# Supplementary material for: Role of Enzyme and Active Site Conformational Dynamics in the Catalysis by α-Amylase Explored with QM/MM Molecular Dynamics
Source: J Chem Inf Model. 2022 Jul 26;62(15):3638–50. doi: 10.1021/acs.jcim.2c00691 (PMC9778734; doi:10.1021/acs.jcim.2c00691)
Supplement: Supplementary file 2 — ci2c00691_si_002.txt [file ci2c00691_si_002.txt]

#Time d_acid d_nuc d_hbE233 d_hbD197 d_hbD300 RMSd_bckb RMSd_active-site
3000.000 0.476 0.376 0.258 0.308 0.237	0.0935211	0.1452835
3020.000 0.503 0.359 0.264 0.335 0.230	0.1064499	0.1464252
3040.000 0.477 0.378 0.280 0.329 0.247	0.1035282	0.1365436
3060.000 0.474 0.396 0.275 0.344 0.247	0.0959482	0.1528856
3080.000 0.464 0.379 0.275 0.303 0.260	0.1030756	0.1340622
3100.000 0.374 0.395 0.324 0.385 0.235	0.0826003	0.1286965
3120.000 0.472 0.355 0.269 0.353 0.255	0.0875905	0.1410450
3140.000 0.455 0.378 0.271 0.351 0.245	0.0813992	0.1143749
3160.000 0.451 0.379 0.285 0.360 0.250	0.0823854	0.1133018
3180.000 0.460 0.355 0.283 0.355 0.246	0.0804594	0.1360806
3200.000 0.467 0.365 0.286 0.375 0.250	0.0821082	0.1474666
3220.000 0.462 0.335 0.268 0.366 0.247	0.0901708	0.1153264
3240.000 0.441 0.362 0.274 0.351 0.256	0.0835568	0.1218480
3260.000 0.439 0.354 0.267 0.411 0.229	0.0857322	0.1352695
3280.000 0.420 0.373 0.286 0.317 0.262	0.0837839	0.1184002
3300.000 0.446 0.348 0.271 0.359 0.263	0.0884025	0.1385085
3320.000 0.446 0.355 0.280 0.375 0.240	0.0795131	0.1372182
3340.000 0.456 0.362 0.258 0.354 0.266	0.0930589	0.1355522
3360.000 0.447 0.359 0.274 0.392 0.280	0.0900267	0.1685504
3380.000 0.500 0.420 0.291 0.310 0.272	0.1057970	0.1500351
3400.000 0.444 0.364 0.276 0.370 0.236	0.0905686	0.1819357
3420.000 0.479 0.353 0.287 0.344 0.321	0.1045813	0.1518157
3440.000 0.472 0.373 0.258 0.339 0.271	0.1063275	0.1467843
3460.000 0.474 0.359 0.258 0.345 0.277	0.0995509	0.1637187
3480.000 0.490 0.345 0.262 0.343 0.295	0.1029116	0.1575822
3500.000 0.506 0.422 0.277 0.286 0.256	0.1055212	0.1446144
3520.000 0.513 0.358 0.270 0.359 0.262	0.1047505	0.1672136
3540.000 0.486 0.474 0.267 0.283 0.268	0.0931403	0.1762056
3560.000 0.477 0.375 0.252 0.315 0.252	0.0898067	0.1418060
3580.000 0.493 0.385 0.299 0.336 0.265	0.0903447	0.1564761
3600.000 0.527 0.382 0.280 0.329 0.261	0.1010545	0.1694244
3620.000 0.527 0.333 0.257 0.327 0.234	0.0909931	0.1469564
3640.000 0.493 0.359 0.286 0.333 0.260	0.0958029	0.1451466
3660.000 0.460 0.368 0.247 0.277 0.259	0.0842514	0.1333735
3680.000 0.493 0.374 0.257 0.332 0.259	0.0955591	0.1488087
3700.000 0.575 0.380 0.289 0.413 0.262	0.0877888	0.1595322
3720.000 0.484 0.386 0.283 0.368 0.260	0.0928932	0.1582578
3740.000 0.436 0.389 0.290 0.321 0.260	0.1027179	0.1524053
3760.000 0.545 0.372 0.249 0.343 0.258	0.1044232	0.1618861
3780.000 0.510 0.364 0.253 0.413 0.282	0.0932220	0.1766018
3800.000 0.490 0.387 0.291 0.303 0.242	0.1149800	0.1619224
3820.000 0.482 0.373 0.265 0.356 0.252	0.1006641	0.1415670
3840.000 0.490 0.357 0.270 0.415 0.277	0.1133407	0.1693265
3860.000 0.490 0.344 0.293 0.427 0.280	0.1275515	0.1677452
3880.000 0.516 0.383 0.281 0.354 0.259	0.1136296	0.1760698
3900.000 0.509 0.374 0.277 0.367 0.249	0.1042147	0.1706223
3920.000 0.545 0.374 0.289 0.341 0.233	0.1035728	0.1456020
3940.000 0.451 0.346 0.293 0.313 0.233	0.1095468	0.1463283
3960.000 0.508 0.381 0.266 0.311 0.277	0.1047929	0.1674937
3980.000 0.546 0.348 0.268 0.341 0.248	0.0982289	0.1578439
4000.000 0.487 0.351 0.265 0.335 0.241	0.1027186	0.1699091
4020.000 0.500 0.400 0.253 0.358 0.268	0.0961839	0.1386586
4040.000 0.470 0.337 0.283 0.487 0.270	0.0954024	0.1483550
4060.000 0.501 0.361 0.275 0.400 0.238	0.1106844	0.1323742
4080.000 0.480 0.354 0.256 0.395 0.254	0.0932268	0.1424187
4100.000 0.520 0.442 0.261 0.286 0.285	0.0983881	0.1637515
4120.000 0.454 0.377 0.264 0.396 0.257	0.1048399	0.1310755
4140.000 0.511 0.415 0.265 0.298 0.297	0.1011015	0.1805524
4160.000 0.462 0.445 0.275 0.258 0.308	0.1018602	0.1506221
4180.000 0.483 0.461 0.266 0.250 0.275	0.1081770	0.1472565
4200.000 0.504 0.402 0.264 0.282 0.238	0.0995116	0.1398868
4220.000 0.524 0.358 0.295 0.334 0.233	0.0989847	0.1407418
4240.000 0.476 0.360 0.257 0.370 0.255	0.0986493	0.1453989
4260.000 0.475 0.377 0.262 0.317 0.246	0.1021338	0.1419107
4280.000 0.535 0.354 0.258 0.354 0.246	0.1003572	0.1314759
4300.000 0.537 0.370 0.264 0.368 0.240	0.1121835	0.1468753
4320.000 0.564 0.414 0.367 0.362 0.247	0.1061408	0.1465757
4340.000 0.439 0.386 0.289 0.304 0.236	0.1020876	0.1467836
4360.000 0.533 0.517 0.346 0.296 0.236	0.1044203	0.1547865
4380.000 0.576 0.438 0.342 0.276 0.258	0.1142615	0.1654362
4400.000 0.504 0.398 0.309 0.304 0.238	0.1046529	0.1289546
4420.000 0.532 0.397 0.358 0.329 0.255	0.1125884	0.1653534
4440.000 0.498 0.375 0.312 0.361 0.249	0.1030180	0.1438132
4460.000 0.462 0.370 0.279 0.323 0.258	0.0992026	0.1254844
4480.000 0.496 0.425 0.323 0.365 0.249	0.1144767	0.1446831
4500.000 0.531 0.408 0.339 0.327 0.236	0.1128305	0.1475772
4520.000 0.494 0.418 0.261 0.278 0.249	0.0966691	0.1589917
4540.000 0.509 0.411 0.268 0.295 0.281	0.1118495	0.1607554
4560.000 0.496 0.444 0.276 0.313 0.239	0.1145255	0.1627914
4580.000 0.569 0.519 0.300 0.296 0.264	0.1185759	0.1647837
4600.000 0.551 0.435 0.301 0.288 0.312	0.1223000	0.1984335
4620.000 0.499 0.397 0.327 0.307 0.275	0.1087489	0.1512947
4640.000 0.484 0.390 0.286 0.336 0.269	0.1056006	0.1570784
4660.000 0.530 0.424 0.257 0.254 0.294	0.1105402	0.1665804
4680.000 0.489 0.432 0.276 0.254 0.294	0.1104471	0.1594244
4700.000 0.488 0.472 0.255 0.261 0.287	0.1048259	0.1638404
4720.000 0.544 0.528 0.265 0.310 0.254	0.1188992	0.1705883
4740.000 0.480 0.545 0.308 0.331 0.264	0.1109267	0.1942895
4760.000 0.502 0.428 0.307 0.359 0.283	0.1055865	0.1455969
4780.000 0.482 0.397 0.289 0.340 0.278	0.0983291	0.1498169
4800.000 0.459 0.422 0.254 0.299 0.277	0.1166545	0.1730373
4820.000 0.519 0.490 0.265 0.273 0.237	0.1056044	0.1504352
4840.000 0.479 0.483 0.260 0.262 0.241	0.1065346	0.1492697
4860.000 0.544 0.415 0.345 0.283 0.280	0.1120112	0.1614048
4880.000 0.512 0.393 0.322 0.315 0.264	0.1093150	0.1365032
4900.000 0.513 0.515 0.289 0.287 0.233	0.1015056	0.1517839
4920.000 0.548 0.442 0.274 0.341 0.271	0.1149665	0.1763946
4940.000 0.464 0.475 0.277 0.284 0.250	0.1286846	0.1588087
4960.000 0.470 0.416 0.269 0.331 0.258	0.1168601	0.1507689
4980.000 0.526 0.424 0.278 0.267 0.307	0.1177668	0.1647046
5000.000 0.583 0.423 0.313 0.340 0.252	0.1109514	0.1550714
5020.000 0.471 0.409 0.309 0.311 0.245	0.1026504	0.1412597
5040.000 0.466 0.402 0.279 0.371 0.273	0.1016487	0.1529577
5060.000 0.575 0.391 0.286 0.323 0.250	0.1069253	0.1439503
5080.000 0.519 0.414 0.273 0.306 0.265	0.1088933	0.1742812
5100.000 0.482 0.419 0.303 0.316 0.252	0.1156281	0.1536606
5120.000 0.480 0.457 0.332 0.293 0.249	0.1124001	0.1730185
5140.000 0.517 0.408 0.332 0.285 0.285	0.1203412	0.1673947
5160.000 0.547 0.493 0.328 0.275 0.272	0.1095904	0.1720811
5180.000 0.507 0.481 0.308 0.302 0.269	0.1220894	0.1568071
5200.000 0.486 0.480 0.281 0.289 0.269	0.1154682	0.1597205
5220.000 0.531 0.523 0.293 0.359 0.257	0.1096453	0.1871020
5240.000 0.548 0.479 0.324 0.285 0.254	0.1212628	0.1768861
5260.000 0.525 0.433 0.356 0.255 0.251	0.1043920	0.1448062
5280.000 0.481 0.466 0.299 0.312 0.250	0.1044024	0.1524457
5300.000 0.548 0.505 0.326 0.304 0.237	0.1107996	0.1515448
5320.000 0.529 0.505 0.313 0.270 0.267	0.1219219	0.1797514
5340.000 0.487 0.538 0.288 0.290 0.240	0.1056123	0.1571688
5360.000 0.487 0.520 0.289 0.277 0.243	0.1159191	0.1563124
5380.000 0.500 0.453 0.287 0.258 0.246	0.1103595	0.1504827
5400.000 0.514 0.487 0.265 0.256 0.263	0.1226561	0.1933696
5420.000 0.517 0.523 0.294 0.275 0.254	0.1141111	0.1611245
5440.000 0.567 0.548 0.335 0.277 0.288	0.1057302	0.1752075
5460.000 0.520 0.554 0.285 0.284 0.284	0.1003273	0.1782692
5480.000 0.582 0.534 0.273 0.271 0.261	0.1142383	0.1620536
5500.000 0.535 0.527 0.277 0.346 0.247	0.1193779	0.1704117
5520.000 0.524 0.482 0.275 0.550 0.265	0.1140116	0.1930951
5540.000 0.546 0.477 0.261 0.536 0.252	0.1062347	0.1758230
5560.000 0.590 0.548 0.280 0.764 0.230	0.1194710	0.2311449
5580.000 0.624 0.565 0.327 0.762 0.236	0.1027588	0.1915060
5600.000 0.542 0.457 0.285 0.746 0.259	0.1110430	0.1712990
5620.000 0.579 0.550 0.330 0.747 0.261	0.1154339	0.2081438
5640.000 0.578 0.544 0.307 0.762 0.258	0.1154432	0.2228238
5660.000 0.574 0.555 0.316 0.703 0.258	0.1221320	0.2107701
5680.000 0.582 0.518 0.322 0.779 0.294	0.1220378	0.2323804
5700.000 0.518 0.499 0.284 0.769 0.245	0.1038551	0.2014242
5720.000 0.525 0.505 0.285 0.822 0.283	0.1039711	0.2250427
5740.000 0.525 0.496 0.301 0.750 0.265	0.1171036	0.2194490
5760.000 0.562 0.541 0.302 0.764 0.234	0.1090085	0.2102642
5780.000 0.480 0.424 0.275 0.705 0.306	0.1027569	0.1860780
5800.000 0.496 0.419 0.262 0.718 0.259	0.1046417	0.1851676
5820.000 0.493 0.513 0.308 0.734 0.248	0.1104561	0.1886726
5840.000 0.605 0.502 0.305 0.803 0.257	0.1144906	0.2248198
5860.000 0.572 0.440 0.475 0.732 0.283	0.1128559	0.1922860
5880.000 0.574 0.509 0.491 0.753 0.253	0.1022360	0.1986653
5900.000 0.525 0.520 0.291 0.774 0.269	0.1154741	0.2022273
5920.000 0.560 0.508 0.278 0.789 0.269	0.1142007	0.2191379
5940.000 0.544 0.464 0.297 0.784 0.260	0.1099332	0.2463652
5960.000 0.567 0.548 0.340 0.765 0.238	0.1078194	0.2305984
5980.000 0.556 0.555 0.285 0.736 0.238	0.1024827	0.2034587
6000.000 0.621 0.573 0.369 0.812 0.270	0.1080851	0.2445305
6020.000 0.592 0.513 0.279 0.758 0.260	0.1128762	0.2067507
6040.000 0.637 0.567 0.363 0.802 0.241	0.1104823	0.2320520
6060.000 0.568 0.486 0.311 0.749 0.246	0.1034378	0.1976659
6080.000 0.575 0.545 0.361 0.780 0.220	0.1239110	0.2311019
6100.000 0.508 0.459 0.276 0.706 0.272	0.1232583	0.1853239
6120.000 0.504 0.482 0.291 0.712 0.267	0.1182021	0.1944361
6140.000 0.485 0.417 0.261 0.693 0.231	0.1137673	0.2055234
6160.000 0.486 0.465 0.292 0.770 0.279	0.1353071	0.2142915
6180.000 0.488 0.418 0.266 0.785 0.264	0.1187358	0.2033760
6200.000 0.469 0.416 0.307 0.772 0.245	0.1036774	0.1947388
6220.000 0.509 0.450 0.267 0.766 0.260	0.1143441	0.2108907
6240.000 0.508 0.452 0.283 0.791 0.255	0.1112031	0.2308890
6260.000 0.533 0.479 0.294 0.778 0.247	0.1034038	0.2113210
6280.000 0.526 0.436 0.277 0.752 0.301	0.1050981	0.2161932
6300.000 0.517 0.386 0.284 0.776 0.285	0.1157382	0.2025918
6320.000 0.502 0.383 0.273 0.736 0.254	0.1028080	0.1898099
6340.000 0.510 0.427 0.265 0.760 0.263	0.1073732	0.1934103
6360.000 0.492 0.441 0.264 0.773 0.315	0.1032565	0.2005390
6380.000 0.498 0.431 0.268 0.742 0.272	0.1000733	0.2225026
6400.000 0.498 0.472 0.320 0.788 0.277	0.1083879	0.2136168
6420.000 0.525 0.499 0.279 0.784 0.268	0.1164976	0.2269227
6440.000 0.467 0.411 0.260 0.778 0.335	0.1116757	0.1930660
6460.000 0.506 0.478 0.277 0.744 0.317	0.1154916	0.2062755
6480.000 0.479 0.391 0.253 0.767 0.318	0.1180737	0.2034851
6500.000 0.474 0.369 0.296 0.723 0.263	0.0972635	0.1849796
6520.000 0.498 0.421 0.270 0.767 0.268	0.1193805	0.2123916
6540.000 0.486 0.433 0.265 0.699 0.305	0.1176960	0.1919105
6560.000 0.595 0.542 0.323 0.794 0.292	0.1158322	0.2465386
6580.000 0.635 0.573 0.369 0.841 0.308	0.1233999	0.2658512
6600.000 0.556 0.455 0.274 0.751 0.295	0.1036408	0.2073454
6620.000 0.554 0.525 0.292 0.796 0.304	0.1150517	0.2662456
6640.000 0.520 0.419 0.268 0.744 0.287	0.1210202	0.2154913
6660.000 0.579 0.506 0.357 0.783 0.266	0.1068375	0.2119029
6680.000 0.492 0.414 0.311 0.721 0.241	0.1113531	0.2240762
6700.000 0.534 0.444 0.325 0.806 0.286	0.1093931	0.2092645
6720.000 0.574 0.497 0.373 0.778 0.247	0.1096203	0.2070916
6740.000 0.505 0.430 0.248 0.789 0.264	0.1051836	0.2098533
6760.000 0.546 0.504 0.316 0.737 0.277	0.1061905	0.2169610
6780.000 0.521 0.488 0.280 0.759 0.253	0.1076270	0.2087913
6800.000 0.552 0.460 0.297 0.768 0.267	0.1146057	0.2149274
6820.000 0.538 0.515 0.294 0.780 0.241	0.1235880	0.2086984
6840.000 0.582 0.463 0.278 0.757 0.240	0.1014710	0.1945810
6860.000 0.579 0.489 0.340 0.791 0.254	0.1216097	0.2134338
6880.000 0.539 0.484 0.312 0.740 0.249	0.1192396	0.2003318
6900.000 0.581 0.484 0.318 0.797 0.256	0.1090093	0.2062831
6920.000 0.534 0.506 0.289 0.821 0.227	0.1084409	0.2173441
6940.000 0.572 0.472 0.343 0.806 0.279	0.1144902	0.2144535
6960.000 0.551 0.447 0.276 0.798 0.279	0.1223416	0.2248556
6980.000 0.492 0.403 0.252 0.753 0.253	0.1247305	0.2063804
7000.000 0.583 0.517 0.344 0.813 0.252	0.1151679	0.2329348
7020.000 0.578 0.536 0.346 0.832 0.317	0.1085086	0.2412532
7040.000 0.520 0.431 0.271 0.772 0.258	0.1082399	0.2051672
7060.000 0.571 0.489 0.329 0.814 0.270	0.1076691	0.2239456
7080.000 0.581 0.460 0.273 0.746 0.249	0.0974240	0.2032655
7100.000 0.580 0.548 0.328 0.759 0.250	0.0912162	0.1920841
7120.000 0.597 0.516 0.300 0.786 0.267	0.1027613	0.2076833
7140.000 0.572 0.522 0.308 0.808 0.290	0.1066533	0.2156493
7160.000 0.575 0.526 0.345 0.781 0.263	0.1068757	0.2217241
7180.000 0.483 0.429 0.302 0.754 0.244	0.1148711	0.2116849
7200.000 0.555 0.494 0.320 0.716 0.254	0.1180860	0.1974780
7220.000 0.552 0.461 0.286 0.719 0.292	0.1052179	0.1768544
7240.000 0.555 0.497 0.314 0.781 0.277	0.1085059	0.2027897
7260.000 0.568 0.540 0.285 0.733 0.281	0.1194067	0.2039826
7280.000 0.593 0.531 0.332 0.767 0.293	0.1240683	0.2065035
7300.000 0.545 0.515 0.301 0.774 0.290	0.1168972	0.1815081
7320.000 0.555 0.517 0.299 0.789 0.300	0.1096099	0.1947125
7340.000 0.612 0.564 0.330 0.763 0.273	0.1077621	0.2183179
7360.000 0.549 0.546 0.287 0.755 0.299	0.1076968	0.2257854
7380.000 0.600 0.529 0.295 0.537 0.351	0.1104896	0.2124791
7400.000 0.615 0.562 0.336 0.531 0.283	0.1109998	0.1946723
7420.000 0.570 0.551 0.333 0.598 0.269	0.1053044	0.2236815
7440.000 0.570 0.567 0.328 0.526 0.291	0.1141113	0.1909843
7460.000 0.587 0.517 0.311 0.526 0.279	0.0949909	0.1904452
7480.000 0.613 0.634 0.331 0.505 0.275	0.1130716	0.2219705
7500.000 0.583 0.571 0.317 0.505 0.254	0.1081875	0.1902568
7520.000 0.579 0.605 0.280 0.422 0.286	0.1011657	0.2129198
7540.000 0.572 0.536 0.293 0.538 0.294	0.1051216	0.2090147
7560.000 0.682 0.578 0.339 0.529 0.293	0.1108618	0.2470414
7580.000 0.581 0.508 0.306 0.556 0.352	0.1107474	0.2073643
7600.000 0.618 0.531 0.328 0.511 0.286	0.1073923	0.1966351
7620.000 0.543 0.508 0.360 0.556 0.306	0.1109755	0.1878309
7640.000 0.556 0.538 0.285 0.573 0.300	0.1066463	0.2136843
7660.000 0.556 0.607 0.361 0.548 0.265	0.1108464	0.2215473
7680.000 0.636 0.527 0.343 0.479 0.285	0.1201053	0.2181403
7700.000 0.582 0.503 0.286 0.535 0.289	0.1213982	0.2136091
7720.000 0.576 0.485 0.273 0.572 0.280	0.1285737	0.2190078
7740.000 0.560 0.512 0.317 0.498 0.293	0.1179369	0.1920032
7760.000 0.630 0.595 0.399 0.577 0.303	0.1283083	0.2343997
7780.000 0.516 0.498 0.304 0.548 0.322	0.1284435	0.2181286
7800.000 0.524 0.497 0.331 0.626 0.260	0.1132174	0.2384921
7820.000 0.548 0.538 0.327 0.575 0.310	0.1203888	0.2360483
7840.000 0.632 0.565 0.294 0.527 0.291	0.1070154	0.2168373
7860.000 0.612 0.511 0.358 0.517 0.327	0.1294948	0.2171221
7880.000 0.539 0.491 0.270 0.471 0.275	0.1252517	0.2149781
7900.000 0.616 0.545 0.339 0.518 0.314	0.1314354	0.2315464
7920.000 0.602 0.564 0.324 0.501 0.285	0.1336415	0.2035679
7940.000 0.609 0.573 0.338 0.442 0.265	0.1128694	0.2274200
7960.000 0.581 0.558 0.347 0.600 0.309	0.1203689	0.2238673
7980.000 0.496 0.515 0.317 0.558 0.293	0.1399709	0.2096447
8000.000 0.627 0.555 0.319 0.516 0.306	0.1305667	0.2258495
8020.000 0.600 0.532 0.293 0.518 0.312	0.1235859	0.2210808
8040.000 0.562 0.610 0.312 0.527 0.283	0.1168748	0.2210188
8060.000 0.514 0.565 0.272 0.555 0.298	0.1236900	0.1982714
8080.000 0.692 0.587 0.357 0.573 0.314	0.1212417	0.2331027
8100.000 0.637 0.559 0.318 0.532 0.286	0.1318429	0.2448709
8120.000 0.633 0.547 0.320 0.530 0.301	0.1077588	0.2282451
8140.000 0.576 0.495 0.324 0.492 0.306	0.1157692	0.2254776
8160.000 0.603 0.545 0.296 0.428 0.289	0.1147144	0.2100587
8180.000 0.599 0.538 0.312 0.514 0.309	0.1055411	0.2201244
8200.000 0.601 0.598 0.392 0.496 0.278	0.1181808	0.2232675
8220.000 0.569 0.628 0.276 0.490 0.284	0.1249474	0.2225905
8240.000 0.554 0.604 0.343 0.514 0.278	0.1322489	0.2009372
8260.000 0.518 0.596 0.473 0.609 0.283	0.1261951	0.2008117
8280.000 0.580 0.608 0.500 0.508 0.266	0.1100042	0.2110172
8300.000 0.610 0.595 0.559 0.541 0.295	0.1141774	0.2157077
8320.000 0.644 0.619 0.490 0.538 0.265	0.1056399	0.2407457
8340.000 0.685 0.618 0.488 0.527 0.283	0.1113289	0.2473720
8360.000 0.613 0.568 0.518 0.544 0.288	0.1143987	0.2290868
8380.000 0.584 0.551 0.488 0.543 0.270	0.1114928	0.2306795
8400.000 0.635 0.583 0.518 0.549 0.284	0.1178361	0.2291876
8420.000 0.655 0.524 0.484 0.555 0.271	0.1105778	0.2239096
8440.000 0.601 0.544 0.479 0.548 0.292	0.1073622	0.2294085
8460.000 0.489 0.561 0.492 0.552 0.325	0.1227933	0.2347904
8480.000 0.491 0.591 0.421 0.552 0.305	0.1273206	0.2184932
8500.000 0.486 0.576 0.494 0.543 0.292	0.1457539	0.2324139
8520.000 0.532 0.629 0.451 0.504 0.289	0.1147442	0.2213329
8540.000 0.581 0.556 0.527 0.546 0.284	0.1288644	0.2168597
8560.000 0.481 0.573 0.525 0.540 0.277	0.1229558	0.2320275
8580.000 0.566 0.623 0.425 0.538 0.305	0.1306335	0.2267291
8600.000 0.522 0.496 0.375 0.549 0.283	0.1255559	0.2016326
8620.000 0.559 0.543 0.437 0.562 0.265	0.1200059	0.2095706
8640.000 0.568 0.598 0.537 0.474 0.298	0.1146849	0.2274981
8660.000 0.586 0.504 0.388 0.556 0.272	0.1098829	0.2227349
8680.000 0.539 0.581 0.339 0.535 0.275	0.1267110	0.2101685
8700.000 0.603 0.555 0.450 0.496 0.270	0.1167406	0.2150725
8720.000 0.626 0.546 0.443 0.606 0.286	0.1197821	0.2427028
8740.000 0.613 0.554 0.520 0.549 0.288	0.1218257	0.2181162
8760.000 0.692 0.548 0.553 0.568 0.257	0.1158061	0.2602724
8780.000 0.570 0.557 0.569 0.584 0.301	0.1244594	0.2406281
8800.000 0.666 0.573 0.512 0.591 0.283	0.1202648	0.2329570
8820.000 0.625 0.595 0.477 0.543 0.271	0.1239837	0.2203003
8840.000 0.674 0.577 0.550 0.521 0.265	0.1286378	0.2358818
8860.000 0.651 0.532 0.508 0.564 0.270	0.1212126	0.2147764
8880.000 0.658 0.525 0.412 0.634 0.266	0.1279371	0.2265897
8900.000 0.674 0.556 0.459 0.537 0.297	0.1227336	0.2081839
8920.000 0.595 0.517 0.514 0.570 0.325	0.1337239	0.2060836
8940.000 0.606 0.561 0.530 0.522 0.299	0.1488893	0.2388116
8960.000 0.909 0.559 0.614 0.550 0.279	0.1429329	0.2411469
8980.000 0.946 0.497 0.657 0.538 0.312	0.1353325	0.2150804
9000.000 0.956 0.500 0.675 0.524 0.300	0.1356680	0.2426751
9020.000 1.004 0.498 0.690 0.544 0.279	0.1326625	0.2552380
9040.000 0.953 0.463 0.609 0.548 0.261	0.1534307	0.2141673
9060.000 0.895 0.486 0.608 0.532 0.275	0.1510222	0.2103771
9080.000 1.014 0.520 0.704 0.512 0.272	0.1346825	0.2192867
9100.000 0.880 0.487 0.551 0.550 0.255	0.1367675	0.2083277
9120.000 1.016 0.537 0.683 0.551 0.301	0.1349608	0.2222056
9140.000 0.986 0.487 0.726 0.472 0.289	0.1357136	0.2264994
9160.000 0.997 0.547 0.731 0.525 0.307	0.1409819	0.2442353
9180.000 0.975 0.501 0.682 0.467 0.267	0.1400419	0.2203953
9200.000 0.995 0.553 0.686 0.522 0.273	0.1437162	0.2411842
9220.000 0.987 0.533 0.705 0.574 0.356	0.1575440	0.2342067
9240.000 0.976 0.574 0.682 0.568 0.254	0.1371910	0.2319634
9260.000 1.033 0.598 0.708 0.533 0.262	0.1506485	0.2397138
9280.000 0.963 0.564 0.675 0.569 0.254	0.1216637	0.2263016
9300.000 0.933 0.512 0.632 0.501 0.257	0.1320836	0.2135798
9320.000 0.924 0.555 0.647 0.497 0.272	0.1325480	0.2129718
9340.000 0.927 0.517 0.624 0.520 0.268	0.1422988	0.2106928
9360.000 0.940 0.530 0.698 0.524 0.274	0.1372202	0.2122890
9380.000 0.897 0.441 0.658 0.624 0.271	0.1482758	0.2321177
9400.000 0.954 0.568 0.685 0.568 0.292	0.1518863	0.2316671
9420.000 0.986 0.542 0.674 0.496 0.265	0.1324773	0.2199374
9440.000 0.935 0.515 0.635 0.539 0.256	0.1448193	0.2289961
9460.000 0.985 0.533 0.707 0.516 0.269	0.1362861	0.2273171
9480.000 0.961 0.490 0.675 0.541 0.273	0.1319873	0.2252712
9500.000 0.961 0.530 0.659 0.492 0.243	0.1491826	0.2055958
9520.000 0.956 0.512 0.685 0.585 0.268	0.1391488	0.2362063
9540.000 1.009 0.566 0.711 0.500 0.256	0.1284413	0.2380573
9560.000 0.998 0.599 0.689 0.466 0.279	0.1326236	0.2412286
9580.000 1.022 0.586 0.757 0.650 0.263	0.1279042	0.2531074
9600.000 0.961 0.596 0.651 0.656 0.284	0.1293900	0.2422340
9620.000 1.032 0.594 0.770 0.643 0.265	0.1371417	0.2653983
9640.000 0.998 0.662 0.768 0.666 0.282	0.1371808	0.2823637
9660.000 0.979 0.574 0.722 0.675 0.254	0.1323116	0.2829760
9680.000 0.949 0.588 0.696 0.747 0.280	0.1423342	0.2591007
9700.000 0.901 0.511 0.646 0.653 0.258	0.1504109	0.2234958
9720.000 1.040 0.732 0.683 0.625 0.296	0.1439374	0.2702527
9740.000 1.031 0.622 0.717 0.534 0.292	0.1481718	0.2638161
9760.000 1.063 0.606 0.720 0.534 0.295	0.1366191	0.2670800
9780.000 1.054 0.631 0.727 0.506 0.313	0.1194301	0.2697373
9800.000 0.972 0.658 0.638 0.517 0.301	0.1381875	0.2571140
9820.000 1.038 0.706 0.682 0.547 0.279	0.1369603	0.2610470
9840.000 0.985 0.674 0.631 0.614 0.305	0.1549343	0.3002746
9860.000 0.985 0.664 0.686 0.518 0.268	0.1432226	0.2791517
9880.000 0.950 0.564 0.656 0.496 0.292	0.1350508	0.2417617
9900.000 0.974 0.691 0.660 0.548 0.295	0.1358651	0.2946251
9920.000 0.997 0.608 0.672 0.533 0.285	0.1509340	0.2922382
9940.000 1.074 0.638 0.680 0.595 0.268	0.1304073	0.2941347
9960.000 1.017 0.675 0.696 0.565 0.289	0.1433072	0.2644138
9980.000 1.032 0.682 0.669 0.504 0.262	0.1293514	0.2650960
10000.000 1.026 0.707 0.727 0.544 0.285	0.1377053	0.2895512
10020.000 0.978 0.690 0.668 0.507 0.284	0.1533449	0.2669417
10040.000 0.962 0.690 0.663 0.579 0.326	0.1350235	0.2701378
10060.000 1.028 0.671 0.700 0.519 0.301	0.1323351	0.2661359
10080.000 1.014 0.681 0.706 0.552 0.287	0.1428378	0.2655690
10100.000 1.054 0.693 0.718 0.525 0.291	0.1463705	0.2757749
10120.000 1.005 0.727 0.699 0.531 0.305	0.1329145	0.2666611
10140.000 1.012 0.769 0.666 0.542 0.281	0.1247638	0.2625499
10160.000 1.026 0.637 0.737 0.516 0.289	0.1296372	0.2680980
10180.000 1.074 0.733 0.746 0.652 0.289	0.1552432	0.2933470
10200.000 1.094 0.763 0.760 0.816 0.317	0.1268916	0.3210138
10220.000 1.007 0.655 0.671 0.687 0.298	0.1371784	0.2741016
10240.000 1.029 0.701 0.689 0.528 0.289	0.1317694	0.2591661
10260.000 0.978 0.677 0.622 0.527 0.302	0.1507641	0.2558063
10280.000 1.061 0.682 0.720 0.587 0.325	0.1283294	0.2710443
10300.000 1.089 0.691 0.736 0.522 0.310	0.1446968	0.2668716
10320.000 1.013 0.650 0.655 0.540 0.290	0.1604582	0.2660188
10340.000 1.064 0.683 0.750 0.510 0.266	0.1306337	0.2714940
10360.000 1.024 0.675 0.701 0.535 0.290	0.1423779	0.2655229
10380.000 1.039 0.762 0.695 0.583 0.299	0.1303126	0.2821644
10400.000 1.014 0.653 0.673 0.580 0.296	0.1502016	0.2639565
10420.000 1.084 0.681 0.778 0.559 0.297	0.1514998	0.2987809
10440.000 1.082 0.680 0.738 0.570 0.303	0.1466022	0.2814427
10460.000 1.110 0.718 0.725 0.538 0.280	0.1297832	0.2732210
10480.000 1.029 0.698 0.700 0.669 0.297	0.1298603	0.2824039
10500.000 1.001 0.663 0.723 0.565 0.292	0.1521550	0.2678635
10520.000 1.020 0.611 0.666 0.470 0.280	0.1464650	0.2485951
10540.000 1.117 0.766 0.734 0.532 0.273	0.1395130	0.2862055
10560.000 1.066 0.727 0.724 0.542 0.318	0.1411385	0.2772626
10580.000 1.059 0.708 0.723 0.585 0.305	0.1426799	0.2723180
10600.000 1.007 0.657 0.669 0.490 0.321	0.1653564	0.2653970
10620.000 1.037 0.642 0.695 0.537 0.288	0.1661396	0.2788311
10640.000 1.084 0.720 0.766 0.575 0.323	0.1565643	0.2961234
10660.000 1.030 0.621 0.695 0.557 0.323	0.1487142	0.2511602
10680.000 1.135 0.685 0.876 0.515 0.289	0.1569028	0.2897903
10700.000 0.960 0.638 0.638 0.514 0.255	0.1463690	0.2504613
10720.000 1.024 0.646 0.736 0.620 0.317	0.1441289	0.2685695
10740.000 0.803 0.655 0.517 0.553 0.307	0.1531587	0.2471450
10760.000 0.870 0.660 0.590 0.551 0.302	0.1710671	0.2696392
10780.000 1.025 0.664 0.681 0.596 0.319	0.1447247	0.2693410
10800.000 1.092 0.710 0.750 0.540 0.299	0.1530017	0.2753073
10820.000 1.046 0.736 0.713 0.567 0.297	0.1535898	0.2752884
10840.000 1.023 0.684 0.708 0.529 0.274	0.1572002	0.2566068
10860.000 1.045 0.645 0.726 0.554 0.307	0.1513402	0.2517520
10880.000 1.047 0.718 0.703 0.609 0.304	0.1466274	0.2726580
10900.000 0.984 0.584 0.702 0.546 0.317	0.1529703	0.2405241
10920.000 1.044 0.731 0.691 0.573 0.293	0.1485507	0.2699344
10940.000 1.010 0.527 0.716 0.512 0.311	0.1522345	0.2511505
10960.000 1.047 0.702 0.712 0.609 0.290	0.1530903	0.2853149
10980.000 1.058 0.662 0.711 0.547 0.304	0.1478106	0.2860389
11000.000 1.025 0.643 0.679 0.527 0.277	0.1437000	0.2545643
11020.000 1.037 0.697 0.701 0.476 0.270	0.1480960	0.2551699
11040.000 1.020 0.644 0.710 0.624 0.298	0.1418448	0.2662375
11060.000 1.025 0.649 0.689 0.571 0.303	0.1527640	0.2576973
11080.000 1.011 0.659 0.706 0.542 0.287	0.1539259	0.2461173
11100.000 1.032 0.641 0.706 0.520 0.281	0.1455426	0.2426243
11120.000 1.067 0.713 0.736 0.580 0.284	0.1548426	0.2831862
11140.000 1.014 0.619 0.720 0.545 0.306	0.1588678	0.2610587
11160.000 1.033 0.624 0.721 0.544 0.314	0.1578761	0.2508847
11180.000 1.000 0.623 0.703 0.530 0.323	0.1534553	0.2546076
11200.000 0.989 0.684 0.642 0.562 0.300	0.1532557	0.2494287
11220.000 1.002 0.669 0.641 0.551 0.296	0.1600471	0.2572968
11240.000 0.970 0.654 0.641 0.546 0.303	0.1481275	0.2313064
11260.000 1.024 0.654 0.656 0.519 0.275	0.1558859	0.2398723
11280.000 0.964 0.646 0.629 0.503 0.281	0.1535506	0.2401039
11300.000 1.019 0.646 0.649 0.525 0.280	0.1444294	0.2652357
11320.000 1.021 0.678 0.672 0.496 0.293	0.1351883	0.2490322
11340.000 0.969 0.652 0.644 0.535 0.308	0.1543117	0.2443477
11360.000 1.003 0.633 0.649 0.495 0.306	0.1643289	0.2488790
11380.000 1.039 0.639 0.678 0.554 0.304	0.1621045	0.2848344
11400.000 0.998 0.651 0.689 0.506 0.282	0.1513652	0.2527732
11420.000 0.939 0.627 0.628 0.540 0.293	0.1533241	0.2582788
11440.000 0.989 0.724 0.670 0.543 0.278	0.1557878	0.2627729
11460.000 1.029 0.662 0.657 0.512 0.309	0.1575765	0.2677273
11480.000 1.036 0.657 0.689 0.501 0.302	0.1530513	0.2587667
11500.000 0.988 0.689 0.612 0.516 0.310	0.1395778	0.2585784
11520.000 1.026 0.601 0.663 0.514 0.290	0.1464647	0.2592100
11540.000 1.041 0.616 0.719 0.519 0.293	0.1629344	0.2722424
11560.000 0.997 0.642 0.660 0.469 0.323	0.1571316	0.2510841
11580.000 1.061 0.643 0.718 0.531 0.307	0.1561159	0.2590055
11600.000 1.018 0.637 0.679 0.564 0.286	0.1514086	0.2465615
11620.000 0.998 0.662 0.686 0.501 0.281	0.1594305	0.2509178
11640.000 1.056 0.689 0.715 0.562 0.291	0.1691628	0.2820745
11660.000 1.002 0.665 0.632 0.510 0.295	0.1601799	0.2462854
11680.000 1.005 0.614 0.612 0.535 0.309	0.1472696	0.2402984
11700.000 1.039 0.695 0.663 0.538 0.292	0.1375874	0.2526262
11720.000 1.016 0.631 0.643 0.519 0.319	0.1322163	0.2517571
11740.000 1.067 0.713 0.652 0.546 0.293	0.1468454	0.2648001
11760.000 1.025 0.678 0.658 0.542 0.285	0.1408562	0.2556366
11780.000 0.963 0.664 0.593 0.521 0.288	0.1401004	0.2329120
11800.000 0.985 0.588 0.654 0.515 0.285	0.1348422	0.2158918
11820.000 1.047 0.647 0.679 0.552 0.303	0.1541043	0.2502218
11840.000 1.002 0.696 0.631 0.544 0.308	0.1506343	0.2506203
11860.000 1.068 0.610 0.691 0.561 0.301	0.1672716	0.2596733
11880.000 0.928 0.604 0.554 0.525 0.280	0.1486233	0.2299626
11900.000 0.962 0.646 0.591 0.523 0.277	0.1562983	0.2491903
11920.000 0.928 0.585 0.534 0.495 0.298	0.1345380	0.2401456
11940.000 1.006 0.625 0.613 0.496 0.305	0.1223969	0.2525729
11960.000 0.987 0.614 0.611 0.522 0.299	0.1469276	0.2424438
11980.000 0.992 0.619 0.616 0.580 0.307	0.1358692	0.2401085
12000.000 1.023 0.635 0.643 0.552 0.306	0.1416134	0.2488590
12020.000 1.005 0.627 0.617 0.657 0.280	0.1502173	0.2492772
12040.000 0.985 0.616 0.600 0.535 0.290	0.1476570	0.2414230
12060.000 0.997 0.623 0.656 0.528 0.289	0.1554361	0.2357727
12080.000 1.009 0.605 0.651 0.522 0.292	0.1429585	0.2412303
12100.000 0.986 0.603 0.638 0.484 0.303	0.1294004	0.2331155
12120.000 1.017 0.608 0.678 0.491 0.274	0.1480489	0.2446328
12140.000 1.034 0.634 0.632 0.450 0.430	0.1420097	0.2576478
12160.000 1.006 0.544 0.643 0.485 0.302	0.1348965	0.2582642
12180.000 1.013 0.640 0.627 0.540 0.298	0.1398551	0.2545623
12200.000 1.037 0.682 0.628 0.554 0.334	0.1533763	0.2657318
12220.000 0.989 0.579 0.668 0.544 0.312	0.1434096	0.2428721
12240.000 0.953 0.577 0.545 0.528 0.344	0.1375115	0.2240028
12260.000 0.976 0.545 0.585 0.584 0.302	0.1408964	0.2359174
12280.000 1.058 0.688 0.672 0.523 0.320	0.1483473	0.2554026
12300.000 1.010 0.597 0.646 0.584 0.305	0.1312558	0.2488614
12320.000 1.050 0.659 0.660 0.496 0.340	0.1385679	0.2622846
12340.000 1.000 0.617 0.623 0.514 0.268	0.1432178	0.2276455
12360.000 1.011 0.575 0.628 0.487 0.306	0.1438860	0.2379302
12380.000 1.017 0.658 0.646 0.579 0.339	0.1335916	0.2350882
12400.000 1.087 0.573 0.760 0.540 0.331	0.1316028	0.2515200
12420.000 0.989 0.573 0.665 0.490 0.276	0.1364789	0.2216627
12440.000 1.031 0.625 0.656 0.505 0.235	0.1479538	0.2595523
12460.000 0.953 0.577 0.572 0.465 0.252	0.1494568	0.2232856
12480.000 0.988 0.585 0.612 0.558 0.274	0.1485610	0.2321643
12500.000 1.009 0.580 0.611 0.591 0.278	0.1537571	0.2258915
12520.000 0.969 0.590 0.567 0.501 0.285	0.1501414	0.2290736
12540.000 1.033 0.648 0.683 0.544 0.312	0.1460863	0.2580816
12560.000 0.866 0.638 0.525 0.605 0.307	0.1294476	0.2531284
12580.000 1.089 0.624 0.738 0.546 0.309	0.1512288	0.2658870
12600.000 1.011 0.636 0.686 0.555 0.298	0.1516848	0.2320702
12620.000 0.985 0.638 0.612 0.534 0.302	0.1332643	0.2342629
12640.000 1.055 0.635 0.692 0.478 0.288	0.1379609	0.2392624
12660.000 1.015 0.609 0.619 0.529 0.306	0.1483513	0.2319447
12680.000 1.017 0.632 0.628 0.531 0.299	0.1458547	0.2406091
12700.000 1.065 0.622 0.666 0.576 0.299	0.1464509	0.2571444
12720.000 0.962 0.608 0.599 0.569 0.288	0.1472108	0.2367729
12740.000 1.028 0.616 0.661 0.526 0.320	0.1548376	0.2318830
12760.000 0.988 0.563 0.650 0.539 0.300	0.1328449	0.2400800
12780.000 1.053 0.650 0.657 0.572 0.302	0.1430062	0.2383479
12800.000 1.039 0.623 0.663 0.556 0.238	0.1407909	0.2342957
12820.000 0.932 0.567 0.562 0.505 0.311	0.1577992	0.2204336
12840.000 1.000 0.603 0.598 0.516 0.298	0.1351665	0.2342656
12860.000 1.016 0.555 0.638 0.577 0.266	0.1421563	0.2417592
12880.000 1.009 0.580 0.608 0.543 0.321	0.1267240	0.2400537
12900.000 1.019 0.634 0.664 0.615 0.318	0.1254992	0.2477556
12920.000 1.034 0.589 0.718 0.533 0.311	0.1458684	0.2325505
12940.000 1.043 0.696 0.702 0.574 0.298	0.1285989	0.2700154
12960.000 1.061 0.659 0.712 0.536 0.283	0.1396619	0.2492537
12980.000 1.027 0.676 0.655 0.599 0.300	0.1553396	0.2479278
13000.000 1.037 0.605 0.715 0.559 0.297	0.1466173	0.2534584
13020.000 0.998 0.610 0.610 0.531 0.297	0.1521201	0.2426590
13040.000 0.978 0.583 0.647 0.585 0.254	0.1342990	0.2394089
13060.000 1.036 0.616 0.611 0.629 0.293	0.1570949	0.2319123
13080.000 0.979 0.596 0.633 0.523 0.251	0.1351374	0.2295011
13100.000 1.141 0.669 0.751 0.566 0.256	0.1450961	0.2732916
13120.000 1.054 0.596 0.659 0.537 0.304	0.1489551	0.2417812
13140.000 1.035 0.601 0.649 0.538 0.318	0.1666945	0.2488541
13160.000 1.052 0.652 0.661 0.574 0.317	0.1440456	0.2601922
13180.000 1.036 0.606 0.716 0.601 0.308	0.1362635	0.2647914
13200.000 1.080 0.618 0.725 0.540 0.311	0.1360946	0.2645657
13220.000 1.089 0.657 0.668 0.525 0.308	0.1383591	0.2598430
13240.000 1.060 0.697 0.652 0.530 0.318	0.1488617	0.2710112
13260.000 1.053 0.758 0.595 0.628 0.395	0.1499128	0.2808522
13280.000 1.114 0.611 0.701 0.588 0.408	0.1367233	0.2793504
13300.000 1.112 0.686 0.701 0.538 0.415	0.1428017	0.2562249
13320.000 1.082 0.666 0.661 0.504 0.429	0.1300743	0.2707944
13340.000 1.143 0.722 0.715 0.625 0.436	0.1280332	0.2955139
13360.000 1.056 0.640 0.651 0.470 0.388	0.1232264	0.2625502
13380.000 1.085 0.673 0.648 0.607 0.383	0.1237916	0.2627973
13400.000 1.112 0.636 0.694 0.473 0.397	0.1378259	0.2628504
13420.000 1.113 0.701 0.690 0.591 0.361	0.1429226	0.2679008
13440.000 1.095 0.682 0.696 0.574 0.400	0.1392996	0.2658007
13460.000 1.079 0.633 0.657 0.604 0.371	0.1258225	0.2690576
13480.000 1.067 0.679 0.628 0.538 0.381	0.1274638	0.2557991
13500.000 1.126 0.726 0.684 0.678 0.415	0.1266082	0.2863635
13520.000 1.140 0.647 0.713 0.598 0.404	0.1288574	0.2718381
13540.000 1.130 0.650 0.688 0.617 0.412	0.1200563	0.2764142
13560.000 1.107 0.635 0.725 0.494 0.351	0.1308826	0.2594429
13580.000 1.125 0.724 0.685 0.546 0.430	0.1300230	0.2732151
13600.000 1.099 0.679 0.691 0.514 0.405	0.1311564	0.2681303
13620.000 1.075 0.645 0.648 0.602 0.448	0.1373525	0.2744582
13640.000 1.112 0.702 0.695 0.641 0.406	0.1292298	0.2804017
13660.000 1.086 0.721 0.673 0.556 0.412	0.1289133	0.2606043
13680.000 1.121 0.678 0.711 0.626 0.438	0.1330606	0.2951677
13700.000 1.100 0.690 0.691 0.577 0.385	0.1419980	0.2691106
13720.000 1.123 0.741 0.746 0.552 0.409	0.1283162	0.2698157
13740.000 1.054 0.600 0.647 0.556 0.406	0.1311788	0.2585756
13760.000 1.124 0.703 0.739 0.509 0.407	0.1114353	0.2719499
13780.000 1.169 0.672 0.740 0.682 0.428	0.1288211	0.2916542
13800.000 1.043 0.670 0.612 0.584 0.394	0.1221667	0.2603078
13820.000 1.135 0.713 0.703 0.596 0.366	0.1354996	0.2760416
13840.000 1.156 0.661 0.780 0.688 0.398	0.1363433	0.2719210
13860.000 1.125 0.621 0.704 0.686 0.468	0.1264241	0.2750548
13880.000 1.163 0.694 0.735 0.794 0.423	0.1250711	0.3076023
13900.000 1.091 0.618 0.667 0.657 0.389	0.1156054	0.2796949
13920.000 1.111 0.669 0.656 0.712 0.511	0.1279472	0.2809000
13940.000 1.052 0.584 0.670 0.592 0.296	0.1365393	0.2480621
13960.000 1.075 0.598 0.687 0.628 0.305	0.1410666	0.2755806
13980.000 1.112 0.590 0.709 0.561 0.293	0.1352322	0.2638397
14000.000 1.012 0.556 0.662 0.605 0.297	0.1334426	0.2372325
14020.000 0.975 0.570 0.597 0.594 0.294	0.1609802	0.2391024
14040.000 1.030 0.563 0.660 0.553 0.325	0.1458314	0.2514704
14060.000 0.952 0.563 0.569 0.542 0.280	0.1759805	0.2213866
14080.000 1.100 0.548 0.727 0.536 0.305	0.1497834	0.2380097
14100.000 0.962 0.530 0.578 0.550 0.339	0.1422397	0.2254064
14120.000 1.011 0.527 0.634 0.568 0.285	0.1485699	0.2350624
14140.000 1.040 0.560 0.661 0.541 0.306	0.1673388	0.2345788
14160.000 0.999 0.597 0.642 0.523 0.304	0.1472742	0.2339426
14180.000 1.004 0.620 0.622 0.544 0.310	0.1347470	0.2459125
14200.000 1.077 0.536 0.688 0.602 0.327	0.1634732	0.2454597
14220.000 0.957 0.537 0.570 0.441 0.276	0.1469944	0.2116438
14240.000 1.009 0.594 0.620 0.557 0.302	0.1534501	0.2399059
14260.000 1.027 0.587 0.659 0.552 0.301	0.1496199	0.2549323
14280.000 1.056 0.519 0.656 0.519 0.316	0.1484702	0.2335869
14300.000 1.063 0.589 0.681 0.575 0.306	0.1451398	0.2445920
14320.000 1.021 0.556 0.676 0.502 0.289	0.1456091	0.2287020
14340.000 1.003 0.579 0.631 0.622 0.285	0.1560796	0.2350200
14360.000 1.017 0.603 0.637 0.575 0.311	0.1543065	0.2414482
14380.000 1.000 0.596 0.649 0.519 0.297	0.1566796	0.2377493
14400.000 1.030 0.571 0.653 0.532 0.292	0.1498203	0.2432158
14420.000 1.051 0.580 0.689 0.575 0.317	0.1374447	0.2525306
14440.000 0.994 0.538 0.629 0.564 0.284	0.1555183	0.2268240
14460.000 1.031 0.516 0.635 0.572 0.307	0.1506642	0.2491668
14480.000 1.041 0.664 0.647 0.640 0.313	0.1501833	0.2680340
14500.000 1.027 0.572 0.670 0.535 0.296	0.1331073	0.2238304
14520.000 1.025 0.586 0.658 0.522 0.311	0.1277802	0.2542152
14540.000 1.037 0.574 0.695 0.563 0.259	0.1535766	0.2571673
14560.000 1.057 0.612 0.678 0.545 0.288	0.1441535	0.2469767
14580.000 1.060 0.617 0.677 0.548 0.302	0.1401948	0.2506665
14600.000 1.086 0.580 0.673 0.529 0.322	0.1406361	0.2608138
14620.000 1.013 0.551 0.653 0.508 0.289	0.1444503	0.2288776
14640.000 1.025 0.582 0.650 0.548 0.309	0.1466138	0.2363261
14660.000 0.934 0.670 0.506 0.614 0.282	0.1464131	0.2411998
14680.000 1.062 0.634 0.724 0.570 0.312	0.1400426	0.2558185
14700.000 0.991 0.581 0.645 0.506 0.305	0.1304738	0.2371950
14720.000 1.032 0.570 0.704 0.532 0.294	0.1417585	0.2475156
14740.000 1.010 0.532 0.652 0.484 0.282	0.1450916	0.2371002
14760.000 1.074 0.605 0.699 0.528 0.293	0.1225850	0.2662480
14780.000 1.004 0.551 0.628 0.593 0.279	0.1282027	0.2423330
14800.000 1.048 0.543 0.682 0.548 0.303	0.1412018	0.2513850
14820.000 1.049 0.597 0.660 0.551 0.306	0.1420341	0.2426304
14840.000 0.998 0.553 0.603 0.581 0.290	0.1349913	0.2470308
14860.000 1.006 0.581 0.636 0.520 0.291	0.1450859	0.2344829
14880.000 1.029 0.582 0.656 0.547 0.288	0.1260479	0.2311588
14900.000 1.093 0.623 0.711 0.546 0.305	0.1296406	0.2617866
14920.000 1.060 0.625 0.682 0.523 0.291	0.1323351	0.2453434
14940.000 1.045 0.605 0.673 0.582 0.289	0.1310613	0.2421118
14960.000 1.032 0.580 0.653 0.529 0.296	0.1379734	0.2417948
14980.000 1.064 0.588 0.666 0.531 0.321	0.1506499	0.2540131
15000.000 0.991 0.637 0.615 0.518 0.284	0.1467949	0.2388557
15020.000 1.030 0.584 0.625 0.553 0.316	0.1347854	0.2687804
15040.000 1.037 0.595 0.655 0.582 0.311	0.1603418	0.2457671
15060.000 1.049 0.621 0.647 0.572 0.305	0.1410897	0.2614389
15080.000 1.066 0.612 0.622 0.555 0.298	0.1577031	0.2665226
15100.000 1.012 0.650 0.636 0.500 0.253	0.1380730	0.2593618
15120.000 1.088 0.673 0.654 0.543 0.270	0.1396629	0.2702847
15140.000 1.130 0.656 0.698 0.488 0.263	0.1395681	0.2901554
15160.000 1.125 0.616 0.719 0.445 0.281	0.1439813	0.2758927
15180.000 1.089 0.615 0.702 0.488 0.261	0.1411291	0.2741235
15200.000 1.115 0.667 0.699 0.462 0.265	0.1524606	0.2932592
15220.000 1.103 0.628 0.683 0.420 0.261	0.1427458	0.2786989
15240.000 1.106 0.669 0.678 0.501 0.277	0.1590605	0.2827278
15260.000 1.067 0.668 0.648 0.452 0.258	0.1469220	0.2660416
15280.000 1.016 0.628 0.566 0.473 0.260	0.1387209	0.2571938
15300.000 1.124 0.655 0.696 0.651 0.275	0.1356780	0.2991632
15320.000 1.099 0.621 0.661 0.540 0.264	0.1359166	0.2644265
15340.000 0.986 0.533 0.582 0.544 0.351	0.1421362	0.2286934
15360.000 0.885 0.496 0.521 0.576 0.325	0.1412113	0.2133671
15380.000 0.948 0.448 0.573 0.560 0.277	0.1379853	0.2219992
15400.000 1.121 0.619 0.657 0.636 0.298	0.1355507	0.2752200
15420.000 0.958 0.512 0.532 0.550 0.303	0.1650143	0.2435139
15440.000 1.084 0.613 0.643 0.600 0.286	0.1670535	0.2733217
15460.000 1.115 0.692 0.688 0.590 0.274	0.1474378	0.2835962
15480.000 1.162 0.691 0.735 0.579 0.281	0.1379448	0.2977386
15500.000 1.092 0.661 0.670 0.613 0.265	0.1213975	0.2914613
15520.000 1.087 0.586 0.732 0.577 0.272	0.1321815	0.2751052
15540.000 1.165 0.641 0.737 0.622 0.262	0.1326332	0.3095240
15560.000 1.115 0.704 0.699 0.651 0.252	0.1335472	0.3008678
15580.000 1.113 0.674 0.676 0.545 0.278	0.1342852	0.3048537
15600.000 1.088 0.673 0.659 0.560 0.255	0.1401686	0.2846894
15620.000 1.109 0.639 0.708 0.528 0.260	0.1436159	0.2746823
15640.000 1.086 0.602 0.696 0.527 0.265	0.1483280	0.2774903
15660.000 1.177 0.749 0.714 0.685 0.263	0.1509783	0.3117012
15680.000 1.136 0.655 0.718 0.668 0.247	0.1589400	0.2936010
15700.000 1.081 0.671 0.629 0.770 0.243	0.1544724	0.2744510
15720.000 1.092 0.675 0.712 0.764 0.245	0.1495514	0.2849126
15740.000 1.207 0.679 0.826 0.716 0.272	0.1476048	0.3211898
15760.000 1.140 0.678 0.761 0.751 0.259	0.1488238	0.2993963
15780.000 1.145 0.748 0.712 0.576 0.292	0.1430464	0.3092554
15800.000 1.080 0.604 0.679 0.622 0.264	0.1497826	0.2876409
15820.000 1.112 0.722 0.667 0.724 0.260	0.1424665	0.3047536
15840.000 1.129 0.765 0.681 0.680 0.272	0.1326119	0.3168301
15860.000 1.109 0.701 0.686 0.745 0.262	0.1286708	0.3096159
15880.000 1.000 0.641 0.576 0.672 0.307	0.1412535	0.2654448
15900.000 1.029 0.581 0.605 0.569 0.288	0.1422629	0.2444412
15920.000 1.058 0.587 0.703 0.780 0.284	0.1420694	0.2627670
15940.000 1.013 0.604 0.646 0.637 0.269	0.1458697	0.2608121
15960.000 1.026 0.587 0.602 0.731 0.288	0.1421549	0.2660686
15980.000 1.122 0.618 0.747 0.749 0.291	0.1356090	0.2820082
16000.000 1.036 0.618 0.665 0.586 0.279	0.1317733	0.2488683
16020.000 1.095 0.603 0.713 0.620 0.283	0.1506514	0.2667744
16040.000 1.065 0.602 0.703 0.579 0.292	0.1384810	0.2699899
16060.000 1.096 0.559 0.648 0.590 0.286	0.1469109	0.2887883
16080.000 1.095 0.638 0.664 0.567 0.293	0.1411074	0.2677333
16100.000 1.048 0.603 0.670 0.549 0.311	0.1425940	0.2434263
16120.000 1.066 0.625 0.661 0.604 0.279	0.1461337	0.2640538
16140.000 1.043 0.578 0.648 0.597 0.292	0.1550069	0.2573389
16160.000 1.013 0.577 0.676 0.549 0.285	0.1328105	0.2422437
16180.000 1.092 0.635 0.748 0.586 0.261	0.1432898	0.2802548
16200.000 0.985 0.614 0.636 0.574 0.305	0.1542115	0.2455231
16220.000 1.002 0.582 0.603 0.577 0.300	0.1473617	0.2434202
16240.000 1.006 0.577 0.581 0.554 0.299	0.1411785	0.2719565
16260.000 0.979 0.605 0.574 0.567 0.297	0.1513547	0.2521526
16280.000 0.971 0.617 0.579 0.598 0.295	0.1563130	0.2627363
16300.000 1.144 0.685 0.718 0.553 0.293	0.1324332	0.2844281
16320.000 1.083 0.609 0.648 0.621 0.281	0.1447891	0.2663313
16340.000 1.080 0.596 0.654 0.644 0.290	0.1411809	0.2973868
16360.000 1.152 0.625 0.726 0.614 0.290	0.1467707	0.2959021
16380.000 1.052 0.572 0.656 0.576 0.304	0.1456811	0.2603154
16400.000 0.975 0.603 0.547 0.666 0.311	0.1489715	0.2669988
16420.000 0.979 0.512 0.581 0.585 0.308	0.1542653	0.2471826
16440.000 1.033 0.675 0.660 0.696 0.284	0.1353549	0.2735290
16460.000 1.036 0.613 0.607 0.641 0.301	0.1613919	0.2602984
16480.000 0.993 0.588 0.640 0.715 0.277	0.1466366	0.2437950
16500.000 1.006 0.667 0.593 0.663 0.285	0.1374405	0.2781927
16520.000 1.090 0.597 0.656 0.600 0.262	0.1483433	0.2689507
16540.000 1.069 0.580 0.662 0.546 0.292	0.1525817	0.2596912
16560.000 1.064 0.565 0.646 0.600 0.284	0.1470773	0.2675984
16580.000 1.024 0.596 0.593 0.599 0.275	0.1623438	0.2548892
16600.000 1.081 0.573 0.684 0.578 0.266	0.1517882	0.2551666
16620.000 0.993 0.588 0.607 0.620 0.295	0.1542642	0.2497699
16640.000 1.050 0.608 0.665 0.682 0.292	0.1462768	0.2469542
16660.000 1.048 0.631 0.640 0.498 0.282	0.1452495	0.2659583
16680.000 1.031 0.619 0.639 0.626 0.282	0.1290067	0.2640513
16700.000 1.109 0.650 0.711 0.595 0.264	0.1301842	0.2796368
16720.000 1.035 0.653 0.595 0.576 0.253	0.1370145	0.2581905
16740.000 1.084 0.598 0.686 0.583 0.281	0.1578843	0.2639074
16760.000 1.198 0.668 0.781 0.546 0.250	0.1432891	0.3009552
16780.000 1.106 0.611 0.698 0.554 0.289	0.1577701	0.2686476
16800.000 1.109 0.616 0.697 0.672 0.299	0.1566736	0.2826436
16820.000 1.018 0.552 0.632 0.549 0.262	0.1481159	0.2457397
16840.000 1.108 0.614 0.711 0.736 0.284	0.1448947	0.2648295
16860.000 1.091 0.599 0.697 0.532 0.280	0.1661951	0.2665316
16880.000 0.990 0.536 0.653 0.547 0.295	0.1558148	0.2350623
16900.000 1.076 0.613 0.737 0.593 0.302	0.1482764	0.2771406
16920.000 1.113 0.641 0.700 0.631 0.248	0.1401264	0.2800612
16940.000 1.097 0.646 0.649 0.619 0.268	0.1341438	0.2812846
16960.000 1.102 0.600 0.657 0.676 0.286	0.1609346	0.2846889
16980.000 1.078 0.600 0.666 0.674 0.331	0.1534226	0.2686550
17000.000 1.078 0.611 0.680 0.713 0.282	0.1576385	0.2761866
17020.000 1.008 0.593 0.608 0.589 0.329	0.1474542	0.2511707
17040.000 0.925 0.539 0.547 0.603 0.316	0.1501766	0.2223278
17060.000 1.028 0.610 0.598 0.641 0.281	0.1556542	0.2622398
17080.000 1.112 0.576 0.727 0.594 0.286	0.1502293	0.2658545
17100.000 1.053 0.581 0.631 0.562 0.298	0.1614037	0.2552046
17120.000 1.051 0.634 0.611 0.588 0.296	0.1511961	0.2692492
17140.000 1.150 0.625 0.707 0.728 0.294	0.1313811	0.2896185
17160.000 1.087 0.552 0.678 0.594 0.286	0.1406611	0.2585477
17180.000 1.015 0.573 0.565 0.612 0.311	0.1474053	0.2567998
17200.000 1.021 0.591 0.598 0.598 0.292	0.1629421	0.2499876
17220.000 1.065 0.586 0.662 0.553 0.284	0.1429051	0.2672799
17240.000 1.093 0.611 0.682 0.558 0.265	0.1441939	0.2546065
17260.000 1.087 0.604 0.665 0.608 0.278	0.1619143	0.2490455
17280.000 1.074 0.630 0.668 0.652 0.277	0.1445109	0.2577290
17300.000 1.090 0.628 0.669 0.631 0.292	0.1427268	0.2786002
17320.000 1.051 0.565 0.641 0.604 0.306	0.1456724	0.2695608
17340.000 1.033 0.596 0.640 0.623 0.283	0.1477924	0.2505968
17360.000 1.118 0.614 0.682 0.671 0.302	0.1431172	0.2744728
17380.000 1.058 0.543 0.621 0.600 0.298	0.1590609	0.2718005
17400.000 1.038 0.643 0.574 0.739 0.301	0.1645712	0.2892020
17420.000 1.090 0.627 0.692 0.623 0.296	0.1445008	0.2749555
17440.000 1.065 0.635 0.653 0.717 0.294	0.1402339	0.2767921
17460.000 1.072 0.616 0.666 0.741 0.291	0.1359281	0.2786840
17480.000 1.054 0.646 0.605 0.740 0.297	0.1430165	0.2711137
17500.000 1.017 0.617 0.614 0.552 0.291	0.1466041	0.2534467
17520.000 1.096 0.601 0.671 0.600 0.322	0.1297994	0.2599975
17540.000 1.076 0.654 0.673 0.601 0.302	0.1448484	0.2808411
17560.000 1.112 0.683 0.660 0.664 0.339	0.1374101	0.2929613
17580.000 1.121 0.617 0.726 0.597 0.289	0.1358076	0.2786383
17600.000 1.018 0.587 0.573 0.597 0.300	0.1357509	0.2464777
17620.000 1.025 0.665 0.601 0.623 0.295	0.1412169	0.2723951
17640.000 1.056 0.611 0.644 0.650 0.319	0.1251139	0.2599434
17660.000 1.062 0.639 0.648 0.536 0.289	0.1397209	0.2528219
17680.000 1.090 0.643 0.671 0.592 0.299	0.1442102	0.2901054
17700.000 1.019 0.603 0.618 0.567 0.306	0.1374231	0.2636983
17720.000 1.090 0.618 0.700 0.594 0.308	0.1414562	0.2562219
17740.000 1.076 0.620 0.643 0.617 0.295	0.1522516	0.2623146
17760.000 1.040 0.596 0.613 0.631 0.292	0.1342530	0.2656300
17780.000 1.074 0.609 0.604 0.563 0.265	0.1543291	0.2570849
17800.000 1.043 0.545 0.646 0.551 0.300	0.1406165	0.2559533
17820.000 0.919 0.613 0.542 0.552 0.282	0.1366675	0.2282851
17840.000 0.950 0.596 0.546 0.563 0.332	0.1441812	0.2392105
17860.000 0.948 0.537 0.558 0.557 0.323	0.1415138	0.2248898
17880.000 0.978 0.580 0.552 0.576 0.266	0.1356883	0.2271685
17900.000 1.037 0.599 0.629 0.579 0.304	0.1419640	0.2394689
17920.000 0.989 0.679 0.616 0.534 0.295	0.1518465	0.2330175
17940.000 1.004 0.574 0.607 0.541 0.308	0.1232563	0.2349546
17960.000 0.961 0.616 0.617 0.480 0.281	0.1418671	0.2374562
17980.000 1.081 0.638 0.659 0.489 0.270	0.1422661	0.2610785
18000.000 1.141 0.692 0.677 0.539 0.281	0.1322133	0.3007850
18020.000 1.043 0.652 0.619 0.523 0.263	0.1267038	0.2795109
18040.000 1.100 0.664 0.654 0.490 0.262	0.1233146	0.2802967
18060.000 1.149 0.681 0.710 0.530 0.254	0.1133322	0.2781490
18080.000 1.120 0.666 0.669 0.454 0.250	0.1265040	0.2628070
18100.000 1.089 0.682 0.625 0.524 0.251	0.1184557	0.2979745
18120.000 1.075 0.726 0.637 0.722 0.269	0.1371327	0.3028533
18140.000 1.130 0.736 0.679 0.685 0.247	0.1209640	0.3009271
18160.000 1.100 0.755 0.666 0.493 0.283	0.1383278	0.3087866
18180.000 1.101 0.711 0.649 0.570 0.267	0.1289237	0.3024040
18200.000 1.151 0.739 0.700 0.495 0.278	0.1488785	0.3082482
18220.000 1.189 0.780 0.793 0.524 0.280	0.1230433	0.3060042
18240.000 1.123 0.766 0.687 0.525 0.249	0.1224186	0.3033154
18260.000 1.138 0.782 0.696 0.618 0.302	0.1309078	0.3010770
18280.000 1.082 0.695 0.658 0.523 0.295	0.1438111	0.2917921
18300.000 1.124 0.753 0.688 0.543 0.265	0.1388709	0.2924700
18320.000 1.114 0.808 0.677 0.615 0.264	0.1378446	0.3131657
18340.000 1.087 0.764 0.662 0.511 0.282	0.1653473	0.2897120
18360.000 1.129 0.739 0.727 0.528 0.267	0.1377694	0.2770361
18380.000 1.066 0.749 0.632 0.615 0.262	0.1303650	0.2934431
18400.000 1.139 0.764 0.687 0.582 0.272	0.1240312	0.3059189
18420.000 1.135 0.803 0.674 0.642 0.277	0.1378775	0.3124900
18440.000 1.148 0.777 0.691 0.544 0.314	0.1316325	0.3030347
18460.000 1.164 0.790 0.679 0.618 0.329	0.1362509	0.3139754
18480.000 1.085 0.745 0.641 0.498 0.278	0.1532945	0.2913772
18500.000 1.067 0.704 0.656 0.463 0.269	0.1596206	0.2803442
18520.000 1.079 0.796 0.638 0.559 0.284	0.1529460	0.3019277
18540.000 1.076 0.737 0.648 0.594 0.270	0.1384415	0.2820417
18560.000 1.074 0.695 0.640 0.458 0.260	0.1704868	0.2673219
18580.000 1.092 0.757 0.652 0.553 0.253	0.1473869	0.2876085
18600.000 1.081 0.772 0.646 0.525 0.270	0.1588459	0.2883549
18620.000 1.094 0.692 0.678 0.473 0.277	0.1637522	0.2688509
18640.000 1.092 0.765 0.645 0.525 0.267	0.1613337	0.2778569
18660.000 1.001 0.736 0.594 0.548 0.260	0.1669205	0.2761299
18680.000 1.068 0.747 0.656 0.415 0.255	0.1519005	0.2741510
18700.000 1.007 0.694 0.552 0.382 0.257	0.1423384	0.2580797
18720.000 1.010 0.650 0.590 0.414 0.256	0.1370485	0.2492408
18740.000 1.017 0.729 0.598 0.490 0.264	0.1565178	0.2666028
18760.000 1.033 0.688 0.618 0.431 0.263	0.1419588	0.2591813
18780.000 1.009 0.718 0.595 0.475 0.249	0.1442465	0.2694551
18800.000 1.088 0.743 0.677 0.554 0.281	0.1494467	0.2838660
18820.000 1.104 0.730 0.709 0.568 0.260	0.1466958	0.3044823
18840.000 1.103 0.692 0.716 0.495 0.271	0.1340061	0.2831170
18860.000 1.057 0.682 0.670 0.550 0.279	0.1541731	0.2853334
18880.000 1.057 0.775 0.618 0.517 0.273	0.1437207	0.2884049
18900.000 1.139 0.719 0.723 0.535 0.260	0.1413089	0.3027880
18920.000 1.070 0.722 0.654 0.558 0.294	0.1388568	0.2888258
18940.000 1.103 0.669 0.665 0.507 0.280	0.1476397	0.2796023
18960.000 1.114 0.736 0.714 0.539 0.277	0.1490324	0.3115853
18980.000 0.997 0.743 0.591 0.458 0.257	0.1449216	0.2741136
19000.000 1.102 0.646 0.679 0.488 0.254	0.1243491	0.3021077
19020.000 1.123 0.779 0.725 0.456 0.261	0.1340618	0.2887058
19040.000 1.139 0.755 0.727 0.509 0.267	0.1313572	0.3048438
19060.000 1.040 0.722 0.631 0.472 0.252	0.1421648	0.2674022
19080.000 1.018 0.731 0.593 0.507 0.262	0.1290855	0.2837962
19100.000 1.042 0.742 0.621 0.457 0.252	0.1221551	0.2736461
19120.000 1.002 0.731 0.613 0.468 0.255	0.1411145	0.2575440
19140.000 1.010 0.735 0.584 0.447 0.284	0.1374388	0.2812299
19160.000 1.101 0.708 0.696 0.513 0.270	0.1418020	0.2841906
19180.000 1.041 0.712 0.662 0.525 0.288	0.1388335	0.2914757
19200.000 1.037 0.684 0.701 0.501 0.275	0.1315129	0.2802921
19220.000 0.987 0.673 0.557 0.527 0.240	0.1318893	0.2647142
19240.000 1.125 0.719 0.703 0.676 0.267	0.1253146	0.3161807
19260.000 1.044 0.661 0.592 0.542 0.270	0.1291686	0.2944388
19280.000 1.090 0.745 0.663 0.553 0.277	0.1253978	0.3029616
19300.000 1.099 0.707 0.706 0.536 0.261	0.1386842	0.2777180
19320.000 0.978 0.705 0.603 0.579 0.259	0.1243200	0.2668713
19340.000 1.073 0.752 0.701 0.494 0.238	0.1321240	0.2862003
19360.000 1.104 0.752 0.705 0.526 0.290	0.1381666	0.2960936
19380.000 1.123 0.736 0.723 0.589 0.316	0.1238813	0.3060590
19400.000 1.087 0.702 0.695 0.556 0.265	0.1230565	0.2989686
19420.000 1.108 0.765 0.683 0.534 0.244	0.1287009	0.2895521
19440.000 1.084 0.719 0.648 0.572 0.269	0.1176276	0.3024018
19460.000 1.119 0.750 0.712 0.493 0.251	0.1323674	0.2798375
19480.000 1.052 0.743 0.601 0.446 0.272	0.1294747	0.2796056
19500.000 1.102 0.717 0.692 0.486 0.267	0.1283584	0.2878608
19520.000 1.042 0.745 0.636 0.491 0.271	0.1358019	0.2705037
19540.000 1.081 0.702 0.641 0.504 0.273	0.1442093	0.3092434
19560.000 1.093 0.744 0.663 0.528 0.267	0.1336735	0.3033439
19580.000 1.017 0.651 0.619 0.495 0.262	0.1270232	0.2657661
19600.000 1.099 0.754 0.690 0.506 0.274	0.1462067	0.2931364
19620.000 1.053 0.686 0.647 0.538 0.263	0.1468361	0.2746461
19640.000 1.064 0.690 0.673 0.580 0.268	0.1535477	0.2791239
19660.000 1.087 0.720 0.632 0.544 0.314	0.1344134	0.3086100
19680.000 1.072 0.714 0.636 0.544 0.281	0.1328881	0.2885472
19700.000 1.018 0.725 0.585 0.532 0.301	0.1361124	0.2920210
19720.000 1.184 0.778 0.766 0.583 0.259	0.1351094	0.2996587
19740.000 1.126 0.766 0.704 0.668 0.269	0.1353334	0.3073311
19760.000 1.150 0.713 0.725 0.569 0.269	0.1335356	0.3050247
19780.000 1.149 0.772 0.692 0.653 0.332	0.1321858	0.3229504
19800.000 1.150 0.678 0.744 0.519 0.260	0.1317950	0.2983207
19820.000 1.164 0.736 0.751 0.625 0.261	0.1292584	0.2947347
19840.000 1.127 0.690 0.694 0.539 0.259	0.1345666	0.3074615
19860.000 1.145 0.731 0.712 0.543 0.261	0.1271678	0.3006050
19880.000 1.022 0.545 0.619 0.595 0.274	0.1374866	0.2567590
19900.000 1.143 0.626 0.755 0.583 0.247	0.1292392	0.2956444
19920.000 1.165 0.671 0.729 0.587 0.331	0.1450120	0.3109287
19940.000 1.102 0.664 0.678 0.552 0.260	0.1382786	0.2755174
19960.000 1.246 0.760 0.802 0.632 0.338	0.1376486	0.3554265
19980.000 1.247 0.748 0.774 0.745 0.428	0.1326531	0.3609662
20000.000 1.183 0.763 0.780 0.742 0.417	0.1329339	0.3354064
20020.000 1.232 0.775 0.771 0.756 0.443	0.1342134	0.3419817
20040.000 1.244 0.798 0.774 0.729 0.374	0.1270141	0.3529285
20060.000 1.131 0.772 0.673 0.683 0.375	0.1167309	0.3363851
20080.000 1.198 0.746 0.724 0.748 0.361	0.1181701	0.3531739
20100.000 1.127 0.732 0.690 0.656 0.269	0.1248665	0.3059697
20120.000 1.142 0.738 0.692 0.652 0.275	0.1139089	0.2977607
20140.000 1.149 0.721 0.694 0.600 0.258	0.1255952	0.3187344
20160.000 1.190 0.794 0.767 0.625 0.265	0.1243444	0.3353710
20180.000 1.131 0.743 0.687 0.620 0.269	0.1256449	0.2988367
20200.000 1.196 0.744 0.729 0.623 0.272	0.1379440	0.3336170
20220.000 1.126 0.698 0.677 0.537 0.259	0.1309719	0.2982529
20240.000 1.159 0.786 0.715 0.569 0.250	0.1341271	0.3132144
20260.000 1.188 0.724 0.789 0.583 0.271	0.1262894	0.3079476
20280.000 1.207 0.774 0.776 0.570 0.269	0.1325567	0.3375476
20300.000 1.147 0.813 0.697 0.605 0.264	0.1347491	0.3091240
20320.000 1.124 0.742 0.680 0.615 0.260	0.1200852	0.3086742
20340.000 1.165 0.725 0.803 0.671 0.323	0.1230832	0.3225889
20360.000 1.209 0.710 0.888 0.602 0.266	0.1406160	0.3377720
20380.000 1.190 0.694 0.806 0.601 0.259	0.1426161	0.3241890
20400.000 1.148 0.720 0.741 0.590 0.253	0.1264209	0.3230422
20420.000 1.145 0.758 0.778 0.549 0.252	0.1345438	0.3107520
20440.000 1.211 0.689 0.814 0.571 0.240	0.1302255	0.3246371
20460.000 1.147 0.687 0.714 0.568 0.260	0.1389885	0.3161696
20480.000 1.135 0.711 0.685 0.535 0.278	0.1457226	0.3062857
20500.000 1.097 0.743 0.685 0.479 0.263	0.1274376	0.3044242
20520.000 1.167 0.718 0.728 0.492 0.272	0.1355529	0.3042116
20540.000 1.146 0.725 0.721 0.553 0.298	0.1382114	0.3046199
20560.000 1.144 0.723 0.700 0.504 0.241	0.1408060	0.3001794
20580.000 1.147 0.664 0.729 0.565 0.274	0.1364502	0.3159458
20600.000 1.152 0.780 0.692 0.544 0.259	0.1346891	0.3214318
20620.000 1.184 0.743 0.731 0.611 0.256	0.1264928	0.3373270
20640.000 1.099 0.717 0.671 0.543 0.255	0.1348820	0.2976573
20660.000 1.142 0.700 0.718 0.575 0.255	0.1373382	0.3058148
20680.000 1.130 0.686 0.681 0.675 0.276	0.1345159	0.3097697
20700.000 1.138 0.709 0.713 0.564 0.282	0.1264277	0.3026168
20720.000 1.076 0.673 0.677 0.508 0.295	0.1254542	0.2843098
20740.000 1.104 0.711 0.657 0.652 0.262	0.1492863	0.3087839
20760.000 1.129 0.719 0.708 0.524 0.271	0.1275990	0.3076200
20780.000 1.133 0.758 0.649 0.513 0.274	0.1240095	0.3072014
20800.000 1.051 0.692 0.630 0.498 0.286	0.1227546	0.2872186
20820.000 1.092 0.738 0.667 0.572 0.264	0.1325758	0.2891894
20840.000 1.117 0.605 0.707 0.587 0.265	0.1396991	0.2810883
20860.000 1.115 0.702 0.673 0.558 0.233	0.1380913	0.2838402
20880.000 1.087 0.691 0.653 0.524 0.262	0.1362933	0.2873308
20900.000 1.095 0.700 0.676 0.502 0.269	0.1371803	0.3069493
20920.000 1.097 0.689 0.691 0.556 0.270	0.1294017	0.3003109
20940.000 1.122 0.706 0.713 0.524 0.257	0.1352281	0.3030055
20960.000 1.189 0.794 0.731 0.630 0.280	0.1370123	0.3228713
20980.000 1.145 0.784 0.720 0.631 0.256	0.1348587	0.3057480
21000.000 1.175 0.816 0.756 0.607 0.241	0.1495047	0.3358695
21020.000 1.074 0.700 0.648 0.568 0.254	0.1360736	0.2863165
21040.000 0.915 0.607 0.514 0.548 0.271	0.1464051	0.2576302
21060.000 1.030 0.602 0.600 0.687 0.252	0.1331138	0.2718964
21080.000 0.977 0.561 0.557 0.615 0.225	0.1218157	0.2482730
21100.000 1.090 0.649 0.649 0.661 0.231	0.1338736	0.2802576
21120.000 1.085 0.685 0.651 0.759 0.289	0.1268333	0.2821463
21140.000 0.953 0.592 0.583 0.521 0.281	0.1234109	0.2095608
21160.000 0.951 0.622 0.550 0.545 0.279	0.1224740	0.2338812
21180.000 1.027 0.619 0.649 0.544 0.272	0.1359767	0.2602030
21200.000 0.923 0.639 0.582 0.535 0.294	0.1277508	0.2354075
21220.000 0.952 0.557 0.601 0.496 0.324	0.1343473	0.2423094
21240.000 0.965 0.658 0.592 0.632 0.272	0.1445627	0.2460369
21260.000 1.000 0.649 0.625 0.624 0.277	0.1375176	0.2496049
21280.000 0.976 0.604 0.593 0.523 0.292	0.1360388	0.2595769
21300.000 0.958 0.582 0.573 0.595 0.267	0.1290225	0.2381315
21320.000 0.944 0.607 0.538 0.559 0.334	0.1352871	0.2379845
21340.000 1.074 0.618 0.615 0.649 0.266	0.1427680	0.2726013
21360.000 0.955 0.613 0.553 0.616 0.328	0.1344433	0.2455013
21380.000 1.036 0.641 0.622 0.721 0.277	0.1483928	0.2734192
21400.000 1.002 0.674 0.627 0.688 0.267	0.1334633	0.2538548
21420.000 1.012 0.672 0.628 0.685 0.336	0.1354951	0.2726207
21440.000 0.957 0.590 0.589 0.624 0.265	0.1384344	0.2339621
21460.000 1.024 0.664 0.615 0.656 0.274	0.1365227	0.2629377
21480.000 0.981 0.691 0.602 0.755 0.276	0.1390530	0.2714081
21500.000 0.961 0.668 0.638 0.723 0.264	0.1402267	0.2697133
21520.000 0.953 0.602 0.524 0.687 0.273	0.1394224	0.2688657
21540.000 0.944 0.568 0.531 0.720 0.263	0.1415002	0.2498487
21560.000 0.943 0.636 0.534 0.648 0.270	0.1306727	0.2596042
21580.000 0.977 0.620 0.576 0.657 0.264	0.1387392	0.2718469
21600.000 0.980 0.633 0.636 0.717 0.280	0.1366097	0.2780445
21620.000 0.944 0.598 0.605 0.760 0.253	0.1340021	0.2704596
21640.000 1.012 0.644 0.629 0.776 0.278	0.1394179	0.2764073
21660.000 1.018 0.608 0.625 0.766 0.313	0.1379689	0.2925704
21680.000 0.974 0.638 0.615 0.790 0.262	0.1228568	0.2686299
21700.000 0.931 0.633 0.564 0.655 0.284	0.1299408	0.2743567
21720.000 0.903 0.652 0.567 0.710 0.273	0.1262604	0.2621353
21740.000 0.967 0.636 0.682 0.710 0.269	0.1312173	0.2809830
21760.000 0.990 0.674 0.685 0.674 0.280	0.1407016	0.2692021
21780.000 0.970 0.641 0.635 0.790 0.279	0.1350649	0.2699489
21800.000 0.915 0.573 0.646 0.766 0.261	0.1507110	0.2624778
21820.000 1.015 0.633 0.708 0.744 0.266	0.1352914	0.2853720
21840.000 0.962 0.615 0.677 0.745 0.290	0.1495287	0.2733454
21860.000 0.956 0.622 0.677 0.677 0.279	0.1623727	0.2767023
21880.000 0.966 0.606 0.613 0.753 0.258	0.1311532	0.2805781
21900.000 0.951 0.607 0.614 0.722 0.265	0.1363943	0.2686442
21920.000 0.950 0.576 0.670 0.698 0.266	0.1368737	0.2574303
21940.000 0.994 0.638 0.670 0.742 0.279	0.1352407	0.2790450
21960.000 1.001 0.684 0.681 0.785 0.271	0.1319186	0.2729712
21980.000 1.044 0.709 0.756 0.861 0.273	0.1399762	0.3118512
22000.000 0.948 0.689 0.612 0.697 0.277	0.1416201	0.2818735
22020.000 1.033 0.659 0.724 0.764 0.313	0.1444681	0.2817553
22040.000 1.082 0.658 0.715 0.801 0.251	0.1483739	0.2979316
22060.000 1.040 0.644 0.691 0.805 0.325	0.1346682	0.3131426
22080.000 0.972 0.611 0.638 0.776 0.253	0.1360801	0.2551721
22100.000 0.996 0.619 0.615 0.773 0.259	0.1353576	0.2600677
22120.000 0.962 0.633 0.614 0.818 0.241	0.1366157	0.2749101
22140.000 0.987 0.616 0.649 0.795 0.274	0.1411492	0.2756737
22160.000 1.001 0.661 0.619 0.772 0.251	0.1412938	0.2823027
22180.000 1.012 0.629 0.629 0.794 0.252	0.1473929	0.2562470
22200.000 0.966 0.604 0.626 0.739 0.260	0.1323008	0.2509459
22220.000 0.927 0.644 0.559 0.814 0.312	0.1334585	0.2605915
22240.000 0.977 0.646 0.631 0.803 0.255	0.1445049	0.2717085
22260.000 1.002 0.653 0.660 0.776 0.230	0.1405188	0.2795964
22280.000 0.930 0.595 0.575 0.787 0.259	0.1578330	0.2529294
22300.000 0.928 0.586 0.627 0.758 0.302	0.1491838	0.2435360
22320.000 1.014 0.611 0.665 0.798 0.241	0.1282948	0.2712998
22340.000 1.006 0.611 0.683 0.768 0.248	0.1448040	0.2670527
22360.000 0.926 0.610 0.594 0.773 0.252	0.1460521	0.2730774
22380.000 1.021 0.711 0.732 0.857 0.247	0.1616003	0.2958710
22400.000 0.989 0.656 0.684 0.802 0.250	0.1464344	0.2699555
22420.000 0.991 0.534 0.671 0.716 0.232	0.1392672	0.2497873
22440.000 0.967 0.605 0.641 0.744 0.249	0.1409301	0.2559665
22460.000 0.956 0.580 0.650 0.681 0.256	0.1425342	0.2460635
22480.000 0.974 0.646 0.631 0.753 0.228	0.1474136	0.2701389
22500.000 0.987 0.596 0.645 0.660 0.264	0.1435767	0.2562042
22520.000 0.979 0.600 0.634 0.731 0.268	0.1438091	0.2595690
22540.000 0.985 0.670 0.614 0.757 0.299	0.1485564	0.2648376
22560.000 1.072 0.629 0.692 0.758 0.241	0.1474852	0.2596051
22580.000 1.028 0.668 0.621 0.809 0.284	0.1242670	0.2820976
22600.000 1.093 0.683 0.661 0.776 0.229	0.1250705	0.3081560
22620.000 1.048 0.681 0.623 0.797 0.242	0.1249027	0.2884390
22640.000 1.048 0.654 0.623 0.761 0.244	0.1431693	0.2791676
22660.000 0.970 0.630 0.628 0.805 0.254	0.1518982	0.2860939
22680.000 0.961 0.639 0.628 0.732 0.243	0.1536666	0.2541751
22700.000 1.005 0.613 0.556 0.760 0.250	0.1522452	0.2718539
22720.000 0.993 0.599 0.662 0.825 0.252	0.1299790	0.2682321
22740.000 0.990 0.566 0.669 0.765 0.270	0.1403089	0.2699345
22760.000 0.969 0.587 0.625 0.707 0.305	0.1511136	0.2805447
22780.000 1.057 0.655 0.689 0.809 0.272	0.1324823	0.2916173
22800.000 1.014 0.681 0.720 0.738 0.260	0.1342470	0.2756622
22820.000 1.015 0.719 0.640 0.844 0.298	0.1432591	0.2943631
22840.000 1.029 0.741 0.709 0.784 0.271	0.1450083	0.3016372
22860.000 1.006 0.689 0.678 0.761 0.259	0.1449972	0.2967980
22880.000 0.990 0.650 0.624 0.794 0.279	0.1490121	0.2907276
22900.000 1.042 0.722 0.690 0.787 0.288	0.1397172	0.2884203
22920.000 0.951 0.619 0.625 0.816 0.280	0.1450440	0.2688186
22940.000 1.015 0.682 0.662 0.796 0.287	0.1560887	0.3021284
22960.000 1.045 0.683 0.692 0.806 0.263	0.1427762	0.2952890
22980.000 1.097 0.718 0.791 0.755 0.267	0.1364538	0.3121296
23000.000 1.075 0.699 0.725 0.766 0.272	0.1376139	0.2934109
23020.000 0.899 0.620 0.584 0.749 0.273	0.1335436	0.2619183
23040.000 0.809 0.675 0.536 0.738 0.294	0.1432222	0.3028860
23060.000 0.991 0.702 0.671 0.802 0.260	0.1402169	0.2913557
23080.000 0.978 0.611 0.684 0.745 0.294	0.1282352	0.2586846
23100.000 0.934 0.622 0.623 0.780 0.304	0.1215417	0.2544390
23120.000 1.072 0.718 0.710 0.843 0.266	0.1321383	0.2835565
23140.000 0.952 0.671 0.629 0.770 0.271	0.1286754	0.2675701
23160.000 1.067 0.719 0.651 0.839 0.290	0.1238821	0.3099166
23180.000 0.984 0.615 0.667 0.758 0.308	0.1302776	0.2517892
23200.000 0.978 0.641 0.709 0.722 0.291	0.1513468	0.2643239
23220.000 0.917 0.616 0.561 0.757 0.266	0.1367224	0.2553506
23240.000 1.012 0.638 0.654 0.741 0.272	0.1350083	0.2702033
23260.000 0.600 0.645 0.532 0.742 0.274	0.1396257	0.2582607
23280.000 0.742 0.661 0.482 0.679 0.306	0.1409034	0.2713544
23300.000 0.651 0.622 0.531 0.722 0.271	0.1504227	0.2656253
23320.000 0.771 0.735 0.576 0.758 0.268	0.1557176	0.2816269
23340.000 0.715 0.721 0.572 0.769 0.270	0.1431644	0.2868191
23360.000 0.655 0.706 0.502 0.666 0.275	0.1432730	0.2759076
23380.000 0.706 0.701 0.508 0.721 0.271	0.1505796	0.2685886
23400.000 0.756 0.708 0.502 0.721 0.267	0.1492614	0.2798827
23420.000 0.674 0.692 0.487 0.723 0.262	0.1351259	0.2553575
23440.000 0.724 0.671 0.588 0.705 0.270	0.1316848	0.2590483
23460.000 1.036 0.658 0.642 0.786 0.285	0.1441397	0.2775547
23480.000 0.992 0.643 0.640 0.764 0.271	0.1565976	0.2896736
23500.000 1.041 0.665 0.716 0.769 0.292	0.1598442	0.2955057
23520.000 0.961 0.702 0.594 0.798 0.267	0.1487305	0.2862431
23540.000 1.001 0.645 0.681 0.696 0.332	0.1404330	0.2806040
23560.000 1.022 0.609 0.698 0.614 0.266	0.1231405	0.2566938
23580.000 0.988 0.694 0.681 0.832 0.274	0.1288916	0.2822495
23600.000 0.996 0.698 0.667 0.792 0.272	0.1354097	0.2692525
23620.000 0.976 0.612 0.649 0.748 0.269	0.1434583	0.2536021
23640.000 1.008 0.693 0.638 0.751 0.279	0.1412137	0.2545161
23660.000 0.928 0.585 0.624 0.755 0.275	0.1460223	0.2598673
23680.000 0.974 0.589 0.731 0.680 0.278	0.1377528	0.2414773
23700.000 0.932 0.608 0.623 0.778 0.268	0.1403411	0.2404659
23720.000 0.934 0.644 0.603 0.800 0.283	0.1381720	0.2555264
23740.000 0.862 0.581 0.523 0.753 0.271	0.1392228	0.2298314
23760.000 0.987 0.632 0.698 0.730 0.272	0.1339643	0.2781605
23780.000 0.981 0.578 0.679 0.579 0.272	0.1182654	0.2507709
23800.000 0.940 0.550 0.665 0.536 0.276	0.1445650	0.2316243
23820.000 0.951 0.604 0.580 0.718 0.283	0.1308343	0.2645235
23840.000 1.013 0.700 0.682 0.842 0.271	0.1193949	0.2968662
23860.000 0.883 0.608 0.596 0.743 0.284	0.1282061	0.2462337
23880.000 1.046 0.699 0.689 0.859 0.272	0.1192525	0.2974585
23900.000 1.020 0.680 0.682 0.780 0.273	0.1307409	0.2957838
23920.000 0.956 0.613 0.654 0.738 0.275	0.1390741	0.2459577
23940.000 1.011 0.635 0.661 0.741 0.277	0.1433071	0.2859299
23960.000 1.013 0.621 0.695 0.785 0.289	0.1345547	0.2834341
23980.000 0.954 0.574 0.626 0.775 0.291	0.1348246	0.2622609
24000.000 0.933 0.571 0.573 0.745 0.282	0.1330307	0.2457574
24020.000 1.007 0.567 0.643 0.741 0.276	0.1462010	0.2718187
24040.000 0.901 0.577 0.618 0.774 0.281	0.1387083	0.2591552
24060.000 0.943 0.613 0.626 0.799 0.301	0.1441627	0.2771274
24080.000 0.934 0.550 0.635 0.707 0.284	0.1250778	0.2514592
24100.000 0.913 0.586 0.622 0.734 0.321	0.1291921	0.2495276
24120.000 0.934 0.558 0.638 0.706 0.369	0.1368651	0.2660989
24140.000 0.975 0.597 0.699 0.756 0.334	0.1380578	0.2618683
24160.000 0.933 0.580 0.629 0.707 0.367	0.1257049	0.2543462
24180.000 0.921 0.566 0.651 0.720 0.334	0.1207695	0.2308092
24200.000 0.957 0.574 0.646 0.746 0.272	0.1235679	0.2561245
24220.000 0.936 0.610 0.630 0.735 0.274	0.1246404	0.2579473
24240.000 0.960 0.585 0.628 0.673 0.287	0.1262502	0.2828476
24260.000 0.945 0.637 0.555 0.720 0.282	0.1204494	0.2556217
24280.000 1.002 0.690 0.620 0.738 0.266	0.1376059	0.2934858
24300.000 1.008 0.608 0.660 0.757 0.276	0.1500787	0.2777586
24320.000 0.963 0.581 0.641 0.683 0.277	0.1565691	0.2502302
24340.000 0.952 0.536 0.666 0.676 0.305	0.1463201	0.2567250
24360.000 0.887 0.556 0.625 0.673 0.281	0.1628660	0.2225800
24380.000 0.925 0.615 0.655 0.526 0.289	0.1462085	0.2253512
24400.000 0.932 0.601 0.618 0.543 0.304	0.1348870	0.2157924
24420.000 0.893 0.551 0.552 0.438 0.273	0.1307355	0.2047330
24440.000 0.878 0.490 0.577 0.568 0.281	0.1294043	0.2216392
24460.000 0.895 0.582 0.574 0.501 0.296	0.1364571	0.2294879
24480.000 0.954 0.635 0.659 0.508 0.290	0.1341895	0.2344214
24500.000 0.972 0.548 0.676 0.588 0.267	0.1248379	0.2309739
24520.000 0.923 0.588 0.627 0.525 0.309	0.1331389	0.2312658
24540.000 0.881 0.529 0.595 0.378 0.316	0.1388876	0.2010937
24560.000 0.909 0.547 0.593 0.481 0.286	0.1374689	0.2224882
24580.000 0.974 0.540 0.716 0.513 0.342	0.1484177	0.2317532
24600.000 0.958 0.540 0.651 0.507 0.335	0.1376006	0.2523803
24620.000 0.954 0.561 0.699 0.480 0.293	0.1208607	0.2641650
24640.000 1.035 0.600 0.719 0.727 0.264	0.1297131	0.2824676
24660.000 1.012 0.595 0.683 0.741 0.260	0.1235255	0.2598222
24680.000 1.019 0.559 0.730 0.700 0.262	0.1189285	0.2526092
24700.000 1.000 0.633 0.711 0.759 0.264	0.1296746	0.2778037
24720.000 1.002 0.643 0.703 0.755 0.269	0.1170644	0.2631971
24740.000 0.994 0.623 0.725 0.711 0.294	0.1221641	0.2590604
24760.000 0.970 0.565 0.698 0.716 0.300	0.1193806	0.2602048
24780.000 0.942 0.610 0.670 0.683 0.275	0.1404632	0.2865451
24800.000 0.964 0.549 0.700 0.717 0.285	0.1262936	0.2530864
24820.000 0.991 0.627 0.693 0.785 0.294	0.1336461	0.2686431
24840.000 0.959 0.529 0.682 0.683 0.297	0.1400558	0.2555757
24860.000 0.968 0.586 0.675 0.711 0.271	0.1418653	0.2660864
24880.000 0.919 0.552 0.668 0.650 0.294	0.1349562	0.2455677
24900.000 0.892 0.586 0.613 0.681 0.287	0.1377311	0.2696654
24920.000 0.917 0.527 0.621 0.665 0.278	0.1476480	0.2344704
24940.000 1.020 0.572 0.717 0.679 0.285	0.1507014	0.2764844
24960.000 0.958 0.568 0.661 0.731 0.265	0.1383169	0.2664788
24980.000 0.967 0.610 0.695 0.764 0.270	0.1636942	0.2654755
25000.000 0.961 0.604 0.682 0.776 0.274	0.1316878	0.2526125
25020.000 0.928 0.568 0.613 0.671 0.261	0.1415783	0.2265049
25040.000 0.975 0.584 0.699 0.652 0.277	0.1395717	0.2603733
25060.000 0.969 0.604 0.728 0.710 0.271	0.1388143	0.2481962
25080.000 1.001 0.548 0.729 0.705 0.272	0.1445251	0.2361333
25100.000 0.970 0.611 0.713 0.756 0.278	0.1422608	0.2502217
25120.000 0.965 0.593 0.717 0.689 0.282	0.1345715	0.2393757
25140.000 0.976 0.620 0.689 0.727 0.260	0.1553249	0.2470674
25160.000 1.063 0.648 0.757 0.751 0.282	0.1383433	0.2568651
25180.000 0.933 0.576 0.686 0.677 0.292	0.1308932	0.2330250
25200.000 0.997 0.673 0.620 0.724 0.274	0.1510946	0.2783694
25220.000 0.936 0.679 0.615 0.685 0.261	0.1522173	0.2713144
25240.000 0.931 0.645 0.622 0.719 0.267	0.1485680	0.2493192
25260.000 1.025 0.643 0.736 0.664 0.273	0.1325212	0.2500580
25280.000 1.061 0.627 0.712 0.713 0.285	0.1445234	0.2668926
25300.000 1.065 0.597 0.762 0.797 0.318	0.1493963	0.2980750
25320.000 0.971 0.592 0.689 0.735 0.279	0.1508957	0.2502930
25340.000 1.009 0.620 0.732 0.699 0.270	0.1521655	0.2612658
25360.000 1.078 0.670 0.805 0.796 0.263	0.1515929	0.2710904
25380.000 1.000 0.542 0.711 0.705 0.281	0.1509297	0.2564288
25400.000 0.985 0.589 0.730 0.772 0.262	0.1474201	0.2703385
25420.000 1.014 0.621 0.787 0.754 0.272	0.1535483	0.2790273
25440.000 0.993 0.573 0.682 0.725 0.281	0.1518006	0.2635167
25460.000 0.951 0.609 0.607 0.714 0.268	0.1442235	0.2550379
25480.000 0.931 0.606 0.607 0.733 0.276	0.1389091	0.2521377
25500.000 0.874 0.555 0.592 0.724 0.291	0.1441774	0.2393837
25520.000 0.974 0.622 0.605 0.749 0.275	0.1437148	0.2569461
25540.000 1.002 0.710 0.609 0.780 0.268	0.1387000	0.2889217
25560.000 0.902 0.553 0.560 0.678 0.265	0.1408619	0.2464513
25580.000 1.030 0.620 0.692 0.730 0.272	0.1339242	0.2654072
25600.000 0.973 0.574 0.577 0.707 0.257	0.1479508	0.2553688
25620.000 0.956 0.581 0.627 0.750 0.278	0.1369854	0.2451724
25640.000 0.953 0.591 0.531 0.728 0.290	0.1507316	0.2743811
25660.000 1.055 0.729 0.648 0.854 0.255	0.1360377	0.3236563
25680.000 0.956 0.577 0.581 0.746 0.272	0.1416752	0.2492670
25700.000 0.947 0.609 0.646 0.715 0.263	0.1555150	0.2547567
25720.000 0.996 0.619 0.691 0.728 0.283	0.1508877	0.2581322
25740.000 0.996 0.586 0.707 0.767 0.337	0.1488293	0.2483201
25760.000 0.975 0.589 0.660 0.779 0.254	0.1482967	0.2573856
25780.000 1.010 0.638 0.696 0.755 0.288	0.1377701	0.2614027
25800.000 1.056 0.573 0.778 0.709 0.310	0.1548094	0.2680114
25820.000 1.005 0.602 0.668 0.715 0.316	0.1467806	0.2545289
25840.000 1.030 0.575 0.669 0.722 0.272	0.1549997	0.2549587
25860.000 0.983 0.657 0.659 0.795 0.272	0.1544857	0.2494338
25880.000 0.968 0.579 0.617 0.734 0.256	0.1491189	0.2405165
25900.000 0.885 0.581 0.565 0.749 0.257	0.1520645	0.2164953
25920.000 0.994 0.649 0.621 0.816 0.287	0.1459618	0.2812717
25940.000 0.896 0.597 0.539 0.684 0.271	0.1417739	0.2459888
25960.000 0.915 0.624 0.581 0.687 0.250	0.1400138	0.2422791
25980.000 0.959 0.649 0.584 0.699 0.263	0.1424398	0.2427903
26000.000 1.176 0.808 0.793 0.684 0.258	0.1339873	0.3310974
26020.000 1.162 0.741 0.817 0.587 0.252	0.1318712	0.3060730
26040.000 1.116 0.835 0.677 0.607 0.265	0.1242383	0.3366978
26060.000 1.214 0.786 0.795 0.577 0.261	0.1432824	0.3348604
26080.000 1.164 0.800 0.793 0.561 0.279	0.1372499	0.3248929
26100.000 1.222 0.826 0.855 0.601 0.253	0.1512204	0.3320281
26120.000 1.117 0.775 0.758 0.640 0.263	0.1524470	0.3223399
26140.000 1.125 0.753 0.779 0.593 0.261	0.1662496	0.3142010
26160.000 1.160 0.741 0.809 0.529 0.259	0.1478614	0.2938533
26180.000 1.148 0.688 0.810 0.456 0.246	0.1479978	0.2909029
26200.000 1.176 0.710 0.823 0.578 0.256	0.1421301	0.3179331
26220.000 1.109 0.634 0.735 0.797 0.229	0.1666941	0.3323326
26240.000 1.137 0.627 0.808 0.601 0.272	0.1479589	0.3086759
26260.000 1.145 0.785 0.724 0.639 0.294	0.1388246	0.3240604
26280.000 1.180 0.700 0.789 0.663 0.277	0.1526322	0.3016658
26300.000 1.192 0.694 0.867 0.613 0.254	0.1418585	0.3108428
26320.000 1.180 0.711 0.877 0.548 0.262	0.1498225	0.3190370
26340.000 1.084 0.690 0.709 0.582 0.232	0.1388916	0.3008459
26360.000 1.155 0.711 0.817 0.541 0.247	0.1430961	0.3085747
26380.000 1.137 0.719 0.786 0.711 0.244	0.1391825	0.3069290
26400.000 1.151 0.695 0.855 0.590 0.237	0.1554597	0.3006690
26420.000 1.127 0.731 0.798 0.590 0.253	0.1331328	0.3171970
26440.000 1.084 0.709 0.728 0.652 0.254	0.1331409	0.2968771
26460.000 1.268 0.790 0.914 0.705 0.272	0.1371699	0.3505939
26480.000 1.185 0.750 0.855 0.744 0.262	0.1461442	0.3425720
26500.000 1.128 0.804 0.761 0.624 0.262	0.1371546	0.3188186
26520.000 1.211 0.796 0.786 0.636 0.263	0.1498678	0.3208945
26540.000 1.221 0.810 0.842 0.606 0.264	0.1251004	0.3262205
26560.000 1.131 0.807 0.708 0.566 0.275	0.1351866	0.3107713
26580.000 1.188 0.820 0.816 0.603 0.281	0.1355852	0.3178884
26600.000 1.165 0.787 0.769 0.580 0.264	0.1325053	0.3185099
26620.000 1.203 0.777 0.821 0.633 0.254	0.1408677	0.3189637
26640.000 1.174 0.853 0.840 0.603 0.266	0.1419700	0.3363456
26660.000 1.219 0.792 0.839 0.567 0.279	0.1424854	0.3369712
26680.000 1.168 0.828 0.796 0.572 0.261	0.1403143	0.3242420
26700.000 1.185 0.783 0.811 0.734 0.273	0.1574540	0.3357502
26720.000 1.178 0.797 0.884 0.595 0.264	0.1452506	0.3003880
26740.000 1.148 0.803 0.809 0.644 0.267	0.1522767	0.3148579
26760.000 1.227 0.840 0.913 0.628 0.282	0.1427087	0.3448484
26780.000 1.146 0.781 0.793 0.552 0.263	0.1426972	0.3080184
26800.000 1.126 0.853 0.719 0.620 0.254	0.1500277	0.3320975
26820.000 1.174 0.820 0.787 0.599 0.264	0.1368583	0.3177869
26840.000 1.179 0.796 0.778 0.542 0.273	0.1477083	0.3304632
26860.000 1.169 0.818 0.812 0.692 0.271	0.1516661	0.3224437
26880.000 1.171 0.782 0.844 0.604 0.260	0.1346457	0.3407461
26900.000 1.226 0.746 0.854 0.609 0.254	0.1533752	0.3289737
26920.000 1.195 0.757 0.819 0.587 0.264	0.1436455	0.3232174
26940.000 1.194 0.707 0.830 0.512 0.261	0.1403841	0.3183087
26960.000 1.168 0.734 0.778 0.597 0.264	0.1542081	0.3181816
26980.000 1.065 0.684 0.691 0.568 0.268	0.1516840	0.3126234
27000.000 1.129 0.744 0.740 0.597 0.266	0.1460670	0.3272624
27020.000 1.111 0.736 0.670 0.524 0.267	0.1537275	0.2986814
27040.000 1.155 0.761 0.733 0.540 0.268	0.1495851	0.3165948
27060.000 1.152 0.717 0.811 0.584 0.256	0.1522343	0.3195416
27080.000 1.205 0.753 0.846 0.585 0.279	0.1464467	0.3176362
27100.000 1.201 0.717 0.807 0.615 0.263	0.1448005	0.3282306
27120.000 1.174 0.713 0.793 0.595 0.273	0.1408582	0.3204679
27140.000 1.180 0.701 0.827 0.560 0.278	0.1507274	0.3363703
27160.000 1.152 0.719 0.797 0.562 0.250	0.1462686	0.3025928
27180.000 1.174 0.731 0.816 0.580 0.267	0.1469005	0.3265141
27200.000 1.200 0.736 0.850 0.566 0.263	0.1501610	0.3353267
27220.000 1.172 0.737 0.766 0.509 0.260	0.1475780	0.3254627
27240.000 1.208 0.738 0.860 0.605 0.272	0.1359755	0.3222303
27260.000 1.174 0.736 0.825 0.611 0.263	0.1515077	0.3104316
27280.000 1.225 0.858 0.836 0.713 0.277	0.1529936	0.3371121
27300.000 1.183 0.781 0.760 0.618 0.269	0.1486301	0.3243769
27320.000 1.177 0.706 0.776 0.588 0.273	0.1439089	0.3135658
27340.000 1.122 0.746 0.707 0.620 0.287	0.1421177	0.3281438
27360.000 1.208 0.736 0.824 0.540 0.282	0.1475175	0.3377946
27380.000 1.179 0.824 0.826 0.574 0.309	0.1652268	0.3412852
27400.000 1.178 0.772 0.815 0.517 0.268	0.1607123	0.3413745
27420.000 1.112 0.796 0.746 0.640 0.274	0.1510091	0.3105294
27440.000 1.180 0.748 0.745 0.522 0.267	0.1718558	0.3144831
27460.000 1.115 0.770 0.729 0.538 0.259	0.1474852	0.3083881
27480.000 1.168 0.723 0.776 0.545 0.260	0.1518196	0.3023438
27500.000 1.132 0.789 0.745 0.542 0.276	0.1502492	0.3085579
27520.000 1.222 0.856 0.849 0.591 0.291	0.1573988	0.3586779
27540.000 1.129 0.753 0.708 0.500 0.264	0.1512845	0.2994078
27560.000 1.109 0.698 0.718 0.550 0.270	0.1469921	0.2981416
27580.000 1.104 0.701 0.766 0.537 0.256	0.1575006	0.3006090
27600.000 1.076 0.784 0.729 0.547 0.254	0.1553477	0.2955866
27620.000 1.138 0.748 0.675 0.549 0.275	0.1462457	0.3061369
27640.000 1.117 0.785 0.691 0.550 0.255	0.1491966	0.3081517
27660.000 1.136 0.742 0.763 0.533 0.253	0.1585138	0.3053279
27680.000 1.180 0.809 0.793 0.679 0.264	0.1539597	0.3522012
27700.000 1.170 0.794 0.769 0.672 0.251	0.1488649	0.3318985
27720.000 1.181 0.767 0.757 0.565 0.270	0.1632899	0.3153473
27740.000 1.066 0.761 0.635 0.732 0.250	0.1531811	0.3123015
27760.000 1.137 0.693 0.748 0.558 0.257	0.1568606	0.3106490
27780.000 1.096 0.720 0.730 0.547 0.260	0.1613118	0.3181674
27800.000 1.154 0.744 0.772 0.569 0.259	0.1584383	0.3126462
27820.000 1.124 0.705 0.702 0.564 0.262	0.1490129	0.3196816
27840.000 1.117 0.690 0.694 0.517 0.265	0.1397306	0.3006231
27860.000 1.125 0.779 0.721 0.594 0.248	0.1365206	0.3188169
27880.000 1.145 0.755 0.701 0.627 0.263	0.1421168	0.3289121
27900.000 1.146 0.798 0.704 0.692 0.267	0.1546321	0.3164496
27920.000 1.089 0.791 0.665 0.591 0.266	0.1511703	0.3100830
27940.000 1.131 0.794 0.684 0.594 0.257	0.1355344	0.3186990
27960.000 1.168 0.771 0.753 0.558 0.265	0.1494430	0.3154252
27980.000 1.227 0.804 0.805 0.667 0.285	0.1320471	0.3379948
28000.000 1.063 0.707 0.658 0.727 0.270	0.1448714	0.2953393
28020.000 1.153 0.787 0.691 0.610 0.307	0.1513081	0.3151450
28040.000 1.131 0.806 0.660 0.606 0.263	0.1604211	0.3051820
28060.000 1.088 0.797 0.669 0.604 0.267	0.1548199	0.2988334
28080.000 1.131 0.811 0.676 0.604 0.261	0.1565275	0.3093784
28100.000 1.121 0.798 0.677 0.579 0.281	0.1464199	0.3201963
28120.000 0.772 0.719 0.538 0.650 0.262	0.1583874	0.2751521
28140.000 0.900 0.793 0.569 0.573 0.274	0.1486068	0.3251584
28160.000 1.161 0.812 0.776 0.539 0.259	0.1527131	0.3198386
28180.000 1.102 0.790 0.678 0.537 0.258	0.1449568	0.3047414
28200.000 1.166 0.864 0.700 0.605 0.262	0.1621503	0.3233422
28220.000 1.178 0.789 0.796 0.627 0.265	0.1372513	0.3344128
28240.000 1.146 0.772 0.737 0.598 0.257	0.1541943	0.3155538
28260.000 1.153 0.798 0.779 0.790 0.254	0.1426164	0.3409820
28280.000 1.131 0.787 0.684 0.604 0.270	0.1435486	0.3188139
28300.000 1.194 0.797 0.760 0.605 0.260	0.1532832	0.3126006
28320.000 1.136 0.818 0.699 0.620 0.256	0.1608509	0.3098418
28340.000 1.148 0.845 0.730 0.631 0.255	0.1381616	0.3216936
28360.000 1.168 0.778 0.787 0.589 0.255	0.1518899	0.3201067
28380.000 1.207 0.832 0.842 0.564 0.270	0.1398663	0.3226429
28400.000 1.208 0.780 0.839 0.579 0.258	0.1332476	0.3161871
28420.000 1.159 0.776 0.797 0.579 0.266	0.1417765	0.3188440
28440.000 1.170 0.698 0.747 0.567 0.269	0.1485799	0.3087052
28460.000 1.139 0.733 0.715 0.566 0.282	0.1523107	0.3078553
28480.000 1.173 0.774 0.811 0.677 0.267	0.1451022	0.3350601
28500.000 1.108 0.698 0.756 0.602 0.264	0.1411931	0.3100914
28520.000 1.167 0.803 0.772 0.597 0.262	0.1419611	0.3391019
28540.000 1.133 0.735 0.742 0.632 0.293	0.1501882	0.3186164
28560.000 1.187 0.736 0.834 0.582 0.262	0.1582276	0.3218410
28580.000 1.085 0.709 0.673 0.617 0.253	0.1562262	0.3089304
28600.000 1.083 0.599 0.738 0.597 0.292	0.1796851	0.2772018
28620.000 1.101 0.725 0.744 0.914 0.314	0.1453295	0.3080863
28640.000 1.066 0.613 0.803 0.862 0.298	0.1556259	0.2849193
28660.000 1.082 0.617 0.714 0.837 0.300	0.1459352	0.2900282
28680.000 1.053 0.664 0.709 0.846 0.275	0.1714898	0.3020622
28700.000 1.007 0.590 0.676 0.778 0.275	0.1489726	0.2566740
28720.000 1.037 0.646 0.700 0.839 0.302	0.1524304	0.2683958
28740.000 1.095 0.615 0.761 0.793 0.294	0.1749442	0.2798879
28760.000 1.065 0.580 0.808 0.759 0.268	0.1696664	0.2851190
28780.000 1.109 0.652 0.816 0.766 0.263	0.1716151	0.2637845
28800.000 1.106 0.650 0.778 0.799 0.280	0.1622833	0.2934728
28820.000 1.052 0.661 0.756 0.834 0.260	0.1599585	0.2933154
28840.000 1.108 0.687 0.794 0.922 0.294	0.1527146	0.3162439
28860.000 1.044 0.624 0.772 0.765 0.294	0.1569403	0.2824940
28880.000 1.026 0.616 0.717 0.749 0.296	0.1682953	0.2642215
28900.000 1.016 0.644 0.714 0.817 0.300	0.1508978	0.2676760
28920.000 0.998 0.626 0.719 0.804 0.297	0.1567265	0.2697459
28940.000 1.088 0.684 0.743 0.839 0.289	0.1529077	0.3029903
28960.000 1.161 0.691 0.819 0.839 0.317	0.1654280	0.3077153
28980.000 1.089 0.671 0.760 0.784 0.310	0.1579012	0.3049708
29000.000 1.182 0.730 0.858 0.875 0.300	0.1516135	0.3290208
29020.000 1.078 0.689 0.769 0.850 0.287	0.1643692	0.2956271
29040.000 1.139 0.732 0.746 0.850 0.284	0.1502729	0.3108430
29060.000 1.130 0.734 0.789 1.006 0.309	0.1470920	0.3250375
29080.000 1.121 0.688 0.763 0.862 0.285	0.1684387	0.2860202
29100.000 1.097 0.662 0.712 0.833 0.311	0.1648232	0.3026583
29120.000 1.038 0.670 0.699 0.786 0.308	0.1416807	0.2797267
29140.000 1.099 0.619 0.774 0.746 0.292	0.1510978	0.2871597
29160.000 1.035 0.636 0.679 0.747 0.322	0.1567601	0.2661296
29180.000 1.050 0.632 0.699 0.824 0.260	0.1501343	0.2681067
29200.000 1.102 0.661 0.784 0.865 0.288	0.1614952	0.2950471
29220.000 1.143 0.633 0.842 0.771 0.301	0.1508485	0.2921347
29240.000 0.948 0.600 0.637 0.765 0.283	0.1475982	0.2499682
29260.000 1.088 0.647 0.770 0.783 0.279	0.1448350	0.2967390
29280.000 1.111 0.669 0.795 0.778 0.285	0.1457394	0.2895705
29300.000 1.130 0.677 0.836 0.854 0.274	0.1699458	0.3047132
29320.000 1.080 0.667 0.763 0.848 0.300	0.1613072	0.2875839
29340.000 1.075 0.651 0.724 0.776 0.296	0.1551933	0.2765110
29360.000 1.044 0.653 0.709 0.835 0.302	0.1427371	0.2793885
29380.000 1.051 0.688 0.694 0.769 0.300	0.1625453	0.2935454
29400.000 1.046 0.635 0.665 0.810 0.276	0.1559061	0.2647844
29420.000 1.023 0.613 0.690 0.805 0.267	0.1503991	0.2631624
29440.000 1.054 0.670 0.708 0.787 0.332	0.1386217	0.2893252
29460.000 1.003 0.668 0.626 0.733 0.286	0.1416732	0.2684834
29480.000 1.046 0.616 0.776 0.771 0.289	0.1561547	0.2726391
29500.000 1.027 0.589 0.682 0.780 0.269	0.1345005	0.2522010
29520.000 0.956 0.547 0.644 0.752 0.274	0.1596330	0.2592423
29540.000 1.057 0.576 0.776 0.762 0.279	0.1420131	0.2616660
29560.000 0.971 0.545 0.661 0.688 0.264	0.1454732	0.2423026
29580.000 0.986 0.601 0.659 0.709 0.289	0.1530392	0.2554111
29600.000 0.988 0.604 0.696 0.742 0.282	0.1646176	0.2608898
29620.000 0.993 0.635 0.674 0.781 0.281	0.1533352	0.2724653
29640.000 0.968 0.594 0.666 0.755 0.275	0.1476157	0.2573378
29660.000 0.994 0.597 0.689 0.733 0.281	0.1413009	0.2639649
29680.000 0.992 0.582 0.682 0.746 0.262	0.1290405	0.2838475
29700.000 0.985 0.590 0.629 0.727 0.268	0.1458140	0.2556749
29720.000 1.014 0.556 0.743 0.736 0.271	0.1478429	0.2662117
29740.000 0.929 0.595 0.624 0.744 0.269	0.1589867	0.2414978
29760.000 0.909 0.567 0.611 0.676 0.264	0.1561256	0.2666062
29780.000 0.961 0.588 0.678 0.717 0.273	0.1393366	0.2519452
29800.000 0.976 0.582 0.720 0.735 0.372	0.1418116	0.2657649
29820.000 0.918 0.565 0.563 0.687 0.273	0.1269324	0.2540869
29840.000 0.979 0.599 0.611 0.735 0.254	0.1473956	0.2707759
29860.000 1.003 0.595 0.724 0.711 0.266	0.1323132	0.2796502
29880.000 0.953 0.596 0.603 0.760 0.292	0.1317559	0.2596455
29900.000 0.978 0.614 0.677 0.790 0.246	0.1432905	0.2866375
29920.000 0.926 0.574 0.646 0.736 0.265	0.1506141	0.2587128
29940.000 0.940 0.651 0.683 0.827 0.267	0.1398243	0.2817819
29960.000 0.974 0.604 0.690 0.764 0.283	0.1463075	0.2619768
29980.000 1.034 0.633 0.877 0.757 0.317	0.1434590	0.2737951
30000.000 0.915 0.509 0.724 0.762 0.337	0.1565779	0.2384686
30020.000 0.988 0.572 0.760 0.756 0.334	0.1517360	0.2530493
30040.000 1.035 0.585 0.783 0.760 0.374	0.1470002	0.2801766
30060.000 1.044 0.671 0.833 0.819 0.266	0.1280963	0.2852859
30080.000 1.010 0.629 0.744 0.776 0.264	0.1352583	0.2724768
30100.000 1.027 0.668 0.749 0.829 0.276	0.1339721	0.2730237
30120.000 1.011 0.663 0.834 0.653 0.277	0.1263001	0.2613734
30140.000 0.997 0.607 0.701 0.738 0.327	0.1269010	0.2625995
30160.000 0.996 0.677 0.804 0.797 0.373	0.1518389	0.2790631
30180.000 0.974 0.601 0.731 0.725 0.347	0.1529949	0.2649380
30200.000 0.938 0.604 0.745 0.703 0.345	0.1371631	0.2602348
30220.000 0.997 0.622 0.780 0.689 0.330	0.1399819	0.2727091
30240.000 0.944 0.590 0.695 0.711 0.322	0.1532243	0.2595838
30260.000 0.926 0.619 0.671 0.785 0.305	0.1393894	0.2598232
30280.000 1.070 0.611 0.723 0.701 0.298	0.1458164	0.2603750
30300.000 1.015 0.609 0.739 0.715 0.328	0.1386489	0.2765085
30320.000 1.019 0.642 0.745 0.768 0.294	0.1460175	0.2835325
30340.000 1.081 0.681 0.778 0.850 0.321	0.1480541	0.3054563
30360.000 0.971 0.629 0.628 0.799 0.286	0.1441953	0.2694258
30380.000 1.022 0.625 0.684 0.827 0.309	0.1386143	0.2752750
30400.000 1.053 0.621 0.780 0.796 0.311	0.1416050	0.2755853
30420.000 1.054 0.645 0.715 0.784 0.303	0.1510615	0.2863232
30440.000 1.069 0.663 0.748 0.810 0.307	0.1187309	0.2780761
30460.000 1.044 0.684 0.694 0.814 0.314	0.1294651	0.2850847
30480.000 1.032 0.660 0.691 0.771 0.286	0.1351302	0.2675173
30500.000 0.886 0.634 0.573 0.757 0.293	0.1319515	0.2445596
30520.000 0.889 0.617 0.551 0.790 0.317	0.1348100	0.2569339
30540.000 0.960 0.586 0.665 0.758 0.295	0.1318100	0.2499637
30560.000 0.893 0.594 0.570 0.702 0.341	0.1459335	0.2568534
30580.000 0.958 0.641 0.690 0.758 0.368	0.1372308	0.2462587
30600.000 0.955 0.672 0.680 0.763 0.254	0.1385211	0.2648407
30620.000 1.018 0.684 0.695 0.779 0.268	0.1349555	0.2622239
30640.000 0.979 0.656 0.660 0.772 0.268	0.1475463	0.2663126
30660.000 1.012 0.652 0.665 0.718 0.257	0.1383586	0.2586404
30680.000 0.946 0.631 0.615 0.766 0.285	0.1308381	0.2321826
30700.000 1.021 0.675 0.690 0.803 0.287	0.1316775	0.2596840
30720.000 1.027 0.632 0.712 0.788 0.281	0.1414301	0.2728013
30740.000 0.963 0.617 0.639 0.752 0.262	0.1308473	0.2598471
30760.000 0.936 0.598 0.627 0.784 0.263	0.1324683	0.2434230
30780.000 0.940 0.593 0.638 0.746 0.284	0.1349477	0.2420037
30800.000 0.908 0.598 0.539 0.798 0.270	0.1497577	0.2685175
30820.000 0.967 0.597 0.686 0.729 0.276	0.1612388	0.2436226
30840.000 0.969 0.624 0.680 0.771 0.278	0.1508231	0.2711324
30860.000 1.070 0.675 0.752 0.832 0.314	0.1545593	0.2925015
30880.000 0.975 0.571 0.701 0.761 0.255	0.1620312	0.2669230
30900.000 0.933 0.615 0.608 0.765 0.311	0.1328015	0.2616341
30920.000 0.992 0.573 0.664 0.653 0.267	0.1426631	0.2661934
30940.000 0.993 0.600 0.650 0.813 0.287	0.1585532	0.2691417
30960.000 1.040 0.656 0.750 0.880 0.285	0.1723094	0.3040080
30980.000 1.055 0.681 0.736 0.946 0.300	0.1351396	0.3005576
31000.000 1.034 0.654 0.677 0.888 0.312	0.1454711	0.2908267
31020.000 1.067 0.623 0.752 0.806 0.328	0.1670156	0.2854119
31040.000 1.148 0.670 0.824 0.836 0.267	0.1481143	0.2981773
31060.000 1.010 0.594 0.645 0.809 0.285	0.1644752	0.2888840
31080.000 1.068 0.721 0.710 0.895 0.290	0.1534823	0.2952708
31100.000 1.106 0.706 0.713 0.909 0.299	0.1531474	0.3143502
31120.000 1.163 0.715 0.788 0.867 0.287	0.1618626	0.3375871
31140.000 1.131 0.747 0.785 0.822 0.231	0.1557075	0.3372715
31160.000 1.084 0.671 0.737 0.827 0.225	0.1495726	0.3038997
31180.000 1.172 0.737 0.898 0.805 0.220	0.1699473	0.3275989
31200.000 1.074 0.671 0.776 0.790 0.319	0.1563511	0.2982801
31220.000 1.100 0.689 0.809 0.883 0.283	0.1661699	0.3245048
31240.000 1.193 0.778 0.868 0.812 0.271	0.1659431	0.3328669
31260.000 1.155 0.781 0.823 0.698 0.253	0.1599741	0.3142752
31280.000 1.145 0.838 0.885 0.815 0.241	0.1668425	0.3521129
31300.000 1.160 0.764 0.817 0.837 0.279	0.1634406	0.3422807
31320.000 1.214 0.813 0.910 0.864 0.278	0.1545074	0.3600056
31340.000 1.139 0.716 0.812 0.804 0.277	0.1479226	0.3223887
31360.000 1.147 0.774 0.819 0.714 0.262	0.1538780	0.3259202
31380.000 1.164 0.702 0.783 0.785 0.287	0.1428484	0.3086903
31400.000 1.135 0.664 0.789 0.766 0.298	0.1644326	0.3174402
31420.000 1.123 0.654 0.822 0.820 0.322	0.1375986	0.3057888
31440.000 1.059 0.650 0.713 0.836 0.325	0.1450615	0.3111126
31460.000 1.172 0.744 0.832 0.891 0.298	0.1508207	0.3397465
31480.000 1.168 0.718 0.884 0.936 0.292	0.1635317	0.3456375
31500.000 1.054 0.623 0.726 0.803 0.294	0.1618871	0.2869554
31520.000 1.083 0.582 0.788 0.784 0.304	0.1566600	0.2964038
31540.000 1.006 0.661 0.736 0.825 0.323	0.1458580	0.2784523
31560.000 0.996 0.637 0.715 0.781 0.356	0.1632861	0.2938882
31580.000 1.022 0.659 0.691 0.801 0.262	0.1580026	0.2589439
31600.000 0.994 0.687 0.700 0.817 0.361	0.1641746	0.3103373
31620.000 1.005 0.692 0.734 0.733 0.308	0.1524420	0.2742039
31640.000 0.956 0.640 0.645 0.651 0.333	0.1457725	0.2614600
31660.000 0.991 0.638 0.701 0.725 0.344	0.1521479	0.2666965
31680.000 1.026 0.665 0.749 0.799 0.367	0.1585216	0.2875676
31700.000 0.911 0.704 0.635 0.859 0.334	0.1559662	0.2872835
31720.000 1.031 0.661 0.743 0.753 0.283	0.1457115	0.2892959
31740.000 0.996 0.666 0.705 0.774 0.261	0.1467173	0.2570201
31760.000 0.991 0.644 0.695 0.773 0.297	0.1432537	0.2626003
31780.000 1.050 0.738 0.728 0.853 0.274	0.1468473	0.3162322
31800.000 0.933 0.652 0.637 0.727 0.317	0.1562413	0.2707479
31820.000 1.010 0.613 0.688 0.794 0.318	0.1461902	0.2643749
31840.000 1.021 0.607 0.687 0.701 0.298	0.1446431	0.2588970
31860.000 1.053 0.629 0.747 0.748 0.304	0.1471851	0.2717424
31880.000 1.170 0.695 0.860 0.884 0.311	0.1520246	0.3161990
31900.000 1.108 0.697 0.785 0.825 0.298	0.1608610	0.2957269
31920.000 1.073 0.666 0.707 0.816 0.278	0.1529732	0.2964141
31940.000 1.090 0.665 0.749 0.828 0.262	0.1601133	0.2933087
31960.000 1.045 0.633 0.727 0.812 0.280	0.1573433	0.2895989
31980.000 1.074 0.626 0.728 0.837 0.289	0.1596805	0.3063565
32000.000 1.076 0.653 0.787 0.740 0.281	0.1409447	0.2827019
32020.000 1.029 0.702 0.710 0.871 0.291	0.1490932	0.2837467
32040.000 1.049 0.700 0.707 0.817 0.282	0.1534288	0.3081616
32060.000 1.026 0.646 0.624 0.776 0.292	0.1332057	0.2767753
32080.000 1.042 0.655 0.705 0.816 0.312	0.1271131	0.2825558
32100.000 1.072 0.654 0.740 0.848 0.321	0.1397337	0.3056601
32120.000 1.053 0.617 0.730 0.857 0.302	0.1288439	0.2862360
32140.000 1.057 0.591 0.694 0.785 0.295	0.1383278	0.2877290
32160.000 1.056 0.609 0.706 0.820 0.285	0.1307843	0.3013197
32180.000 1.066 0.699 0.707 0.826 0.313	0.1394287	0.3081246
32200.000 1.075 0.670 0.707 0.791 0.291	0.1442020	0.2969084
32220.000 0.996 0.657 0.622 0.700 0.276	0.1353602	0.2630637
32240.000 0.973 0.593 0.643 0.728 0.293	0.1521833	0.2701358
32260.000 1.050 0.633 0.753 0.799 0.256	0.1369349	0.2875930
32280.000 1.074 0.579 0.753 0.744 0.273	0.1521590	0.2822823
32300.000 1.019 0.689 0.674 0.759 0.310	0.1399490	0.2810595
32320.000 1.024 0.655 0.682 0.775 0.328	0.1575698	0.2935260
32340.000 1.013 0.637 0.712 0.776 0.354	0.1573633	0.2750366
32360.000 0.966 0.680 0.590 0.749 0.285	0.1530410	0.2658485
32380.000 1.014 0.705 0.718 0.757 0.316	0.1462681	0.2861896
32400.000 1.017 0.693 0.694 0.753 0.317	0.1417276	0.2925842
32420.000 1.039 0.703 0.704 0.765 0.301	0.1525246	0.2874081
32440.000 1.051 0.724 0.752 0.781 0.309	0.1590722	0.3237702
32460.000 1.074 0.670 0.750 0.798 0.303	0.1418959	0.3072810
32480.000 1.112 0.731 0.787 0.831 0.315	0.1544100	0.3178654
32500.000 1.095 0.671 0.796 0.750 0.310	0.1578568	0.2937948
32520.000 1.130 0.702 0.818 0.761 0.319	0.1519100	0.3086497
32540.000 1.144 0.676 0.820 0.758 0.312	0.1280242	0.3054733
32560.000 1.050 0.621 0.780 0.778 0.343	0.1429092	0.2737055
32580.000 1.084 0.644 0.774 0.796 0.299	0.1406000	0.3044594
32600.000 1.078 0.654 0.806 0.740 0.288	0.1323208	0.2996872
32620.000 1.065 0.622 0.785 0.701 0.284	0.1336651	0.3088355
32640.000 1.075 0.714 0.821 0.743 0.274	0.1325158	0.3049496
32660.000 1.086 0.693 0.786 0.724 0.291	0.1360749	0.3269736
32680.000 1.119 0.701 0.822 0.816 0.290	0.1412336	0.3413326
32700.000 1.188 0.870 0.764 0.643 0.273	0.1423339	0.3602225
32720.000 1.143 0.829 0.772 0.771 0.238	0.1364350	0.3372983
32740.000 1.095 0.809 0.704 0.677 0.270	0.1316079	0.3144236
32760.000 1.080 0.798 0.703 0.824 0.256	0.1398165	0.3261326
32780.000 1.133 0.820 0.770 0.631 0.271	0.1396428	0.3206349
32800.000 1.123 0.826 0.802 0.889 0.266	0.1491458	0.3465227
32820.000 1.195 0.861 0.854 0.847 0.282	0.1333667	0.3698879
32840.000 1.151 0.778 0.773 0.674 0.306	0.1256897	0.3296526
32860.000 1.136 0.880 0.734 0.851 0.265	0.1467475	0.3298467
32880.000 1.075 0.833 0.680 0.897 0.282	0.1507915	0.3502001
32900.000 1.117 0.749 0.798 0.857 0.306	0.1429128	0.3388179
32920.000 1.111 0.695 0.730 0.853 0.267	0.1474833	0.3227078
32940.000 1.071 0.733 0.715 0.824 0.278	0.1526375	0.2937411
32960.000 1.056 0.675 0.719 0.767 0.264	0.1496413	0.2788904
32980.000 1.110 0.726 0.728 0.855 0.276	0.1375951	0.3062464
33000.000 1.101 0.653 0.763 0.784 0.291	0.1392492	0.2975202
33020.000 1.124 0.646 0.754 0.738 0.280	0.1337273	0.2925237
33040.000 1.105 0.625 0.765 0.788 0.307	0.1585547	0.2875301
33060.000 1.064 0.692 0.711 0.824 0.290	0.1393770	0.2888893
33080.000 1.060 0.638 0.690 0.736 0.297	0.1417880	0.2885297
33100.000 1.088 0.734 0.753 0.827 0.315	0.1416525	0.3039188
33120.000 1.116 0.798 0.768 0.891 0.310	0.1366260	0.3195820
33140.000 1.073 0.683 0.771 0.723 0.277	0.1196954	0.2829656
33160.000 1.126 0.703 0.735 0.761 0.279	0.1415173	0.3203594
33180.000 1.120 0.739 0.725 0.830 0.264	0.1426627	0.3252074
33200.000 1.178 0.770 0.764 0.898 0.290	0.1326262	0.3329793
33220.000 0.926 0.731 0.588 0.794 0.298	0.1450629	0.3002456
33240.000 1.115 0.707 0.756 0.826 0.284	0.1336149	0.3120283
33260.000 1.109 0.755 0.817 0.839 0.254	0.1442214	0.3174328
33280.000 1.042 0.686 0.732 0.875 0.250	0.1468096	0.2886842
33300.000 1.005 0.673 0.640 0.729 0.283	0.1393060	0.2670668
33320.000 0.981 0.641 0.685 0.687 0.272	0.1355409	0.2775678
33340.000 1.054 0.680 0.724 0.740 0.280	0.1420345	0.2807617
33360.000 1.114 0.691 0.803 0.727 0.270	0.1371030	0.2782377
33380.000 0.954 0.588 0.711 0.527 0.285	0.1270550	0.2202588
33400.000 0.956 0.589 0.592 0.548 0.260	0.1258535	0.2259025
33420.000 1.033 0.596 0.726 0.513 0.286	0.1253216	0.2373443
33440.000 0.916 0.556 0.596 0.553 0.274	0.1311152	0.2315875
33460.000 0.900 0.550 0.547 0.545 0.272	0.1365505	0.2153660
33480.000 0.914 0.577 0.619 0.540 0.285	0.1284886	0.2250654
33500.000 1.035 0.581 0.720 0.553 0.280	0.1379570	0.2325069
33520.000 0.999 0.533 0.653 0.564 0.287	0.1345340	0.2307541
33540.000 0.934 0.576 0.644 0.455 0.294	0.1429565	0.2116450
33560.000 1.006 0.609 0.701 0.515 0.283	0.1360736	0.2337353
33580.000 0.957 0.563 0.616 0.539 0.290	0.1406735	0.2052012
33600.000 0.914 0.564 0.610 0.514 0.278	0.1360768	0.2211387
33620.000 0.979 0.576 0.712 0.559 0.272	0.1392760	0.2329071
33640.000 0.975 0.564 0.624 0.533 0.294	0.1312535	0.2271138
33660.000 0.966 0.576 0.587 0.529 0.285	0.1284651	0.2263155
33680.000 0.900 0.553 0.534 0.548 0.296	0.1268691	0.2274673
33700.000 0.953 0.462 0.624 0.446 0.272	0.1521907	0.2250328
33720.000 0.967 0.493 0.653 0.574 0.341	0.1334629	0.2162646
33740.000 0.967 0.533 0.682 0.533 0.285	0.1416673	0.2194089
33760.000 0.981 0.546 0.596 0.509 0.281	0.1328136	0.2229657
33780.000 1.005 0.501 0.670 0.587 0.273	0.1200549	0.2229481
33800.000 0.944 0.591 0.637 0.481 0.271	0.1286270	0.2359715
33820.000 0.995 0.582 0.674 0.496 0.287	0.1197240	0.2347628
33840.000 0.958 0.597 0.584 0.540 0.277	0.1344484	0.2280044
33860.000 0.965 0.554 0.634 0.535 0.290	0.1224760	0.2226474
33880.000 0.966 0.538 0.644 0.505 0.264	0.1282186	0.2054820
33900.000 0.964 0.540 0.687 0.540 0.292	0.1321667	0.2204049
33920.000 1.019 0.553 0.693 0.568 0.304	0.1312401	0.2202366
33940.000 0.985 0.563 0.674 0.520 0.276	0.1493233	0.2232582
33960.000 0.915 0.622 0.608 0.505 0.325	0.1469818	0.2286995
33980.000 1.011 0.566 0.653 0.538 0.347	0.1357250	0.2496593
34000.000 1.016 0.594 0.685 0.536 0.307	0.1380446	0.2624676
34020.000 0.954 0.517 0.625 0.463 0.316	0.1335619	0.2130750
34040.000 0.993 0.530 0.682 0.477 0.313	0.1238468	0.2340218
34060.000 0.957 0.641 0.611 0.530 0.307	0.1444010	0.2273187
34080.000 0.955 0.591 0.588 0.551 0.324	0.1388765	0.2260966
34100.000 0.980 0.513 0.684 0.531 0.308	0.1492274	0.2281870
34120.000 0.998 0.605 0.653 0.447 0.298	0.1475373	0.2430400
34140.000 0.952 0.582 0.611 0.481 0.325	0.1259035	0.2241295
34160.000 0.971 0.529 0.651 0.494 0.308	0.1208345	0.2396423
34180.000 1.048 0.572 0.726 0.631 0.310	0.1239864	0.2521604
34200.000 0.946 0.560 0.651 0.523 0.311	0.1370246	0.2223347
34220.000 0.975 0.551 0.681 0.502 0.309	0.1338165	0.2311097
34240.000 0.964 0.573 0.596 0.506 0.307	0.1309928	0.2342478
34260.000 0.982 0.600 0.635 0.560 0.307	0.1234329	0.2468307
34280.000 1.037 0.614 0.751 0.594 0.301	0.1420311	0.2471136
34300.000 1.043 0.637 0.722 0.557 0.325	0.1240216	0.2406909
34320.000 0.966 0.533 0.682 0.505 0.269	0.1120622	0.2118586
34340.000 0.914 0.595 0.581 0.514 0.300	0.1342499	0.2370073
34360.000 0.945 0.589 0.595 0.535 0.347	0.1272899	0.2122877
34380.000 0.935 0.546 0.632 0.471 0.318	0.1409682	0.2281755
34400.000 0.887 0.563 0.531 0.513 0.262	0.1377393	0.2219597
34420.000 0.918 0.589 0.566 0.463 0.310	0.1349526	0.2046936
34440.000 0.944 0.580 0.596 0.513 0.279	0.1295433	0.2220647
34460.000 0.925 0.506 0.598 0.512 0.301	0.1380369	0.2108242
34480.000 0.944 0.557 0.644 0.543 0.306	0.1256250	0.2176553
34500.000 0.983 0.565 0.637 0.542 0.307	0.1223905	0.2322786
34520.000 0.938 0.569 0.621 0.519 0.313	0.1204577	0.2190759
34540.000 0.956 0.627 0.614 0.543 0.313	0.1430618	0.2579234
34560.000 0.919 0.540 0.607 0.568 0.293	0.1327936	0.2233621
34580.000 0.924 0.554 0.640 0.467 0.293	0.1254835	0.2164653
34600.000 0.977 0.571 0.642 0.537 0.309	0.1294925	0.2396736
34620.000 0.922 0.591 0.561 0.516 0.285	0.1183015	0.2232723
34640.000 0.996 0.566 0.628 0.560 0.283	0.1090262	0.2219069
34660.000 0.954 0.559 0.596 0.547 0.320	0.1370860	0.2291085
34680.000 0.992 0.554 0.694 0.474 0.312	0.1236341	0.2178742
34700.000 0.921 0.560 0.582 0.500 0.268	0.1150836	0.2065912
34720.000 0.979 0.616 0.689 0.511 0.260	0.1230128	0.2363153
34740.000 0.846 0.574 0.560 0.418 0.279	0.1349847	0.2096363
34760.000 0.843 0.570 0.518 0.468 0.288	0.1227001	0.2005334
34780.000 0.979 0.578 0.631 0.516 0.296	0.1306781	0.2233847
34800.000 0.947 0.495 0.683 0.567 0.322	0.1380793	0.2188742
34820.000 0.940 0.546 0.631 0.549 0.281	0.1259745	0.2044623
34840.000 0.936 0.542 0.564 0.501 0.294	0.1298049	0.2104984
34860.000 1.014 0.603 0.638 0.544 0.297	0.1350142	0.2502660
34880.000 0.948 0.551 0.578 0.542 0.299	0.1368753	0.2279495
34900.000 0.984 0.552 0.629 0.528 0.300	0.1120472	0.2124523
34920.000 0.926 0.528 0.647 0.528 0.316	0.1262107	0.2130808
34940.000 0.989 0.576 0.692 0.538 0.327	0.1286715	0.2436446
34960.000 0.969 0.532 0.638 0.506 0.318	0.1238239	0.2193776
34980.000 0.952 0.574 0.637 0.562 0.319	0.1357426	0.2359081
35000.000 0.904 0.596 0.592 0.507 0.316	0.1299489	0.2230617
35020.000 0.968 0.576 0.634 0.561 0.314	0.1322653	0.2244607
35040.000 0.972 0.624 0.617 0.540 0.330	0.1221275	0.2257798
35060.000 0.975 0.599 0.656 0.520 0.306	0.1428897	0.2380081
35080.000 0.928 0.566 0.637 0.546 0.318	0.1270303	0.2173825
35100.000 1.002 0.543 0.688 0.518 0.315	0.1419058	0.2414326
35120.000 0.984 0.501 0.700 0.556 0.340	0.1274892	0.2279253
35140.000 0.956 0.544 0.653 0.521 0.330	0.1346268	0.2094940
35160.000 0.959 0.519 0.653 0.548 0.351	0.1342519	0.2389628
35180.000 0.930 0.530 0.622 0.563 0.313	0.1382042	0.2156968
35200.000 0.967 0.584 0.610 0.510 0.323	0.1263896	0.2259242
35220.000 0.921 0.584 0.569 0.498 0.300	0.1252542	0.2090350
35240.000 0.943 0.554 0.654 0.592 0.307	0.1291765	0.2186453
35260.000 0.953 0.623 0.631 0.566 0.321	0.1224218	0.2213043
35280.000 0.971 0.575 0.692 0.559 0.303	0.1366242	0.2233471
35300.000 0.931 0.528 0.614 0.523 0.337	0.1291310	0.2231416
35320.000 0.983 0.555 0.728 0.513 0.316	0.1408742	0.2358305
35340.000 0.939 0.561 0.621 0.552 0.317	0.1232506	0.2408587
35360.000 0.936 0.619 0.640 0.519 0.328	0.1207633	0.2158814
35380.000 0.931 0.606 0.583 0.513 0.332	0.1226848	0.2344529
35400.000 1.002 0.630 0.676 0.522 0.313	0.1284789	0.2351115
35420.000 0.993 0.488 0.683 0.539 0.332	0.1140847	0.2352994
35440.000 0.979 0.591 0.615 0.510 0.329	0.1234609	0.2211955
35460.000 1.001 0.562 0.651 0.498 0.296	0.1344359	0.2223972
35480.000 0.941 0.591 0.635 0.492 0.296	0.1432019	0.2182945
35500.000 1.021 0.530 0.653 0.474 0.290	0.1314008	0.2382437
35520.000 0.998 0.621 0.697 0.550 0.269	0.1267770	0.2290437
35540.000 1.003 0.565 0.651 0.508 0.271	0.1298510	0.2284006
35560.000 0.970 0.560 0.638 0.553 0.313	0.1359180	0.2360543
35580.000 0.960 0.605 0.598 0.512 0.302	0.1391960	0.2296496
35600.000 1.025 0.630 0.664 0.519 0.276	0.1446017	0.2330688
35620.000 1.035 0.655 0.660 0.527 0.275	0.1456381	0.2460816
35640.000 0.934 0.604 0.557 0.540 0.262	0.1474698	0.2089550
35660.000 0.947 0.613 0.588 0.527 0.282	0.1344965	0.2308549
35680.000 0.956 0.614 0.547 0.535 0.316	0.1413067	0.2236296
35700.000 0.949 0.593 0.557 0.466 0.268	0.1408330	0.2326386
35720.000 0.957 0.545 0.638 0.521 0.298	0.1342011	0.2093601
35740.000 0.967 0.588 0.615 0.578 0.297	0.1284457	0.2349917
35760.000 0.933 0.581 0.643 0.518 0.297	0.1356641	0.2293997
35780.000 0.922 0.579 0.616 0.540 0.330	0.1533933	0.2185175
35800.000 0.990 0.566 0.643 0.522 0.310	0.1394935	0.2219997
35820.000 0.979 0.579 0.617 0.512 0.278	0.1537860	0.2231450
35840.000 0.962 0.550 0.686 0.537 0.285	0.1549648	0.2176866
35860.000 0.959 0.536 0.634 0.453 0.297	0.1547400	0.2213328
35880.000 0.961 0.589 0.640 0.580 0.299	0.1276923	0.2255481
35900.000 1.035 0.568 0.710 0.541 0.294	0.1461053	0.2294957
35920.000 0.951 0.580 0.655 0.532 0.312	0.1278137	0.2133076
35940.000 0.956 0.566 0.624 0.491 0.264	0.1335227	0.2205467
35960.000 0.981 0.572 0.689 0.520 0.276	0.1448549	0.2268796
35980.000 0.998 0.575 0.679 0.554 0.299	0.1390459	0.2210170
36000.000 0.978 0.571 0.659 0.538 0.278	0.1390396	0.2247385
36020.000 0.965 0.560 0.656 0.520 0.318	0.1221119	0.2184838
36040.000 1.025 0.616 0.700 0.541 0.304	0.1306060	0.2245764
36060.000 0.998 0.549 0.666 0.551 0.260	0.1335283	0.2232049
36080.000 0.959 0.596 0.658 0.499 0.270	0.1336918	0.2098080
36100.000 0.926 0.506 0.642 0.549 0.264	0.1436309	0.2041551
36120.000 0.892 0.585 0.579 0.547 0.274	0.1347064	0.2149107
36140.000 0.968 0.513 0.668 0.461 0.257	0.1339195	0.2179215
36160.000 0.915 0.597 0.616 0.583 0.273	0.1544584	0.2340039
36180.000 1.056 0.626 0.631 0.589 0.267	0.1284477	0.2374463
36200.000 0.962 0.576 0.669 0.553 0.267	0.1257665	0.2157490
36220.000 0.947 0.582 0.633 0.545 0.264	0.1336182	0.2178130
36240.000 0.944 0.546 0.578 0.555 0.282	0.1161396	0.2061413
36260.000 0.939 0.579 0.615 0.522 0.279	0.1375449	0.2061711
36280.000 0.929 0.578 0.597 0.545 0.282	0.1340285	0.2132805
36300.000 0.986 0.547 0.645 0.579 0.292	0.1445649	0.2169876
36320.000 0.986 0.591 0.649 0.540 0.278	0.1408420	0.2202716
36340.000 1.056 0.625 0.654 0.523 0.268	0.1405198	0.2424861
36360.000 0.972 0.603 0.612 0.484 0.289	0.1372059	0.2342101
36380.000 0.980 0.597 0.647 0.528 0.307	0.1311422	0.2215091
36400.000 1.002 0.590 0.693 0.512 0.318	0.1405452	0.2270132
36420.000 0.904 0.559 0.554 0.510 0.280	0.1415074	0.1984522
36440.000 0.979 0.575 0.680 0.538 0.277	0.1293336	0.2144822
36460.000 0.974 0.637 0.683 0.508 0.268	0.1231668	0.2257081
36480.000 0.983 0.638 0.685 0.503 0.281	0.1232454	0.2219959
36500.000 0.974 0.574 0.660 0.473 0.264	0.1271517	0.2129425
36520.000 0.981 0.588 0.662 0.517 0.314	0.1218497	0.2323106
36540.000 1.008 0.604 0.725 0.551 0.308	0.1211618	0.2270696
36560.000 0.974 0.598 0.631 0.505 0.259	0.1357790	0.2139179
36580.000 0.996 0.649 0.688 0.528 0.306	0.1243936	0.2386111
36600.000 0.974 0.572 0.669 0.525 0.314	0.1361128	0.2235368
36620.000 0.987 0.595 0.644 0.481 0.299	0.1276927	0.2161552
36640.000 0.986 0.640 0.638 0.569 0.325	0.1291007	0.2303335
36660.000 1.017 0.592 0.653 0.614 0.290	0.1295613	0.2217640
36680.000 0.971 0.618 0.619 0.579 0.270	0.1250268	0.2171442
36700.000 0.978 0.536 0.695 0.531 0.332	0.1217752	0.2265458
36720.000 0.907 0.587 0.546 0.540 0.312	0.1216490	0.2124821
36740.000 0.987 0.582 0.653 0.536 0.262	0.1230148	0.2236491
36760.000 1.007 0.593 0.708 0.516 0.306	0.1126048	0.2318845
36780.000 1.005 0.563 0.713 0.517 0.299	0.1121075	0.2193766
36800.000 1.003 0.563 0.683 0.520 0.309	0.1299523	0.2226865
36820.000 1.024 0.585 0.711 0.513 0.276	0.1252346	0.2201241
36840.000 0.912 0.618 0.665 0.511 0.266	0.1302541	0.2071998
36860.000 0.961 0.587 0.631 0.524 0.291	0.1244671	0.2147376
36880.000 0.954 0.599 0.608 0.527 0.267	0.1220396	0.2143040
36900.000 1.002 0.614 0.697 0.548 0.294	0.1317194	0.2202677
36920.000 0.971 0.510 0.691 0.498 0.269	0.1316027	0.2035191
36940.000 0.942 0.595 0.676 0.500 0.295	0.1158638	0.2147309
36960.000 0.968 0.594 0.693 0.564 0.308	0.1296418	0.2162052
36980.000 0.736 0.617 0.449 0.543 0.294	0.1290889	0.2224098
37000.000 0.988 0.588 0.593 0.517 0.279	0.1144715	0.2319501
37020.000 1.030 0.631 0.692 0.498 0.289	0.1282347	0.2367649
37040.000 1.024 0.563 0.664 0.474 0.295	0.1381425	0.2229745
37060.000 1.009 0.609 0.670 0.519 0.298	0.1412159	0.2278253
37080.000 0.976 0.532 0.656 0.554 0.263	0.1468169	0.2142763
37100.000 0.960 0.556 0.594 0.526 0.277	0.1355595	0.2088547
37120.000 0.969 0.551 0.610 0.518 0.288	0.1308961	0.2220135
37140.000 0.978 0.595 0.729 0.582 0.288	0.1368019	0.2266117
37160.000 1.006 0.515 0.670 0.533 0.261	0.1265806	0.2266827
37180.000 0.997 0.551 0.738 0.498 0.282	0.1319944	0.2276612
37200.000 1.020 0.606 0.696 0.564 0.277	0.1386659	0.2147740
37220.000 1.043 0.593 0.713 0.526 0.337	0.1377192	0.2465767
37240.000 0.893 0.603 0.591 0.515 0.270	0.1213004	0.2005301
37260.000 0.936 0.531 0.589 0.514 0.262	0.1290063	0.2134251
37280.000 0.933 0.524 0.602 0.496 0.276	0.1233491	0.2003939
37300.000 1.005 0.551 0.665 0.542 0.293	0.1270044	0.2392851
37320.000 0.970 0.525 0.688 0.594 0.320	0.1199778	0.2385079
37340.000 1.000 0.553 0.639 0.529 0.290	0.1413756	0.2248119
37360.000 0.967 0.554 0.637 0.448 0.299	0.1462571	0.2183696
37380.000 0.984 0.558 0.722 0.519 0.272	0.1289453	0.2196226
37400.000 1.004 0.594 0.721 0.544 0.314	0.1444368	0.2392879
37420.000 0.902 0.546 0.507 0.552 0.272	0.1248649	0.2088940
37440.000 0.971 0.622 0.618 0.535 0.262	0.1220058	0.2280855
37460.000 0.996 0.626 0.660 0.567 0.256	0.1191768	0.2259565
37480.000 0.981 0.569 0.652 0.534 0.299	0.1550537	0.2207043
37500.000 0.989 0.581 0.717 0.514 0.264	0.1342434	0.2116883
37520.000 0.959 0.674 0.549 0.552 0.279	0.1200399	0.2378266
37540.000 1.029 0.600 0.704 0.496 0.276	0.1151663	0.2486996
37560.000 0.973 0.648 0.666 0.502 0.265	0.1316748	0.2129560
37580.000 0.929 0.559 0.609 0.469 0.319	0.1204079	0.2104464
37600.000 0.999 0.524 0.707 0.547 0.283	0.1284366	0.2334483
37620.000 0.972 0.591 0.647 0.514 0.297	0.1421218	0.2201366
37640.000 0.942 0.616 0.637 0.506 0.290	0.1358589	0.2133163
37660.000 0.959 0.572 0.600 0.521 0.289	0.1411433	0.2055108
37680.000 1.074 0.615 0.734 0.526 0.257	0.1336491	0.2291825
37700.000 0.970 0.641 0.651 0.633 0.280	0.1306493	0.2227035
37720.000 0.912 0.517 0.571 0.458 0.283	0.1290677	0.2058204
37740.000 0.961 0.573 0.574 0.515 0.288	0.1307236	0.2138852
37760.000 0.927 0.559 0.636 0.575 0.315	0.1286661	0.2112514
37780.000 1.017 0.566 0.771 0.560 0.278	0.1318706	0.2232751
37800.000 1.006 0.608 0.671 0.561 0.258	0.1468158	0.2359700
37820.000 1.001 0.575 0.656 0.560 0.276	0.1230971	0.2335380
37840.000 0.958 0.557 0.693 0.520 0.316	0.1373485	0.2134114
37860.000 1.002 0.569 0.712 0.526 0.291	0.1315179	0.2198210
37880.000 0.976 0.601 0.655 0.528 0.291	0.1315080	0.2194256
37900.000 0.955 0.540 0.650 0.485 0.328	0.1355749	0.2043890
37920.000 1.028 0.570 0.719 0.539 0.282	0.1307560	0.2252955
37940.000 0.959 0.597 0.666 0.548 0.327	0.1468920	0.2137862
37960.000 0.965 0.588 0.673 0.526 0.263	0.1271796	0.2052924
37980.000 1.022 0.620 0.700 0.553 0.301	0.1425346	0.2342259
38000.000 0.968 0.554 0.729 0.563 0.262	0.1331605	0.2198308
38020.000 0.992 0.604 0.756 0.537 0.278	0.1352931	0.2207374
38040.000 1.012 0.603 0.753 0.564 0.272	0.1342163	0.2262646
38060.000 0.948 0.552 0.764 0.538 0.290	0.1387413	0.2122524
38080.000 0.905 0.575 0.669 0.494 0.263	0.1330287	0.2060133
38100.000 0.946 0.554 0.738 0.575 0.340	0.1222674	0.2187036
38120.000 0.992 0.604 0.750 0.548 0.286	0.1401408	0.2267949
38140.000 0.967 0.610 0.741 0.564 0.301	0.1316047	0.2206212
38160.000 0.933 0.519 0.727 0.524 0.259	0.1249327	0.2099788
38180.000 0.958 0.578 0.671 0.570 0.304	0.1288044	0.2340107
38200.000 0.937 0.563 0.712 0.527 0.304	0.1369168	0.2372144
38220.000 0.975 0.567 0.700 0.536 0.298	0.1376414	0.2237819
38240.000 0.994 0.578 0.715 0.530 0.279	0.1312521	0.2325530
38260.000 0.989 0.555 0.707 0.507 0.269	0.1270222	0.2288793
38280.000 0.962 0.521 0.701 0.530 0.263	0.1302717	0.2153423
38300.000 0.982 0.635 0.713 0.585 0.269	0.1267084	0.2438169
38320.000 1.016 0.584 0.783 0.559 0.289	0.1206115	0.2513609
38340.000 0.984 0.559 0.751 0.537 0.271	0.1165679	0.2305087
38360.000 1.013 0.561 0.764 0.551 0.278	0.1184852	0.2394863
38380.000 0.940 0.584 0.665 0.543 0.262	0.1279898	0.2248359
38400.000 0.871 0.578 0.607 0.520 0.309	0.1130896	0.2084995
38420.000 0.984 0.638 0.736 0.498 0.259	0.1208432	0.2252947
38440.000 0.992 0.585 0.778 0.571 0.315	0.1225379	0.2304573
38460.000 1.010 0.566 0.752 0.551 0.322	0.1223401	0.2201991
38480.000 0.961 0.568 0.733 0.570 0.323	0.1275626	0.2194124
38500.000 0.939 0.617 0.632 0.507 0.265	0.1272949	0.2175438
38520.000 0.927 0.557 0.658 0.500 0.274	0.1164505	0.2141302
38540.000 0.909 0.565 0.583 0.523 0.289	0.1307488	0.2144582
38560.000 0.966 0.565 0.649 0.532 0.310	0.1235311	0.2208636
38580.000 0.931 0.566 0.619 0.491 0.297	0.1278000	0.2240277
38600.000 0.949 0.599 0.640 0.518 0.367	0.1317863	0.2335351
38620.000 0.892 0.571 0.551 0.572 0.292	0.1250491	0.2270921
38640.000 0.913 0.557 0.627 0.461 0.298	0.1162918	0.2113552
38660.000 0.938 0.542 0.584 0.545 0.314	0.1169755	0.2458647
38680.000 0.891 0.587 0.519 0.538 0.279	0.1187560	0.2125164
38700.000 0.935 0.572 0.603 0.510 0.273	0.1265362	0.2053350
38720.000 0.911 0.588 0.590 0.516 0.271	0.1344703	0.2289354
38740.000 0.894 0.535 0.597 0.516 0.324	0.1356540	0.2114725
38760.000 0.857 0.518 0.559 0.492 0.261	0.1182149	0.1908964
38780.000 0.912 0.583 0.638 0.531 0.324	0.1222170	0.2106456
38800.000 0.886 0.590 0.573 0.541 0.273	0.1341242	0.2280417
38820.000 0.892 0.588 0.624 0.542 0.287	0.1249766	0.2135182
38840.000 1.032 0.617 0.719 0.512 0.305	0.1318696	0.2451136
38860.000 0.932 0.641 0.629 0.628 0.310	0.1305556	0.2416167
38880.000 0.937 0.620 0.695 0.601 0.268	0.1218828	0.2431518
38900.000 0.839 0.634 0.548 0.542 0.334	0.1192304	0.2255238
38920.000 0.931 0.581 0.597 0.512 0.269	0.1279053	0.2148870
38940.000 0.895 0.542 0.591 0.570 0.263	0.1169955	0.2135967
38960.000 0.937 0.627 0.668 0.552 0.306	0.1268714	0.2414262
38980.000 0.916 0.607 0.627 0.519 0.272	0.1231427	0.2254273
39000.000 0.929 0.635 0.584 0.519 0.274	0.1283317	0.2242185
39020.000 0.917 0.596 0.535 0.522 0.273	0.1392595	0.2125031
39040.000 0.861 0.607 0.521 0.499 0.294	0.1222564	0.2095357
39060.000 0.950 0.602 0.625 0.535 0.283	0.1324283	0.2327696
39080.000 0.878 0.595 0.521 0.526 0.271	0.1302010	0.2253808
39100.000 0.962 0.586 0.557 0.550 0.270	0.1237521	0.2337583
39120.000 0.942 0.633 0.605 0.537 0.299	0.1332318	0.2327387
39140.000 0.893 0.567 0.552 0.489 0.265	0.1192412	0.2076652
39160.000 0.909 0.592 0.604 0.525 0.264	0.1185580	0.2067248
39180.000 0.888 0.555 0.558 0.483 0.288	0.1230708	0.2207821
39200.000 0.905 0.559 0.564 0.556 0.286	0.1206375	0.2298731
39220.000 0.938 0.615 0.590 0.564 0.294	0.1073722	0.2234809
39240.000 0.957 0.590 0.560 0.531 0.264	0.1181365	0.2235077
39260.000 0.937 0.605 0.572 0.562 0.293	0.1148643	0.2163400
39280.000 0.977 0.560 0.568 0.522 0.270	0.1195233	0.2224586
39300.000 0.878 0.556 0.561 0.530 0.305	0.1266529	0.2088295
39320.000 0.914 0.575 0.554 0.520 0.288	0.1135381	0.2103440
39340.000 0.882 0.535 0.563 0.469 0.262	0.1269600	0.1955633
39360.000 0.933 0.587 0.619 0.540 0.273	0.1219505	0.2185501
39380.000 0.945 0.579 0.586 0.526 0.305	0.1199244	0.2297298
39400.000 0.764 0.560 0.780 0.513 0.269	0.1223961	0.2068129
39420.000 0.717 0.609 0.729 0.536 0.281	0.1243404	0.2188183
39440.000 0.834 0.631 0.869 0.531 0.261	0.1251244	0.2418694
39460.000 0.771 0.590 0.770 0.510 0.288	0.1218495	0.2331294
39480.000 0.722 0.595 0.786 0.507 0.306	0.1350948	0.2209946
39500.000 0.767 0.605 0.803 0.538 0.288	0.1268613	0.2300537
39520.000 0.749 0.571 0.768 0.523 0.291	0.1227480	0.2055669
39540.000 0.760 0.590 0.798 0.529 0.303	0.1352622	0.2357699
39560.000 0.799 0.632 0.834 0.509 0.293	0.1410358	0.2259485
39580.000 0.830 0.607 0.820 0.528 0.257	0.1343237	0.2195928
39600.000 0.755 0.565 0.783 0.537 0.294	0.1251602	0.2089846
39620.000 0.751 0.555 0.816 0.519 0.269	0.1246713	0.2001395
39640.000 0.843 0.569 0.837 0.470 0.288	0.1180580	0.2134189
39660.000 0.775 0.580 0.806 0.554 0.291	0.1324708	0.2203495
39680.000 0.735 0.574 0.765 0.515 0.268	0.1258788	0.2265966
39700.000 0.743 0.570 0.759 0.521 0.279	0.1172991	0.2302817
39720.000 0.737 0.520 0.765 0.487 0.258	0.1210844	0.2061775
39740.000 0.698 0.530 0.745 0.481 0.271	0.1371106	0.2167556
39760.000 0.854 0.618 0.842 0.560 0.253	0.1176624	0.2473771
39780.000 0.740 0.581 0.782 0.541 0.287	0.1260769	0.2058768
39800.000 0.699 0.510 0.746 0.552 0.266	0.1368517	0.2053131
39820.000 0.727 0.565 0.764 0.424 0.257	0.1365060	0.2148203
39840.000 0.787 0.594 0.800 0.482 0.302	0.1226315	0.2074116
39860.000 0.775 0.614 0.801 0.517 0.279	0.1262282	0.2383153
39880.000 0.756 0.601 0.806 0.509 0.281	0.1267513	0.2349784
39900.000 0.753 0.589 0.768 0.509 0.276	0.1347111	0.2216853
39920.000 0.794 0.574 0.785 0.429 0.310	0.1177699	0.2194694
39940.000 0.774 0.608 0.809 0.498 0.273	0.1284677	0.2276206
39960.000 0.768 0.573 0.751 0.530 0.284	0.1240757	0.2382407
39980.000 0.837 0.624 0.820 0.496 0.269	0.1245553	0.2298456
40000.000 0.734 0.584 0.766 0.451 0.273	0.1435690	0.2063923
40020.000 0.780 0.569 0.804 0.473 0.286	0.1350054	0.2237433
40040.000 0.741 0.582 0.774 0.488 0.290	0.1303385	0.2190266
40060.000 0.689 0.593 0.737 0.494 0.266	0.1315664	0.2146158
40080.000 0.741 0.556 0.774 0.565 0.300	0.1236894	0.2137722
40100.000 0.788 0.592 0.790 0.476 0.273	0.1308391	0.2157251
40120.000 0.774 0.581 0.779 0.502 0.269	0.1497972	0.2161629
40140.000 0.731 0.584 0.785 0.534 0.274	0.1297281	0.2113177
40160.000 0.770 0.638 0.833 0.512 0.264	0.1182581	0.2180842
40180.000 0.775 0.561 0.798 0.545 0.281	0.1253428	0.2307256
40200.000 0.716 0.551 0.753 0.562 0.276	0.1297009	0.2180421
40220.000 0.772 0.596 0.831 0.547 0.256	0.1178828	0.2220913
40240.000 0.801 0.603 0.807 0.570 0.271	0.1214542	0.2244642
40260.000 0.624 0.579 0.713 0.510 0.273	0.1192745	0.2106598
40280.000 0.780 0.519 0.786 0.508 0.281	0.1191258	0.1964789
40300.000 0.787 0.598 0.839 0.507 0.275	0.1062552	0.2180648
40320.000 0.775 0.615 0.775 0.497 0.291	0.1222971	0.2323542
40340.000 0.726 0.634 0.750 0.500 0.278	0.1273355	0.2400684
40360.000 0.761 0.584 0.788 0.465 0.266	0.1334808	0.2389942
40380.000 0.755 0.671 0.809 0.498 0.278	0.1425654	0.2400955
40400.000 0.793 0.617 0.829 0.505 0.272	0.1477735	0.2326144
40420.000 0.761 0.614 0.816 0.428 0.297	0.1321061	0.2438969
40440.000 0.722 0.628 0.774 0.435 0.254	0.1197941	0.2168028
40460.000 0.810 0.580 0.841 0.475 0.287	0.1248994	0.2259701
40480.000 0.677 0.610 0.782 0.558 0.289	0.1245577	0.2296048
40500.000 0.678 0.598 0.754 0.521 0.289	0.1184672	0.2211865
40520.000 0.786 0.598 0.792 0.561 0.306	0.1232378	0.2358111
40540.000 0.749 0.620 0.768 0.505 0.262	0.1239670	0.2304398
40560.000 0.694 0.586 0.744 0.558 0.296	0.1230122	0.2400450
40580.000 0.768 0.592 0.803 0.515 0.268	0.1180143	0.2406372
40600.000 0.739 0.609 0.740 0.510 0.301	0.1341792	0.2445754
40620.000 0.797 0.629 0.815 0.523 0.286	0.1282461	0.2620353
40640.000 0.704 0.594 0.768 0.523 0.273	0.1167020	0.2373302
40660.000 0.786 0.610 0.826 0.567 0.278	0.1236384	0.2281952
40680.000 0.749 0.617 0.752 0.563 0.289	0.1147324	0.2475571
40700.000 0.761 0.607 0.807 0.532 0.268	0.1319350	0.2492131
40720.000 0.776 0.578 0.793 0.574 0.259	0.1344459	0.2359346
40740.000 0.736 0.643 0.808 0.547 0.290	0.1375583	0.2463013
40760.000 0.638 0.633 0.644 0.586 0.272	0.1393012	0.2495925
40780.000 0.732 0.583 0.799 0.564 0.275	0.1291473	0.2216746
40800.000 0.748 0.555 0.855 0.562 0.293	0.1151934	0.2177536
40820.000 0.828 0.595 0.860 0.611 0.301	0.1354590	0.2607834
40840.000 0.788 0.652 0.834 0.542 0.302	0.1264893	0.2378964
40860.000 0.758 0.613 0.812 0.514 0.294	0.1347256	0.2395101
40880.000 0.731 0.631 0.776 0.601 0.311	0.1220108	0.2369322
40900.000 0.722 0.614 0.744 0.467 0.330	0.1173144	0.2282493
40920.000 0.769 0.562 0.745 0.559 0.279	0.1246949	0.2257202
40940.000 0.961 0.611 0.644 0.547 0.270	0.1179515	0.2365492
40960.000 1.001 0.607 0.721 0.521 0.279	0.1026749	0.2359643
40980.000 0.923 0.598 0.563 0.458 0.295	0.1082436	0.2220661
41000.000 0.937 0.593 0.577 0.598 0.290	0.1308385	0.2465187
41020.000 0.940 0.575 0.554 0.533 0.264	0.1390453	0.2338023
41040.000 0.992 0.610 0.655 0.646 0.291	0.1324325	0.2546043
41060.000 0.930 0.601 0.619 0.603 0.295	0.1407610	0.2412565
41080.000 0.993 0.627 0.635 0.529 0.282	0.1254901	0.2382337
41100.000 1.000 0.624 0.691 0.594 0.286	0.1204398	0.2719978
41120.000 0.995 0.617 0.641 0.566 0.294	0.1248442	0.2369110
41140.000 1.068 0.603 0.726 0.554 0.272	0.1267966	0.2492928
41160.000 0.986 0.554 0.641 0.509 0.286	0.1233616	0.2309881
41180.000 1.016 0.600 0.684 0.581 0.292	0.1296705	0.2449640
41200.000 0.952 0.571 0.659 0.526 0.260	0.1229480	0.2260345
41220.000 1.095 0.700 0.695 0.654 0.286	0.1199827	0.2873938
41240.000 0.994 0.594 0.667 0.526 0.281	0.1330461	0.2335691
41260.000 0.986 0.601 0.669 0.543 0.332	0.1281465	0.2271138
41280.000 0.946 0.636 0.659 0.581 0.286	0.1419538	0.2334193
41300.000 1.012 0.651 0.713 0.535 0.312	0.1395084	0.2418351
41320.000 1.076 0.619 0.751 0.555 0.312	0.1323351	0.2656347
41340.000 1.001 0.628 0.736 0.535 0.322	0.1324080	0.2302836
41360.000 1.044 0.612 0.683 0.573 0.288	0.1387045	0.2358248
41380.000 1.008 0.629 0.700 0.549 0.289	0.1381104	0.2467974
41400.000 1.009 0.588 0.677 0.518 0.283	0.1221796	0.2323651
41420.000 1.033 0.606 0.721 0.504 0.293	0.1233490	0.2304539
41440.000 1.021 0.615 0.725 0.554 0.318	0.1244681	0.2533319
41460.000 1.006 0.622 0.718 0.593 0.339	0.1176045	0.2420582
41480.000 0.995 0.630 0.674 0.535 0.300	0.1222870	0.2488343
41500.000 1.012 0.593 0.713 0.564 0.292	0.1169647	0.2366170
41520.000 0.994 0.616 0.702 0.534 0.267	0.1362439	0.2245745
41540.000 0.996 0.618 0.661 0.534 0.267	0.1298402	0.2393450
41560.000 0.970 0.602 0.651 0.498 0.287	0.1252989	0.2129881
41580.000 1.038 0.620 0.719 0.555 0.262	0.1173992	0.2419866
41600.000 1.038 0.644 0.847 0.565 0.304	0.1243521	0.2658906
41620.000 1.039 0.654 0.686 0.661 0.277	0.1198724	0.2584365
41640.000 1.010 0.658 0.722 0.725 0.278	0.1300213	0.2641971
41660.000 0.995 0.568 0.679 0.521 0.276	0.1273154	0.2209869
41680.000 1.037 0.612 0.759 0.545 0.266	0.1254397	0.2330312
41700.000 0.962 0.665 0.696 0.569 0.291	0.1254946	0.2282479
41720.000 1.027 0.676 0.706 0.532 0.283	0.1377574	0.2398103
41740.000 1.014 0.629 0.711 0.560 0.278	0.1557854	0.2257459
41760.000 1.032 0.611 0.694 0.544 0.272	0.1356908	0.2347326
41780.000 1.044 0.626 0.733 0.510 0.266	0.1527688	0.2331587
41800.000 0.987 0.555 0.688 0.575 0.286	0.1390916	0.2294917
41820.000 0.909 0.551 0.614 0.468 0.272	0.1292285	0.2032014
41840.000 0.988 0.597 0.704 0.527 0.275	0.1344631	0.2329362
41860.000 0.970 0.572 0.664 0.602 0.317	0.1461254	0.2338741
41880.000 1.036 0.524 0.757 0.592 0.261	0.1271117	0.2382543
41900.000 0.979 0.617 0.649 0.590 0.279	0.1395931	0.2404034
41920.000 1.023 0.637 0.726 0.484 0.268	0.1431870	0.2300340
41940.000 1.036 0.599 0.757 0.542 0.290	0.1368986	0.2344935
41960.000 1.018 0.622 0.677 0.615 0.307	0.1267550	0.2495948
41980.000 0.978 0.613 0.649 0.510 0.269	0.1224974	0.2273005
42000.000 0.919 0.575 0.643 0.509 0.269	0.1261630	0.2196024
42020.000 0.944 0.591 0.689 0.548 0.287	0.1259060	0.2245507
42040.000 1.001 0.627 0.682 0.532 0.293	0.1316904	0.2294509
42060.000 0.987 0.607 0.668 0.519 0.280	0.1322095	0.2381871
42080.000 0.971 0.624 0.651 0.554 0.277	0.1349060	0.2181591
42100.000 0.992 0.591 0.730 0.535 0.309	0.1227458	0.2301979
42120.000 0.966 0.593 0.647 0.555 0.301	0.1284370	0.2338208
42140.000 1.019 0.609 0.709 0.500 0.299	0.1269061	0.2299192
42160.000 1.077 0.610 0.746 0.527 0.272	0.1239932	0.2297124
42180.000 1.034 0.640 0.718 0.553 0.260	0.1253670	0.2362404
42200.000 0.999 0.582 0.748 0.545 0.260	0.1274924	0.2272150
42220.000 0.971 0.565 0.707 0.531 0.285	0.1313157	0.2048240
42240.000 1.013 0.572 0.739 0.496 0.318	0.1408506	0.2319733
42260.000 1.015 0.601 0.781 0.492 0.270	0.1335756	0.2316583
42280.000 1.010 0.599 0.704 0.526 0.299	0.1464496	0.2355603
42300.000 0.995 0.574 0.748 0.544 0.348	0.1405156	0.2410286
42320.000 1.010 0.548 0.681 0.565 0.278	0.1410240	0.2275961
42340.000 1.045 0.605 0.689 0.545 0.308	0.1523433	0.2369681
42360.000 0.999 0.607 0.677 0.585 0.303	0.1585142	0.2384987
42380.000 1.040 0.631 0.682 0.529 0.292	0.1559488	0.2343845
42400.000 0.966 0.588 0.681 0.476 0.281	0.1329146	0.2322015
42420.000 1.019 0.602 0.725 0.532 0.268	0.1362566	0.2381409
42440.000 0.976 0.547 0.639 0.483 0.264	0.1405474	0.2136886
42460.000 0.957 0.579 0.684 0.586 0.264	0.1430981	0.2280229
42480.000 0.943 0.523 0.724 0.490 0.275	0.1316256	0.1942425
42500.000 1.023 0.526 0.763 0.550 0.274	0.1544774	0.2134746
42520.000 0.973 0.558 0.711 0.552 0.279	0.1428304	0.2228973
42540.000 1.001 0.554 0.777 0.543 0.310	0.1418907	0.2364754
42560.000 0.977 0.530 0.685 0.561 0.304	0.1299945	0.2153869
42580.000 0.959 0.529 0.642 0.549 0.278	0.1357495	0.2190926
42600.000 0.986 0.561 0.740 0.567 0.320	0.1361085	0.2238229
42620.000 1.024 0.565 0.744 0.540 0.328	0.1396734	0.2282702
42640.000 0.994 0.573 0.710 0.542 0.285	0.1280133	0.2197407
42660.000 0.982 0.536 0.723 0.592 0.333	0.1311395	0.2199874
42680.000 0.955 0.576 0.698 0.504 0.291	0.1315714	0.2210668
42700.000 0.973 0.523 0.741 0.613 0.327	0.1480242	0.2476069
42720.000 1.064 0.565 0.796 0.516 0.312	0.1422494	0.2531519
42740.000 1.008 0.532 0.742 0.588 0.274	0.1335455	0.2225261
42760.000 0.935 0.527 0.639 0.550 0.282	0.1309235	0.2051114
42780.000 0.943 0.535 0.764 0.492 0.299	0.1371254	0.2202042
42800.000 0.994 0.535 0.747 0.497 0.288	0.1313131	0.2291905
42820.000 0.970 0.569 0.704 0.539 0.259	0.1357788	0.2168382
42840.000 0.990 0.499 0.770 0.522 0.292	0.1425709	0.2202831
42860.000 1.012 0.495 0.771 0.596 0.279	0.1289507	0.2179458
42880.000 0.956 0.537 0.674 0.539 0.271	0.1278507	0.2121703
42900.000 1.022 0.556 0.760 0.601 0.286	0.1401347	0.2299340
42920.000 0.988 0.540 0.806 0.549 0.308	0.1409463	0.2261211
42940.000 0.942 0.521 0.693 0.522 0.316	0.1388946	0.2111288
42960.000 1.054 0.656 0.767 0.571 0.302	0.1477040	0.2526073
[truncated: 98,021 more rows]
