# Supplementary material for: Role of Enzyme and Active Site Conformational Dynamics in the Catalysis by α-Amylase Explored with QM/MM Molecular Dynamics
Source: J Chem Inf Model. 2022 Jul 26;62(15):3638–50. doi: 10.1021/acs.jcim.2c00691 (PMC9778734; doi:10.1021/acs.jcim.2c00691)
Supplement: Supplementary file 3 — ci2c00691_si_003.txt [file ci2c00691_si_003.txt]

#frame	phi	theta	Q	q_x	q_y
1	70.635	15.089	0.455	0.112	0.039
2	117.767	23.186	0.498	0.173	-0.091
3	111.840	20.673	0.431	0.141	-0.057
4	54.295	21.081	0.507	0.148	0.106
5	127.328	26.660	0.446	0.159	-0.121
6	67.388	14.416	0.450	0.103	0.043
7	131.152	41.341	0.480	0.239	-0.209
8	92.681	16.827	0.530	0.153	-0.007
9	86.637	18.634	0.553	0.176	0.010
10	108.646	33.256	0.524	0.272	-0.092
11	117.697	7.738	0.467	0.056	-0.029
12	142.623	86.953	0.512	0.310	-0.406
13	89.272	18.501	0.451	0.143	0.002
14	94.247	14.455	0.496	0.124	-0.009
15	71.633	20.151	0.550	0.180	0.060
16	98.024	24.414	0.503	0.206	-0.029
17	139.010	23.491	0.504	0.132	-0.152
18	154.407	87.182	0.661	0.285	-0.595
19	98.663	22.718	0.411	0.157	-0.024
20	64.578	19.581	0.479	0.145	0.069
21	94.203	21.899	0.471	0.175	-0.013
22	81.736	18.195	0.505	0.156	0.023
23	95.716	27.243	0.509	0.232	-0.023
24	67.864	14.345	0.490	0.112	0.046
25	163.053	95.443	0.559	0.162	-0.532
26	159.667	3.149	0.453	0.009	-0.023
27	333.304	12.975	0.534	-0.054	0.107
28	314.778	9.078	0.545	-0.061	0.061
29	6.932	14.961	0.525	0.016	0.135
30	348.413	7.552	0.575	-0.015	0.074
31	331.325	14.723	0.479	-0.058	0.107
32	346.325	14.385	0.583	-0.034	0.141
33	282.616	7.714	0.456	-0.060	0.013
34	61.923	5.910	0.513	0.047	0.025
35	332.895	6.625	0.541	-0.028	0.056
36	334.899	11.559	0.462	-0.039	0.084
37	352.493	9.645	0.528	-0.012	0.088
38	41.830	1.793	0.432	0.009	0.010
39	129.662	5.500	0.554	0.041	-0.034
40	355.615	13.489	0.639	-0.011	0.149
41	218.629	5.876	0.562	-0.036	-0.045
42	42.151	13.270	0.507	0.078	0.086
43	344.368	8.707	0.528	-0.022	0.077
44	47.260	7.948	0.498	0.051	0.047
45	270.221	4.899	0.593	-0.051	0.000
46	130.441	14.435	0.605	0.115	-0.098
47	107.948	5.196	0.546	0.047	-0.015
48	266.262	1.174	0.534	-0.011	-0.001
49	222.038	12.140	0.573	-0.081	-0.090
50	115.801	8.767	0.559	0.077	-0.037
51	101.684	5.308	0.494	0.045	-0.009
52	134.791	16.327	0.551	0.110	-0.109
53	129.650	9.581	0.546	0.070	-0.058
54	74.399	5.963	0.548	0.055	0.015
55	93.209	10.155	0.513	0.090	-0.005
56	332.970	2.593	0.556	-0.011	0.022
57	320.488	10.943	0.531	-0.064	0.078
58	91.675	21.738	0.555	0.206	-0.006
59	108.212	14.307	0.520	0.122	-0.040
60	103.590	6.348	0.477	0.051	-0.012
61	306.395	2.663	0.524	-0.020	0.014
62	14.002	9.314	0.587	0.023	0.092
63	8.278	14.322	0.531	0.019	0.130
64	359.815	25.039	0.454	-0.001	0.192
65	267.255	1.468	0.504	-0.013	-0.001
66	42.601	18.926	0.495	0.109	0.118
67	322.374	6.078	0.598	-0.039	0.050
68	297.561	7.457	0.554	-0.064	0.033
69	293.803	5.191	0.522	-0.043	0.019
70	291.992	19.008	0.607	-0.183	0.074
71	101.813	1.384	0.554	0.013	-0.003
72	357.514	15.687	0.539	-0.006	0.146
73	265.923	7.610	0.628	-0.083	-0.006
74	264.401	9.431	0.542	-0.088	-0.009
75	120.670	2.397	0.494	0.018	-0.011
76	331.057	14.886	0.479	-0.060	0.108
77	349.384	15.343	0.568	-0.028	0.148
78	71.371	7.042	0.625	0.073	0.024
79	314.187	17.281	0.547	-0.117	0.113
80	305.691	7.356	0.589	-0.061	0.044
81	309.995	12.834	0.576	-0.098	0.082
82	264.270	5.745	0.575	-0.057	-0.006
83	285.064	12.016	0.528	-0.106	0.029
84	275.710	1.565	0.543	-0.015	0.001
85	255.203	7.175	0.593	-0.072	-0.019
86	358.234	8.247	0.564	-0.002	0.081
87	257.217	3.172	0.556	-0.030	-0.007
88	294.282	6.803	0.496	-0.054	0.024
89	24.943	14.590	0.543	0.058	0.124
90	50.638	3.480	0.468	0.022	0.018
91	92.408	17.889	0.515	0.158	-0.007
92	165.687	8.626	0.573	0.021	-0.083
93	335.317	3.483	0.523	-0.013	0.029
94	359.396	10.769	0.526	-0.001	0.098
95	87.470	7.276	0.489	0.062	0.003
96	126.289	18.251	0.464	0.117	-0.086
97	282.223	6.706	0.551	-0.063	0.014
98	299.006	13.886	0.578	-0.121	0.067
99	126.545	10.870	0.558	0.085	-0.063
100	332.214	16.221	0.545	-0.071	0.135
101	353.995	3.934	0.477	-0.003	0.033
102	186.807	10.709	0.561	-0.012	-0.103
103	260.886	0.939	0.507	-0.008	-0.001
104	335.801	10.424	0.515	-0.038	0.085
105	17.957	19.008	0.495	0.050	0.153
106	334.257	2.814	0.471	-0.010	0.021
107	328.591	15.608	0.507	-0.071	0.116
108	345.630	5.648	0.488	-0.012	0.047
109	0.787	7.500	0.542	0.001	0.071
110	336.576	26.621	0.507	-0.090	0.209
111	246.178	10.285	0.500	-0.082	-0.036
112	269.919	12.105	0.629	-0.132	-0.000
113	53.718	3.634	0.618	0.032	0.023
114	124.567	11.297	0.501	0.081	-0.056
115	204.984	9.030	0.534	-0.035	-0.076
116	112.950	17.333	0.542	0.149	-0.063
117	143.409	19.168	0.529	0.104	-0.140
118	82.605	6.149	0.572	0.061	0.008
119	76.673	5.282	0.526	0.047	0.011
120	124.703	17.983	0.502	0.127	-0.088
121	354.549	8.141	0.482	-0.006	0.068
122	141.171	5.468	0.499	0.030	-0.037
123	175.976	6.896	0.517	0.004	-0.062
124	173.379	4.497	0.496	0.004	-0.039
125	116.360	12.012	0.513	0.096	-0.047
126	296.591	14.701	0.513	-0.116	0.058
127	296.800	15.281	0.512	-0.120	0.061
128	285.503	14.400	0.553	-0.133	0.037
129	329.860	24.545	0.504	-0.105	0.181
130	151.876	16.372	0.589	0.078	-0.147
131	73.455	12.875	0.530	0.113	0.034
132	121.926	2.126	0.567	0.018	-0.011
133	113.602	12.456	0.558	0.110	-0.048
134	92.422	6.166	0.516	0.055	-0.002
135	174.569	13.570	0.550	0.012	-0.129
136	239.319	10.179	0.528	-0.080	-0.048
137	106.470	12.461	0.536	0.111	-0.033
138	338.841	20.653	0.473	-0.060	0.155
139	121.804	14.620	0.585	0.126	-0.078
140	97.657	20.568	0.551	0.192	-0.026
141	69.952	4.579	0.537	0.040	0.015
142	198.436	10.244	0.542	-0.030	-0.091
143	88.245	11.402	0.630	0.124	0.004
144	102.887	10.343	0.547	0.096	-0.022
145	251.942	13.899	0.588	-0.134	-0.044
146	143.339	16.903	0.542	0.094	-0.127
147	237.056	7.965	0.571	-0.066	-0.043
148	128.031	9.475	0.522	0.068	-0.053
149	150.471	13.516	0.548	0.063	-0.111
150	52.958	14.312	0.555	0.109	0.083
151	343.140	0.365	0.518	-0.001	0.003
152	258.822	12.928	0.512	-0.112	-0.022
153	335.027	6.008	0.566	-0.025	0.054
154	316.372	16.592	0.480	-0.095	0.099
155	18.281	12.008	0.498	0.032	0.098
156	285.123	5.007	0.533	-0.045	0.012
157	340.278	17.423	0.499	-0.050	0.141
158	252.041	9.755	0.542	-0.087	-0.028
159	286.779	11.086	0.442	-0.081	0.025
160	58.171	2.309	0.500	0.017	0.011
161	297.420	8.120	0.484	-0.061	0.031
162	182.294	14.776	0.507	-0.005	-0.129
163	77.699	4.376	0.478	0.036	0.008
164	342.325	28.332	0.437	-0.063	0.198
165	233.714	16.679	0.510	-0.118	-0.087
166	167.308	9.684	0.564	0.021	-0.093
167	147.935	10.831	0.449	0.045	-0.072
168	165.230	11.167	0.579	0.029	-0.108
169	306.259	17.693	0.497	-0.122	0.089
170	23.558	16.194	0.511	0.057	0.131
171	215.516	18.165	0.522	-0.095	-0.133
172	331.040	14.125	0.583	-0.069	0.124
173	338.414	17.919	0.465	-0.053	0.133
174	11.386	8.717	0.494	0.015	0.073
175	330.251	16.423	0.500	-0.070	0.123
176	205.595	15.516	0.504	-0.058	-0.122
177	150.384	7.275	0.495	0.031	-0.055
178	173.284	12.187	0.500	0.012	-0.105
179	348.385	10.752	0.480	-0.018	0.088
180	112.835	4.912	0.587	0.046	-0.020
181	203.840	19.520	0.563	-0.076	-0.172
182	116.152	8.752	0.566	0.077	-0.038
183	160.893	5.463	0.545	0.017	-0.049
184	152.748	5.086	0.593	0.024	-0.047
185	197.093	8.157	0.592	-0.025	-0.080
186	203.009	17.054	0.580	-0.066	-0.156
187	227.599	9.818	0.517	-0.065	-0.059
188	244.172	10.436	0.535	-0.087	-0.042
189	258.314	19.267	0.511	-0.165	-0.034
190	287.975	16.593	0.627	-0.170	0.055
191	244.815	8.730	0.477	-0.066	-0.031
192	1.173	8.855	0.557	0.002	0.086
193	200.323	14.877	0.558	-0.050	-0.134
194	85.498	2.654	0.582	0.027	0.002
195	287.478	5.430	0.453	-0.041	0.013
196	254.099	4.395	0.506	-0.037	-0.011
197	252.859	13.902	0.577	-0.132	-0.041
198	205.060	11.054	0.579	-0.047	-0.100
199	209.232	8.327	0.557	-0.039	-0.070
200	317.529	3.899	0.530	-0.024	0.027
201	111.676	3.555	0.594	0.034	-0.014
202	334.415	7.163	0.560	-0.030	0.063
203	278.569	12.258	0.561	-0.118	0.018
204	253.246	7.859	0.564	-0.074	-0.022
205	339.992	2.403	0.603	-0.009	0.024
206	244.632	11.448	0.525	-0.094	-0.045
207	216.420	7.375	0.522	-0.040	-0.054
208	292.127	9.729	0.458	-0.072	0.029
209	127.343	12.092	0.499	0.083	-0.063
210	283.452	3.614	0.572	-0.035	0.008
211	324.937	5.971	0.594	-0.036	0.051
212	256.530	6.975	0.578	-0.068	-0.016
213	243.950	11.445	0.568	-0.101	-0.049
214	212.935	6.509	0.559	-0.034	-0.053
215	329.930	6.240	0.588	-0.032	0.055
216	287.991	2.412	0.568	-0.023	0.007
217	153.647	7.692	0.553	0.033	-0.066
218	329.661	12.345	0.551	-0.059	0.102
219	5.777	2.515	0.597	0.003	0.026
220	226.489	19.533	0.540	-0.131	-0.124
221	313.723	8.622	0.572	-0.062	0.059
222	232.419	9.982	0.576	-0.079	-0.061
223	326.810	8.795	0.613	-0.051	0.078
224	256.039	11.791	0.581	-0.115	-0.029
225	333.369	3.119	0.547	-0.013	0.027
226	13.672	3.622	0.579	0.009	0.036
227	72.932	1.374	0.611	0.014	0.004
228	256.940	5.954	0.550	-0.056	-0.013
229	266.189	4.374	0.572	-0.044	-0.003
230	261.218	6.288	0.580	-0.063	-0.010
231	313.423	2.220	0.523	-0.015	0.014
232	354.657	12.481	0.542	-0.011	0.117
233	78.728	4.495	0.550	0.042	0.008
234	55.710	8.183	0.540	0.064	0.043
235	50.912	14.244	0.524	0.100	0.081
236	341.611	12.752	0.494	-0.034	0.104
237	87.339	8.382	0.421	0.061	0.003
238	304.885	3.993	0.507	-0.029	0.020
239	325.061	15.753	0.496	-0.077	0.110
240	20.610	16.075	0.560	0.055	0.145
241	2.416	15.709	0.534	0.006	0.144
242	317.232	14.706	0.508	-0.088	0.095
243	123.840	7.653	0.472	0.052	-0.035
244	70.397	10.774	0.485	0.085	0.030
245	165.994	11.481	0.485	0.023	-0.094
246	22.472	9.785	0.571	0.037	0.090
247	3.722	10.941	0.551	0.007	0.104
248	332.539	30.335	0.579	-0.135	0.259
249	60.874	6.926	0.564	0.059	0.033
250	76.047	9.279	0.504	0.079	0.020
251	311.170	19.389	0.515	-0.129	0.112
252	251.957	10.378	0.501	-0.086	-0.028
253	115.902	8.388	0.504	0.066	-0.032
254	141.746	10.179	0.596	0.065	-0.083
255	1.821	3.056	0.500	0.001	0.027
256	61.480	5.987	0.527	0.048	0.026
257	66.978	22.944	0.496	0.178	0.076
258	291.471	7.556	0.590	-0.072	0.028
259	120.959	6.043	0.493	0.045	-0.027
260	13.624	5.528	0.546	0.012	0.051
261	332.841	17.694	0.561	-0.078	0.152
262	119.187	6.134	0.594	0.055	-0.031
263	214.870	15.041	0.524	-0.078	-0.112
264	301.887	12.147	0.557	-0.100	0.062
265	194.610	3.218	0.485	-0.007	-0.026
266	24.856	3.583	0.555	0.015	0.031
267	182.702	13.737	0.583	-0.007	-0.138
268	268.454	9.987	0.528	-0.092	-0.002
269	217.460	6.628	0.588	-0.041	-0.054
270	227.796	7.824	0.571	-0.058	-0.052
271	6.068	3.845	0.602	0.004	0.040
272	308.780	9.011	0.605	-0.074	0.059
273	336.487	11.502	0.527	-0.042	0.096
274	5.934	7.264	0.551	0.007	0.069
275	24.034	9.576	0.530	0.036	0.081
276	332.876	13.907	0.587	-0.064	0.126
277	258.214	9.037	0.569	-0.087	-0.018
278	26.029	13.222	0.529	0.053	0.109
279	215.083	7.259	0.520	-0.038	-0.054
280	329.384	18.776	0.554	-0.091	0.153
281	21.418	6.126	0.604	0.024	0.060
282	342.746	6.137	0.527	-0.017	0.054
283	170.419	10.145	0.610	0.018	-0.106
284	266.419	10.701	0.556	-0.103	-0.006
285	207.877	5.714	0.557	-0.026	-0.049
286	103.923	4.829	0.532	0.043	-0.011
287	12.827	5.212	0.519	0.010	0.046
288	326.622	13.824	0.526	-0.069	0.105
289	315.655	17.802	0.559	-0.119	0.122
290	160.898	11.245	0.646	0.041	-0.119
291	39.584	6.357	0.528	0.037	0.045
292	116.997	4.296	0.642	0.043	-0.022
293	84.237	10.617	0.588	0.108	0.011
294	150.683	9.552	0.561	0.046	-0.081
295	306.935	5.569	0.492	-0.038	0.029
296	202.950	10.040	0.604	-0.041	-0.097
297	226.690	10.949	0.567	-0.078	-0.074
298	221.796	0.767	0.522	-0.005	-0.005
299	265.702	31.629	0.552	-0.289	-0.022
300	266.665	6.597	0.558	-0.064	-0.004
301	217.979	8.690	0.599	-0.056	-0.071
302	162.556	6.694	0.608	0.021	-0.068
303	250.499	4.955	0.598	-0.049	-0.017
304	275.232	7.016	0.472	-0.057	0.005
305	357.866	6.008	0.583	-0.002	0.061
306	114.055	8.412	0.553	0.074	-0.033
307	142.905	19.784	0.539	0.110	-0.146
308	89.581	6.216	0.534	0.058	0.000
309	167.168	8.711	0.480	0.016	-0.071
310	41.862	7.580	0.577	0.051	0.057
311	163.502	6.495	0.560	0.018	-0.061
312	145.438	5.046	0.538	0.027	-0.039
313	195.623	3.057	0.509	-0.007	-0.026
314	141.452	16.031	0.541	0.093	-0.117
315	148.646	11.075	0.489	0.049	-0.080
316	64.247	7.857	0.589	0.073	0.035
317	124.838	18.651	0.563	0.148	-0.103
318	128.906	9.050	0.501	0.061	-0.049
319	149.810	6.175	0.584	0.032	-0.054
320	87.579	11.895	0.529	0.109	0.005
321	100.093	9.444	0.551	0.089	-0.016
322	85.241	15.927	0.518	0.142	0.012
323	120.076	15.879	0.520	0.123	-0.071
324	35.168	14.119	0.521	0.073	0.104
325	94.859	13.401	0.505	0.117	-0.010
326	293.820	2.700	0.505	-0.022	0.010
327	66.783	8.984	0.547	0.079	0.034
328	147.104	15.957	0.609	0.091	-0.141
329	109.675	5.866	0.540	0.052	-0.019
330	108.830	12.022	0.577	0.114	-0.039
331	307.898	5.683	0.572	-0.045	0.035
332	143.716	10.819	0.579	0.064	-0.088
333	18.681	8.342	0.566	0.026	0.078
334	83.103	11.824	0.584	0.119	0.014
335	54.676	4.457	0.536	0.034	0.024
336	106.279	11.744	0.505	0.099	-0.029
337	90.936	5.076	0.498	0.044	-0.001
338	339.705	5.125	0.522	-0.016	0.044
339	152.074	8.621	0.542	0.038	-0.072
340	66.302	0.515	0.490	0.004	0.002
341	162.871	16.182	0.553	0.045	-0.147
342	57.584	6.824	0.575	0.058	0.037
343	26.943	12.732	0.560	0.056	0.110
344	187.240	8.190	0.582	-0.010	-0.082
345	130.333	18.444	0.588	0.142	-0.120
346	90.097	13.022	0.515	0.116	-0.000
347	233.431	4.953	0.523	-0.036	-0.027
348	89.144	14.318	0.596	0.147	0.002
349	86.274	4.423	0.484	0.037	0.002
350	121.889	14.659	0.568	0.122	-0.076
351	158.872	4.927	0.564	0.017	-0.045
352	319.641	6.669	0.529	-0.040	0.047
353	194.965	2.843	0.469	-0.006	-0.022
354	42.427	9.704	0.495	0.056	0.062
355	116.380	11.927	0.567	0.105	-0.052
356	200.452	8.601	0.546	-0.029	-0.077
357	143.064	9.081	0.485	0.046	-0.061
358	84.733	9.947	0.529	0.091	0.008
359	300.813	5.927	0.504	-0.045	0.027
360	197.957	7.173	0.504	-0.019	-0.060
361	104.653	12.649	0.460	0.097	-0.025
362	142.154	6.890	0.502	0.037	-0.048
363	39.960	10.399	0.553	0.064	0.077
364	126.148	3.981	0.496	0.028	-0.020
365	116.702	16.356	0.557	0.140	-0.070
366	23.828	13.460	0.561	0.053	0.119
367	28.410	10.880	0.491	0.044	0.081
368	137.474	22.651	0.478	0.124	-0.136
369	341.705	3.120	0.530	-0.009	0.027
370	110.745	18.009	0.444	0.128	-0.049
371	64.612	16.636	0.577	0.149	0.071
372	148.790	13.197	0.511	0.060	-0.100
373	345.746	11.741	0.550	-0.028	0.108
374	108.095	17.065	0.495	0.138	-0.045
375	189.869	9.344	0.472	-0.013	-0.076
376	104.133	21.535	0.493	0.176	-0.044
377	100.296	5.579	0.491	0.047	-0.009
378	62.334	8.651	0.506	0.067	0.035
379	8.191	10.711	0.559	0.015	0.103
380	145.350	12.362	0.595	0.072	-0.105
381	58.261	4.837	0.494	0.035	0.022
382	321.175	10.166	0.598	-0.066	0.082
383	77.797	8.304	0.590	0.083	0.018
384	83.995	6.349	0.530	0.058	0.006
385	59.355	3.709	0.539	0.030	0.018
386	355.711	5.664	0.537	-0.004	0.053
387	141.427	18.134	0.496	0.096	-0.121
388	78.213	9.123	0.587	0.091	0.019
389	340.588	2.060	0.587	-0.007	0.020
390	158.507	2.418	0.610	0.009	-0.024
391	74.578	2.912	0.562	0.028	0.008
392	102.624	7.134	0.490	0.059	-0.013
393	168.719	5.164	0.532	0.009	-0.047
394	56.199	8.356	0.533	0.064	0.043
395	113.053	14.169	0.526	0.118	-0.050
396	8.896	17.984	0.568	0.027	0.173
397	52.386	13.299	0.454	0.083	0.064
398	196.881	4.074	0.577	-0.012	-0.039
399	4.713	4.410	0.507	0.003	0.039
400	1.614	5.400	0.489	0.001	0.046
401	23.747	2.124	0.559	0.008	0.019
402	120.939	14.194	0.524	0.110	-0.066
403	81.890	6.597	0.560	0.064	0.009
404	223.679	3.004	0.501	-0.018	-0.019
405	312.596	15.156	0.518	-0.100	0.092
406	350.372	9.872	0.587	-0.017	0.099
407	79.970	10.929	0.538	0.100	0.018
408	359.387	7.080	0.607	-0.001	0.075
409	97.257	18.599	0.547	0.173	-0.022
410	152.066	3.885	0.587	0.019	-0.035
411	63.344	5.912	0.533	0.049	0.025
412	171.500	21.854	0.461	0.025	-0.170
413	52.133	13.285	0.485	0.088	0.068
414	67.971	5.633	0.560	0.051	0.021
415	34.341	7.132	0.431	0.030	0.044
416	80.140	15.866	0.535	0.144	0.025
417	261.234	12.746	0.498	-0.109	-0.017
418	3.313	12.064	0.480	0.006	0.100
419	13.778	19.730	0.459	0.037	0.150
420	120.365	23.906	0.560	0.196	-0.115
421	60.927	14.480	0.455	0.099	0.055
422	101.009	11.936	0.568	0.115	-0.022
423	169.998	12.011	0.507	0.018	-0.104
424	111.702	24.167	0.489	0.186	-0.074
425	104.757	6.882	0.594	0.069	-0.018
426	106.610	10.551	0.514	0.090	-0.027
427	106.786	17.885	0.553	0.163	-0.049
428	57.694	11.334	0.497	0.083	0.052
429	276.114	9.653	0.558	-0.093	0.010
430	123.267	22.938	0.521	0.170	-0.111
431	116.509	12.251	0.474	0.090	-0.045
432	112.192	16.687	0.532	0.142	-0.058
433	106.287	4.973	0.563	0.047	-0.014
434	91.880	21.075	0.574	0.206	-0.007
435	25.492	5.533	0.481	0.020	0.042
436	98.814	9.622	0.424	0.070	-0.011
437	135.724	23.860	0.462	0.130	-0.134
438	128.003	15.489	0.469	0.099	-0.077
439	277.774	3.025	0.524	-0.027	0.004
440	143.426	8.740	0.502	0.045	-0.061
441	150.533	10.328	0.555	0.049	-0.087
442	94.016	8.801	0.535	0.082	-0.006
443	18.133	8.939	0.478	0.023	0.071
444	141.133	4.537	0.508	0.025	-0.031
445	182.698	21.590	0.526	-0.009	-0.193
446	62.781	10.991	0.558	0.095	0.049
447	132.436	2.016	0.566	0.015	-0.013
448	283.560	4.600	0.609	-0.047	0.011
449	91.630	20.910	0.502	0.179	-0.005
450	127.056	8.988	0.551	0.069	-0.052
451	19.346	1.629	0.544	0.005	0.015
452	110.812	7.702	0.489	0.061	-0.023
453	100.150	11.684	0.544	0.108	-0.019
454	87.158	20.517	0.556	0.195	0.010
455	55.948	14.874	0.516	0.110	0.074
456	165.054	9.274	0.497	0.021	-0.077
457	124.715	13.092	0.521	0.097	-0.067
458	113.216	16.170	0.503	0.129	-0.055
459	138.934	12.998	0.522	0.077	-0.089
460	84.019	8.355	0.511	0.074	0.008
461	157.608	10.275	0.521	0.035	-0.086
462	117.169	12.483	0.534	0.103	-0.053
463	163.271	8.717	0.537	0.023	-0.078
464	118.434	24.720	0.537	0.197	-0.107
465	166.098	10.449	0.535	0.023	-0.094
466	129.799	5.596	0.580	0.043	-0.036
467	86.969	11.828	0.533	0.109	0.006
468	175.514	14.216	0.540	0.010	-0.132
469	165.274	9.547	0.556	0.023	-0.089
470	139.331	9.425	0.495	0.053	-0.061
471	60.469	12.856	0.558	0.108	0.061
472	162.153	2.464	0.559	0.007	-0.023
473	143.333	7.170	0.517	0.039	-0.052
474	67.545	17.025	0.537	0.145	0.060
475	44.996	11.882	0.512	0.075	0.075
476	63.491	7.517	0.527	0.062	0.031
477	43.771	3.788	0.500	0.023	0.024
478	56.291	5.003	0.478	0.035	0.023
479	143.512	11.520	0.554	0.066	-0.089
480	68.256	12.774	0.565	0.116	0.046
481	105.948	7.179	0.490	0.059	-0.017
482	130.495	12.405	0.558	0.091	-0.078
483	321.619	5.948	0.593	-0.038	0.048
484	265.185	5.034	0.501	-0.044	-0.004
485	76.558	14.386	0.563	0.136	0.033
486	107.736	19.418	0.508	0.161	-0.051
487	106.915	11.603	0.493	0.095	-0.029
488	52.760	16.830	0.457	0.105	0.080
489	240.007	15.139	0.479	-0.108	-0.062
490	107.973	12.904	0.545	0.116	-0.038
491	100.389	7.783	0.548	0.073	-0.013
492	37.671	8.848	0.531	0.050	0.065
493	108.397	18.732	0.542	0.165	-0.055
494	96.571	14.973	0.506	0.130	-0.015
495	46.542	11.086	0.520	0.073	0.069
496	49.231	7.231	0.504	0.048	0.041
497	121.816	4.150	0.540	0.033	-0.021
498	60.273	2.994	0.597	0.027	0.015
499	130.117	15.383	0.532	0.108	-0.091
500	46.163	13.121	0.481	0.079	0.076
501	111.789	16.452	0.558	0.147	-0.059
502	130.940	8.140	0.511	0.055	-0.047
503	339.973	10.178	0.519	-0.031	0.086
504	3.864	5.812	0.500	0.003	0.050
505	115.019	8.885	0.539	0.075	-0.035
506	98.960	18.866	0.580	0.185	-0.029
507	92.983	4.153	0.591	0.043	-0.002
508	131.874	20.735	0.472	0.124	-0.112
509	105.194	20.887	0.557	0.192	-0.052
510	54.020	13.789	0.496	0.096	0.069
511	120.959	4.820	0.505	0.036	-0.022
512	107.741	9.432	0.583	0.091	-0.029
513	41.721	14.501	0.503	0.084	0.094
514	134.012	10.784	0.501	0.067	-0.065
515	123.110	11.979	0.552	0.096	-0.063
516	238.137	5.281	0.506	-0.040	-0.025
517	62.494	16.105	0.527	0.130	0.067
518	118.350	11.516	0.577	0.101	-0.055
519	300.729	3.079	0.578	-0.027	0.016
520	48.717	15.676	0.510	0.103	0.091
521	48.033	1.719	0.545	0.012	0.011
522	139.863	21.618	0.539	0.128	-0.152
523	197.726	4.856	0.532	-0.014	-0.043
524	137.313	11.060	0.522	0.068	-0.074
525	319.613	6.495	0.501	-0.037	0.043
526	225.791	15.415	0.624	-0.119	-0.116
527	166.353	8.417	0.550	0.019	-0.078
528	199.111	10.414	0.467	-0.028	-0.080
529	160.860	21.836	0.536	0.065	-0.188
530	29.246	9.762	0.510	0.042	0.075
531	283.353	17.559	0.569	-0.167	0.040
532	104.874	12.969	0.502	0.109	-0.029
533	289.713	8.323	0.607	-0.083	0.030
534	203.509	12.955	0.529	-0.047	-0.109
535	159.291	16.054	0.532	0.052	-0.138
536	321.857	3.122	0.566	-0.019	0.024
537	32.109	11.971	0.544	0.060	0.096
538	108.778	6.592	0.476	0.052	-0.018
539	176.181	0.959	0.508	0.001	-0.008
540	148.700	16.102	0.514	0.074	-0.122
541	203.522	6.166	0.569	-0.024	-0.056
542	176.181	14.924	0.492	0.008	-0.126
543	196.320	14.901	0.534	-0.039	-0.132
544	238.574	8.377	0.585	-0.073	-0.044
545	273.642	7.195	0.530	-0.066	0.004
546	349.416	5.451	0.549	-0.010	0.051
547	315.122	6.066	0.586	-0.044	0.044
548	132.938	2.414	0.500	0.015	-0.014
549	244.188	3.311	0.525	-0.027	-0.013
550	194.925	11.271	0.622	-0.031	-0.117
551	155.297	7.117	0.541	0.028	-0.061
552	13.972	0.826	0.559	0.002	0.008
553	113.616	8.237	0.492	0.065	-0.028
554	147.101	8.204	0.527	0.041	-0.063
555	149.192	12.896	0.510	0.058	-0.098
556	307.781	11.131	0.483	-0.074	0.057
557	292.928	10.548	0.569	-0.096	0.041
558	197.509	4.263	0.528	-0.012	-0.037
559	210.051	9.509	0.509	-0.042	-0.073
560	176.609	3.305	0.513	0.002	-0.030
561	229.808	8.612	0.586	-0.067	-0.057
562	169.251	7.098	0.565	0.013	-0.069
563	45.816	2.681	0.441	0.015	0.014
564	337.270	10.969	0.558	-0.041	0.098
565	182.507	3.062	0.552	-0.001	-0.029
566	175.603	15.515	0.570	0.012	-0.152
567	285.589	7.180	0.523	-0.063	0.018
568	169.629	3.582	0.507	0.006	-0.031
569	196.167	6.548	0.485	-0.015	-0.053
570	264.508	13.894	0.522	-0.125	-0.012
571	240.247	7.009	0.488	-0.052	-0.030
572	264.758	6.898	0.586	-0.070	-0.006
573	99.528	1.325	0.560	0.013	-0.002
574	190.720	7.533	0.564	-0.014	-0.073
575	164.808	8.269	0.539	0.020	-0.075
576	293.660	2.692	0.576	-0.025	0.011
577	217.502	5.939	0.549	-0.035	-0.045
578	330.821	11.486	0.557	-0.054	0.097
579	219.884	3.433	0.599	-0.023	-0.028
580	242.404	6.711	0.569	-0.059	-0.031
581	217.324	7.929	0.502	-0.042	-0.055
582	246.791	6.131	0.563	-0.055	-0.024
583	178.803	17.281	0.503	0.003	-0.149
584	236.933	15.216	0.591	-0.130	-0.085
585	194.768	19.005	0.552	-0.046	-0.174
586	195.572	9.529	0.532	-0.024	-0.085
587	259.236	3.370	0.513	-0.030	-0.006
588	305.908	11.153	0.569	-0.089	0.065
589	144.582	9.275	0.503	0.047	-0.066
590	338.802	1.893	0.561	-0.007	0.017
591	144.121	12.101	0.531	0.065	-0.090
592	61.486	14.118	0.519	0.111	0.060
593	79.356	18.948	0.517	0.165	0.031
594	147.671	16.536	0.486	0.074	-0.117
595	143.956	11.405	0.572	0.067	-0.091
596	294.693	2.678	0.530	-0.022	0.010
597	101.246	18.382	0.546	0.169	-0.034
598	109.374	11.355	0.457	0.085	-0.030
599	39.338	9.204	0.570	0.058	0.070
600	86.291	14.313	0.531	0.131	0.008
601	117.254	6.245	0.531	0.051	-0.026
602	77.727	12.941	0.443	0.097	0.021
603	124.394	10.441	0.521	0.078	-0.053
604	102.287	11.472	0.540	0.105	-0.023
605	145.873	7.238	0.514	0.036	-0.054
606	93.032	6.991	0.533	0.065	-0.003
607	65.747	7.968	0.530	0.067	0.030
608	101.650	2.019	0.505	0.017	-0.004
609	136.962	19.413	0.535	0.121	-0.130
610	120.907	24.462	0.501	0.178	-0.107
611	112.360	18.779	0.518	0.154	-0.063
612	98.946	24.457	0.493	0.201	-0.032
613	114.299	27.850	0.560	0.238	-0.108
614	151.303	8.742	0.541	0.039	-0.072
615	82.276	7.007	0.534	0.065	0.009
616	116.626	14.983	0.523	0.121	-0.061
617	104.646	27.590	0.486	0.218	-0.057
618	35.618	11.282	0.545	0.062	0.087
619	115.531	13.138	0.522	0.107	-0.051
620	123.860	7.598	0.518	0.057	-0.038
621	110.981	15.232	0.494	0.121	-0.046
622	128.570	33.774	0.605	0.263	-0.210
623	340.092	3.243	0.533	-0.010	0.028
624	149.812	4.990	0.483	0.021	-0.036
625	170.511	14.853	0.558	0.024	-0.141
626	64.790	4.921	0.444	0.034	0.016
627	223.172	4.357	0.496	-0.026	-0.027
628	152.149	23.281	0.514	0.095	-0.180
629	124.254	14.763	0.475	0.100	-0.068
630	30.447	17.190	0.491	0.074	0.125
631	153.786	14.460	0.540	0.060	-0.121
632	139.773	24.801	0.556	0.150	-0.178
633	124.660	12.595	0.576	0.103	-0.071
634	140.430	13.192	0.513	0.075	-0.090
635	213.166	7.981	0.534	-0.041	-0.062
636	283.996	13.477	0.540	-0.122	0.030
637	298.252	4.564	0.478	-0.034	0.018
638	113.546	10.231	0.524	0.085	-0.037
639	9.879	10.295	0.601	0.018	0.106
640	8.646	3.834	0.523	0.005	0.035
641	300.968	10.670	0.536	-0.085	0.051
642	76.609	19.565	0.446	0.145	0.035
643	250.945	5.205	0.560	-0.048	-0.017
644	112.503	7.851	0.506	0.064	-0.026
645	90.818	3.659	0.481	0.031	-0.000
646	204.996	15.250	0.566	-0.063	-0.135
647	115.880	7.699	0.502	0.060	-0.029
648	110.462	7.353	0.552	0.066	-0.025
649	3.722	5.909	0.545	0.004	0.056
650	124.070	22.678	0.516	0.165	-0.111
651	125.995	14.670	0.488	0.100	-0.073
652	184.403	10.353	0.530	-0.007	-0.095
653	64.679	8.834	0.460	0.064	0.030
654	51.065	11.973	0.519	0.084	0.068
655	341.250	9.356	0.495	-0.026	0.076
656	150.548	11.039	0.562	0.053	-0.094
657	217.917	5.413	0.483	-0.028	-0.036
658	13.785	11.305	0.501	0.023	0.095
659	167.525	17.314	0.584	0.038	-0.170
660	131.536	21.338	0.503	0.137	-0.121
661	136.858	10.816	0.553	0.071	-0.076
662	29.408	9.119	0.507	0.039	0.070
663	160.085	6.337	0.535	0.020	-0.055
664	287.653	2.133	0.548	-0.019	0.006
665	182.029	9.200	0.453	-0.003	-0.072
666	277.222	11.314	0.505	-0.098	0.012
667	4.107	17.230	0.511	0.011	0.151
668	322.873	12.015	0.605	-0.076	0.100
669	311.851	8.394	0.565	-0.061	0.055
670	335.747	6.496	0.591	-0.027	0.061
671	210.826	13.452	0.506	-0.060	-0.101
672	216.125	8.493	0.593	-0.052	-0.071
673	195.737	16.465	0.516	-0.040	-0.141
674	313.983	13.245	0.534	-0.088	0.085
675	159.150	3.213	0.596	0.012	-0.031
676	175.388	4.340	0.497	0.003	-0.038
677	265.234	10.153	0.534	-0.094	-0.008
678	20.937	14.403	0.567	0.050	0.132
679	325.496	4.574	0.516	-0.023	0.034
680	108.226	12.159	0.575	0.115	-0.038
681	145.637	11.916	0.541	0.063	-0.092
682	42.439	2.151	0.469	0.012	0.013
683	330.855	3.639	0.566	-0.017	0.031
684	19.800	11.737	0.525	0.036	0.100
685	258.095	13.905	0.506	-0.119	-0.025
686	295.813	10.153	0.606	-0.096	0.047
687	352.236	7.444	0.592	-0.010	0.076
688	319.912	9.139	0.530	-0.054	0.064
689	73.993	5.191	0.533	0.046	0.013
690	219.145	4.265	0.562	-0.026	-0.032
691	147.300	5.085	0.549	0.026	-0.041
692	260.423	7.492	0.539	-0.069	-0.012
693	182.912	8.146	0.519	-0.004	-0.073
694	231.738	3.289	0.507	-0.023	-0.018
695	95.701	1.330	0.527	0.012	-0.001
696	155.288	8.687	0.610	0.039	-0.084
697	318.702	15.205	0.521	-0.090	0.103
698	283.150	11.625	0.616	-0.121	0.028
699	290.558	5.822	0.556	-0.053	0.020
700	143.128	9.909	0.572	0.059	-0.079
701	257.260	8.509	0.498	-0.072	-0.016
702	295.717	3.661	0.545	-0.031	0.015
703	339.562	6.805	0.603	-0.025	0.067
704	227.352	15.707	0.508	-0.101	-0.093
705	312.516	7.583	0.539	-0.052	0.048
706	295.365	4.467	0.556	-0.039	0.019
707	216.671	5.347	0.538	-0.030	-0.040
708	227.065	5.167	0.519	-0.034	-0.032
709	269.868	3.662	0.577	-0.037	-0.000
710	309.440	1.247	0.518	-0.009	0.007
711	27.830	9.816	0.528	0.042	0.080
712	12.038	13.957	0.486	0.024	0.115
713	16.268	10.270	0.569	0.028	0.097
714	312.745	10.561	0.479	-0.064	0.060
715	173.626	3.206	0.490	0.003	-0.027
716	214.645	13.868	0.494	-0.067	-0.097
717	175.179	24.523	0.494	0.017	-0.204
718	203.485	3.717	0.494	-0.013	-0.029
719	215.729	8.357	0.532	-0.045	-0.063
720	346.579	3.272	0.528	-0.007	0.029
721	194.759	2.612	0.497	-0.006	-0.022
722	197.630	12.801	0.495	-0.033	-0.105
723	341.576	7.807	0.591	-0.025	0.076
724	81.528	3.981	0.520	0.036	0.005
725	160.011	19.027	0.547	0.061	-0.168
726	270.370	3.123	0.576	-0.031	0.000
727	203.666	15.048	0.518	-0.054	-0.123
728	176.818	9.902	0.460	0.004	-0.079
729	209.444	12.795	0.504	-0.055	-0.097
730	143.762	6.805	0.515	0.036	-0.049
731	84.288	7.077	0.537	0.066	0.007
732	79.195	7.110	0.545	0.066	0.013
733	208.409	8.666	0.513	-0.037	-0.068
734	173.955	6.124	0.552	0.006	-0.059
735	149.127	4.292	0.533	0.020	-0.034
736	159.099	15.587	0.537	0.052	-0.135
737	96.112	10.377	0.554	0.099	-0.011
738	178.215	13.506	0.509	0.004	-0.119
739	182.575	12.137	0.534	-0.005	-0.112
740	148.827	15.515	0.443	0.061	-0.101
741	139.566	2.561	0.459	0.013	-0.016
742	178.064	6.461	0.564	0.002	-0.063
743	156.106	6.712	0.597	0.028	-0.064
744	135.941	13.184	0.549	0.087	-0.090
745	174.924	8.535	0.575	0.008	-0.085
746	145.503	4.320	0.484	0.021	-0.030
747	272.110	10.469	0.567	-0.103	0.004
748	153.713	2.644	0.500	0.010	-0.021
749	142.254	15.181	0.543	0.087	-0.113
750	199.683	6.792	0.524	-0.021	-0.058
751	246.334	10.232	0.610	-0.099	-0.044
752	190.164	14.234	0.564	-0.024	-0.136
753	73.921	5.152	0.473	0.041	0.012
754	141.537	8.966	0.569	0.055	-0.069
755	239.168	14.532	0.509	-0.110	-0.065
756	285.473	8.821	0.487	-0.072	0.020
757	199.883	15.212	0.589	-0.053	-0.145
758	299.653	10.792	0.497	-0.081	0.046
759	250.117	8.304	0.587	-0.080	-0.029
760	346.007	12.846	0.466	-0.025	0.101
761	193.582	9.852	0.553	-0.022	-0.092
762	163.514	7.771	0.588	0.023	-0.076
763	154.569	8.240	0.502	0.031	-0.065
764	220.664	19.785	0.477	-0.105	-0.122
765	9.909	15.340	0.552	0.025	0.144
766	142.496	7.646	0.501	0.041	-0.053
767	304.727	18.446	0.560	-0.146	0.101
768	225.716	8.359	0.558	-0.058	-0.057
769	46.535	5.111	0.532	0.034	0.033
770	191.769	7.030	0.441	-0.011	-0.053
771	234.968	17.091	0.573	-0.138	-0.097
772	152.114	7.698	0.539	0.034	-0.064
773	189.727	19.003	0.500	-0.028	-0.161
774	137.885	3.612	0.544	0.023	-0.025
775	255.414	9.379	0.503	-0.079	-0.021
776	35.650	7.494	0.461	0.035	0.049
777	68.623	9.673	0.431	0.067	0.026
778	333.332	2.929	0.525	-0.012	0.024
779	100.173	16.112	0.599	0.164	-0.029
780	44.142	9.863	0.551	0.066	0.068
781	289.208	7.445	0.505	-0.062	0.022
782	133.526	7.508	0.511	0.048	-0.046
783	2.575	10.350	0.461	0.004	0.083
784	209.959	6.050	0.493	-0.026	-0.045
785	307.862	4.612	0.585	-0.037	0.029
786	1.059	5.543	0.553	0.001	0.053
787	63.894	8.533	0.601	0.080	0.039
788	177.238	3.837	0.559	0.002	-0.037
789	58.071	3.773	0.520	0.029	0.018
790	149.071	18.352	0.548	0.089	-0.148
791	75.043	8.974	0.580	0.087	0.023
792	178.255	7.411	0.510	0.002	-0.066
793	343.896	2.578	0.483	-0.006	0.021
794	296.139	5.072	0.497	-0.039	0.019
795	164.200	9.261	0.518	0.023	-0.080
796	353.309	15.046	0.512	-0.015	0.132
797	70.495	10.180	0.537	0.089	0.032
798	170.487	8.379	0.450	0.011	-0.065
799	27.163	6.254	0.623	0.031	0.060
800	271.239	3.139	0.576	-0.032	0.001
801	123.206	16.637	0.536	0.128	-0.084
802	84.424	5.023	0.545	0.048	0.005
803	328.495	14.571	0.538	-0.071	0.115
804	66.322	6.700	0.582	0.062	0.027
805	119.449	20.286	0.522	0.158	-0.089
806	108.206	12.033	0.557	0.110	-0.036
807	126.208	24.491	0.459	0.153	-0.112
808	118.641	7.275	0.538	0.060	-0.033
809	77.960	16.193	0.447	0.122	0.026
810	291.723	6.282	0.492	-0.050	0.020
811	178.465	12.328	0.540	0.003	-0.115
812	111.878	6.437	0.461	0.048	-0.019
813	124.056	24.485	0.486	0.167	-0.113
814	204.566	8.882	0.524	-0.034	-0.074
815	164.193	20.104	0.487	0.046	-0.161
816	293.933	1.808	0.516	-0.015	0.007
817	90.438	16.814	0.493	0.143	-0.001
818	176.345	7.682	0.533	0.005	-0.071
819	127.932	7.216	0.529	0.052	-0.041
820	220.147	8.510	0.542	-0.052	-0.061
821	50.708	8.550	0.528	0.061	0.050
822	163.236	13.027	0.573	0.037	-0.124
823	249.143	6.868	0.530	-0.059	-0.023
824	126.042	4.939	0.561	0.039	-0.028
825	189.667	12.454	0.555	-0.020	-0.118
826	339.305	6.030	0.553	-0.021	0.054
827	136.631	28.770	0.427	0.141	-0.149
828	205.077	8.147	0.475	-0.029	-0.061
829	254.475	12.979	0.557	-0.120	-0.033
830	222.975	11.841	0.427	-0.060	-0.064
831	238.666	8.489	0.526	-0.066	-0.040
832	205.205	13.120	0.523	-0.051	-0.107
833	299.433	14.129	0.555	-0.118	0.067
834	252.687	15.163	0.569	-0.142	-0.044
835	120.579	3.576	0.555	0.030	-0.018
836	120.638	7.645	0.518	0.059	-0.035
837	229.289	15.485	0.590	-0.119	-0.103
838	115.326	3.037	0.510	0.024	-0.012
839	299.280	9.441	0.455	-0.065	0.036
840	357.901	20.031	0.450	-0.006	0.154
841	316.353	10.706	0.489	-0.063	0.066
842	335.175	11.655	0.449	-0.038	0.082
843	311.867	14.218	0.471	-0.086	0.077
844	146.237	10.557	0.475	0.048	-0.072
845	322.655	15.019	0.493	-0.078	0.102
846	242.182	6.240	0.560	-0.054	-0.028
847	269.179	12.220	0.497	-0.105	-0.002
848	173.130	4.525	0.459	0.004	-0.036
849	120.810	15.001	0.463	0.103	-0.061
850	62.811	8.111	0.539	0.068	0.035
851	109.350	12.098	0.491	0.097	-0.034
852	107.359	19.423	0.502	0.159	-0.050
853	295.270	22.941	0.540	-0.190	0.090
854	336.613	14.327	0.502	-0.049	0.114
855	180.479	3.277	0.499	-0.000	-0.029
856	90.637	11.523	0.440	0.088	-0.001
857	160.753	9.137	0.496	0.026	-0.074
858	114.762	17.369	0.469	0.127	-0.059
859	16.170	7.973	0.585	0.023	0.078
860	166.734	8.110	0.550	0.018	-0.076
861	8.968	11.696	0.444	0.014	0.089
862	328.083	6.947	0.514	-0.033	0.053
863	22.973	9.017	0.501	0.031	0.072
864	94.283	4.427	0.496	0.038	-0.003
865	16.510	19.106	0.471	0.044	0.148
866	6.105	3.656	0.583	0.004	0.037
867	141.211	19.215	0.466	0.096	-0.120
868	117.236	11.979	0.470	0.087	-0.045
869	117.706	15.165	0.462	0.107	-0.056
870	171.977	14.003	0.499	0.017	-0.120
871	190.470	11.531	0.505	-0.018	-0.099
872	80.926	12.123	0.597	0.124	0.020
873	107.501	11.169	0.501	0.093	-0.029
874	189.077	10.197	0.526	-0.015	-0.092
875	141.353	15.686	0.594	0.100	-0.125
876	161.671	10.106	0.543	0.030	-0.091
877	55.770	1.538	0.434	0.010	0.007
878	203.687	9.261	0.528	-0.034	-0.078
879	127.960	1.085	0.545	0.008	-0.006
880	118.436	9.675	0.532	0.079	-0.043
881	151.122	7.100	0.486	0.029	-0.053
882	343.989	13.894	0.600	-0.040	0.138
883	117.544	11.541	0.474	0.084	-0.044
884	12.125	10.503	0.525	0.020	0.094
885	164.417	9.034	0.567	0.024	-0.086
886	220.894	18.688	0.473	-0.099	-0.115
887	45.211	9.848	0.463	0.056	0.056
888	355.003	8.481	0.564	-0.007	0.083
889	141.440	0.824	0.460	0.004	-0.005
890	43.408	9.676	0.560	0.065	0.068
891	149.445	17.199	0.520	0.078	-0.132
892	283.338	4.343	0.507	-0.037	0.009
893	79.634	11.744	0.494	0.099	0.018
894	89.920	8.500	0.559	0.083	0.000
895	346.661	8.792	0.538	-0.019	0.080
896	43.405	9.689	0.518	0.060	0.063
897	324.800	11.623	0.557	-0.065	0.092
898	229.380	2.168	0.509	-0.015	-0.013
899	242.624	8.977	0.485	-0.067	-0.035
900	65.413	2.674	0.502	0.021	0.010
901	320.477	8.848	0.604	-0.059	0.072
902	143.216	9.191	0.488	0.047	-0.062
903	170.655	4.405	0.536	0.007	-0.041
904	316.182	7.430	0.474	-0.042	0.044
905	141.619	4.300	0.532	0.025	-0.031
906	34.084	13.181	0.540	0.069	0.102
907	136.899	16.941	0.418	0.083	-0.089
908	20.578	7.634	0.493	0.023	0.061
909	333.420	1.976	0.558	-0.009	0.017
910	229.024	3.300	0.523	-0.023	-0.020
911	32.058	3.644	0.481	0.016	0.026
912	300.628	4.829	0.576	-0.042	0.025
913	53.905	10.635	0.497	0.074	0.054
914	152.008	5.052	0.592	0.024	-0.046
915	21.473	13.203	0.479	0.040	0.102
916	126.345	12.844	0.533	0.095	-0.070
917	82.849	11.561	0.523	0.104	0.013
918	93.662	3.481	0.431	0.026	-0.002
919	158.608	13.980	0.608	0.054	-0.137
920	123.295	4.315	0.560	0.035	-0.023
921	208.446	4.194	0.529	-0.018	-0.034
922	13.649	19.472	0.536	0.042	0.174
923	276.350	2.893	0.529	-0.027	0.003
924	218.753	0.984	0.522	-0.006	-0.007
925	118.853	16.339	0.535	0.132	-0.073
926	133.078	15.285	0.583	0.112	-0.105
927	110.032	4.257	0.512	0.036	-0.013
928	242.260	4.402	0.456	-0.031	-0.016
929	202.954	0.804	0.546	-0.003	-0.007
930	49.141	14.345	0.505	0.095	0.082
931	150.550	12.900	0.523	0.057	-0.102
932	38.513	12.707	0.590	0.081	0.102
933	309.915	4.204	0.549	-0.031	0.026
934	92.973	10.157	0.567	0.100	-0.005
935	85.718	15.306	0.563	0.148	0.011
936	106.134	8.747	0.464	0.068	-0.020
937	55.093	14.626	0.555	0.115	0.080
938	126.729	10.529	0.531	0.078	-0.058
939	187.375	4.652	0.528	-0.005	-0.042
940	69.808	1.943	0.479	0.015	0.006
941	141.062	15.736	0.550	0.094	-0.116
942	119.508	1.381	0.574	0.012	-0.007
943	62.972	4.772	0.502	0.037	0.019
944	142.056	4.471	0.487	0.023	-0.030
945	165.175	10.705	0.524	0.025	-0.094
946	133.116	10.443	0.510	0.067	-0.063
947	135.600	3.281	0.547	0.022	-0.022
948	105.836	3.311	0.576	0.032	-0.009
949	98.520	20.033	0.475	0.161	-0.024
950	346.984	7.328	0.576	-0.017	0.072
951	88.317	5.757	0.549	0.055	0.002
952	89.746	15.930	0.535	0.147	0.001
953	85.735	9.214	0.574	0.092	0.007
954	5.288	7.938	0.498	0.006	0.069
955	82.826	15.738	0.517	0.139	0.018
956	52.594	15.342	0.475	0.100	0.076
957	105.845	10.731	0.561	0.100	-0.029
958	301.440	6.720	0.517	-0.052	0.032
959	17.869	2.364	0.596	0.008	0.023
960	104.164	13.711	0.562	0.129	-0.033
961	74.114	9.650	0.549	0.088	0.025
962	96.689	20.160	0.590	0.202	-0.024
963	101.467	14.804	0.558	0.140	-0.028
964	136.112	6.509	0.557	0.044	-0.045
965	132.756	14.231	0.489	0.088	-0.082
966	221.799	12.527	0.568	-0.082	-0.092
967	282.104	14.883	0.538	-0.135	0.029
968	55.212	3.410	0.594	0.029	0.020
969	93.814	10.520	0.514	0.094	-0.006
970	165.011	20.850	0.514	0.047	-0.177
971	61.891	10.284	0.524	0.082	0.044
972	266.411	18.528	0.590	-0.187	-0.012
973	295.042	19.189	0.561	-0.167	0.078
974	135.069	13.142	0.508	0.082	-0.082
975	240.536	8.782	0.579	-0.077	-0.043
976	118.780	7.225	0.515	0.057	-0.031
977	48.668	5.249	0.529	0.036	0.032
978	306.184	4.531	0.561	-0.036	0.026
979	148.399	28.875	0.502	0.127	-0.207
980	29.214	9.731	0.535	0.044	0.079
981	128.914	18.699	0.478	0.119	-0.096
982	50.187	14.145	0.565	0.106	0.088
983	72.996	11.065	0.537	0.098	0.030
984	127.661	18.432	0.490	0.123	-0.095
985	140.122	9.000	0.444	0.045	-0.053
986	87.238	7.479	0.530	0.069	0.003
987	60.265	9.525	0.540	0.078	0.044
988	108.360	16.218	0.606	0.161	-0.053
989	106.999	14.632	0.514	0.124	-0.038
990	296.692	2.636	0.574	-0.024	0.012
991	30.933	9.995	0.504	0.045	0.075
992	338.542	10.295	0.534	-0.035	0.089
993	97.964	11.559	0.543	0.108	-0.015
994	86.318	8.602	0.573	0.085	0.005
995	140.662	3.459	0.505	0.019	-0.024
996	158.625	5.530	0.505	0.018	-0.045
997	123.929	13.101	0.594	0.112	-0.075
998	10.265	8.322	0.573	0.015	0.082
999	272.211	3.480	0.525	-0.032	0.001
1000	20.046	9.949	0.532	0.032	0.086
1001	46.130	5.607	0.514	0.036	0.035
1002	39.109	6.794	0.507	0.038	0.047
1003	129.385	23.611	0.484	0.150	-0.123
1004	116.622	21.713	0.471	0.156	-0.078
1005	43.034	7.562	0.504	0.045	0.048
1006	117.856	23.485	0.518	0.183	-0.096
1007	166.396	14.994	0.556	0.034	-0.140
1008	104.168	7.708	0.519	0.068	-0.017
1009	99.605	11.565	0.524	0.104	-0.018
1010	9.037	14.738	0.525	0.021	0.132
1011	116.078	5.976	0.558	0.052	-0.026
1012	146.269	3.238	0.534	0.017	-0.025
1013	12.479	13.260	0.450	0.022	0.101
1014	85.439	16.458	0.524	0.148	0.012
1015	235.875	9.741	0.550	-0.077	-0.052
1016	103.139	17.442	0.468	0.137	-0.032
1017	129.663	14.640	0.558	0.109	-0.090
1018	63.927	6.988	0.564	0.062	0.030
1019	4.694	3.088	0.586	0.003	0.031
1020	168.104	3.207	0.459	0.005	-0.025
1021	77.423	2.668	0.445	0.020	0.005
1022	8.028	8.005	0.534	0.010	0.074
1023	139.720	13.689	0.490	0.075	-0.089
1024	15.528	8.031	0.423	0.016	0.057
1025	177.969	10.848	0.511	0.003	-0.096
1026	169.117	13.853	0.509	0.023	-0.120
1027	41.748	2.898	0.499	0.017	0.019
1028	114.954	4.738	0.498	0.037	-0.017
1029	93.596	1.651	0.500	0.014	-0.001
1030	181.823	3.850	0.605	-0.001	-0.041
1031	153.986	13.788	0.508	0.053	-0.109
1032	48.105	7.340	0.540	0.051	0.046
1033	95.509	11.806	0.493	0.100	-0.010
1034	124.763	12.347	0.554	0.097	-0.068
1035	131.150	9.329	0.525	0.064	-0.056
1036	116.633	10.593	0.547	0.090	-0.045
1037	77.876	6.928	0.577	0.068	0.015
1038	124.903	29.645	0.545	0.221	-0.154
1039	187.859	7.775	0.471	-0.009	-0.063
1040	181.718	16.033	0.447	-0.004	-0.123
1041	114.480	12.214	0.495	0.095	-0.043
1042	150.515	7.193	0.441	0.027	-0.048
1043	117.321	9.055	0.491	0.069	-0.035
1044	35.242	3.408	0.525	0.018	0.025
1045	173.719	15.315	0.473	0.014	-0.124
1046	37.295	10.110	0.447	0.048	0.062
1047	227.511	7.458	0.552	-0.053	-0.048
1048	119.492	14.897	0.502	0.112	-0.064
1049	117.782	12.891	0.520	0.103	-0.054
1050	121.052	16.319	0.518	0.125	-0.075
1051	160.399	14.084	0.454	0.037	-0.104
1052	124.260	16.889	0.419	0.101	-0.069
1053	141.331	11.513	0.500	0.062	-0.078
1054	200.438	7.662	0.475	-0.022	-0.059
1055	153.200	17.074	0.387	0.051	-0.101
1056	179.824	17.339	0.449	0.000	-0.134
1057	88.903	14.226	0.482	0.118	0.002
1058	9.885	1.421	0.460	0.002	0.011
1059	120.849	14.144	0.470	0.099	-0.059
1060	76.062	14.262	0.536	0.128	0.032
1061	78.052	3.459	0.525	0.031	0.007
1062	65.356	16.397	0.474	0.122	0.056
1063	72.617	3.453	0.545	0.031	0.010
1064	142.757	11.994	0.510	0.064	-0.084
1065	329.941	3.073	0.511	-0.014	0.024
1066	38.096	11.726	0.426	0.053	0.068
1067	302.332	2.190	0.409	-0.013	0.008
1068	0.803	16.747	0.521	0.002	0.150
1069	109.196	3.889	0.567	0.036	-0.013
1070	4.755	7.616	0.496	0.005	0.066
1071	251.065	3.569	0.536	-0.032	-0.011
1072	42.338	9.913	0.439	0.051	0.056
1073	55.181	7.559	0.495	0.053	0.037
1074	107.363	3.282	0.489	0.027	-0.008
1075	319.415	18.204	0.441	-0.090	0.105
1076	142.501	10.610	0.450	0.050	-0.066
1077	22.946	11.932	0.482	0.039	0.092
1078	167.639	11.479	0.515	0.022	-0.100
1079	158.119	17.169	0.555	0.061	-0.152
1080	132.119	19.229	0.528	0.129	-0.117
1081	323.692	13.710	0.481	-0.068	0.092
1082	61.793	14.184	0.467	0.101	0.054
1083	93.637	10.715	0.505	0.094	-0.006
1084	324.394	18.522	0.541	-0.100	0.140
1085	99.691	6.006	0.519	0.054	-0.009
1086	152.932	10.192	0.445	0.036	-0.070
1087	17.602	11.238	0.508	0.030	0.094
1088	2.040	10.662	0.488	0.003	0.090
1089	33.360	13.739	0.527	0.069	0.105
1090	51.404	2.727	0.455	0.017	0.013
1091	101.473	8.931	0.541	0.082	-0.017
1092	20.022	7.464	0.455	0.020	0.056
1093	81.358	2.673	0.494	0.023	0.003
1094	106.645	4.916	0.519	0.043	-0.013
1095	183.382	12.236	0.536	-0.007	-0.113
1096	48.383	11.737	0.512	0.078	0.069
1097	87.580	16.416	0.446	0.126	0.005
1098	178.579	1.398	0.550	0.000	-0.013
1099	202.935	5.064	0.533	-0.018	-0.043
1100	91.518	3.873	0.543	0.037	-0.001
1101	123.864	12.242	0.531	0.094	-0.063
1102	335.916	6.657	0.463	-0.022	0.049
1103	43.392	7.095	0.467	0.040	0.042
1104	57.676	8.570	0.531	0.067	0.042
1105	139.574	7.463	0.549	0.046	-0.054
1106	318.935	18.519	0.509	-0.106	0.122
1107	38.212	4.176	0.468	0.021	0.027
1108	192.193	11.154	0.542	-0.022	-0.103
1109	331.872	6.716	0.521	-0.029	0.054
1110	138.435	7.237	0.493	0.041	-0.046
1111	179.813	16.323	0.482	0.000	-0.136
1112	315.409	12.316	0.520	-0.078	0.079
1113	133.367	11.423	0.527	0.076	-0.072
1114	99.481	1.995	0.522	0.018	-0.003
1115	43.484	13.139	0.528	0.083	0.087
1116	117.567	12.270	0.506	0.095	-0.050
1117	230.393	7.597	0.437	-0.044	-0.037
1118	120.587	13.915	0.520	0.108	-0.064
1119	316.889	4.631	0.537	-0.030	0.032
1120	123.565	10.767	0.537	0.084	-0.055
1121	136.692	1.212	0.567	0.008	-0.009
1122	273.189	2.557	0.553	-0.025	0.001
1123	292.842	2.343	0.560	-0.021	0.009
1124	121.493	16.569	0.492	0.120	-0.073
1125	121.244	9.805	0.506	0.074	-0.045
1126	189.638	4.659	0.604	-0.008	-0.048
1127	128.727	7.234	0.514	0.050	-0.040
1128	330.861	11.966	0.556	-0.056	0.101
1129	130.660	14.272	0.507	0.095	-0.081
1130	31.369	4.442	0.482	0.019	0.032
1131	149.075	8.713	0.563	0.044	-0.073
1132	40.227	6.236	0.501	0.035	0.042
1133	121.352	10.812	0.552	0.088	-0.054
1134	91.119	13.287	0.487	0.112	-0.002
1135	44.280	18.126	0.541	0.117	0.120
1136	86.934	12.200	0.550	0.116	0.006
1137	50.732	14.530	0.522	0.101	0.083
1138	222.647	3.498	0.577	-0.024	-0.026
1139	131.008	15.496	0.505	0.102	-0.089
1140	67.613	3.733	0.509	0.031	0.013
1141	28.619	3.137	0.501	0.013	0.024
1142	102.044	5.450	0.566	0.053	-0.011
1143	84.007	13.859	0.590	0.141	0.015
1144	163.951	14.298	0.529	0.036	-0.126
1145	321.340	8.617	0.501	-0.047	0.059
1146	247.909	7.034	0.482	-0.055	-0.022
1147	167.829	13.849	0.518	0.026	-0.121
1148	168.416	10.847	0.571	0.022	-0.105
1149	354.380	15.359	0.515	-0.013	0.136
1150	41.105	10.410	0.538	0.064	0.073
1151	183.377	13.212	0.561	-0.008	-0.128
1152	168.378	4.123	0.560	0.008	-0.039
1153	98.624	8.856	0.531	0.081	-0.012
1154	248.840	4.425	0.551	-0.040	-0.015
1155	118.841	14.245	0.520	0.112	-0.062
1156	81.705	16.686	0.589	0.167	0.024
1157	53.286	4.737	0.493	0.033	0.024
1158	52.183	16.242	0.539	0.119	0.092
1159	0.229	7.628	0.527	0.000	0.070
1160	307.377	8.155	0.559	-0.063	0.048
1161	222.320	4.358	0.525	-0.027	-0.030
1162	20.290	10.153	0.498	0.030	0.082
1163	33.946	15.964	0.487	0.075	0.111
1164	106.011	8.072	0.532	0.072	-0.021
1165	322.966	10.972	0.605	-0.069	0.092
1166	48.908	12.813	0.576	0.096	0.084
1167	132.200	15.993	0.539	0.110	-0.100
1168	51.304	4.553	0.494	0.031	0.025
1169	277.521	6.102	0.549	-0.058	0.008
1170	48.544	7.919	0.559	0.058	0.051
1171	34.229	21.538	0.405	0.084	0.123
1172	115.395	18.952	0.480	0.141	-0.067
1173	130.325	13.783	0.561	0.102	-0.087
1174	143.120	6.021	0.519	0.033	-0.044
1175	46.089	11.230	0.418	0.059	0.056
1176	120.083	10.986	0.576	0.095	-0.055
1177	53.195	10.054	0.553	0.077	0.058
1178	102.313	10.854	0.542	0.100	-0.022
1179	169.022	17.318	0.507	0.029	-0.148
1180	252.901	0.815	0.585	-0.008	-0.002
1181	70.771	5.648	0.527	0.049	0.017
1182	229.198	2.244	0.476	-0.014	-0.012
1183	28.749	14.190	0.482	0.057	0.104
1184	198.528	1.837	0.495	-0.005	-0.015
1185	92.649	3.198	0.575	0.032	-0.001
1186	112.760	7.182	0.477	0.055	-0.023
1187	174.468	4.911	0.492	0.004	-0.042
1188	101.336	7.992	0.568	0.077	-0.016
1189	127.320	24.247	0.501	0.164	-0.125
1190	143.862	9.339	0.431	0.041	-0.056
1191	126.715	17.281	0.508	0.121	-0.090
1192	270.572	4.684	0.565	-0.046	0.000
1193	146.639	14.549	0.549	0.076	-0.115
1194	19.768	9.014	0.528	0.028	0.078
1195	56.667	10.370	0.590	0.089	0.058
1196	240.633	4.346	0.482	-0.032	-0.018
1197	348.663	10.389	0.504	-0.018	0.089
1198	128.861	8.131	0.513	0.056	-0.046
1199	30.296	12.965	0.561	0.063	0.109
1200	113.243	11.562	0.448	0.083	-0.035
1201	172.430	4.527	0.465	0.005	-0.036
1202	356.462	7.807	0.468	-0.004	0.063
1203	22.089	14.051	0.459	0.042	0.103
1204	66.580	8.132	0.580	0.075	0.033
1205	35.938	11.233	0.489	0.056	0.077
1206	90.047	24.603	0.519	0.216	-0.000
1207	50.829	21.713	0.537	0.154	0.126
1208	92.912	12.237	0.523	0.111	-0.006
1209	353.504	7.119	0.591	-0.008	0.073
1210	109.441	22.829	0.564	0.206	-0.073
1211	129.951	12.808	0.499	0.085	-0.071
1212	96.424	14.464	0.576	0.143	-0.016
1213	57.824	13.494	0.515	0.102	0.064
1214	92.030	15.821	0.531	0.145	-0.005
1215	101.548	14.535	0.471	0.116	-0.024
1216	95.964	15.475	0.490	0.130	-0.014
1217	125.979	23.153	0.578	0.184	-0.134
1218	108.212	13.858	0.508	0.116	-0.038
1219	146.681	3.743	0.560	0.020	-0.031
1220	201.278	13.721	0.536	-0.046	-0.119
1221	254.934	12.296	0.545	-0.112	-0.030
1222	258.493	11.623	0.489	-0.097	-0.020
1223	264.018	8.570	0.619	-0.092	-0.010
1224	256.868	10.767	0.531	-0.097	-0.023
1225	312.989	16.478	0.542	-0.112	0.105
1226	252.191	13.553	0.540	-0.120	-0.039
1227	152.798	6.562	0.562	0.029	-0.057
1228	101.670	14.419	0.567	0.138	-0.029
1229	117.583	10.357	0.590	0.094	-0.049
1230	241.222	3.239	0.577	-0.029	-0.016
1231	354.326	4.808	0.579	-0.005	0.048
1232	113.599	6.159	0.610	0.060	-0.026
1233	59.468	14.477	0.561	0.121	0.071
1234	217.197	3.194	0.552	-0.019	-0.025
1235	90.001	10.111	0.567	0.100	-0.000
1236	268.790	5.113	0.525	-0.047	-0.001
1237	268.334	8.502	0.546	-0.081	-0.002
1238	50.350	15.904	0.501	0.106	0.088
1239	106.456	9.592	0.597	0.095	-0.028
1240	356.360	22.595	0.561	-0.014	0.215
1241	289.154	6.967	0.558	-0.064	0.022
1242	67.029	10.475	0.530	0.089	0.038
1243	335.255	15.309	0.517	-0.057	0.124
1244	149.937	1.131	0.561	0.006	-0.010
1245	29.853	3.981	0.605	0.021	0.036
1246	65.124	3.891	0.539	0.033	0.015
1247	108.650	12.401	0.545	0.111	-0.037
1248	322.923	6.255	0.630	-0.041	0.055
1249	120.442	8.888	0.562	0.075	-0.044
1250	333.690	0.633	0.543	-0.003	0.005
1251	170.033	9.442	0.518	0.015	-0.084
1252	44.910	16.724	0.525	0.107	0.107
1253	152.449	4.378	0.577	0.020	-0.039
1254	183.953	4.460	0.586	-0.003	-0.045
1255	189.538	9.338	0.503	-0.014	-0.080
1256	128.662	29.876	0.577	0.225	-0.180
1257	76.548	16.472	0.442	0.122	0.029
1258	110.019	6.706	0.520	0.057	-0.021
1259	130.824	13.728	0.490	0.088	-0.076
1260	94.948	4.691	0.571	0.047	-0.004
1261	108.319	17.631	0.491	0.141	-0.047
1262	108.588	22.294	0.507	0.182	-0.061
1263	115.947	25.754	0.564	0.220	-0.107
1264	22.855	10.041	0.570	0.039	0.092
1265	349.610	12.628	0.524	-0.021	0.113
1266	82.430	4.320	0.549	0.041	0.005
1267	69.590	12.034	0.542	0.106	0.039
1268	24.046	7.531	0.488	0.026	0.058
1269	53.754	11.685	0.491	0.080	0.059
1270	92.902	8.298	0.551	0.079	-0.004
1271	122.294	10.188	0.568	0.085	-0.054
1272	55.227	15.369	0.516	0.112	0.078
1273	72.084	15.515	0.565	0.144	0.046
1274	149.132	6.927	0.596	0.037	-0.062
1275	142.474	11.067	0.570	0.067	-0.087
1276	178.425	6.498	0.551	0.002	-0.062
1277	137.971	13.747	0.587	0.093	-0.104
1278	130.509	11.960	0.555	0.087	-0.075
1279	141.776	11.206	0.581	0.070	-0.089
1280	55.084	9.531	0.587	0.080	0.056
1281	276.325	1.880	0.575	-0.019	0.002
1282	92.055	17.151	0.513	0.151	-0.005
1283	131.237	30.351	0.523	0.199	-0.174
1284	109.361	9.395	0.476	0.073	-0.026
1285	89.351	20.781	0.619	0.219	0.002
1286	319.183	5.088	0.510	-0.030	0.034
1287	82.595	12.614	0.592	0.128	0.017
1288	94.655	24.204	0.596	0.243	-0.020
1289	103.187	13.030	0.573	0.126	-0.029
1290	102.378	22.328	0.500	0.186	-0.041
1291	66.017	7.034	0.534	0.060	0.027
1292	296.998	2.100	0.538	-0.018	0.009
1293	187.723	16.950	0.543	-0.021	-0.157
1294	179.014	11.774	0.579	0.002	-0.118
1295	196.296	7.682	0.540	-0.020	-0.069
1296	139.088	6.830	0.519	0.040	-0.047
1297	208.585	2.381	0.560	-0.011	-0.020
1298	188.718	15.836	0.540	-0.022	-0.146
1299	258.703	4.514	0.557	-0.043	-0.009
1300	297.646	15.206	0.588	-0.137	0.072
1301	305.741	12.738	0.536	-0.096	0.069
1302	222.176	7.146	0.543	-0.045	-0.050
1303	149.218	5.158	0.556	0.026	-0.043
1304	179.352	6.358	0.564	0.001	-0.062
1305	139.000	4.578	0.530	0.028	-0.032
1306	44.768	3.887	0.568	0.027	0.027
1307	195.577	1.795	0.601	-0.005	-0.018
1308	318.822	8.138	0.579	-0.054	0.062
1309	158.563	15.627	0.545	0.054	-0.137
1310	31.342	6.061	0.582	0.032	0.053
1311	204.432	1.767	0.565	-0.007	-0.016
1312	275.781	10.461	0.521	-0.094	0.010
1313	178.319	1.876	0.503	0.000	-0.016
1314	128.744	10.619	0.517	0.074	-0.060
1315	200.589	5.281	0.622	-0.020	-0.054
1316	228.360	9.569	0.592	-0.074	-0.065
1317	127.415	14.574	0.520	0.104	-0.080
1318	47.784	7.147	0.475	0.044	0.040
1319	63.486	8.747	0.544	0.074	0.037
1320	155.214	7.537	0.521	0.029	-0.062
1321	221.086	7.657	0.544	-0.048	-0.055
1322	295.309	5.169	0.568	-0.046	0.022
1323	186.052	8.680	0.539	-0.009	-0.081
1324	174.089	8.718	0.607	0.009	-0.092
1325	252.911	7.334	0.550	-0.067	-0.021
1326	226.799	6.885	0.586	-0.051	-0.048
1327	273.885	1.716	0.515	-0.015	0.001
1328	219.424	7.350	0.558	-0.045	-0.055
1329	154.431	9.364	0.586	0.041	-0.086
1330	178.232	17.384	0.558	0.005	-0.167
1331	290.809	1.030	0.601	-0.010	0.004
1332	151.355	4.432	0.547	0.020	-0.037
1333	251.645	10.025	0.561	-0.093	-0.031
1334	221.373	6.219	0.532	-0.038	-0.043
1335	272.918	16.589	0.549	-0.157	0.008
1336	265.706	8.993	0.566	-0.088	-0.007
1337	114.597	5.568	0.556	0.049	-0.022
1338	164.267	8.406	0.616	0.024	-0.087
1339	188.048	10.482	0.616	-0.016	-0.111
1340	90.040	5.670	0.496	0.049	-0.000
1341	24.984	5.200	0.584	0.022	0.048
1342	145.551	21.327	0.564	0.116	-0.169
1343	195.228	4.482	0.647	-0.013	-0.049
1344	116.450	3.671	0.566	0.032	-0.016
1345	169.944	20.673	0.590	0.036	-0.205
1346	235.292	14.297	0.545	-0.111	-0.077
1347	204.634	6.233	0.490	-0.022	-0.048
1348	19.388	3.402	0.540	0.011	0.030
1349	158.980	9.067	0.576	0.033	-0.085
1350	358.403	13.404	0.492	-0.003	0.114
1351	90.661	3.456	0.535	0.032	-0.000
1352	194.575	13.381	0.591	-0.034	-0.132
1353	109.024	11.892	0.545	0.106	-0.037
1354	46.362	8.293	0.513	0.054	0.051
1355	200.165	4.632	0.506	-0.014	-0.038
1356	8.978	4.561	0.582	0.007	0.046
1357	135.729	4.009	0.576	0.028	-0.029
1358	206.545	10.226	0.501	-0.040	-0.080
1359	200.238	5.740	0.547	-0.019	-0.051
1360	147.835	6.408	0.567	0.034	-0.054
1361	344.386	4.343	0.587	-0.012	0.043
1362	175.523	3.399	0.548	0.003	-0.032
1363	270.145	5.161	0.574	-0.052	0.000
1364	111.932	8.068	0.585	0.076	-0.031
1365	353.860	11.447	0.484	-0.010	0.096
1366	321.984	6.435	0.566	-0.039	0.050
1367	343.972	7.085	0.503	-0.017	0.060
1368	229.178	1.403	0.522	-0.010	-0.008
1369	136.698	6.443	0.539	0.041	-0.044
1370	43.692	6.628	0.549	0.044	0.046
1371	174.822	6.518	0.554	0.006	-0.063
1372	260.404	5.771	0.600	-0.059	-0.010
1373	254.474	8.259	0.567	-0.078	-0.022
1374	218.545	4.223	0.567	-0.026	-0.033
1375	106.068	4.414	0.567	0.042	-0.012
1376	178.160	16.507	0.597	0.005	-0.170
1377	138.661	3.439	0.586	0.023	-0.026
1378	357.469	6.876	0.615	-0.003	0.074
1379	160.643	12.870	0.587	0.043	-0.123
1380	324.354	11.253	0.578	-0.066	0.092
1381	151.311	10.166	0.494	0.042	-0.076
1382	103.771	9.878	0.555	0.092	-0.023
1383	57.719	9.087	0.621	0.083	0.052
1384	195.562	5.970	0.634	-0.018	-0.064
1385	289.452	6.172	0.490	-0.050	0.018
1386	327.657	4.198	0.464	-0.018	0.029
1387	29.870	16.115	0.588	0.081	0.142
1388	21.043	6.264	0.452	0.018	0.046
1389	38.248	12.575	0.480	0.065	0.082
1390	296.787	5.583	0.511	-0.044	0.022
1391	158.576	12.641	0.520	0.042	-0.106
1392	277.530	10.375	0.575	-0.103	0.014
1393	119.224	10.428	0.621	0.098	-0.055
1394	190.015	1.620	0.605	-0.003	-0.017
1395	149.242	11.802	0.604	0.063	-0.106
1396	281.469	7.884	0.505	-0.068	0.014
1397	158.458	21.820	0.603	0.082	-0.209
1398	194.049	6.525	0.596	-0.016	-0.066
1399	103.431	9.148	0.607	0.094	-0.022
1400	94.575	7.866	0.511	0.070	-0.006
1401	45.998	4.804	0.548	0.033	0.032
1402	70.752	8.901	0.576	0.084	0.029
1403	140.082	15.575	0.549	0.095	-0.113
1404	113.139	41.878	0.519	0.318	-0.136
1405	84.628	14.547	0.570	0.142	0.013
1406	8.123	4.163	0.530	0.005	0.038
1407	279.973	7.744	0.516	-0.069	0.012
1408	271.621	10.024	0.506	-0.088	0.002
1409	324.152	27.856	0.540	-0.148	0.204
1410	201.334	4.970	0.590	-0.019	-0.048
1411	229.239	6.769	0.548	-0.049	-0.042
1412	315.564	16.358	0.492	-0.097	0.099
1413	303.220	19.275	0.550	-0.152	0.099
1414	63.241	6.946	0.489	0.053	0.027
1415	111.423	28.464	0.555	0.246	-0.097
1416	91.135	13.624	0.452	0.106	-0.002
1417	58.076	26.994	0.594	0.229	0.143
1418	97.053	16.427	0.552	0.155	-0.019
1419	51.079	13.178	0.523	0.093	0.075
1420	24.835	11.292	0.480	0.039	0.085
1421	72.995	15.595	0.527	0.135	0.041
1422	28.722	14.794	0.464	0.057	0.104
1423	133.550	6.132	0.521	0.040	-0.038
1424	283.015	8.081	0.559	-0.077	0.018
1425	34.855	15.953	0.537	0.084	0.121
1426	63.712	14.862	0.513	0.118	0.058
1427	73.610	11.341	0.518	0.098	0.029
1428	273.909	8.371	0.597	-0.087	0.006
1429	49.367	18.452	0.536	0.129	0.110
1430	352.970	11.284	0.577	-0.014	0.112
1431	109.495	14.365	0.558	0.130	-0.046
1432	94.050	8.944	0.545	0.085	-0.006
1433	123.065	38.160	0.506	0.262	-0.171
1434	59.951	9.702	0.469	0.068	0.040
1435	127.909	12.432	0.534	0.091	-0.071
1436	90.748	11.412	0.535	0.106	-0.001
1437	57.463	6.546	0.549	0.053	0.034
1438	113.481	18.712	0.498	0.147	-0.064
1439	130.590	17.288	0.506	0.114	-0.098
1440	98.470	11.318	0.538	0.104	-0.016
1441	76.406	19.359	0.528	0.170	0.041
1442	136.007	21.528	0.543	0.138	-0.143
1443	2.581	20.742	0.549	0.009	0.194
1444	115.779	16.206	0.478	0.120	-0.058
1445	133.641	16.998	0.433	0.092	-0.087
1446	111.716	11.291	0.540	0.098	-0.039
1447	102.705	14.306	0.476	0.115	-0.026
1448	108.546	18.175	0.498	0.147	-0.049
1449	109.950	3.537	0.502	0.029	-0.011
1450	92.542	10.670	0.528	0.098	-0.004
1451	61.510	14.766	0.492	0.110	0.060
1452	76.288	19.125	0.524	0.167	0.041
1453	45.699	10.574	0.532	0.070	0.068
1454	102.538	21.177	0.559	0.197	-0.044
1455	136.006	12.646	0.528	0.080	-0.083
1456	107.721	17.234	0.484	0.137	-0.044
1457	62.595	12.351	0.499	0.095	0.049
1458	74.888	15.230	0.459	0.116	0.031
1459	86.365	16.304	0.463	0.130	0.008
1460	119.531	24.554	0.518	0.187	-0.106
1461	36.648	15.588	0.580	0.093	0.125
1462	95.338	16.239	0.555	0.154	-0.014
1463	119.780	15.197	0.614	0.140	-0.080
1464	138.039	8.519	0.536	0.053	-0.059
1465	74.272	8.084	0.551	0.075	0.021
1466	101.694	31.036	0.551	0.278	-0.058
1467	96.300	17.394	0.579	0.172	-0.019
1468	47.561	19.434	0.508	0.125	0.114
1469	20.187	18.430	0.524	0.057	0.155
1470	37.973	28.832	0.543	0.161	0.206
1471	117.980	12.939	0.500	0.099	-0.053
1472	131.252	17.093	0.515	0.114	-0.100
1473	83.814	24.056	0.579	0.235	0.025
1474	54.012	12.580	0.484	0.085	0.062
1475	118.544	22.595	0.554	0.187	-0.102
1476	95.251	9.768	0.555	0.094	-0.009
1477	76.073	19.734	0.536	0.176	0.044
1478	127.499	9.540	0.529	0.069	-0.053
1479	65.999	26.204	0.523	0.211	0.094
1480	104.242	22.643	0.575	0.215	-0.054
1481	99.087	17.142	0.508	0.148	-0.024
1482	85.442	17.166	0.512	0.151	0.012
1483	78.341	22.719	0.551	0.208	0.043
1484	42.603	29.989	0.552	0.187	0.203
1485	29.158	10.112	0.583	0.050	0.089
1486	43.177	19.805	0.501	0.116	0.124
1487	47.003	10.178	0.517	0.067	0.062
1488	70.054	12.340	0.503	0.101	0.037
1489	55.540	20.765	0.467	0.137	0.094
1490	63.626	10.044	0.618	0.097	0.048
1491	101.446	15.324	0.557	0.144	-0.029
1492	76.595	4.790	0.482	0.039	0.009
1493	44.795	14.960	0.565	0.103	0.103
1494	121.587	7.735	0.498	0.057	-0.035
1495	20.216	24.288	0.531	0.076	0.205
1496	135.606	11.725	0.553	0.079	-0.080
1497	127.024	11.442	0.566	0.090	-0.068
1498	65.463	6.292	0.524	0.052	0.024
1499	73.863	12.232	0.488	0.099	0.029
1500	102.185	13.613	0.547	0.126	-0.027
1501	115.983	16.851	0.553	0.144	-0.070
1502	64.820	12.334	0.546	0.106	0.050
1503	43.335	20.768	0.492	0.120	0.127
1504	76.304	21.880	0.473	0.171	0.042
1505	64.682	3.323	0.645	0.034	0.016
1506	88.124	16.286	0.536	0.150	0.005
1507	73.983	20.764	0.519	0.177	0.051
1508	106.390	8.511	0.523	0.074	-0.022
1509	77.313	21.442	0.514	0.183	0.041
1510	98.706	19.685	0.537	0.179	-0.027
1511	99.788	24.979	0.575	0.239	-0.041
1512	35.171	11.223	0.494	0.055	0.079
1513	54.724	5.771	0.516	0.042	0.030
1514	42.138	23.142	0.501	0.132	0.146
1515	88.545	9.787	0.561	0.095	0.002
1516	110.579	8.148	0.554	0.073	-0.028
1517	97.898	20.718	0.503	0.176	-0.024
1518	342.611	4.750	0.484	-0.012	0.038
1519	20.142	27.670	0.534	0.085	0.233
1520	59.359	17.935	0.536	0.142	0.084
1521	49.492	13.662	0.526	0.095	0.081
1522	91.936	13.730	0.546	0.129	-0.004
1523	20.611	16.913	0.468	0.048	0.127
1524	28.176	15.886	0.465	0.060	0.112
1525	48.810	33.595	0.531	0.221	0.193
1526	68.898	12.621	0.501	0.102	0.039
1527	66.743	10.091	0.547	0.088	0.038
1528	44.824	10.959	0.467	0.063	0.063
1529	66.071	32.743	0.510	0.252	0.112
1530	69.649	16.668	0.496	0.133	0.049
1531	144.516	8.370	0.563	0.048	-0.067
1532	62.632	19.829	0.551	0.166	0.086
1533	70.348	18.020	0.547	0.159	0.057
1534	57.960	6.458	0.528	0.050	0.032
1535	30.436	8.877	0.549	0.043	0.073
1536	52.163	21.689	0.575	0.168	0.130
1537	102.607	32.022	0.535	0.277	-0.062
1538	64.159	19.965	0.569	0.175	0.085
1539	329.824	7.555	0.519	-0.034	0.059
1540	1.861	7.551	0.513	0.002	0.067
1541	97.124	8.950	0.571	0.088	-0.011
1542	119.808	15.241	0.542	0.124	-0.071
1543	111.604	13.209	0.486	0.103	-0.041
1544	75.636	11.046	0.524	0.097	0.025
1545	141.090	3.512	0.555	0.021	-0.026
1546	231.845	3.499	0.582	-0.028	-0.022
1547	79.181	13.830	0.599	0.141	0.027
1548	306.229	4.714	0.549	-0.036	0.027
1549	80.717	19.621	0.528	0.175	0.029
1550	45.782	20.935	0.514	0.132	0.128
1551	49.011	9.020	0.523	0.062	0.054
1552	115.583	15.615	0.552	0.134	-0.064
1553	128.697	5.855	0.539	0.043	-0.034
1554	77.817	17.010	0.520	0.149	0.032
1555	59.350	13.607	0.569	0.115	0.068
1556	26.679	13.618	0.523	0.055	0.110
1557	138.676	11.575	0.535	0.071	-0.081
1558	117.930	20.119	0.487	0.148	-0.078
1559	135.745	14.882	0.534	0.096	-0.098
1560	97.230	14.838	0.503	0.128	-0.016
1561	85.500	15.157	0.458	0.119	0.009
1562	147.792	25.730	0.523	0.121	-0.192
1563	132.288	17.225	0.528	0.116	-0.105
1564	105.140	14.323	0.487	0.116	-0.031
1565	149.994	7.633	0.506	0.034	-0.058
1566	96.985	14.186	0.523	0.127	-0.016
1567	321.573	2.730	0.464	-0.014	0.017
1568	119.601	11.270	0.543	0.092	-0.052
1569	86.085	13.437	0.513	0.119	0.008
1570	9.858	4.571	0.524	0.007	0.041
1571	264.146	4.029	0.533	-0.037	-0.004
1572	73.937	5.639	0.490	0.046	0.013
1573	156.979	14.376	0.524	0.051	-0.120
1574	102.863	7.022	0.539	0.064	-0.015
1575	126.708	16.587	0.514	0.118	-0.088
1576	73.130	10.913	0.533	0.097	0.029
1577	113.364	14.480	0.489	0.112	-0.048
1578	162.583	11.551	0.478	0.029	-0.091
1579	303.753	13.377	0.580	-0.112	0.075
1580	61.715	12.294	0.557	0.104	0.056
1581	147.986	8.618	0.480	0.038	-0.061
1582	31.230	7.813	0.505	0.036	0.059
1583	299.538	14.086	0.493	-0.104	0.059
1584	146.965	4.603	0.583	0.026	-0.039
1585	112.102	9.173	0.490	0.072	-0.029
1586	104.938	4.058	0.562	0.038	-0.010
1587	72.469	13.783	0.607	0.138	0.044
1588	319.331	10.067	0.576	-0.066	0.076
1589	97.430	5.320	0.477	0.044	-0.006
1590	118.611	9.543	0.550	0.080	-0.044
1591	130.540	9.803	0.503	0.065	-0.056
1592	168.806	7.858	0.536	0.014	-0.072
1593	156.146	6.384	0.596	0.027	-0.061
1594	50.859	1.214	0.552	0.009	0.007
1595	145.709	5.402	0.506	0.027	-0.039
1596	135.763	9.984	0.555	0.067	-0.069
1597	108.593	26.705	0.581	0.247	-0.083
1598	73.343	7.665	0.595	0.076	0.023
1599	113.549	14.655	0.441	0.102	-0.045
1600	253.730	8.504	0.583	-0.083	-0.024
1601	111.433	6.734	0.520	0.057	-0.022
1602	205.588	5.276	0.491	-0.019	-0.041
1603	72.513	8.945	0.558	0.083	0.026
1604	142.518	11.435	0.513	0.062	-0.081
1605	80.126	12.927	0.515	0.113	0.020
1606	85.120	8.158	0.572	0.081	0.007
1607	169.895	12.270	0.555	0.021	-0.116
1608	73.431	2.851	0.493	0.023	0.007
1609	123.141	12.697	0.518	0.095	-0.062
1610	114.265	12.964	0.518	0.106	-0.048
1611	105.761	12.309	0.545	0.112	-0.032
1612	151.184	11.824	0.544	0.054	-0.098
1613	73.358	4.148	0.602	0.042	0.012
1614	108.390	10.012	0.529	0.087	-0.029
1615	37.119	9.965	0.544	0.057	0.075
1616	85.332	9.452	0.530	0.087	0.007
1617	119.381	20.002	0.469	0.140	-0.079
1618	69.842	10.300	0.477	0.080	0.029
1619	113.112	5.463	0.483	0.042	-0.018
1620	353.916	6.766	0.525	-0.007	0.062
1621	109.622	2.957	0.516	0.025	-0.009
1622	33.868	11.886	0.523	0.060	0.089
1623	112.308	27.967	0.503	0.218	-0.090
1624	73.467	17.206	0.536	0.152	0.045
1625	86.712	9.469	0.530	0.087	0.005
1626	19.175	7.925	0.526	0.024	0.069
1627	160.178	19.217	0.558	0.062	-0.173
1628	68.957	12.394	0.487	0.097	0.038
1629	48.692	13.985	0.485	0.088	0.077
1630	77.670	9.344	0.588	0.093	0.020
1631	139.198	14.477	0.554	0.091	-0.105
1632	60.433	13.162	0.487	0.096	0.055
1633	75.927	17.903	0.547	0.163	0.041
1634	109.994	11.889	0.532	0.103	-0.037
1635	247.990	3.084	0.503	-0.025	-0.010
1636	335.525	9.808	0.524	-0.037	0.081
1637	168.992	10.038	0.585	0.019	-0.100
1638	131.067	5.156	0.478	0.032	-0.028
1639	104.673	17.483	0.609	0.177	-0.046
1640	225.484	4.942	0.482	-0.030	-0.029
1641	149.255	20.568	0.511	0.092	-0.154
1642	120.782	19.976	0.516	0.151	-0.090
1643	263.257	22.829	0.558	-0.215	-0.025
1644	267.624	14.165	0.641	-0.157	-0.007
1645	281.894	18.757	0.526	-0.165	0.035
1646	246.931	16.184	0.544	-0.139	-0.059
1647	37.487	6.207	0.461	0.030	0.040
1648	101.762	17.605	0.479	0.142	-0.030
1649	124.109	13.874	0.550	0.109	-0.074
1650	64.637	11.891	0.448	0.083	0.040
1651	50.048	16.860	0.630	0.140	0.117
1652	170.236	12.931	0.452	0.017	-0.100
1653	103.131	11.754	0.520	0.103	-0.024
1654	123.252	10.906	0.531	0.084	-0.055
1655	138.950	8.540	0.478	0.047	-0.054
1656	292.408	2.399	0.473	-0.018	0.008
1657	120.595	4.898	0.533	0.039	-0.023
1658	291.046	10.444	0.454	-0.077	0.030
1659	146.503	3.553	0.486	0.017	-0.025
1660	283.050	3.451	0.552	-0.032	0.008
1661	170.803	9.329	0.536	0.014	-0.086
1662	127.041	6.154	0.539	0.046	-0.035
1663	113.324	11.709	0.452	0.084	-0.036
1664	45.532	6.567	0.503	0.041	0.040
1665	158.235	21.320	0.481	0.065	-0.163
1666	110.905	1.703	0.489	0.014	-0.005
1667	99.234	3.424	0.516	0.030	-0.005
1668	96.499	15.775	0.531	0.143	-0.016
1669	83.243	8.796	0.508	0.077	0.009
1670	38.149	4.282	0.531	0.024	0.031
1671	85.557	5.783	0.553	0.056	0.004
1672	142.368	7.969	0.439	0.037	-0.048
1673	185.884	8.831	0.507	-0.008	-0.077
1674	168.141	14.773	0.517	0.027	-0.129
1675	120.240	7.247	0.478	0.052	-0.030
1676	140.395	24.480	0.609	0.161	-0.194
1677	63.054	18.364	0.527	0.148	0.075
1678	113.709	14.514	0.515	0.118	-0.052
1679	249.676	19.566	0.537	-0.169	-0.062
1680	89.628	11.996	0.550	0.114	0.001
1681	177.601	16.144	0.584	0.007	-0.162
1682	150.669	8.633	0.535	0.039	-0.070
1683	205.743	9.447	0.566	-0.040	-0.084
1684	358.925	7.181	0.527	-0.001	0.066
1685	69.611	4.074	0.547	0.036	0.014
1686	48.550	16.501	0.494	0.105	0.093
1687	243.287	9.815	0.588	-0.090	-0.045
1688	126.284	16.192	0.561	0.126	-0.093
1689	142.711	12.133	0.500	0.064	-0.084
1690	16.141	6.005	0.538	0.016	0.054
1691	107.346	8.223	0.546	0.074	-0.023
1692	285.056	1.573	0.535	-0.014	0.004
1693	32.920	10.355	0.497	0.049	0.075
1694	61.890	3.316	0.506	0.026	0.014
1695	151.177	18.077	0.481	0.072	-0.131
1696	85.367	10.631	0.535	0.098	0.008
1697	339.575	6.427	0.503	-0.020	0.053
1698	117.498	8.951	0.556	0.077	-0.040
1699	169.963	10.085	0.467	0.014	-0.081
1700	164.056	10.602	0.542	0.027	-0.096
1701	69.665	15.662	0.489	0.124	0.046
1702	47.349	1.675	0.545	0.012	0.011
1703	43.307	3.682	0.500	0.022	0.023
1704	190.627	6.968	0.541	-0.012	-0.064
1705	302.463	7.540	0.555	-0.061	0.039
1706	182.346	15.599	0.582	-0.006	-0.156
1707	122.716	9.621	0.526	0.074	-0.048
1708	81.657	11.163	0.535	0.102	0.015
1709	84.466	3.935	0.524	0.036	0.003
1710	328.760	14.930	0.516	-0.069	0.114
1711	169.639	8.537	0.629	0.017	-0.092
1712	223.776	2.331	0.555	-0.016	-0.016
1713	25.261	5.360	0.530	0.021	0.045
1714	106.223	12.564	0.544	0.114	-0.033
1715	291.754	8.219	0.580	-0.077	0.031
1716	281.568	28.438	0.569	-0.265	0.054
1717	279.134	18.512	0.541	-0.170	0.027
1718	269.558	10.218	0.576	-0.102	-0.001
1719	291.182	14.672	0.493	-0.117	0.045
1720	295.651	21.722	0.485	-0.162	0.078
1721	201.174	9.747	0.457	-0.028	-0.072
1722	78.136	10.805	0.503	0.092	0.019
1723	46.026	8.350	0.540	0.056	0.054
1724	100.680	16.867	0.524	0.150	-0.028
1725	286.151	4.311	0.584	-0.042	0.012
1726	145.888	13.087	0.544	0.069	-0.102
1727	122.669	8.051	0.553	0.065	-0.042
1728	89.852	8.550	0.529	0.079	0.000
1729	92.075	19.107	0.461	0.151	-0.005
1730	145.709	5.276	0.453	0.023	-0.034
1731	134.897	24.052	0.571	0.165	-0.164
1732	118.479	30.986	0.414	0.188	-0.102
1733	65.655	6.798	0.450	0.049	0.022
1734	107.908	29.136	0.512	0.237	-0.077
1735	30.730	13.459	0.563	0.067	0.113
1736	94.564	27.514	0.424	0.195	-0.016
1737	38.014	8.807	0.493	0.047	0.060
1738	127.713	10.530	0.555	0.080	-0.062
1739	103.901	11.706	0.545	0.107	-0.027
1740	87.604	17.314	0.533	0.159	0.007
1741	103.534	9.812	0.465	0.077	-0.019
1742	352.629	19.958	0.525	-0.023	0.178
1743	135.712	8.739	0.641	0.068	-0.070
1744	347.675	5.773	0.632	-0.014	0.062
1745	118.835	13.973	0.410	0.087	-0.048
1746	349.620	24.558	0.509	-0.038	0.208
1747	304.239	23.108	0.576	-0.187	0.127
1748	293.139	15.112	0.550	-0.132	0.056
1749	313.021	17.232	0.475	-0.103	0.096
1750	339.176	22.148	0.445	-0.060	0.157
1751	70.210	16.423	0.557	0.148	0.053
1752	94.658	33.031	0.446	0.242	-0.020
1753	27.188	11.947	0.530	0.050	0.098
1754	85.603	27.958	0.442	0.207	0.016
1755	30.045	16.221	0.501	0.070	0.121
1756	97.297	25.839	0.531	0.230	-0.029
1757	100.148	21.000	0.512	0.181	-0.032
1758	26.013	13.281	0.550	0.055	0.114
1759	65.305	18.268	0.535	0.152	0.070
1760	33.879	12.909	0.468	0.058	0.087
1761	84.298	23.797	0.463	0.186	0.019
1762	127.238	8.757	0.490	0.059	-0.045
1763	111.732	13.656	0.530	0.116	-0.046
1764	27.656	9.353	0.553	0.042	0.080
1765	185.590	5.646	0.537	-0.005	-0.053
1766	63.347	11.532	0.470	0.084	0.042
1767	43.273	11.922	0.575	0.081	0.087
1768	114.163	24.481	0.432	0.163	-0.073
1769	139.140	13.905	0.484	0.076	-0.088
1770	99.419	9.059	0.513	0.080	-0.013
1771	73.617	12.724	0.542	0.114	0.034
1772	41.290	11.686	0.487	0.065	0.074
1773	106.228	14.153	0.531	0.125	-0.036
1774	114.140	12.532	0.490	0.097	-0.043
1775	79.736	33.570	0.491	0.267	0.048
1776	89.593	27.705	0.580	0.270	0.002
1777	42.674	25.421	0.433	0.126	0.137
1778	136.948	4.532	0.514	0.028	-0.030
1779	30.176	3.839	0.506	0.017	0.029
1780	106.496	10.676	0.427	0.076	-0.022
1781	116.568	8.427	0.409	0.054	-0.027
1782	38.449	12.369	0.490	0.065	0.082
1783	89.096	22.279	0.579	0.220	0.003
1784	94.842	16.361	0.551	0.155	-0.013
1785	99.894	14.875	0.519	0.131	-0.023
1786	64.518	16.287	0.520	0.132	0.063
1787	7.301	4.990	0.574	0.006	0.050
1788	58.934	11.102	0.563	0.093	0.056
1789	357.286	5.051	0.478	-0.002	0.042
1790	66.463	33.148	0.534	0.268	0.117
1791	66.713	19.606	0.551	0.170	0.073
1792	7.871	10.673	0.548	0.014	0.101
1793	357.745	12.444	0.480	-0.004	0.103
1794	71.162	12.156	0.588	0.117	0.040
1795	63.549	36.683	0.575	0.308	0.153
1796	106.594	29.139	0.505	0.236	-0.070
1797	72.769	10.407	0.469	0.081	0.025
1798	38.678	11.235	0.517	0.063	0.079
1799	45.510	20.627	0.474	0.119	0.117
1800	92.053	14.967	0.465	0.120	-0.004
1801	62.288	14.387	0.459	0.101	0.053
1802	90.179	20.195	0.467	0.161	-0.001
1803	93.622	26.254	0.524	0.232	-0.015
1804	80.927	27.009	0.523	0.234	0.037
1805	71.472	25.011	0.549	0.220	0.074
1806	122.716	3.277	0.506	0.024	-0.016
1807	91.688	27.781	0.597	0.278	-0.008
1808	97.228	29.099	0.497	0.240	-0.030
1809	97.535	25.668	0.595	0.255	-0.034
1810	90.196	12.513	0.496	0.107	-0.000
1811	61.757	24.682	0.509	0.187	0.101
1812	38.557	8.635	0.484	0.045	0.057
1813	73.080	17.296	0.505	0.144	0.044
1814	63.429	15.436	0.474	0.113	0.056
1815	74.432	24.286	0.550	0.218	0.061
1816	75.221	26.318	0.523	0.224	0.059
1817	104.302	26.472	0.564	0.244	-0.062
1818	24.618	27.846	0.500	0.097	0.212
1819	36.225	28.316	0.467	0.131	0.179
1820	91.453	17.020	0.533	0.156	-0.004
1821	74.529	22.895	0.489	0.184	0.051
1822	57.666	14.713	0.526	0.113	0.071
1823	89.360	32.429	0.485	0.260	0.003
1824	82.306	27.672	0.501	0.231	0.031
1825	74.458	33.477	0.514	0.273	0.076
1826	60.361	6.023	0.445	0.041	0.023
1827	56.140	15.056	0.542	0.117	0.078
1828	116.965	21.902	0.501	0.167	-0.085
1829	54.159	14.772	0.450	0.093	0.067
1830	138.151	21.307	0.494	0.120	-0.134
1831	88.004	25.900	0.505	0.221	0.008
1832	19.246	15.087	0.439	0.038	0.108
1833	120.193	21.863	0.548	0.176	-0.103
1834	55.355	16.636	0.443	0.104	0.072
1835	64.787	11.309	0.510	0.090	0.043
1836	132.215	12.542	0.626	0.101	-0.091
1837	89.585	10.183	0.558	0.099	0.001
1838	74.950	19.573	0.478	0.155	0.042
1839	57.488	26.615	0.421	0.159	0.101
1840	63.996	4.844	0.554	0.042	0.020
1841	48.780	12.704	0.547	0.090	0.079
1842	127.800	11.891	0.537	0.087	-0.068
1843	155.124	19.741	0.571	0.081	-0.175
1844	93.951	20.252	0.594	0.205	-0.014
1845	154.724	7.302	0.582	0.032	-0.067
1846	134.653	20.552	0.532	0.133	-0.131
1847	131.675	17.894	0.487	0.112	-0.099
1848	4.502	14.980	0.482	0.010	0.124
1849	88.947	12.563	0.542	0.118	0.002
1850	102.240	22.990	0.583	0.222	-0.048
1851	75.670	19.964	0.511	0.169	0.043
1852	77.747	21.567	0.517	0.186	0.040
1853	82.446	28.047	0.525	0.245	0.032
1854	72.264	30.086	0.486	0.232	0.074
1855	88.374	32.118	0.454	0.241	0.007
1856	96.306	17.417	0.497	0.148	-0.016
1857	60.873	19.400	0.586	0.170	0.095
1858	63.471	18.987	0.537	0.156	0.078
1859	113.195	13.218	0.385	0.081	-0.035
1860	136.256	12.705	0.516	0.078	-0.082
1861	56.080	14.443	0.517	0.107	0.072
1862	145.340	13.073	0.512	0.066	-0.095
1863	106.825	27.037	0.504	0.219	-0.066
1864	25.433	12.060	0.486	0.044	0.092
1865	100.350	33.388	0.517	0.280	-0.051
1866	52.788	6.874	0.581	0.055	0.042
1867	230.755	7.747	0.543	-0.057	-0.046
1868	149.666	23.392	0.515	0.103	-0.177
1869	84.016	15.840	0.559	0.152	0.016
1870	151.340	9.965	0.571	0.047	-0.087
1871	245.612	5.941	0.514	-0.048	-0.022
1872	197.779	1.657	0.494	-0.004	-0.014
1873	264.844	4.792	0.531	-0.044	-0.004
1874	93.018	8.433	0.519	0.076	-0.004
1875	87.584	18.511	0.543	0.172	0.007
1876	96.258	19.384	0.530	0.175	-0.019
1877	23.583	8.287	0.529	0.031	0.070
1878	296.266	6.757	0.547	-0.058	0.028
1879	7.467	11.480	0.544	0.014	0.107
1880	73.770	4.034	0.486	0.033	0.010
1881	219.932	6.399	0.526	-0.038	-0.045
1882	78.193	4.764	0.532	0.043	0.009
1883	271.137	21.532	0.545	-0.200	0.004
1884	324.682	16.770	0.476	-0.079	0.112
1885	187.115	15.114	0.511	-0.017	-0.132
1886	327.459	5.586	0.561	-0.029	0.046
1887	18.698	16.237	0.508	0.046	0.135
1888	211.128	12.015	0.593	-0.064	-0.106
1889	313.268	7.921	0.546	-0.055	0.052
1890	272.457	10.305	0.522	-0.093	0.004
1891	332.288	11.746	0.574	-0.054	0.103
1892	126.643	6.821	0.552	0.053	-0.039
1893	321.299	6.086	0.519	-0.034	0.043
1894	151.342	6.927	0.572	0.033	-0.061
1895	232.348	11.898	0.575	-0.094	-0.072
1896	15.748	7.868	0.485	0.018	0.064
1897	350.116	8.046	0.507	-0.012	0.070
1898	32.685	8.847	0.575	0.048	0.074
1899	43.468	25.418	0.507	0.150	0.158
1900	58.102	32.677	0.464	0.213	0.132
1901	171.959	3.988	0.617	0.006	-0.042
1902	22.283	6.982	0.564	0.026	0.063
1903	105.311	8.320	0.564	0.079	-0.022
1904	22.102	9.356	0.458	0.028	0.069
1905	64.523	6.142	0.545	0.053	0.025
1906	127.182	13.918	0.558	0.107	-0.081
1907	163.271	1.018	0.512	0.003	-0.009
1908	320.049	8.115	0.541	-0.049	0.059
1909	89.602	15.298	0.610	0.161	0.001
1910	25.950	9.344	0.575	0.041	0.084
1911	25.214	11.116	0.470	0.039	0.082
1912	338.536	4.827	0.609	-0.019	0.048
1913	229.534	8.175	0.526	-0.057	-0.049
1914	9.723	4.836	0.532	0.008	0.044
1915	346.081	2.040	0.560	-0.005	0.019
1916	310.246	12.276	0.524	-0.085	0.072
1917	329.802	10.471	0.547	-0.050	0.086
1918	209.086	2.638	0.558	-0.012	-0.022
1919	268.902	1.757	0.468	-0.014	-0.000
1920	155.090	4.979	0.520	0.019	-0.041
1921	230.240	6.918	0.516	-0.048	-0.040
1922	79.523	5.224	0.535	0.048	0.009
1923	35.350	3.861	0.554	0.022	0.030
1924	350.039	9.556	0.549	-0.016	0.090
1925	23.362	2.201	0.596	0.009	0.021
1926	101.753	24.525	0.546	0.222	-0.046
1927	84.970	7.626	0.598	0.079	0.007
1928	108.798	23.663	0.545	0.207	-0.071
1929	163.509	16.054	0.510	0.040	-0.135
1930	338.115	4.234	0.581	-0.016	0.040
1931	28.956	15.054	0.548	0.069	0.125
1932	115.672	20.985	0.542	0.175	-0.084
1933	126.761	19.588	0.610	0.164	-0.122
1934	113.662	16.104	0.541	0.138	-0.060
1935	166.374	3.538	0.520	0.008	-0.031
1936	254.022	9.823	0.579	-0.095	-0.027
1937	93.342	11.806	0.555	0.113	-0.007
1938	111.437	3.238	0.593	0.031	-0.012
1939	311.096	9.207	0.504	-0.061	0.053
1940	291.734	9.567	0.533	-0.082	0.033
1941	110.669	6.260	0.543	0.055	-0.021
1942	61.518	6.120	0.521	0.049	0.027
1943	243.983	6.391	0.548	-0.055	-0.027
1944	232.192	14.538	0.566	-0.112	-0.087
1945	80.480	22.649	0.538	0.204	0.034
1946	188.622	7.551	0.540	-0.011	-0.070
1947	102.504	14.828	0.554	0.138	-0.031
1948	114.967	22.255	0.568	0.195	-0.091
1949	100.510	16.601	0.534	0.150	-0.028
1950	102.721	16.282	0.532	0.145	-0.033
1951	157.452	7.269	0.581	0.028	-0.068
1952	231.813	9.671	0.472	-0.062	-0.049
1953	77.345	13.665	0.499	0.115	0.026
1954	121.390	23.654	0.438	0.150	-0.092
1955	121.069	10.271	0.497	0.076	-0.046
1956	114.477	16.416	0.507	0.130	-0.059
1957	161.540	16.714	0.507	0.046	-0.138
1958	77.331	9.963	0.576	0.097	0.022
1959	97.023	8.082	0.567	0.079	-0.010
1960	101.981	8.809	0.536	0.080	-0.017
1961	84.040	9.413	0.502	0.082	0.009
1962	117.396	11.865	0.553	0.101	-0.052
1963	81.776	14.033	0.560	0.134	0.019
1964	281.181	4.236	0.538	-0.039	0.008
1965	124.042	12.621	0.549	0.099	-0.067
1966	185.058	7.364	0.422	-0.005	-0.054
1967	64.908	14.097	0.527	0.116	0.054
1968	108.931	19.923	0.495	0.160	-0.055
1969	184.932	20.002	0.536	-0.016	-0.183
1970	38.538	23.246	0.556	0.137	0.172
1971	345.479	4.897	0.520	-0.011	0.043
1972	41.824	18.965	0.511	0.111	0.124
1973	47.222	12.420	0.516	0.081	0.075
1974	41.195	11.963	0.507	0.069	0.079
1975	92.678	17.437	0.545	0.163	-0.008
1976	43.444	5.198	0.471	0.029	0.031
1977	107.937	8.815	0.555	0.081	-0.026
1978	335.892	2.132	0.523	-0.008	0.018
1979	162.039	13.600	0.537	0.039	-0.120
1980	72.252	9.293	0.521	0.080	0.026
1981	101.036	19.422	0.566	0.185	-0.036
1982	86.569	4.525	0.532	0.042	0.003
1983	329.966	4.697	0.437	-0.018	0.031
1984	67.417	17.637	0.596	0.167	0.069
1985	151.362	4.926	0.616	0.025	-0.046
1986	354.102	6.836	0.566	-0.007	0.067
1987	87.262	15.553	0.524	0.140	0.007
1988	48.158	14.279	0.528	0.097	0.087
1989	52.488	7.549	0.535	0.056	0.043
1990	44.143	17.336	0.515	0.107	0.110
1991	82.454	28.041	0.527	0.245	0.033
1992	81.494	2.821	0.543	0.026	0.004
1993	101.027	13.939	0.451	0.107	-0.021
1994	30.137	15.458	0.525	0.070	0.121
1995	99.294	25.488	0.536	0.228	-0.037
1996	64.502	7.169	0.535	0.060	0.029
1997	75.714	10.372	0.515	0.090	0.023
1998	65.411	8.666	0.480	0.066	0.030
1999	8.358	14.862	0.569	0.021	0.144
[truncated: 18,021 more rows]
