# Supplementary material for: Role of Enzyme and Active Site Conformational Dynamics in the Catalysis by α-Amylase Explored with QM/MM Molecular Dynamics
Source: J Chem Inf Model. 2022 Jul 26;62(15):3638–50. doi: 10.1021/acs.jcim.2c00691 (PMC9778734; doi:10.1021/acs.jcim.2c00691)
Supplement: Supplementary file 5 — ci2c00691_si_005.zip [file ci2c00691_si_005.zip]

Archive with 31 entries (26 files):
- SI_gmx-md_inputs/
- SI_gmx-md_inputs/amyl_GMX.ndx
- SI_gmx-md_inputs/amyl_GMX.top
- SI_gmx-md_inputs/frame_516/
- SI_gmx-md_inputs/frame_516/amyl_GMX.gro
- SI_gmx-md_inputs/frame_516/frame_616-r2.gro
- SI_gmx-md_inputs/frame_516/frame_752-r1.gro
- SI_gmx-md_inputs/frame_516/frame_969-r4.gro
- SI_gmx-md_inputs/frame_516/frame_981-r3.gro
- SI_gmx-md_inputs/frame_687/
- SI_gmx-md_inputs/frame_687/amyl_GMX.gro
- SI_gmx-md_inputs/frame_687/frame_612-r3.gro
- SI_gmx-md_inputs/frame_687/frame_732-r2.gro
- SI_gmx-md_inputs/frame_687/frame_75-r4.gro
- SI_gmx-md_inputs/frame_687/frame_875-r1.gro
- SI_gmx-md_inputs/frame_857/
- SI_gmx-md_inputs/frame_857/amyl_GMX.gro
- SI_gmx-md_inputs/frame_857/frame_1011-r1.gro
- SI_gmx-md_inputs/frame_857/frame_656-r2.gro
- SI_gmx-md_inputs/frame_857/frame_671-r3.gro
- SI_gmx-md_inputs/frame_857/frame_851-r4.gro
- SI_gmx-md_inputs/frame_xray/
- SI_gmx-md_inputs/frame_xray/amyl_GMX.gro
- SI_gmx-md_inputs/frame_xray/frame_1009-r3.gro
- SI_gmx-md_inputs/frame_xray/frame_459-r4.gro
- SI_gmx-md_inputs/frame_xray/frame_825-r2.gro
- SI_gmx-md_inputs/frame_xray/frame_946-r1.gro
- SI_gmx-md_inputs/gmx_prtCMD.sh
- SI_gmx-md_inputs/gmx_prtMDP.sh
- SI_gmx-md_inputs/posre_PROTLIG.itp
- SI_gmx-md_inputs/plt_2d.py
