# Supplementary material for: Role of Enzyme and Active Site Conformational Dynamics in the Catalysis by α-Amylase Explored with QM/MM Molecular Dynamics
Source: J Chem Inf Model. 2022 Jul 26;62(15):3638–50. doi: 10.1021/acs.jcim.2c00691 (PMC9778734; doi:10.1021/acs.jcim.2c00691)
Supplement: Supplementary file 5 — ci2c00691_si_005.zip [file ci2c00691_si_005.zip › SI_gmx-md_inputs/amyl_GMX.top]

; amyl_GMX.top created by acpype (v: 2020-09-02T11:49:19CEST) on Mon Oct 19 15:37:50 2020

[ defaults ]
; nbfunc        comb-rule       gen-pairs       
1               2               no              

[ atomtypes ]
;name   bond_type     mass     charge   ptype   sigma         epsilon       Amb
 N3       N3          0.00000  0.00000   A     3.25000e-01   7.11280e-01 ; 1.82  0.1700
 H        H           0.00000  0.00000   A     1.06908e-01   6.56888e-02 ; 0.60  0.0157
 CT       CT          0.00000  0.00000   A     3.39967e-01   4.57730e-01 ; 1.91  0.1094
 HP       HP          0.00000  0.00000   A     1.95998e-01   6.56888e-02 ; 1.10  0.0157
 HC       HC          0.00000  0.00000   A     2.64953e-01   6.56888e-02 ; 1.49  0.0157
 CA       CA          0.00000  0.00000   A     3.39967e-01   3.59824e-01 ; 1.91  0.0860
 HA       HA          0.00000  0.00000   A     2.59964e-01   6.27600e-02 ; 1.46  0.0150
 C        C           0.00000  0.00000   A     3.39967e-01   3.59824e-01 ; 1.91  0.0860
 OH       OH          0.00000  0.00000   A     3.06647e-01   8.80314e-01 ; 1.72  0.2104
 HO       HO          0.00000  0.00000   A     0.00000e+00   0.00000e+00 ; 0.00  0.0000
 O        O           0.00000  0.00000   A     2.95992e-01   8.78640e-01 ; 1.66  0.2100
 N        N           0.00000  0.00000   A     3.25000e-01   7.11280e-01 ; 1.82  0.1700
 H1       H1          0.00000  0.00000   A     2.47135e-01   6.56888e-02 ; 1.39  0.0157
 N2       N2          0.00000  0.00000   A     3.25000e-01   7.11280e-01 ; 1.82  0.1700
 CC       CC          0.00000  0.00000   A     3.39967e-01   3.59824e-01 ; 1.91  0.0860
 NB       NB          0.00000  0.00000   A     3.25000e-01   7.11280e-01 ; 1.82  0.1700
 CR       CR          0.00000  0.00000   A     3.39967e-01   3.59824e-01 ; 1.91  0.0860
 H5       H5          0.00000  0.00000   A     2.42146e-01   6.27600e-02 ; 1.36  0.0150
 NA       NA          0.00000  0.00000   A     3.25000e-01   7.11280e-01 ; 1.82  0.1700
 CW       CW          0.00000  0.00000   A     3.39967e-01   3.59824e-01 ; 1.91  0.0860
 H4       H4          0.00000  0.00000   A     2.51055e-01   6.27600e-02 ; 1.41  0.0150
 O2       O2          0.00000  0.00000   A     2.95992e-01   8.78640e-01 ; 1.66  0.2100
 C*       C*          0.00000  0.00000   A     3.39967e-01   3.59824e-01 ; 1.91  0.0860
 CN       CN          0.00000  0.00000   A     3.39967e-01   3.59824e-01 ; 1.91  0.0860
 CB       CB          0.00000  0.00000   A     3.39967e-01   3.59824e-01 ; 1.91  0.0860
 S        S           0.00000  0.00000   A     3.56359e-01   1.04600e+00 ; 2.00  0.2500
 SH       SH          0.00000  0.00000   A     3.56359e-01   1.04600e+00 ; 2.00  0.2500
 HS       HS          0.00000  0.00000   A     1.06908e-01   6.56888e-02 ; 0.60  0.0157
 C0       C0          0.00000  0.00000   A     3.05240e-01   1.92376e+00 ; 1.71  0.4598
 Cl-      Cl-         0.00000  0.00000   A     4.47766e-01   1.48913e-01 ; 2.51  0.0356
 Ho       Ho          0.00000  0.00000   A     3.56359e-02   1.25520e-01 ; 0.20  0.0300
 Oh       Oh          0.00000  0.00000   A     3.06647e-01   8.80314e-01 ; 1.72  0.2104
 Cg       Cg          0.00000  0.00000   A     3.39967e-01   4.57730e-01 ; 1.91  0.1094
 H2       H2          0.00000  0.00000   A     2.29317e-01   6.56888e-02 ; 1.29  0.0157
 Os       Os          0.00000  0.00000   A     3.00001e-01   7.11280e-01 ; 1.68  0.1700
 Na+      Na+         0.00000  0.00000   A     2.43928e-01   3.65846e-01 ; 1.37  0.0874
 OW       OW          0.00000  0.00000   A     3.15075e-01   6.35968e-01 ; 1.77  0.1520
 HW       HW          0.00000  0.00000   A     0.00000e+00   0.00000e+00 ; 0.00  0.0000

[ moleculetype ]
;name            nrexcl
 amyl             3

[ atoms ]
;   nr  type  resi  res  atom  cgnr     charge      mass       ; qtot   bond_type
     1   N3     1   TYR     N    1     0.194000     14.01000 ; qtot 0.194
     2    H     1   TYR    H1    2     0.187300      1.00800 ; qtot 0.381
     3    H     1   TYR    H2    3     0.187300      1.00800 ; qtot 0.569
     4    H     1   TYR    H3    4     0.187300      1.00800 ; qtot 0.756
     5   CT     1   TYR    CA    5     0.057000     12.01000 ; qtot 0.813
     6   HP     1   TYR    HA    6     0.098300      1.00800 ; qtot 0.911
     7   CT     1   TYR    CB    7     0.065900     12.01000 ; qtot 0.977
     8   HC     1   TYR   HB2    8     0.010200      1.00800 ; qtot 0.987
     9   HC     1   TYR   HB3    9     0.010200      1.00800 ; qtot 0.997
    10   CA     1   TYR    CG   10    -0.020500     12.01000 ; qtot 0.977
    11   CA     1   TYR   CD1   11    -0.200200     12.01000 ; qtot 0.777
    12   HA     1   TYR   HD1   12     0.172000      1.00800 ; qtot 0.949
    13   CA     1   TYR   CE1   13    -0.223900     12.01000 ; qtot 0.725
    14   HA     1   TYR   HE1   14     0.165000      1.00800 ; qtot 0.890
    15    C     1   TYR    CZ   15     0.313900     12.01000 ; qtot 1.204
    16   OH     1   TYR    OH   16    -0.557800     16.00000 ; qtot 0.646
    17   HO     1   TYR    HH   17     0.400100      1.00800 ; qtot 1.046
    18   CA     1   TYR   CE2   18    -0.223900     12.01000 ; qtot 0.822
    19   HA     1   TYR   HE2   19     0.165000      1.00800 ; qtot 0.987
    20   CA     1   TYR   CD2   20    -0.200200     12.01000 ; qtot 0.787
    21   HA     1   TYR   HD2   21     0.172000      1.00800 ; qtot 0.959
    22    C     1   TYR     C   22     0.612300     12.01000 ; qtot 1.571
    23    O     1   TYR     O   23    -0.571300     16.00000 ; qtot 1.000
    24    N     2   SER     N   24    -0.415700     14.01000 ; qtot 0.584
    25    H     2   SER     H   25     0.271900      1.00800 ; qtot 0.856
    26   CT     2   SER    CA   26    -0.024900     12.01000 ; qtot 0.831
    27   H1     2   SER    HA   27     0.084300      1.00800 ; qtot 0.916
    28   CT     2   SER    CB   28     0.211700     12.01000 ; qtot 1.127
    29   H1     2   SER   HB2   29     0.035200      1.00800 ; qtot 1.163
    30   H1     2   SER   HB3   30     0.035200      1.00800 ; qtot 1.198
    31   OH     2   SER    OG   31    -0.654600     16.00000 ; qtot 0.543
    32   HO     2   SER    HG   32     0.427500      1.00800 ; qtot 0.971
    33    C     2   SER     C   33     0.597300     12.01000 ; qtot 1.568
    34    O     2   SER     O   34    -0.567900     16.00000 ; qtot 1.000
    35    N     3   PRO     N   35    -0.254800     14.01000 ; qtot 0.745
    36   CT     3   PRO    CD   36     0.019200     12.01000 ; qtot 0.764
    37   H1     3   PRO   HD2   37     0.039100      1.00800 ; qtot 0.803
    38   H1     3   PRO   HD3   38     0.039100      1.00800 ; qtot 0.843
    39   CT     3   PRO    CG   39     0.018900     12.01000 ; qtot 0.861
    40   HC     3   PRO   HG2   40     0.021300      1.00800 ; qtot 0.883
    41   HC     3   PRO   HG3   41     0.021300      1.00800 ; qtot 0.904
    42   CT     3   PRO    CB   42    -0.007000     12.01000 ; qtot 0.897
    43   HC     3   PRO   HB2   43     0.025300      1.00800 ; qtot 0.922
    44   HC     3   PRO   HB3   44     0.025300      1.00800 ; qtot 0.948
    45   CT     3   PRO    CA   45    -0.026600     12.01000 ; qtot 0.921
    46   H1     3   PRO    HA   46     0.064100      1.00800 ; qtot 0.985
    47    C     3   PRO     C   47     0.589600     12.01000 ; qtot 1.575
    48    O     3   PRO     O   48    -0.574800     16.00000 ; qtot 1.000
    49    N     4   ASN     N   49    -0.415700     14.01000 ; qtot 0.584
    50    H     4   ASN     H   50     0.271900      1.00800 ; qtot 0.856
    51   CT     4   ASN    CA   51     0.014300     12.01000 ; qtot 0.871
    52   H1     4   ASN    HA   52     0.104800      1.00800 ; qtot 0.975
    53   CT     4   ASN    CB   53    -0.204100     12.01000 ; qtot 0.771
    54   HC     4   ASN   HB2   54     0.079700      1.00800 ; qtot 0.851
    55   HC     4   ASN   HB3   55     0.079700      1.00800 ; qtot 0.931
    56    C     4   ASN    CG   56     0.713000     12.01000 ; qtot 1.644
    57    O     4   ASN   OD1   57    -0.593100     16.00000 ; qtot 1.051
    58    N     4   ASN   ND2   58    -0.919100     14.01000 ; qtot 0.131
    59    H     4   ASN  HD21   59     0.419600      1.00800 ; qtot 0.551
    60    H     4   ASN  HD22   60     0.419600      1.00800 ; qtot 0.971
    61    C     4   ASN     C   61     0.597300     12.01000 ; qtot 1.568
    62    O     4   ASN     O   62    -0.567900     16.00000 ; qtot 1.000
    63    N     5   THR     N   63    -0.415700     14.01000 ; qtot 0.584
    64    H     5   THR     H   64     0.271900      1.00800 ; qtot 0.856
    65   CT     5   THR    CA   65    -0.038900     12.01000 ; qtot 0.817
    66   H1     5   THR    HA   66     0.100700      1.00800 ; qtot 0.918
    67   CT     5   THR    CB   67     0.365400     12.01000 ; qtot 1.283
    68   H1     5   THR    HB   68     0.004300      1.00800 ; qtot 1.288
    69   CT     5   THR   CG2   69    -0.243800     12.01000 ; qtot 1.044
    70   HC     5   THR  HG21   70     0.064200      1.00800 ; qtot 1.108
    71   HC     5   THR  HG22   71     0.064200      1.00800 ; qtot 1.172
    72   HC     5   THR  HG23   72     0.064200      1.00800 ; qtot 1.237
    73   OH     5   THR   OG1   73    -0.676100     16.00000 ; qtot 0.560
    74   HO     5   THR   HG1   74     0.410200      1.00800 ; qtot 0.971
    75    C     5   THR     C   75     0.597300     12.01000 ; qtot 1.568
    76    O     5   THR     O   76    -0.567900     16.00000 ; qtot 1.000
    77    N     6   GLN     N   77    -0.415700     14.01000 ; qtot 0.584
    78    H     6   GLN     H   78     0.271900      1.00800 ; qtot 0.856
    79   CT     6   GLN    CA   79    -0.003100     12.01000 ; qtot 0.853
    80   H1     6   GLN    HA   80     0.085000      1.00800 ; qtot 0.938
    81   CT     6   GLN    CB   81    -0.003600     12.01000 ; qtot 0.935
    82   HC     6   GLN   HB2   82     0.017100      1.00800 ; qtot 0.952
    83   HC     6   GLN   HB3   83     0.017100      1.00800 ; qtot 0.969
    84   CT     6   GLN    CG   84    -0.064500     12.01000 ; qtot 0.904
    85   HC     6   GLN   HG2   85     0.035200      1.00800 ; qtot 0.939
    86   HC     6   GLN   HG3   86     0.035200      1.00800 ; qtot 0.975
    87    C     6   GLN    CD   87     0.695100     12.01000 ; qtot 1.670
    88    O     6   GLN   OE1   88    -0.608600     16.00000 ; qtot 1.061
    89    N     6   GLN   NE2   89    -0.940700     14.01000 ; qtot 0.120
    90    H     6   GLN  HE21   90     0.425100      1.00800 ; qtot 0.546
    91    H     6   GLN  HE22   91     0.425100      1.00800 ; qtot 0.971
    92    C     6   GLN     C   92     0.597300     12.01000 ; qtot 1.568
    93    O     6   GLN     O   93    -0.567900     16.00000 ; qtot 1.000
    94    N     7   GLN     N   94    -0.415700     14.01000 ; qtot 0.584
    95    H     7   GLN     H   95     0.271900      1.00800 ; qtot 0.856
    96   CT     7   GLN    CA   96    -0.003100     12.01000 ; qtot 0.853
    97   H1     7   GLN    HA   97     0.085000      1.00800 ; qtot 0.938
    98   CT     7   GLN    CB   98    -0.003600     12.01000 ; qtot 0.935
    99   HC     7   GLN   HB2   99     0.017100      1.00800 ; qtot 0.952
   100   HC     7   GLN   HB3  100     0.017100      1.00800 ; qtot 0.969
   101   CT     7   GLN    CG  101    -0.064500     12.01000 ; qtot 0.904
   102   HC     7   GLN   HG2  102     0.035200      1.00800 ; qtot 0.939
   103   HC     7   GLN   HG3  103     0.035200      1.00800 ; qtot 0.975
   104    C     7   GLN    CD  104     0.695100     12.01000 ; qtot 1.670
   105    O     7   GLN   OE1  105    -0.608600     16.00000 ; qtot 1.061
   106    N     7   GLN   NE2  106    -0.940700     14.01000 ; qtot 0.120
   107    H     7   GLN  HE21  107     0.425100      1.00800 ; qtot 0.546
   108    H     7   GLN  HE22  108     0.425100      1.00800 ; qtot 0.971
   109    C     7   GLN     C  109     0.597300     12.01000 ; qtot 1.568
   110    O     7   GLN     O  110    -0.567900     16.00000 ; qtot 1.000
   111    N     8   GLY     N  111    -0.415700     14.01000 ; qtot 0.584
   112    H     8   GLY     H  112     0.271900      1.00800 ; qtot 0.856
   113   CT     8   GLY    CA  113    -0.025200     12.01000 ; qtot 0.831
   114   H1     8   GLY   HA2  114     0.069800      1.00800 ; qtot 0.901
   115   H1     8   GLY   HA3  115     0.069800      1.00800 ; qtot 0.971
   116    C     8   GLY     C  116     0.597300     12.01000 ; qtot 1.568
   117    O     8   GLY     O  117    -0.567900     16.00000 ; qtot 1.000
   118    N     9   ARG     N  118    -0.347900     14.01000 ; qtot 0.652
   119    H     9   ARG     H  119     0.274700      1.00800 ; qtot 0.927
   120   CT     9   ARG    CA  120    -0.263700     12.01000 ; qtot 0.663
   121   H1     9   ARG    HA  121     0.156000      1.00800 ; qtot 0.819
   122   CT     9   ARG    CB  122    -0.000700     12.01000 ; qtot 0.818
   123   HC     9   ARG   HB2  123     0.032700      1.00800 ; qtot 0.851
   124   HC     9   ARG   HB3  124     0.032700      1.00800 ; qtot 0.884
   125   CT     9   ARG    CG  125     0.039000     12.01000 ; qtot 0.923
   126   HC     9   ARG   HG2  126     0.028500      1.00800 ; qtot 0.951
   127   HC     9   ARG   HG3  127     0.028500      1.00800 ; qtot 0.980
   128   CT     9   ARG    CD  128     0.048600     12.01000 ; qtot 1.028
   129   H1     9   ARG   HD2  129     0.068700      1.00800 ; qtot 1.097
   130   H1     9   ARG   HD3  130     0.068700      1.00800 ; qtot 1.166
   131   N2     9   ARG    NE  131    -0.529500     14.01000 ; qtot 0.636
   132    H     9   ARG    HE  132     0.345600      1.00800 ; qtot 0.982
   133   CA     9   ARG    CZ  133     0.807600     12.01000 ; qtot 1.789
   134   N2     9   ARG   NH1  134    -0.862700     14.01000 ; qtot 0.927
   135    H     9   ARG  HH11  135     0.447800      1.00800 ; qtot 1.375
   136    H     9   ARG  HH12  136     0.447800      1.00800 ; qtot 1.822
   137   N2     9   ARG   NH2  137    -0.862700     14.01000 ; qtot 0.960
   138    H     9   ARG  HH21  138     0.447800      1.00800 ; qtot 1.408
   139    H     9   ARG  HH22  139     0.447800      1.00800 ; qtot 1.855
   140    C     9   ARG     C  140     0.734100     12.01000 ; qtot 2.589
   141    O     9   ARG     O  141    -0.589400     16.00000 ; qtot 2.000
   142    N    10   THR     N  142    -0.415700     14.01000 ; qtot 1.584
   143    H    10   THR     H  143     0.271900      1.00800 ; qtot 1.856
   144   CT    10   THR    CA  144    -0.038900     12.01000 ; qtot 1.817
   145   H1    10   THR    HA  145     0.100700      1.00800 ; qtot 1.918
   146   CT    10   THR    CB  146     0.365400     12.01000 ; qtot 2.283
   147   H1    10   THR    HB  147     0.004300      1.00800 ; qtot 2.288
   148   CT    10   THR   CG2  148    -0.243800     12.01000 ; qtot 2.044
   149   HC    10   THR  HG21  149     0.064200      1.00800 ; qtot 2.108
   150   HC    10   THR  HG22  150     0.064200      1.00800 ; qtot 2.172
   151   HC    10   THR  HG23  151     0.064200      1.00800 ; qtot 2.237
   152   OH    10   THR   OG1  152    -0.676100     16.00000 ; qtot 1.560
   153   HO    10   THR   HG1  153     0.410200      1.00800 ; qtot 1.971
   154    C    10   THR     C  154     0.597300     12.01000 ; qtot 2.568
   155    O    10   THR     O  155    -0.567900     16.00000 ; qtot 2.000
   156    N    11   SER     N  156    -0.415700     14.01000 ; qtot 1.584
   157    H    11   SER     H  157     0.271900      1.00800 ; qtot 1.856
   158   CT    11   SER    CA  158    -0.024900     12.01000 ; qtot 1.831
   159   H1    11   SER    HA  159     0.084300      1.00800 ; qtot 1.916
   160   CT    11   SER    CB  160     0.211700     12.01000 ; qtot 2.127
   161   H1    11   SER   HB2  161     0.035200      1.00800 ; qtot 2.163
   162   H1    11   SER   HB3  162     0.035200      1.00800 ; qtot 2.198
   163   OH    11   SER    OG  163    -0.654600     16.00000 ; qtot 1.543
   164   HO    11   SER    HG  164     0.427500      1.00800 ; qtot 1.971
   165    C    11   SER     C  165     0.597300     12.01000 ; qtot 2.568
   166    O    11   SER     O  166    -0.567900     16.00000 ; qtot 2.000
   167    N    12   ILE     N  167    -0.415700     14.01000 ; qtot 1.584
   168    H    12   ILE     H  168     0.271900      1.00800 ; qtot 1.856
   169   CT    12   ILE    CA  169    -0.059700     12.01000 ; qtot 1.796
   170   H1    12   ILE    HA  170     0.086900      1.00800 ; qtot 1.883
   171   CT    12   ILE    CB  171     0.130300     12.01000 ; qtot 2.014
   172   HC    12   ILE    HB  172     0.018700      1.00800 ; qtot 2.032
   173   CT    12   ILE   CG2  173    -0.320400     12.01000 ; qtot 1.712
   174   HC    12   ILE  HG21  174     0.088200      1.00800 ; qtot 1.800
   175   HC    12   ILE  HG22  175     0.088200      1.00800 ; qtot 1.888
   176   HC    12   ILE  HG23  176     0.088200      1.00800 ; qtot 1.977
   177   CT    12   ILE   CG1  177    -0.043000     12.01000 ; qtot 1.934
   178   HC    12   ILE  HG12  178     0.023600      1.00800 ; qtot 1.957
   179   HC    12   ILE  HG13  179     0.023600      1.00800 ; qtot 1.981
   180   CT    12   ILE   CD1  180    -0.066000     12.01000 ; qtot 1.915
   181   HC    12   ILE  HD11  181     0.018600      1.00800 ; qtot 1.933
   182   HC    12   ILE  HD12  182     0.018600      1.00800 ; qtot 1.952
   183   HC    12   ILE  HD13  183     0.018600      1.00800 ; qtot 1.971
   184    C    12   ILE     C  184     0.597300     12.01000 ; qtot 2.568
   185    O    12   ILE     O  185    -0.567900     16.00000 ; qtot 2.000
   186    N    13   VAL     N  186    -0.415700     14.01000 ; qtot 1.584
   187    H    13   VAL     H  187     0.271900      1.00800 ; qtot 1.856
   188   CT    13   VAL    CA  188    -0.087500     12.01000 ; qtot 1.769
   189   H1    13   VAL    HA  189     0.096900      1.00800 ; qtot 1.866
   190   CT    13   VAL    CB  190     0.298500     12.01000 ; qtot 2.164
   191   HC    13   VAL    HB  191    -0.029700      1.00800 ; qtot 2.134
   192   CT    13   VAL   CG1  192    -0.319200     12.01000 ; qtot 1.815
   193   HC    13   VAL  HG11  193     0.079100      1.00800 ; qtot 1.894
   194   HC    13   VAL  HG12  194     0.079100      1.00800 ; qtot 1.973
   195   HC    13   VAL  HG13  195     0.079100      1.00800 ; qtot 2.052
   196   CT    13   VAL   CG2  196    -0.319200     12.01000 ; qtot 1.733
   197   HC    13   VAL  HG21  197     0.079100      1.00800 ; qtot 1.812
   198   HC    13   VAL  HG22  198     0.079100      1.00800 ; qtot 1.891
   199   HC    13   VAL  HG23  199     0.079100      1.00800 ; qtot 1.971
   200    C    13   VAL     C  200     0.597300     12.01000 ; qtot 2.568
   201    O    13   VAL     O  201    -0.567900     16.00000 ; qtot 2.000
   202    N    14   HIE     N  202    -0.415700     14.01000 ; qtot 1.584
   203    H    14   HIE     H  203     0.271900      1.00800 ; qtot 1.856
   204   CT    14   HIE    CA  204    -0.058100     12.01000 ; qtot 1.798
   205   H1    14   HIE    HA  205     0.136000      1.00800 ; qtot 1.934
   206   CT    14   HIE    CB  206    -0.007400     12.01000 ; qtot 1.927
   207   HC    14   HIE   HB2  207     0.036700      1.00800 ; qtot 1.963
   208   HC    14   HIE   HB3  208     0.036700      1.00800 ; qtot 2.000
   209   CC    14   HIE    CG  209     0.186800     12.01000 ; qtot 2.187
   210   NB    14   HIE   ND1  210    -0.543200     14.01000 ; qtot 1.644
   211   CR    14   HIE   CE1  211     0.163500     12.01000 ; qtot 1.807
   212   H5    14   HIE   HE1  212     0.143500      1.00800 ; qtot 1.951
   213   NA    14   HIE   NE2  213    -0.279500     14.01000 ; qtot 1.671
   214    H    14   HIE   HE2  214     0.333900      1.00800 ; qtot 2.005
   215   CW    14   HIE   CD2  215    -0.220700     12.01000 ; qtot 1.784
   216   H4    14   HIE   HD2  216     0.186200      1.00800 ; qtot 1.971
   217    C    14   HIE     C  217     0.597300     12.01000 ; qtot 2.568
   218    O    14   HIE     O  218    -0.567900     16.00000 ; qtot 2.000
   219    N    15   LEU     N  219    -0.415700     14.01000 ; qtot 1.584
   220    H    15   LEU     H  220     0.271900      1.00800 ; qtot 1.856
   221   CT    15   LEU    CA  221    -0.051800     12.01000 ; qtot 1.804
   222   H1    15   LEU    HA  222     0.092200      1.00800 ; qtot 1.897
   223   CT    15   LEU    CB  223    -0.110200     12.01000 ; qtot 1.786
   224   HC    15   LEU   HB2  224     0.045700      1.00800 ; qtot 1.832
   225   HC    15   LEU   HB3  225     0.045700      1.00800 ; qtot 1.878
   226   CT    15   LEU    CG  226     0.353100     12.01000 ; qtot 2.231
   227   HC    15   LEU    HG  227    -0.036100      1.00800 ; qtot 2.195
   228   CT    15   LEU   CD1  228    -0.412100     12.01000 ; qtot 1.783
   229   HC    15   LEU  HD11  229     0.100000      1.00800 ; qtot 1.883
   230   HC    15   LEU  HD12  230     0.100000      1.00800 ; qtot 1.983
   231   HC    15   LEU  HD13  231     0.100000      1.00800 ; qtot 2.083
   232   CT    15   LEU   CD2  232    -0.412100     12.01000 ; qtot 1.671
   233   HC    15   LEU  HD21  233     0.100000      1.00800 ; qtot 1.771
   234   HC    15   LEU  HD22  234     0.100000      1.00800 ; qtot 1.871
   235   HC    15   LEU  HD23  235     0.100000      1.00800 ; qtot 1.971
   236    C    15   LEU     C  236     0.597300     12.01000 ; qtot 2.568
   237    O    15   LEU     O  237    -0.567900     16.00000 ; qtot 2.000
   238    N    16   PHE     N  238    -0.415700     14.01000 ; qtot 1.584
   239    H    16   PHE     H  239     0.271900      1.00800 ; qtot 1.856
   240   CT    16   PHE    CA  240    -0.002400     12.01000 ; qtot 1.854
   241   H1    16   PHE    HA  241     0.097800      1.00800 ; qtot 1.952
   242   CT    16   PHE    CB  242    -0.034300     12.01000 ; qtot 1.917
   243   HC    16   PHE   HB2  243     0.029500      1.00800 ; qtot 1.947
   244   HC    16   PHE   HB3  244     0.029500      1.00800 ; qtot 1.976
   245   CA    16   PHE    CG  245     0.011800     12.01000 ; qtot 1.988
   246   CA    16   PHE   CD1  246    -0.125600     12.01000 ; qtot 1.862
   247   HA    16   PHE   HD1  247     0.133000      1.00800 ; qtot 1.995
   248   CA    16   PHE   CE1  248    -0.170400     12.01000 ; qtot 1.825
   249   HA    16   PHE   HE1  249     0.143000      1.00800 ; qtot 1.968
   250   CA    16   PHE    CZ  250    -0.107200     12.01000 ; qtot 1.861
   251   HA    16   PHE    HZ  251     0.129700      1.00800 ; qtot 1.991
   252   CA    16   PHE   CE2  252    -0.170400     12.01000 ; qtot 1.820
   253   HA    16   PHE   HE2  253     0.143000      1.00800 ; qtot 1.963
   254   CA    16   PHE   CD2  254    -0.125600     12.01000 ; qtot 1.838
   255   HA    16   PHE   HD2  255     0.133000      1.00800 ; qtot 1.971
   256    C    16   PHE     C  256     0.597300     12.01000 ; qtot 2.568
   257    O    16   PHE     O  257    -0.567900     16.00000 ; qtot 2.000
   258    N    17   GLU     N  258    -0.516300     14.01000 ; qtot 1.484
   259    H    17   GLU     H  259     0.293600      1.00800 ; qtot 1.777
   260   CT    17   GLU    CA  260     0.039700     12.01000 ; qtot 1.817
   261   H1    17   GLU    HA  261     0.110500      1.00800 ; qtot 1.927
   262   CT    17   GLU    CB  262     0.056000     12.01000 ; qtot 1.983
   263   HC    17   GLU   HB2  263    -0.017300      1.00800 ; qtot 1.966
   264   HC    17   GLU   HB3  264    -0.017300      1.00800 ; qtot 1.949
   265   CT    17   GLU    CG  265     0.013600     12.01000 ; qtot 1.962
   266   HC    17   GLU   HG2  266    -0.042500      1.00800 ; qtot 1.920
   267   HC    17   GLU   HG3  267    -0.042500      1.00800 ; qtot 1.877
   268    C    17   GLU    CD  268     0.805400     12.01000 ; qtot 2.683
   269   O2    17   GLU   OE1  269    -0.818800     16.00000 ; qtot 1.864
   270   O2    17   GLU   OE2  270    -0.818800     16.00000 ; qtot 1.045
   271    C    17   GLU     C  271     0.536600     12.01000 ; qtot 1.582
   272    O    17   GLU     O  272    -0.581900     16.00000 ; qtot 1.000
   273    N    18   TRP     N  273    -0.415700     14.01000 ; qtot 0.584
   274    H    18   TRP     H  274     0.271900      1.00800 ; qtot 0.856
   275   CT    18   TRP    CA  275    -0.027500     12.01000 ; qtot 0.829
   276   H1    18   TRP    HA  276     0.112300      1.00800 ; qtot 0.941
   277   CT    18   TRP    CB  277    -0.005000     12.01000 ; qtot 0.936
   278   HC    18   TRP   HB2  278     0.033900      1.00800 ; qtot 0.970
   279   HC    18   TRP   HB3  279     0.033900      1.00800 ; qtot 1.004
   280   C*    18   TRP    CG  280    -0.141500     12.01000 ; qtot 0.862
   281   CW    18   TRP   CD1  281    -0.163800     12.01000 ; qtot 0.698
   282   H4    18   TRP   HD1  282     0.206200      1.00800 ; qtot 0.905
   283   NA    18   TRP   NE1  283    -0.341800     14.01000 ; qtot 0.563
   284    H    18   TRP   HE1  284     0.341200      1.00800 ; qtot 0.904
   285   CN    18   TRP   CE2  285     0.138000     12.01000 ; qtot 1.042
   286   CA    18   TRP   CZ2  286    -0.260100     12.01000 ; qtot 0.782
   287   HA    18   TRP   HZ2  287     0.157200      1.00800 ; qtot 0.939
   288   CA    18   TRP   CH2  288    -0.113400     12.01000 ; qtot 0.826
   289   HA    18   TRP   HH2  289     0.141700      1.00800 ; qtot 0.967
   290   CA    18   TRP   CZ3  290    -0.197200     12.01000 ; qtot 0.770
   291   HA    18   TRP   HZ3  291     0.144700      1.00800 ; qtot 0.915
   292   CA    18   TRP   CE3  292    -0.238700     12.01000 ; qtot 0.676
   293   HA    18   TRP   HE3  293     0.170000      1.00800 ; qtot 0.846
   294   CB    18   TRP   CD2  294     0.124300     12.01000 ; qtot 0.971
   295    C    18   TRP     C  295     0.597300     12.01000 ; qtot 1.568
   296    O    18   TRP     O  296    -0.567900     16.00000 ; qtot 1.000
   297    N    19   ARG     N  297    -0.347900     14.01000 ; qtot 0.652
   298    H    19   ARG     H  298     0.274700      1.00800 ; qtot 0.927
   299   CT    19   ARG    CA  299    -0.263700     12.01000 ; qtot 0.663
   300   H1    19   ARG    HA  300     0.156000      1.00800 ; qtot 0.819
   301   CT    19   ARG    CB  301    -0.000700     12.01000 ; qtot 0.818
   302   HC    19   ARG   HB2  302     0.032700      1.00800 ; qtot 0.851
   303   HC    19   ARG   HB3  303     0.032700      1.00800 ; qtot 0.884
   304   CT    19   ARG    CG  304     0.039000     12.01000 ; qtot 0.923
   305   HC    19   ARG   HG2  305     0.028500      1.00800 ; qtot 0.951
   306   HC    19   ARG   HG3  306     0.028500      1.00800 ; qtot 0.980
   307   CT    19   ARG    CD  307     0.048600     12.01000 ; qtot 1.028
   308   H1    19   ARG   HD2  308     0.068700      1.00800 ; qtot 1.097
   309   H1    19   ARG   HD3  309     0.068700      1.00800 ; qtot 1.166
   310   N2    19   ARG    NE  310    -0.529500     14.01000 ; qtot 0.636
   311    H    19   ARG    HE  311     0.345600      1.00800 ; qtot 0.982
   312   CA    19   ARG    CZ  312     0.807600     12.01000 ; qtot 1.789
   313   N2    19   ARG   NH1  313    -0.862700     14.01000 ; qtot 0.927
   314    H    19   ARG  HH11  314     0.447800      1.00800 ; qtot 1.375
   315    H    19   ARG  HH12  315     0.447800      1.00800 ; qtot 1.822
   316   N2    19   ARG   NH2  316    -0.862700     14.01000 ; qtot 0.960
   317    H    19   ARG  HH21  317     0.447800      1.00800 ; qtot 1.407
   318    H    19   ARG  HH22  318     0.447800      1.00800 ; qtot 1.855
   319    C    19   ARG     C  319     0.734100     12.01000 ; qtot 2.589
   320    O    19   ARG     O  320    -0.589400     16.00000 ; qtot 2.000
   321    N    20   TRP     N  321    -0.415700     14.01000 ; qtot 1.584
   322    H    20   TRP     H  322     0.271900      1.00800 ; qtot 1.856
   323   CT    20   TRP    CA  323    -0.027500     12.01000 ; qtot 1.829
   324   H1    20   TRP    HA  324     0.112300      1.00800 ; qtot 1.941
   325   CT    20   TRP    CB  325    -0.005000     12.01000 ; qtot 1.936
   326   HC    20   TRP   HB2  326     0.033900      1.00800 ; qtot 1.970
   327   HC    20   TRP   HB3  327     0.033900      1.00800 ; qtot 2.004
   328   C*    20   TRP    CG  328    -0.141500     12.01000 ; qtot 1.862
   329   CW    20   TRP   CD1  329    -0.163800     12.01000 ; qtot 1.698
   330   H4    20   TRP   HD1  330     0.206200      1.00800 ; qtot 1.905
   331   NA    20   TRP   NE1  331    -0.341800     14.01000 ; qtot 1.563
   332    H    20   TRP   HE1  332     0.341200      1.00800 ; qtot 1.904
   333   CN    20   TRP   CE2  333     0.138000     12.01000 ; qtot 2.042
   334   CA    20   TRP   CZ2  334    -0.260100     12.01000 ; qtot 1.782
   335   HA    20   TRP   HZ2  335     0.157200      1.00800 ; qtot 1.939
   336   CA    20   TRP   CH2  336    -0.113400     12.01000 ; qtot 1.826
   337   HA    20   TRP   HH2  337     0.141700      1.00800 ; qtot 1.967
   338   CA    20   TRP   CZ3  338    -0.197200     12.01000 ; qtot 1.770
   339   HA    20   TRP   HZ3  339     0.144700      1.00800 ; qtot 1.915
   340   CA    20   TRP   CE3  340    -0.238700     12.01000 ; qtot 1.676
   341   HA    20   TRP   HE3  341     0.170000      1.00800 ; qtot 1.846
   342   CB    20   TRP   CD2  342     0.124300     12.01000 ; qtot 1.971
   343    C    20   TRP     C  343     0.597300     12.01000 ; qtot 2.568
   344    O    20   TRP     O  344    -0.567900     16.00000 ; qtot 2.000
   345    N    21   VAL     N  345    -0.415700     14.01000 ; qtot 1.584
   346    H    21   VAL     H  346     0.271900      1.00800 ; qtot 1.856
   347   CT    21   VAL    CA  347    -0.087500     12.01000 ; qtot 1.769
   348   H1    21   VAL    HA  348     0.096900      1.00800 ; qtot 1.866
   349   CT    21   VAL    CB  349     0.298500     12.01000 ; qtot 2.164
   350   HC    21   VAL    HB  350    -0.029700      1.00800 ; qtot 2.134
   351   CT    21   VAL   CG1  351    -0.319200     12.01000 ; qtot 1.815
   352   HC    21   VAL  HG11  352     0.079100      1.00800 ; qtot 1.894
   353   HC    21   VAL  HG12  353     0.079100      1.00800 ; qtot 1.973
   354   HC    21   VAL  HG13  354     0.079100      1.00800 ; qtot 2.052
   355   CT    21   VAL   CG2  355    -0.319200     12.01000 ; qtot 1.733
   356   HC    21   VAL  HG21  356     0.079100      1.00800 ; qtot 1.812
   357   HC    21   VAL  HG22  357     0.079100      1.00800 ; qtot 1.891
   358   HC    21   VAL  HG23  358     0.079100      1.00800 ; qtot 1.971
   359    C    21   VAL     C  359     0.597300     12.01000 ; qtot 2.568
   360    O    21   VAL     O  360    -0.567900     16.00000 ; qtot 2.000
   361    N    22   ASP     N  361    -0.516300     14.01000 ; qtot 1.484
   362    H    22   ASP     H  362     0.293600      1.00800 ; qtot 1.777
   363   CT    22   ASP    CA  363     0.038100     12.01000 ; qtot 1.815
   364   H1    22   ASP    HA  364     0.088000      1.00800 ; qtot 1.903
   365   CT    22   ASP    CB  365    -0.030300     12.01000 ; qtot 1.873
   366   HC    22   ASP   HB2  366    -0.012200      1.00800 ; qtot 1.861
   367   HC    22   ASP   HB3  367    -0.012200      1.00800 ; qtot 1.849
   368    C    22   ASP    CG  368     0.799400     12.01000 ; qtot 2.648
   369   O2    22   ASP   OD1  369    -0.801400     16.00000 ; qtot 1.847
   370   O2    22   ASP   OD2  370    -0.801400     16.00000 ; qtot 1.045
   371    C    22   ASP     C  371     0.536600     12.01000 ; qtot 1.582
   372    O    22   ASP     O  372    -0.581900     16.00000 ; qtot 1.000
   373    N    23   ILE     N  373    -0.415700     14.01000 ; qtot 0.584
   374    H    23   ILE     H  374     0.271900      1.00800 ; qtot 0.856
   375   CT    23   ILE    CA  375    -0.059700     12.01000 ; qtot 0.796
   376   H1    23   ILE    HA  376     0.086900      1.00800 ; qtot 0.883
   377   CT    23   ILE    CB  377     0.130300     12.01000 ; qtot 1.014
   378   HC    23   ILE    HB  378     0.018700      1.00800 ; qtot 1.032
   379   CT    23   ILE   CG2  379    -0.320400     12.01000 ; qtot 0.712
   380   HC    23   ILE  HG21  380     0.088200      1.00800 ; qtot 0.800
   381   HC    23   ILE  HG22  381     0.088200      1.00800 ; qtot 0.888
   382   HC    23   ILE  HG23  382     0.088200      1.00800 ; qtot 0.977
   383   CT    23   ILE   CG1  383    -0.043000     12.01000 ; qtot 0.934
   384   HC    23   ILE  HG12  384     0.023600      1.00800 ; qtot 0.957
   385   HC    23   ILE  HG13  385     0.023600      1.00800 ; qtot 0.981
   386   CT    23   ILE   CD1  386    -0.066000     12.01000 ; qtot 0.915
   387   HC    23   ILE  HD11  387     0.018600      1.00800 ; qtot 0.933
   388   HC    23   ILE  HD12  388     0.018600      1.00800 ; qtot 0.952
   389   HC    23   ILE  HD13  389     0.018600      1.00800 ; qtot 0.971
   390    C    23   ILE     C  390     0.597300     12.01000 ; qtot 1.568
   391    O    23   ILE     O  391    -0.567900     16.00000 ; qtot 1.000
   392    N    24   ALA     N  392    -0.415700     14.01000 ; qtot 0.584
   393    H    24   ALA     H  393     0.271900      1.00800 ; qtot 0.856
   394   CT    24   ALA    CA  394     0.033700     12.01000 ; qtot 0.890
   395   H1    24   ALA    HA  395     0.082300      1.00800 ; qtot 0.972
   396   CT    24   ALA    CB  396    -0.182500     12.01000 ; qtot 0.790
   397   HC    24   ALA   HB1  397     0.060300      1.00800 ; qtot 0.850
   398   HC    24   ALA   HB2  398     0.060300      1.00800 ; qtot 0.910
   399   HC    24   ALA   HB3  399     0.060300      1.00800 ; qtot 0.971
   400    C    24   ALA     C  400     0.597300     12.01000 ; qtot 1.568
   401    O    24   ALA     O  401    -0.567900     16.00000 ; qtot 1.000
   402    N    25   LEU     N  402    -0.415700     14.01000 ; qtot 0.584
   403    H    25   LEU     H  403     0.271900      1.00800 ; qtot 0.856
   404   CT    25   LEU    CA  404    -0.051800     12.01000 ; qtot 0.804
   405   H1    25   LEU    HA  405     0.092200      1.00800 ; qtot 0.897
   406   CT    25   LEU    CB  406    -0.110200     12.01000 ; qtot 0.786
   407   HC    25   LEU   HB2  407     0.045700      1.00800 ; qtot 0.832
   408   HC    25   LEU   HB3  408     0.045700      1.00800 ; qtot 0.878
   409   CT    25   LEU    CG  409     0.353100     12.01000 ; qtot 1.231
   410   HC    25   LEU    HG  410    -0.036100      1.00800 ; qtot 1.195
   411   CT    25   LEU   CD1  411    -0.412100     12.01000 ; qtot 0.783
   412   HC    25   LEU  HD11  412     0.100000      1.00800 ; qtot 0.883
   413   HC    25   LEU  HD12  413     0.100000      1.00800 ; qtot 0.983
   414   HC    25   LEU  HD13  414     0.100000      1.00800 ; qtot 1.083
   415   CT    25   LEU   CD2  415    -0.412100     12.01000 ; qtot 0.671
   416   HC    25   LEU  HD21  416     0.100000      1.00800 ; qtot 0.771
   417   HC    25   LEU  HD22  417     0.100000      1.00800 ; qtot 0.871
   418   HC    25   LEU  HD23  418     0.100000      1.00800 ; qtot 0.971
   419    C    25   LEU     C  419     0.597300     12.01000 ; qtot 1.568
   420    O    25   LEU     O  420    -0.567900     16.00000 ; qtot 1.000
   421    N    26   GLU     N  421    -0.516300     14.01000 ; qtot 0.484
   422    H    26   GLU     H  422     0.293600      1.00800 ; qtot 0.777
   423   CT    26   GLU    CA  423     0.039700     12.01000 ; qtot 0.817
   424   H1    26   GLU    HA  424     0.110500      1.00800 ; qtot 0.927
   425   CT    26   GLU    CB  425     0.056000     12.01000 ; qtot 0.983
   426   HC    26   GLU   HB2  426    -0.017300      1.00800 ; qtot 0.966
   427   HC    26   GLU   HB3  427    -0.017300      1.00800 ; qtot 0.949
   428   CT    26   GLU    CG  428     0.013600     12.01000 ; qtot 0.962
   429   HC    26   GLU   HG2  429    -0.042500      1.00800 ; qtot 0.920
   430   HC    26   GLU   HG3  430    -0.042500      1.00800 ; qtot 0.877
   431    C    26   GLU    CD  431     0.805400     12.01000 ; qtot 1.683
   432   O2    26   GLU   OE1  432    -0.818800     16.00000 ; qtot 0.864
   433   O2    26   GLU   OE2  433    -0.818800     16.00000 ; qtot 0.045
   434    C    26   GLU     C  434     0.536600     12.01000 ; qtot 0.582
   435    O    26   GLU     O  435    -0.581900     16.00000 ; qtot -0.000
   436    N    27   CYX     N  436    -0.415700     14.01000 ; qtot -0.416
   437    H    27   CYX     H  437     0.271900      1.00800 ; qtot -0.144
   438   CT    27   CYX    CA  438     0.042900     12.01000 ; qtot -0.101
   439   H1    27   CYX    HA  439     0.076600      1.00800 ; qtot -0.024
   440   CT    27   CYX    CB  440    -0.079000     12.01000 ; qtot -0.103
   441   H1    27   CYX   HB2  441     0.091000      1.00800 ; qtot -0.012
   442   H1    27   CYX   HB3  442     0.091000      1.00800 ; qtot 0.079
   443    S    27   CYX    SG  443    -0.108100     32.06000 ; qtot -0.029
   444    C    27   CYX     C  444     0.597300     12.01000 ; qtot 0.568
   445    O    27   CYX     O  445    -0.567900     16.00000 ; qtot -0.000
   446    N    28   GLU     N  446    -0.516300     14.01000 ; qtot -0.516
   447    H    28   GLU     H  447     0.293600      1.00800 ; qtot -0.223
   448   CT    28   GLU    CA  448     0.039700     12.01000 ; qtot -0.183
   449   H1    28   GLU    HA  449     0.110500      1.00800 ; qtot -0.073
   450   CT    28   GLU    CB  450     0.056000     12.01000 ; qtot -0.017
   451   HC    28   GLU   HB2  451    -0.017300      1.00800 ; qtot -0.034
   452   HC    28   GLU   HB3  452    -0.017300      1.00800 ; qtot -0.051
   453   CT    28   GLU    CG  453     0.013600     12.01000 ; qtot -0.038
   454   HC    28   GLU   HG2  454    -0.042500      1.00800 ; qtot -0.080
   455   HC    28   GLU   HG3  455    -0.042500      1.00800 ; qtot -0.123
   456    C    28   GLU    CD  456     0.805400     12.01000 ; qtot 0.683
   457   O2    28   GLU   OE1  457    -0.818800     16.00000 ; qtot -0.136
   458   O2    28   GLU   OE2  458    -0.818800     16.00000 ; qtot -0.955
   459    C    28   GLU     C  459     0.536600     12.01000 ; qtot -0.418
   460    O    28   GLU     O  460    -0.581900     16.00000 ; qtot -1.000
   461    N    29   ARG     N  461    -0.347900     14.01000 ; qtot -1.348
   462    H    29   ARG     H  462     0.274700      1.00800 ; qtot -1.073
   463   CT    29   ARG    CA  463    -0.263700     12.01000 ; qtot -1.337
   464   H1    29   ARG    HA  464     0.156000      1.00800 ; qtot -1.181
   465   CT    29   ARG    CB  465    -0.000700     12.01000 ; qtot -1.182
   466   HC    29   ARG   HB2  466     0.032700      1.00800 ; qtot -1.149
   467   HC    29   ARG   HB3  467     0.032700      1.00800 ; qtot -1.116
   468   CT    29   ARG    CG  468     0.039000     12.01000 ; qtot -1.077
   469   HC    29   ARG   HG2  469     0.028500      1.00800 ; qtot -1.049
   470   HC    29   ARG   HG3  470     0.028500      1.00800 ; qtot -1.020
   471   CT    29   ARG    CD  471     0.048600     12.01000 ; qtot -0.972
   472   H1    29   ARG   HD2  472     0.068700      1.00800 ; qtot -0.903
   473   H1    29   ARG   HD3  473     0.068700      1.00800 ; qtot -0.834
   474   N2    29   ARG    NE  474    -0.529500     14.01000 ; qtot -1.364
   475    H    29   ARG    HE  475     0.345600      1.00800 ; qtot -1.018
   476   CA    29   ARG    CZ  476     0.807600     12.01000 ; qtot -0.211
   477   N2    29   ARG   NH1  477    -0.862700     14.01000 ; qtot -1.073
   478    H    29   ARG  HH11  478     0.447800      1.00800 ; qtot -0.625
   479    H    29   ARG  HH12  479     0.447800      1.00800 ; qtot -0.178
   480   N2    29   ARG   NH2  480    -0.862700     14.01000 ; qtot -1.040
   481    H    29   ARG  HH21  481     0.447800      1.00800 ; qtot -0.593
   482    H    29   ARG  HH22  482     0.447800      1.00800 ; qtot -0.145
   483    C    29   ARG     C  483     0.734100     12.01000 ; qtot 0.589
   484    O    29   ARG     O  484    -0.589400     16.00000 ; qtot -0.000
   485    N    30   TYR     N  485    -0.415700     14.01000 ; qtot -0.416
   486    H    30   TYR     H  486     0.271900      1.00800 ; qtot -0.144
   487   CT    30   TYR    CA  487    -0.001400     12.01000 ; qtot -0.145
   488   H1    30   TYR    HA  488     0.087600      1.00800 ; qtot -0.058
   489   CT    30   TYR    CB  489    -0.015200     12.01000 ; qtot -0.073
   490   HC    30   TYR   HB2  490     0.029500      1.00800 ; qtot -0.043
   491   HC    30   TYR   HB3  491     0.029500      1.00800 ; qtot -0.014
   492   CA    30   TYR    CG  492    -0.001100     12.01000 ; qtot -0.015
   493   CA    30   TYR   CD1  493    -0.190600     12.01000 ; qtot -0.206
   494   HA    30   TYR   HD1  494     0.169900      1.00800 ; qtot -0.036
   495   CA    30   TYR   CE1  495    -0.234100     12.01000 ; qtot -0.270
   496   HA    30   TYR   HE1  496     0.165600      1.00800 ; qtot -0.104
   497    C    30   TYR    CZ  497     0.322600     12.01000 ; qtot 0.218
   498   OH    30   TYR    OH  498    -0.557900     16.00000 ; qtot -0.339
   499   HO    30   TYR    HH  499     0.399200      1.00800 ; qtot 0.060
   500   CA    30   TYR   CE2  500    -0.234100     12.01000 ; qtot -0.174
   501   HA    30   TYR   HE2  501     0.165600      1.00800 ; qtot -0.009
   502   CA    30   TYR   CD2  502    -0.190600     12.01000 ; qtot -0.199
   503   HA    30   TYR   HD2  503     0.169900      1.00800 ; qtot -0.029
   504    C    30   TYR     C  504     0.597300     12.01000 ; qtot 0.568
   505    O    30   TYR     O  505    -0.567900     16.00000 ; qtot -0.000
   506    N    31   LEU     N  506    -0.415700     14.01000 ; qtot -0.416
   507    H    31   LEU     H  507     0.271900      1.00800 ; qtot -0.144
   508   CT    31   LEU    CA  508    -0.051800     12.01000 ; qtot -0.196
   509   H1    31   LEU    HA  509     0.092200      1.00800 ; qtot -0.103
   510   CT    31   LEU    CB  510    -0.110200     12.01000 ; qtot -0.214
   511   HC    31   LEU   HB2  511     0.045700      1.00800 ; qtot -0.168
   512   HC    31   LEU   HB3  512     0.045700      1.00800 ; qtot -0.122
   513   CT    31   LEU    CG  513     0.353100     12.01000 ; qtot 0.231
   514   HC    31   LEU    HG  514    -0.036100      1.00800 ; qtot 0.195
   515   CT    31   LEU   CD1  515    -0.412100     12.01000 ; qtot -0.217
   516   HC    31   LEU  HD11  516     0.100000      1.00800 ; qtot -0.117
   517   HC    31   LEU  HD12  517     0.100000      1.00800 ; qtot -0.017
   518   HC    31   LEU  HD13  518     0.100000      1.00800 ; qtot 0.083
   519   CT    31   LEU   CD2  519    -0.412100     12.01000 ; qtot -0.329
   520   HC    31   LEU  HD21  520     0.100000      1.00800 ; qtot -0.229
   521   HC    31   LEU  HD22  521     0.100000      1.00800 ; qtot -0.129
   522   HC    31   LEU  HD23  522     0.100000      1.00800 ; qtot -0.029
   523    C    31   LEU     C  523     0.597300     12.01000 ; qtot 0.568
   524    O    31   LEU     O  524    -0.567900     16.00000 ; qtot -0.000
   525    N    32   ALA     N  525    -0.415700     14.01000 ; qtot -0.416
   526    H    32   ALA     H  526     0.271900      1.00800 ; qtot -0.144
   527   CT    32   ALA    CA  527     0.033700     12.01000 ; qtot -0.110
   528   H1    32   ALA    HA  528     0.082300      1.00800 ; qtot -0.028
   529   CT    32   ALA    CB  529    -0.182500     12.01000 ; qtot -0.210
   530   HC    32   ALA   HB1  530     0.060300      1.00800 ; qtot -0.150
   531   HC    32   ALA   HB2  531     0.060300      1.00800 ; qtot -0.090
   532   HC    32   ALA   HB3  532     0.060300      1.00800 ; qtot -0.029
   533    C    32   ALA     C  533     0.597300     12.01000 ; qtot 0.568
   534    O    32   ALA     O  534    -0.567900     16.00000 ; qtot -0.000
   535    N    33   PRO     N  535    -0.254800     14.01000 ; qtot -0.255
   536   CT    33   PRO    CD  536     0.019200     12.01000 ; qtot -0.236
   537   H1    33   PRO   HD2  537     0.039100      1.00800 ; qtot -0.197
   538   H1    33   PRO   HD3  538     0.039100      1.00800 ; qtot -0.157
   539   CT    33   PRO    CG  539     0.018900     12.01000 ; qtot -0.139
   540   HC    33   PRO   HG2  540     0.021300      1.00800 ; qtot -0.117
   541   HC    33   PRO   HG3  541     0.021300      1.00800 ; qtot -0.096
   542   CT    33   PRO    CB  542    -0.007000     12.01000 ; qtot -0.103
   543   HC    33   PRO   HB2  543     0.025300      1.00800 ; qtot -0.078
   544   HC    33   PRO   HB3  544     0.025300      1.00800 ; qtot -0.052
   545   CT    33   PRO    CA  545    -0.026600     12.01000 ; qtot -0.079
   546   H1    33   PRO    HA  546     0.064100      1.00800 ; qtot -0.015
   547    C    33   PRO     C  547     0.589600     12.01000 ; qtot 0.575
   548    O    33   PRO     O  548    -0.574800     16.00000 ; qtot -0.000
   549    N    34   LYS     N  549    -0.347900     14.01000 ; qtot -0.348
   550    H    34   LYS     H  550     0.274700      1.00800 ; qtot -0.073
   551   CT    34   LYS    CA  551    -0.240000     12.01000 ; qtot -0.313
   552   H1    34   LYS    HA  552     0.142600      1.00800 ; qtot -0.171
   553   CT    34   LYS    CB  553    -0.009400     12.01000 ; qtot -0.180
   554   HC    34   LYS   HB2  554     0.036200      1.00800 ; qtot -0.144
   555   HC    34   LYS   HB3  555     0.036200      1.00800 ; qtot -0.108
   556   CT    34   LYS    CG  556     0.018700     12.01000 ; qtot -0.089
   557   HC    34   LYS   HG2  557     0.010300      1.00800 ; qtot -0.079
   558   HC    34   LYS   HG3  558     0.010300      1.00800 ; qtot -0.068
   559   CT    34   LYS    CD  559    -0.047900     12.01000 ; qtot -0.116
   560   HC    34   LYS   HD2  560     0.062100      1.00800 ; qtot -0.054
   561   HC    34   LYS   HD3  561     0.062100      1.00800 ; qtot 0.008
   562   CT    34   LYS    CE  562    -0.014300     12.01000 ; qtot -0.006
   563   HP    34   LYS   HE2  563     0.113500      1.00800 ; qtot 0.107
   564   HP    34   LYS   HE3  564     0.113500      1.00800 ; qtot 0.221
   565   N3    34   LYS    NZ  565    -0.385400     14.01000 ; qtot -0.165
   566    H    34   LYS   HZ1  566     0.340000      1.00800 ; qtot 0.175
   567    H    34   LYS   HZ2  567     0.340000      1.00800 ; qtot 0.515
   568    H    34   LYS   HZ3  568     0.340000      1.00800 ; qtot 0.855
   569    C    34   LYS     C  569     0.734100     12.01000 ; qtot 1.589
   570    O    34   LYS     O  570    -0.589400     16.00000 ; qtot 1.000
   571    N    35   GLY     N  571    -0.415700     14.01000 ; qtot 0.584
   572    H    35   GLY     H  572     0.271900      1.00800 ; qtot 0.856
   573   CT    35   GLY    CA  573    -0.025200     12.01000 ; qtot 0.831
   574   H1    35   GLY   HA2  574     0.069800      1.00800 ; qtot 0.901
   575   H1    35   GLY   HA3  575     0.069800      1.00800 ; qtot 0.971
   576    C    35   GLY     C  576     0.597300     12.01000 ; qtot 1.568
   577    O    35   GLY     O  577    -0.567900     16.00000 ; qtot 1.000
   578    N    36   PHE     N  578    -0.415700     14.01000 ; qtot 0.584
   579    H    36   PHE     H  579     0.271900      1.00800 ; qtot 0.856
   580   CT    36   PHE    CA  580    -0.002400     12.01000 ; qtot 0.854
   581   H1    36   PHE    HA  581     0.097800      1.00800 ; qtot 0.952
   582   CT    36   PHE    CB  582    -0.034300     12.01000 ; qtot 0.917
   583   HC    36   PHE   HB2  583     0.029500      1.00800 ; qtot 0.947
   584   HC    36   PHE   HB3  584     0.029500      1.00800 ; qtot 0.976
   585   CA    36   PHE    CG  585     0.011800     12.01000 ; qtot 0.988
   586   CA    36   PHE   CD1  586    -0.125600     12.01000 ; qtot 0.862
   587   HA    36   PHE   HD1  587     0.133000      1.00800 ; qtot 0.995
   588   CA    36   PHE   CE1  588    -0.170400     12.01000 ; qtot 0.825
   589   HA    36   PHE   HE1  589     0.143000      1.00800 ; qtot 0.968
   590   CA    36   PHE    CZ  590    -0.107200     12.01000 ; qtot 0.861
   591   HA    36   PHE    HZ  591     0.129700      1.00800 ; qtot 0.991
   592   CA    36   PHE   CE2  592    -0.170400     12.01000 ; qtot 0.820
   593   HA    36   PHE   HE2  593     0.143000      1.00800 ; qtot 0.963
   594   CA    36   PHE   CD2  594    -0.125600     12.01000 ; qtot 0.838
   595   HA    36   PHE   HD2  595     0.133000      1.00800 ; qtot 0.971
   596    C    36   PHE     C  596     0.597300     12.01000 ; qtot 1.568
   597    O    36   PHE     O  597    -0.567900     16.00000 ; qtot 1.000
   598    N    37   GLY     N  598    -0.415700     14.01000 ; qtot 0.584
   599    H    37   GLY     H  599     0.271900      1.00800 ; qtot 0.856
   600   CT    37   GLY    CA  600    -0.025200     12.01000 ; qtot 0.831
   601   H1    37   GLY   HA2  601     0.069800      1.00800 ; qtot 0.901
   602   H1    37   GLY   HA3  602     0.069800      1.00800 ; qtot 0.971
   603    C    37   GLY     C  603     0.597300     12.01000 ; qtot 1.568
   604    O    37   GLY     O  604    -0.567900     16.00000 ; qtot 1.000
   605    N    38   GLY     N  605    -0.415700     14.01000 ; qtot 0.584
   606    H    38   GLY     H  606     0.271900      1.00800 ; qtot 0.856
   607   CT    38   GLY    CA  607    -0.025200     12.01000 ; qtot 0.831
   608   H1    38   GLY   HA2  608     0.069800      1.00800 ; qtot 0.901
   609   H1    38   GLY   HA3  609     0.069800      1.00800 ; qtot 0.971
   610    C    38   GLY     C  610     0.597300     12.01000 ; qtot 1.568
   611    O    38   GLY     O  611    -0.567900     16.00000 ; qtot 1.000
   612    N    39   VAL     N  612    -0.415700     14.01000 ; qtot 0.584
   613    H    39   VAL     H  613     0.271900      1.00800 ; qtot 0.856
   614   CT    39   VAL    CA  614    -0.087500     12.01000 ; qtot 0.769
   615   H1    39   VAL    HA  615     0.096900      1.00800 ; qtot 0.866
   616   CT    39   VAL    CB  616     0.298500     12.01000 ; qtot 1.164
   617   HC    39   VAL    HB  617    -0.029700      1.00800 ; qtot 1.134
   618   CT    39   VAL   CG1  618    -0.319200     12.01000 ; qtot 0.815
   619   HC    39   VAL  HG11  619     0.079100      1.00800 ; qtot 0.894
   620   HC    39   VAL  HG12  620     0.079100      1.00800 ; qtot 0.973
   621   HC    39   VAL  HG13  621     0.079100      1.00800 ; qtot 1.052
   622   CT    39   VAL   CG2  622    -0.319200     12.01000 ; qtot 0.733
   623   HC    39   VAL  HG21  623     0.079100      1.00800 ; qtot 0.812
   624   HC    39   VAL  HG22  624     0.079100      1.00800 ; qtot 0.891
   625   HC    39   VAL  HG23  625     0.079100      1.00800 ; qtot 0.971
   626    C    39   VAL     C  626     0.597300     12.01000 ; qtot 1.568
   627    O    39   VAL     O  627    -0.567900     16.00000 ; qtot 1.000
   628    N    40   GLN     N  628    -0.415700     14.01000 ; qtot 0.584
   629    H    40   GLN     H  629     0.271900      1.00800 ; qtot 0.856
   630   CT    40   GLN    CA  630    -0.003100     12.01000 ; qtot 0.853
   631   H1    40   GLN    HA  631     0.085000      1.00800 ; qtot 0.938
   632   CT    40   GLN    CB  632    -0.003600     12.01000 ; qtot 0.934
   633   HC    40   GLN   HB2  633     0.017100      1.00800 ; qtot 0.952
   634   HC    40   GLN   HB3  634     0.017100      1.00800 ; qtot 0.969
   635   CT    40   GLN    CG  635    -0.064500     12.01000 ; qtot 0.904
   636   HC    40   GLN   HG2  636     0.035200      1.00800 ; qtot 0.939
   637   HC    40   GLN   HG3  637     0.035200      1.00800 ; qtot 0.975
   638    C    40   GLN    CD  638     0.695100     12.01000 ; qtot 1.670
   639    O    40   GLN   OE1  639    -0.608600     16.00000 ; qtot 1.061
   640    N    40   GLN   NE2  640    -0.940700     14.01000 ; qtot 0.120
   641    H    40   GLN  HE21  641     0.425100      1.00800 ; qtot 0.545
   642    H    40   GLN  HE22  642     0.425100      1.00800 ; qtot 0.971
   643    C    40   GLN     C  643     0.597300     12.01000 ; qtot 1.568
   644    O    40   GLN     O  644    -0.567900     16.00000 ; qtot 1.000
   645    N    41   VAL     N  645    -0.415700     14.01000 ; qtot 0.584
   646    H    41   VAL     H  646     0.271900      1.00800 ; qtot 0.856
   647   CT    41   VAL    CA  647    -0.087500     12.01000 ; qtot 0.769
   648   H1    41   VAL    HA  648     0.096900      1.00800 ; qtot 0.866
   649   CT    41   VAL    CB  649     0.298500     12.01000 ; qtot 1.164
   650   HC    41   VAL    HB  650    -0.029700      1.00800 ; qtot 1.134
   651   CT    41   VAL   CG1  651    -0.319200     12.01000 ; qtot 0.815
   652   HC    41   VAL  HG11  652     0.079100      1.00800 ; qtot 0.894
   653   HC    41   VAL  HG12  653     0.079100      1.00800 ; qtot 0.973
   654   HC    41   VAL  HG13  654     0.079100      1.00800 ; qtot 1.052
   655   CT    41   VAL   CG2  655    -0.319200     12.01000 ; qtot 0.733
   656   HC    41   VAL  HG21  656     0.079100      1.00800 ; qtot 0.812
   657   HC    41   VAL  HG22  657     0.079100      1.00800 ; qtot 0.891
   658   HC    41   VAL  HG23  658     0.079100      1.00800 ; qtot 0.971
   659    C    41   VAL     C  659     0.597300     12.01000 ; qtot 1.568
   660    O    41   VAL     O  660    -0.567900     16.00000 ; qtot 1.000
   661    N    42   SER     N  661    -0.415700     14.01000 ; qtot 0.584
   662    H    42   SER     H  662     0.271900      1.00800 ; qtot 0.856
   663   CT    42   SER    CA  663    -0.024900     12.01000 ; qtot 0.831
   664   H1    42   SER    HA  664     0.084300      1.00800 ; qtot 0.916
   665   CT    42   SER    CB  665     0.211700     12.01000 ; qtot 1.127
   666   H1    42   SER   HB2  666     0.035200      1.00800 ; qtot 1.162
   667   H1    42   SER   HB3  667     0.035200      1.00800 ; qtot 1.198
   668   OH    42   SER    OG  668    -0.654600     16.00000 ; qtot 0.543
   669   HO    42   SER    HG  669     0.427500      1.00800 ; qtot 0.971
   670    C    42   SER     C  670     0.597300     12.01000 ; qtot 1.568
   671    O    42   SER     O  671    -0.567900     16.00000 ; qtot 1.000
   672    N    43   PRO     N  672    -0.254800     14.01000 ; qtot 0.745
   673   CT    43   PRO    CD  673     0.019200     12.01000 ; qtot 0.764
   674   H1    43   PRO   HD2  674     0.039100      1.00800 ; qtot 0.803
   675   H1    43   PRO   HD3  675     0.039100      1.00800 ; qtot 0.843
   676   CT    43   PRO    CG  676     0.018900     12.01000 ; qtot 0.861
   677   HC    43   PRO   HG2  677     0.021300      1.00800 ; qtot 0.883
   678   HC    43   PRO   HG3  678     0.021300      1.00800 ; qtot 0.904
   679   CT    43   PRO    CB  679    -0.007000     12.01000 ; qtot 0.897
   680   HC    43   PRO   HB2  680     0.025300      1.00800 ; qtot 0.922
   681   HC    43   PRO   HB3  681     0.025300      1.00800 ; qtot 0.948
   682   CT    43   PRO    CA  682    -0.026600     12.01000 ; qtot 0.921
   683   H1    43   PRO    HA  683     0.064100      1.00800 ; qtot 0.985
   684    C    43   PRO     C  684     0.589600     12.01000 ; qtot 1.575
   685    O    43   PRO     O  685    -0.574800     16.00000 ; qtot 1.000
   686    N    44   PRO     N  686    -0.254800     14.01000 ; qtot 0.745
   687   CT    44   PRO    CD  687     0.019200     12.01000 ; qtot 0.764
   688   H1    44   PRO   HD2  688     0.039100      1.00800 ; qtot 0.803
   689   H1    44   PRO   HD3  689     0.039100      1.00800 ; qtot 0.843
   690   CT    44   PRO    CG  690     0.018900     12.01000 ; qtot 0.861
   691   HC    44   PRO   HG2  691     0.021300      1.00800 ; qtot 0.883
   692   HC    44   PRO   HG3  692     0.021300      1.00800 ; qtot 0.904
   693   CT    44   PRO    CB  693    -0.007000     12.01000 ; qtot 0.897
   694   HC    44   PRO   HB2  694     0.025300      1.00800 ; qtot 0.922
   695   HC    44   PRO   HB3  695     0.025300      1.00800 ; qtot 0.948
   696   CT    44   PRO    CA  696    -0.026600     12.01000 ; qtot 0.921
   697   H1    44   PRO    HA  697     0.064100      1.00800 ; qtot 0.985
   698    C    44   PRO     C  698     0.589600     12.01000 ; qtot 1.575
   699    O    44   PRO     O  699    -0.574800     16.00000 ; qtot 1.000
   700    N    45   ASN     N  700    -0.415700     14.01000 ; qtot 0.584
   701    H    45   ASN     H  701     0.271900      1.00800 ; qtot 0.856
   702   CT    45   ASN    CA  702     0.014300     12.01000 ; qtot 0.870
   703   H1    45   ASN    HA  703     0.104800      1.00800 ; qtot 0.975
   704   CT    45   ASN    CB  704    -0.204100     12.01000 ; qtot 0.771
   705   HC    45   ASN   HB2  705     0.079700      1.00800 ; qtot 0.851
   706   HC    45   ASN   HB3  706     0.079700      1.00800 ; qtot 0.931
   707    C    45   ASN    CG  707     0.713000     12.01000 ; qtot 1.644
   708    O    45   ASN   OD1  708    -0.593100     16.00000 ; qtot 1.050
   709    N    45   ASN   ND2  709    -0.919100     14.01000 ; qtot 0.131
   710    H    45   ASN  HD21  710     0.419600      1.00800 ; qtot 0.551
   711    H    45   ASN  HD22  711     0.419600      1.00800 ; qtot 0.971
   712    C    45   ASN     C  712     0.597300     12.01000 ; qtot 1.568
   713    O    45   ASN     O  713    -0.567900     16.00000 ; qtot 1.000
   714    N    46   GLU     N  714    -0.516300     14.01000 ; qtot 0.484
   715    H    46   GLU     H  715     0.293600      1.00800 ; qtot 0.777
   716   CT    46   GLU    CA  716     0.039700     12.01000 ; qtot 0.817
   717   H1    46   GLU    HA  717     0.110500      1.00800 ; qtot 0.927
   718   CT    46   GLU    CB  718     0.056000     12.01000 ; qtot 0.983
   719   HC    46   GLU   HB2  719    -0.017300      1.00800 ; qtot 0.966
   720   HC    46   GLU   HB3  720    -0.017300      1.00800 ; qtot 0.949
   721   CT    46   GLU    CG  721     0.013600     12.01000 ; qtot 0.962
   722   HC    46   GLU   HG2  722    -0.042500      1.00800 ; qtot 0.920
   723   HC    46   GLU   HG3  723    -0.042500      1.00800 ; qtot 0.877
   724    C    46   GLU    CD  724     0.805400     12.01000 ; qtot 1.683
   725   O2    46   GLU   OE1  725    -0.818800     16.00000 ; qtot 0.864
   726   O2    46   GLU   OE2  726    -0.818800     16.00000 ; qtot 0.045
   727    C    46   GLU     C  727     0.536600     12.01000 ; qtot 0.582
   728    O    46   GLU     O  728    -0.581900     16.00000 ; qtot -0.000
   729    N    47   ASN     N  729    -0.415700     14.01000 ; qtot -0.416
   730    H    47   ASN     H  730     0.271900      1.00800 ; qtot -0.144
   731   CT    47   ASN    CA  731     0.014300     12.01000 ; qtot -0.130
   732   H1    47   ASN    HA  732     0.104800      1.00800 ; qtot -0.025
   733   CT    47   ASN    CB  733    -0.204100     12.01000 ; qtot -0.229
   734   HC    47   ASN   HB2  734     0.079700      1.00800 ; qtot -0.149
   735   HC    47   ASN   HB3  735     0.079700      1.00800 ; qtot -0.069
   736    C    47   ASN    CG  736     0.713000     12.01000 ; qtot 0.644
   737    O    47   ASN   OD1  737    -0.593100     16.00000 ; qtot 0.050
   738    N    47   ASN   ND2  738    -0.919100     14.01000 ; qtot -0.869
   739    H    47   ASN  HD21  739     0.419600      1.00800 ; qtot -0.449
   740    H    47   ASN  HD22  740     0.419600      1.00800 ; qtot -0.029
   741    C    47   ASN     C  741     0.597300     12.01000 ; qtot 0.568
   742    O    47   ASN     O  742    -0.567900     16.00000 ; qtot -0.000
   743    N    48   VAL     N  743    -0.415700     14.01000 ; qtot -0.416
   744    H    48   VAL     H  744     0.271900      1.00800 ; qtot -0.144
   745   CT    48   VAL    CA  745    -0.087500     12.01000 ; qtot -0.231
   746   H1    48   VAL    HA  746     0.096900      1.00800 ; qtot -0.134
   747   CT    48   VAL    CB  747     0.298500     12.01000 ; qtot 0.164
   748   HC    48   VAL    HB  748    -0.029700      1.00800 ; qtot 0.134
   749   CT    48   VAL   CG1  749    -0.319200     12.01000 ; qtot -0.185
   750   HC    48   VAL  HG11  750     0.079100      1.00800 ; qtot -0.106
   751   HC    48   VAL  HG12  751     0.079100      1.00800 ; qtot -0.027
   752   HC    48   VAL  HG13  752     0.079100      1.00800 ; qtot 0.052
   753   CT    48   VAL   CG2  753    -0.319200     12.01000 ; qtot -0.267
   754   HC    48   VAL  HG21  754     0.079100      1.00800 ; qtot -0.188
   755   HC    48   VAL  HG22  755     0.079100      1.00800 ; qtot -0.109
   756   HC    48   VAL  HG23  756     0.079100      1.00800 ; qtot -0.029
   757    C    48   VAL     C  757     0.597300     12.01000 ; qtot 0.568
   758    O    48   VAL     O  758    -0.567900     16.00000 ; qtot -0.000
   759    N    49   ALA     N  759    -0.415700     14.01000 ; qtot -0.416
   760    H    49   ALA     H  760     0.271900      1.00800 ; qtot -0.144
   761   CT    49   ALA    CA  761     0.033700     12.01000 ; qtot -0.110
   762   H1    49   ALA    HA  762     0.082300      1.00800 ; qtot -0.028
   763   CT    49   ALA    CB  763    -0.182500     12.01000 ; qtot -0.210
   764   HC    49   ALA   HB1  764     0.060300      1.00800 ; qtot -0.150
   765   HC    49   ALA   HB2  765     0.060300      1.00800 ; qtot -0.090
   766   HC    49   ALA   HB3  766     0.060300      1.00800 ; qtot -0.029
   767    C    49   ALA     C  767     0.597300     12.01000 ; qtot 0.568
   768    O    49   ALA     O  768    -0.567900     16.00000 ; qtot -0.000
   769    N    50   ILE     N  769    -0.415700     14.01000 ; qtot -0.416
   770    H    50   ILE     H  770     0.271900      1.00800 ; qtot -0.144
   771   CT    50   ILE    CA  771    -0.059700     12.01000 ; qtot -0.204
   772   H1    50   ILE    HA  772     0.086900      1.00800 ; qtot -0.117
   773   CT    50   ILE    CB  773     0.130300     12.01000 ; qtot 0.014
   774   HC    50   ILE    HB  774     0.018700      1.00800 ; qtot 0.032
   775   CT    50   ILE   CG2  775    -0.320400     12.01000 ; qtot -0.288
   776   HC    50   ILE  HG21  776     0.088200      1.00800 ; qtot -0.200
   777   HC    50   ILE  HG22  777     0.088200      1.00800 ; qtot -0.112
   778   HC    50   ILE  HG23  778     0.088200      1.00800 ; qtot -0.023
   779   CT    50   ILE   CG1  779    -0.043000     12.01000 ; qtot -0.066
   780   HC    50   ILE  HG12  780     0.023600      1.00800 ; qtot -0.043
   781   HC    50   ILE  HG13  781     0.023600      1.00800 ; qtot -0.019
   782   CT    50   ILE   CD1  782    -0.066000     12.01000 ; qtot -0.085
   783   HC    50   ILE  HD11  783     0.018600      1.00800 ; qtot -0.067
   784   HC    50   ILE  HD12  784     0.018600      1.00800 ; qtot -0.048
   785   HC    50   ILE  HD13  785     0.018600      1.00800 ; qtot -0.029
   786    C    50   ILE     C  786     0.597300     12.01000 ; qtot 0.568
   787    O    50   ILE     O  787    -0.567900     16.00000 ; qtot -0.000
   788    N    51   TYR     N  788    -0.415700     14.01000 ; qtot -0.416
   789    H    51   TYR     H  789     0.271900      1.00800 ; qtot -0.144
   790   CT    51   TYR    CA  790    -0.001400     12.01000 ; qtot -0.145
   791   H1    51   TYR    HA  791     0.087600      1.00800 ; qtot -0.058
   792   CT    51   TYR    CB  792    -0.015200     12.01000 ; qtot -0.073
   793   HC    51   TYR   HB2  793     0.029500      1.00800 ; qtot -0.043
   794   HC    51   TYR   HB3  794     0.029500      1.00800 ; qtot -0.014
   795   CA    51   TYR    CG  795    -0.001100     12.01000 ; qtot -0.015
   796   CA    51   TYR   CD1  796    -0.190600     12.01000 ; qtot -0.206
   797   HA    51   TYR   HD1  797     0.169900      1.00800 ; qtot -0.036
   798   CA    51   TYR   CE1  798    -0.234100     12.01000 ; qtot -0.270
   799   HA    51   TYR   HE1  799     0.165600      1.00800 ; qtot -0.104
   800    C    51   TYR    CZ  800     0.322600     12.01000 ; qtot 0.218
   801   OH    51   TYR    OH  801    -0.557900     16.00000 ; qtot -0.339
   802   HO    51   TYR    HH  802     0.399200      1.00800 ; qtot 0.060
   803   CA    51   TYR   CE2  803    -0.234100     12.01000 ; qtot -0.174
   804   HA    51   TYR   HE2  804     0.165600      1.00800 ; qtot -0.009
   805   CA    51   TYR   CD2  805    -0.190600     12.01000 ; qtot -0.199
   806   HA    51   TYR   HD2  806     0.169900      1.00800 ; qtot -0.029
   807    C    51   TYR     C  807     0.597300     12.01000 ; qtot 0.568
   808    O    51   TYR     O  808    -0.567900     16.00000 ; qtot -0.000
   809    N    52   ASN     N  809    -0.415700     14.01000 ; qtot -0.416
   810    H    52   ASN     H  810     0.271900      1.00800 ; qtot -0.144
   811   CT    52   ASN    CA  811     0.014300     12.01000 ; qtot -0.130
   812   H1    52   ASN    HA  812     0.104800      1.00800 ; qtot -0.025
   813   CT    52   ASN    CB  813    -0.204100     12.01000 ; qtot -0.229
   814   HC    52   ASN   HB2  814     0.079700      1.00800 ; qtot -0.149
   815   HC    52   ASN   HB3  815     0.079700      1.00800 ; qtot -0.069
   816    C    52   ASN    CG  816     0.713000     12.01000 ; qtot 0.644
   817    O    52   ASN   OD1  817    -0.593100     16.00000 ; qtot 0.050
   818    N    52   ASN   ND2  818    -0.919100     14.01000 ; qtot -0.869
   819    H    52   ASN  HD21  819     0.419600      1.00800 ; qtot -0.449
   820    H    52   ASN  HD22  820     0.419600      1.00800 ; qtot -0.029
   821    C    52   ASN     C  821     0.597300     12.01000 ; qtot 0.568
   822    O    52   ASN     O  822    -0.567900     16.00000 ; qtot -0.000
   823    N    53   PRO     N  823    -0.254800     14.01000 ; qtot -0.255
   824   CT    53   PRO    CD  824     0.019200     12.01000 ; qtot -0.236
   825   H1    53   PRO   HD2  825     0.039100      1.00800 ; qtot -0.197
   826   H1    53   PRO   HD3  826     0.039100      1.00800 ; qtot -0.157
   827   CT    53   PRO    CG  827     0.018900     12.01000 ; qtot -0.139
   828   HC    53   PRO   HG2  828     0.021300      1.00800 ; qtot -0.117
   829   HC    53   PRO   HG3  829     0.021300      1.00800 ; qtot -0.096
   830   CT    53   PRO    CB  830    -0.007000     12.01000 ; qtot -0.103
   831   HC    53   PRO   HB2  831     0.025300      1.00800 ; qtot -0.078
   832   HC    53   PRO   HB3  832     0.025300      1.00800 ; qtot -0.052
   833   CT    53   PRO    CA  833    -0.026600     12.01000 ; qtot -0.079
   834   H1    53   PRO    HA  834     0.064100      1.00800 ; qtot -0.015
   835    C    53   PRO     C  835     0.589600     12.01000 ; qtot 0.575
   836    O    53   PRO     O  836    -0.574800     16.00000 ; qtot -0.000
   837    N    54   PHE     N  837    -0.415700     14.01000 ; qtot -0.416
   838    H    54   PHE     H  838     0.271900      1.00800 ; qtot -0.144
   839   CT    54   PHE    CA  839    -0.002400     12.01000 ; qtot -0.146
   840   H1    54   PHE    HA  840     0.097800      1.00800 ; qtot -0.048
   841   CT    54   PHE    CB  841    -0.034300     12.01000 ; qtot -0.083
   842   HC    54   PHE   HB2  842     0.029500      1.00800 ; qtot -0.053
   843   HC    54   PHE   HB3  843     0.029500      1.00800 ; qtot -0.024
   844   CA    54   PHE    CG  844     0.011800     12.01000 ; qtot -0.012
   845   CA    54   PHE   CD1  845    -0.125600     12.01000 ; qtot -0.138
   846   HA    54   PHE   HD1  846     0.133000      1.00800 ; qtot -0.005
   847   CA    54   PHE   CE1  847    -0.170400     12.01000 ; qtot -0.175
   848   HA    54   PHE   HE1  848     0.143000      1.00800 ; qtot -0.032
   849   CA    54   PHE    CZ  849    -0.107200     12.01000 ; qtot -0.139
   850   HA    54   PHE    HZ  850     0.129700      1.00800 ; qtot -0.009
   851   CA    54   PHE   CE2  851    -0.170400     12.01000 ; qtot -0.180
   852   HA    54   PHE   HE2  852     0.143000      1.00800 ; qtot -0.037
   853   CA    54   PHE   CD2  853    -0.125600     12.01000 ; qtot -0.162
   854   HA    54   PHE   HD2  854     0.133000      1.00800 ; qtot -0.029
   855    C    54   PHE     C  855     0.597300     12.01000 ; qtot 0.568
   856    O    54   PHE     O  856    -0.567900     16.00000 ; qtot -0.000
   857    N    55   ARG     N  857    -0.347900     14.01000 ; qtot -0.348
   858    H    55   ARG     H  858     0.274700      1.00800 ; qtot -0.073
   859   CT    55   ARG    CA  859    -0.263700     12.01000 ; qtot -0.337
   860   H1    55   ARG    HA  860     0.156000      1.00800 ; qtot -0.181
   861   CT    55   ARG    CB  861    -0.000700     12.01000 ; qtot -0.182
   862   HC    55   ARG   HB2  862     0.032700      1.00800 ; qtot -0.149
   863   HC    55   ARG   HB3  863     0.032700      1.00800 ; qtot -0.116
   864   CT    55   ARG    CG  864     0.039000     12.01000 ; qtot -0.077
   865   HC    55   ARG   HG2  865     0.028500      1.00800 ; qtot -0.049
   866   HC    55   ARG   HG3  866     0.028500      1.00800 ; qtot -0.020
   867   CT    55   ARG    CD  867     0.048600     12.01000 ; qtot 0.028
   868   H1    55   ARG   HD2  868     0.068700      1.00800 ; qtot 0.097
   869   H1    55   ARG   HD3  869     0.068700      1.00800 ; qtot 0.166
   870   N2    55   ARG    NE  870    -0.529500     14.01000 ; qtot -0.364
   871    H    55   ARG    HE  871     0.345600      1.00800 ; qtot -0.018
   872   CA    55   ARG    CZ  872     0.807600     12.01000 ; qtot 0.789
   873   N2    55   ARG   NH1  873    -0.862700     14.01000 ; qtot -0.073
   874    H    55   ARG  HH11  874     0.447800      1.00800 ; qtot 0.375
   875    H    55   ARG  HH12  875     0.447800      1.00800 ; qtot 0.822
   876   N2    55   ARG   NH2  876    -0.862700     14.01000 ; qtot -0.040
   877    H    55   ARG  HH21  877     0.447800      1.00800 ; qtot 0.407
   878    H    55   ARG  HH22  878     0.447800      1.00800 ; qtot 0.855
   879    C    55   ARG     C  879     0.734100     12.01000 ; qtot 1.589
   880    O    55   ARG     O  880    -0.589400     16.00000 ; qtot 1.000
   881    N    56   PRO     N  881    -0.254800     14.01000 ; qtot 0.745
   882   CT    56   PRO    CD  882     0.019200     12.01000 ; qtot 0.764
   883   H1    56   PRO   HD2  883     0.039100      1.00800 ; qtot 0.803
   884   H1    56   PRO   HD3  884     0.039100      1.00800 ; qtot 0.843
   885   CT    56   PRO    CG  885     0.018900     12.01000 ; qtot 0.861
   886   HC    56   PRO   HG2  886     0.021300      1.00800 ; qtot 0.883
   887   HC    56   PRO   HG3  887     0.021300      1.00800 ; qtot 0.904
   888   CT    56   PRO    CB  888    -0.007000     12.01000 ; qtot 0.897
   889   HC    56   PRO   HB2  889     0.025300      1.00800 ; qtot 0.922
   890   HC    56   PRO   HB3  890     0.025300      1.00800 ; qtot 0.948
   891   CT    56   PRO    CA  891    -0.026600     12.01000 ; qtot 0.921
   892   H1    56   PRO    HA  892     0.064100      1.00800 ; qtot 0.985
   893    C    56   PRO     C  893     0.589600     12.01000 ; qtot 1.575
   894    O    56   PRO     O  894    -0.574800     16.00000 ; qtot 1.000
   895    N    57   TRP     N  895    -0.415700     14.01000 ; qtot 0.584
   896    H    57   TRP     H  896     0.271900      1.00800 ; qtot 0.856
   897   CT    57   TRP    CA  897    -0.027500     12.01000 ; qtot 0.829
   898   H1    57   TRP    HA  898     0.112300      1.00800 ; qtot 0.941
   899   CT    57   TRP    CB  899    -0.005000     12.01000 ; qtot 0.936
   900   HC    57   TRP   HB2  900     0.033900      1.00800 ; qtot 0.970
   901   HC    57   TRP   HB3  901     0.033900      1.00800 ; qtot 1.004
   902   C*    57   TRP    CG  902    -0.141500     12.01000 ; qtot 0.862
   903   CW    57   TRP   CD1  903    -0.163800     12.01000 ; qtot 0.698
   904   H4    57   TRP   HD1  904     0.206200      1.00800 ; qtot 0.905
   905   NA    57   TRP   NE1  905    -0.341800     14.01000 ; qtot 0.563
   906    H    57   TRP   HE1  906     0.341200      1.00800 ; qtot 0.904
   907   CN    57   TRP   CE2  907     0.138000     12.01000 ; qtot 1.042
   908   CA    57   TRP   CZ2  908    -0.260100     12.01000 ; qtot 0.782
   909   HA    57   TRP   HZ2  909     0.157200      1.00800 ; qtot 0.939
   910   CA    57   TRP   CH2  910    -0.113400     12.01000 ; qtot 0.826
   911   HA    57   TRP   HH2  911     0.141700      1.00800 ; qtot 0.967
   912   CA    57   TRP   CZ3  912    -0.197200     12.01000 ; qtot 0.770
   913   HA    57   TRP   HZ3  913     0.144700      1.00800 ; qtot 0.915
   914   CA    57   TRP   CE3  914    -0.238700     12.01000 ; qtot 0.676
   915   HA    57   TRP   HE3  915     0.170000      1.00800 ; qtot 0.846
   916   CB    57   TRP   CD2  916     0.124300     12.01000 ; qtot 0.971
   917    C    57   TRP     C  917     0.597300     12.01000 ; qtot 1.568
   918    O    57   TRP     O  918    -0.567900     16.00000 ; qtot 1.000
   919    N    58   TRP     N  919    -0.415700     14.01000 ; qtot 0.584
   920    H    58   TRP     H  920     0.271900      1.00800 ; qtot 0.856
   921   CT    58   TRP    CA  921    -0.027500     12.01000 ; qtot 0.829
   922   H1    58   TRP    HA  922     0.112300      1.00800 ; qtot 0.941
   923   CT    58   TRP    CB  923    -0.005000     12.01000 ; qtot 0.936
   924   HC    58   TRP   HB2  924     0.033900      1.00800 ; qtot 0.970
   925   HC    58   TRP   HB3  925     0.033900      1.00800 ; qtot 1.004
   926   C*    58   TRP    CG  926    -0.141500     12.01000 ; qtot 0.862
   927   CW    58   TRP   CD1  927    -0.163800     12.01000 ; qtot 0.698
   928   H4    58   TRP   HD1  928     0.206200      1.00800 ; qtot 0.905
   929   NA    58   TRP   NE1  929    -0.341800     14.01000 ; qtot 0.563
   930    H    58   TRP   HE1  930     0.341200      1.00800 ; qtot 0.904
   931   CN    58   TRP   CE2  931     0.138000     12.01000 ; qtot 1.042
   932   CA    58   TRP   CZ2  932    -0.260100     12.01000 ; qtot 0.782
   933   HA    58   TRP   HZ2  933     0.157200      1.00800 ; qtot 0.939
   934   CA    58   TRP   CH2  934    -0.113400     12.01000 ; qtot 0.826
   935   HA    58   TRP   HH2  935     0.141700      1.00800 ; qtot 0.967
   936   CA    58   TRP   CZ3  936    -0.197200     12.01000 ; qtot 0.770
   937   HA    58   TRP   HZ3  937     0.144700      1.00800 ; qtot 0.915
   938   CA    58   TRP   CE3  938    -0.238700     12.01000 ; qtot 0.676
   939   HA    58   TRP   HE3  939     0.170000      1.00800 ; qtot 0.846
   940   CB    58   TRP   CD2  940     0.124300     12.01000 ; qtot 0.971
   941    C    58   TRP     C  941     0.597300     12.01000 ; qtot 1.568
   942    O    58   TRP     O  942    -0.567900     16.00000 ; qtot 1.000
   943    N    59   GLU     N  943    -0.516300     14.01000 ; qtot 0.484
   944    H    59   GLU     H  944     0.293600      1.00800 ; qtot 0.777
   945   CT    59   GLU    CA  945     0.039700     12.01000 ; qtot 0.817
   946   H1    59   GLU    HA  946     0.110500      1.00800 ; qtot 0.927
   947   CT    59   GLU    CB  947     0.056000     12.01000 ; qtot 0.983
   948   HC    59   GLU   HB2  948    -0.017300      1.00800 ; qtot 0.966
   949   HC    59   GLU   HB3  949    -0.017300      1.00800 ; qtot 0.949
   950   CT    59   GLU    CG  950     0.013600     12.01000 ; qtot 0.962
   951   HC    59   GLU   HG2  951    -0.042500      1.00800 ; qtot 0.920
   952   HC    59   GLU   HG3  952    -0.042500      1.00800 ; qtot 0.877
   953    C    59   GLU    CD  953     0.805400     12.01000 ; qtot 1.683
   954   O2    59   GLU   OE1  954    -0.818800     16.00000 ; qtot 0.864
   955   O2    59   GLU   OE2  955    -0.818800     16.00000 ; qtot 0.045
   956    C    59   GLU     C  956     0.536600     12.01000 ; qtot 0.582
   957    O    59   GLU     O  957    -0.581900     16.00000 ; qtot -0.000
   958    N    60   ARG     N  958    -0.347900     14.01000 ; qtot -0.348
   959    H    60   ARG     H  959     0.274700      1.00800 ; qtot -0.073
   960   CT    60   ARG    CA  960    -0.263700     12.01000 ; qtot -0.337
   961   H1    60   ARG    HA  961     0.156000      1.00800 ; qtot -0.181
   962   CT    60   ARG    CB  962    -0.000700     12.01000 ; qtot -0.182
   963   HC    60   ARG   HB2  963     0.032700      1.00800 ; qtot -0.149
   964   HC    60   ARG   HB3  964     0.032700      1.00800 ; qtot -0.116
   965   CT    60   ARG    CG  965     0.039000     12.01000 ; qtot -0.077
   966   HC    60   ARG   HG2  966     0.028500      1.00800 ; qtot -0.049
   967   HC    60   ARG   HG3  967     0.028500      1.00800 ; qtot -0.020
   968   CT    60   ARG    CD  968     0.048600     12.01000 ; qtot 0.028
   969   H1    60   ARG   HD2  969     0.068700      1.00800 ; qtot 0.097
   970   H1    60   ARG   HD3  970     0.068700      1.00800 ; qtot 0.166
   971   N2    60   ARG    NE  971    -0.529500     14.01000 ; qtot -0.364
   972    H    60   ARG    HE  972     0.345600      1.00800 ; qtot -0.018
   973   CA    60   ARG    CZ  973     0.807600     12.01000 ; qtot 0.789
   974   N2    60   ARG   NH1  974    -0.862700     14.01000 ; qtot -0.073
   975    H    60   ARG  HH11  975     0.447800      1.00800 ; qtot 0.375
   976    H    60   ARG  HH12  976     0.447800      1.00800 ; qtot 0.822
   977   N2    60   ARG   NH2  977    -0.862700     14.01000 ; qtot -0.040
   978    H    60   ARG  HH21  978     0.447800      1.00800 ; qtot 0.407
   979    H    60   ARG  HH22  979     0.447800      1.00800 ; qtot 0.855
   980    C    60   ARG     C  980     0.734100     12.01000 ; qtot 1.589
   981    O    60   ARG     O  981    -0.589400     16.00000 ; qtot 1.000
   982    N    61   TYR     N  982    -0.415700     14.01000 ; qtot 0.584
   983    H    61   TYR     H  983     0.271900      1.00800 ; qtot 0.856
   984   CT    61   TYR    CA  984    -0.001400     12.01000 ; qtot 0.855
   985   H1    61   TYR    HA  985     0.087600      1.00800 ; qtot 0.942
   986   CT    61   TYR    CB  986    -0.015200     12.01000 ; qtot 0.927
   987   HC    61   TYR   HB2  987     0.029500      1.00800 ; qtot 0.957
   988   HC    61   TYR   HB3  988     0.029500      1.00800 ; qtot 0.986
   989   CA    61   TYR    CG  989    -0.001100     12.01000 ; qtot 0.985
   990   CA    61   TYR   CD1  990    -0.190600     12.01000 ; qtot 0.794
   991   HA    61   TYR   HD1  991     0.169900      1.00800 ; qtot 0.964
   992   CA    61   TYR   CE1  992    -0.234100     12.01000 ; qtot 0.730
   993   HA    61   TYR   HE1  993     0.165600      1.00800 ; qtot 0.896
   994    C    61   TYR    CZ  994     0.322600     12.01000 ; qtot 1.218
   995   OH    61   TYR    OH  995    -0.557900     16.00000 ; qtot 0.661
   996   HO    61   TYR    HH  996     0.399200      1.00800 ; qtot 1.060
   997   CA    61   TYR   CE2  997    -0.234100     12.01000 ; qtot 0.826
   998   HA    61   TYR   HE2  998     0.165600      1.00800 ; qtot 0.991
   999   CA    61   TYR   CD2  999    -0.190600     12.01000 ; qtot 0.801
  1000   HA    61   TYR   HD2 1000     0.169900      1.00800 ; qtot 0.971
  1001    C    61   TYR     C 1001     0.597300     12.01000 ; qtot 1.568
  1002    O    61   TYR     O 1002    -0.567900     16.00000 ; qtot 1.000
  1003    N    62   GLN     N 1003    -0.415700     14.01000 ; qtot 0.584
  1004    H    62   GLN     H 1004     0.271900      1.00800 ; qtot 0.856
  1005   CT    62   GLN    CA 1005    -0.003100     12.01000 ; qtot 0.853
  1006   H1    62   GLN    HA 1006     0.085000      1.00800 ; qtot 0.938
  1007   CT    62   GLN    CB 1007    -0.003600     12.01000 ; qtot 0.934
  1008   HC    62   GLN   HB2 1008     0.017100      1.00800 ; qtot 0.952
  1009   HC    62   GLN   HB3 1009     0.017100      1.00800 ; qtot 0.969
  1010   CT    62   GLN    CG 1010    -0.064500     12.01000 ; qtot 0.904
  1011   HC    62   GLN   HG2 1011     0.035200      1.00800 ; qtot 0.939
  1012   HC    62   GLN   HG3 1012     0.035200      1.00800 ; qtot 0.975
  1013    C    62   GLN    CD 1013     0.695100     12.01000 ; qtot 1.670
  1014    O    62   GLN   OE1 1014    -0.608600     16.00000 ; qtot 1.061
  1015    N    62   GLN   NE2 1015    -0.940700     14.01000 ; qtot 0.120
  1016    H    62   GLN  HE21 1016     0.425100      1.00800 ; qtot 0.545
  1017    H    62   GLN  HE22 1017     0.425100      1.00800 ; qtot 0.971
  1018    C    62   GLN     C 1018     0.597300     12.01000 ; qtot 1.568
  1019    O    62   GLN     O 1019    -0.567900     16.00000 ; qtot 1.000
  1020    N    63   PRO     N 1020    -0.254800     14.01000 ; qtot 0.745
  1021   CT    63   PRO    CD 1021     0.019200     12.01000 ; qtot 0.764
  1022   H1    63   PRO   HD2 1022     0.039100      1.00800 ; qtot 0.803
  1023   H1    63   PRO   HD3 1023     0.039100      1.00800 ; qtot 0.843
  1024   CT    63   PRO    CG 1024     0.018900     12.01000 ; qtot 0.861
  1025   HC    63   PRO   HG2 1025     0.021300      1.00800 ; qtot 0.883
  1026   HC    63   PRO   HG3 1026     0.021300      1.00800 ; qtot 0.904
  1027   CT    63   PRO    CB 1027    -0.007000     12.01000 ; qtot 0.897
  1028   HC    63   PRO   HB2 1028     0.025300      1.00800 ; qtot 0.922
  1029   HC    63   PRO   HB3 1029     0.025300      1.00800 ; qtot 0.948
  1030   CT    63   PRO    CA 1030    -0.026600     12.01000 ; qtot 0.921
  1031   H1    63   PRO    HA 1031     0.064100      1.00800 ; qtot 0.985
  1032    C    63   PRO     C 1032     0.589600     12.01000 ; qtot 1.575
  1033    O    63   PRO     O 1033    -0.574800     16.00000 ; qtot 1.000
  1034    N    64   VAL     N 1034    -0.415700     14.01000 ; qtot 0.584
  1035    H    64   VAL     H 1035     0.271900      1.00800 ; qtot 0.856
  1036   CT    64   VAL    CA 1036    -0.087500     12.01000 ; qtot 0.769
  1037   H1    64   VAL    HA 1037     0.096900      1.00800 ; qtot 0.866
  1038   CT    64   VAL    CB 1038     0.298500     12.01000 ; qtot 1.164
  1039   HC    64   VAL    HB 1039    -0.029700      1.00800 ; qtot 1.134
  1040   CT    64   VAL   CG1 1040    -0.319200     12.01000 ; qtot 0.815
  1041   HC    64   VAL  HG11 1041     0.079100      1.00800 ; qtot 0.894
  1042   HC    64   VAL  HG12 1042     0.079100      1.00800 ; qtot 0.973
  1043   HC    64   VAL  HG13 1043     0.079100      1.00800 ; qtot 1.052
  1044   CT    64   VAL   CG2 1044    -0.319200     12.01000 ; qtot 0.733
  1045   HC    64   VAL  HG21 1045     0.079100      1.00800 ; qtot 0.812
  1046   HC    64   VAL  HG22 1046     0.079100      1.00800 ; qtot 0.891
  1047   HC    64   VAL  HG23 1047     0.079100      1.00800 ; qtot 0.971
  1048    C    64   VAL     C 1048     0.597300     12.01000 ; qtot 1.568
  1049    O    64   VAL     O 1049    -0.567900     16.00000 ; qtot 1.000
  1050    N    65   SER     N 1050    -0.415700     14.01000 ; qtot 0.584
  1051    H    65   SER     H 1051     0.271900      1.00800 ; qtot 0.856
  1052   CT    65   SER    CA 1052    -0.024900     12.01000 ; qtot 0.831
  1053   H1    65   SER    HA 1053     0.084300      1.00800 ; qtot 0.916
  1054   CT    65   SER    CB 1054     0.211700     12.01000 ; qtot 1.127
  1055   H1    65   SER   HB2 1055     0.035200      1.00800 ; qtot 1.162
  1056   H1    65   SER   HB3 1056     0.035200      1.00800 ; qtot 1.198
  1057   OH    65   SER    OG 1057    -0.654600     16.00000 ; qtot 0.543
  1058   HO    65   SER    HG 1058     0.427500      1.00800 ; qtot 0.971
  1059    C    65   SER     C 1059     0.597300     12.01000 ; qtot 1.568
  1060    O    65   SER     O 1060    -0.567900     16.00000 ; qtot 1.000
  1061    N    66   TYR     N 1061    -0.415700     14.01000 ; qtot 0.584
  1062    H    66   TYR     H 1062     0.271900      1.00800 ; qtot 0.856
  1063   CT    66   TYR    CA 1063    -0.001400     12.01000 ; qtot 0.855
  1064   H1    66   TYR    HA 1064     0.087600      1.00800 ; qtot 0.942
  1065   CT    66   TYR    CB 1065    -0.015200     12.01000 ; qtot 0.927
  1066   HC    66   TYR   HB2 1066     0.029500      1.00800 ; qtot 0.957
  1067   HC    66   TYR   HB3 1067     0.029500      1.00800 ; qtot 0.986
  1068   CA    66   TYR    CG 1068    -0.001100     12.01000 ; qtot 0.985
  1069   CA    66   TYR   CD1 1069    -0.190600     12.01000 ; qtot 0.794
  1070   HA    66   TYR   HD1 1070     0.169900      1.00800 ; qtot 0.964
  1071   CA    66   TYR   CE1 1071    -0.234100     12.01000 ; qtot 0.730
  1072   HA    66   TYR   HE1 1072     0.165600      1.00800 ; qtot 0.896
  1073    C    66   TYR    CZ 1073     0.322600     12.01000 ; qtot 1.218
  1074   OH    66   TYR    OH 1074    -0.557900     16.00000 ; qtot 0.661
  1075   HO    66   TYR    HH 1075     0.399200      1.00800 ; qtot 1.060
  1076   CA    66   TYR   CE2 1076    -0.234100     12.01000 ; qtot 0.826
  1077   HA    66   TYR   HE2 1077     0.165600      1.00800 ; qtot 0.991
  1078   CA    66   TYR   CD2 1078    -0.190600     12.01000 ; qtot 0.801
  1079   HA    66   TYR   HD2 1079     0.169900      1.00800 ; qtot 0.971
  1080    C    66   TYR     C 1080     0.597300     12.01000 ; qtot 1.568
  1081    O    66   TYR     O 1081    -0.567900     16.00000 ; qtot 1.000
  1082    N    67   LYS     N 1082    -0.347900     14.01000 ; qtot 0.652
  1083    H    67   LYS     H 1083     0.274700      1.00800 ; qtot 0.927
  1084   CT    67   LYS    CA 1084    -0.240000     12.01000 ; qtot 0.687
  1085   H1    67   LYS    HA 1085     0.142600      1.00800 ; qtot 0.829
  1086   CT    67   LYS    CB 1086    -0.009400     12.01000 ; qtot 0.820
  1087   HC    67   LYS   HB2 1087     0.036200      1.00800 ; qtot 0.856
  1088   HC    67   LYS   HB3 1088     0.036200      1.00800 ; qtot 0.892
  1089   CT    67   LYS    CG 1089     0.018700     12.01000 ; qtot 0.911
  1090   HC    67   LYS   HG2 1090     0.010300      1.00800 ; qtot 0.921
  1091   HC    67   LYS   HG3 1091     0.010300      1.00800 ; qtot 0.932
  1092   CT    67   LYS    CD 1092    -0.047900     12.01000 ; qtot 0.884
  1093   HC    67   LYS   HD2 1093     0.062100      1.00800 ; qtot 0.946
  1094   HC    67   LYS   HD3 1094     0.062100      1.00800 ; qtot 1.008
  1095   CT    67   LYS    CE 1095    -0.014300     12.01000 ; qtot 0.994
  1096   HP    67   LYS   HE2 1096     0.113500      1.00800 ; qtot 1.107
  1097   HP    67   LYS   HE3 1097     0.113500      1.00800 ; qtot 1.221
  1098   N3    67   LYS    NZ 1098    -0.385400     14.01000 ; qtot 0.835
  1099    H    67   LYS   HZ1 1099     0.340000      1.00800 ; qtot 1.175
  1100    H    67   LYS   HZ2 1100     0.340000      1.00800 ; qtot 1.515
  1101    H    67   LYS   HZ3 1101     0.340000      1.00800 ; qtot 1.855
  1102    C    67   LYS     C 1102     0.734100     12.01000 ; qtot 2.589
  1103    O    67   LYS     O 1103    -0.589400     16.00000 ; qtot 2.000
  1104    N    68   LEU     N 1104    -0.415700     14.01000 ; qtot 1.584
  1105    H    68   LEU     H 1105     0.271900      1.00800 ; qtot 1.856
  1106   CT    68   LEU    CA 1106    -0.051800     12.01000 ; qtot 1.804
  1107   H1    68   LEU    HA 1107     0.092200      1.00800 ; qtot 1.897
  1108   CT    68   LEU    CB 1108    -0.110200     12.01000 ; qtot 1.786
  1109   HC    68   LEU   HB2 1109     0.045700      1.00800 ; qtot 1.832
  1110   HC    68   LEU   HB3 1110     0.045700      1.00800 ; qtot 1.878
  1111   CT    68   LEU    CG 1111     0.353100     12.01000 ; qtot 2.231
  1112   HC    68   LEU    HG 1112    -0.036100      1.00800 ; qtot 2.195
  1113   CT    68   LEU   CD1 1113    -0.412100     12.01000 ; qtot 1.783
  1114   HC    68   LEU  HD11 1114     0.100000      1.00800 ; qtot 1.883
  1115   HC    68   LEU  HD12 1115     0.100000      1.00800 ; qtot 1.983
  1116   HC    68   LEU  HD13 1116     0.100000      1.00800 ; qtot 2.083
  1117   CT    68   LEU   CD2 1117    -0.412100     12.01000 ; qtot 1.671
  1118   HC    68   LEU  HD21 1118     0.100000      1.00800 ; qtot 1.771
  1119   HC    68   LEU  HD22 1119     0.100000      1.00800 ; qtot 1.871
  1120   HC    68   LEU  HD23 1120     0.100000      1.00800 ; qtot 1.971
  1121    C    68   LEU     C 1121     0.597300     12.01000 ; qtot 2.568
  1122    O    68   LEU     O 1122    -0.567900     16.00000 ; qtot 2.000
  1123    N    69   CYX     N 1123    -0.415700     14.01000 ; qtot 1.584
  1124    H    69   CYX     H 1124     0.271900      1.00800 ; qtot 1.856
  1125   CT    69   CYX    CA 1125     0.042900     12.01000 ; qtot 1.899
  1126   H1    69   CYX    HA 1126     0.076600      1.00800 ; qtot 1.976
  1127   CT    69   CYX    CB 1127    -0.079000     12.01000 ; qtot 1.897
  1128   H1    69   CYX   HB2 1128     0.091000      1.00800 ; qtot 1.988
  1129   H1    69   CYX   HB3 1129     0.091000      1.00800 ; qtot 2.079
  1130    S    69   CYX    SG 1130    -0.108100     32.06000 ; qtot 1.971
  1131    C    69   CYX     C 1131     0.597300     12.01000 ; qtot 2.568
  1132    O    69   CYX     O 1132    -0.567900     16.00000 ; qtot 2.000
  1133    N    70   THR     N 1133    -0.415700     14.01000 ; qtot 1.584
  1134    H    70   THR     H 1134     0.271900      1.00800 ; qtot 1.856
  1135   CT    70   THR    CA 1135    -0.038900     12.01000 ; qtot 1.817
  1136   H1    70   THR    HA 1136     0.100700      1.00800 ; qtot 1.918
  1137   CT    70   THR    CB 1137     0.365400     12.01000 ; qtot 2.283
  1138   H1    70   THR    HB 1138     0.004300      1.00800 ; qtot 2.288
  1139   CT    70   THR   CG2 1139    -0.243800     12.01000 ; qtot 2.044
  1140   HC    70   THR  HG21 1140     0.064200      1.00800 ; qtot 2.108
  1141   HC    70   THR  HG22 1141     0.064200      1.00800 ; qtot 2.172
  1142   HC    70   THR  HG23 1142     0.064200      1.00800 ; qtot 2.236
  1143   OH    70   THR   OG1 1143    -0.676100     16.00000 ; qtot 1.560
  1144   HO    70   THR   HG1 1144     0.410200      1.00800 ; qtot 1.971
  1145    C    70   THR     C 1145     0.597300     12.01000 ; qtot 2.568
  1146    O    70   THR     O 1146    -0.567900     16.00000 ; qtot 2.000
  1147    N    71   ARG     N 1147    -0.347900     14.01000 ; qtot 1.652
  1148    H    71   ARG     H 1148     0.274700      1.00800 ; qtot 1.927
  1149   CT    71   ARG    CA 1149    -0.263700     12.01000 ; qtot 1.663
  1150   H1    71   ARG    HA 1150     0.156000      1.00800 ; qtot 1.819
  1151   CT    71   ARG    CB 1151    -0.000700     12.01000 ; qtot 1.818
  1152   HC    71   ARG   HB2 1152     0.032700      1.00800 ; qtot 1.851
  1153   HC    71   ARG   HB3 1153     0.032700      1.00800 ; qtot 1.884
  1154   CT    71   ARG    CG 1154     0.039000     12.01000 ; qtot 1.923
  1155   HC    71   ARG   HG2 1155     0.028500      1.00800 ; qtot 1.951
  1156   HC    71   ARG   HG3 1156     0.028500      1.00800 ; qtot 1.980
  1157   CT    71   ARG    CD 1157     0.048600     12.01000 ; qtot 2.028
  1158   H1    71   ARG   HD2 1158     0.068700      1.00800 ; qtot 2.097
  1159   H1    71   ARG   HD3 1159     0.068700      1.00800 ; qtot 2.166
  1160   N2    71   ARG    NE 1160    -0.529500     14.01000 ; qtot 1.636
  1161    H    71   ARG    HE 1161     0.345600      1.00800 ; qtot 1.982
  1162   CA    71   ARG    CZ 1162     0.807600     12.01000 ; qtot 2.789
  1163   N2    71   ARG   NH1 1163    -0.862700     14.01000 ; qtot 1.927
  1164    H    71   ARG  HH11 1164     0.447800      1.00800 ; qtot 2.375
  1165    H    71   ARG  HH12 1165     0.447800      1.00800 ; qtot 2.822
  1166   N2    71   ARG   NH2 1166    -0.862700     14.01000 ; qtot 1.960
  1167    H    71   ARG  HH21 1167     0.447800      1.00800 ; qtot 2.407
  1168    H    71   ARG  HH22 1168     0.447800      1.00800 ; qtot 2.855
  1169    C    71   ARG     C 1169     0.734100     12.01000 ; qtot 3.589
  1170    O    71   ARG     O 1170    -0.589400     16.00000 ; qtot 3.000
  1171    N    72   SER     N 1171    -0.415700     14.01000 ; qtot 2.584
  1172    H    72   SER     H 1172     0.271900      1.00800 ; qtot 2.856
  1173   CT    72   SER    CA 1173    -0.024900     12.01000 ; qtot 2.831
  1174   H1    72   SER    HA 1174     0.084300      1.00800 ; qtot 2.916
  1175   CT    72   SER    CB 1175     0.211700     12.01000 ; qtot 3.127
  1176   H1    72   SER   HB2 1176     0.035200      1.00800 ; qtot 3.162
  1177   H1    72   SER   HB3 1177     0.035200      1.00800 ; qtot 3.198
  1178   OH    72   SER    OG 1178    -0.654600     16.00000 ; qtot 2.543
  1179   HO    72   SER    HG 1179     0.427500      1.00800 ; qtot 2.971
  1180    C    72   SER     C 1180     0.597300     12.01000 ; qtot 3.568
  1181    O    72   SER     O 1181    -0.567900     16.00000 ; qtot 3.000
  1182    N    73   GLY     N 1182    -0.415700     14.01000 ; qtot 2.584
  1183    H    73   GLY     H 1183     0.271900      1.00800 ; qtot 2.856
  1184   CT    73   GLY    CA 1184    -0.025200     12.01000 ; qtot 2.831
  1185   H1    73   GLY   HA2 1185     0.069800      1.00800 ; qtot 2.901
  1186   H1    73   GLY   HA3 1186     0.069800      1.00800 ; qtot 2.971
  1187    C    73   GLY     C 1187     0.597300     12.01000 ; qtot 3.568
  1188    O    73   GLY     O 1188    -0.567900     16.00000 ; qtot 3.000
  1189    N    74   ASN     N 1189    -0.415700     14.01000 ; qtot 2.584
  1190    H    74   ASN     H 1190     0.271900      1.00800 ; qtot 2.856
  1191   CT    74   ASN    CA 1191     0.014300     12.01000 ; qtot 2.870
  1192   H1    74   ASN    HA 1192     0.104800      1.00800 ; qtot 2.975
  1193   CT    74   ASN    CB 1193    -0.204100     12.01000 ; qtot 2.771
  1194   HC    74   ASN   HB2 1194     0.079700      1.00800 ; qtot 2.851
  1195   HC    74   ASN   HB3 1195     0.079700      1.00800 ; qtot 2.931
  1196    C    74   ASN    CG 1196     0.713000     12.01000 ; qtot 3.644
  1197    O    74   ASN   OD1 1197    -0.593100     16.00000 ; qtot 3.050
  1198    N    74   ASN   ND2 1198    -0.919100     14.01000 ; qtot 2.131
  1199    H    74   ASN  HD21 1199     0.419600      1.00800 ; qtot 2.551
  1200    H    74   ASN  HD22 1200     0.419600      1.00800 ; qtot 2.971
  1201    C    74   ASN     C 1201     0.597300     12.01000 ; qtot 3.568
  1202    O    74   ASN     O 1202    -0.567900     16.00000 ; qtot 3.000
  1203    N    75   GLU     N 1203    -0.516300     14.01000 ; qtot 2.484
  1204    H    75   GLU     H 1204     0.293600      1.00800 ; qtot 2.777
  1205   CT    75   GLU    CA 1205     0.039700     12.01000 ; qtot 2.817
  1206   H1    75   GLU    HA 1206     0.110500      1.00800 ; qtot 2.927
  1207   CT    75   GLU    CB 1207     0.056000     12.01000 ; qtot 2.983
  1208   HC    75   GLU   HB2 1208    -0.017300      1.00800 ; qtot 2.966
  1209   HC    75   GLU   HB3 1209    -0.017300      1.00800 ; qtot 2.949
  1210   CT    75   GLU    CG 1210     0.013600     12.01000 ; qtot 2.962
  1211   HC    75   GLU   HG2 1211    -0.042500      1.00800 ; qtot 2.920
  1212   HC    75   GLU   HG3 1212    -0.042500      1.00800 ; qtot 2.877
  1213    C    75   GLU    CD 1213     0.805400     12.01000 ; qtot 3.683
  1214   O2    75   GLU   OE1 1214    -0.818800     16.00000 ; qtot 2.864
  1215   O2    75   GLU   OE2 1215    -0.818800     16.00000 ; qtot 2.045
  1216    C    75   GLU     C 1216     0.536600     12.01000 ; qtot 2.582
  1217    O    75   GLU     O 1217    -0.581900     16.00000 ; qtot 2.000
  1218    N    76   ASP     N 1218    -0.516300     14.01000 ; qtot 1.484
  1219    H    76   ASP     H 1219     0.293600      1.00800 ; qtot 1.777
  1220   CT    76   ASP    CA 1220     0.038100     12.01000 ; qtot 1.815
  1221   H1    76   ASP    HA 1221     0.088000      1.00800 ; qtot 1.903
  1222   CT    76   ASP    CB 1222    -0.030300     12.01000 ; qtot 1.873
  1223   HC    76   ASP   HB2 1223    -0.012200      1.00800 ; qtot 1.861
  1224   HC    76   ASP   HB3 1224    -0.012200      1.00800 ; qtot 1.849
  1225    C    76   ASP    CG 1225     0.799400     12.01000 ; qtot 2.648
  1226   O2    76   ASP   OD1 1226    -0.801400     16.00000 ; qtot 1.847
  1227   O2    76   ASP   OD2 1227    -0.801400     16.00000 ; qtot 1.045
  1228    C    76   ASP     C 1228     0.536600     12.01000 ; qtot 1.582
  1229    O    76   ASP     O 1229    -0.581900     16.00000 ; qtot 1.000
  1230    N    77   GLU     N 1230    -0.516300     14.01000 ; qtot 0.484
  1231    H    77   GLU     H 1231     0.293600      1.00800 ; qtot 0.777
  1232   CT    77   GLU    CA 1232     0.039700     12.01000 ; qtot 0.817
  1233   H1    77   GLU    HA 1233     0.110500      1.00800 ; qtot 0.927
  1234   CT    77   GLU    CB 1234     0.056000     12.01000 ; qtot 0.983
  1235   HC    77   GLU   HB2 1235    -0.017300      1.00800 ; qtot 0.966
  1236   HC    77   GLU   HB3 1236    -0.017300      1.00800 ; qtot 0.949
  1237   CT    77   GLU    CG 1237     0.013600     12.01000 ; qtot 0.962
  1238   HC    77   GLU   HG2 1238    -0.042500      1.00800 ; qtot 0.920
  1239   HC    77   GLU   HG3 1239    -0.042500      1.00800 ; qtot 0.877
  1240    C    77   GLU    CD 1240     0.805400     12.01000 ; qtot 1.683
  1241   O2    77   GLU   OE1 1241    -0.818800     16.00000 ; qtot 0.864
  1242   O2    77   GLU   OE2 1242    -0.818800     16.00000 ; qtot 0.045
  1243    C    77   GLU     C 1243     0.536600     12.01000 ; qtot 0.582
  1244    O    77   GLU     O 1244    -0.581900     16.00000 ; qtot -0.000
  1245    N    78   PHE     N 1245    -0.415700     14.01000 ; qtot -0.416
  1246    H    78   PHE     H 1246     0.271900      1.00800 ; qtot -0.144
  1247   CT    78   PHE    CA 1247    -0.002400     12.01000 ; qtot -0.146
  1248   H1    78   PHE    HA 1248     0.097800      1.00800 ; qtot -0.048
  1249   CT    78   PHE    CB 1249    -0.034300     12.01000 ; qtot -0.083
  1250   HC    78   PHE   HB2 1250     0.029500      1.00800 ; qtot -0.053
  1251   HC    78   PHE   HB3 1251     0.029500      1.00800 ; qtot -0.024
  1252   CA    78   PHE    CG 1252     0.011800     12.01000 ; qtot -0.012
  1253   CA    78   PHE   CD1 1253    -0.125600     12.01000 ; qtot -0.138
  1254   HA    78   PHE   HD1 1254     0.133000      1.00800 ; qtot -0.005
  1255   CA    78   PHE   CE1 1255    -0.170400     12.01000 ; qtot -0.175
  1256   HA    78   PHE   HE1 1256     0.143000      1.00800 ; qtot -0.032
  1257   CA    78   PHE    CZ 1257    -0.107200     12.01000 ; qtot -0.139
  1258   HA    78   PHE    HZ 1258     0.129700      1.00800 ; qtot -0.009
  1259   CA    78   PHE   CE2 1259    -0.170400     12.01000 ; qtot -0.180
  1260   HA    78   PHE   HE2 1260     0.143000      1.00800 ; qtot -0.037
  1261   CA    78   PHE   CD2 1261    -0.125600     12.01000 ; qtot -0.162
  1262   HA    78   PHE   HD2 1262     0.133000      1.00800 ; qtot -0.029
  1263    C    78   PHE     C 1263     0.597300     12.01000 ; qtot 0.568
  1264    O    78   PHE     O 1264    -0.567900     16.00000 ; qtot -0.000
  1265    N    79   ARG     N 1265    -0.347900     14.01000 ; qtot -0.348
  1266    H    79   ARG     H 1266     0.274700      1.00800 ; qtot -0.073
  1267   CT    79   ARG    CA 1267    -0.263700     12.01000 ; qtot -0.337
  1268   H1    79   ARG    HA 1268     0.156000      1.00800 ; qtot -0.181
  1269   CT    79   ARG    CB 1269    -0.000700     12.01000 ; qtot -0.182
  1270   HC    79   ARG   HB2 1270     0.032700      1.00800 ; qtot -0.149
  1271   HC    79   ARG   HB3 1271     0.032700      1.00800 ; qtot -0.116
  1272   CT    79   ARG    CG 1272     0.039000     12.01000 ; qtot -0.077
  1273   HC    79   ARG   HG2 1273     0.028500      1.00800 ; qtot -0.049
  1274   HC    79   ARG   HG3 1274     0.028500      1.00800 ; qtot -0.020
  1275   CT    79   ARG    CD 1275     0.048600     12.01000 ; qtot 0.028
  1276   H1    79   ARG   HD2 1276     0.068700      1.00800 ; qtot 0.097
  1277   H1    79   ARG   HD3 1277     0.068700      1.00800 ; qtot 0.166
  1278   N2    79   ARG    NE 1278    -0.529500     14.01000 ; qtot -0.364
  1279    H    79   ARG    HE 1279     0.345600      1.00800 ; qtot -0.018
  1280   CA    79   ARG    CZ 1280     0.807600     12.01000 ; qtot 0.789
  1281   N2    79   ARG   NH1 1281    -0.862700     14.01000 ; qtot -0.073
  1282    H    79   ARG  HH11 1282     0.447800      1.00800 ; qtot 0.375
  1283    H    79   ARG  HH12 1283     0.447800      1.00800 ; qtot 0.822
  1284   N2    79   ARG   NH2 1284    -0.862700     14.01000 ; qtot -0.040
  1285    H    79   ARG  HH21 1285     0.447800      1.00800 ; qtot 0.407
  1286    H    79   ARG  HH22 1286     0.447800      1.00800 ; qtot 0.855
  1287    C    79   ARG     C 1287     0.734100     12.01000 ; qtot 1.589
  1288    O    79   ARG     O 1288    -0.589400     16.00000 ; qtot 1.000
  1289    N    80   ASN     N 1289    -0.415700     14.01000 ; qtot 0.584
  1290    H    80   ASN     H 1290     0.271900      1.00800 ; qtot 0.856
  1291   CT    80   ASN    CA 1291     0.014300     12.01000 ; qtot 0.870
  1292   H1    80   ASN    HA 1292     0.104800      1.00800 ; qtot 0.975
  1293   CT    80   ASN    CB 1293    -0.204100     12.01000 ; qtot 0.771
  1294   HC    80   ASN   HB2 1294     0.079700      1.00800 ; qtot 0.851
  1295   HC    80   ASN   HB3 1295     0.079700      1.00800 ; qtot 0.931
  1296    C    80   ASN    CG 1296     0.713000     12.01000 ; qtot 1.644
  1297    O    80   ASN   OD1 1297    -0.593100     16.00000 ; qtot 1.050
  1298    N    80   ASN   ND2 1298    -0.919100     14.01000 ; qtot 0.131
  1299    H    80   ASN  HD21 1299     0.419600      1.00800 ; qtot 0.551
  1300    H    80   ASN  HD22 1300     0.419600      1.00800 ; qtot 0.971
  1301    C    80   ASN     C 1301     0.597300     12.01000 ; qtot 1.568
  1302    O    80   ASN     O 1302    -0.567900     16.00000 ; qtot 1.000
  1303    N    81   MET     N 1303    -0.415700     14.01000 ; qtot 0.584
  1304    H    81   MET     H 1304     0.271900      1.00800 ; qtot 0.856
  1305   CT    81   MET    CA 1305    -0.023700     12.01000 ; qtot 0.832
  1306   H1    81   MET    HA 1306     0.088000      1.00800 ; qtot 0.920
  1307   CT    81   MET    CB 1307     0.034200     12.01000 ; qtot 0.955
  1308   HC    81   MET   HB2 1308     0.024100      1.00800 ; qtot 0.979
  1309   HC    81   MET   HB3 1309     0.024100      1.00800 ; qtot 1.003
  1310   CT    81   MET    CG 1310     0.001800     12.01000 ; qtot 1.005
  1311   H1    81   MET   HG2 1311     0.044000      1.00800 ; qtot 1.049
  1312   H1    81   MET   HG3 1312     0.044000      1.00800 ; qtot 1.093
  1313    S    81   MET    SD 1313    -0.273700     32.06000 ; qtot 0.819
  1314   CT    81   MET    CE 1314    -0.053600     12.01000 ; qtot 0.765
  1315   H1    81   MET   HE1 1315     0.068400      1.00800 ; qtot 0.834
  1316   H1    81   MET   HE2 1316     0.068400      1.00800 ; qtot 0.902
  1317   H1    81   MET   HE3 1317     0.068400      1.00800 ; qtot 0.971
  1318    C    81   MET     C 1318     0.597300     12.01000 ; qtot 1.568
  1319    O    81   MET     O 1319    -0.567900     16.00000 ; qtot 1.000
  1320    N    82   VAL     N 1320    -0.415700     14.01000 ; qtot 0.584
  1321    H    82   VAL     H 1321     0.271900      1.00800 ; qtot 0.856
  1322   CT    82   VAL    CA 1322    -0.087500     12.01000 ; qtot 0.769
  1323   H1    82   VAL    HA 1323     0.096900      1.00800 ; qtot 0.866
  1324   CT    82   VAL    CB 1324     0.298500     12.01000 ; qtot 1.164
  1325   HC    82   VAL    HB 1325    -0.029700      1.00800 ; qtot 1.134
  1326   CT    82   VAL   CG1 1326    -0.319200     12.01000 ; qtot 0.815
  1327   HC    82   VAL  HG11 1327     0.079100      1.00800 ; qtot 0.894
  1328   HC    82   VAL  HG12 1328     0.079100      1.00800 ; qtot 0.973
  1329   HC    82   VAL  HG13 1329     0.079100      1.00800 ; qtot 1.052
  1330   CT    82   VAL   CG2 1330    -0.319200     12.01000 ; qtot 0.733
  1331   HC    82   VAL  HG21 1331     0.079100      1.00800 ; qtot 0.812
  1332   HC    82   VAL  HG22 1332     0.079100      1.00800 ; qtot 0.891
  1333   HC    82   VAL  HG23 1333     0.079100      1.00800 ; qtot 0.971
  1334    C    82   VAL     C 1334     0.597300     12.01000 ; qtot 1.568
  1335    O    82   VAL     O 1335    -0.567900     16.00000 ; qtot 1.000
  1336    N    83   THR     N 1336    -0.415700     14.01000 ; qtot 0.584
  1337    H    83   THR     H 1337     0.271900      1.00800 ; qtot 0.856
  1338   CT    83   THR    CA 1338    -0.038900     12.01000 ; qtot 0.817
  1339   H1    83   THR    HA 1339     0.100700      1.00800 ; qtot 0.918
  1340   CT    83   THR    CB 1340     0.365400     12.01000 ; qtot 1.283
  1341   H1    83   THR    HB 1341     0.004300      1.00800 ; qtot 1.288
  1342   CT    83   THR   CG2 1342    -0.243800     12.01000 ; qtot 1.044
  1343   HC    83   THR  HG21 1343     0.064200      1.00800 ; qtot 1.108
  1344   HC    83   THR  HG22 1344     0.064200      1.00800 ; qtot 1.172
  1345   HC    83   THR  HG23 1345     0.064200      1.00800 ; qtot 1.236
  1346   OH    83   THR   OG1 1346    -0.676100     16.00000 ; qtot 0.560
  1347   HO    83   THR   HG1 1347     0.410200      1.00800 ; qtot 0.971
  1348    C    83   THR     C 1348     0.597300     12.01000 ; qtot 1.568
  1349    O    83   THR     O 1349    -0.567900     16.00000 ; qtot 1.000
  1350    N    84   ARG     N 1350    -0.347900     14.01000 ; qtot 0.652
  1351    H    84   ARG     H 1351     0.274700      1.00800 ; qtot 0.927
  1352   CT    84   ARG    CA 1352    -0.263700     12.01000 ; qtot 0.663
  1353   H1    84   ARG    HA 1353     0.156000      1.00800 ; qtot 0.819
  1354   CT    84   ARG    CB 1354    -0.000700     12.01000 ; qtot 0.818
  1355   HC    84   ARG   HB2 1355     0.032700      1.00800 ; qtot 0.851
  1356   HC    84   ARG   HB3 1356     0.032700      1.00800 ; qtot 0.884
  1357   CT    84   ARG    CG 1357     0.039000     12.01000 ; qtot 0.923
  1358   HC    84   ARG   HG2 1358     0.028500      1.00800 ; qtot 0.951
  1359   HC    84   ARG   HG3 1359     0.028500      1.00800 ; qtot 0.980
  1360   CT    84   ARG    CD 1360     0.048600     12.01000 ; qtot 1.028
  1361   H1    84   ARG   HD2 1361     0.068700      1.00800 ; qtot 1.097
  1362   H1    84   ARG   HD3 1362     0.068700      1.00800 ; qtot 1.166
  1363   N2    84   ARG    NE 1363    -0.529500     14.01000 ; qtot 0.636
  1364    H    84   ARG    HE 1364     0.345600      1.00800 ; qtot 0.982
  1365   CA    84   ARG    CZ 1365     0.807600     12.01000 ; qtot 1.789
  1366   N2    84   ARG   NH1 1366    -0.862700     14.01000 ; qtot 0.927
  1367    H    84   ARG  HH11 1367     0.447800      1.00800 ; qtot 1.375
  1368    H    84   ARG  HH12 1368     0.447800      1.00800 ; qtot 1.822
  1369   N2    84   ARG   NH2 1369    -0.862700     14.01000 ; qtot 0.960
  1370    H    84   ARG  HH21 1370     0.447800      1.00800 ; qtot 1.407
  1371    H    84   ARG  HH22 1371     0.447800      1.00800 ; qtot 1.855
  1372    C    84   ARG     C 1372     0.734100     12.01000 ; qtot 2.589
  1373    O    84   ARG     O 1373    -0.589400     16.00000 ; qtot 2.000
  1374    N    85   CYX     N 1374    -0.415700     14.01000 ; qtot 1.584
  1375    H    85   CYX     H 1375     0.271900      1.00800 ; qtot 1.856
  1376   CT    85   CYX    CA 1376     0.042900     12.01000 ; qtot 1.899
  1377   H1    85   CYX    HA 1377     0.076600      1.00800 ; qtot 1.976
  1378   CT    85   CYX    CB 1378    -0.079000     12.01000 ; qtot 1.897
  1379   H1    85   CYX   HB2 1379     0.091000      1.00800 ; qtot 1.988
  1380   H1    85   CYX   HB3 1380     0.091000      1.00800 ; qtot 2.079
  1381    S    85   CYX    SG 1381    -0.108100     32.06000 ; qtot 1.971
  1382    C    85   CYX     C 1382     0.597300     12.01000 ; qtot 2.568
  1383    O    85   CYX     O 1383    -0.567900     16.00000 ; qtot 2.000
  1384    N    86   ASN     N 1384    -0.415700     14.01000 ; qtot 1.584
  1385    H    86   ASN     H 1385     0.271900      1.00800 ; qtot 1.856
  1386   CT    86   ASN    CA 1386     0.014300     12.01000 ; qtot 1.870
  1387   H1    86   ASN    HA 1387     0.104800      1.00800 ; qtot 1.975
  1388   CT    86   ASN    CB 1388    -0.204100     12.01000 ; qtot 1.771
  1389   HC    86   ASN   HB2 1389     0.079700      1.00800 ; qtot 1.851
  1390   HC    86   ASN   HB3 1390     0.079700      1.00800 ; qtot 1.931
  1391    C    86   ASN    CG 1391     0.713000     12.01000 ; qtot 2.644
  1392    O    86   ASN   OD1 1392    -0.593100     16.00000 ; qtot 2.050
  1393    N    86   ASN   ND2 1393    -0.919100     14.01000 ; qtot 1.131
  1394    H    86   ASN  HD21 1394     0.419600      1.00800 ; qtot 1.551
  1395    H    86   ASN  HD22 1395     0.419600      1.00800 ; qtot 1.971
  1396    C    86   ASN     C 1396     0.597300     12.01000 ; qtot 2.568
  1397    O    86   ASN     O 1397    -0.567900     16.00000 ; qtot 2.000
  1398    N    87   ASN     N 1398    -0.415700     14.01000 ; qtot 1.584
  1399    H    87   ASN     H 1399     0.271900      1.00800 ; qtot 1.856
  1400   CT    87   ASN    CA 1400     0.014300     12.01000 ; qtot 1.870
  1401   H1    87   ASN    HA 1401     0.104800      1.00800 ; qtot 1.975
  1402   CT    87   ASN    CB 1402    -0.204100     12.01000 ; qtot 1.771
  1403   HC    87   ASN   HB2 1403     0.079700      1.00800 ; qtot 1.851
  1404   HC    87   ASN   HB3 1404     0.079700      1.00800 ; qtot 1.931
  1405    C    87   ASN    CG 1405     0.713000     12.01000 ; qtot 2.644
  1406    O    87   ASN   OD1 1406    -0.593100     16.00000 ; qtot 2.050
  1407    N    87   ASN   ND2 1407    -0.919100     14.01000 ; qtot 1.131
  1408    H    87   ASN  HD21 1408     0.419600      1.00800 ; qtot 1.551
  1409    H    87   ASN  HD22 1409     0.419600      1.00800 ; qtot 1.971
  1410    C    87   ASN     C 1410     0.597300     12.01000 ; qtot 2.568
  1411    O    87   ASN     O 1411    -0.567900     16.00000 ; qtot 2.000
  1412    N    88   VAL     N 1412    -0.415700     14.01000 ; qtot 1.584
  1413    H    88   VAL     H 1413     0.271900      1.00800 ; qtot 1.856
  1414   CT    88   VAL    CA 1414    -0.087500     12.01000 ; qtot 1.769
  1415   H1    88   VAL    HA 1415     0.096900      1.00800 ; qtot 1.866
  1416   CT    88   VAL    CB 1416     0.298500     12.01000 ; qtot 2.164
  1417   HC    88   VAL    HB 1417    -0.029700      1.00800 ; qtot 2.134
  1418   CT    88   VAL   CG1 1418    -0.319200     12.01000 ; qtot 1.815
  1419   HC    88   VAL  HG11 1419     0.079100      1.00800 ; qtot 1.894
  1420   HC    88   VAL  HG12 1420     0.079100      1.00800 ; qtot 1.973
  1421   HC    88   VAL  HG13 1421     0.079100      1.00800 ; qtot 2.052
  1422   CT    88   VAL   CG2 1422    -0.319200     12.01000 ; qtot 1.733
  1423   HC    88   VAL  HG21 1423     0.079100      1.00800 ; qtot 1.812
  1424   HC    88   VAL  HG22 1424     0.079100      1.00800 ; qtot 1.891
  1425   HC    88   VAL  HG23 1425     0.079100      1.00800 ; qtot 1.971
  1426    C    88   VAL     C 1426     0.597300     12.01000 ; qtot 2.568
  1427    O    88   VAL     O 1427    -0.567900     16.00000 ; qtot 2.000
  1428    N    89   GLY     N 1428    -0.415700     14.01000 ; qtot 1.584
  1429    H    89   GLY     H 1429     0.271900      1.00800 ; qtot 1.856
  1430   CT    89   GLY    CA 1430    -0.025200     12.01000 ; qtot 1.831
  1431   H1    89   GLY   HA2 1431     0.069800      1.00800 ; qtot 1.901
  1432   H1    89   GLY   HA3 1432     0.069800      1.00800 ; qtot 1.971
  1433    C    89   GLY     C 1433     0.597300     12.01000 ; qtot 2.568
  1434    O    89   GLY     O 1434    -0.567900     16.00000 ; qtot 2.000
  1435    N    90   VAL     N 1435    -0.415700     14.01000 ; qtot 1.584
  1436    H    90   VAL     H 1436     0.271900      1.00800 ; qtot 1.856
  1437   CT    90   VAL    CA 1437    -0.087500     12.01000 ; qtot 1.769
  1438   H1    90   VAL    HA 1438     0.096900      1.00800 ; qtot 1.866
  1439   CT    90   VAL    CB 1439     0.298500     12.01000 ; qtot 2.164
  1440   HC    90   VAL    HB 1440    -0.029700      1.00800 ; qtot 2.134
  1441   CT    90   VAL   CG1 1441    -0.319200     12.01000 ; qtot 1.815
  1442   HC    90   VAL  HG11 1442     0.079100      1.00800 ; qtot 1.894
  1443   HC    90   VAL  HG12 1443     0.079100      1.00800 ; qtot 1.973
  1444   HC    90   VAL  HG13 1444     0.079100      1.00800 ; qtot 2.052
  1445   CT    90   VAL   CG2 1445    -0.319200     12.01000 ; qtot 1.733
  1446   HC    90   VAL  HG21 1446     0.079100      1.00800 ; qtot 1.812
  1447   HC    90   VAL  HG22 1447     0.079100      1.00800 ; qtot 1.891
  1448   HC    90   VAL  HG23 1448     0.079100      1.00800 ; qtot 1.971
  1449    C    90   VAL     C 1449     0.597300     12.01000 ; qtot 2.568
  1450    O    90   VAL     O 1450    -0.567900     16.00000 ; qtot 2.000
  1451    N    91   ARG     N 1451    -0.347900     14.01000 ; qtot 1.652
  1452    H    91   ARG     H 1452     0.274700      1.00800 ; qtot 1.927
  1453   CT    91   ARG    CA 1453    -0.263700     12.01000 ; qtot 1.663
  1454   H1    91   ARG    HA 1454     0.156000      1.00800 ; qtot 1.819
  1455   CT    91   ARG    CB 1455    -0.000700     12.01000 ; qtot 1.818
  1456   HC    91   ARG   HB2 1456     0.032700      1.00800 ; qtot 1.851
  1457   HC    91   ARG   HB3 1457     0.032700      1.00800 ; qtot 1.884
  1458   CT    91   ARG    CG 1458     0.039000     12.01000 ; qtot 1.923
  1459   HC    91   ARG   HG2 1459     0.028500      1.00800 ; qtot 1.951
  1460   HC    91   ARG   HG3 1460     0.028500      1.00800 ; qtot 1.980
  1461   CT    91   ARG    CD 1461     0.048600     12.01000 ; qtot 2.028
  1462   H1    91   ARG   HD2 1462     0.068700      1.00800 ; qtot 2.097
  1463   H1    91   ARG   HD3 1463     0.068700      1.00800 ; qtot 2.166
  1464   N2    91   ARG    NE 1464    -0.529500     14.01000 ; qtot 1.636
  1465    H    91   ARG    HE 1465     0.345600      1.00800 ; qtot 1.982
  1466   CA    91   ARG    CZ 1466     0.807600     12.01000 ; qtot 2.789
  1467   N2    91   ARG   NH1 1467    -0.862700     14.01000 ; qtot 1.927
  1468    H    91   ARG  HH11 1468     0.447800      1.00800 ; qtot 2.375
  1469    H    91   ARG  HH12 1469     0.447800      1.00800 ; qtot 2.822
  1470   N2    91   ARG   NH2 1470    -0.862700     14.01000 ; qtot 1.960
  1471    H    91   ARG  HH21 1471     0.447800      1.00800 ; qtot 2.407
  1472    H    91   ARG  HH22 1472     0.447800      1.00800 ; qtot 2.855
  1473    C    91   ARG     C 1473     0.734100     12.01000 ; qtot 3.589
  1474    O    91   ARG     O 1474    -0.589400     16.00000 ; qtot 3.000
  1475    N    92   ILE     N 1475    -0.415700     14.01000 ; qtot 2.584
  1476    H    92   ILE     H 1476     0.271900      1.00800 ; qtot 2.856
  1477   CT    92   ILE    CA 1477    -0.059700     12.01000 ; qtot 2.796
  1478   H1    92   ILE    HA 1478     0.086900      1.00800 ; qtot 2.883
  1479   CT    92   ILE    CB 1479     0.130300     12.01000 ; qtot 3.014
  1480   HC    92   ILE    HB 1480     0.018700      1.00800 ; qtot 3.032
  1481   CT    92   ILE   CG2 1481    -0.320400     12.01000 ; qtot 2.712
  1482   HC    92   ILE  HG21 1482     0.088200      1.00800 ; qtot 2.800
  1483   HC    92   ILE  HG22 1483     0.088200      1.00800 ; qtot 2.888
  1484   HC    92   ILE  HG23 1484     0.088200      1.00800 ; qtot 2.977
  1485   CT    92   ILE   CG1 1485    -0.043000     12.01000 ; qtot 2.934
  1486   HC    92   ILE  HG12 1486     0.023600      1.00800 ; qtot 2.957
  1487   HC    92   ILE  HG13 1487     0.023600      1.00800 ; qtot 2.981
  1488   CT    92   ILE   CD1 1488    -0.066000     12.01000 ; qtot 2.915
  1489   HC    92   ILE  HD11 1489     0.018600      1.00800 ; qtot 2.933
  1490   HC    92   ILE  HD12 1490     0.018600      1.00800 ; qtot 2.952
  1491   HC    92   ILE  HD13 1491     0.018600      1.00800 ; qtot 2.971
  1492    C    92   ILE     C 1492     0.597300     12.01000 ; qtot 3.568
  1493    O    92   ILE     O 1493    -0.567900     16.00000 ; qtot 3.000
  1494    N    93   TYR     N 1494    -0.415700     14.01000 ; qtot 2.584
  1495    H    93   TYR     H 1495     0.271900      1.00800 ; qtot 2.856
  1496   CT    93   TYR    CA 1496    -0.001400     12.01000 ; qtot 2.855
  1497   H1    93   TYR    HA 1497     0.087600      1.00800 ; qtot 2.942
  1498   CT    93   TYR    CB 1498    -0.015200     12.01000 ; qtot 2.927
  1499   HC    93   TYR   HB2 1499     0.029500      1.00800 ; qtot 2.957
  1500   HC    93   TYR   HB3 1500     0.029500      1.00800 ; qtot 2.986
  1501   CA    93   TYR    CG 1501    -0.001100     12.01000 ; qtot 2.985
  1502   CA    93   TYR   CD1 1502    -0.190600     12.01000 ; qtot 2.794
  1503   HA    93   TYR   HD1 1503     0.169900      1.00800 ; qtot 2.964
  1504   CA    93   TYR   CE1 1504    -0.234100     12.01000 ; qtot 2.730
  1505   HA    93   TYR   HE1 1505     0.165600      1.00800 ; qtot 2.896
  1506    C    93   TYR    CZ 1506     0.322600     12.01000 ; qtot 3.218
  1507   OH    93   TYR    OH 1507    -0.557900     16.00000 ; qtot 2.661
  1508   HO    93   TYR    HH 1508     0.399200      1.00800 ; qtot 3.060
  1509   CA    93   TYR   CE2 1509    -0.234100     12.01000 ; qtot 2.826
  1510   HA    93   TYR   HE2 1510     0.165600      1.00800 ; qtot 2.991
  1511   CA    93   TYR   CD2 1511    -0.190600     12.01000 ; qtot 2.801
  1512   HA    93   TYR   HD2 1512     0.169900      1.00800 ; qtot 2.971
  1513    C    93   TYR     C 1513     0.597300     12.01000 ; qtot 3.568
  1514    O    93   TYR     O 1514    -0.567900     16.00000 ; qtot 3.000
  1515    N    94   VAL     N 1515    -0.415700     14.01000 ; qtot 2.584
  1516    H    94   VAL     H 1516     0.271900      1.00800 ; qtot 2.856
  1517   CT    94   VAL    CA 1517    -0.087500     12.01000 ; qtot 2.769
  1518   H1    94   VAL    HA 1518     0.096900      1.00800 ; qtot 2.866
  1519   CT    94   VAL    CB 1519     0.298500     12.01000 ; qtot 3.164
  1520   HC    94   VAL    HB 1520    -0.029700      1.00800 ; qtot 3.134
  1521   CT    94   VAL   CG1 1521    -0.319200     12.01000 ; qtot 2.815
  1522   HC    94   VAL  HG11 1522     0.079100      1.00800 ; qtot 2.894
  1523   HC    94   VAL  HG12 1523     0.079100      1.00800 ; qtot 2.973
  1524   HC    94   VAL  HG13 1524     0.079100      1.00800 ; qtot 3.052
  1525   CT    94   VAL   CG2 1525    -0.319200     12.01000 ; qtot 2.733
  1526   HC    94   VAL  HG21 1526     0.079100      1.00800 ; qtot 2.812
  1527   HC    94   VAL  HG22 1527     0.079100      1.00800 ; qtot 2.891
  1528   HC    94   VAL  HG23 1528     0.079100      1.00800 ; qtot 2.971
  1529    C    94   VAL     C 1529     0.597300     12.01000 ; qtot 3.568
  1530    O    94   VAL     O 1530    -0.567900     16.00000 ; qtot 3.000
  1531    N    95   ASP     N 1531    -0.516300     14.01000 ; qtot 2.484
  1532    H    95   ASP     H 1532     0.293600      1.00800 ; qtot 2.777
  1533   CT    95   ASP    CA 1533     0.038100     12.01000 ; qtot 2.815
  1534   H1    95   ASP    HA 1534     0.088000      1.00800 ; qtot 2.903
  1535   CT    95   ASP    CB 1535    -0.030300     12.01000 ; qtot 2.873
  1536   HC    95   ASP   HB2 1536    -0.012200      1.00800 ; qtot 2.861
  1537   HC    95   ASP   HB3 1537    -0.012200      1.00800 ; qtot 2.849
  1538    C    95   ASP    CG 1538     0.799400     12.01000 ; qtot 3.648
  1539   O2    95   ASP   OD1 1539    -0.801400     16.00000 ; qtot 2.847
  1540   O2    95   ASP   OD2 1540    -0.801400     16.00000 ; qtot 2.045
  1541    C    95   ASP     C 1541     0.536600     12.01000 ; qtot 2.582
  1542    O    95   ASP     O 1542    -0.581900     16.00000 ; qtot 2.000
  1543    N    96   ALA     N 1543    -0.415700     14.01000 ; qtot 1.584
  1544    H    96   ALA     H 1544     0.271900      1.00800 ; qtot 1.856
  1545   CT    96   ALA    CA 1545     0.033700     12.01000 ; qtot 1.890
  1546   H1    96   ALA    HA 1546     0.082300      1.00800 ; qtot 1.972
  1547   CT    96   ALA    CB 1547    -0.182500     12.01000 ; qtot 1.790
  1548   HC    96   ALA   HB1 1548     0.060300      1.00800 ; qtot 1.850
  1549   HC    96   ALA   HB2 1549     0.060300      1.00800 ; qtot 1.910
  1550   HC    96   ALA   HB3 1550     0.060300      1.00800 ; qtot 1.971
  1551    C    96   ALA     C 1551     0.597300     12.01000 ; qtot 2.568
  1552    O    96   ALA     O 1552    -0.567900     16.00000 ; qtot 2.000
  1553    N    97   VAL     N 1553    -0.415700     14.01000 ; qtot 1.584
  1554    H    97   VAL     H 1554     0.271900      1.00800 ; qtot 1.856
  1555   CT    97   VAL    CA 1555    -0.087500     12.01000 ; qtot 1.769
  1556   H1    97   VAL    HA 1556     0.096900      1.00800 ; qtot 1.866
  1557   CT    97   VAL    CB 1557     0.298500     12.01000 ; qtot 2.164
  1558   HC    97   VAL    HB 1558    -0.029700      1.00800 ; qtot 2.134
  1559   CT    97   VAL   CG1 1559    -0.319200     12.01000 ; qtot 1.815
  1560   HC    97   VAL  HG11 1560     0.079100      1.00800 ; qtot 1.894
  1561   HC    97   VAL  HG12 1561     0.079100      1.00800 ; qtot 1.973
  1562   HC    97   VAL  HG13 1562     0.079100      1.00800 ; qtot 2.052
  1563   CT    97   VAL   CG2 1563    -0.319200     12.01000 ; qtot 1.733
  1564   HC    97   VAL  HG21 1564     0.079100      1.00800 ; qtot 1.812
  1565   HC    97   VAL  HG22 1565     0.079100      1.00800 ; qtot 1.891
  1566   HC    97   VAL  HG23 1566     0.079100      1.00800 ; qtot 1.971
  1567    C    97   VAL     C 1567     0.597300     12.01000 ; qtot 2.568
  1568    O    97   VAL     O 1568    -0.567900     16.00000 ; qtot 2.000
  1569    N    98   ILE     N 1569    -0.415700     14.01000 ; qtot 1.584
  1570    H    98   ILE     H 1570     0.271900      1.00800 ; qtot 1.856
  1571   CT    98   ILE    CA 1571    -0.059700     12.01000 ; qtot 1.796
  1572   H1    98   ILE    HA 1572     0.086900      1.00800 ; qtot 1.883
  1573   CT    98   ILE    CB 1573     0.130300     12.01000 ; qtot 2.014
  1574   HC    98   ILE    HB 1574     0.018700      1.00800 ; qtot 2.032
  1575   CT    98   ILE   CG2 1575    -0.320400     12.01000 ; qtot 1.712
  1576   HC    98   ILE  HG21 1576     0.088200      1.00800 ; qtot 1.800
  1577   HC    98   ILE  HG22 1577     0.088200      1.00800 ; qtot 1.888
  1578   HC    98   ILE  HG23 1578     0.088200      1.00800 ; qtot 1.977
  1579   CT    98   ILE   CG1 1579    -0.043000     12.01000 ; qtot 1.934
  1580   HC    98   ILE  HG12 1580     0.023600      1.00800 ; qtot 1.957
  1581   HC    98   ILE  HG13 1581     0.023600      1.00800 ; qtot 1.981
  1582   CT    98   ILE   CD1 1582    -0.066000     12.01000 ; qtot 1.915
  1583   HC    98   ILE  HD11 1583     0.018600      1.00800 ; qtot 1.933
  1584   HC    98   ILE  HD12 1584     0.018600      1.00800 ; qtot 1.952
  1585   HC    98   ILE  HD13 1585     0.018600      1.00800 ; qtot 1.971
  1586    C    98   ILE     C 1586     0.597300     12.01000 ; qtot 2.568
  1587    O    98   ILE     O 1587    -0.567900     16.00000 ; qtot 2.000
  1588    N    99   ASN     N 1588    -0.415700     14.01000 ; qtot 1.584
  1589    H    99   ASN     H 1589     0.271900      1.00800 ; qtot 1.856
  1590   CT    99   ASN    CA 1590     0.014300     12.01000 ; qtot 1.870
  1591   H1    99   ASN    HA 1591     0.104800      1.00800 ; qtot 1.975
  1592   CT    99   ASN    CB 1592    -0.204100     12.01000 ; qtot 1.771
  1593   HC    99   ASN   HB2 1593     0.079700      1.00800 ; qtot 1.851
  1594   HC    99   ASN   HB3 1594     0.079700      1.00800 ; qtot 1.931
  1595    C    99   ASN    CG 1595     0.713000     12.01000 ; qtot 2.644
  1596    O    99   ASN   OD1 1596    -0.593100     16.00000 ; qtot 2.050
  1597    N    99   ASN   ND2 1597    -0.919100     14.01000 ; qtot 1.131
  1598    H    99   ASN  HD21 1598     0.419600      1.00800 ; qtot 1.551
  1599    H    99   ASN  HD22 1599     0.419600      1.00800 ; qtot 1.971
  1600    C    99   ASN     C 1600     0.597300     12.01000 ; qtot 2.568
  1601    O    99   ASN     O 1601    -0.567900     16.00000 ; qtot 2.000
  1602    N   100   HIE     N 1602    -0.415700     14.01000 ; qtot 1.584
  1603    H   100   HIE     H 1603     0.271900      1.00800 ; qtot 1.856
  1604   CT   100   HIE    CA 1604    -0.058100     12.01000 ; qtot 1.798
  1605   H1   100   HIE    HA 1605     0.136000      1.00800 ; qtot 1.934
  1606   CT   100   HIE    CB 1606    -0.007400     12.01000 ; qtot 1.927
  1607   HC   100   HIE   HB2 1607     0.036700      1.00800 ; qtot 1.963
  1608   HC   100   HIE   HB3 1608     0.036700      1.00800 ; qtot 2.000
  1609   CC   100   HIE    CG 1609     0.186800     12.01000 ; qtot 2.187
  1610   NB   100   HIE   ND1 1610    -0.543200     14.01000 ; qtot 1.644
  1611   CR   100   HIE   CE1 1611     0.163500     12.01000 ; qtot 1.807
  1612   H5   100   HIE   HE1 1612     0.143500      1.00800 ; qtot 1.951
  1613   NA   100   HIE   NE2 1613    -0.279500     14.01000 ; qtot 1.671
  1614    H   100   HIE   HE2 1614     0.333900      1.00800 ; qtot 2.005
  1615   CW   100   HIE   CD2 1615    -0.220700     12.01000 ; qtot 1.784
  1616   H4   100   HIE   HD2 1616     0.186200      1.00800 ; qtot 1.971
  1617    C   100   HIE     C 1617     0.597300     12.01000 ; qtot 2.568
  1618    O   100   HIE     O 1618    -0.567900     16.00000 ; qtot 2.000
  1619    N   101   MET     N 1619    -0.415700     14.01000 ; qtot 1.584
  1620    H   101   MET     H 1620     0.271900      1.00800 ; qtot 1.856
  1621   CT   101   MET    CA 1621    -0.023700     12.01000 ; qtot 1.832
  1622   H1   101   MET    HA 1622     0.088000      1.00800 ; qtot 1.920
  1623   CT   101   MET    CB 1623     0.034200     12.01000 ; qtot 1.955
  1624   HC   101   MET   HB2 1624     0.024100      1.00800 ; qtot 1.979
  1625   HC   101   MET   HB3 1625     0.024100      1.00800 ; qtot 2.003
  1626   CT   101   MET    CG 1626     0.001800     12.01000 ; qtot 2.005
  1627   H1   101   MET   HG2 1627     0.044000      1.00800 ; qtot 2.049
  1628   H1   101   MET   HG3 1628     0.044000      1.00800 ; qtot 2.093
  1629    S   101   MET    SD 1629    -0.273700     32.06000 ; qtot 1.819
  1630   CT   101   MET    CE 1630    -0.053600     12.01000 ; qtot 1.765
  1631   H1   101   MET   HE1 1631     0.068400      1.00800 ; qtot 1.834
  1632   H1   101   MET   HE2 1632     0.068400      1.00800 ; qtot 1.902
  1633   H1   101   MET   HE3 1633     0.068400      1.00800 ; qtot 1.971
  1634    C   101   MET     C 1634     0.597300     12.01000 ; qtot 2.568
  1635    O   101   MET     O 1635    -0.567900     16.00000 ; qtot 2.000
  1636    N   102   CYS     N 1636    -0.415700     14.01000 ; qtot 1.584
  1637    H   102   CYS     H 1637     0.271900      1.00800 ; qtot 1.856
  1638   CT   102   CYS    CA 1638     0.021300     12.01000 ; qtot 1.877
  1639   H1   102   CYS    HA 1639     0.112400      1.00800 ; qtot 1.990
  1640   CT   102   CYS    CB 1640    -0.123100     12.01000 ; qtot 1.867
  1641   H1   102   CYS   HB2 1641     0.111200      1.00800 ; qtot 1.978
  1642   H1   102   CYS   HB3 1642     0.111200      1.00800 ; qtot 2.089
  1643   SH   102   CYS    SG 1643    -0.311900     32.06000 ; qtot 1.777
  1644   HS   102   CYS    HG 1644     0.193300      1.00800 ; qtot 1.971
  1645    C   102   CYS     C 1645     0.597300     12.01000 ; qtot 2.568
  1646    O   102   CYS     O 1646    -0.567900     16.00000 ; qtot 2.000
  1647    N   103   GLY     N 1647    -0.415700     14.01000 ; qtot 1.584
  1648    H   103   GLY     H 1648     0.271900      1.00800 ; qtot 1.856
  1649   CT   103   GLY    CA 1649    -0.025200     12.01000 ; qtot 1.831
  1650   H1   103   GLY   HA2 1650     0.069800      1.00800 ; qtot 1.901
  1651   H1   103   GLY   HA3 1651     0.069800      1.00800 ; qtot 1.971
  1652    C   103   GLY     C 1652     0.597300     12.01000 ; qtot 2.568
  1653    O   103   GLY     O 1653    -0.567900     16.00000 ; qtot 2.000
  1654    N   104   ASN     N 1654    -0.415700     14.01000 ; qtot 1.584
  1655    H   104   ASN     H 1655     0.271900      1.00800 ; qtot 1.856
  1656   CT   104   ASN    CA 1656     0.014300     12.01000 ; qtot 1.870
  1657   H1   104   ASN    HA 1657     0.104800      1.00800 ; qtot 1.975
  1658   CT   104   ASN    CB 1658    -0.204100     12.01000 ; qtot 1.771
  1659   HC   104   ASN   HB2 1659     0.079700      1.00800 ; qtot 1.851
  1660   HC   104   ASN   HB3 1660     0.079700      1.00800 ; qtot 1.931
  1661    C   104   ASN    CG 1661     0.713000     12.01000 ; qtot 2.644
  1662    O   104   ASN   OD1 1662    -0.593100     16.00000 ; qtot 2.050
  1663    N   104   ASN   ND2 1663    -0.919100     14.01000 ; qtot 1.131
  1664    H   104   ASN  HD21 1664     0.419600      1.00800 ; qtot 1.551
  1665    H   104   ASN  HD22 1665     0.419600      1.00800 ; qtot 1.971
  1666    C   104   ASN     C 1666     0.597300     12.01000 ; qtot 2.568
  1667    O   104   ASN     O 1667    -0.567900     16.00000 ; qtot 2.000
  1668    N   105   ALA     N 1668    -0.415700     14.01000 ; qtot 1.584
  1669    H   105   ALA     H 1669     0.271900      1.00800 ; qtot 1.856
  1670   CT   105   ALA    CA 1670     0.033700     12.01000 ; qtot 1.890
  1671   H1   105   ALA    HA 1671     0.082300      1.00800 ; qtot 1.972
  1672   CT   105   ALA    CB 1672    -0.182500     12.01000 ; qtot 1.790
  1673   HC   105   ALA   HB1 1673     0.060300      1.00800 ; qtot 1.850
  1674   HC   105   ALA   HB2 1674     0.060300      1.00800 ; qtot 1.910
  1675   HC   105   ALA   HB3 1675     0.060300      1.00800 ; qtot 1.971
  1676    C   105   ALA     C 1676     0.597300     12.01000 ; qtot 2.568
  1677    O   105   ALA     O 1677    -0.567900     16.00000 ; qtot 2.000
  1678    N   106   VAL     N 1678    -0.415700     14.01000 ; qtot 1.584
  1679    H   106   VAL     H 1679     0.271900      1.00800 ; qtot 1.856
  1680   CT   106   VAL    CA 1680    -0.087500     12.01000 ; qtot 1.769
  1681   H1   106   VAL    HA 1681     0.096900      1.00800 ; qtot 1.866
  1682   CT   106   VAL    CB 1682     0.298500     12.01000 ; qtot 2.164
  1683   HC   106   VAL    HB 1683    -0.029700      1.00800 ; qtot 2.134
  1684   CT   106   VAL   CG1 1684    -0.319200     12.01000 ; qtot 1.815
  1685   HC   106   VAL  HG11 1685     0.079100      1.00800 ; qtot 1.894
  1686   HC   106   VAL  HG12 1686     0.079100      1.00800 ; qtot 1.973
  1687   HC   106   VAL  HG13 1687     0.079100      1.00800 ; qtot 2.052
  1688   CT   106   VAL   CG2 1688    -0.319200     12.01000 ; qtot 1.733
  1689   HC   106   VAL  HG21 1689     0.079100      1.00800 ; qtot 1.812
  1690   HC   106   VAL  HG22 1690     0.079100      1.00800 ; qtot 1.891
  1691   HC   106   VAL  HG23 1691     0.079100      1.00800 ; qtot 1.971
  1692    C   106   VAL     C 1692     0.597300     12.01000 ; qtot 2.568
  1693    O   106   VAL     O 1693    -0.567900     16.00000 ; qtot 2.000
  1694    N   107   SER     N 1694    -0.415700     14.01000 ; qtot 1.584
  1695    H   107   SER     H 1695     0.271900      1.00800 ; qtot 1.856
  1696   CT   107   SER    CA 1696    -0.024900     12.01000 ; qtot 1.831
  1697   H1   107   SER    HA 1697     0.084300      1.00800 ; qtot 1.916
  1698   CT   107   SER    CB 1698     0.211700     12.01000 ; qtot 2.127
  1699   H1   107   SER   HB2 1699     0.035200      1.00800 ; qtot 2.162
  1700   H1   107   SER   HB3 1700     0.035200      1.00800 ; qtot 2.198
  1701   OH   107   SER    OG 1701    -0.654600     16.00000 ; qtot 1.543
  1702   HO   107   SER    HG 1702     0.427500      1.00800 ; qtot 1.971
  1703    C   107   SER     C 1703     0.597300     12.01000 ; qtot 2.568
  1704    O   107   SER     O 1704    -0.567900     16.00000 ; qtot 2.000
  1705    N   108   ALA     N 1705    -0.415700     14.01000 ; qtot 1.584
  1706    H   108   ALA     H 1706     0.271900      1.00800 ; qtot 1.856
  1707   CT   108   ALA    CA 1707     0.033700     12.01000 ; qtot 1.890
  1708   H1   108   ALA    HA 1708     0.082300      1.00800 ; qtot 1.972
  1709   CT   108   ALA    CB 1709    -0.182500     12.01000 ; qtot 1.790
  1710   HC   108   ALA   HB1 1710     0.060300      1.00800 ; qtot 1.850
  1711   HC   108   ALA   HB2 1711     0.060300      1.00800 ; qtot 1.910
  1712   HC   108   ALA   HB3 1712     0.060300      1.00800 ; qtot 1.971
  1713    C   108   ALA     C 1713     0.597300     12.01000 ; qtot 2.568
  1714    O   108   ALA     O 1714    -0.567900     16.00000 ; qtot 2.000
  1715    N   109   GLY     N 1715    -0.415700     14.01000 ; qtot 1.584
  1716    H   109   GLY     H 1716     0.271900      1.00800 ; qtot 1.856
  1717   CT   109   GLY    CA 1717    -0.025200     12.01000 ; qtot 1.831
  1718   H1   109   GLY   HA2 1718     0.069800      1.00800 ; qtot 1.901
  1719   H1   109   GLY   HA3 1719     0.069800      1.00800 ; qtot 1.971
  1720    C   109   GLY     C 1720     0.597300     12.01000 ; qtot 2.568
  1721    O   109   GLY     O 1721    -0.567900     16.00000 ; qtot 2.000
  1722    N   110   THR     N 1722    -0.415700     14.01000 ; qtot 1.584
  1723    H   110   THR     H 1723     0.271900      1.00800 ; qtot 1.856
  1724   CT   110   THR    CA 1724    -0.038900     12.01000 ; qtot 1.817
  1725   H1   110   THR    HA 1725     0.100700      1.00800 ; qtot 1.918
  1726   CT   110   THR    CB 1726     0.365400     12.01000 ; qtot 2.283
  1727   H1   110   THR    HB 1727     0.004300      1.00800 ; qtot 2.288
  1728   CT   110   THR   CG2 1728    -0.243800     12.01000 ; qtot 2.044
  1729   HC   110   THR  HG21 1729     0.064200      1.00800 ; qtot 2.108
  1730   HC   110   THR  HG22 1730     0.064200      1.00800 ; qtot 2.172
  1731   HC   110   THR  HG23 1731     0.064200      1.00800 ; qtot 2.236
  1732   OH   110   THR   OG1 1732    -0.676100     16.00000 ; qtot 1.560
  1733   HO   110   THR   HG1 1733     0.410200      1.00800 ; qtot 1.971
  1734    C   110   THR     C 1734     0.597300     12.01000 ; qtot 2.568
  1735    O   110   THR     O 1735    -0.567900     16.00000 ; qtot 2.000
  1736    N   111   SER     N 1736    -0.415700     14.01000 ; qtot 1.584
  1737    H   111   SER     H 1737     0.271900      1.00800 ; qtot 1.856
  1738   CT   111   SER    CA 1738    -0.024900     12.01000 ; qtot 1.831
  1739   H1   111   SER    HA 1739     0.084300      1.00800 ; qtot 1.916
  1740   CT   111   SER    CB 1740     0.211700     12.01000 ; qtot 2.127
  1741   H1   111   SER   HB2 1741     0.035200      1.00800 ; qtot 2.162
  1742   H1   111   SER   HB3 1742     0.035200      1.00800 ; qtot 2.198
  1743   OH   111   SER    OG 1743    -0.654600     16.00000 ; qtot 1.543
  1744   HO   111   SER    HG 1744     0.427500      1.00800 ; qtot 1.971
  1745    C   111   SER     C 1745     0.597300     12.01000 ; qtot 2.568
  1746    O   111   SER     O 1746    -0.567900     16.00000 ; qtot 2.000
  1747    N   112   SER     N 1747    -0.415700     14.01000 ; qtot 1.584
  1748    H   112   SER     H 1748     0.271900      1.00800 ; qtot 1.856
  1749   CT   112   SER    CA 1749    -0.024900     12.01000 ; qtot 1.831
  1750   H1   112   SER    HA 1750     0.084300      1.00800 ; qtot 1.916
  1751   CT   112   SER    CB 1751     0.211700     12.01000 ; qtot 2.127
  1752   H1   112   SER   HB2 1752     0.035200      1.00800 ; qtot 2.162
  1753   H1   112   SER   HB3 1753     0.035200      1.00800 ; qtot 2.198
  1754   OH   112   SER    OG 1754    -0.654600     16.00000 ; qtot 1.543
  1755   HO   112   SER    HG 1755     0.427500      1.00800 ; qtot 1.971
  1756    C   112   SER     C 1756     0.597300     12.01000 ; qtot 2.568
  1757    O   112   SER     O 1757    -0.567900     16.00000 ; qtot 2.000
  1758    N   113   THR     N 1758    -0.415700     14.01000 ; qtot 1.584
  1759    H   113   THR     H 1759     0.271900      1.00800 ; qtot 1.856
  1760   CT   113   THR    CA 1760    -0.038900     12.01000 ; qtot 1.817
  1761   H1   113   THR    HA 1761     0.100700      1.00800 ; qtot 1.918
  1762   CT   113   THR    CB 1762     0.365400     12.01000 ; qtot 2.283
  1763   H1   113   THR    HB 1763     0.004300      1.00800 ; qtot 2.288
  1764   CT   113   THR   CG2 1764    -0.243800     12.01000 ; qtot 2.044
  1765   HC   113   THR  HG21 1765     0.064200      1.00800 ; qtot 2.108
  1766   HC   113   THR  HG22 1766     0.064200      1.00800 ; qtot 2.172
  1767   HC   113   THR  HG23 1767     0.064200      1.00800 ; qtot 2.236
  1768   OH   113   THR   OG1 1768    -0.676100     16.00000 ; qtot 1.560
  1769   HO   113   THR   HG1 1769     0.410200      1.00800 ; qtot 1.971
  1770    C   113   THR     C 1770     0.597300     12.01000 ; qtot 2.568
  1771    O   113   THR     O 1771    -0.567900     16.00000 ; qtot 2.000
  1772    N   114   CYX     N 1772    -0.415700     14.01000 ; qtot 1.584
  1773    H   114   CYX     H 1773     0.271900      1.00800 ; qtot 1.856
  1774   CT   114   CYX    CA 1774     0.042900     12.01000 ; qtot 1.899
  1775   H1   114   CYX    HA 1775     0.076600      1.00800 ; qtot 1.976
  1776   CT   114   CYX    CB 1776    -0.079000     12.01000 ; qtot 1.897
  1777   H1   114   CYX   HB2 1777     0.091000      1.00800 ; qtot 1.988
  1778   H1   114   CYX   HB3 1778     0.091000      1.00800 ; qtot 2.079
  1779    S   114   CYX    SG 1779    -0.108100     32.06000 ; qtot 1.971
  1780    C   114   CYX     C 1780     0.597300     12.01000 ; qtot 2.568
  1781    O   114   CYX     O 1781    -0.567900     16.00000 ; qtot 2.000
  1782    N   115   GLY     N 1782    -0.415700     14.01000 ; qtot 1.584
  1783    H   115   GLY     H 1783     0.271900      1.00800 ; qtot 1.856
  1784   CT   115   GLY    CA 1784    -0.025200     12.01000 ; qtot 1.831
  1785   H1   115   GLY   HA2 1785     0.069800      1.00800 ; qtot 1.901
  1786   H1   115   GLY   HA3 1786     0.069800      1.00800 ; qtot 1.971
  1787    C   115   GLY     C 1787     0.597300     12.01000 ; qtot 2.568
  1788    O   115   GLY     O 1788    -0.567900     16.00000 ; qtot 2.000
  1789    N   116   SER     N 1789    -0.415700     14.01000 ; qtot 1.584
  1790    H   116   SER     H 1790     0.271900      1.00800 ; qtot 1.856
  1791   CT   116   SER    CA 1791    -0.024900     12.01000 ; qtot 1.831
  1792   H1   116   SER    HA 1792     0.084300      1.00800 ; qtot 1.916
  1793   CT   116   SER    CB 1793     0.211700     12.01000 ; qtot 2.127
  1794   H1   116   SER   HB2 1794     0.035200      1.00800 ; qtot 2.162
  1795   H1   116   SER   HB3 1795     0.035200      1.00800 ; qtot 2.198
  1796   OH   116   SER    OG 1796    -0.654600     16.00000 ; qtot 1.543
  1797   HO   116   SER    HG 1797     0.427500      1.00800 ; qtot 1.971
  1798    C   116   SER     C 1798     0.597300     12.01000 ; qtot 2.568
  1799    O   116   SER     O 1799    -0.567900     16.00000 ; qtot 2.000
  1800    N   117   TYR     N 1800    -0.415700     14.01000 ; qtot 1.584
  1801    H   117   TYR     H 1801     0.271900      1.00800 ; qtot 1.856
  1802   CT   117   TYR    CA 1802    -0.001400     12.01000 ; qtot 1.855
  1803   H1   117   TYR    HA 1803     0.087600      1.00800 ; qtot 1.942
  1804   CT   117   TYR    CB 1804    -0.015200     12.01000 ; qtot 1.927
  1805   HC   117   TYR   HB2 1805     0.029500      1.00800 ; qtot 1.957
  1806   HC   117   TYR   HB3 1806     0.029500      1.00800 ; qtot 1.986
  1807   CA   117   TYR    CG 1807    -0.001100     12.01000 ; qtot 1.985
  1808   CA   117   TYR   CD1 1808    -0.190600     12.01000 ; qtot 1.794
  1809   HA   117   TYR   HD1 1809     0.169900      1.00800 ; qtot 1.964
  1810   CA   117   TYR   CE1 1810    -0.234100     12.01000 ; qtot 1.730
  1811   HA   117   TYR   HE1 1811     0.165600      1.00800 ; qtot 1.896
  1812    C   117   TYR    CZ 1812     0.322600     12.01000 ; qtot 2.218
  1813   OH   117   TYR    OH 1813    -0.557900     16.00000 ; qtot 1.661
  1814   HO   117   TYR    HH 1814     0.399200      1.00800 ; qtot 2.060
  1815   CA   117   TYR   CE2 1815    -0.234100     12.01000 ; qtot 1.826
  1816   HA   117   TYR   HE2 1816     0.165600      1.00800 ; qtot 1.991
  1817   CA   117   TYR   CD2 1817    -0.190600     12.01000 ; qtot 1.801
  1818   HA   117   TYR   HD2 1818     0.169900      1.00800 ; qtot 1.971
  1819    C   117   TYR     C 1819     0.597300     12.01000 ; qtot 2.568
  1820    O   117   TYR     O 1820    -0.567900     16.00000 ; qtot 2.000
  1821    N   118   PHE     N 1821    -0.415700     14.01000 ; qtot 1.584
  1822    H   118   PHE     H 1822     0.271900      1.00800 ; qtot 1.856
  1823   CT   118   PHE    CA 1823    -0.002400     12.01000 ; qtot 1.854
  1824   H1   118   PHE    HA 1824     0.097800      1.00800 ; qtot 1.952
  1825   CT   118   PHE    CB 1825    -0.034300     12.01000 ; qtot 1.917
  1826   HC   118   PHE   HB2 1826     0.029500      1.00800 ; qtot 1.947
  1827   HC   118   PHE   HB3 1827     0.029500      1.00800 ; qtot 1.976
  1828   CA   118   PHE    CG 1828     0.011800     12.01000 ; qtot 1.988
  1829   CA   118   PHE   CD1 1829    -0.125600     12.01000 ; qtot 1.862
  1830   HA   118   PHE   HD1 1830     0.133000      1.00800 ; qtot 1.995
  1831   CA   118   PHE   CE1 1831    -0.170400     12.01000 ; qtot 1.825
  1832   HA   118   PHE   HE1 1832     0.143000      1.00800 ; qtot 1.968
  1833   CA   118   PHE    CZ 1833    -0.107200     12.01000 ; qtot 1.861
  1834   HA   118   PHE    HZ 1834     0.129700      1.00800 ; qtot 1.991
  1835   CA   118   PHE   CE2 1835    -0.170400     12.01000 ; qtot 1.820
  1836   HA   118   PHE   HE2 1836     0.143000      1.00800 ; qtot 1.963
  1837   CA   118   PHE   CD2 1837    -0.125600     12.01000 ; qtot 1.838
  1838   HA   118   PHE   HD2 1838     0.133000      1.00800 ; qtot 1.971
  1839    C   118   PHE     C 1839     0.597300     12.01000 ; qtot 2.568
  1840    O   118   PHE     O 1840    -0.567900     16.00000 ; qtot 2.000
  1841    N   119   ASN     N 1841    -0.415700     14.01000 ; qtot 1.584
  1842    H   119   ASN     H 1842     0.271900      1.00800 ; qtot 1.856
  1843   CT   119   ASN    CA 1843     0.014300     12.01000 ; qtot 1.870
  1844   H1   119   ASN    HA 1844     0.104800      1.00800 ; qtot 1.975
  1845   CT   119   ASN    CB 1845    -0.204100     12.01000 ; qtot 1.771
  1846   HC   119   ASN   HB2 1846     0.079700      1.00800 ; qtot 1.851
  1847   HC   119   ASN   HB3 1847     0.079700      1.00800 ; qtot 1.931
  1848    C   119   ASN    CG 1848     0.713000     12.01000 ; qtot 2.644
  1849    O   119   ASN   OD1 1849    -0.593100     16.00000 ; qtot 2.050
  1850    N   119   ASN   ND2 1850    -0.919100     14.01000 ; qtot 1.131
  1851    H   119   ASN  HD21 1851     0.419600      1.00800 ; qtot 1.551
  1852    H   119   ASN  HD22 1852     0.419600      1.00800 ; qtot 1.971
  1853    C   119   ASN     C 1853     0.597300     12.01000 ; qtot 2.568
  1854    O   119   ASN     O 1854    -0.567900     16.00000 ; qtot 2.000
  1855    N   120   PRO     N 1855    -0.254800     14.01000 ; qtot 1.745
  1856   CT   120   PRO    CD 1856     0.019200     12.01000 ; qtot 1.764
  1857   H1   120   PRO   HD2 1857     0.039100      1.00800 ; qtot 1.803
  1858   H1   120   PRO   HD3 1858     0.039100      1.00800 ; qtot 1.843
  1859   CT   120   PRO    CG 1859     0.018900     12.01000 ; qtot 1.861
  1860   HC   120   PRO   HG2 1860     0.021300      1.00800 ; qtot 1.883
  1861   HC   120   PRO   HG3 1861     0.021300      1.00800 ; qtot 1.904
  1862   CT   120   PRO    CB 1862    -0.007000     12.01000 ; qtot 1.897
  1863   HC   120   PRO   HB2 1863     0.025300      1.00800 ; qtot 1.922
  1864   HC   120   PRO   HB3 1864     0.025300      1.00800 ; qtot 1.948
  1865   CT   120   PRO    CA 1865    -0.026600     12.01000 ; qtot 1.921
  1866   H1   120   PRO    HA 1866     0.064100      1.00800 ; qtot 1.985
  1867    C   120   PRO     C 1867     0.589600     12.01000 ; qtot 2.575
  1868    O   120   PRO     O 1868    -0.574800     16.00000 ; qtot 2.000
  1869    N   121   GLY     N 1869    -0.415700     14.01000 ; qtot 1.584
  1870    H   121   GLY     H 1870     0.271900      1.00800 ; qtot 1.856
  1871   CT   121   GLY    CA 1871    -0.025200     12.01000 ; qtot 1.831
  1872   H1   121   GLY   HA2 1872     0.069800      1.00800 ; qtot 1.901
  1873   H1   121   GLY   HA3 1873     0.069800      1.00800 ; qtot 1.971
  1874    C   121   GLY     C 1874     0.597300     12.01000 ; qtot 2.568
  1875    O   121   GLY     O 1875    -0.567900     16.00000 ; qtot 2.000
  1876    N   122   SER     N 1876    -0.415700     14.01000 ; qtot 1.584
  1877    H   122   SER     H 1877     0.271900      1.00800 ; qtot 1.856
  1878   CT   122   SER    CA 1878    -0.024900     12.01000 ; qtot 1.831
  1879   H1   122   SER    HA 1879     0.084300      1.00800 ; qtot 1.916
  1880   CT   122   SER    CB 1880     0.211700     12.01000 ; qtot 2.127
  1881   H1   122   SER   HB2 1881     0.035200      1.00800 ; qtot 2.162
  1882   H1   122   SER   HB3 1882     0.035200      1.00800 ; qtot 2.198
  1883   OH   122   SER    OG 1883    -0.654600     16.00000 ; qtot 1.543
  1884   HO   122   SER    HG 1884     0.427500      1.00800 ; qtot 1.971
  1885    C   122   SER     C 1885     0.597300     12.01000 ; qtot 2.568
  1886    O   122   SER     O 1886    -0.567900     16.00000 ; qtot 2.000
  1887    N   123   ARG     N 1887    -0.347900     14.01000 ; qtot 1.652
  1888    H   123   ARG     H 1888     0.274700      1.00800 ; qtot 1.927
  1889   CT   123   ARG    CA 1889    -0.263700     12.01000 ; qtot 1.663
  1890   H1   123   ARG    HA 1890     0.156000      1.00800 ; qtot 1.819
  1891   CT   123   ARG    CB 1891    -0.000700     12.01000 ; qtot 1.818
  1892   HC   123   ARG   HB2 1892     0.032700      1.00800 ; qtot 1.851
  1893   HC   123   ARG   HB3 1893     0.032700      1.00800 ; qtot 1.884
  1894   CT   123   ARG    CG 1894     0.039000     12.01000 ; qtot 1.923
  1895   HC   123   ARG   HG2 1895     0.028500      1.00800 ; qtot 1.951
  1896   HC   123   ARG   HG3 1896     0.028500      1.00800 ; qtot 1.980
  1897   CT   123   ARG    CD 1897     0.048600     12.01000 ; qtot 2.028
  1898   H1   123   ARG   HD2 1898     0.068700      1.00800 ; qtot 2.097
  1899   H1   123   ARG   HD3 1899     0.068700      1.00800 ; qtot 2.166
  1900   N2   123   ARG    NE 1900    -0.529500     14.01000 ; qtot 1.636
  1901    H   123   ARG    HE 1901     0.345600      1.00800 ; qtot 1.982
  1902   CA   123   ARG    CZ 1902     0.807600     12.01000 ; qtot 2.789
  1903   N2   123   ARG   NH1 1903    -0.862700     14.01000 ; qtot 1.927
  1904    H   123   ARG  HH11 1904     0.447800      1.00800 ; qtot 2.375
  1905    H   123   ARG  HH12 1905     0.447800      1.00800 ; qtot 2.822
  1906   N2   123   ARG   NH2 1906    -0.862700     14.01000 ; qtot 1.960
  1907    H   123   ARG  HH21 1907     0.447800      1.00800 ; qtot 2.407
  1908    H   123   ARG  HH22 1908     0.447800      1.00800 ; qtot 2.855
  1909    C   123   ARG     C 1909     0.734100     12.01000 ; qtot 3.589
  1910    O   123   ARG     O 1910    -0.589400     16.00000 ; qtot 3.000
  1911    N   124   ASP     N 1911    -0.516300     14.01000 ; qtot 2.484
  1912    H   124   ASP     H 1912     0.293600      1.00800 ; qtot 2.777
  1913   CT   124   ASP    CA 1913     0.038100     12.01000 ; qtot 2.815
  1914   H1   124   ASP    HA 1914     0.088000      1.00800 ; qtot 2.903
  1915   CT   124   ASP    CB 1915    -0.030300     12.01000 ; qtot 2.873
  1916   HC   124   ASP   HB2 1916    -0.012200      1.00800 ; qtot 2.861
  1917   HC   124   ASP   HB3 1917    -0.012200      1.00800 ; qtot 2.849
  1918    C   124   ASP    CG 1918     0.799400     12.01000 ; qtot 3.648
  1919   O2   124   ASP   OD1 1919    -0.801400     16.00000 ; qtot 2.847
  1920   O2   124   ASP   OD2 1920    -0.801400     16.00000 ; qtot 2.045
  1921    C   124   ASP     C 1921     0.536600     12.01000 ; qtot 2.582
  1922    O   124   ASP     O 1922    -0.581900     16.00000 ; qtot 2.000
  1923    N   125   PHE     N 1923    -0.415700     14.01000 ; qtot 1.584
  1924    H   125   PHE     H 1924     0.271900      1.00800 ; qtot 1.856
  1925   CT   125   PHE    CA 1925    -0.002400     12.01000 ; qtot 1.854
  1926   H1   125   PHE    HA 1926     0.097800      1.00800 ; qtot 1.952
  1927   CT   125   PHE    CB 1927    -0.034300     12.01000 ; qtot 1.917
  1928   HC   125   PHE   HB2 1928     0.029500      1.00800 ; qtot 1.947
  1929   HC   125   PHE   HB3 1929     0.029500      1.00800 ; qtot 1.976
  1930   CA   125   PHE    CG 1930     0.011800     12.01000 ; qtot 1.988
  1931   CA   125   PHE   CD1 1931    -0.125600     12.01000 ; qtot 1.862
  1932   HA   125   PHE   HD1 1932     0.133000      1.00800 ; qtot 1.995
  1933   CA   125   PHE   CE1 1933    -0.170400     12.01000 ; qtot 1.825
  1934   HA   125   PHE   HE1 1934     0.143000      1.00800 ; qtot 1.968
  1935   CA   125   PHE    CZ 1935    -0.107200     12.01000 ; qtot 1.861
  1936   HA   125   PHE    HZ 1936     0.129700      1.00800 ; qtot 1.991
  1937   CA   125   PHE   CE2 1937    -0.170400     12.01000 ; qtot 1.820
  1938   HA   125   PHE   HE2 1938     0.143000      1.00800 ; qtot 1.963
  1939   CA   125   PHE   CD2 1939    -0.125600     12.01000 ; qtot 1.838
  1940   HA   125   PHE   HD2 1940     0.133000      1.00800 ; qtot 1.971
  1941    C   125   PHE     C 1941     0.597300     12.01000 ; qtot 2.568
  1942    O   125   PHE     O 1942    -0.567900     16.00000 ; qtot 2.000
  1943    N   126   PRO     N 1943    -0.254800     14.01000 ; qtot 1.745
  1944   CT   126   PRO    CD 1944     0.019200     12.01000 ; qtot 1.764
  1945   H1   126   PRO   HD2 1945     0.039100      1.00800 ; qtot 1.803
  1946   H1   126   PRO   HD3 1946     0.039100      1.00800 ; qtot 1.843
  1947   CT   126   PRO    CG 1947     0.018900     12.01000 ; qtot 1.861
  1948   HC   126   PRO   HG2 1948     0.021300      1.00800 ; qtot 1.883
  1949   HC   126   PRO   HG3 1949     0.021300      1.00800 ; qtot 1.904
  1950   CT   126   PRO    CB 1950    -0.007000     12.01000 ; qtot 1.897
  1951   HC   126   PRO   HB2 1951     0.025300      1.00800 ; qtot 1.922
  1952   HC   126   PRO   HB3 1952     0.025300      1.00800 ; qtot 1.948
  1953   CT   126   PRO    CA 1953    -0.026600     12.01000 ; qtot 1.921
  1954   H1   126   PRO    HA 1954     0.064100      1.00800 ; qtot 1.985
  1955    C   126   PRO     C 1955     0.589600     12.01000 ; qtot 2.575
  1956    O   126   PRO     O 1956    -0.574800     16.00000 ; qtot 2.000
  1957    N   127   ALA     N 1957    -0.415700     14.01000 ; qtot 1.584
  1958    H   127   ALA     H 1958     0.271900      1.00800 ; qtot 1.856
  1959   CT   127   ALA    CA 1959     0.033700     12.01000 ; qtot 1.890
  1960   H1   127   ALA    HA 1960     0.082300      1.00800 ; qtot 1.972
  1961   CT   127   ALA    CB 1961    -0.182500     12.01000 ; qtot 1.790
  1962   HC   127   ALA   HB1 1962     0.060300      1.00800 ; qtot 1.850
  1963   HC   127   ALA   HB2 1963     0.060300      1.00800 ; qtot 1.910
  1964   HC   127   ALA   HB3 1964     0.060300      1.00800 ; qtot 1.971
  1965    C   127   ALA     C 1965     0.597300     12.01000 ; qtot 2.568
  1966    O   127   ALA     O 1966    -0.567900     16.00000 ; qtot 2.000
  1967    N   128   VAL     N 1967    -0.415700     14.01000 ; qtot 1.584
  1968    H   128   VAL     H 1968     0.271900      1.00800 ; qtot 1.856
  1969   CT   128   VAL    CA 1969    -0.087500     12.01000 ; qtot 1.769
  1970   H1   128   VAL    HA 1970     0.096900      1.00800 ; qtot 1.866
  1971   CT   128   VAL    CB 1971     0.298500     12.01000 ; qtot 2.164
  1972   HC   128   VAL    HB 1972    -0.029700      1.00800 ; qtot 2.134
  1973   CT   128   VAL   CG1 1973    -0.319200     12.01000 ; qtot 1.815
  1974   HC   128   VAL  HG11 1974     0.079100      1.00800 ; qtot 1.894
  1975   HC   128   VAL  HG12 1975     0.079100      1.00800 ; qtot 1.973
  1976   HC   128   VAL  HG13 1976     0.079100      1.00800 ; qtot 2.052
  1977   CT   128   VAL   CG2 1977    -0.319200     12.01000 ; qtot 1.733
  1978   HC   128   VAL  HG21 1978     0.079100      1.00800 ; qtot 1.812
  1979   HC   128   VAL  HG22 1979     0.079100      1.00800 ; qtot 1.891
  1980   HC   128   VAL  HG23 1980     0.079100      1.00800 ; qtot 1.971
  1981    C   128   VAL     C 1981     0.597300     12.01000 ; qtot 2.568
  1982    O   128   VAL     O 1982    -0.567900     16.00000 ; qtot 2.000
  1983    N   129   PRO     N 1983    -0.254800     14.01000 ; qtot 1.745
  1984   CT   129   PRO    CD 1984     0.019200     12.01000 ; qtot 1.764
  1985   H1   129   PRO   HD2 1985     0.039100      1.00800 ; qtot 1.803
  1986   H1   129   PRO   HD3 1986     0.039100      1.00800 ; qtot 1.843
  1987   CT   129   PRO    CG 1987     0.018900     12.01000 ; qtot 1.861
  1988   HC   129   PRO   HG2 1988     0.021300      1.00800 ; qtot 1.883
  1989   HC   129   PRO   HG3 1989     0.021300      1.00800 ; qtot 1.904
  1990   CT   129   PRO    CB 1990    -0.007000     12.01000 ; qtot 1.897
  1991   HC   129   PRO   HB2 1991     0.025300      1.00800 ; qtot 1.922
  1992   HC   129   PRO   HB3 1992     0.025300      1.00800 ; qtot 1.948
  1993   CT   129   PRO    CA 1993    -0.026600     12.01000 ; qtot 1.921
  1994   H1   129   PRO    HA 1994     0.064100      1.00800 ; qtot 1.985
  1995    C   129   PRO     C 1995     0.589600     12.01000 ; qtot 2.575
  1996    O   129   PRO     O 1996    -0.574800     16.00000 ; qtot 2.000
  1997    N   130   TYR     N 1997    -0.415700     14.01000 ; qtot 1.584
  1998    H   130   TYR     H 1998     0.271900      1.00800 ; qtot 1.856
  1999   CT   130   TYR    CA 1999    -0.001400     12.01000 ; qtot 1.855
  2000   H1   130   TYR    HA 2000     0.087600      1.00800 ; qtot 1.942
  2001   CT   130   TYR    CB 2001    -0.015200     12.01000 ; qtot 1.927
  2002   HC   130   TYR   HB2 2002     0.029500      1.00800 ; qtot 1.957
  2003   HC   130   TYR   HB3 2003     0.029500      1.00800 ; qtot 1.986
  2004   CA   130   TYR    CG 2004    -0.001100     12.01000 ; qtot 1.985
  2005   CA   130   TYR   CD1 2005    -0.190600     12.01000 ; qtot 1.794
  2006   HA   130   TYR   HD1 2006     0.169900      1.00800 ; qtot 1.964
  2007   CA   130   TYR   CE1 2007    -0.234100     12.01000 ; qtot 1.730
  2008   HA   130   TYR   HE1 2008     0.165600      1.00800 ; qtot 1.896
  2009    C   130   TYR    CZ 2009     0.322600     12.01000 ; qtot 2.218
  2010   OH   130   TYR    OH 2010    -0.557900     16.00000 ; qtot 1.661
  2011   HO   130   TYR    HH 2011     0.399200      1.00800 ; qtot 2.060
  2012   CA   130   TYR   CE2 2012    -0.234100     12.01000 ; qtot 1.826
  2013   HA   130   TYR   HE2 2013     0.165600      1.00800 ; qtot 1.991
  2014   CA   130   TYR   CD2 2014    -0.190600     12.01000 ; qtot 1.801
  2015   HA   130   TYR   HD2 2015     0.169900      1.00800 ; qtot 1.971
  2016    C   130   TYR     C 2016     0.597300     12.01000 ; qtot 2.568
  2017    O   130   TYR     O 2017    -0.567900     16.00000 ; qtot 2.000
  2018    N   131   SER     N 2018    -0.415700     14.01000 ; qtot 1.584
  2019    H   131   SER     H 2019     0.271900      1.00800 ; qtot 1.856
  2020   CT   131   SER    CA 2020    -0.024900     12.01000 ; qtot 1.831
  2021   H1   131   SER    HA 2021     0.084300      1.00800 ; qtot 1.916
  2022   CT   131   SER    CB 2022     0.211700     12.01000 ; qtot 2.127
  2023   H1   131   SER   HB2 2023     0.035200      1.00800 ; qtot 2.162
  2024   H1   131   SER   HB3 2024     0.035200      1.00800 ; qtot 2.198
  2025   OH   131   SER    OG 2025    -0.654600     16.00000 ; qtot 1.543
  2026   HO   131   SER    HG 2026     0.427500      1.00800 ; qtot 1.971
  2027    C   131   SER     C 2027     0.597300     12.01000 ; qtot 2.568
  2028    O   131   SER     O 2028    -0.567900     16.00000 ; qtot 2.000
  2029    N   132   GLY     N 2029    -0.415700     14.01000 ; qtot 1.584
  2030    H   132   GLY     H 2030     0.271900      1.00800 ; qtot 1.856
  2031   CT   132   GLY    CA 2031    -0.025200     12.01000 ; qtot 1.831
  2032   H1   132   GLY   HA2 2032     0.069800      1.00800 ; qtot 1.901
  2033   H1   132   GLY   HA3 2033     0.069800      1.00800 ; qtot 1.971
  2034    C   132   GLY     C 2034     0.597300     12.01000 ; qtot 2.568
  2035    O   132   GLY     O 2035    -0.567900     16.00000 ; qtot 2.000
  2036    N   133   TRP     N 2036    -0.415700     14.01000 ; qtot 1.584
  2037    H   133   TRP     H 2037     0.271900      1.00800 ; qtot 1.856
  2038   CT   133   TRP    CA 2038    -0.027500     12.01000 ; qtot 1.829
  2039   H1   133   TRP    HA 2039     0.112300      1.00800 ; qtot 1.941
  2040   CT   133   TRP    CB 2040    -0.005000     12.01000 ; qtot 1.936
  2041   HC   133   TRP   HB2 2041     0.033900      1.00800 ; qtot 1.970
  2042   HC   133   TRP   HB3 2042     0.033900      1.00800 ; qtot 2.004
  2043   C*   133   TRP    CG 2043    -0.141500     12.01000 ; qtot 1.862
  2044   CW   133   TRP   CD1 2044    -0.163800     12.01000 ; qtot 1.698
  2045   H4   133   TRP   HD1 2045     0.206200      1.00800 ; qtot 1.905
  2046   NA   133   TRP   NE1 2046    -0.341800     14.01000 ; qtot 1.563
  2047    H   133   TRP   HE1 2047     0.341200      1.00800 ; qtot 1.904
  2048   CN   133   TRP   CE2 2048     0.138000     12.01000 ; qtot 2.042
  2049   CA   133   TRP   CZ2 2049    -0.260100     12.01000 ; qtot 1.782
  2050   HA   133   TRP   HZ2 2050     0.157200      1.00800 ; qtot 1.939
  2051   CA   133   TRP   CH2 2051    -0.113400     12.01000 ; qtot 1.826
  2052   HA   133   TRP   HH2 2052     0.141700      1.00800 ; qtot 1.967
  2053   CA   133   TRP   CZ3 2053    -0.197200     12.01000 ; qtot 1.770
  2054   HA   133   TRP   HZ3 2054     0.144700      1.00800 ; qtot 1.915
  2055   CA   133   TRP   CE3 2055    -0.238700     12.01000 ; qtot 1.676
  2056   HA   133   TRP   HE3 2056     0.170000      1.00800 ; qtot 1.846
  2057   CB   133   TRP   CD2 2057     0.124300     12.01000 ; qtot 1.971
  2058    C   133   TRP     C 2058     0.597300     12.01000 ; qtot 2.568
  2059    O   133   TRP     O 2059    -0.567900     16.00000 ; qtot 2.000
  2060    N   134   ASP     N 2060    -0.516300     14.01000 ; qtot 1.484
  2061    H   134   ASP     H 2061     0.293600      1.00800 ; qtot 1.777
  2062   CT   134   ASP    CA 2062     0.038100     12.01000 ; qtot 1.815
  2063   H1   134   ASP    HA 2063     0.088000      1.00800 ; qtot 1.903
  2064   CT   134   ASP    CB 2064    -0.030300     12.01000 ; qtot 1.873
  2065   HC   134   ASP   HB2 2065    -0.012200      1.00800 ; qtot 1.861
  2066   HC   134   ASP   HB3 2066    -0.012200      1.00800 ; qtot 1.849
  2067    C   134   ASP    CG 2067     0.799400     12.01000 ; qtot 2.648
  2068   O2   134   ASP   OD1 2068    -0.801400     16.00000 ; qtot 1.847
  2069   O2   134   ASP   OD2 2069    -0.801400     16.00000 ; qtot 1.045
  2070    C   134   ASP     C 2070     0.536600     12.01000 ; qtot 1.582
  2071    O   134   ASP     O 2071    -0.581900     16.00000 ; qtot 1.000
  2072    N   135   PHE     N 2072    -0.415700     14.01000 ; qtot 0.584
  2073    H   135   PHE     H 2073     0.271900      1.00800 ; qtot 0.856
  2074   CT   135   PHE    CA 2074    -0.002400     12.01000 ; qtot 0.854
  2075   H1   135   PHE    HA 2075     0.097800      1.00800 ; qtot 0.952
  2076   CT   135   PHE    CB 2076    -0.034300     12.01000 ; qtot 0.917
  2077   HC   135   PHE   HB2 2077     0.029500      1.00800 ; qtot 0.947
  2078   HC   135   PHE   HB3 2078     0.029500      1.00800 ; qtot 0.976
  2079   CA   135   PHE    CG 2079     0.011800     12.01000 ; qtot 0.988
  2080   CA   135   PHE   CD1 2080    -0.125600     12.01000 ; qtot 0.862
  2081   HA   135   PHE   HD1 2081     0.133000      1.00800 ; qtot 0.995
  2082   CA   135   PHE   CE1 2082    -0.170400     12.01000 ; qtot 0.825
  2083   HA   135   PHE   HE1 2083     0.143000      1.00800 ; qtot 0.968
  2084   CA   135   PHE    CZ 2084    -0.107200     12.01000 ; qtot 0.861
  2085   HA   135   PHE    HZ 2085     0.129700      1.00800 ; qtot 0.991
  2086   CA   135   PHE   CE2 2086    -0.170400     12.01000 ; qtot 0.820
  2087   HA   135   PHE   HE2 2087     0.143000      1.00800 ; qtot 0.963
  2088   CA   135   PHE   CD2 2088    -0.125600     12.01000 ; qtot 0.838
  2089   HA   135   PHE   HD2 2089     0.133000      1.00800 ; qtot 0.971
  2090    C   135   PHE     C 2090     0.597300     12.01000 ; qtot 1.568
  2091    O   135   PHE     O 2091    -0.567900     16.00000 ; qtot 1.000
  2092    N   136   ASN     N 2092    -0.415700     14.01000 ; qtot 0.584
  2093    H   136   ASN     H 2093     0.271900      1.00800 ; qtot 0.856
  2094   CT   136   ASN    CA 2094     0.014300     12.01000 ; qtot 0.870
  2095   H1   136   ASN    HA 2095     0.104800      1.00800 ; qtot 0.975
  2096   CT   136   ASN    CB 2096    -0.204100     12.01000 ; qtot 0.771
  2097   HC   136   ASN   HB2 2097     0.079700      1.00800 ; qtot 0.851
  2098   HC   136   ASN   HB3 2098     0.079700      1.00800 ; qtot 0.931
  2099    C   136   ASN    CG 2099     0.713000     12.01000 ; qtot 1.644
  2100    O   136   ASN   OD1 2100    -0.593100     16.00000 ; qtot 1.050
  2101    N   136   ASN   ND2 2101    -0.919100     14.01000 ; qtot 0.131
  2102    H   136   ASN  HD21 2102     0.419600      1.00800 ; qtot 0.551
  2103    H   136   ASN  HD22 2103     0.419600      1.00800 ; qtot 0.971
  2104    C   136   ASN     C 2104     0.597300     12.01000 ; qtot 1.568
  2105    O   136   ASN     O 2105    -0.567900     16.00000 ; qtot 1.000
  2106    N   137   ASP     N 2106    -0.516300     14.01000 ; qtot 0.484
  2107    H   137   ASP     H 2107     0.293600      1.00800 ; qtot 0.777
  2108   CT   137   ASP    CA 2108     0.038100     12.01000 ; qtot 0.815
  2109   H1   137   ASP    HA 2109     0.088000      1.00800 ; qtot 0.903
  2110   CT   137   ASP    CB 2110    -0.030300     12.01000 ; qtot 0.873
  2111   HC   137   ASP   HB2 2111    -0.012200      1.00800 ; qtot 0.861
  2112   HC   137   ASP   HB3 2112    -0.012200      1.00800 ; qtot 0.849
  2113    C   137   ASP    CG 2113     0.799400     12.01000 ; qtot 1.648
  2114   O2   137   ASP   OD1 2114    -0.801400     16.00000 ; qtot 0.847
  2115   O2   137   ASP   OD2 2115    -0.801400     16.00000 ; qtot 0.045
  2116    C   137   ASP     C 2116     0.536600     12.01000 ; qtot 0.582
  2117    O   137   ASP     O 2117    -0.581900     16.00000 ; qtot -0.000
  2118    N   138   GLY     N 2118    -0.415700     14.01000 ; qtot -0.416
  2119    H   138   GLY     H 2119     0.271900      1.00800 ; qtot -0.144
  2120   CT   138   GLY    CA 2120    -0.025200     12.01000 ; qtot -0.169
  2121   H1   138   GLY   HA2 2121     0.069800      1.00800 ; qtot -0.099
  2122   H1   138   GLY   HA3 2122     0.069800      1.00800 ; qtot -0.029
  2123    C   138   GLY     C 2123     0.597300     12.01000 ; qtot 0.568
  2124    O   138   GLY     O 2124    -0.567900     16.00000 ; qtot -0.000
  2125    N   139   LYS     N 2125    -0.347900     14.01000 ; qtot -0.348
  2126    H   139   LYS     H 2126     0.274700      1.00800 ; qtot -0.073
  2127   CT   139   LYS    CA 2127    -0.240000     12.01000 ; qtot -0.313
  2128   H1   139   LYS    HA 2128     0.142600      1.00800 ; qtot -0.171
  2129   CT   139   LYS    CB 2129    -0.009400     12.01000 ; qtot -0.180
  2130   HC   139   LYS   HB2 2130     0.036200      1.00800 ; qtot -0.144
  2131   HC   139   LYS   HB3 2131     0.036200      1.00800 ; qtot -0.108
  2132   CT   139   LYS    CG 2132     0.018700     12.01000 ; qtot -0.089
  2133   HC   139   LYS   HG2 2133     0.010300      1.00800 ; qtot -0.079
  2134   HC   139   LYS   HG3 2134     0.010300      1.00800 ; qtot -0.068
  2135   CT   139   LYS    CD 2135    -0.047900     12.01000 ; qtot -0.116
  2136   HC   139   LYS   HD2 2136     0.062100      1.00800 ; qtot -0.054
  2137   HC   139   LYS   HD3 2137     0.062100      1.00800 ; qtot 0.008
  2138   CT   139   LYS    CE 2138    -0.014300     12.01000 ; qtot -0.006
  2139   HP   139   LYS   HE2 2139     0.113500      1.00800 ; qtot 0.107
  2140   HP   139   LYS   HE3 2140     0.113500      1.00800 ; qtot 0.221
  2141   N3   139   LYS    NZ 2141    -0.385400     14.01000 ; qtot -0.165
  2142    H   139   LYS   HZ1 2142     0.340000      1.00800 ; qtot 0.175
  2143    H   139   LYS   HZ2 2143     0.340000      1.00800 ; qtot 0.515
  2144    H   139   LYS   HZ3 2144     0.340000      1.00800 ; qtot 0.855
  2145    C   139   LYS     C 2145     0.734100     12.01000 ; qtot 1.589
  2146    O   139   LYS     O 2146    -0.589400     16.00000 ; qtot 1.000
  2147    N   140   CYX     N 2147    -0.415700     14.01000 ; qtot 0.584
  2148    H   140   CYX     H 2148     0.271900      1.00800 ; qtot 0.856
  2149   CT   140   CYX    CA 2149     0.042900     12.01000 ; qtot 0.899
  2150   H1   140   CYX    HA 2150     0.076600      1.00800 ; qtot 0.976
  2151   CT   140   CYX    CB 2151    -0.079000     12.01000 ; qtot 0.897
  2152   H1   140   CYX   HB2 2152     0.091000      1.00800 ; qtot 0.988
  2153   H1   140   CYX   HB3 2153     0.091000      1.00800 ; qtot 1.079
  2154    S   140   CYX    SG 2154    -0.108100     32.06000 ; qtot 0.971
  2155    C   140   CYX     C 2155     0.597300     12.01000 ; qtot 1.568
  2156    O   140   CYX     O 2156    -0.567900     16.00000 ; qtot 1.000
  2157    N   141   LYS     N 2157    -0.347900     14.01000 ; qtot 0.652
  2158    H   141   LYS     H 2158     0.274700      1.00800 ; qtot 0.927
  2159   CT   141   LYS    CA 2159    -0.240000     12.01000 ; qtot 0.687
  2160   H1   141   LYS    HA 2160     0.142600      1.00800 ; qtot 0.829
  2161   CT   141   LYS    CB 2161    -0.009400     12.01000 ; qtot 0.820
  2162   HC   141   LYS   HB2 2162     0.036200      1.00800 ; qtot 0.856
  2163   HC   141   LYS   HB3 2163     0.036200      1.00800 ; qtot 0.892
  2164   CT   141   LYS    CG 2164     0.018700     12.01000 ; qtot 0.911
  2165   HC   141   LYS   HG2 2165     0.010300      1.00800 ; qtot 0.921
  2166   HC   141   LYS   HG3 2166     0.010300      1.00800 ; qtot 0.932
  2167   CT   141   LYS    CD 2167    -0.047900     12.01000 ; qtot 0.884
  2168   HC   141   LYS   HD2 2168     0.062100      1.00800 ; qtot 0.946
  2169   HC   141   LYS   HD3 2169     0.062100      1.00800 ; qtot 1.008
  2170   CT   141   LYS    CE 2170    -0.014300     12.01000 ; qtot 0.994
  2171   HP   141   LYS   HE2 2171     0.113500      1.00800 ; qtot 1.107
  2172   HP   141   LYS   HE3 2172     0.113500      1.00800 ; qtot 1.221
  2173   N3   141   LYS    NZ 2173    -0.385400     14.01000 ; qtot 0.835
  2174    H   141   LYS   HZ1 2174     0.340000      1.00800 ; qtot 1.175
  2175    H   141   LYS   HZ2 2175     0.340000      1.00800 ; qtot 1.515
  2176    H   141   LYS   HZ3 2176     0.340000      1.00800 ; qtot 1.855
  2177    C   141   LYS     C 2177     0.734100     12.01000 ; qtot 2.589
  2178    O   141   LYS     O 2178    -0.589400     16.00000 ; qtot 2.000
  2179    N   142   THR     N 2179    -0.415700     14.01000 ; qtot 1.584
  2180    H   142   THR     H 2180     0.271900      1.00800 ; qtot 1.856
  2181   CT   142   THR    CA 2181    -0.038900     12.01000 ; qtot 1.817
  2182   H1   142   THR    HA 2182     0.100700      1.00800 ; qtot 1.918
  2183   CT   142   THR    CB 2183     0.365400     12.01000 ; qtot 2.283
  2184   H1   142   THR    HB 2184     0.004300      1.00800 ; qtot 2.288
  2185   CT   142   THR   CG2 2185    -0.243800     12.01000 ; qtot 2.044
  2186   HC   142   THR  HG21 2186     0.064200      1.00800 ; qtot 2.108
  2187   HC   142   THR  HG22 2187     0.064200      1.00800 ; qtot 2.172
  2188   HC   142   THR  HG23 2188     0.064200      1.00800 ; qtot 2.236
  2189   OH   142   THR   OG1 2189    -0.676100     16.00000 ; qtot 1.560
  2190   HO   142   THR   HG1 2190     0.410200      1.00800 ; qtot 1.971
  2191    C   142   THR     C 2191     0.597300     12.01000 ; qtot 2.568
  2192    O   142   THR     O 2192    -0.567900     16.00000 ; qtot 2.000
  2193    N   143   GLY     N 2193    -0.415700     14.01000 ; qtot 1.584
  2194    H   143   GLY     H 2194     0.271900      1.00800 ; qtot 1.856
  2195   CT   143   GLY    CA 2195    -0.025200     12.01000 ; qtot 1.831
  2196   H1   143   GLY   HA2 2196     0.069800      1.00800 ; qtot 1.901
  2197   H1   143   GLY   HA3 2197     0.069800      1.00800 ; qtot 1.971
  2198    C   143   GLY     C 2198     0.597300     12.01000 ; qtot 2.568
  2199    O   143   GLY     O 2199    -0.567900     16.00000 ; qtot 2.000
  2200    N   144   SER     N 2200    -0.415700     14.01000 ; qtot 1.584
  2201    H   144   SER     H 2201     0.271900      1.00800 ; qtot 1.856
  2202   CT   144   SER    CA 2202    -0.024900     12.01000 ; qtot 1.831
  2203   H1   144   SER    HA 2203     0.084300      1.00800 ; qtot 1.916
  2204   CT   144   SER    CB 2204     0.211700     12.01000 ; qtot 2.127
  2205   H1   144   SER   HB2 2205     0.035200      1.00800 ; qtot 2.162
  2206   H1   144   SER   HB3 2206     0.035200      1.00800 ; qtot 2.198
  2207   OH   144   SER    OG 2207    -0.654600     16.00000 ; qtot 1.543
  2208   HO   144   SER    HG 2208     0.427500      1.00800 ; qtot 1.971
  2209    C   144   SER     C 2209     0.597300     12.01000 ; qtot 2.568
  2210    O   144   SER     O 2210    -0.567900     16.00000 ; qtot 2.000
  2211    N   145   GLY     N 2211    -0.415700     14.01000 ; qtot 1.584
  2212    H   145   GLY     H 2212     0.271900      1.00800 ; qtot 1.856
  2213   CT   145   GLY    CA 2213    -0.025200     12.01000 ; qtot 1.831
  2214   H1   145   GLY   HA2 2214     0.069800      1.00800 ; qtot 1.901
  2215   H1   145   GLY   HA3 2215     0.069800      1.00800 ; qtot 1.971
  2216    C   145   GLY     C 2216     0.597300     12.01000 ; qtot 2.568
  2217    O   145   GLY     O 2217    -0.567900     16.00000 ; qtot 2.000
  2218    N   146   ASP     N 2218    -0.516300     14.01000 ; qtot 1.484
  2219    H   146   ASP     H 2219     0.293600      1.00800 ; qtot 1.777
  2220   CT   146   ASP    CA 2220     0.038100     12.01000 ; qtot 1.815
  2221   H1   146   ASP    HA 2221     0.088000      1.00800 ; qtot 1.903
  2222   CT   146   ASP    CB 2222    -0.030300     12.01000 ; qtot 1.873
  2223   HC   146   ASP   HB2 2223    -0.012200      1.00800 ; qtot 1.861
  2224   HC   146   ASP   HB3 2224    -0.012200      1.00800 ; qtot 1.849
  2225    C   146   ASP    CG 2225     0.799400     12.01000 ; qtot 2.648
  2226   O2   146   ASP   OD1 2226    -0.801400     16.00000 ; qtot 1.847
  2227   O2   146   ASP   OD2 2227    -0.801400     16.00000 ; qtot 1.045
  2228    C   146   ASP     C 2228     0.536600     12.01000 ; qtot 1.582
  2229    O   146   ASP     O 2229    -0.581900     16.00000 ; qtot 1.000
  2230    N   147   ILE     N 2230    -0.415700     14.01000 ; qtot 0.584
  2231    H   147   ILE     H 2231     0.271900      1.00800 ; qtot 0.856
  2232   CT   147   ILE    CA 2232    -0.059700     12.01000 ; qtot 0.796
  2233   H1   147   ILE    HA 2233     0.086900      1.00800 ; qtot 0.883
  2234   CT   147   ILE    CB 2234     0.130300     12.01000 ; qtot 1.014
  2235   HC   147   ILE    HB 2235     0.018700      1.00800 ; qtot 1.032
  2236   CT   147   ILE   CG2 2236    -0.320400     12.01000 ; qtot 0.712
  2237   HC   147   ILE  HG21 2237     0.088200      1.00800 ; qtot 0.800
  2238   HC   147   ILE  HG22 2238     0.088200      1.00800 ; qtot 0.888
  2239   HC   147   ILE  HG23 2239     0.088200      1.00800 ; qtot 0.977
  2240   CT   147   ILE   CG1 2240    -0.043000     12.01000 ; qtot 0.934
  2241   HC   147   ILE  HG12 2241     0.023600      1.00800 ; qtot 0.957
  2242   HC   147   ILE  HG13 2242     0.023600      1.00800 ; qtot 0.981
  2243   CT   147   ILE   CD1 2243    -0.066000     12.01000 ; qtot 0.915
  2244   HC   147   ILE  HD11 2244     0.018600      1.00800 ; qtot 0.933
  2245   HC   147   ILE  HD12 2245     0.018600      1.00800 ; qtot 0.952
  2246   HC   147   ILE  HD13 2246     0.018600      1.00800 ; qtot 0.971
  2247    C   147   ILE     C 2247     0.597300     12.01000 ; qtot 1.568
  2248    O   147   ILE     O 2248    -0.567900     16.00000 ; qtot 1.000
  2249    N   148   GLU     N 2249    -0.516300     14.01000 ; qtot 0.484
  2250    H   148   GLU     H 2250     0.293600      1.00800 ; qtot 0.777
  2251   CT   148   GLU    CA 2251     0.039700     12.01000 ; qtot 0.817
  2252   H1   148   GLU    HA 2252     0.110500      1.00800 ; qtot 0.927
  2253   CT   148   GLU    CB 2253     0.056000     12.01000 ; qtot 0.983
  2254   HC   148   GLU   HB2 2254    -0.017300      1.00800 ; qtot 0.966
  2255   HC   148   GLU   HB3 2255    -0.017300      1.00800 ; qtot 0.949
  2256   CT   148   GLU    CG 2256     0.013600     12.01000 ; qtot 0.962
  2257   HC   148   GLU   HG2 2257    -0.042500      1.00800 ; qtot 0.920
  2258   HC   148   GLU   HG3 2258    -0.042500      1.00800 ; qtot 0.877
  2259    C   148   GLU    CD 2259     0.805400     12.01000 ; qtot 1.683
  2260   O2   148   GLU   OE1 2260    -0.818800     16.00000 ; qtot 0.864
  2261   O2   148   GLU   OE2 2261    -0.818800     16.00000 ; qtot 0.045
  2262    C   148   GLU     C 2262     0.536600     12.01000 ; qtot 0.582
  2263    O   148   GLU     O 2263    -0.581900     16.00000 ; qtot -0.000
  2264    N   149   ASN     N 2264    -0.415700     14.01000 ; qtot -0.416
  2265    H   149   ASN     H 2265     0.271900      1.00800 ; qtot -0.144
  2266   CT   149   ASN    CA 2266     0.014300     12.01000 ; qtot -0.130
  2267   H1   149   ASN    HA 2267     0.104800      1.00800 ; qtot -0.025
  2268   CT   149   ASN    CB 2268    -0.204100     12.01000 ; qtot -0.229
  2269   HC   149   ASN   HB2 2269     0.079700      1.00800 ; qtot -0.149
  2270   HC   149   ASN   HB3 2270     0.079700      1.00800 ; qtot -0.069
  2271    C   149   ASN    CG 2271     0.713000     12.01000 ; qtot 0.644
  2272    O   149   ASN   OD1 2272    -0.593100     16.00000 ; qtot 0.050
  2273    N   149   ASN   ND2 2273    -0.919100     14.01000 ; qtot -0.869
  2274    H   149   ASN  HD21 2274     0.419600      1.00800 ; qtot -0.449
  2275    H   149   ASN  HD22 2275     0.419600      1.00800 ; qtot -0.029
  2276    C   149   ASN     C 2276     0.597300     12.01000 ; qtot 0.568
  2277    O   149   ASN     O 2277    -0.567900     16.00000 ; qtot -0.000
  2278    N   150   TYR     N 2278    -0.415700     14.01000 ; qtot -0.416
  2279    H   150   TYR     H 2279     0.271900      1.00800 ; qtot -0.144
  2280   CT   150   TYR    CA 2280    -0.001400     12.01000 ; qtot -0.145
  2281   H1   150   TYR    HA 2281     0.087600      1.00800 ; qtot -0.058
  2282   CT   150   TYR    CB 2282    -0.015200     12.01000 ; qtot -0.073
  2283   HC   150   TYR   HB2 2283     0.029500      1.00800 ; qtot -0.043
  2284   HC   150   TYR   HB3 2284     0.029500      1.00800 ; qtot -0.014
  2285   CA   150   TYR    CG 2285    -0.001100     12.01000 ; qtot -0.015
  2286   CA   150   TYR   CD1 2286    -0.190600     12.01000 ; qtot -0.206
  2287   HA   150   TYR   HD1 2287     0.169900      1.00800 ; qtot -0.036
  2288   CA   150   TYR   CE1 2288    -0.234100     12.01000 ; qtot -0.270
  2289   HA   150   TYR   HE1 2289     0.165600      1.00800 ; qtot -0.104
  2290    C   150   TYR    CZ 2290     0.322600     12.01000 ; qtot 0.218
  2291   OH   150   TYR    OH 2291    -0.557900     16.00000 ; qtot -0.339
  2292   HO   150   TYR    HH 2292     0.399200      1.00800 ; qtot 0.060
  2293   CA   150   TYR   CE2 2293    -0.234100     12.01000 ; qtot -0.174
  2294   HA   150   TYR   HE2 2294     0.165600      1.00800 ; qtot -0.009
  2295   CA   150   TYR   CD2 2295    -0.190600     12.01000 ; qtot -0.199
  2296   HA   150   TYR   HD2 2296     0.169900      1.00800 ; qtot -0.029
  2297    C   150   TYR     C 2297     0.597300     12.01000 ; qtot 0.568
  2298    O   150   TYR     O 2298    -0.567900     16.00000 ; qtot -0.000
  2299    N   151   ASN     N 2299    -0.415700     14.01000 ; qtot -0.416
  2300    H   151   ASN     H 2300     0.271900      1.00800 ; qtot -0.144
  2301   CT   151   ASN    CA 2301     0.014300     12.01000 ; qtot -0.130
  2302   H1   151   ASN    HA 2302     0.104800      1.00800 ; qtot -0.025
  2303   CT   151   ASN    CB 2303    -0.204100     12.01000 ; qtot -0.229
  2304   HC   151   ASN   HB2 2304     0.079700      1.00800 ; qtot -0.149
  2305   HC   151   ASN   HB3 2305     0.079700      1.00800 ; qtot -0.069
  2306    C   151   ASN    CG 2306     0.713000     12.01000 ; qtot 0.644
  2307    O   151   ASN   OD1 2307    -0.593100     16.00000 ; qtot 0.050
  2308    N   151   ASN   ND2 2308    -0.919100     14.01000 ; qtot -0.869
  2309    H   151   ASN  HD21 2309     0.419600      1.00800 ; qtot -0.449
  2310    H   151   ASN  HD22 2310     0.419600      1.00800 ; qtot -0.029
  2311    C   151   ASN     C 2311     0.597300     12.01000 ; qtot 0.568
  2312    O   151   ASN     O 2312    -0.567900     16.00000 ; qtot -0.000
  2313    N   152   ASP     N 2313    -0.516300     14.01000 ; qtot -0.516
  2314    H   152   ASP     H 2314     0.293600      1.00800 ; qtot -0.223
  2315   CT   152   ASP    CA 2315     0.038100     12.01000 ; qtot -0.185
  2316   H1   152   ASP    HA 2316     0.088000      1.00800 ; qtot -0.097
  2317   CT   152   ASP    CB 2317    -0.030300     12.01000 ; qtot -0.127
  2318   HC   152   ASP   HB2 2318    -0.012200      1.00800 ; qtot -0.139
  2319   HC   152   ASP   HB3 2319    -0.012200      1.00800 ; qtot -0.151
  2320    C   152   ASP    CG 2320     0.799400     12.01000 ; qtot 0.648
  2321   O2   152   ASP   OD1 2321    -0.801400     16.00000 ; qtot -0.153
  2322   O2   152   ASP   OD2 2322    -0.801400     16.00000 ; qtot -0.955
  2323    C   152   ASP     C 2323     0.536600     12.01000 ; qtot -0.418
  2324    O   152   ASP     O 2324    -0.581900     16.00000 ; qtot -1.000
  2325    N   153   ALA     N 2325    -0.415700     14.01000 ; qtot -1.416
  2326    H   153   ALA     H 2326     0.271900      1.00800 ; qtot -1.144
  2327   CT   153   ALA    CA 2327     0.033700     12.01000 ; qtot -1.110
  2328   H1   153   ALA    HA 2328     0.082300      1.00800 ; qtot -1.028
  2329   CT   153   ALA    CB 2329    -0.182500     12.01000 ; qtot -1.210
  2330   HC   153   ALA   HB1 2330     0.060300      1.00800 ; qtot -1.150
  2331   HC   153   ALA   HB2 2331     0.060300      1.00800 ; qtot -1.090
  2332   HC   153   ALA   HB3 2332     0.060300      1.00800 ; qtot -1.029
  2333    C   153   ALA     C 2333     0.597300     12.01000 ; qtot -0.432
  2334    O   153   ALA     O 2334    -0.567900     16.00000 ; qtot -1.000
  2335    N   154   THR     N 2335    -0.415700     14.01000 ; qtot -1.416
  2336    H   154   THR     H 2336     0.271900      1.00800 ; qtot -1.144
  2337   CT   154   THR    CA 2337    -0.038900     12.01000 ; qtot -1.183
  2338   H1   154   THR    HA 2338     0.100700      1.00800 ; qtot -1.082
  2339   CT   154   THR    CB 2339     0.365400     12.01000 ; qtot -0.717
  2340   H1   154   THR    HB 2340     0.004300      1.00800 ; qtot -0.712
  2341   CT   154   THR   CG2 2341    -0.243800     12.01000 ; qtot -0.956
  2342   HC   154   THR  HG21 2342     0.064200      1.00800 ; qtot -0.892
  2343   HC   154   THR  HG22 2343     0.064200      1.00800 ; qtot -0.828
  2344   HC   154   THR  HG23 2344     0.064200      1.00800 ; qtot -0.764
  2345   OH   154   THR   OG1 2345    -0.676100     16.00000 ; qtot -1.440
  2346   HO   154   THR   HG1 2346     0.410200      1.00800 ; qtot -1.029
  2347    C   154   THR     C 2347     0.597300     12.01000 ; qtot -0.432
  2348    O   154   THR     O 2348    -0.567900     16.00000 ; qtot -1.000
  2349    N   155   GLN     N 2349    -0.415700     14.01000 ; qtot -1.416
  2350    H   155   GLN     H 2350     0.271900      1.00800 ; qtot -1.144
  2351   CT   155   GLN    CA 2351    -0.003100     12.01000 ; qtot -1.147
  2352   H1   155   GLN    HA 2352     0.085000      1.00800 ; qtot -1.062
  2353   CT   155   GLN    CB 2353    -0.003600     12.01000 ; qtot -1.066
  2354   HC   155   GLN   HB2 2354     0.017100      1.00800 ; qtot -1.048
  2355   HC   155   GLN   HB3 2355     0.017100      1.00800 ; qtot -1.031
  2356   CT   155   GLN    CG 2356    -0.064500     12.01000 ; qtot -1.096
  2357   HC   155   GLN   HG2 2357     0.035200      1.00800 ; qtot -1.061
  2358   HC   155   GLN   HG3 2358     0.035200      1.00800 ; qtot -1.025
  2359    C   155   GLN    CD 2359     0.695100     12.01000 ; qtot -0.330
  2360    O   155   GLN   OE1 2360    -0.608600     16.00000 ; qtot -0.939
  2361    N   155   GLN   NE2 2361    -0.940700     14.01000 ; qtot -1.880
  2362    H   155   GLN  HE21 2362     0.425100      1.00800 ; qtot -1.455
  2363    H   155   GLN  HE22 2363     0.425100      1.00800 ; qtot -1.029
  2364    C   155   GLN     C 2364     0.597300     12.01000 ; qtot -0.432
  2365    O   155   GLN     O 2365    -0.567900     16.00000 ; qtot -1.000
  2366    N   156   VAL     N 2366    -0.415700     14.01000 ; qtot -1.416
  2367    H   156   VAL     H 2367     0.271900      1.00800 ; qtot -1.144
  2368   CT   156   VAL    CA 2368    -0.087500     12.01000 ; qtot -1.231
  2369   H1   156   VAL    HA 2369     0.096900      1.00800 ; qtot -1.134
  2370   CT   156   VAL    CB 2370     0.298500     12.01000 ; qtot -0.836
  2371   HC   156   VAL    HB 2371    -0.029700      1.00800 ; qtot -0.866
  2372   CT   156   VAL   CG1 2372    -0.319200     12.01000 ; qtot -1.185
  2373   HC   156   VAL  HG11 2373     0.079100      1.00800 ; qtot -1.106
  2374   HC   156   VAL  HG12 2374     0.079100      1.00800 ; qtot -1.027
  2375   HC   156   VAL  HG13 2375     0.079100      1.00800 ; qtot -0.948
  2376   CT   156   VAL   CG2 2376    -0.319200     12.01000 ; qtot -1.267
  2377   HC   156   VAL  HG21 2377     0.079100      1.00800 ; qtot -1.188
  2378   HC   156   VAL  HG22 2378     0.079100      1.00800 ; qtot -1.109
  2379   HC   156   VAL  HG23 2379     0.079100      1.00800 ; qtot -1.029
  2380    C   156   VAL     C 2380     0.597300     12.01000 ; qtot -0.432
  2381    O   156   VAL     O 2381    -0.567900     16.00000 ; qtot -1.000
  2382    N   157   ARG     N 2382    -0.347900     14.01000 ; qtot -1.348
  2383    H   157   ARG     H 2383     0.274700      1.00800 ; qtot -1.073
  2384   CT   157   ARG    CA 2384    -0.263700     12.01000 ; qtot -1.337
  2385   H1   157   ARG    HA 2385     0.156000      1.00800 ; qtot -1.181
  2386   CT   157   ARG    CB 2386    -0.000700     12.01000 ; qtot -1.182
  2387   HC   157   ARG   HB2 2387     0.032700      1.00800 ; qtot -1.149
  2388   HC   157   ARG   HB3 2388     0.032700      1.00800 ; qtot -1.116
  2389   CT   157   ARG    CG 2389     0.039000     12.01000 ; qtot -1.077
  2390   HC   157   ARG   HG2 2390     0.028500      1.00800 ; qtot -1.049
  2391   HC   157   ARG   HG3 2391     0.028500      1.00800 ; qtot -1.020
  2392   CT   157   ARG    CD 2392     0.048600     12.01000 ; qtot -0.972
  2393   H1   157   ARG   HD2 2393     0.068700      1.00800 ; qtot -0.903
  2394   H1   157   ARG   HD3 2394     0.068700      1.00800 ; qtot -0.834
  2395   N2   157   ARG    NE 2395    -0.529500     14.01000 ; qtot -1.364
  2396    H   157   ARG    HE 2396     0.345600      1.00800 ; qtot -1.018
  2397   CA   157   ARG    CZ 2397     0.807600     12.01000 ; qtot -0.211
  2398   N2   157   ARG   NH1 2398    -0.862700     14.01000 ; qtot -1.073
  2399    H   157   ARG  HH11 2399     0.447800      1.00800 ; qtot -0.625
  2400    H   157   ARG  HH12 2400     0.447800      1.00800 ; qtot -0.178
  2401   N2   157   ARG   NH2 2401    -0.862700     14.01000 ; qtot -1.040
  2402    H   157   ARG  HH21 2402     0.447800      1.00800 ; qtot -0.593
  2403    H   157   ARG  HH22 2403     0.447800      1.00800 ; qtot -0.145
  2404    C   157   ARG     C 2404     0.734100     12.01000 ; qtot 0.589
  2405    O   157   ARG     O 2405    -0.589400     16.00000 ; qtot -0.000
  2406    N   158   ASP     N 2406    -0.516300     14.01000 ; qtot -0.516
  2407    H   158   ASP     H 2407     0.293600      1.00800 ; qtot -0.223
  2408   CT   158   ASP    CA 2408     0.038100     12.01000 ; qtot -0.185
  2409   H1   158   ASP    HA 2409     0.088000      1.00800 ; qtot -0.097
  2410   CT   158   ASP    CB 2410    -0.030300     12.01000 ; qtot -0.127
  2411   HC   158   ASP   HB2 2411    -0.012200      1.00800 ; qtot -0.139
  2412   HC   158   ASP   HB3 2412    -0.012200      1.00800 ; qtot -0.151
  2413    C   158   ASP    CG 2413     0.799400     12.01000 ; qtot 0.648
  2414   O2   158   ASP   OD1 2414    -0.801400     16.00000 ; qtot -0.153
  2415   O2   158   ASP   OD2 2415    -0.801400     16.00000 ; qtot -0.955
  2416    C   158   ASP     C 2416     0.536600     12.01000 ; qtot -0.418
  2417    O   158   ASP     O 2417    -0.581900     16.00000 ; qtot -1.000
  2418    N   159   CYX     N 2418    -0.415700     14.01000 ; qtot -1.416
  2419    H   159   CYX     H 2419     0.271900      1.00800 ; qtot -1.144
  2420   CT   159   CYX    CA 2420     0.042900     12.01000 ; qtot -1.101
  2421   H1   159   CYX    HA 2421     0.076600      1.00800 ; qtot -1.024
  2422   CT   159   CYX    CB 2422    -0.079000     12.01000 ; qtot -1.103
  2423   H1   159   CYX   HB2 2423     0.091000      1.00800 ; qtot -1.012
  2424   H1   159   CYX   HB3 2424     0.091000      1.00800 ; qtot -0.921
  2425    S   159   CYX    SG 2425    -0.108100     32.06000 ; qtot -1.029
  2426    C   159   CYX     C 2426     0.597300     12.01000 ; qtot -0.432
  2427    O   159   CYX     O 2427    -0.567900     16.00000 ; qtot -1.000
  2428    N   160   ARG     N 2428    -0.347900     14.01000 ; qtot -1.348
  2429    H   160   ARG     H 2429     0.274700      1.00800 ; qtot -1.073
  2430   CT   160   ARG    CA 2430    -0.263700     12.01000 ; qtot -1.337
  2431   H1   160   ARG    HA 2431     0.156000      1.00800 ; qtot -1.181
  2432   CT   160   ARG    CB 2432    -0.000700     12.01000 ; qtot -1.182
  2433   HC   160   ARG   HB2 2433     0.032700      1.00800 ; qtot -1.149
  2434   HC   160   ARG   HB3 2434     0.032700      1.00800 ; qtot -1.116
  2435   CT   160   ARG    CG 2435     0.039000     12.01000 ; qtot -1.077
  2436   HC   160   ARG   HG2 2436     0.028500      1.00800 ; qtot -1.049
  2437   HC   160   ARG   HG3 2437     0.028500      1.00800 ; qtot -1.020
  2438   CT   160   ARG    CD 2438     0.048600     12.01000 ; qtot -0.972
  2439   H1   160   ARG   HD2 2439     0.068700      1.00800 ; qtot -0.903
  2440   H1   160   ARG   HD3 2440     0.068700      1.00800 ; qtot -0.834
  2441   N2   160   ARG    NE 2441    -0.529500     14.01000 ; qtot -1.364
  2442    H   160   ARG    HE 2442     0.345600      1.00800 ; qtot -1.018
  2443   CA   160   ARG    CZ 2443     0.807600     12.01000 ; qtot -0.211
  2444   N2   160   ARG   NH1 2444    -0.862700     14.01000 ; qtot -1.073
  2445    H   160   ARG  HH11 2445     0.447800      1.00800 ; qtot -0.625
  2446    H   160   ARG  HH12 2446     0.447800      1.00800 ; qtot -0.178
  2447   N2   160   ARG   NH2 2447    -0.862700     14.01000 ; qtot -1.040
  2448    H   160   ARG  HH21 2448     0.447800      1.00800 ; qtot -0.593
  2449    H   160   ARG  HH22 2449     0.447800      1.00800 ; qtot -0.145
  2450    C   160   ARG     C 2450     0.734100     12.01000 ; qtot 0.589
  2451    O   160   ARG     O 2451    -0.589400     16.00000 ; qtot -0.000
  2452    N   161   LEU     N 2452    -0.415700     14.01000 ; qtot -0.416
  2453    H   161   LEU     H 2453     0.271900      1.00800 ; qtot -0.144
  2454   CT   161   LEU    CA 2454    -0.051800     12.01000 ; qtot -0.196
  2455   H1   161   LEU    HA 2455     0.092200      1.00800 ; qtot -0.103
  2456   CT   161   LEU    CB 2456    -0.110200     12.01000 ; qtot -0.214
  2457   HC   161   LEU   HB2 2457     0.045700      1.00800 ; qtot -0.168
  2458   HC   161   LEU   HB3 2458     0.045700      1.00800 ; qtot -0.122
  2459   CT   161   LEU    CG 2459     0.353100     12.01000 ; qtot 0.231
  2460   HC   161   LEU    HG 2460    -0.036100      1.00800 ; qtot 0.195
  2461   CT   161   LEU   CD1 2461    -0.412100     12.01000 ; qtot -0.217
  2462   HC   161   LEU  HD11 2462     0.100000      1.00800 ; qtot -0.117
  2463   HC   161   LEU  HD12 2463     0.100000      1.00800 ; qtot -0.017
  2464   HC   161   LEU  HD13 2464     0.100000      1.00800 ; qtot 0.083
  2465   CT   161   LEU   CD2 2465    -0.412100     12.01000 ; qtot -0.329
  2466   HC   161   LEU  HD21 2466     0.100000      1.00800 ; qtot -0.229
  2467   HC   161   LEU  HD22 2467     0.100000      1.00800 ; qtot -0.129
  2468   HC   161   LEU  HD23 2468     0.100000      1.00800 ; qtot -0.029
  2469    C   161   LEU     C 2469     0.597300     12.01000 ; qtot 0.568
  2470    O   161   LEU     O 2470    -0.567900     16.00000 ; qtot -0.000
  2471    N   162   THR     N 2471    -0.415700     14.01000 ; qtot -0.416
  2472    H   162   THR     H 2472     0.271900      1.00800 ; qtot -0.144
  2473   CT   162   THR    CA 2473    -0.038900     12.01000 ; qtot -0.183
  2474   H1   162   THR    HA 2474     0.100700      1.00800 ; qtot -0.082
  2475   CT   162   THR    CB 2475     0.365400     12.01000 ; qtot 0.283
  2476   H1   162   THR    HB 2476     0.004300      1.00800 ; qtot 0.288
  2477   CT   162   THR   CG2 2477    -0.243800     12.01000 ; qtot 0.044
  2478   HC   162   THR  HG21 2478     0.064200      1.00800 ; qtot 0.108
  2479   HC   162   THR  HG22 2479     0.064200      1.00800 ; qtot 0.172
  2480   HC   162   THR  HG23 2480     0.064200      1.00800 ; qtot 0.236
  2481   OH   162   THR   OG1 2481    -0.676100     16.00000 ; qtot -0.440
  2482   HO   162   THR   HG1 2482     0.410200      1.00800 ; qtot -0.029
  2483    C   162   THR     C 2483     0.597300     12.01000 ; qtot 0.568
  2484    O   162   THR     O 2484    -0.567900     16.00000 ; qtot -0.000
  2485    N   163   GLY     N 2485    -0.415700     14.01000 ; qtot -0.416
  2486    H   163   GLY     H 2486     0.271900      1.00800 ; qtot -0.144
  2487   CT   163   GLY    CA 2487    -0.025200     12.01000 ; qtot -0.169
  2488   H1   163   GLY   HA2 2488     0.069800      1.00800 ; qtot -0.099
  2489   H1   163   GLY   HA3 2489     0.069800      1.00800 ; qtot -0.029
  2490    C   163   GLY     C 2490     0.597300     12.01000 ; qtot 0.568
  2491    O   163   GLY     O 2491    -0.567900     16.00000 ; qtot -0.000
  2492    N   164   LEU     N 2492    -0.415700     14.01000 ; qtot -0.416
  2493    H   164   LEU     H 2493     0.271900      1.00800 ; qtot -0.144
  2494   CT   164   LEU    CA 2494    -0.051800     12.01000 ; qtot -0.196
  2495   H1   164   LEU    HA 2495     0.092200      1.00800 ; qtot -0.103
  2496   CT   164   LEU    CB 2496    -0.110200     12.01000 ; qtot -0.214
  2497   HC   164   LEU   HB2 2497     0.045700      1.00800 ; qtot -0.168
  2498   HC   164   LEU   HB3 2498     0.045700      1.00800 ; qtot -0.122
  2499   CT   164   LEU    CG 2499     0.353100     12.01000 ; qtot 0.231
  2500   HC   164   LEU    HG 2500    -0.036100      1.00800 ; qtot 0.195
  2501   CT   164   LEU   CD1 2501    -0.412100     12.01000 ; qtot -0.217
  2502   HC   164   LEU  HD11 2502     0.100000      1.00800 ; qtot -0.117
  2503   HC   164   LEU  HD12 2503     0.100000      1.00800 ; qtot -0.017
  2504   HC   164   LEU  HD13 2504     0.100000      1.00800 ; qtot 0.083
  2505   CT   164   LEU   CD2 2505    -0.412100     12.01000 ; qtot -0.329
  2506   HC   164   LEU  HD21 2506     0.100000      1.00800 ; qtot -0.229
  2507   HC   164   LEU  HD22 2507     0.100000      1.00800 ; qtot -0.129
  2508   HC   164   LEU  HD23 2508     0.100000      1.00800 ; qtot -0.029
  2509    C   164   LEU     C 2509     0.597300     12.01000 ; qtot 0.568
  2510    O   164   LEU     O 2510    -0.567900     16.00000 ; qtot -0.000
  2511    N   165   LEU     N 2511    -0.415700     14.01000 ; qtot -0.416
  2512    H   165   LEU     H 2512     0.271900      1.00800 ; qtot -0.144
  2513   CT   165   LEU    CA 2513    -0.051800     12.01000 ; qtot -0.196
  2514   H1   165   LEU    HA 2514     0.092200      1.00800 ; qtot -0.103
  2515   CT   165   LEU    CB 2515    -0.110200     12.01000 ; qtot -0.214
  2516   HC   165   LEU   HB2 2516     0.045700      1.00800 ; qtot -0.168
  2517   HC   165   LEU   HB3 2517     0.045700      1.00800 ; qtot -0.122
  2518   CT   165   LEU    CG 2518     0.353100     12.01000 ; qtot 0.231
  2519   HC   165   LEU    HG 2519    -0.036100      1.00800 ; qtot 0.195
  2520   CT   165   LEU   CD1 2520    -0.412100     12.01000 ; qtot -0.217
  2521   HC   165   LEU  HD11 2521     0.100000      1.00800 ; qtot -0.117
  2522   HC   165   LEU  HD12 2522     0.100000      1.00800 ; qtot -0.017
  2523   HC   165   LEU  HD13 2523     0.100000      1.00800 ; qtot 0.083
  2524   CT   165   LEU   CD2 2524    -0.412100     12.01000 ; qtot -0.329
  2525   HC   165   LEU  HD21 2525     0.100000      1.00800 ; qtot -0.229
  2526   HC   165   LEU  HD22 2526     0.100000      1.00800 ; qtot -0.129
  2527   HC   165   LEU  HD23 2527     0.100000      1.00800 ; qtot -0.029
  2528    C   165   LEU     C 2528     0.597300     12.01000 ; qtot 0.568
  2529    O   165   LEU     O 2529    -0.567900     16.00000 ; qtot -0.000
  2530    N   166   ASP     N 2530    -0.516300     14.01000 ; qtot -0.516
  2531    H   166   ASP     H 2531     0.293600      1.00800 ; qtot -0.223
  2532   CT   166   ASP    CA 2532     0.038100     12.01000 ; qtot -0.185
  2533   H1   166   ASP    HA 2533     0.088000      1.00800 ; qtot -0.097
  2534   CT   166   ASP    CB 2534    -0.030300     12.01000 ; qtot -0.127
  2535   HC   166   ASP   HB2 2535    -0.012200      1.00800 ; qtot -0.139
  2536   HC   166   ASP   HB3 2536    -0.012200      1.00800 ; qtot -0.151
  2537    C   166   ASP    CG 2537     0.799400     12.01000 ; qtot 0.648
  2538   O2   166   ASP   OD1 2538    -0.801400     16.00000 ; qtot -0.153
  2539   O2   166   ASP   OD2 2539    -0.801400     16.00000 ; qtot -0.955
  2540    C   166   ASP     C 2540     0.536600     12.01000 ; qtot -0.418
  2541    O   166   ASP     O 2541    -0.581900     16.00000 ; qtot -1.000
  2542    N   167   LEU     N 2542    -0.415700     14.01000 ; qtot -1.416
  2543    H   167   LEU     H 2543     0.271900      1.00800 ; qtot -1.144
  2544   CT   167   LEU    CA 2544    -0.051800     12.01000 ; qtot -1.196
  2545   H1   167   LEU    HA 2545     0.092200      1.00800 ; qtot -1.103
  2546   CT   167   LEU    CB 2546    -0.110200     12.01000 ; qtot -1.214
  2547   HC   167   LEU   HB2 2547     0.045700      1.00800 ; qtot -1.168
  2548   HC   167   LEU   HB3 2548     0.045700      1.00800 ; qtot -1.122
  2549   CT   167   LEU    CG 2549     0.353100     12.01000 ; qtot -0.769
  2550   HC   167   LEU    HG 2550    -0.036100      1.00800 ; qtot -0.805
  2551   CT   167   LEU   CD1 2551    -0.412100     12.01000 ; qtot -1.217
  2552   HC   167   LEU  HD11 2552     0.100000      1.00800 ; qtot -1.117
  2553   HC   167   LEU  HD12 2553     0.100000      1.00800 ; qtot -1.017
  2554   HC   167   LEU  HD13 2554     0.100000      1.00800 ; qtot -0.917
  2555   CT   167   LEU   CD2 2555    -0.412100     12.01000 ; qtot -1.329
  2556   HC   167   LEU  HD21 2556     0.100000      1.00800 ; qtot -1.229
  2557   HC   167   LEU  HD22 2557     0.100000      1.00800 ; qtot -1.129
  2558   HC   167   LEU  HD23 2558     0.100000      1.00800 ; qtot -1.029
  2559    C   167   LEU     C 2559     0.597300     12.01000 ; qtot -0.432
  2560    O   167   LEU     O 2560    -0.567900     16.00000 ; qtot -1.000
  2561    N   168   ALA     N 2561    -0.415700     14.01000 ; qtot -1.416
  2562    H   168   ALA     H 2562     0.271900      1.00800 ; qtot -1.144
  2563   CT   168   ALA    CA 2563     0.033700     12.01000 ; qtot -1.110
  2564   H1   168   ALA    HA 2564     0.082300      1.00800 ; qtot -1.028
  2565   CT   168   ALA    CB 2565    -0.182500     12.01000 ; qtot -1.210
  2566   HC   168   ALA   HB1 2566     0.060300      1.00800 ; qtot -1.150
  2567   HC   168   ALA   HB2 2567     0.060300      1.00800 ; qtot -1.090
  2568   HC   168   ALA   HB3 2568     0.060300      1.00800 ; qtot -1.029
  2569    C   168   ALA     C 2569     0.597300     12.01000 ; qtot -0.432
  2570    O   168   ALA     O 2570    -0.567900     16.00000 ; qtot -1.000
  2571    N   169   LEU     N 2571    -0.415700     14.01000 ; qtot -1.416
  2572    H   169   LEU     H 2572     0.271900      1.00800 ; qtot -1.144
  2573   CT   169   LEU    CA 2573    -0.051800     12.01000 ; qtot -1.196
  2574   H1   169   LEU    HA 2574     0.092200      1.00800 ; qtot -1.103
  2575   CT   169   LEU    CB 2575    -0.110200     12.01000 ; qtot -1.214
  2576   HC   169   LEU   HB2 2576     0.045700      1.00800 ; qtot -1.168
  2577   HC   169   LEU   HB3 2577     0.045700      1.00800 ; qtot -1.122
  2578   CT   169   LEU    CG 2578     0.353100     12.01000 ; qtot -0.769
  2579   HC   169   LEU    HG 2579    -0.036100      1.00800 ; qtot -0.805
  2580   CT   169   LEU   CD1 2580    -0.412100     12.01000 ; qtot -1.217
  2581   HC   169   LEU  HD11 2581     0.100000      1.00800 ; qtot -1.117
  2582   HC   169   LEU  HD12 2582     0.100000      1.00800 ; qtot -1.017
  2583   HC   169   LEU  HD13 2583     0.100000      1.00800 ; qtot -0.917
  2584   CT   169   LEU   CD2 2584    -0.412100     12.01000 ; qtot -1.329
  2585   HC   169   LEU  HD21 2585     0.100000      1.00800 ; qtot -1.229
  2586   HC   169   LEU  HD22 2586     0.100000      1.00800 ; qtot -1.129
  2587   HC   169   LEU  HD23 2587     0.100000      1.00800 ; qtot -1.029
  2588    C   169   LEU     C 2588     0.597300     12.01000 ; qtot -0.432
  2589    O   169   LEU     O 2589    -0.567900     16.00000 ; qtot -1.000
  2590    N   170   GLU     N 2590    -0.516300     14.01000 ; qtot -1.516
  2591    H   170   GLU     H 2591     0.293600      1.00800 ; qtot -1.223
  2592   CT   170   GLU    CA 2592     0.039700     12.01000 ; qtot -1.183
  2593   H1   170   GLU    HA 2593     0.110500      1.00800 ; qtot -1.073
  2594   CT   170   GLU    CB 2594     0.056000     12.01000 ; qtot -1.017
  2595   HC   170   GLU   HB2 2595    -0.017300      1.00800 ; qtot -1.034
  2596   HC   170   GLU   HB3 2596    -0.017300      1.00800 ; qtot -1.051
  2597   CT   170   GLU    CG 2597     0.013600     12.01000 ; qtot -1.038
  2598   HC   170   GLU   HG2 2598    -0.042500      1.00800 ; qtot -1.080
  2599   HC   170   GLU   HG3 2599    -0.042500      1.00800 ; qtot -1.123
  2600    C   170   GLU    CD 2600     0.805400     12.01000 ; qtot -0.317
  2601   O2   170   GLU   OE1 2601    -0.818800     16.00000 ; qtot -1.136
  2602   O2   170   GLU   OE2 2602    -0.818800     16.00000 ; qtot -1.955
  2603    C   170   GLU     C 2603     0.536600     12.01000 ; qtot -1.418
  2604    O   170   GLU     O 2604    -0.581900     16.00000 ; qtot -2.000
  2605    N   171   LYS     N 2605    -0.347900     14.01000 ; qtot -2.348
  2606    H   171   LYS     H 2606     0.274700      1.00800 ; qtot -2.073
  2607   CT   171   LYS    CA 2607    -0.240000     12.01000 ; qtot -2.313
  2608   H1   171   LYS    HA 2608     0.142600      1.00800 ; qtot -2.171
  2609   CT   171   LYS    CB 2609    -0.009400     12.01000 ; qtot -2.180
  2610   HC   171   LYS   HB2 2610     0.036200      1.00800 ; qtot -2.144
  2611   HC   171   LYS   HB3 2611     0.036200      1.00800 ; qtot -2.108
  2612   CT   171   LYS    CG 2612     0.018700     12.01000 ; qtot -2.089
  2613   HC   171   LYS   HG2 2613     0.010300      1.00800 ; qtot -2.079
  2614   HC   171   LYS   HG3 2614     0.010300      1.00800 ; qtot -2.068
  2615   CT   171   LYS    CD 2615    -0.047900     12.01000 ; qtot -2.116
  2616   HC   171   LYS   HD2 2616     0.062100      1.00800 ; qtot -2.054
  2617   HC   171   LYS   HD3 2617     0.062100      1.00800 ; qtot -1.992
  2618   CT   171   LYS    CE 2618    -0.014300     12.01000 ; qtot -2.006
  2619   HP   171   LYS   HE2 2619     0.113500      1.00800 ; qtot -1.893
  2620   HP   171   LYS   HE3 2620     0.113500      1.00800 ; qtot -1.779
  2621   N3   171   LYS    NZ 2621    -0.385400     14.01000 ; qtot -2.165
  2622    H   171   LYS   HZ1 2622     0.340000      1.00800 ; qtot -1.825
  2623    H   171   LYS   HZ2 2623     0.340000      1.00800 ; qtot -1.485
  2624    H   171   LYS   HZ3 2624     0.340000      1.00800 ; qtot -1.145
  2625    C   171   LYS     C 2625     0.734100     12.01000 ; qtot -0.411
  2626    O   171   LYS     O 2626    -0.589400     16.00000 ; qtot -1.000
  2627    N   172   ASP     N 2627    -0.516300     14.01000 ; qtot -1.516
  2628    H   172   ASP     H 2628     0.293600      1.00800 ; qtot -1.223
  2629   CT   172   ASP    CA 2629     0.038100     12.01000 ; qtot -1.185
  2630   H1   172   ASP    HA 2630     0.088000      1.00800 ; qtot -1.097
  2631   CT   172   ASP    CB 2631    -0.030300     12.01000 ; qtot -1.127
  2632   HC   172   ASP   HB2 2632    -0.012200      1.00800 ; qtot -1.139
  2633   HC   172   ASP   HB3 2633    -0.012200      1.00800 ; qtot -1.151
  2634    C   172   ASP    CG 2634     0.799400     12.01000 ; qtot -0.352
  2635   O2   172   ASP   OD1 2635    -0.801400     16.00000 ; qtot -1.153
  2636   O2   172   ASP   OD2 2636    -0.801400     16.00000 ; qtot -1.955
  2637    C   172   ASP     C 2637     0.536600     12.01000 ; qtot -1.418
  2638    O   172   ASP     O 2638    -0.581900     16.00000 ; qtot -2.000
  2639    N   173   TYR     N 2639    -0.415700     14.01000 ; qtot -2.416
  2640    H   173   TYR     H 2640     0.271900      1.00800 ; qtot -2.144
  2641   CT   173   TYR    CA 2641    -0.001400     12.01000 ; qtot -2.145
  2642   H1   173   TYR    HA 2642     0.087600      1.00800 ; qtot -2.058
  2643   CT   173   TYR    CB 2643    -0.015200     12.01000 ; qtot -2.073
  2644   HC   173   TYR   HB2 2644     0.029500      1.00800 ; qtot -2.043
  2645   HC   173   TYR   HB3 2645     0.029500      1.00800 ; qtot -2.014
  2646   CA   173   TYR    CG 2646    -0.001100     12.01000 ; qtot -2.015
  2647   CA   173   TYR   CD1 2647    -0.190600     12.01000 ; qtot -2.206
  2648   HA   173   TYR   HD1 2648     0.169900      1.00800 ; qtot -2.036
  2649   CA   173   TYR   CE1 2649    -0.234100     12.01000 ; qtot -2.270
  2650   HA   173   TYR   HE1 2650     0.165600      1.00800 ; qtot -2.104
  2651    C   173   TYR    CZ 2651     0.322600     12.01000 ; qtot -1.782
  2652   OH   173   TYR    OH 2652    -0.557900     16.00000 ; qtot -2.339
  2653   HO   173   TYR    HH 2653     0.399200      1.00800 ; qtot -1.940
  2654   CA   173   TYR   CE2 2654    -0.234100     12.01000 ; qtot -2.174
  2655   HA   173   TYR   HE2 2655     0.165600      1.00800 ; qtot -2.009
  2656   CA   173   TYR   CD2 2656    -0.190600     12.01000 ; qtot -2.199
  2657   HA   173   TYR   HD2 2657     0.169900      1.00800 ; qtot -2.029
  2658    C   173   TYR     C 2658     0.597300     12.01000 ; qtot -1.432
  2659    O   173   TYR     O 2659    -0.567900     16.00000 ; qtot -2.000
  2660    N   174   VAL     N 2660    -0.415700     14.01000 ; qtot -2.416
  2661    H   174   VAL     H 2661     0.271900      1.00800 ; qtot -2.144
  2662   CT   174   VAL    CA 2662    -0.087500     12.01000 ; qtot -2.231
  2663   H1   174   VAL    HA 2663     0.096900      1.00800 ; qtot -2.134
  2664   CT   174   VAL    CB 2664     0.298500     12.01000 ; qtot -1.836
  2665   HC   174   VAL    HB 2665    -0.029700      1.00800 ; qtot -1.866
  2666   CT   174   VAL   CG1 2666    -0.319200     12.01000 ; qtot -2.185
  2667   HC   174   VAL  HG11 2667     0.079100      1.00800 ; qtot -2.106
  2668   HC   174   VAL  HG12 2668     0.079100      1.00800 ; qtot -2.027
  2669   HC   174   VAL  HG13 2669     0.079100      1.00800 ; qtot -1.948
  2670   CT   174   VAL   CG2 2670    -0.319200     12.01000 ; qtot -2.267
  2671   HC   174   VAL  HG21 2671     0.079100      1.00800 ; qtot -2.188
  2672   HC   174   VAL  HG22 2672     0.079100      1.00800 ; qtot -2.109
  2673   HC   174   VAL  HG23 2673     0.079100      1.00800 ; qtot -2.029
  2674    C   174   VAL     C 2674     0.597300     12.01000 ; qtot -1.432
  2675    O   174   VAL     O 2675    -0.567900     16.00000 ; qtot -2.000
  2676    N   175   ARG     N 2676    -0.347900     14.01000 ; qtot -2.348
  2677    H   175   ARG     H 2677     0.274700      1.00800 ; qtot -2.073
  2678   CT   175   ARG    CA 2678    -0.263700     12.01000 ; qtot -2.337
  2679   H1   175   ARG    HA 2679     0.156000      1.00800 ; qtot -2.181
  2680   CT   175   ARG    CB 2680    -0.000700     12.01000 ; qtot -2.182
  2681   HC   175   ARG   HB2 2681     0.032700      1.00800 ; qtot -2.149
  2682   HC   175   ARG   HB3 2682     0.032700      1.00800 ; qtot -2.116
  2683   CT   175   ARG    CG 2683     0.039000     12.01000 ; qtot -2.077
  2684   HC   175   ARG   HG2 2684     0.028500      1.00800 ; qtot -2.049
  2685   HC   175   ARG   HG3 2685     0.028500      1.00800 ; qtot -2.020
  2686   CT   175   ARG    CD 2686     0.048600     12.01000 ; qtot -1.972
  2687   H1   175   ARG   HD2 2687     0.068700      1.00800 ; qtot -1.903
  2688   H1   175   ARG   HD3 2688     0.068700      1.00800 ; qtot -1.834
  2689   N2   175   ARG    NE 2689    -0.529500     14.01000 ; qtot -2.364
  2690    H   175   ARG    HE 2690     0.345600      1.00800 ; qtot -2.018
  2691   CA   175   ARG    CZ 2691     0.807600     12.01000 ; qtot -1.211
  2692   N2   175   ARG   NH1 2692    -0.862700     14.01000 ; qtot -2.073
  2693    H   175   ARG  HH11 2693     0.447800      1.00800 ; qtot -1.625
  2694    H   175   ARG  HH12 2694     0.447800      1.00800 ; qtot -1.178
  2695   N2   175   ARG   NH2 2695    -0.862700     14.01000 ; qtot -2.040
  2696    H   175   ARG  HH21 2696     0.447800      1.00800 ; qtot -1.593
  2697    H   175   ARG  HH22 2697     0.447800      1.00800 ; qtot -1.145
  2698    C   175   ARG     C 2698     0.734100     12.01000 ; qtot -0.411
  2699    O   175   ARG     O 2699    -0.589400     16.00000 ; qtot -1.000
  2700    N   176   SER     N 2700    -0.415700     14.01000 ; qtot -1.416
  2701    H   176   SER     H 2701     0.271900      1.00800 ; qtot -1.144
  2702   CT   176   SER    CA 2702    -0.024900     12.01000 ; qtot -1.169
  2703   H1   176   SER    HA 2703     0.084300      1.00800 ; qtot -1.084
  2704   CT   176   SER    CB 2704     0.211700     12.01000 ; qtot -0.873
  2705   H1   176   SER   HB2 2705     0.035200      1.00800 ; qtot -0.838
  2706   H1   176   SER   HB3 2706     0.035200      1.00800 ; qtot -0.802
  2707   OH   176   SER    OG 2707    -0.654600     16.00000 ; qtot -1.457
  2708   HO   176   SER    HG 2708     0.427500      1.00800 ; qtot -1.029
  2709    C   176   SER     C 2709     0.597300     12.01000 ; qtot -0.432
  2710    O   176   SER     O 2710    -0.567900     16.00000 ; qtot -1.000
  2711    N   177   LYS     N 2711    -0.347900     14.01000 ; qtot -1.348
  2712    H   177   LYS     H 2712     0.274700      1.00800 ; qtot -1.073
  2713   CT   177   LYS    CA 2713    -0.240000     12.01000 ; qtot -1.313
  2714   H1   177   LYS    HA 2714     0.142600      1.00800 ; qtot -1.171
  2715   CT   177   LYS    CB 2715    -0.009400     12.01000 ; qtot -1.180
  2716   HC   177   LYS   HB2 2716     0.036200      1.00800 ; qtot -1.144
  2717   HC   177   LYS   HB3 2717     0.036200      1.00800 ; qtot -1.108
  2718   CT   177   LYS    CG 2718     0.018700     12.01000 ; qtot -1.089
  2719   HC   177   LYS   HG2 2719     0.010300      1.00800 ; qtot -1.079
  2720   HC   177   LYS   HG3 2720     0.010300      1.00800 ; qtot -1.068
  2721   CT   177   LYS    CD 2721    -0.047900     12.01000 ; qtot -1.116
  2722   HC   177   LYS   HD2 2722     0.062100      1.00800 ; qtot -1.054
  2723   HC   177   LYS   HD3 2723     0.062100      1.00800 ; qtot -0.992
  2724   CT   177   LYS    CE 2724    -0.014300     12.01000 ; qtot -1.006
  2725   HP   177   LYS   HE2 2725     0.113500      1.00800 ; qtot -0.893
  2726   HP   177   LYS   HE3 2726     0.113500      1.00800 ; qtot -0.779
  2727   N3   177   LYS    NZ 2727    -0.385400     14.01000 ; qtot -1.165
  2728    H   177   LYS   HZ1 2728     0.340000      1.00800 ; qtot -0.825
  2729    H   177   LYS   HZ2 2729     0.340000      1.00800 ; qtot -0.485
  2730    H   177   LYS   HZ3 2730     0.340000      1.00800 ; qtot -0.145
  2731    C   177   LYS     C 2731     0.734100     12.01000 ; qtot 0.589
  2732    O   177   LYS     O 2732    -0.589400     16.00000 ; qtot -0.000
  2733    N   178   ILE     N 2733    -0.415700     14.01000 ; qtot -0.416
  2734    H   178   ILE     H 2734     0.271900      1.00800 ; qtot -0.144
  2735   CT   178   ILE    CA 2735    -0.059700     12.01000 ; qtot -0.204
  2736   H1   178   ILE    HA 2736     0.086900      1.00800 ; qtot -0.117
  2737   CT   178   ILE    CB 2737     0.130300     12.01000 ; qtot 0.014
  2738   HC   178   ILE    HB 2738     0.018700      1.00800 ; qtot 0.032
  2739   CT   178   ILE   CG2 2739    -0.320400     12.01000 ; qtot -0.288
  2740   HC   178   ILE  HG21 2740     0.088200      1.00800 ; qtot -0.200
  2741   HC   178   ILE  HG22 2741     0.088200      1.00800 ; qtot -0.112
  2742   HC   178   ILE  HG23 2742     0.088200      1.00800 ; qtot -0.023
  2743   CT   178   ILE   CG1 2743    -0.043000     12.01000 ; qtot -0.066
  2744   HC   178   ILE  HG12 2744     0.023600      1.00800 ; qtot -0.043
  2745   HC   178   ILE  HG13 2745     0.023600      1.00800 ; qtot -0.019
  2746   CT   178   ILE   CD1 2746    -0.066000     12.01000 ; qtot -0.085
  2747   HC   178   ILE  HD11 2747     0.018600      1.00800 ; qtot -0.067
  2748   HC   178   ILE  HD12 2748     0.018600      1.00800 ; qtot -0.048
  2749   HC   178   ILE  HD13 2749     0.018600      1.00800 ; qtot -0.029
  2750    C   178   ILE     C 2750     0.597300     12.01000 ; qtot 0.568
  2751    O   178   ILE     O 2751    -0.567900     16.00000 ; qtot -0.000
  2752    N   179   ALA     N 2752    -0.415700     14.01000 ; qtot -0.416
  2753    H   179   ALA     H 2753     0.271900      1.00800 ; qtot -0.144
  2754   CT   179   ALA    CA 2754     0.033700     12.01000 ; qtot -0.110
  2755   H1   179   ALA    HA 2755     0.082300      1.00800 ; qtot -0.028
  2756   CT   179   ALA    CB 2756    -0.182500     12.01000 ; qtot -0.210
  2757   HC   179   ALA   HB1 2757     0.060300      1.00800 ; qtot -0.150
  2758   HC   179   ALA   HB2 2758     0.060300      1.00800 ; qtot -0.090
  2759   HC   179   ALA   HB3 2759     0.060300      1.00800 ; qtot -0.029
  2760    C   179   ALA     C 2760     0.597300     12.01000 ; qtot 0.568
  2761    O   179   ALA     O 2761    -0.567900     16.00000 ; qtot -0.000
  2762    N   180   GLU     N 2762    -0.516300     14.01000 ; qtot -0.516
  2763    H   180   GLU     H 2763     0.293600      1.00800 ; qtot -0.223
  2764   CT   180   GLU    CA 2764     0.039700     12.01000 ; qtot -0.183
  2765   H1   180   GLU    HA 2765     0.110500      1.00800 ; qtot -0.073
  2766   CT   180   GLU    CB 2766     0.056000     12.01000 ; qtot -0.017
  2767   HC   180   GLU   HB2 2767    -0.017300      1.00800 ; qtot -0.034
  2768   HC   180   GLU   HB3 2768    -0.017300      1.00800 ; qtot -0.051
  2769   CT   180   GLU    CG 2769     0.013600     12.01000 ; qtot -0.038
  2770   HC   180   GLU   HG2 2770    -0.042500      1.00800 ; qtot -0.080
  2771   HC   180   GLU   HG3 2771    -0.042500      1.00800 ; qtot -0.123
  2772    C   180   GLU    CD 2772     0.805400     12.01000 ; qtot 0.683
  2773   O2   180   GLU   OE1 2773    -0.818800     16.00000 ; qtot -0.136
  2774   O2   180   GLU   OE2 2774    -0.818800     16.00000 ; qtot -0.955
  2775    C   180   GLU     C 2775     0.536600     12.01000 ; qtot -0.418
  2776    O   180   GLU     O 2776    -0.581900     16.00000 ; qtot -1.000
  2777    N   181   TYR     N 2777    -0.415700     14.01000 ; qtot -1.416
  2778    H   181   TYR     H 2778     0.271900      1.00800 ; qtot -1.144
  2779   CT   181   TYR    CA 2779    -0.001400     12.01000 ; qtot -1.145
  2780   H1   181   TYR    HA 2780     0.087600      1.00800 ; qtot -1.058
  2781   CT   181   TYR    CB 2781    -0.015200     12.01000 ; qtot -1.073
  2782   HC   181   TYR   HB2 2782     0.029500      1.00800 ; qtot -1.043
  2783   HC   181   TYR   HB3 2783     0.029500      1.00800 ; qtot -1.014
  2784   CA   181   TYR    CG 2784    -0.001100     12.01000 ; qtot -1.015
  2785   CA   181   TYR   CD1 2785    -0.190600     12.01000 ; qtot -1.206
  2786   HA   181   TYR   HD1 2786     0.169900      1.00800 ; qtot -1.036
  2787   CA   181   TYR   CE1 2787    -0.234100     12.01000 ; qtot -1.270
  2788   HA   181   TYR   HE1 2788     0.165600      1.00800 ; qtot -1.104
  2789    C   181   TYR    CZ 2789     0.322600     12.01000 ; qtot -0.782
  2790   OH   181   TYR    OH 2790    -0.557900     16.00000 ; qtot -1.339
  2791   HO   181   TYR    HH 2791     0.399200      1.00800 ; qtot -0.940
  2792   CA   181   TYR   CE2 2792    -0.234100     12.01000 ; qtot -1.174
  2793   HA   181   TYR   HE2 2793     0.165600      1.00800 ; qtot -1.009
  2794   CA   181   TYR   CD2 2794    -0.190600     12.01000 ; qtot -1.199
  2795   HA   181   TYR   HD2 2795     0.169900      1.00800 ; qtot -1.029
  2796    C   181   TYR     C 2796     0.597300     12.01000 ; qtot -0.432
  2797    O   181   TYR     O 2797    -0.567900     16.00000 ; qtot -1.000
  2798    N   182   MET     N 2798    -0.415700     14.01000 ; qtot -1.416
  2799    H   182   MET     H 2799     0.271900      1.00800 ; qtot -1.144
  2800   CT   182   MET    CA 2800    -0.023700     12.01000 ; qtot -1.168
  2801   H1   182   MET    HA 2801     0.088000      1.00800 ; qtot -1.080
  2802   CT   182   MET    CB 2802     0.034200     12.01000 ; qtot -1.045
  2803   HC   182   MET   HB2 2803     0.024100      1.00800 ; qtot -1.021
  2804   HC   182   MET   HB3 2804     0.024100      1.00800 ; qtot -0.997
  2805   CT   182   MET    CG 2805     0.001800     12.01000 ; qtot -0.995
  2806   H1   182   MET   HG2 2806     0.044000      1.00800 ; qtot -0.951
  2807   H1   182   MET   HG3 2807     0.044000      1.00800 ; qtot -0.907
  2808    S   182   MET    SD 2808    -0.273700     32.06000 ; qtot -1.181
  2809   CT   182   MET    CE 2809    -0.053600     12.01000 ; qtot -1.235
  2810   H1   182   MET   HE1 2810     0.068400      1.00800 ; qtot -1.166
  2811   H1   182   MET   HE2 2811     0.068400      1.00800 ; qtot -1.098
  2812   H1   182   MET   HE3 2812     0.068400      1.00800 ; qtot -1.029
  2813    C   182   MET     C 2813     0.597300     12.01000 ; qtot -0.432
  2814    O   182   MET     O 2814    -0.567900     16.00000 ; qtot -1.000
  2815    N   183   ASN     N 2815    -0.415700     14.01000 ; qtot -1.416
  2816    H   183   ASN     H 2816     0.271900      1.00800 ; qtot -1.144
  2817   CT   183   ASN    CA 2817     0.014300     12.01000 ; qtot -1.130
  2818   H1   183   ASN    HA 2818     0.104800      1.00800 ; qtot -1.025
  2819   CT   183   ASN    CB 2819    -0.204100     12.01000 ; qtot -1.229
  2820   HC   183   ASN   HB2 2820     0.079700      1.00800 ; qtot -1.149
  2821   HC   183   ASN   HB3 2821     0.079700      1.00800 ; qtot -1.069
  2822    C   183   ASN    CG 2822     0.713000     12.01000 ; qtot -0.356
  2823    O   183   ASN   OD1 2823    -0.593100     16.00000 ; qtot -0.950
  2824    N   183   ASN   ND2 2824    -0.919100     14.01000 ; qtot -1.869
  2825    H   183   ASN  HD21 2825     0.419600      1.00800 ; qtot -1.449
  2826    H   183   ASN  HD22 2826     0.419600      1.00800 ; qtot -1.029
  2827    C   183   ASN     C 2827     0.597300     12.01000 ; qtot -0.432
  2828    O   183   ASN     O 2828    -0.567900     16.00000 ; qtot -1.000
  2829    N   184   HIE     N 2829    -0.415700     14.01000 ; qtot -1.416
  2830    H   184   HIE     H 2830     0.271900      1.00800 ; qtot -1.144
  2831   CT   184   HIE    CA 2831    -0.058100     12.01000 ; qtot -1.202
  2832   H1   184   HIE    HA 2832     0.136000      1.00800 ; qtot -1.066
  2833   CT   184   HIE    CB 2833    -0.007400     12.01000 ; qtot -1.073
  2834   HC   184   HIE   HB2 2834     0.036700      1.00800 ; qtot -1.037
  2835   HC   184   HIE   HB3 2835     0.036700      1.00800 ; qtot -1.000
  2836   CC   184   HIE    CG 2836     0.186800     12.01000 ; qtot -0.813
  2837   NB   184   HIE   ND1 2837    -0.543200     14.01000 ; qtot -1.356
  2838   CR   184   HIE   CE1 2838     0.163500     12.01000 ; qtot -1.193
  2839   H5   184   HIE   HE1 2839     0.143500      1.00800 ; qtot -1.049
  2840   NA   184   HIE   NE2 2840    -0.279500     14.01000 ; qtot -1.329
  2841    H   184   HIE   HE2 2841     0.333900      1.00800 ; qtot -0.995
  2842   CW   184   HIE   CD2 2842    -0.220700     12.01000 ; qtot -1.216
  2843   H4   184   HIE   HD2 2843     0.186200      1.00800 ; qtot -1.029
  2844    C   184   HIE     C 2844     0.597300     12.01000 ; qtot -0.432
  2845    O   184   HIE     O 2845    -0.567900     16.00000 ; qtot -1.000
  2846    N   185   LEU     N 2846    -0.415700     14.01000 ; qtot -1.416
  2847    H   185   LEU     H 2847     0.271900      1.00800 ; qtot -1.144
  2848   CT   185   LEU    CA 2848    -0.051800     12.01000 ; qtot -1.196
  2849   H1   185   LEU    HA 2849     0.092200      1.00800 ; qtot -1.103
  2850   CT   185   LEU    CB 2850    -0.110200     12.01000 ; qtot -1.214
  2851   HC   185   LEU   HB2 2851     0.045700      1.00800 ; qtot -1.168
  2852   HC   185   LEU   HB3 2852     0.045700      1.00800 ; qtot -1.122
  2853   CT   185   LEU    CG 2853     0.353100     12.01000 ; qtot -0.769
  2854   HC   185   LEU    HG 2854    -0.036100      1.00800 ; qtot -0.805
  2855   CT   185   LEU   CD1 2855    -0.412100     12.01000 ; qtot -1.217
  2856   HC   185   LEU  HD11 2856     0.100000      1.00800 ; qtot -1.117
  2857   HC   185   LEU  HD12 2857     0.100000      1.00800 ; qtot -1.017
  2858   HC   185   LEU  HD13 2858     0.100000      1.00800 ; qtot -0.917
  2859   CT   185   LEU   CD2 2859    -0.412100     12.01000 ; qtot -1.329
  2860   HC   185   LEU  HD21 2860     0.100000      1.00800 ; qtot -1.229
  2861   HC   185   LEU  HD22 2861     0.100000      1.00800 ; qtot -1.129
  2862   HC   185   LEU  HD23 2862     0.100000      1.00800 ; qtot -1.029
  2863    C   185   LEU     C 2863     0.597300     12.01000 ; qtot -0.432
  2864    O   185   LEU     O 2864    -0.567900     16.00000 ; qtot -1.000
  2865    N   186   ILE     N 2865    -0.415700     14.01000 ; qtot -1.416
  2866    H   186   ILE     H 2866     0.271900      1.00800 ; qtot -1.144
  2867   CT   186   ILE    CA 2867    -0.059700     12.01000 ; qtot -1.204
  2868   H1   186   ILE    HA 2868     0.086900      1.00800 ; qtot -1.117
  2869   CT   186   ILE    CB 2869     0.130300     12.01000 ; qtot -0.986
  2870   HC   186   ILE    HB 2870     0.018700      1.00800 ; qtot -0.968
  2871   CT   186   ILE   CG2 2871    -0.320400     12.01000 ; qtot -1.288
  2872   HC   186   ILE  HG21 2872     0.088200      1.00800 ; qtot -1.200
  2873   HC   186   ILE  HG22 2873     0.088200      1.00800 ; qtot -1.112
  2874   HC   186   ILE  HG23 2874     0.088200      1.00800 ; qtot -1.023
  2875   CT   186   ILE   CG1 2875    -0.043000     12.01000 ; qtot -1.066
  2876   HC   186   ILE  HG12 2876     0.023600      1.00800 ; qtot -1.043
  2877   HC   186   ILE  HG13 2877     0.023600      1.00800 ; qtot -1.019
  2878   CT   186   ILE   CD1 2878    -0.066000     12.01000 ; qtot -1.085
  2879   HC   186   ILE  HD11 2879     0.018600      1.00800 ; qtot -1.067
  2880   HC   186   ILE  HD12 2880     0.018600      1.00800 ; qtot -1.048
  2881   HC   186   ILE  HD13 2881     0.018600      1.00800 ; qtot -1.029
  2882    C   186   ILE     C 2882     0.597300     12.01000 ; qtot -0.432
  2883    O   186   ILE     O 2883    -0.567900     16.00000 ; qtot -1.000
  2884    N   187   ASP     N 2884    -0.516300     14.01000 ; qtot -1.516
  2885    H   187   ASP     H 2885     0.293600      1.00800 ; qtot -1.223
  2886   CT   187   ASP    CA 2886     0.038100     12.01000 ; qtot -1.185
  2887   H1   187   ASP    HA 2887     0.088000      1.00800 ; qtot -1.097
  2888   CT   187   ASP    CB 2888    -0.030300     12.01000 ; qtot -1.127
  2889   HC   187   ASP   HB2 2889    -0.012200      1.00800 ; qtot -1.139
  2890   HC   187   ASP   HB3 2890    -0.012200      1.00800 ; qtot -1.151
  2891    C   187   ASP    CG 2891     0.799400     12.01000 ; qtot -0.352
  2892   O2   187   ASP   OD1 2892    -0.801400     16.00000 ; qtot -1.153
  2893   O2   187   ASP   OD2 2893    -0.801400     16.00000 ; qtot -1.955
  2894    C   187   ASP     C 2894     0.536600     12.01000 ; qtot -1.418
  2895    O   187   ASP     O 2895    -0.581900     16.00000 ; qtot -2.000
  2896    N   188   ILE     N 2896    -0.415700     14.01000 ; qtot -2.416
  2897    H   188   ILE     H 2897     0.271900      1.00800 ; qtot -2.144
  2898   CT   188   ILE    CA 2898    -0.059700     12.01000 ; qtot -2.204
  2899   H1   188   ILE    HA 2899     0.086900      1.00800 ; qtot -2.117
  2900   CT   188   ILE    CB 2900     0.130300     12.01000 ; qtot -1.986
  2901   HC   188   ILE    HB 2901     0.018700      1.00800 ; qtot -1.968
  2902   CT   188   ILE   CG2 2902    -0.320400     12.01000 ; qtot -2.288
  2903   HC   188   ILE  HG21 2903     0.088200      1.00800 ; qtot -2.200
  2904   HC   188   ILE  HG22 2904     0.088200      1.00800 ; qtot -2.112
  2905   HC   188   ILE  HG23 2905     0.088200      1.00800 ; qtot -2.023
  2906   CT   188   ILE   CG1 2906    -0.043000     12.01000 ; qtot -2.066
  2907   HC   188   ILE  HG12 2907     0.023600      1.00800 ; qtot -2.043
  2908   HC   188   ILE  HG13 2908     0.023600      1.00800 ; qtot -2.019
  2909   CT   188   ILE   CD1 2909    -0.066000     12.01000 ; qtot -2.085
  2910   HC   188   ILE  HD11 2910     0.018600      1.00800 ; qtot -2.067
  2911   HC   188   ILE  HD12 2911     0.018600      1.00800 ; qtot -2.048
  2912   HC   188   ILE  HD13 2912     0.018600      1.00800 ; qtot -2.029
  2913    C   188   ILE     C 2913     0.597300     12.01000 ; qtot -1.432
  2914    O   188   ILE     O 2914    -0.567900     16.00000 ; qtot -2.000
  2915    N   189   GLY     N 2915    -0.415700     14.01000 ; qtot -2.416
  2916    H   189   GLY     H 2916     0.271900      1.00800 ; qtot -2.144
  2917   CT   189   GLY    CA 2917    -0.025200     12.01000 ; qtot -2.169
  2918   H1   189   GLY   HA2 2918     0.069800      1.00800 ; qtot -2.099
  2919   H1   189   GLY   HA3 2919     0.069800      1.00800 ; qtot -2.029
  2920    C   189   GLY     C 2920     0.597300     12.01000 ; qtot -1.432
  2921    O   189   GLY     O 2921    -0.567900     16.00000 ; qtot -2.000
  2922    N   190   VAL     N 2922    -0.415700     14.01000 ; qtot -2.416
  2923    H   190   VAL     H 2923     0.271900      1.00800 ; qtot -2.144
  2924   CT   190   VAL    CA 2924    -0.087500     12.01000 ; qtot -2.231
  2925   H1   190   VAL    HA 2925     0.096900      1.00800 ; qtot -2.134
  2926   CT   190   VAL    CB 2926     0.298500     12.01000 ; qtot -1.836
  2927   HC   190   VAL    HB 2927    -0.029700      1.00800 ; qtot -1.866
  2928   CT   190   VAL   CG1 2928    -0.319200     12.01000 ; qtot -2.185
  2929   HC   190   VAL  HG11 2929     0.079100      1.00800 ; qtot -2.106
  2930   HC   190   VAL  HG12 2930     0.079100      1.00800 ; qtot -2.027
  2931   HC   190   VAL  HG13 2931     0.079100      1.00800 ; qtot -1.948
  2932   CT   190   VAL   CG2 2932    -0.319200     12.01000 ; qtot -2.267
  2933   HC   190   VAL  HG21 2933     0.079100      1.00800 ; qtot -2.188
  2934   HC   190   VAL  HG22 2934     0.079100      1.00800 ; qtot -2.109
  2935   HC   190   VAL  HG23 2935     0.079100      1.00800 ; qtot -2.029
  2936    C   190   VAL     C 2936     0.597300     12.01000 ; qtot -1.432
  2937    O   190   VAL     O 2937    -0.567900     16.00000 ; qtot -2.000
  2938    N   191   ALA     N 2938    -0.415700     14.01000 ; qtot -2.416
  2939    H   191   ALA     H 2939     0.271900      1.00800 ; qtot -2.144
  2940   CT   191   ALA    CA 2940     0.033700     12.01000 ; qtot -2.110
  2941   H1   191   ALA    HA 2941     0.082300      1.00800 ; qtot -2.028
  2942   CT   191   ALA    CB 2942    -0.182500     12.01000 ; qtot -2.210
  2943   HC   191   ALA   HB1 2943     0.060300      1.00800 ; qtot -2.150
  2944   HC   191   ALA   HB2 2944     0.060300      1.00800 ; qtot -2.090
  2945   HC   191   ALA   HB3 2945     0.060300      1.00800 ; qtot -2.029
  2946    C   191   ALA     C 2946     0.597300     12.01000 ; qtot -1.432
  2947    O   191   ALA     O 2947    -0.567900     16.00000 ; qtot -2.000
  2948    N   192   GLY     N 2948    -0.415700     14.01000 ; qtot -2.416
  2949    H   192   GLY     H 2949     0.271900      1.00800 ; qtot -2.144
  2950   CT   192   GLY    CA 2950    -0.025200     12.01000 ; qtot -2.169
  2951   H1   192   GLY   HA2 2951     0.069800      1.00800 ; qtot -2.099
  2952   H1   192   GLY   HA3 2952     0.069800      1.00800 ; qtot -2.029
  2953    C   192   GLY     C 2953     0.597300     12.01000 ; qtot -1.432
  2954    O   192   GLY     O 2954    -0.567900     16.00000 ; qtot -2.000
  2955    N   193   PHE     N 2955    -0.415700     14.01000 ; qtot -2.416
  2956    H   193   PHE     H 2956     0.271900      1.00800 ; qtot -2.144
  2957   CT   193   PHE    CA 2957    -0.002400     12.01000 ; qtot -2.146
  2958   H1   193   PHE    HA 2958     0.097800      1.00800 ; qtot -2.048
  2959   CT   193   PHE    CB 2959    -0.034300     12.01000 ; qtot -2.083
  2960   HC   193   PHE   HB2 2960     0.029500      1.00800 ; qtot -2.053
  2961   HC   193   PHE   HB3 2961     0.029500      1.00800 ; qtot -2.024
  2962   CA   193   PHE    CG 2962     0.011800     12.01000 ; qtot -2.012
  2963   CA   193   PHE   CD1 2963    -0.125600     12.01000 ; qtot -2.138
  2964   HA   193   PHE   HD1 2964     0.133000      1.00800 ; qtot -2.005
  2965   CA   193   PHE   CE1 2965    -0.170400     12.01000 ; qtot -2.175
  2966   HA   193   PHE   HE1 2966     0.143000      1.00800 ; qtot -2.032
  2967   CA   193   PHE    CZ 2967    -0.107200     12.01000 ; qtot -2.139
  2968   HA   193   PHE    HZ 2968     0.129700      1.00800 ; qtot -2.009
  2969   CA   193   PHE   CE2 2969    -0.170400     12.01000 ; qtot -2.180
  2970   HA   193   PHE   HE2 2970     0.143000      1.00800 ; qtot -2.037
  2971   CA   193   PHE   CD2 2971    -0.125600     12.01000 ; qtot -2.162
  2972   HA   193   PHE   HD2 2972     0.133000      1.00800 ; qtot -2.029
  2973    C   193   PHE     C 2973     0.597300     12.01000 ; qtot -1.432
  2974    O   193   PHE     O 2974    -0.567900     16.00000 ; qtot -2.000
  2975    N   194   ARG     N 2975    -0.347900     14.01000 ; qtot -2.348
  2976    H   194   ARG     H 2976     0.274700      1.00800 ; qtot -2.073
  2977   CT   194   ARG    CA 2977    -0.263700     12.01000 ; qtot -2.337
  2978   H1   194   ARG    HA 2978     0.156000      1.00800 ; qtot -2.181
  2979   CT   194   ARG    CB 2979    -0.000700     12.01000 ; qtot -2.182
  2980   HC   194   ARG   HB2 2980     0.032700      1.00800 ; qtot -2.149
  2981   HC   194   ARG   HB3 2981     0.032700      1.00800 ; qtot -2.116
  2982   CT   194   ARG    CG 2982     0.039000     12.01000 ; qtot -2.077
  2983   HC   194   ARG   HG2 2983     0.028500      1.00800 ; qtot -2.049
  2984   HC   194   ARG   HG3 2984     0.028500      1.00800 ; qtot -2.020
  2985   CT   194   ARG    CD 2985     0.048600     12.01000 ; qtot -1.972
  2986   H1   194   ARG   HD2 2986     0.068700      1.00800 ; qtot -1.903
  2987   H1   194   ARG   HD3 2987     0.068700      1.00800 ; qtot -1.834
  2988   N2   194   ARG    NE 2988    -0.529500     14.01000 ; qtot -2.364
  2989    H   194   ARG    HE 2989     0.345600      1.00800 ; qtot -2.018
  2990   CA   194   ARG    CZ 2990     0.807600     12.01000 ; qtot -1.211
  2991   N2   194   ARG   NH1 2991    -0.862700     14.01000 ; qtot -2.073
  2992    H   194   ARG  HH11 2992     0.447800      1.00800 ; qtot -1.625
  2993    H   194   ARG  HH12 2993     0.447800      1.00800 ; qtot -1.178
  2994   N2   194   ARG   NH2 2994    -0.862700     14.01000 ; qtot -2.040
  2995    H   194   ARG  HH21 2995     0.447800      1.00800 ; qtot -1.593
  2996    H   194   ARG  HH22 2996     0.447800      1.00800 ; qtot -1.145
  2997    C   194   ARG     C 2997     0.734100     12.01000 ; qtot -0.411
  2998    O   194   ARG     O 2998    -0.589400     16.00000 ; qtot -1.000
  2999    N   195   LEU     N 2999    -0.415700     14.01000 ; qtot -1.416
  3000    H   195   LEU     H 3000     0.271900      1.00800 ; qtot -1.144
  3001   CT   195   LEU    CA 3001    -0.051800     12.01000 ; qtot -1.196
  3002   H1   195   LEU    HA 3002     0.092200      1.00800 ; qtot -1.103
  3003   CT   195   LEU    CB 3003    -0.110200     12.01000 ; qtot -1.214
  3004   HC   195   LEU   HB2 3004     0.045700      1.00800 ; qtot -1.168
  3005   HC   195   LEU   HB3 3005     0.045700      1.00800 ; qtot -1.122
  3006   CT   195   LEU    CG 3006     0.353100     12.01000 ; qtot -0.769
  3007   HC   195   LEU    HG 3007    -0.036100      1.00800 ; qtot -0.805
  3008   CT   195   LEU   CD1 3008    -0.412100     12.01000 ; qtot -1.217
  3009   HC   195   LEU  HD11 3009     0.100000      1.00800 ; qtot -1.117
  3010   HC   195   LEU  HD12 3010     0.100000      1.00800 ; qtot -1.017
  3011   HC   195   LEU  HD13 3011     0.100000      1.00800 ; qtot -0.917
  3012   CT   195   LEU   CD2 3012    -0.412100     12.01000 ; qtot -1.329
  3013   HC   195   LEU  HD21 3013     0.100000      1.00800 ; qtot -1.229
  3014   HC   195   LEU  HD22 3014     0.100000      1.00800 ; qtot -1.129
  3015   HC   195   LEU  HD23 3015     0.100000      1.00800 ; qtot -1.029
  3016    C   195   LEU     C 3016     0.597300     12.01000 ; qtot -0.432
  3017    O   195   LEU     O 3017    -0.567900     16.00000 ; qtot -1.000
  3018    N   196   ASP     N 3018    -0.516300     14.01000 ; qtot -1.516
  3019    H   196   ASP     H 3019     0.293600      1.00800 ; qtot -1.223
  3020   CT   196   ASP    CA 3020     0.038100     12.01000 ; qtot -1.185
  3021   H1   196   ASP    HA 3021     0.088000      1.00800 ; qtot -1.097
  3022   CT   196   ASP    CB 3022    -0.030300     12.01000 ; qtot -1.127
  3023   HC   196   ASP   HB2 3023    -0.012200      1.00800 ; qtot -1.139
  3024   HC   196   ASP   HB3 3024    -0.012200      1.00800 ; qtot -1.151
  3025    C   196   ASP    CG 3025     0.799400     12.01000 ; qtot -0.352
  3026   O2   196   ASP   OD1 3026    -0.801400     16.00000 ; qtot -1.153
  3027   O2   196   ASP   OD2 3027    -0.801400     16.00000 ; qtot -1.955
  3028    C   196   ASP     C 3028     0.536600     12.01000 ; qtot -1.418
  3029    O   196   ASP     O 3029    -0.581900     16.00000 ; qtot -2.000
  3030    N   197   ALA     N 3030    -0.415700     14.01000 ; qtot -2.416
  3031    H   197   ALA     H 3031     0.271900      1.00800 ; qtot -2.144
  3032   CT   197   ALA    CA 3032     0.033700     12.01000 ; qtot -2.110
  3033   H1   197   ALA    HA 3033     0.082300      1.00800 ; qtot -2.028
  3034   CT   197   ALA    CB 3034    -0.182500     12.01000 ; qtot -2.210
  3035   HC   197   ALA   HB1 3035     0.060300      1.00800 ; qtot -2.150
  3036   HC   197   ALA   HB2 3036     0.060300      1.00800 ; qtot -2.090
  3037   HC   197   ALA   HB3 3037     0.060300      1.00800 ; qtot -2.029
  3038    C   197   ALA     C 3038     0.597300     12.01000 ; qtot -1.432
  3039    O   197   ALA     O 3039    -0.567900     16.00000 ; qtot -2.000
  3040    N   198   SER     N 3040    -0.415700     14.01000 ; qtot -2.416
  3041    H   198   SER     H 3041     0.271900      1.00800 ; qtot -2.144
  3042   CT   198   SER    CA 3042    -0.024900     12.01000 ; qtot -2.169
  3043   H1   198   SER    HA 3043     0.084300      1.00800 ; qtot -2.084
  3044   CT   198   SER    CB 3044     0.211700     12.01000 ; qtot -1.873
  3045   H1   198   SER   HB2 3045     0.035200      1.00800 ; qtot -1.838
  3046   H1   198   SER   HB3 3046     0.035200      1.00800 ; qtot -1.802
  3047   OH   198   SER    OG 3047    -0.654600     16.00000 ; qtot -2.457
  3048   HO   198   SER    HG 3048     0.427500      1.00800 ; qtot -2.029
  3049    C   198   SER     C 3049     0.597300     12.01000 ; qtot -1.432
  3050    O   198   SER     O 3050    -0.567900     16.00000 ; qtot -2.000
  3051    N   199   LYS     N 3051    -0.347900     14.01000 ; qtot -2.348
  3052    H   199   LYS     H 3052     0.274700      1.00800 ; qtot -2.073
  3053   CT   199   LYS    CA 3053    -0.240000     12.01000 ; qtot -2.313
  3054   H1   199   LYS    HA 3054     0.142600      1.00800 ; qtot -2.171
  3055   CT   199   LYS    CB 3055    -0.009400     12.01000 ; qtot -2.180
  3056   HC   199   LYS   HB2 3056     0.036200      1.00800 ; qtot -2.144
  3057   HC   199   LYS   HB3 3057     0.036200      1.00800 ; qtot -2.108
  3058   CT   199   LYS    CG 3058     0.018700     12.01000 ; qtot -2.089
  3059   HC   199   LYS   HG2 3059     0.010300      1.00800 ; qtot -2.079
  3060   HC   199   LYS   HG3 3060     0.010300      1.00800 ; qtot -2.068
  3061   CT   199   LYS    CD 3061    -0.047900     12.01000 ; qtot -2.116
  3062   HC   199   LYS   HD2 3062     0.062100      1.00800 ; qtot -2.054
  3063   HC   199   LYS   HD3 3063     0.062100      1.00800 ; qtot -1.992
  3064   CT   199   LYS    CE 3064    -0.014300     12.01000 ; qtot -2.006
  3065   HP   199   LYS   HE2 3065     0.113500      1.00800 ; qtot -1.893
  3066   HP   199   LYS   HE3 3066     0.113500      1.00800 ; qtot -1.779
  3067   N3   199   LYS    NZ 3067    -0.385400     14.01000 ; qtot -2.165
  3068    H   199   LYS   HZ1 3068     0.340000      1.00800 ; qtot -1.825
  3069    H   199   LYS   HZ2 3069     0.340000      1.00800 ; qtot -1.485
  3070    H   199   LYS   HZ3 3070     0.340000      1.00800 ; qtot -1.145
  3071    C   199   LYS     C 3071     0.734100     12.01000 ; qtot -0.411
  3072    O   199   LYS     O 3072    -0.589400     16.00000 ; qtot -1.000
  3073    N   200   HIE     N 3073    -0.415700     14.01000 ; qtot -1.416
  3074    H   200   HIE     H 3074     0.271900      1.00800 ; qtot -1.144
  3075   CT   200   HIE    CA 3075    -0.058100     12.01000 ; qtot -1.202
  3076   H1   200   HIE    HA 3076     0.136000      1.00800 ; qtot -1.066
  3077   CT   200   HIE    CB 3077    -0.007400     12.01000 ; qtot -1.073
  3078   HC   200   HIE   HB2 3078     0.036700      1.00800 ; qtot -1.037
  3079   HC   200   HIE   HB3 3079     0.036700      1.00800 ; qtot -1.000
  3080   CC   200   HIE    CG 3080     0.186800     12.01000 ; qtot -0.813
  3081   NB   200   HIE   ND1 3081    -0.543200     14.01000 ; qtot -1.356
  3082   CR   200   HIE   CE1 3082     0.163500     12.01000 ; qtot -1.193
  3083   H5   200   HIE   HE1 3083     0.143500      1.00800 ; qtot -1.049
  3084   NA   200   HIE   NE2 3084    -0.279500     14.01000 ; qtot -1.329
  3085    H   200   HIE   HE2 3085     0.333900      1.00800 ; qtot -0.995
  3086   CW   200   HIE   CD2 3086    -0.220700     12.01000 ; qtot -1.216
  3087   H4   200   HIE   HD2 3087     0.186200      1.00800 ; qtot -1.029
  3088    C   200   HIE     C 3088     0.597300     12.01000 ; qtot -0.432
  3089    O   200   HIE     O 3089    -0.567900     16.00000 ; qtot -1.000
  3090    N   201   MET     N 3090    -0.415700     14.01000 ; qtot -1.416
  3091    H   201   MET     H 3091     0.271900      1.00800 ; qtot -1.144
  3092   CT   201   MET    CA 3092    -0.023700     12.01000 ; qtot -1.168
  3093   H1   201   MET    HA 3093     0.088000      1.00800 ; qtot -1.080
  3094   CT   201   MET    CB 3094     0.034200     12.01000 ; qtot -1.045
  3095   HC   201   MET   HB2 3095     0.024100      1.00800 ; qtot -1.021
  3096   HC   201   MET   HB3 3096     0.024100      1.00800 ; qtot -0.997
  3097   CT   201   MET    CG 3097     0.001800     12.01000 ; qtot -0.995
  3098   H1   201   MET   HG2 3098     0.044000      1.00800 ; qtot -0.951
  3099   H1   201   MET   HG3 3099     0.044000      1.00800 ; qtot -0.907
  3100    S   201   MET    SD 3100    -0.273700     32.06000 ; qtot -1.181
  3101   CT   201   MET    CE 3101    -0.053600     12.01000 ; qtot -1.235
  3102   H1   201   MET   HE1 3102     0.068400      1.00800 ; qtot -1.166
  3103   H1   201   MET   HE2 3103     0.068400      1.00800 ; qtot -1.098
  3104   H1   201   MET   HE3 3104     0.068400      1.00800 ; qtot -1.029
  3105    C   201   MET     C 3105     0.597300     12.01000 ; qtot -0.432
  3106    O   201   MET     O 3106    -0.567900     16.00000 ; qtot -1.000
  3107    N   202   TRP     N 3107    -0.415700     14.01000 ; qtot -1.416
  3108    H   202   TRP     H 3108     0.271900      1.00800 ; qtot -1.144
  3109   CT   202   TRP    CA 3109    -0.027500     12.01000 ; qtot -1.171
  3110   H1   202   TRP    HA 3110     0.112300      1.00800 ; qtot -1.059
  3111   CT   202   TRP    CB 3111    -0.005000     12.01000 ; qtot -1.064
  3112   HC   202   TRP   HB2 3112     0.033900      1.00800 ; qtot -1.030
  3113   HC   202   TRP   HB3 3113     0.033900      1.00800 ; qtot -0.996
  3114   C*   202   TRP    CG 3114    -0.141500     12.01000 ; qtot -1.138
  3115   CW   202   TRP   CD1 3115    -0.163800     12.01000 ; qtot -1.302
  3116   H4   202   TRP   HD1 3116     0.206200      1.00800 ; qtot -1.095
  3117   NA   202   TRP   NE1 3117    -0.341800     14.01000 ; qtot -1.437
  3118    H   202   TRP   HE1 3118     0.341200      1.00800 ; qtot -1.096
  3119   CN   202   TRP   CE2 3119     0.138000     12.01000 ; qtot -0.958
  3120   CA   202   TRP   CZ2 3120    -0.260100     12.01000 ; qtot -1.218
  3121   HA   202   TRP   HZ2 3121     0.157200      1.00800 ; qtot -1.061
  3122   CA   202   TRP   CH2 3122    -0.113400     12.01000 ; qtot -1.174
  3123   HA   202   TRP   HH2 3123     0.141700      1.00800 ; qtot -1.033
  3124   CA   202   TRP   CZ3 3124    -0.197200     12.01000 ; qtot -1.230
  3125   HA   202   TRP   HZ3 3125     0.144700      1.00800 ; qtot -1.085
  3126   CA   202   TRP   CE3 3126    -0.238700     12.01000 ; qtot -1.324
  3127   HA   202   TRP   HE3 3127     0.170000      1.00800 ; qtot -1.154
  3128   CB   202   TRP   CD2 3128     0.124300     12.01000 ; qtot -1.029
  3129    C   202   TRP     C 3129     0.597300     12.01000 ; qtot -0.432
  3130    O   202   TRP     O 3130    -0.567900     16.00000 ; qtot -1.000
  3131    N   203   PRO     N 3131    -0.254800     14.01000 ; qtot -1.255
  3132   CT   203   PRO    CD 3132     0.019200     12.01000 ; qtot -1.236
  3133   H1   203   PRO   HD2 3133     0.039100      1.00800 ; qtot -1.197
  3134   H1   203   PRO   HD3 3134     0.039100      1.00800 ; qtot -1.157
  3135   CT   203   PRO    CG 3135     0.018900     12.01000 ; qtot -1.139
  3136   HC   203   PRO   HG2 3136     0.021300      1.00800 ; qtot -1.117
  3137   HC   203   PRO   HG3 3137     0.021300      1.00800 ; qtot -1.096
  3138   CT   203   PRO    CB 3138    -0.007000     12.01000 ; qtot -1.103
  3139   HC   203   PRO   HB2 3139     0.025300      1.00800 ; qtot -1.078
  3140   HC   203   PRO   HB3 3140     0.025300      1.00800 ; qtot -1.052
  3141   CT   203   PRO    CA 3141    -0.026600     12.01000 ; qtot -1.079
  3142   H1   203   PRO    HA 3142     0.064100      1.00800 ; qtot -1.015
  3143    C   203   PRO     C 3143     0.589600     12.01000 ; qtot -0.425
  3144    O   203   PRO     O 3144    -0.574800     16.00000 ; qtot -1.000
  3145    N   204   GLY     N 3145    -0.415700     14.01000 ; qtot -1.416
  3146    H   204   GLY     H 3146     0.271900      1.00800 ; qtot -1.144
  3147   CT   204   GLY    CA 3147    -0.025200     12.01000 ; qtot -1.169
  3148   H1   204   GLY   HA2 3148     0.069800      1.00800 ; qtot -1.099
  3149   H1   204   GLY   HA3 3149     0.069800      1.00800 ; qtot -1.029
  3150    C   204   GLY     C 3150     0.597300     12.01000 ; qtot -0.432
  3151    O   204   GLY     O 3151    -0.567900     16.00000 ; qtot -1.000
  3152    N   205   ASP     N 3152    -0.516300     14.01000 ; qtot -1.516
  3153    H   205   ASP     H 3153     0.293600      1.00800 ; qtot -1.223
  3154   CT   205   ASP    CA 3154     0.038100     12.01000 ; qtot -1.185
  3155   H1   205   ASP    HA 3155     0.088000      1.00800 ; qtot -1.097
  3156   CT   205   ASP    CB 3156    -0.030300     12.01000 ; qtot -1.127
  3157   HC   205   ASP   HB2 3157    -0.012200      1.00800 ; qtot -1.139
  3158   HC   205   ASP   HB3 3158    -0.012200      1.00800 ; qtot -1.151
  3159    C   205   ASP    CG 3159     0.799400     12.01000 ; qtot -0.352
  3160   O2   205   ASP   OD1 3160    -0.801400     16.00000 ; qtot -1.153
  3161   O2   205   ASP   OD2 3161    -0.801400     16.00000 ; qtot -1.955
  3162    C   205   ASP     C 3162     0.536600     12.01000 ; qtot -1.418
  3163    O   205   ASP     O 3163    -0.581900     16.00000 ; qtot -2.000
  3164    N   206   ILE     N 3164    -0.415700     14.01000 ; qtot -2.416
  3165    H   206   ILE     H 3165     0.271900      1.00800 ; qtot -2.144
  3166   CT   206   ILE    CA 3166    -0.059700     12.01000 ; qtot -2.204
  3167   H1   206   ILE    HA 3167     0.086900      1.00800 ; qtot -2.117
  3168   CT   206   ILE    CB 3168     0.130300     12.01000 ; qtot -1.986
  3169   HC   206   ILE    HB 3169     0.018700      1.00800 ; qtot -1.968
  3170   CT   206   ILE   CG2 3170    -0.320400     12.01000 ; qtot -2.288
  3171   HC   206   ILE  HG21 3171     0.088200      1.00800 ; qtot -2.200
  3172   HC   206   ILE  HG22 3172     0.088200      1.00800 ; qtot -2.112
  3173   HC   206   ILE  HG23 3173     0.088200      1.00800 ; qtot -2.023
  3174   CT   206   ILE   CG1 3174    -0.043000     12.01000 ; qtot -2.066
  3175   HC   206   ILE  HG12 3175     0.023600      1.00800 ; qtot -2.043
  3176   HC   206   ILE  HG13 3176     0.023600      1.00800 ; qtot -2.019
  3177   CT   206   ILE   CD1 3177    -0.066000     12.01000 ; qtot -2.085
  3178   HC   206   ILE  HD11 3178     0.018600      1.00800 ; qtot -2.067
  3179   HC   206   ILE  HD12 3179     0.018600      1.00800 ; qtot -2.048
  3180   HC   206   ILE  HD13 3180     0.018600      1.00800 ; qtot -2.029
  3181    C   206   ILE     C 3181     0.597300     12.01000 ; qtot -1.432
  3182    O   206   ILE     O 3182    -0.567900     16.00000 ; qtot -2.000
  3183    N   207   LYS     N 3183    -0.347900     14.01000 ; qtot -2.348
  3184    H   207   LYS     H 3184     0.274700      1.00800 ; qtot -2.073
  3185   CT   207   LYS    CA 3185    -0.240000     12.01000 ; qtot -2.313
  3186   H1   207   LYS    HA 3186     0.142600      1.00800 ; qtot -2.171
  3187   CT   207   LYS    CB 3187    -0.009400     12.01000 ; qtot -2.180
  3188   HC   207   LYS   HB2 3188     0.036200      1.00800 ; qtot -2.144
  3189   HC   207   LYS   HB3 3189     0.036200      1.00800 ; qtot -2.108
  3190   CT   207   LYS    CG 3190     0.018700     12.01000 ; qtot -2.089
  3191   HC   207   LYS   HG2 3191     0.010300      1.00800 ; qtot -2.079
  3192   HC   207   LYS   HG3 3192     0.010300      1.00800 ; qtot -2.068
  3193   CT   207   LYS    CD 3193    -0.047900     12.01000 ; qtot -2.116
  3194   HC   207   LYS   HD2 3194     0.062100      1.00800 ; qtot -2.054
  3195   HC   207   LYS   HD3 3195     0.062100      1.00800 ; qtot -1.992
  3196   CT   207   LYS    CE 3196    -0.014300     12.01000 ; qtot -2.006
  3197   HP   207   LYS   HE2 3197     0.113500      1.00800 ; qtot -1.893
  3198   HP   207   LYS   HE3 3198     0.113500      1.00800 ; qtot -1.779
  3199   N3   207   LYS    NZ 3199    -0.385400     14.01000 ; qtot -2.165
  3200    H   207   LYS   HZ1 3200     0.340000      1.00800 ; qtot -1.825
  3201    H   207   LYS   HZ2 3201     0.340000      1.00800 ; qtot -1.485
  3202    H   207   LYS   HZ3 3202     0.340000      1.00800 ; qtot -1.145
  3203    C   207   LYS     C 3203     0.734100     12.01000 ; qtot -0.411
  3204    O   207   LYS     O 3204    -0.589400     16.00000 ; qtot -1.000
  3205    N   208   ALA     N 3205    -0.415700     14.01000 ; qtot -1.416
  3206    H   208   ALA     H 3206     0.271900      1.00800 ; qtot -1.144
  3207   CT   208   ALA    CA 3207     0.033700     12.01000 ; qtot -1.110
  3208   H1   208   ALA    HA 3208     0.082300      1.00800 ; qtot -1.028
  3209   CT   208   ALA    CB 3209    -0.182500     12.01000 ; qtot -1.210
  3210   HC   208   ALA   HB1 3210     0.060300      1.00800 ; qtot -1.150
  3211   HC   208   ALA   HB2 3211     0.060300      1.00800 ; qtot -1.090
  3212   HC   208   ALA   HB3 3212     0.060300      1.00800 ; qtot -1.029
  3213    C   208   ALA     C 3213     0.597300     12.01000 ; qtot -0.432
  3214    O   208   ALA     O 3214    -0.567900     16.00000 ; qtot -1.000
  3215    N   209   ILE     N 3215    -0.415700     14.01000 ; qtot -1.416
  3216    H   209   ILE     H 3216     0.271900      1.00800 ; qtot -1.144
  3217   CT   209   ILE    CA 3217    -0.059700     12.01000 ; qtot -1.204
  3218   H1   209   ILE    HA 3218     0.086900      1.00800 ; qtot -1.117
  3219   CT   209   ILE    CB 3219     0.130300     12.01000 ; qtot -0.986
  3220   HC   209   ILE    HB 3220     0.018700      1.00800 ; qtot -0.968
  3221   CT   209   ILE   CG2 3221    -0.320400     12.01000 ; qtot -1.288
  3222   HC   209   ILE  HG21 3222     0.088200      1.00800 ; qtot -1.200
  3223   HC   209   ILE  HG22 3223     0.088200      1.00800 ; qtot -1.112
  3224   HC   209   ILE  HG23 3224     0.088200      1.00800 ; qtot -1.023
  3225   CT   209   ILE   CG1 3225    -0.043000     12.01000 ; qtot -1.066
  3226   HC   209   ILE  HG12 3226     0.023600      1.00800 ; qtot -1.043
  3227   HC   209   ILE  HG13 3227     0.023600      1.00800 ; qtot -1.019
  3228   CT   209   ILE   CD1 3228    -0.066000     12.01000 ; qtot -1.085
  3229   HC   209   ILE  HD11 3229     0.018600      1.00800 ; qtot -1.067
  3230   HC   209   ILE  HD12 3230     0.018600      1.00800 ; qtot -1.048
  3231   HC   209   ILE  HD13 3231     0.018600      1.00800 ; qtot -1.029
  3232    C   209   ILE     C 3232     0.597300     12.01000 ; qtot -0.432
  3233    O   209   ILE     O 3233    -0.567900     16.00000 ; qtot -1.000
  3234    N   210   LEU     N 3234    -0.415700     14.01000 ; qtot -1.416
  3235    H   210   LEU     H 3235     0.271900      1.00800 ; qtot -1.144
  3236   CT   210   LEU    CA 3236    -0.051800     12.01000 ; qtot -1.196
  3237   H1   210   LEU    HA 3237     0.092200      1.00800 ; qtot -1.103
  3238   CT   210   LEU    CB 3238    -0.110200     12.01000 ; qtot -1.214
  3239   HC   210   LEU   HB2 3239     0.045700      1.00800 ; qtot -1.168
  3240   HC   210   LEU   HB3 3240     0.045700      1.00800 ; qtot -1.122
  3241   CT   210   LEU    CG 3241     0.353100     12.01000 ; qtot -0.769
  3242   HC   210   LEU    HG 3242    -0.036100      1.00800 ; qtot -0.805
  3243   CT   210   LEU   CD1 3243    -0.412100     12.01000 ; qtot -1.217
  3244   HC   210   LEU  HD11 3244     0.100000      1.00800 ; qtot -1.117
  3245   HC   210   LEU  HD12 3245     0.100000      1.00800 ; qtot -1.017
  3246   HC   210   LEU  HD13 3246     0.100000      1.00800 ; qtot -0.917
  3247   CT   210   LEU   CD2 3247    -0.412100     12.01000 ; qtot -1.329
  3248   HC   210   LEU  HD21 3248     0.100000      1.00800 ; qtot -1.229
  3249   HC   210   LEU  HD22 3249     0.100000      1.00800 ; qtot -1.129
  3250   HC   210   LEU  HD23 3250     0.100000      1.00800 ; qtot -1.029
  3251    C   210   LEU     C 3251     0.597300     12.01000 ; qtot -0.432
  3252    O   210   LEU     O 3252    -0.567900     16.00000 ; qtot -1.000
  3253    N   211   ASP     N 3253    -0.516300     14.01000 ; qtot -1.516
  3254    H   211   ASP     H 3254     0.293600      1.00800 ; qtot -1.223
  3255   CT   211   ASP    CA 3255     0.038100     12.01000 ; qtot -1.185
  3256   H1   211   ASP    HA 3256     0.088000      1.00800 ; qtot -1.097
  3257   CT   211   ASP    CB 3257    -0.030300     12.01000 ; qtot -1.127
  3258   HC   211   ASP   HB2 3258    -0.012200      1.00800 ; qtot -1.139
  3259   HC   211   ASP   HB3 3259    -0.012200      1.00800 ; qtot -1.151
  3260    C   211   ASP    CG 3260     0.799400     12.01000 ; qtot -0.352
  3261   O2   211   ASP   OD1 3261    -0.801400     16.00000 ; qtot -1.153
  3262   O2   211   ASP   OD2 3262    -0.801400     16.00000 ; qtot -1.955
  3263    C   211   ASP     C 3263     0.536600     12.01000 ; qtot -1.418
  3264    O   211   ASP     O 3264    -0.581900     16.00000 ; qtot -2.000
  3265    N   212   LYS     N 3265    -0.347900     14.01000 ; qtot -2.348
  3266    H   212   LYS     H 3266     0.274700      1.00800 ; qtot -2.073
  3267   CT   212   LYS    CA 3267    -0.240000     12.01000 ; qtot -2.313
  3268   H1   212   LYS    HA 3268     0.142600      1.00800 ; qtot -2.171
  3269   CT   212   LYS    CB 3269    -0.009400     12.01000 ; qtot -2.180
  3270   HC   212   LYS   HB2 3270     0.036200      1.00800 ; qtot -2.144
  3271   HC   212   LYS   HB3 3271     0.036200      1.00800 ; qtot -2.108
  3272   CT   212   LYS    CG 3272     0.018700     12.01000 ; qtot -2.089
  3273   HC   212   LYS   HG2 3273     0.010300      1.00800 ; qtot -2.079
  3274   HC   212   LYS   HG3 3274     0.010300      1.00800 ; qtot -2.068
  3275   CT   212   LYS    CD 3275    -0.047900     12.01000 ; qtot -2.116
  3276   HC   212   LYS   HD2 3276     0.062100      1.00800 ; qtot -2.054
  3277   HC   212   LYS   HD3 3277     0.062100      1.00800 ; qtot -1.992
  3278   CT   212   LYS    CE 3278    -0.014300     12.01000 ; qtot -2.006
  3279   HP   212   LYS   HE2 3279     0.113500      1.00800 ; qtot -1.893
  3280   HP   212   LYS   HE3 3280     0.113500      1.00800 ; qtot -1.779
  3281   N3   212   LYS    NZ 3281    -0.385400     14.01000 ; qtot -2.165
  3282    H   212   LYS   HZ1 3282     0.340000      1.00800 ; qtot -1.825
  3283    H   212   LYS   HZ2 3283     0.340000      1.00800 ; qtot -1.485
  3284    H   212   LYS   HZ3 3284     0.340000      1.00800 ; qtot -1.145
  3285    C   212   LYS     C 3285     0.734100     12.01000 ; qtot -0.411
  3286    O   212   LYS     O 3286    -0.589400     16.00000 ; qtot -1.000
  3287    N   213   LEU     N 3287    -0.415700     14.01000 ; qtot -1.416
  3288    H   213   LEU     H 3288     0.271900      1.00800 ; qtot -1.144
  3289   CT   213   LEU    CA 3289    -0.051800     12.01000 ; qtot -1.196
  3290   H1   213   LEU    HA 3290     0.092200      1.00800 ; qtot -1.103
  3291   CT   213   LEU    CB 3291    -0.110200     12.01000 ; qtot -1.214
  3292   HC   213   LEU   HB2 3292     0.045700      1.00800 ; qtot -1.168
  3293   HC   213   LEU   HB3 3293     0.045700      1.00800 ; qtot -1.122
  3294   CT   213   LEU    CG 3294     0.353100     12.01000 ; qtot -0.769
  3295   HC   213   LEU    HG 3295    -0.036100      1.00800 ; qtot -0.805
  3296   CT   213   LEU   CD1 3296    -0.412100     12.01000 ; qtot -1.217
  3297   HC   213   LEU  HD11 3297     0.100000      1.00800 ; qtot -1.117
  3298   HC   213   LEU  HD12 3298     0.100000      1.00800 ; qtot -1.017
  3299   HC   213   LEU  HD13 3299     0.100000      1.00800 ; qtot -0.917
  3300   CT   213   LEU   CD2 3300    -0.412100     12.01000 ; qtot -1.329
  3301   HC   213   LEU  HD21 3301     0.100000      1.00800 ; qtot -1.229
  3302   HC   213   LEU  HD22 3302     0.100000      1.00800 ; qtot -1.129
  3303   HC   213   LEU  HD23 3303     0.100000      1.00800 ; qtot -1.029
  3304    C   213   LEU     C 3304     0.597300     12.01000 ; qtot -0.432
  3305    O   213   LEU     O 3305    -0.567900     16.00000 ; qtot -1.000
  3306    N   214   HIE     N 3306    -0.415700     14.01000 ; qtot -1.416
  3307    H   214   HIE     H 3307     0.271900      1.00800 ; qtot -1.144
  3308   CT   214   HIE    CA 3308    -0.058100     12.01000 ; qtot -1.202
  3309   H1   214   HIE    HA 3309     0.136000      1.00800 ; qtot -1.066
  3310   CT   214   HIE    CB 3310    -0.007400     12.01000 ; qtot -1.073
  3311   HC   214   HIE   HB2 3311     0.036700      1.00800 ; qtot -1.037
  3312   HC   214   HIE   HB3 3312     0.036700      1.00800 ; qtot -1.000
  3313   CC   214   HIE    CG 3313     0.186800     12.01000 ; qtot -0.813
  3314   NB   214   HIE   ND1 3314    -0.543200     14.01000 ; qtot -1.356
  3315   CR   214   HIE   CE1 3315     0.163500     12.01000 ; qtot -1.193
  3316   H5   214   HIE   HE1 3316     0.143500      1.00800 ; qtot -1.049
  3317   NA   214   HIE   NE2 3317    -0.279500     14.01000 ; qtot -1.329
  3318    H   214   HIE   HE2 3318     0.333900      1.00800 ; qtot -0.995
  3319   CW   214   HIE   CD2 3319    -0.220700     12.01000 ; qtot -1.216
  3320   H4   214   HIE   HD2 3320     0.186200      1.00800 ; qtot -1.029
  3321    C   214   HIE     C 3321     0.597300     12.01000 ; qtot -0.432
  3322    O   214   HIE     O 3322    -0.567900     16.00000 ; qtot -1.000
  3323    N   215   ASN     N 3323    -0.415700     14.01000 ; qtot -1.416
  3324    H   215   ASN     H 3324     0.271900      1.00800 ; qtot -1.144
  3325   CT   215   ASN    CA 3325     0.014300     12.01000 ; qtot -1.130
  3326   H1   215   ASN    HA 3326     0.104800      1.00800 ; qtot -1.025
  3327   CT   215   ASN    CB 3327    -0.204100     12.01000 ; qtot -1.229
  3328   HC   215   ASN   HB2 3328     0.079700      1.00800 ; qtot -1.149
  3329   HC   215   ASN   HB3 3329     0.079700      1.00800 ; qtot -1.069
  3330    C   215   ASN    CG 3330     0.713000     12.01000 ; qtot -0.356
  3331    O   215   ASN   OD1 3331    -0.593100     16.00000 ; qtot -0.950
  3332    N   215   ASN   ND2 3332    -0.919100     14.01000 ; qtot -1.869
  3333    H   215   ASN  HD21 3333     0.419600      1.00800 ; qtot -1.449
  3334    H   215   ASN  HD22 3334     0.419600      1.00800 ; qtot -1.029
  3335    C   215   ASN     C 3335     0.597300     12.01000 ; qtot -0.432
  3336    O   215   ASN     O 3336    -0.567900     16.00000 ; qtot -1.000
  3337    N   216   LEU     N 3337    -0.415700     14.01000 ; qtot -1.416
  3338    H   216   LEU     H 3338     0.271900      1.00800 ; qtot -1.144
  3339   CT   216   LEU    CA 3339    -0.051800     12.01000 ; qtot -1.196
  3340   H1   216   LEU    HA 3340     0.092200      1.00800 ; qtot -1.103
  3341   CT   216   LEU    CB 3341    -0.110200     12.01000 ; qtot -1.214
  3342   HC   216   LEU   HB2 3342     0.045700      1.00800 ; qtot -1.168
  3343   HC   216   LEU   HB3 3343     0.045700      1.00800 ; qtot -1.122
  3344   CT   216   LEU    CG 3344     0.353100     12.01000 ; qtot -0.769
  3345   HC   216   LEU    HG 3345    -0.036100      1.00800 ; qtot -0.805
  3346   CT   216   LEU   CD1 3346    -0.412100     12.01000 ; qtot -1.217
  3347   HC   216   LEU  HD11 3347     0.100000      1.00800 ; qtot -1.117
  3348   HC   216   LEU  HD12 3348     0.100000      1.00800 ; qtot -1.017
  3349   HC   216   LEU  HD13 3349     0.100000      1.00800 ; qtot -0.917
  3350   CT   216   LEU   CD2 3350    -0.412100     12.01000 ; qtot -1.329
  3351   HC   216   LEU  HD21 3351     0.100000      1.00800 ; qtot -1.229
  3352   HC   216   LEU  HD22 3352     0.100000      1.00800 ; qtot -1.129
  3353   HC   216   LEU  HD23 3353     0.100000      1.00800 ; qtot -1.029
  3354    C   216   LEU     C 3354     0.597300     12.01000 ; qtot -0.432
  3355    O   216   LEU     O 3355    -0.567900     16.00000 ; qtot -1.000
  3356    N   217   ASN     N 3356    -0.415700     14.01000 ; qtot -1.416
  3357    H   217   ASN     H 3357     0.271900      1.00800 ; qtot -1.144
  3358   CT   217   ASN    CA 3358     0.014300     12.01000 ; qtot -1.130
  3359   H1   217   ASN    HA 3359     0.104800      1.00800 ; qtot -1.025
  3360   CT   217   ASN    CB 3360    -0.204100     12.01000 ; qtot -1.229
  3361   HC   217   ASN   HB2 3361     0.079700      1.00800 ; qtot -1.149
  3362   HC   217   ASN   HB3 3362     0.079700      1.00800 ; qtot -1.069
  3363    C   217   ASN    CG 3363     0.713000     12.01000 ; qtot -0.356
  3364    O   217   ASN   OD1 3364    -0.593100     16.00000 ; qtot -0.950
  3365    N   217   ASN   ND2 3365    -0.919100     14.01000 ; qtot -1.869
  3366    H   217   ASN  HD21 3366     0.419600      1.00800 ; qtot -1.449
  3367    H   217   ASN  HD22 3367     0.419600      1.00800 ; qtot -1.029
  3368    C   217   ASN     C 3368     0.597300     12.01000 ; qtot -0.432
  3369    O   217   ASN     O 3369    -0.567900     16.00000 ; qtot -1.000
  3370    N   218   SER     N 3370    -0.415700     14.01000 ; qtot -1.416
  3371    H   218   SER     H 3371     0.271900      1.00800 ; qtot -1.144
  3372   CT   218   SER    CA 3372    -0.024900     12.01000 ; qtot -1.169
  3373   H1   218   SER    HA 3373     0.084300      1.00800 ; qtot -1.084
  3374   CT   218   SER    CB 3374     0.211700     12.01000 ; qtot -0.873
  3375   H1   218   SER   HB2 3375     0.035200      1.00800 ; qtot -0.838
  3376   H1   218   SER   HB3 3376     0.035200      1.00800 ; qtot -0.802
  3377   OH   218   SER    OG 3377    -0.654600     16.00000 ; qtot -1.457
  3378   HO   218   SER    HG 3378     0.427500      1.00800 ; qtot -1.029
  3379    C   218   SER     C 3379     0.597300     12.01000 ; qtot -0.432
  3380    O   218   SER     O 3380    -0.567900     16.00000 ; qtot -1.000
  3381    N   219   ASN     N 3381    -0.415700     14.01000 ; qtot -1.416
  3382    H   219   ASN     H 3382     0.271900      1.00800 ; qtot -1.144
  3383   CT   219   ASN    CA 3383     0.014300     12.01000 ; qtot -1.130
  3384   H1   219   ASN    HA 3384     0.104800      1.00800 ; qtot -1.025
  3385   CT   219   ASN    CB 3385    -0.204100     12.01000 ; qtot -1.229
  3386   HC   219   ASN   HB2 3386     0.079700      1.00800 ; qtot -1.149
  3387   HC   219   ASN   HB3 3387     0.079700      1.00800 ; qtot -1.069
  3388    C   219   ASN    CG 3388     0.713000     12.01000 ; qtot -0.356
  3389    O   219   ASN   OD1 3389    -0.593100     16.00000 ; qtot -0.950
  3390    N   219   ASN   ND2 3390    -0.919100     14.01000 ; qtot -1.869
  3391    H   219   ASN  HD21 3391     0.419600      1.00800 ; qtot -1.449
  3392    H   219   ASN  HD22 3392     0.419600      1.00800 ; qtot -1.029
  3393    C   219   ASN     C 3393     0.597300     12.01000 ; qtot -0.432
  3394    O   219   ASN     O 3394    -0.567900     16.00000 ; qtot -1.000
  3395    N   220   TRP     N 3395    -0.415700     14.01000 ; qtot -1.416
  3396    H   220   TRP     H 3396     0.271900      1.00800 ; qtot -1.144
  3397   CT   220   TRP    CA 3397    -0.027500     12.01000 ; qtot -1.171
  3398   H1   220   TRP    HA 3398     0.112300      1.00800 ; qtot -1.059
  3399   CT   220   TRP    CB 3399    -0.005000     12.01000 ; qtot -1.064
  3400   HC   220   TRP   HB2 3400     0.033900      1.00800 ; qtot -1.030
  3401   HC   220   TRP   HB3 3401     0.033900      1.00800 ; qtot -0.996
  3402   C*   220   TRP    CG 3402    -0.141500     12.01000 ; qtot -1.138
  3403   CW   220   TRP   CD1 3403    -0.163800     12.01000 ; qtot -1.302
  3404   H4   220   TRP   HD1 3404     0.206200      1.00800 ; qtot -1.095
  3405   NA   220   TRP   NE1 3405    -0.341800     14.01000 ; qtot -1.437
  3406    H   220   TRP   HE1 3406     0.341200      1.00800 ; qtot -1.096
  3407   CN   220   TRP   CE2 3407     0.138000     12.01000 ; qtot -0.958
  3408   CA   220   TRP   CZ2 3408    -0.260100     12.01000 ; qtot -1.218
  3409   HA   220   TRP   HZ2 3409     0.157200      1.00800 ; qtot -1.061
  3410   CA   220   TRP   CH2 3410    -0.113400     12.01000 ; qtot -1.174
  3411   HA   220   TRP   HH2 3411     0.141700      1.00800 ; qtot -1.033
  3412   CA   220   TRP   CZ3 3412    -0.197200     12.01000 ; qtot -1.230
  3413   HA   220   TRP   HZ3 3413     0.144700      1.00800 ; qtot -1.085
  3414   CA   220   TRP   CE3 3414    -0.238700     12.01000 ; qtot -1.324
  3415   HA   220   TRP   HE3 3415     0.170000      1.00800 ; qtot -1.154
  3416   CB   220   TRP   CD2 3416     0.124300     12.01000 ; qtot -1.029
  3417    C   220   TRP     C 3417     0.597300     12.01000 ; qtot -0.432
  3418    O   220   TRP     O 3418    -0.567900     16.00000 ; qtot -1.000
  3419    N   221   PHE     N 3419    -0.415700     14.01000 ; qtot -1.416
  3420    H   221   PHE     H 3420     0.271900      1.00800 ; qtot -1.144
  3421   CT   221   PHE    CA 3421    -0.002400     12.01000 ; qtot -1.146
  3422   H1   221   PHE    HA 3422     0.097800      1.00800 ; qtot -1.048
  3423   CT   221   PHE    CB 3423    -0.034300     12.01000 ; qtot -1.083
  3424   HC   221   PHE   HB2 3424     0.029500      1.00800 ; qtot -1.053
  3425   HC   221   PHE   HB3 3425     0.029500      1.00800 ; qtot -1.024
  3426   CA   221   PHE    CG 3426     0.011800     12.01000 ; qtot -1.012
  3427   CA   221   PHE   CD1 3427    -0.125600     12.01000 ; qtot -1.138
  3428   HA   221   PHE   HD1 3428     0.133000      1.00800 ; qtot -1.005
  3429   CA   221   PHE   CE1 3429    -0.170400     12.01000 ; qtot -1.175
  3430   HA   221   PHE   HE1 3430     0.143000      1.00800 ; qtot -1.032
  3431   CA   221   PHE    CZ 3431    -0.107200     12.01000 ; qtot -1.139
  3432   HA   221   PHE    HZ 3432     0.129700      1.00800 ; qtot -1.009
  3433   CA   221   PHE   CE2 3433    -0.170400     12.01000 ; qtot -1.180
  3434   HA   221   PHE   HE2 3434     0.143000      1.00800 ; qtot -1.037
  3435   CA   221   PHE   CD2 3435    -0.125600     12.01000 ; qtot -1.162
  3436   HA   221   PHE   HD2 3436     0.133000      1.00800 ; qtot -1.029
  3437    C   221   PHE     C 3437     0.597300     12.01000 ; qtot -0.432
  3438    O   221   PHE     O 3438    -0.567900     16.00000 ; qtot -1.000
  3439    N   222   PRO     N 3439    -0.254800     14.01000 ; qtot -1.255
  3440   CT   222   PRO    CD 3440     0.019200     12.01000 ; qtot -1.236
  3441   H1   222   PRO   HD2 3441     0.039100      1.00800 ; qtot -1.197
  3442   H1   222   PRO   HD3 3442     0.039100      1.00800 ; qtot -1.157
  3443   CT   222   PRO    CG 3443     0.018900     12.01000 ; qtot -1.139
  3444   HC   222   PRO   HG2 3444     0.021300      1.00800 ; qtot -1.117
  3445   HC   222   PRO   HG3 3445     0.021300      1.00800 ; qtot -1.096
  3446   CT   222   PRO    CB 3446    -0.007000     12.01000 ; qtot -1.103
  3447   HC   222   PRO   HB2 3447     0.025300      1.00800 ; qtot -1.078
  3448   HC   222   PRO   HB3 3448     0.025300      1.00800 ; qtot -1.052
  3449   CT   222   PRO    CA 3449    -0.026600     12.01000 ; qtot -1.079
  3450   H1   222   PRO    HA 3450     0.064100      1.00800 ; qtot -1.015
  3451    C   222   PRO     C 3451     0.589600     12.01000 ; qtot -0.425
  3452    O   222   PRO     O 3452    -0.574800     16.00000 ; qtot -1.000
  3453    N   223   ALA     N 3453    -0.415700     14.01000 ; qtot -1.416
  3454    H   223   ALA     H 3454     0.271900      1.00800 ; qtot -1.144
  3455   CT   223   ALA    CA 3455     0.033700     12.01000 ; qtot -1.110
  3456   H1   223   ALA    HA 3456     0.082300      1.00800 ; qtot -1.028
  3457   CT   223   ALA    CB 3457    -0.182500     12.01000 ; qtot -1.210
  3458   HC   223   ALA   HB1 3458     0.060300      1.00800 ; qtot -1.150
  3459   HC   223   ALA   HB2 3459     0.060300      1.00800 ; qtot -1.090
  3460   HC   223   ALA   HB3 3460     0.060300      1.00800 ; qtot -1.029
  3461    C   223   ALA     C 3461     0.597300     12.01000 ; qtot -0.432
  3462    O   223   ALA     O 3462    -0.567900     16.00000 ; qtot -1.000
  3463    N   224   GLY     N 3463    -0.415700     14.01000 ; qtot -1.416
  3464    H   224   GLY     H 3464     0.271900      1.00800 ; qtot -1.144
  3465   CT   224   GLY    CA 3465    -0.025200     12.01000 ; qtot -1.169
  3466   H1   224   GLY   HA2 3466     0.069800      1.00800 ; qtot -1.099
  3467   H1   224   GLY   HA3 3467     0.069800      1.00800 ; qtot -1.029
  3468    C   224   GLY     C 3468     0.597300     12.01000 ; qtot -0.432
  3469    O   224   GLY     O 3469    -0.567900     16.00000 ; qtot -1.000
  3470    N   225   SER     N 3470    -0.415700     14.01000 ; qtot -1.416
  3471    H   225   SER     H 3471     0.271900      1.00800 ; qtot -1.144
  3472   CT   225   SER    CA 3472    -0.024900     12.01000 ; qtot -1.169
  3473   H1   225   SER    HA 3473     0.084300      1.00800 ; qtot -1.084
  3474   CT   225   SER    CB 3474     0.211700     12.01000 ; qtot -0.873
  3475   H1   225   SER   HB2 3475     0.035200      1.00800 ; qtot -0.838
  3476   H1   225   SER   HB3 3476     0.035200      1.00800 ; qtot -0.802
  3477   OH   225   SER    OG 3477    -0.654600     16.00000 ; qtot -1.457
  3478   HO   225   SER    HG 3478     0.427500      1.00800 ; qtot -1.029
  3479    C   225   SER     C 3479     0.597300     12.01000 ; qtot -0.432
  3480    O   225   SER     O 3480    -0.567900     16.00000 ; qtot -1.000
  3481    N   226   LYS     N 3481    -0.347900     14.01000 ; qtot -1.348
  3482    H   226   LYS     H 3482     0.274700      1.00800 ; qtot -1.073
  3483   CT   226   LYS    CA 3483    -0.240000     12.01000 ; qtot -1.313
  3484   H1   226   LYS    HA 3484     0.142600      1.00800 ; qtot -1.171
  3485   CT   226   LYS    CB 3485    -0.009400     12.01000 ; qtot -1.180
  3486   HC   226   LYS   HB2 3486     0.036200      1.00800 ; qtot -1.144
  3487   HC   226   LYS   HB3 3487     0.036200      1.00800 ; qtot -1.108
  3488   CT   226   LYS    CG 3488     0.018700     12.01000 ; qtot -1.089
  3489   HC   226   LYS   HG2 3489     0.010300      1.00800 ; qtot -1.079
  3490   HC   226   LYS   HG3 3490     0.010300      1.00800 ; qtot -1.068
  3491   CT   226   LYS    CD 3491    -0.047900     12.01000 ; qtot -1.116
  3492   HC   226   LYS   HD2 3492     0.062100      1.00800 ; qtot -1.054
  3493   HC   226   LYS   HD3 3493     0.062100      1.00800 ; qtot -0.992
  3494   CT   226   LYS    CE 3494    -0.014300     12.01000 ; qtot -1.006
  3495   HP   226   LYS   HE2 3495     0.113500      1.00800 ; qtot -0.893
  3496   HP   226   LYS   HE3 3496     0.113500      1.00800 ; qtot -0.779
  3497   N3   226   LYS    NZ 3497    -0.385400     14.01000 ; qtot -1.165
  3498    H   226   LYS   HZ1 3498     0.340000      1.00800 ; qtot -0.825
  3499    H   226   LYS   HZ2 3499     0.340000      1.00800 ; qtot -0.485
  3500    H   226   LYS   HZ3 3500     0.340000      1.00800 ; qtot -0.145
  3501    C   226   LYS     C 3501     0.734100     12.01000 ; qtot 0.589
  3502    O   226   LYS     O 3502    -0.589400     16.00000 ; qtot -0.000
  3503    N   227   PRO     N 3503    -0.254800     14.01000 ; qtot -0.255
  3504   CT   227   PRO    CD 3504     0.019200     12.01000 ; qtot -0.236
  3505   H1   227   PRO   HD2 3505     0.039100      1.00800 ; qtot -0.197
  3506   H1   227   PRO   HD3 3506     0.039100      1.00800 ; qtot -0.157
  3507   CT   227   PRO    CG 3507     0.018900     12.01000 ; qtot -0.139
  3508   HC   227   PRO   HG2 3508     0.021300      1.00800 ; qtot -0.117
  3509   HC   227   PRO   HG3 3509     0.021300      1.00800 ; qtot -0.096
  3510   CT   227   PRO    CB 3510    -0.007000     12.01000 ; qtot -0.103
  3511   HC   227   PRO   HB2 3511     0.025300      1.00800 ; qtot -0.078
  3512   HC   227   PRO   HB3 3512     0.025300      1.00800 ; qtot -0.052
  3513   CT   227   PRO    CA 3513    -0.026600     12.01000 ; qtot -0.079
  3514   H1   227   PRO    HA 3514     0.064100      1.00800 ; qtot -0.015
  3515    C   227   PRO     C 3515     0.589600     12.01000 ; qtot 0.575
  3516    O   227   PRO     O 3516    -0.574800     16.00000 ; qtot -0.000
  3517    N   228   PHE     N 3517    -0.415700     14.01000 ; qtot -0.416
  3518    H   228   PHE     H 3518     0.271900      1.00800 ; qtot -0.144
  3519   CT   228   PHE    CA 3519    -0.002400     12.01000 ; qtot -0.146
  3520   H1   228   PHE    HA 3520     0.097800      1.00800 ; qtot -0.048
  3521   CT   228   PHE    CB 3521    -0.034300     12.01000 ; qtot -0.083
  3522   HC   228   PHE   HB2 3522     0.029500      1.00800 ; qtot -0.053
  3523   HC   228   PHE   HB3 3523     0.029500      1.00800 ; qtot -0.024
  3524   CA   228   PHE    CG 3524     0.011800     12.01000 ; qtot -0.012
  3525   CA   228   PHE   CD1 3525    -0.125600     12.01000 ; qtot -0.138
  3526   HA   228   PHE   HD1 3526     0.133000      1.00800 ; qtot -0.005
  3527   CA   228   PHE   CE1 3527    -0.170400     12.01000 ; qtot -0.175
  3528   HA   228   PHE   HE1 3528     0.143000      1.00800 ; qtot -0.032
  3529   CA   228   PHE    CZ 3529    -0.107200     12.01000 ; qtot -0.139
  3530   HA   228   PHE    HZ 3530     0.129700      1.00800 ; qtot -0.009
  3531   CA   228   PHE   CE2 3531    -0.170400     12.01000 ; qtot -0.180
  3532   HA   228   PHE   HE2 3532     0.143000      1.00800 ; qtot -0.037
  3533   CA   228   PHE   CD2 3533    -0.125600     12.01000 ; qtot -0.162
  3534   HA   228   PHE   HD2 3534     0.133000      1.00800 ; qtot -0.029
  3535    C   228   PHE     C 3535     0.597300     12.01000 ; qtot 0.568
  3536    O   228   PHE     O 3536    -0.567900     16.00000 ; qtot -0.000
  3537    N   229   ILE     N 3537    -0.415700     14.01000 ; qtot -0.416
  3538    H   229   ILE     H 3538     0.271900      1.00800 ; qtot -0.144
  3539   CT   229   ILE    CA 3539    -0.059700     12.01000 ; qtot -0.204
  3540   H1   229   ILE    HA 3540     0.086900      1.00800 ; qtot -0.117
  3541   CT   229   ILE    CB 3541     0.130300     12.01000 ; qtot 0.014
  3542   HC   229   ILE    HB 3542     0.018700      1.00800 ; qtot 0.032
  3543   CT   229   ILE   CG2 3543    -0.320400     12.01000 ; qtot -0.288
  3544   HC   229   ILE  HG21 3544     0.088200      1.00800 ; qtot -0.200
  3545   HC   229   ILE  HG22 3545     0.088200      1.00800 ; qtot -0.112
  3546   HC   229   ILE  HG23 3546     0.088200      1.00800 ; qtot -0.023
  3547   CT   229   ILE   CG1 3547    -0.043000     12.01000 ; qtot -0.066
  3548   HC   229   ILE  HG12 3548     0.023600      1.00800 ; qtot -0.043
  3549   HC   229   ILE  HG13 3549     0.023600      1.00800 ; qtot -0.019
  3550   CT   229   ILE   CD1 3550    -0.066000     12.01000 ; qtot -0.085
  3551   HC   229   ILE  HD11 3551     0.018600      1.00800 ; qtot -0.067
  3552   HC   229   ILE  HD12 3552     0.018600      1.00800 ; qtot -0.048
  3553   HC   229   ILE  HD13 3553     0.018600      1.00800 ; qtot -0.029
  3554    C   229   ILE     C 3554     0.597300     12.01000 ; qtot 0.568
  3555    O   229   ILE     O 3555    -0.567900     16.00000 ; qtot -0.000
  3556    N   230   TYR     N 3556    -0.415700     14.01000 ; qtot -0.416
  3557    H   230   TYR     H 3557     0.271900      1.00800 ; qtot -0.144
  3558   CT   230   TYR    CA 3558    -0.001400     12.01000 ; qtot -0.145
  3559   H1   230   TYR    HA 3559     0.087600      1.00800 ; qtot -0.058
  3560   CT   230   TYR    CB 3560    -0.015200     12.01000 ; qtot -0.073
  3561   HC   230   TYR   HB2 3561     0.029500      1.00800 ; qtot -0.043
  3562   HC   230   TYR   HB3 3562     0.029500      1.00800 ; qtot -0.014
  3563   CA   230   TYR    CG 3563    -0.001100     12.01000 ; qtot -0.015
  3564   CA   230   TYR   CD1 3564    -0.190600     12.01000 ; qtot -0.206
  3565   HA   230   TYR   HD1 3565     0.169900      1.00800 ; qtot -0.036
  3566   CA   230   TYR   CE1 3566    -0.234100     12.01000 ; qtot -0.270
  3567   HA   230   TYR   HE1 3567     0.165600      1.00800 ; qtot -0.104
  3568    C   230   TYR    CZ 3568     0.322600     12.01000 ; qtot 0.218
  3569   OH   230   TYR    OH 3569    -0.557900     16.00000 ; qtot -0.339
  3570   HO   230   TYR    HH 3570     0.399200      1.00800 ; qtot 0.060
  3571   CA   230   TYR   CE2 3571    -0.234100     12.01000 ; qtot -0.174
  3572   HA   230   TYR   HE2 3572     0.165600      1.00800 ; qtot -0.009
  3573   CA   230   TYR   CD2 3573    -0.190600     12.01000 ; qtot -0.199
  3574   HA   230   TYR   HD2 3574     0.169900      1.00800 ; qtot -0.029
  3575    C   230   TYR     C 3575     0.597300     12.01000 ; qtot 0.568
  3576    O   230   TYR     O 3576    -0.567900     16.00000 ; qtot -0.000
  3577    N   231   GLN     N 3577    -0.415700     14.01000 ; qtot -0.416
  3578    H   231   GLN     H 3578     0.271900      1.00800 ; qtot -0.144
  3579   CT   231   GLN    CA 3579    -0.003100     12.01000 ; qtot -0.147
  3580   H1   231   GLN    HA 3580     0.085000      1.00800 ; qtot -0.062
  3581   CT   231   GLN    CB 3581    -0.003600     12.01000 ; qtot -0.066
  3582   HC   231   GLN   HB2 3582     0.017100      1.00800 ; qtot -0.048
  3583   HC   231   GLN   HB3 3583     0.017100      1.00800 ; qtot -0.031
  3584   CT   231   GLN    CG 3584    -0.064500     12.01000 ; qtot -0.096
  3585   HC   231   GLN   HG2 3585     0.035200      1.00800 ; qtot -0.061
  3586   HC   231   GLN   HG3 3586     0.035200      1.00800 ; qtot -0.025
  3587    C   231   GLN    CD 3587     0.695100     12.01000 ; qtot 0.670
  3588    O   231   GLN   OE1 3588    -0.608600     16.00000 ; qtot 0.061
  3589    N   231   GLN   NE2 3589    -0.940700     14.01000 ; qtot -0.880
  3590    H   231   GLN  HE21 3590     0.425100      1.00800 ; qtot -0.455
  3591    H   231   GLN  HE22 3591     0.425100      1.00800 ; qtot -0.029
  3592    C   231   GLN     C 3592     0.597300     12.01000 ; qtot 0.568
  3593    O   231   GLN     O 3593    -0.567900     16.00000 ; qtot -0.000
  3594    N   232   GLH     N 3594    -0.415700     14.01000 ; qtot -0.416
  3595    H   232   GLH     H 3595     0.271900      1.00800 ; qtot -0.144
  3596   CT   232   GLH    CA 3596     0.014500     12.01000 ; qtot -0.129
  3597   H1   232   GLH    HA 3597     0.077900      1.00800 ; qtot -0.051
  3598   CT   232   GLH    CB 3598    -0.007100     12.01000 ; qtot -0.059
  3599   HC   232   GLH   HB2 3599     0.025600      1.00800 ; qtot -0.033
  3600   HC   232   GLH   HB3 3600     0.025600      1.00800 ; qtot -0.007
  3601   CT   232   GLH    CG 3601    -0.017400     12.01000 ; qtot -0.025
  3602   HC   232   GLH   HG2 3602     0.043000      1.00800 ; qtot 0.018
  3603   HC   232   GLH   HG3 3603     0.043000      1.00800 ; qtot 0.061
  3604    C   232   GLH    CD 3604     0.680100     12.01000 ; qtot 0.741
  3605    O   232   GLH   OE1 3605    -0.583800     16.00000 ; qtot 0.158
  3606   OH   232   GLH   OE2 3606    -0.651100     16.00000 ; qtot -0.494
  3607   HO   232   GLH   HE2 3607     0.464100      1.00800 ; qtot -0.029
  3608    C   232   GLH     C 3608     0.597300     12.01000 ; qtot 0.568
  3609    O   232   GLH     O 3609    -0.567900     16.00000 ; qtot -0.000
  3610    N   233   VAL     N 3610    -0.415700     14.01000 ; qtot -0.416
  3611    H   233   VAL     H 3611     0.271900      1.00800 ; qtot -0.144
  3612   CT   233   VAL    CA 3612    -0.087500     12.01000 ; qtot -0.231
  3613   H1   233   VAL    HA 3613     0.096900      1.00800 ; qtot -0.134
  3614   CT   233   VAL    CB 3614     0.298500     12.01000 ; qtot 0.164
  3615   HC   233   VAL    HB 3615    -0.029700      1.00800 ; qtot 0.134
  3616   CT   233   VAL   CG1 3616    -0.319200     12.01000 ; qtot -0.185
  3617   HC   233   VAL  HG11 3617     0.079100      1.00800 ; qtot -0.106
  3618   HC   233   VAL  HG12 3618     0.079100      1.00800 ; qtot -0.027
  3619   HC   233   VAL  HG13 3619     0.079100      1.00800 ; qtot 0.052
  3620   CT   233   VAL   CG2 3620    -0.319200     12.01000 ; qtot -0.267
  3621   HC   233   VAL  HG21 3621     0.079100      1.00800 ; qtot -0.188
  3622   HC   233   VAL  HG22 3622     0.079100      1.00800 ; qtot -0.109
  3623   HC   233   VAL  HG23 3623     0.079100      1.00800 ; qtot -0.029
  3624    C   233   VAL     C 3624     0.597300     12.01000 ; qtot 0.568
  3625    O   233   VAL     O 3625    -0.567900     16.00000 ; qtot -0.000
  3626    N   234   ILE     N 3626    -0.415700     14.01000 ; qtot -0.416
  3627    H   234   ILE     H 3627     0.271900      1.00800 ; qtot -0.144
  3628   CT   234   ILE    CA 3628    -0.059700     12.01000 ; qtot -0.204
  3629   H1   234   ILE    HA 3629     0.086900      1.00800 ; qtot -0.117
  3630   CT   234   ILE    CB 3630     0.130300     12.01000 ; qtot 0.014
  3631   HC   234   ILE    HB 3631     0.018700      1.00800 ; qtot 0.032
  3632   CT   234   ILE   CG2 3632    -0.320400     12.01000 ; qtot -0.288
  3633   HC   234   ILE  HG21 3633     0.088200      1.00800 ; qtot -0.200
  3634   HC   234   ILE  HG22 3634     0.088200      1.00800 ; qtot -0.112
  3635   HC   234   ILE  HG23 3635     0.088200      1.00800 ; qtot -0.023
  3636   CT   234   ILE   CG1 3636    -0.043000     12.01000 ; qtot -0.066
  3637   HC   234   ILE  HG12 3637     0.023600      1.00800 ; qtot -0.043
  3638   HC   234   ILE  HG13 3638     0.023600      1.00800 ; qtot -0.019
  3639   CT   234   ILE   CD1 3639    -0.066000     12.01000 ; qtot -0.085
  3640   HC   234   ILE  HD11 3640     0.018600      1.00800 ; qtot -0.067
  3641   HC   234   ILE  HD12 3641     0.018600      1.00800 ; qtot -0.048
  3642   HC   234   ILE  HD13 3642     0.018600      1.00800 ; qtot -0.029
  3643    C   234   ILE     C 3643     0.597300     12.01000 ; qtot 0.568
  3644    O   234   ILE     O 3644    -0.567900     16.00000 ; qtot -0.000
  3645    N   235   ASP     N 3645    -0.516300     14.01000 ; qtot -0.516
  3646    H   235   ASP     H 3646     0.293600      1.00800 ; qtot -0.223
  3647   CT   235   ASP    CA 3647     0.038100     12.01000 ; qtot -0.185
  3648   H1   235   ASP    HA 3648     0.088000      1.00800 ; qtot -0.097
  3649   CT   235   ASP    CB 3649    -0.030300     12.01000 ; qtot -0.127
  3650   HC   235   ASP   HB2 3650    -0.012200      1.00800 ; qtot -0.139
  3651   HC   235   ASP   HB3 3651    -0.012200      1.00800 ; qtot -0.151
  3652    C   235   ASP    CG 3652     0.799400     12.01000 ; qtot 0.648
  3653   O2   235   ASP   OD1 3653    -0.801400     16.00000 ; qtot -0.153
  3654   O2   235   ASP   OD2 3654    -0.801400     16.00000 ; qtot -0.955
  3655    C   235   ASP     C 3655     0.536600     12.01000 ; qtot -0.418
  3656    O   235   ASP     O 3656    -0.581900     16.00000 ; qtot -1.000
  3657    N   236   LEU     N 3657    -0.415700     14.01000 ; qtot -1.416
  3658    H   236   LEU     H 3658     0.271900      1.00800 ; qtot -1.144
  3659   CT   236   LEU    CA 3659    -0.051800     12.01000 ; qtot -1.196
  3660   H1   236   LEU    HA 3660     0.092200      1.00800 ; qtot -1.103
  3661   CT   236   LEU    CB 3661    -0.110200     12.01000 ; qtot -1.214
  3662   HC   236   LEU   HB2 3662     0.045700      1.00800 ; qtot -1.168
  3663   HC   236   LEU   HB3 3663     0.045700      1.00800 ; qtot -1.122
  3664   CT   236   LEU    CG 3664     0.353100     12.01000 ; qtot -0.769
  3665   HC   236   LEU    HG 3665    -0.036100      1.00800 ; qtot -0.805
  3666   CT   236   LEU   CD1 3666    -0.412100     12.01000 ; qtot -1.217
  3667   HC   236   LEU  HD11 3667     0.100000      1.00800 ; qtot -1.117
  3668   HC   236   LEU  HD12 3668     0.100000      1.00800 ; qtot -1.017
  3669   HC   236   LEU  HD13 3669     0.100000      1.00800 ; qtot -0.917
  3670   CT   236   LEU   CD2 3670    -0.412100     12.01000 ; qtot -1.329
  3671   HC   236   LEU  HD21 3671     0.100000      1.00800 ; qtot -1.229
  3672   HC   236   LEU  HD22 3672     0.100000      1.00800 ; qtot -1.129
  3673   HC   236   LEU  HD23 3673     0.100000      1.00800 ; qtot -1.029
  3674    C   236   LEU     C 3674     0.597300     12.01000 ; qtot -0.432
  3675    O   236   LEU     O 3675    -0.567900     16.00000 ; qtot -1.000
  3676    N   237   GLY     N 3676    -0.415700     14.01000 ; qtot -1.416
  3677    H   237   GLY     H 3677     0.271900      1.00800 ; qtot -1.144
  3678   CT   237   GLY    CA 3678    -0.025200     12.01000 ; qtot -1.169
  3679   H1   237   GLY   HA2 3679     0.069800      1.00800 ; qtot -1.099
  3680   H1   237   GLY   HA3 3680     0.069800      1.00800 ; qtot -1.029
  3681    C   237   GLY     C 3681     0.597300     12.01000 ; qtot -0.432
  3682    O   237   GLY     O 3682    -0.567900     16.00000 ; qtot -1.000
  3683    N   238   GLY     N 3683    -0.415700     14.01000 ; qtot -1.416
  3684    H   238   GLY     H 3684     0.271900      1.00800 ; qtot -1.144
  3685   CT   238   GLY    CA 3685    -0.025200     12.01000 ; qtot -1.169
  3686   H1   238   GLY   HA2 3686     0.069800      1.00800 ; qtot -1.099
  3687   H1   238   GLY   HA3 3687     0.069800      1.00800 ; qtot -1.029
  3688    C   238   GLY     C 3688     0.597300     12.01000 ; qtot -0.432
  3689    O   238   GLY     O 3689    -0.567900     16.00000 ; qtot -1.000
  3690    N   239   GLU     N 3690    -0.516300     14.01000 ; qtot -1.516
  3691    H   239   GLU     H 3691     0.293600      1.00800 ; qtot -1.223
  3692   CT   239   GLU    CA 3692     0.039700     12.01000 ; qtot -1.183
  3693   H1   239   GLU    HA 3693     0.110500      1.00800 ; qtot -1.073
  3694   CT   239   GLU    CB 3694     0.056000     12.01000 ; qtot -1.017
  3695   HC   239   GLU   HB2 3695    -0.017300      1.00800 ; qtot -1.034
  3696   HC   239   GLU   HB3 3696    -0.017300      1.00800 ; qtot -1.051
  3697   CT   239   GLU    CG 3697     0.013600     12.01000 ; qtot -1.038
  3698   HC   239   GLU   HG2 3698    -0.042500      1.00800 ; qtot -1.080
  3699   HC   239   GLU   HG3 3699    -0.042500      1.00800 ; qtot -1.123
  3700    C   239   GLU    CD 3700     0.805400     12.01000 ; qtot -0.317
  3701   O2   239   GLU   OE1 3701    -0.818800     16.00000 ; qtot -1.136
  3702   O2   239   GLU   OE2 3702    -0.818800     16.00000 ; qtot -1.955
  3703    C   239   GLU     C 3703     0.536600     12.01000 ; qtot -1.418
  3704    O   239   GLU     O 3704    -0.581900     16.00000 ; qtot -2.000
  3705    N   240   PRO     N 3705    -0.254800     14.01000 ; qtot -2.255
  3706   CT   240   PRO    CD 3706     0.019200     12.01000 ; qtot -2.236
  3707   H1   240   PRO   HD2 3707     0.039100      1.00800 ; qtot -2.197
  3708   H1   240   PRO   HD3 3708     0.039100      1.00800 ; qtot -2.157
  3709   CT   240   PRO    CG 3709     0.018900     12.01000 ; qtot -2.139
  3710   HC   240   PRO   HG2 3710     0.021300      1.00800 ; qtot -2.117
  3711   HC   240   PRO   HG3 3711     0.021300      1.00800 ; qtot -2.096
  3712   CT   240   PRO    CB 3712    -0.007000     12.01000 ; qtot -2.103
  3713   HC   240   PRO   HB2 3713     0.025300      1.00800 ; qtot -2.078
  3714   HC   240   PRO   HB3 3714     0.025300      1.00800 ; qtot -2.052
  3715   CT   240   PRO    CA 3715    -0.026600     12.01000 ; qtot -2.079
  3716   H1   240   PRO    HA 3716     0.064100      1.00800 ; qtot -2.015
  3717    C   240   PRO     C 3717     0.589600     12.01000 ; qtot -1.425
  3718    O   240   PRO     O 3718    -0.574800     16.00000 ; qtot -2.000
  3719    N   241   ILE     N 3719    -0.415700     14.01000 ; qtot -2.416
  3720    H   241   ILE     H 3720     0.271900      1.00800 ; qtot -2.144
  3721   CT   241   ILE    CA 3721    -0.059700     12.01000 ; qtot -2.204
  3722   H1   241   ILE    HA 3722     0.086900      1.00800 ; qtot -2.117
  3723   CT   241   ILE    CB 3723     0.130300     12.01000 ; qtot -1.986
  3724   HC   241   ILE    HB 3724     0.018700      1.00800 ; qtot -1.968
  3725   CT   241   ILE   CG2 3725    -0.320400     12.01000 ; qtot -2.288
  3726   HC   241   ILE  HG21 3726     0.088200      1.00800 ; qtot -2.200
  3727   HC   241   ILE  HG22 3727     0.088200      1.00800 ; qtot -2.112
  3728   HC   241   ILE  HG23 3728     0.088200      1.00800 ; qtot -2.023
  3729   CT   241   ILE   CG1 3729    -0.043000     12.01000 ; qtot -2.066
  3730   HC   241   ILE  HG12 3730     0.023600      1.00800 ; qtot -2.043
  3731   HC   241   ILE  HG13 3731     0.023600      1.00800 ; qtot -2.019
  3732   CT   241   ILE   CD1 3732    -0.066000     12.01000 ; qtot -2.085
  3733   HC   241   ILE  HD11 3733     0.018600      1.00800 ; qtot -2.067
  3734   HC   241   ILE  HD12 3734     0.018600      1.00800 ; qtot -2.048
  3735   HC   241   ILE  HD13 3735     0.018600      1.00800 ; qtot -2.029
  3736    C   241   ILE     C 3736     0.597300     12.01000 ; qtot -1.432
  3737    O   241   ILE     O 3737    -0.567900     16.00000 ; qtot -2.000
  3738    N   242   LYS     N 3738    -0.347900     14.01000 ; qtot -2.348
  3739    H   242   LYS     H 3739     0.274700      1.00800 ; qtot -2.073
  3740   CT   242   LYS    CA 3740    -0.240000     12.01000 ; qtot -2.313
  3741   H1   242   LYS    HA 3741     0.142600      1.00800 ; qtot -2.171
  3742   CT   242   LYS    CB 3742    -0.009400     12.01000 ; qtot -2.180
  3743   HC   242   LYS   HB2 3743     0.036200      1.00800 ; qtot -2.144
  3744   HC   242   LYS   HB3 3744     0.036200      1.00800 ; qtot -2.108
  3745   CT   242   LYS    CG 3745     0.018700     12.01000 ; qtot -2.089
  3746   HC   242   LYS   HG2 3746     0.010300      1.00800 ; qtot -2.079
  3747   HC   242   LYS   HG3 3747     0.010300      1.00800 ; qtot -2.068
  3748   CT   242   LYS    CD 3748    -0.047900     12.01000 ; qtot -2.116
  3749   HC   242   LYS   HD2 3749     0.062100      1.00800 ; qtot -2.054
  3750   HC   242   LYS   HD3 3750     0.062100      1.00800 ; qtot -1.992
  3751   CT   242   LYS    CE 3751    -0.014300     12.01000 ; qtot -2.006
  3752   HP   242   LYS   HE2 3752     0.113500      1.00800 ; qtot -1.893
  3753   HP   242   LYS   HE3 3753     0.113500      1.00800 ; qtot -1.779
  3754   N3   242   LYS    NZ 3754    -0.385400     14.01000 ; qtot -2.165
  3755    H   242   LYS   HZ1 3755     0.340000      1.00800 ; qtot -1.825
  3756    H   242   LYS   HZ2 3756     0.340000      1.00800 ; qtot -1.485
  3757    H   242   LYS   HZ3 3757     0.340000      1.00800 ; qtot -1.145
  3758    C   242   LYS     C 3758     0.734100     12.01000 ; qtot -0.411
  3759    O   242   LYS     O 3759    -0.589400     16.00000 ; qtot -1.000
  3760    N   243   SER     N 3760    -0.415700     14.01000 ; qtot -1.416
  3761    H   243   SER     H 3761     0.271900      1.00800 ; qtot -1.144
  3762   CT   243   SER    CA 3762    -0.024900     12.01000 ; qtot -1.169
  3763   H1   243   SER    HA 3763     0.084300      1.00800 ; qtot -1.084
  3764   CT   243   SER    CB 3764     0.211700     12.01000 ; qtot -0.873
  3765   H1   243   SER   HB2 3765     0.035200      1.00800 ; qtot -0.838
  3766   H1   243   SER   HB3 3766     0.035200      1.00800 ; qtot -0.802
  3767   OH   243   SER    OG 3767    -0.654600     16.00000 ; qtot -1.457
  3768   HO   243   SER    HG 3768     0.427500      1.00800 ; qtot -1.029
  3769    C   243   SER     C 3769     0.597300     12.01000 ; qtot -0.432
  3770    O   243   SER     O 3770    -0.567900     16.00000 ; qtot -1.000
  3771    N   244   SER     N 3771    -0.415700     14.01000 ; qtot -1.416
  3772    H   244   SER     H 3772     0.271900      1.00800 ; qtot -1.144
  3773   CT   244   SER    CA 3773    -0.024900     12.01000 ; qtot -1.169
  3774   H1   244   SER    HA 3774     0.084300      1.00800 ; qtot -1.084
  3775   CT   244   SER    CB 3775     0.211700     12.01000 ; qtot -0.873
  3776   H1   244   SER   HB2 3776     0.035200      1.00800 ; qtot -0.838
  3777   H1   244   SER   HB3 3777     0.035200      1.00800 ; qtot -0.802
  3778   OH   244   SER    OG 3778    -0.654600     16.00000 ; qtot -1.457
  3779   HO   244   SER    HG 3779     0.427500      1.00800 ; qtot -1.029
  3780    C   244   SER     C 3780     0.597300     12.01000 ; qtot -0.432
  3781    O   244   SER     O 3781    -0.567900     16.00000 ; qtot -1.000
  3782    N   245   ASP     N 3782    -0.516300     14.01000 ; qtot -1.516
  3783    H   245   ASP     H 3783     0.293600      1.00800 ; qtot -1.223
  3784   CT   245   ASP    CA 3784     0.038100     12.01000 ; qtot -1.185
  3785   H1   245   ASP    HA 3785     0.088000      1.00800 ; qtot -1.097
  3786   CT   245   ASP    CB 3786    -0.030300     12.01000 ; qtot -1.127
  3787   HC   245   ASP   HB2 3787    -0.012200      1.00800 ; qtot -1.139
  3788   HC   245   ASP   HB3 3788    -0.012200      1.00800 ; qtot -1.151
  3789    C   245   ASP    CG 3789     0.799400     12.01000 ; qtot -0.352
  3790   O2   245   ASP   OD1 3790    -0.801400     16.00000 ; qtot -1.153
  3791   O2   245   ASP   OD2 3791    -0.801400     16.00000 ; qtot -1.955
  3792    C   245   ASP     C 3792     0.536600     12.01000 ; qtot -1.418
  3793    O   245   ASP     O 3793    -0.581900     16.00000 ; qtot -2.000
  3794    N   246   TYR     N 3794    -0.415700     14.01000 ; qtot -2.416
  3795    H   246   TYR     H 3795     0.271900      1.00800 ; qtot -2.144
  3796   CT   246   TYR    CA 3796    -0.001400     12.01000 ; qtot -2.145
  3797   H1   246   TYR    HA 3797     0.087600      1.00800 ; qtot -2.058
  3798   CT   246   TYR    CB 3798    -0.015200     12.01000 ; qtot -2.073
  3799   HC   246   TYR   HB2 3799     0.029500      1.00800 ; qtot -2.043
  3800   HC   246   TYR   HB3 3800     0.029500      1.00800 ; qtot -2.014
  3801   CA   246   TYR    CG 3801    -0.001100     12.01000 ; qtot -2.015
  3802   CA   246   TYR   CD1 3802    -0.190600     12.01000 ; qtot -2.206
  3803   HA   246   TYR   HD1 3803     0.169900      1.00800 ; qtot -2.036
  3804   CA   246   TYR   CE1 3804    -0.234100     12.01000 ; qtot -2.270
  3805   HA   246   TYR   HE1 3805     0.165600      1.00800 ; qtot -2.104
  3806    C   246   TYR    CZ 3806     0.322600     12.01000 ; qtot -1.782
  3807   OH   246   TYR    OH 3807    -0.557900     16.00000 ; qtot -2.339
  3808   HO   246   TYR    HH 3808     0.399200      1.00800 ; qtot -1.940
  3809   CA   246   TYR   CE2 3809    -0.234100     12.01000 ; qtot -2.174
  3810   HA   246   TYR   HE2 3810     0.165600      1.00800 ; qtot -2.009
  3811   CA   246   TYR   CD2 3811    -0.190600     12.01000 ; qtot -2.199
  3812   HA   246   TYR   HD2 3812     0.169900      1.00800 ; qtot -2.029
  3813    C   246   TYR     C 3813     0.597300     12.01000 ; qtot -1.432
  3814    O   246   TYR     O 3814    -0.567900     16.00000 ; qtot -2.000
  3815    N   247   PHE     N 3815    -0.415700     14.01000 ; qtot -2.416
  3816    H   247   PHE     H 3816     0.271900      1.00800 ; qtot -2.144
  3817   CT   247   PHE    CA 3817    -0.002400     12.01000 ; qtot -2.146
  3818   H1   247   PHE    HA 3818     0.097800      1.00800 ; qtot -2.048
  3819   CT   247   PHE    CB 3819    -0.034300     12.01000 ; qtot -2.083
  3820   HC   247   PHE   HB2 3820     0.029500      1.00800 ; qtot -2.053
  3821   HC   247   PHE   HB3 3821     0.029500      1.00800 ; qtot -2.024
  3822   CA   247   PHE    CG 3822     0.011800     12.01000 ; qtot -2.012
  3823   CA   247   PHE   CD1 3823    -0.125600     12.01000 ; qtot -2.138
  3824   HA   247   PHE   HD1 3824     0.133000      1.00800 ; qtot -2.005
  3825   CA   247   PHE   CE1 3825    -0.170400     12.01000 ; qtot -2.175
  3826   HA   247   PHE   HE1 3826     0.143000      1.00800 ; qtot -2.032
  3827   CA   247   PHE    CZ 3827    -0.107200     12.01000 ; qtot -2.139
  3828   HA   247   PHE    HZ 3828     0.129700      1.00800 ; qtot -2.009
  3829   CA   247   PHE   CE2 3829    -0.170400     12.01000 ; qtot -2.180
  3830   HA   247   PHE   HE2 3830     0.143000      1.00800 ; qtot -2.037
  3831   CA   247   PHE   CD2 3831    -0.125600     12.01000 ; qtot -2.162
  3832   HA   247   PHE   HD2 3832     0.133000      1.00800 ; qtot -2.029
  3833    C   247   PHE     C 3833     0.597300     12.01000 ; qtot -1.432
  3834    O   247   PHE     O 3834    -0.567900     16.00000 ; qtot -2.000
  3835    N   248   GLY     N 3835    -0.415700     14.01000 ; qtot -2.416
  3836    H   248   GLY     H 3836     0.271900      1.00800 ; qtot -2.144
  3837   CT   248   GLY    CA 3837    -0.025200     12.01000 ; qtot -2.169
  3838   H1   248   GLY   HA2 3838     0.069800      1.00800 ; qtot -2.099
  3839   H1   248   GLY   HA3 3839     0.069800      1.00800 ; qtot -2.029
  3840    C   248   GLY     C 3840     0.597300     12.01000 ; qtot -1.432
  3841    O   248   GLY     O 3841    -0.567900     16.00000 ; qtot -2.000
  3842    N   249   ASN     N 3842    -0.415700     14.01000 ; qtot -2.416
  3843    H   249   ASN     H 3843     0.271900      1.00800 ; qtot -2.144
  3844   CT   249   ASN    CA 3844     0.014300     12.01000 ; qtot -2.130
  3845   H1   249   ASN    HA 3845     0.104800      1.00800 ; qtot -2.025
  3846   CT   249   ASN    CB 3846    -0.204100     12.01000 ; qtot -2.229
  3847   HC   249   ASN   HB2 3847     0.079700      1.00800 ; qtot -2.149
  3848   HC   249   ASN   HB3 3848     0.079700      1.00800 ; qtot -2.069
  3849    C   249   ASN    CG 3849     0.713000     12.01000 ; qtot -1.356
  3850    O   249   ASN   OD1 3850    -0.593100     16.00000 ; qtot -1.950
  3851    N   249   ASN   ND2 3851    -0.919100     14.01000 ; qtot -2.869
  3852    H   249   ASN  HD21 3852     0.419600      1.00800 ; qtot -2.449
  3853    H   249   ASN  HD22 3853     0.419600      1.00800 ; qtot -2.029
  3854    C   249   ASN     C 3854     0.597300     12.01000 ; qtot -1.432
  3855    O   249   ASN     O 3855    -0.567900     16.00000 ; qtot -2.000
  3856    N   250   GLY     N 3856    -0.415700     14.01000 ; qtot -2.416
  3857    H   250   GLY     H 3857     0.271900      1.00800 ; qtot -2.144
  3858   CT   250   GLY    CA 3858    -0.025200     12.01000 ; qtot -2.169
  3859   H1   250   GLY   HA2 3859     0.069800      1.00800 ; qtot -2.099
  3860   H1   250   GLY   HA3 3860     0.069800      1.00800 ; qtot -2.029
  3861    C   250   GLY     C 3861     0.597300     12.01000 ; qtot -1.432
  3862    O   250   GLY     O 3862    -0.567900     16.00000 ; qtot -2.000
  3863    N   251   ARG     N 3863    -0.347900     14.01000 ; qtot -2.348
  3864    H   251   ARG     H 3864     0.274700      1.00800 ; qtot -2.073
  3865   CT   251   ARG    CA 3865    -0.263700     12.01000 ; qtot -2.337
  3866   H1   251   ARG    HA 3866     0.156000      1.00800 ; qtot -2.181
  3867   CT   251   ARG    CB 3867    -0.000700     12.01000 ; qtot -2.182
  3868   HC   251   ARG   HB2 3868     0.032700      1.00800 ; qtot -2.149
  3869   HC   251   ARG   HB3 3869     0.032700      1.00800 ; qtot -2.116
  3870   CT   251   ARG    CG 3870     0.039000     12.01000 ; qtot -2.077
  3871   HC   251   ARG   HG2 3871     0.028500      1.00800 ; qtot -2.049
  3872   HC   251   ARG   HG3 3872     0.028500      1.00800 ; qtot -2.020
  3873   CT   251   ARG    CD 3873     0.048600     12.01000 ; qtot -1.972
  3874   H1   251   ARG   HD2 3874     0.068700      1.00800 ; qtot -1.903
  3875   H1   251   ARG   HD3 3875     0.068700      1.00800 ; qtot -1.834
  3876   N2   251   ARG    NE 3876    -0.529500     14.01000 ; qtot -2.364
  3877    H   251   ARG    HE 3877     0.345600      1.00800 ; qtot -2.018
  3878   CA   251   ARG    CZ 3878     0.807600     12.01000 ; qtot -1.211
  3879   N2   251   ARG   NH1 3879    -0.862700     14.01000 ; qtot -2.073
  3880    H   251   ARG  HH11 3880     0.447800      1.00800 ; qtot -1.625
  3881    H   251   ARG  HH12 3881     0.447800      1.00800 ; qtot -1.178
  3882   N2   251   ARG   NH2 3882    -0.862700     14.01000 ; qtot -2.040
  3883    H   251   ARG  HH21 3883     0.447800      1.00800 ; qtot -1.593
  3884    H   251   ARG  HH22 3884     0.447800      1.00800 ; qtot -1.145
  3885    C   251   ARG     C 3885     0.734100     12.01000 ; qtot -0.411
  3886    O   251   ARG     O 3886    -0.589400     16.00000 ; qtot -1.000
  3887    N   252   VAL     N 3887    -0.415700     14.01000 ; qtot -1.416
  3888    H   252   VAL     H 3888     0.271900      1.00800 ; qtot -1.144
  3889   CT   252   VAL    CA 3889    -0.087500     12.01000 ; qtot -1.231
  3890   H1   252   VAL    HA 3890     0.096900      1.00800 ; qtot -1.134
  3891   CT   252   VAL    CB 3891     0.298500     12.01000 ; qtot -0.836
  3892   HC   252   VAL    HB 3892    -0.029700      1.00800 ; qtot -0.866
  3893   CT   252   VAL   CG1 3893    -0.319200     12.01000 ; qtot -1.185
  3894   HC   252   VAL  HG11 3894     0.079100      1.00800 ; qtot -1.106
  3895   HC   252   VAL  HG12 3895     0.079100      1.00800 ; qtot -1.027
  3896   HC   252   VAL  HG13 3896     0.079100      1.00800 ; qtot -0.948
  3897   CT   252   VAL   CG2 3897    -0.319200     12.01000 ; qtot -1.267
  3898   HC   252   VAL  HG21 3898     0.079100      1.00800 ; qtot -1.188
  3899   HC   252   VAL  HG22 3899     0.079100      1.00800 ; qtot -1.109
  3900   HC   252   VAL  HG23 3900     0.079100      1.00800 ; qtot -1.029
  3901    C   252   VAL     C 3901     0.597300     12.01000 ; qtot -0.432
  3902    O   252   VAL     O 3902    -0.567900     16.00000 ; qtot -1.000
  3903    N   253   THR     N 3903    -0.415700     14.01000 ; qtot -1.416
  3904    H   253   THR     H 3904     0.271900      1.00800 ; qtot -1.144
  3905   CT   253   THR    CA 3905    -0.038900     12.01000 ; qtot -1.183
  3906   H1   253   THR    HA 3906     0.100700      1.00800 ; qtot -1.082
  3907   CT   253   THR    CB 3907     0.365400     12.01000 ; qtot -0.717
  3908   H1   253   THR    HB 3908     0.004300      1.00800 ; qtot -0.712
  3909   CT   253   THR   CG2 3909    -0.243800     12.01000 ; qtot -0.956
  3910   HC   253   THR  HG21 3910     0.064200      1.00800 ; qtot -0.892
  3911   HC   253   THR  HG22 3911     0.064200      1.00800 ; qtot -0.828
  3912   HC   253   THR  HG23 3912     0.064200      1.00800 ; qtot -0.764
  3913   OH   253   THR   OG1 3913    -0.676100     16.00000 ; qtot -1.440
  3914   HO   253   THR   HG1 3914     0.410200      1.00800 ; qtot -1.029
  3915    C   253   THR     C 3915     0.597300     12.01000 ; qtot -0.432
  3916    O   253   THR     O 3916    -0.567900     16.00000 ; qtot -1.000
  3917    N   254   GLU     N 3917    -0.516300     14.01000 ; qtot -1.516
  3918    H   254   GLU     H 3918     0.293600      1.00800 ; qtot -1.223
  3919   CT   254   GLU    CA 3919     0.039700     12.01000 ; qtot -1.183
  3920   H1   254   GLU    HA 3920     0.110500      1.00800 ; qtot -1.073
  3921   CT   254   GLU    CB 3921     0.056000     12.01000 ; qtot -1.017
  3922   HC   254   GLU   HB2 3922    -0.017300      1.00800 ; qtot -1.034
  3923   HC   254   GLU   HB3 3923    -0.017300      1.00800 ; qtot -1.051
  3924   CT   254   GLU    CG 3924     0.013600     12.01000 ; qtot -1.038
  3925   HC   254   GLU   HG2 3925    -0.042500      1.00800 ; qtot -1.080
  3926   HC   254   GLU   HG3 3926    -0.042500      1.00800 ; qtot -1.123
  3927    C   254   GLU    CD 3927     0.805400     12.01000 ; qtot -0.317
  3928   O2   254   GLU   OE1 3928    -0.818800     16.00000 ; qtot -1.136
  3929   O2   254   GLU   OE2 3929    -0.818800     16.00000 ; qtot -1.955
  3930    C   254   GLU     C 3930     0.536600     12.01000 ; qtot -1.418
  3931    O   254   GLU     O 3931    -0.581900     16.00000 ; qtot -2.000
  3932    N   255   PHE     N 3932    -0.415700     14.01000 ; qtot -2.416
  3933    H   255   PHE     H 3933     0.271900      1.00800 ; qtot -2.144
  3934   CT   255   PHE    CA 3934    -0.002400     12.01000 ; qtot -2.146
  3935   H1   255   PHE    HA 3935     0.097800      1.00800 ; qtot -2.048
  3936   CT   255   PHE    CB 3936    -0.034300     12.01000 ; qtot -2.083
  3937   HC   255   PHE   HB2 3937     0.029500      1.00800 ; qtot -2.053
  3938   HC   255   PHE   HB3 3938     0.029500      1.00800 ; qtot -2.024
  3939   CA   255   PHE    CG 3939     0.011800     12.01000 ; qtot -2.012
  3940   CA   255   PHE   CD1 3940    -0.125600     12.01000 ; qtot -2.138
  3941   HA   255   PHE   HD1 3941     0.133000      1.00800 ; qtot -2.005
  3942   CA   255   PHE   CE1 3942    -0.170400     12.01000 ; qtot -2.175
  3943   HA   255   PHE   HE1 3943     0.143000      1.00800 ; qtot -2.032
  3944   CA   255   PHE    CZ 3944    -0.107200     12.01000 ; qtot -2.139
  3945   HA   255   PHE    HZ 3945     0.129700      1.00800 ; qtot -2.009
  3946   CA   255   PHE   CE2 3946    -0.170400     12.01000 ; qtot -2.180
  3947   HA   255   PHE   HE2 3947     0.143000      1.00800 ; qtot -2.037
  3948   CA   255   PHE   CD2 3948    -0.125600     12.01000 ; qtot -2.162
  3949   HA   255   PHE   HD2 3949     0.133000      1.00800 ; qtot -2.029
  3950    C   255   PHE     C 3950     0.597300     12.01000 ; qtot -1.432
  3951    O   255   PHE     O 3951    -0.567900     16.00000 ; qtot -2.000
  3952    N   256   LYS     N 3952    -0.347900     14.01000 ; qtot -2.348
  3953    H   256   LYS     H 3953     0.274700      1.00800 ; qtot -2.073
  3954   CT   256   LYS    CA 3954    -0.240000     12.01000 ; qtot -2.313
  3955   H1   256   LYS    HA 3955     0.142600      1.00800 ; qtot -2.171
  3956   CT   256   LYS    CB 3956    -0.009400     12.01000 ; qtot -2.180
  3957   HC   256   LYS   HB2 3957     0.036200      1.00800 ; qtot -2.144
  3958   HC   256   LYS   HB3 3958     0.036200      1.00800 ; qtot -2.108
  3959   CT   256   LYS    CG 3959     0.018700     12.01000 ; qtot -2.089
  3960   HC   256   LYS   HG2 3960     0.010300      1.00800 ; qtot -2.079
  3961   HC   256   LYS   HG3 3961     0.010300      1.00800 ; qtot -2.068
  3962   CT   256   LYS    CD 3962    -0.047900     12.01000 ; qtot -2.116
  3963   HC   256   LYS   HD2 3963     0.062100      1.00800 ; qtot -2.054
  3964   HC   256   LYS   HD3 3964     0.062100      1.00800 ; qtot -1.992
  3965   CT   256   LYS    CE 3965    -0.014300     12.01000 ; qtot -2.006
  3966   HP   256   LYS   HE2 3966     0.113500      1.00800 ; qtot -1.893
  3967   HP   256   LYS   HE3 3967     0.113500      1.00800 ; qtot -1.779
  3968   N3   256   LYS    NZ 3968    -0.385400     14.01000 ; qtot -2.165
  3969    H   256   LYS   HZ1 3969     0.340000      1.00800 ; qtot -1.825
  3970    H   256   LYS   HZ2 3970     0.340000      1.00800 ; qtot -1.485
  3971    H   256   LYS   HZ3 3971     0.340000      1.00800 ; qtot -1.145
  3972    C   256   LYS     C 3972     0.734100     12.01000 ; qtot -0.411
  3973    O   256   LYS     O 3973    -0.589400     16.00000 ; qtot -1.000
  3974    N   257   TYR     N 3974    -0.415700     14.01000 ; qtot -1.416
  3975    H   257   TYR     H 3975     0.271900      1.00800 ; qtot -1.144
  3976   CT   257   TYR    CA 3976    -0.001400     12.01000 ; qtot -1.145
  3977   H1   257   TYR    HA 3977     0.087600      1.00800 ; qtot -1.058
  3978   CT   257   TYR    CB 3978    -0.015200     12.01000 ; qtot -1.073
  3979   HC   257   TYR   HB2 3979     0.029500      1.00800 ; qtot -1.043
  3980   HC   257   TYR   HB3 3980     0.029500      1.00800 ; qtot -1.014
  3981   CA   257   TYR    CG 3981    -0.001100     12.01000 ; qtot -1.015
  3982   CA   257   TYR   CD1 3982    -0.190600     12.01000 ; qtot -1.206
  3983   HA   257   TYR   HD1 3983     0.169900      1.00800 ; qtot -1.036
  3984   CA   257   TYR   CE1 3984    -0.234100     12.01000 ; qtot -1.270
  3985   HA   257   TYR   HE1 3985     0.165600      1.00800 ; qtot -1.104
  3986    C   257   TYR    CZ 3986     0.322600     12.01000 ; qtot -0.782
  3987   OH   257   TYR    OH 3987    -0.557900     16.00000 ; qtot -1.339
  3988   HO   257   TYR    HH 3988     0.399200      1.00800 ; qtot -0.940
  3989   CA   257   TYR   CE2 3989    -0.234100     12.01000 ; qtot -1.174
  3990   HA   257   TYR   HE2 3990     0.165600      1.00800 ; qtot -1.009
  3991   CA   257   TYR   CD2 3991    -0.190600     12.01000 ; qtot -1.199
  3992   HA   257   TYR   HD2 3992     0.169900      1.00800 ; qtot -1.029
  3993    C   257   TYR     C 3993     0.597300     12.01000 ; qtot -0.432
  3994    O   257   TYR     O 3994    -0.567900     16.00000 ; qtot -1.000
  3995    N   258   GLY     N 3995    -0.415700     14.01000 ; qtot -1.416
  3996    H   258   GLY     H 3996     0.271900      1.00800 ; qtot -1.144
  3997   CT   258   GLY    CA 3997    -0.025200     12.01000 ; qtot -1.169
  3998   H1   258   GLY   HA2 3998     0.069800      1.00800 ; qtot -1.099
  3999   H1   258   GLY   HA3 3999     0.069800      1.00800 ; qtot -1.029
  4000    C   258   GLY     C 4000     0.597300     12.01000 ; qtot -0.432
  4001    O   258   GLY     O 4001    -0.567900     16.00000 ; qtot -1.000
  4002    N   259   ALA     N 4002    -0.415700     14.01000 ; qtot -1.416
  4003    H   259   ALA     H 4003     0.271900      1.00800 ; qtot -1.144
  4004   CT   259   ALA    CA 4004     0.033700     12.01000 ; qtot -1.110
  4005   H1   259   ALA    HA 4005     0.082300      1.00800 ; qtot -1.028
  4006   CT   259   ALA    CB 4006    -0.182500     12.01000 ; qtot -1.210
  4007   HC   259   ALA   HB1 4007     0.060300      1.00800 ; qtot -1.150
  4008   HC   259   ALA   HB2 4008     0.060300      1.00800 ; qtot -1.090
  4009   HC   259   ALA   HB3 4009     0.060300      1.00800 ; qtot -1.029
  4010    C   259   ALA     C 4010     0.597300     12.01000 ; qtot -0.432
  4011    O   259   ALA     O 4011    -0.567900     16.00000 ; qtot -1.000
  4012    N   260   LYS     N 4012    -0.347900     14.01000 ; qtot -1.348
  4013    H   260   LYS     H 4013     0.274700      1.00800 ; qtot -1.073
  4014   CT   260   LYS    CA 4014    -0.240000     12.01000 ; qtot -1.313
  4015   H1   260   LYS    HA 4015     0.142600      1.00800 ; qtot -1.171
  4016   CT   260   LYS    CB 4016    -0.009400     12.01000 ; qtot -1.180
  4017   HC   260   LYS   HB2 4017     0.036200      1.00800 ; qtot -1.144
  4018   HC   260   LYS   HB3 4018     0.036200      1.00800 ; qtot -1.108
  4019   CT   260   LYS    CG 4019     0.018700     12.01000 ; qtot -1.089
  4020   HC   260   LYS   HG2 4020     0.010300      1.00800 ; qtot -1.079
  4021   HC   260   LYS   HG3 4021     0.010300      1.00800 ; qtot -1.068
  4022   CT   260   LYS    CD 4022    -0.047900     12.01000 ; qtot -1.116
  4023   HC   260   LYS   HD2 4023     0.062100      1.00800 ; qtot -1.054
  4024   HC   260   LYS   HD3 4024     0.062100      1.00800 ; qtot -0.992
  4025   CT   260   LYS    CE 4025    -0.014300     12.01000 ; qtot -1.006
  4026   HP   260   LYS   HE2 4026     0.113500      1.00800 ; qtot -0.893
  4027   HP   260   LYS   HE3 4027     0.113500      1.00800 ; qtot -0.779
  4028   N3   260   LYS    NZ 4028    -0.385400     14.01000 ; qtot -1.165
  4029    H   260   LYS   HZ1 4029     0.340000      1.00800 ; qtot -0.825
  4030    H   260   LYS   HZ2 4030     0.340000      1.00800 ; qtot -0.485
  4031    H   260   LYS   HZ3 4031     0.340000      1.00800 ; qtot -0.145
  4032    C   260   LYS     C 4032     0.734100     12.01000 ; qtot 0.589
  4033    O   260   LYS     O 4033    -0.589400     16.00000 ; qtot -0.000
  4034    N   261   LEU     N 4034    -0.415700     14.01000 ; qtot -0.416
  4035    H   261   LEU     H 4035     0.271900      1.00800 ; qtot -0.144
  4036   CT   261   LEU    CA 4036    -0.051800     12.01000 ; qtot -0.196
  4037   H1   261   LEU    HA 4037     0.092200      1.00800 ; qtot -0.103
  4038   CT   261   LEU    CB 4038    -0.110200     12.01000 ; qtot -0.214
  4039   HC   261   LEU   HB2 4039     0.045700      1.00800 ; qtot -0.168
  4040   HC   261   LEU   HB3 4040     0.045700      1.00800 ; qtot -0.122
  4041   CT   261   LEU    CG 4041     0.353100     12.01000 ; qtot 0.231
  4042   HC   261   LEU    HG 4042    -0.036100      1.00800 ; qtot 0.195
  4043   CT   261   LEU   CD1 4043    -0.412100     12.01000 ; qtot -0.217
  4044   HC   261   LEU  HD11 4044     0.100000      1.00800 ; qtot -0.117
  4045   HC   261   LEU  HD12 4045     0.100000      1.00800 ; qtot -0.017
  4046   HC   261   LEU  HD13 4046     0.100000      1.00800 ; qtot 0.083
  4047   CT   261   LEU   CD2 4047    -0.412100     12.01000 ; qtot -0.329
  4048   HC   261   LEU  HD21 4048     0.100000      1.00800 ; qtot -0.229
  4049   HC   261   LEU  HD22 4049     0.100000      1.00800 ; qtot -0.129
  4050   HC   261   LEU  HD23 4050     0.100000      1.00800 ; qtot -0.029
  4051    C   261   LEU     C 4051     0.597300     12.01000 ; qtot 0.568
  4052    O   261   LEU     O 4052    -0.567900     16.00000 ; qtot -0.000
  4053    N   262   GLY     N 4053    -0.415700     14.01000 ; qtot -0.416
  4054    H   262   GLY     H 4054     0.271900      1.00800 ; qtot -0.144
  4055   CT   262   GLY    CA 4055    -0.025200     12.01000 ; qtot -0.169
  4056   H1   262   GLY   HA2 4056     0.069800      1.00800 ; qtot -0.099
  4057   H1   262   GLY   HA3 4057     0.069800      1.00800 ; qtot -0.029
  4058    C   262   GLY     C 4058     0.597300     12.01000 ; qtot 0.568
  4059    O   262   GLY     O 4059    -0.567900     16.00000 ; qtot -0.000
  4060    N   263   THR     N 4060    -0.415700     14.01000 ; qtot -0.416
  4061    H   263   THR     H 4061     0.271900      1.00800 ; qtot -0.144
  4062   CT   263   THR    CA 4062    -0.038900     12.01000 ; qtot -0.183
  4063   H1   263   THR    HA 4063     0.100700      1.00800 ; qtot -0.082
  4064   CT   263   THR    CB 4064     0.365400     12.01000 ; qtot 0.283
  4065   H1   263   THR    HB 4065     0.004300      1.00800 ; qtot 0.288
  4066   CT   263   THR   CG2 4066    -0.243800     12.01000 ; qtot 0.044
  4067   HC   263   THR  HG21 4067     0.064200      1.00800 ; qtot 0.108
  4068   HC   263   THR  HG22 4068     0.064200      1.00800 ; qtot 0.172
  4069   HC   263   THR  HG23 4069     0.064200      1.00800 ; qtot 0.236
  4070   OH   263   THR   OG1 4070    -0.676100     16.00000 ; qtot -0.440
  4071   HO   263   THR   HG1 4071     0.410200      1.00800 ; qtot -0.029
  4072    C   263   THR     C 4072     0.597300     12.01000 ; qtot 0.568
  4073    O   263   THR     O 4073    -0.567900     16.00000 ; qtot -0.000
  4074    N   264   VAL     N 4074    -0.415700     14.01000 ; qtot -0.416
  4075    H   264   VAL     H 4075     0.271900      1.00800 ; qtot -0.144
  4076   CT   264   VAL    CA 4076    -0.087500     12.01000 ; qtot -0.231
  4077   H1   264   VAL    HA 4077     0.096900      1.00800 ; qtot -0.134
  4078   CT   264   VAL    CB 4078     0.298500     12.01000 ; qtot 0.164
  4079   HC   264   VAL    HB 4079    -0.029700      1.00800 ; qtot 0.134
  4080   CT   264   VAL   CG1 4080    -0.319200     12.01000 ; qtot -0.185
  4081   HC   264   VAL  HG11 4081     0.079100      1.00800 ; qtot -0.106
  4082   HC   264   VAL  HG12 4082     0.079100      1.00800 ; qtot -0.027
  4083   HC   264   VAL  HG13 4083     0.079100      1.00800 ; qtot 0.052
  4084   CT   264   VAL   CG2 4084    -0.319200     12.01000 ; qtot -0.267
  4085   HC   264   VAL  HG21 4085     0.079100      1.00800 ; qtot -0.188
  4086   HC   264   VAL  HG22 4086     0.079100      1.00800 ; qtot -0.109
  4087   HC   264   VAL  HG23 4087     0.079100      1.00800 ; qtot -0.029
  4088    C   264   VAL     C 4088     0.597300     12.01000 ; qtot 0.568
  4089    O   264   VAL     O 4089    -0.567900     16.00000 ; qtot -0.000
  4090    N   265   ILE     N 4090    -0.415700     14.01000 ; qtot -0.416
  4091    H   265   ILE     H 4091     0.271900      1.00800 ; qtot -0.144
  4092   CT   265   ILE    CA 4092    -0.059700     12.01000 ; qtot -0.204
  4093   H1   265   ILE    HA 4093     0.086900      1.00800 ; qtot -0.117
  4094   CT   265   ILE    CB 4094     0.130300     12.01000 ; qtot 0.014
  4095   HC   265   ILE    HB 4095     0.018700      1.00800 ; qtot 0.032
  4096   CT   265   ILE   CG2 4096    -0.320400     12.01000 ; qtot -0.288
  4097   HC   265   ILE  HG21 4097     0.088200      1.00800 ; qtot -0.200
  4098   HC   265   ILE  HG22 4098     0.088200      1.00800 ; qtot -0.112
  4099   HC   265   ILE  HG23 4099     0.088200      1.00800 ; qtot -0.023
  4100   CT   265   ILE   CG1 4100    -0.043000     12.01000 ; qtot -0.066
  4101   HC   265   ILE  HG12 4101     0.023600      1.00800 ; qtot -0.043
  4102   HC   265   ILE  HG13 4102     0.023600      1.00800 ; qtot -0.019
  4103   CT   265   ILE   CD1 4103    -0.066000     12.01000 ; qtot -0.085
  4104   HC   265   ILE  HD11 4104     0.018600      1.00800 ; qtot -0.067
  4105   HC   265   ILE  HD12 4105     0.018600      1.00800 ; qtot -0.048
  4106   HC   265   ILE  HD13 4106     0.018600      1.00800 ; qtot -0.029
  4107    C   265   ILE     C 4107     0.597300     12.01000 ; qtot 0.568
  4108    O   265   ILE     O 4108    -0.567900     16.00000 ; qtot -0.000
  4109    N   266   ARG     N 4109    -0.347900     14.01000 ; qtot -0.348
  4110    H   266   ARG     H 4110     0.274700      1.00800 ; qtot -0.073
  4111   CT   266   ARG    CA 4111    -0.263700     12.01000 ; qtot -0.337
  4112   H1   266   ARG    HA 4112     0.156000      1.00800 ; qtot -0.181
  4113   CT   266   ARG    CB 4113    -0.000700     12.01000 ; qtot -0.182
  4114   HC   266   ARG   HB2 4114     0.032700      1.00800 ; qtot -0.149
  4115   HC   266   ARG   HB3 4115     0.032700      1.00800 ; qtot -0.116
  4116   CT   266   ARG    CG 4116     0.039000     12.01000 ; qtot -0.077
  4117   HC   266   ARG   HG2 4117     0.028500      1.00800 ; qtot -0.049
  4118   HC   266   ARG   HG3 4118     0.028500      1.00800 ; qtot -0.020
  4119   CT   266   ARG    CD 4119     0.048600     12.01000 ; qtot 0.028
  4120   H1   266   ARG   HD2 4120     0.068700      1.00800 ; qtot 0.097
  4121   H1   266   ARG   HD3 4121     0.068700      1.00800 ; qtot 0.166
  4122   N2   266   ARG    NE 4122    -0.529500     14.01000 ; qtot -0.364
  4123    H   266   ARG    HE 4123     0.345600      1.00800 ; qtot -0.018
  4124   CA   266   ARG    CZ 4124     0.807600     12.01000 ; qtot 0.789
  4125   N2   266   ARG   NH1 4125    -0.862700     14.01000 ; qtot -0.073
  4126    H   266   ARG  HH11 4126     0.447800      1.00800 ; qtot 0.375
  4127    H   266   ARG  HH12 4127     0.447800      1.00800 ; qtot 0.822
  4128   N2   266   ARG   NH2 4128    -0.862700     14.01000 ; qtot -0.040
  4129    H   266   ARG  HH21 4129     0.447800      1.00800 ; qtot 0.407
  4130    H   266   ARG  HH22 4130     0.447800      1.00800 ; qtot 0.855
  4131    C   266   ARG     C 4131     0.734100     12.01000 ; qtot 1.589
  4132    O   266   ARG     O 4132    -0.589400     16.00000 ; qtot 1.000
  4133    N   267   LYS     N 4133    -0.347900     14.01000 ; qtot 0.652
  4134    H   267   LYS     H 4134     0.274700      1.00800 ; qtot 0.927
  4135   CT   267   LYS    CA 4135    -0.240000     12.01000 ; qtot 0.687
  4136   H1   267   LYS    HA 4136     0.142600      1.00800 ; qtot 0.829
  4137   CT   267   LYS    CB 4137    -0.009400     12.01000 ; qtot 0.820
  4138   HC   267   LYS   HB2 4138     0.036200      1.00800 ; qtot 0.856
  4139   HC   267   LYS   HB3 4139     0.036200      1.00800 ; qtot 0.892
  4140   CT   267   LYS    CG 4140     0.018700     12.01000 ; qtot 0.911
  4141   HC   267   LYS   HG2 4141     0.010300      1.00800 ; qtot 0.921
  4142   HC   267   LYS   HG3 4142     0.010300      1.00800 ; qtot 0.932
  4143   CT   267   LYS    CD 4143    -0.047900     12.01000 ; qtot 0.884
  4144   HC   267   LYS   HD2 4144     0.062100      1.00800 ; qtot 0.946
  4145   HC   267   LYS   HD3 4145     0.062100      1.00800 ; qtot 1.008
  4146   CT   267   LYS    CE 4146    -0.014300     12.01000 ; qtot 0.994
  4147   HP   267   LYS   HE2 4147     0.113500      1.00800 ; qtot 1.107
  4148   HP   267   LYS   HE3 4148     0.113500      1.00800 ; qtot 1.221
  4149   N3   267   LYS    NZ 4149    -0.385400     14.01000 ; qtot 0.835
  4150    H   267   LYS   HZ1 4150     0.340000      1.00800 ; qtot 1.175
  4151    H   267   LYS   HZ2 4151     0.340000      1.00800 ; qtot 1.515
  4152    H   267   LYS   HZ3 4152     0.340000      1.00800 ; qtot 1.855
  4153    C   267   LYS     C 4153     0.734100     12.01000 ; qtot 2.589
  4154    O   267   LYS     O 4154    -0.589400     16.00000 ; qtot 2.000
  4155    N   268   TRP     N 4155    -0.415700     14.01000 ; qtot 1.584
  4156    H   268   TRP     H 4156     0.271900      1.00800 ; qtot 1.856
  4157   CT   268   TRP    CA 4157    -0.027500     12.01000 ; qtot 1.829
  4158   H1   268   TRP    HA 4158     0.112300      1.00800 ; qtot 1.941
  4159   CT   268   TRP    CB 4159    -0.005000     12.01000 ; qtot 1.936
  4160   HC   268   TRP   HB2 4160     0.033900      1.00800 ; qtot 1.970
  4161   HC   268   TRP   HB3 4161     0.033900      1.00800 ; qtot 2.004
  4162   C*   268   TRP    CG 4162    -0.141500     12.01000 ; qtot 1.862
  4163   CW   268   TRP   CD1 4163    -0.163800     12.01000 ; qtot 1.698
  4164   H4   268   TRP   HD1 4164     0.206200      1.00800 ; qtot 1.905
  4165   NA   268   TRP   NE1 4165    -0.341800     14.01000 ; qtot 1.563
  4166    H   268   TRP   HE1 4166     0.341200      1.00800 ; qtot 1.904
  4167   CN   268   TRP   CE2 4167     0.138000     12.01000 ; qtot 2.042
  4168   CA   268   TRP   CZ2 4168    -0.260100     12.01000 ; qtot 1.782
  4169   HA   268   TRP   HZ2 4169     0.157200      1.00800 ; qtot 1.939
  4170   CA   268   TRP   CH2 4170    -0.113400     12.01000 ; qtot 1.826
  4171   HA   268   TRP   HH2 4171     0.141700      1.00800 ; qtot 1.967
  4172   CA   268   TRP   CZ3 4172    -0.197200     12.01000 ; qtot 1.770
  4173   HA   268   TRP   HZ3 4173     0.144700      1.00800 ; qtot 1.915
  4174   CA   268   TRP   CE3 4174    -0.238700     12.01000 ; qtot 1.676
  4175   HA   268   TRP   HE3 4175     0.170000      1.00800 ; qtot 1.846
  4176   CB   268   TRP   CD2 4176     0.124300     12.01000 ; qtot 1.971
  4177    C   268   TRP     C 4177     0.597300     12.01000 ; qtot 2.568
  4178    O   268   TRP     O 4178    -0.567900     16.00000 ; qtot 2.000
  4179    N   269   ASN     N 4179    -0.415700     14.01000 ; qtot 1.584
  4180    H   269   ASN     H 4180     0.271900      1.00800 ; qtot 1.856
  4181   CT   269   ASN    CA 4181     0.014300     12.01000 ; qtot 1.870
  4182   H1   269   ASN    HA 4182     0.104800      1.00800 ; qtot 1.975
  4183   CT   269   ASN    CB 4183    -0.204100     12.01000 ; qtot 1.771
  4184   HC   269   ASN   HB2 4184     0.079700      1.00800 ; qtot 1.851
  4185   HC   269   ASN   HB3 4185     0.079700      1.00800 ; qtot 1.931
  4186    C   269   ASN    CG 4186     0.713000     12.01000 ; qtot 2.644
  4187    O   269   ASN   OD1 4187    -0.593100     16.00000 ; qtot 2.050
  4188    N   269   ASN   ND2 4188    -0.919100     14.01000 ; qtot 1.131
  4189    H   269   ASN  HD21 4189     0.419600      1.00800 ; qtot 1.551
  4190    H   269   ASN  HD22 4190     0.419600      1.00800 ; qtot 1.971
  4191    C   269   ASN     C 4191     0.597300     12.01000 ; qtot 2.568
  4192    O   269   ASN     O 4192    -0.567900     16.00000 ; qtot 2.000
  4193    N   270   GLY     N 4193    -0.415700     14.01000 ; qtot 1.584
  4194    H   270   GLY     H 4194     0.271900      1.00800 ; qtot 1.856
  4195   CT   270   GLY    CA 4195    -0.025200     12.01000 ; qtot 1.831
  4196   H1   270   GLY   HA2 4196     0.069800      1.00800 ; qtot 1.901
  4197   H1   270   GLY   HA3 4197     0.069800      1.00800 ; qtot 1.971
  4198    C   270   GLY     C 4198     0.597300     12.01000 ; qtot 2.568
  4199    O   270   GLY     O 4199    -0.567900     16.00000 ; qtot 2.000
  4200    N   271   GLU     N 4200    -0.516300     14.01000 ; qtot 1.484
  4201    H   271   GLU     H 4201     0.293600      1.00800 ; qtot 1.777
  4202   CT   271   GLU    CA 4202     0.039700     12.01000 ; qtot 1.817
  4203   H1   271   GLU    HA 4203     0.110500      1.00800 ; qtot 1.927
  4204   CT   271   GLU    CB 4204     0.056000     12.01000 ; qtot 1.983
  4205   HC   271   GLU   HB2 4205    -0.017300      1.00800 ; qtot 1.966
  4206   HC   271   GLU   HB3 4206    -0.017300      1.00800 ; qtot 1.949
  4207   CT   271   GLU    CG 4207     0.013600     12.01000 ; qtot 1.962
  4208   HC   271   GLU   HG2 4208    -0.042500      1.00800 ; qtot 1.920
  4209   HC   271   GLU   HG3 4209    -0.042500      1.00800 ; qtot 1.877
  4210    C   271   GLU    CD 4210     0.805400     12.01000 ; qtot 2.683
  4211   O2   271   GLU   OE1 4211    -0.818800     16.00000 ; qtot 1.864
  4212   O2   271   GLU   OE2 4212    -0.818800     16.00000 ; qtot 1.045
  4213    C   271   GLU     C 4213     0.536600     12.01000 ; qtot 1.582
  4214    O   271   GLU     O 4214    -0.581900     16.00000 ; qtot 1.000
  4215    N   272   LYS     N 4215    -0.347900     14.01000 ; qtot 0.652
  4216    H   272   LYS     H 4216     0.274700      1.00800 ; qtot 0.927
  4217   CT   272   LYS    CA 4217    -0.240000     12.01000 ; qtot 0.687
  4218   H1   272   LYS    HA 4218     0.142600      1.00800 ; qtot 0.829
  4219   CT   272   LYS    CB 4219    -0.009400     12.01000 ; qtot 0.820
  4220   HC   272   LYS   HB2 4220     0.036200      1.00800 ; qtot 0.856
  4221   HC   272   LYS   HB3 4221     0.036200      1.00800 ; qtot 0.892
  4222   CT   272   LYS    CG 4222     0.018700     12.01000 ; qtot 0.911
  4223   HC   272   LYS   HG2 4223     0.010300      1.00800 ; qtot 0.921
  4224   HC   272   LYS   HG3 4224     0.010300      1.00800 ; qtot 0.932
  4225   CT   272   LYS    CD 4225    -0.047900     12.01000 ; qtot 0.884
  4226   HC   272   LYS   HD2 4226     0.062100      1.00800 ; qtot 0.946
  4227   HC   272   LYS   HD3 4227     0.062100      1.00800 ; qtot 1.008
  4228   CT   272   LYS    CE 4228    -0.014300     12.01000 ; qtot 0.994
  4229   HP   272   LYS   HE2 4229     0.113500      1.00800 ; qtot 1.107
  4230   HP   272   LYS   HE3 4230     0.113500      1.00800 ; qtot 1.221
  4231   N3   272   LYS    NZ 4231    -0.385400     14.01000 ; qtot 0.835
  4232    H   272   LYS   HZ1 4232     0.340000      1.00800 ; qtot 1.175
  4233    H   272   LYS   HZ2 4233     0.340000      1.00800 ; qtot 1.515
  4234    H   272   LYS   HZ3 4234     0.340000      1.00800 ; qtot 1.855
  4235    C   272   LYS     C 4235     0.734100     12.01000 ; qtot 2.589
  4236    O   272   LYS     O 4236    -0.589400     16.00000 ; qtot 2.000
  4237    N   273   MET     N 4237    -0.415700     14.01000 ; qtot 1.584
  4238    H   273   MET     H 4238     0.271900      1.00800 ; qtot 1.856
  4239   CT   273   MET    CA 4239    -0.023700     12.01000 ; qtot 1.832
  4240   H1   273   MET    HA 4240     0.088000      1.00800 ; qtot 1.920
  4241   CT   273   MET    CB 4241     0.034200     12.01000 ; qtot 1.955
  4242   HC   273   MET   HB2 4242     0.024100      1.00800 ; qtot 1.979
  4243   HC   273   MET   HB3 4243     0.024100      1.00800 ; qtot 2.003
  4244   CT   273   MET    CG 4244     0.001800     12.01000 ; qtot 2.005
  4245   H1   273   MET   HG2 4245     0.044000      1.00800 ; qtot 2.049
  4246   H1   273   MET   HG3 4246     0.044000      1.00800 ; qtot 2.093
  4247    S   273   MET    SD 4247    -0.273700     32.06000 ; qtot 1.819
  4248   CT   273   MET    CE 4248    -0.053600     12.01000 ; qtot 1.765
  4249   H1   273   MET   HE1 4249     0.068400      1.00800 ; qtot 1.834
  4250   H1   273   MET   HE2 4250     0.068400      1.00800 ; qtot 1.902
  4251   H1   273   MET   HE3 4251     0.068400      1.00800 ; qtot 1.971
  4252    C   273   MET     C 4252     0.597300     12.01000 ; qtot 2.568
  4253    O   273   MET     O 4253    -0.567900     16.00000 ; qtot 2.000
  4254    N   274   SER     N 4254    -0.415700     14.01000 ; qtot 1.584
  4255    H   274   SER     H 4255     0.271900      1.00800 ; qtot 1.856
  4256   CT   274   SER    CA 4256    -0.024900     12.01000 ; qtot 1.831
  4257   H1   274   SER    HA 4257     0.084300      1.00800 ; qtot 1.916
  4258   CT   274   SER    CB 4258     0.211700     12.01000 ; qtot 2.127
  4259   H1   274   SER   HB2 4259     0.035200      1.00800 ; qtot 2.162
  4260   H1   274   SER   HB3 4260     0.035200      1.00800 ; qtot 2.198
  4261   OH   274   SER    OG 4261    -0.654600     16.00000 ; qtot 1.543
  4262   HO   274   SER    HG 4262     0.427500      1.00800 ; qtot 1.971
  4263    C   274   SER     C 4263     0.597300     12.01000 ; qtot 2.568
  4264    O   274   SER     O 4264    -0.567900     16.00000 ; qtot 2.000
  4265    N   275   TYR     N 4265    -0.415700     14.01000 ; qtot 1.584
  4266    H   275   TYR     H 4266     0.271900      1.00800 ; qtot 1.856
  4267   CT   275   TYR    CA 4267    -0.001400     12.01000 ; qtot 1.855
  4268   H1   275   TYR    HA 4268     0.087600      1.00800 ; qtot 1.942
  4269   CT   275   TYR    CB 4269    -0.015200     12.01000 ; qtot 1.927
  4270   HC   275   TYR   HB2 4270     0.029500      1.00800 ; qtot 1.957
  4271   HC   275   TYR   HB3 4271     0.029500      1.00800 ; qtot 1.986
  4272   CA   275   TYR    CG 4272    -0.001100     12.01000 ; qtot 1.985
  4273   CA   275   TYR   CD1 4273    -0.190600     12.01000 ; qtot 1.794
  4274   HA   275   TYR   HD1 4274     0.169900      1.00800 ; qtot 1.964
  4275   CA   275   TYR   CE1 4275    -0.234100     12.01000 ; qtot 1.730
  4276   HA   275   TYR   HE1 4276     0.165600      1.00800 ; qtot 1.896
  4277    C   275   TYR    CZ 4277     0.322600     12.01000 ; qtot 2.218
  4278   OH   275   TYR    OH 4278    -0.557900     16.00000 ; qtot 1.661
  4279   HO   275   TYR    HH 4279     0.399200      1.00800 ; qtot 2.060
  4280   CA   275   TYR   CE2 4280    -0.234100     12.01000 ; qtot 1.826
  4281   HA   275   TYR   HE2 4281     0.165600      1.00800 ; qtot 1.991
  4282   CA   275   TYR   CD2 4282    -0.190600     12.01000 ; qtot 1.801
  4283   HA   275   TYR   HD2 4283     0.169900      1.00800 ; qtot 1.971
  4284    C   275   TYR     C 4284     0.597300     12.01000 ; qtot 2.568
  4285    O   275   TYR     O 4285    -0.567900     16.00000 ; qtot 2.000
  4286    N   276   LEU     N 4286    -0.415700     14.01000 ; qtot 1.584
  4287    H   276   LEU     H 4287     0.271900      1.00800 ; qtot 1.856
  4288   CT   276   LEU    CA 4288    -0.051800     12.01000 ; qtot 1.804
  4289   H1   276   LEU    HA 4289     0.092200      1.00800 ; qtot 1.897
  4290   CT   276   LEU    CB 4290    -0.110200     12.01000 ; qtot 1.786
  4291   HC   276   LEU   HB2 4291     0.045700      1.00800 ; qtot 1.832
  4292   HC   276   LEU   HB3 4292     0.045700      1.00800 ; qtot 1.878
  4293   CT   276   LEU    CG 4293     0.353100     12.01000 ; qtot 2.231
  4294   HC   276   LEU    HG 4294    -0.036100      1.00800 ; qtot 2.195
  4295   CT   276   LEU   CD1 4295    -0.412100     12.01000 ; qtot 1.783
  4296   HC   276   LEU  HD11 4296     0.100000      1.00800 ; qtot 1.883
  4297   HC   276   LEU  HD12 4297     0.100000      1.00800 ; qtot 1.983
  4298   HC   276   LEU  HD13 4298     0.100000      1.00800 ; qtot 2.083
  4299   CT   276   LEU   CD2 4299    -0.412100     12.01000 ; qtot 1.671
  4300   HC   276   LEU  HD21 4300     0.100000      1.00800 ; qtot 1.771
  4301   HC   276   LEU  HD22 4301     0.100000      1.00800 ; qtot 1.871
  4302   HC   276   LEU  HD23 4302     0.100000      1.00800 ; qtot 1.971
  4303    C   276   LEU     C 4303     0.597300     12.01000 ; qtot 2.568
  4304    O   276   LEU     O 4304    -0.567900     16.00000 ; qtot 2.000
  4305    N   277   LYS     N 4305    -0.347900     14.01000 ; qtot 1.652
  4306    H   277   LYS     H 4306     0.274700      1.00800 ; qtot 1.927
  4307   CT   277   LYS    CA 4307    -0.240000     12.01000 ; qtot 1.687
  4308   H1   277   LYS    HA 4308     0.142600      1.00800 ; qtot 1.829
  4309   CT   277   LYS    CB 4309    -0.009400     12.01000 ; qtot 1.820
  4310   HC   277   LYS   HB2 4310     0.036200      1.00800 ; qtot 1.856
  4311   HC   277   LYS   HB3 4311     0.036200      1.00800 ; qtot 1.892
  4312   CT   277   LYS    CG 4312     0.018700     12.01000 ; qtot 1.911
  4313   HC   277   LYS   HG2 4313     0.010300      1.00800 ; qtot 1.921
  4314   HC   277   LYS   HG3 4314     0.010300      1.00800 ; qtot 1.932
  4315   CT   277   LYS    CD 4315    -0.047900     12.01000 ; qtot 1.884
  4316   HC   277   LYS   HD2 4316     0.062100      1.00800 ; qtot 1.946
  4317   HC   277   LYS   HD3 4317     0.062100      1.00800 ; qtot 2.008
  4318   CT   277   LYS    CE 4318    -0.014300     12.01000 ; qtot 1.994
  4319   HP   277   LYS   HE2 4319     0.113500      1.00800 ; qtot 2.107
  4320   HP   277   LYS   HE3 4320     0.113500      1.00800 ; qtot 2.221
  4321   N3   277   LYS    NZ 4321    -0.385400     14.01000 ; qtot 1.835
  4322    H   277   LYS   HZ1 4322     0.340000      1.00800 ; qtot 2.175
  4323    H   277   LYS   HZ2 4323     0.340000      1.00800 ; qtot 2.515
  4324    H   277   LYS   HZ3 4324     0.340000      1.00800 ; qtot 2.855
  4325    C   277   LYS     C 4325     0.734100     12.01000 ; qtot 3.589
  4326    O   277   LYS     O 4326    -0.589400     16.00000 ; qtot 3.000
  4327    N   278   ASN     N 4327    -0.415700     14.01000 ; qtot 2.584
  4328    H   278   ASN     H 4328     0.271900      1.00800 ; qtot 2.856
  4329   CT   278   ASN    CA 4329     0.014300     12.01000 ; qtot 2.870
  4330   H1   278   ASN    HA 4330     0.104800      1.00800 ; qtot 2.975
  4331   CT   278   ASN    CB 4331    -0.204100     12.01000 ; qtot 2.771
  4332   HC   278   ASN   HB2 4332     0.079700      1.00800 ; qtot 2.851
  4333   HC   278   ASN   HB3 4333     0.079700      1.00800 ; qtot 2.931
  4334    C   278   ASN    CG 4334     0.713000     12.01000 ; qtot 3.644
  4335    O   278   ASN   OD1 4335    -0.593100     16.00000 ; qtot 3.050
  4336    N   278   ASN   ND2 4336    -0.919100     14.01000 ; qtot 2.131
  4337    H   278   ASN  HD21 4337     0.419600      1.00800 ; qtot 2.551
  4338    H   278   ASN  HD22 4338     0.419600      1.00800 ; qtot 2.971
  4339    C   278   ASN     C 4339     0.597300     12.01000 ; qtot 3.568
  4340    O   278   ASN     O 4340    -0.567900     16.00000 ; qtot 3.000
  4341    N   279   TRP     N 4341    -0.415700     14.01000 ; qtot 2.584
  4342    H   279   TRP     H 4342     0.271900      1.00800 ; qtot 2.856
  4343   CT   279   TRP    CA 4343    -0.027500     12.01000 ; qtot 2.829
  4344   H1   279   TRP    HA 4344     0.112300      1.00800 ; qtot 2.941
  4345   CT   279   TRP    CB 4345    -0.005000     12.01000 ; qtot 2.936
  4346   HC   279   TRP   HB2 4346     0.033900      1.00800 ; qtot 2.970
  4347   HC   279   TRP   HB3 4347     0.033900      1.00800 ; qtot 3.004
  4348   C*   279   TRP    CG 4348    -0.141500     12.01000 ; qtot 2.862
  4349   CW   279   TRP   CD1 4349    -0.163800     12.01000 ; qtot 2.698
  4350   H4   279   TRP   HD1 4350     0.206200      1.00800 ; qtot 2.905
  4351   NA   279   TRP   NE1 4351    -0.341800     14.01000 ; qtot 2.563
  4352    H   279   TRP   HE1 4352     0.341200      1.00800 ; qtot 2.904
  4353   CN   279   TRP   CE2 4353     0.138000     12.01000 ; qtot 3.042
  4354   CA   279   TRP   CZ2 4354    -0.260100     12.01000 ; qtot 2.782
  4355   HA   279   TRP   HZ2 4355     0.157200      1.00800 ; qtot 2.939
  4356   CA   279   TRP   CH2 4356    -0.113400     12.01000 ; qtot 2.826
  4357   HA   279   TRP   HH2 4357     0.141700      1.00800 ; qtot 2.967
  4358   CA   279   TRP   CZ3 4358    -0.197200     12.01000 ; qtot 2.770
  4359   HA   279   TRP   HZ3 4359     0.144700      1.00800 ; qtot 2.915
  4360   CA   279   TRP   CE3 4360    -0.238700     12.01000 ; qtot 2.676
  4361   HA   279   TRP   HE3 4361     0.170000      1.00800 ; qtot 2.846
  4362   CB   279   TRP   CD2 4362     0.124300     12.01000 ; qtot 2.971
  4363    C   279   TRP     C 4363     0.597300     12.01000 ; qtot 3.568
  4364    O   279   TRP     O 4364    -0.567900     16.00000 ; qtot 3.000
  4365    N   280   GLY     N 4365    -0.415700     14.01000 ; qtot 2.584
  4366    H   280   GLY     H 4366     0.271900      1.00800 ; qtot 2.856
  4367   CT   280   GLY    CA 4367    -0.025200     12.01000 ; qtot 2.831
  4368   H1   280   GLY   HA2 4368     0.069800      1.00800 ; qtot 2.901
  4369   H1   280   GLY   HA3 4369     0.069800      1.00800 ; qtot 2.971
  4370    C   280   GLY     C 4370     0.597300     12.01000 ; qtot 3.568
  4371    O   280   GLY     O 4371    -0.567900     16.00000 ; qtot 3.000
  4372    N   281   GLU     N 4372    -0.516300     14.01000 ; qtot 2.484
  4373    H   281   GLU     H 4373     0.293600      1.00800 ; qtot 2.777
  4374   CT   281   GLU    CA 4374     0.039700     12.01000 ; qtot 2.817
  4375   H1   281   GLU    HA 4375     0.110500      1.00800 ; qtot 2.927
  4376   CT   281   GLU    CB 4376     0.056000     12.01000 ; qtot 2.983
  4377   HC   281   GLU   HB2 4377    -0.017300      1.00800 ; qtot 2.966
  4378   HC   281   GLU   HB3 4378    -0.017300      1.00800 ; qtot 2.949
  4379   CT   281   GLU    CG 4379     0.013600     12.01000 ; qtot 2.962
  4380   HC   281   GLU   HG2 4380    -0.042500      1.00800 ; qtot 2.920
  4381   HC   281   GLU   HG3 4381    -0.042500      1.00800 ; qtot 2.877
  4382    C   281   GLU    CD 4382     0.805400     12.01000 ; qtot 3.683
  4383   O2   281   GLU   OE1 4383    -0.818800     16.00000 ; qtot 2.864
  4384   O2   281   GLU   OE2 4384    -0.818800     16.00000 ; qtot 2.045
  4385    C   281   GLU     C 4385     0.536600     12.01000 ; qtot 2.582
  4386    O   281   GLU     O 4386    -0.581900     16.00000 ; qtot 2.000
  4387    N   282   GLY     N 4387    -0.415700     14.01000 ; qtot 1.584
  4388    H   282   GLY     H 4388     0.271900      1.00800 ; qtot 1.856
  4389   CT   282   GLY    CA 4389    -0.025200     12.01000 ; qtot 1.831
  4390   H1   282   GLY   HA2 4390     0.069800      1.00800 ; qtot 1.901
  4391   H1   282   GLY   HA3 4391     0.069800      1.00800 ; qtot 1.971
  4392    C   282   GLY     C 4392     0.597300     12.01000 ; qtot 2.568
  4393    O   282   GLY     O 4393    -0.567900     16.00000 ; qtot 2.000
  4394    N   283   TRP     N 4394    -0.415700     14.01000 ; qtot 1.584
  4395    H   283   TRP     H 4395     0.271900      1.00800 ; qtot 1.856
  4396   CT   283   TRP    CA 4396    -0.027500     12.01000 ; qtot 1.829
  4397   H1   283   TRP    HA 4397     0.112300      1.00800 ; qtot 1.941
  4398   CT   283   TRP    CB 4398    -0.005000     12.01000 ; qtot 1.936
  4399   HC   283   TRP   HB2 4399     0.033900      1.00800 ; qtot 1.970
  4400   HC   283   TRP   HB3 4400     0.033900      1.00800 ; qtot 2.004
  4401   C*   283   TRP    CG 4401    -0.141500     12.01000 ; qtot 1.862
  4402   CW   283   TRP   CD1 4402    -0.163800     12.01000 ; qtot 1.698
  4403   H4   283   TRP   HD1 4403     0.206200      1.00800 ; qtot 1.905
  4404   NA   283   TRP   NE1 4404    -0.341800     14.01000 ; qtot 1.563
  4405    H   283   TRP   HE1 4405     0.341200      1.00800 ; qtot 1.904
  4406   CN   283   TRP   CE2 4406     0.138000     12.01000 ; qtot 2.042
  4407   CA   283   TRP   CZ2 4407    -0.260100     12.01000 ; qtot 1.782
  4408   HA   283   TRP   HZ2 4408     0.157200      1.00800 ; qtot 1.939
  4409   CA   283   TRP   CH2 4409    -0.113400     12.01000 ; qtot 1.826
  4410   HA   283   TRP   HH2 4410     0.141700      1.00800 ; qtot 1.967
  4411   CA   283   TRP   CZ3 4411    -0.197200     12.01000 ; qtot 1.770
  4412   HA   283   TRP   HZ3 4412     0.144700      1.00800 ; qtot 1.915
  4413   CA   283   TRP   CE3 4413    -0.238700     12.01000 ; qtot 1.676
  4414   HA   283   TRP   HE3 4414     0.170000      1.00800 ; qtot 1.846
  4415   CB   283   TRP   CD2 4415     0.124300     12.01000 ; qtot 1.971
  4416    C   283   TRP     C 4416     0.597300     12.01000 ; qtot 2.568
  4417    O   283   TRP     O 4417    -0.567900     16.00000 ; qtot 2.000
  4418    N   284   GLY     N 4418    -0.415700     14.01000 ; qtot 1.584
  4419    H   284   GLY     H 4419     0.271900      1.00800 ; qtot 1.856
  4420   CT   284   GLY    CA 4420    -0.025200     12.01000 ; qtot 1.831
  4421   H1   284   GLY   HA2 4421     0.069800      1.00800 ; qtot 1.901
  4422   H1   284   GLY   HA3 4422     0.069800      1.00800 ; qtot 1.971
  4423    C   284   GLY     C 4423     0.597300     12.01000 ; qtot 2.568
  4424    O   284   GLY     O 4424    -0.567900     16.00000 ; qtot 2.000
  4425    N   285   PHE     N 4425    -0.415700     14.01000 ; qtot 1.584
  4426    H   285   PHE     H 4426     0.271900      1.00800 ; qtot 1.856
  4427   CT   285   PHE    CA 4427    -0.002400     12.01000 ; qtot 1.854
  4428   H1   285   PHE    HA 4428     0.097800      1.00800 ; qtot 1.952
  4429   CT   285   PHE    CB 4429    -0.034300     12.01000 ; qtot 1.917
  4430   HC   285   PHE   HB2 4430     0.029500      1.00800 ; qtot 1.947
  4431   HC   285   PHE   HB3 4431     0.029500      1.00800 ; qtot 1.976
  4432   CA   285   PHE    CG 4432     0.011800     12.01000 ; qtot 1.988
  4433   CA   285   PHE   CD1 4433    -0.125600     12.01000 ; qtot 1.862
  4434   HA   285   PHE   HD1 4434     0.133000      1.00800 ; qtot 1.995
  4435   CA   285   PHE   CE1 4435    -0.170400     12.01000 ; qtot 1.825
  4436   HA   285   PHE   HE1 4436     0.143000      1.00800 ; qtot 1.968
  4437   CA   285   PHE    CZ 4437    -0.107200     12.01000 ; qtot 1.861
  4438   HA   285   PHE    HZ 4438     0.129700      1.00800 ; qtot 1.991
  4439   CA   285   PHE   CE2 4439    -0.170400     12.01000 ; qtot 1.820
  4440   HA   285   PHE   HE2 4440     0.143000      1.00800 ; qtot 1.963
  4441   CA   285   PHE   CD2 4441    -0.125600     12.01000 ; qtot 1.838
  4442   HA   285   PHE   HD2 4442     0.133000      1.00800 ; qtot 1.971
  4443    C   285   PHE     C 4443     0.597300     12.01000 ; qtot 2.568
  4444    O   285   PHE     O 4444    -0.567900     16.00000 ; qtot 2.000
  4445    N   286   VAL     N 4445    -0.415700     14.01000 ; qtot 1.584
  4446    H   286   VAL     H 4446     0.271900      1.00800 ; qtot 1.856
  4447   CT   286   VAL    CA 4447    -0.087500     12.01000 ; qtot 1.769
  4448   H1   286   VAL    HA 4448     0.096900      1.00800 ; qtot 1.866
  4449   CT   286   VAL    CB 4449     0.298500     12.01000 ; qtot 2.164
  4450   HC   286   VAL    HB 4450    -0.029700      1.00800 ; qtot 2.134
  4451   CT   286   VAL   CG1 4451    -0.319200     12.01000 ; qtot 1.815
  4452   HC   286   VAL  HG11 4452     0.079100      1.00800 ; qtot 1.894
  4453   HC   286   VAL  HG12 4453     0.079100      1.00800 ; qtot 1.973
  4454   HC   286   VAL  HG13 4454     0.079100      1.00800 ; qtot 2.052
  4455   CT   286   VAL   CG2 4455    -0.319200     12.01000 ; qtot 1.733
  4456   HC   286   VAL  HG21 4456     0.079100      1.00800 ; qtot 1.812
  4457   HC   286   VAL  HG22 4457     0.079100      1.00800 ; qtot 1.891
  4458   HC   286   VAL  HG23 4458     0.079100      1.00800 ; qtot 1.971
  4459    C   286   VAL     C 4459     0.597300     12.01000 ; qtot 2.568
  4460    O   286   VAL     O 4460    -0.567900     16.00000 ; qtot 2.000
  4461    N   287   PRO     N 4461    -0.254800     14.01000 ; qtot 1.745
  4462   CT   287   PRO    CD 4462     0.019200     12.01000 ; qtot 1.764
  4463   H1   287   PRO   HD2 4463     0.039100      1.00800 ; qtot 1.803
  4464   H1   287   PRO   HD3 4464     0.039100      1.00800 ; qtot 1.843
  4465   CT   287   PRO    CG 4465     0.018900     12.01000 ; qtot 1.861
  4466   HC   287   PRO   HG2 4466     0.021300      1.00800 ; qtot 1.883
  4467   HC   287   PRO   HG3 4467     0.021300      1.00800 ; qtot 1.904
  4468   CT   287   PRO    CB 4468    -0.007000     12.01000 ; qtot 1.897
  4469   HC   287   PRO   HB2 4469     0.025300      1.00800 ; qtot 1.922
  4470   HC   287   PRO   HB3 4470     0.025300      1.00800 ; qtot 1.948
  4471   CT   287   PRO    CA 4471    -0.026600     12.01000 ; qtot 1.921
  4472   H1   287   PRO    HA 4472     0.064100      1.00800 ; qtot 1.985
  4473    C   287   PRO     C 4473     0.589600     12.01000 ; qtot 2.575
  4474    O   287   PRO     O 4474    -0.574800     16.00000 ; qtot 2.000
  4475    N   288   SER     N 4475    -0.415700     14.01000 ; qtot 1.584
  4476    H   288   SER     H 4476     0.271900      1.00800 ; qtot 1.856
  4477   CT   288   SER    CA 4477    -0.024900     12.01000 ; qtot 1.831
  4478   H1   288   SER    HA 4478     0.084300      1.00800 ; qtot 1.916
  4479   CT   288   SER    CB 4479     0.211700     12.01000 ; qtot 2.127
  4480   H1   288   SER   HB2 4480     0.035200      1.00800 ; qtot 2.162
  4481   H1   288   SER   HB3 4481     0.035200      1.00800 ; qtot 2.198
  4482   OH   288   SER    OG 4482    -0.654600     16.00000 ; qtot 1.543
  4483   HO   288   SER    HG 4483     0.427500      1.00800 ; qtot 1.971
  4484    C   288   SER     C 4484     0.597300     12.01000 ; qtot 2.568
  4485    O   288   SER     O 4485    -0.567900     16.00000 ; qtot 2.000
  4486    N   289   ASP     N 4486    -0.516300     14.01000 ; qtot 1.484
  4487    H   289   ASP     H 4487     0.293600      1.00800 ; qtot 1.777
  4488   CT   289   ASP    CA 4488     0.038100     12.01000 ; qtot 1.815
  4489   H1   289   ASP    HA 4489     0.088000      1.00800 ; qtot 1.903
  4490   CT   289   ASP    CB 4490    -0.030300     12.01000 ; qtot 1.873
  4491   HC   289   ASP   HB2 4491    -0.012200      1.00800 ; qtot 1.861
  4492   HC   289   ASP   HB3 4492    -0.012200      1.00800 ; qtot 1.849
  4493    C   289   ASP    CG 4493     0.799400     12.01000 ; qtot 2.648
  4494   O2   289   ASP   OD1 4494    -0.801400     16.00000 ; qtot 1.847
  4495   O2   289   ASP   OD2 4495    -0.801400     16.00000 ; qtot 1.045
  4496    C   289   ASP     C 4496     0.536600     12.01000 ; qtot 1.582
  4497    O   289   ASP     O 4497    -0.581900     16.00000 ; qtot 1.000
  4498    N   290   ARG     N 4498    -0.347900     14.01000 ; qtot 0.652
  4499    H   290   ARG     H 4499     0.274700      1.00800 ; qtot 0.927
  4500   CT   290   ARG    CA 4500    -0.263700     12.01000 ; qtot 0.663
  4501   H1   290   ARG    HA 4501     0.156000      1.00800 ; qtot 0.819
  4502   CT   290   ARG    CB 4502    -0.000700     12.01000 ; qtot 0.818
  4503   HC   290   ARG   HB2 4503     0.032700      1.00800 ; qtot 0.851
  4504   HC   290   ARG   HB3 4504     0.032700      1.00800 ; qtot 0.884
  4505   CT   290   ARG    CG 4505     0.039000     12.01000 ; qtot 0.923
  4506   HC   290   ARG   HG2 4506     0.028500      1.00800 ; qtot 0.951
  4507   HC   290   ARG   HG3 4507     0.028500      1.00800 ; qtot 0.980
  4508   CT   290   ARG    CD 4508     0.048600     12.01000 ; qtot 1.028
  4509   H1   290   ARG   HD2 4509     0.068700      1.00800 ; qtot 1.097
  4510   H1   290   ARG   HD3 4510     0.068700      1.00800 ; qtot 1.166
  4511   N2   290   ARG    NE 4511    -0.529500     14.01000 ; qtot 0.636
  4512    H   290   ARG    HE 4512     0.345600      1.00800 ; qtot 0.982
  4513   CA   290   ARG    CZ 4513     0.807600     12.01000 ; qtot 1.789
  4514   N2   290   ARG   NH1 4514    -0.862700     14.01000 ; qtot 0.927
  4515    H   290   ARG  HH11 4515     0.447800      1.00800 ; qtot 1.375
  4516    H   290   ARG  HH12 4516     0.447800      1.00800 ; qtot 1.822
  4517   N2   290   ARG   NH2 4517    -0.862700     14.01000 ; qtot 0.960
  4518    H   290   ARG  HH21 4518     0.447800      1.00800 ; qtot 1.407
  4519    H   290   ARG  HH22 4519     0.447800      1.00800 ; qtot 1.855
  4520    C   290   ARG     C 4520     0.734100     12.01000 ; qtot 2.589
  4521    O   290   ARG     O 4521    -0.589400     16.00000 ; qtot 2.000
  4522    N   291   ALA     N 4522    -0.415700     14.01000 ; qtot 1.584
  4523    H   291   ALA     H 4523     0.271900      1.00800 ; qtot 1.856
  4524   CT   291   ALA    CA 4524     0.033700     12.01000 ; qtot 1.890
  4525   H1   291   ALA    HA 4525     0.082300      1.00800 ; qtot 1.972
  4526   CT   291   ALA    CB 4526    -0.182500     12.01000 ; qtot 1.790
  4527   HC   291   ALA   HB1 4527     0.060300      1.00800 ; qtot 1.850
  4528   HC   291   ALA   HB2 4528     0.060300      1.00800 ; qtot 1.910
  4529   HC   291   ALA   HB3 4529     0.060300      1.00800 ; qtot 1.971
  4530    C   291   ALA     C 4530     0.597300     12.01000 ; qtot 2.568
  4531    O   291   ALA     O 4531    -0.567900     16.00000 ; qtot 2.000
  4532    N   292   LEU     N 4532    -0.415700     14.01000 ; qtot 1.584
  4533    H   292   LEU     H 4533     0.271900      1.00800 ; qtot 1.856
  4534   CT   292   LEU    CA 4534    -0.051800     12.01000 ; qtot 1.804
  4535   H1   292   LEU    HA 4535     0.092200      1.00800 ; qtot 1.897
  4536   CT   292   LEU    CB 4536    -0.110200     12.01000 ; qtot 1.786
  4537   HC   292   LEU   HB2 4537     0.045700      1.00800 ; qtot 1.832
  4538   HC   292   LEU   HB3 4538     0.045700      1.00800 ; qtot 1.878
  4539   CT   292   LEU    CG 4539     0.353100     12.01000 ; qtot 2.231
  4540   HC   292   LEU    HG 4540    -0.036100      1.00800 ; qtot 2.195
  4541   CT   292   LEU   CD1 4541    -0.412100     12.01000 ; qtot 1.783
  4542   HC   292   LEU  HD11 4542     0.100000      1.00800 ; qtot 1.883
  4543   HC   292   LEU  HD12 4543     0.100000      1.00800 ; qtot 1.983
  4544   HC   292   LEU  HD13 4544     0.100000      1.00800 ; qtot 2.083
  4545   CT   292   LEU   CD2 4545    -0.412100     12.01000 ; qtot 1.671
  4546   HC   292   LEU  HD21 4546     0.100000      1.00800 ; qtot 1.771
  4547   HC   292   LEU  HD22 4547     0.100000      1.00800 ; qtot 1.871
  4548   HC   292   LEU  HD23 4548     0.100000      1.00800 ; qtot 1.971
  4549    C   292   LEU     C 4549     0.597300     12.01000 ; qtot 2.568
  4550    O   292   LEU     O 4550    -0.567900     16.00000 ; qtot 2.000
  4551    N   293   VAL     N 4551    -0.415700     14.01000 ; qtot 1.584
  4552    H   293   VAL     H 4552     0.271900      1.00800 ; qtot 1.856
  4553   CT   293   VAL    CA 4553    -0.087500     12.01000 ; qtot 1.769
  4554   H1   293   VAL    HA 4554     0.096900      1.00800 ; qtot 1.866
  4555   CT   293   VAL    CB 4555     0.298500     12.01000 ; qtot 2.164
  4556   HC   293   VAL    HB 4556    -0.029700      1.00800 ; qtot 2.134
  4557   CT   293   VAL   CG1 4557    -0.319200     12.01000 ; qtot 1.815
  4558   HC   293   VAL  HG11 4558     0.079100      1.00800 ; qtot 1.894
  4559   HC   293   VAL  HG12 4559     0.079100      1.00800 ; qtot 1.973
  4560   HC   293   VAL  HG13 4560     0.079100      1.00800 ; qtot 2.052
  4561   CT   293   VAL   CG2 4561    -0.319200     12.01000 ; qtot 1.733
  4562   HC   293   VAL  HG21 4562     0.079100      1.00800 ; qtot 1.812
  4563   HC   293   VAL  HG22 4563     0.079100      1.00800 ; qtot 1.891
  4564   HC   293   VAL  HG23 4564     0.079100      1.00800 ; qtot 1.971
  4565    C   293   VAL     C 4565     0.597300     12.01000 ; qtot 2.568
  4566    O   293   VAL     O 4566    -0.567900     16.00000 ; qtot 2.000
  4567    N   294   PHE     N 4567    -0.415700     14.01000 ; qtot 1.584
  4568    H   294   PHE     H 4568     0.271900      1.00800 ; qtot 1.856
  4569   CT   294   PHE    CA 4569    -0.002400     12.01000 ; qtot 1.854
  4570   H1   294   PHE    HA 4570     0.097800      1.00800 ; qtot 1.952
  4571   CT   294   PHE    CB 4571    -0.034300     12.01000 ; qtot 1.917
  4572   HC   294   PHE   HB2 4572     0.029500      1.00800 ; qtot 1.947
  4573   HC   294   PHE   HB3 4573     0.029500      1.00800 ; qtot 1.976
  4574   CA   294   PHE    CG 4574     0.011800     12.01000 ; qtot 1.988
  4575   CA   294   PHE   CD1 4575    -0.125600     12.01000 ; qtot 1.862
  4576   HA   294   PHE   HD1 4576     0.133000      1.00800 ; qtot 1.995
  4577   CA   294   PHE   CE1 4577    -0.170400     12.01000 ; qtot 1.825
  4578   HA   294   PHE   HE1 4578     0.143000      1.00800 ; qtot 1.968
  4579   CA   294   PHE    CZ 4579    -0.107200     12.01000 ; qtot 1.861
  4580   HA   294   PHE    HZ 4580     0.129700      1.00800 ; qtot 1.991
  4581   CA   294   PHE   CE2 4581    -0.170400     12.01000 ; qtot 1.820
  4582   HA   294   PHE   HE2 4582     0.143000      1.00800 ; qtot 1.963
  4583   CA   294   PHE   CD2 4583    -0.125600     12.01000 ; qtot 1.838
  4584   HA   294   PHE   HD2 4584     0.133000      1.00800 ; qtot 1.971
  4585    C   294   PHE     C 4585     0.597300     12.01000 ; qtot 2.568
  4586    O   294   PHE     O 4586    -0.567900     16.00000 ; qtot 2.000
  4587    N   295   VAL     N 4587    -0.415700     14.01000 ; qtot 1.584
  4588    H   295   VAL     H 4588     0.271900      1.00800 ; qtot 1.856
  4589   CT   295   VAL    CA 4589    -0.087500     12.01000 ; qtot 1.769
  4590   H1   295   VAL    HA 4590     0.096900      1.00800 ; qtot 1.866
  4591   CT   295   VAL    CB 4591     0.298500     12.01000 ; qtot 2.164
  4592   HC   295   VAL    HB 4592    -0.029700      1.00800 ; qtot 2.134
  4593   CT   295   VAL   CG1 4593    -0.319200     12.01000 ; qtot 1.815
  4594   HC   295   VAL  HG11 4594     0.079100      1.00800 ; qtot 1.894
  4595   HC   295   VAL  HG12 4595     0.079100      1.00800 ; qtot 1.973
  4596   HC   295   VAL  HG13 4596     0.079100      1.00800 ; qtot 2.052
  4597   CT   295   VAL   CG2 4597    -0.319200     12.01000 ; qtot 1.733
  4598   HC   295   VAL  HG21 4598     0.079100      1.00800 ; qtot 1.812
  4599   HC   295   VAL  HG22 4599     0.079100      1.00800 ; qtot 1.891
  4600   HC   295   VAL  HG23 4600     0.079100      1.00800 ; qtot 1.971
  4601    C   295   VAL     C 4601     0.597300     12.01000 ; qtot 2.568
  4602    O   295   VAL     O 4602    -0.567900     16.00000 ; qtot 2.000
  4603    N   296   ASP     N 4603    -0.516300     14.01000 ; qtot 1.484
  4604    H   296   ASP     H 4604     0.293600      1.00800 ; qtot 1.777
  4605   CT   296   ASP    CA 4605     0.038100     12.01000 ; qtot 1.815
  4606   H1   296   ASP    HA 4606     0.088000      1.00800 ; qtot 1.903
  4607   CT   296   ASP    CB 4607    -0.030300     12.01000 ; qtot 1.873
  4608   HC   296   ASP   HB2 4608    -0.012200      1.00800 ; qtot 1.861
  4609   HC   296   ASP   HB3 4609    -0.012200      1.00800 ; qtot 1.849
  4610    C   296   ASP    CG 4610     0.799400     12.01000 ; qtot 2.648
  4611   O2   296   ASP   OD1 4611    -0.801400     16.00000 ; qtot 1.847
  4612   O2   296   ASP   OD2 4612    -0.801400     16.00000 ; qtot 1.045
  4613    C   296   ASP     C 4613     0.536600     12.01000 ; qtot 1.582
  4614    O   296   ASP     O 4614    -0.581900     16.00000 ; qtot 1.000
  4615    N   297   ASN     N 4615    -0.415700     14.01000 ; qtot 0.584
  4616    H   297   ASN     H 4616     0.271900      1.00800 ; qtot 0.856
  4617   CT   297   ASN    CA 4617     0.014300     12.01000 ; qtot 0.870
  4618   H1   297   ASN    HA 4618     0.104800      1.00800 ; qtot 0.975
  4619   CT   297   ASN    CB 4619    -0.204100     12.01000 ; qtot 0.771
  4620   HC   297   ASN   HB2 4620     0.079700      1.00800 ; qtot 0.851
  4621   HC   297   ASN   HB3 4621     0.079700      1.00800 ; qtot 0.931
  4622    C   297   ASN    CG 4622     0.713000     12.01000 ; qtot 1.644
  4623    O   297   ASN   OD1 4623    -0.593100     16.00000 ; qtot 1.050
  4624    N   297   ASN   ND2 4624    -0.919100     14.01000 ; qtot 0.131
  4625    H   297   ASN  HD21 4625     0.419600      1.00800 ; qtot 0.551
  4626    H   297   ASN  HD22 4626     0.419600      1.00800 ; qtot 0.971
  4627    C   297   ASN     C 4627     0.597300     12.01000 ; qtot 1.568
  4628    O   297   ASN     O 4628    -0.567900     16.00000 ; qtot 1.000
  4629    N   298   HIE     N 4629    -0.415700     14.01000 ; qtot 0.584
  4630    H   298   HIE     H 4630     0.271900      1.00800 ; qtot 0.856
  4631   CT   298   HIE    CA 4631    -0.058100     12.01000 ; qtot 0.798
  4632   H1   298   HIE    HA 4632     0.136000      1.00800 ; qtot 0.934
  4633   CT   298   HIE    CB 4633    -0.007400     12.01000 ; qtot 0.927
  4634   HC   298   HIE   HB2 4634     0.036700      1.00800 ; qtot 0.963
  4635   HC   298   HIE   HB3 4635     0.036700      1.00800 ; qtot 1.000
  4636   CC   298   HIE    CG 4636     0.186800     12.01000 ; qtot 1.187
  4637   NB   298   HIE   ND1 4637    -0.543200     14.01000 ; qtot 0.644
  4638   CR   298   HIE   CE1 4638     0.163500     12.01000 ; qtot 0.807
  4639   H5   298   HIE   HE1 4639     0.143500      1.00800 ; qtot 0.951
  4640   NA   298   HIE   NE2 4640    -0.279500     14.01000 ; qtot 0.671
  4641    H   298   HIE   HE2 4641     0.333900      1.00800 ; qtot 1.005
  4642   CW   298   HIE   CD2 4642    -0.220700     12.01000 ; qtot 0.784
  4643   H4   298   HIE   HD2 4643     0.186200      1.00800 ; qtot 0.971
  4644    C   298   HIE     C 4644     0.597300     12.01000 ; qtot 1.568
  4645    O   298   HIE     O 4645    -0.567900     16.00000 ; qtot 1.000
  4646    N   299   ASP     N 4646    -0.516300     14.01000 ; qtot 0.484
  4647    H   299   ASP     H 4647     0.293600      1.00800 ; qtot 0.777
  4648   CT   299   ASP    CA 4648     0.038100     12.01000 ; qtot 0.815
  4649   H1   299   ASP    HA 4649     0.088000      1.00800 ; qtot 0.903
  4650   CT   299   ASP    CB 4650    -0.030300     12.01000 ; qtot 0.873
  4651   HC   299   ASP   HB2 4651    -0.012200      1.00800 ; qtot 0.861
  4652   HC   299   ASP   HB3 4652    -0.012200      1.00800 ; qtot 0.849
  4653    C   299   ASP    CG 4653     0.799400     12.01000 ; qtot 1.648
  4654   O2   299   ASP   OD1 4654    -0.801400     16.00000 ; qtot 0.847
  4655   O2   299   ASP   OD2 4655    -0.801400     16.00000 ; qtot 0.045
  4656    C   299   ASP     C 4656     0.536600     12.01000 ; qtot 0.582
  4657    O   299   ASP     O 4657    -0.581900     16.00000 ; qtot -0.000
  4658    N   300   ASN     N 4658    -0.415700     14.01000 ; qtot -0.416
  4659    H   300   ASN     H 4659     0.271900      1.00800 ; qtot -0.144
  4660   CT   300   ASN    CA 4660     0.014300     12.01000 ; qtot -0.130
  4661   H1   300   ASN    HA 4661     0.104800      1.00800 ; qtot -0.025
  4662   CT   300   ASN    CB 4662    -0.204100     12.01000 ; qtot -0.229
  4663   HC   300   ASN   HB2 4663     0.079700      1.00800 ; qtot -0.149
  4664   HC   300   ASN   HB3 4664     0.079700      1.00800 ; qtot -0.069
  4665    C   300   ASN    CG 4665     0.713000     12.01000 ; qtot 0.644
  4666    O   300   ASN   OD1 4666    -0.593100     16.00000 ; qtot 0.050
  4667    N   300   ASN   ND2 4667    -0.919100     14.01000 ; qtot -0.869
  4668    H   300   ASN  HD21 4668     0.419600      1.00800 ; qtot -0.449
  4669    H   300   ASN  HD22 4669     0.419600      1.00800 ; qtot -0.029
  4670    C   300   ASN     C 4670     0.597300     12.01000 ; qtot 0.568
  4671    O   300   ASN     O 4671    -0.567900     16.00000 ; qtot -0.000
  4672    N   301   GLN     N 4672    -0.415700     14.01000 ; qtot -0.416
  4673    H   301   GLN     H 4673     0.271900      1.00800 ; qtot -0.144
  4674   CT   301   GLN    CA 4674    -0.003100     12.01000 ; qtot -0.147
  4675   H1   301   GLN    HA 4675     0.085000      1.00800 ; qtot -0.062
  4676   CT   301   GLN    CB 4676    -0.003600     12.01000 ; qtot -0.066
  4677   HC   301   GLN   HB2 4677     0.017100      1.00800 ; qtot -0.048
  4678   HC   301   GLN   HB3 4678     0.017100      1.00800 ; qtot -0.031
  4679   CT   301   GLN    CG 4679    -0.064500     12.01000 ; qtot -0.096
  4680   HC   301   GLN   HG2 4680     0.035200      1.00800 ; qtot -0.061
  4681   HC   301   GLN   HG3 4681     0.035200      1.00800 ; qtot -0.025
  4682    C   301   GLN    CD 4682     0.695100     12.01000 ; qtot 0.670
  4683    O   301   GLN   OE1 4683    -0.608600     16.00000 ; qtot 0.061
  4684    N   301   GLN   NE2 4684    -0.940700     14.01000 ; qtot -0.880
  4685    H   301   GLN  HE21 4685     0.425100      1.00800 ; qtot -0.455
  4686    H   301   GLN  HE22 4686     0.425100      1.00800 ; qtot -0.029
  4687    C   301   GLN     C 4687     0.597300     12.01000 ; qtot 0.568
  4688    O   301   GLN     O 4688    -0.567900     16.00000 ; qtot -0.000
  4689    N   302   ARG     N 4689    -0.347900     14.01000 ; qtot -0.348
  4690    H   302   ARG     H 4690     0.274700      1.00800 ; qtot -0.073
  4691   CT   302   ARG    CA 4691    -0.263700     12.01000 ; qtot -0.337
  4692   H1   302   ARG    HA 4692     0.156000      1.00800 ; qtot -0.181
  4693   CT   302   ARG    CB 4693    -0.000700     12.01000 ; qtot -0.182
  4694   HC   302   ARG   HB2 4694     0.032700      1.00800 ; qtot -0.149
  4695   HC   302   ARG   HB3 4695     0.032700      1.00800 ; qtot -0.116
  4696   CT   302   ARG    CG 4696     0.039000     12.01000 ; qtot -0.077
  4697   HC   302   ARG   HG2 4697     0.028500      1.00800 ; qtot -0.049
  4698   HC   302   ARG   HG3 4698     0.028500      1.00800 ; qtot -0.020
  4699   CT   302   ARG    CD 4699     0.048600     12.01000 ; qtot 0.028
  4700   H1   302   ARG   HD2 4700     0.068700      1.00800 ; qtot 0.097
  4701   H1   302   ARG   HD3 4701     0.068700      1.00800 ; qtot 0.166
  4702   N2   302   ARG    NE 4702    -0.529500     14.01000 ; qtot -0.364
  4703    H   302   ARG    HE 4703     0.345600      1.00800 ; qtot -0.018
  4704   CA   302   ARG    CZ 4704     0.807600     12.01000 ; qtot 0.789
  4705   N2   302   ARG   NH1 4705    -0.862700     14.01000 ; qtot -0.073
  4706    H   302   ARG  HH11 4706     0.447800      1.00800 ; qtot 0.375
  4707    H   302   ARG  HH12 4707     0.447800      1.00800 ; qtot 0.822
  4708   N2   302   ARG   NH2 4708    -0.862700     14.01000 ; qtot -0.040
  4709    H   302   ARG  HH21 4709     0.447800      1.00800 ; qtot 0.407
  4710    H   302   ARG  HH22 4710     0.447800      1.00800 ; qtot 0.855
  4711    C   302   ARG     C 4711     0.734100     12.01000 ; qtot 1.589
  4712    O   302   ARG     O 4712    -0.589400     16.00000 ; qtot 1.000
  4713    N   303   GLY     N 4713    -0.415700     14.01000 ; qtot 0.584
  4714    H   303   GLY     H 4714     0.271900      1.00800 ; qtot 0.856
  4715   CT   303   GLY    CA 4715    -0.025200     12.01000 ; qtot 0.831
  4716   H1   303   GLY   HA2 4716     0.069800      1.00800 ; qtot 0.901
  4717   H1   303   GLY   HA3 4717     0.069800      1.00800 ; qtot 0.971
  4718    C   303   GLY     C 4718     0.597300     12.01000 ; qtot 1.568
  4719    O   303   GLY     O 4719    -0.567900     16.00000 ; qtot 1.000
  4720    N   304   HIE     N 4720    -0.415700     14.01000 ; qtot 0.584
  4721    H   304   HIE     H 4721     0.271900      1.00800 ; qtot 0.856
  4722   CT   304   HIE    CA 4722    -0.058100     12.01000 ; qtot 0.798
  4723   H1   304   HIE    HA 4723     0.136000      1.00800 ; qtot 0.934
  4724   CT   304   HIE    CB 4724    -0.007400     12.01000 ; qtot 0.927
  4725   HC   304   HIE   HB2 4725     0.036700      1.00800 ; qtot 0.963
  4726   HC   304   HIE   HB3 4726     0.036700      1.00800 ; qtot 1.000
  4727   CC   304   HIE    CG 4727     0.186800     12.01000 ; qtot 1.187
  4728   NB   304   HIE   ND1 4728    -0.543200     14.01000 ; qtot 0.644
  4729   CR   304   HIE   CE1 4729     0.163500     12.01000 ; qtot 0.807
  4730   H5   304   HIE   HE1 4730     0.143500      1.00800 ; qtot 0.951
  4731   NA   304   HIE   NE2 4731    -0.279500     14.01000 ; qtot 0.671
  4732    H   304   HIE   HE2 4732     0.333900      1.00800 ; qtot 1.005
  4733   CW   304   HIE   CD2 4733    -0.220700     12.01000 ; qtot 0.784
  4734   H4   304   HIE   HD2 4734     0.186200      1.00800 ; qtot 0.971
  4735    C   304   HIE     C 4735     0.597300     12.01000 ; qtot 1.568
  4736    O   304   HIE     O 4736    -0.567900     16.00000 ; qtot 1.000
  4737    N   305   GLY     N 4737    -0.415700     14.01000 ; qtot 0.584
  4738    H   305   GLY     H 4738     0.271900      1.00800 ; qtot 0.856
  4739   CT   305   GLY    CA 4739    -0.025200     12.01000 ; qtot 0.831
  4740   H1   305   GLY   HA2 4740     0.069800      1.00800 ; qtot 0.901
  4741   H1   305   GLY   HA3 4741     0.069800      1.00800 ; qtot 0.971
  4742    C   305   GLY     C 4742     0.597300     12.01000 ; qtot 1.568
  4743    O   305   GLY     O 4743    -0.567900     16.00000 ; qtot 1.000
  4744    N   306   ALA     N 4744    -0.415700     14.01000 ; qtot 0.584
  4745    H   306   ALA     H 4745     0.271900      1.00800 ; qtot 0.856
  4746   CT   306   ALA    CA 4746     0.033700     12.01000 ; qtot 0.890
  4747   H1   306   ALA    HA 4747     0.082300      1.00800 ; qtot 0.972
  4748   CT   306   ALA    CB 4748    -0.182500     12.01000 ; qtot 0.790
  4749   HC   306   ALA   HB1 4749     0.060300      1.00800 ; qtot 0.850
  4750   HC   306   ALA   HB2 4750     0.060300      1.00800 ; qtot 0.910
  4751   HC   306   ALA   HB3 4751     0.060300      1.00800 ; qtot 0.971
  4752    C   306   ALA     C 4752     0.597300     12.01000 ; qtot 1.568
  4753    O   306   ALA     O 4753    -0.567900     16.00000 ; qtot 1.000
  4754    N   307   GLY     N 4754    -0.415700     14.01000 ; qtot 0.584
  4755    H   307   GLY     H 4755     0.271900      1.00800 ; qtot 0.856
  4756   CT   307   GLY    CA 4756    -0.025200     12.01000 ; qtot 0.831
  4757   H1   307   GLY   HA2 4757     0.069800      1.00800 ; qtot 0.901
  4758   H1   307   GLY   HA3 4758     0.069800      1.00800 ; qtot 0.971
  4759    C   307   GLY     C 4759     0.597300     12.01000 ; qtot 1.568
  4760    O   307   GLY     O 4760    -0.567900     16.00000 ; qtot 1.000
  4761    N   308   GLY     N 4761    -0.415700     14.01000 ; qtot 0.584
  4762    H   308   GLY     H 4762     0.271900      1.00800 ; qtot 0.856
  4763   CT   308   GLY    CA 4763    -0.025200     12.01000 ; qtot 0.831
  4764   H1   308   GLY   HA2 4764     0.069800      1.00800 ; qtot 0.901
  4765   H1   308   GLY   HA3 4765     0.069800      1.00800 ; qtot 0.971
  4766    C   308   GLY     C 4766     0.597300     12.01000 ; qtot 1.568
  4767    O   308   GLY     O 4767    -0.567900     16.00000 ; qtot 1.000
  4768    N   309   ALA     N 4768    -0.415700     14.01000 ; qtot 0.584
  4769    H   309   ALA     H 4769     0.271900      1.00800 ; qtot 0.856
  4770   CT   309   ALA    CA 4770     0.033700     12.01000 ; qtot 0.890
  4771   H1   309   ALA    HA 4771     0.082300      1.00800 ; qtot 0.972
  4772   CT   309   ALA    CB 4772    -0.182500     12.01000 ; qtot 0.790
  4773   HC   309   ALA   HB1 4773     0.060300      1.00800 ; qtot 0.850
  4774   HC   309   ALA   HB2 4774     0.060300      1.00800 ; qtot 0.910
  4775   HC   309   ALA   HB3 4775     0.060300      1.00800 ; qtot 0.971
  4776    C   309   ALA     C 4776     0.597300     12.01000 ; qtot 1.568
  4777    O   309   ALA     O 4777    -0.567900     16.00000 ; qtot 1.000
  4778    N   310   SER     N 4778    -0.415700     14.01000 ; qtot 0.584
  4779    H   310   SER     H 4779     0.271900      1.00800 ; qtot 0.856
  4780   CT   310   SER    CA 4780    -0.024900     12.01000 ; qtot 0.831
  4781   H1   310   SER    HA 4781     0.084300      1.00800 ; qtot 0.916
  4782   CT   310   SER    CB 4782     0.211700     12.01000 ; qtot 1.127
  4783   H1   310   SER   HB2 4783     0.035200      1.00800 ; qtot 1.162
  4784   H1   310   SER   HB3 4784     0.035200      1.00800 ; qtot 1.198
  4785   OH   310   SER    OG 4785    -0.654600     16.00000 ; qtot 0.543
  4786   HO   310   SER    HG 4786     0.427500      1.00800 ; qtot 0.971
  4787    C   310   SER     C 4787     0.597300     12.01000 ; qtot 1.568
  4788    O   310   SER     O 4788    -0.567900     16.00000 ; qtot 1.000
  4789    N   311   ILE     N 4789    -0.415700     14.01000 ; qtot 0.584
  4790    H   311   ILE     H 4790     0.271900      1.00800 ; qtot 0.856
  4791   CT   311   ILE    CA 4791    -0.059700     12.01000 ; qtot 0.796
  4792   H1   311   ILE    HA 4792     0.086900      1.00800 ; qtot 0.883
  4793   CT   311   ILE    CB 4793     0.130300     12.01000 ; qtot 1.014
  4794   HC   311   ILE    HB 4794     0.018700      1.00800 ; qtot 1.032
  4795   CT   311   ILE   CG2 4795    -0.320400     12.01000 ; qtot 0.712
  4796   HC   311   ILE  HG21 4796     0.088200      1.00800 ; qtot 0.800
  4797   HC   311   ILE  HG22 4797     0.088200      1.00800 ; qtot 0.888
  4798   HC   311   ILE  HG23 4798     0.088200      1.00800 ; qtot 0.977
  4799   CT   311   ILE   CG1 4799    -0.043000     12.01000 ; qtot 0.934
  4800   HC   311   ILE  HG12 4800     0.023600      1.00800 ; qtot 0.957
  4801   HC   311   ILE  HG13 4801     0.023600      1.00800 ; qtot 0.981
  4802   CT   311   ILE   CD1 4802    -0.066000     12.01000 ; qtot 0.915
  4803   HC   311   ILE  HD11 4803     0.018600      1.00800 ; qtot 0.933
  4804   HC   311   ILE  HD12 4804     0.018600      1.00800 ; qtot 0.952
  4805   HC   311   ILE  HD13 4805     0.018600      1.00800 ; qtot 0.971
  4806    C   311   ILE     C 4806     0.597300     12.01000 ; qtot 1.568
  4807    O   311   ILE     O 4807    -0.567900     16.00000 ; qtot 1.000
  4808    N   312   LEU     N 4808    -0.415700     14.01000 ; qtot 0.584
  4809    H   312   LEU     H 4809     0.271900      1.00800 ; qtot 0.856
  4810   CT   312   LEU    CA 4810    -0.051800     12.01000 ; qtot 0.804
  4811   H1   312   LEU    HA 4811     0.092200      1.00800 ; qtot 0.897
  4812   CT   312   LEU    CB 4812    -0.110200     12.01000 ; qtot 0.786
  4813   HC   312   LEU   HB2 4813     0.045700      1.00800 ; qtot 0.832
  4814   HC   312   LEU   HB3 4814     0.045700      1.00800 ; qtot 0.878
  4815   CT   312   LEU    CG 4815     0.353100     12.01000 ; qtot 1.231
  4816   HC   312   LEU    HG 4816    -0.036100      1.00800 ; qtot 1.195
  4817   CT   312   LEU   CD1 4817    -0.412100     12.01000 ; qtot 0.783
  4818   HC   312   LEU  HD11 4818     0.100000      1.00800 ; qtot 0.883
  4819   HC   312   LEU  HD12 4819     0.100000      1.00800 ; qtot 0.983
  4820   HC   312   LEU  HD13 4820     0.100000      1.00800 ; qtot 1.083
  4821   CT   312   LEU   CD2 4821    -0.412100     12.01000 ; qtot 0.671
  4822   HC   312   LEU  HD21 4822     0.100000      1.00800 ; qtot 0.771
  4823   HC   312   LEU  HD22 4823     0.100000      1.00800 ; qtot 0.871
  4824   HC   312   LEU  HD23 4824     0.100000      1.00800 ; qtot 0.971
  4825    C   312   LEU     C 4825     0.597300     12.01000 ; qtot 1.568
  4826    O   312   LEU     O 4826    -0.567900     16.00000 ; qtot 1.000
  4827    N   313   THR     N 4827    -0.415700     14.01000 ; qtot 0.584
  4828    H   313   THR     H 4828     0.271900      1.00800 ; qtot 0.856
  4829   CT   313   THR    CA 4829    -0.038900     12.01000 ; qtot 0.817
  4830   H1   313   THR    HA 4830     0.100700      1.00800 ; qtot 0.918
  4831   CT   313   THR    CB 4831     0.365400     12.01000 ; qtot 1.283
  4832   H1   313   THR    HB 4832     0.004300      1.00800 ; qtot 1.288
  4833   CT   313   THR   CG2 4833    -0.243800     12.01000 ; qtot 1.044
  4834   HC   313   THR  HG21 4834     0.064200      1.00800 ; qtot 1.108
  4835   HC   313   THR  HG22 4835     0.064200      1.00800 ; qtot 1.172
  4836   HC   313   THR  HG23 4836     0.064200      1.00800 ; qtot 1.236
  4837   OH   313   THR   OG1 4837    -0.676100     16.00000 ; qtot 0.560
  4838   HO   313   THR   HG1 4838     0.410200      1.00800 ; qtot 0.971
  4839    C   313   THR     C 4839     0.597300     12.01000 ; qtot 1.568
  4840    O   313   THR     O 4840    -0.567900     16.00000 ; qtot 1.000
  4841    N   314   PHE     N 4841    -0.415700     14.01000 ; qtot 0.584
  4842    H   314   PHE     H 4842     0.271900      1.00800 ; qtot 0.856
  4843   CT   314   PHE    CA 4843    -0.002400     12.01000 ; qtot 0.854
  4844   H1   314   PHE    HA 4844     0.097800      1.00800 ; qtot 0.952
  4845   CT   314   PHE    CB 4845    -0.034300     12.01000 ; qtot 0.917
  4846   HC   314   PHE   HB2 4846     0.029500      1.00800 ; qtot 0.947
  4847   HC   314   PHE   HB3 4847     0.029500      1.00800 ; qtot 0.976
  4848   CA   314   PHE    CG 4848     0.011800     12.01000 ; qtot 0.988
  4849   CA   314   PHE   CD1 4849    -0.125600     12.01000 ; qtot 0.862
  4850   HA   314   PHE   HD1 4850     0.133000      1.00800 ; qtot 0.995
  4851   CA   314   PHE   CE1 4851    -0.170400     12.01000 ; qtot 0.825
  4852   HA   314   PHE   HE1 4852     0.143000      1.00800 ; qtot 0.968
  4853   CA   314   PHE    CZ 4853    -0.107200     12.01000 ; qtot 0.861
  4854   HA   314   PHE    HZ 4854     0.129700      1.00800 ; qtot 0.991
  4855   CA   314   PHE   CE2 4855    -0.170400     12.01000 ; qtot 0.820
  4856   HA   314   PHE   HE2 4856     0.143000      1.00800 ; qtot 0.963
  4857   CA   314   PHE   CD2 4857    -0.125600     12.01000 ; qtot 0.838
  4858   HA   314   PHE   HD2 4858     0.133000      1.00800 ; qtot 0.971
  4859    C   314   PHE     C 4859     0.597300     12.01000 ; qtot 1.568
  4860    O   314   PHE     O 4860    -0.567900     16.00000 ; qtot 1.000
  4861    N   315   TRP     N 4861    -0.415700     14.01000 ; qtot 0.584
  4862    H   315   TRP     H 4862     0.271900      1.00800 ; qtot 0.856
  4863   CT   315   TRP    CA 4863    -0.027500     12.01000 ; qtot 0.829
  4864   H1   315   TRP    HA 4864     0.112300      1.00800 ; qtot 0.941
  4865   CT   315   TRP    CB 4865    -0.005000     12.01000 ; qtot 0.936
  4866   HC   315   TRP   HB2 4866     0.033900      1.00800 ; qtot 0.970
  4867   HC   315   TRP   HB3 4867     0.033900      1.00800 ; qtot 1.004
  4868   C*   315   TRP    CG 4868    -0.141500     12.01000 ; qtot 0.862
  4869   CW   315   TRP   CD1 4869    -0.163800     12.01000 ; qtot 0.698
  4870   H4   315   TRP   HD1 4870     0.206200      1.00800 ; qtot 0.905
  4871   NA   315   TRP   NE1 4871    -0.341800     14.01000 ; qtot 0.563
  4872    H   315   TRP   HE1 4872     0.341200      1.00800 ; qtot 0.904
  4873   CN   315   TRP   CE2 4873     0.138000     12.01000 ; qtot 1.042
  4874   CA   315   TRP   CZ2 4874    -0.260100     12.01000 ; qtot 0.782
  4875   HA   315   TRP   HZ2 4875     0.157200      1.00800 ; qtot 0.939
  4876   CA   315   TRP   CH2 4876    -0.113400     12.01000 ; qtot 0.826
  4877   HA   315   TRP   HH2 4877     0.141700      1.00800 ; qtot 0.967
  4878   CA   315   TRP   CZ3 4878    -0.197200     12.01000 ; qtot 0.770
  4879   HA   315   TRP   HZ3 4879     0.144700      1.00800 ; qtot 0.915
  4880   CA   315   TRP   CE3 4880    -0.238700     12.01000 ; qtot 0.676
  4881   HA   315   TRP   HE3 4881     0.170000      1.00800 ; qtot 0.846
  4882   CB   315   TRP   CD2 4882     0.124300     12.01000 ; qtot 0.971
  4883    C   315   TRP     C 4883     0.597300     12.01000 ; qtot 1.568
  4884    O   315   TRP     O 4884    -0.567900     16.00000 ; qtot 1.000
  4885    N   316   ASP     N 4885    -0.516300     14.01000 ; qtot 0.484
  4886    H   316   ASP     H 4886     0.293600      1.00800 ; qtot 0.777
  4887   CT   316   ASP    CA 4887     0.038100     12.01000 ; qtot 0.815
  4888   H1   316   ASP    HA 4888     0.088000      1.00800 ; qtot 0.903
  4889   CT   316   ASP    CB 4889    -0.030300     12.01000 ; qtot 0.873
  4890   HC   316   ASP   HB2 4890    -0.012200      1.00800 ; qtot 0.861
  4891   HC   316   ASP   HB3 4891    -0.012200      1.00800 ; qtot 0.849
  4892    C   316   ASP    CG 4892     0.799400     12.01000 ; qtot 1.648
  4893   O2   316   ASP   OD1 4893    -0.801400     16.00000 ; qtot 0.847
  4894   O2   316   ASP   OD2 4894    -0.801400     16.00000 ; qtot 0.045
  4895    C   316   ASP     C 4895     0.536600     12.01000 ; qtot 0.582
  4896    O   316   ASP     O 4896    -0.581900     16.00000 ; qtot -0.000
  4897    N   317   ALA     N 4897    -0.415700     14.01000 ; qtot -0.416
  4898    H   317   ALA     H 4898     0.271900      1.00800 ; qtot -0.144
  4899   CT   317   ALA    CA 4899     0.033700     12.01000 ; qtot -0.110
  4900   H1   317   ALA    HA 4900     0.082300      1.00800 ; qtot -0.028
  4901   CT   317   ALA    CB 4901    -0.182500     12.01000 ; qtot -0.210
  4902   HC   317   ALA   HB1 4902     0.060300      1.00800 ; qtot -0.150
  4903   HC   317   ALA   HB2 4903     0.060300      1.00800 ; qtot -0.090
  4904   HC   317   ALA   HB3 4904     0.060300      1.00800 ; qtot -0.029
  4905    C   317   ALA     C 4905     0.597300     12.01000 ; qtot 0.568
  4906    O   317   ALA     O 4906    -0.567900     16.00000 ; qtot -0.000
  4907    N   318   ARG     N 4907    -0.347900     14.01000 ; qtot -0.348
  4908    H   318   ARG     H 4908     0.274700      1.00800 ; qtot -0.073
  4909   CT   318   ARG    CA 4909    -0.263700     12.01000 ; qtot -0.337
  4910   H1   318   ARG    HA 4910     0.156000      1.00800 ; qtot -0.181
  4911   CT   318   ARG    CB 4911    -0.000700     12.01000 ; qtot -0.182
  4912   HC   318   ARG   HB2 4912     0.032700      1.00800 ; qtot -0.149
  4913   HC   318   ARG   HB3 4913     0.032700      1.00800 ; qtot -0.116
  4914   CT   318   ARG    CG 4914     0.039000     12.01000 ; qtot -0.077
  4915   HC   318   ARG   HG2 4915     0.028500      1.00800 ; qtot -0.049
  4916   HC   318   ARG   HG3 4916     0.028500      1.00800 ; qtot -0.020
  4917   CT   318   ARG    CD 4917     0.048600     12.01000 ; qtot 0.028
  4918   H1   318   ARG   HD2 4918     0.068700      1.00800 ; qtot 0.097
  4919   H1   318   ARG   HD3 4919     0.068700      1.00800 ; qtot 0.166
  4920   N2   318   ARG    NE 4920    -0.529500     14.01000 ; qtot -0.364
  4921    H   318   ARG    HE 4921     0.345600      1.00800 ; qtot -0.018
  4922   CA   318   ARG    CZ 4922     0.807600     12.01000 ; qtot 0.789
  4923   N2   318   ARG   NH1 4923    -0.862700     14.01000 ; qtot -0.073
  4924    H   318   ARG  HH11 4924     0.447800      1.00800 ; qtot 0.375
  4925    H   318   ARG  HH12 4925     0.447800      1.00800 ; qtot 0.822
  4926   N2   318   ARG   NH2 4926    -0.862700     14.01000 ; qtot -0.040
  4927    H   318   ARG  HH21 4927     0.447800      1.00800 ; qtot 0.407
  4928    H   318   ARG  HH22 4928     0.447800      1.00800 ; qtot 0.855
  4929    C   318   ARG     C 4929     0.734100     12.01000 ; qtot 1.589
  4930    O   318   ARG     O 4930    -0.589400     16.00000 ; qtot 1.000
  4931    N   319   LEU     N 4931    -0.415700     14.01000 ; qtot 0.584
  4932    H   319   LEU     H 4932     0.271900      1.00800 ; qtot 0.856
  4933   CT   319   LEU    CA 4933    -0.051800     12.01000 ; qtot 0.804
  4934   H1   319   LEU    HA 4934     0.092200      1.00800 ; qtot 0.897
  4935   CT   319   LEU    CB 4935    -0.110200     12.01000 ; qtot 0.786
  4936   HC   319   LEU   HB2 4936     0.045700      1.00800 ; qtot 0.832
  4937   HC   319   LEU   HB3 4937     0.045700      1.00800 ; qtot 0.878
  4938   CT   319   LEU    CG 4938     0.353100     12.01000 ; qtot 1.231
  4939   HC   319   LEU    HG 4939    -0.036100      1.00800 ; qtot 1.195
  4940   CT   319   LEU   CD1 4940    -0.412100     12.01000 ; qtot 0.783
  4941   HC   319   LEU  HD11 4941     0.100000      1.00800 ; qtot 0.883
  4942   HC   319   LEU  HD12 4942     0.100000      1.00800 ; qtot 0.983
  4943   HC   319   LEU  HD13 4943     0.100000      1.00800 ; qtot 1.083
  4944   CT   319   LEU   CD2 4944    -0.412100     12.01000 ; qtot 0.671
  4945   HC   319   LEU  HD21 4945     0.100000      1.00800 ; qtot 0.771
  4946   HC   319   LEU  HD22 4946     0.100000      1.00800 ; qtot 0.871
  4947   HC   319   LEU  HD23 4947     0.100000      1.00800 ; qtot 0.971
  4948    C   319   LEU     C 4948     0.597300     12.01000 ; qtot 1.568
  4949    O   319   LEU     O 4949    -0.567900     16.00000 ; qtot 1.000
  4950    N   320   TYR     N 4950    -0.415700     14.01000 ; qtot 0.584
  4951    H   320   TYR     H 4951     0.271900      1.00800 ; qtot 0.856
  4952   CT   320   TYR    CA 4952    -0.001400     12.01000 ; qtot 0.855
  4953   H1   320   TYR    HA 4953     0.087600      1.00800 ; qtot 0.942
  4954   CT   320   TYR    CB 4954    -0.015200     12.01000 ; qtot 0.927
  4955   HC   320   TYR   HB2 4955     0.029500      1.00800 ; qtot 0.957
  4956   HC   320   TYR   HB3 4956     0.029500      1.00800 ; qtot 0.986
  4957   CA   320   TYR    CG 4957    -0.001100     12.01000 ; qtot 0.985
  4958   CA   320   TYR   CD1 4958    -0.190600     12.01000 ; qtot 0.794
  4959   HA   320   TYR   HD1 4959     0.169900      1.00800 ; qtot 0.964
  4960   CA   320   TYR   CE1 4960    -0.234100     12.01000 ; qtot 0.730
  4961   HA   320   TYR   HE1 4961     0.165600      1.00800 ; qtot 0.896
  4962    C   320   TYR    CZ 4962     0.322600     12.01000 ; qtot 1.218
  4963   OH   320   TYR    OH 4963    -0.557900     16.00000 ; qtot 0.661
  4964   HO   320   TYR    HH 4964     0.399200      1.00800 ; qtot 1.060
  4965   CA   320   TYR   CE2 4965    -0.234100     12.01000 ; qtot 0.826
  4966   HA   320   TYR   HE2 4966     0.165600      1.00800 ; qtot 0.991
  4967   CA   320   TYR   CD2 4967    -0.190600     12.01000 ; qtot 0.801
  4968   HA   320   TYR   HD2 4968     0.169900      1.00800 ; qtot 0.971
  4969    C   320   TYR     C 4969     0.597300     12.01000 ; qtot 1.568
  4970    O   320   TYR     O 4970    -0.567900     16.00000 ; qtot 1.000
  4971    N   321   LYS     N 4971    -0.347900     14.01000 ; qtot 0.652
  4972    H   321   LYS     H 4972     0.274700      1.00800 ; qtot 0.927
  4973   CT   321   LYS    CA 4973    -0.240000     12.01000 ; qtot 0.687
  4974   H1   321   LYS    HA 4974     0.142600      1.00800 ; qtot 0.829
  4975   CT   321   LYS    CB 4975    -0.009400     12.01000 ; qtot 0.820
  4976   HC   321   LYS   HB2 4976     0.036200      1.00800 ; qtot 0.856
  4977   HC   321   LYS   HB3 4977     0.036200      1.00800 ; qtot 0.892
  4978   CT   321   LYS    CG 4978     0.018700     12.01000 ; qtot 0.911
  4979   HC   321   LYS   HG2 4979     0.010300      1.00800 ; qtot 0.921
  4980   HC   321   LYS   HG3 4980     0.010300      1.00800 ; qtot 0.932
  4981   CT   321   LYS    CD 4981    -0.047900     12.01000 ; qtot 0.884
  4982   HC   321   LYS   HD2 4982     0.062100      1.00800 ; qtot 0.946
  4983   HC   321   LYS   HD3 4983     0.062100      1.00800 ; qtot 1.008
  4984   CT   321   LYS    CE 4984    -0.014300     12.01000 ; qtot 0.994
  4985   HP   321   LYS   HE2 4985     0.113500      1.00800 ; qtot 1.107
  4986   HP   321   LYS   HE3 4986     0.113500      1.00800 ; qtot 1.221
  4987   N3   321   LYS    NZ 4987    -0.385400     14.01000 ; qtot 0.835
  4988    H   321   LYS   HZ1 4988     0.340000      1.00800 ; qtot 1.175
  4989    H   321   LYS   HZ2 4989     0.340000      1.00800 ; qtot 1.515
  4990    H   321   LYS   HZ3 4990     0.340000      1.00800 ; qtot 1.855
  4991    C   321   LYS     C 4991     0.734100     12.01000 ; qtot 2.589
  4992    O   321   LYS     O 4992    -0.589400     16.00000 ; qtot 2.000
  4993    N   322   MET     N 4993    -0.415700     14.01000 ; qtot 1.584
  4994    H   322   MET     H 4994     0.271900      1.00800 ; qtot 1.856
  4995   CT   322   MET    CA 4995    -0.023700     12.01000 ; qtot 1.832
  4996   H1   322   MET    HA 4996     0.088000      1.00800 ; qtot 1.920
  4997   CT   322   MET    CB 4997     0.034200     12.01000 ; qtot 1.955
  4998   HC   322   MET   HB2 4998     0.024100      1.00800 ; qtot 1.979
  4999   HC   322   MET   HB3 4999     0.024100      1.00800 ; qtot 2.003
  5000   CT   322   MET    CG 5000     0.001800     12.01000 ; qtot 2.005
  5001   H1   322   MET   HG2 5001     0.044000      1.00800 ; qtot 2.049
  5002   H1   322   MET   HG3 5002     0.044000      1.00800 ; qtot 2.093
  5003    S   322   MET    SD 5003    -0.273700     32.06000 ; qtot 1.819
  5004   CT   322   MET    CE 5004    -0.053600     12.01000 ; qtot 1.765
  5005   H1   322   MET   HE1 5005     0.068400      1.00800 ; qtot 1.834
  5006   H1   322   MET   HE2 5006     0.068400      1.00800 ; qtot 1.902
  5007   H1   322   MET   HE3 5007     0.068400      1.00800 ; qtot 1.971
  5008    C   322   MET     C 5008     0.597300     12.01000 ; qtot 2.568
  5009    O   322   MET     O 5009    -0.567900     16.00000 ; qtot 2.000
  5010    N   323   ALA     N 5010    -0.415700     14.01000 ; qtot 1.584
  5011    H   323   ALA     H 5011     0.271900      1.00800 ; qtot 1.856
  5012   CT   323   ALA    CA 5012     0.033700     12.01000 ; qtot 1.890
  5013   H1   323   ALA    HA 5013     0.082300      1.00800 ; qtot 1.972
  5014   CT   323   ALA    CB 5014    -0.182500     12.01000 ; qtot 1.790
  5015   HC   323   ALA   HB1 5015     0.060300      1.00800 ; qtot 1.850
  5016   HC   323   ALA   HB2 5016     0.060300      1.00800 ; qtot 1.910
  5017   HC   323   ALA   HB3 5017     0.060300      1.00800 ; qtot 1.971
  5018    C   323   ALA     C 5018     0.597300     12.01000 ; qtot 2.568
  5019    O   323   ALA     O 5019    -0.567900     16.00000 ; qtot 2.000
  5020    N   324   VAL     N 5020    -0.415700     14.01000 ; qtot 1.584
  5021    H   324   VAL     H 5021     0.271900      1.00800 ; qtot 1.856
  5022   CT   324   VAL    CA 5022    -0.087500     12.01000 ; qtot 1.769
  5023   H1   324   VAL    HA 5023     0.096900      1.00800 ; qtot 1.866
  5024   CT   324   VAL    CB 5024     0.298500     12.01000 ; qtot 2.164
  5025   HC   324   VAL    HB 5025    -0.029700      1.00800 ; qtot 2.134
  5026   CT   324   VAL   CG1 5026    -0.319200     12.01000 ; qtot 1.815
  5027   HC   324   VAL  HG11 5027     0.079100      1.00800 ; qtot 1.894
  5028   HC   324   VAL  HG12 5028     0.079100      1.00800 ; qtot 1.973
  5029   HC   324   VAL  HG13 5029     0.079100      1.00800 ; qtot 2.052
  5030   CT   324   VAL   CG2 5030    -0.319200     12.01000 ; qtot 1.733
  5031   HC   324   VAL  HG21 5031     0.079100      1.00800 ; qtot 1.812
  5032   HC   324   VAL  HG22 5032     0.079100      1.00800 ; qtot 1.891
  5033   HC   324   VAL  HG23 5033     0.079100      1.00800 ; qtot 1.971
  5034    C   324   VAL     C 5034     0.597300     12.01000 ; qtot 2.568
  5035    O   324   VAL     O 5035    -0.567900     16.00000 ; qtot 2.000
  5036    N   325   GLY     N 5036    -0.415700     14.01000 ; qtot 1.584
  5037    H   325   GLY     H 5037     0.271900      1.00800 ; qtot 1.856
  5038   CT   325   GLY    CA 5038    -0.025200     12.01000 ; qtot 1.831
  5039   H1   325   GLY   HA2 5039     0.069800      1.00800 ; qtot 1.901
  5040   H1   325   GLY   HA3 5040     0.069800      1.00800 ; qtot 1.971
  5041    C   325   GLY     C 5041     0.597300     12.01000 ; qtot 2.568
  5042    O   325   GLY     O 5042    -0.567900     16.00000 ; qtot 2.000
  5043    N   326   PHE     N 5043    -0.415700     14.01000 ; qtot 1.584
  5044    H   326   PHE     H 5044     0.271900      1.00800 ; qtot 1.856
  5045   CT   326   PHE    CA 5045    -0.002400     12.01000 ; qtot 1.854
  5046   H1   326   PHE    HA 5046     0.097800      1.00800 ; qtot 1.952
  5047   CT   326   PHE    CB 5047    -0.034300     12.01000 ; qtot 1.917
  5048   HC   326   PHE   HB2 5048     0.029500      1.00800 ; qtot 1.947
  5049   HC   326   PHE   HB3 5049     0.029500      1.00800 ; qtot 1.976
  5050   CA   326   PHE    CG 5050     0.011800     12.01000 ; qtot 1.988
  5051   CA   326   PHE   CD1 5051    -0.125600     12.01000 ; qtot 1.862
  5052   HA   326   PHE   HD1 5052     0.133000      1.00800 ; qtot 1.995
  5053   CA   326   PHE   CE1 5053    -0.170400     12.01000 ; qtot 1.825
  5054   HA   326   PHE   HE1 5054     0.143000      1.00800 ; qtot 1.968
  5055   CA   326   PHE    CZ 5055    -0.107200     12.01000 ; qtot 1.861
  5056   HA   326   PHE    HZ 5056     0.129700      1.00800 ; qtot 1.991
  5057   CA   326   PHE   CE2 5057    -0.170400     12.01000 ; qtot 1.820
  5058   HA   326   PHE   HE2 5058     0.143000      1.00800 ; qtot 1.963
  5059   CA   326   PHE   CD2 5059    -0.125600     12.01000 ; qtot 1.838
  5060   HA   326   PHE   HD2 5060     0.133000      1.00800 ; qtot 1.971
  5061    C   326   PHE     C 5061     0.597300     12.01000 ; qtot 2.568
  5062    O   326   PHE     O 5062    -0.567900     16.00000 ; qtot 2.000
  5063    N   327   MET     N 5063    -0.415700     14.01000 ; qtot 1.584
  5064    H   327   MET     H 5064     0.271900      1.00800 ; qtot 1.856
  5065   CT   327   MET    CA 5065    -0.023700     12.01000 ; qtot 1.832
  5066   H1   327   MET    HA 5066     0.088000      1.00800 ; qtot 1.920
  5067   CT   327   MET    CB 5067     0.034200     12.01000 ; qtot 1.955
  5068   HC   327   MET   HB2 5068     0.024100      1.00800 ; qtot 1.979
  5069   HC   327   MET   HB3 5069     0.024100      1.00800 ; qtot 2.003
  5070   CT   327   MET    CG 5070     0.001800     12.01000 ; qtot 2.005
  5071   H1   327   MET   HG2 5071     0.044000      1.00800 ; qtot 2.049
  5072   H1   327   MET   HG3 5072     0.044000      1.00800 ; qtot 2.093
  5073    S   327   MET    SD 5073    -0.273700     32.06000 ; qtot 1.819
  5074   CT   327   MET    CE 5074    -0.053600     12.01000 ; qtot 1.765
  5075   H1   327   MET   HE1 5075     0.068400      1.00800 ; qtot 1.834
  5076   H1   327   MET   HE2 5076     0.068400      1.00800 ; qtot 1.902
  5077   H1   327   MET   HE3 5077     0.068400      1.00800 ; qtot 1.971
  5078    C   327   MET     C 5078     0.597300     12.01000 ; qtot 2.568
  5079    O   327   MET     O 5079    -0.567900     16.00000 ; qtot 2.000
  5080    N   328   LEU     N 5080    -0.415700     14.01000 ; qtot 1.584
  5081    H   328   LEU     H 5081     0.271900      1.00800 ; qtot 1.856
  5082   CT   328   LEU    CA 5082    -0.051800     12.01000 ; qtot 1.804
  5083   H1   328   LEU    HA 5083     0.092200      1.00800 ; qtot 1.897
  5084   CT   328   LEU    CB 5084    -0.110200     12.01000 ; qtot 1.786
  5085   HC   328   LEU   HB2 5085     0.045700      1.00800 ; qtot 1.832
  5086   HC   328   LEU   HB3 5086     0.045700      1.00800 ; qtot 1.878
  5087   CT   328   LEU    CG 5087     0.353100     12.01000 ; qtot 2.231
  5088   HC   328   LEU    HG 5088    -0.036100      1.00800 ; qtot 2.195
  5089   CT   328   LEU   CD1 5089    -0.412100     12.01000 ; qtot 1.783
  5090   HC   328   LEU  HD11 5090     0.100000      1.00800 ; qtot 1.883
  5091   HC   328   LEU  HD12 5091     0.100000      1.00800 ; qtot 1.983
  5092   HC   328   LEU  HD13 5092     0.100000      1.00800 ; qtot 2.083
  5093   CT   328   LEU   CD2 5093    -0.412100     12.01000 ; qtot 1.671
  5094   HC   328   LEU  HD21 5094     0.100000      1.00800 ; qtot 1.771
  5095   HC   328   LEU  HD22 5095     0.100000      1.00800 ; qtot 1.871
  5096   HC   328   LEU  HD23 5096     0.100000      1.00800 ; qtot 1.971
  5097    C   328   LEU     C 5097     0.597300     12.01000 ; qtot 2.568
  5098    O   328   LEU     O 5098    -0.567900     16.00000 ; qtot 2.000
  5099    N   329   ALA     N 5099    -0.415700     14.01000 ; qtot 1.584
  5100    H   329   ALA     H 5100     0.271900      1.00800 ; qtot 1.856
  5101   CT   329   ALA    CA 5101     0.033700     12.01000 ; qtot 1.890
  5102   H1   329   ALA    HA 5102     0.082300      1.00800 ; qtot 1.972
  5103   CT   329   ALA    CB 5103    -0.182500     12.01000 ; qtot 1.790
  5104   HC   329   ALA   HB1 5104     0.060300      1.00800 ; qtot 1.850
  5105   HC   329   ALA   HB2 5105     0.060300      1.00800 ; qtot 1.910
  5106   HC   329   ALA   HB3 5106     0.060300      1.00800 ; qtot 1.971
  5107    C   329   ALA     C 5107     0.597300     12.01000 ; qtot 2.568
  5108    O   329   ALA     O 5108    -0.567900     16.00000 ; qtot 2.000
  5109    N   330   HIE     N 5109    -0.415700     14.01000 ; qtot 1.584
  5110    H   330   HIE     H 5110     0.271900      1.00800 ; qtot 1.856
  5111   CT   330   HIE    CA 5111    -0.058100     12.01000 ; qtot 1.798
  5112   H1   330   HIE    HA 5112     0.136000      1.00800 ; qtot 1.934
  5113   CT   330   HIE    CB 5113    -0.007400     12.01000 ; qtot 1.927
  5114   HC   330   HIE   HB2 5114     0.036700      1.00800 ; qtot 1.963
  5115   HC   330   HIE   HB3 5115     0.036700      1.00800 ; qtot 2.000
  5116   CC   330   HIE    CG 5116     0.186800     12.01000 ; qtot 2.187
  5117   NB   330   HIE   ND1 5117    -0.543200     14.01000 ; qtot 1.644
  5118   CR   330   HIE   CE1 5118     0.163500     12.01000 ; qtot 1.807
  5119   H5   330   HIE   HE1 5119     0.143500      1.00800 ; qtot 1.951
  5120   NA   330   HIE   NE2 5120    -0.279500     14.01000 ; qtot 1.671
  5121    H   330   HIE   HE2 5121     0.333900      1.00800 ; qtot 2.005
  5122   CW   330   HIE   CD2 5122    -0.220700     12.01000 ; qtot 1.784
  5123   H4   330   HIE   HD2 5123     0.186200      1.00800 ; qtot 1.971
  5124    C   330   HIE     C 5124     0.597300     12.01000 ; qtot 2.568
  5125    O   330   HIE     O 5125    -0.567900     16.00000 ; qtot 2.000
  5126    N   331   PRO     N 5126    -0.254800     14.01000 ; qtot 1.745
  5127   CT   331   PRO    CD 5127     0.019200     12.01000 ; qtot 1.764
  5128   H1   331   PRO   HD2 5128     0.039100      1.00800 ; qtot 1.803
  5129   H1   331   PRO   HD3 5129     0.039100      1.00800 ; qtot 1.843
  5130   CT   331   PRO    CG 5130     0.018900     12.01000 ; qtot 1.861
  5131   HC   331   PRO   HG2 5131     0.021300      1.00800 ; qtot 1.883
  5132   HC   331   PRO   HG3 5132     0.021300      1.00800 ; qtot 1.904
  5133   CT   331   PRO    CB 5133    -0.007000     12.01000 ; qtot 1.897
  5134   HC   331   PRO   HB2 5134     0.025300      1.00800 ; qtot 1.922
  5135   HC   331   PRO   HB3 5135     0.025300      1.00800 ; qtot 1.948
  5136   CT   331   PRO    CA 5136    -0.026600     12.01000 ; qtot 1.921
  5137   H1   331   PRO    HA 5137     0.064100      1.00800 ; qtot 1.985
  5138    C   331   PRO     C 5138     0.589600     12.01000 ; qtot 2.575
  5139    O   331   PRO     O 5139    -0.574800     16.00000 ; qtot 2.000
  5140    N   332   TYR     N 5140    -0.415700     14.01000 ; qtot 1.584
  5141    H   332   TYR     H 5141     0.271900      1.00800 ; qtot 1.856
  5142   CT   332   TYR    CA 5142    -0.001400     12.01000 ; qtot 1.855
  5143   H1   332   TYR    HA 5143     0.087600      1.00800 ; qtot 1.942
  5144   CT   332   TYR    CB 5144    -0.015200     12.01000 ; qtot 1.927
  5145   HC   332   TYR   HB2 5145     0.029500      1.00800 ; qtot 1.957
  5146   HC   332   TYR   HB3 5146     0.029500      1.00800 ; qtot 1.986
  5147   CA   332   TYR    CG 5147    -0.001100     12.01000 ; qtot 1.985
  5148   CA   332   TYR   CD1 5148    -0.190600     12.01000 ; qtot 1.794
  5149   HA   332   TYR   HD1 5149     0.169900      1.00800 ; qtot 1.964
  5150   CA   332   TYR   CE1 5150    -0.234100     12.01000 ; qtot 1.730
  5151   HA   332   TYR   HE1 5151     0.165600      1.00800 ; qtot 1.896
  5152    C   332   TYR    CZ 5152     0.322600     12.01000 ; qtot 2.218
  5153   OH   332   TYR    OH 5153    -0.557900     16.00000 ; qtot 1.661
  5154   HO   332   TYR    HH 5154     0.399200      1.00800 ; qtot 2.060
  5155   CA   332   TYR   CE2 5155    -0.234100     12.01000 ; qtot 1.826
  5156   HA   332   TYR   HE2 5156     0.165600      1.00800 ; qtot 1.991
  5157   CA   332   TYR   CD2 5157    -0.190600     12.01000 ; qtot 1.801
  5158   HA   332   TYR   HD2 5158     0.169900      1.00800 ; qtot 1.971
  5159    C   332   TYR     C 5159     0.597300     12.01000 ; qtot 2.568
  5160    O   332   TYR     O 5160    -0.567900     16.00000 ; qtot 2.000
  5161    N   333   GLY     N 5161    -0.415700     14.01000 ; qtot 1.584
  5162    H   333   GLY     H 5162     0.271900      1.00800 ; qtot 1.856
  5163   CT   333   GLY    CA 5163    -0.025200     12.01000 ; qtot 1.831
  5164   H1   333   GLY   HA2 5164     0.069800      1.00800 ; qtot 1.901
  5165   H1   333   GLY   HA3 5165     0.069800      1.00800 ; qtot 1.971
  5166    C   333   GLY     C 5166     0.597300     12.01000 ; qtot 2.568
  5167    O   333   GLY     O 5167    -0.567900     16.00000 ; qtot 2.000
  5168    N   334   PHE     N 5168    -0.415700     14.01000 ; qtot 1.584
  5169    H   334   PHE     H 5169     0.271900      1.00800 ; qtot 1.856
  5170   CT   334   PHE    CA 5170    -0.002400     12.01000 ; qtot 1.854
  5171   H1   334   PHE    HA 5171     0.097800      1.00800 ; qtot 1.952
  5172   CT   334   PHE    CB 5172    -0.034300     12.01000 ; qtot 1.917
  5173   HC   334   PHE   HB2 5173     0.029500      1.00800 ; qtot 1.947
  5174   HC   334   PHE   HB3 5174     0.029500      1.00800 ; qtot 1.976
  5175   CA   334   PHE    CG 5175     0.011800     12.01000 ; qtot 1.988
  5176   CA   334   PHE   CD1 5176    -0.125600     12.01000 ; qtot 1.862
  5177   HA   334   PHE   HD1 5177     0.133000      1.00800 ; qtot 1.995
  5178   CA   334   PHE   CE1 5178    -0.170400     12.01000 ; qtot 1.825
  5179   HA   334   PHE   HE1 5179     0.143000      1.00800 ; qtot 1.968
  5180   CA   334   PHE    CZ 5180    -0.107200     12.01000 ; qtot 1.861
  5181   HA   334   PHE    HZ 5181     0.129700      1.00800 ; qtot 1.991
  5182   CA   334   PHE   CE2 5182    -0.170400     12.01000 ; qtot 1.820
  5183   HA   334   PHE   HE2 5183     0.143000      1.00800 ; qtot 1.963
  5184   CA   334   PHE   CD2 5184    -0.125600     12.01000 ; qtot 1.838
  5185   HA   334   PHE   HD2 5185     0.133000      1.00800 ; qtot 1.971
  5186    C   334   PHE     C 5186     0.597300     12.01000 ; qtot 2.568
  5187    O   334   PHE     O 5187    -0.567900     16.00000 ; qtot 2.000
  5188    N   335   THR     N 5188    -0.415700     14.01000 ; qtot 1.584
  5189    H   335   THR     H 5189     0.271900      1.00800 ; qtot 1.856
  5190   CT   335   THR    CA 5190    -0.038900     12.01000 ; qtot 1.817
  5191   H1   335   THR    HA 5191     0.100700      1.00800 ; qtot 1.918
  5192   CT   335   THR    CB 5192     0.365400     12.01000 ; qtot 2.283
  5193   H1   335   THR    HB 5193     0.004300      1.00800 ; qtot 2.288
  5194   CT   335   THR   CG2 5194    -0.243800     12.01000 ; qtot 2.044
  5195   HC   335   THR  HG21 5195     0.064200      1.00800 ; qtot 2.108
  5196   HC   335   THR  HG22 5196     0.064200      1.00800 ; qtot 2.172
  5197   HC   335   THR  HG23 5197     0.064200      1.00800 ; qtot 2.236
  5198   OH   335   THR   OG1 5198    -0.676100     16.00000 ; qtot 1.560
  5199   HO   335   THR   HG1 5199     0.410200      1.00800 ; qtot 1.971
  5200    C   335   THR     C 5200     0.597300     12.01000 ; qtot 2.568
  5201    O   335   THR     O 5201    -0.567900     16.00000 ; qtot 2.000
  5202    N   336   ARG     N 5202    -0.347900     14.01000 ; qtot 1.652
  5203    H   336   ARG     H 5203     0.274700      1.00800 ; qtot 1.927
  5204   CT   336   ARG    CA 5204    -0.263700     12.01000 ; qtot 1.663
  5205   H1   336   ARG    HA 5205     0.156000      1.00800 ; qtot 1.819
  5206   CT   336   ARG    CB 5206    -0.000700     12.01000 ; qtot 1.818
  5207   HC   336   ARG   HB2 5207     0.032700      1.00800 ; qtot 1.851
  5208   HC   336   ARG   HB3 5208     0.032700      1.00800 ; qtot 1.884
  5209   CT   336   ARG    CG 5209     0.039000     12.01000 ; qtot 1.923
  5210   HC   336   ARG   HG2 5210     0.028500      1.00800 ; qtot 1.951
  5211   HC   336   ARG   HG3 5211     0.028500      1.00800 ; qtot 1.980
  5212   CT   336   ARG    CD 5212     0.048600     12.01000 ; qtot 2.028
  5213   H1   336   ARG   HD2 5213     0.068700      1.00800 ; qtot 2.097
  5214   H1   336   ARG   HD3 5214     0.068700      1.00800 ; qtot 2.166
  5215   N2   336   ARG    NE 5215    -0.529500     14.01000 ; qtot 1.636
  5216    H   336   ARG    HE 5216     0.345600      1.00800 ; qtot 1.982
  5217   CA   336   ARG    CZ 5217     0.807600     12.01000 ; qtot 2.789
  5218   N2   336   ARG   NH1 5218    -0.862700     14.01000 ; qtot 1.927
  5219    H   336   ARG  HH11 5219     0.447800      1.00800 ; qtot 2.375
  5220    H   336   ARG  HH12 5220     0.447800      1.00800 ; qtot 2.822
  5221   N2   336   ARG   NH2 5221    -0.862700     14.01000 ; qtot 1.960
  5222    H   336   ARG  HH21 5222     0.447800      1.00800 ; qtot 2.407
  5223    H   336   ARG  HH22 5223     0.447800      1.00800 ; qtot 2.855
  5224    C   336   ARG     C 5224     0.734100     12.01000 ; qtot 3.589
  5225    O   336   ARG     O 5225    -0.589400     16.00000 ; qtot 3.000
  5226    N   337   VAL     N 5226    -0.415700     14.01000 ; qtot 2.584
  5227    H   337   VAL     H 5227     0.271900      1.00800 ; qtot 2.856
  5228   CT   337   VAL    CA 5228    -0.087500     12.01000 ; qtot 2.769
  5229   H1   337   VAL    HA 5229     0.096900      1.00800 ; qtot 2.866
  5230   CT   337   VAL    CB 5230     0.298500     12.01000 ; qtot 3.164
  5231   HC   337   VAL    HB 5231    -0.029700      1.00800 ; qtot 3.134
  5232   CT   337   VAL   CG1 5232    -0.319200     12.01000 ; qtot 2.815
  5233   HC   337   VAL  HG11 5233     0.079100      1.00800 ; qtot 2.894
  5234   HC   337   VAL  HG12 5234     0.079100      1.00800 ; qtot 2.973
  5235   HC   337   VAL  HG13 5235     0.079100      1.00800 ; qtot 3.052
  5236   CT   337   VAL   CG2 5236    -0.319200     12.01000 ; qtot 2.733
  5237   HC   337   VAL  HG21 5237     0.079100      1.00800 ; qtot 2.812
  5238   HC   337   VAL  HG22 5238     0.079100      1.00800 ; qtot 2.891
  5239   HC   337   VAL  HG23 5239     0.079100      1.00800 ; qtot 2.971
  5240    C   337   VAL     C 5240     0.597300     12.01000 ; qtot 3.568
  5241    O   337   VAL     O 5241    -0.567900     16.00000 ; qtot 3.000
  5242    N   338   MET     N 5242    -0.415700     14.01000 ; qtot 2.584
  5243    H   338   MET     H 5243     0.271900      1.00800 ; qtot 2.856
  5244   CT   338   MET    CA 5244    -0.023700     12.01000 ; qtot 2.832
  5245   H1   338   MET    HA 5245     0.088000      1.00800 ; qtot 2.920
  5246   CT   338   MET    CB 5246     0.034200     12.01000 ; qtot 2.955
  5247   HC   338   MET   HB2 5247     0.024100      1.00800 ; qtot 2.979
  5248   HC   338   MET   HB3 5248     0.024100      1.00800 ; qtot 3.003
  5249   CT   338   MET    CG 5249     0.001800     12.01000 ; qtot 3.005
  5250   H1   338   MET   HG2 5250     0.044000      1.00800 ; qtot 3.049
  5251   H1   338   MET   HG3 5251     0.044000      1.00800 ; qtot 3.093
  5252    S   338   MET    SD 5252    -0.273700     32.06000 ; qtot 2.819
  5253   CT   338   MET    CE 5253    -0.053600     12.01000 ; qtot 2.765
  5254   H1   338   MET   HE1 5254     0.068400      1.00800 ; qtot 2.834
  5255   H1   338   MET   HE2 5255     0.068400      1.00800 ; qtot 2.902
  5256   H1   338   MET   HE3 5256     0.068400      1.00800 ; qtot 2.971
  5257    C   338   MET     C 5257     0.597300     12.01000 ; qtot 3.568
  5258    O   338   MET     O 5258    -0.567900     16.00000 ; qtot 3.000
  5259    N   339   SER     N 5259    -0.415700     14.01000 ; qtot 2.584
  5260    H   339   SER     H 5260     0.271900      1.00800 ; qtot 2.856
  5261   CT   339   SER    CA 5261    -0.024900     12.01000 ; qtot 2.831
  5262   H1   339   SER    HA 5262     0.084300      1.00800 ; qtot 2.916
  5263   CT   339   SER    CB 5263     0.211700     12.01000 ; qtot 3.127
  5264   H1   339   SER   HB2 5264     0.035200      1.00800 ; qtot 3.162
  5265   H1   339   SER   HB3 5265     0.035200      1.00800 ; qtot 3.198
  5266   OH   339   SER    OG 5266    -0.654600     16.00000 ; qtot 2.543
  5267   HO   339   SER    HG 5267     0.427500      1.00800 ; qtot 2.971
  5268    C   339   SER     C 5268     0.597300     12.01000 ; qtot 3.568
  5269    O   339   SER     O 5269    -0.567900     16.00000 ; qtot 3.000
  5270    N   340   SER     N 5270    -0.415700     14.01000 ; qtot 2.584
  5271    H   340   SER     H 5271     0.271900      1.00800 ; qtot 2.856
  5272   CT   340   SER    CA 5272    -0.024900     12.01000 ; qtot 2.831
  5273   H1   340   SER    HA 5273     0.084300      1.00800 ; qtot 2.916
  5274   CT   340   SER    CB 5274     0.211700     12.01000 ; qtot 3.127
  5275   H1   340   SER   HB2 5275     0.035200      1.00800 ; qtot 3.162
  5276   H1   340   SER   HB3 5276     0.035200      1.00800 ; qtot 3.198
  5277   OH   340   SER    OG 5277    -0.654600     16.00000 ; qtot 2.543
  5278   HO   340   SER    HG 5278     0.427500      1.00800 ; qtot 2.971
  5279    C   340   SER     C 5279     0.597300     12.01000 ; qtot 3.568
  5280    O   340   SER     O 5280    -0.567900     16.00000 ; qtot 3.000
  5281    N   341   TYR     N 5281    -0.415700     14.01000 ; qtot 2.584
  5282    H   341   TYR     H 5282     0.271900      1.00800 ; qtot 2.856
  5283   CT   341   TYR    CA 5283    -0.001400     12.01000 ; qtot 2.855
  5284   H1   341   TYR    HA 5284     0.087600      1.00800 ; qtot 2.942
  5285   CT   341   TYR    CB 5285    -0.015200     12.01000 ; qtot 2.927
  5286   HC   341   TYR   HB2 5286     0.029500      1.00800 ; qtot 2.957
  5287   HC   341   TYR   HB3 5287     0.029500      1.00800 ; qtot 2.986
  5288   CA   341   TYR    CG 5288    -0.001100     12.01000 ; qtot 2.985
  5289   CA   341   TYR   CD1 5289    -0.190600     12.01000 ; qtot 2.794
  5290   HA   341   TYR   HD1 5290     0.169900      1.00800 ; qtot 2.964
  5291   CA   341   TYR   CE1 5291    -0.234100     12.01000 ; qtot 2.730
  5292   HA   341   TYR   HE1 5292     0.165600      1.00800 ; qtot 2.896
  5293    C   341   TYR    CZ 5293     0.322600     12.01000 ; qtot 3.218
  5294   OH   341   TYR    OH 5294    -0.557900     16.00000 ; qtot 2.661
  5295   HO   341   TYR    HH 5295     0.399200      1.00800 ; qtot 3.060
  5296   CA   341   TYR   CE2 5296    -0.234100     12.01000 ; qtot 2.826
  5297   HA   341   TYR   HE2 5297     0.165600      1.00800 ; qtot 2.991
  5298   CA   341   TYR   CD2 5298    -0.190600     12.01000 ; qtot 2.801
  5299   HA   341   TYR   HD2 5299     0.169900      1.00800 ; qtot 2.971
  5300    C   341   TYR     C 5300     0.597300     12.01000 ; qtot 3.568
  5301    O   341   TYR     O 5301    -0.567900     16.00000 ; qtot 3.000
  5302    N   342   ARG     N 5302    -0.347900     14.01000 ; qtot 2.652
  5303    H   342   ARG     H 5303     0.274700      1.00800 ; qtot 2.927
  5304   CT   342   ARG    CA 5304    -0.263700     12.01000 ; qtot 2.663
  5305   H1   342   ARG    HA 5305     0.156000      1.00800 ; qtot 2.819
  5306   CT   342   ARG    CB 5306    -0.000700     12.01000 ; qtot 2.818
  5307   HC   342   ARG   HB2 5307     0.032700      1.00800 ; qtot 2.851
  5308   HC   342   ARG   HB3 5308     0.032700      1.00800 ; qtot 2.884
  5309   CT   342   ARG    CG 5309     0.039000     12.01000 ; qtot 2.923
  5310   HC   342   ARG   HG2 5310     0.028500      1.00800 ; qtot 2.951
  5311   HC   342   ARG   HG3 5311     0.028500      1.00800 ; qtot 2.980
  5312   CT   342   ARG    CD 5312     0.048600     12.01000 ; qtot 3.028
  5313   H1   342   ARG   HD2 5313     0.068700      1.00800 ; qtot 3.097
  5314   H1   342   ARG   HD3 5314     0.068700      1.00800 ; qtot 3.166
  5315   N2   342   ARG    NE 5315    -0.529500     14.01000 ; qtot 2.636
  5316    H   342   ARG    HE 5316     0.345600      1.00800 ; qtot 2.982
  5317   CA   342   ARG    CZ 5317     0.807600     12.01000 ; qtot 3.789
  5318   N2   342   ARG   NH1 5318    -0.862700     14.01000 ; qtot 2.927
  5319    H   342   ARG  HH11 5319     0.447800      1.00800 ; qtot 3.375
  5320    H   342   ARG  HH12 5320     0.447800      1.00800 ; qtot 3.822
  5321   N2   342   ARG   NH2 5321    -0.862700     14.01000 ; qtot 2.960
  5322    H   342   ARG  HH21 5322     0.447800      1.00800 ; qtot 3.407
  5323    H   342   ARG  HH22 5323     0.447800      1.00800 ; qtot 3.855
  5324    C   342   ARG     C 5324     0.734100     12.01000 ; qtot 4.589
  5325    O   342   ARG     O 5325    -0.589400     16.00000 ; qtot 4.000
[truncated: 6,276,087 more chars]
