# Supplementary material for: Role of Enzyme and Active Site Conformational Dynamics in the Catalysis by α-Amylase Explored with QM/MM Molecular Dynamics
Source: J Chem Inf Model. 2022 Jul 26;62(15):3638–50. doi: 10.1021/acs.jcim.2c00691 (PMC9778734; doi:10.1021/acs.jcim.2c00691)
Supplement: Supplementary file 5 — ci2c00691_si_005.zip [file ci2c00691_si_005.zip › SI_gmx-md_inputs/frame_516/amyl_GMX.gro]

amyl_GMX.gro created by acpype (v: 2020-09-02T11:49:19CEST) on Tue Oct 20 17:20:48 2020
 67992
    1  TYR    N    1   4.645   2.473   4.882
    1  TYR   H1    2   4.680   2.386   4.845
    1  TYR   H2    3   4.573   2.491   4.813
    1  TYR   H3    4   4.611   2.455   4.975
    1  TYR   CA    5   4.738   2.582   4.884
    1  TYR   HA    6   4.826   2.541   4.933
    1  TYR   CB    7   4.780   2.625   4.743
    1  TYR  HB2    8   4.683   2.660   4.707
    1  TYR  HB3    9   4.847   2.707   4.766
    1  TYR   CG   10   4.841   2.523   4.650
    1  TYR  CD1   11   4.771   2.486   4.531
    1  TYR  HD1   12   4.673   2.526   4.512
    1  TYR  CE1   13   4.822   2.381   4.448
    1  TYR  HE1   14   4.761   2.344   4.367
    1  TYR   CZ   15   4.935   2.309   4.486
    1  TYR   OH   16   4.983   2.211   4.404
    1  TYR   HH   17   4.939   2.216   4.319
    1  TYR  CE2   18   5.012   2.360   4.594
    1  TYR  HE2   19   5.110   2.324   4.621
    1  TYR  CD2   20   4.967   2.461   4.673
    1  TYR  HD2   21   5.025   2.493   4.759
    1  TYR    C   22   4.685   2.697   4.972
    1  TYR    O   23   4.619   2.785   4.923
    2  SER    N   24   4.723   2.698   5.106
    2  SER    H   25   4.771   2.616   5.139
    2  SER   CA   26   4.672   2.798   5.204
    2  SER   HA   27   4.565   2.808   5.190
    2  SER   CB   28   4.700   2.755   5.345
    2  SER  HB2   29   4.806   2.732   5.354
    2  SER  HB3   30   4.670   2.838   5.409
    2  SER   OG   31   4.637   2.640   5.378
    2  SER   HG   32   4.673   2.618   5.465
    2  SER    C   33   4.746   2.930   5.177
    2  SER    O   34   4.871   2.927   5.189
    3  PRO    N   35   4.681   3.048   5.161
    3  PRO   CD   36   4.538   3.059   5.144
    3  PRO  HD2   37   4.497   3.065   5.245
    3  PRO  HD3   38   4.497   2.972   5.093
    3  PRO   CG   39   4.514   3.191   5.077
    3  PRO  HG2   40   4.422   3.237   5.113
    3  PRO  HG3   41   4.522   3.189   4.968
    3  PRO   CB   42   4.626   3.270   5.124
    3  PRO  HB2   43   4.603   3.322   5.217
    3  PRO  HB3   44   4.645   3.354   5.058
    3  PRO   CA   45   4.747   3.185   5.138
    3  PRO   HA   46   4.811   3.195   5.051
    3  PRO    C   47   4.835   3.237   5.249
    3  PRO    O   48   4.902   3.341   5.225
    4  ASN    N   49   4.852   3.177   5.362
    4  ASN    H   50   4.787   3.101   5.379
    4  ASN   CA   51   4.934   3.223   5.473
    4  ASN   HA   52   4.918   3.150   5.552
    4  ASN   CB   53   5.081   3.207   5.436
    4  ASN  HB2   54   5.099   3.108   5.393
    4  ASN  HB3   55   5.113   3.285   5.367
    4  ASN   CG   56   5.176   3.216   5.557
    4  ASN  OD1   57   5.158   3.160   5.661
    4  ASN  ND2   58   5.294   3.274   5.537
    4  ASN HD21   59   5.349   3.266   5.621
    4  ASN HD22   60   5.318   3.314   5.447
    4  ASN    C   61   4.885   3.367   5.527
    4  ASN    O   62   4.965   3.434   5.596
    5  THR    N   63   4.772   3.428   5.492
    5  THR    H   64   4.718   3.375   5.425
    5  THR   CA   65   4.722   3.556   5.553
    5  THR   HA   66   4.800   3.631   5.539
    5  THR   CB   67   4.589   3.603   5.487
    5  THR   HB   68   4.551   3.688   5.544
    5  THR  CG2   69   4.618   3.649   5.343
    5  THR HG21   70   4.647   3.561   5.286
    5  THR HG22   71   4.527   3.694   5.303
    5  THR HG23   72   4.698   3.724   5.336
    5  THR  OG1   73   4.489   3.507   5.499
    5  THR  HG1   74   4.404   3.547   5.476
    5  THR    C   75   4.712   3.548   5.701
    5  THR    O   76   4.682   3.437   5.758
    6  GLN    N   77   4.716   3.660   5.770
    6  GLN    H   78   4.709   3.750   5.724
    6  GLN   CA   79   4.704   3.668   5.922
    6  GLN   HA   80   4.785   3.605   5.959
    6  GLN   CB   81   4.721   3.819   5.966
    6  GLN  HB2   82   4.811   3.855   5.917
    6  GLN  HB3   83   4.636   3.875   5.926
    6  GLN   CG   84   4.717   3.849   6.112
    6  GLN  HG2   85   4.720   3.956   6.128
    6  GLN  HG3   86   4.618   3.825   6.148
    6  GLN   CD   87   4.817   3.771   6.204
    6  GLN  OE1   88   4.889   3.682   6.163
    6  GLN  NE2   89   4.812   3.793   6.333
    6  GLN HE21   90   4.864   3.742   6.402
    6  GLN HE22   91   4.746   3.858   6.373
    6  GLN    C   92   4.569   3.612   5.975
    6  GLN    O   93   4.465   3.668   5.940
    7  GLN    N   94   4.572   3.522   6.072
    7  GLN    H   95   4.661   3.477   6.091
    7  GLN   CA   96   4.452   3.457   6.123
    7  GLN   HA   97   4.499   3.373   6.176
    7  GLN   CB   98   4.380   3.532   6.234
    7  GLN  HB2   99   4.336   3.620   6.188
    7  GLN  HB3  100   4.297   3.468   6.264
    7  GLN   CG  101   4.473   3.575   6.351
    7  GLN  HG2  102   4.538   3.496   6.387
    7  GLN  HG3  103   4.527   3.663   6.317
    7  GLN   CD  104   4.379   3.622   6.469
    7  GLN  OE1  105   4.360   3.734   6.508
    7  GLN  NE2  106   4.334   3.527   6.553
    7  GLN HE21  107   4.300   3.555   6.644
    7  GLN HE22  108   4.356   3.429   6.544
    7  GLN    C  109   4.358   3.404   6.011
    7  GLN    O  110   4.234   3.389   6.033
    8  GLY    N  111   4.411   3.378   5.890
    8  GLY    H  112   4.510   3.380   5.873
    8  GLY   CA  113   4.325   3.330   5.774
    8  GLY  HA2  114   4.386   3.282   5.697
    8  GLY  HA3  115   4.254   3.256   5.811
    8  GLY    C  116   4.247   3.443   5.699
    8  GLY    O  117   4.166   3.409   5.608
    9  ARG    N  118   4.270   3.570   5.729
    9  ARG    H  119   4.327   3.594   5.808
    9  ARG   CA  120   4.181   3.677   5.679
    9  ARG   HA  121   4.080   3.638   5.695
    9  ARG   CB  122   4.196   3.807   5.757
    9  ARG  HB2  123   4.302   3.829   5.746
    9  ARG  HB3  124   4.125   3.876   5.711
    9  ARG   CG  125   4.161   3.796   5.906
    9  ARG  HG2  126   4.054   3.816   5.912
    9  ARG  HG3  127   4.198   3.701   5.945
    9  ARG   CD  128   4.241   3.901   5.987
    9  ARG  HD2  129   4.348   3.899   5.966
    9  ARG  HD3  130   4.199   3.993   5.945
    9  ARG   NE  131   4.229   3.896   6.134
    9  ARG   HE  132   4.158   3.832   6.166
    9  ARG   CZ  133   4.256   3.983   6.227
    9  ARG  NH1  134   4.329   4.091   6.215
    9  ARG HH11  135   4.378   4.103   6.128
    9  ARG HH12  136   4.347   4.154   6.292
    9  ARG  NH2  137   4.214   3.955   6.348
    9  ARG HH21  138   4.187   3.860   6.365
    9  ARG HH22  139   4.227   4.018   6.426
    9  ARG    C  140   4.189   3.693   5.534
    9  ARG    O  141   4.287   3.660   5.478
   10  THR    N  142   4.077   3.723   5.470
   10  THR    H  143   4.001   3.746   5.533
   10  THR   CA  144   4.036   3.656   5.345
   10  THR   HA  145   4.098   3.571   5.317
   10  THR   CB  146   3.884   3.621   5.352
   10  THR   HB  147   3.853   3.572   5.260
   10  THR  CG2  148   3.867   3.519   5.470
   10  THR HG21  149   3.898   3.564   5.564
   10  THR HG22  150   3.763   3.491   5.484
   10  THR HG23  151   3.941   3.439   5.459
   10  THR  OG1  152   3.807   3.738   5.383
   10  THR  HG1  153   3.813   3.770   5.473
   10  THR    C  154   4.060   3.751   5.220
   10  THR    O  155   4.024   3.704   5.109
   11  SER    N  156   4.132   3.864   5.230
   11  SER    H  157   4.166   3.902   5.316
   11  SER   CA  158   4.188   3.925   5.107
   11  SER   HA  159   4.215   3.844   5.039
   11  SER   CB  160   4.079   4.008   5.036
   11  SER  HB2  161   4.114   4.054   4.944
   11  SER  HB3  162   3.994   3.947   5.004
   11  SER   OG  163   4.036   4.111   5.119
   11  SER   HG  164   3.971   4.071   5.177
   11  SER    C  165   4.320   4.002   5.133
   11  SER    O  166   4.366   4.026   5.247
   12  ILE    N  167   4.393   4.027   5.024
   12  ILE    H  168   4.347   3.999   4.938
   12  ILE   CA  169   4.520   4.102   5.010
   12  ILE   HA  170   4.550   4.136   5.109
   12  ILE   CB  171   4.624   4.010   4.944
   12  ILE   HB  172   4.578   3.982   4.849
   12  ILE  CG2  173   4.759   4.081   4.910
   12  ILE HG21  174   4.817   4.005   4.857
   12  ILE HG22  175   4.742   4.161   4.838
   12  ILE HG23  176   4.805   4.118   5.001
   12  ILE  CG1  177   4.643   3.886   5.031
   12  ILE HG12  178   4.712   3.914   5.110
   12  ILE HG13  179   4.561   3.852   5.094
   12  ILE  CD1  180   4.682   3.762   4.951
   12  ILE HD11  181   4.679   3.672   5.013
   12  ILE HD12  182   4.621   3.744   4.863
   12  ILE HD13  183   4.788   3.777   4.929
   12  ILE    C  184   4.494   4.235   4.930
   12  ILE    O  185   4.421   4.228   4.829
   13  VAL    N  186   4.562   4.345   4.963
   13  VAL    H  187   4.616   4.345   5.049
   13  VAL   CA  188   4.559   4.464   4.881
   13  VAL   HA  189   4.478   4.471   4.807
   13  VAL   CB  190   4.535   4.588   4.970
   13  VAL   HB  191   4.433   4.574   5.006
   13  VAL  CG1  192   4.630   4.600   5.093
   13  VAL HG11  193   4.596   4.687   5.150
   13  VAL HG12  194   4.648   4.507   5.148
   13  VAL HG13  195   4.729   4.636   5.066
   13  VAL  CG2  196   4.542   4.713   4.887
   13  VAL HG21  197   4.507   4.800   4.942
   13  VAL HG22  198   4.645   4.730   4.856
   13  VAL HG23  199   4.477   4.706   4.800
   13  VAL    C  200   4.693   4.468   4.801
   13  VAL    O  201   4.798   4.442   4.864
   14  HIE    N  202   4.699   4.507   4.677
   14  HIE    H  203   4.616   4.532   4.625
   14  HIE   CA  204   4.815   4.551   4.606
   14  HIE   HA  205   4.899   4.495   4.646
   14  HIE   CB  206   4.806   4.525   4.460
   14  HIE  HB2  207   4.782   4.420   4.445
   14  HIE  HB3  208   4.724   4.586   4.423
   14  HIE   CG  209   4.930   4.566   4.386
   14  HIE  ND1  210   5.054   4.558   4.440
   14  HIE  CE1  211   5.140   4.573   4.338
   14  HIE  HE1  212   5.247   4.568   4.351
   14  HIE  NE2  213   5.076   4.585   4.223
   14  HIE  HE2  214   5.117   4.580   4.131
   14  HIE  CD2  215   4.941   4.580   4.250
   14  HIE  HD2  216   4.858   4.564   4.183
   14  HIE    C  217   4.833   4.700   4.630
   14  HIE    O  218   4.760   4.782   4.586
   15  LEU    N  219   4.939   4.734   4.708
   15  LEU    H  220   4.997   4.666   4.753
   15  LEU   CA  221   4.974   4.872   4.735
   15  LEU   HA  222   4.887   4.932   4.708
   15  LEU   CB  223   5.005   4.892   4.883
   15  LEU  HB2  224   5.085   4.820   4.902
   15  LEU  HB3  225   5.046   4.991   4.903
   15  LEU   CG  226   4.888   4.883   4.984
   15  LEU   HG  227   4.845   4.783   4.974
   15  LEU  CD1  228   4.936   4.899   5.130
   15  LEU HD11  229   5.005   4.819   5.157
   15  LEU HD12  230   4.988   4.995   5.139
   15  LEU HD13  231   4.849   4.884   5.193
   15  LEU  CD2  232   4.779   4.983   4.952
   15  LEU HD21  233   4.716   4.996   5.040
   15  LEU HD22  234   4.819   5.079   4.918
   15  LEU HD23  235   4.707   4.943   4.881
   15  LEU    C  236   5.093   4.912   4.648
   15  LEU    O  237   5.209   4.918   4.690
   16  PHE    N  238   5.057   4.942   4.524
   16  PHE    H  239   4.961   4.949   4.495
   16  PHE   CA  240   5.147   4.966   4.406
   16  PHE   HA  241   5.210   4.877   4.407
   16  PHE   CB  242   5.057   4.963   4.279
   16  PHE  HB2  243   5.012   4.865   4.262
   16  PHE  HB3  244   4.972   5.027   4.299
   16  PHE   CG  245   5.124   5.008   4.150
   16  PHE  CD1  246   5.179   4.918   4.062
   16  PHE  HD1  247   5.174   4.811   4.078
   16  PHE  CE1  248   5.240   4.957   3.945
   16  PHE  HE1  249   5.278   4.882   3.877
   16  PHE   CZ  250   5.241   5.098   3.909
   16  PHE   HZ  251   5.277   5.125   3.811
   16  PHE  CE2  252   5.183   5.193   3.995
   16  PHE  HE2  253   5.187   5.293   3.955
   16  PHE  CD2  254   5.123   5.147   4.115
   16  PHE  HD2  255   5.063   5.215   4.173
   16  PHE    C  256   5.233   5.093   4.410
   16  PHE    O  257   5.180   5.197   4.450
   17  GLU    N  258   5.365   5.088   4.388
   17  GLU    H  259   5.396   4.994   4.369
   17  GLU   CA  260   5.468   5.186   4.415
   17  GLU   HA  261   5.560   5.127   4.415
   17  GLU   CB  262   5.466   5.285   4.297
   17  GLU  HB2  263   5.367   5.326   4.276
   17  GLU  HB3  264   5.535   5.368   4.316
   17  GLU   CG  265   5.511   5.222   4.163
   17  GLU  HG2  266   5.468   5.124   4.141
   17  GLU  HG3  267   5.474   5.291   4.087
   17  GLU   CD  268   5.667   5.219   4.151
   17  GLU  OE1  269   5.732   5.113   4.182
   17  GLU  OE2  270   5.726   5.329   4.130
   17  GLU    C  271   5.471   5.265   4.552
   17  GLU    O  272   5.554   5.359   4.554
   18  TRP    N  273   5.397   5.226   4.648
   18  TRP    H  274   5.339   5.146   4.630
   18  TRP   CA  275   5.395   5.285   4.781
   18  TRP   HA  276   5.369   5.391   4.778
   18  TRP   CB  277   5.294   5.204   4.865
   18  TRP  HB2  278   5.281   5.106   4.818
   18  TRP  HB3  279   5.321   5.205   4.971
   18  TRP   CG  280   5.153   5.260   4.870
   18  TRP  CD1  281   5.069   5.276   4.768
   18  TRP  HD1  282   5.093   5.259   4.664
   18  TRP  NE1  283   4.943   5.313   4.813
   18  TRP  HE1  284   4.871   5.346   4.750
   18  TRP  CE2  285   4.947   5.335   4.946
   18  TRP  CZ2  286   4.851   5.381   5.035
   18  TRP  HZ2  287   4.753   5.405   4.997
   18  TRP  CH2  288   4.882   5.392   5.173
   18  TRP  HH2  289   4.812   5.436   5.243
   18  TRP  CZ3  290   5.020   5.369   5.210
   18  TRP  HZ3  291   5.045   5.375   5.315
   18  TRP  CE3  292   5.114   5.319   5.120
   18  TRP  HE3  293   5.211   5.287   5.157
   18  TRP  CD2  294   5.077   5.299   4.983
   18  TRP    C  295   5.530   5.278   4.852
   18  TRP    O  296   5.608   5.183   4.839
   19  ARG    N  297   5.568   5.384   4.920
   19  ARG    H  298   5.512   5.468   4.913
   19  ARG   CA  299   5.678   5.400   5.019
   19  ARG   HA  300   5.776   5.375   4.979
   19  ARG   CB  301   5.679   5.546   5.067
   19  ARG  HB2  302   5.582   5.569   5.110
   19  ARG  HB3  303   5.751   5.551   5.149
   19  ARG   CG  304   5.719   5.637   4.950
   19  ARG  HG2  305   5.823   5.615   4.924
   19  ARG  HG3  306   5.665   5.618   4.858
   19  ARG   CD  307   5.700   5.789   4.983
   19  ARG  HD2  308   5.729   5.835   4.889
   19  ARG  HD3  309   5.596   5.805   5.011
   19  ARG   NE  310   5.791   5.846   5.084
   19  ARG   HE  311   5.878   5.884   5.048
   19  ARG   CZ  312   5.770   5.864   5.217
   19  ARG  NH1  313   5.662   5.814   5.269
   19  ARG HH11  314   5.592   5.774   5.207
   19  ARG HH12  315   5.626   5.847   5.357
   19  ARG  NH2  316   5.841   5.936   5.294
   19  ARG HH21  317   5.930   5.960   5.253
   19  ARG HH22  318   5.805   5.975   5.380
   19  ARG    C  319   5.660   5.309   5.140
   19  ARG    O  320   5.548   5.301   5.192
   20  TRP    N  321   5.769   5.237   5.173
   20  TRP    H  322   5.850   5.239   5.113
   20  TRP   CA  323   5.765   5.134   5.278
   20  TRP   HA  324   5.687   5.061   5.258
   20  TRP   CB  325   5.907   5.067   5.293
   20  TRP  HB2  326   5.975   5.145   5.327
   20  TRP  HB3  327   5.894   4.991   5.370
   20  TRP   CG  328   5.961   4.999   5.175
   20  TRP  CD1  329   6.094   4.988   5.157
   20  TRP  HD1  330   6.171   5.030   5.219
   20  TRP  NE1  331   6.117   4.931   5.032
   20  TRP  HE1  332   6.212   4.921   4.998
   20  TRP  CE2  333   6.006   4.892   4.973
   20  TRP  CZ2  334   5.979   4.804   4.869
   20  TRP  HZ2  335   6.059   4.764   4.808
   20  TRP  CH2  336   5.849   4.774   4.832
   20  TRP  HH2  337   5.833   4.709   4.746
   20  TRP  CZ3  338   5.744   4.828   4.901
   20  TRP  HZ3  339   5.640   4.801   4.886
   20  TRP  CE3  340   5.775   4.909   5.017
   20  TRP  HE3  341   5.684   4.944   5.063
   20  TRP  CD2  342   5.904   4.937   5.062
   20  TRP    C  343   5.728   5.195   5.411
   20  TRP    O  344   5.658   5.125   5.491
   21  VAL    N  345   5.767   5.322   5.437
   21  VAL    H  346   5.831   5.368   5.374
   21  VAL   CA  347   5.729   5.387   5.558
   21  VAL   HA  348   5.717   5.307   5.632
   21  VAL   CB  349   5.846   5.476   5.609
   21  VAL   HB  350   5.828   5.504   5.712
   21  VAL  CG1  351   5.979   5.411   5.593
   21  VAL HG11  352   5.974   5.307   5.626
   21  VAL HG12  353   6.009   5.414   5.488
   21  VAL HG13  354   6.058   5.456   5.653
   21  VAL  CG2  355   5.854   5.611   5.521
   21  VAL HG21  356   5.767   5.674   5.540
   21  VAL HG22  357   5.940   5.673   5.546
   21  VAL HG23  358   5.851   5.585   5.415
   21  VAL    C  359   5.596   5.462   5.549
   21  VAL    O  360   5.550   5.520   5.646
   22  ASP    N  361   5.523   5.464   5.436
   22  ASP    H  362   5.572   5.436   5.352
   22  ASP   CA  363   5.375   5.493   5.439
   22  ASP   HA  364   5.343   5.562   5.517
   22  ASP   CB  365   5.332   5.542   5.299
   22  ASP  HB2  366   5.366   5.476   5.220
   22  ASP  HB3  367   5.223   5.552   5.304
   22  ASP   CG  368   5.369   5.692   5.285
   22  ASP  OD1  369   5.360   5.770   5.384
   22  ASP  OD2  370   5.400   5.734   5.172
   22  ASP    C  371   5.303   5.357   5.462
   22  ASP    O  372   5.218   5.345   5.546
   23  ILE    N  373   5.351   5.247   5.403
   23  ILE    H  374   5.426   5.257   5.336
   23  ILE   CA  375   5.299   5.111   5.433
   23  ILE   HA  376   5.192   5.119   5.413
   23  ILE   CB  377   5.354   5.004   5.344
   23  ILE   HB  378   5.461   4.998   5.363
   23  ILE  CG2  379   5.309   4.865   5.384
   23  ILE HG21  380   5.204   4.847   5.357
   23  ILE HG22  381   5.358   4.783   5.332
   23  ILE HG23  382   5.315   4.847   5.491
   23  ILE  CG1  383   5.311   5.011   5.195
   23  ILE HG12  384   5.202   5.009   5.186
   23  ILE HG13  385   5.341   5.110   5.160
   23  ILE  CD1  386   5.364   4.904   5.094
   23  ILE HD11  387   5.340   4.799   5.116
   23  ILE HD12  388   5.308   4.926   5.004
   23  ILE HD13  389   5.469   4.924   5.075
   23  ILE    C  390   5.310   5.076   5.574
   23  ILE    O  391   5.217   5.024   5.638
   24  ALA    N  392   5.424   5.101   5.639
   24  ALA    H  393   5.505   5.127   5.584
   24  ALA   CA  394   5.450   5.086   5.784
   24  ALA   HA  395   5.424   4.983   5.807
   24  ALA   CB  396   5.601   5.095   5.830
   24  ALA  HB1  397   5.623   5.061   5.931
   24  ALA  HB2  398   5.665   5.044   5.759
   24  ALA  HB3  399   5.619   5.203   5.828
   24  ALA    C  400   5.360   5.169   5.873
   24  ALA    O  401   5.330   5.121   5.982
   25  LEU    N  402   5.309   5.281   5.827
   25  LEU    H  403   5.308   5.301   5.728
   25  LEU   CA  404   5.192   5.344   5.887
   25  LEU   HA  405   5.197   5.348   5.996
   25  LEU   CB  406   5.197   5.493   5.856
   25  LEU  HB2  407   5.212   5.497   5.748
   25  LEU  HB3  408   5.107   5.544   5.891
   25  LEU   CG  409   5.321   5.565   5.909
   25  LEU   HG  410   5.414   5.512   5.888
   25  LEU  CD1  411   5.328   5.702   5.848
   25  LEU HD11  412   5.409   5.768   5.879
   25  LEU HD12  413   5.312   5.703   5.740
   25  LEU HD13  414   5.247   5.767   5.883
   25  LEU  CD2  415   5.321   5.569   6.066
   25  LEU HD21  416   5.406   5.626   6.104
   25  LEU HD22  417   5.230   5.616   6.103
   25  LEU HD23  418   5.311   5.471   6.113
   25  LEU    C  419   5.055   5.281   5.859
   25  LEU    O  420   4.976   5.247   5.949
   26  GLU    N  421   5.022   5.258   5.730
   26  GLU    H  422   5.092   5.273   5.659
   26  GLU   CA  423   4.892   5.195   5.685
   26  GLU   HA  424   4.815   5.269   5.706
   26  GLU   CB  425   4.913   5.177   5.535
   26  GLU  HB2  426   4.965   5.262   5.492
   26  GLU  HB3  427   4.979   5.091   5.518
   26  GLU   CG  428   4.785   5.146   5.455
   26  GLU  HG2  429   4.827   5.116   5.359
   26  GLU  HG3  430   4.738   5.053   5.487
   26  GLU   CD  431   4.684   5.258   5.455
   26  GLU  OE1  432   4.712   5.364   5.513
   26  GLU  OE2  433   4.573   5.238   5.397
   26  GLU    C  434   4.855   5.061   5.751
   26  GLU    O  435   4.741   5.037   5.786
   27  CYX    N  436   4.960   4.982   5.780
   27  CYX    H  437   5.045   5.011   5.734
   27  CYX   CA  438   4.939   4.844   5.828
   27  CYX   HA  439   4.855   4.798   5.775
   27  CYX   CB  440   5.053   4.756   5.807
   27  CYX  HB2  441   5.042   4.656   5.849
   27  CYX  HB3  442   5.076   4.744   5.701
   27  CYX   SG  443   5.206   4.811   5.878
   27  CYX    C  444   4.896   4.845   5.976
   27  CYX    O  445   4.819   4.758   6.022
   28  GLU    N  446   4.927   4.949   6.055
   28  GLU    H  447   4.996   5.016   6.025
   28  GLU   CA  448   4.868   4.972   6.187
   28  GLU   HA  449   4.837   4.871   6.215
   28  GLU   CB  450   4.974   5.015   6.292
   28  GLU  HB2  451   4.935   4.990   6.391
   28  GLU  HB3  452   5.057   4.947   6.278
   28  GLU   CG  453   5.014   5.162   6.277
   28  GLU  HG2  454   5.075   5.181   6.188
   28  GLU  HG3  455   4.924   5.223   6.270
   28  GLU   CD  456   5.097   5.204   6.394
   28  GLU  OE1  457   5.222   5.194   6.393
   28  GLU  OE2  458   5.036   5.244   6.496
   28  GLU    C  459   4.743   5.061   6.195
   28  GLU    O  460   4.645   5.018   6.258
   29  ARG    N  461   4.731   5.173   6.115
   29  ARG    H  462   4.812   5.197   6.060
   29  ARG   CA  463   4.617   5.271   6.123
   29  ARG   HA  464   4.590   5.307   6.222
   29  ARG   CB  465   4.683   5.406   6.074
   29  ARG  HB2  466   4.621   5.489   6.109
   29  ARG  HB3  467   4.781   5.421   6.118
   29  ARG   CG  468   4.690   5.399   5.921
   29  ARG  HG2  469   4.733   5.303   5.895
   29  ARG  HG3  470   4.589   5.392   5.882
   29  ARG   CD  471   4.775   5.520   5.874
   29  ARG  HD2  472   4.720   5.612   5.896
   29  ARG  HD3  473   4.873   5.526   5.920
   29  ARG   NE  474   4.800   5.513   5.729
   29  ARG   HE  475   4.749   5.445   5.675
   29  ARG   CZ  476   4.878   5.593   5.661
   29  ARG  NH1  477   4.951   5.688   5.713
   29  ARG HH11  478   4.943   5.717   5.809
   29  ARG HH12  479   5.012   5.735   5.647
   29  ARG  NH2  480   4.896   5.581   5.537
   29  ARG HH21  481   4.856   5.500   5.491
   29  ARG HH22  482   4.968   5.637   5.494
   29  ARG    C  483   4.498   5.210   6.057
   29  ARG    O  484   4.383   5.233   6.096
   30  TYR    N  485   4.513   5.131   5.950
   30  TYR    H  486   4.604   5.089   5.940
   30  TYR   CA  487   4.404   5.100   5.858
   30  TYR   HA  488   4.307   5.127   5.898
   30  TYR   CB  489   4.426   5.178   5.724
   30  TYR  HB2  490   4.428   5.286   5.740
   30  TYR  HB3  491   4.521   5.165   5.671
   30  TYR   CG  492   4.309   5.157   5.634
   30  TYR  CD1  493   4.312   5.076   5.520
   30  TYR  HD1  494   4.406   5.043   5.480
   30  TYR  CE1  495   4.191   5.042   5.446
   30  TYR  HE1  496   4.188   5.001   5.347
   30  TYR   CZ  497   4.071   5.097   5.486
   30  TYR   OH  498   3.961   5.087   5.407
   30  TYR   HH  499   3.986   5.030   5.334
   30  TYR  CE2  500   4.064   5.167   5.611
   30  TYR  HE2  501   3.972   5.203   5.654
   30  TYR  CD2  502   4.182   5.197   5.690
   30  TYR  HD2  503   4.177   5.248   5.784
   30  TYR    C  504   4.384   4.959   5.826
   30  TYR    O  505   4.277   4.903   5.846
   31  LEU    N  506   4.490   4.880   5.801
   31  LEU    H  507   4.584   4.919   5.803
   31  LEU   CA  508   4.474   4.739   5.748
   31  LEU   HA  509   4.389   4.729   5.681
   31  LEU   CB  510   4.596   4.704   5.661
   31  LEU  HB2  511   4.682   4.719   5.727
   31  LEU  HB3  512   4.601   4.597   5.641
   31  LEU   CG  513   4.606   4.791   5.534
   31  LEU   HG  514   4.599   4.895   5.566
   31  LEU  CD1  515   4.739   4.777   5.461
   31  LEU HD11  516   4.724   4.827   5.365
   31  LEU HD12  517   4.828   4.814   5.511
   31  LEU HD13  518   4.749   4.669   5.447
   31  LEU  CD2  519   4.495   4.780   5.434
   31  LEU HD21  520   4.509   4.866   5.369
   31  LEU HD22  521   4.502   4.683   5.383
   31  LEU HD23  522   4.395   4.787   5.477
   31  LEU    C  523   4.441   4.639   5.854
   31  LEU    O  524   4.342   4.567   5.834
   32  ALA    N  525   4.512   4.641   5.968
   32  ALA    H  526   4.595   4.699   5.972
   32  ALA   CA  527   4.490   4.555   6.090
   32  ALA   HA  528   4.508   4.451   6.063
   32  ALA   CB  529   4.600   4.587   6.193
   32  ALA  HB1  530   4.596   4.694   6.214
   32  ALA  HB2  531   4.584   4.520   6.277
   32  ALA  HB3  532   4.700   4.564   6.157
   32  ALA    C  533   4.344   4.573   6.137
   32  ALA    O  534   4.270   4.476   6.116
   33  PRO    N  535   4.296   4.691   6.184
   33  PRO   CD  536   4.368   4.819   6.206
   33  PRO  HD2  537   4.424   4.839   6.115
   33  PRO  HD3  538   4.433   4.819   6.293
   33  PRO   CG  539   4.265   4.931   6.220
   33  PRO  HG2  540   4.255   4.960   6.116
   33  PRO  HG3  541   4.291   5.015   6.284
   33  PRO   CB  542   4.148   4.849   6.274
   33  PRO  HB2  543   4.055   4.897   6.244
   33  PRO  HB3  544   4.155   4.857   6.383
   33  PRO   CA  545   4.161   4.704   6.227
   33  PRO   HA  546   4.146   4.639   6.313
   33  PRO    C  547   4.045   4.684   6.130
   33  PRO    O  548   3.951   4.615   6.174
   34  LYS    N  549   4.060   4.710   5.999
   34  LYS    H  550   4.145   4.750   5.961
   34  LYS   CA  551   3.959   4.668   5.901
   34  LYS   HA  552   3.862   4.671   5.951
   34  LYS   CB  553   3.967   4.766   5.776
   34  LYS  HB2  554   4.065   4.761   5.730
   34  LYS  HB3  555   3.898   4.728   5.701
   34  LYS   CG  556   3.946   4.906   5.827
   34  LYS  HG2  557   4.022   4.925   5.903
   34  LYS  HG3  558   3.957   4.985   5.752
   34  LYS   CD  559   3.808   4.932   5.898
   34  LYS  HD2  560   3.734   4.914   5.820
   34  LYS  HD3  561   3.776   4.869   5.981
   34  LYS   CE  562   3.779   5.078   5.938
   34  LYS  HE2  563   3.870   5.106   5.991
   34  LYS  HE3  564   3.769   5.131   5.844
   34  LYS   NZ  565   3.659   5.089   6.025
   34  LYS  HZ1  566   3.663   5.028   6.106
   34  LYS  HZ2  567   3.642   5.181   6.063
   34  LYS  HZ3  568   3.572   5.067   5.978
   34  LYS    C  569   3.977   4.526   5.848
   34  LYS    O  570   3.913   4.487   5.747
   35  GLY    N  571   4.060   4.445   5.911
   35  GLY    H  572   4.116   4.484   5.986
   35  GLY   CA  573   4.080   4.299   5.879
   35  GLY  HA2  574   4.149   4.250   5.947
   35  GLY  HA3  575   3.989   4.250   5.914
   35  GLY    C  576   4.124   4.256   5.737
   35  GLY    O  577   4.097   4.143   5.694
   36  PHE    N  578   4.217   4.339   5.683
   36  PHE    H  579   4.229   4.429   5.726
   36  PHE   CA  580   4.304   4.301   5.568
   36  PHE   HA  581   4.233   4.262   5.495
   36  PHE   CB  582   4.372   4.422   5.505
   36  PHE  HB2  583   4.415   4.484   5.583
   36  PHE  HB3  584   4.451   4.390   5.437
   36  PHE   CG  585   4.283   4.514   5.426
   36  PHE  CD1  586   4.189   4.599   5.493
   36  PHE  HD1  587   4.201   4.614   5.599
   36  PHE  CE1  588   4.116   4.692   5.415
   36  PHE  HE1  589   4.053   4.764   5.466
   36  PHE   CZ  590   4.118   4.696   5.276
   36  PHE   HZ  591   4.052   4.756   5.215
   36  PHE  CE2  592   4.202   4.604   5.205
   36  PHE  HE2  593   4.206   4.601   5.097
   36  PHE  CD2  594   4.291   4.523   5.281
   36  PHE  HD2  595   4.360   4.453   5.238
   36  PHE    C  596   4.409   4.201   5.607
   36  PHE    O  597   4.499   4.228   5.687
   37  GLY    N  598   4.400   4.078   5.546
   37  GLY    H  599   4.330   4.065   5.475
   37  GLY   CA  600   4.490   3.966   5.577
   37  GLY  HA2  601   4.487   3.955   5.685
   37  GLY  HA3  602   4.438   3.880   5.533
   37  GLY    C  603   4.628   3.973   5.521
   37  GLY    O  604   4.713   3.904   5.576
   38  GLY    N  605   4.653   4.057   5.419
   38  GLY    H  606   4.575   4.092   5.366
   38  GLY   CA  607   4.785   4.111   5.391
   38  GLY  HA2  608   4.808   4.168   5.482
   38  GLY  HA3  609   4.852   4.027   5.373
   38  GLY    C  610   4.794   4.208   5.275
   38  GLY    O  611   4.694   4.275   5.247
   39  VAL    N  612   4.917   4.228   5.226
   39  VAL    H  613   4.992   4.169   5.257
   39  VAL   CA  614   4.958   4.341   5.135
   39  VAL   HA  615   4.870   4.371   5.078
   39  VAL   CB  616   5.022   4.458   5.218
   39  VAL   HB  617   5.088   4.417   5.294
   39  VAL  CG1  618   5.092   4.567   5.133
   39  VAL HG11  619   5.129   4.644   5.201
   39  VAL HG12  620   5.165   4.511   5.075
   39  VAL HG13  621   5.026   4.613   5.060
   39  VAL  CG2  622   4.917   4.539   5.295
   39  VAL HG21  623   4.842   4.475   5.343
   39  VAL HG22  624   4.967   4.612   5.359
   39  VAL HG23  625   4.858   4.594   5.222
   39  VAL    C  626   5.055   4.294   5.033
   39  VAL    O  627   5.165   4.255   5.069
   40  GLN    N  628   5.029   4.301   4.904
   40  GLN    H  629   4.945   4.353   4.883
   40  GLN   CA  630   5.123   4.287   4.797
   40  GLN   HA  631   5.204   4.222   4.830
   40  GLN   CB  632   5.063   4.232   4.668
   40  GLN  HB2  633   5.020   4.135   4.694
   40  GLN  HB3  634   4.975   4.292   4.647
   40  GLN   CG  635   5.160   4.218   4.545
   40  GLN  HG2  636   5.208   4.311   4.514
   40  GLN  HG3  637   5.237   4.146   4.574
   40  GLN   CD  638   5.086   4.162   4.424
   40  GLN  OE1  639   4.995   4.086   4.431
   40  GLN  NE2  640   5.106   4.208   4.300
   40  GLN HE21  641   5.045   4.172   4.228
   40  GLN HE22  642   5.180   4.275   4.281
   40  GLN    C  643   5.185   4.420   4.773
   40  GLN    O  644   5.122   4.519   4.775
   41  VAL    N  645   5.315   4.408   4.738
   41  VAL    H  646   5.355   4.318   4.713
   41  VAL   CA  647   5.405   4.529   4.711
   41  VAL   HA  648   5.340   4.617   4.709
   41  VAL   CB  649   5.511   4.554   4.824
   41  VAL   HB  650   5.576   4.628   4.779
   41  VAL  CG1  651   5.438   4.607   4.949
   41  VAL HG11  652   5.369   4.689   4.929
   41  VAL HG12  653   5.382   4.535   5.009
   41  VAL HG13  654   5.511   4.640   5.022
   41  VAL  CG2  655   5.593   4.432   4.858
   41  VAL HG21  656   5.669   4.469   4.927
   41  VAL HG22  657   5.535   4.351   4.900
   41  VAL HG23  658   5.654   4.408   4.771
   41  VAL    C  659   5.480   4.522   4.583
   41  VAL    O  660   5.517   4.421   4.532
   42  SER    N  661   5.515   4.637   4.521
   42  SER    H  662   5.501   4.721   4.576
   42  SER   CA  663   5.603   4.646   4.402
   42  SER   HA  664   5.563   4.583   4.323
   42  SER   CB  665   5.613   4.799   4.368
   42  SER  HB2  666   5.633   4.845   4.465
   42  SER  HB3  667   5.690   4.821   4.294
   42  SER   OG  668   5.491   4.841   4.315
   42  SER   HG  669   5.488   4.797   4.229
   42  SER    C  670   5.744   4.591   4.425
   42  SER    O  671   5.793   4.597   4.539
   43  PRO    N  672   5.817   4.528   4.328
   43  PRO   CD  673   5.782   4.510   4.189
   43  PRO  HD2  674   5.779   4.609   4.144
   43  PRO  HD3  675   5.688   4.454   4.183
   43  PRO   CG  676   5.885   4.423   4.122
   43  PRO  HG2  677   5.922   4.450   4.023
   43  PRO  HG3  678   5.865   4.316   4.118
   43  PRO   CB  679   6.011   4.426   4.212
   43  PRO  HB2  680   6.076   4.507   4.178
   43  PRO  HB3  681   6.071   4.335   4.217
   43  PRO   CA  682   5.946   4.454   4.348
   43  PRO   HA  683   5.924   4.352   4.379
   43  PRO    C  684   6.046   4.514   4.451
   43  PRO    O  685   6.066   4.641   4.443
   44  PRO    N  686   6.098   4.435   4.551
   44  PRO   CD  687   6.087   4.294   4.560
   44  PRO  HD2  688   6.124   4.245   4.469
   44  PRO  HD3  689   5.983   4.265   4.575
   44  PRO   CG  690   6.162   4.247   4.688
   44  PRO  HG2  691   6.259   4.200   4.670
   44  PRO  HG3  692   6.097   4.181   4.745
   44  PRO   CB  693   6.163   4.374   4.767
   44  PRO  HB2  694   6.244   4.388   4.839
   44  PRO  HB3  695   6.065   4.390   4.811
   44  PRO   CA  696   6.169   4.492   4.665
   44  PRO   HA  697   6.119   4.580   4.707
   44  PRO    C  698   6.316   4.518   4.645
   44  PRO    O  699   6.386   4.571   4.739
   45  ASN    N  700   6.375   4.468   4.533
   45  ASN    H  701   6.311   4.420   4.471
   45  ASN   CA  702   6.509   4.462   4.483
   45  ASN   HA  703   6.569   4.463   4.574
   45  ASN   CB  704   6.531   4.331   4.407
   45  ASN  HB2  705   6.639   4.328   4.387
   45  ASN  HB3  706   6.493   4.242   4.456
   45  ASN   CG  707   6.452   4.337   4.278
   45  ASN  OD1  708   6.327   4.328   4.277
   45  ASN  ND2  709   6.516   4.356   4.167
   45  ASN HD21  710   6.461   4.395   4.091
   45  ASN HD22  711   6.617   4.362   4.164
   45  ASN    C  712   6.556   4.580   4.397
   45  ASN    O  713   6.475   4.659   4.364
   46  GLU    N  714   6.681   4.595   4.356
   46  GLU    H  715   6.753   4.532   4.388
   46  GLU   CA  716   6.733   4.705   4.277
   46  GLU   HA  717   6.683   4.796   4.309
   46  GLU   CB  718   6.883   4.705   4.291
   46  GLU  HB2  719   6.906   4.682   4.395
   46  GLU  HB3  720   6.913   4.613   4.242
   46  GLU   CG  721   6.959   4.832   4.230
   46  GLU  HG2  722   6.922   4.851   4.129
   46  GLU  HG3  723   6.931   4.915   4.294
   46  GLU   CD  724   7.115   4.833   4.226
   46  GLU  OE1  725   7.181   4.734   4.281
   46  GLU  OE2  726   7.175   4.928   4.180
   46  GLU    C  727   6.705   4.701   4.132
   46  GLU    O  728   6.707   4.593   4.065
   47  ASN    N  729   6.670   4.816   4.073
   47  ASN    H  730   6.674   4.901   4.128
   47  ASN   CA  731   6.632   4.829   3.938
   47  ASN   HA  732   6.670   4.739   3.890
   47  ASN   CB  733   6.477   4.823   3.939
   47  ASN  HB2  734   6.426   4.806   3.844
   47  ASN  HB3  735   6.450   4.736   4.000
   47  ASN   CG  736   6.405   4.937   4.006
   47  ASN  OD1  737   6.370   4.920   4.122
   47  ASN  ND2  738   6.386   5.048   3.944
   47  ASN HD21  739   6.330   5.121   3.985
   47  ASN HD22  740   6.425   5.074   3.855
   47  ASN    C  741   6.689   4.952   3.870
   47  ASN    O  742   6.738   5.041   3.940
   48  VAL    N  743   6.678   4.959   3.735
   48  VAL    H  744   6.618   4.891   3.690
   48  VAL   CA  745   6.719   5.078   3.660
   48  VAL   HA  746   6.825   5.088   3.684
   48  VAL   CB  747   6.714   5.045   3.507
   48  VAL   HB  748   6.611   5.022   3.481
   48  VAL  CG1  749   6.777   5.150   3.411
   48  VAL HG11  750   6.773   5.108   3.311
   48  VAL HG12  751   6.732   5.249   3.420
   48  VAL HG13  752   6.879   5.174   3.440
   48  VAL  CG2  753   6.784   4.911   3.473
   48  VAL HG21  754   6.780   4.838   3.553
   48  VAL HG22  755   6.735   4.873   3.383
   48  VAL HG23  756   6.889   4.934   3.455
   48  VAL    C  757   6.646   5.206   3.684
   48  VAL    O  758   6.532   5.194   3.719
   49  ALA    N  759   6.712   5.319   3.663
   49  ALA    H  760   6.809   5.307   3.639
   49  ALA   CA  761   6.653   5.451   3.652
   49  ALA   HA  762   6.546   5.448   3.670
   49  ALA   CB  763   6.723   5.552   3.758
   49  ALA  HB1  764   6.824   5.580   3.728
   49  ALA  HB2  765   6.653   5.635   3.751
   49  ALA  HB3  766   6.713   5.514   3.860
   49  ALA    C  767   6.661   5.501   3.502
   49  ALA    O  768   6.765   5.509   3.443
   50  ILE    N  769   6.546   5.528   3.441
   50  ILE    H  770   6.459   5.507   3.488
   50  ILE   CA  771   6.527   5.558   3.295
   50  ILE   HA  772   6.609   5.533   3.228
   50  ILE   CB  773   6.405   5.478   3.242
   50  ILE   HB  774   6.318   5.509   3.299
   50  ILE  CG2  775   6.367   5.501   3.096
   50  ILE HG21  776   6.448   5.465   3.032
   50  ILE HG22  777   6.276   5.448   3.067
   50  ILE HG23  778   6.341   5.607   3.093
   50  ILE  CG1  779   6.407   5.333   3.279
   50  ILE HG12  780   6.412   5.325   3.387
   50  ILE HG13  781   6.311   5.291   3.249
   50  ILE  CD1  782   6.516   5.248   3.213
   50  ILE HD11  783   6.611   5.297   3.233
   50  ILE HD12  784   6.519   5.158   3.275
   50  ILE HD13  785   6.487   5.235   3.108
   50  ILE    C  786   6.503   5.707   3.281
   50  ILE    O  787   6.452   5.768   3.374
   51  TYR    N  788   6.555   5.762   3.180
   51  TYR    H  789   6.601   5.705   3.111
   51  TYR   CA  790   6.562   5.910   3.160
   51  TYR   HA  791   6.541   5.960   3.255
   51  TYR   CB  792   6.706   5.943   3.124
   51  TYR  HB2  793   6.775   5.905   3.200
   51  TYR  HB3  794   6.719   5.890   3.029
   51  TYR   CG  795   6.718   6.090   3.107
   51  TYR  CD1  796   6.742   6.172   3.224
   51  TYR  HD1  797   6.747   6.129   3.323
   51  TYR  CE1  798   6.753   6.306   3.215
   51  TYR  HE1  799   6.768   6.364   3.305
   51  TYR   CZ  800   6.743   6.365   3.086
   51  TYR   OH  801   6.764   6.503   3.078
   51  TYR   HH  802   6.780   6.542   3.164
   51  TYR  CE2  803   6.722   6.287   2.969
   51  TYR  HE2  804   6.723   6.337   2.873
   51  TYR  CD2  805   6.721   6.151   2.979
   51  TYR  HD2  806   6.694   6.090   2.895
   51  TYR    C  807   6.461   5.953   3.055
   51  TYR    O  808   6.410   6.060   3.060
   52  ASN    N  809   6.422   5.861   2.965
   52  ASN    H  810   6.464   5.771   2.978
   52  ASN   CA  811   6.307   5.885   2.869
   52  ASN   HA  812   6.242   5.961   2.911
   52  ASN   CB  813   6.360   5.940   2.734
   52  ASN  HB2  814   6.392   6.041   2.758
   52  ASN  HB3  815   6.439   5.871   2.705
   52  ASN   CG  816   6.260   5.951   2.624
   52  ASN  OD1  817   6.140   5.936   2.647
   52  ASN  ND2  818   6.308   5.968   2.502
   52  ASN HD21  819   6.242   5.983   2.428
   52  ASN HD22  820   6.408   5.975   2.489
   52  ASN    C  821   6.230   5.748   2.856
   52  ASN    O  822   6.284   5.660   2.788
   53  PRO    N  823   6.114   5.726   2.924
   53  PRO   CD  824   6.016   5.621   2.906
   53  PRO  HD2  825   6.051   5.535   2.963
   53  PRO  HD3  826   6.013   5.591   2.801
   53  PRO   CG  827   5.874   5.668   2.937
   53  PRO  HG2  828   5.815   5.591   2.986
   53  PRO  HG3  829   5.822   5.715   2.854
   53  PRO   CB  830   5.905   5.783   3.030
   53  PRO  HB2  831   5.891   5.733   3.126
   53  PRO  HB3  832   5.828   5.858   3.013
   53  PRO   CA  833   6.046   5.831   2.999
   53  PRO   HA  834   6.047   5.921   2.937
   53  PRO    C  835   6.113   5.864   3.128
   53  PRO    O  836   6.182   5.787   3.195
   54  PHE    N  837   6.102   5.988   3.173
   54  PHE    H  838   6.046   6.058   3.127
   54  PHE   CA  839   6.168   6.033   3.294
   54  PHE   HA  840   6.272   6.000   3.294
   54  PHE   CB  841   6.177   6.182   3.304
   54  PHE  HB2  842   6.214   6.229   3.213
   54  PHE  HB3  843   6.073   6.211   3.318
   54  PHE   CG  844   6.261   6.224   3.426
   54  PHE  CD1  845   6.195   6.242   3.549
   54  PHE  HD1  846   6.089   6.258   3.555
   54  PHE  CE1  847   6.264   6.272   3.668
   54  PHE  HE1  848   6.212   6.303   3.757
   54  PHE   CZ  849   6.403   6.274   3.665
   54  PHE   HZ  850   6.461   6.306   3.750
   54  PHE  CE2  851   6.474   6.237   3.546
   54  PHE  HE2  852   6.581   6.234   3.558
   54  PHE  CD2  853   6.400   6.220   3.427
   54  PHE  HD2  854   6.452   6.197   3.335
   54  PHE    C  855   6.106   5.965   3.417
   54  PHE    O  856   5.992   5.998   3.453
   55  ARG    N  857   6.175   5.877   3.487
   55  ARG    H  858   6.258   5.846   3.438
   55  ARG   CA  859   6.143   5.795   3.604
   55  ARG   HA  860   6.211   5.710   3.608
   55  ARG   CB  861   6.178   5.883   3.728
   55  ARG  HB2  862   6.112   5.969   3.718
   55  ARG  HB3  863   6.150   5.827   3.817
   55  ARG   CG  864   6.322   5.934   3.749
   55  ARG  HG2  865   6.336   5.994   3.660
   55  ARG  HG3  866   6.324   5.989   3.843
   55  ARG   CD  867   6.431   5.824   3.742
   55  ARG  HD2  868   6.417   5.778   3.644
   55  ARG  HD3  869   6.530   5.868   3.755
   55  ARG   NE  870   6.415   5.718   3.842
   55  ARG   HE  871   6.365   5.638   3.808
   55  ARG   CZ  872   6.446   5.719   3.966
   55  ARG  NH1  873   6.498   5.822   4.023
   55  ARG HH11  874   6.512   5.913   3.982
   55  ARG HH12  875   6.518   5.825   4.122
   55  ARG  NH2  876   6.412   5.631   4.047
   55  ARG HH21  877   6.364   5.551   4.010
   55  ARG HH22  878   6.434   5.651   4.144
   55  ARG    C  879   5.996   5.734   3.605
   55  ARG    O  880   5.918   5.766   3.694
   56  PRO    N  881   5.965   5.646   3.508
   56  PRO   CD  882   6.053   5.580   3.408
   56  PRO  HD2  883   6.141   5.548   3.463
   56  PRO  HD3  884   6.071   5.643   3.321
   56  PRO   CG  885   5.977   5.457   3.367
   56  PRO  HG2  886   5.996   5.379   3.440
   56  PRO  HG3  887   6.004   5.429   3.265
   56  PRO   CB  888   5.831   5.503   3.375
   56  PRO  HB2  889   5.760   5.420   3.385
   56  PRO  HB3  890   5.820   5.560   3.283
   56  PRO   CA  891   5.831   5.588   3.505
   56  PRO   HA  892   5.758   5.669   3.502
   56  PRO    C  893   5.794   5.506   3.631
   56  PRO    O  894   5.875   5.487   3.726
   57  TRP    N  895   5.676   5.447   3.633
   57  TRP    H  896   5.621   5.477   3.553
   57  TRP   CA  897   5.644   5.333   3.721
   57  TRP   HA  898   5.676   5.361   3.821
   57  TRP   CB  899   5.487   5.323   3.727
   57  TRP  HB2  900   5.470   5.255   3.809
   57  TRP  HB3  901   5.435   5.418   3.740
   57  TRP   CG  902   5.423   5.273   3.609
   57  TRP  CD1  903   5.375   5.337   3.506
   57  TRP  HD1  904   5.361   5.444   3.495
   57  TRP  NE1  905   5.319   5.253   3.424
   57  TRP  HE1  906   5.257   5.281   3.350
   57  TRP  CE2  907   5.337   5.124   3.462
   57  TRP  CZ2  908   5.293   5.000   3.410
   57  TRP  HZ2  909   5.236   4.995   3.319
   57  TRP  CH2  910   5.334   4.881   3.474
   57  TRP  HH2  911   5.299   4.784   3.442
   57  TRP  CZ3  912   5.411   4.889   3.592
   57  TRP  HZ3  913   5.418   4.793   3.641
   57  TRP  CE3  914   5.450   5.017   3.647
   57  TRP  HE3  915   5.515   5.020   3.733
   57  TRP  CD2  916   5.416   5.138   3.579
   57  TRP    C  917   5.718   5.207   3.683
   57  TRP    O  918   5.761   5.128   3.770
   58  TRP    N  919   5.718   5.177   3.556
   58  TRP    H  920   5.684   5.251   3.495
   58  TRP   CA  921   5.749   5.048   3.497
   58  TRP   HA  922   5.697   4.976   3.560
   58  TRP   CB  923   5.692   5.038   3.363
   58  TRP  HB2  924   5.728   4.943   3.324
   58  TRP  HB3  925   5.583   5.033   3.373
   58  TRP   CG  926   5.727   5.148   3.270
   58  TRP  CD1  927   5.631   5.230   3.219
   58  TRP  HD1  928   5.529   5.213   3.248
   58  TRP  NE1  929   5.680   5.308   3.115
   58  TRP  HE1  930   5.619   5.349   3.045
   58  TRP  CE2  931   5.813   5.273   3.091
   58  TRP  CZ2  932   5.896   5.298   2.980
   58  TRP  HZ2  933   5.866   5.359   2.897
   58  TRP  CH2  934   6.026   5.247   2.976
   58  TRP  HH2  935   6.100   5.258   2.899
   58  TRP  CZ3  936   6.076   5.180   3.094
   58  TRP  HZ3  937   6.179   5.151   3.103
   58  TRP  CE3  938   5.987   5.134   3.191
   58  TRP  HE3  939   6.022   5.060   3.262
   58  TRP  CD2  940   5.851   5.178   3.195
   58  TRP    C  941   5.902   5.022   3.503
   58  TRP    O  942   5.924   4.900   3.487
   59  GLU    N  943   5.989   5.113   3.527
   59  GLU    H  944   5.947   5.203   3.539
   59  GLU   CA  945   6.134   5.086   3.549
   59  GLU   HA  946   6.179   5.027   3.470
   59  GLU   CB  947   6.216   5.216   3.557
   59  GLU  HB2  948   6.321   5.194   3.575
   59  GLU  HB3  949   6.191   5.270   3.466
   59  GLU   CG  950   6.174   5.297   3.680
   59  GLU  HG2  951   6.072   5.334   3.668
   59  GLU  HG3  952   6.174   5.235   3.770
   59  GLU   CD  953   6.267   5.424   3.711
   59  GLU  OE1  954   6.326   5.479   3.617
   59  GLU  OE2  955   6.274   5.469   3.830
   59  GLU    C  956   6.164   4.989   3.674
   59  GLU    O  957   6.265   4.926   3.682
   60  ARG    N  958   6.065   4.968   3.765
   60  ARG    H  959   6.000   5.044   3.779
   60  ARG   CA  960   6.070   4.865   3.870
   60  ARG   HA  961   6.150   4.892   3.938
   60  ARG   CB  962   5.935   4.876   3.941
   60  ARG  HB2  963   5.903   4.980   3.943
   60  ARG  HB3  964   5.858   4.825   3.882
   60  ARG   CG  965   5.940   4.836   4.086
   60  ARG  HG2  966   5.842   4.836   4.132
   60  ARG  HG3  967   5.983   4.736   4.090
   60  ARG   CD  968   6.013   4.933   4.174
   60  ARG  HD2  969   6.118   4.943   4.144
   60  ARG  HD3  970   5.966   5.031   4.162
   60  ARG   NE  971   6.013   4.886   4.310
   60  ARG   HE  972   6.057   4.796   4.323
   60  ARG   CZ  973   5.948   4.940   4.415
   60  ARG  NH1  974   5.891   5.053   4.402
   60  ARG HH11  975   5.871   5.087   4.309
   60  ARG HH12  976   5.864   5.096   4.489
   60  ARG  NH2  977   5.957   4.880   4.529
   60  ARG HH21  978   6.010   4.794   4.530
   60  ARG HH22  979   5.925   4.922   4.615
   60  ARG    C  980   6.098   4.724   3.820
   60  ARG    O  981   6.160   4.644   3.883
   61  TYR    N  982   6.041   4.699   3.699
   61  TYR    H  983   5.985   4.769   3.652
   61  TYR   CA  984   6.060   4.572   3.625
   61  TYR   HA  985   6.063   4.495   3.702
   61  TYR   CB  986   5.928   4.551   3.548
   61  TYR  HB2  987   5.897   4.633   3.483
   61  TYR  HB3  988   5.936   4.463   3.485
   61  TYR   CG  989   5.802   4.519   3.630
   61  TYR  CD1  990   5.716   4.622   3.662
   61  TYR  HD1  991   5.731   4.720   3.619
   61  TYR  CE1  992   5.622   4.609   3.768
   61  TYR  HE1  993   5.557   4.690   3.797
   61  TYR   CZ  994   5.607   4.484   3.833
   61  TYR   OH  995   5.525   4.476   3.937
   61  TYR   HH  996   5.532   4.386   3.970
   61  TYR  CE2  997   5.691   4.378   3.800
   61  TYR  HE2  998   5.684   4.282   3.850
   61  TYR  CD2  999   5.784   4.394   3.697
   61  TYR  HD2 1000   5.848   4.308   3.679
   61  TYR    C 1001   6.182   4.563   3.537
   61  TYR    O 1002   6.189   4.488   3.435
   62  GLN    N 1003   6.290   4.629   3.567
   62  GLN    H 1004   6.280   4.695   3.643
   62  GLN   CA 1005   6.425   4.632   3.509
   62  GLN   HA 1006   6.432   4.553   3.434
   62  GLN   CB 1007   6.438   4.767   3.443
   62  GLN  HB2 1008   6.439   4.853   3.510
   62  GLN  HB3 1009   6.536   4.761   3.395
   62  GLN   CG 1010   6.333   4.816   3.336
   62  GLN  HG2 1011   6.230   4.818   3.372
   62  GLN  HG3 1012   6.363   4.916   3.306
   62  GLN   CD 1013   6.347   4.748   3.204
   62  GLN  OE1 1014   6.460   4.707   3.171
   62  GLN  NE2 1015   6.243   4.740   3.122
   62  GLN HE21 1016   6.254   4.696   3.032
   62  GLN HE22 1017   6.154   4.777   3.154
   62  GLN    C 1018   6.530   4.600   3.611
   62  GLN    O 1019   6.600   4.687   3.661
   63  PRO    N 1020   6.550   4.471   3.648
   63  PRO   CD 1021   6.464   4.359   3.617
   63  PRO  HD2 1022   6.493   4.316   3.521
   63  PRO  HD3 1023   6.357   4.379   3.611
   63  PRO   CG 1024   6.478   4.258   3.733
   63  PRO  HG2 1025   6.465   4.152   3.708
   63  PRO  HG3 1026   6.412   4.295   3.811
   63  PRO   CB 1027   6.624   4.284   3.765
   63  PRO  HB2 1028   6.695   4.238   3.696
   63  PRO  HB3 1029   6.650   4.250   3.865
   63  PRO   CA 1030   6.642   4.439   3.756
   63  PRO   HA 1031   6.592   4.488   3.840
   63  PRO    C 1032   6.787   4.475   3.722
   63  PRO    O 1033   6.845   4.449   3.618
   64  VAL    N 1034   6.850   4.538   3.824
   64  VAL    H 1035   6.795   4.564   3.905
   64  VAL   CA 1036   6.999   4.549   3.831
   64  VAL   HA 1037   7.038   4.525   3.732
   64  VAL   CB 1038   7.040   4.691   3.864
   64  VAL   HB 1039   6.979   4.739   3.941
   64  VAL  CG1 1040   7.193   4.717   3.890
   64  VAL HG11 1041   7.213   4.824   3.887
   64  VAL HG12 1042   7.235   4.673   3.981
   64  VAL HG13 1043   7.242   4.662   3.809
   64  VAL  CG2 1044   7.009   4.780   3.743
   64  VAL HG21 1045   7.068   4.748   3.658
   64  VAL HG22 1046   6.903   4.782   3.718
   64  VAL HG23 1047   7.032   4.883   3.769
   64  VAL    C 1048   7.062   4.450   3.931
   64  VAL    O 1049   7.172   4.393   3.904
   65  SER    N 1050   6.999   4.429   4.046
   65  SER    H 1051   6.911   4.471   4.074
   65  SER   CA 1052   7.065   4.342   4.145
   65  SER   HA 1053   7.105   4.255   4.093
   65  SER   CB 1054   7.173   4.417   4.231
   65  SER  HB2 1055   7.245   4.342   4.266
   65  SER  HB3 1056   7.227   4.487   4.168
   65  SER   OG 1057   7.126   4.490   4.339
   65  SER   HG 1058   7.139   4.583   4.322
   65  SER    C 1059   6.960   4.284   4.238
   65  SER    O 1060   6.851   4.328   4.218
   66  TYR    N 1061   6.996   4.205   4.341
   66  TYR    H 1062   7.087   4.161   4.348
   66  TYR   CA 1063   6.905   4.151   4.440
   66  TYR   HA 1064   6.804   4.176   4.408
   66  TYR   CB 1065   6.922   3.996   4.449
   66  TYR  HB2 1066   7.022   3.966   4.481
   66  TYR  HB3 1067   6.850   3.954   4.519
   66  TYR   CG 1068   6.904   3.920   4.321
   66  TYR  CD1 1069   6.787   3.948   4.247
   66  TYR  HD1 1070   6.723   4.029   4.280
   66  TYR  CE1 1071   6.745   3.872   4.134
   66  TYR  HE1 1072   6.650   3.885   4.083
   66  TYR   CZ 1073   6.816   3.763   4.095
   66  TYR   OH 1074   6.767   3.681   4.001
   66  TYR   HH 1075   6.693   3.720   3.955
   66  TYR  CE2 1076   6.942   3.736   4.164
   66  TYR  HE2 1077   6.994   3.648   4.131
   66  TYR  CD2 1078   6.983   3.811   4.279
   66  TYR  HD2 1079   7.070   3.774   4.332
   66  TYR    C 1080   6.928   4.213   4.577
   66  TYR    O 1081   6.870   4.167   4.674
   67  LYS    N 1082   6.998   4.324   4.582
   67  LYS    H 1083   7.034   4.363   4.496
   67  LYS   CA 1084   6.998   4.410   4.696
   67  LYS   HA 1085   6.999   4.346   4.785
   67  LYS   CB 1086   7.119   4.504   4.693
   67  LYS  HB2 1087   7.115   4.556   4.597
   67  LYS  HB3 1088   7.105   4.585   4.764
   67  LYS   CG 1089   7.255   4.443   4.716
   67  LYS  HG2 1090   7.260   4.411   4.820
   67  LYS  HG3 1091   7.266   4.371   4.635
   67  LYS   CD 1092   7.365   4.547   4.690
   67  LYS  HD2 1093   7.346   4.633   4.753
   67  LYS  HD3 1094   7.459   4.495   4.713
   67  LYS   CE 1095   7.377   4.598   4.548
   67  LYS  HE2 1096   7.394   4.520   4.474
   67  LYS  HE3 1097   7.279   4.639   4.522
   67  LYS   NZ 1098   7.479   4.703   4.529
   67  LYS  HZ1 1099   7.568   4.662   4.553
   67  LYS  HZ2 1100   7.481   4.735   4.433
   67  LYS  HZ3 1101   7.468   4.781   4.593
   67  LYS    C 1102   6.865   4.492   4.714
   67  LYS    O 1103   6.825   4.547   4.616
   68  LEU    N 1104   6.817   4.511   4.835
   68  LEU    H 1105   6.866   4.471   4.914
   68  LEU   CA 1106   6.685   4.561   4.863
   68  LEU   HA 1107   6.620   4.536   4.779
   68  LEU   CB 1108   6.625   4.486   4.992
   68  LEU  HB2 1109   6.685   4.509   5.080
   68  LEU  HB3 1110   6.528   4.530   5.013
   68  LEU   CG 1111   6.617   4.333   4.987
   68  LEU   HG 1112   6.721   4.302   4.979
   68  LEU  CD1 1113   6.558   4.279   5.113
   68  LEU HD11 1114   6.456   4.317   5.123
   68  LEU HD12 1115   6.570   4.171   5.105
   68  LEU HD13 1116   6.625   4.318   5.189
   68  LEU  CD2 1117   6.541   4.267   4.868
   68  LEU HD21 1118   6.592   4.302   4.778
   68  LEU HD22 1119   6.565   4.161   4.877
   68  LEU HD23 1120   6.437   4.302   4.864
   68  LEU    C 1121   6.666   4.707   4.877
   68  LEU    O 1122   6.627   4.764   4.983
   69  CYX    N 1123   6.697   4.774   4.759
   69  CYX    H 1124   6.729   4.731   4.674
   69  CYX   CA 1125   6.697   4.920   4.759
   69  CYX   HA 1126   6.637   4.964   4.838
   69  CYX   CB 1127   6.841   4.978   4.774
   69  CYX  HB2 1128   6.857   5.041   4.687
   69  CYX  HB3 1129   6.839   5.048   4.858
   69  CYX   SG 1130   6.974   4.855   4.779
   69  CYX    C 1131   6.622   4.972   4.634
   69  CYX    O 1132   6.661   4.954   4.521
   70  THR    N 1133   6.511   5.044   4.661
   70  THR    H 1134   6.495   5.066   4.758
   70  THR   CA 1135   6.420   5.087   4.555
   70  THR   HA 1136   6.455   5.072   4.453
   70  THR   CB 1137   6.289   5.006   4.570
   70  THR   HB 1138   6.212   5.043   4.503
   70  THR  CG2 1139   6.298   4.854   4.541
   70  THR HG21 1140   6.381   4.813   4.600
   70  THR HG22 1141   6.198   4.813   4.557
   70  THR HG23 1142   6.322   4.841   4.435
   70  THR  OG1 1143   6.222   5.027   4.689
   70  THR  HG1 1144   6.239   4.957   4.751
   70  THR    C 1145   6.383   5.240   4.562
   70  THR    O 1146   6.436   5.308   4.650
   71  ARG    N 1147   6.295   5.302   4.477
   71  ARG    H 1148   6.271   5.247   4.395
   71  ARG   CA 1149   6.225   5.431   4.509
   71  ARG   HA 1150   6.297   5.506   4.541
   71  ARG   CB 1151   6.149   5.479   4.387
   71  ARG  HB2 1152   6.214   5.484   4.300
   71  ARG  HB3 1153   6.067   5.415   4.355
   71  ARG   CG 1154   6.069   5.609   4.411
   71  ARG  HG2 1155   5.978   5.583   4.465
   71  ARG  HG3 1156   6.115   5.686   4.473
   71  ARG   CD 1157   6.042   5.665   4.272
   71  ARG  HD2 1158   5.996   5.763   4.281
   71  ARG  HD3 1159   6.138   5.675   4.222
   71  ARG   NE 1160   5.943   5.591   4.186
   71  ARG   HE 1161   5.894   5.516   4.233
   71  ARG   CZ 1162   5.907   5.621   4.063
   71  ARG  NH1 1163   5.961   5.724   4.005
   71  ARG HH11 1164   6.027   5.772   4.064
   71  ARG HH12 1165   5.956   5.720   3.904
   71  ARG  NH2 1166   5.828   5.546   3.986
   71  ARG HH21 1167   5.797   5.460   4.030
   71  ARG HH22 1168   5.817   5.547   3.886
   71  ARG    C 1169   6.127   5.418   4.631
   71  ARG    O 1170   6.111   5.510   4.708
   72  SER    N 1171   6.077   5.296   4.663
   72  SER    H 1172   6.101   5.218   4.603
   72  SER   CA 1173   5.988   5.277   4.779
   72  SER   HA 1174   5.919   5.361   4.788
   72  SER   CB 1175   5.914   5.140   4.773
   72  SER  HB2 1176   5.984   5.058   4.757
   72  SER  HB3 1177   5.862   5.127   4.867
   72  SER   OG 1178   5.817   5.136   4.674
   72  SER   HG 1179   5.739   5.155   4.726
   72  SER    C 1180   6.071   5.263   4.906
   72  SER    O 1181   6.004   5.281   5.004
   73  GLY    N 1182   6.202   5.235   4.904
   73  GLY    H 1183   6.246   5.198   4.821
   73  GLY   CA 1184   6.287   5.256   5.028
   73  GLY  HA2 1185   6.314   5.362   5.028
   73  GLY  HA3 1186   6.245   5.237   5.127
   73  GLY    C 1187   6.420   5.179   5.016
   73  GLY    O 1188   6.429   5.083   4.937
   74  ASN    N 1189   6.514   5.214   5.104
   74  ASN    H 1190   6.488   5.290   5.165
   74  ASN   CA 1191   6.632   5.125   5.126
   74  ASN   HA 1192   6.662   5.082   5.030
   74  ASN   CB 1193   6.755   5.200   5.178
   74  ASN  HB2 1194   6.848   5.149   5.153
   74  ASN  HB3 1195   6.756   5.298   5.128
   74  ASN   CG 1196   6.756   5.203   5.331
   74  ASN  OD1 1197   6.832   5.138   5.398
   74  ASN  ND2 1198   6.678   5.291   5.391
   74  ASN HD21 1199   6.674   5.317   5.489
   74  ASN HD22 1200   6.628   5.355   5.331
   74  ASN    C 1201   6.605   4.991   5.199
   74  ASN    O 1202   6.496   4.969   5.249
   75  GLU    N 1203   6.708   4.904   5.224
   75  GLU    H 1204   6.800   4.935   5.197
   75  GLU   CA 1205   6.698   4.778   5.299
   75  GLU   HA 1206   6.617   4.722   5.253
   75  GLU   CB 1207   6.828   4.694   5.282
   75  GLU  HB2 1208   6.838   4.667   5.177
   75  GLU  HB3 1209   6.919   4.747   5.311
   75  GLU   CG 1210   6.815   4.557   5.358
   75  GLU  HG2 1211   6.787   4.575   5.462
   75  GLU  HG3 1212   6.737   4.500   5.307
   75  GLU   CD 1213   6.929   4.465   5.357
   75  GLU  OE1 1214   6.933   4.371   5.437
   75  GLU  OE2 1215   7.013   4.479   5.267
   75  GLU    C 1216   6.659   4.802   5.441
   75  GLU    O 1217   6.570   4.728   5.489
   76  ASP    N 1218   6.708   4.909   5.512
   76  ASP    H 1219   6.770   4.974   5.466
   76  ASP   CA 1220   6.666   4.938   5.653
   76  ASP   HA 1221   6.664   4.853   5.720
   76  ASP   CB 1222   6.749   5.056   5.701
   76  ASP  HB2 1223   6.854   5.027   5.708
   76  ASP  HB3 1224   6.732   5.136   5.629
   76  ASP   CG 1225   6.709   5.115   5.837
   76  ASP  OD1 1226   6.665   5.230   5.843
   76  ASP  OD2 1227   6.722   5.041   5.939
   76  ASP    C 1228   6.514   4.978   5.662
   76  ASP    O 1229   6.454   4.957   5.765
   77  GLU    N 1230   6.458   5.033   5.556
   77  GLU    H 1231   6.501   5.012   5.466
   77  GLU   CA 1232   6.313   5.073   5.538
   77  GLU   HA 1233   6.272   5.103   5.634
   77  GLU   CB 1234   6.295   5.186   5.434
   77  GLU  HB2 1235   6.362   5.162   5.351
   77  GLU  HB3 1236   6.194   5.167   5.396
   77  GLU   CG 1237   6.335   5.329   5.477
   77  GLU  HG2 1238   6.264   5.375   5.546
   77  GLU  HG3 1239   6.422   5.325   5.541
   77  GLU   CD 1240   6.344   5.416   5.348
   77  GLU  OE1 1241   6.245   5.484   5.307
   77  GLU  OE2 1242   6.452   5.435   5.294
   77  GLU    C 1243   6.228   4.952   5.508
   77  GLU    O 1244   6.114   4.948   5.562
   78  PHE    N 1245   6.263   4.871   5.410
   78  PHE    H 1246   6.344   4.899   5.355
   78  PHE   CA 1247   6.196   4.743   5.384
   78  PHE   HA 1248   6.097   4.761   5.343
   78  PHE   CB 1249   6.272   4.675   5.263
   78  PHE  HB2 1250   6.263   4.740   5.176
   78  PHE  HB3 1251   6.376   4.663   5.293
   78  PHE   CG 1252   6.207   4.538   5.225
   78  PHE  CD1 1253   6.242   4.427   5.298
   78  PHE  HD1 1254   6.331   4.429   5.359
   78  PHE  CE1 1255   6.170   4.311   5.280
   78  PHE  HE1 1256   6.191   4.225   5.342
   78  PHE   CZ 1257   6.074   4.304   5.176
   78  PHE   HZ 1258   6.028   4.209   5.156
   78  PHE  CE2 1259   6.043   4.417   5.103
   78  PHE  HE2 1260   5.968   4.414   5.026
   78  PHE  CD2 1261   6.102   4.544   5.132
   78  PHE  HD2 1262   6.069   4.628   5.072
   78  PHE    C 1263   6.184   4.655   5.504
   78  PHE    O 1264   6.074   4.616   5.554
   79  ARG    N 1265   6.298   4.640   5.569
   79  ARG    H 1266   6.385   4.665   5.526
   79  ARG   CA 1267   6.313   4.573   5.704
   79  ARG   HA 1268   6.295   4.466   5.702
   79  ARG   CB 1269   6.452   4.581   5.764
   79  ARG  HB2 1270   6.482   4.684   5.747
   79  ARG  HB3 1271   6.447   4.542   5.865
   79  ARG   CG 1272   6.552   4.486   5.687
   79  ARG  HG2 1273   6.517   4.383   5.697
   79  ARG  HG3 1274   6.548   4.499   5.579
   79  ARG   CD 1275   6.694   4.492   5.749
   79  ARG  HD2 1276   6.741   4.586   5.724
   79  ARG  HD3 1277   6.688   4.487   5.857
   79  ARG   NE 1278   6.786   4.391   5.688
   79  ARG   HE 1279   6.830   4.413   5.600
   79  ARG   CZ 1280   6.801   4.268   5.732
   79  ARG  NH1 1281   6.734   4.223   5.839
   79  ARG HH11 1282   6.685   4.286   5.900
   79  ARG HH12 1283   6.738   4.123   5.856
   79  ARG  NH2 1284   6.873   4.190   5.658
   79  ARG HH21 1285   6.909   4.230   5.572
   79  ARG HH22 1286   6.852   4.091   5.664
   79  ARG    C 1287   6.220   4.632   5.814
   79  ARG    O 1288   6.148   4.555   5.879
   80  ASN    N 1289   6.205   4.764   5.824
   80  ASN    H 1290   6.264   4.824   5.769
   80  ASN   CA 1291   6.111   4.828   5.912
   80  ASN   HA 1292   6.128   4.788   6.012
   80  ASN   CB 1293   6.156   4.980   5.900
   80  ASN  HB2 1294   6.263   4.983   5.918
   80  ASN  HB3 1295   6.135   5.015   5.798
   80  ASN   CG 1296   6.087   5.068   6.002
   80  ASN  OD1 1297   6.016   5.021   6.093
   80  ASN  ND2 1298   6.111   5.199   6.000
   80  ASN HD21 1299   6.074   5.251   6.078
   80  ASN HD22 1300   6.162   5.235   5.921
   80  ASN    C 1301   5.960   4.790   5.882
   80  ASN    O 1302   5.892   4.745   5.972
   81  MET    N 1303   5.926   4.806   5.754
   81  MET    H 1304   5.992   4.834   5.683
   81  MET   CA 1305   5.793   4.772   5.704
   81  MET   HA 1306   5.717   4.830   5.757
   81  MET   CB 1307   5.790   4.806   5.556
   81  MET  HB2 1308   5.809   4.913   5.548
   81  MET  HB3 1309   5.879   4.771   5.504
   81  MET   CG 1310   5.660   4.772   5.481
   81  MET  HG2 1311   5.628   4.675   5.518
   81  MET  HG3 1312   5.579   4.834   5.517
   81  MET   SD 1313   5.669   4.778   5.307
   81  MET   CE 1314   5.768   4.627   5.288
   81  MET  HE1 1315   5.706   4.550   5.335
   81  MET  HE2 1316   5.782   4.618   5.181
   81  MET  HE3 1317   5.863   4.637   5.340
   81  MET    C 1318   5.750   4.630   5.737
   81  MET    O 1319   5.662   4.616   5.823
   82  VAL    N 1320   5.823   4.532   5.684
   82  VAL    H 1321   5.898   4.553   5.619
   82  VAL   CA 1322   5.790   4.393   5.706
   82  VAL   HA 1323   5.691   4.362   5.672
   82  VAL   CB 1324   5.894   4.314   5.637
   82  VAL   HB 1325   5.994   4.340   5.669
   82  VAL  CG1 1326   5.862   4.164   5.663
   82  VAL HG11 1327   5.768   4.126   5.623
   82  VAL HG12 1328   5.942   4.109   5.615
   82  VAL HG13 1329   5.861   4.139   5.769
   82  VAL  CG2 1330   5.882   4.326   5.481
   82  VAL HG21 1331   5.914   4.424   5.444
   82  VAL HG22 1332   5.940   4.246   5.435
   82  VAL HG23 1333   5.776   4.315   5.460
   82  VAL    C 1334   5.786   4.358   5.862
   82  VAL    O 1335   5.680   4.320   5.912
   83  THR    N 1336   5.886   4.404   5.938
   83  THR    H 1337   5.966   4.444   5.892
   83  THR   CA 1338   5.889   4.389   6.086
   83  THR   HA 1339   5.870   4.282   6.097
   83  THR   CB 1340   6.023   4.425   6.143
   83  THR   HB 1341   6.039   4.533   6.152
   83  THR  CG2 1342   6.055   4.373   6.277
   83  THR HG21 1343   6.160   4.393   6.300
   83  THR HG22 1344   5.995   4.430   6.348
   83  THR HG23 1345   6.030   4.268   6.285
   83  THR  OG1 1346   6.127   4.384   6.064
   83  THR  HG1 1347   6.144   4.452   5.999
   83  THR    C 1348   5.778   4.461   6.163
   83  THR    O 1349   5.724   4.400   6.251
   84  ARG    N 1350   5.730   4.583   6.122
   84  ARG    H 1351   5.771   4.631   6.044
   84  ARG   CA 1352   5.618   4.655   6.181
   84  ARG   HA 1353   5.629   4.652   6.290
   84  ARG   CB 1354   5.611   4.805   6.135
   84  ARG  HB2 1355   5.709   4.854   6.137
   84  ARG  HB3 1356   5.588   4.807   6.029
   84  ARG   CG 1357   5.505   4.895   6.218
   84  ARG  HG2 1358   5.507   4.992   6.169
   84  ARG  HG3 1359   5.407   4.861   6.184
   84  ARG   CD 1360   5.533   4.905   6.365
   84  ARG  HD2 1361   5.531   4.802   6.398
   84  ARG  HD3 1362   5.631   4.948   6.384
   84  ARG   NE 1363   5.425   4.977   6.431
   84  ARG   HE 1364   5.379   5.046   6.374
   84  ARG   CZ 1365   5.385   4.957   6.554
   84  ARG  NH1 1366   5.429   4.864   6.625
   84  ARG HH11 1367   5.508   4.811   6.590
   84  ARG HH12 1368   5.398   4.850   6.720
   84  ARG  NH2 1369   5.291   5.033   6.592
   84  ARG HH21 1370   5.243   5.092   6.526
   84  ARG HH22 1371   5.262   5.042   6.688
   84  ARG    C 1372   5.491   4.582   6.149
   84  ARG    O 1373   5.414   4.563   6.245
   85  CYX    N 1374   5.461   4.549   6.025
   85  CYX    H 1375   5.522   4.583   5.952
   85  CYX   CA 1376   5.339   4.494   5.981
   85  CYX   HA 1377   5.260   4.552   6.029
   85  CYX   CB 1378   5.332   4.515   5.831
   85  CYX  HB2 1379   5.420   4.465   5.789
   85  CYX  HB3 1380   5.244   4.465   5.791
   85  CYX   SG 1381   5.337   4.691   5.777
   85  CYX    C 1382   5.321   4.348   6.029
   85  CYX    O 1383   5.206   4.310   6.060
   86  ASN    N 1384   5.430   4.267   6.045
   86  ASN    H 1385   5.522   4.296   6.016
   86  ASN   CA 1386   5.414   4.138   6.107
   86  ASN   HA 1387   5.334   4.085   6.056
   86  ASN   CB 1388   5.535   4.046   6.097
   86  ASN  HB2 1389   5.621   4.113   6.104
   86  ASN  HB3 1390   5.527   3.961   6.164
   86  ASN   CG 1391   5.544   3.984   5.953
   86  ASN  OD1 1392   5.446   3.959   5.890
   86  ASN  ND2 1393   5.665   3.945   5.919
   86  ASN HD21 1394   5.677   3.884   5.839
   86  ASN HD22 1395   5.736   3.987   5.977
   86  ASN    C 1396   5.362   4.151   6.252
   86  ASN    O 1397   5.271   4.082   6.297
   87  ASN    N 1398   5.424   4.241   6.327
   87  ASN    H 1399   5.506   4.284   6.287
   87  ASN   CA 1400   5.388   4.263   6.464
   87  ASN   HA 1401   5.375   4.166   6.513
   87  ASN   CB 1402   5.494   4.347   6.529
   87  ASN  HB2 1403   5.588   4.293   6.526
   87  ASN  HB3 1404   5.497   4.441   6.473
   87  ASN   CG 1405   5.465   4.392   6.672
   87  ASN  OD1 1406   5.416   4.505   6.689
   87  ASN  ND2 1407   5.478   4.306   6.768
   87  ASN HD21 1408   5.436   4.329   6.857
   87  ASN HD22 1409   5.517   4.213   6.768
   87  ASN    C 1410   5.251   4.325   6.478
   87  ASN    O 1411   5.197   4.294   6.583
   88  VAL    N 1412   5.198   4.411   6.388
   88  VAL    H 1413   5.262   4.444   6.317
   88  VAL   CA 1414   5.061   4.463   6.403
   88  VAL   HA 1415   5.033   4.454   6.508
   88  VAL   CB 1416   5.038   4.612   6.359
   88  VAL   HB 1417   4.934   4.641   6.371
   88  VAL  CG1 1418   5.122   4.697   6.458
   88  VAL HG11 1419   5.120   4.804   6.439
   88  VAL HG12 1420   5.092   4.695   6.563
   88  VAL HG13 1421   5.228   4.672   6.466
   88  VAL  CG2 1422   5.082   4.639   6.217
   88  VAL HG21 1423   5.067   4.744   6.194
   88  VAL HG22 1424   5.189   4.618   6.205
   88  VAL HG23 1425   5.016   4.578   6.156
   88  VAL    C 1426   4.956   4.376   6.341
   88  VAL    O 1427   4.839   4.397   6.367
   89  GLY    N 1428   4.987   4.264   6.268
   89  GLY    H 1429   5.082   4.233   6.257
   89  GLY   CA 1430   4.881   4.182   6.205
   89  GLY  HA2 1431   4.919   4.081   6.220
   89  GLY  HA3 1432   4.791   4.188   6.267
   89  GLY    C 1433   4.845   4.203   6.055
   89  GLY    O 1434   4.734   4.180   6.013
   90  VAL    N 1435   4.949   4.237   5.982
   90  VAL    H 1436   5.042   4.234   6.021
   90  VAL   CA 1437   4.924   4.251   5.843
   90  VAL   HA 1438   4.836   4.196   5.808
   90  VAL   CB 1439   4.913   4.400   5.794
   90  VAL   HB 1440   5.008   4.449   5.814
   90  VAL  CG1 1441   4.884   4.406   5.642
   90  VAL HG11 1442   4.796   4.344   5.628
   90  VAL HG12 1443   4.866   4.505   5.601
   90  VAL HG13 1444   4.972   4.372   5.587
   90  VAL  CG2 1445   4.808   4.475   5.865
   90  VAL HG21 1446   4.804   4.580   5.835
   90  VAL HG22 1447   4.707   4.435   5.856
   90  VAL HG23 1448   4.832   4.467   5.971
   90  VAL    C 1449   5.041   4.192   5.768
   90  VAL    O 1450   5.151   4.243   5.774
   91  ARG    N 1451   5.018   4.082   5.694
   91  ARG    H 1452   4.922   4.053   5.683
   91  ARG   CA 1453   5.125   4.009   5.611
   91  ARG   HA 1454   5.210   4.016   5.679
   91  ARG   CB 1455   5.089   3.867   5.580
   91  ARG  HB2 1456   4.998   3.873   5.521
   91  ARG  HB3 1457   5.166   3.809   5.528
   91  ARG   CG 1458   5.045   3.787   5.705
   91  ARG  HG2 1459   4.960   3.831   5.756
   91  ARG  HG3 1460   5.014   3.687   5.672
   91  ARG   CD 1461   5.156   3.764   5.808
   91  ARG  HD2 1462   5.235   3.715   5.750
   91  ARG  HD3 1463   5.193   3.863   5.834
   91  ARG   NE 1464   5.113   3.691   5.926
   91  ARG   HE 1465   5.036   3.625   5.926
   91  ARG   CZ 1466   5.185   3.667   6.026
   91  ARG  NH1 1467   5.294   3.732   6.060
   91  ARG HH11 1468   5.333   3.808   6.007
   91  ARG HH12 1469   5.342   3.700   6.143
   91  ARG  NH2 1470   5.154   3.567   6.101
   91  ARG HH21 1471   5.080   3.511   6.063
   91  ARG HH22 1472   5.212   3.529   6.175
   91  ARG    C 1473   5.165   4.089   5.491
   91  ARG    O 1474   5.067   4.148   5.438
   92  ILE    N 1475   5.288   4.082   5.449
   92  ILE    H 1476   5.353   4.032   5.508
   92  ILE   CA 1477   5.340   4.130   5.322
   92  ILE   HA 1478   5.263   4.187   5.270
   92  ILE   CB 1479   5.462   4.229   5.346
   92  ILE   HB 1480   5.553   4.171   5.361
   92  ILE  CG2 1481   5.503   4.301   5.215
   92  ILE HG21 1482   5.585   4.365   5.248
   92  ILE HG22 1483   5.554   4.241   5.139
   92  ILE HG23 1484   5.424   4.357   5.166
   92  ILE  CG1 1485   5.455   4.329   5.469
   92  ILE HG12 1486   5.432   4.278   5.563
   92  ILE HG13 1487   5.557   4.366   5.479
   92  ILE  CD1 1488   5.353   4.435   5.440
   92  ILE HD11 1489   5.387   4.480   5.347
   92  ILE HD12 1490   5.254   4.390   5.435
   92  ILE HD13 1491   5.355   4.515   5.514
   92  ILE    C 1492   5.374   4.016   5.231
   92  ILE    O 1493   5.424   3.905   5.277
   93  TYR    N 1494   5.360   4.042   5.104
   93  TYR    H 1495   5.339   4.135   5.073
   93  TYR   CA 1496   5.386   3.946   4.995
   93  TYR   HA 1497   5.442   3.864   5.039
   93  TYR   CB 1498   5.247   3.904   4.942
   93  TYR  HB2 1499   5.193   3.997   4.924
   93  TYR  HB3 1500   5.258   3.849   4.848
   93  TYR   CG 1501   5.166   3.819   5.038
   93  TYR  CD1 1502   5.183   3.683   5.036
   93  TYR  HD1 1503   5.261   3.642   4.974
   93  TYR  CE1 1504   5.116   3.597   5.126
   93  TYR  HE1 1505   5.131   3.490   5.132
   93  TYR   CZ 1506   5.017   3.656   5.211
   93  TYR   OH 1507   4.950   3.575   5.293
   93  TYR   HH 1508   4.958   3.484   5.266
   93  TYR  CE2 1509   4.989   3.790   5.200
   93  TYR  HE2 1510   4.921   3.833   5.271
   93  TYR  CD2 1511   5.069   3.874   5.120
   93  TYR  HD2 1512   5.056   3.981   5.111
   93  TYR    C 1513   5.460   4.019   4.878
   93  TYR    O 1514   5.409   4.117   4.815
   94  VAL    N 1515   5.585   3.985   4.850
   94  VAL    H 1516   5.627   3.911   4.904
   94  VAL   CA 1517   5.672   4.063   4.762
   94  VAL   HA 1518   5.638   4.166   4.764
   94  VAL   CB 1519   5.819   4.068   4.806
   94  VAL   HB 1520   5.878   4.113   4.726
   94  VAL  CG1 1521   5.828   4.142   4.934
   94  VAL HG11 1522   5.929   4.157   4.972
   94  VAL HG12 1523   5.793   4.244   4.919
   94  VAL HG13 1524   5.763   4.096   5.009
   94  VAL  CG2 1525   5.878   3.927   4.833
   94  VAL HG21 1526   5.919   3.876   4.745
   94  VAL HG22 1527   5.969   3.934   4.894
   94  VAL HG23 1528   5.806   3.856   4.875
   94  VAL    C 1529   5.656   4.012   4.621
   94  VAL    O 1530   5.637   3.890   4.596
   95  ASP    N 1531   5.663   4.098   4.523
   95  ASP    H 1532   5.656   4.198   4.535
   95  ASP   CA 1533   5.685   4.061   4.387
   95  ASP   HA 1534   5.630   3.970   4.364
   95  ASP   CB 1535   5.638   4.185   4.309
   95  ASP  HB2 1536   5.545   4.223   4.351
   95  ASP  HB3 1537   5.719   4.258   4.316
   95  ASP   CG 1538   5.626   4.165   4.157
   95  ASP  OD1 1539   5.665   4.054   4.106
   95  ASP  OD2 1540   5.571   4.263   4.097
   95  ASP    C 1541   5.828   4.020   4.347
   95  ASP    O 1542   5.922   4.099   4.368
   96  ALA    N 1543   5.841   3.904   4.286
   96  ALA    H 1544   5.760   3.847   4.269
   96  ALA   CA 1545   5.967   3.836   4.247
   96  ALA   HA 1546   6.048   3.902   4.276
   96  ALA   CB 1547   5.983   3.704   4.323
   96  ALA  HB1 1548   5.981   3.721   4.430
   96  ALA  HB2 1549   5.910   3.627   4.297
   96  ALA  HB3 1550   6.082   3.659   4.315
   96  ALA    C 1551   5.980   3.822   4.088
   96  ALA    O 1552   5.946   3.726   4.025
   97  VAL    N 1553   6.050   3.920   4.033
   97  VAL    H 1554   6.078   3.998   4.092
   97  VAL   CA 1555   6.103   3.928   3.896
   97  VAL   HA 1556   6.037   3.882   3.822
   97  VAL   CB 1557   6.137   4.076   3.863
   97  VAL   HB 1558   6.223   4.122   3.910
   97  VAL  CG1 1559   6.163   4.080   3.710
   97  VAL HG11 1560   6.087   4.034   3.648
   97  VAL HG12 1561   6.154   4.183   3.676
   97  VAL HG13 1562   6.257   4.026   3.696
   97  VAL  CG2 1563   6.013   4.160   3.894
   97  VAL HG21 1564   5.991   4.162   4.001
   97  VAL HG22 1565   6.015   4.263   3.860
   97  VAL HG23 1566   5.933   4.112   3.839
   97  VAL    C 1567   6.233   3.842   3.896
   97  VAL    O 1568   6.343   3.886   3.930
   98  ILE    N 1569   6.212   3.713   3.878
   98  ILE    H 1570   6.118   3.686   3.853
   98  ILE   CA 1571   6.318   3.614   3.874
   98  ILE   HA 1572   6.412   3.665   3.894
   98  ILE   CB 1573   6.286   3.504   3.980
   98  ILE   HB 1574   6.356   3.422   3.960
   98  ILE  CG2 1575   6.308   3.575   4.115
   98  ILE HG21 1576   6.235   3.651   4.140
   98  ILE HG22 1577   6.302   3.500   4.195
   98  ILE HG23 1578   6.409   3.615   4.115
   98  ILE  CG1 1579   6.142   3.460   3.971
   98  ILE HG12 1580   6.070   3.533   4.009
   98  ILE HG13 1581   6.112   3.434   3.870
   98  ILE  CD1 1582   6.102   3.331   4.052
   98  ILE HD11 1583   6.166   3.245   4.029
   98  ILE HD12 1584   6.106   3.348   4.159
   98  ILE HD13 1585   6.005   3.299   4.015
   98  ILE    C 1586   6.337   3.545   3.732
   98  ILE    O 1587   6.436   3.477   3.714
   99  ASN    N 1588   6.250   3.558   3.638
   99  ASN    H 1589   6.171   3.619   3.654
   99  ASN   CA 1590   6.276   3.501   3.505
   99  ASN   HA 1591   6.311   3.400   3.527
   99  ASN   CB 1592   6.144   3.509   3.427
   99  ASN  HB2 1593   6.071   3.441   3.471
   99  ASN  HB3 1594   6.108   3.611   3.415
   99  ASN   CG 1595   6.157   3.455   3.282
   99  ASN  OD1 1596   6.172   3.335   3.255
   99  ASN  ND2 1597   6.152   3.546   3.183
   99  ASN HD21 1598   6.178   3.526   3.087
   99  ASN HD22 1599   6.153   3.644   3.206
   99  ASN    C 1600   6.385   3.578   3.428
   99  ASN    O 1601   6.437   3.519   3.331
  100  HIE    N 1602   6.423   3.705   3.456
  100  HIE    H 1603   6.388   3.737   3.545
  100  HIE   CA 1604   6.500   3.795   3.372
  100  HIE   HA 1605   6.583   3.744   3.324
  100  HIE   CB 1606   6.415   3.851   3.253
  100  HIE  HB2 1607   6.469   3.933   3.205
  100  HIE  HB3 1608   6.401   3.779   3.173
  100  HIE   CG 1609   6.277   3.880   3.297
  100  HIE  ND1 1610   6.159   3.835   3.230
  100  HIE  CE1 1611   6.062   3.890   3.298
  100  HIE  HE1 1612   5.960   3.875   3.267
  100  HIE  NE2 1613   6.100   3.962   3.403
  100  HIE  HE2 1614   6.036   4.018   3.458
  100  HIE  CD2 1615   6.237   3.965   3.399
  100  HIE  HD2 1616   6.302   4.026   3.458
  100  HIE    C 1617   6.562   3.911   3.455
  100  HIE    O 1618   6.527   3.922   3.573
  101  MET    N 1619   6.663   3.981   3.394
  101  MET    H 1620   6.686   3.964   3.297
  101  MET   CA 1621   6.711   4.112   3.437
  101  MET   HA 1622   6.667   4.130   3.535
  101  MET   CB 1623   6.863   4.124   3.454
  101  MET  HB2 1624   6.909   4.134   3.355
  101  MET  HB3 1625   6.882   4.219   3.505
  101  MET   CG 1626   6.931   4.011   3.529
  101  MET  HG2 1627   6.893   3.914   3.495
  101  MET  HG3 1628   7.039   4.024   3.521
  101  MET   SD 1629   6.901   4.009   3.711
  101  MET   CE 1630   7.001   4.149   3.751
  101  MET  HE1 1631   7.095   4.122   3.702
  101  MET  HE2 1632   6.966   4.236   3.696
  101  MET  HE3 1633   7.005   4.173   3.857
  101  MET    C 1634   6.662   4.221   3.341
  101  MET    O 1635   6.569   4.189   3.268
  102  CYS    N 1636   6.714   4.345   3.346
  102  CYS    H 1637   6.790   4.372   3.408
  102  CYS   CA 1638   6.660   4.454   3.266
  102  CYS   HA 1639   6.553   4.457   3.287
  102  CYS   CB 1640   6.730   4.587   3.307
  102  CYS  HB2 1641   6.686   4.671   3.255
  102  CYS  HB3 1642   6.704   4.611   3.410
  102  CYS   SG 1643   6.903   4.587   3.276
  102  CYS   HG 1644   6.913   4.552   3.147
  102  CYS    C 1645   6.679   4.440   3.113
  102  CYS    O 1646   6.750   4.346   3.074
  103  GLY    N 1647   6.605   4.514   3.033
  103  GLY    H 1648   6.539   4.573   3.083
  103  GLY   CA 1649   6.593   4.514   2.888
  103  GLY  HA2 1650   6.537   4.423   2.865
  103  GLY  HA3 1651   6.540   4.603   2.854
  103  GLY    C 1652   6.735   4.521   2.816
  103  GLY    O 1653   6.831   4.580   2.867
  104  ASN    N 1654   6.743   4.454   2.702
  104  ASN    H 1655   6.666   4.394   2.676
  104  ASN   CA 1656   6.859   4.432   2.622
  104  ASN   HA 1657   6.939   4.391   2.683
  104  ASN   CB 1658   6.835   4.320   2.517
  104  ASN  HB2 1659   6.925   4.280   2.471
  104  ASN  HB3 1660   6.783   4.237   2.566
  104  ASN   CG 1661   6.747   4.358   2.398
  104  ASN  OD1 1662   6.804   4.399   2.296
  104  ASN  ND2 1663   6.614   4.345   2.413
  104  ASN HD21 1664   6.550   4.358   2.336
  104  ASN HD22 1665   6.577   4.310   2.500
  104  ASN    C 1666   6.930   4.552   2.558
  104  ASN    O 1667   7.051   4.548   2.533
  105  ALA    N 1668   6.863   4.665   2.546
  105  ALA    H 1669   6.763   4.658   2.558
  105  ALA   CA 1670   6.909   4.789   2.482
  105  ALA   HA 1671   6.998   4.768   2.422
  105  ALA   CB 1672   6.795   4.830   2.383
  105  ALA  HB1 1673   6.710   4.864   2.442
  105  ALA  HB2 1674   6.839   4.911   2.324
  105  ALA  HB3 1675   6.768   4.745   2.321
  105  ALA    C 1676   6.945   4.902   2.582
  105  ALA    O 1677   6.966   5.014   2.542
  106  VAL    N 1678   6.940   4.868   2.712
  106  VAL    H 1679   6.937   4.770   2.735
  106  VAL   CA 1680   6.954   4.964   2.821
  106  VAL   HA 1681   6.904   5.059   2.803
  106  VAL   CB 1682   6.902   4.903   2.947
  106  VAL   HB 1683   6.939   4.801   2.954
  106  VAL  CG1 1684   6.943   4.979   3.078
  106  VAL HG11 1685   7.051   4.994   3.078
  106  VAL HG12 1686   6.885   5.071   3.089
  106  VAL HG13 1687   6.929   4.911   3.161
  106  VAL  CG2 1688   6.749   4.888   2.954
  106  VAL HG21 1689   6.705   4.833   3.037
  106  VAL HG22 1690   6.707   4.988   2.942
  106  VAL HG23 1691   6.713   4.832   2.867
  106  VAL    C 1692   7.100   5.001   2.819
  106  VAL    O 1693   7.192   4.916   2.804
  107  SER    N 1694   7.119   5.129   2.835
  107  SER    H 1695   7.039   5.188   2.851
  107  SER   CA 1696   7.256   5.189   2.828
  107  SER   HA 1697   7.314   5.142   2.749
  107  SER   CB 1698   7.255   5.346   2.827
  107  SER  HB2 1699   7.197   5.390   2.907
  107  SER  HB3 1700   7.356   5.389   2.828
  107  SER   OG 1701   7.198   5.391   2.701
  107  SER   HG 1702   7.125   5.332   2.679
  107  SER    C 1703   7.323   5.156   2.964
  107  SER    O 1704   7.258   5.163   3.070
  108  ALA    N 1705   7.449   5.126   2.958
  108  ALA    H 1706   7.486   5.106   2.867
  108  ALA   CA 1707   7.534   5.076   3.073
  108  ALA   HA 1708   7.468   5.010   3.128
  108  ALA   CB 1709   7.651   5.011   3.002
  108  ALA  HB1 1710   7.708   4.946   3.068
  108  ALA  HB2 1711   7.618   4.949   2.919
  108  ALA  HB3 1712   7.720   5.086   2.962
  108  ALA    C 1713   7.573   5.196   3.171
  108  ALA    O 1714   7.580   5.307   3.129
  109  GLY    N 1715   7.599   5.161   3.298
  109  GLY    H 1716   7.592   5.067   3.334
  109  GLY   CA 1717   7.641   5.265   3.396
  109  GLY  HA2 1718   7.749   5.275   3.386
  109  GLY  HA3 1719   7.607   5.364   3.363
  109  GLY    C 1720   7.589   5.242   3.533
  109  GLY    O 1721   7.588   5.127   3.581
  110  THR    N 1722   7.562   5.343   3.610
  110  THR    H 1723   7.568   5.440   3.582
  110  THR   CA 1724   7.522   5.339   3.752
  110  THR   HA 1725   7.495   5.236   3.776
  110  THR   CB 1726   7.634   5.380   3.849
  110  THR   HB 1727   7.587   5.379   3.947
  110  THR  CG2 1728   7.746   5.288   3.866
  110  THR HG21 1729   7.794   5.265   3.771
  110  THR HG22 1730   7.823   5.322   3.935
  110  THR HG23 1731   7.713   5.193   3.906
  110  THR  OG1 1732   7.688   5.507   3.812
  110  THR  HG1 1733   7.741   5.537   3.886
  110  THR    C 1734   7.389   5.407   3.779
  110  THR    O 1735   7.351   5.424   3.896
  111  SER    N 1736   7.307   5.443   3.674
  111  SER    H 1737   7.342   5.430   3.580
  111  SER   CA 1738   7.174   5.487   3.687
  111  SER   HA 1739   7.177   5.568   3.760
  111  SER   CB 1740   7.120   5.553   3.556
  111  SER  HB2 1741   7.080   5.474   3.492
  111  SER  HB3 1742   7.037   5.614   3.592
  111  SER   OG 1743   7.213   5.633   3.488
  111  SER   HG 1744   7.161   5.685   3.426
  111  SER    C 1745   7.072   5.378   3.743
  111  SER    O 1746   6.998   5.321   3.670
  112  SER    N 1747   7.085   5.343   3.870
  112  SER    H 1748   7.161   5.377   3.927
  112  SER   CA 1749   7.004   5.241   3.939
  112  SER   HA 1750   6.911   5.224   3.885
  112  SER   CB 1751   7.081   5.109   3.937
  112  SER  HB2 1752   7.019   5.040   3.995
  112  SER  HB3 1753   7.102   5.054   3.846
  112  SER   OG 1754   7.197   5.128   4.013
  112  SER   HG 1755   7.215   5.044   4.056
  112  SER    C 1756   6.970   5.284   4.080
  112  SER    O 1757   7.030   5.370   4.150
  113  THR    N 1758   6.875   5.209   4.147
  113  THR    H 1759   6.829   5.133   4.099
  113  THR   CA 1760   6.821   5.248   4.282
  113  THR   HA 1761   6.804   5.356   4.277
  113  THR   CB 1762   6.689   5.184   4.296
  113  THR   HB 1763   6.638   5.208   4.389
  113  THR  CG2 1764   6.592   5.228   4.188
  113  THR HG21 1765   6.592   5.335   4.209
  113  THR HG22 1766   6.640   5.212   4.092
  113  THR HG23 1767   6.500   5.170   4.196
  113  THR  OG1 1768   6.699   5.050   4.284
  113  THR  HG1 1769   6.688   5.022   4.376
  113  THR    C 1770   6.917   5.224   4.393
  113  THR    O 1771   6.885   5.266   4.501
  114  CYX    N 1772   7.018   5.138   4.369
  114  CYX    H 1773   7.027   5.097   4.277
  114  CYX   CA 1774   7.125   5.112   4.467
  114  CYX   HA 1775   7.112   5.186   4.545
  114  CYX   CB 1776   7.097   4.977   4.536
  114  CYX  HB2 1777   6.995   4.945   4.516
  114  CYX  HB3 1778   7.158   4.902   4.487
  114  CYX   SG 1779   7.141   4.965   4.719
  114  CYX    C 1780   7.269   5.138   4.412
  114  CYX    O 1781   7.365   5.107   4.487
  115  GLY    N 1782   7.281   5.209   4.299
  115  GLY    H 1783   7.195   5.240   4.257
  115  GLY   CA 1784   7.405   5.267   4.246
  115  GLY  HA2 1785   7.389   5.331   4.159
  115  GLY  HA3 1786   7.454   5.321   4.327
  115  GLY    C 1787   7.508   5.170   4.200
  115  GLY    O 1788   7.623   5.204   4.190
  116  SER    N 1789   7.471   5.045   4.173
  116  SER    H 1790   7.372   5.027   4.179
  116  SER   CA 1791   7.552   4.944   4.114
  116  SER   HA 1792   7.649   4.946   4.163
  116  SER   CB 1793   7.488   4.808   4.123
  116  SER  HB2 1794   7.407   4.796   4.051
  116  SER  HB3 1795   7.560   4.732   4.095
  116  SER   OG 1796   7.452   4.776   4.252
  116  SER   HG 1797   7.356   4.772   4.256
  116  SER    C 1798   7.594   4.957   3.973
  116  SER    O 1799   7.514   5.008   3.894
  117  TYR    N 1800   7.717   4.909   3.935
  117  TYR    H 1801   7.782   4.867   3.999
  117  TYR   CA 1802   7.748   4.899   3.792
  117  TYR   HA 1803   7.725   4.991   3.738
  117  TYR   CB 1804   7.891   4.862   3.763
  117  TYR  HB2 1805   7.949   4.939   3.815
  117  TYR  HB3 1806   7.931   4.769   3.804
  117  TYR   CG 1807   7.917   4.886   3.618
  117  TYR  CD1 1808   7.928   5.018   3.576
  117  TYR  HD1 1809   7.931   5.095   3.652
  117  TYR  CE1 1810   7.947   5.044   3.437
  117  TYR  HE1 1811   7.962   5.146   3.404
  117  TYR   CZ 1812   7.952   4.931   3.348
  117  TYR   OH 1813   7.974   4.946   3.210
  117  TYR   HH 1814   7.977   5.038   3.186
  117  TYR  CE2 1815   7.934   4.801   3.397
  117  TYR  HE2 1816   7.935   4.715   3.332
  117  TYR  CD2 1817   7.905   4.781   3.528
  117  TYR  HD2 1818   7.871   4.685   3.566
  117  TYR    C 1819   7.652   4.799   3.732
  117  TYR    O 1820   7.625   4.690   3.784
  118  PHE    N 1821   7.614   4.820   3.604
  118  PHE    H 1822   7.640   4.908   3.562
  118  PHE   CA 1823   7.544   4.737   3.503
  118  PHE   HA 1824   7.587   4.638   3.521
  118  PHE   CB 1825   7.390   4.719   3.532
  118  PHE  HB2 1826   7.344   4.648   3.463
  118  PHE  HB3 1827   7.367   4.681   3.631
  118  PHE   CG 1828   7.310   4.849   3.515
  118  PHE  CD1 1829   7.332   4.944   3.616
  118  PHE  HD1 1830   7.410   4.927   3.688
  118  PHE  CE1 1831   7.265   5.067   3.598
  118  PHE  HE1 1832   7.283   5.148   3.666
  118  PHE   CZ 1833   7.181   5.090   3.487
  118  PHE   HZ 1834   7.123   5.180   3.477
  118  PHE  CE2 1835   7.155   4.990   3.390
  118  PHE  HE2 1836   7.086   5.006   3.308
  118  PHE  CD2 1837   7.219   4.865   3.409
  118  PHE  HD2 1838   7.204   4.786   3.337
  118  PHE    C 1839   7.576   4.757   3.358
  118  PHE    O 1840   7.595   4.871   3.316
  119  ASN    N 1841   7.587   4.649   3.277
  119  ASN    H 1842   7.575   4.554   3.309
  119  ASN   CA 1843   7.607   4.653   3.134
  119  ASN   HA 1844   7.578   4.753   3.102
  119  ASN   CB 1845   7.759   4.643   3.101
  119  ASN  HB2 1846   7.818   4.718   3.153
  119  ASN  HB3 1847   7.801   4.547   3.132
  119  ASN   CG 1848   7.791   4.651   2.954
  119  ASN  OD1 1849   7.709   4.649   2.863
  119  ASN  ND2 1850   7.913   4.660   2.922
  119  ASN HD21 1851   7.936   4.659   2.823
  119  ASN HD22 1852   7.988   4.683   2.985
  119  ASN    C 1853   7.524   4.546   3.060
  119  ASN    O 1854   7.568   4.431   3.045
  120  PRO    N 1855   7.403   4.590   3.018
  120  PRO   CD 1856   7.329   4.705   3.062
  120  PRO  HD2 1857   7.346   4.792   2.998
  120  PRO  HD3 1858   7.357   4.737   3.163
  120  PRO   CG 1859   7.192   4.664   3.082
  120  PRO  HG2 1860   7.128   4.752   3.074
  120  PRO  HG3 1861   7.186   4.600   3.170
  120  PRO   CB 1862   7.175   4.571   2.957
  120  PRO  HB2 1863   7.150   4.629   2.868
  120  PRO  HB3 1864   7.103   4.489   2.964
  120  PRO   CA 1865   7.308   4.508   2.946
  120  PRO   HA 1866   7.300   4.416   3.004
  120  PRO    C 1867   7.359   4.452   2.812
  120  PRO    O 1868   7.338   4.339   2.776
  121  GLY    N 1869   7.438   4.538   2.740
  121  GLY    H 1870   7.453   4.628   2.785
  121  GLY   CA 1871   7.498   4.499   2.609
  121  GLY  HA2 1872   7.420   4.455   2.547
  121  GLY  HA3 1873   7.539   4.596   2.579
  121  GLY    C 1874   7.608   4.395   2.609
  121  GLY    O 1875   7.638   4.341   2.508
  122  SER    N 1876   7.667   4.372   2.727
  122  SER    H 1877   7.662   4.439   2.803
  122  SER   CA 1878   7.769   4.269   2.764
  122  SER   HA 1879   7.803   4.225   2.671
  122  SER   CB 1880   7.893   4.336   2.824
  122  SER  HB2 1881   7.865   4.372   2.923
  122  SER  HB3 1882   7.971   4.261   2.837
  122  SER   OG 1883   7.944   4.436   2.737
  122  SER   HG 1884   8.034   4.449   2.767
  122  SER    C 1885   7.715   4.162   2.857
  122  SER    O 1886   7.785   4.070   2.895
  123  ARG    N 1887   7.586   4.173   2.896
  123  ARG    H 1888   7.541   4.250   2.850
  123  ARG   CA 1889   7.512   4.078   2.980
  123  ARG   HA 1890   7.418   4.127   3.006
  123  ARG   CB 1891   7.471   3.947   2.915
  123  ARG  HB2 1892   7.560   3.889   2.890
  123  ARG  HB3 1893   7.410   3.888   2.983
  123  ARG   CG 1894   7.380   3.942   2.788
  123  ARG  HG2 1895   7.293   4.001   2.819
  123  ARG  HG3 1896   7.439   3.984   2.707
  123  ARG   CD 1897   7.337   3.802   2.754
  123  ARG  HD2 1898   7.427   3.741   2.739
  123  ARG  HD3 1899   7.281   3.753   2.834
  123  ARG   NE 1900   7.252   3.799   2.633
  123  ARG   HE 1901   7.155   3.778   2.652
  123  ARG   CZ 1902   7.266   3.831   2.508
  123  ARG  NH1 1903   7.380   3.864   2.450
  123  ARG HH11 1904   7.461   3.878   2.509
  123  ARG HH12 1905   7.389   3.857   2.350
  123  ARG  NH2 1906   7.158   3.822   2.434
  123  ARG HH21 1907   7.076   3.799   2.488
  123  ARG HH22 1908   7.161   3.855   2.338
  123  ARG    C 1909   7.584   4.060   3.114
  123  ARG    O 1910   7.615   3.949   3.158
  124  ASP    N 1911   7.622   4.167   3.177
  124  ASP    H 1912   7.594   4.258   3.145
  124  ASP   CA 1913   7.723   4.170   3.291
  124  ASP   HA 1914   7.736   4.067   3.326
  124  ASP   CB 1915   7.856   4.235   3.247
  124  ASP  HB2 1916   7.884   4.170   3.165
  124  ASP  HB3 1917   7.845   4.339   3.215
  124  ASP   CG 1918   7.965   4.229   3.354
  124  ASP  OD1 1919   7.974   4.133   3.429
  124  ASP  OD2 1920   8.037   4.327   3.363
  124  ASP    C 1921   7.655   4.261   3.397
  124  ASP    O 1922   7.627   4.385   3.380
  125  PHE    N 1923   7.624   4.199   3.512
  125  PHE    H 1924   7.639   4.100   3.503
  125  PHE   CA 1925   7.557   4.259   3.621
  125  PHE   HA 1926   7.556   4.368   3.620
  125  PHE   CB 1927   7.409   4.205   3.630
  125  PHE  HB2 1928   7.410   4.097   3.645
  125  PHE  HB3 1929   7.370   4.260   3.716
  125  PHE   CG 1930   7.317   4.240   3.516
  125  PHE  CD1 1931   7.327   4.160   3.403
  125  PHE  HD1 1932   7.390   4.072   3.405
  125  PHE  CE1 1933   7.267   4.204   3.284
  125  PHE  HE1 1934   7.283   4.146   3.195
  125  PHE   CZ 1935   7.187   4.326   3.282
  125  PHE   HZ 1936   7.151   4.371   3.191
  125  PHE  CE2 1937   7.182   4.409   3.395
  125  PHE  HE2 1938   7.136   4.507   3.396
  125  PHE  CD2 1939   7.238   4.361   3.517
  125  PHE  HD2 1940   7.242   4.424   3.605
  125  PHE    C 1941   7.623   4.226   3.754
  125  PHE    O 1942   7.578   4.144   3.829
  126  PRO    N 1943   7.744   4.281   3.776
  126  PRO   CD 1944   7.796   4.394   3.703
  126  PRO  HD2 1945   7.719   4.469   3.682
  126  PRO  HD3 1946   7.848   4.368   3.611
  126  PRO   CG 1947   7.904   4.458   3.801
  126  PRO  HG2 1948   7.856   4.518   3.878
  126  PRO  HG3 1949   7.984   4.518   3.757
  126  PRO   CB 1950   7.966   4.331   3.862
  126  PRO  HB2 1951   8.014   4.355   3.957
  126  PRO  HB3 1952   8.037   4.288   3.792
  126  PRO   CA 1953   7.840   4.233   3.877
  126  PRO   HA 1954   7.868   4.129   3.860
  126  PRO    C 1955   7.788   4.230   4.024
  126  PRO    O 1956   7.851   4.175   4.112
  127  ALA    N 1957   7.683   4.297   4.058
  127  ALA    H 1958   7.635   4.352   3.988
  127  ALA   CA 1959   7.619   4.307   4.190
  127  ALA   HA 1960   7.706   4.312   4.256
  127  ALA   CB 1961   7.539   4.432   4.199
  127  ALA  HB1 1962   7.456   4.425   4.130
  127  ALA  HB2 1963   7.518   4.447   4.305
  127  ALA  HB3 1964   7.600   4.518   4.171
  127  ALA    C 1965   7.534   4.178   4.233
  127  ALA    O 1966   7.493   4.161   4.350
  128  VAL    N 1967   7.514   4.084   4.143
  128  VAL    H 1968   7.550   4.102   4.050
  128  VAL   CA 1969   7.447   3.951   4.174
  128  VAL   HA 1970   7.395   3.969   4.267
  128  VAL   CB 1971   7.338   3.919   4.064
  128  VAL   HB 1972   7.374   3.931   3.962
  128  VAL  CG1 1973   7.286   3.774   4.079
  128  VAL HG11 1974   7.354   3.704   4.031
  128  VAL HG12 1975   7.254   3.755   4.181
  128  VAL HG13 1976   7.193   3.772   4.023
  128  VAL  CG2 1977   7.220   4.019   4.075
  128  VAL HG21 1978   7.259   4.118   4.051
  128  VAL HG22 1979   7.140   3.976   4.014
  128  VAL HG23 1980   7.176   4.020   4.175
  128  VAL    C 1981   7.556   3.841   4.198
  128  VAL    O 1982   7.540   3.755   4.289
  129  PRO    N 1983   7.669   3.833   4.129
  129  PRO   CD 1984   7.783   3.752   4.167
  129  PRO  HD2 1985   7.742   3.659   4.206
  129  PRO  HD3 1986   7.834   3.797   4.252
  129  PRO   CG 1987   7.877   3.743   4.051
  129  PRO  HG2 1988   7.862   3.642   4.015
  129  PRO  HG3 1989   7.981   3.758   4.082
  129  PRO   CB 1990   7.837   3.858   3.964
  129  PRO  HB2 1991   7.864   3.840   3.860
  129  PRO  HB3 1992   7.869   3.951   4.010
  129  PRO   CA 1993   7.688   3.862   3.986
  129  PRO   HA 1994   7.659   3.967   3.976
  129  PRO    C 1995   7.619   3.770   3.888
  129  PRO    O 1996   7.614   3.648   3.911
  130  TYR    N 1997   7.561   3.832   3.782
  130  TYR    H 1998   7.576   3.931   3.773
  130  TYR   CA 1999   7.532   3.755   3.657
  130  TYR   HA 2000   7.554   3.650   3.676
  130  TYR   CB 2001   7.379   3.762   3.608
  130  TYR  HB2 2002   7.351   3.866   3.592
  130  TYR  HB3 2003   7.368   3.716   3.510
  130  TYR   CG 2004   7.270   3.694   3.691
  130  TYR  CD1 2005   7.288   3.558   3.733
  130  TYR  HD1 2006   7.383   3.514   3.707
  130  TYR  CE1 2007   7.189   3.484   3.807
  130  TYR  HE1 2008   7.210   3.381   3.832
  130  TYR   CZ 2009   7.068   3.562   3.841
  130  TYR   OH 2010   6.964   3.502   3.901
  130  TYR   HH 2011   6.891   3.559   3.926
  130  TYR  CE2 2012   7.055   3.697   3.807
  130  TYR  HE2 2013   6.967   3.755   3.832
  130  TYR  CD2 2014   7.157   3.760   3.736
  130  TYR  HD2 2015   7.148   3.866   3.718
  130  TYR    C 2016   7.632   3.792   3.548
  130  TYR    O 2017   7.663   3.910   3.529
  131  SER    N 2018   7.680   3.689   3.482
  131  SER    H 2019   7.662   3.593   3.508
  131  SER   CA 2020   7.753   3.698   3.353
  131  SER   HA 2021   7.788   3.802   3.353
  131  SER   CB 2022   7.872   3.608   3.355
  131  SER  HB2 2023   7.926   3.609   3.260
  131  SER  HB3 2024   7.932   3.639   3.440
  131  SER   OG 2025   7.821   3.474   3.371
  131  SER   HG 2026   7.753   3.470   3.438
  131  SER    C 2027   7.666   3.662   3.230
  131  SER    O 2028   7.571   3.595   3.254
  132  GLY    N 2029   7.711   3.688   3.105
  132  GLY    H 2030   7.779   3.761   3.096
  132  GLY   CA 2031   7.637   3.636   2.990
  132  GLY  HA2 2032   7.534   3.669   2.985
  132  GLY  HA3 2033   7.688   3.668   2.899
  132  GLY    C 2034   7.632   3.488   2.986
  132  GLY    O 2035   7.529   3.438   2.938
  133  TRP    N 2036   7.728   3.411   3.052
  133  TRP    H 2037   7.799   3.463   3.103
  133  TRP   CA 2038   7.721   3.270   3.071
  133  TRP   HA 2039   7.696   3.236   2.971
  133  TRP   CB 2040   7.860   3.215   3.109
  133  TRP  HB2 2041   7.877   3.244   3.213
  133  TRP  HB3 2042   7.849   3.107   3.104
  133  TRP   CG 2043   7.984   3.246   3.028
  133  TRP  CD1 2044   8.005   3.191   2.909
  133  TRP  HD1 2045   7.943   3.122   2.854
  133  TRP  NE1 2046   8.129   3.240   2.862
  133  TRP  HE1 2047   8.162   3.223   2.768
  133  TRP  CE2 2048   8.182   3.328   2.953
  133  TRP  CZ2 2049   8.297   3.409   2.956
  133  TRP  HZ2 2050   8.379   3.408   2.885
  133  TRP  CH2 2051   8.312   3.512   3.051
  133  TRP  HH2 2052   8.398   3.577   3.045
  133  TRP  CZ3 2053   8.214   3.522   3.157
  133  TRP  HZ3 2054   8.225   3.600   3.231
  133  TRP  CE3 2055   8.110   3.429   3.161
  133  TRP  HE3 2056   8.045   3.428   3.247
  133  TRP  CD2 2057   8.091   3.335   3.061
  133  TRP    C 2058   7.609   3.219   3.163
  133  TRP    O 2059   7.580   3.099   3.171
  134  ASP    N 2060   7.536   3.310   3.224
  134  ASP    H 2061   7.554   3.409   3.219
  134  ASP   CA 2062   7.417   3.280   3.299
  134  ASP   HA 2063   7.408   3.176   3.332
  134  ASP   CB 2064   7.426   3.351   3.437
  134  ASP  HB2 2065   7.414   3.459   3.438
  134  ASP  HB3 2066   7.348   3.317   3.505
  134  ASP   CG 2067   7.560   3.323   3.514
  134  ASP  OD1 2068   7.595   3.204   3.537
  134  ASP  OD2 2069   7.632   3.424   3.535
  134  ASP    C 2070   7.284   3.317   3.238
  134  ASP    O 2071   7.181   3.297   3.299
  135  PHE    N 2072   7.281   3.384   3.120
  135  PHE    H 2073   7.368   3.395   3.070
  135  PHE   CA 2074   7.154   3.420   3.045
  135  PHE   HA 2075   7.081   3.416   3.126
  135  PHE   CB 2076   7.159   3.556   2.991
  135  PHE  HB2 2077   7.241   3.555   2.920
  135  PHE  HB3 2078   7.064   3.580   2.942
  135  PHE   CG 2079   7.174   3.678   3.086
  135  PHE  CD1 2080   7.059   3.750   3.123
  135  PHE  HD1 2081   6.965   3.734   3.072
  135  PHE  CE1 2082   7.069   3.846   3.224
  135  PHE  HE1 2083   6.984   3.902   3.260
  135  PHE   CZ 2084   7.194   3.863   3.296
  135  PHE   HZ 2085   7.202   3.936   3.375
  135  PHE  CE2 2086   7.306   3.793   3.250
  135  PHE  HE2 2087   7.402   3.796   3.299
  135  PHE  CD2 2088   7.299   3.702   3.146
  135  PHE  HD2 2089   7.383   3.641   3.117
  135  PHE    C 2090   7.114   3.310   2.944
  135  PHE    O 2091   7.203   3.244   2.888
  136  ASN    N 2092   6.980   3.296   2.920
  136  ASN    H 2093   6.919   3.362   2.965
  136  ASN   CA 2094   6.930   3.206   2.821
  136  ASN   HA 2095   7.006   3.129   2.809
  136  ASN   CB 2096   6.808   3.131   2.875
  136  ASN  HB2 2097   6.839   3.082   2.967
  136  ASN  HB3 2098   6.727   3.200   2.898
  136  ASN   CG 2099   6.768   3.010   2.783
  136  ASN  OD1 2100   6.851   2.927   2.751
  136  ASN  ND2 2101   6.646   2.999   2.729
  136  ASN HD21 2102   6.622   2.921   2.670
  136  ASN HD22 2103   6.572   3.068   2.731
  136  ASN    C 2104   6.892   3.272   2.687
  136  ASN    O 2105   6.897   3.202   2.589
  137  ASP    N 2106   6.872   3.405   2.685
  137  ASP    H 2107   6.856   3.455   2.771
  137  ASP   CA 2108   6.834   3.474   2.558
  137  ASP   HA 2109   6.748   3.415   2.525
  137  ASP   CB 2110   6.786   3.625   2.577
  137  ASP  HB2 2111   6.731   3.666   2.493
  137  ASP  HB3 2112   6.723   3.626   2.666
  137  ASP   CG 2113   6.910   3.712   2.615
  137  ASP  OD1 2114   6.914   3.820   2.559
  137  ASP  OD2 2115   7.006   3.670   2.685
  137  ASP    C 2116   6.931   3.465   2.446
  137  ASP    O 2117   6.892   3.451   2.330
  138  GLY    N 2118   7.062   3.476   2.473
  138  GLY    H 2119   7.089   3.497   2.568
  138  GLY   CA 2120   7.168   3.452   2.377
  138  GLY  HA2 2121   7.144   3.523   2.299
  138  GLY  HA3 2122   7.260   3.483   2.426
  138  GLY    C 2123   7.181   3.307   2.323
  138  GLY    O 2124   7.268   3.287   2.241
  139  LYS    N 2125   7.102   3.207   2.377
  139  LYS    H 2126   7.031   3.226   2.446
  139  LYS   CA 2127   7.096   3.072   2.332
  139  LYS   HA 2128   7.130   3.053   2.231
  139  LYS   CB 2129   7.190   2.986   2.427
  139  LYS  HB2 2130   7.198   2.892   2.372
  139  LYS  HB3 2131   7.290   3.028   2.431
  139  LYS   CG 2132   7.128   2.965   2.567
  139  LYS  HG2 2133   7.138   3.059   2.622
  139  LYS  HG3 2134   7.025   2.934   2.551
  139  LYS   CD 2135   7.197   2.855   2.650
  139  LYS  HD2 2136   7.220   2.772   2.583
  139  LYS  HD3 2137   7.305   2.870   2.660
  139  LYS   CE 2138   7.140   2.806   2.778
  139  LYS  HE2 2139   7.214   2.765   2.845
  139  LYS  HE3 2140   7.106   2.899   2.825
  139  LYS   NZ 2141   7.028   2.705   2.766
  139  LYS  HZ1 2142   6.954   2.749   2.713
  139  LYS  HZ2 2143   7.057   2.615   2.729
  139  LYS  HZ3 2144   6.998   2.678   2.858
  139  LYS    C 2145   6.952   3.024   2.325
  139  LYS    O 2146   6.927   2.902   2.330
  140  CYX    N 2147   6.855   3.111   2.314
  140  CYX    H 2148   6.883   3.207   2.298
  140  CYX   CA 2149   6.713   3.065   2.303
  140  CYX   HA 2150   6.694   2.970   2.353
  140  CYX   CB 2151   6.618   3.168   2.375
  140  CYX  HB2 2152   6.534   3.107   2.410
  140  CYX  HB3 2153   6.672   3.210   2.460
  140  CYX   SG 2154   6.556   3.301   2.269
  140  CYX    C 2155   6.659   3.034   2.160
  140  CYX    O 2156   6.730   3.042   2.063
  141  LYS    N 2157   6.537   2.976   2.145
  141  LYS    H 2158   6.491   2.959   2.233
  141  LYS   CA 2159   6.479   2.917   2.018
  141  LYS   HA 2160   6.542   2.842   1.970
  141  LYS   CB 2161   6.342   2.860   2.056
  141  LYS  HB2 2162   6.363   2.795   2.141
  141  LYS  HB3 2163   6.268   2.934   2.086
  141  LYS   CG 2164   6.282   2.764   1.952
  141  LYS  HG2 2165   6.261   2.817   1.859
  141  LYS  HG3 2166   6.364   2.698   1.924
  141  LYS   CD 2167   6.156   2.699   2.009
  141  LYS  HD2 2168   6.177   2.669   2.111
  141  LYS  HD3 2169   6.075   2.772   2.018
  141  LYS   CE 2170   6.128   2.576   1.921
  141  LYS  HE2 2171   6.105   2.608   1.819
  141  LYS  HE3 2172   6.222   2.521   1.916
  141  LYS   NZ 2173   6.018   2.494   1.978
  141  LYS  HZ1 2174   5.999   2.409   1.928
  141  LYS  HZ2 2175   6.039   2.466   2.073
  141  LYS  HZ3 2176   5.934   2.551   1.978
  141  LYS    C 2177   6.456   3.021   1.906
  141  LYS    O 2178   6.439   2.977   1.793
  142  THR    N 2179   6.471   3.147   1.934
  142  THR    H 2180   6.484   3.179   2.029
  142  THR   CA 2181   6.480   3.260   1.835
  142  THR   HA 2182   6.464   3.213   1.739
  142  THR   CB 2183   6.376   3.371   1.846
  142  THR   HB 2184   6.380   3.425   1.752
  142  THR  CG2 2185   6.238   3.318   1.864
  142  THR HG21 2186   6.159   3.389   1.889
  142  THR HG22 2187   6.206   3.278   1.768
  142  THR HG23 2188   6.242   3.242   1.942
  142  THR  OG1 2189   6.409   3.454   1.953
  142  THR  HG1 2190   6.335   3.509   1.980
  142  THR    C 2191   6.623   3.310   1.818
  142  THR    O 2192   6.694   3.325   1.918
  143  GLY    N 2193   6.668   3.337   1.692
  143  GLY    H 2194   6.611   3.309   1.613
  143  GLY   CA 2195   6.800   3.388   1.670
  143  GLY  HA2 2196   6.871   3.336   1.734
  143  GLY  HA3 2197   6.825   3.365   1.566
  143  GLY    C 2198   6.807   3.534   1.708
  143  GLY    O 2199   6.914   3.590   1.709
  144  SER    N 2200   6.693   3.601   1.737
  144  SER    H 2201   6.610   3.544   1.731
  144  SER   CA 2202   6.673   3.736   1.788
  144  SER   HA 2203   6.756   3.798   1.755
  144  SER   CB 2204   6.535   3.790   1.750
  144  SER  HB2 2205   6.535   3.894   1.784
  144  SER  HB3 2206   6.511   3.785   1.644
  144  SER   OG 2207   6.437   3.716   1.813
  144  SER   HG 2208   6.369   3.670   1.763
  144  SER    C 2209   6.680   3.741   1.943
  144  SER    O 2210   6.700   3.846   2.002
  145  GLY    N 2211   6.652   3.630   2.014
  145  GLY    H 2212   6.616   3.548   1.969
  145  GLY   CA 2213   6.648   3.623   2.162
  145  GLY  HA2 2214   6.658   3.517   2.181
  145  GLY  HA3 2215   6.738   3.675   2.195
  145  GLY    C 2216   6.514   3.671   2.224
  145  GLY    O 2217   6.493   3.641   2.341
  146  ASP    N 2218   6.432   3.736   2.136
  146  ASP    H 2219   6.465   3.758   2.043
  146  ASP   CA 2220   6.303   3.776   2.170
  146  ASP   HA 2221   6.290   3.777   2.278
  146  ASP   CB 2222   6.276   3.912   2.106
  146  ASP  HB2 2223   6.308   3.913   2.001
  146  ASP  HB3 2224   6.168   3.926   2.105
  146  ASP   CG 2225   6.345   4.032   2.168
  146  ASP  OD1 2226   6.427   4.104   2.104
  146  ASP  OD2 2227   6.329   4.049   2.290
  146  ASP    C 2228   6.199   3.674   2.129
  146  ASP    O 2229   6.208   3.598   2.037
  147  ILE    N 2230   6.088   3.671   2.203
  147  ILE    H 2231   6.066   3.745   2.269
  147  ILE   CA 2232   5.965   3.601   2.169
  147  ILE   HA 2233   5.991   3.497   2.152
  147  ILE   CB 2234   5.858   3.605   2.285
  147  ILE   HB 2235   5.844   3.709   2.316
  147  ILE  CG2 2236   5.723   3.550   2.237
  147  ILE HG21 2237   5.745   3.453   2.192
  147  ILE HG22 2238   5.654   3.527   2.318
  147  ILE HG23 2239   5.671   3.600   2.155
  147  ILE  CG1 2240   5.904   3.527   2.402
  147  ILE HG12 2241   5.923   3.423   2.376
  147  ILE HG13 2242   6.008   3.550   2.425
  147  ILE  CD1 2243   5.821   3.530   2.530
  147  ILE HD11 2244   5.893   3.499   2.606
  147  ILE HD12 2245   5.794   3.633   2.554
  147  ILE HD13 2246   5.733   3.467   2.517
  147  ILE    C 2247   5.912   3.647   2.035
  147  ILE    O 2248   5.899   3.764   2.004
  148  GLU    N 2249   5.883   3.554   1.945
  148  GLU    H 2250   5.889   3.456   1.968
  148  GLU   CA 2251   5.825   3.579   1.806
  148  GLU   HA 2252   5.801   3.684   1.788
  148  GLU   CB 2253   5.938   3.529   1.703
  148  GLU  HB2 2254   5.985   3.441   1.747
  148  GLU  HB3 2255   5.892   3.496   1.610
  148  GLU   CG 2256   6.042   3.640   1.676
  148  GLU  HG2 2257   6.008   3.737   1.640
  148  GLU  HG3 2258   6.087   3.665   1.772
  148  GLU   CD 2259   6.157   3.594   1.587
  148  GLU  OE1 2260   6.125   3.526   1.486
  148  GLU  OE2 2261   6.271   3.624   1.612
  148  GLU    C 2262   5.696   3.506   1.776
  148  GLU    O 2263   5.637   3.522   1.671
  149  ASN    N 2264   5.647   3.409   1.856
  149  ASN    H 2265   5.695   3.387   1.942
  149  ASN   CA 2266   5.528   3.328   1.815
  149  ASN   HA 2267   5.446   3.389   1.779
  149  ASN   CB 2268   5.569   3.211   1.712
  149  ASN  HB2 2269   5.598   3.252   1.615
  149  ASN  HB3 2270   5.656   3.158   1.751
  149  ASN   CG 2271   5.455   3.110   1.691
  149  ASN  OD1 2272   5.343   3.132   1.727
  149  ASN  ND2 2273   5.474   2.988   1.652
  149  ASN HD21 2274   5.396   2.924   1.660
  149  ASN HD22 2275   5.562   2.969   1.605
  149  ASN    C 2276   5.488   3.266   1.953
  149  ASN    O 2277   5.563   3.182   2.001
  150  TYR    N 2278   5.381   3.317   2.018
  150  TYR    H 2279   5.336   3.390   1.965
  150  TYR   CA 2280   5.317   3.268   2.141
  150  TYR   HA 2281   5.392   3.253   2.219
  150  TYR   CB 2282   5.203   3.364   2.197
  150  TYR  HB2 2283   5.160   3.419   2.112
  150  TYR  HB3 2284   5.129   3.301   2.247
  150  TYR   CG 2285   5.257   3.451   2.301
  150  TYR  CD1 2286   5.320   3.571   2.266
  150  TYR  HD1 2287   5.318   3.610   2.165
  150  TYR  CE1 2288   5.371   3.654   2.369
  150  TYR  HE1 2289   5.414   3.752   2.350
  150  TYR   CZ 2290   5.371   3.604   2.499
  150  TYR   OH 2291   5.426   3.674   2.605
  150  TYR   HH 2292   5.467   3.756   2.576
  150  TYR  CE2 2293   5.308   3.478   2.533
  150  TYR  HE2 2294   5.305   3.439   2.634
  150  TYR  CD2 2295   5.250   3.400   2.433
  150  TYR  HD2 2296   5.202   3.306   2.457
  150  TYR    C 2297   5.256   3.126   2.129
  150  TYR    O 2298   5.234   3.049   2.225
  151  ASN    N 2299   5.226   3.085   2.002
  151  ASN    H 2300   5.262   3.137   1.924
  151  ASN   CA 2301   5.160   2.950   1.980
  151  ASN   HA 2302   5.103   2.907   2.062
  151  ASN   CB 2303   5.061   2.969   1.859
  151  ASN  HB2 2304   4.986   3.040   1.895
  151  ASN  HB3 2305   5.118   3.024   1.784
  151  ASN   CG 2306   4.986   2.852   1.801
  151  ASN  OD1 2307   5.026   2.798   1.694
  151  ASN  ND2 2308   4.901   2.802   1.884
  151  ASN HD21 2309   4.851   2.723   1.845
  151  ASN HD22 2310   4.864   2.861   1.957
  151  ASN    C 2311   5.256   2.835   1.943
  151  ASN    O 2312   5.220   2.716   1.916
  152  ASP    N 2313   5.383   2.862   1.965
  152  ASP    H 2314   5.411   2.952   2.003
  152  ASP   CA 2315   5.491   2.755   1.974
  152  ASP   HA 2316   5.477   2.678   1.898
  152  ASP   CB 2317   5.633   2.816   1.966
  152  ASP  HB2 2318   5.624   2.888   1.884
  152  ASP  HB3 2319   5.659   2.877   2.052
  152  ASP   CG 2320   5.747   2.717   1.930
  152  ASP  OD1 2321   5.782   2.698   1.810
  152  ASP  OD2 2322   5.805   2.671   2.027
  152  ASP    C 2323   5.478   2.683   2.111
  152  ASP    O 2324   5.433   2.742   2.212
  153  ALA    N 2325   5.506   2.552   2.108
  153  ALA    H 2326   5.544   2.504   2.028
  153  ALA   CA 2327   5.493   2.475   2.229
  153  ALA   HA 2328   5.397   2.507   2.270
  153  ALA   CB 2329   5.494   2.326   2.183
  153  ALA  HB1 2330   5.490   2.270   2.277
  153  ALA  HB2 2331   5.411   2.307   2.115
  153  ALA  HB3 2332   5.592   2.294   2.148
  153  ALA    C 2333   5.598   2.510   2.329
  153  ALA    O 2334   5.560   2.488   2.448
  154  THR    N 2335   5.720   2.562   2.302
  154  THR    H 2336   5.736   2.606   2.212
  154  THR   CA 2337   5.827   2.592   2.402
  154  THR   HA 2338   5.773   2.590   2.497
  154  THR   CB 2339   5.943   2.495   2.398
  154  THR   HB 2340   6.020   2.523   2.469
  154  THR  CG2 2341   5.894   2.358   2.421
  154  THR HG21 2342   5.833   2.351   2.511
  154  THR HG22 2343   5.826   2.323   2.344
  154  THR HG23 2344   5.975   2.285   2.431
  154  THR  OG1 2345   6.009   2.484   2.277
  154  THR  HG1 2346   6.089   2.435   2.297
  154  THR    C 2347   5.879   2.733   2.400
  154  THR    O 2348   5.916   2.786   2.505
  155  GLN    N 2349   5.872   2.808   2.284
  155  GLN    H 2350   5.838   2.766   2.198
  155  GLN   CA 2351   5.942   2.941   2.265
  155  GLN   HA 2352   6.045   2.904   2.259
  155  GLN   CB 2353   5.912   3.002   2.132
  155  GLN  HB2 2354   5.905   2.920   2.060
  155  GLN  HB3 2355   5.814   3.048   2.141
  155  GLN   CG 2356   6.004   3.116   2.082
  155  GLN  HG2 2357   6.027   3.196   2.153
  155  GLN  HG3 2358   6.099   3.071   2.057
  155  GLN   CD 2359   5.935   3.179   1.963
  155  GLN  OE1 2360   5.872   3.283   1.976
  155  GLN  NE2 2361   5.931   3.118   1.845
  155  GLN HE21 2362   5.874   3.152   1.769
  155  GLN HE22 2363   5.970   3.027   1.831
  155  GLN    C 2364   5.929   3.049   2.382
  155  GLN    O 2365   6.025   3.125   2.418
  156  VAL    N 2366   5.811   3.069   2.439
  156  VAL    H 2367   5.739   3.003   2.413
  156  VAL   CA 2368   5.773   3.164   2.553
  156  VAL   HA 2369   5.802   3.264   2.521
  156  VAL   CB 2370   5.618   3.164   2.575
  156  VAL   HB 2371   5.591   3.060   2.595
  156  VAL  CG1 2372   5.569   3.250   2.692
  156  VAL HG11 2373   5.463   3.237   2.711
  156  VAL HG12 2374   5.624   3.211   2.778
  156  VAL HG13 2375   5.600   3.351   2.666
  156  VAL  CG2 2376   5.537   3.202   2.451
  156  VAL HG21 2377   5.565   3.137   2.367
  156  VAL HG22 2378   5.429   3.191   2.461
  156  VAL HG23 2379   5.561   3.306   2.430
  156  VAL    C 2380   5.848   3.137   2.681
  156  VAL    O 2381   5.910   3.226   2.740
  157  ARG    N 2382   5.864   3.011   2.717
  157  ARG    H 2383   5.832   2.939   2.654
  157  ARG   CA 2384   5.959   2.977   2.833
  157  ARG   HA 2385   5.934   3.050   2.910
  157  ARG   CB 2386   5.925   2.835   2.879
  157  ARG  HB2 2387   5.950   2.769   2.797
  157  ARG  HB3 2388   5.977   2.802   2.969
  157  ARG   CG 2389   5.771   2.817   2.934
  157  ARG  HG2 2390   5.759   2.888   3.016
  157  ARG  HG3 2391   5.700   2.830   2.852
  157  ARG   CD 2392   5.761   2.677   2.978
  157  ARG  HD2 2393   5.776   2.607   2.895
  157  ARG  HD3 2394   5.834   2.671   3.059
  157  ARG   NE 2395   5.626   2.650   3.025
  157  ARG   HE 2396   5.561   2.727   3.035
  157  ARG   CZ 2397   5.587   2.544   3.090
  157  ARG  NH1 2398   5.658   2.433   3.088
  157  ARG HH11 2399   5.747   2.425   3.042
  157  ARG HH12 2400   5.611   2.351   3.124
  157  ARG  NH2 2401   5.468   2.545   3.127
  157  ARG HH21 2402   5.413   2.629   3.121
  157  ARG HH22 2403   5.429   2.457   3.158
  157  ARG    C 2404   6.106   2.988   2.805
  157  ARG    O 2405   6.185   2.998   2.895
  158  ASP    N 2406   6.144   2.997   2.672
  158  ASP    H 2407   6.068   2.995   2.606
  158  ASP   CA 2408   6.286   3.000   2.627
  158  ASP   HA 2409   6.335   2.971   2.720
  158  ASP   CB 2410   6.303   2.897   2.510
  158  ASP  HB2 2411   6.240   2.810   2.527
  158  ASP  HB3 2412   6.272   2.948   2.420
  158  ASP   CG 2413   6.444   2.850   2.495
  158  ASP  OD1 2414   6.501   2.820   2.602
  158  ASP  OD2 2415   6.486   2.825   2.379
  158  ASP    C 2416   6.344   3.143   2.599
  158  ASP    O 2417   6.458   3.171   2.627
  159  CYX    N 2418   6.261   3.239   2.555
  159  CYX    H 2419   6.166   3.208   2.539
  159  CYX   CA 2420   6.303   3.366   2.497
  159  CYX   HA 2421   6.411   3.377   2.508
  159  CYX   CB 2422   6.264   3.365   2.348
  159  CYX  HB2 2423   6.156   3.361   2.337
  159  CYX  HB3 2424   6.294   3.460   2.304
  159  CYX   SG 2425   6.359   3.255   2.235
  159  CYX    C 2426   6.242   3.485   2.576
  159  CYX    O 2427   6.168   3.472   2.672
  160  ARG    N 2428   6.290   3.606   2.541
  160  ARG    H 2429   6.352   3.615   2.461
  160  ARG   CA 2430   6.268   3.725   2.616
  160  ARG   HA 2431   6.288   3.702   2.720
  160  ARG   CB 2432   6.352   3.842   2.565
  160  ARG  HB2 2433   6.351   3.849   2.456
  160  ARG  HB3 2434   6.328   3.940   2.607
  160  ARG   CG 2435   6.503   3.817   2.597
  160  ARG  HG2 2436   6.509   3.813   2.706
  160  ARG  HG3 2437   6.536   3.722   2.554
  160  ARG   CD 2438   6.592   3.936   2.563
  160  ARG  HD2 2439   6.551   4.013   2.628
  160  ARG  HD3 2440   6.694   3.907   2.590
  160  ARG   NE 2441   6.587   3.981   2.424
  160  ARG   HE 2442   6.493   4.005   2.396
  160  ARG   CZ 2443   6.680   3.986   2.333
  160  ARG  NH1 2444   6.805   3.954   2.348
  160  ARG HH11 2445   6.828   3.901   2.431
  160  ARG HH12 2446   6.878   3.969   2.279
  160  ARG  NH2 2447   6.663   4.025   2.208
  160  ARG HH21 2448   6.572   4.061   2.182
  160  ARG HH22 2449   6.734   4.005   2.139
  160  ARG    C 2450   6.121   3.766   2.619
  160  ARG    O 2451   6.064   3.787   2.512
  161  LEU    N 2452   6.070   3.811   2.736
  161  LEU    H 2453   6.137   3.814   2.812
  161  LEU   CA 2454   5.952   3.900   2.755
  161  LEU   HA 2455   5.878   3.873   2.679
  161  LEU   CB 2456   5.887   3.850   2.885
  161  LEU  HB2 2457   5.863   3.744   2.877
  161  LEU  HB3 2458   5.960   3.849   2.966
  161  LEU   CG 2459   5.764   3.941   2.941
  161  LEU   HG 2460   5.804   4.040   2.962
  161  LEU  CD1 2461   5.644   3.937   2.851
  161  LEU HD11 2462   5.664   3.988   2.757
  161  LEU HD12 2463   5.623   3.832   2.829
  161  LEU HD13 2464   5.549   3.976   2.886
  161  LEU  CD2 2465   5.725   3.875   3.072
  161  LEU HD21 2466   5.675   3.781   3.049
  161  LEU HD22 2467   5.803   3.864   3.147
  161  LEU HD23 2468   5.647   3.941   3.111
  161  LEU    C 2469   5.992   4.042   2.749
  161  LEU    O 2470   6.082   4.084   2.818
  162  THR    N 2471   5.908   4.123   2.684
  162  THR    H 2472   5.828   4.083   2.637
  162  THR   CA 2473   5.907   4.264   2.700
  162  THR   HA 2474   5.857   4.303   2.611
  162  THR   CB 2475   5.825   4.313   2.821
  162  THR   HB 2476   5.886   4.310   2.912
  162  THR  CG2 2477   5.775   4.452   2.804
  162  THR HG21 2478   5.855   4.522   2.829
  162  THR HG22 2479   5.734   4.471   2.705
  162  THR HG23 2480   5.688   4.466   2.868
  162  THR  OG1 2481   5.711   4.237   2.852
  162  THR  HG1 2482   5.673   4.269   2.934
  162  THR    C 2483   6.044   4.338   2.686
  162  THR    O 2484   6.070   4.450   2.742
  163  GLY    N 2485   6.140   4.266   2.622
  163  GLY    H 2486   6.104   4.181   2.581
  163  GLY   CA 2487   6.285   4.298   2.598
  163  GLY  HA2 2488   6.323   4.249   2.508
  163  GLY  HA3 2489   6.294   4.403   2.571
  163  GLY    C 2490   6.385   4.271   2.710
  163  GLY    O 2491   6.505   4.297   2.687
  164  LEU    N 2492   6.341   4.217   2.822
  164  LEU    H 2493   6.243   4.194   2.816
  164  LEU   CA 2494   6.412   4.186   2.945
  164  LEU   HA 2495   6.470   4.272   2.979
  164  LEU   CB 2496   6.302   4.163   3.052
  164  LEU  HB2 2497   6.247   4.074   3.022
  164  LEU  HB3 2498   6.346   4.140   3.149
  164  LEU   CG 2499   6.205   4.284   3.076
  164  LEU   HG 2500   6.156   4.307   2.981
  164  LEU  CD1 2501   6.090   4.247   3.171
  164  LEU HD11 2502   6.126   4.212   3.268
  164  LEU HD12 2503   6.044   4.344   3.190
  164  LEU HD13 2504   6.034   4.162   3.133
  164  LEU  CD2 2505   6.290   4.403   3.136
  164  LEU HD21 2506   6.346   4.458   3.061
  164  LEU HD22 2507   6.218   4.474   3.176
  164  LEU HD23 2508   6.356   4.374   3.218
  164  LEU    C 2509   6.500   4.064   2.928
  164  LEU    O 2510   6.450   3.959   2.889
  165  LEU    N 2511   6.633   4.074   2.955
  165  LEU    H 2512   6.664   4.154   3.008
  165  LEU   CA 2513   6.731   3.967   2.937
  165  LEU   HA 2514   6.745   3.946   2.831
  165  LEU   CB 2515   6.871   4.023   2.989
  165  LEU  HB2 2516   6.853   4.069   3.087
  165  LEU  HB3 2517   6.940   3.939   2.997
  165  LEU   CG 2518   6.932   4.121   2.890
  165  LEU   HG 2519   6.864   4.204   2.873
  165  LEU  CD1 2520   7.056   4.182   2.951
  165  LEU HD11 2521   7.101   4.243   2.873
  165  LEU HD12 2522   7.030   4.232   3.045
  165  LEU HD13 2523   7.125   4.101   2.977
  165  LEU  CD2 2524   6.966   4.059   2.757
  165  LEU HD21 2525   6.876   4.041   2.699
  165  LEU HD22 2526   7.030   4.125   2.698
  165  LEU HD23 2527   7.018   3.966   2.778
  165  LEU    C 2528   6.699   3.835   3.013
  165  LEU    O 2529   6.718   3.838   3.135
  166  ASP    N 2530   6.648   3.731   2.945
  166  ASP    H 2531   6.617   3.753   2.851
  166  ASP   CA 2532   6.599   3.604   2.998
  166  ASP   HA 2533   6.534   3.627   3.083
  166  ASP   CB 2534   6.529   3.527   2.892
  166  ASP  HB2 2535   6.461   3.589   2.833
  166  ASP  HB3 2536   6.604   3.482   2.827
  166  ASP   CG 2537   6.451   3.409   2.952
  166  ASP  OD1 2538   6.333   3.424   2.995
  166  ASP  OD2 2539   6.498   3.293   2.968
  166  ASP    C 2540   6.723   3.534   3.057
  166  ASP    O 2541   6.831   3.516   2.994
  167  LEU    N 2542   6.708   3.484   3.175
  167  LEU    H 2543   6.626   3.506   3.229
  167  LEU   CA 2544   6.818   3.415   3.252
  167  LEU   HA 2545   6.917   3.450   3.222
  167  LEU   CB 2546   6.793   3.445   3.407
  167  LEU  HB2 2547   6.685   3.448   3.416
  167  LEU  HB3 2548   6.846   3.368   3.464
  167  LEU   CG 2549   6.854   3.574   3.459
  167  LEU   HG 2550   6.833   3.650   3.383
  167  LEU  CD1 2551   6.796   3.612   3.601
  167  LEU HD11 2552   6.836   3.708   3.631
  167  LEU HD12 2553   6.687   3.615   3.601
  167  LEU HD13 2554   6.816   3.534   3.674
  167  LEU  CD2 2555   7.005   3.558   3.468
  167  LEU HD21 2556   7.034   3.470   3.525
  167  LEU HD22 2557   7.042   3.544   3.367
  167  LEU HD23 2558   7.037   3.651   3.515
  167  LEU    C 2559   6.812   3.257   3.227
  167  LEU    O 2560   6.705   3.196   3.199
  168  ALA    N 2561   6.927   3.192   3.245
  168  ALA    H 2562   7.004   3.246   3.283
  168  ALA   CA 2563   6.950   3.048   3.245
  168  ALA   HA 2564   6.888   3.013   3.162
  168  ALA   CB 2565   7.092   3.004   3.206
  168  ALA  HB1 2566   7.133   3.071   3.131
  168  ALA  HB2 2567   7.166   3.004   3.286
  168  ALA  HB3 2568   7.089   2.905   3.161
  168  ALA    C 2569   6.898   2.966   3.370
  168  ALA    O 2570   6.978   2.907   3.442
  169  LEU    N 2571   6.770   2.972   3.398
  169  LEU    H 2572   6.711   3.020   3.331
  169  LEU   CA 2573   6.695   2.912   3.513
  169  LEU   HA 2574   6.745   2.946   3.603
  169  LEU   CB 2575   6.551   2.959   3.521
  169  LEU  HB2 2576   6.525   2.999   3.423
  169  LEU  HB3 2577   6.490   2.872   3.545
  169  LEU   CG 2578   6.521   3.066   3.623
  169  LEU   HG 2579   6.586   3.153   3.614
  169  LEU  CD1 2580   6.380   3.111   3.606
  169  LEU HD11 2581   6.366   3.128   3.499
  169  LEU HD12 2582   6.312   3.028   3.626
  169  LEU HD13 2583   6.360   3.201   3.663
  169  LEU  CD2 2584   6.542   3.010   3.762
  169  LEU HD21 2585   6.643   2.971   3.776
  169  LEU HD22 2586   6.509   3.080   3.838
  169  LEU HD23 2587   6.474   2.927   3.779
  169  LEU    C 2588   6.720   2.757   3.538
  169  LEU    O 2589   6.694   2.701   3.646
  170  GLU    N 2590   6.773   2.693   3.431
  170  GLU    H 2591   6.764   2.750   3.348
  170  GLU   CA 2592   6.836   2.560   3.432
  170  GLU   HA 2593   6.768   2.483   3.469
  170  GLU   CB 2594   6.858   2.520   3.289
  170  GLU  HB2 2595   6.878   2.413   3.290
  170  GLU  HB3 2596   6.765   2.527   3.232
  170  GLU   CG 2597   6.967   2.594   3.206
  170  GLU  HG2 2598   6.947   2.700   3.216
  170  GLU  HG3 2599   7.070   2.566   3.227
  170  GLU   CD 2600   6.954   2.573   3.058
  170  GLU  OE1 2601   6.853   2.615   2.996
  170  GLU  OE2 2602   7.051   2.521   2.997
  170  GLU    C 2603   6.956   2.549   3.521
  170  GLU    O 2604   6.972   2.452   3.592
  171  LYS    N 2605   7.032   2.662   3.537
  171  LYS    H 2606   7.009   2.750   3.493
  171  LYS   CA 2607   7.160   2.653   3.608
  171  LYS   HA 2608   7.224   2.571   3.574
  171  LYS   CB 2609   7.250   2.782   3.581
  171  LYS  HB2 2610   7.189   2.871   3.598
  171  LYS  HB3 2611   7.337   2.791   3.645
  171  LYS   CG 2612   7.311   2.775   3.443
  171  LYS  HG2 2613   7.361   2.682   3.414
  171  LYS  HG3 2614   7.231   2.774   3.369
  171  LYS   CD 2615   7.404   2.885   3.404
  171  LYS  HD2 2616   7.413   2.899   3.296
  171  LYS  HD3 2617   7.369   2.984   3.435
  171  LYS   CE 2618   7.554   2.852   3.449
  171  LYS  HE2 2619   7.546   2.837   3.556
  171  LYS  HE3 2620   7.592   2.767   3.392
  171  LYS   NZ 2621   7.647   2.969   3.429
  171  LYS  HZ1 2622   7.615   3.057   3.469
  171  LYS  HZ2 2623   7.740   2.948   3.462
  171  LYS  HZ3 2624   7.648   2.985   3.329
  171  LYS    C 2625   7.130   2.639   3.758
  171  LYS    O 2626   7.051   2.721   3.801
  172  ASP    N 2627   7.208   2.547   3.822
  172  ASP    H 2628   7.274   2.494   3.767
  172  ASP   CA 2629   7.205   2.546   3.972
  172  ASP   HA 2630   7.103   2.518   3.998
  172  ASP   CB 2631   7.293   2.436   4.025
  172  ASP  HB2 2632   7.250   2.341   3.995
  172  ASP  HB3 2633   7.394   2.423   3.986
  172  ASP   CG 2634   7.276   2.423   4.176
  172  ASP  OD1 2635   7.178   2.373   4.236
  172  ASP  OD2 2636   7.377   2.459   4.237
  172  ASP    C 2637   7.251   2.685   4.030
  172  ASP    O 2638   7.199   2.718   4.141
  173  TYR    N 2639   7.342   2.758   3.973
  173  TYR    H 2640   7.388   2.722   3.891
  173  TYR   CA 2641   7.387   2.885   4.031
  173  TYR   HA 2642   7.399   2.882   4.139
  173  TYR   CB 2643   7.517   2.924   3.954
  173  TYR  HB2 2644   7.589   2.849   3.986
  173  TYR  HB3 2645   7.499   2.918   3.847
  173  TYR   CG 2646   7.566   3.071   3.992
  173  TYR  CD1 2647   7.545   3.181   3.904
  173  TYR  HD1 2648   7.492   3.165   3.811
  173  TYR  CE1 2649   7.587   3.312   3.947
  173  TYR  HE1 2650   7.560   3.404   3.896
  173  TYR   CZ 2651   7.637   3.320   4.079
  173  TYR   OH 2652   7.665   3.448   4.127
  173  TYR   HH 2653   7.639   3.511   4.060
  173  TYR  CE2 2654   7.652   3.214   4.165
  173  TYR  HE2 2655   7.696   3.235   4.261
  173  TYR  CD2 2656   7.613   3.090   4.121
  173  TYR  HD2 2657   7.633   3.003   4.181
  173  TYR    C 2658   7.277   2.992   4.019
  173  TYR    O 2659   7.237   3.040   4.122
  174  VAL    N 2660   7.213   3.006   3.901
  174  VAL    H 2661   7.248   2.949   3.824
  174  VAL   CA 2662   7.100   3.095   3.880
  174  VAL   HA 2663   7.129   3.199   3.896
  174  VAL   CB 2664   7.044   3.082   3.733
  174  VAL   HB 2665   7.032   2.978   3.704
  174  VAL  CG1 2666   6.912   3.152   3.708
  174  VAL HG11 2667   6.884   3.161   3.603
  174  VAL HG12 2668   6.836   3.104   3.770
  174  VAL HG13 2669   6.925   3.254   3.743
  174  VAL  CG2 2670   7.151   3.137   3.634
  174  VAL HG21 2671   7.138   3.243   3.653
  174  VAL HG22 2672   7.255   3.114   3.655
  174  VAL HG23 2673   7.120   3.109   3.533
  174  VAL    C 2674   6.989   3.058   3.979
  174  VAL    O 2675   6.946   3.145   4.055
  175  ARG    N 2676   6.952   2.927   3.988
  175  ARG    H 2677   6.989   2.872   3.912
  175  ARG   CA 2678   6.855   2.874   4.090
  175  ARG   HA 2679   6.756   2.918   4.076
  175  ARG   CB 2680   6.843   2.727   4.077
  175  ARG  HB2 2681   6.946   2.693   4.086
  175  ARG  HB3 2682   6.778   2.690   4.156
  175  ARG   CG 2683   6.766   2.689   3.951
  175  ARG  HG2 2684   6.665   2.729   3.961
  175  ARG  HG3 2685   6.815   2.734   3.864
  175  ARG   CD 2686   6.781   2.536   3.938
  175  ARG  HD2 2687   6.887   2.515   3.931
  175  ARG  HD3 2688   6.737   2.492   4.028
  175  ARG   NE 2689   6.723   2.491   3.810
  175  ARG   HE 2690   6.703   2.567   3.747
  175  ARG   CZ 2691   6.733   2.360   3.771
  175  ARG  NH1 2692   6.778   2.268   3.852
  175  ARG HH11 2693   6.838   2.294   3.930
  175  ARG HH12 2694   6.758   2.170   3.836
  175  ARG  NH2 2695   6.688   2.326   3.653
  175  ARG HH21 2696   6.623   2.401   3.630
  175  ARG HH22 2697   6.668   2.227   3.645
  175  ARG    C 2698   6.893   2.916   4.235
  175  ARG    O 2699   6.803   2.936   4.318
  176  SER    N 2700   7.020   2.894   4.265
  176  SER    H 2701   7.077   2.876   4.184
  176  SER   CA 2702   7.069   2.922   4.399
  176  SER   HA 2703   7.003   2.872   4.470
  176  SER   CB 2704   7.207   2.856   4.425
  176  SER  HB2 2705   7.267   2.893   4.342
  176  SER  HB3 2706   7.255   2.892   4.516
  176  SER   OG 2707   7.201   2.721   4.402
  176  SER   HG 2708   7.223   2.719   4.309
  176  SER    C 2709   7.077   3.068   4.430
  176  SER    O 2710   7.030   3.105   4.542
  177  LYS    N 2711   7.115   3.163   4.346
  177  LYS    H 2712   7.151   3.128   4.258
  177  LYS   CA 2713   7.119   3.310   4.362
  177  LYS   HA 2714   7.173   3.336   4.453
  177  LYS   CB 2715   7.188   3.372   4.234
  177  LYS  HB2 2716   7.146   3.329   4.143
  177  LYS  HB3 2717   7.166   3.479   4.237
  177  LYS   CG 2718   7.345   3.356   4.228
  177  LYS  HG2 2719   7.367   3.249   4.230
  177  LYS  HG3 2720   7.376   3.393   4.130
  177  LYS   CD 2721   7.414   3.419   4.350
  177  LYS  HD2 2722   7.506   3.465   4.315
  177  LYS  HD3 2723   7.351   3.497   4.394
  177  LYS   CE 2724   7.440   3.314   4.449
  177  LYS  HE2 2725   7.343   3.274   4.478
  177  LYS  HE3 2726   7.507   3.236   4.412
  177  LYS   NZ 2727   7.510   3.373   4.560
  177  LYS  HZ1 2728   7.573   3.439   4.517
  177  LYS  HZ2 2729   7.440   3.418   4.617
  177  LYS  HZ3 2730   7.558   3.309   4.622
  177  LYS    C 2731   6.973   3.356   4.385
  177  LYS    O 2732   6.949   3.440   4.470
  178  ILE    N 2733   6.874   3.288   4.319
  178  ILE    H 2734   6.905   3.235   4.239
  178  ILE   CA 2735   6.734   3.330   4.334
  178  ILE   HA 2736   6.730   3.438   4.347
  178  ILE   CB 2737   6.659   3.288   4.199
  178  ILE   HB 2738   6.702   3.195   4.163
  178  ILE  CG2 2739   6.505   3.285   4.215
  178  ILE HG21 2740   6.473   3.189   4.257
  178  ILE HG22 2741   6.470   3.356   4.291
  178  ILE HG23 2742   6.462   3.299   4.116
  178  ILE  CG1 2743   6.693   3.395   4.083
  178  ILE HG12 2744   6.640   3.489   4.097
  178  ILE HG13 2745   6.799   3.420   4.094
  178  ILE  CD1 2746   6.679   3.330   3.941
  178  ILE HD11 2747   6.729   3.233   3.938
  178  ILE HD12 2748   6.575   3.324   3.911
  178  ILE HD13 2749   6.730   3.396   3.870
  178  ILE    C 2750   6.673   3.268   4.457
  178  ILE    O 2751   6.605   3.340   4.526
  179  ALA    N 2752   6.706   3.142   4.493
  179  ALA    H 2753   6.742   3.079   4.423
  179  ALA   CA 2754   6.661   3.095   4.624
  179  ALA   HA 2755   6.554   3.106   4.638
  179  ALA   CB 2756   6.692   2.947   4.633
  179  ALA  HB1 2757   6.798   2.927   4.640
  179  ALA  HB2 2758   6.646   2.892   4.715
  179  ALA  HB3 2759   6.651   2.902   4.543
  179  ALA    C 2760   6.725   3.170   4.738
  179  ALA    O 2761   6.667   3.196   4.847
  180  GLU    N 2762   6.852   3.217   4.724
  180  GLU    H 2763   6.910   3.189   4.646
  180  GLU   CA 2764   6.921   3.296   4.828
  180  GLU   HA 2765   6.913   3.249   4.926
  180  GLU   CB 2766   7.067   3.311   4.789
  180  GLU  HB2 2767   7.111   3.211   4.782
  180  GLU  HB3 2768   7.074   3.347   4.686
  180  GLU   CG 2769   7.151   3.394   4.883
  180  GLU  HG2 2770   7.102   3.491   4.892
  180  GLU  HG3 2771   7.165   3.333   4.972
  180  GLU   CD 2772   7.284   3.424   4.823
  180  GLU  OE1 2773   7.378   3.348   4.861
  180  GLU  OE2 2774   7.300   3.488   4.716
  180  GLU    C 2775   6.852   3.431   4.856
  180  GLU    O 2776   6.849   3.487   4.964
  181  TYR    N 2777   6.788   3.489   4.759
  181  TYR    H 2778   6.791   3.436   4.673
  181  TYR   CA 2779   6.711   3.612   4.741
  181  TYR   HA 2780   6.751   3.700   4.790
  181  TYR   CB 2781   6.715   3.651   4.593
  181  TYR  HB2 2782   6.809   3.696   4.562
  181  TYR  HB3 2783   6.709   3.554   4.543
  181  TYR   CG 2784   6.620   3.760   4.548
  181  TYR  CD1 2785   6.610   3.886   4.609
  181  TYR  HD1 2786   6.684   3.909   4.685
  181  TYR  CE1 2787   6.506   3.976   4.575
  181  TYR  HE1 2788   6.495   4.066   4.634
  181  TYR   CZ 2789   6.415   3.949   4.472
  181  TYR   OH 2790   6.313   4.043   4.455
  181  TYR   HH 2791   6.259   4.018   4.379
  181  TYR  CE2 2792   6.430   3.833   4.397
  181  TYR  HE2 2793   6.359   3.817   4.317
  181  TYR  CD2 2794   6.524   3.732   4.443
  181  TYR  HD2 2795   6.544   3.642   4.386
  181  TYR    C 2796   6.565   3.600   4.800
  181  TYR    O 2797   6.520   3.696   4.868
  182  MET    N 2798   6.512   3.473   4.783
  182  MET    H 2799   6.550   3.403   4.721
  182  MET   CA 2800   6.384   3.438   4.850
  182  MET   HA 2801   6.309   3.518   4.848
  182  MET   CB 2802   6.324   3.319   4.781
  182  MET  HB2 2803   6.385   3.231   4.761
  182  MET  HB3 2804   6.243   3.286   4.847
  182  MET   CG 2805   6.258   3.355   4.648
  182  MET  HG2 2806   6.196   3.443   4.664
  182  MET  HG3 2807   6.334   3.380   4.575
  182  MET   SD 2808   6.160   3.214   4.599
  182  MET   CE 2809   6.105   3.284   4.441
  182  MET  HE1 2810   6.025   3.225   4.397
  182  MET  HE2 2811   6.074   3.387   4.460
  182  MET  HE3 2812   6.182   3.278   4.363
  182  MET    C 2813   6.406   3.397   4.996
  182  MET    O 2814   6.325   3.426   5.083
  183  ASN    N 2815   6.522   3.334   5.030
  183  ASN    H 2816   6.597   3.321   4.963
  183  ASN   CA 2817   6.557   3.308   5.166
  183  ASN   HA 2818   6.469   3.259   5.207
  183  ASN   CB 2819   6.690   3.225   5.167
  183  ASN  HB2 2820   6.671   3.144   5.096
  183  ASN  HB3 2821   6.778   3.269   5.121
  183  ASN   CG 2822   6.714   3.164   5.300
  183  ASN  OD1 2823   6.632   3.104   5.357
  183  ASN  ND2 2824   6.829   3.181   5.351
  183  ASN HD21 2825   6.843   3.156   5.448
  183  ASN HD22 2826   6.882   3.256   5.310
  183  ASN    C 2827   6.574   3.438   5.254
  183  ASN    O 2828   6.515   3.459   5.364
  184  HIE    N 2829   6.659   3.526   5.199
  184  HIE    H 2830   6.710   3.495   5.118
  184  HIE   CA 2831   6.676   3.665   5.246
  184  HIE   HA 2832   6.723   3.656   5.345
  184  HIE   CB 2833   6.774   3.739   5.151
  184  HIE  HB2 2834   6.861   3.678   5.128
  184  HIE  HB3 2835   6.721   3.761   5.058
  184  HIE   CG 2836   6.819   3.875   5.200
  184  HIE  ND1 2837   6.877   3.904   5.317
  184  HIE  CE1 2838   6.893   4.037   5.311
  184  HIE  HE1 2839   6.944   4.090   5.389
  184  HIE  NE2 2840   6.859   4.088   5.191
  184  HIE  HE2 2841   6.871   4.184   5.165
  184  HIE  CD2 2842   6.813   3.986   5.115
  184  HIE  HD2 2843   6.774   3.986   5.014
  184  HIE    C 2844   6.544   3.740   5.273
  184  HIE    O 2845   6.535   3.821   5.370
  185  LEU    N 2846   6.440   3.715   5.195
  185  LEU    H 2847   6.457   3.654   5.116
  185  LEU   CA 2848   6.316   3.788   5.204
  185  LEU   HA 2849   6.328   3.884   5.253
  185  LEU   CB 2850   6.257   3.793   5.065
  185  LEU  HB2 2851   6.283   3.699   5.017
  185  LEU  HB3 2852   6.149   3.804   5.072
  185  LEU   CG 2853   6.305   3.914   4.981
  185  LEU   HG 2854   6.413   3.901   4.973
  185  LEU  CD1 2855   6.267   3.893   4.840
  185  LEU HD11 2856   6.159   3.902   4.835
  185  LEU HD12 2857   6.306   3.977   4.783
  185  LEU HD13 2858   6.303   3.798   4.801
  185  LEU  CD2 2859   6.251   4.054   5.025
  185  LEU HD21 2860   6.143   4.065   5.023
  185  LEU HD22 2861   6.292   4.078   5.123
  185  LEU HD23 2862   6.297   4.128   4.959
  185  LEU    C 2863   6.223   3.721   5.308
  185  LEU    O 2864   6.163   3.794   5.389
  186  ILE    N 2865   6.217   3.588   5.323
  186  ILE    H 2866   6.281   3.535   5.264
  186  ILE   CA 2867   6.146   3.520   5.435
  186  ILE   HA 2868   6.042   3.552   5.438
  186  ILE   CB 2869   6.121   3.370   5.415
  186  ILE   HB 2870   6.066   3.332   5.501
  186  ILE  CG2 2871   6.026   3.353   5.293
  186  ILE HG21 2872   6.077   3.388   5.203
  186  ILE HG22 2873   6.001   3.247   5.286
  186  ILE HG23 2874   5.936   3.410   5.315
  186  ILE  CG1 2875   6.244   3.281   5.401
  186  ILE HG12 2876   6.296   3.321   5.315
  186  ILE HG13 2877   6.307   3.295   5.490
  186  ILE  CD1 2878   6.233   3.124   5.394
  186  ILE HD11 2879   6.187   3.080   5.482
  186  ILE HD12 2880   6.180   3.088   5.306
  186  ILE HD13 2881   6.338   3.093   5.389
  186  ILE    C 2882   6.215   3.545   5.572
  186  ILE    O 2883   6.142   3.544   5.669
  187  ASP    N 2884   6.341   3.570   5.583
  187  ASP    H 2885   6.394   3.562   5.497
  187  ASP   CA 2886   6.414   3.599   5.706
  187  ASP   HA 2887   6.384   3.520   5.774
  187  ASP   CB 2888   6.566   3.592   5.674
  187  ASP  HB2 2889   6.587   3.492   5.636
  187  ASP  HB3 2890   6.598   3.664   5.599
  187  ASP   CG 2891   6.655   3.609   5.795
  187  ASP  OD1 2892   6.674   3.510   5.867
  187  ASP  OD2 2893   6.722   3.713   5.799
  187  ASP    C 2894   6.381   3.742   5.756
  187  ASP    O 2895   6.387   3.760   5.875
  188  ILE    N 2896   6.358   3.841   5.668
  188  ILE    H 2897   6.370   3.825   5.569
  188  ILE   CA 2898   6.305   3.974   5.704
  188  ILE   HA 2899   6.361   4.008   5.791
  188  ILE   CB 2900   6.327   4.082   5.594
  188  ILE   HB 2901   6.274   4.043   5.507
  188  ILE  CG2 2902   6.270   4.220   5.630
  188  ILE HG21 2903   6.162   4.211   5.648
  188  ILE HG22 2904   6.313   4.257   5.723
  188  ILE HG23 2905   6.280   4.282   5.541
  188  ILE  CG1 2906   6.475   4.092   5.569
  188  ILE HG12 2907   6.524   4.136   5.655
  188  ILE HG13 2908   6.505   3.987   5.564
  188  ILE  CD1 2909   6.513   4.161   5.436
  188  ILE HD11 2910   6.465   4.258   5.433
  188  ILE HD12 2911   6.621   4.177   5.424
  188  ILE HD13 2912   6.486   4.100   5.350
  188  ILE    C 2913   6.161   3.966   5.744
  188  ILE    O 2914   6.115   4.041   5.827
  189  GLY    N 2915   6.085   3.877   5.684
  189  GLY    H 2916   6.133   3.832   5.607
  189  GLY   CA 2917   5.957   3.825   5.726
  189  GLY  HA2 2918   5.965   3.723   5.763
  189  GLY  HA3 2919   5.922   3.887   5.808
  189  GLY    C 2920   5.837   3.821   5.623
  189  GLY    O 2921   5.720   3.817   5.665
  190  VAL    N 2922   5.868   3.797   5.492
  190  VAL    H 2923   5.959   3.789   5.450
  190  VAL   CA 2924   5.757   3.779   5.396
  190  VAL   HA 2925   5.688   3.861   5.414
  190  VAL   CB 2926   5.793   3.797   5.248
  190  VAL   HB 2927   5.705   3.802   5.183
  190  VAL  CG1 2928   5.874   3.915   5.212
  190  VAL HG11 2929   5.972   3.906   5.259
  190  VAL HG12 2930   5.889   3.923   5.105
  190  VAL HG13 2931   5.825   4.001   5.258
  190  VAL  CG2 2932   5.867   3.676   5.185
  190  VAL HG21 2933   5.959   3.641   5.232
  190  VAL HG22 2934   5.792   3.596   5.188
  190  VAL HG23 2935   5.881   3.693   5.078
  190  VAL    C 2936   5.676   3.648   5.417
  190  VAL    O 2937   5.732   3.542   5.449
  191  ALA    N 2938   5.544   3.655   5.409
  191  ALA    H 2939   5.506   3.742   5.374
  191  ALA   CA 2940   5.450   3.538   5.418
  191  ALA   HA 2941   5.482   3.457   5.485
  191  ALA   CB 2942   5.317   3.598   5.461
  191  ALA  HB1 2943   5.322   3.641   5.561
  191  ALA  HB2 2944   5.280   3.683   5.403
  191  ALA  HB3 2945   5.234   3.527   5.464
  191  ALA    C 2946   5.440   3.468   5.282
  191  ALA    O 2947   5.406   3.349   5.285
  192  GLY    N 2948   5.467   3.539   5.171
  192  GLY    H 2949   5.479   3.639   5.166
  192  GLY   CA 2950   5.482   3.461   5.045
  192  GLY  HA2 2951   5.566   3.391   5.050
  192  GLY  HA3 2952   5.388   3.413   5.018
  192  GLY    C 2953   5.525   3.552   4.930
  192  GLY    O 2954   5.539   3.673   4.946
  193  PHE    N 2955   5.535   3.504   4.809
  193  PHE    H 2956   5.524   3.403   4.803
  193  PHE   CA 2957   5.574   3.570   4.682
  193  PHE   HA 2958   5.599   3.672   4.714
  193  PHE   CB 2959   5.704   3.498   4.636
  193  PHE  HB2 2960   5.671   3.404   4.592
  193  PHE  HB3 2961   5.738   3.559   4.553
  193  PHE   CG 2962   5.819   3.488   4.741
  193  PHE  CD1 2963   5.828   3.382   4.839
  193  PHE  HD1 2964   5.770   3.291   4.828
  193  PHE  CE1 2965   5.933   3.388   4.931
  193  PHE  HE1 2966   5.948   3.309   5.003
  193  PHE   CZ 2967   6.034   3.488   4.929
  193  PHE   HZ 2968   6.107   3.496   5.008
  193  PHE  CE2 2969   6.018   3.598   4.838
  193  PHE  HE2 2970   6.085   3.682   4.840
  193  PHE  CD2 2971   5.922   3.590   4.738
  193  PHE  HD2 2972   5.931   3.666   4.662
  193  PHE    C 2973   5.461   3.573   4.582
  193  PHE    O 2974   5.402   3.470   4.555
  194  ARG    N 2975   5.452   3.678   4.502
  194  ARG    H 2976   5.515   3.752   4.529
  194  ARG   CA 2977   5.387   3.689   4.370
  194  ARG   HA 2978   5.303   3.622   4.348
  194  ARG   CB 2979   5.322   3.828   4.358
  194  ARG  HB2 2980   5.240   3.828   4.430
  194  ARG  HB3 2981   5.394   3.901   4.396
  194  ARG   CG 2982   5.269   3.872   4.218
  194  ARG  HG2 2983   5.240   3.785   4.160
  194  ARG  HG3 2984   5.184   3.935   4.246
  194  ARG   CD 2985   5.368   3.959   4.143
  194  ARG  HD2 2986   5.378   4.044   4.209
  194  ARG  HD3 2987   5.464   3.908   4.134
  194  ARG   NE 2988   5.308   4.013   4.021
  194  ARG   HE 2989   5.207   4.020   4.026
  194  ARG   CZ 2990   5.366   4.055   3.907
  194  ARG  NH1 2991   5.494   4.050   3.891
  194  ARG HH11 2992   5.553   4.040   3.972
  194  ARG HH12 2993   5.538   4.057   3.800
  194  ARG  NH2 2994   5.291   4.102   3.812
  194  ARG HH21 2995   5.191   4.116   3.820
  194  ARG HH22 2996   5.338   4.124   3.725
  194  ARG    C 2997   5.494   3.662   4.263
  194  ARG    O 2998   5.581   3.748   4.239
  195  LEU    N 2999   5.488   3.550   4.194
  195  LEU    H 3000   5.419   3.481   4.221
  195  LEU   CA 3001   5.591   3.511   4.098
  195  LEU   HA 3002   5.690   3.547   4.124
  195  LEU   CB 3003   5.606   3.357   4.099
  195  LEU  HB2 3004   5.514   3.310   4.065
  195  LEU  HB3 3005   5.697   3.345   4.039
  195  LEU   CG 3006   5.644   3.284   4.230
  195  LEU   HG 3007   5.558   3.289   4.298
  195  LEU  CD1 3008   5.703   3.147   4.207
  195  LEU HD11 3009   5.625   3.085   4.161
  195  LEU HD12 3010   5.791   3.150   4.144
  195  LEU HD13 3011   5.726   3.107   4.306
  195  LEU  CD2 3012   5.759   3.368   4.303
  195  LEU HD21 3013   5.785   3.311   4.392
  195  LEU HD22 3014   5.849   3.373   4.240
  195  LEU HD23 3015   5.718   3.464   4.336
  195  LEU    C 3016   5.557   3.565   3.955
  195  LEU    O 3017   5.477   3.512   3.878
  196  ASP    N 3018   5.612   3.684   3.936
  196  ASP    H 3019   5.660   3.721   4.016
  196  ASP   CA 3020   5.617   3.751   3.806
  196  ASP   HA 3021   5.519   3.795   3.785
  196  ASP   CB 3022   5.723   3.864   3.823
  196  ASP  HB2 3023   5.711   3.934   3.905
  196  ASP  HB3 3024   5.818   3.813   3.835
  196  ASP   CG 3025   5.728   3.939   3.687
  196  ASP  OD1 3026   5.634   4.015   3.651
  196  ASP  OD2 3027   5.824   3.923   3.606
  196  ASP    C 3028   5.657   3.653   3.691
  196  ASP    O 3029   5.757   3.583   3.700
  197  ALA    N 3030   5.601   3.668   3.570
  197  ALA    H 3031   5.514   3.721   3.568
  197  ALA   CA 3032   5.630   3.591   3.448
  197  ALA   HA 3033   5.539   3.595   3.389
  197  ALA   CB 3034   5.743   3.673   3.375
  197  ALA  HB1 3035   5.839   3.664   3.426
  197  ALA  HB2 3036   5.750   3.637   3.273
  197  ALA  HB3 3037   5.714   3.778   3.372
  197  ALA    C 3038   5.646   3.438   3.456
  197  ALA    O 3039   5.735   3.381   3.398
  198  SER    N 3040   5.560   3.369   3.533
  198  SER    H 3041   5.484   3.422   3.575
  198  SER   CA 3042   5.570   3.232   3.555
  198  SER   HA 3043   5.674   3.211   3.580
  198  SER   CB 3044   5.484   3.189   3.666
  198  SER  HB2 3045   5.382   3.221   3.646
  198  SER  HB3 3046   5.481   3.080   3.660
  198  SER   OG 3047   5.522   3.225   3.797
  198  SER   HG 3048   5.534   3.320   3.804
  198  SER    C 3049   5.548   3.151   3.427
  198  SER    O 3050   5.606   3.042   3.415
  199  LYS    N 3051   5.455   3.202   3.338
  199  LYS    H 3052   5.425   3.297   3.356
  199  LYS   CA 3053   5.430   3.144   3.208
  199  LYS   HA 3054   5.378   3.049   3.224
  199  LYS   CB 3055   5.329   3.242   3.137
  199  LYS  HB2 3056   5.242   3.246   3.204
  199  LYS  HB3 3057   5.378   3.339   3.129
  199  LYS   CG 3058   5.286   3.185   3.006
  199  LYS  HG2 3059   5.375   3.193   2.943
  199  LYS  HG3 3060   5.242   3.086   3.020
  199  LYS   CD 3061   5.176   3.276   2.948
  199  LYS  HD2 3062   5.087   3.274   3.010
  199  LYS  HD3 3063   5.218   3.377   2.945
  199  LYS   CE 3064   5.145   3.218   2.804
  199  LYS  HE2 3065   5.231   3.231   2.738
  199  LYS  HE3 3066   5.122   3.111   2.808
  199  LYS   NZ 3067   5.020   3.298   2.758
  199  LYS  HZ1 3068   5.033   3.398   2.763
  199  LYS  HZ2 3069   4.986   3.270   2.667
  199  LYS  HZ3 3070   4.946   3.265   2.818
  199  LYS    C 3071   5.560   3.121   3.127
  199  LYS    O 3072   5.562   3.030   3.044
  200  HIE    N 3073   5.650   3.213   3.148
  200  HIE    H 3074   5.636   3.274   3.228
  200  HIE   CA 3075   5.785   3.225   3.081
  200  HIE   HA 3076   5.769   3.190   2.979
  200  HIE   CB 3077   5.821   3.372   3.080
  200  HIE  HB2 3078   5.840   3.408   3.181
  200  HIE  HB3 3079   5.920   3.378   3.034
  200  HIE   CG 3080   5.723   3.453   2.993
  200  HIE  ND1 3081   5.598   3.493   3.034
  200  HIE  CE1 3082   5.541   3.548   2.925
  200  HIE  HE1 3083   5.443   3.593   2.921
  200  HIE  NE2 3084   5.629   3.546   2.823
  200  HIE  HE2 3085   5.606   3.580   2.731
  200  HIE  CD2 3086   5.741   3.481   2.858
  200  HIE  HD2 3087   5.818   3.448   2.790
  200  HIE    C 3088   5.897   3.154   3.164
  200  HIE    O 3089   6.007   3.145   3.111
  201  MET    N 3090   5.861   3.094   3.277
  201  MET    H 3091   5.762   3.083   3.296
  201  MET   CA 3092   5.942   2.990   3.350
  201  MET   HA 3093   6.048   2.995   3.323
  201  MET   CB 3094   5.938   3.017   3.500
  201  MET  HB2 3095   5.836   3.005   3.537
  201  MET  HB3 3096   6.013   2.947   3.538
  201  MET   CG 3097   6.010   3.154   3.529
  201  MET  HG2 3098   6.105   3.150   3.475
  201  MET  HG3 3099   5.954   3.238   3.488
  201  MET   SD 3100   6.042   3.192   3.698
  201  MET   CE 3101   5.872   3.251   3.742
  201  MET  HE1 3102   5.854   3.354   3.711
  201  MET  HE2 3103   5.800   3.174   3.715
  201  MET  HE3 3104   5.867   3.267   3.850
  201  MET    C 3105   5.885   2.847   3.325
  201  MET    O 3106   5.766   2.830   3.300
  202  TRP    N 3107   5.971   2.750   3.346
  202  TRP    H 3108   6.065   2.776   3.373
  202  TRP   CA 3109   5.938   2.610   3.371
  202  TRP   HA 3110   5.848   2.599   3.310
  202  TRP   CB 3111   6.052   2.518   3.335
  202  TRP  HB2 3112   6.134   2.536   3.405
  202  TRP  HB3 3113   6.018   2.415   3.346
  202  TRP   CG 3114   6.091   2.535   3.192
  202  TRP  CD1 3115   6.182   2.624   3.151
  202  TRP  HD1 3116   6.244   2.690   3.211
  202  TRP  NE1 3117   6.194   2.622   3.018
  202  TRP  HE1 3118   6.261   2.668   2.959
  202  TRP  CE2 3119   6.106   2.535   2.956
  202  TRP  CZ2 3120   6.079   2.492   2.824
  202  TRP  HZ2 3121   6.140   2.545   2.752
  202  TRP  CH2 3122   5.994   2.382   2.801
  202  TRP  HH2 3123   5.964   2.355   2.701
  202  TRP  CZ3 3124   5.929   2.319   2.905
  202  TRP  HZ3 3125   5.857   2.240   2.890
  202  TRP  CE3 3126   5.959   2.364   3.035
  202  TRP  HE3 3127   5.928   2.317   3.127
  202  TRP  CD2 3128   6.044   2.470   3.069
  202  TRP    C 3129   5.894   2.587   3.522
  202  TRP    O 3130   5.977   2.617   3.612
  203  PRO    N 3131   5.783   2.506   3.543
  203  PRO   CD 3132   5.666   2.495   3.460
  203  PRO  HD2 3133   5.685   2.470   3.356
  203  PRO  HD3 3134   5.620   2.592   3.444
  203  PRO   CG 3135   5.565   2.401   3.534
  203  PRO  HG2 3136   5.577   2.299   3.497
  203  PRO  HG3 3137   5.467   2.445   3.514
  203  PRO   CB 3138   5.599   2.422   3.681
  203  PRO  HB2 3139   5.586   2.323   3.725
  203  PRO  HB3 3140   5.527   2.492   3.724
  203  PRO   CA 3141   5.745   2.473   3.682
  203  PRO   HA 3142   5.747   2.565   3.741
  203  PRO    C 3143   5.851   2.390   3.757
  203  PRO    O 3144   5.873   2.404   3.878
  204  GLY    N 3145   5.921   2.298   3.687
  204  GLY    H 3146   5.905   2.283   3.589
  204  GLY   CA 3147   6.042   2.225   3.733
  204  GLY  HA2 3148   6.014   2.145   3.800
  204  GLY  HA3 3149   6.083   2.174   3.646
  204  GLY    C 3150   6.160   2.305   3.790
  204  GLY    O 3151   6.223   2.272   3.887
  205  ASP    N 3152   6.179   2.432   3.736
  205  ASP    H 3153   6.116   2.452   3.660
  205  ASP   CA 3154   6.289   2.512   3.792
  205  ASP   HA 3155   6.383   2.465   3.821
  205  ASP   CB 3156   6.330   2.617   3.690
  205  ASP  HB2 3157   6.246   2.675   3.651
  205  ASP  HB3 3158   6.391   2.691   3.743
  205  ASP   CG 3159   6.404   2.566   3.569
  205  ASP  OD1 3160   6.461   2.459   3.581
  205  ASP  OD2 3161   6.388   2.618   3.459
  205  ASP    C 3162   6.234   2.596   3.912
  205  ASP    O 3163   6.297   2.618   4.014
  206  ILE    N 3164   6.106   2.634   3.915
  206  ILE    H 3165   6.055   2.631   3.828
  206  ILE   CA 3166   6.040   2.689   4.032
  206  ILE   HA 3167   6.095   2.776   4.068
  206  ILE   CB 3168   5.897   2.739   4.004
  206  ILE   HB 3169   5.817   2.668   3.980
  206  ILE  CG2 3170   5.852   2.810   4.133
  206  ILE HG21 3171   5.927   2.877   4.175
  206  ILE HG22 3172   5.760   2.868   4.128
  206  ILE HG23 3173   5.825   2.732   4.205
  206  ILE  CG1 3174   5.902   2.840   3.886
  206  ILE HG12 3175   5.948   2.928   3.932
  206  ILE HG13 3176   5.965   2.812   3.802
  206  ILE  CD1 3177   5.764   2.881   3.840
  206  ILE HD11 3178   5.762   2.921   3.739
  206  ILE HD12 3179   5.691   2.800   3.845
  206  ILE HD13 3180   5.728   2.956   3.911
  206  ILE    C 3181   6.043   2.582   4.145
  206  ILE    O 3182   6.072   2.610   4.259
  207  LYS    N 3183   6.018   2.454   4.119
  207  LYS    H 3184   5.984   2.432   4.027
  207  LYS   CA 3185   6.035   2.344   4.218
  207  LYS   HA 3186   5.978   2.374   4.306
  207  LYS   CB 3187   5.981   2.216   4.162
  207  LYS  HB2 3188   6.017   2.199   4.061
  207  LYS  HB3 3189   6.016   2.136   4.227
  207  LYS   CG 3190   5.830   2.211   4.157
  207  LYS  HG2 3191   5.799   2.219   4.261
  207  LYS  HG3 3192   5.800   2.302   4.105
  207  LYS   CD 3193   5.760   2.093   4.097
  207  LYS  HD2 3194   5.788   2.094   3.992
  207  LYS  HD3 3195   5.789   1.997   4.140
  207  LYS   CE 3196   5.608   2.096   4.106
  207  LYS  HE2 3197   5.562   2.194   4.090
  207  LYS  HE3 3198   5.571   2.038   4.022
  207  LYS   NZ 3199   5.562   2.043   4.234
  207  LYS  HZ1 3200   5.616   2.095   4.300
  207  LYS  HZ2 3201   5.465   2.068   4.251
  207  LYS  HZ3 3202   5.580   1.943   4.241
  207  LYS    C 3203   6.180   2.327   4.264
  207  LYS    O 3204   6.205   2.295   4.382
  208  ALA    N 3205   6.278   2.349   4.172
  208  ALA    H 3206   6.261   2.379   4.077
  208  ALA   CA 3207   6.413   2.355   4.216
  208  ALA   HA 3208   6.421   2.271   4.285
  208  ALA   CB 3209   6.504   2.352   4.092
  208  ALA  HB1 3210   6.606   2.331   4.125
  208  ALA  HB2 3211   6.461   2.280   4.022
  208  ALA  HB3 3212   6.507   2.453   4.053
  208  ALA    C 3213   6.451   2.475   4.305
  208  ALA    O 3214   6.542   2.462   4.389
  209  ILE    N 3215   6.377   2.589   4.293
  209  ILE    H 3216   6.324   2.596   4.207
  209  ILE   CA 3217   6.395   2.706   4.373
  209  ILE   HA 3218   6.500   2.716   4.398
  209  ILE   CB 3219   6.340   2.830   4.296
  209  ILE   HB 3220   6.252   2.805   4.238
  209  ILE  CG2 3221   6.317   2.947   4.392
  209  ILE HG21 3222   6.409   2.962   4.449
  209  ILE HG22 3223   6.288   3.042   4.347
  209  ILE HG23 3224   6.239   2.926   4.466
  209  ILE  CG1 3225   6.443   2.886   4.198
  209  ILE HG12 3226   6.522   2.939   4.251
  209  ILE HG13 3227   6.485   2.798   4.150
  209  ILE  CD1 3228   6.371   2.981   4.101
  209  ILE HD11 3229   6.305   3.052   4.152
  209  ILE HD12 3230   6.442   3.044   4.049
  209  ILE HD13 3231   6.311   2.928   4.027
  209  ILE    C 3232   6.318   2.684   4.511
  209  ILE    O 3233   6.374   2.720   4.611
  210  LEU    N 3234   6.195   2.630   4.515
  210  LEU    H 3235   6.137   2.612   4.435
  210  LEU   CA 3236   6.131   2.588   4.641
  210  LEU   HA 3237   6.121   2.675   4.706
  210  LEU   CB 3238   5.987   2.536   4.611
  210  LEU  HB2 3239   5.998   2.452   4.544
  210  LEU  HB3 3240   5.946   2.494   4.703
  210  LEU   CG 3241   5.899   2.645   4.549
  210  LEU   HG 3242   5.946   2.684   4.458
  210  LEU  CD1 3243   5.767   2.576   4.516
  210  LEU HD11 3244   5.730   2.504   4.589
  210  LEU HD12 3245   5.695   2.658   4.521
  210  LEU HD13 3246   5.781   2.528   4.419
  210  LEU  CD2 3247   5.875   2.757   4.650
  210  LEU HD21 3248   5.790   2.816   4.615
  210  LEU HD22 3249   5.844   2.717   4.747
  210  LEU HD23 3250   5.962   2.823   4.650
  210  LEU    C 3251   6.200   2.477   4.712
  210  LEU    O 3252   6.202   2.474   4.834
  211  ASP    N 3253   6.272   2.385   4.644
  211  ASP    H 3254   6.278   2.397   4.544
  211  ASP   CA 3255   6.354   2.281   4.707
  211  ASP   HA 3256   6.293   2.217   4.771
  211  ASP   CB 3257   6.407   2.182   4.598
  211  ASP  HB2 3258   6.327   2.121   4.556
  211  ASP  HB3 3259   6.448   2.246   4.519
  211  ASP   CG 3260   6.519   2.089   4.649
  211  ASP  OD1 3261   6.636   2.123   4.641
  211  ASP  OD2 3262   6.488   1.983   4.703
  211  ASP    C 3263   6.470   2.343   4.784
  211  ASP    O 3264   6.497   2.293   4.896
  212  LYS    N 3265   6.522   2.454   4.734
  212  LYS    H 3266   6.484   2.483   4.645
  212  LYS   CA 3267   6.628   2.534   4.792
  212  LYS   HA 3268   6.701   2.462   4.828
  212  LYS   CB 3269   6.694   2.620   4.684
  212  LYS  HB2 3270   6.620   2.666   4.620
  212  LYS  HB3 3271   6.751   2.702   4.729
  212  LYS   CG 3272   6.789   2.540   4.593
  212  LYS  HG2 3273   6.866   2.498   4.658
  212  LYS  HG3 3274   6.723   2.465   4.551
  212  LYS   CD 3275   6.837   2.623   4.479
  212  LYS  HD2 3276   6.747   2.667   4.436
  212  LYS  HD3 3277   6.901   2.704   4.512
  212  LYS   CE 3278   6.918   2.541   4.380
  212  LYS  HE2 3279   6.862   2.455   4.343
  212  LYS  HE3 3280   6.947   2.607   4.298
  212  LYS   NZ 3281   7.048   2.503   4.443
  212  LYS  HZ1 3282   7.103   2.445   4.380
  212  LYS  HZ2 3283   7.099   2.582   4.478
  212  LYS  HZ3 3284   7.027   2.445   4.523
  212  LYS    C 3285   6.582   2.633   4.899
  212  LYS    O 3286   6.672   2.665   4.985
  213  LEU    N 3287   6.460   2.676   4.898
  213  LEU    H 3288   6.396   2.634   4.832
  213  LEU   CA 3289   6.403   2.765   4.998
  213  LEU   HA 3290   6.483   2.837   5.016
  213  LEU   CB 3291   6.286   2.835   4.927
  213  LEU  HB2 3292   6.319   2.891   4.839
  213  LEU  HB3 3293   6.213   2.761   4.894
  213  LEU   CG 3294   6.217   2.943   5.011
  213  LEU   HG 3295   6.175   2.903   5.103
  213  LEU  CD1 3296   6.311   3.059   5.045
  213  LEU HD11 3297   6.254   3.145   5.081
  213  LEU HD12 3298   6.397   3.042   5.109
  213  LEU HD13 3299   6.353   3.090   4.949
  213  LEU  CD2 3300   6.100   2.999   4.928
  213  LEU HD21 3301   6.020   2.927   4.915
  213  LEU HD22 3302   6.057   3.080   4.987
  213  LEU HD23 3303   6.149   3.029   4.835
  213  LEU    C 3304   6.367   2.702   5.133
  213  LEU    O 3305   6.339   2.579   5.137
  214  HIE    N 3306   6.361   2.783   5.243
  214  HIE    H 3307   6.380   2.881   5.229
  214  HIE   CA 3308   6.351   2.730   5.377
  214  HIE   HA 3309   6.372   2.623   5.375
  214  HIE   CB 3310   6.472   2.793   5.458
  214  HIE  HB2 3311   6.566   2.779   5.405
  214  HIE  HB3 3312   6.446   2.899   5.459
  214  HIE   CG 3313   6.494   2.752   5.601
  214  HIE  ND1 3314   6.499   2.616   5.638
  214  HIE  CE1 3315   6.523   2.620   5.774
  214  HIE  HE1 3316   6.534   2.536   5.841
  214  HIE  NE2 3317   6.521   2.744   5.816
  214  HIE  HE2 3318   6.505   2.765   5.914
  214  HIE  CD2 3319   6.514   2.831   5.713
  214  HIE  HD2 3320   6.509   2.938   5.727
  214  HIE    C 3321   6.211   2.751   5.436
  214  HIE    O 3322   6.127   2.806   5.363
  215  ASN    N 3323   6.195   2.710   5.561
  215  ASN    H 3324   6.281   2.689   5.610
  215  ASN   CA 3325   6.078   2.732   5.653
  215  ASN   HA 3326   5.989   2.694   5.602
  215  ASN   CB 3327   6.102   2.645   5.783
  215  ASN  HB2 3328   6.196   2.678   5.826
  215  ASN  HB3 3329   6.023   2.663   5.856
  215  ASN   CG 3330   6.106   2.496   5.757
  215  ASN  OD1 3331   6.080   2.451   5.645
  215  ASN  ND2 3332   6.156   2.422   5.853
  215  ASN HD21 3333   6.183   2.328   5.829
  215  ASN HD22 3334   6.190   2.463   5.939
  215  ASN    C 3335   6.055   2.882   5.683
  215  ASN    O 3336   6.151   2.961   5.677
  216  LEU    N 3337   5.934   2.920   5.732
  216  LEU    H 3338   5.858   2.854   5.739
  216  LEU   CA 3339   5.910   3.052   5.779
  216  LEU   HA 3340   5.971   3.119   5.719
  216  LEU   CB 3341   5.765   3.090   5.763
  216  LEU  HB2 3342   5.704   3.028   5.829
  216  LEU  HB3 3343   5.766   3.187   5.810
  216  LEU   CG 3344   5.712   3.103   5.615
  216  LEU   HG 3345   5.755   3.023   5.554
  216  LEU  CD1 3346   5.556   3.088   5.621
  216  LEU HD11 3347   5.515   3.096   5.520
  216  LEU HD12 3348   5.519   3.000   5.674
  216  LEU HD13 3349   5.525   3.176   5.678
  216  LEU  CD2 3350   5.739   3.236   5.548
  216  LEU HD21 3351   5.702   3.325   5.600
  216  LEU HD22 3352   5.847   3.251   5.545
  216  LEU HD23 3353   5.695   3.233   5.449
  216  LEU    C 3354   5.961   3.068   5.924
  216  LEU    O 3355   5.941   2.983   6.003
  217  ASN    N 3356   6.012   3.184   5.958
  217  ASN    H 3357   6.020   3.261   5.893
  217  ASN   CA 3358   6.064   3.220   6.089
  217  ASN   HA 3359   6.148   3.158   6.118
  217  ASN   CB 3360   6.124   3.367   6.094
  217  ASN  HB2 3361   6.206   3.360   6.022
  217  ASN  HB3 3362   6.045   3.433   6.060
  217  ASN   CG 3363   6.176   3.416   6.230
  217  ASN  OD1 3364   6.192   3.337   6.324
  217  ASN  ND2 3365   6.207   3.546   6.234
  217  ASN HD21 3366   6.255   3.563   6.321
  217  ASN HD22 3367   6.177   3.607   6.160
  217  ASN    C 3368   5.952   3.197   6.201
  217  ASN    O 3369   5.840   3.258   6.183
  218  SER    N 3370   5.981   3.128   6.314
  218  SER    H 3371   6.067   3.075   6.315
  218  SER   CA 3372   5.891   3.090   6.423
  218  SER   HA 3373   5.807   3.045   6.371
  218  SER   CB 3374   5.953   2.998   6.527
  218  SER  HB2 3375   5.892   2.968   6.612
  218  SER  HB3 3376   5.967   2.903   6.474
  218  SER   OG 3377   6.074   3.043   6.584
  218  SER   HG 3378   6.100   2.971   6.643
  218  SER    C 3379   5.834   3.212   6.498
  218  SER    O 3380   5.730   3.201   6.554
  219  ASN    N 3381   5.905   3.328   6.489
  219  ASN    H 3382   5.997   3.329   6.449
  219  ASN   CA 3383   5.865   3.451   6.555
  219  ASN   HA 3384   5.835   3.418   6.655
  219  ASN   CB 3385   5.995   3.538   6.561
  219  ASN  HB2 3386   6.069   3.477   6.614
  219  ASN  HB3 3387   6.018   3.573   6.461
  219  ASN   CG 3388   5.985   3.662   6.649
  219  ASN  OD1 3389   6.017   3.773   6.611
  219  ASN  ND2 3390   5.954   3.643   6.777
  219  ASN HD21 3391   5.956   3.721   6.841
  219  ASN HD22 3392   5.968   3.546   6.801
  219  ASN    C 3393   5.748   3.523   6.491
  219  ASN    O 3394   5.697   3.610   6.558
  220  TRP    N 3395   5.714   3.482   6.363
  220  TRP    H 3396   5.776   3.414   6.321
  220  TRP   CA 3397   5.594   3.532   6.298
  220  TRP   HA 3398   5.543   3.592   6.373
  220  TRP   CB 3399   5.644   3.627   6.187
  220  TRP  HB2 3400   5.677   3.560   6.107
  220  TRP  HB3 3401   5.559   3.678   6.140
  220  TRP   CG 3402   5.745   3.724   6.229
  220  TRP  CD1 3403   5.733   3.817   6.326
  220  TRP  HD1 3404   5.638   3.849   6.365
  220  TRP  NE1 3405   5.851   3.870   6.355
  220  TRP  HE1 3406   5.872   3.947   6.417
  220  TRP  CE2 3407   5.947   3.838   6.265
  220  TRP  CZ2 3408   6.080   3.879   6.235
  220  TRP  HZ2 3409   6.121   3.962   6.290
  220  TRP  CH2 3410   6.142   3.823   6.128
  220  TRP  HH2 3411   6.232   3.868   6.088
  220  TRP  CZ3 3412   6.075   3.727   6.041
  220  TRP  HZ3 3413   6.125   3.699   5.950
  220  TRP  CE3 3414   5.944   3.682   6.074
  220  TRP  HE3 3415   5.897   3.609   6.010
  220  TRP  CD2 3416   5.877   3.737   6.184
  220  TRP    C 3417   5.498   3.418   6.247
  220  TRP    O 3418   5.377   3.439   6.246
  221  PHE    N 3419   5.550   3.300   6.208
  221  PHE    H 3420   5.650   3.287   6.202
  221  PHE   CA 3421   5.467   3.201   6.139
  221  PHE   HA 3422   5.364   3.235   6.129
  221  PHE   CB 3423   5.520   3.185   5.995
  221  PHE  HB2 3424   5.619   3.144   6.014
  221  PHE  HB3 3425   5.467   3.103   5.945
  221  PHE   CG 3426   5.507   3.307   5.908
  221  PHE  CD1 3427   5.617   3.394   5.897
  221  PHE  HD1 3428   5.716   3.369   5.931
  221  PHE  CE1 3429   5.605   3.523   5.839
  221  PHE  HE1 3430   5.684   3.588   5.804
  221  PHE   CZ 3431   5.487   3.556   5.779
  221  PHE   HZ 3432   5.480   3.642   5.715
  221  PHE  CE2 3433   5.370   3.473   5.785
  221  PHE  HE2 3434   5.278   3.484   5.730
  221  PHE  CD2 3435   5.386   3.349   5.855
  221  PHE  HD2 3436   5.298   3.288   5.867
  221  PHE    C 3437   5.466   3.067   6.213
  221  PHE    O 3438   5.561   3.040   6.287
  222  PRO    N 3439   5.362   2.978   6.199
  222  PRO   CD 3440   5.251   2.997   6.111
  222  PRO  HD2 3441   5.289   3.035   6.015
  222  PRO  HD3 3442   5.187   3.073   6.155
  222  PRO   CG 3443   5.176   2.859   6.107
  222  PRO  HG2 3444   5.229   2.798   6.034
  222  PRO  HG3 3445   5.067   2.869   6.101
  222  PRO   CB 3446   5.209   2.803   6.246
  222  PRO  HB2 3447   5.205   2.694   6.246
  222  PRO  HB3 3448   5.148   2.850   6.324
  222  PRO   CA 3449   5.352   2.856   6.278
  222  PRO   HA 3450   5.361   2.872   6.386
  222  PRO    C 3451   5.459   2.748   6.241
  222  PRO    O 3452   5.512   2.745   6.133
  223  ALA    N 3453   5.493   2.671   6.338
  223  ALA    H 3454   5.428   2.668   6.416
  223  ALA   CA 3455   5.603   2.583   6.340
  223  ALA   HA 3456   5.691   2.645   6.350
  223  ALA   CB 3457   5.591   2.497   6.470
  223  ALA  HB1 3458   5.621   2.545   6.563
  223  ALA  HB2 3459   5.490   2.454   6.472
  223  ALA  HB3 3460   5.663   2.417   6.456
  223  ALA    C 3461   5.632   2.502   6.212
  223  ALA    O 3462   5.551   2.416   6.171
  224  GLY    N 3463   5.746   2.531   6.150
  224  GLY    H 3464   5.813   2.598   6.184
  224  GLY   CA 3465   5.792   2.462   6.029
  224  GLY  HA2 3466   5.899   2.477   6.013
  224  GLY  HA3 3467   5.793   2.354   6.045
  224  GLY    C 3468   5.723   2.482   5.902
  224  GLY    O 3469   5.750   2.418   5.799
  225  SER    N 3470   5.625   2.575   5.898
  225  SER    H 3471   5.609   2.623   5.985
  225  SER   CA 3472   5.542   2.606   5.773
  225  SER   HA 3473   5.498   2.514   5.735
  225  SER   CB 3474   5.428   2.705   5.811
  225  SER  HB2 3475   5.382   2.742   5.719
  225  SER  HB3 3476   5.359   2.646   5.872
  225  SER   OG 3477   5.470   2.820   5.880
  225  SER   HG 3478   5.485   2.805   5.973
  225  SER    C 3479   5.630   2.668   5.664
  225  SER    O 3480   5.733   2.722   5.699
  226  LYS    N 3481   5.578   2.668   5.547
  226  LYS    H 3482   5.485   2.632   5.536
  226  LYS   CA 3483   5.644   2.700   5.420
  226  LYS   HA 3484   5.750   2.713   5.441
  226  LYS   CB 3485   5.624   2.586   5.326
  226  LYS  HB2 3486   5.519   2.557   5.321
  226  LYS  HB3 3487   5.663   2.621   5.230
  226  LYS   CG 3488   5.707   2.464   5.374
  226  LYS  HG2 3489   5.668   2.431   5.471
  226  LYS  HG3 3490   5.676   2.382   5.309
  226  LYS   CD 3491   5.860   2.466   5.383
  226  LYS  HD2 3492   5.890   2.487   5.280
  226  LYS  HD3 3493   5.882   2.546   5.454
  226  LYS   CE 3494   5.906   2.322   5.424
  226  LYS  HE2 3495   5.848   2.254   5.361
  226  LYS  HE3 3496   6.009   2.320   5.390
  226  LYS   NZ 3497   5.887   2.293   5.568
  226  LYS  HZ1 3498   5.790   2.295   5.595
  226  LYS  HZ2 3499   5.912   2.199   5.595
  226  LYS  HZ3 3500   5.937   2.361   5.625
  226  LYS    C 3501   5.593   2.837   5.367
  226  LYS    O 3502   5.476   2.868   5.387
  227  PRO    N 3503   5.675   2.918   5.298
  227  PRO   CD 3504   5.814   2.879   5.271
  227  PRO  HD2 3505   5.821   2.779   5.230
  227  PRO  HD3 3506   5.867   2.890   5.366
  227  PRO   CG 3507   5.857   2.981   5.163
  227  PRO  HG2 3508   5.853   2.929   5.068
  227  PRO  HG3 3509   5.956   3.019   5.187
  227  PRO   CB 3510   5.757   3.095   5.162
  227  PRO  HB2 3511   5.736   3.134   5.063
  227  PRO  HB3 3512   5.794   3.173   5.229
  227  PRO   CA 3513   5.632   3.039   5.228
  227  PRO   HA 3514   5.596   3.109   5.303
  227  PRO    C 3515   5.523   3.004   5.127
  227  PRO    O 3516   5.542   2.916   5.036
  228  PHE    N 3517   5.424   3.094   5.122
  228  PHE    H 3518   5.419   3.169   5.189
  228  PHE   CA 3519   5.327   3.083   5.009
  228  PHE   HA 3520   5.311   2.976   4.998
  228  PHE   CB 3521   5.210   3.166   5.056
  228  PHE  HB2 3522   5.158   3.114   5.136
  228  PHE  HB3 3523   5.237   3.267   5.088
  228  PHE   CG 3524   5.105   3.185   4.945
  228  PHE  CD1 3525   5.012   3.079   4.921
  228  PHE  HD1 3526   5.021   2.990   4.982
  228  PHE  CE1 3527   4.905   3.097   4.828
  228  PHE  HE1 3528   4.831   3.020   4.815
  228  PHE   CZ 3529   4.894   3.225   4.769
  228  PHE   HZ 3530   4.813   3.241   4.699
  228  PHE  CE2 3531   4.987   3.327   4.793
  228  PHE  HE2 3532   4.985   3.423   4.743
  228  PHE  CD2 3533   5.092   3.305   4.883
  228  PHE  HD2 3534   5.167   3.381   4.898
  228  PHE    C 3535   5.389   3.120   4.874
  228  PHE    O 3536   5.483   3.202   4.872
  229  ILE    N 3537   5.341   3.065   4.761
  229  ILE    H 3538   5.271   2.993   4.758
  229  ILE   CA 3539   5.359   3.134   4.642
  229  ILE   HA 3540   5.393   3.236   4.659
  229  ILE   CB 3541   5.457   3.064   4.545
  229  ILE   HB 3542   5.459   3.120   4.452
  229  ILE  CG2 3543   5.596   3.065   4.612
  229  ILE HG21 3544   5.600   2.999   4.698
  229  ILE HG22 3545   5.671   3.021   4.547
  229  ILE HG23 3546   5.633   3.166   4.633
  229  ILE  CG1 3547   5.415   2.923   4.507
  229  ILE HG12 3548   5.444   2.856   4.588
  229  ILE HG13 3549   5.309   2.910   4.486
  229  ILE  CD1 3550   5.485   2.879   4.372
  229  ILE HD11 3551   5.456   2.954   4.299
  229  ILE HD12 3552   5.593   2.868   4.384
  229  ILE HD13 3553   5.452   2.778   4.349
  229  ILE    C 3554   5.222   3.156   4.585
  229  ILE    O 3555   5.138   3.064   4.593
  230  TYR    N 3556   5.217   3.255   4.493
  230  TYR    H 3557   5.299   3.315   4.490
  230  TYR   CA 3558   5.132   3.244   4.379
  230  TYR   HA 3559   5.106   3.140   4.359
  230  TYR   CB 3560   5.001   3.320   4.398
  230  TYR  HB2 3561   4.938   3.261   4.332
  230  TYR  HB3 3562   4.957   3.307   4.497
  230  TYR   CG 3563   4.993   3.469   4.354
  230  TYR  CD1 3564   5.002   3.568   4.455
  230  TYR  HD1 3565   5.041   3.537   4.550
  230  TYR  CE1 3566   4.978   3.706   4.439
  230  TYR  HE1 3567   4.978   3.774   4.524
  230  TYR   CZ 3568   4.946   3.744   4.306
  230  TYR   OH 3569   4.913   3.874   4.277
  230  TYR   HH 3570   4.939   3.935   4.346
  230  TYR  CE2 3571   4.939   3.651   4.197
  230  TYR  HE2 3572   4.904   3.687   4.101
  230  TYR  CD2 3573   4.958   3.511   4.222
  230  TYR  HD2 3574   4.949   3.441   4.140
  230  TYR    C 3575   5.200   3.285   4.258
  230  TYR    O 3576   5.297   3.357   4.261
  231  GLN    N 3577   5.151   3.243   4.141
  231  GLN    H 3578   5.069   3.185   4.143
  231  GLN   CA 3579   5.228   3.237   4.016
  231  GLN   HA 3580   5.326   3.281   4.036
  231  GLN   CB 3581   5.241   3.091   3.961
  231  GLN  HB2 3582   5.140   3.052   3.954
  231  GLN  HB3 3583   5.278   3.091   3.858
  231  GLN   CG 3584   5.323   2.998   4.057
  231  GLN  HG2 3585   5.430   3.012   4.044
  231  GLN  HG3 3586   5.291   3.022   4.158
  231  GLN   CD 3587   5.303   2.853   4.036
  231  GLN  OE1 3588   5.390   2.779   3.988
  231  GLN  NE2 3589   5.185   2.801   4.064
  231  GLN HE21 3590   5.160   2.706   4.041
  231  GLN HE22 3591   5.111   2.862   4.096
  231  GLN    C 3592   5.148   3.325   3.911
  231  GLN    O 3593   5.034   3.298   3.871
  232  GLH    N 3594   5.215   3.426   3.857
  232  GLH    H 3595   5.310   3.449   3.882
  232  GLH   CA 3596   5.151   3.487   3.737
  232  GLH   HA 3597   5.047   3.507   3.763
  232  GLH   CB 3598   5.217   3.622   3.716
  232  GLH  HB2 3599   5.221   3.672   3.812
  232  GLH  HB3 3600   5.314   3.603   3.670
  232  GLH   CG 3601   5.140   3.708   3.613
  232  GLH  HG2 3602   5.133   3.657   3.517
  232  GLH  HG3 3603   5.039   3.726   3.651
  232  GLH   CD 3604   5.202   3.841   3.600
  232  GLH  OE1 3605   5.325   3.860   3.599
  232  GLH  OE2 3606   5.121   3.951   3.571
  232  GLH  HE2 3607   5.165   4.036   3.578
  232  GLH    C 3608   5.152   3.397   3.614
  232  GLH    O 3609   5.247   3.394   3.544
  233  VAL    N 3610   5.034   3.346   3.579
  233  VAL    H 3611   4.949   3.369   3.627
  233  VAL   CA 3612   5.015   3.265   3.455
  233  VAL   HA 3613   5.095   3.290   3.386
  233  VAL   CB 3614   5.003   3.112   3.475
  233  VAL   HB 3615   4.979   3.061   3.382
  233  VAL  CG1 3616   5.136   3.056   3.514
  233  VAL HG11 3617   5.197   3.078   3.426
  233  VAL HG12 3618   5.171   3.107   3.605
  233  VAL HG13 3619   5.135   2.948   3.529
  233  VAL  CG2 3620   4.897   3.072   3.579
  233  VAL HG21 3621   4.922   3.111   3.677
  233  VAL HG22 3622   4.799   3.116   3.563
  233  VAL HG23 3623   4.890   2.963   3.586
  233  VAL    C 3624   4.885   3.312   3.382
  233  VAL    O 3625   4.791   3.355   3.443
  234  ILE    N 3626   4.883   3.308   3.248
  234  ILE    H 3627   4.956   3.258   3.199
  234  ILE   CA 3628   4.775   3.368   3.165
  234  ILE   HA 3629   4.679   3.370   3.216
  234  ILE   CB 3630   4.805   3.512   3.114
  234  ILE   HB 3631   4.889   3.512   3.044
  234  ILE  CG2 3632   4.686   3.572   3.032
  234  ILE HG21 3633   4.596   3.565   3.093
  234  ILE HG22 3634   4.697   3.677   3.002
  234  ILE HG23 3635   4.674   3.524   2.935
  234  ILE  CG1 3636   4.860   3.599   3.227
  234  ILE HG12 3637   4.785   3.619   3.304
  234  ILE HG13 3638   4.947   3.552   3.273
  234  ILE  CD1 3639   4.907   3.737   3.179
  234  ILE HD11 3640   4.962   3.786   3.259
  234  ILE HD12 3641   4.964   3.730   3.086
  234  ILE HD13 3642   4.819   3.796   3.155
  234  ILE    C 3643   4.742   3.275   3.040
  234  ILE    O 3644   4.827   3.257   2.955
  235  ASP    N 3645   4.622   3.222   3.042
  235  ASP    H 3646   4.581   3.243   3.132
  235  ASP   CA 3647   4.549   3.147   2.936
  235  ASP   HA 3648   4.625   3.118   2.863
  235  ASP   CB 3649   4.491   3.017   3.001
  235  ASP  HB2 3650   4.572   2.949   3.026
  235  ASP  HB3 3651   4.438   3.040   3.094
  235  ASP   CG 3652   4.408   2.946   2.895
  235  ASP  OD1 3653   4.468   2.901   2.801
  235  ASP  OD2 3654   4.286   2.943   2.902
  235  ASP    C 3655   4.438   3.228   2.872
  235  ASP    O 3656   4.345   3.271   2.931
  236  LEU    N 3657   4.435   3.223   2.737
  236  LEU    H 3658   4.519   3.190   2.692
  236  LEU   CA 3659   4.333   3.269   2.640
  236  LEU   HA 3660   4.239   3.282   2.692
  236  LEU   CB 3661   4.389   3.391   2.565
  236  LEU  HB2 3662   4.463   3.364   2.490
  236  LEU  HB3 3663   4.299   3.427   2.514
  236  LEU   CG 3664   4.427   3.512   2.652
  236  LEU   HG 3665   4.514   3.489   2.713
  236  LEU  CD1 3666   4.457   3.631   2.555
  236  LEU HD11 3667   4.497   3.710   2.618
  236  LEU HD12 3668   4.535   3.605   2.484
  236  LEU HD13 3669   4.370   3.680   2.511
  236  LEU  CD2 3670   4.307   3.558   2.740
  236  LEU HD21 3671   4.326   3.651   2.796
  236  LEU HD22 3672   4.220   3.571   2.675
  236  LEU HD23 3673   4.283   3.477   2.809
  236  LEU    C 3674   4.297   3.161   2.541
  236  LEU    O 3675   4.214   3.182   2.452
  237  GLY    N 3676   4.358   3.043   2.561
  237  GLY    H 3677   4.418   3.034   2.642
  237  GLY   CA 3678   4.323   2.923   2.486
  237  GLY  HA2 3679   4.348   2.829   2.536
  237  GLY  HA3 3680   4.215   2.921   2.474
  237  GLY    C 3681   4.381   2.906   2.343
  237  GLY    O 3682   4.351   2.806   2.276
  238  GLY    N 3683   4.460   3.001   2.298
  238  GLY    H 3684   4.470   3.081   2.358
  238  GLY   CA 3685   4.529   3.010   2.167
  238  GLY  HA2 3686   4.462   2.967   2.092
  238  GLY  HA3 3687   4.540   3.116   2.142
  238  GLY    C 3688   4.661   2.928   2.158
  238  GLY    O 3689   4.743   2.950   2.067
  239  GLU    N 3690   4.687   2.833   2.250
  239  GLU    H 3691   4.612   2.810   2.313
  239  GLU   CA 3692   4.827   2.786   2.279
  239  GLU   HA 3693   4.882   2.803   2.186
  239  GLU   CB 3694   4.897   2.858   2.398
  239  GLU  HB2 3695   4.839   2.859   2.490
  239  GLU  HB3 3696   4.993   2.807   2.408
  239  GLU   CG 3697   4.925   3.015   2.368
  239  GLU  HG2 3698   4.987   3.020   2.278
  239  GLU  HG3 3699   4.828   3.056   2.340
  239  GLU   CD 3700   4.983   3.091   2.482
  239  GLU  OE1 3701   5.081   3.033   2.543
  239  GLU  OE2 3702   4.940   3.209   2.513
  239  GLU    C 3703   4.832   2.636   2.302
  239  GLU    O 3704   4.736   2.575   2.351
  240  PRO    N 3705   4.947   2.564   2.272
  240  PRO   CD 3706   5.066   2.618   2.207
  240  PRO  HD2 3707   5.146   2.663   2.265
  240  PRO  HD3 3708   5.043   2.688   2.127
  240  PRO   CG 3709   5.116   2.491   2.145
  240  PRO  HG2 3710   5.220   2.502   2.113
  240  PRO  HG3 3711   5.044   2.465   2.067
  240  PRO   CB 3712   5.108   2.389   2.260
  240  PRO  HB2 3713   5.188   2.415   2.329
  240  PRO  HB3 3714   5.114   2.288   2.220
  240  PRO   CA 3715   4.975   2.424   2.314
  240  PRO   HA 3716   4.898   2.358   2.275
  240  PRO    C 3717   4.974   2.389   2.461
  240  PRO    O 3718   4.916   2.289   2.496
  241  ILE    N 3719   5.031   2.486   2.541
  241  ILE    H 3720   5.079   2.564   2.497
  241  ILE   CA 3721   5.051   2.477   2.685
  241  ILE   HA 3722   5.006   2.380   2.708
  241  ILE   CB 3723   5.195   2.481   2.738
  241  ILE   HB 3724   5.245   2.412   2.670
  241  ILE  CG2 3725   5.263   2.613   2.708
  241  ILE HG21 3726   5.372   2.601   2.702
  241  ILE HG22 3727   5.231   2.654   2.613
  241  ILE HG23 3728   5.231   2.681   2.787
  241  ILE  CG1 3729   5.220   2.426   2.881
  241  ILE HG12 3730   5.329   2.422   2.882
  241  ILE HG13 3731   5.180   2.492   2.957
  241  ILE  CD1 3732   5.163   2.284   2.886
  241  ILE HD11 3733   5.061   2.278   2.925
  241  ILE HD12 3734   5.185   2.228   2.796
  241  ILE HD13 3735   5.212   2.230   2.967
  241  ILE    C 3736   4.964   2.576   2.759
  241  ILE    O 3737   4.923   2.676   2.700
  242  LYS    N 3738   4.910   2.542   2.879
  242  LYS    H 3739   4.948   2.466   2.933
  242  LYS   CA 3740   4.807   2.618   2.954
  242  LYS   HA 3741   4.795   2.712   2.901
  242  LYS   CB 3742   4.677   2.537   2.948
  242  LYS  HB2 3743   4.704   2.435   2.975
  242  LYS  HB3 3744   4.605   2.581   3.018
  242  LYS   CG 3745   4.614   2.542   2.807
  242  LYS  HG2 3746   4.601   2.642   2.767
  242  LYS  HG3 3747   4.683   2.491   2.740
  242  LYS   CD 3748   4.477   2.477   2.793
  242  LYS  HD2 3749   4.469   2.435   2.692
  242  LYS  HD3 3750   4.482   2.393   2.862
  242  LYS   CE 3751   4.364   2.570   2.840
  242  LYS  HE2 3752   4.281   2.504   2.864
  242  LYS  HE3 3753   4.393   2.629   2.926
  242  LYS   NZ 3754   4.316   2.668   2.732
  242  LYS  HZ1 3755   4.227   2.699   2.767
  242  LYS  HZ2 3756   4.386   2.740   2.722
  242  LYS  HZ3 3757   4.308   2.611   2.649
  242  LYS    C 3758   4.849   2.639   3.096
  242  LYS    O 3759   4.935   2.564   3.143
  243  SER    N 3760   4.783   2.735   3.160
  243  SER    H 3761   4.714   2.792   3.112
  243  SER   CA 3762   4.813   2.775   3.299
  243  SER   HA 3763   4.909   2.826   3.310
  243  SER   CB 3764   4.709   2.882   3.350
  243  SER  HB2 3765   4.606   2.849   3.337
  243  SER  HB3 3766   4.718   2.901   3.456
  243  SER   OG 3767   4.722   3.003   3.277
  243  SER   HG 3768   4.671   3.065   3.331
  243  SER    C 3769   4.801   2.659   3.398
  243  SER    O 3770   4.848   2.659   3.507
  244  SER    N 3771   4.732   2.554   3.349
  244  SER    H 3772   4.705   2.555   3.251
  244  SER   CA 3773   4.704   2.424   3.412
  244  SER   HA 3774   4.654   2.439   3.507
  244  SER   CB 3775   4.601   2.348   3.332
  244  SER  HB2 3776   4.576   2.251   3.375
  244  SER  HB3 3777   4.512   2.411   3.331
  244  SER   OG 3778   4.636   2.315   3.199
  244  SER   HG 3779   4.567   2.256   3.167
  244  SER    C 3780   4.830   2.337   3.431
  244  SER    O 3781   4.834   2.249   3.521
  245  ASP    N 3782   4.947   2.366   3.364
  245  ASP    H 3783   4.944   2.433   3.288
  245  ASP   CA 3784   5.079   2.309   3.397
  245  ASP   HA 3785   5.063   2.201   3.403
  245  ASP   CB 3786   5.176   2.329   3.278
  245  ASP  HB2 3787   5.124   2.313   3.184
  245  ASP  HB3 3788   5.211   2.432   3.266
  245  ASP   CG 3789   5.296   2.230   3.275
  245  ASP  OD1 3790   5.282   2.108   3.324
  245  ASP  OD2 3791   5.407   2.269   3.237
  245  ASP    C 3792   5.135   2.355   3.533
  245  ASP    O 3793   5.231   2.291   3.581
  246  TYR    N 3794   5.073   2.456   3.605
  246  TYR    H 3795   4.989   2.486   3.557
  246  TYR   CA 3796   5.126   2.519   3.722
  246  TYR   HA 3797   5.220   2.477   3.756
  246  TYR   CB 3798   5.143   2.670   3.697
  246  TYR  HB2 3799   5.045   2.717   3.683
  246  TYR  HB3 3800   5.185   2.715   3.787
  246  TYR   CG 3801   5.235   2.715   3.584
  246  TYR  CD1 3802   5.181   2.708   3.453
  246  TYR  HD1 3803   5.084   2.664   3.435
  246  TYR  CE1 3804   5.263   2.759   3.346
  246  TYR  HE1 3805   5.240   2.749   3.240
  246  TYR   CZ 3806   5.394   2.802   3.368
  246  TYR   OH 3807   5.483   2.811   3.267
  246  TYR   HH 3808   5.568   2.844   3.296
  246  TYR  CE2 3809   5.448   2.789   3.502
  246  TYR  HE2 3810   5.549   2.822   3.521
  246  TYR  CD2 3811   5.369   2.751   3.608
  246  TYR  HD2 3812   5.418   2.747   3.704
  246  TYR    C 3813   5.046   2.486   3.854
  246  TYR    O 3814   5.089   2.522   3.967
  247  PHE    N 3815   4.932   2.415   3.839
  247  PHE    H 3816   4.901   2.386   3.747
  247  PHE   CA 3817   4.845   2.373   3.947
  247  PHE   HA 3818   4.822   2.457   4.012
  247  PHE   CB 3819   4.715   2.308   3.891
  247  PHE  HB2 3820   4.748   2.224   3.830
  247  PHE  HB3 3821   4.658   2.263   3.973
  247  PHE   CG 3822   4.615   2.394   3.819
  247  PHE  CD1 3823   4.637   2.531   3.794
  247  PHE  HD1 3824   4.729   2.574   3.830
  247  PHE  CE1 3825   4.549   2.615   3.710
  247  PHE  HE1 3826   4.574   2.714   3.674
  247  PHE   CZ 3827   4.442   2.551   3.648
  247  PHE   HZ 3828   4.375   2.608   3.585
  247  PHE  CE2 3829   4.415   2.416   3.681
  247  PHE  HE2 3830   4.327   2.368   3.642
  247  PHE  CD2 3831   4.502   2.338   3.758
  247  PHE  HD2 3832   4.479   2.233   3.770
  247  PHE    C 3833   4.913   2.267   4.040
  247  PHE    O 3834   4.882   2.261   4.158
  248  GLY    N 3835   5.010   2.188   3.992
  248  GLY    H 3836   5.033   2.190   3.894
  248  GLY   CA 3837   5.077   2.093   4.084
  248  GLY  HA2 3838   5.007   2.050   4.156
  248  GLY  HA3 3839   5.130   2.007   4.043
  248  GLY    C 3840   5.187   2.171   4.158
  248  GLY    O 3841   5.264   2.109   4.234
  249  ASN    N 3842   5.215   2.299   4.133
  249  ASN    H 3843   5.149   2.343   4.071
  249  ASN   CA 3844   5.323   2.378   4.198
  249  ASN   HA 3845   5.383   2.311   4.259
  249  ASN   CB 3846   5.408   2.440   4.083
  249  ASN  HB2 3847   5.443   2.368   4.009
  249  ASN  HB3 3848   5.353   2.526   4.044
  249  ASN   CG 3849   5.535   2.496   4.144
  249  ASN  OD1 3850   5.598   2.426   4.224
  249  ASN  ND2 3851   5.576   2.614   4.115
  249  ASN HD21 3852   5.652   2.648   4.172
  249  ASN HD22 3853   5.515   2.672   4.058
  249  ASN    C 3854   5.273   2.484   4.293
  249  ASN    O 3855   5.344   2.508   4.391
  250  GLY    N 3856   5.148   2.527   4.282
  250  GLY    H 3857   5.088   2.488   4.210
  250  GLY   CA 3858   5.090   2.638   4.369
  250  GLY  HA2 3859   5.071   2.606   4.472
  250  GLY  HA3 3860   5.175   2.705   4.382
  250  GLY    C 3861   4.975   2.710   4.319
  250  GLY    O 3862   4.908   2.671   4.224
  251  ARG    N 3863   4.940   2.823   4.384
  251  ARG    H 3864   4.997   2.858   4.459
  251  ARG   CA 3865   4.835   2.909   4.337
  251  ARG   HA 3866   4.745   2.851   4.316
  251  ARG   CB 3867   4.792   3.007   4.442
  251  ARG  HB2 3868   4.882   3.045   4.491
  251  ARG  HB3 3869   4.731   3.088   4.403
  251  ARG   CG 3870   4.697   2.937   4.543
  251  ARG  HG2 3871   4.645   2.853   4.497
  251  ARG  HG3 3872   4.753   2.892   4.625
  251  ARG   CD 3873   4.581   3.027   4.596
  251  ARG  HD2 3874   4.627   3.120   4.629
  251  ARG  HD3 3875   4.512   3.045   4.513
  251  ARG   NE 3876   4.510   2.967   4.712
  251  ARG   HE 3877   4.554   2.926   4.793
  251  ARG   CZ 3878   4.383   2.948   4.730
  251  ARG  NH1 3879   4.290   2.993   4.655
  251  ARG HH11 3880   4.322   3.034   4.568
  251  ARG HH12 3881   4.192   2.975   4.674
  251  ARG  NH2 3882   4.345   2.880   4.833
  251  ARG HH21 3883   4.412   2.826   4.885
  251  ARG HH22 3884   4.246   2.864   4.846
  251  ARG    C 3885   4.879   2.986   4.212
  251  ARG    O 3886   4.998   3.002   4.189
  252  VAL    N 3887   4.784   3.039   4.136
  252  VAL    H 3888   4.690   3.046   4.172
  252  VAL   CA 3889   4.804   3.086   3.999
  252  VAL   HA 3890   4.904   3.124   3.978
  252  VAL   CB 3891   4.765   2.982   3.886
  252  VAL   HB 3892   4.759   3.019   3.784
  252  VAL  CG1 3893   4.889   2.891   3.864
  252  VAL HG11 3894   4.911   2.840   3.958
  252  VAL HG12 3895   4.871   2.816   3.787
  252  VAL HG13 3896   4.969   2.961   3.840
  252  VAL  CG2 3897   4.637   2.904   3.915
  252  VAL HG21 3898   4.553   2.972   3.926
  252  VAL HG22 3899   4.621   2.834   3.833
  252  VAL HG23 3900   4.650   2.854   4.011
  252  VAL    C 3901   4.710   3.203   3.980
  252  VAL    O 3902   4.619   3.229   4.058
  253  THR    N 3903   4.733   3.280   3.870
  253  THR    H 3904   4.824   3.278   3.826
  253  THR   CA 3905   4.640   3.382   3.830
  253  THR   HA 3906   4.589   3.430   3.914
  253  THR   CB 3907   4.722   3.507   3.782
  253  THR   HB 3908   4.648   3.567   3.728
  253  THR  CG2 3909   4.788   3.600   3.886
  253  THR HG21 3910   4.851   3.536   3.947
  253  THR HG22 3911   4.849   3.673   3.832
  253  THR HG23 3912   4.706   3.656   3.931
  253  THR  OG1 3913   4.823   3.470   3.687
  253  THR  HG1 3914   4.778   3.420   3.618
  253  THR    C 3915   4.549   3.334   3.720
  253  THR    O 3916   4.566   3.230   3.652
  254  GLU    N 3917   4.431   3.394   3.700
  254  GLU    H 3918   4.412   3.474   3.758
  254  GLU   CA 3919   4.336   3.381   3.589
  254  GLU   HA 3920   4.392   3.328   3.512
  254  GLU   CB 3921   4.230   3.288   3.638
  254  GLU  HB2 3922   4.279   3.190   3.642
  254  GLU  HB3 3923   4.190   3.310   3.737
  254  GLU   CG 3924   4.125   3.276   3.529
  254  GLU  HG2 3925   4.043   3.210   3.560
  254  GLU  HG3 3926   4.074   3.372   3.518
  254  GLU   CD 3927   4.204   3.230   3.407
  254  GLU  OE1 3928   4.236   3.313   3.324
  254  GLU  OE2 3929   4.228   3.109   3.397
  254  GLU    C 3930   4.289   3.520   3.537
  254  GLU    O 3931   4.195   3.576   3.595
  255  PHE    N 3932   4.359   3.581   3.444
  255  PHE    H 3933   4.432   3.530   3.396
  255  PHE   CA 3934   4.317   3.707   3.389
  255  PHE   HA 3935   4.307   3.776   3.473
  255  PHE   CB 3936   4.428   3.771   3.296
  255  PHE  HB2 3937   4.476   3.693   3.238
  255  PHE  HB3 3938   4.384   3.848   3.233
  255  PHE   CG 3939   4.549   3.828   3.375
  255  PHE  CD1 3940   4.643   3.756   3.452
  255  PHE  HD1 3941   4.638   3.648   3.445
  255  PHE  CE1 3942   4.746   3.824   3.520
  255  PHE  HE1 3943   4.817   3.765   3.577
  255  PHE   CZ 3944   4.755   3.963   3.518
  255  PHE   HZ 3945   4.821   4.017   3.585
  255  PHE  CE2 3946   4.666   4.037   3.442
  255  PHE  HE2 3947   4.667   4.144   3.449
  255  PHE  CD2 3948   4.569   3.969   3.366
  255  PHE  HD2 3949   4.499   4.030   3.310
  255  PHE    C 3950   4.181   3.699   3.311
  255  PHE    O 3951   4.118   3.804   3.309
  256  LYS    N 3952   4.130   3.581   3.273
  256  LYS    H 3953   4.183   3.496   3.259
  256  LYS   CA 3954   3.994   3.570   3.222
  256  LYS   HA 3955   3.986   3.636   3.136
  256  LYS   CB 3956   3.961   3.434   3.168
  256  LYS  HB2 3957   3.970   3.358   3.245
  256  LYS  HB3 3958   3.863   3.430   3.121
  256  LYS   CG 3959   4.060   3.391   3.052
  256  LYS  HG2 3960   4.061   3.475   2.983
  256  LYS  HG3 3961   4.161   3.387   3.093
  256  LYS   CD 3962   4.027   3.263   2.971
  256  LYS  HD2 3963   3.923   3.266   2.939
  256  LYS  HD3 3964   4.102   3.255   2.892
  256  LYS   CE 3965   4.035   3.137   3.048
  256  LYS  HE2 3966   3.971   3.144   3.136
  256  LYS  HE3 3967   3.988   3.062   2.985
  256  LYS   NZ 3968   4.166   3.107   3.096
  256  LYS  HZ1 3969   4.205   3.174   3.161
  256  LYS  HZ2 3970   4.161   3.025   3.154
  256  LYS  HZ3 3971   4.233   3.101   3.021
  256  LYS    C 3972   3.889   3.619   3.317
  256  LYS    O 3973   3.787   3.673   3.284
  257  TYR    N 3974   3.916   3.600   3.447
  257  TYR    H 3975   3.999   3.553   3.480
  257  TYR   CA 3976   3.831   3.642   3.560
  257  TYR   HA 3977   3.736   3.588   3.553
  257  TYR   CB 3978   3.909   3.601   3.685
  257  TYR  HB2 3979   3.946   3.499   3.674
  257  TYR  HB3 3980   4.000   3.662   3.692
  257  TYR   CG 3981   3.822   3.615   3.810
  257  TYR  CD1 3982   3.813   3.735   3.880
  257  TYR  HD1 3983   3.875   3.817   3.848
  257  TYR  CE1 3984   3.723   3.750   3.984
  257  TYR  HE1 3985   3.707   3.848   4.027
  257  TYR   CZ 3986   3.643   3.648   4.031
  257  TYR   OH 3987   3.551   3.677   4.128
  257  TYR   HH 3988   3.525   3.599   4.177
  257  TYR  CE2 3989   3.663   3.525   3.971
  257  TYR  HE2 3990   3.601   3.444   4.006
  257  TYR  CD2 3991   3.747   3.503   3.859
  257  TYR  HD2 3992   3.758   3.409   3.808
  257  TYR    C 3993   3.801   3.788   3.552
  257  TYR    O 3994   3.685   3.823   3.540
  258  GLY    N 3995   3.908   3.864   3.539
  258  GLY    H 3996   3.999   3.820   3.535
  258  GLY   CA 3997   3.901   4.009   3.535
  258  GLY  HA2 3998   3.846   4.056   3.616
  258  GLY  HA3 3999   3.997   4.059   3.543
  258  GLY    C 4000   3.839   4.064   3.403
  258  GLY    O 4001   3.749   4.147   3.392
  259  ALA    N 4002   3.889   4.005   3.295
  259  ALA    H 4003   3.966   3.943   3.314
  259  ALA   CA 4004   3.841   4.039   3.152
  259  ALA   HA 4005   3.851   4.147   3.140
  259  ALA   CB 4006   3.932   3.962   3.057
  259  ALA  HB1 4007   3.918   3.987   2.952
  259  ALA  HB2 4008   4.032   3.968   3.098
  259  ALA  HB3 4009   3.912   3.855   3.063
  259  ALA    C 4010   3.691   4.006   3.128
  259  ALA    O 4011   3.630   4.093   3.059
  260  LYS    N 4012   3.638   3.893   3.180
  260  LYS    H 4013   3.699   3.831   3.233
  260  LYS   CA 4014   3.492   3.860   3.170
  260  LYS   HA 4015   3.469   3.901   3.071
  260  LYS   CB 4016   3.459   3.711   3.179
  260  LYS  HB2 4017   3.483   3.689   3.283
  260  LYS  HB3 4018   3.354   3.686   3.162
  260  LYS   CG 4019   3.541   3.618   3.090
  260  LYS  HG2 4020   3.647   3.644   3.090
  260  LYS  HG3 4021   3.534   3.517   3.129
  260  LYS   CD 4022   3.499   3.616   2.944
  260  LYS  HD2 4023   3.393   3.590   2.939
  260  LYS  HD3 4024   3.516   3.721   2.918
  260  LYS   CE 4025   3.585   3.509   2.865
  260  LYS  HE2 4026   3.687   3.542   2.885
  260  LYS  HE3 4027   3.572   3.412   2.914
  260  LYS   NZ 4028   3.558   3.499   2.721
  260  LYS  HZ1 4029   3.624   3.442   2.671
  260  LYS  HZ2 4030   3.466   3.471   2.689
  260  LYS  HZ3 4031   3.572   3.590   2.680
  260  LYS    C 4032   3.405   3.942   3.274
  260  LYS    O 4033   3.303   3.998   3.235
  261  LEU    N 4034   3.452   3.957   3.401
  261  LEU    H 4035   3.543   3.921   3.426
  261  LEU   CA 4036   3.377   4.043   3.496
  261  LEU   HA 4037   3.273   4.010   3.495
  261  LEU   CB 4038   3.444   4.016   3.634
  261  LEU  HB2 4039   3.439   3.908   3.645
  261  LEU  HB3 4040   3.545   4.055   3.619
  261  LEU   CG 4041   3.374   4.097   3.750
  261  LEU   HG 4042   3.384   4.200   3.718
  261  LEU  CD1 4043   3.228   4.063   3.770
  261  LEU HD11 4044   3.225   3.954   3.775
  261  LEU HD12 4045   3.189   4.110   3.860
  261  LEU HD13 4046   3.168   4.089   3.682
  261  LEU  CD2 4047   3.452   4.066   3.882
  261  LEU HD21 4048   3.556   4.097   3.886
  261  LEU HD22 4049   3.413   4.112   3.972
  261  LEU HD23 4050   3.454   3.958   3.900
  261  LEU    C 4051   3.370   4.188   3.453
  261  LEU    O 4052   3.260   4.245   3.433
  262  GLY    N 4053   3.483   4.250   3.396
  262  GLY    H 4054   3.574   4.207   3.403
  262  GLY   CA 4055   3.483   4.385   3.327
  262  GLY  HA2 4056   3.447   4.462   3.395
  262  GLY  HA3 4057   3.589   4.397   3.305
  262  GLY    C 4058   3.389   4.373   3.205
  262  GLY    O 4059   3.295   4.453   3.201
  263  THR    N 4060   3.393   4.272   3.121
  263  THR    H 4061   3.463   4.200   3.122
  263  THR   CA 4062   3.300   4.264   3.004
  263  THR   HA 4063   3.314   4.351   2.940
  263  THR   CB 4064   3.338   4.145   2.923
  263  THR   HB 4065   3.349   4.056   2.985
  263  THR  CG2 4066   3.240   4.115   2.809
  263  THR HG21 4067   3.136   4.107   2.841
  263  THR HG22 4068   3.245   4.199   2.739
  263  THR HG23 4069   3.252   4.021   2.755
  263  THR  OG1 4070   3.460   4.162   2.861
  263  THR  HG1 4071   3.533   4.147   2.922
  263  THR    C 4072   3.153   4.269   3.042
  263  THR    O 4073   3.071   4.339   2.989
  264  VAL    N 4074   3.117   4.185   3.140
  264  VAL    H 4075   3.181   4.122   3.187
  264  VAL   CA 4076   2.981   4.185   3.203
  264  VAL   HA 4077   2.913   4.163   3.121
  264  VAL   CB 4078   2.969   4.070   3.304
  264  VAL   HB 4079   3.056   4.072   3.370
  264  VAL  CG1 4080   2.843   4.086   3.387
  264  VAL HG11 4081   2.823   4.004   3.456
  264  VAL HG12 4082   2.850   4.171   3.456
  264  VAL HG13 4083   2.760   4.107   3.321
  264  VAL  CG2 4084   2.969   3.938   3.225
  264  VAL HG21 4085   2.878   3.936   3.165
  264  VAL HG22 4086   3.055   3.929   3.158
  264  VAL HG23 4087   2.978   3.857   3.297
  264  VAL    C 4088   2.931   4.318   3.262
  264  VAL    O 4089   2.822   4.359   3.217
  265  ILE    N 4090   3.009   4.384   3.342
  265  ILE    H 4091   3.101   4.345   3.351
  265  ILE   CA 4092   2.971   4.509   3.407
  265  ILE   HA 4093   2.866   4.498   3.431
  265  ILE   CB 4094   3.055   4.521   3.539
  265  ILE   HB 4095   3.162   4.519   3.518
  265  ILE  CG2 4096   3.005   4.650   3.603
  265  ILE HG21 4097   3.040   4.735   3.546
  265  ILE HG22 4098   2.896   4.659   3.607
  265  ILE HG23 4099   3.048   4.657   3.703
  265  ILE  CG1 4100   3.023   4.402   3.630
  265  ILE HG12 4101   3.072   4.315   3.586
  265  ILE HG13 4102   3.077   4.419   3.723
  265  ILE  CD1 4103   2.873   4.378   3.670
  265  ILE HD11 4104   2.816   4.324   3.593
  265  ILE HD12 4105   2.878   4.322   3.763
  265  ILE HD13 4106   2.825   4.475   3.684
  265  ILE    C 4107   2.988   4.633   3.314
  265  ILE    O 4108   2.907   4.725   3.328
  266  ARG    N 4109   3.079   4.628   3.211
  266  ARG    H 4110   3.143   4.551   3.194
  266  ARG   CA 4111   3.072   4.734   3.103
  266  ARG   HA 4112   3.055   4.834   3.144
  266  ARG   CB 4113   3.207   4.744   3.023
  266  ARG  HB2 4114   3.217   4.651   2.966
  266  ARG  HB3 4115   3.196   4.828   2.955
  266  ARG   CG 4116   3.335   4.781   3.099
  266  ARG  HG2 4117   3.312   4.853   3.177
  266  ARG  HG3 4118   3.376   4.685   3.131
  266  ARG   CD 4119   3.445   4.835   3.006
  266  ARG  HD2 4120   3.462   4.756   2.932
  266  ARG  HD3 4121   3.405   4.926   2.961
  266  ARG   NE 4122   3.569   4.866   3.072
  266  ARG   HE 4123   3.644   4.798   3.078
  266  ARG   CZ 4124   3.594   4.986   3.129
  266  ARG  NH1 4125   3.513   5.082   3.118
  266  ARG HH11 4126   3.423   5.066   3.074
  266  ARG HH12 4127   3.528   5.164   3.175
  266  ARG  NH2 4128   3.695   5.007   3.199
  266  ARG HH21 4129   3.765   4.935   3.211
  266  ARG HH22 4130   3.711   5.093   3.250
  266  ARG    C 4131   2.956   4.709   2.999
  266  ARG    O 4132   2.942   4.792   2.913
  267  LYS    N 4133   2.896   4.593   3.011
  267  LYS    H 4134   2.916   4.540   3.095
  267  LYS   CA 4135   2.799   4.531   2.925
  267  LYS   HA 4136   2.788   4.427   2.954
  267  LYS   CB 4137   2.662   4.605   2.941
  267  LYS  HB2 4138   2.667   4.708   2.904
  267  LYS  HB3 4139   2.585   4.565   2.875
  267  LYS   CG 4140   2.608   4.585   3.085
  267  LYS  HG2 4141   2.573   4.482   3.077
  267  LYS  HG3 4142   2.688   4.610   3.155
  267  LYS   CD 4143   2.490   4.669   3.130
  267  LYS  HD2 4144   2.412   4.669   3.054
  267  LYS  HD3 4145   2.467   4.629   3.229
  267  LYS   CE 4146   2.520   4.815   3.140
  267  LYS  HE2 4147   2.596   4.835   3.216
  267  LYS  HE3 4148   2.566   4.850   3.048
  267  LYS   NZ 4149   2.400   4.890   3.182
  267  LYS  HZ1 4150   2.325   4.891   3.115
  267  LYS  HZ2 4151   2.368   4.831   3.257
  267  LYS  HZ3 4152   2.422   4.985   3.208
  267  LYS    C 4153   2.855   4.523   2.778
  267  LYS    O 4154   2.785   4.549   2.681
  268  TRP    N 4155   2.983   4.493   2.755
  268  TRP    H 4156   3.042   4.460   2.829
  268  TRP   CA 4157   3.039   4.480   2.620
  268  TRP   HA 4158   3.003   4.567   2.565
  268  TRP   CB 4159   3.187   4.497   2.639
  268  TRP  HB2 4160   3.207   4.448   2.734
  268  TRP  HB3 4161   3.249   4.441   2.568
  268  TRP   CG 4162   3.251   4.633   2.647
  268  TRP  CD1 4163   3.186   4.751   2.684
  268  TRP  HD1 4164   3.079   4.760   2.684
  268  TRP  NE1 4165   3.276   4.854   2.703
  268  TRP  HE1 4166   3.247   4.949   2.722
  268  TRP  CE2 4167   3.403   4.811   2.656
  268  TRP  CZ2 4168   3.528   4.875   2.648
  268  TRP  HZ2 4169   3.539   4.981   2.667
  268  TRP  CH2 4170   3.640   4.806   2.597
  268  TRP  HH2 4171   3.736   4.854   2.591
  268  TRP  CZ3 4172   3.631   4.672   2.571
  268  TRP  HZ3 4173   3.722   4.614   2.558
  268  TRP  CE3 4174   3.511   4.598   2.595
  268  TRP  HE3 4175   3.491   4.496   2.566
  268  TRP  CD2 4176   3.393   4.668   2.632
  268  TRP    C 4177   3.004   4.347   2.547
  268  TRP    O 4178   2.960   4.247   2.600
  269  ASN    N 4179   2.999   4.353   2.414
  269  ASN    H 4180   3.058   4.425   2.375
  269  ASN   CA 4181   2.974   4.243   2.318
  269  ASN   HA 4182   2.968   4.291   2.221
  269  ASN   CB 4183   3.088   4.141   2.299
  269  ASN  HB2 4184   3.050   4.068   2.227
  269  ASN  HB3 4185   3.178   4.185   2.256
  269  ASN   CG 4186   3.134   4.066   2.425
  269  ASN  OD1 4187   3.245   4.078   2.460
  269  ASN  ND2 4188   3.058   3.972   2.472
  269  ASN HD21 4189   3.096   3.906   2.539
  269  ASN HD22 4190   2.972   3.951   2.424
  269  ASN    C 4191   2.833   4.177   2.344
  269  ASN    O 4192   2.811   4.058   2.327
  270  GLY    N 4193   2.731   4.262   2.384
  270  GLY    H 4194   2.752   4.359   2.368
  270  GLY   CA 4195   2.595   4.236   2.425
  270  GLY  HA2 4196   2.556   4.336   2.446
  270  GLY  HA3 4197   2.556   4.188   2.336
  270  GLY    C 4198   2.581   4.155   2.557
  270  GLY    O 4199   2.474   4.091   2.579
  271  GLU    N 4200   2.685   4.134   2.640
  271  GLU    H 4201   2.769   4.186   2.620
  271  GLU   CA 4202   2.689   4.044   2.756
  271  GLU   HA 4203   2.650   3.947   2.724
  271  GLU   CB 4204   2.835   4.027   2.804
  271  GLU  HB2 4205   2.901   4.025   2.718
  271  GLU  HB3 4206   2.845   4.113   2.870
  271  GLU   CG 4207   2.869   3.909   2.895
  271  GLU  HG2 4208   2.957   3.948   2.946
  271  GLU  HG3 4209   2.792   3.872   2.962
  271  GLU   CD 4210   2.918   3.800   2.808
  271  GLU  OE1 4211   3.040   3.767   2.826
  271  GLU  OE2 4212   2.855   3.750   2.711
  271  GLU    C 4213   2.601   4.094   2.870
  271  GLU    O 4214   2.560   4.205   2.877
  272  LYS    N 4215   2.563   4.007   2.967
  272  LYS    H 4216   2.607   3.917   2.958
  272  LYS   CA 4217   2.469   4.031   3.068
  272  LYS   HA 4218   2.441   4.135   3.078
  272  LYS   CB 4219   2.343   3.942   3.044
  272  LYS  HB2 4220   2.366   3.836   3.039
  272  LYS  HB3 4221   2.280   3.946   3.133
  272  LYS   CG 4222   2.247   3.981   2.927
  272  LYS  HG2 4223   2.212   4.081   2.950
  272  LYS  HG3 4224   2.314   3.983   2.841
  272  LYS   CD 4225   2.129   3.889   2.931
  272  LYS  HD2 4226   2.163   3.790   2.902
  272  LYS  HD3 4227   2.088   3.885   3.032
  272  LYS   CE 4228   2.031   3.960   2.833
  272  LYS  HE2 4229   2.012   4.058   2.878
  272  LYS  HE3 4230   2.086   3.961   2.739
  272  LYS   NZ 4231   1.903   3.887   2.833
  272  LYS  HZ1 4232   1.845   3.926   2.760
  272  LYS  HZ2 4233   1.914   3.789   2.810
  272  LYS  HZ3 4234   1.857   3.892   2.922
  272  LYS    C 4235   2.522   3.984   3.205
  272  LYS    O 4236   2.594   3.890   3.219
  273  MET    N 4237   2.481   4.058   3.310
  273  MET    H 4238   2.409   4.128   3.293
  273  MET   CA 4239   2.507   4.018   3.451
  273  MET   HA 4240   2.609   3.981   3.467
  273  MET   CB 4241   2.475   4.130   3.545
  273  MET  HB2 4242   2.480   4.225   3.492
  273  MET  HB3 4243   2.369   4.120   3.569
  273  MET   CG 4244   2.556   4.112   3.670
  273  MET  HG2 4245   2.522   4.028   3.731
  273  MET  HG3 4246   2.662   4.106   3.649
  273  MET   SD 4247   2.540   4.252   3.781
  273  MET   CE 4248   2.627   4.210   3.927
  273  MET  HE1 4249   2.626   4.296   3.995
  273  MET  HE2 4250   2.570   4.132   3.976
  273  MET  HE3 4251   2.730   4.182   3.910
  273  MET    C 4252   2.429   3.894   3.491
  273  MET    O 4253   2.478   3.817   3.569
  274  SER    N 4254   2.313   3.862   3.435
  274  SER    H 4255   2.280   3.921   3.359
  274  SER   CA 4256   2.241   3.740   3.457
  274  SER   HA 4257   2.207   3.744   3.560
  274  SER   CB 4258   2.115   3.744   3.368
  274  SER  HB2 4259   2.060   3.651   3.381
  274  SER  HB3 4260   2.047   3.824   3.400
  274  SER   OG 4261   2.136   3.759   3.231
  274  SER   HG 4262   2.063   3.728   3.177
  274  SER    C 4263   2.314   3.610   3.429
  274  SER    O 4264   2.292   3.511   3.498
  275  TYR    N 4265   2.421   3.616   3.345
  275  TYR    H 4266   2.427   3.697   3.284
  275  TYR   CA 4267   2.523   3.512   3.317
  275  TYR   HA 4268   2.466   3.419   3.305
  275  TYR   CB 4269   2.591   3.545   3.179
  275  TYR  HB2 4270   2.655   3.633   3.190
  275  TYR  HB3 4271   2.661   3.468   3.145
  275  TYR   CG 4272   2.508   3.567   3.056
  275  TYR  CD1 4273   2.375   3.523   3.040
  275  TYR  HD1 4274   2.320   3.473   3.119
  275  TYR  CE1 4275   2.310   3.532   2.919
  275  TYR  HE1 4276   2.214   3.484   2.901
  275  TYR   CZ 4277   2.369   3.608   2.814
  275  TYR   OH 4278   2.295   3.624   2.698
  275  TYR   HH 4279   2.330   3.681   2.630
  275  TYR  CE2 4280   2.497   3.662   2.832
  275  TYR  HE2 4281   2.534   3.728   2.753
  275  TYR  CD2 4282   2.570   3.639   2.948
  275  TYR  HD2 4283   2.673   3.672   2.956
  275  TYR    C 4284   2.614   3.476   3.440
  275  TYR    O 4285   2.672   3.369   3.444
  276  LEU    N 4286   2.634   3.558   3.544
  276  LEU    H 4287   2.589   3.648   3.543
  276  LEU   CA 4288   2.729   3.529   3.654
  276  LEU   HA 4289   2.825   3.487   3.621
  276  LEU   CB 4290   2.765   3.663   3.727
  276  LEU  HB2 4291   2.672   3.710   3.759
  276  LEU  HB3 4292   2.822   3.635   3.816
  276  LEU   CG 4293   2.838   3.765   3.653
  276  LEU   HG 4294   2.774   3.802   3.573
  276  LEU  CD1 4295   2.861   3.894   3.739
  276  LEU HD11 4296   2.767   3.922   3.786
  276  LEU HD12 4297   2.933   3.878   3.820
  276  LEU HD13 4298   2.892   3.972   3.668
  276  LEU  CD2 4299   2.964   3.715   3.590
  276  LEU HD21 4300   3.042   3.686   3.661
  276  LEU HD22 4301   2.949   3.633   3.520
  276  LEU HD23 4302   3.000   3.797   3.528
  276  LEU    C 4303   2.674   3.419   3.752
  276  LEU    O 4304   2.740   3.387   3.848
  277  LYS    N 4305   2.554   3.374   3.724
  277  LYS    H 4306   2.504   3.406   3.642
  277  LYS   CA 4307   2.480   3.283   3.808
  277  LYS   HA 4308   2.468   3.326   3.907
  277  LYS   CB 4309   2.342   3.237   3.742
  277  LYS  HB2 4310   2.291   3.334   3.736
  277  LYS  HB3 4311   2.349   3.188   3.645
  277  LYS   CG 4312   2.258   3.141   3.828
  277  LYS  HG2 4313   2.307   3.044   3.831
  277  LYS  HG3 4314   2.245   3.185   3.926
  277  LYS   CD 4315   2.115   3.112   3.779
  277  LYS  HD2 4316   2.076   3.206   3.739
  277  LYS  HD3 4317   2.107   3.046   3.693
  277  LYS   CE 4318   2.033   3.061   3.899
  277  LYS  HE2 4319   2.074   2.965   3.929
  277  LYS  HE3 4320   2.035   3.130   3.983
  277  LYS   NZ 4321   1.893   3.029   3.846
  277  LYS  HZ1 4322   1.895   2.953   3.780
  277  LYS  HZ2 4323   1.843   2.999   3.929
  277  LYS  HZ3 4324   1.839   3.100   3.800
  277  LYS    C 4325   2.567   3.162   3.843
  277  LYS    O 4326   2.535   3.107   3.946
  278  ASN    N 4327   2.667   3.114   3.771
  278  ASN    H 4328   2.686   3.153   3.680
  278  ASN   CA 4329   2.761   3.007   3.791
  278  ASN   HA 4330   2.739   2.952   3.883
  278  ASN   CB 4331   2.738   2.907   3.677
  278  ASN  HB2 4332   2.794   2.816   3.702
  278  ASN  HB3 4333   2.637   2.868   3.675
  278  ASN   CG 4334   2.773   2.965   3.543
  278  ASN  OD1 4335   2.755   3.087   3.512
  278  ASN  ND2 4336   2.841   2.895   3.458
  278  ASN HD21 4337   2.863   2.938   3.370
  278  ASN HD22 4338   2.860   2.797   3.475
  278  ASN    C 4339   2.905   3.051   3.796
  278  ASN    O 4340   2.994   2.963   3.775
  279  TRP    N 4341   2.943   3.173   3.829
  279  TRP    H 4342   2.874   3.243   3.854
  279  TRP   CA 4343   3.082   3.231   3.833
  279  TRP   HA 4344   3.113   3.245   3.729
  279  TRP   CB 4345   3.069   3.367   3.895
  279  TRP  HB2 4346   2.981   3.414   3.853
  279  TRP  HB3 4347   3.046   3.353   4.001
  279  TRP   CG 4348   3.182   3.458   3.882
  279  TRP  CD1 4349   3.252   3.513   3.986
  279  TRP  HD1 4350   3.229   3.495   4.090
  279  TRP  NE1 4351   3.357   3.589   3.938
  279  TRP  HE1 4352   3.413   3.649   3.998
  279  TRP  CE2 4353   3.355   3.596   3.796
  279  TRP  CZ2 4354   3.439   3.667   3.706
  279  TRP  HZ2 4355   3.535   3.703   3.741
  279  TRP  CH2 4356   3.401   3.663   3.569
  279  TRP  HH2 4357   3.460   3.717   3.497
  279  TRP  CZ3 4358   3.281   3.592   3.526
  279  TRP  HZ3 4359   3.242   3.597   3.425
  279  TRP  CE3 4360   3.211   3.516   3.621
  279  TRP  HE3 4361   3.127   3.458   3.588
  279  TRP  CD2 4362   3.245   3.515   3.762
  279  TRP    C 4363   3.185   3.144   3.908
  279  TRP    O 4364   3.146   3.067   3.997
  280  GLY    N 4365   3.313   3.149   3.871
  280  GLY    H 4366   3.327   3.203   3.786
  280  GLY   CA 4367   3.412   3.056   3.916
  280  GLY  HA2 4368   3.501   3.116   3.938
  280  GLY  HA3 4369   3.375   3.004   4.004
  280  GLY    C 4370   3.452   2.959   3.801
  280  GLY    O 4371   3.434   2.988   3.686
  281  GLU    N 4372   3.507   2.845   3.841
  281  GLU    H 4373   3.501   2.811   3.936
  281  GLU   CA 4374   3.567   2.747   3.745
  281  GLU   HA 4375   3.653   2.790   3.693
  281  GLU   CB 4376   3.619   2.625   3.822
  281  GLU  HB2 4377   3.695   2.577   3.760
  281  GLU  HB3 4378   3.677   2.660   3.907
  281  GLU   CG 4379   3.510   2.523   3.867
  281  GLU  HG2 4380   3.441   2.585   3.925
  281  GLU  HG3 4381   3.444   2.493   3.786
  281  GLU   CD 4382   3.580   2.400   3.943
  281  GLU  OE1 4383   3.568   2.390   4.070
  281  GLU  OE2 4384   3.641   2.314   3.878
  281  GLU    C 4385   3.482   2.703   3.618
  281  GLU    O 4386   3.538   2.709   3.510
  282  GLY    N 4387   3.349   2.679   3.632
  282  GLY    H 4388   3.299   2.712   3.713
  282  GLY   CA 4389   3.260   2.662   3.521
  282  GLY  HA2 4390   3.260   2.564   3.473
  282  GLY  HA3 4391   3.159   2.662   3.564
  282  GLY    C 4392   3.255   2.783   3.412
  282  GLY    O 4393   3.198   2.769   3.304
  283  TRP    N 4394   3.313   2.901   3.439
  283  TRP    H 4395   3.347   2.921   3.533
  283  TRP   CA 4396   3.337   3.008   3.337
  283  TRP   HA 4397   3.268   3.005   3.252
  283  TRP   CB 4398   3.329   3.143   3.401
  283  TRP  HB2 4399   3.364   3.134   3.504
  283  TRP  HB3 4400   3.401   3.211   3.356
  283  TRP   CG 4401   3.197   3.212   3.407
  283  TRP  CD1 4402   3.083   3.168   3.465
  283  TRP  HD1 4403   3.071   3.081   3.526
  283  TRP  NE1 4404   2.975   3.250   3.417
  283  TRP  HE1 4405   2.882   3.229   3.453
  283  TRP  CE2 4406   3.025   3.360   3.345
  283  TRP  CZ2 4407   2.962   3.466   3.283
  283  TRP  HZ2 4408   2.855   3.480   3.290
  283  TRP  CH2 4409   3.028   3.541   3.189
  283  TRP  HH2 4410   2.970   3.616   3.137
  283  TRP  CZ3 4411   3.158   3.512   3.154
  283  TRP  HZ3 4412   3.201   3.573   3.076
  283  TRP  CE3 4413   3.231   3.405   3.223
  283  TRP  HE3 4414   3.331   3.377   3.194
  283  TRP  CD2 4415   3.160   3.323   3.319
  283  TRP    C 4416   3.455   2.981   3.244
  283  TRP    O 4417   3.483   3.066   3.161
  284  GLY    N 4418   3.531   2.874   3.263
  284  GLY    H 4419   3.511   2.819   3.345
  284  GLY   CA 4420   3.659   2.837   3.200
  284  GLY  HA2 4421   3.654   2.730   3.183
  284  GLY  HA3 4422   3.654   2.893   3.107
  284  GLY    C 4423   3.779   2.882   3.286
  284  GLY    O 4424   3.885   2.916   3.228
  285  PHE    N 4425   3.762   2.890   3.415
  285  PHE    H 4426   3.677   2.848   3.448
  285  PHE   CA 4427   3.856   2.954   3.514
  285  PHE   HA 4428   3.934   3.007   3.460
  285  PHE   CB 4429   3.785   3.059   3.607
  285  PHE  HB2 4430   3.720   2.998   3.669
  285  PHE  HB3 4431   3.865   3.100   3.669
  285  PHE   CG 4432   3.701   3.168   3.535
  285  PHE  CD1 4433   3.737   3.216   3.407
  285  PHE  HD1 4434   3.819   3.176   3.349
  285  PHE  CE1 4435   3.676   3.336   3.361
  285  PHE  HE1 4436   3.711   3.381   3.270
  285  PHE   CZ 4437   3.580   3.398   3.433
  285  PHE   HZ 4438   3.536   3.493   3.403
  285  PHE  CE2 4439   3.544   3.350   3.554
  285  PHE  HE2 4440   3.487   3.409   3.624
  285  PHE  CD2 4441   3.618   3.248   3.618
  285  PHE  HD2 4442   3.612   3.219   3.722
  285  PHE    C 4443   3.930   2.839   3.588
  285  PHE    O 4444   3.899   2.720   3.576
  286  VAL    N 4445   4.033   2.876   3.658
  286  VAL    H 4446   4.052   2.974   3.665
  286  VAL   CA 4447   4.114   2.781   3.724
  286  VAL   HA 4448   4.131   2.692   3.663
  286  VAL   CB 4449   4.246   2.848   3.762
  286  VAL   HB 4450   4.307   2.770   3.807
  286  VAL  CG1 4451   4.328   2.904   3.643
  286  VAL HG11 4452   4.343   2.831   3.564
  286  VAL HG12 4453   4.263   2.979   3.597
  286  VAL HG13 4454   4.423   2.946   3.677
  286  VAL  CG2 4455   4.235   2.950   3.874
  286  VAL HG21 4456   4.170   3.028   3.837
  286  VAL HG22 4457   4.196   2.908   3.967
  286  VAL HG23 4458   4.331   2.996   3.897
  286  VAL    C 4459   4.040   2.717   3.840
  286  VAL    O 4460   3.946   2.784   3.888
  287  PRO    N 4461   4.080   2.606   3.902
  287  PRO   CD 4462   4.172   2.508   3.854
  287  PRO  HD2 4463   4.277   2.521   3.879
  287  PRO  HD3 4464   4.151   2.504   3.747
  287  PRO   CG 4465   4.112   2.379   3.913
  287  PRO  HG2 4466   4.178   2.295   3.895
  287  PRO  HG3 4467   4.024   2.353   3.855
  287  PRO   CB 4468   4.060   2.416   4.054
  287  PRO  HB2 4469   4.143   2.423   4.124
  287  PRO  HB3 4470   3.977   2.351   4.080
  287  PRO   CA 4471   4.002   2.556   4.025
  287  PRO   HA 4472   3.897   2.541   4.001
  287  PRO    C 4473   4.017   2.643   4.148
  287  PRO    O 4474   4.122   2.716   4.163
  288  SER    N 4475   3.920   2.639   4.242
  288  SER    H 4476   3.848   2.568   4.245
  288  SER   CA 4477   3.915   2.739   4.342
  288  SER   HA 4478   3.913   2.838   4.298
  288  SER   CB 4479   3.787   2.721   4.419
  288  SER  HB2 4480   3.709   2.708   4.343
  288  SER  HB3 4481   3.785   2.634   4.485
  288  SER   OG 4482   3.740   2.836   4.483
  288  SER   HG 4483   3.748   2.827   4.579
  288  SER    C 4484   4.031   2.742   4.449
  288  SER    O 4485   4.058   2.846   4.510
  289  ASP    N 4486   4.090   2.621   4.472
  289  ASP    H 4487   4.051   2.537   4.432
  289  ASP   CA 4488   4.205   2.619   4.560
  289  ASP   HA 4489   4.167   2.669   4.649
  289  ASP   CB 4490   4.237   2.474   4.613
  289  ASP  HB2 4491   4.150   2.438   4.667
  289  ASP  HB3 4492   4.245   2.402   4.531
  289  ASP   CG 4493   4.363   2.471   4.701
  289  ASP  OD1 4494   4.466   2.424   4.653
  289  ASP  OD2 4495   4.352   2.513   4.818
  289  ASP    C 4496   4.329   2.677   4.499
  289  ASP    O 4497   4.420   2.725   4.566
  290  ARG    N 4498   4.332   2.677   4.363
  290  ARG    H 4499   4.259   2.621   4.320
  290  ARG   CA 4500   4.445   2.723   4.283
  290  ARG   HA 4501   4.536   2.718   4.343
  290  ARG   CB 4502   4.453   2.619   4.169
  290  ARG  HB2 4503   4.352   2.599   4.135
  290  ARG  HB3 4504   4.508   2.675   4.093
  290  ARG   CG 4505   4.512   2.482   4.188
  290  ARG  HG2 4506   4.492   2.436   4.091
  290  ARG  HG3 4507   4.618   2.485   4.209
  290  ARG   CD 4508   4.446   2.411   4.295
  290  ARG  HD2 4509   4.472   2.449   4.394
  290  ARG  HD3 4510   4.338   2.420   4.286
  290  ARG   NE 4511   4.494   2.270   4.282
  290  ARG   HE 4512   4.483   2.232   4.189
  290  ARG   CZ 4513   4.537   2.191   4.375
  290  ARG  NH1 4514   4.549   2.215   4.503
  290  ARG HH11 4515   4.544   2.312   4.533
  290  ARG HH12 4516   4.568   2.135   4.562
  290  ARG  NH2 4517   4.553   2.067   4.348
  290  ARG HH21 4518   4.544   2.026   4.256
  290  ARG HH22 4519   4.580   2.009   4.426
  290  ARG    C 4520   4.431   2.872   4.236
  290  ARG    O 4521   4.531   2.931   4.206
  291  ALA    N 4522   4.313   2.932   4.235
  291  ALA    H 4523   4.232   2.873   4.248
  291  ALA   CA 4524   4.297   3.068   4.192
  291  ALA   HA 4525   4.352   3.069   4.099
  291  ALA   CB 4526   4.151   3.097   4.149
  291  ALA  HB1 4527   4.097   3.140   4.233
  291  ALA  HB2 4528   4.142   3.166   4.065
  291  ALA  HB3 4529   4.092   3.011   4.117
  291  ALA    C 4530   4.342   3.175   4.296
  291  ALA    O 4531   4.297   3.177   4.411
  292  LEU    N 4532   4.429   3.265   4.245
  292  LEU    H 4533   4.462   3.251   4.151
  292  LEU   CA 4534   4.456   3.396   4.302
  292  LEU   HA 4535   4.408   3.390   4.400
  292  LEU   CB 4536   4.605   3.424   4.330
  292  LEU  HB2 4537   4.649   3.334   4.373
  292  LEU  HB3 4538   4.654   3.452   4.237
  292  LEU   CG 4539   4.639   3.541   4.433
  292  LEU   HG 4540   4.747   3.552   4.445
  292  LEU  CD1 4541   4.577   3.676   4.388
  292  LEU HD11 4542   4.634   3.757   4.433
  292  LEU HD12 4543   4.599   3.677   4.281
  292  LEU HD13 4544   4.472   3.680   4.417
  292  LEU  CD2 4545   4.604   3.507   4.580
  292  LEU HD21 4546   4.639   3.583   4.651
  292  LEU HD22 4547   4.497   3.498   4.593
  292  LEU HD23 4548   4.649   3.414   4.614
  292  LEU    C 4549   4.399   3.500   4.203
  292  LEU    O 4550   4.456   3.512   4.092
  293  VAL    N 4551   4.293   3.572   4.237
  293  VAL    H 4552   4.264   3.563   4.333
  293  VAL   CA 4553   4.209   3.648   4.142
  293  VAL   HA 4554   4.263   3.638   4.048
  293  VAL   CB 4555   4.071   3.587   4.123
  293  VAL   HB 4556   4.004   3.653   4.067
  293  VAL  CG1 4557   4.067   3.456   4.046
  293  VAL HG11 4558   3.964   3.422   4.036
  293  VAL HG12 4559   4.114   3.468   3.949
  293  VAL HG13 4560   4.106   3.381   4.115
  293  VAL  CG2 4561   3.991   3.567   4.256
  293  VAL HG21 4562   3.893   3.523   4.239
  293  VAL HG22 4563   4.045   3.503   4.325
  293  VAL HG23 4564   3.983   3.667   4.300
  293  VAL    C 4565   4.206   3.792   4.192
  293  VAL    O 4566   4.198   3.818   4.313
  294  PHE    N 4567   4.196   3.878   4.094
  294  PHE    H 4568   4.188   3.844   4.000
  294  PHE   CA 4569   4.162   4.020   4.112
  294  PHE   HA 4570   4.103   4.033   4.202
  294  PHE   CB 4571   4.292   4.098   4.127
  294  PHE  HB2 4572   4.260   4.201   4.111
  294  PHE  HB3 4573   4.326   4.095   4.230
  294  PHE   CG 4574   4.407   4.055   4.039
  294  PHE  CD1 4575   4.497   3.962   4.079
  294  PHE  HD1 4576   4.500   3.918   4.178
  294  PHE  CE1 4577   4.600   3.926   3.994
  294  PHE  HE1 4578   4.683   3.863   4.023
  294  PHE   CZ 4579   4.602   3.967   3.864
  294  PHE   HZ 4580   4.682   3.929   3.802
  294  PHE  CE2 4581   4.508   4.062   3.815
  294  PHE  HE2 4582   4.497   4.091   3.711
  294  PHE  CD2 4583   4.410   4.104   3.906
  294  PHE  HD2 4584   4.347   4.183   3.868
  294  PHE    C 4585   4.078   4.078   3.995
  294  PHE    O 4586   4.078   4.025   3.886
  295  VAL    N 4587   4.005   4.195   4.016
  295  VAL    H 4588   4.002   4.252   4.099
  295  VAL   CA 4589   3.933   4.262   3.904
  295  VAL   HA 4590   3.876   4.189   3.847
  295  VAL   CB 4591   3.845   4.380   3.957
  295  VAL   HB 4592   3.904   4.452   4.015
  295  VAL  CG1 4593   3.777   4.468   3.852
  295  VAL HG11 4594   3.847   4.522   3.788
  295  VAL HG12 4595   3.722   4.397   3.789
  295  VAL HG13 4596   3.716   4.538   3.909
  295  VAL  CG2 4597   3.733   4.324   4.048
  295  VAL HG21 4598   3.778   4.285   4.139
  295  VAL HG22 4599   3.672   4.412   4.071
  295  VAL HG23 4600   3.687   4.237   4.002
  295  VAL    C 4601   4.036   4.321   3.807
  295  VAL    O 4602   4.026   4.304   3.684
  296  ASP    N 4603   4.141   4.380   3.865
  296  ASP    H 4604   4.154   4.394   3.964
  296  ASP   CA 4605   4.244   4.467   3.785
  296  ASP   HA 4606   4.236   4.438   3.680
  296  ASP   CB 4607   4.214   4.614   3.777
  296  ASP  HB2 4608   4.274   4.655   3.696
  296  ASP  HB3 4609   4.106   4.607   3.776
  296  ASP   CG 4610   4.240   4.699   3.903
  296  ASP  OD1 4611   4.298   4.807   3.886
  296  ASP  OD2 4612   4.190   4.663   4.011
  296  ASP    C 4613   4.389   4.447   3.827
  296  ASP    O 4614   4.420   4.432   3.948
  297  ASN    N 4615   4.486   4.458   3.739
  297  ASN    H 4616   4.453   4.472   3.644
  297  ASN   CA 4617   4.630   4.459   3.764
  297  ASN   HA 4618   4.640   4.455   3.873
  297  ASN   CB 4619   4.684   4.328   3.709
  297  ASN  HB2 4620   4.727   4.272   3.793
  297  ASN  HB3 4621   4.617   4.259   3.659
  297  ASN   CG 4622   4.787   4.361   3.612
  297  ASN  OD1 4623   4.769   4.397   3.501
  297  ASN  ND2 4624   4.911   4.354   3.647
  297  ASN HD21 4625   4.990   4.366   3.585
  297  ASN HD22 4626   4.938   4.311   3.735
  297  ASN    C 4627   4.683   4.595   3.713
  297  ASN    O 4628   4.624   4.659   3.623
  298  HIE    N 4629   4.801   4.639   3.759
  298  HIE    H 4630   4.859   4.587   3.823
  298  HIE   CA 4631   4.860   4.768   3.720
  298  HIE   HA 4632   4.780   4.840   3.739
  298  HIE   CB 4633   4.985   4.799   3.807
  298  HIE  HB2 4634   5.040   4.886   3.770
  298  HIE  HB3 4635   4.965   4.821   3.912
  298  HIE   CG 4636   5.085   4.686   3.820
  298  HIE  ND1 4637   5.098   4.613   3.937
  298  HIE  CE1 4638   5.195   4.523   3.900
  298  HIE  HE1 4639   5.249   4.449   3.958
  298  HIE  NE2 4640   5.234   4.533   3.772
  298  HIE  HE2 4641   5.302   4.474   3.726
  298  HIE  CD2 4642   5.177   4.642   3.720
  298  HIE  HD2 4643   5.180   4.683   3.620
  298  HIE    C 4644   4.906   4.779   3.574
  298  HIE    O 4645   4.941   4.888   3.527
  299  ASP    N 4646   4.910   4.668   3.504
  299  ASP    H 4647   4.868   4.584   3.542
  299  ASP   CA 4648   4.935   4.666   3.358
  299  ASP   HA 4649   5.002   4.744   3.323
  299  ASP   CB 4650   4.989   4.535   3.311
  299  ASP  HB2 4651   4.915   4.455   3.315
  299  ASP  HB3 4652   5.022   4.544   3.207
  299  ASP   CG 4653   5.121   4.498   3.377
  299  ASP  OD1 4654   5.220   4.580   3.374
  299  ASP  OD2 4655   5.129   4.387   3.432
  299  ASP    C 4656   4.808   4.691   3.279
  299  ASP    O 4657   4.804   4.761   3.178
  300  ASN    N 4658   4.705   4.613   3.319
  300  ASN    H 4659   4.710   4.543   3.391
  300  ASN   CA 4660   4.581   4.620   3.242
  300  ASN   HA 4661   4.613   4.647   3.141
  300  ASN   CB 4662   4.526   4.485   3.215
  300  ASN  HB2 4663   4.454   4.487   3.133
  300  ASN  HB3 4664   4.603   4.414   3.186
  300  ASN   CG 4665   4.459   4.423   3.337
  300  ASN  OD1 4666   4.429   4.489   3.431
  300  ASN  ND2 4667   4.418   4.299   3.335
  300  ASN HD21 4668   4.362   4.273   3.415
  300  ASN HD22 4669   4.412   4.244   3.251
  300  ASN    C 4670   4.487   4.738   3.282
  300  ASN    O 4671   4.416   4.792   3.198
  301  GLN    N 4672   4.495   4.792   3.401
  301  GLN    H 4673   4.530   4.732   3.474
  301  GLN   CA 4674   4.447   4.922   3.449
  301  GLN   HA 4675   4.338   4.919   3.451
  301  GLN   CB 4676   4.487   4.948   3.588
  301  GLN  HB2 4677   4.453   4.862   3.645
  301  GLN  HB3 4678   4.596   4.956   3.596
  301  GLN   CG 4679   4.446   5.082   3.653
  301  GLN  HG2 4680   4.482   5.173   3.604
  301  GLN  HG3 4681   4.338   5.082   3.666
  301  GLN   CD 4682   4.510   5.090   3.794
  301  GLN  OE1 4683   4.601   5.166   3.819
  301  GLN  NE2 4684   4.463   5.004   3.886
  301  GLN HE21 4685   4.484   5.029   3.982
  301  GLN HE22 4686   4.398   4.932   3.857
  301  GLN    C 4687   4.491   5.040   3.353
  301  GLN    O 4688   4.422   5.135   3.325
  302  ARG    N 4689   4.611   5.027   3.292
  302  ARG    H 4690   4.665   4.945   3.313
  302  ARG   CA 4691   4.668   5.113   3.194
  302  ARG   HA 4692   4.628   5.212   3.219
  302  ARG   CB 4693   4.812   5.122   3.222
  302  ARG  HB2 4694   4.855   5.023   3.233
  302  ARG  HB3 4695   4.868   5.162   3.137
  302  ARG   CG 4696   4.842   5.192   3.349
  302  ARG  HG2 4697   4.814   5.298   3.344
  302  ARG  HG3 4698   4.794   5.137   3.430
  302  ARG   CD 4699   4.990   5.197   3.385
  302  ARG  HD2 4700   5.028   5.099   3.411
  302  ARG  HD3 4701   5.055   5.233   3.305
  302  ARG   NE 4702   5.023   5.281   3.501
  302  ARG   HE 4703   5.073   5.365   3.478
  302  ARG   CZ 4704   4.983   5.263   3.620
  302  ARG  NH1 4705   4.945   5.145   3.663
  302  ARG HH11 4706   4.954   5.065   3.603
  302  ARG HH12 4707   4.913   5.142   3.758
  302  ARG  NH2 4708   4.977   5.357   3.711
  302  ARG HH21 4709   5.003   5.451   3.684
  302  ARG HH22 4710   4.953   5.345   3.809
  302  ARG    C 4711   4.629   5.077   3.050
  302  ARG    O 4712   4.694   5.114   2.955
  303  GLY    N 4713   4.530   4.992   3.025
  303  GLY    H 4714   4.479   4.964   3.107
  303  GLY   CA 4715   4.479   4.944   2.894
  303  GLY  HA2 4716   4.384   4.895   2.913
  303  GLY  HA3 4717   4.453   5.026   2.826
  303  GLY    C 4718   4.572   4.846   2.822
  303  GLY    O 4719   4.520   4.770   2.737
  304  HIE    N 4720   4.701   4.833   2.858
  304  HIE    H 4721   4.735   4.892   2.932
  304  HIE   CA 4722   4.803   4.762   2.776
  304  HIE   HA 4723   4.779   4.767   2.670
  304  HIE   CB 4724   4.932   4.841   2.768
  304  HIE  HB2 4725   5.001   4.793   2.697
  304  HIE  HB3 4726   4.902   4.934   2.720
  304  HIE   CG 4727   5.006   4.863   2.898
  304  HIE  ND1 4728   4.984   4.977   2.974
  304  HIE  CE1 4729   5.082   4.972   3.064
  304  HIE  HE1 4730   5.087   5.051   3.138
  304  HIE  NE2 4731   5.165   4.868   3.048
  304  HIE  HE2 4732   5.257   4.850   3.086
  304  HIE  CD2 4733   5.119   4.796   2.938
  304  HIE  HD2 4734   5.171   4.719   2.885
  304  HIE    C 4735   4.820   4.607   2.807
  304  HIE    O 4736   4.870   4.534   2.721
  305  GLY    N 4737   4.788   4.567   2.929
  305  GLY    H 4738   4.748   4.636   2.991
  305  GLY   CA 4739   4.790   4.430   2.988
  305  GLY  HA2 4740   4.875   4.376   2.946
  305  GLY  HA3 4741   4.801   4.442   3.096
  305  GLY    C 4742   4.670   4.343   2.933
  305  GLY    O 4743   4.575   4.396   2.873
  306  ALA    N 4744   4.674   4.215   2.955
  306  ALA    H 4745   4.766   4.184   2.982
  306  ALA   CA 4746   4.572   4.120   2.922
  306  ALA   HA 4747   4.570   4.114   2.813
  306  ALA   CB 4748   4.603   3.986   2.989
  306  ALA  HB1 4749   4.557   3.909   2.927
  306  ALA  HB2 4750   4.710   3.964   2.979
  306  ALA  HB3 4751   4.570   3.968   3.092
  306  ALA    C 4752   4.427   4.165   2.964
  306  ALA    O 4753   4.403   4.235   3.063
  307  GLY    N 4754   4.326   4.136   2.888
  307  GLY    H 4755   4.354   4.071   2.816
  307  GLY   CA 4756   4.189   4.191   2.895
  307  GLY  HA2 4757   4.131   4.130   2.826
  307  GLY  HA3 4758   4.161   4.173   2.999
  307  GLY    C 4759   4.164   4.341   2.864
  307  GLY    O 4760   4.050   4.370   2.823
  308  GLY    N 4761   4.269   4.419   2.883
  308  GLY    H 4762   4.355   4.378   2.917
  308  GLY   CA 4763   4.294   4.555   2.837
  308  GLY  HA2 4764   4.384   4.595   2.885
  308  GLY  HA3 4765   4.304   4.557   2.728
  308  GLY    C 4766   4.184   4.656   2.880
  308  GLY    O 4767   4.143   4.667   2.996
  309  ALA    N 4768   4.134   4.724   2.776
  309  ALA    H 4769   4.167   4.696   2.685
  309  ALA   CA 4770   4.020   4.821   2.776
  309  ALA   HA 4771   4.046   4.897   2.849
  309  ALA   CB 4772   4.011   4.894   2.644
  309  ALA  HB1 4773   4.114   4.920   2.620
  309  ALA  HB2 4774   3.986   4.824   2.564
  309  ALA  HB3 4775   3.944   4.980   2.640
  309  ALA    C 4776   3.883   4.760   2.833
  309  ALA    O 4777   3.803   4.843   2.877
  310  SER    N 4778   3.860   4.632   2.835
  310  SER    H 4779   3.923   4.573   2.782
  310  SER   CA 4780   3.746   4.569   2.902
  310  SER   HA 4781   3.652   4.620   2.878
  310  SER   CB 4782   3.736   4.428   2.852
  310  SER  HB2 4783   3.785   4.365   2.926
  310  SER  HB3 4784   3.628   4.412   2.855
  310  SER   OG 4785   3.791   4.414   2.728
  310  SER   HG 4786   3.883   4.393   2.743
  310  SER    C 4787   3.751   4.576   3.056
  310  SER    O 4788   3.653   4.591   3.128
  311  ILE    N 4789   3.873   4.563   3.112
  311  ILE    H 4790   3.955   4.552   3.054
  311  ILE   CA 4791   3.899   4.572   3.258
  311  ILE   HA 4792   3.843   4.493   3.308
  311  ILE   CB 4793   4.048   4.548   3.290
  311  ILE   HB 4794   4.096   4.630   3.236
  311  ILE  CG2 4795   4.082   4.556   3.445
  311  ILE HG21 4796   4.053   4.652   3.487
  311  ILE HG22 4797   4.024   4.476   3.490
  311  ILE HG23 4798   4.188   4.538   3.464
  311  ILE  CG1 4799   4.092   4.419   3.220
  311  ILE HG12 4800   4.061   4.420   3.116
  311  ILE HG13 4801   4.201   4.416   3.215
  311  ILE  CD1 4802   4.045   4.293   3.282
  311  ILE HD11 4803   3.937   4.301   3.299
  311  ILE HD12 4804   4.076   4.208   3.221
  311  ILE HD13 4805   4.099   4.278   3.376
  311  ILE    C 4806   3.861   4.712   3.321
  311  ILE    O 4807   3.881   4.815   3.261
  312  LEU    N 4808   3.781   4.712   3.430
  312  LEU    H 4809   3.774   4.621   3.474
  312  LEU   CA 4810   3.734   4.826   3.506
  312  LEU   HA 4811   3.707   4.907   3.438
  312  LEU   CB 4812   3.612   4.779   3.591
  312  LEU  HB2 4813   3.638   4.684   3.639
  312  LEU  HB3 4814   3.589   4.848   3.672
  312  LEU   CG 4815   3.482   4.766   3.511
  312  LEU   HG 4816   3.484   4.700   3.424
  312  LEU  CD1 4817   3.369   4.704   3.593
  312  LEU HD11 4818   3.352   4.760   3.685
  312  LEU HD12 4819   3.284   4.701   3.526
  312  LEU HD13 4820   3.396   4.603   3.622
  312  LEU  CD2 4821   3.426   4.904   3.467
  312  LEU HD21 4822   3.420   4.960   3.560
  312  LEU HD22 4823   3.504   4.942   3.401
  312  LEU HD23 4824   3.332   4.890   3.414
  312  LEU    C 4825   3.839   4.866   3.601
  312  LEU    O 4826   3.911   4.788   3.652
  313  THR    N 4827   3.859   4.998   3.614
  313  THR    H 4828   3.811   5.055   3.545
  313  THR   CA 4829   3.971   5.063   3.684
  313  THR   HA 4830   4.028   4.996   3.749
  313  THR   CB 4831   4.067   5.117   3.575
  313  THR   HB 4832   4.159   5.154   3.619
  313  THR  CG2 4833   4.098   5.028   3.453
  313  THR HG21 4834   4.008   5.019   3.393
  313  THR HG22 4835   4.172   5.074   3.388
  313  THR HG23 4836   4.126   4.931   3.495
  313  THR  OG1 4837   3.994   5.229   3.525
  313  THR  HG1 4838   3.912   5.210   3.481
  313  THR    C 4839   3.926   5.170   3.777
  313  THR    O 4840   3.811   5.206   3.776
  314  PHE    N 4841   4.021   5.237   3.850
  314  PHE    H 4842   4.110   5.194   3.870
  314  PHE   CA 4843   3.979   5.348   3.939
  314  PHE   HA 4844   3.901   5.307   4.003
  314  PHE   CB 4845   4.100   5.386   4.031
  314  PHE  HB2 4846   4.065   5.454   4.109
  314  PHE  HB3 4847   4.134   5.293   4.076
  314  PHE   CG 4848   4.217   5.448   3.959
  314  PHE  CD1 4849   4.209   5.588   3.928
  314  PHE  HD1 4850   4.113   5.635   3.949
  314  PHE  CE1 4851   4.304   5.651   3.853
  314  PHE  HE1 4852   4.302   5.758   3.835
  314  PHE   CZ 4853   4.418   5.585   3.809
  314  PHE   HZ 4854   4.498   5.630   3.753
  314  PHE  CE2 4855   4.428   5.444   3.838
  314  PHE  HE2 4856   4.516   5.393   3.801
  314  PHE  CD2 4857   4.324   5.376   3.906
  314  PHE  HD2 4858   4.331   5.273   3.938
  314  PHE    C 4859   3.926   5.472   3.857
  314  PHE    O 4860   3.859   5.559   3.915
  315  TRP    N 4861   3.957   5.481   3.726
  315  TRP    H 4862   3.999   5.401   3.681
  315  TRP   CA 4863   3.891   5.572   3.632
  315  TRP   HA 4864   3.891   5.670   3.681
  315  TRP   CB 4865   3.976   5.584   3.494
  315  TRP  HB2 4866   3.983   5.488   3.442
  315  TRP  HB3 4867   3.923   5.647   3.422
  315  TRP   CG 4868   4.111   5.634   3.504
  315  TRP  CD1 4869   4.218   5.555   3.476
  315  TRP  HD1 4870   4.221   5.450   3.450
  315  TRP  NE1 4871   4.335   5.620   3.503
  315  TRP  HE1 4872   4.428   5.592   3.476
  315  TRP  CE2 4873   4.315   5.748   3.543
  315  TRP  CZ2 4874   4.402   5.851   3.568
  315  TRP  HZ2 4875   4.510   5.841   3.562
  315  TRP  CH2 4876   4.345   5.973   3.608
  315  TRP  HH2 4877   4.408   6.057   3.634
  315  TRP  CZ3 4878   4.202   5.990   3.610
  315  TRP  HZ3 4879   4.157   6.087   3.627
  315  TRP  CE3 4880   4.124   5.883   3.587
  315  TRP  HE3 4881   4.019   5.895   3.610
  315  TRP  CD2 4882   4.171   5.761   3.546
  315  TRP    C 4883   3.745   5.538   3.594
  315  TRP    O 4884   3.675   5.619   3.527
  316  ASP    N 4885   3.691   5.424   3.640
  316  ASP    H 4886   3.753   5.362   3.691
  316  ASP   CA 4887   3.565   5.366   3.609
  316  ASP   HA 4888   3.513   5.437   3.545
  316  ASP   CB 4889   3.562   5.232   3.541
  316  ASP  HB2 4890   3.595   5.148   3.602
  316  ASP  HB3 4891   3.455   5.219   3.526
  316  ASP   CG 4892   3.636   5.241   3.410
  316  ASP  OD1 4893   3.745   5.188   3.408
  316  ASP  OD2 4894   3.580   5.277   3.304
  316  ASP    C 4895   3.485   5.354   3.741
  316  ASP    O 4896   3.397   5.267   3.756
  317  ALA    N 4897   3.522   5.421   3.856
  317  ALA    H 4898   3.603   5.480   3.845
  317  ALA   CA 4899   3.472   5.407   3.997
  317  ALA   HA 4900   3.531   5.327   4.043
  317  ALA   CB 4901   3.506   5.532   4.076
  317  ALA  HB1 4902   3.609   5.567   4.066
  317  ALA  HB2 4903   3.436   5.610   4.047
  317  ALA  HB3 4904   3.488   5.510   4.181
  317  ALA    C 4905   3.323   5.359   4.000
  317  ALA    O 4906   3.295   5.271   4.081
  318  ARG    N 4907   3.227   5.425   3.927
  318  ARG    H 4908   3.254   5.504   3.871
  318  ARG   CA 4909   3.088   5.400   3.933
  318  ARG   HA 4910   3.052   5.417   4.034
  318  ARG   CB 4911   3.015   5.507   3.847
  318  ARG  HB2 4912   3.054   5.500   3.745
  318  ARG  HB3 4913   2.908   5.487   3.851
  318  ARG   CG 4914   3.034   5.649   3.911
  318  ARG  HG2 4915   2.985   5.649   4.008
  318  ARG  HG3 4916   3.140   5.660   3.936
  318  ARG   CD 4917   2.981   5.762   3.824
  318  ARG  HD2 4918   2.875   5.751   3.803
  318  ARG  HD3 4919   2.999   5.855   3.878
  318  ARG   NE 4920   3.041   5.770   3.686
  318  ARG   HE 4921   3.103   5.697   3.653
  318  ARG   CZ 4922   3.015   5.870   3.607
  318  ARG  NH1 4923   2.924   5.962   3.623
  318  ARG HH11 4924   2.862   5.973   3.702
  318  ARG HH12 4925   2.913   6.022   3.542
  318  ARG  NH2 4926   3.082   5.880   3.495
  318  ARG HH21 4927   3.129   5.795   3.466
  318  ARG HH22 4928   3.090   5.967   3.445
  318  ARG    C 4929   3.033   5.268   3.875
  318  ARG    O 4930   2.924   5.230   3.910
  319  LEU    N 4931   3.122   5.196   3.804
  319  LEU    H 4932   3.211   5.241   3.791
  319  LEU   CA 4933   3.110   5.051   3.766
  319  LEU   HA 4934   3.009   5.015   3.786
  319  LEU   CB 4935   3.126   5.047   3.618
  319  LEU  HB2 4936   3.204   5.117   3.590
  319  LEU  HB3 4937   3.164   4.947   3.595
  319  LEU   CG 4938   2.999   5.089   3.543
  319  LEU   HG 4939   2.982   5.193   3.568
  319  LEU  CD1 4940   3.012   5.070   3.393
  319  LEU HD11 4941   2.941   5.130   3.336
  319  LEU HD12 4942   3.109   5.112   3.366
  319  LEU HD13 4943   3.002   4.963   3.377
  319  LEU  CD2 4944   2.862   5.026   3.564
  319  LEU HD21 4945   2.871   4.919   3.549
  319  LEU HD22 4946   2.819   5.056   3.660
  319  LEU HD23 4947   2.795   5.054   3.483
  319  LEU    C 4948   3.211   4.961   3.836
  319  LEU    O 4949   3.179   4.848   3.875
  320  TYR    N 4950   3.332   5.008   3.853
  320  TYR    H 4951   3.357   5.096   3.810
  320  TYR   CA 4952   3.443   4.928   3.907
  320  TYR   HA 4953   3.465   4.842   3.843
  320  TYR   CB 4954   3.564   5.017   3.911
  320  TYR  HB2 4955   3.597   5.042   3.810
  320  TYR  HB3 4956   3.533   5.110   3.957
  320  TYR   CG 4957   3.685   4.961   3.989
  320  TYR  CD1 4958   3.774   4.871   3.927
  320  TYR  HD1 4959   3.746   4.840   3.828
  320  TYR  CE1 4960   3.888   4.818   3.995
  320  TYR  HE1 4961   3.959   4.755   3.944
  320  TYR   CZ 4962   3.907   4.856   4.126
  320  TYR   OH 4963   4.022   4.806   4.187
  320  TYR   HH 4964   4.082   4.772   4.120
  320  TYR  CE2 4965   3.816   4.939   4.193
  320  TYR  HE2 4966   3.839   4.957   4.297
  320  TYR  CD2 4967   3.710   4.996   4.120
  320  TYR  HD2 4968   3.636   5.059   4.168
  320  TYR    C 4969   3.416   4.878   4.051
  320  TYR    O 4970   3.450   4.763   4.077
  321  LYS    N 4971   3.367   4.970   4.141
  321  LYS    H 4972   3.334   5.063   4.121
  321  LYS   CA 4973   3.348   4.926   4.283
  321  LYS   HA 4974   3.442   4.884   4.319
  321  LYS   CB 4975   3.306   5.044   4.373
  321  LYS  HB2 4976   3.218   5.088   4.328
  321  LYS  HB3 4977   3.274   5.011   4.473
  321  LYS   CG 4978   3.408   5.161   4.379
  321  LYS  HG2 4979   3.484   5.120   4.445
  321  LYS  HG3 4980   3.452   5.197   4.286
  321  LYS   CD 4981   3.340   5.285   4.446
  321  LYS  HD2 4982   3.274   5.250   4.525
  321  LYS  HD3 4983   3.414   5.354   4.485
  321  LYS   CE 4984   3.260   5.372   4.358
  321  LYS  HE2 4985   3.325   5.420   4.285
  321  LYS  HE3 4986   3.186   5.310   4.307
  321  LYS   NZ 4987   3.184   5.471   4.434
  321  LYS  HZ1 4988   3.102   5.431   4.476
  321  LYS  HZ2 4989   3.252   5.517   4.493
  321  LYS  HZ3 4990   3.153   5.548   4.376
  321  LYS    C 4991   3.256   4.811   4.300
  321  LYS    O 4992   3.267   4.733   4.400
  322  MET    N 4993   3.158   4.805   4.208
  322  MET    H 4994   3.149   4.881   4.141
  322  MET   CA 4995   3.056   4.700   4.199
  322  MET   HA 4996   3.009   4.681   4.295
  322  MET   CB 4997   2.942   4.749   4.112
  322  MET  HB2 4998   2.893   4.835   4.159
  322  MET  HB3 4999   2.966   4.774   4.009
  322  MET   CG 5000   2.844   4.627   4.089
  322  MET  HG2 5001   2.877   4.557   4.012
  322  MET  HG3 5002   2.824   4.585   4.188
  322  MET   SD 5003   2.677   4.692   4.043
  322  MET   CE 5004   2.735   4.767   3.893
  322  MET  HE1 5005   2.778   4.689   3.831
  322  MET  HE2 5006   2.647   4.805   3.841
  322  MET  HE3 5007   2.797   4.856   3.906
  322  MET    C 5008   3.118   4.568   4.150
  322  MET    O 5009   3.074   4.462   4.188
  323  ALA    N 5010   3.213   4.568   4.056
  323  ALA    H 5011   3.233   4.660   4.020
  323  ALA   CA 5012   3.295   4.450   4.019
  323  ALA   HA 5013   3.232   4.368   3.984
  323  ALA   CB 5014   3.396   4.486   3.904
  323  ALA  HB1 5015   3.470   4.407   3.894
  323  ALA  HB2 5016   3.336   4.501   3.814
  323  ALA  HB3 5017   3.455   4.570   3.942
  323  ALA    C 5018   3.373   4.389   4.138
  323  ALA    O 5019   3.368   4.267   4.163
  324  VAL    N 5020   3.452   4.472   4.210
  324  VAL    H 5021   3.450   4.569   4.181
  324  VAL   CA 5022   3.517   4.442   4.338
  324  VAL   HA 5023   3.598   4.373   4.314
  324  VAL   CB 5024   3.595   4.567   4.390
  324  VAL   HB 5025   3.526   4.650   4.408
  324  VAL  CG1 5026   3.668   4.533   4.524
  324  VAL HG11 5027   3.728   4.622   4.544
  324  VAL HG12 5028   3.583   4.511   4.590
  324  VAL HG13 5029   3.730   4.445   4.512
  324  VAL  CG2 5030   3.693   4.621   4.288
  324  VAL HG21 5031   3.637   4.680   4.215
  324  VAL HG22 5032   3.759   4.695   4.332
  324  VAL HG23 5033   3.744   4.530   4.254
  324  VAL    C 5034   3.421   4.391   4.441
  324  VAL    O 5035   3.456   4.300   4.514
  325  GLY    N 5036   3.296   4.431   4.447
  325  GLY    H 5037   3.272   4.503   4.380
  325  GLY   CA 5038   3.194   4.384   4.550
  325  GLY  HA2 5039   3.242   4.365   4.646
  325  GLY  HA3 5040   3.111   4.454   4.550
  325  GLY    C 5041   3.142   4.248   4.507
  325  GLY    O 5042   3.133   4.162   4.596
  326  PHE    N 5043   3.119   4.218   4.384
  326  PHE    H 5044   3.154   4.279   4.312
  326  PHE   CA 5045   3.073   4.085   4.337
  326  PHE   HA 5046   2.993   4.068   4.409
  326  PHE   CB 5047   3.043   4.090   4.189
  326  PHE  HB2 5048   2.992   4.184   4.168
  326  PHE  HB3 5049   3.137   4.086   4.135
  326  PHE   CG 5050   2.968   3.962   4.141
  326  PHE  CD1 5051   2.829   3.982   4.114
  326  PHE  HD1 5052   2.786   4.081   4.117
  326  PHE  CE1 5053   2.753   3.873   4.074
  326  PHE  HE1 5054   2.653   3.896   4.042
  326  PHE   CZ 5055   2.815   3.746   4.053
  326  PHE   HZ 5056   2.755   3.662   4.023
  326  PHE  CE2 5057   2.947   3.728   4.088
  326  PHE  HE2 5058   2.994   3.632   4.103
  326  PHE  CD2 5059   3.021   3.834   4.134
  326  PHE  HD2 5060   3.114   3.809   4.182
  326  PHE    C 5061   3.195   3.992   4.363
  326  PHE    O 5062   3.168   3.886   4.411
  327  MET    N 5063   3.319   4.034   4.348
  327  MET    H 5064   3.329   4.118   4.293
  327  MET   CA 5065   3.436   3.948   4.368
  327  MET   HA 5066   3.417   3.851   4.322
  327  MET   CB 5067   3.560   4.021   4.307
  327  MET  HB2 5068   3.540   4.024   4.200
  327  MET  HB3 5069   3.567   4.123   4.344
  327  MET   CG 5070   3.688   3.943   4.326
  327  MET  HG2 5071   3.714   3.924   4.430
  327  MET  HG3 5072   3.669   3.845   4.283
  327  MET   SD 5073   3.842   4.017   4.254
  327  MET   CE 5074   3.858   4.149   4.384
  327  MET  HE1 5075   3.768   4.206   4.406
  327  MET  HE2 5076   3.894   4.101   4.475
  327  MET  HE3 5077   3.940   4.217   4.363
  327  MET    C 5078   3.462   3.914   4.522
  327  MET    O 5079   3.497   3.803   4.565
  328  LEU    N 5080   3.451   4.019   4.609
  328  LEU    H 5081   3.425   4.107   4.566
  328  LEU   CA 5082   3.466   4.003   4.758
  328  LEU   HA 5083   3.556   3.944   4.779
  328  LEU   CB 5084   3.491   4.140   4.818
  328  LEU  HB2 5085   3.414   4.206   4.777
  328  LEU  HB3 5086   3.475   4.134   4.926
  328  LEU   CG 5087   3.631   4.202   4.782
  328  LEU   HG 5088   3.655   4.205   4.676
  328  LEU  CD1 5089   3.637   4.346   4.838
  328  LEU HD11 5090   3.559   4.405   4.791
  328  LEU HD12 5091   3.621   4.346   4.946
  328  LEU HD13 5092   3.728   4.399   4.813
  328  LEU  CD2 5093   3.742   4.118   4.842
  328  LEU HD21 5094   3.714   4.091   4.944
  328  LEU HD22 5095   3.742   4.027   4.783
  328  LEU HD23 5096   3.839   4.167   4.833
  328  LEU    C 5097   3.345   3.933   4.824
  328  LEU    O 5098   3.366   3.855   4.912
  329  ALA    N 5099   3.229   3.948   4.758
  329  ALA    H 5100   3.215   4.026   4.696
  329  ALA   CA 5101   3.110   3.863   4.791
  329  ALA   HA 5102   3.114   3.855   4.900
  329  ALA   CB 5103   2.984   3.932   4.749
  329  ALA  HB1 5104   2.900   3.863   4.763
  329  ALA  HB2 5105   2.970   4.026   4.802
  329  ALA  HB3 5106   2.987   3.963   4.645
  329  ALA    C 5107   3.124   3.716   4.753
  329  ALA    O 5108   3.078   3.630   4.827
  330  HIE    N 5109   3.186   3.677   4.641
  330  HIE    H 5110   3.248   3.743   4.595
  330  HIE   CA 5111   3.160   3.545   4.581
  330  HIE   HA 5112   3.058   3.523   4.611
  330  HIE   CB 5113   3.158   3.561   4.430
  330  HIE  HB2 5114   3.091   3.645   4.410
  330  HIE  HB3 5115   3.262   3.584   4.406
  330  HIE   CG 5116   3.105   3.441   4.363
  330  HIE  ND1 5117   3.172   3.318   4.351
  330  HIE  CE1 5118   3.092   3.235   4.285
  330  HIE  HE1 5119   3.110   3.132   4.258
  330  HIE  NE2 5120   2.973   3.291   4.271
  330  HIE  HE2 5121   2.889   3.246   4.240
  330  HIE  CD2 5122   2.978   3.423   4.310
  330  HIE  HD2 5123   2.897   3.493   4.322
  330  HIE    C 5124   3.245   3.431   4.632
  330  HIE    O 5125   3.370   3.446   4.633
  331  PRO    N 5126   3.195   3.313   4.668
  331  PRO   CD 5127   3.059   3.264   4.654
  331  PRO  HD2 5128   3.002   3.274   4.561
  331  PRO  HD3 5129   2.999   3.318   4.727
  331  PRO   CG 5130   3.053   3.115   4.688
  331  PRO  HG2 5131   3.063   3.064   4.593
  331  PRO  HG3 5132   2.961   3.087   4.740
  331  PRO   CB 5133   3.176   3.100   4.781
  331  PRO  HB2 5134   3.210   2.996   4.772
  331  PRO  HB3 5135   3.130   3.110   4.879
  331  PRO   CA 5136   3.278   3.204   4.738
  331  PRO   HA 5137   3.326   3.251   4.824
  331  PRO    C 5138   3.391   3.146   4.646
  331  PRO    O 5139   3.478   3.087   4.710
  332  TYR    N 5140   3.401   3.162   4.518
  332  TYR    H 5141   3.330   3.216   4.470
  332  TYR   CA 5142   3.516   3.113   4.437
  332  TYR   HA 5143   3.542   3.009   4.458
  332  TYR   CB 5144   3.474   3.115   4.288
  332  TYR  HB2 5145   3.388   3.049   4.271
  332  TYR  HB3 5146   3.435   3.213   4.260
  332  TYR   CG 5147   3.588   3.085   4.196
  332  TYR  CD1 5148   3.662   3.192   4.147
  332  TYR  HD1 5149   3.647   3.294   4.180
  332  TYR  CE1 5150   3.777   3.178   4.060
  332  TYR  HE1 5151   3.830   3.268   4.033
  332  TYR   CZ 5152   3.808   3.049   4.015
  332  TYR   OH 5153   3.910   3.031   3.929
  332  TYR   HH 5154   3.923   2.937   3.921
  332  TYR  CE2 5155   3.738   2.939   4.070
  332  TYR  HE2 5156   3.756   2.844   4.023
  332  TYR  CD2 5157   3.634   2.955   4.163
  332  TYR  HD2 5158   3.572   2.872   4.195
  332  TYR    C 5159   3.647   3.190   4.452
  332  TYR    O 5160   3.651   3.313   4.438
  333  GLY    N 5161   3.757   3.114   4.472
  333  GLY    H 5162   3.746   3.014   4.483
  333  GLY   CA 5163   3.897   3.161   4.461
  333  GLY  HA2 5164   3.957   3.069   4.464
  333  GLY  HA3 5165   3.914   3.205   4.362
  333  GLY    C 5166   3.937   3.252   4.576
  333  GLY    O 5167   3.854   3.294   4.655
  334  PHE    N 5168   4.069   3.270   4.587
  334  PHE    H 5169   4.132   3.237   4.516
  334  PHE   CA 5170   4.117   3.359   4.694
  334  PHE   HA 5171   4.042   3.370   4.772
  334  PHE   CB 5172   4.223   3.299   4.776
  334  PHE  HB2 5173   4.195   3.198   4.806
  334  PHE  HB3 5174   4.312   3.295   4.712
  334  PHE   CG 5175   4.256   3.390   4.904
  334  PHE  CD1 5176   4.215   3.347   5.029
  334  PHE  HD1 5177   4.165   3.251   5.036
  334  PHE  CE1 5178   4.244   3.416   5.149
  334  PHE  HE1 5179   4.214   3.388   5.249
  334  PHE   CZ 5180   4.318   3.538   5.139
  334  PHE   HZ 5181   4.337   3.595   5.228
  334  PHE  CE2 5182   4.361   3.572   5.011
  334  PHE  HE2 5183   4.422   3.659   4.991
  334  PHE  CD2 5184   4.336   3.501   4.895
  334  PHE  HD2 5185   4.375   3.535   4.801
  334  PHE    C 5186   4.157   3.493   4.629
  334  PHE    O 5187   4.231   3.501   4.529
  335  THR    N 5188   4.103   3.607   4.678
  335  THR    H 5189   4.049   3.590   4.762
  335  THR   CA 5190   4.097   3.737   4.611
  335  THR   HA 5191   4.116   3.724   4.504
  335  THR   CB 5192   3.958   3.801   4.627
  335  THR   HB 5193   3.948   3.893   4.570
  335  THR  CG2 5194   3.843   3.707   4.576
  335  THR HG21 5195   3.745   3.736   4.614
  335  THR HG22 5196   3.851   3.690   4.468
  335  THR HG23 5197   3.852   3.613   4.629
  335  THR  OG1 5198   3.921   3.824   4.765
  335  THR  HG1 5199   3.896   3.741   4.807
  335  THR    C 5200   4.209   3.834   4.654
  335  THR    O 5201   4.266   3.818   4.764
  336  ARG    N 5202   4.245   3.933   4.564
  336  ARG    H 5203   4.195   3.928   4.477
  336  ARG   CA 5204   4.315   4.058   4.591
  336  ARG   HA 5205   4.335   4.071   4.698
  336  ARG   CB 5206   4.451   4.038   4.519
  336  ARG  HB2 5207   4.503   3.949   4.554
  336  ARG  HB3 5208   4.439   4.023   4.412
  336  ARG   CG 5209   4.569   4.145   4.535
  336  ARG  HG2 5210   4.529   4.246   4.542
  336  ARG  HG3 5211   4.620   4.118   4.628
  336  ARG   CD 5212   4.673   4.134   4.428
  336  ARG  HD2 5213   4.763   4.186   4.461
  336  ARG  HD3 5214   4.705   4.031   4.410
  336  ARG   NE 5215   4.635   4.207   4.311
  336  ARG   HE 5216   4.548   4.257   4.319
  336  ARG   CZ 5217   4.707   4.235   4.211
  336  ARG  NH1 5218   4.827   4.188   4.196
  336  ARG HH11 5219   4.849   4.115   4.262
  336  ARG HH12 5220   4.869   4.203   4.105
  336  ARG  NH2 5221   4.664   4.304   4.113
  336  ARG HH21 5222   4.569   4.335   4.096
  336  ARG HH22 5223   4.724   4.318   4.033
  336  ARG    C 5224   4.246   4.177   4.545
  336  ARG    O 5225   4.182   4.168   4.437
  337  VAL    N 5226   4.269   4.296   4.600
  337  VAL    H 5227   4.318   4.278   4.687
  337  VAL   CA 5228   4.216   4.430   4.568
  337  VAL   HA 5229   4.164   4.417   4.473
  337  VAL   CB 5230   4.118   4.483   4.671
  337  VAL   HB 5231   4.087   4.579   4.630
  337  VAL  CG1 5232   3.991   4.395   4.674
  337  VAL HG11 5233   3.962   4.363   4.574
  337  VAL HG12 5234   4.013   4.312   4.741
  337  VAL HG13 5235   3.900   4.444   4.710
  337  VAL  CG2 5236   4.180   4.503   4.809
  337  VAL HG21 5237   4.260   4.576   4.799
  337  VAL HG22 5238   4.095   4.536   4.869
  337  VAL HG23 5239   4.227   4.411   4.841
  337  VAL    C 5240   4.329   4.522   4.532
  337  VAL    O 5241   4.442   4.500   4.575
  338  MET    N 5242   4.298   4.625   4.456
  338  MET    H 5243   4.205   4.646   4.424
  338  MET   CA 5244   4.405   4.711   4.404
  338  MET   HA 5245   4.498   4.657   4.426
  338  MET   CB 5246   4.384   4.735   4.256
  338  MET  HB2 5247   4.394   4.636   4.213
  338  MET  HB3 5248   4.278   4.761   4.250
  338  MET   CG 5249   4.482   4.831   4.179
  338  MET  HG2 5250   4.461   4.833   4.072
  338  MET  HG3 5251   4.459   4.932   4.211
  338  MET   SD 5252   4.653   4.777   4.206
  338  MET   CE 5253   4.735   4.906   4.117
  338  MET  HE1 5254   4.688   4.910   4.019
  338  MET  HE2 5255   4.714   4.991   4.181
  338  MET  HE3 5256   4.844   4.908   4.113
  338  MET    C 5257   4.409   4.845   4.484
  338  MET    O 5258   4.308   4.878   4.547
  339  SER    N 5259   4.515   4.926   4.475
  339  SER    H 5260   4.604   4.898   4.437
  339  SER   CA 5261   4.520   5.062   4.520
  339  SER   HA 5262   4.419   5.100   4.512
  339  SER   CB 5263   4.566   5.067   4.666
  339  SER  HB2 5264   4.513   4.992   4.725
  339  SER  HB3 5265   4.669   5.036   4.683
  339  SER   OG 5266   4.547   5.194   4.722
  339  SER   HG 5267   4.496   5.183   4.803
  339  SER    C 5268   4.614   5.142   4.441
  339  SER    O 5269   4.731   5.106   4.422
  340  SER    N 5270   4.571   5.254   4.390
  340  SER    H 5271   4.471   5.269   4.401
  340  SER   CA 5272   4.633   5.325   4.275
  340  SER   HA 5273   4.727   5.279   4.243
  340  SER   CB 5274   4.545   5.310   4.154
  340  SER  HB2 5275   4.443   5.342   4.173
  340  SER  HB3 5276   4.592   5.371   4.077
  340  SER   OG 5277   4.533   5.179   4.115
  340  SER   HG 5278   4.443   5.156   4.139
  340  SER    C 5279   4.654   5.473   4.305
  340  SER    O 5280   4.613   5.521   4.410
  341  TYR    N 5281   4.705   5.548   4.205
  341  TYR    H 5282   4.729   5.498   4.121
  341  TYR   CA 5283   4.730   5.694   4.210
  341  TYR   HA 5284   4.659   5.739   4.280
  341  TYR   CB 5285   4.871   5.741   4.251
  341  TYR  HB2 5286   4.873   5.850   4.255
  341  TYR  HB3 5287   4.880   5.705   4.354
  341  TYR   CG 5288   4.987   5.683   4.167
  341  TYR  CD1 5289   5.015   5.746   4.042
  341  TYR  HD1 5290   4.961   5.838   4.025
  341  TYR  CE1 5291   5.109   5.695   3.951
  341  TYR  HE1 5292   5.132   5.748   3.860
  341  TYR   CZ 5293   5.175   5.582   3.997
  341  TYR   OH 5294   5.279   5.532   3.929
  341  TYR   HH 5295   5.303   5.585   3.852
  341  TYR  CE2 5296   5.147   5.512   4.118
  341  TYR  HE2 5297   5.205   5.425   4.146
  341  TYR  CD2 5298   5.042   5.554   4.201
  341  TYR  HD2 5299   5.018   5.499   4.291
  341  TYR    C 5300   4.698   5.735   4.057
  341  TYR    O 5301   4.702   5.654   3.967
  342  ARG    N 5302   4.674   5.864   4.030
  342  ARG    H 5303   4.685   5.929   4.107
  342  ARG   CA 5304   4.634   5.921   3.904
  342  ARG   HA 5305   4.582   5.842   3.851
  342  ARG   CB 5306   4.544   6.051   3.931
  342  ARG  HB2 5307   4.608   6.131   3.970
  342  ARG  HB3 5308   4.511   6.082   3.832
  342  ARG   CG 5309   4.422   6.037   4.023
  342  ARG  HG2 5310   4.375   5.941   4.004
  342  ARG  HG3 5311   4.452   6.040   4.128
  342  ARG   CD 5312   4.322   6.151   3.993
  342  ARG  HD2 5313   4.294   6.149   3.888
  342  ARG  HD3 5314   4.229   6.130   4.046
  342  ARG   NE 5315   4.372   6.282   4.033
  342  ARG   HE 5316   4.472   6.293   4.034
  342  ARG   CZ 5317   4.310   6.389   4.078
  342  ARG  NH1 5318   4.181   6.404   4.084
  342  ARG HH11 5319   4.130   6.325   4.046
  342  ARG HH12 5320   4.144   6.493   4.111
  342  ARG  NH2 5321   4.375   6.491   4.124
  342  ARG HH21 5322   4.475   6.480   4.113
  342  ARG HH22 5323   4.334   6.580   4.149
  342  ARG    C 5324   4.757   5.964   3.822
  342  ARG    O 5325   4.866   6.002   3.869
  343  TRP    N 5326   4.733   5.976   3.688
  343  TRP    H 5327   4.642   5.950   3.654
  343  TRP   CA 5328   4.830   6.012   3.589
  343  TRP   HA 5329   4.917   6.048   3.644
  343  TRP   CB 5330   4.886   5.891   3.520
  343  TRP  HB2 5331   4.970   5.929   3.462
  343  TRP  HB3 5332   4.922   5.822   3.597
  343  TRP   CG 5333   4.790   5.812   3.436
  343  TRP  CD1 5334   4.743   5.843   3.313
  343  TRP  HD1 5335   4.765   5.926   3.248
  343  TRP  NE1 5336   4.675   5.737   3.256
  343  TRP  HE1 5337   4.628   5.750   3.167
  343  TRP  CE2 5338   4.652   5.640   3.347
  343  TRP  CZ2 5339   4.583   5.512   3.350
  343  TRP  HZ2 5340   4.524   5.475   3.268
  343  TRP  CH2 5341   4.611   5.422   3.467
  343  TRP  HH2 5342   4.568   5.324   3.479
  343  TRP  CZ3 5343   4.684   5.473   3.574
  343  TRP  HZ3 5344   4.691   5.407   3.659
  343  TRP  CE3 5345   4.743   5.599   3.568
  343  TRP  HE3 5346   4.803   5.634   3.650
  343  TRP  CD2 5347   4.733   5.679   3.457
  343  TRP    C 5348   4.770   6.127   3.494
  343  TRP    O 5349   4.646   6.131   3.481
  344  PRO    N 5350   4.852   6.211   3.432
  344  PRO   CD 5351   5.000   6.227   3.440
  344  PRO  HD2 5352   5.050   6.141   3.396
  344  PRO  HD3 5353   5.034   6.219   3.544
  344  PRO   CG 5354   5.030   6.351   3.361
  344  PRO  HG2 5355   5.055   6.333   3.256
  344  PRO  HG3 5356   5.114   6.406   3.403
  344  PRO   CB 5357   4.903   6.434   3.358
  344  PRO  HB2 5358   4.885   6.492   3.268
  344  PRO  HB3 5359   4.923   6.514   3.429
  344  PRO   CA 5360   4.786   6.336   3.384
  344  PRO   HA 5361   4.732   6.369   3.473
  344  PRO    C 5362   4.695   6.325   3.257
  344  PRO    O 5363   4.733   6.252   3.168
  345  ARG    N 5364   4.588   6.397   3.255
  345  ARG    H 5365   4.581   6.461   3.332
  345  ARG   CA 5366   4.487   6.390   3.147
  345  ARG   HA 5367   4.538   6.355   3.057
  345  ARG   CB 5368   4.379   6.283   3.181
  345  ARG  HB2 5369   4.330   6.317   3.272
  345  ARG  HB3 5370   4.309   6.279   3.097
  345  ARG   CG 5371   4.426   6.136   3.191
  345  ARG  HG2 5372   4.465   6.115   3.092
  345  ARG  HG3 5373   4.494   6.111   3.273
  345  ARG   CD 5374   4.305   6.045   3.209
  345  ARG  HD2 5375   4.252   6.071   3.301
  345  ARG  HD3 5376   4.242   6.057   3.121
  345  ARG   NE 5377   4.348   5.902   3.212
  345  ARG   HE 5378   4.447   5.883   3.209
  345  ARG   CZ 5379   4.264   5.800   3.202
  345  ARG  NH1 5380   4.135   5.814   3.218
  345  ARG HH11 5381   4.102   5.899   3.263
  345  ARG HH12 5382   4.077   5.732   3.220
  345  ARG  NH2 5383   4.298   5.683   3.173
  345  ARG HH21 5384   4.389   5.667   3.132
  345  ARG HH22 5385   4.225   5.615   3.159
  345  ARG    C 5386   4.410   6.514   3.117
  345  ARG    O 5387   4.337   6.516   3.018
  346  GLN    N 5388   4.427   6.621   3.187
  346  GLN    H 5389   4.491   6.616   3.266
  346  GLN   CA 5390   4.368   6.754   3.159
  346  GLN   HA 5391   4.265   6.728   3.135
  346  GLN   CB 5392   4.356   6.832   3.287
  346  GLN  HB2 5393   4.313   6.765   3.361
  346  GLN  HB3 5394   4.458   6.846   3.323
  346  GLN   CG 5395   4.270   6.958   3.275
  346  GLN  HG2 5396   4.331   7.025   3.215
  346  GLN  HG3 5397   4.172   6.947   3.228
  346  GLN   CD 5398   4.246   7.033   3.408
  346  GLN  OE1 5399   4.308   6.998   3.508
  346  GLN  NE2 5400   4.173   7.137   3.410
  346  GLN HE21 5401   4.180   7.193   3.493
  346  GLN HE22 5402   4.129   7.178   3.328
  346  GLN    C 5403   4.431   6.829   3.037
  346  GLN    O 5404   4.547   6.804   3.011
  347  PHE    N 5405   4.360   6.911   2.962
  347  PHE    H 5406   4.264   6.927   2.987
  347  PHE   CA 5407   4.404   6.975   2.842
  347  PHE   HA 5408   4.307   7.007   2.803
  347  PHE   CB 5409   4.485   7.107   2.875
  347  PHE  HB2 5410   4.583   7.077   2.910
  347  PHE  HB3 5411   4.498   7.173   2.789
  347  PHE   CG 5412   4.436   7.198   2.985
  347  PHE  CD1 5413   4.315   7.270   2.970
  347  PHE  HD1 5414   4.250   7.250   2.887
  347  PHE  CE1 5415   4.279   7.365   3.062
  347  PHE  HE1 5416   4.178   7.405   3.060
  347  PHE   CZ 5417   4.361   7.389   3.175
  347  PHE   HZ 5418   4.345   7.461   3.254
  347  PHE  CE2 5419   4.470   7.302   3.197
  347  PHE  HE2 5420   4.525   7.321   3.288
  347  PHE  CD2 5421   4.512   7.214   3.098
  347  PHE  HD2 5422   4.602   7.157   3.119
  347  PHE    C 5423   4.461   6.881   2.741
  347  PHE    O 5424   4.545   6.921   2.659
  348  GLN    N 5425   4.410   6.756   2.744
  348  GLN    H 5426   4.342   6.731   2.815
  348  GLN   CA 5427   4.458   6.659   2.648
  348  GLN   HA 5428   4.524   6.707   2.576
  348  GLN   CB 5429   4.540   6.554   2.731
  348  GLN  HB2 5430   4.605   6.608   2.800
  348  GLN  HB3 5431   4.477   6.483   2.783
  348  GLN   CG 5432   4.634   6.482   2.640
  348  GLN  HG2 5433   4.574   6.423   2.571
  348  GLN  HG3 5434   4.693   6.558   2.588
  348  GLN   CD 5435   4.719   6.387   2.728
  348  GLN  OE1 5436   4.831   6.411   2.761
  348  GLN  NE2 5437   4.667   6.268   2.767
  348  GLN HE21 5438   4.713   6.209   2.836
  348  GLN HE22 5439   4.579   6.233   2.732
  348  GLN    C 5440   4.339   6.601   2.565
  348  GLN    O 5441   4.348   6.497   2.498
  349  ASN    N 5442   4.225   6.661   2.572
  349  ASN    H 5443   4.217   6.745   2.627
  349  ASN   CA 5444   4.116   6.646   2.473
  349  ASN   HA 5445   4.029   6.692   2.519
  349  ASN   CB 5446   4.157   6.733   2.349
  349  ASN  HB2 5447   4.203   6.826   2.384
  349  ASN  HB3 5448   4.234   6.685   2.288
  349  ASN   CG 5449   4.041   6.778   2.260
  349  ASN  OD1 5450   3.925   6.782   2.288
  349  ASN  ND2 5451   4.074   6.790   2.133
  349  ASN HD21 5452   4.006   6.806   2.059
  349  ASN HD22 5453   4.173   6.799   2.119
  349  ASN    C 5454   4.074   6.500   2.440
  349  ASN    O 5455   4.046   6.463   2.325
  350  GLY    N 5456   4.061   6.414   2.550
  350  GLY    H 5457   4.103   6.441   2.637
  350  GLY   CA 5458   4.010   6.271   2.541
  350  GLY  HA2 5459   3.979   6.238   2.640
  350  GLY  HA3 5460   3.919   6.267   2.480
  350  GLY    C 5461   4.110   6.167   2.488
  350  GLY    O 5462   4.074   6.064   2.426
  351  ASN    N 5463   4.238   6.196   2.507
  351  ASN    H 5464   4.259   6.293   2.528
  351  ASN   CA 5465   4.338   6.088   2.497
  351  ASN   HA 5466   4.295   5.993   2.468
  351  ASN   CB 5467   4.444   6.133   2.391
  351  ASN  HB2 5468   4.392   6.173   2.303
  351  ASN  HB3 5469   4.500   6.213   2.440
  351  ASN   CG 5470   4.532   6.025   2.336
  351  ASN  OD1 5471   4.480   5.917   2.327
  351  ASN  ND2 5472   4.656   6.048   2.296
  351  ASN HD21 5473   4.718   5.975   2.263
  351  ASN HD22 5474   4.706   6.133   2.318
  351  ASN    C 5475   4.409   6.061   2.630
  351  ASN    O 5476   4.417   6.140   2.720
  352  ASP    N 5477   4.463   5.940   2.628
  352  ASP    H 5478   4.444   5.876   2.552
  352  ASP   CA 5479   4.538   5.891   2.743
  352  ASP   HA 5480   4.564   5.979   2.801
  352  ASP   CB 5481   4.451   5.798   2.829
  352  ASP  HB2 5482   4.358   5.854   2.830
  352  ASP  HB3 5483   4.431   5.708   2.771
  352  ASP   CG 5484   4.523   5.767   2.960
  352  ASP  OD1 5485   4.530   5.647   2.998
  352  ASP  OD2 5486   4.570   5.859   3.026
  352  ASP    C 5487   4.673   5.827   2.703
  352  ASP    O 5488   4.681   5.728   2.630
  353  VAL    N 5489   4.786   5.877   2.756
  353  VAL    H 5490   4.773   5.958   2.815
  353  VAL   CA 5491   4.923   5.851   2.707
  353  VAL   HA 5492   4.940   5.745   2.686
  353  VAL   CB 5493   4.937   5.934   2.581
  353  VAL   HB 5494   4.843   5.931   2.526
  353  VAL  CG1 5495   4.957   6.082   2.592
  353  VAL HG11 5496   4.989   6.124   2.497
  353  VAL HG12 5497   4.868   6.124   2.637
  353  VAL HG13 5498   5.038   6.092   2.665
  353  VAL  CG2 5499   5.052   5.887   2.486
  353  VAL HG21 5500   5.058   5.935   2.389
  353  VAL HG22 5501   5.150   5.898   2.533
  353  VAL HG23 5502   5.043   5.780   2.466
  353  VAL    C 5503   5.036   5.868   2.811
  353  VAL    O 5504   5.143   5.813   2.802
  354  ASN    N 5505   5.005   5.938   2.920
  354  ASN    H 5506   4.910   5.971   2.934
  354  ASN   CA 5507   5.098   5.964   3.033
  354  ASN   HA 5508   5.197   5.955   2.988
  354  ASN   CB 5509   5.072   6.101   3.090
  354  ASN  HB2 5510   4.981   6.093   3.150
  354  ASN  HB3 5511   5.162   6.126   3.146
  354  ASN   CG 5512   5.064   6.218   2.993
  354  ASN  OD1 5513   5.160   6.244   2.918
  354  ASN  ND2 5514   4.957   6.300   3.000
  354  ASN HD21 5515   4.942   6.371   2.931
  354  ASN HD22 5516   4.878   6.273   3.057
  354  ASN    C 5517   5.097   5.848   3.138
  354  ASN    O 5518   5.149   5.874   3.240
  355  ASP    N 5519   5.041   5.729   3.108
  355  ASP    H 5520   5.023   5.720   3.009
  355  ASP   CA 5521   5.021   5.614   3.196
  355  ASP   HA 5522   4.970   5.658   3.282
  355  ASP   CB 5523   4.938   5.513   3.129
  355  ASP  HB2 5524   4.925   5.426   3.194
  355  ASP  HB3 5525   4.843   5.564   3.113
  355  ASP   CG 5526   4.988   5.473   2.988
  355  ASP  OD1 5527   4.950   5.544   2.893
  355  ASP  OD2 5528   5.074   5.385   2.978
  355  ASP    C 5529   5.161   5.563   3.250
  355  ASP    O 5530   5.165   5.493   3.352
  356  TRP    N 5531   5.271   5.603   3.185
  356  TRP    H 5532   5.269   5.676   3.114
  356  TRP   CA 5533   5.406   5.570   3.228
  356  TRP   HA 5534   5.407   5.462   3.248
  356  TRP   CB 5535   5.505   5.599   3.113
  356  TRP  HB2 5536   5.605   5.571   3.148
  356  TRP  HB3 5537   5.482   5.532   3.030
  356  TRP   CG 5538   5.500   5.745   3.070
  356  TRP  CD1 5539   5.426   5.797   2.967
  356  TRP  HD1 5540   5.370   5.739   2.895
  356  TRP  NE1 5541   5.448   5.932   2.958
  356  TRP  HE1 5542   5.402   5.994   2.893
  356  TRP  CE2 5543   5.528   5.988   3.053
  356  TRP  CZ2 5544   5.568   6.120   3.084
  356  TRP  HZ2 5545   5.547   6.197   3.012
  356  TRP  CH2 5546   5.651   6.129   3.195
  356  TRP  HH2 5547   5.689   6.229   3.214
  356  TRP  CZ3 5548   5.702   6.018   3.261
  356  TRP  HZ3 5549   5.784   6.036   3.329
  356  TRP  CE3 5550   5.664   5.888   3.232
  356  TRP  HE3 5551   5.707   5.806   3.289
  356  TRP  CD2 5552   5.575   5.867   3.123
  356  TRP    C 5553   5.458   5.637   3.348
  356  TRP    O 5554   5.555   5.590   3.402
  357  VAL    N 5555   5.390   5.742   3.397
  357  VAL    H 5556   5.321   5.785   3.337
  357  VAL   CA 5557   5.442   5.825   3.506
  357  VAL   HA 5558   5.544   5.854   3.479
  357  VAL   CB 5559   5.369   5.957   3.528
  357  VAL   HB 5560   5.409   6.022   3.605
  357  VAL  CG1 5561   5.381   6.053   3.407
  357  VAL HG11 5562   5.300   6.025   3.340
  357  VAL HG12 5563   5.369   6.160   3.426
  357  VAL HG13 5564   5.477   6.035   3.359
  357  VAL  CG2 5565   5.223   5.931   3.564
  357  VAL HG21 5566   5.180   6.028   3.591
  357  VAL HG22 5567   5.173   5.876   3.484
  357  VAL HG23 5568   5.216   5.873   3.656
  357  VAL    C 5569   5.456   5.754   3.647
  357  VAL    O 5570   5.374   5.670   3.687
  358  GLY    N 5571   5.547   5.798   3.729
  358  GLY    H 5572   5.608   5.876   3.708
  358  GLY   CA 5573   5.558   5.751   3.870
  358  GLY  HA2 5574   5.537   5.645   3.860
  358  GLY  HA3 5575   5.652   5.781   3.916
  358  GLY    C 5576   5.452   5.813   3.964
  358  GLY    O 5577   5.377   5.908   3.925
  359  PRO    N 5578   5.452   5.768   4.088
  359  PRO   CD 5579   5.518   5.660   4.150
  359  PRO  HD2 5580   5.625   5.679   4.152
  359  PRO  HD3 5581   5.511   5.563   4.102
  359  PRO   CG 5582   5.456   5.640   4.294
  359  PRO  HG2 5583   5.535   5.618   4.366
  359  PRO  HG3 5584   5.389   5.555   4.280
  359  PRO   CB 5585   5.373   5.758   4.325
  359  PRO  HB2 5586   5.438   5.811   4.395
  359  PRO  HB3 5587   5.279   5.718   4.364
  359  PRO   CA 5588   5.357   5.834   4.192
  359  PRO   HA 5589   5.255   5.828   4.155
  359  PRO    C 5590   5.382   5.985   4.206
  359  PRO    O 5591   5.489   6.039   4.172
  360  PRO    N 5592   5.287   6.061   4.257
  360  PRO   CD 5593   5.162   6.009   4.307
  360  PRO  HD2 5594   5.164   5.955   4.401
  360  PRO  HD3 5595   5.104   5.940   4.245
  360  PRO   CG 5596   5.076   6.131   4.331
  360  PRO  HG2 5597   5.003   6.119   4.412
  360  PRO  HG3 5598   5.030   6.153   4.235
  360  PRO   CB 5599   5.174   6.240   4.379
  360  PRO  HB2 5600   5.185   6.241   4.487
  360  PRO  HB3 5601   5.129   6.335   4.349
  360  PRO   CA 5602   5.304   6.196   4.296
  360  PRO   HA 5603   5.295   6.244   4.198
  360  PRO    C 5604   5.432   6.234   4.374
  360  PRO    O 5605   5.468   6.167   4.470
  361  ASN    N 5606   5.497   6.341   4.331
  361  ASN    H 5607   5.446   6.406   4.272
  361  ASN   CA 5608   5.627   6.382   4.394
  361  ASN   HA 5609   5.646   6.338   4.492
  361  ASN   CB 5610   5.737   6.336   4.299
  361  ASN  HB2 5611   5.819   6.313   4.368
  361  ASN  HB3 5612   5.710   6.240   4.256
  361  ASN   CG 5613   5.776   6.441   4.199
  361  ASN  OD1 5614   5.864   6.528   4.228
  361  ASN  ND2 5615   5.718   6.442   4.086
  361  ASN HD21 5616   5.751   6.513   4.021
  361  ASN HD22 5617   5.654   6.369   4.059
  361  ASN    C 5618   5.639   6.532   4.423
  361  ASN    O 5619   5.551   6.606   4.375
  362  ASN    N 5620   5.734   6.575   4.500
  362  ASN    H 5621   5.796   6.504   4.535
  362  ASN   CA 5622   5.760   6.714   4.536
  362  ASN   HA 5623   5.725   6.761   4.444
  362  ASN   CB 5624   5.672   6.755   4.654
  362  ASN  HB2 5625   5.566   6.763   4.628
  362  ASN  HB3 5626   5.678   6.684   4.736
  362  ASN   CG 5627   5.709   6.893   4.706
  362  ASN  OD1 5628   5.771   6.905   4.815
  362  ASN  ND2 5629   5.664   7.000   4.648
  362  ASN HD21 5630   5.684   7.084   4.700
  362  ASN HD22 5631   5.607   7.003   4.565
  362  ASN    C 5632   5.908   6.738   4.553
  362  ASN    O 5633   5.975   6.670   4.633
  363  ASN    N 5634   5.963   6.836   4.483
  363  ASN    H 5635   5.900   6.883   4.419
  363  ASN   CA 5636   6.107   6.871   4.480
  363  ASN   HA 5637   6.117   6.928   4.388
  363  ASN   CB 5638   6.137   6.958   4.600
  363  ASN  HB2 5639   6.059   7.028   4.628
  363  ASN  HB3 5640   6.143   6.896   4.689
  363  ASN   CG 5641   6.263   7.035   4.584
  363  ASN  OD1 5642   6.343   7.025   4.496
  363  ASN  ND2 5643   6.288   7.133   4.663
  363  ASN HD21 5644   6.377   7.180   4.661
  363  ASN HD22 5645   6.232   7.170   4.738
  363  ASN    C 5646   6.199   6.748   4.455
  363  ASN    O 5647   6.302   6.720   4.517
  364  GLY    N 5648   6.153   6.658   4.360
  364  GLY    H 5649   6.055   6.679   4.347
  364  GLY   CA 5650   6.227   6.535   4.317
  364  GLY  HA2 5651   6.186   6.506   4.220
  364  GLY  HA3 5652   6.329   6.564   4.293
  364  GLY    C 5653   6.216   6.416   4.418
  364  GLY    O 5654   6.275   6.308   4.391
  365  VAL    N 5655   6.132   6.430   4.524
  365  VAL    H 5656   6.079   6.516   4.528
  365  VAL   CA 5657   6.112   6.320   4.624
  365  VAL   HA 5658   6.171   6.236   4.588
  365  VAL   CB 5659   6.165   6.358   4.769
  365  VAL   HB 5660   6.125   6.452   4.808
  365  VAL  CG1 5661   6.127   6.237   4.855
  365  VAL HG11 5662   6.162   6.271   4.952
  365  VAL HG12 5663   6.019   6.239   4.870
  365  VAL HG13 5664   6.159   6.139   4.818
  365  VAL  CG2 5665   6.312   6.386   4.751
  365  VAL HG21 5666   6.353   6.389   4.852
  365  VAL HG22 5667   6.366   6.309   4.695
  365  VAL HG23 5668   6.322   6.481   4.700
  365  VAL    C 5669   5.965   6.276   4.617
  365  VAL    O 5670   5.881   6.362   4.620
  366  ILE    N 5671   5.930   6.144   4.618
  366  ILE    H 5672   6.007   6.079   4.623
  366  ILE   CA 5673   5.793   6.096   4.626
  366  ILE   HA 5674   5.734   6.139   4.545
  366  ILE   CB 5675   5.789   5.945   4.604
  366  ILE   HB 5676   5.849   5.901   4.684
  366  ILE  CG2 5677   5.649   5.879   4.611
  366  ILE HG21 5678   5.667   5.772   4.596
  366  ILE HG22 5679   5.605   5.889   4.710
  366  ILE HG23 5680   5.580   5.904   4.530
  366  ILE  CG1 5681   5.854   5.893   4.476
  366  ILE HG12 5682   5.958   5.924   4.475
  366  ILE HG13 5683   5.856   5.784   4.475
  366  ILE  CD1 5684   5.791   5.946   4.344
  366  ILE HD11 5685   5.775   6.052   4.359
  366  ILE HD12 5686   5.859   5.923   4.261
  366  ILE HD13 5687   5.693   5.901   4.331
  366  ILE    C 5688   5.726   6.154   4.754
  366  ILE    O 5689   5.777   6.147   4.864
  367  LYS    N 5690   5.602   6.200   4.734
  367  LYS    H 5691   5.560   6.187   4.644
  367  LYS   CA 5692   5.516   6.247   4.850
  367  LYS   HA 5693   5.576   6.307   4.918
  367  LYS   CB 5694   5.403   6.327   4.796
  367  LYS  HB2 5695   5.340   6.270   4.728
  367  LYS  HB3 5696   5.343   6.358   4.882
  367  LYS   CG 5697   5.456   6.454   4.735
  367  LYS  HG2 5698   5.511   6.495   4.820
  367  LYS  HG3 5699   5.530   6.431   4.659
  367  LYS   CD 5700   5.342   6.548   4.687
  367  LYS  HD2 5701   5.262   6.548   4.761
  367  LYS  HD3 5702   5.380   6.649   4.670
  367  LYS   CE 5703   5.288   6.505   4.550
  367  LYS  HE2 5704   5.362   6.517   4.470
  367  LYS  HE3 5705   5.268   6.398   4.553
  367  LYS   NZ 5706   5.162   6.577   4.508
  367  LYS  HZ1 5707   5.138   6.564   4.411
  367  LYS  HZ2 5708   5.082   6.547   4.561
  367  LYS  HZ3 5709   5.170   6.676   4.523
  367  LYS    C 5710   5.475   6.129   4.931
  367  LYS    O 5711   5.449   6.024   4.885
  368  GLU    N 5712   5.447   6.147   5.061
  368  GLU    H 5713   5.452   6.244   5.091
  368  GLU   CA 5714   5.394   6.054   5.155
  368  GLU   HA 5715   5.440   5.956   5.137
  368  GLU   CB 5716   5.430   6.089   5.299
  368  GLU  HB2 5717   5.393   6.008   5.361
  368  GLU  HB3 5718   5.538   6.096   5.299
  368  GLU   CG 5719   5.374   6.220   5.356
  368  GLU  HG2 5720   5.393   6.298   5.282
  368  GLU  HG3 5721   5.266   6.207   5.369
  368  GLU   CD 5722   5.434   6.252   5.494
  368  GLU  OE1 5723   5.519   6.341   5.509
  368  GLU  OE2 5724   5.408   6.172   5.586
  368  GLU    C 5725   5.242   6.047   5.141
  368  GLU    O 5726   5.183   6.145   5.102
  369  VAL    N 5727   5.176   5.930   5.170
  369  VAL    H 5728   5.216   5.843   5.201
  369  VAL   CA 5729   5.030   5.922   5.147
  369  VAL   HA 5730   5.005   5.971   5.053
  369  VAL   CB 5731   4.979   5.779   5.130
  369  VAL   HB 5732   5.006   5.724   5.220
  369  VAL  CG1 5733   4.830   5.771   5.107
  369  VAL HG11 5734   4.759   5.801   5.184
  369  VAL HG12 5735   4.802   5.819   5.013
  369  VAL HG13 5736   4.802   5.666   5.102
  369  VAL  CG2 5737   5.045   5.713   5.013
  369  VAL HG21 5738   5.003   5.759   4.923
  369  VAL HG22 5739   5.154   5.717   5.014
  369  VAL HG23 5740   5.028   5.605   5.022
  369  VAL    C 5741   4.955   5.991   5.264
  369  VAL    O 5742   4.981   5.964   5.386
  370  THR    N 5743   4.862   6.074   5.223
  370  THR    H 5744   4.848   6.087   5.124
  370  THR   CA 5745   4.777   6.163   5.311
  370  THR   HA 5746   4.803   6.144   5.415
  370  THR   CB 5747   4.812   6.311   5.299
  370  THR   HB 5748   4.750   6.374   5.363
  370  THR  CG2 5749   4.959   6.351   5.332
  370  THR HG21 5750   4.974   6.459   5.326
  370  THR HG22 5751   4.971   6.318   5.436
  370  THR HG23 5752   5.025   6.295   5.266
  370  THR  OG1 5753   4.782   6.339   5.171
  370  THR  HG1 5754   4.806   6.432   5.162
  370  THR    C 5755   4.624   6.131   5.290
  370  THR    O 5756   4.584   6.095   5.180
  371  ILE    N 5757   4.552   6.144   5.399
  371  ILE    H 5758   4.603   6.155   5.486
  371  ILE   CA 5759   4.423   6.079   5.424
  371  ILE   HA 5760   4.392   6.037   5.328
  371  ILE   CB 5761   4.433   5.980   5.542
  371  ILE   HB 5762   4.463   6.033   5.632
  371  ILE  CG2 5763   4.291   5.919   5.562
  371  ILE HG21 5764   4.293   5.835   5.630
  371  ILE HG22 5765   4.230   5.984   5.624
  371  ILE HG23 5766   4.238   5.889   5.472
  371  ILE  CG1 5767   4.536   5.862   5.525
  371  ILE HG12 5768   4.639   5.897   5.532
  371  ILE HG13 5769   4.528   5.800   5.614
  371  ILE  CD1 5770   4.513   5.787   5.391
  371  ILE HD11 5771   4.573   5.696   5.400
  371  ILE HD12 5772   4.409   5.764   5.366
  371  ILE HD13 5773   4.555   5.847   5.310
  371  ILE    C 5774   4.331   6.196   5.458
  371  ILE    O 5775   4.359   6.296   5.532
  372  ASN    N 5776   4.212   6.187   5.400
  372  ASN    H 5777   4.195   6.108   5.338
  372  ASN   CA 5778   4.093   6.277   5.398
  372  ASN   HA 5779   4.111   6.382   5.376
  372  ASN   CB 5780   4.005   6.239   5.282
  372  ASN  HB2 5781   4.069   6.238   5.193
  372  ASN  HB3 5782   3.974   6.136   5.299
  372  ASN   CG 5783   3.892   6.333   5.256
  372  ASN  OD1 5784   3.786   6.323   5.314
  372  ASN  ND2 5785   3.893   6.417   5.160
  372  ASN HD21 5786   3.825   6.491   5.168
  372  ASN HD22 5787   3.982   6.442   5.119
  372  ASN    C 5788   4.014   6.257   5.535
  372  ASN    O 5789   4.024   6.145   5.582
  373  PRO    N 5790   3.933   6.354   5.590
  373  PRO   CD 5791   3.935   6.496   5.567
  373  PRO  HD2 5792   3.887   6.521   5.472
  373  PRO  HD3 5793   4.042   6.516   5.556
  373  PRO   CG 5794   3.878   6.563   5.685
  373  PRO  HG2 5795   3.833   6.658   5.656
  373  PRO  HG3 5796   3.959   6.559   5.757
  373  PRO   CB 5797   3.769   6.463   5.728
  373  PRO  HB2 5798   3.688   6.478   5.656
  373  PRO  HB3 5799   3.726   6.481   5.826
  373  PRO   CA 5800   3.844   6.329   5.704
  373  PRO   HA 5801   3.892   6.310   5.800
  373  PRO    C 5802   3.749   6.216   5.679
  373  PRO    O 5803   3.694   6.158   5.773
  374  ASP    N 5804   3.724   6.172   5.554
  374  ASP    H 5805   3.762   6.222   5.475
  374  ASP   CA 5806   3.640   6.068   5.515
  374  ASP   HA 5807   3.585   6.058   5.608
  374  ASP   CB 5808   3.552   6.111   5.392
  374  ASP  HB2 5809   3.519   6.215   5.402
  374  ASP  HB3 5810   3.603   6.116   5.296
  374  ASP   CG 5811   3.427   6.028   5.375
  374  ASP  OD1 5812   3.382   6.020   5.255
  374  ASP  OD2 5813   3.368   5.975   5.469
  374  ASP    C 5814   3.712   5.927   5.498
  374  ASP    O 5815   3.661   5.843   5.425
  375  THR    N 5816   3.825   5.902   5.561
  375  THR    H 5817   3.845   5.969   5.634
  375  THR   CA 5818   3.903   5.786   5.547
  375  THR   HA 5819   3.990   5.805   5.610
  375  THR   CB 5820   3.826   5.661   5.624
  375  THR   HB 5821   3.725   5.650   5.584
  375  THR  CG2 5822   3.902   5.531   5.615
  375  THR HG21 5823   3.902   5.498   5.511
  375  THR HG22 5824   4.006   5.547   5.646
  375  THR HG23 5825   3.853   5.454   5.674
  375  THR  OG1 5826   3.836   5.694   5.761
  375  THR  HG1 5827   3.752   5.667   5.800
  375  THR    C 5828   3.970   5.763   5.411
  375  THR    O 5829   4.069   5.688   5.410
  376  THR    N 5830   3.928   5.827   5.301
  376  THR    H 5831   3.853   5.894   5.305
  376  THR   CA 5832   3.986   5.815   5.167
  376  THR   HA 5833   4.002   5.711   5.136
  376  THR   CB 5834   3.889   5.878   5.065
  376  THR   HB 5835   3.927   5.880   4.963
  376  THR  CG2 5836   3.770   5.784   5.050
  376  THR HG21 5837   3.711   5.748   5.135
  376  THR HG22 5838   3.698   5.839   4.989
  376  THR HG23 5839   3.814   5.695   5.006
  376  THR  OG1 5840   3.844   6.004   5.115
  376  THR  HG1 5841   3.889   6.072   5.065
  376  THR    C 5842   4.120   5.883   5.163
  376  THR    O 5843   4.152   5.974   5.238
  377  CYX    N 5844   4.195   5.850   5.063
  377  CYX    H 5845   4.163   5.773   5.005
  377  CYX   CA 5846   4.321   5.921   5.035
  377  CYX   HA 5847   4.375   5.946   5.127
  377  CYX   CB 5848   4.415   5.835   4.944
  377  CYX  HB2 5849   4.356   5.805   4.858
  377  CYX  HB3 5850   4.486   5.906   4.901
  377  CYX   SG 5851   4.506   5.696   5.014
  377  CYX    C 5852   4.299   6.050   4.957
  377  CYX    O 5853   4.197   6.065   4.885
  378  GLY    N 5854   4.394   6.143   4.955
  378  GLY    H 5855   4.476   6.120   5.009
  378  GLY   CA 5856   4.397   6.268   4.882
  378  GLY  HA2 5857   4.321   6.272   4.804
  378  GLY  HA3 5858   4.386   6.342   4.961
  378  GLY    C 5859   4.525   6.293   4.810
  378  GLY    O 5860   4.610   6.208   4.794
  379  ASN    N 5861   4.540   6.422   4.773
  379  ASN    H 5862   4.462   6.486   4.782
  379  ASN   CA 5863   4.655   6.470   4.694
  379  ASN   HA 5864   4.629   6.563   4.644
  379  ASN   CB 5865   4.761   6.507   4.795
  379  ASN  HB2 5866   4.714   6.564   4.876
  379  ASN  HB3 5867   4.798   6.415   4.841
  379  ASN   CG 5868   4.879   6.588   4.746
  379  ASN  OD1 5869   4.893   6.610   4.632
  379  ASN  ND2 5870   4.965   6.633   4.830
  379  ASN HD21 5871   5.041   6.686   4.789
  379  ASN HD22 5872   4.946   6.637   4.929
  379  ASN    C 5873   4.703   6.379   4.578
  379  ASN    O 5874   4.821   6.330   4.576
  380  ASP    N 5875   4.623   6.364   4.469
  380  ASP    H 5876   4.527   6.397   4.473
  380  ASP   CA 5877   4.654   6.289   4.346
  380  ASP   HA 5878   4.561   6.288   4.289
  380  ASP   CB 5879   4.764   6.360   4.260
  380  ASP  HB2 5880   4.754   6.467   4.273
  380  ASP  HB3 5881   4.858   6.321   4.299
  380  ASP   CG 5882   4.745   6.334   4.112
  380  ASP  OD1 5883   4.850   6.317   4.045
  380  ASP  OD2 5884   4.629   6.359   4.064
  380  ASP    C 5885   4.683   6.139   4.351
  380  ASP    O 5886   4.689   6.075   4.246
  381  TRP    N 5887   4.695   6.085   4.468
  381  TRP    H 5888   4.706   6.149   4.546
  381  TRP   CA 5889   4.663   5.941   4.496
  381  TRP   HA 5890   4.710   5.874   4.423
  381  TRP   CB 5891   4.719   5.897   4.633
  381  TRP  HB2 5892   4.657   5.950   4.706
  381  TRP  HB3 5893   4.700   5.790   4.645
  381  TRP   CG 5894   4.866   5.914   4.660
  381  TRP  CD1 5895   4.926   6.027   4.706
  381  TRP  HD1 5896   4.872   6.118   4.728
  381  TRP  NE1 5897   5.064   6.005   4.712
  381  TRP  HE1 5898   5.131   6.077   4.734
  381  TRP  CE2 5899   5.097   5.873   4.668
  381  TRP  CZ2 5900   5.223   5.813   4.662
  381  TRP  HZ2 5901   5.312   5.871   4.681
  381  TRP  CH2 5902   5.228   5.679   4.634
  381  TRP  HH2 5903   5.325   5.632   4.638
  381  TRP  CZ3 5904   5.110   5.609   4.608
  381  TRP  HZ3 5905   5.121   5.506   4.578
  381  TRP  CE3 5906   4.981   5.671   4.624
  381  TRP  HE3 5907   4.892   5.614   4.604
  381  TRP  CD2 5908   4.973   5.811   4.639
  381  TRP    C 5909   4.512   5.909   4.482
  381  TRP    O 5910   4.432   5.998   4.476
  382  VAL    N 5911   4.473   5.783   4.463
  382  VAL    H 5912   4.545   5.712   4.461
  382  VAL   CA 5913   4.332   5.738   4.457
  382  VAL   HA 5914   4.271   5.827   4.471
  382  VAL   CB 5915   4.297   5.678   4.317
  382  VAL   HB 5916   4.342   5.579   4.311
  382  VAL  CG1 5917   4.142   5.680   4.311
  382  VAL HG11 5918   4.106   5.647   4.213
  382  VAL HG12 5919   4.096   5.618   4.388
  382  VAL HG13 5920   4.106   5.781   4.328
  382  VAL  CG2 5921   4.344   5.763   4.200
  382  VAL HG21 5922   4.308   5.863   4.221
  382  VAL HG22 5923   4.453   5.763   4.190
  382  VAL HG23 5924   4.312   5.721   4.105
  382  VAL    C 5925   4.291   5.650   4.580
  382  VAL    O 5926   4.193   5.692   4.644
  383  CYX    N 5927   4.367   5.545   4.611
  383  CYX    H 5928   4.447   5.522   4.553
  383  CYX   CA 5929   4.326   5.442   4.712
  383  CYX   HA 5930   4.384   5.351   4.697
  383  CYX   CB 5931   4.356   5.493   4.853
  383  CYX  HB2 5932   4.284   5.568   4.885
  383  CYX  HB3 5933   4.345   5.410   4.923
  383  CYX   SG 5934   4.525   5.566   4.858
  383  CYX    C 5935   4.188   5.393   4.705
  383  CYX    O 5936   4.101   5.417   4.789
  384  GLU    N 5937   4.166   5.306   4.604
  384  GLU    H 5938   4.233   5.304   4.528
  384  GLU   CA 5939   4.050   5.220   4.598
  384  GLU   HA 5940   3.963   5.285   4.586
  384  GLU   CB 5941   4.058   5.128   4.472
  384  GLU  HB2 5942   4.132   5.050   4.492
  384  GLU  HB3 5943   3.964   5.072   4.473
  384  GLU   CG 5944   4.082   5.195   4.341
  384  GLU  HG2 5945   4.037   5.134   4.263
  384  GLU  HG3 5946   4.030   5.289   4.353
  384  GLU   CD 5947   4.232   5.207   4.314
  384  GLU  OE1 5948   4.300   5.296   4.367
  384  GLU  OE2 5949   4.287   5.120   4.239
  384  GLU    C 5950   4.024   5.134   4.718
  384  GLU    O 5951   3.911   5.122   4.767
  385  HIE    N 5952   4.129   5.084   4.784
  385  HIE    H 5953   4.220   5.120   4.760
  385  HIE   CA 5954   4.109   5.009   4.904
  385  HIE   HA 5955   4.042   4.928   4.875
  385  HIE   CB 5956   4.242   4.949   4.940
  385  HIE  HB2 5957   4.213   4.879   5.019
  385  HIE  HB3 5958   4.291   4.906   4.853
  385  HIE   CG 5959   4.344   5.042   5.012
  385  HIE  ND1 5960   4.406   5.156   4.951
  385  HIE  CE1 5961   4.478   5.204   5.047
  385  HIE  HE1 5962   4.543   5.289   5.036
  385  HIE  NE2 5963   4.473   5.134   5.164
  385  HIE  HE2 5964   4.516   5.165   5.250
  385  HIE  CD2 5965   4.381   5.031   5.140
  385  HIE  HD2 5966   4.359   4.943   5.199
  385  HIE    C 5967   4.051   5.081   5.030
  385  HIE    O 5968   4.009   5.019   5.126
  386  ARG    N 5969   4.050   5.217   5.019
  386  ARG    H 5970   4.090   5.255   4.934
  386  ARG   CA 5971   3.987   5.311   5.116
  386  ARG   HA 5972   3.960   5.252   5.203
  386  ARG   CB 5973   4.082   5.427   5.151
  386  ARG  HB2 5974   4.124   5.470   5.060
  386  ARG  HB3 5975   4.028   5.502   5.210
  386  ARG   CG 5976   4.192   5.369   5.242
  386  ARG  HG2 5977   4.150   5.346   5.340
  386  ARG  HG3 5978   4.239   5.287   5.187
  386  ARG   CD 5979   4.294   5.479   5.258
  386  ARG  HD2 5980   4.344   5.488   5.162
  386  ARG  HD3 5981   4.246   5.575   5.278
  386  ARG   NE 5982   4.399   5.474   5.363
  386  ARG   HE 5983   4.474   5.407   5.355
  386  ARG   CZ 5984   4.378   5.511   5.489
  386  ARG  NH1 5985   4.273   5.568   5.540
  386  ARG HH11 5986   4.192   5.590   5.484
  386  ARG HH12 5987   4.271   5.565   5.641
  386  ARG  NH2 5988   4.468   5.485   5.577
  386  ARG HH21 5989   4.553   5.439   5.547
  386  ARG HH22 5990   4.458   5.514   5.673
  386  ARG    C 5991   3.853   5.372   5.081
  386  ARG    O 5992   3.793   5.447   5.159
  387  TRP    N 5993   3.799   5.340   4.961
  387  TRP    H 5994   3.848   5.278   4.899
  387  TRP   CA 5995   3.655   5.366   4.925
  387  TRP   HA 5996   3.626   5.468   4.949
  387  TRP   CB 5997   3.637   5.350   4.775
  387  TRP  HB2 5998   3.676   5.254   4.745
  387  TRP  HB3 5999   3.530   5.365   4.756
  387  TRP   CG 6000   3.701   5.446   4.687
  387  TRP  CD1 6001   3.735   5.578   4.713
  387  TRP  HD1 6002   3.717   5.630   4.806
  387  TRP  NE1 6003   3.783   5.637   4.599
  387  TRP  HE1 6004   3.787   5.737   4.593
  387  TRP  CE2 6005   3.780   5.554   4.487
  387  TRP  CZ2 6006   3.797   5.574   4.352
  387  TRP  HZ2 6007   3.818   5.669   4.306
  387  TRP  CH2 6008   3.782   5.473   4.261
  387  TRP  HH2 6009   3.795   5.487   4.155
  387  TRP  CZ3 6010   3.741   5.345   4.303
  387  TRP  HZ3 6011   3.727   5.264   4.233
  387  TRP  CE3 6012   3.709   5.325   4.442
  387  TRP  HE3 6013   3.676   5.229   4.479
  387  TRP  CD2 6014   3.726   5.428   4.541
  387  TRP    C 6015   3.557   5.280   5.006
  387  TRP    O 6016   3.577   5.162   5.016
  388  ARG    N 6017   3.456   5.340   5.068
  388  ARG    H 6018   3.453   5.438   5.043
  388  ARG   CA 6019   3.370   5.276   5.165
  388  ARG   HA 6020   3.428   5.259   5.255
  388  ARG   CB 6021   3.258   5.384   5.179
  388  ARG  HB2 6022   3.293   5.477   5.225
  388  ARG  HB3 6023   3.221   5.410   5.080
  388  ARG   CG 6024   3.140   5.342   5.272
  388  ARG  HG2 6025   3.086   5.255   5.235
  388  ARG  HG3 6026   3.183   5.320   5.370
  388  ARG   CD 6027   3.031   5.458   5.281
  388  ARG  HD2 6028   2.966   5.424   5.362
  388  ARG  HD3 6029   3.080   5.549   5.316
  388  ARG   NE 6030   2.968   5.475   5.153
  388  ARG   HE 6031   2.939   5.389   5.109
  388  ARG   CZ 6032   2.912   5.583   5.091
  388  ARG  NH1 6033   2.916   5.702   5.142
  388  ARG HH11 6034   2.945   5.708   5.238
  388  ARG HH12 6035   2.870   5.784   5.103
  388  ARG  NH2 6036   2.845   5.570   4.982
  388  ARG HH21 6037   2.839   5.480   4.938
  388  ARG HH22 6038   2.786   5.646   4.951
  388  ARG    C 6039   3.307   5.146   5.121
  388  ARG    O 6040   3.297   5.043   5.187
  389  GLN    N 6041   3.270   5.137   4.995
  389  GLN    H 6042   3.303   5.215   4.939
  389  GLN   CA 6043   3.222   5.026   4.912
  389  GLN   HA 6044   3.129   4.992   4.959
  389  GLN   CB 6045   3.196   5.068   4.764
  389  GLN  HB2 6046   3.291   5.081   4.713
  389  GLN  HB3 6047   3.145   4.989   4.708
  389  GLN   CG 6048   3.105   5.185   4.745
  389  GLN  HG2 6049   3.051   5.165   4.653
  389  GLN  HG3 6050   3.026   5.176   4.819
  389  GLN   CD 6051   3.167   5.328   4.756
  389  GLN  OE1 6052   3.282   5.335   4.797
  389  GLN  NE2 6053   3.092   5.437   4.731
  389  GLN HE21 6054   3.119   5.525   4.772
  389  GLN HE22 6055   2.994   5.422   4.710
  389  GLN    C 6056   3.314   4.901   4.912
  389  GLN    O 6057   3.266   4.792   4.880
  390  ILE    N 6058   3.443   4.928   4.915
  390  ILE    H 6059   3.464   5.024   4.937
  390  ILE   CA 6060   3.545   4.830   4.908
  390  ILE   HA 6061   3.506   4.734   4.875
  390  ILE   CB 6062   3.661   4.881   4.804
  390  ILE   HB 6063   3.685   4.980   4.842
  390  ILE  CG2 6064   3.784   4.787   4.801
  390  ILE HG21 6065   3.828   4.791   4.900
  390  ILE HG22 6066   3.763   4.683   4.777
  390  ILE HG23 6067   3.857   4.823   4.728
  390  ILE  CG1 6068   3.588   4.886   4.669
  390  ILE HG12 6069   3.542   4.790   4.642
  390  ILE HG13 6070   3.500   4.950   4.670
  390  ILE  CD1 6071   3.682   4.933   4.549
  390  ILE HD11 6072   3.753   4.856   4.518
  390  ILE HD12 6073   3.624   4.953   4.459
  390  ILE HD13 6074   3.740   5.018   4.582
  390  ILE    C 6075   3.599   4.807   5.047
  390  ILE    O 6076   3.619   4.685   5.085
  391  ARG    N 6077   3.617   4.904   5.131
  391  ARG    H 6078   3.612   4.997   5.092
  391  ARG   CA 6079   3.650   4.899   5.276
  391  ARG   HA 6080   3.753   4.864   5.273
  391  ARG   CB 6081   3.647   5.036   5.325
  391  ARG  HB2 6082   3.731   5.086   5.277
  391  ARG  HB3 6083   3.556   5.094   5.306
  391  ARG   CG 6084   3.682   5.042   5.473
  391  ARG  HG2 6085   3.597   4.995   5.522
  391  ARG  HG3 6086   3.771   4.980   5.489
  391  ARG   CD 6087   3.709   5.181   5.534
  391  ARG  HD2 6088   3.733   5.166   5.639
  391  ARG  HD3 6089   3.793   5.217   5.475
  391  ARG   NE 6090   3.594   5.276   5.510
  391  ARG   HE 6091   3.610   5.357   5.451
  391  ARG   CZ 6092   3.474   5.286   5.570
  391  ARG  NH1 6093   3.428   5.198   5.654
  391  ARG HH11 6094   3.474   5.113   5.683
  391  ARG HH12 6095   3.329   5.196   5.678
  391  ARG  NH2 6096   3.396   5.390   5.541
  391  ARG HH21 6097   3.437   5.463   5.486
  391  ARG HH22 6098   3.318   5.414   5.602
  391  ARG    C 6099   3.575   4.788   5.350
  391  ARG    O 6100   3.628   4.709   5.427
  392  ASN    N 6101   3.442   4.786   5.330
  392  ASN    H 6102   3.407   4.859   5.270
  392  ASN   CA 6103   3.350   4.711   5.406
  392  ASN   HA 6104   3.399   4.698   5.502
  392  ASN   CB 6105   3.215   4.777   5.418
  392  ASN  HB2 6106   3.173   4.803   5.321
  392  ASN  HB3 6107   3.149   4.702   5.460
  392  ASN   CG 6108   3.217   4.905   5.515
  392  ASN  OD1 6109   3.324   4.915   5.576
  392  ASN  ND2 6110   3.114   4.980   5.530
  392  ASN HD21 6111   3.110   5.058   5.594
  392  ASN HD22 6112   3.034   4.968   5.470
  392  ASN    C 6113   3.333   4.569   5.348
  392  ASN    O 6114   3.271   4.489   5.414
  393  MET    N 6115   3.378   4.538   5.230
  393  MET    H 6116   3.436   4.605   5.182
  393  MET   CA 6117   3.351   4.412   5.157
  393  MET   HA 6118   3.262   4.367   5.202
  393  MET   CB 6119   3.326   4.430   5.004
  393  MET  HB2 6120   3.400   4.500   4.964
  393  MET  HB3 6121   3.358   4.339   4.954
  393  MET   CG 6122   3.182   4.475   4.960
  393  MET  HG2 6123   3.166   4.579   4.986
  393  MET  HG3 6124   3.168   4.472   4.852
  393  MET   SD 6125   3.052   4.386   5.045
  393  MET   CE 6126   3.067   4.218   4.972
  393  MET  HE1 6127   3.081   4.224   4.864
  393  MET  HE2 6128   3.158   4.170   5.008
  393  MET  HE3 6129   2.981   4.157   5.001
  393  MET    C 6130   3.471   4.317   5.186
  393  MET    O 6131   3.456   4.194   5.189
  394  VAL    N 6132   3.584   4.371   5.230
  394  VAL    H 6133   3.591   4.471   5.235
  394  VAL   CA 6134   3.691   4.292   5.295
  394  VAL   HA 6135   3.714   4.200   5.240
  394  VAL   CB 6136   3.814   4.382   5.311
  394  VAL   HB 6137   3.782   4.466   5.373
  394  VAL  CG1 6138   3.929   4.322   5.400
  394  VAL HG11 6139   3.880   4.253   5.469
  394  VAL HG12 6140   4.010   4.280   5.342
  394  VAL HG13 6141   3.983   4.397   5.457
  394  VAL  CG2 6142   3.879   4.436   5.181
  394  VAL HG21 6143   3.964   4.493   5.218
  394  VAL HG22 6144   3.909   4.360   5.109
  394  VAL HG23 6145   3.813   4.506   5.129
  394  VAL    C 6146   3.642   4.239   5.430
  394  VAL    O 6147   3.665   4.122   5.462
  395  ILE    N 6148   3.569   4.319   5.508
  395  ILE    H 6149   3.561   4.417   5.489
  395  ILE   CA 6150   3.509   4.283   5.638
  395  ILE   HA 6151   3.587   4.238   5.700
  395  ILE   CB 6152   3.465   4.415   5.708
  395  ILE   HB 6153   3.397   4.472   5.645
  395  ILE  CG2 6154   3.383   4.379   5.834
  395  ILE HG21 6155   3.287   4.333   5.811
  395  ILE HG22 6156   3.446   4.312   5.893
  395  ILE HG23 6157   3.359   4.474   5.882
  395  ILE  CG1 6158   3.585   4.504   5.744
  395  ILE HG12 6159   3.654   4.447   5.806
  395  ILE HG13 6160   3.639   4.533   5.654
  395  ILE  CD1 6161   3.547   4.637   5.819
  395  ILE HD11 6162   3.463   4.678   5.763
  395  ILE HD12 6163   3.503   4.616   5.917
  395  ILE HD13 6164   3.635   4.700   5.829
  395  ILE    C 6165   3.386   4.191   5.618
  395  ILE    O 6166   3.371   4.093   5.688
  396  PHE    N 6167   3.302   4.212   5.516
  396  PHE    H 6168   3.308   4.303   5.473
  396  PHE   CA 6169   3.204   4.114   5.468
  396  PHE   HA 6170   3.128   4.092   5.543
  396  PHE   CB 6171   3.143   4.166   5.330
  396  PHE  HB2 6172   3.109   4.267   5.350
  396  PHE  HB3 6173   3.217   4.163   5.251
  396  PHE   CG 6174   3.026   4.085   5.287
  396  PHE  CD1 6175   3.048   3.969   5.204
  396  PHE  HD1 6176   3.147   3.928   5.186
  396  PHE  CE1 6177   2.942   3.909   5.132
  396  PHE  HE1 6178   2.970   3.814   5.087
  396  PHE   CZ 6179   2.812   3.963   5.133
  396  PHE   HZ 6180   2.735   3.910   5.077
  396  PHE  CE2 6181   2.788   4.078   5.222
  396  PHE  HE2 6182   2.690   4.118   5.241
  396  PHE  CD2 6183   2.899   4.136   5.291
  396  PHE  HD2 6184   2.889   4.237   5.330
  396  PHE    C 6185   3.272   3.976   5.439
  396  PHE    O 6186   3.226   3.885   5.508
  397  ARG    N 6187   3.372   3.963   5.352
  397  ARG    H 6188   3.409   4.045   5.305
  397  ARG   CA 6189   3.436   3.831   5.316
  397  ARG   HA 6190   3.359   3.763   5.280
  397  ARG   CB 6191   3.544   3.865   5.207
  397  ARG  HB2 6192   3.490   3.923   5.133
  397  ARG  HB3 6193   3.634   3.908   5.252
  397  ARG   CG 6194   3.585   3.734   5.136
  397  ARG  HG2 6195   3.634   3.655   5.193
  397  ARG  HG3 6196   3.492   3.677   5.124
  397  ARG   CD 6197   3.663   3.754   5.002
  397  ARG  HD2 6198   3.612   3.829   4.941
  397  ARG  HD3 6199   3.759   3.797   5.031
  397  ARG   NE 6200   3.679   3.630   4.926
  397  ARG   HE 6201   3.769   3.585   4.933
  397  ARG   CZ 6202   3.608   3.576   4.830
  397  ARG  NH1 6203   3.494   3.624   4.789
  397  ARG HH11 6204   3.457   3.701   4.844
  397  ARG HH12 6205   3.432   3.580   4.723
  397  ARG  NH2 6206   3.647   3.471   4.769
  397  ARG HH21 6207   3.737   3.429   4.786
  397  ARG HH22 6208   3.588   3.428   4.699
  397  ARG    C 6209   3.496   3.759   5.430
  397  ARG    O 6210   3.485   3.634   5.439
  398  ASN    N 6211   3.535   3.832   5.540
  398  ASN    H 6212   3.515   3.931   5.547
  398  ASN   CA 6213   3.570   3.773   5.669
  398  ASN   HA 6214   3.634   3.686   5.649
  398  ASN   CB 6215   3.656   3.870   5.749
  398  ASN  HB2 6216   3.594   3.960   5.755
  398  ASN  HB3 6217   3.680   3.825   5.845
  398  ASN   CG 6218   3.794   3.918   5.691
  398  ASN  OD1 6219   3.855   3.861   5.606
  398  ASN  ND2 6220   3.843   4.024   5.740
  398  ASN HD21 6221   3.932   4.060   5.709
  398  ASN HD22 6222   3.795   4.069   5.817
  398  ASN    C 6223   3.454   3.719   5.754
  398  ASN    O 6224   3.474   3.611   5.819
  399  VAL    N 6225   3.342   3.793   5.758
  399  VAL    H 6226   3.334   3.871   5.695
  399  VAL   CA 6227   3.222   3.760   5.837
  399  VAL   HA 6228   3.260   3.729   5.934
  399  VAL   CB 6229   3.127   3.887   5.852
  399  VAL   HB 6230   3.117   3.930   5.752
  399  VAL  CG1 6231   2.976   3.859   5.887
  399  VAL HG11 6232   2.917   3.943   5.922
  399  VAL HG12 6233   2.920   3.811   5.807
  399  VAL HG13 6234   2.980   3.792   5.973
  399  VAL  CG2 6235   3.187   3.991   5.944
  399  VAL HG21 6236   3.295   3.988   5.932
  399  VAL HG22 6237   3.154   4.089   5.908
  399  VAL HG23 6238   3.165   3.976   6.049
  399  VAL    C 6239   3.156   3.632   5.770
  399  VAL    O 6240   3.115   3.542   5.840
  400  VAL    N 6241   3.159   3.630   5.636
  400  VAL    H 6242   3.201   3.707   5.585
  400  VAL   CA 6243   3.090   3.521   5.563
  400  VAL   HA 6244   3.009   3.485   5.627
  400  VAL   CB 6245   3.028   3.568   5.424
  400  VAL   HB 6246   2.976   3.484   5.378
  400  VAL  CG1 6247   2.929   3.686   5.453
  400  VAL HG11 6248   2.854   3.662   5.529
  400  VAL HG12 6249   2.989   3.769   5.490
  400  VAL HG13 6250   2.864   3.715   5.371
  400  VAL  CG2 6251   3.128   3.614   5.319
  400  VAL HG21 6252   3.183   3.701   5.354
  400  VAL HG22 6253   3.206   3.539   5.310
  400  VAL HG23 6254   3.089   3.635   5.220
  400  VAL    C 6255   3.181   3.398   5.548
  400  VAL    O 6256   3.149   3.313   5.461
  401  ASP    N 6257   3.296   3.380   5.610
  401  ASP    H 6258   3.325   3.449   5.678
  401  ASP   CA 6259   3.400   3.279   5.577
  401  ASP   HA 6260   3.422   3.294   5.471
  401  ASP   CB 6261   3.536   3.314   5.649
  401  ASP  HB2 6262   3.564   3.418   5.630
  401  ASP  HB3 6263   3.517   3.308   5.756
  401  ASP   CG 6264   3.650   3.222   5.597
  401  ASP  OD1 6265   3.689   3.212   5.476
  401  ASP  OD2 6266   3.708   3.148   5.682
  401  ASP    C 6267   3.346   3.134   5.605
  401  ASP    O 6268   3.309   3.098   5.720
  402  GLY    N 6269   3.358   3.047   5.503
  402  GLY    H 6270   3.387   3.093   5.418
  402  GLY   CA 6271   3.304   2.909   5.507
  402  GLY  HA2 6272   3.361   2.843   5.443
  402  GLY  HA3 6273   3.298   2.864   5.606
  402  GLY    C 6274   3.162   2.887   5.456
  402  GLY    O 6275   3.113   2.774   5.445
  403  GLN    N 6276   3.088   2.992   5.430
  403  GLN    H 6277   3.130   3.084   5.436
  403  GLN   CA 6278   2.942   3.001   5.391
  403  GLN   HA 6279   2.892   2.925   5.451
  403  GLN   CB 6280   2.887   3.144   5.421
  403  GLN  HB2 6281   2.937   3.218   5.358
  403  GLN  HB3 6282   2.785   3.151   5.382
  403  GLN   CG 6283   2.881   3.179   5.570
  403  GLN  HG2 6284   2.979   3.162   5.616
  403  GLN  HG3 6285   2.852   3.282   5.589
  403  GLN   CD 6286   2.787   3.091   5.650
  403  GLN  OE1 6287   2.668   3.087   5.623
  403  GLN  NE2 6288   2.832   3.006   5.735
  403  GLN HE21 6289   2.770   2.948   5.791
  403  GLN HE22 6290   2.932   3.002   5.749
  403  GLN    C 6291   2.934   2.978   5.239
  403  GLN    O 6292   3.025   3.021   5.164
  404  PRO    N 6293   2.832   2.900   5.191
  404  PRO   CD 6294   2.732   2.831   5.276
  404  PRO  HD2 6295   2.673   2.908   5.326
  404  PRO  HD3 6296   2.783   2.762   5.343
  404  PRO   CG 6297   2.641   2.751   5.182
  404  PRO  HG2 6298   2.569   2.824   5.148
  404  PRO  HG3 6299   2.602   2.668   5.240
  404  PRO   CB 6300   2.732   2.719   5.065
  404  PRO  HB2 6301   2.681   2.697   4.971
  404  PRO  HB3 6302   2.794   2.633   5.092
  404  PRO   CA 6303   2.807   2.853   5.055
  404  PRO   HA 6304   2.906   2.828   5.016
  404  PRO    C 6305   2.742   2.960   4.972
  404  PRO    O 6306   2.701   3.069   5.019
  405  PHE    N 6307   2.726   2.942   4.840
  405  PHE    H 6308   2.755   2.853   4.801
  405  PHE   CA 6309   2.650   3.036   4.751
  405  PHE   HA 6310   2.662   3.139   4.784
  405  PHE   CB 6311   2.706   3.026   4.606
  405  PHE  HB2 6312   2.800   3.079   4.592
  405  PHE  HB3 6313   2.726   2.923   4.575
  405  PHE   CG 6314   2.627   3.093   4.496
  405  PHE  CD1 6315   2.525   3.016   4.432
  405  PHE  HD1 6316   2.502   2.916   4.465
  405  PHE  CE1 6317   2.463   3.076   4.318
  405  PHE  HE1 6318   2.383   3.023   4.268
  405  PHE   CZ 6319   2.502   3.202   4.274
  405  PHE   HZ 6320   2.450   3.238   4.186
  405  PHE  CE2 6321   2.593   3.280   4.346
  405  PHE  HE2 6322   2.610   3.383   4.317
  405  PHE  CD2 6323   2.659   3.221   4.459
  405  PHE  HD2 6324   2.729   3.280   4.517
  405  PHE    C 6325   2.505   2.994   4.756
  405  PHE    O 6326   2.476   2.873   4.751
  406  THR    N 6327   2.418   3.088   4.787
  406  THR    H 6328   2.458   3.180   4.797
  406  THR   CA 6329   2.275   3.059   4.815
  406  THR   HA 6330   2.251   2.962   4.770
  406  THR   CB 6331   2.244   3.065   4.967
  406  THR   HB 6332   2.136   3.057   4.978
  406  THR  CG2 6333   2.318   2.956   5.045
  406  THR HG21 6334   2.285   2.945   5.148
  406  THR HG22 6335   2.304   2.856   5.004
  406  THR HG23 6336   2.426   2.974   5.042
  406  THR  OG1 6337   2.279   3.187   5.030
  406  THR  HG1 6338   2.206   3.225   5.079
  406  THR    C 6339   2.185   3.169   4.744
  406  THR    O 6340   2.239   3.262   4.683
  407  ASN    N 6341   2.055   3.157   4.760
  407  ASN    H 6342   2.012   3.074   4.798
  407  ASN   CA 6343   1.955   3.260   4.730
  407  ASN   HA 6344   1.865   3.205   4.705
  407  ASN   CB 6345   1.914   3.330   4.857
  407  ASN  HB2 6346   2.006   3.350   4.912
  407  ASN  HB3 6347   1.854   3.420   4.840
  407  ASN   CG 6348   1.836   3.229   4.942
  407  ASN  OD1 6349   1.727   3.186   4.914
  407  ASN  ND2 6350   1.894   3.186   5.048
  407  ASN HD21 6351   1.848   3.116   5.103
  407  ASN HD22 6352   1.985   3.209   5.085
  407  ASN    C 6353   1.983   3.348   4.606
  407  ASN    O 6354   1.946   3.469   4.608
  408  TRP    N 6355   2.021   3.295   4.491
  408  TRP    H 6356   2.031   3.195   4.490
  408  TRP   CA 6357   2.021   3.380   4.371
  408  TRP   HA 6358   2.085   3.466   4.390
  408  TRP   CB 6359   2.093   3.295   4.262
  408  TRP  HB2 6360   2.191   3.269   4.303
  408  TRP  HB3 6361   2.025   3.210   4.254
  408  TRP   CG 6362   2.122   3.361   4.132
  408  TRP  CD1 6363   2.034   3.360   4.026
  408  TRP  HD1 6364   1.936   3.318   4.039
  408  TRP  NE1 6365   2.075   3.434   3.919
  408  TRP  HE1 6366   2.024   3.467   3.838
  408  TRP  CE2 6367   2.206   3.481   3.946
  408  TRP  CZ2 6368   2.293   3.554   3.858
  408  TRP  HZ2 6369   2.263   3.580   3.758
  408  TRP  CH2 6370   2.422   3.586   3.908
  408  TRP  HH2 6371   2.484   3.636   3.835
  408  TRP  CZ3 6372   2.454   3.544   4.041
  408  TRP  HZ3 6373   2.541   3.583   4.092
  408  TRP  CE3 6374   2.369   3.469   4.123
  408  TRP  HE3 6375   2.406   3.449   4.222
  408  TRP  CD2 6376   2.241   3.432   4.080
  408  TRP    C 6377   1.887   3.431   4.315
  408  TRP    O 6378   1.781   3.366   4.312
  409  TYR    N 6379   1.898   3.547   4.263
  409  TYR    H 6380   1.987   3.594   4.270
  409  TYR   CA 6381   1.799   3.614   4.172
  409  TYR   HA 6382   1.734   3.542   4.122
  409  TYR   CB 6383   1.714   3.710   4.250
  409  TYR  HB2 6384   1.647   3.649   4.311
  409  TYR  HB3 6385   1.781   3.763   4.317
  409  TYR   CG 6386   1.631   3.806   4.163
  409  TYR  CD1 6387   1.519   3.751   4.101
  409  TYR  HD1 6388   1.481   3.652   4.121
  409  TYR  CE1 6389   1.443   3.833   4.017
  409  TYR  HE1 6390   1.347   3.800   3.979
  409  TYR   CZ 6391   1.477   3.969   3.992
  409  TYR   OH 6392   1.403   4.049   3.905
  409  TYR   HH 6393   1.323   4.001   3.882
  409  TYR  CE2 6394   1.584   4.021   4.061
  409  TYR  HE2 6395   1.608   4.125   4.048
  409  TYR  CD2 6396   1.654   3.945   4.154
  409  TYR  HD2 6397   1.724   3.999   4.216
  409  TYR    C 6398   1.873   3.686   4.058
  409  TYR    O 6399   1.975   3.743   4.080
  410  ASP    N 6400   1.814   3.683   3.938
  410  ASP    H 6401   1.720   3.645   3.937
  410  ASP   CA 6402   1.846   3.776   3.832
  410  ASP   HA 6403   1.893   3.867   3.870
  410  ASP   CB 6404   1.947   3.721   3.739
  410  ASP  HB2 6405   1.987   3.803   3.680
  410  ASP  HB3 6406   2.029   3.673   3.793
  410  ASP   CG 6407   1.910   3.618   3.637
  410  ASP  OD1 6408   1.850   3.655   3.533
  410  ASP  OD2 6409   1.915   3.497   3.666
  410  ASP    C 6410   1.716   3.821   3.753
  410  ASP    O 6411   1.615   3.743   3.743
  411  ASN    N 6412   1.717   3.940   3.690
  411  ASN    H 6413   1.798   3.999   3.701
  411  ASN   CA 6414   1.600   3.990   3.613
  411  ASN   HA 6415   1.506   3.947   3.649
  411  ASN   CB 6416   1.580   4.143   3.625
  411  ASN  HB2 6417   1.477   4.177   3.619
  411  ASN  HB3 6418   1.601   4.176   3.727
  411  ASN   CG 6419   1.682   4.224   3.543
  411  ASN  OD1 6420   1.792   4.176   3.521
  411  ASN  ND2 6421   1.661   4.346   3.506
  411  ASN HD21 6422   1.735   4.389   3.452
  411  ASN HD22 6423   1.582   4.401   3.536
  411  ASN    C 6424   1.602   3.951   3.463
  411  ASN    O 6425   1.543   4.017   3.378
  412  GLY    N 6426   1.678   3.852   3.427
  412  GLY    H 6427   1.718   3.793   3.499
  412  GLY   CA 6428   1.712   3.813   3.288
  412  GLY  HA2 6429   1.755   3.714   3.300
  412  GLY  HA3 6430   1.617   3.799   3.237
  412  GLY    C 6431   1.798   3.906   3.216
  412  GLY    O 6432   1.809   3.880   3.098
  413  SER    N 6433   1.865   4.007   3.286
  413  SER    H 6434   1.832   4.025   3.379
  413  SER   CA 6435   1.963   4.099   3.224
  413  SER   HA 6436   2.022   4.039   3.155
  413  SER   CB 6437   1.893   4.213   3.143
  413  SER  HB2 6438   1.963   4.289   3.110
  413  SER  HB3 6439   1.865   4.177   3.044
  413  SER   OG 6440   1.774   4.263   3.196
  413  SER   HG 6441   1.799   4.334   3.256
  413  SER    C 6442   2.068   4.149   3.326
  413  SER    O 6443   2.177   4.087   3.333
  414  ASN    N 6444   2.054   4.267   3.398
  414  ASN    H 6445   1.970   4.317   3.373
  414  ASN   CA 6446   2.152   4.327   3.482
  414  ASN   HA 6447   2.233   4.256   3.502
  414  ASN   CB 6448   2.223   4.433   3.395
  414  ASN  HB2 6449   2.164   4.521   3.367
  414  ASN  HB3 6450   2.307   4.471   3.453
  414  ASN   CG 6451   2.288   4.380   3.265
  414  ASN  OD1 6452   2.392   4.321   3.266
  414  ASN  ND2 6453   2.234   4.421   3.147
  414  ASN HD21 6454   2.271   4.369   3.068
  414  ASN HD22 6455   2.144   4.463   3.132
  414  ASN    C 6456   2.104   4.369   3.624
  414  ASN    O 6457   2.180   4.450   3.685
  415  GLN    N 6458   1.986   4.333   3.665
  415  GLN    H 6459   1.944   4.264   3.604
  415  GLN   CA 6460   1.943   4.333   3.812
  415  GLN   HA 6461   2.015   4.407   3.846
  415  GLN   CB 6462   1.799   4.378   3.845
  415  GLN  HB2 6463   1.740   4.300   3.797
  415  GLN  HB3 6464   1.787   4.378   3.953
  415  GLN   CG 6465   1.779   4.523   3.789
  415  GLN  HG2 6466   1.813   4.587   3.870
  415  GLN  HG3 6467   1.840   4.542   3.700
  415  GLN   CD 6468   1.641   4.563   3.755
  415  GLN  OE1 6469   1.552   4.479   3.744
  415  GLN  NE2 6470   1.611   4.686   3.743
  415  GLN HE21 6471   1.514   4.704   3.722
  415  GLN HE22 6472   1.678   4.762   3.739
  415  GLN    C 6473   1.967   4.198   3.877
  415  GLN    O 6474   1.929   4.103   3.813
  416  VAL    N 6475   2.046   4.186   3.987
  416  VAL    H 6476   2.072   4.270   4.035
  416  VAL   CA 6477   2.088   4.057   4.041
  416  VAL   HA 6478   2.009   3.990   4.008
  416  VAL   CB 6479   2.230   4.016   3.981
  416  VAL   HB 6480   2.301   4.096   4.001
  416  VAL  CG1 6481   2.278   3.876   4.037
  416  VAL HG11 6482   2.356   3.838   3.971
  416  VAL HG12 6483   2.317   3.882   4.139
  416  VAL HG13 6484   2.196   3.805   4.025
  416  VAL  CG2 6485   2.233   3.997   3.826
  416  VAL HG21 6486   2.220   4.094   3.777
  416  VAL HG22 6487   2.326   3.948   3.798
  416  VAL HG23 6488   2.156   3.933   3.784
  416  VAL    C 6489   2.089   4.064   4.196
  416  VAL    O 6490   2.127   4.165   4.244
  417  ALA    N 6491   2.069   3.948   4.260
  417  ALA    H 6492   2.056   3.868   4.201
  417  ALA   CA 6493   2.118   3.930   4.393
  417  ALA   HA 6494   2.205   3.994   4.406
  417  ALA   CB 6495   2.011   3.960   4.495
  417  ALA  HB1 6496   1.986   4.064   4.472
  417  ALA  HB2 6497   1.925   3.894   4.482
  417  ALA  HB3 6498   2.045   3.937   4.596
  417  ALA    C 6499   2.180   3.788   4.420
  417  ALA    O 6500   2.144   3.692   4.349
  418  PHE    N 6501   2.253   3.771   4.527
  418  PHE    H 6502   2.293   3.854   4.568
  418  PHE   CA 6503   2.283   3.637   4.590
  418  PHE   HA 6504   2.187   3.588   4.575
  418  PHE   CB 6505   2.393   3.567   4.513
  418  PHE  HB2 6506   2.403   3.465   4.550
  418  PHE  HB3 6507   2.363   3.565   4.408
  418  PHE   CG 6508   2.536   3.634   4.517
  418  PHE  CD1 6509   2.628   3.596   4.619
  418  PHE  HD1 6510   2.613   3.519   4.694
  418  PHE  CE1 6511   2.757   3.653   4.625
  418  PHE  HE1 6512   2.828   3.635   4.705
  418  PHE   CZ 6513   2.782   3.747   4.527
  418  PHE   HZ 6514   2.879   3.795   4.535
  418  PHE  CE2 6515   2.697   3.787   4.425
  418  PHE  HE2 6516   2.722   3.869   4.359
  418  PHE  CD2 6517   2.572   3.727   4.423
  418  PHE  HD2 6518   2.499   3.750   4.346
  418  PHE    C 6519   2.323   3.629   4.745
  418  PHE    O 6520   2.356   3.733   4.808
  419  GLY    N 6521   2.319   3.512   4.808
  419  GLY    H 6522   2.289   3.433   4.753
  419  GLY   CA 6523   2.341   3.494   4.951
  419  GLY  HA2 6524   2.336   3.589   5.004
  419  GLY  HA3 6525   2.265   3.427   4.991
  419  GLY    C 6526   2.478   3.434   4.973
  419  GLY    O 6527   2.545   3.375   4.891
  420  ARG    N 6528   2.524   3.449   5.100
  420  ARG    H 6529   2.470   3.509   5.161
  420  ARG   CA 6530   2.633   3.365   5.153
  420  ARG   HA 6531   2.662   3.288   5.081
  420  ARG   CB 6532   2.754   3.454   5.171
  420  ARG  HB2 6533   2.728   3.544   5.226
  420  ARG  HB3 6534   2.824   3.395   5.230
  420  ARG   CG 6535   2.836   3.502   5.041
  420  ARG  HG2 6536   2.771   3.561   4.977
  420  ARG  HG3 6537   2.925   3.554   5.076
  420  ARG   CD 6538   2.879   3.380   4.955
  420  ARG  HD2 6539   2.792   3.319   4.929
  420  ARG  HD3 6540   2.920   3.426   4.866
  420  ARG   NE 6541   2.978   3.296   5.024
  420  ARG   HE 6542   2.939   3.207   5.053
  420  ARG   CZ 6543   3.109   3.319   5.041
  420  ARG  NH1 6544   3.169   3.427   5.004
  420  ARG HH11 6545   3.123   3.498   4.949
  420  ARG HH12 6546   3.269   3.435   5.015
  420  ARG  NH2 6547   3.191   3.232   5.099
  420  ARG HH21 6548   3.164   3.139   5.127
  420  ARG HH22 6549   3.290   3.247   5.112
  420  ARG    C 6550   2.584   3.301   5.281
  420  ARG    O 6551   2.590   3.360   5.390
  421  GLY    N 6552   2.534   3.180   5.265
  421  GLY    H 6553   2.550   3.139   5.174
  421  GLY   CA 6554   2.462   3.092   5.365
  421  GLY  HA2 6555   2.404   3.025   5.301
  421  GLY  HA3 6556   2.528   3.023   5.418
  421  GLY    C 6557   2.375   3.177   5.462
  421  GLY    O 6558   2.276   3.240   5.421
  422  ASN    N 6559   2.400   3.173   5.593
  422  ASN    H 6560   2.483   3.127   5.627
  422  ASN   CA 6561   2.335   3.251   5.696
  422  ASN   HA 6562   2.246   3.285   5.643
  422  ASN   CB 6563   2.291   3.157   5.803
  422  ASN  HB2 6564   2.219   3.211   5.864
  422  ASN  HB3 6565   2.240   3.075   5.753
  422  ASN   CG 6566   2.398   3.118   5.896
  422  ASN  OD1 6567   2.513   3.123   5.870
  422  ASN  ND2 6568   2.353   3.062   6.004
  422  ASN HD21 6569   2.419   3.041   6.077
  422  ASN HD22 6570   2.254   3.046   6.011
  422  ASN    C 6571   2.393   3.383   5.747
  422  ASN    O 6572   2.350   3.434   5.847
  423  ARG    N 6573   2.498   3.437   5.681
  423  ARG    H 6574   2.524   3.377   5.604
  423  ARG   CA 6575   2.586   3.550   5.730
  423  ARG   HA 6576   2.534   3.589   5.817
  423  ARG   CB 6577   2.727   3.506   5.766
  423  ARG  HB2 6578   2.776   3.484   5.670
  423  ARG  HB3 6579   2.777   3.585   5.822
  423  ARG   CG 6580   2.727   3.385   5.865
  423  ARG  HG2 6581   2.664   3.405   5.952
  423  ARG  HG3 6582   2.689   3.293   5.821
  423  ARG   CD 6583   2.868   3.371   5.909
  423  ARG  HD2 6584   2.923   3.348   5.818
  423  ARG  HD3 6585   2.906   3.459   5.962
  423  ARG   NE 6586   2.889   3.253   6.000
  423  ARG   HE 6587   2.811   3.201   6.038
  423  ARG   CZ 6588   3.010   3.233   6.061
  423  ARG  NH1 6589   3.111   3.305   6.021
  423  ARG HH11 6590   3.094   3.377   5.952
  423  ARG HH12 6591   3.207   3.279   6.041
  423  ARG  NH2 6592   3.032   3.150   6.157
  423  ARG HH21 6593   2.966   3.076   6.179
  423  ARG HH22 6594   3.120   3.157   6.207
  423  ARG    C 6595   2.597   3.674   5.637
  423  ARG    O 6596   2.649   3.773   5.683
  424  GLY    N 6597   2.545   3.659   5.514
  424  GLY    H 6598   2.497   3.574   5.489
  424  GLY   CA 6599   2.539   3.784   5.440
  424  GLY  HA2 6600   2.492   3.858   5.505
  424  GLY  HA3 6601   2.641   3.815   5.420
  424  GLY    C 6602   2.476   3.771   5.300
  424  GLY    O 6603   2.430   3.664   5.258
  425  PHE    N 6604   2.437   3.879   5.241
  425  PHE    H 6605   2.450   3.965   5.292
  425  PHE   CA 6606   2.354   3.883   5.115
  425  PHE   HA 6607   2.400   3.801   5.059
  425  PHE   CB 6608   2.201   3.868   5.148
  425  PHE  HB2 6609   2.187   3.781   5.213
  425  PHE  HB3 6610   2.178   3.949   5.217
  425  PHE   CG 6611   2.101   3.853   5.032
  425  PHE  CD1 6612   2.076   3.726   4.979
  425  PHE  HD1 6613   2.128   3.643   5.026
  425  PHE  CE1 6614   1.991   3.709   4.871
  425  PHE  HE1 6615   1.972   3.614   4.823
  425  PHE   CZ 6616   1.926   3.827   4.821
  425  PHE   HZ 6617   1.849   3.818   4.746
  425  PHE  CE2 6618   1.957   3.952   4.872
  425  PHE  HE2 6619   1.908   4.042   4.837
  425  PHE  CD2 6620   2.037   3.967   4.983
  425  PHE  HD2 6621   2.064   4.065   5.019
  425  PHE    C 6622   2.381   4.010   5.030
  425  PHE    O 6623   2.389   4.112   5.099
  426  ILE    N 6624   2.379   4.010   4.894
  426  ILE    H 6625   2.357   3.926   4.842
  426  ILE   CA 6626   2.423   4.122   4.815
  426  ILE   HA 6627   2.416   4.216   4.869
  426  ILE   CB 6628   2.568   4.100   4.780
  426  ILE   HB 6629   2.624   4.096   4.874
  426  ILE  CG2 6630   2.598   3.977   4.695
  426  ILE HG21 6631   2.707   3.964   4.694
  426  ILE HG22 6632   2.563   3.885   4.741
  426  ILE HG23 6633   2.553   3.984   4.596
  426  ILE  CG1 6634   2.619   4.230   4.711
  426  ILE HG12 6635   2.578   4.229   4.611
  426  ILE HG13 6636   2.588   4.323   4.760
  426  ILE  CD1 6637   2.774   4.236   4.696
  426  ILE HD11 6638   2.807   4.160   4.625
  426  ILE HD12 6639   2.814   4.331   4.659
  426  ILE HD13 6640   2.822   4.220   4.792
  426  ILE    C 6641   2.334   4.138   4.685
  426  ILE    O 6642   2.302   4.042   4.620
  427  VAL    N 6643   2.295   4.267   4.659
  427  VAL    H 6644   2.336   4.341   4.715
  427  VAL   CA 6645   2.200   4.306   4.557
  427  VAL   HA 6646   2.183   4.212   4.504
  427  VAL   CB 6647   2.075   4.369   4.624
  427  VAL   HB 6648   2.102   4.452   4.688
  427  VAL  CG1 6649   1.974   4.419   4.520
  427  VAL HG11 6650   1.894   4.472   4.571
  427  VAL HG12 6651   2.030   4.495   4.465
  427  VAL HG13 6652   1.951   4.335   4.454
  427  VAL  CG2 6653   2.003   4.266   4.714
  427  VAL HG21 6654   2.079   4.221   4.779
  427  VAL HG22 6655   1.917   4.308   4.766
  427  VAL HG23 6656   1.975   4.180   4.653
  427  VAL    C 6657   2.262   4.408   4.466
  427  VAL    O 6658   2.354   4.484   4.505
  428  PHE    N 6659   2.226   4.411   4.340
  428  PHE    H 6660   2.169   4.335   4.308
  428  PHE   CA 6661   2.293   4.503   4.246
  428  PHE   HA 6662   2.322   4.597   4.293
  428  PHE   CB 6663   2.404   4.418   4.167
  428  PHE  HB2 6664   2.347   4.349   4.106
  428  PHE  HB3 6665   2.457   4.490   4.106
  428  PHE   CG 6666   2.499   4.333   4.247
  428  PHE  CD1 6667   2.479   4.193   4.262
  428  PHE  HD1 6668   2.383   4.150   4.238
  428  PHE  CE1 6669   2.575   4.115   4.329
  428  PHE  HE1 6670   2.556   4.012   4.354
  428  PHE   CZ 6671   2.695   4.179   4.369
  428  PHE   HZ 6672   2.770   4.112   4.410
  428  PHE  CE2 6673   2.719   4.312   4.340
  428  PHE  HE2 6674   2.816   4.349   4.371
  428  PHE  CD2 6675   2.620   4.386   4.278
  428  PHE  HD2 6676   2.632   4.492   4.261
  428  PHE    C 6677   2.193   4.547   4.135
  428  PHE    O 6678   2.106   4.462   4.103
  429  ASN    N 6679   2.210   4.660   4.072
  429  ASN    H 6680   2.282   4.723   4.104
  429  ASN   CA 6681   2.139   4.706   3.953
  429  ASN   HA 6682   2.107   4.613   3.906
  429  ASN   CB 6683   2.020   4.786   3.997
  429  ASN  HB2 6684   1.968   4.711   4.056
  429  ASN  HB3 6685   2.046   4.870   4.061
  429  ASN   CG 6686   1.942   4.841   3.874
  429  ASN  OD1 6687   1.958   4.785   3.768
  429  ASN  ND2 6688   1.857   4.944   3.892
  429  ASN HD21 6689   1.780   4.952   3.828
  429  ASN HD22 6690   1.845   4.969   3.989
  429  ASN    C 6691   2.237   4.779   3.857
  429  ASN    O 6692   2.260   4.900   3.875
  430  ASN    N 6693   2.274   4.708   3.755
  430  ASN    H 6694   2.248   4.610   3.755
  430  ASN   CA 6695   2.350   4.754   3.635
  430  ASN   HA 6696   2.372   4.860   3.646
  430  ASN   CB 6697   2.485   4.673   3.621
  430  ASN  HB2 6698   2.528   4.678   3.721
  430  ASN  HB3 6699   2.465   4.571   3.589
  430  ASN   CG 6700   2.584   4.754   3.535
  430  ASN  OD1 6701   2.589   4.873   3.546
  430  ASN  ND2 6702   2.661   4.693   3.448
  430  ASN HD21 6703   2.733   4.748   3.404
  430  ASN HD22 6704   2.650   4.594   3.434
  430  ASN    C 6705   2.269   4.751   3.504
  430  ASN    O 6706   2.321   4.741   3.397
  431  ASP    N 6707   2.136   4.752   3.519
  431  ASP    H 6708   2.101   4.756   3.614
  431  ASP   CA 6709   2.040   4.756   3.406
  431  ASP   HA 6710   2.083   4.708   3.318
  431  ASP   CB 6711   1.918   4.677   3.443
  431  ASP  HB2 6712   1.946   4.607   3.522
  431  ASP  HB3 6713   1.843   4.746   3.480
  431  ASP   CG 6714   1.870   4.586   3.325
  431  ASP  OD1 6715   1.853   4.638   3.210
  431  ASP  OD2 6716   1.859   4.461   3.350
  431  ASP    C 6717   2.010   4.893   3.354
  431  ASP    O 6718   2.053   4.992   3.421
  432  ASP    N 6719   1.924   4.907   3.251
  432  ASP    H 6720   1.895   4.817   3.214
  432  ASP   CA 6721   1.885   5.035   3.200
  432  ASP   HA 6722   1.960   5.113   3.215
  432  ASP   CB 6723   1.865   5.021   3.052
  432  ASP  HB2 6724   1.946   4.969   3.002
  432  ASP  HB3 6725   1.773   4.965   3.036
  432  ASP   CG 6726   1.858   5.157   2.980
  432  ASP  OD1 6727   1.780   5.179   2.888
  432  ASP  OD2 6728   1.943   5.239   3.019
  432  ASP    C 6729   1.765   5.097   3.271
  432  ASP    O 6730   1.734   5.213   3.251
  433  TRP    N 6731   1.696   5.021   3.362
  433  TRP    H 6732   1.736   4.935   3.398
  433  TRP   CA 6733   1.584   5.073   3.444
  433  TRP   HA 6734   1.563   5.177   3.416
  433  TRP   CB 6735   1.451   4.992   3.404
  433  TRP  HB2 6736   1.382   5.001   3.488
  433  TRP  HB3 6737   1.393   5.031   3.321
  433  TRP   CG 6738   1.462   4.846   3.394
  433  TRP  CD1 6739   1.525   4.780   3.299
  433  TRP  HD1 6740   1.587   4.831   3.227
  433  TRP  NE1 6741   1.512   4.646   3.304
  433  TRP  HE1 6742   1.536   4.583   3.229
  433  TRP  CE2 6743   1.425   4.614   3.409
  433  TRP  CZ2 6744   1.388   4.493   3.454
  433  TRP  HZ2 6745   1.420   4.401   3.407
  433  TRP  CH2 6746   1.302   4.491   3.568
  433  TRP  HH2 6747   1.269   4.392   3.598
  433  TRP  CZ3 6748   1.265   4.610   3.627
  433  TRP  HZ3 6749   1.203   4.597   3.715
  433  TRP  CE3 6750   1.314   4.734   3.579
  433  TRP  HE3 6751   1.300   4.823   3.638
  433  TRP  CD2 6752   1.390   4.744   3.464
  433  TRP    C 6753   1.604   5.041   3.597
  433  TRP    O 6754   1.680   4.954   3.635
  434  SER    N 6755   1.528   5.107   3.682
  434  SER    H 6756   1.452   5.157   3.639
  434  SER   CA 6757   1.542   5.102   3.833
  434  SER   HA 6758   1.648   5.119   3.854
  434  SER   CB 6759   1.473   5.228   3.892
  434  SER  HB2 6760   1.372   5.235   3.851
  434  SER  HB3 6761   1.465   5.236   4.000
  434  SER   OG 6762   1.539   5.340   3.836
  434  SER   HG 6763   1.476   5.411   3.819
  434  SER    C 6764   1.485   4.973   3.889
  434  SER    O 6765   1.401   4.906   3.842
  435  PHE    N 6766   1.542   4.937   4.005
  435  PHE    H 6767   1.620   4.994   4.032
  435  PHE   CA 6768   1.518   4.811   4.073
  435  PHE   HA 6769   1.446   4.744   4.026
  435  PHE   CB 6770   1.655   4.733   4.098
  435  PHE  HB2 6771   1.697   4.715   3.999
  435  PHE  HB3 6772   1.724   4.793   4.157
  435  PHE   CG 6773   1.630   4.598   4.170
  435  PHE  CD1 6774   1.668   4.584   4.299
  435  PHE  HD1 6775   1.701   4.670   4.355
  435  PHE  CE1 6776   1.646   4.471   4.371
  435  PHE  HE1 6777   1.683   4.474   4.472
  435  PHE   CZ 6778   1.586   4.355   4.314
  435  PHE   HZ 6779   1.572   4.266   4.374
  435  PHE  CE2 6780   1.548   4.362   4.177
  435  PHE  HE2 6781   1.478   4.291   4.135
  435  PHE  CD2 6782   1.572   4.485   4.102
  435  PHE  HD2 6783   1.531   4.507   4.005
  435  PHE    C 6784   1.454   4.838   4.208
  435  PHE    O 6785   1.500   4.914   4.292
  436  SER    N 6786   1.344   4.761   4.242
  436  SER    H 6787   1.306   4.694   4.176
  436  SER   CA 6788   1.281   4.755   4.370
  436  SER   HA 6789   1.355   4.741   4.448
  436  SER   CB 6790   1.202   4.882   4.395
  436  SER  HB2 6791   1.271   4.964   4.375
  436  SER  HB3 6792   1.116   4.891   4.328
  436  SER   OG 6793   1.160   4.885   4.529
  436  SER   HG 6794   1.158   4.976   4.560
  436  SER    C 6795   1.184   4.635   4.381
  436  SER    O 6796   1.093   4.625   4.299
  437  LEU    N 6797   1.222   4.544   4.468
  437  LEU    H 6798   1.290   4.579   4.533
  437  LEU   CA 6799   1.169   4.413   4.486
  437  LEU   HA 6800   1.065   4.404   4.453
  437  LEU   CB 6801   1.247   4.315   4.389
  437  LEU  HB2 6802   1.239   4.349   4.285
  437  LEU  HB3 6803   1.354   4.320   4.408
  437  LEU   CG 6804   1.199   4.172   4.389
  437  LEU   HG 6805   1.229   4.132   4.486
  437  LEU  CD1 6806   1.049   4.128   4.366
  437  LEU HD11 6807   0.997   4.148   4.459
  437  LEU HD12 6808   1.011   4.182   4.279
  437  LEU HD13 6809   1.033   4.022   4.347
  437  LEU  CD2 6810   1.282   4.093   4.283
  437  LEU HD21 6811   1.389   4.094   4.305
  437  LEU HD22 6812   1.257   3.987   4.280
  437  LEU HD23 6813   1.273   4.131   4.181
  437  LEU    C 6814   1.202   4.367   4.628
  437  LEU    O 6815   1.310   4.396   4.686
  438  THR    N 6816   1.113   4.283   4.683
  438  THR    H 6817   1.019   4.273   4.645
  438  THR   CA 6818   1.128   4.203   4.801
  438  THR   HA 6819   1.196   4.250   4.872
  438  THR   CB 6820   0.990   4.182   4.870
  438  THR   HB 6821   0.918   4.119   4.817
  438  THR  CG2 6822   1.008   4.125   5.012
  438  THR HG21 6823   1.069   4.194   5.070
  438  THR HG22 6824   0.920   4.132   5.077
  438  THR HG23 6825   1.050   4.026   5.022
  438  THR  OG1 6826   0.927   4.308   4.891
  438  THR  HG1 6827   0.886   4.311   4.978
  438  THR    C 6828   1.195   4.062   4.774
  438  THR    O 6829   1.129   3.981   4.705
  439  LEU    N 6830   1.304   4.034   4.844
  439  LEU    H 6831   1.338   4.090   4.921
  439  LEU   CA 6832   1.390   3.911   4.820
  439  LEU   HA 6833   1.339   3.859   4.739
  439  LEU   CB 6834   1.536   3.949   4.784
  439  LEU  HB2 6835   1.572   4.004   4.871
  439  LEU  HB3 6836   1.603   3.863   4.778
  439  LEU   CG 6837   1.558   4.036   4.651
  439  LEU   HG 6838   1.486   4.118   4.658
  439  LEU  CD1 6839   1.699   4.086   4.640
  439  LEU HD11 6840   1.771   4.008   4.661
  439  LEU HD12 6841   1.718   4.135   4.544
  439  LEU HD13 6842   1.714   4.158   4.720
  439  LEU  CD2 6843   1.534   3.954   4.528
  439  LEU HD21 6844   1.555   4.021   4.444
  439  LEU HD22 6845   1.608   3.874   4.521
  439  LEU HD23 6846   1.439   3.904   4.510
  439  LEU    C 6847   1.394   3.827   4.951
  439  LEU    O 6848   1.405   3.887   5.062
  440  GLN    N 6849   1.388   3.692   4.939
  440  GLN    H 6850   1.372   3.651   4.848
  440  GLN   CA 6851   1.467   3.611   5.029
  440  GLN   HA 6852   1.426   3.614   5.130
  440  GLN   CB 6853   1.452   3.472   4.972
  440  GLN  HB2 6854   1.346   3.448   4.960
  440  GLN  HB3 6855   1.509   3.458   4.881
  440  GLN   CG 6856   1.507   3.363   5.067
  440  GLN  HG2 6857   1.475   3.269   5.021
  440  GLN  HG3 6858   1.615   3.372   5.071
  440  GLN   CD 6859   1.455   3.373   5.210
  440  GLN  OE1 6860   1.512   3.448   5.289
  440  GLN  NE2 6861   1.344   3.313   5.254
  440  GLN HE21 6862   1.328   3.319   5.354
  440  GLN HE22 6863   1.310   3.236   5.197
  440  GLN    C 6864   1.620   3.649   5.040
  440  GLN    O 6865   1.688   3.649   4.936
  441  THR    N 6866   1.670   3.674   5.163
  441  THR    H 6867   1.600   3.681   5.236
  441  THR   CA 6868   1.809   3.685   5.195
  441  THR   HA 6869   1.866   3.715   5.107
  441  THR   CB 6870   1.828   3.799   5.291
  441  THR   HB 6871   1.932   3.824   5.314
  441  THR  CG2 6872   1.769   3.928   5.231
  441  THR HG21 6873   1.661   3.916   5.218
  441  THR HG22 6874   1.797   4.004   5.304
  441  THR HG23 6875   1.810   3.940   5.132
  441  THR  OG1 6876   1.757   3.774   5.412
  441  THR  HG1 6877   1.662   3.777   5.402
  441  THR    C 6878   1.876   3.559   5.249
  441  THR    O 6879   2.001   3.561   5.265
  442  GLY    N 6880   1.798   3.462   5.293
  442  GLY    H 6881   1.697   3.464   5.284
  442  GLY   CA 6882   1.833   3.353   5.383
  442  GLY  HA2 6883   1.739   3.302   5.401
  442  GLY  HA3 6884   1.895   3.278   5.334
  442  GLY    C 6885   1.901   3.385   5.509
  442  GLY    O 6886   1.957   3.291   5.557
  443  LEU    N 6887   1.889   3.506   5.567
  443  LEU    H 6888   1.848   3.580   5.512
  443  LEU   CA 6889   1.960   3.552   5.696
  443  LEU   HA 6890   2.044   3.488   5.721
  443  LEU   CB 6891   2.011   3.698   5.683
  443  LEU  HB2 6892   1.929   3.769   5.666
  443  LEU  HB3 6893   2.061   3.728   5.775
  443  LEU   CG 6894   2.105   3.728   5.561
  443  LEU   HG 6895   2.056   3.709   5.466
  443  LEU  CD1 6896   2.153   3.875   5.567
  443  LEU HD11 6897   2.224   3.889   5.648
  443  LEU HD12 6898   2.210   3.888   5.474
  443  LEU HD13 6899   2.068   3.942   5.557
  443  LEU  CD2 6900   2.219   3.624   5.562
  443  LEU HD21 6901   2.172   3.526   5.554
  443  LEU HD22 6902   2.270   3.650   5.469
  443  LEU HD23 6903   2.284   3.623   5.649
  443  LEU    C 6904   1.854   3.543   5.810
  443  LEU    O 6905   1.734   3.551   5.782
  444  PRO    N 6906   1.906   3.522   5.930
  444  PRO   CD 6907   2.045   3.491   5.965
  444  PRO  HD2 6908   2.119   3.543   5.903
  444  PRO  HD3 6909   2.074   3.386   5.963
  444  PRO   CG 6910   2.068   3.539   6.113
  444  PRO  HG2 6911   2.106   3.641   6.122
  444  PRO  HG3 6912   2.129   3.469   6.171
  444  PRO   CB 6913   1.923   3.520   6.165
  444  PRO  HB2 6914   1.898   3.584   6.249
  444  PRO  HB3 6915   1.902   3.417   6.193
  444  PRO   CA 6916   1.829   3.549   6.050
  444  PRO   HA 6917   1.740   3.486   6.056
  444  PRO    C 6918   1.773   3.696   6.052
  444  PRO    O 6919   1.847   3.787   6.021
  445  ALA    N 6920   1.649   3.715   6.100
  445  ALA    H 6921   1.588   3.639   6.128
  445  ALA   CA 6922   1.582   3.843   6.105
  445  ALA   HA 6923   1.573   3.875   6.001
  445  ALA   CB 6924   1.437   3.808   6.152
  445  ALA  HB1 6925   1.434   3.793   6.260
  445  ALA  HB2 6926   1.377   3.895   6.126
  445  ALA  HB3 6927   1.400   3.723   6.095
  445  ALA    C 6928   1.646   3.956   6.191
  445  ALA    O 6929   1.734   3.946   6.273
  446  GLY    N 6930   1.600   4.078   6.172
  446  GLY    H 6931   1.529   4.086   6.100
  446  GLY   CA 6932   1.647   4.194   6.241
  446  GLY  HA2 6933   1.595   4.215   6.335
  446  GLY  HA3 6934   1.750   4.189   6.276
  446  GLY    C 6935   1.638   4.314   6.150
  446  GLY    O 6936   1.585   4.316   6.040
  447  THR    N 6937   1.692   4.422   6.204
  447  THR    H 6938   1.722   4.417   6.301
  447  THR   CA 6939   1.730   4.545   6.133
  447  THR   HA 6940   1.665   4.560   6.047
  447  THR   CB 6941   1.715   4.673   6.211
  447  THR   HB 6942   1.791   4.680   6.289
  447  THR  CG2 6943   1.735   4.798   6.123
  447  THR HG21 6944   1.664   4.789   6.041
  447  THR HG22 6945   1.717   4.886   6.186
  447  THR HG23 6946   1.838   4.817   6.094
  447  THR  OG1 6947   1.586   4.689   6.271
  447  THR  HG1 6948   1.601   4.766   6.327
  447  THR    C 6949   1.870   4.528   6.094
  447  THR    O 6950   1.953   4.517   6.189
  448  TYR    N 6951   1.899   4.523   5.966
  448  TYR    H 6952   1.823   4.556   5.909
  448  TYR   CA 6953   2.032   4.534   5.909
  448  TYR   HA 6954   2.112   4.526   5.983
  448  TYR   CB 6955   2.047   4.425   5.804
  448  TYR  HB2 6956   1.966   4.424   5.732
  448  TYR  HB3 6957   2.136   4.437   5.741
  448  TYR   CG 6958   2.059   4.285   5.852
  448  TYR  CD1 6959   1.944   4.216   5.895
  448  TYR  HD1 6960   1.841   4.247   5.899
  448  TYR  CE1 6961   1.961   4.078   5.929
  448  TYR  HE1 6962   1.873   4.026   5.962
  448  TYR   CZ 6963   2.088   4.009   5.925
  448  TYR   OH 6964   2.102   3.883   5.968
  448  TYR   HH 6965   2.019   3.859   6.012
  448  TYR  CE2 6966   2.196   4.092   5.889
  448  TYR  HE2 6967   2.295   4.048   5.890
  448  TYR  CD2 6968   2.183   4.227   5.851
  448  TYR  HD2 6969   2.273   4.282   5.828
  448  TYR    C 6970   2.050   4.673   5.845
  448  TYR    O 6971   1.956   4.748   5.843
  449  CYX    N 6972   2.171   4.707   5.796
  449  CYX    H 6973   2.249   4.646   5.811
  449  CYX   CA 6974   2.196   4.827   5.724
  449  CYX   HA 6975   2.100   4.855   5.679
  449  CYX   CB 6976   2.236   4.942   5.821
  449  CYX  HB2 6977   2.167   4.938   5.905
  449  CYX  HB3 6978   2.339   4.924   5.853
  449  CYX   SG 6979   2.221   5.106   5.743
  449  CYX    C 6980   2.302   4.794   5.617
  449  CYX    O 6981   2.403   4.725   5.635
  450  ASP    N 6982   2.276   4.847   5.497
  450  ASP    H 6983   2.204   4.917   5.487
  450  ASP   CA 6984   2.370   4.835   5.385
  450  ASP   HA 6985   2.381   4.734   5.347
  450  ASP   CB 6986   2.301   4.926   5.277
  450  ASP  HB2 6987   2.204   4.878   5.262
  450  ASP  HB3 6988   2.290   5.028   5.312
  450  ASP   CG 6989   2.391   4.931   5.150
  450  ASP  OD1 6990   2.475   4.840   5.129
  450  ASP  OD2 6991   2.383   5.035   5.081
  450  ASP    C 6992   2.513   4.891   5.420
  450  ASP    O 6993   2.534   4.997   5.473
  451  VAL    N 6994   2.616   4.811   5.384
  451  VAL    H 6995   2.585   4.726   5.338
  451  VAL   CA 6996   2.758   4.844   5.410
  451  VAL   HA 6997   2.761   4.913   5.495
  451  VAL   CB 6998   2.844   4.724   5.456
  451  VAL   HB 6999   2.941   4.765   5.485
  451  VAL  CG1 7000   2.781   4.657   5.580
  451  VAL HG11 7001   2.854   4.579   5.602
  451  VAL HG12 7002   2.774   4.727   5.663
  451  VAL HG13 7003   2.683   4.613   5.561
  451  VAL  CG2 7004   2.858   4.629   5.344
  451  VAL HG21 7005   2.916   4.541   5.371
  451  VAL HG22 7006   2.758   4.609   5.305
  451  VAL HG23 7007   2.913   4.673   5.260
  451  VAL    C 7008   2.821   4.923   5.293
  451  VAL    O 7009   2.940   4.942   5.299
  452  ILE    N 7010   2.751   4.949   5.182
  452  ILE    H 7011   2.658   4.911   5.182
  452  ILE   CA 7012   2.805   5.021   5.063
  452  ILE   HA 7013   2.914   5.013   5.058
  452  ILE   CB 7014   2.743   4.953   4.941
  452  ILE   HB 7015   2.636   4.973   4.943
  452  ILE  CG2 7016   2.812   4.999   4.813
  452  ILE HG21 7017   2.811   5.106   4.791
  452  ILE HG22 7018   2.915   4.969   4.833
  452  ILE HG23 7019   2.778   4.943   4.726
  452  ILE  CG1 7020   2.767   4.796   4.948
  452  ILE HG12 7021   2.702   4.753   5.024
  452  ILE HG13 7022   2.729   4.751   4.856
  452  ILE  CD1 7023   2.913   4.742   4.960
  452  ILE HD11 7024   2.972   4.789   5.039
  452  ILE HD12 7025   2.903   4.641   5.000
  452  ILE HD13 7026   2.968   4.741   4.866
  452  ILE    C 7027   2.772   5.164   5.069
  452  ILE    O 7028   2.863   5.243   5.032
  453  SER    N 7029   2.647   5.202   5.103
  453  SER    H 7030   2.576   5.132   5.117
  453  SER   CA 7031   2.605   5.342   5.126
  453  SER   HA 7032   2.639   5.403   5.042
  453  SER   CB 7033   2.451   5.352   5.142
  453  SER  HB2 7034   2.428   5.454   5.173
  453  SER  HB3 7035   2.416   5.328   5.041
  453  SER   OG 7036   2.402   5.251   5.235
  453  SER   HG 7037   2.382   5.174   5.182
  453  SER    C 7038   2.665   5.391   5.255
  453  SER    O 7039   2.681   5.510   5.270
  454  GLY    N 7040   2.702   5.301   5.354
  454  GLY    H 7041   2.697   5.203   5.332
  454  GLY   CA 7042   2.719   5.351   5.494
  454  GLY  HA2 7043   2.772   5.445   5.504
  454  GLY  HA3 7044   2.614   5.359   5.523
  454  GLY    C 7045   2.782   5.254   5.588
  454  GLY    O 7046   2.792   5.138   5.553
  455  ASP    N 7047   2.823   5.301   5.707
  455  ASP    H 7048   2.811   5.401   5.721
  455  ASP   CA 7049   2.884   5.222   5.809
  455  ASP   HA 7050   2.909   5.120   5.778
  455  ASP   CB 7051   3.014   5.292   5.862
  455  ASP  HB2 7052   2.997   5.399   5.876
  455  ASP  HB3 7053   3.062   5.251   5.951
  455  ASP   CG 7054   3.118   5.277   5.763
  455  ASP  OD1 7055   3.184   5.376   5.726
  455  ASP  OD2 7056   3.161   5.162   5.729
  455  ASP    C 7057   2.778   5.217   5.929
  455  ASP    O 7058   2.716   5.311   5.963
  456  LYS    N 7059   2.781   5.110   6.004
  456  LYS    H 7060   2.850   5.040   5.980
  456  LYS   CA 7061   2.724   5.093   6.136
  456  LYS   HA 7062   2.623   5.134   6.137
  456  LYS   CB 7063   2.718   4.949   6.185
  456  LYS  HB2 7064   2.670   4.885   6.111
  456  LYS  HB3 7065   2.817   4.905   6.189
  456  LYS   CG 7066   2.645   4.935   6.321
  456  LYS  HG2 7067   2.714   4.970   6.398
  456  LYS  HG3 7068   2.558   5.000   6.320
  456  LYS   CD 7069   2.623   4.781   6.350
  456  LYS  HD2 7070   2.563   4.732   6.273
  456  LYS  HD3 7071   2.723   4.736   6.347
  456  LYS   CE 7072   2.568   4.768   6.495
  456  LYS  HE2 7073   2.630   4.835   6.553
  456  LYS  HE3 7074   2.474   4.821   6.508
  456  LYS   NZ 7075   2.560   4.636   6.539
  456  LYS  HZ1 7076   2.545   4.636   6.638
  456  LYS  HZ2 7077   2.482   4.582   6.503
  456  LYS  HZ3 7078   2.639   4.580   6.512
  456  LYS    C 7079   2.802   5.179   6.232
  456  LYS    O 7080   2.917   5.151   6.272
  457  ILE    N 7081   2.734   5.283   6.275
  457  ILE    H 7082   2.633   5.285   6.264
  457  ILE   CA 7083   2.782   5.376   6.378
  457  ILE   HA 7084   2.889   5.356   6.388
  457  ILE   CB 7085   2.768   5.525   6.334
  457  ILE   HB 7086   2.784   5.580   6.427
  457  ILE  CG2 7087   2.878   5.540   6.234
  457  ILE HG21 7088   2.906   5.642   6.207
  457  ILE HG22 7089   2.970   5.498   6.275
  457  ILE HG23 7090   2.840   5.493   6.144
  457  ILE  CG1 7091   2.632   5.560   6.280
  457  ILE HG12 7092   2.623   5.540   6.173
  457  ILE HG13 7093   2.561   5.500   6.337
  457  ILE  CD1 7094   2.598   5.713   6.291
  457  ILE HD11 7095   2.531   5.722   6.377
  457  ILE HD12 7096   2.689   5.772   6.297
  457  ILE HD13 7097   2.541   5.740   6.203
  457  ILE    C 7098   2.709   5.350   6.522
  457  ILE    O 7099   2.628   5.260   6.541
  458  ASN    N 7100   2.745   5.435   6.618
  458  ASN    H 7101   2.816   5.500   6.588
  458  ASN   CA 7102   2.683   5.442   6.750
  458  ASN   HA 7103   2.724   5.357   6.804
  458  ASN   CB 7104   2.743   5.566   6.813
  458  ASN  HB2 7105   2.852   5.556   6.813
  458  ASN  HB3 7106   2.725   5.655   6.753
  458  ASN   CG 7107   2.703   5.576   6.954
  458  ASN  OD1 7108   2.614   5.656   6.993
  458  ASN  ND2 7109   2.760   5.499   7.046
  458  ASN HD21 7110   2.730   5.500   7.142
  458  ASN HD22 7111   2.826   5.427   7.022
  458  ASN    C 7112   2.526   5.447   6.747
  458  ASN    O 7113   2.457   5.546   6.729
  459  GLY    N 7114   2.465   5.330   6.772
  459  GLY    H 7115   2.526   5.252   6.793
  459  GLY   CA 7116   2.321   5.312   6.777
  459  GLY  HA2 7117   2.295   5.213   6.814
  459  GLY  HA3 7118   2.288   5.384   6.852
  459  GLY    C 7119   2.245   5.325   6.647
  459  GLY    O 7120   2.124   5.338   6.648
  460  ASN    N 7121   2.314   5.330   6.534
  460  ASN    H 7122   2.410   5.298   6.540
  460  ASN   CA 7123   2.266   5.369   6.403
  460  ASN   HA 7124   2.170   5.324   6.377
  460  ASN   CB 7125   2.244   5.525   6.396
  460  ASN  HB2 7126   2.210   5.555   6.495
  460  ASN  HB3 7127   2.333   5.584   6.375
  460  ASN   CG 7128   2.131   5.577   6.310
  460  ASN  OD1 7129   2.075   5.509   6.232
  460  ASN  ND2 7130   2.118   5.708   6.322
  460  ASN HD21 7131   2.043   5.755   6.273
  460  ASN HD22 7132   2.188   5.758   6.374
  460  ASN    C 7133   2.354   5.325   6.288
  460  ASN    O 7134   2.449   5.253   6.298
  461  CYX    N 7135   2.324   5.380   6.167
  461  CYX    H 7136   2.249   5.448   6.165
  461  CYX   CA 7137   2.417   5.368   6.052
  461  CYX   HA 7138   2.512   5.355   6.103
  461  CYX   CB 7139   2.393   5.252   5.957
  461  CYX  HB2 7140   2.463   5.271   5.876
  461  CYX  HB3 7141   2.417   5.156   6.004
  461  CYX   SG 7142   2.218   5.239   5.903
  461  CYX    C 7143   2.425   5.501   5.968
  461  CYX    O 7144   2.324   5.572   5.962
  462  THR    N 7145   2.530   5.526   5.887
  462  THR    H 7146   2.609   5.463   5.897
  462  THR   CA 7147   2.534   5.639   5.787
  462  THR   HA 7148   2.459   5.713   5.815
  462  THR   CB 7149   2.681   5.688   5.767
  462  THR   HB 7150   2.683   5.778   5.706
  462  THR  CG2 7151   2.736   5.744   5.896
  462  THR HG21 7152   2.736   5.674   5.980
  462  THR HG22 7153   2.838   5.784   5.895
  462  THR HG23 7154   2.671   5.827   5.924
  462  THR  OG1 7155   2.754   5.582   5.710
  462  THR  HG1 7156   2.839   5.613   5.679
  462  THR    C 7157   2.467   5.596   5.654
  462  THR    O 7158   2.474   5.666   5.555
  463  GLY    N 7159   2.409   5.475   5.645
  463  GLY    H 7160   2.424   5.418   5.727
  463  GLY   CA 7161   2.356   5.410   5.523
  463  GLY  HA2 7162   2.365   5.483   5.442
  463  GLY  HA3 7163   2.409   5.318   5.497
  463  GLY    C 7164   2.208   5.380   5.519
  463  GLY    O 7165   2.134   5.436   5.601
  464  ILE    N 7166   2.162   5.303   5.425
  464  ILE    H 7167   2.228   5.273   5.354
  464  ILE   CA 7168   2.017   5.273   5.409
  464  ILE   HA 7169   1.955   5.345   5.464
  464  ILE   CB 7170   1.975   5.277   5.259
  464  ILE   HB 7171   1.876   5.232   5.256
  464  ILE  CG2 7172   1.984   5.422   5.208
  464  ILE HG21 7173   2.084   5.463   5.219
  464  ILE HG22 7174   1.941   5.433   5.109
  464  ILE HG23 7175   1.923   5.485   5.273
  464  ILE  CG1 7176   2.070   5.196   5.172
  464  ILE HG12 7177   2.163   5.252   5.165
  464  ILE HG13 7178   2.089   5.101   5.222
  464  ILE  CD1 7179   2.030   5.168   5.029
  464  ILE HD11 7180   2.008   5.260   4.973
  464  ILE HD12 7181   2.117   5.127   4.979
  464  ILE HD13 7182   1.944   5.102   5.037
  464  ILE    C 7183   1.976   5.142   5.491
  464  ILE    O 7184   2.040   5.037   5.475
  465  LYS    N 7185   1.880   5.149   5.582
  465  LYS    H 7186   1.839   5.241   5.595
  465  LYS   CA 7187   1.843   5.034   5.668
  465  LYS   HA 7188   1.936   5.000   5.713
  465  LYS   CB 7189   1.763   5.079   5.791
  465  LYS  HB2 7190   1.671   5.130   5.763
  465  LYS  HB3 7191   1.742   4.990   5.851
  465  LYS   CG 7192   1.864   5.163   5.879
  465  LYS  HG2 7193   1.949   5.100   5.904
  465  LYS  HG3 7194   1.890   5.250   5.818
  465  LYS   CD 7195   1.790   5.193   6.011
  465  LYS  HD2 7196   1.705   5.259   5.991
  465  LYS  HD3 7197   1.751   5.111   6.070
  465  LYS   CE 7198   1.885   5.274   6.100
  465  LYS  HE2 7199   1.976   5.218   6.121
  465  LYS  HE3 7200   1.918   5.360   6.041
  465  LYS   NZ 7201   1.820   5.322   6.217
  465  LYS  HZ1 7202   1.874   5.361   6.293
  465  LYS  HZ2 7203   1.754   5.393   6.190
  465  LYS  HZ3 7204   1.764   5.257   6.270
  465  LYS    C 7205   1.770   4.930   5.591
  465  LYS    O 7206   1.684   4.965   5.509
  466  ILE    N 7207   1.797   4.805   5.610
  466  ILE    H 7208   1.843   4.782   5.697
  466  ILE   CA 7209   1.735   4.689   5.542
  466  ILE   HA 7210   1.648   4.712   5.481
  466  ILE   CB 7211   1.834   4.600   5.460
  466  ILE   HB 7212   1.895   4.545   5.531
  466  ILE  CG2 7213   1.756   4.486   5.392
  466  ILE HG21 7214   1.824   4.432   5.326
  466  ILE HG22 7215   1.715   4.411   5.461
  466  ILE HG23 7216   1.679   4.523   5.324
  466  ILE  CG1 7217   1.923   4.677   5.359
  466  ILE HG12 7218   1.990   4.735   5.423
  466  ILE HG13 7219   1.983   4.599   5.312
  466  ILE  CD1 7220   1.861   4.754   5.239
  466  ILE HD11 7221   1.816   4.847   5.275
  466  ILE HD12 7222   1.933   4.784   5.163
  466  ILE HD13 7223   1.801   4.689   5.175
  466  ILE    C 7224   1.672   4.602   5.650
  466  ILE    O 7225   1.735   4.544   5.736
  467  TYR    N 7226   1.539   4.573   5.637
  467  TYR    H 7227   1.489   4.618   5.562
  467  TYR   CA 7228   1.458   4.516   5.743
  467  TYR   HA 7229   1.511   4.510   5.838
  467  TYR   CB 7230   1.339   4.609   5.777
  467  TYR  HB2 7231   1.267   4.603   5.694
  467  TYR  HB3 7232   1.286   4.571   5.865
  467  TYR   CG 7233   1.373   4.751   5.818
  467  TYR  CD1 7234   1.356   4.855   5.725
  467  TYR  HD1 7235   1.328   4.837   5.622
  467  TYR  CE1 7236   1.372   4.980   5.767
  467  TYR  HE1 7237   1.354   5.060   5.697
  467  TYR   CZ 7238   1.423   5.009   5.897
  467  TYR   OH 7239   1.454   5.136   5.920
  467  TYR   HH 7240   1.436   5.184   5.839
  467  TYR  CE2 7241   1.443   4.914   5.993
  467  TYR  HE2 7242   1.476   4.938   6.093
  467  TYR  CD2 7243   1.416   4.785   5.954
  467  TYR  HD2 7244   1.420   4.702   6.024
  467  TYR    C 7245   1.415   4.373   5.707
  467  TYR    O 7246   1.349   4.355   5.606
  468  VAL    N 7247   1.483   4.277   5.767
  468  VAL    H 7248   1.539   4.297   5.849
  468  VAL   CA 7249   1.473   4.136   5.735
  468  VAL   HA 7250   1.436   4.125   5.634
  468  VAL   CB 7251   1.615   4.081   5.745
  468  VAL   HB 7252   1.641   4.087   5.850
  468  VAL  CG1 7253   1.613   3.935   5.703
  468  VAL HG11 7254   1.526   3.894   5.756
  468  VAL HG12 7255   1.602   3.917   5.596
  468  VAL HG13 7256   1.701   3.879   5.736
  468  VAL  CG2 7257   1.723   4.148   5.653
  468  VAL HG21 7258   1.739   4.251   5.686
  468  VAL HG22 7259   1.819   4.099   5.665
  468  VAL HG23 7260   1.692   4.133   5.550
  468  VAL    C 7261   1.371   4.070   5.830
  468  VAL    O 7262   1.367   4.096   5.952
  469  SER    N 7263   1.278   3.994   5.768
  469  SER    H 7264   1.290   3.971   5.670
  469  SER   CA 7265   1.170   3.920   5.842
  469  SER   HA 7266   1.140   3.974   5.932
  469  SER   CB 7267   1.044   3.913   5.756
  469  SER  HB2 7268   0.964   3.900   5.829
  469  SER  HB3 7269   1.036   4.008   5.704
  469  SER   OG 7270   1.046   3.796   5.666
  469  SER   HG 7271   0.970   3.795   5.607
  469  SER    C 7272   1.214   3.778   5.888
  469  SER    O 7273   1.311   3.722   5.843
  470  ASP    N 7274   1.149   3.727   5.988
  470  ASP    H 7275   1.073   3.777   6.030
  470  ASP   CA 7276   1.166   3.582   6.027
  470  ASP   HA 7277   1.265   3.552   6.060
  470  ASP   CB 7278   1.076   3.556   6.147
  470  ASP  HB2 7279   1.071   3.639   6.216
  470  ASP  HB3 7280   0.974   3.548   6.111
  470  ASP   CG 7281   1.115   3.423   6.221
  470  ASP  OD1 7282   1.025   3.341   6.250
  470  ASP  OD2 7283   1.232   3.400   6.261
  470  ASP    C 7284   1.135   3.475   5.916
  470  ASP    O 7285   1.184   3.364   5.926
  471  ASP    N 7286   1.065   3.518   5.807
  471  ASP    H 7287   1.023   3.609   5.799
  471  ASP   CA 7288   1.050   3.436   5.687
  471  ASP   HA 7289   1.047   3.331   5.718
  471  ASP   CB 7290   0.915   3.469   5.621
  471  ASP  HB2 7291   0.842   3.484   5.701
  471  ASP  HB3 7292   0.933   3.555   5.556
  471  ASP   CG 7293   0.860   3.357   5.537
  471  ASP  OD1 7294   0.813   3.378   5.422
  471  ASP  OD2 7295   0.859   3.246   5.590
  471  ASP    C 7296   1.179   3.455   5.594
  471  ASP    O 7297   1.184   3.409   5.480
  472  GLY    N 7298   1.282   3.530   5.644
  472  GLY    H 7299   1.269   3.577   5.733
  472  GLY   CA 7300   1.402   3.579   5.571
  472  GLY  HA2 7301   1.475   3.620   5.641
  472  GLY  HA3 7302   1.444   3.492   5.521
  472  GLY    C 7303   1.387   3.680   5.456
  472  GLY    O 7304   1.489   3.707   5.393
  473  LYS    N 7305   1.264   3.736   5.434
  473  LYS    H 7306   1.196   3.727   5.508
  473  LYS   CA 7307   1.230   3.830   5.323
  473  LYS   HA 7308   1.283   3.805   5.232
  473  LYS   CB 7309   1.081   3.823   5.291
  473  LYS  HB2 7310   1.028   3.858   5.379
  473  LYS  HB3 7311   1.069   3.890   5.205
  473  LYS   CG 7312   1.026   3.687   5.254
  473  LYS  HG2 7313   1.022   3.637   5.351
  473  LYS  HG3 7314   0.921   3.694   5.225
  473  LYS   CD 7315   1.103   3.599   5.154
  473  LYS  HD2 7316   1.130   3.666   5.073
  473  LYS  HD3 7317   1.198   3.563   5.196
  473  LYS   CE 7318   1.030   3.476   5.112
  473  LYS  HE2 7319   0.928   3.503   5.083
  473  LYS  HE3 7320   1.085   3.442   5.024
  473  LYS   NZ 7321   1.031   3.374   5.224
  473  LYS  HZ1 7322   1.120   3.356   5.267
  473  LYS  HZ2 7323   0.986   3.417   5.304
  473  LYS  HZ3 7324   0.976   3.291   5.207
  473  LYS    C 7325   1.280   3.971   5.366
  473  LYS    O 7326   1.275   4.012   5.480
  474  ALA    N 7327   1.326   4.048   5.272
  474  ALA    H 7328   1.336   4.001   5.182
  474  ALA   CA 7329   1.355   4.186   5.283
  474  ALA   HA 7330   1.280   4.227   5.351
  474  ALA   CB 7331   1.496   4.196   5.340
  474  ALA  HB1 7332   1.490   4.185   5.448
  474  ALA  HB2 7333   1.560   4.117   5.299
  474  ALA  HB3 7334   1.535   4.294   5.314
  474  ALA    C 7335   1.346   4.258   5.145
  474  ALA    O 7336   1.386   4.214   5.042
  475  HIE    N 7337   1.300   4.383   5.151
  475  HIE    H 7338   1.284   4.420   5.244
  475  HIE   CA 7339   1.284   4.481   5.042
  475  HIE   HA 7340   1.253   4.427   4.952
  475  HIE   CB 7341   1.165   4.573   5.079
  475  HIE  HB2 7342   1.073   4.514   5.083
  475  HIE  HB3 7343   1.182   4.618   5.177
  475  HIE   CG 7344   1.147   4.682   4.979
  475  HIE  ND1 7345   1.122   4.817   5.003
  475  HIE  CE1 7346   1.103   4.880   4.883
  475  HIE  HE1 7347   1.096   4.987   4.869
  475  HIE  NE2 7348   1.106   4.787   4.790
  475  HIE  HE2 7349   1.108   4.801   4.690
  475  HIE  CD2 7350   1.129   4.663   4.845
  475  HIE  HD2 7351   1.136   4.573   4.787
  475  HIE    C 7352   1.416   4.549   5.011
  475  HIE    O 7353   1.477   4.609   5.100
  476  PHE    N 7354   1.461   4.551   4.888
  476  PHE    H 7355   1.416   4.504   4.810
  476  PHE   CA 7356   1.579   4.629   4.852
  476  PHE   HA 7357   1.610   4.697   4.932
  476  PHE   CB 7358   1.690   4.529   4.816
  476  PHE  HB2 7359   1.659   4.464   4.733
  476  PHE  HB3 7360   1.777   4.588   4.786
  476  PHE   CG 7361   1.743   4.435   4.925
  476  PHE  CD1 7362   1.869   4.459   4.988
  476  PHE  HD1 7363   1.923   4.549   4.963
  476  PHE  CE1 7364   1.915   4.360   5.080
  476  PHE  HE1 7365   2.011   4.369   5.127
  476  PHE   CZ 7366   1.842   4.248   5.118
  476  PHE   HZ 7367   1.880   4.187   5.198
  476  PHE  CE2 7368   1.719   4.223   5.056
  476  PHE  HE2 7369   1.654   4.140   5.082
  476  PHE  CD2 7370   1.676   4.312   4.962
  476  PHE  HD2 7371   1.578   4.297   4.920
  476  PHE    C 7372   1.546   4.709   4.725
  476  PHE    O 7373   1.479   4.650   4.639
  477  SER    N 7374   1.592   4.834   4.727
  477  SER    H 7375   1.643   4.862   4.809
  477  SER   CA 7376   1.565   4.934   4.620
  477  SER   HA 7377   1.520   4.881   4.535
  477  SER   CB 7378   1.455   5.034   4.676
  477  SER  HB2 7379   1.368   4.980   4.714
  477  SER  HB3 7380   1.498   5.078   4.766
  477  SER   OG 7381   1.412   5.123   4.575
  477  SER   HG 7382   1.356   5.189   4.616
  477  SER    C 7383   1.688   5.013   4.571
  477  SER    O 7384   1.763   5.059   4.657
  478  ILE    N 7385   1.716   5.017   4.441
  478  ILE    H 7386   1.647   4.970   4.384
  478  ILE   CA 7387   1.834   5.074   4.370
  478  ILE   HA 7388   1.879   5.153   4.429
  478  ILE   CB 7389   1.951   4.971   4.357
  478  ILE   HB 7390   1.924   4.895   4.283
  478  ILE  CG2 7391   2.063   5.058   4.295
  478  ILE HG21 7392   2.096   5.132   4.368
  478  ILE HG22 7393   2.149   4.992   4.289
  478  ILE HG23 7394   2.047   5.090   4.193
  478  ILE  CG1 7395   1.984   4.904   4.487
  478  ILE HG12 7396   2.020   4.973   4.564
  478  ILE HG13 7397   1.903   4.844   4.529
  478  ILE  CD1 7398   2.095   4.802   4.475
  478  ILE HD11 7399   2.186   4.859   4.459
  478  ILE HD12 7400   2.106   4.753   4.571
  478  ILE HD13 7401   2.065   4.742   4.388
  478  ILE    C 7402   1.791   5.139   4.233
  478  ILE    O 7403   1.777   5.066   4.130
  479  SER    N 7404   1.774   5.272   4.231
  479  SER    H 7405   1.788   5.327   4.314
  479  SER   CA 7406   1.741   5.350   4.114
  479  SER   HA 7407   1.661   5.291   4.069
  479  SER   CB 7408   1.680   5.491   4.154
  479  SER  HB2 7409   1.623   5.516   4.064
  479  SER  HB3 7410   1.611   5.483   4.238
  479  SER   OG 7411   1.786   5.587   4.170
  479  SER   HG 7412   1.767   5.658   4.231
  479  SER    C 7413   1.851   5.356   4.011
  479  SER    O 7414   1.970   5.340   4.038
  480  ASN    N 7415   1.819   5.393   3.889
  480  ASN    H 7416   1.719   5.401   3.875
  480  ASN   CA 7417   1.918   5.416   3.781
  480  ASN   HA 7418   1.973   5.323   3.769
  480  ASN   CB 7419   1.840   5.436   3.654
  480  ASN  HB2 7420   1.771   5.353   3.642
  480  ASN  HB3 7421   1.791   5.533   3.652
  480  ASN   CG 7422   1.909   5.454   3.521
  480  ASN  OD1 7423   1.942   5.565   3.472
  480  ASN  ND2 7424   1.944   5.347   3.454
  480  ASN HD21 7425   1.993   5.357   3.366
  480  ASN HD22 7426   1.928   5.249   3.475
  480  ASN    C 7427   2.016   5.531   3.816
  480  ASN    O 7428   2.121   5.546   3.754
  481  SER    N 7429   1.980   5.611   3.914
  481  SER    H 7430   1.890   5.597   3.956
  481  SER   CA 7431   2.054   5.724   3.972
  481  SER   HA 7432   2.149   5.736   3.922
  481  SER   CB 7433   1.975   5.845   3.950
  481  SER  HB2 7434   1.879   5.830   3.999
  481  SER  HB3 7435   2.017   5.940   3.985
  481  SER   OG 7436   1.949   5.862   3.818
  481  SER   HG 7437   1.859   5.835   3.800
  481  SER    C 7438   2.095   5.713   4.121
  481  SER    O 7439   2.127   5.812   4.183
  482  ALA    N 7440   2.106   5.591   4.180
  482  ALA    H 7441   2.087   5.510   4.122
  482  ALA   CA 7442   2.153   5.565   4.311
  482  ALA   HA 7443   2.089   5.621   4.378
  482  ALA   CB 7444   2.142   5.417   4.336
  482  ALA  HB1 7445   2.168   5.383   4.436
  482  ALA  HB2 7446   2.042   5.392   4.300
  482  ALA  HB3 7447   2.216   5.366   4.274
  482  ALA    C 7448   2.288   5.626   4.339
  482  ALA    O 7449   2.364   5.650   4.249
  483  GLU    N 7450   2.327   5.649   4.466
  483  GLU    H 7451   2.258   5.637   4.538
  483  GLU   CA 7452   2.467   5.688   4.500
  483  GLU   HA 7453   2.496   5.777   4.446
  483  GLU   CB 7454   2.473   5.720   4.652
  483  GLU  HB2 7455   2.456   5.632   4.715
  483  GLU  HB3 7456   2.568   5.766   4.678
  483  GLU   CG 7457   2.368   5.825   4.702
  483  GLU  HG2 7458   2.270   5.779   4.686
  483  GLU  HG3 7459   2.368   5.834   4.810
  483  GLU   CD 7460   2.378   5.961   4.626
  483  GLU  OE1 7461   2.290   5.984   4.543
  483  GLU  OE2 7462   2.470   6.038   4.666
  483  GLU    C 7463   2.572   5.580   4.464
  483  GLU    O 7464   2.680   5.622   4.419
  484  ASP    N 7465   2.536   5.447   4.482
  484  ASP    H 7466   2.447   5.424   4.523
  484  ASP   CA 7467   2.618   5.332   4.439
  484  ASP   HA 7468   2.685   5.361   4.358
  484  ASP   CB 7469   2.698   5.272   4.560
  484  ASP  HB2 7470   2.630   5.247   4.642
  484  ASP  HB3 7471   2.731   5.172   4.531
  484  ASP   CG 7472   2.816   5.366   4.592
  484  ASP  OD1 7473   2.931   5.348   4.538
  484  ASP  OD2 7474   2.803   5.452   4.687
  484  ASP    C 7475   2.525   5.221   4.379
  484  ASP    O 7476   2.407   5.205   4.425
  485  PRO    N 7477   2.553   5.156   4.266
  485  PRO   CD 7478   2.681   5.147   4.194
  485  PRO  HD2 7479   2.751   5.114   4.270
  485  PRO  HD3 7480   2.716   5.245   4.163
  485  PRO   CG 7481   2.669   5.042   4.094
  485  PRO  HG2 7482   2.696   4.953   4.150
  485  PRO  HG3 7483   2.735   5.047   4.007
  485  PRO   CB 7484   2.519   5.040   4.057
  485  PRO  HB2 7485   2.493   4.940   4.024
  485  PRO  HB3 7486   2.483   5.122   3.994
  485  PRO   CA 7487   2.456   5.069   4.198
  485  PRO   HA 7488   2.359   5.116   4.179
  485  PRO    C 7489   2.429   4.937   4.276
  485  PRO    O 7490   2.372   4.844   4.222
  486  PHE    N 7491   2.474   4.920   4.402
  486  PHE    H 7492   2.535   4.986   4.448
  486  PHE   CA 7493   2.471   4.791   4.470
  486  PHE   HA 7494   2.383   4.738   4.431
  486  PHE   CB 7495   2.587   4.700   4.426
  486  PHE  HB2 7496   2.557   4.601   4.460
  486  PHE  HB3 7497   2.595   4.692   4.318
  486  PHE   CG 7498   2.720   4.729   4.479
  486  PHE  CD1 7499   2.793   4.848   4.446
  486  PHE  HD1 7500   2.752   4.919   4.375
  486  PHE  CE1 7501   2.925   4.859   4.491
  486  PHE  HE1 7502   2.967   4.957   4.477
  486  PHE   CZ 7503   2.983   4.760   4.584
  486  PHE   HZ 7504   3.081   4.765   4.627
  486  PHE  CE2 7505   2.902   4.648   4.619
  486  PHE  HE2 7506   2.939   4.572   4.685
  486  PHE  CD2 7507   2.773   4.630   4.569
  486  PHE  HD2 7508   2.715   4.544   4.596
  486  PHE    C 7509   2.466   4.811   4.621
  486  PHE    O 7510   2.516   4.912   4.678
  487  ILE    N 7511   2.399   4.715   4.682
  487  ILE    H 7512   2.355   4.646   4.624
  487  ILE   CA 7513   2.381   4.714   4.832
  487  ILE   HA 7514   2.432   4.801   4.875
  487  ILE   CB 7515   2.227   4.725   4.851
  487  ILE   HB 7516   2.178   4.657   4.781
  487  ILE  CG2 7517   2.196   4.682   4.998
  487  ILE HG21 7518   2.101   4.711   5.042
  487  ILE HG22 7519   2.185   4.573   4.997
  487  ILE HG23 7520   2.281   4.718   5.056
  487  ILE  CG1 7521   2.179   4.872   4.832
  487  ILE HG12 7522   2.229   4.923   4.915
  487  ILE HG13 7523   2.225   4.907   4.740
  487  ILE  CD1 7524   2.025   4.878   4.830
  487  ILE HD11 7525   1.989   4.798   4.765
  487  ILE HD12 7526   1.986   4.871   4.932
  487  ILE HD13 7527   1.987   4.975   4.799
  487  ILE    C 7528   2.434   4.581   4.888
  487  ILE    O 7529   2.400   4.471   4.838
  488  ALA    N 7530   2.499   4.575   5.003
  488  ALA    H 7531   2.504   4.659   5.059
  488  ALA   CA 7532   2.540   4.450   5.069
  488  ALA   HA 7533   2.477   4.368   5.033
  488  ALA   CB 7534   2.693   4.424   5.046
  488  ALA  HB1 7535   2.715   4.322   5.078
  488  ALA  HB2 7536   2.712   4.424   4.938
  488  ALA  HB3 7537   2.755   4.494   5.101
  488  ALA    C 7538   2.512   4.454   5.220
  488  ALA    O 7539   2.532   4.558   5.283
  489  ILE    N 7540   2.466   4.346   5.285
  489  ILE    H 7541   2.441   4.268   5.226
  489  ILE   CA 7542   2.446   4.342   5.433
  489  ILE   HA 7543   2.491   4.429   5.482
  489  ILE   CB 7544   2.294   4.337   5.465
  489  ILE   HB 7545   2.286   4.327   5.573
  489  ILE  CG2 7546   2.237   4.473   5.430
  489  ILE HG21 7547   2.138   4.487   5.472
  489  ILE HG22 7548   2.306   4.544   5.475
  489  ILE HG23 7549   2.242   4.486   5.321
  489  ILE  CG1 7550   2.212   4.228   5.396
  489  ILE HG12 7551   2.186   4.267   5.298
  489  ILE HG13 7552   2.258   4.131   5.378
  489  ILE  CD1 7553   2.073   4.210   5.468
  489  ILE HD11 7554   2.025   4.127   5.416
  489  ILE HD12 7555   2.086   4.176   5.571
  489  ILE HD13 7556   2.019   4.302   5.448
  489  ILE    C 7557   2.520   4.215   5.486
  489  ILE    O 7558   2.529   4.108   5.421
  490  HIE    N 7559   2.558   4.210   5.612
  490  HIE    H 7560   2.532   4.280   5.680
  490  HIE   CA 7561   2.623   4.095   5.682
  490  HIE   HA 7562   2.587   3.999   5.644
  490  HIE   CB 7563   2.772   4.085   5.645
  490  HIE  HB2 7564   2.815   3.989   5.674
  490  HIE  HB3 7565   2.774   4.091   5.537
  490  HIE   CG 7566   2.847   4.198   5.701
  490  HIE  ND1 7567   2.877   4.222   5.833
  490  HIE  CE1 7568   2.950   4.331   5.839
  490  HIE  HE1 7569   3.003   4.373   5.923
  490  HIE  NE2 7570   2.976   4.381   5.716
  490  HIE  HE2 7571   3.036   4.459   5.697
  490  HIE  CD2 7572   2.904   4.302   5.625
  490  HIE  HD2 7573   2.886   4.333   5.524
  490  HIE    C 7574   2.596   4.089   5.835
  490  HIE    O 7575   2.527   4.169   5.896
  491  ALA    N 7576   2.640   3.973   5.900
  491  ALA    H 7577   2.691   3.904   5.846
  491  ALA   CA 7578   2.606   3.936   6.037
  491  ALA   HA 7579   2.498   3.919   6.034
  491  ALA   CB 7580   2.671   3.796   6.056
  491  ALA  HB1 7581   2.653   3.744   5.962
  491  ALA  HB2 7582   2.779   3.806   6.068
  491  ALA  HB3 7583   2.622   3.746   6.139
  491  ALA    C 7584   2.642   4.041   6.145
  491  ALA    O 7585   2.587   4.035   6.259
  492  GLU    N 7586   2.734   4.136   6.111
  492  GLU    H 7587   2.792   4.117   6.030
  492  GLU   CA 7588   2.778   4.251   6.189
  492  GLU   HA 7589   2.719   4.246   6.281
  492  GLU   CB 7590   2.924   4.244   6.231
  492  GLU  HB2 7591   2.979   4.240   6.137
  492  GLU  HB3 7592   2.960   4.338   6.274
  492  GLU   CG 7593   2.983   4.133   6.323
  492  GLU  HG2 7594   2.972   4.033   6.281
  492  GLU  HG3 7595   3.091   4.139   6.336
  492  GLU   CD 7596   2.915   4.131   6.460
  492  GLU  OE1 7597   2.913   4.238   6.526
  492  GLU  OE2 7598   2.845   4.033   6.495
  492  GLU    C 7599   2.740   4.383   6.122
  492  GLU    O 7600   2.754   4.489   6.193
  493  SER    N 7601   2.672   4.382   6.010
  493  SER    H 7602   2.667   4.293   5.963
  493  SER   CA 7603   2.581   4.497   5.972
  493  SER   HA 7604   2.618   4.578   6.035
  493  SER   CB 7605   2.607   4.559   5.838
  493  SER  HB2 7606   2.583   4.665   5.845
  493  SER  HB3 7607   2.709   4.547   5.803
  493  SER   OG 7608   2.528   4.504   5.740
  493  SER   HG 7609   2.485   4.572   5.687
  493  SER    C 7610   2.432   4.485   6.023
  493  SER    O 7611   2.360   4.584   6.005
  494  LYS    N 7612   2.400   4.380   6.093
  494  LYS    H 7613   2.460   4.300   6.081
  494  LYS   CA 7614   2.283   4.376   6.177
  494  LYS   HA 7615   2.196   4.401   6.117
  494  LYS   CB 7616   2.266   4.237   6.235
  494  LYS  HB2 7617   2.226   4.172   6.157
  494  LYS  HB3 7618   2.367   4.203   6.257
  494  LYS   CG 7619   2.164   4.230   6.345
  494  LYS  HG2 7620   2.204   4.270   6.439
  494  LYS  HG3 7621   2.072   4.286   6.329
  494  LYS   CD 7622   2.132   4.088   6.375
  494  LYS  HD2 7623   2.082   4.035   6.293
  494  LYS  HD3 7624   2.223   4.037   6.405
  494  LYS   CE 7625   2.027   4.095   6.485
  494  LYS  HE2 7626   2.066   4.147   6.572
  494  LYS  HE3 7627   1.932   4.136   6.453
  494  LYS   NZ 7628   2.011   3.957   6.540
  494  LYS  HZ1 7629   1.984   3.895   6.465
  494  LYS  HZ2 7630   2.090   3.923   6.593
  494  LYS  HZ3 7631   1.939   3.947   6.610
  494  LYS    C 7632   2.306   4.484   6.284
  494  LYS    O 7633   2.404   4.475   6.363
  495  LEU    N 7634   2.209   4.580   6.296
  495  LEU    H 7635   2.131   4.570   6.234
  495  LEU   CA 7636   2.224   4.694   6.394
  495  LEU   HA 7637   2.317   4.749   6.400
  495  LEU   CB 7638   2.121   4.801   6.369
  495  LEU  HB2 7639   2.023   4.757   6.383
  495  LEU  HB3 7640   2.114   4.871   6.452
  495  LEU   CG 7641   2.133   4.870   6.235
  495  LEU   HG 7642   2.110   4.810   6.146
  495  LEU  CD1 7643   2.031   4.984   6.222
  495  LEU HD11 7644   1.926   4.960   6.244
  495  LEU HD12 7645   2.064   5.056   6.297
  495  LEU HD13 7646   2.051   5.033   6.127
  495  LEU  CD2 7647   2.278   4.917   6.205
  495  LEU HD21 7648   2.307   4.980   6.290
  495  LEU HD22 7649   2.337   4.827   6.189
  495  LEU HD23 7650   2.283   4.972   6.111
  495  LEU    C 7651   2.206   4.653   6.541
  495  LEU    O 7652   2.095   4.598   6.572
  495  LEU  OXT 7653   2.297   4.676   6.625
  496  CA2  CA2 7654   6.267   3.193   3.059
  497  CL1  CL1 7655   4.987   4.161   3.913
  498  ROH  HO1 7656   4.694   3.832   2.617
  498  ROH   O1 7657   4.734   3.762   2.669
  499  4GA   C1 7658   4.870   3.754   2.612
  499  4GA   H1 7659   4.864   3.743   2.504
  499  4GA   C2 7660   4.965   3.640   2.663
  499  4GA   H2 7661   5.054   3.646   2.601
  499  4GA   O2 7662   4.903   3.504   2.646
  499  4GA  H2O 7663   4.889   3.479   2.554
  499  4GA   C3 7664   4.997   3.666   2.812
  499  4GA   H3 7665   4.911   3.660   2.879
  499  4GA   O3 7666   5.090   3.572   2.851
  499  4GA  H3O 7667   5.127   3.593   2.937
  499  4GA   C4 7668   5.066   3.801   2.812
  499  4GA   H4 7669   5.146   3.800   2.739
  499  4GA   C5 7670   4.977   3.918   2.775
  499  4GA   H5 7671   4.897   3.910   2.849
  499  4GA   C6 7672   5.042   4.054   2.786
  499  4GA  H62 7673   5.079   4.059   2.888
  499  4GA  H61 7674   5.116   4.075   2.708
  499  4GA   O6 7675   4.941   4.159   2.774
  499  4GA  H6O 7676   4.987   4.242   2.786
  499  4GA   O5 7677   4.922   3.883   2.635
  499  4GA   O4 7678   5.124   3.830   2.946
  500  4GA   C1 7679   5.270   3.826   2.952
  500  4GA   H1 7680   5.311   3.776   2.864
  500  4GA   C2 7681   5.310   3.750   3.084
  500  4GA   H2 7682   5.416   3.728   3.076
  500  4GA   O2 7683   5.238   3.625   3.084
  500  4GA  H2O 7684   5.256   3.586   3.169
  500  4GA   C3 7685   5.284   3.838   3.215
  500  4GA   H3 7686   5.175   3.847   3.215
  500  4GA   O3 7687   5.338   3.769   3.331
  500  4GA  H3O 7688   5.363   3.830   3.400
  500  4GA   C4 7689   5.348   3.975   3.203
  500  4GA   H4 7690   5.455   3.956   3.194
  500  4GA   C5 7691   5.289   4.046   3.080
  500  4GA   H5 7692   5.181   4.039   3.093
  500  4GA   C6 7693   5.313   4.199   3.059
  500  4GA  H62 7694   5.245   4.228   2.979
  500  4GA  H61 7695   5.276   4.263   3.139
  500  4GA   O6 7696   5.461   4.235   3.040
  500  4GA  H6O 7697   5.499   4.238   3.128
  500  4GA   O5 7698   5.316   3.971   2.954
  500  4GA   O4 7699   5.335   4.054   3.326
  501  4GA   C1 7700   5.448   4.095   3.401
  501  4GA   H1 7701   5.484   4.004   3.449
  501  4GA   C2 7702   5.408   4.207   3.503
  501  4GA   H2 7703   5.465   4.197   3.595
  501  4GA   O2 7704   5.268   4.181   3.540
  501  4GA  H2O 7705   5.206   4.246   3.505
  501  4GA   C3 7706   5.433   4.351   3.443
  501  4GA   H3 7707   5.357   4.360   3.365
  501  4GA   O3 7708   5.400   4.454   3.544
  501  4GA  H3O 7709   5.341   4.514   3.497
  501  4GA   C4 7710   5.577   4.380   3.390
  501  4GA   H4 7711   5.639   4.430   3.464
  501  4GA   C5 7712   5.646   4.252   3.333
  501  4GA   H5 7713   5.691   4.278   3.237
  501  4GA   C6 7714   5.765   4.198   3.421
  501  4GA  H62 7715   5.849   4.265   3.404
  501  4GA  H61 7716   5.758   4.207   3.529
  501  4GA   O6 7717   5.800   4.068   3.388
  501  4GA  H6O 7718   5.793   4.004   3.459
  501  4GA   O5 7719   5.547   4.149   3.305
  501  4GA   O4 7720   5.557   4.471   3.275
  502  4GA   C1 7721   5.562   4.614   3.303
  502  4GA   H1 7722   5.528   4.631   3.405
  502  4GA   C2 7723   5.487   4.708   3.204
  502  4GA   H2 7724   5.465   4.807   3.242
  502  4GA   O2 7725   5.362   4.646   3.161
  502  4GA  H2O 7726   5.312   4.626   3.240
  502  4GA   C3 7727   5.564   4.734   3.068
  502  4GA   H3 7728   5.548   4.658   2.992
  502  4GA   O3 7729   5.507   4.855   3.024
  502  4GA  H3O 7730   5.564   4.896   2.959
  502  4GA   C4 7731   5.714   4.758   3.091
  502  4GA   H4 7732   5.725   4.857   3.135
  502  4GA   C5 7733   5.768   4.654   3.184
  502  4GA   H5 7734   5.748   4.557   3.138
  502  4GA   C6 7735   5.924   4.656   3.197
  502  4GA  H62 7736   5.961   4.570   3.252
  502  4GA  H61 7737   5.963   4.657   3.095
  502  4GA   O6 7738   5.981   4.779   3.242
  502  4GA  H6O 7739   5.946   4.819   3.322
  502  4GA   O5 7740   5.702   4.644   3.312
  502  4GA   O4 7741   5.792   4.755   2.960
  503  0GA   C1 7742   5.868   4.885   2.940
  503  0GA   H1 7743   5.876   4.937   3.036
  503  0GA   C2 7744   5.808   4.976   2.833
  503  0GA   H2 7745   5.860   5.071   2.829
  503  0GA   C3 7746   5.825   4.897   2.701
  503  0GA   H3 7747   5.758   4.811   2.707
  503  0GA   C4 7748   5.968   4.852   2.667
  503  0GA   H4 7749   6.019   4.946   2.643
  503  0GA   C5 7750   6.026   4.769   2.787
  503  0GA   H5 7751   5.970   4.676   2.791
  503  0GA   C6 7752   6.176   4.750   2.758
  503  0GA  H62 7753   6.204   4.724   2.656
  503  0GA  H61 7754   6.231   4.840   2.785
  503  0GA   O6 7755   6.225   4.644   2.836
  503  0GA  H6O 7756   6.173   4.565   2.820
  503  0GA   O5 7757   6.007   4.859   2.906
  503  0GA   O4 7758   5.967   4.776   2.548
  503  0GA  H4O 7759   5.978   4.845   2.481
  503  0GA   O3 7760   5.784   4.981   2.591
  503  0GA  H3O 7761   5.688   4.988   2.590
  503  0GA   O2 7762   5.664   5.008   2.860
  503  0GA  H2O 7763   5.649   5.103   2.865
  504  Na+  NA+ 7764   3.972   1.949   2.824
  505  WAT    O 7765   6.603   3.823   3.811
  505  WAT   H1 7766   6.515   3.838   3.843
  505  WAT   H2 7767   6.612   3.882   3.736
  506  WAT    O 7768   4.872   4.448   3.972
  506  WAT   H1 7769   4.911   4.532   3.997
  506  WAT   H2 7770   4.946   4.389   3.959
  507  WAT    O 7771   4.189   5.031   4.007
  507  WAT   H1 7772   4.233   4.949   3.985
  507  WAT   H2 7773   4.221   5.053   4.094
  508  WAT    O 7774   6.254   3.782   2.957
  508  WAT   H1 7775   6.220   3.795   3.046
  508  WAT   H2 7776   6.309   3.859   2.942
  509  WAT    O 7777   6.136   3.295   2.864
  509  WAT   H1 7778   6.053   3.288   2.817
  509  WAT   H2 7779   6.173   3.379   2.836
  510  WAT    O 7780   5.992   3.716   3.647
  510  WAT   H1 7781   5.947   3.796   3.619
  510  WAT   H2 7782   5.925   3.664   3.691
  511  WAT    O 7783   3.167   6.423   8.307
  511  WAT   H1 7784   3.185   6.500   8.253
  511  WAT   H2 7785   3.108   6.370   8.254
  512  WAT    O 7786   6.251   4.691   4.215
  512  WAT   H1 7787   6.319   4.673   4.279
  512  WAT   H2 7788   6.279   4.772   4.172
  513  WAT    O 7789   0.457   8.172   7.750
  513  WAT   H1 7790   0.540   8.143   7.712
  513  WAT   H2 7791   0.453   8.265   7.731
  514  WAT    O 7792   7.804   7.146   8.098
  514  WAT   H1 7793   7.793   7.064   8.145
  514  WAT   H2 7794   7.874   7.191   8.145
  515  WAT    O 7795   5.373   4.381   4.240
  515  WAT   H1 7796   5.424   4.427   4.307
  515  WAT   H2 7797   5.438   4.340   4.183
  516  WAT    O 7798   7.484   4.482   3.889
  516  WAT   H1 7799   7.536   4.557   3.862
  516  WAT   H2 7800   7.393   4.512   3.883
  517  WAT    O 7801   0.741   1.166   3.263
  517  WAT   H1 7802   0.808   1.100   3.244
  517  WAT   H2 7803   0.782   1.224   3.327
  518  WAT    O 7804   3.781   4.380   3.544
  518  WAT   H1 7805   3.844   4.360   3.614
  518  WAT   H2 7806   3.799   4.313   3.477
  519  WAT    O 7807   4.461   3.685   3.885
  519  WAT   H1 7808   4.495   3.762   3.930
  519  WAT   H2 7809   4.473   3.613   3.947
  520  WAT    O 7810   6.174   4.098   4.230
  520  WAT   H1 7811   6.241   4.167   4.230
  520  WAT   H2 7812   6.094   4.143   4.258
  521  WAT    O 7813   4.840   5.158   3.929
  521  WAT   H1 7814   4.835   5.132   4.021
  521  WAT   H2 7815   4.749   5.167   3.902
  522  WAT    O 7816   3.669   6.311   8.287
  522  WAT   H1 7817   3.718   6.232   8.264
  522  WAT   H2 7818   3.651   6.301   8.381
  523  WAT    O 7819   2.890   7.412   6.468
  523  WAT   H1 7820   2.936   7.417   6.385
  523  WAT   H2 7821   2.847   7.498   6.477
  524  WAT    O 7822   5.498   3.955   5.616
  524  WAT   H1 7823   5.477   3.962   5.709
  524  WAT   H2 7824   5.578   3.902   5.613
  525  WAT    O 7825   5.488   4.896   4.701
  525  WAT   H1 7826   5.523   4.965   4.757
  525  WAT   H2 7827   5.393   4.903   4.711
  526  WAT    O 7828   5.276   5.906   6.600
  526  WAT   H1 7829   5.277   5.938   6.691
  526  WAT   H2 7830   5.312   5.818   6.606
  527  WAT    O 7831   6.225   7.910   0.881
  527  WAT   H1 7832   6.287   7.850   0.922
  527  WAT   H2 7833   6.271   7.994   0.876
  528  WAT    O 7834   5.098   5.606   3.615
  528  WAT   H1 7835   5.189   5.583   3.630
  528  WAT   H2 7836   5.098   5.650   3.530
  529  WAT    O 7837   5.932   5.235   3.971
  529  WAT   H1 7838   5.881   5.173   3.920
  529  WAT   H2 7839   5.875   5.260   4.044
  530  WAT    O 7840   3.396   0.066   2.321
  530  WAT   H1 7841   3.337   0.134   2.355
  530  WAT   H2 7842   3.397  -0.001   2.389
  531  WAT    O 7843   6.319   4.802   4.860
  531  WAT   H1 7844   6.399   4.787   4.909
  531  WAT   H2 7845   6.302   4.719   4.816
  532  WAT    O 7846   4.023   4.594   4.338
  532  WAT   H1 7847   3.996   4.626   4.424
  532  WAT   H2 7848   4.025   4.673   4.283
  533  WAT    O 7849   7.480   5.600   7.443
  533  WAT   H1 7850   7.457   5.665   7.509
  533  WAT   H2 7851   7.402   5.545   7.435
  534  WAT    O 7852   4.271   4.229   3.570
  534  WAT   H1 7853   4.206   4.281   3.617
  534  WAT   H2 7854   4.248   4.138   3.590
  535  WAT    O 7855   5.611   4.985   3.961
  535  WAT   H1 7856   5.622   5.018   4.051
  535  WAT   H2 7857   5.683   5.025   3.912
  536  WAT    O 7858   6.311   4.833   1.831
  536  WAT   H1 7859   6.293   4.761   1.892
  536  WAT   H2 7860   6.228   4.880   1.823
  537  WAT    O 7861   5.503   4.736   4.078
  537  WAT   H1 7862   5.512   4.666   4.013
  537  WAT   H2 7863   5.516   4.817   4.029
  538  WAT    O 7864   4.034   3.349   6.953
  538  WAT   H1 7865   3.993   3.272   6.993
  538  WAT   H2 7866   4.024   3.335   6.859
  539  WAT    O 7867   4.925   5.289   4.409
  539  WAT   H1 7868   5.006   5.245   4.434
  539  WAT   H2 7869   4.864   5.219   4.388
  540  WAT    O 7870   0.291   4.616   6.950
  540  WAT   H1 7871   0.380   4.649   6.960
  540  WAT   H2 7872   0.239   4.693   6.925
  541  WAT    O 7873   6.255   5.141   4.243
  541  WAT   H1 7874   6.233   5.205   4.175
  541  WAT   H2 7875   6.288   5.065   4.194
  542  WAT    O 7876   4.122   4.018   5.475
  542  WAT   H1 7877   4.045   4.049   5.427
  542  WAT   H2 7878   4.119   4.065   5.558
  543  WAT    O 7879   6.441   3.246   3.280
  543  WAT   H1 7880   6.464   3.327   3.326
  543  WAT   H2 7881   6.525   3.206   3.259
  544  WAT    O 7882   4.406   4.384   4.253
  544  WAT   H1 7883   4.395   4.448   4.183
  544  WAT   H2 7884   4.321   4.341   4.259
  545  WAT    O 7885   0.479   0.198   6.686
  545  WAT   H1 7886   0.464   0.289   6.662
  545  WAT   H2 7887   0.501   0.154   6.604
  546  WAT    O 7888   5.374   5.617   4.919
  546  WAT   H1 7889   5.297   5.660   4.882
  546  WAT   H2 7890   5.383   5.655   5.006
  547  WAT    O 7891   3.495   3.470   4.303
  547  WAT   H1 7892   3.567   3.433   4.354
  547  WAT   H2 7893   3.416   3.439   4.347
  548  WAT    O 7894   2.570   1.160   2.177
  548  WAT   H1 7895   2.571   1.070   2.210
  548  WAT   H2 7896   2.660   1.190   2.189
  549  WAT    O 7897   6.920   1.550   0.742
  549  WAT   H1 7898   6.927   1.455   0.735
  549  WAT   H2 7899   6.946   1.570   0.832
  550  WAT    O 7900   3.712   0.524   1.175
  550  WAT   H1 7901   3.665   0.555   1.098
  550  WAT   H2 7902   3.655   0.547   1.249
  551  WAT    O 7903   2.763   4.666   8.022
  551  WAT   H1 7904   2.842   4.720   8.020
  551  WAT   H2 7905   2.748   4.642   7.930
  552  WAT    O 7906   4.283   2.491   7.451
  552  WAT   H1 7907   4.209   2.516   7.506
  552  WAT   H2 7908   4.245   2.481   7.363
  553  WAT    O 7909   4.484   4.123   5.948
  553  WAT   H1 7910   4.579   4.133   5.958
  553  WAT   H2 7911   4.463   4.171   5.868
  554  WAT    O 7912   4.684   0.354   7.248
  554  WAT   H1 7913   4.678   0.360   7.343
  554  WAT   H2 7914   4.773   0.326   7.230
  555  WAT    O 7915   2.763   6.476   1.732
  555  WAT   H1 7916   2.720   6.391   1.720
  555  WAT   H2 7917   2.694   6.532   1.768
  556  WAT    O 7918   8.962   6.633   4.639
  556  WAT   H1 7919   8.880   6.613   4.594
  556  WAT   H2 7920   8.949   6.722   4.673
  557  WAT    O 7921   8.616   6.694   4.093
  557  WAT   H1 7922   8.610   6.635   4.018
  557  WAT   H2 7923   8.562   6.652   4.161
  558  WAT    O 7924   7.970   5.567   0.745
  558  WAT   H1 7925   7.935   5.542   0.659
  558  WAT   H2 7926   7.923   5.512   0.807
  559  WAT    O 7927   4.758   5.397   4.611
  559  WAT   H1 7928   4.795   5.344   4.540
  559  WAT   H2 7929   4.664   5.402   4.590
  560  WAT    O 7930   3.881   4.024   5.318
  560  WAT   H1 7931   3.825   4.040   5.393
  560  WAT   H2 7932   3.872   3.931   5.301
  561  WAT    O 7933   1.429   4.345   2.151
  561  WAT   H1 7934   1.463   4.375   2.235
  561  WAT   H2 7935   1.493   4.282   2.120
  562  WAT    O 7936   4.376   1.951   6.735
  562  WAT   H1 7937   4.289   1.919   6.710
  562  WAT   H2 7938   4.359   2.035   6.777
  563  WAT    O 7939   1.666   1.857   0.875
  563  WAT   H1 7940   1.675   1.851   0.780
  563  WAT   H2 7941   1.733   1.920   0.901
  564  WAT    O 7942   4.971   7.134   2.520
  564  WAT   H1 7943   4.994   7.186   2.443
  564  WAT   H2 7944   4.988   7.044   2.493
  565  WAT    O 7945   5.305   3.501   3.319
  565  WAT   H1 7946   5.321   3.592   3.347
  565  WAT   H2 7947   5.279   3.456   3.400
  566  WAT    O 7948   4.168   4.443   4.161
  566  WAT   H1 7949   4.177   4.516   4.099
  566  WAT   H2 7950   4.111   4.478   4.230
  567  WAT    O 7951   6.500   3.136   1.226
  567  WAT   H1 7952   6.406   3.120   1.227
  567  WAT   H2 7953   6.534   3.076   1.159
  568  WAT    O 7954   7.309   2.260   1.344
  568  WAT   H1 7955   7.256   2.318   1.399
  568  WAT   H2 7956   7.338   2.315   1.272
  569  WAT    O 7957   6.290   4.443   3.990
  569  WAT   H1 7958   6.269   4.429   4.083
  569  WAT   H2 7959   6.244   4.524   3.967
  570  WAT    O 7960   6.249   7.977   7.574
  570  WAT   H1 7961   6.309   8.038   7.531
  570  WAT   H2 7962   6.270   7.892   7.535
  571  WAT    O 7963   8.037   1.548   3.568
  571  WAT   H1 7964   7.982   1.471   3.558
  571  WAT   H2 7965   7.977   1.616   3.600
  572  WAT    O 7966   2.618   4.406   3.388
  572  WAT   H1 7967   2.668   4.389   3.308
  572  WAT   H2 7968   2.545   4.344   3.384
  573  WAT    O 7969   3.066   5.452   1.530
  573  WAT   H1 7970   2.987   5.397   1.530
  573  WAT   H2 7971   3.080   5.474   1.622
  574  WAT    O 7972   8.620   1.258   0.359
  574  WAT   H1 7973   8.636   1.350   0.378
  574  WAT   H2 7974   8.524   1.252   0.353
  575  WAT    O 7975   5.849   1.717   2.934
  575  WAT   H1 7976   5.880   1.768   2.860
  575  WAT   H2 7977   5.906   1.640   2.937
  576  WAT    O 7978   7.631   4.212   6.417
  576  WAT   H1 7979   7.678   4.230   6.498
  576  WAT   H2 7980   7.544   4.185   6.445
  577  WAT    O 7981   6.640   3.624   6.288
  577  WAT   H1 7982   6.717   3.645   6.341
  577  WAT   H2 7983   6.610   3.539   6.320
  578  WAT    O 7984   2.126   4.267   7.090
  578  WAT   H1 7985   2.213   4.298   7.116
  578  WAT   H2 7986   2.070   4.284   7.165
  579  WAT    O 7987   7.838   0.522   5.861
  579  WAT   H1 7988   7.897   0.594   5.839
  579  WAT   H2 7989   7.784   0.556   5.932
  580  WAT    O 7990   2.992   7.087   1.945
  580  WAT   H1 7991   3.042   7.062   1.867
  580  WAT   H2 7992   2.910   7.123   1.910
  581  WAT    O 7993   8.634   7.403   5.810
  581  WAT   H1 7994   8.585   7.485   5.795
  581  WAT   H2 7995   8.582   7.356   5.875
  582  WAT    O 7996   0.667   6.828   8.481
  582  WAT   H1 7997   0.706   6.751   8.522
  582  WAT   H2 7998   0.732   6.898   8.494
  583  WAT    O 7999   8.642   6.156   4.906
  583  WAT   H1 8000   8.593   6.153   4.988
  583  WAT   H2 8001   8.706   6.227   4.918
  584  WAT    O 8002   5.924   7.794   4.632
  584  WAT   H1 8003   5.980   7.773   4.706
  584  WAT   H2 8004   5.865   7.862   4.665
  585  WAT    O 8005   3.605   8.148   5.018
  585  WAT   H1 8006   3.634   8.238   5.027
  585  WAT   H2 8007   3.519   8.146   5.061
  586  WAT    O 8008   0.389   7.620   1.477
  586  WAT   H1 8009   0.478   7.638   1.446
  586  WAT   H2 8010   0.400   7.550   1.541
  587  WAT    O 8011   6.496   6.090   1.268
  587  WAT   H1 8012   6.441   6.062   1.195
  587  WAT   H2 8013   6.435   6.117   1.336
  588  WAT    O 8014   5.008   1.904   0.254
  588  WAT   H1 8015   5.036   1.818   0.224
  588  WAT   H2 8016   5.006   1.957   0.174
  589  WAT    O 8017   1.610   2.501   7.785
  589  WAT   H1 8018   1.604   2.541   7.871
  589  WAT   H2 8019   1.534   2.443   7.780
  590  WAT    O 8020   5.437   1.375   6.593
  590  WAT   H1 8021   5.515   1.426   6.619
  590  WAT   H2 8022   5.473   1.292   6.562
  591  WAT    O 8023   7.143   2.479   1.535
  591  WAT   H1 8024   7.197   2.451   1.609
  591  WAT   H2 8025   7.161   2.573   1.526
  592  WAT    O 8026   1.062   3.106   2.276
  592  WAT   H1 8027   1.009   3.184   2.296
  592  WAT   H2 8028   1.016   3.065   2.203
  593  WAT    O 8029   0.081   7.919   7.415
  593  WAT   H1 8030   0.176   7.933   7.405
  593  WAT   H2 8031   0.074   7.837   7.464
  594  WAT    O 8032   4.008   4.828   4.500
  594  WAT   H1 8033   4.068   4.869   4.438
  594  WAT   H2 8034   4.040   4.854   4.586
  595  WAT    O 8035   8.559   1.940   6.441
  595  WAT   H1 8036   8.620   1.908   6.507
  595  WAT   H2 8037   8.587   1.898   6.360
  596  WAT    O 8038   8.186   3.475   7.078
  596  WAT   H1 8039   8.213   3.444   6.992
  596  WAT   H2 8040   8.265   3.473   7.131
  597  WAT    O 8041   5.171   3.950   0.379
  597  WAT   H1 8042   5.123   4.009   0.438
  597  WAT   H2 8043   5.247   4.000   0.353
  598  WAT    O 8044   5.329   0.310   6.295
  598  WAT   H1 8045   5.410   0.356   6.274
  598  WAT   H2 8046   5.356   0.221   6.316
  599  WAT    O 8047   4.872   7.600   7.173
  599  WAT   H1 8048   4.831   7.643   7.098
  599  WAT   H2 8049   4.809   7.611   7.245
  600  WAT    O 8050   8.433   2.638   6.403
  600  WAT   H1 8051   8.431   2.596   6.317
  600  WAT   H2 8052   8.357   2.695   6.404
  601  WAT    O 8053   7.246   7.540   5.777
  601  WAT   H1 8054   7.216   7.568   5.691
  601  WAT   H2 8055   7.201   7.597   5.839
  602  WAT    O 8056   6.378   2.091   2.777
  602  WAT   H1 8057   6.433   2.162   2.810
  602  WAT   H2 8058   6.410   2.075   2.688
  603  WAT    O 8059   3.295   2.474   5.002
  603  WAT   H1 8060   3.282   2.491   5.095
  603  WAT   H2 8061   3.386   2.499   4.985
  604  WAT    O 8062   3.022   0.683   5.383
  604  WAT   H1 8063   2.942   0.653   5.426
  604  WAT   H2 8064   3.024   0.636   5.300
  605  WAT    O 8065   0.738   4.787   7.877
  605  WAT   H1 8066   0.662   4.752   7.925
  605  WAT   H2 8067   0.715   4.775   7.785
  606  WAT    O 8068   3.281   6.027   1.718
  606  WAT   H1 8069   3.252   6.003   1.630
  606  WAT   H2 8070   3.206   6.073   1.757
  607  WAT    O 8071   3.485   6.358   5.904
  607  WAT   H1 8072   3.439   6.413   5.967
  607  WAT   H2 8073   3.417   6.328   5.844
  608  WAT    O 8074   9.316   1.394   4.943
  608  WAT   H1 8075   9.248   1.458   4.923
  608  WAT   H2 8076   9.270   1.311   4.947
  609  WAT    O 8077   0.265   5.947   1.445
  609  WAT   H1 8078   0.319   5.942   1.524
  609  WAT   H2 8079   0.235   6.038   1.442
  610  WAT    O 8080   7.532   6.227   5.370
  610  WAT   H1 8081   7.520   6.321   5.384
  610  WAT   H2 8082   7.462   6.203   5.309
  611  WAT    O 8083   2.433   1.401   1.493
  611  WAT   H1 8084   2.467   1.461   1.559
  611  WAT   H2 8085   2.338   1.411   1.499
  612  WAT    O 8086   8.419   0.548   1.446
  612  WAT   H1 8087   8.367   0.626   1.424
  612  WAT   H2 8088   8.440   0.559   1.539
  613  WAT    O 8089   5.458   4.156   0.954
  613  WAT   H1 8090   5.499   4.237   0.925
  613  WAT   H2 8091   5.504   4.087   0.905
  614  WAT    O 8092   3.603   0.717   8.037
  614  WAT   H1 8093   3.576   0.666   8.114
  614  WAT   H2 8094   3.661   0.784   8.073
  615  WAT    O 8095   2.893   5.689   8.023
  615  WAT   H1 8096   2.922   5.598   8.031
  615  WAT   H2 8097   2.797   5.683   8.020
  616  WAT    O 8098   2.640   4.979   5.748
  616  WAT   H1 8099   2.665   5.035   5.674
  616  WAT   H2 8100   2.573   4.921   5.713
  617  WAT    O 8101   6.345   4.485   8.288
  617  WAT   H1 8102   6.288   4.475   8.365
  617  WAT   H2 8103   6.402   4.558   8.310
  618  WAT    O 8104   8.900   5.937   1.807
  618  WAT   H1 8105   8.810   5.959   1.783
  618  WAT   H2 8106   8.920   5.857   1.758
  619  WAT    O 8107   3.731   1.723   4.155
  619  WAT   H1 8108   3.706   1.654   4.217
  619  WAT   H2 8109   3.651   1.773   4.141
  620  WAT    O 8110   1.543   2.419   5.423
  620  WAT   H1 8111   1.528   2.367   5.344
  620  WAT   H2 8112   1.570   2.505   5.391
  621  WAT    O 8113   8.668   6.302   8.402
  621  WAT   H1 8114   8.624   6.318   8.318
  621  WAT   H2 8115   8.618   6.354   8.465
  622  WAT    O 8116   7.810   2.339   7.369
  622  WAT   H1 8117   7.895   2.365   7.333
  622  WAT   H2 8118   7.806   2.381   7.454
  623  WAT    O 8119   4.684   2.443   0.818
  623  WAT   H1 8120   4.627   2.502   0.770
  623  WAT   H2 8121   4.745   2.500   0.865
  624  WAT    O 8122   5.683   1.088   0.454
  624  WAT   H1 8123   5.690   1.155   0.522
  624  WAT   H2 8124   5.765   1.038   0.462
  625  WAT    O 8125   7.063   6.813   2.275
  625  WAT   H1 8126   7.022   6.770   2.350
  625  WAT   H2 8127   7.133   6.866   2.314
  626  WAT    O 8128   7.785   2.429   1.580
  626  WAT   H1 8129   7.733   2.425   1.660
  626  WAT   H2 8130   7.721   2.444   1.510
  627  WAT    O 8131   9.148   2.504   2.449
  627  WAT   H1 8132   9.095   2.463   2.380
  627  WAT   H2 8133   9.091   2.507   2.525
  628  WAT    O 8134   0.828   7.605   6.693
  628  WAT   H1 8135   0.794   7.654   6.618
  628  WAT   H2 8136   0.859   7.673   6.754
  629  WAT    O 8137   5.550   2.959   6.528
  629  WAT   H1 8138   5.569   3.031   6.588
  629  WAT   H2 8139   5.563   2.996   6.440
  630  WAT    O 8140   4.813   5.045   8.382
  630  WAT   H1 8141   4.781   4.992   8.455
  630  WAT   H2 8142   4.897   5.006   8.359
  631  WAT    O 8143   4.166   5.238   6.236
  631  WAT   H1 8144   4.233   5.237   6.168
  631  WAT   H2 8145   4.212   5.272   6.313
  632  WAT    O 8146   5.259   7.168   8.505
  632  WAT   H1 8147   5.319   7.094   8.499
  632  WAT   H2 8148   5.256   7.204   8.416
  633  WAT    O 8149   9.308   2.951   4.980
  633  WAT   H1 8150   9.358   2.869   4.981
  633  WAT   H2 8151   9.311   2.980   4.889
  634  WAT    O 8152   7.858   3.306   8.537
  634  WAT   H1 8153   7.876   3.231   8.593
  634  WAT   H2 8154   7.943   3.348   8.526
  635  WAT    O 8155   0.527   2.663   7.086
  635  WAT   H1 8156   0.452   2.678   7.029
  635  WAT   H2 8157   0.560   2.577   7.060
  636  WAT    O 8158   8.378   8.004   4.889
  636  WAT   H1 8159   8.417   8.089   4.868
  636  WAT   H2 8160   8.431   7.971   4.962
  637  WAT    O 8161   3.058   1.050   4.791
  637  WAT   H1 8162   3.053   1.136   4.833
  637  WAT   H2 8163   3.151   1.027   4.792
  638  WAT    O 8164   3.525   5.251   1.406
  638  WAT   H1 8165   3.440   5.294   1.408
  638  WAT   H2 8166   3.564   5.272   1.491
  639  WAT    O 8167   8.512   6.975   1.034
  639  WAT   H1 8168   8.595   6.942   1.070
  639  WAT   H2 8169   8.497   6.921   0.957
  640  WAT    O 8170   8.547   2.663   8.013
  640  WAT   H1 8171   8.529   2.626   7.927
  640  WAT   H2 8172   8.504   2.604   8.074
  641  WAT    O 8173   0.468   7.145   2.209
  641  WAT   H1 8174   0.463   7.168   2.116
  641  WAT   H2 8175   0.401   7.077   2.219
  642  WAT    O 8176   8.383   0.293   0.179
  642  WAT   H1 8177   8.474   0.275   0.202
  642  WAT   H2 8178   8.348   0.341   0.254
  643  WAT    O 8179   6.059   7.734   7.717
  643  WAT   H1 8180   6.111   7.691   7.648
  643  WAT   H2 8181   5.998   7.790   7.669
  644  WAT    O 8182   5.652   5.730   6.155
  644  WAT   H1 8183   5.613   5.706   6.071
  644  WAT   H2 8184   5.730   5.781   6.132
  645  WAT    O 8185   0.328   5.205   4.078
  645  WAT   H1 8186   0.354   5.232   3.989
  645  WAT   H2 8187   0.387   5.253   4.136
  646  WAT    O 8188   5.435   4.172   2.748
  646  WAT   H1 8189   5.528   4.194   2.738
  646  WAT   H2 8190   5.426   4.147   2.840
  647  WAT    O 8191   3.524   7.734   4.026
  647  WAT   H1 8192   3.562   7.707   4.110
  647  WAT   H2 8193   3.599   7.738   3.967
  648  WAT    O 8194   8.527   3.342   6.082
  648  WAT   H1 8195   8.586   3.273   6.112
  648  WAT   H2 8196   8.580   3.422   6.086
  649  WAT    O 8197   1.697   4.669   8.522
  649  WAT   H1 8198   1.657   4.752   8.550
  649  WAT   H2 8199   1.774   4.696   8.472
  650  WAT    O 8200   1.351   0.689   1.349
  650  WAT   H1 8201   1.349   0.602   1.389
  650  WAT   H2 8202   1.351   0.672   1.255
  651  WAT    O 8203   7.195   0.512   4.572
  651  WAT   H1 8204   7.139   0.575   4.527
  651  WAT   H2 8205   7.141   0.433   4.580
  652  WAT    O 8206   0.382   5.530   4.968
  652  WAT   H1 8207   0.356   5.438   4.963
  652  WAT   H2 8208   0.443   5.534   5.041
  653  WAT    O 8209   7.991   3.458   1.962
  653  WAT   H1 8210   7.970   3.509   1.884
  653  WAT   H2 8211   8.081   3.427   1.946
  654  WAT    O 8212   1.505   2.540   6.099
  654  WAT   H1 8213   1.601   2.529   6.101
  654  WAT   H2 8214   1.476   2.513   6.187
  655  WAT    O 8215   2.270   7.072   1.422
  655  WAT   H1 8216   2.291   7.036   1.336
  655  WAT   H2 8217   2.191   7.025   1.449
  656  WAT    O 8218   1.502   0.446   8.479
  656  WAT   H1 8219   1.454   0.365   8.497
  656  WAT   H2 8220   1.546   0.431   8.396
  657  WAT    O 8221   0.489   0.040   2.460
  657  WAT   H1 8222   0.573   0.082   2.481
  657  WAT   H2 8223   0.430   0.069   2.529
  658  WAT    O 8224   7.694   2.892   6.021
  658  WAT   H1 8225   7.699   2.933   6.108
  658  WAT   H2 8226   7.643   2.953   5.968
  659  WAT    O 8227   4.403   0.511   1.917
  659  WAT   H1 8228   4.414   0.606   1.911
  659  WAT   H2 8229   4.465   0.484   1.985
  660  WAT    O 8230   7.901   5.943   0.289
  660  WAT   H1 8231   7.853   6.025   0.303
  660  WAT   H2 8232   7.850   5.878   0.336
  661  WAT    O 8233   0.789   1.634   1.605
  661  WAT   H1 8234   0.739   1.606   1.528
  661  WAT   H2 8235   0.879   1.607   1.586
  662  WAT    O 8236   2.834   7.457   0.702
  662  WAT   H1 8237   2.894   7.487   0.770
  662  WAT   H2 8238   2.782   7.534   0.679
  663  WAT    O 8239   3.908   4.214   8.432
  663  WAT   H1 8240   4.000   4.198   8.452
  663  WAT   H2 8241   3.862   4.143   8.475
  664  WAT    O 8242   1.056   0.417   0.678
  664  WAT   H1 8243   1.107   0.347   0.719
  664  WAT   H2 8244   1.029   0.380   0.594
  665  WAT    O 8245   6.687   6.402   4.103
  665  WAT   H1 8246   6.667   6.486   4.144
  665  WAT   H2 8247   6.603   6.357   4.097
  666  WAT    O 8248   0.855   2.755   0.254
  666  WAT   H1 8249   0.804   2.800   0.322
  666  WAT   H2 8250   0.793   2.693   0.216
  667  WAT    O 8251   6.428   7.173   8.512
  667  WAT   H1 8252   6.344   7.212   8.491
  667  WAT   H2 8253   6.469   7.235   8.572
  668  WAT    O 8254   2.893   8.254   0.906
  668  WAT   H1 8255   2.966   8.308   0.874
  668  WAT   H2 8256   2.929   8.208   0.982
  669  WAT    O 8257   1.582   3.330   1.643
  669  WAT   H1 8258   1.582   3.370   1.730
  669  WAT   H2 8259   1.633   3.391   1.589
  670  WAT    O 8260   6.350   6.687   5.083
  670  WAT   H1 8261   6.293   6.750   5.038
  670  WAT   H2 8262   6.438   6.713   5.059
  671  WAT    O 8263   3.571   0.785   0.645
  671  WAT   H1 8264   3.528   0.868   0.627
  671  WAT   H2 8265   3.649   0.786   0.590
  672  WAT    O 8266   6.414   4.079   7.125
  672  WAT   H1 8267   6.352   4.141   7.164
  672  WAT   H2 8268   6.497   4.096   7.170
  673  WAT    O 8269   7.703   5.686   0.317
  673  WAT   H1 8270   7.642   5.743   0.271
  673  WAT   H2 8271   7.693   5.601   0.274
  674  WAT    O 8272   0.540   2.522   1.084
  674  WAT   H1 8273   0.580   2.597   1.039
  674  WAT   H2 8274   0.450   2.519   1.051
  675  WAT    O 8275   7.667   4.946   0.216
  675  WAT   H1 8276   7.603   4.956   0.145
  675  WAT   H2 8277   7.623   4.890   0.280
  676  WAT    O 8278   4.625   1.564   3.189
  676  WAT   H1 8279   4.671   1.637   3.230
  676  WAT   H2 8280   4.602   1.506   3.262
  677  WAT    O 8281   9.195   3.421   8.097
  677  WAT   H1 8282   9.118   3.477   8.108
  677  WAT   H2 8283   9.191   3.392   8.006
  678  WAT    O 8284   3.330   8.141   5.082
  678  WAT   H1 8285   3.238   8.165   5.075
  678  WAT   H2 8286   3.328   8.051   5.116
  679  WAT    O 8287   6.203   2.695   1.610
  679  WAT   H1 8288   6.256   2.626   1.649
  679  WAT   H2 8289   6.164   2.654   1.533
  680  WAT    O 8290   4.359   1.509   5.543
  680  WAT   H1 8291   4.439   1.509   5.489
  680  WAT   H2 8292   4.380   1.452   5.617
  681  WAT    O 8293   3.400   8.402   4.964
  681  WAT   H1 8294   3.382   8.329   5.023
  681  WAT   H2 8295   3.327   8.401   4.901
  682  WAT    O 8296   5.798   6.843   5.610
  682  WAT   H1 8297   5.883   6.843   5.567
  682  WAT   H2 8298   5.783   6.751   5.632
  683  WAT    O 8299   8.383   5.517   2.513
  683  WAT   H1 8300   8.392   5.612   2.513
  683  WAT   H2 8301   8.412   5.489   2.599
  684  WAT    O 8302   5.481   5.282   0.223
  684  WAT   H1 8303   5.420   5.226   0.271
  684  WAT   H2 8304   5.495   5.236   0.140
  685  WAT    O 8305   3.082   4.130   7.982
  685  WAT   H1 8306   3.168   4.099   7.956
  685  WAT   H2 8307   3.026   4.110   7.907
  686  WAT    O 8308   1.405   7.092   0.084
  686  WAT   H1 8309   1.408   7.049   0.170
  686  WAT   H2 8310   1.497   7.113   0.066
  687  WAT    O 8311   9.302   7.140   0.424
  687  WAT   H1 8312   9.241   7.097   0.364
  687  WAT   H2 8313   9.250   7.210   0.464
  688  WAT    O 8314   8.817   7.312   7.684
  688  WAT   H1 8315   8.803   7.220   7.709
  688  WAT   H2 8316   8.809   7.312   7.589
  689  WAT    O 8317   0.698   6.583   1.123
  689  WAT   H1 8318   0.614   6.628   1.137
  689  WAT   H2 8319   0.689   6.539   1.039
  690  WAT    O 8320   1.616   6.337   2.045
  690  WAT   H1 8321   1.560   6.280   2.098
  690  WAT   H2 8322   1.565   6.416   2.032
  691  WAT    O 8323   1.568   7.797   4.095
  691  WAT   H1 8324   1.572   7.705   4.071
  691  WAT   H2 8325   1.659   7.826   4.095
  692  WAT    O 8326   1.570   1.873   5.629
  692  WAT   H1 8327   1.517   1.819   5.570
  692  WAT   H2 8328   1.525   1.958   5.630
  693  WAT    O 8329   8.206   6.945   2.630
  693  WAT   H1 8330   8.134   6.912   2.577
  693  WAT   H2 8331   8.271   6.976   2.566
  694  WAT    O 8332   0.415   1.213   1.295
  694  WAT   H1 8333   0.395   1.154   1.367
  694  WAT   H2 8334   0.509   1.228   1.302
  695  WAT    O 8335   0.912   3.643   2.779
  695  WAT   H1 8336   0.826   3.613   2.809
  695  WAT   H2 8337   0.918   3.733   2.810
  696  WAT    O 8338   3.825   5.371   1.446
  696  WAT   H1 8339   3.834   5.286   1.402
  696  WAT   H2 8340   3.869   5.433   1.388
  697  WAT    O 8341   7.739   5.364   6.849
  697  WAT   H1 8342   7.824   5.339   6.813
  697  WAT   H2 8343   7.696   5.280   6.867
  698  WAT    O 8344   1.399   6.952   7.286
  698  WAT   H1 8345   1.388   7.043   7.312
  698  WAT   H2 8346   1.343   6.903   7.347
  699  WAT    O 8347   3.129   2.816   6.467
  699  WAT   H1 8348   3.111   2.791   6.558
  699  WAT   H2 8349   3.186   2.893   6.474
  700  WAT    O 8350   3.235   2.011   3.390
  700  WAT   H1 8351   3.182   1.995   3.312
  700  WAT   H2 8352   3.291   2.085   3.366
  701  WAT    O 8353   2.934   6.104   4.569
  701  WAT   H1 8354   2.841   6.097   4.591
  701  WAT   H2 8355   2.947   6.039   4.499
  702  WAT    O 8356   1.993   3.189   6.880
  702  WAT   H1 8357   1.927   3.122   6.864
  702  WAT   H2 8358   1.943   3.267   6.903
  703  WAT    O 8359   3.982   2.359   0.269
  703  WAT   H1 8360   3.975   2.411   0.348
  703  WAT   H2 8361   3.997   2.270   0.300
  704  WAT    O 8362   6.833   0.297   0.079
  704  WAT   H1 8363   6.925   0.268   0.078
  704  WAT   H2 8364   6.818   0.329  -0.010
  705  WAT    O 8365   4.673   2.645   7.524
  705  WAT   H1 8366   4.642   2.712   7.464
  705  WAT   H2 8367   4.623   2.659   7.604
  706  WAT    O 8368   8.327   7.521   2.265
  706  WAT   H1 8369   8.333   7.456   2.335
  706  WAT   H2 8370   8.254   7.491   2.211
  707  WAT    O 8371   1.067   7.752   7.866
  707  WAT   H1 8372   1.096   7.842   7.879
  707  WAT   H2 8373   1.073   7.737   7.772
  708  WAT    O 8374   4.638   0.121   2.337
  708  WAT   H1 8375   4.634   0.194   2.399
  708  WAT   H2 8376   4.650   0.163   2.252
  709  WAT    O 8377   2.986   6.335   3.199
  709  WAT   H1 8378   2.974   6.316   3.106
  709  WAT   H2 8379   3.011   6.428   3.202
  710  WAT    O 8380   6.619   4.519   6.636
  710  WAT   H1 8381   6.552   4.457   6.662
  710  WAT   H2 8382   6.608   4.593   6.695
  711  WAT    O 8383   4.113   2.330   6.137
  711  WAT   H1 8384   4.169   2.280   6.197
  711  WAT   H2 8385   4.046   2.368   6.194
  712  WAT    O 8386   4.700   2.001   3.515
  712  WAT   H1 8387   4.606   2.000   3.533
  712  WAT   H2 8388   4.726   2.092   3.528
  713  WAT    O 8389   0.466   6.652   4.028
  713  WAT   H1 8390   0.469   6.731   3.973
  713  WAT   H2 8391   0.426   6.586   3.973
  714  WAT    O 8392   8.564   6.558   5.826
  714  WAT   H1 8393   8.604   6.631   5.779
  714  WAT   H2 8394   8.624   6.485   5.814
  715  WAT    O 8395   6.992   0.993   5.869
  715  WAT   H1 8396   6.949   0.939   5.803
  715  WAT   H2 8397   7.083   0.964   5.868
  716  WAT    O 8398   8.677   0.036   0.980
  716  WAT   H1 8399   8.708   0.089   1.053
  716  WAT   H2 8400   8.755  -0.010   0.950
  717  WAT    O 8401   3.910   4.469   0.758
  717  WAT   H1 8402   3.932   4.499   0.670
  717  WAT   H2 8403   3.934   4.542   0.815
  718  WAT    O 8404   3.351   4.664   4.634
  718  WAT   H1 8405   3.301   4.712   4.700
  718  WAT   H2 8406   3.302   4.676   4.553
  719  WAT    O 8407   5.784   1.987   4.445
  719  WAT   H1 8408   5.855   2.047   4.466
  719  WAT   H2 8409   5.805   1.906   4.491
  720  WAT    O 8410   9.177   7.722   0.603
  720  WAT   H1 8411   9.114   7.749   0.536
  720  WAT   H2 8412   9.254   7.775   0.587
  721  WAT    O 8413   5.051   0.345   6.320
  721  WAT   H1 8414   5.034   0.425   6.369
  721  WAT   H2 8415   5.142   0.323   6.341
  722  WAT    O 8416   4.333   5.581   0.639
  722  WAT   H1 8417   4.330   5.574   0.735
  722  WAT   H2 8418   4.420   5.548   0.615
  723  WAT    O 8419   2.434   6.237   4.816
  723  WAT   H1 8420   2.452   6.153   4.773
  723  WAT   H2 8421   2.517   6.284   4.813
  724  WAT    O 8422   5.643   6.428   0.899
  724  WAT   H1 8423   5.597   6.447   0.981
  724  WAT   H2 8424   5.573   6.420   0.834
  725  WAT    O 8425   4.680   6.276   2.056
  725  WAT   H1 8426   4.654   6.365   2.079
  725  WAT   H2 8427   4.632   6.221   2.118
  726  WAT    O 8428   8.931   3.508   8.154
  726  WAT   H1 8429   8.872   3.574   8.117
  726  WAT   H2 8430   8.879   3.428   8.157
  727  WAT    O 8431   3.920   0.206   2.558
  727  WAT   H1 8432   3.889   0.293   2.584
  727  WAT   H2 8433   3.976   0.178   2.630
  728  WAT    O 8434   4.892   4.500   7.169
  728  WAT   H1 8435   4.826   4.554   7.125
  728  WAT   H2 8436   4.920   4.552   7.244
  729  WAT    O 8437   2.058   0.685   3.691
  729  WAT   H1 8438   2.084   0.619   3.755
  729  WAT   H2 8439   2.050   0.636   3.609
  730  WAT    O 8440   4.529   0.518   0.202
  730  WAT   H1 8441   4.477   0.541   0.124
  730  WAT   H2 8442   4.516   0.592   0.261
  731  WAT    O 8443   2.627   8.310   5.323
  731  WAT   H1 8444   2.684   8.233   5.316
  731  WAT   H2 8445   2.686   8.385   5.312
  732  WAT    O 8446   7.556   6.253   3.418
  732  WAT   H1 8447   7.623   6.209   3.365
  732  WAT   H2 8448   7.482   6.193   3.417
  733  WAT    O 8449   7.044   3.416   6.477
  733  WAT   H1 8450   6.986   3.348   6.508
  733  WAT   H2 8451   7.051   3.401   6.383
  734  WAT    O 8452   4.429   7.643   7.251
  734  WAT   H1 8453   4.492   7.715   7.259
  734  WAT   H2 8454   4.357   7.680   7.199
  735  WAT    O 8455   2.791   5.140   0.728
  735  WAT   H1 8456   2.830   5.198   0.794
  735  WAT   H2 8457   2.704   5.176   0.713
  736  WAT    O 8458   6.238   5.751   0.249
  736  WAT   H1 8459   6.227   5.816   0.179
  736  WAT   H2 8460   6.151   5.740   0.286
  737  WAT    O 8461   6.811   7.157   0.262
  737  WAT   H1 8462   6.799   7.079   0.317
  737  WAT   H2 8463   6.905   7.163   0.249
  738  WAT    O 8464   4.111   0.401   2.339
  738  WAT   H1 8465   4.083   0.364   2.422
  738  WAT   H2 8466   4.133   0.492   2.358
  739  WAT    O 8467   9.066   7.301   4.809
  739  WAT   H1 8468   8.977   7.268   4.821
  739  WAT   H2 8469   9.116   7.264   4.882
  740  WAT    O 8470   2.153   5.116   7.167
  740  WAT   H1 8471   2.164   5.044   7.105
  740  WAT   H2 8472   2.060   5.115   7.188
  741  WAT    O 8473   1.338   4.108   7.483
  741  WAT   H1 8474   1.248   4.121   7.453
  741  WAT   H2 8475   1.385   4.075   7.407
  742  WAT    O 8476   7.423   6.399   6.120
  742  WAT   H1 8477   7.452   6.320   6.076
  742  WAT   H2 8478   7.496   6.424   6.177
  743  WAT    O 8479   0.244   7.066   3.229
  743  WAT   H1 8480   0.240   6.980   3.186
  743  WAT   H2 8481   0.232   7.047   3.322
  744  WAT    O 8482   2.591   5.644   1.083
  744  WAT   H1 8483   2.655   5.638   1.154
  744  WAT   H2 8484   2.561   5.735   1.086
  745  WAT    O 8485   3.263   5.582   3.643
  745  WAT   H1 8486   3.329   5.648   3.619
  745  WAT   H2 8487   3.253   5.528   3.564
  746  WAT    O 8488   0.629   4.096   5.516
  746  WAT   H1 8489   0.591   4.175   5.556
  746  WAT   H2 8490   0.592   4.024   5.567
  747  WAT    O 8491   9.183   3.195   2.290
  747  WAT   H1 8492   9.088   3.183   2.292
  747  WAT   H2 8493   9.210   3.192   2.381
  748  WAT    O 8494   4.314   6.280   4.535
  748  WAT   H1 8495   4.235   6.261   4.484
  748  WAT   H2 8496   4.366   6.200   4.529
  749  WAT    O 8497   1.959   1.753   0.798
  749  WAT   H1 8498   2.041   1.784   0.758
  749  WAT   H2 8499   1.941   1.670   0.753
  750  WAT    O 8500   0.369   5.391   2.734
  750  WAT   H1 8501   0.285   5.393   2.688
  750  WAT   H2 8502   0.372   5.305   2.775
  751  WAT    O 8503   5.221   1.070   8.089
  751  WAT   H1 8504   5.212   1.085   8.183
  751  WAT   H2 8505   5.270   1.147   8.057
  752  WAT    O 8506   8.112   3.771   0.429
  752  WAT   H1 8507   8.047   3.834   0.399
  752  WAT   H2 8508   8.088   3.689   0.385
  753  WAT    O 8509   2.901   4.363   1.244
  753  WAT   H1 8510   2.936   4.274   1.252
  753  WAT   H2 8511   2.823   4.354   1.190
  754  WAT    O 8512   3.973   6.746   6.298
  754  WAT   H1 8513   3.904   6.707   6.246
  754  WAT   H2 8514   3.993   6.681   6.365
  755  WAT    O 8515   0.676   3.556   7.601
  755  WAT   H1 8516   0.751   3.612   7.624
  755  WAT   H2 8517   0.659   3.506   7.681
  756  WAT    O 8518   3.351   3.539   8.256
  756  WAT   H1 8519   3.341   3.452   8.296
  756  WAT   H2 8520   3.424   3.528   8.194
  757  WAT    O 8521   8.989   6.591   7.613
  757  WAT   H1 8522   8.929   6.521   7.587
  757  WAT   H2 8523   8.994   6.585   7.708
  758  WAT    O 8524   1.011   2.098   1.890
  758  WAT   H1 8525   1.017   2.019   1.837
  758  WAT   H2 8526   1.095   2.102   1.935
  759  WAT    O 8527   1.963   7.125   5.412
  759  WAT   H1 8528   1.871   7.123   5.437
  759  WAT   H2 8529   1.962   7.133   5.317
  760  WAT    O 8530   9.222   2.490   3.537
  760  WAT   H1 8531   9.212   2.452   3.450
  760  WAT   H2 8532   9.311   2.524   3.538
  761  WAT    O 8533   6.284   5.155   7.753
  761  WAT   H1 8534   6.301   5.080   7.696
  761  WAT   H2 8535   6.352   5.149   7.821
  762  WAT    O 8536   5.672   0.842   4.313
  762  WAT   H1 8537   5.600   0.824   4.253
  762  WAT   H2 8538   5.730   0.900   4.264
  763  WAT    O 8539   2.332   6.098   4.274
  763  WAT   H1 8540   2.344   6.073   4.365
  763  WAT   H2 8541   2.394   6.042   4.226
  764  WAT    O 8542   6.160   2.114   0.586
  764  WAT   H1 8543   6.136   2.043   0.527
  764  WAT   H2 8544   6.253   2.129   0.570
  765  WAT    O 8545   6.840   7.571   6.880
  765  WAT   H1 8546   6.780   7.507   6.919
  765  WAT   H2 8547   6.851   7.540   6.790
  766  WAT    O 8548   2.678   6.209   0.661
  766  WAT   H1 8549   2.739   6.228   0.732
  766  WAT   H2 8550   2.642   6.294   0.636
  767  WAT    O 8551   6.361   6.805   0.286
  767  WAT   H1 8552   6.324   6.735   0.233
  767  WAT   H2 8553   6.402   6.864   0.223
  768  WAT    O 8554   3.947   5.135   7.616
  768  WAT   H1 8555   3.988   5.219   7.596
  768  WAT   H2 8556   3.942   5.132   7.711
  769  WAT    O 8557   7.080   7.351   6.761
  769  WAT   H1 8558   7.174   7.337   6.747
  769  WAT   H2 8559   7.069   7.446   6.751
  770  WAT    O 8560   8.234   2.420   3.407
  770  WAT   H1 8561   8.222   2.335   3.364
  770  WAT   H2 8562   8.183   2.481   3.353
  771  WAT    O 8563   3.021   3.530   0.210
  771  WAT   H1 8564   3.022   3.584   0.132
  771  WAT   H2 8565   3.000   3.590   0.282
  772  WAT    O 8566   6.921   0.875   5.162
  772  WAT   H1 8567   6.948   0.886   5.071
  772  WAT   H2 8568   6.853   0.808   5.158
  773  WAT    O 8569   4.179   0.106   1.845
  773  WAT   H1 8570   4.136   0.087   1.929
  773  WAT   H2 8571   4.169   0.201   1.835
  774  WAT    O 8572   1.020   1.909   0.141
  774  WAT   H1 8573   0.970   1.988   0.165
  774  WAT   H2 8574   0.959   1.837   0.156
  775  WAT    O 8575   2.583   2.594   6.580
  775  WAT   H1 8576   2.575   2.556   6.667
  775  WAT   H2 8577   2.655   2.656   6.587
  776  WAT    O 8578   8.373   4.669   0.316
  776  WAT   H1 8579   8.465   4.673   0.288
  776  WAT   H2 8580   8.342   4.584   0.284
  777  WAT    O 8581   7.830   8.086   1.561
  777  WAT   H1 8582   7.756   8.146   1.565
  777  WAT   H2 8583   7.906   8.141   1.581
  778  WAT    O 8584   3.886   7.072   0.678
  778  WAT   H1 8585   3.890   7.127   0.757
  778  WAT   H2 8586   3.800   7.090   0.640
  779  WAT    O 8587   0.440   6.047   5.012
  779  WAT   H1 8588   0.428   6.032   5.106
  779  WAT   H2 8589   0.378   5.987   4.971
  780  WAT    O 8590   0.141   0.375   3.438
  780  WAT   H1 8591   0.135   0.316   3.363
  780  WAT   H2 8592   0.061   0.427   3.434
  781  WAT    O 8593   1.733   4.979   7.653
  781  WAT   H1 8594   1.723   5.019   7.739
  781  WAT   H2 8595   1.646   4.944   7.632
  782  WAT    O 8596   3.315   1.250   7.203
  782  WAT   H1 8597   3.321   1.189   7.277
  782  WAT   H2 8598   3.402   1.289   7.197
  783  WAT    O 8599   4.052   2.971   1.975
  783  WAT   H1 8600   4.044   2.997   2.067
  783  WAT   H2 8601   4.126   2.910   1.974
  784  WAT    O 8602   2.800   2.834   4.198
  784  WAT   H1 8603   2.835   2.817   4.285
  784  WAT   H2 8604   2.723   2.778   4.191
  785  WAT    O 8605   8.797   0.134   4.195
  785  WAT   H1 8606   8.873   0.100   4.149
  785  WAT   H2 8607   8.775   0.215   4.149
  786  WAT    O 8608   7.775   1.197   0.334
  786  WAT   H1 8609   7.721   1.166   0.407
  786  WAT   H2 8610   7.777   1.292   0.344
  787  WAT    O 8611   0.177   1.282   4.046
  787  WAT   H1 8612   0.161   1.351   4.109
  787  WAT   H2 8613   0.263   1.247   4.069
  788  WAT    O 8614   9.290   4.435   0.513
  788  WAT   H1 8615   9.383   4.425   0.493
  788  WAT   H2 8616   9.246   4.372   0.456
  789  WAT    O 8617   3.205   6.376   1.167
  789  WAT   H1 8618   3.139   6.423   1.218
  789  WAT   H2 8619   3.233   6.439   1.100
  790  WAT    O 8620   3.101   0.269   5.764
  790  WAT   H1 8621   3.145   0.236   5.686
  790  WAT   H2 8622   3.159   0.337   5.798
  791  WAT    O 8623   8.241   6.826   4.615
  791  WAT   H1 8624   8.315   6.779   4.652
  791  WAT   H2 8625   8.271   6.916   4.606
  792  WAT    O 8626   7.909   7.849   1.431
  792  WAT   H1 8627   7.960   7.884   1.358
  792  WAT   H2 8628   7.892   7.925   1.486
  793  WAT    O 8629   1.484   3.273   7.856
  793  WAT   H1 8630   1.418   3.342   7.848
  793  WAT   H2 8631   1.486   3.231   7.770
  794  WAT    O 8632   7.453   1.899   6.191
  794  WAT   H1 8633   7.450   1.995   6.195
  794  WAT   H2 8634   7.412   1.876   6.108
  795  WAT    O 8635   2.572   1.990   4.039
  795  WAT   H1 8636   2.620   1.940   3.973
  795  WAT   H2 8637   2.612   1.964   4.122
  796  WAT    O 8638   0.852   0.913   6.053
  796  WAT   H1 8639   0.819   0.832   6.014
  796  WAT   H2 8640   0.831   0.905   6.146
  797  WAT    O 8641   6.653   7.882   4.659
  797  WAT   H1 8642   6.699   7.835   4.589
  797  WAT   H2 8643   6.560   7.876   4.635
  798  WAT    O 8644   5.580   0.166   8.005
  798  WAT   H1 8645   5.551   0.076   8.019
  798  WAT   H2 8646   5.501   0.219   8.017
  799  WAT    O 8647   6.801   6.839   3.851
  799  WAT   H1 8648   6.875   6.849   3.911
  799  WAT   H2 8649   6.754   6.762   3.884
  800  WAT    O 8650   1.772   8.040   0.486
  800  WAT   H1 8651   1.846   8.003   0.534
  800  WAT   H2 8652   1.794   8.132   0.475
  801  WAT    O 8653   7.140   4.638   6.148
  801  WAT   H1 8654   7.058   4.662   6.191
  801  WAT   H2 8655   7.158   4.711   6.088
  802  WAT    O 8656   6.577   6.970   2.518
  802  WAT   H1 8657   6.525   7.046   2.490
  802  WAT   H2 8658   6.667   7.002   2.519
  803  WAT    O 8659   5.236   7.798   1.977
  803  WAT   H1 8660   5.330   7.784   1.974
  803  WAT   H2 8661   5.208   7.751   2.056
  804  WAT    O 8662   1.764   6.270   3.393
  804  WAT   H1 8663   1.678   6.241   3.422
  804  WAT   H2 8664   1.819   6.267   3.471
  805  WAT    O 8665   4.397   1.224   3.122
  805  WAT   H1 8666   4.451   1.303   3.122
  805  WAT   H2 8667   4.307   1.258   3.123
  806  WAT    O 8668   0.669   5.576   4.532
  806  WAT   H1 8669   0.659   5.595   4.625
  806  WAT   H2 8670   0.747   5.625   4.505
  807  WAT    O 8671   6.407   6.005   8.408
  807  WAT   H1 8672   6.372   5.917   8.392
  807  WAT   H2 8673   6.502   5.995   8.397
  808  WAT    O 8674   8.339   5.028   8.465
  808  WAT   H1 8675   8.260   5.038   8.517
  808  WAT   H2 8676   8.389   4.960   8.510
  809  WAT    O 8677   3.433   6.987   6.001
  809  WAT   H1 8678   3.439   7.008   5.908
  809  WAT   H2 8679   3.524   6.984   6.031
  810  WAT    O 8680   4.588   6.711   5.907
  810  WAT   H1 8681   4.544   6.738   5.826
  810  WAT   H2 8682   4.681   6.729   5.890
  811  WAT    O 8683   9.233   5.693   0.665
  811  WAT   H1 8684   9.192   5.634   0.601
  811  WAT   H2 8685   9.161   5.748   0.695
  812  WAT    O 8686   1.569   6.369   6.770
  812  WAT   H1 8687   1.478   6.381   6.794
  812  WAT   H2 8688   1.618   6.422   6.833
  813  WAT    O 8689   9.259   5.297   7.422
  813  WAT   H1 8690   9.332   5.243   7.452
  813  WAT   H2 8691   9.228   5.253   7.343
  814  WAT    O 8692   6.011   5.430   0.686
  814  WAT   H1 8693   5.942   5.402   0.626
  814  WAT   H2 8694   6.078   5.362   0.678
  815  WAT    O 8695   7.319   2.113   6.886
  815  WAT   H1 8696   7.284   2.028   6.911
  815  WAT   H2 8697   7.246   2.173   6.898
  816  WAT    O 8698   3.630   8.448   7.940
  816  WAT   H1 8699   3.668   8.365   7.912
  816  WAT   H2 8700   3.537   8.431   7.950
  817  WAT    O 8701   4.795   1.743   3.262
  817  WAT   H1 8702   4.871   1.693   3.230
  817  WAT   H2 8703   4.828   1.832   3.273
  818  WAT    O 8704   0.393   1.657   6.471
  818  WAT   H1 8705   0.456   1.589   6.447
  818  WAT   H2 8706   0.314   1.635   6.422
  819  WAT    O 8707   1.022   0.868   4.391
  819  WAT   H1 8708   0.997   0.958   4.370
  819  WAT   H2 8709   0.938   0.821   4.395
  820  WAT    O 8710   6.413   2.734   2.859
  820  WAT   H1 8711   6.435   2.755   2.769
  820  WAT   H2 8712   6.473   2.786   2.912
  821  WAT    O 8713   9.113   5.342   2.091
  821  WAT   H1 8714   9.060   5.407   2.136
  821  WAT   H2 8715   9.062   5.261   2.098
  822  WAT    O 8716   7.905   8.243   0.583
  822  WAT   H1 8717   7.957   8.197   0.517
  822  WAT   H2 8718   7.887   8.177   0.649
  823  WAT    O 8719   0.090   4.272   4.372
  823  WAT   H1 8720   0.182   4.277   4.398
  823  WAT   H2 8721   0.043   4.322   4.438
  824  WAT    O 8722   3.393   8.119   7.747
  824  WAT   H1 8723   3.458   8.095   7.814
  824  WAT   H2 8724   3.441   8.172   7.684
  825  WAT    O 8725   1.320   6.450   7.992
  825  WAT   H1 8726   1.334   6.406   7.909
  825  WAT   H2 8727   1.369   6.398   8.056
  826  WAT    O 8728   2.626   7.130   6.241
  826  WAT   H1 8729   2.663   7.215   6.218
  826  WAT   H2 8730   2.698   7.083   6.283
  827  WAT    O 8731   2.114   4.792   7.506
  827  WAT   H1 8732   2.134   4.789   7.600
  827  WAT   H2 8733   2.018   4.797   7.502
  828  WAT    O 8734   7.634   4.738   6.922
  828  WAT   H1 8735   7.639   4.813   6.982
  828  WAT   H2 8736   7.545   4.742   6.886
  829  WAT    O 8737   8.506   8.452   2.503
  829  WAT   H1 8738   8.419   8.484   2.529
  829  WAT   H2 8739   8.499   8.357   2.510
  830  WAT    O 8740   5.139   6.580   7.910
  830  WAT   H1 8741   5.221   6.618   7.941
  830  WAT   H2 8742   5.071   6.626   7.959
  831  WAT    O 8743   8.570   3.995   6.848
  831  WAT   H1 8744   8.520   4.043   6.914
  831  WAT   H2 8745   8.516   3.997   6.769
  832  WAT    O 8746   0.587   4.838   6.382
  832  WAT   H1 8747   0.625   4.873   6.463
  832  WAT   H2 8748   0.663   4.810   6.331
  833  WAT    O 8749   7.133   3.917   5.738
  833  WAT   H1 8750   7.055   3.913   5.683
  833  WAT   H2 8751   7.152   4.010   5.746
  834  WAT    O 8752   5.865   0.582   5.183
  834  WAT   H1 8753   5.918   0.507   5.211
  834  WAT   H2 8754   5.834   0.621   5.265
  835  WAT    O 8755   3.859   1.921   1.742
  835  WAT   H1 8756   3.804   1.999   1.744
  835  WAT   H2 8757   3.843   1.878   1.827
  836  WAT    O 8758   3.842   6.744   8.347
  836  WAT   H1 8759   3.938   6.735   8.352
  836  WAT   H2 8760   3.816   6.761   8.438
  837  WAT    O 8761   9.203   2.209   1.204
  837  WAT   H1 8762   9.186   2.186   1.296
  837  WAT   H2 8763   9.261   2.285   1.209
  838  WAT    O 8764   3.832   0.198   1.388
  838  WAT   H1 8765   3.923   0.208   1.361
  838  WAT   H2 8766   3.837   0.160   1.476
  839  WAT    O 8767   5.749   0.520   1.450
  839  WAT   H1 8768   5.815   0.513   1.381
  839  WAT   H2 8769   5.704   0.436   1.450
  840  WAT    O 8770   8.883   5.191   2.674
  840  WAT   H1 8771   8.965   5.143   2.663
  840  WAT   H2 8772   8.879   5.249   2.598
  841  WAT    O 8773   4.534   8.473   6.777
  841  WAT   H1 8774   4.469   8.424   6.726
  841  WAT   H2 8775   4.483   8.519   6.843
  842  WAT    O 8776   0.699   5.932   8.312
  842  WAT   H1 8777   0.616   5.909   8.354
  842  WAT   H2 8778   0.741   5.991   8.374
  843  WAT    O 8779   9.331   1.554   0.469
  843  WAT   H1 8780   9.340   1.579   0.377
  843  WAT   H2 8781   9.326   1.458   0.467
  844  WAT    O 8782   9.295   3.108   6.622
  844  WAT   H1 8783   9.225   3.133   6.562
  844  WAT   H2 8784   9.289   3.013   6.630
  845  WAT    O 8785   2.764   7.473   8.005
  845  WAT   H1 8786   2.793   7.556   7.968
  845  WAT   H2 8787   2.687   7.449   7.953
  846  WAT    O 8788   3.097   5.385   6.669
  846  WAT   H1 8789   3.073   5.468   6.628
  846  WAT   H2 8790   3.086   5.320   6.600
  847  WAT    O 8791   6.477   1.088   3.174
  847  WAT   H1 8792   6.403   1.113   3.118
  847  WAT   H2 8793   6.549   1.074   3.113
  848  WAT    O 8794   4.130   5.355   0.994
  848  WAT   H1 8795   4.182   5.429   0.962
  848  WAT   H2 8796   4.195   5.291   1.022
  849  WAT    O 8797   5.256   2.119   8.455
  849  WAT   H1 8798   5.341   2.141   8.492
  849  WAT   H2 8799   5.236   2.191   8.395
  850  WAT    O 8800   6.355   0.616   8.230
  850  WAT   H1 8801   6.371   0.639   8.321
  850  WAT   H2 8802   6.299   0.539   8.234
  851  WAT    O 8803   1.345   0.483   0.127
  851  WAT   H1 8804   1.296   0.558   0.096
  851  WAT   H2 8805   1.402   0.460   0.054
  852  WAT    O 8806   6.960   2.736   7.168
  852  WAT   H1 8807   6.957   2.642   7.189
  852  WAT   H2 8808   6.871   2.757   7.142
  853  WAT    O 8809   6.194   7.745   3.874
  853  WAT   H1 8810   6.283   7.765   3.905
  853  WAT   H2 8811   6.204   7.733   3.780
  854  WAT    O 8812   5.597   7.203   5.770
  854  WAT   H1 8813   5.653   7.280   5.785
  854  WAT   H2 8814   5.611   7.181   5.678
  855  WAT    O 8815   0.543   5.917   4.377
  855  WAT   H1 8816   0.586   5.987   4.328
  855  WAT   H2 8817   0.584   5.837   4.346
  856  WAT    O 8818   7.772   2.929   2.303
  856  WAT   H1 8819   7.686   2.965   2.281
  856  WAT   H2 8820   7.833   3.001   2.289
  857  WAT    O 8821   4.792   2.242   0.542
  857  WAT   H1 8822   4.724   2.219   0.606
  857  WAT   H2 8823   4.858   2.174   0.552
  858  WAT    O 8824   1.724   5.583   2.315
  858  WAT   H1 8825   1.763   5.500   2.289
  858  WAT   H2 8826   1.671   5.562   2.393
  859  WAT    O 8827   3.984   4.127   7.283
  859  WAT   H1 8828   4.019   4.038   7.283
  859  WAT   H2 8829   3.944   4.137   7.197
  860  WAT    O 8830   0.518   2.363   0.470
  860  WAT   H1 8831   0.501   2.391   0.560
  860  WAT   H2 8832   0.443   2.396   0.420
  861  WAT    O 8833   7.248   6.778   6.277
  861  WAT   H1 8834   7.318   6.807   6.219
  861  WAT   H2 8835   7.175   6.757   6.219
  862  WAT    O 8836   6.733   4.445   7.477
  862  WAT   H1 8837   6.676   4.425   7.552
  862  WAT   H2 8838   6.815   4.401   7.497
  863  WAT    O 8839   1.489   0.132   7.756
  863  WAT   H1 8840   1.432   0.162   7.686
  863  WAT   H2 8841   1.487   0.036   7.750
  864  WAT    O 8842   6.702   5.090   7.365
  864  WAT   H1 8843   6.758   5.157   7.405
  864  WAT   H2 8844   6.613   5.120   7.382
  865  WAT    O 8845   6.794   6.783   4.966
  865  WAT   H1 8846   6.733   6.777   4.893
  865  WAT   H2 8847   6.815   6.692   4.989
  866  WAT    O 8848   7.649   5.108   8.188
  866  WAT   H1 8849   7.699   5.034   8.154
  866  WAT   H2 8850   7.620   5.155   8.110
  867  WAT    O 8851   2.825   7.897   5.980
  867  WAT   H1 8852   2.804   7.978   5.933
  867  WAT   H2 8853   2.741   7.864   6.010
  868  WAT    O 8854   0.742   0.755   6.915
  868  WAT   H1 8855   0.785   0.701   6.849
  868  WAT   H2 8856   0.797   0.748   6.993
  869  WAT    O 8857   1.644   6.203   2.735
  869  WAT   H1 8858   1.660   6.261   2.809
  869  WAT   H2 8859   1.579   6.140   2.767
  870  WAT    O 8860   8.455   6.126   4.327
  870  WAT   H1 8861   8.450   6.196   4.392
  870  WAT   H2 8862   8.449   6.045   4.377
  871  WAT    O 8863   1.488   3.492   5.895
  871  WAT   H1 8864   1.570   3.521   5.855
  871  WAT   H2 8865   1.425   3.562   5.876
  872  WAT    O 8866   8.322   2.401   2.246
  872  WAT   H1 8867   8.374   2.416   2.325
  872  WAT   H2 8868   8.289   2.311   2.256
  873  WAT    O 8869   4.256   5.862   8.035
  873  WAT   H1 8870   4.319   5.857   7.964
  873  WAT   H2 8871   4.171   5.858   7.992
  874  WAT    O 8872   8.881   2.256   7.277
  874  WAT   H1 8873   8.888   2.273   7.371
  874  WAT   H2 8874   8.848   2.167   7.271
  875  WAT    O 8875   8.002   7.179   6.635
  875  WAT   H1 8876   8.085   7.132   6.646
  875  WAT   H2 8877   8.018   7.265   6.673
  876  WAT    O 8878   3.329   2.493   5.314
  876  WAT   H1 8879   3.389   2.421   5.295
  876  WAT   H2 8880   3.263   2.455   5.372
  877  WAT    O 8881   4.235   7.442   1.090
  877  WAT   H1 8882   4.195   7.363   1.054
  877  WAT   H2 8883   4.209   7.512   1.030
  878  WAT    O 8884   8.350   0.930   2.432
  878  WAT   H1 8885   8.360   0.865   2.363
  878  WAT   H2 8886   8.369   0.882   2.513
[truncated: 2,659,807 more chars]
