# Supplementary material for: Role of Enzyme and Active Site Conformational Dynamics in the Catalysis by α-Amylase Explored with QM/MM Molecular Dynamics
Source: J Chem Inf Model. 2022 Jul 26;62(15):3638–50. doi: 10.1021/acs.jcim.2c00691 (PMC9778734; doi:10.1021/acs.jcim.2c00691)
Supplement: Supplementary file 5 — ci2c00691_si_005.zip [file ci2c00691_si_005.zip › SI_gmx-md_inputs/frame_516/frame_616-r2.gro]

amyl_GMX.gro created by acpype (v: 2020-09-02T11:49:19CEST) on Mon Oct 19 15:37:50 2020 t= 61600.00000 step= 30800000
67992
    1TYR      N    1   6.029   4.947   2.763
    1TYR     H1    2   6.025   4.847   2.771
    1TYR     H2    3   6.097   4.989   2.826
    1TYR     H3    4   6.051   4.973   2.668
    1TYR     CA    5   5.896   5.002   2.799
    1TYR     HA    6   5.901   5.111   2.794
    1TYR     CB    7   5.789   4.962   2.694
    1TYR    HB2    8   5.801   5.022   2.603
    1TYR    HB3    9   5.793   4.857   2.665
    1TYR     CG   10   5.644   4.982   2.741
    1TYR    CD1   11   5.571   5.091   2.697
    1TYR    HD1   12   5.609   5.157   2.621
    1TYR    CE1   13   5.435   5.100   2.739
    1TYR    HE1   14   5.363   5.165   2.691
    1TYR     CZ   15   5.381   5.011   2.832
    1TYR     OH   16   5.256   5.020   2.877
    1TYR     HH   17   5.202   5.079   2.823
    1TYR    CE2   18   5.458   4.902   2.881
    1TYR    HE2   19   5.419   4.834   2.955
    1TYR    CD2   20   5.592   4.886   2.839
    1TYR    HD2   21   5.646   4.798   2.871
    1TYR      C   22   5.866   4.959   2.941
    1TYR      O   23   5.901   4.851   2.982
    2SER      N   24   5.797   5.042   3.019
    2SER      H   25   5.754   5.124   2.978
    2SER     CA   26   5.772   5.030   3.161
    2SER     HA   27   5.806   4.932   3.193
    2SER     CB   28   5.852   5.135   3.236
    2SER    HB2   29   5.792   5.157   3.324
    2SER    HB3   30   5.953   5.104   3.265
    2SER     OG   31   5.862   5.264   3.165
    2SER     HG   32   5.922   5.330   3.200
    2SER      C   33   5.626   5.041   3.203
    2SER      O   34   5.544   5.085   3.119
    3PRO      N   35   5.579   4.998   3.321
    3PRO     CD   36   5.654   4.926   3.420
    3PRO    HD2   37   5.730   4.990   3.466
    3PRO    HD3   38   5.712   4.843   3.380
    3PRO     CG   39   5.564   4.873   3.529
    3PRO    HG2   40   5.617   4.875   3.624
    3PRO    HG3   41   5.542   4.766   3.524
    3PRO     CB   42   5.441   4.965   3.517
    3PRO    HB2   43   5.470   5.050   3.579
    3PRO    HB3   44   5.351   4.918   3.556
    3PRO     CA   45   5.446   5.016   3.373
    3PRO     HA   46   5.382   4.953   3.311
    3PRO      C   47   5.397   5.161   3.363
    3PRO      O   48   5.462   5.256   3.413
    4ASN      N   49   5.285   5.185   3.288
    4ASN      H   50   5.238   5.112   3.236
    4ASN     CA   51   5.249   5.324   3.242
    4ASN     HA   52   5.344   5.375   3.236
    4ASN     CB   53   5.190   5.333   3.102
    4ASN    HB2   54   5.173   5.439   3.083
    4ASN    HB3   55   5.270   5.299   3.037
    4ASN     CG   56   5.065   5.258   3.081
    4ASN    OD1   57   5.015   5.197   3.174
    4ASN    ND2   58   5.002   5.257   2.965
    4ASN   HD21   59   4.933   5.186   2.945
    4ASN   HD22   60   5.034   5.315   2.888
    4ASN      C   61   5.158   5.405   3.336
    4ASN      O   62   5.052   5.460   3.301
    5THR      N   63   5.185   5.396   3.467
    5THR      H   64   5.279   5.366   3.489
    5THR     CA   65   5.104   5.457   3.571
    5THR     HA   66   5.000   5.427   3.559
    5THR     CB   67   5.131   5.395   3.704
    5THR     HB   68   5.074   5.449   3.781
    5THR    CG2   69   5.084   5.248   3.713
    5THR   HG21   70   5.089   5.220   3.818
    5THR   HG22   71   4.983   5.237   3.674
    5THR   HG23   72   5.148   5.186   3.650
    5THR    OG1   73   5.276   5.403   3.733
    5THR    HG1   74   5.291   5.371   3.822
    5THR      C   75   5.117   5.602   3.582
    5THR      O   76   5.211   5.662   3.525
    6GLN      N   77   5.009   5.661   3.629
    6GLN      H   78   4.942   5.606   3.681
    6GLN     CA   79   5.011   5.802   3.656
    6GLN     HA   80   4.999   5.859   3.564
    6GLN     CB   81   4.890   5.837   3.740
    6GLN    HB2   82   4.800   5.786   3.705
    6GLN    HB3   83   4.900   5.798   3.842
    6GLN     CG   84   4.868   5.995   3.752
    6GLN    HG2   85   4.950   6.034   3.813
    6GLN    HG3   86   4.843   6.037   3.654
    6GLN     CD   87   4.744   6.029   3.826
    6GLN    OE1   88   4.671   5.953   3.889
    6GLN    NE2   89   4.706   6.157   3.831
    6GLN   HE21   90   4.625   6.186   3.884
    6GLN   HE22   91   4.763   6.230   3.790
    6GLN      C   92   5.136   5.843   3.728
    6GLN      O   93   5.163   5.782   3.836
    7GLN      N   94   5.199   5.949   3.684
    7GLN      H   95   5.165   5.992   3.599
    7GLN     CA   96   5.338   5.994   3.732
    7GLN     HA   97   5.372   6.060   3.652
    7GLN     CB   98   5.328   6.081   3.856
    7GLN    HB2   99   5.281   6.023   3.935
    7GLN    HB3  100   5.428   6.106   3.891
    7GLN     CG  101   5.250   6.215   3.836
    7GLN    HG2  102   5.160   6.198   3.778
    7GLN    HG3  103   5.231   6.251   3.938
    7GLN     CD  104   5.343   6.315   3.764
    7GLN    OE1  105   5.441   6.287   3.699
    7GLN    NE2  106   5.313   6.440   3.771
    7GLN   HE21  107   5.365   6.504   3.713
    7GLN   HE22  108   5.229   6.471   3.819
    7GLN      C  109   5.443   5.883   3.741
    7GLN      O  110   5.548   5.926   3.794
    8GLY      N  111   5.429   5.760   3.707
    8GLY      H  112   5.343   5.751   3.655
    8GLY     CA  113   5.523   5.647   3.727
    8GLY    HA2  114   5.496   5.564   3.662
    8GLY    HA3  115   5.626   5.679   3.712
    8GLY      C  116   5.514   5.597   3.871
    8GLY      O  117   5.602   5.530   3.916
    9ARG      N  118   5.397   5.614   3.934
    9ARG      H  119   5.330   5.665   3.879
    9ARG     CA  120   5.365   5.569   4.065
    9ARG     HA  121   5.449   5.593   4.130
    9ARG     CB  122   5.252   5.641   4.137
    9ARG    HB2  123   5.161   5.628   4.079
    9ARG    HB3  124   5.246   5.608   4.241
    9ARG     CG  125   5.281   5.795   4.151
    9ARG    HG2  126   5.373   5.800   4.210
    9ARG    HG3  127   5.299   5.825   4.048
    9ARG     CD  128   5.163   5.874   4.209
    9ARG    HD2  129   5.096   5.891   4.125
    9ARG    HD3  130   5.115   5.813   4.285
    9ARG     NE  131   5.194   6.011   4.254
    9ARG     HE  132   5.286   6.047   4.234
    9ARG     CZ  133   5.105   6.105   4.277
    9ARG    NH1  134   4.976   6.103   4.254
    9ARG   HH11  135   4.936   6.018   4.219
    9ARG   HH12  136   4.915   6.179   4.281
    9ARG    NH2  137   5.151   6.219   4.321
    9ARG   HH21  138   5.249   6.245   4.327
    9ARG   HH22  139   5.083   6.290   4.344
    9ARG      C  140   5.354   5.416   4.082
    9ARG      O  141   5.317   5.350   3.989
   10THR      N  142   5.399   5.364   4.192
   10THR      H  143   5.414   5.417   4.277
   10THR     CA  144   5.459   5.231   4.193
   10THR     HA  145   5.496   5.219   4.091
   10THR     CB  146   5.583   5.228   4.290
   10THR     HB  147   5.624   5.128   4.304
   10THR    CG2  148   5.706   5.307   4.249
   10THR   HG21  149   5.736   5.284   4.147
   10THR   HG22  150   5.676   5.412   4.253
   10THR   HG23  151   5.794   5.289   4.311
   10THR    OG1  152   5.550   5.285   4.412
   10THR    HG1  153   5.558   5.380   4.401
   10THR      C  154   5.364   5.112   4.224
   10THR      O  155   5.405   4.996   4.210
   11SER      N  156   5.236   5.138   4.263
   11SER      H  157   5.195   5.231   4.261
   11SER     CA  158   5.130   5.040   4.310
   11SER     HA  159   5.167   4.945   4.272
   11SER     CB  160   5.100   5.037   4.456
   11SER    HB2  161   5.078   5.143   4.472
   11SER    HB3  162   5.021   4.966   4.480
   11SER     OG  163   5.221   4.991   4.518
   11SER     HG  164   5.274   5.071   4.520
   11SER      C  165   4.993   5.070   4.242
   11SER      O  166   4.942   5.183   4.251
   12ILE      N  167   4.937   4.966   4.183
   12ILE      H  168   4.994   4.885   4.203
   12ILE     CA  169   4.795   4.967   4.141
   12ILE     HA  170   4.770   5.071   4.124
   12ILE     CB  171   4.787   4.876   4.013
   12ILE     HB  172   4.853   4.790   4.020
   12ILE    CG2  173   4.643   4.836   3.982
   12ILE   HG21  174   4.642   4.787   3.885
   12ILE   HG22  175   4.613   4.765   4.060
   12ILE   HG23  176   4.573   4.919   3.980
   12ILE    CG1  177   4.846   4.960   3.895
   12ILE   HG12  178   4.792   5.051   3.869
   12ILE   HG13  179   4.945   4.995   3.924
   12ILE    CD1  180   4.878   4.877   3.779
   12ILE   HD11  181   4.810   4.898   3.697
   12ILE   HD12  182   4.970   4.914   3.734
   12ILE   HD13  183   4.890   4.769   3.796
   12ILE      C  184   4.713   4.900   4.252
   12ILE      O  185   4.754   4.798   4.296
   13VAL      N  186   4.590   4.948   4.289
   13VAL      H  187   4.552   5.022   4.231
   13VAL     CA  188   4.490   4.870   4.366
   13VAL     HA  189   4.551   4.809   4.433
   13VAL     CB  190   4.400   4.962   4.453
   13VAL     HB  191   4.456   5.025   4.522
   13VAL    CG1  192   4.315   5.064   4.372
   13VAL   HG11  193   4.252   5.000   4.311
   13VAL   HG12  194   4.259   5.125   4.442
   13VAL   HG13  195   4.382   5.122   4.309
   13VAL    CG2  196   4.315   4.891   4.552
   13VAL   HG21  197   4.275   4.960   4.627
   13VAL   HG22  198   4.231   4.836   4.512
   13VAL   HG23  199   4.375   4.822   4.611
   13VAL      C  200   4.404   4.784   4.278
   13VAL      O  201   4.370   4.818   4.167
   14HIE      N  202   4.377   4.662   4.322
   14HIE      H  203   4.425   4.634   4.406
   14HIE     CA  204   4.275   4.573   4.269
   14HIE     HA  205   4.264   4.589   4.162
   14HIE     CB  206   4.312   4.426   4.299
   14HIE    HB2  207   4.411   4.404   4.259
   14HIE    HB3  208   4.324   4.408   4.405
   14HIE     CG  209   4.212   4.328   4.246
   14HIE    ND1  210   4.103   4.358   4.160
   14HIE    CE1  211   4.044   4.240   4.139
   14HIE    HE1  212   3.942   4.245   4.104
   14HIE    NE2  213   4.107   4.139   4.200
   14HIE    HE2  214   4.075   4.043   4.198
   14HIE    CD2  215   4.214   4.193   4.267
   14HIE    HD2  216   4.285   4.137   4.325
   14HIE      C  217   4.139   4.604   4.341
   14HIE      O  218   4.129   4.581   4.463
   15LEU      N  219   4.038   4.652   4.270
   15LEU      H  220   4.046   4.658   4.169
   15LEU     CA  221   3.911   4.691   4.327
   15LEU     HA  222   3.918   4.689   4.436
   15LEU     CB  223   3.879   4.831   4.272
   15LEU    HB2  224   3.911   4.836   4.167
   15LEU    HB3  225   3.774   4.855   4.281
   15LEU     CG  226   3.952   4.939   4.345
   15LEU     HG  227   4.055   4.918   4.318
   15LEU    CD1  228   3.900   5.074   4.307
   15LEU   HD11  229   3.959   5.160   4.341
   15LEU   HD12  230   3.908   5.087   4.199
   15LEU   HD13  231   3.795   5.074   4.335
   15LEU    CD2  232   3.932   4.935   4.493
   15LEU   HD21  233   3.957   5.032   4.535
   15LEU   HD22  234   3.826   4.927   4.515
   15LEU   HD23  235   3.989   4.847   4.523
   15LEU      C  236   3.813   4.585   4.286
   15LEU      O  237   3.728   4.607   4.196
   16PHE      N  238   3.816   4.472   4.350
   16PHE      H  239   3.891   4.464   4.417
   16PHE     CA  240   3.737   4.351   4.330
   16PHE     HA  241   3.757   4.321   4.227
   16PHE     CB  242   3.795   4.260   4.433
   16PHE    HB2  243   3.904   4.268   4.422
   16PHE    HB3  244   3.765   4.298   4.530
   16PHE     CG  245   3.754   4.112   4.421
   16PHE    CD1  246   3.794   4.035   4.306
   16PHE    HD1  247   3.859   4.077   4.231
   16PHE    CE1  248   3.745   3.907   4.288
   16PHE    HE1  249   3.761   3.859   4.193
   16PHE     CZ  250   3.668   3.851   4.389
   16PHE     HZ  251   3.616   3.757   4.377
   16PHE    CE2  252   3.628   3.922   4.502
   16PHE    HE2  253   3.559   3.875   4.570
   16PHE    CD2  254   3.671   4.056   4.523
   16PHE    HD2  255   3.638   4.105   4.613
   16PHE      C  256   3.591   4.368   4.358
   16PHE      O  257   3.557   4.403   4.469
   17GLU      N  258   3.509   4.337   4.261
   17GLU      H  259   3.546   4.314   4.170
   17GLU     CA  260   3.360   4.332   4.267
   17GLU     HA  261   3.324   4.311   4.167
   17GLU     CB  262   3.310   4.215   4.360
   17GLU    HB2  263   3.370   4.202   4.450
   17GLU    HB3  264   3.202   4.213   4.372
   17GLU     CG  265   3.323   4.082   4.281
   17GLU    HG2  266   3.422   4.087   4.235
   17GLU    HG3  267   3.332   4.003   4.356
   17GLU     CD  268   3.214   4.055   4.175
   17GLU    OE1  269   3.142   4.142   4.133
   17GLU    OE2  270   3.196   3.932   4.148
   17GLU      C  271   3.301   4.475   4.291
   17GLU      O  272   3.186   4.488   4.326
   18TRP      N  273   3.381   4.582   4.271
   18TRP      H  274   3.478   4.570   4.248
   18TRP     CA  275   3.327   4.714   4.275
   18TRP     HA  276   3.262   4.713   4.362
   18TRP     CB  277   3.445   4.813   4.296
   18TRP    HB2  278   3.537   4.782   4.248
   18TRP    HB3  279   3.414   4.910   4.258
   18TRP     CG  280   3.490   4.840   4.436
   18TRP    CD1  281   3.534   4.749   4.527
   18TRP    HD1  282   3.536   4.642   4.513
   18TRP    NE1  283   3.577   4.812   4.640
   18TRP    HE1  284   3.613   4.774   4.726
   18TRP    CE2  285   3.568   4.949   4.629
   18TRP    CZ2  286   3.602   5.048   4.716
   18TRP    HZ2  287   3.648   5.024   4.811
   18TRP    CH2  288   3.591   5.184   4.688
   18TRP    HH2  289   3.618   5.266   4.752
   18TRP    CZ3  290   3.537   5.217   4.560
   18TRP    HZ3  291   3.538   5.322   4.534
   18TRP    CE3  292   3.501   5.110   4.471
   18TRP    HE3  293   3.468   5.132   4.371
   18TRP    CD2  294   3.511   4.970   4.502
   18TRP      C  295   3.245   4.765   4.161
   18TRP      O  296   3.278   4.731   4.051
   19ARG      N  297   3.156   4.860   4.190
   19ARG      H  298   3.155   4.894   4.285
   19ARG     CA  299   3.074   4.924   4.080
   19ARG     HA  300   3.032   4.849   4.013
   19ARG     CB  301   2.938   4.976   4.135
   19ARG    HB2  302   2.953   5.054   4.211
   19ARG    HB3  303   2.890   5.011   4.044
   19ARG     CG  304   2.852   4.852   4.188
   19ARG    HG2  305   2.819   4.791   4.104
   19ARG    HG3  306   2.923   4.796   4.249
   19ARG     CD  307   2.732   4.894   4.275
   19ARG    HD2  308   2.649   4.938   4.218
   19ARG    HD3  309   2.683   4.802   4.306
   19ARG     NE  310   2.765   4.990   4.381
   19ARG     HE  311   2.852   5.041   4.372
   19ARG     CZ  312   2.692   5.054   4.468
   19ARG    NH1  313   2.565   5.020   4.480
   19ARG   HH11  314   2.516   4.943   4.438
   19ARG   HH12  315   2.522   5.071   4.556
   19ARG    NH2  316   2.742   5.145   4.545
   19ARG   HH21  317   2.836   5.178   4.527
   19ARG   HH22  318   2.686   5.208   4.601
   19ARG      C  319   3.149   5.033   3.997
   19ARG      O  320   3.225   5.112   4.054
   20TRP      N  321   3.110   5.044   3.869
   20TRP      H  322   3.035   4.984   3.840
   20TRP     CA  323   3.155   5.163   3.793
   20TRP     HA  324   3.263   5.170   3.784
   20TRP     CB  325   3.100   5.151   3.646
   20TRP    HB2  326   2.992   5.162   3.657
   20TRP    HB3  327   3.127   5.238   3.585
   20TRP     CG  328   3.126   5.024   3.573
   20TRP    CD1  329   3.060   4.989   3.457
   20TRP    HD1  330   2.976   5.045   3.418
   20TRP    NE1  331   3.108   4.870   3.413
   20TRP    HE1  332   3.081   4.831   3.324
   20TRP    CE2  333   3.218   4.828   3.485
   20TRP    CZ2  334   3.296   4.713   3.473
   20TRP    HZ2  335   3.269   4.640   3.399
   20TRP    CH2  336   3.402   4.704   3.567
   20TRP    HH2  337   3.463   4.615   3.565
   20TRP    CZ3  338   3.422   4.811   3.659
   20TRP    HZ3  339   3.508   4.803   3.724
   20TRP    CE3  340   3.339   4.917   3.675
   20TRP    HE3  341   3.368   4.990   3.749
   20TRP    CD2  342   3.231   4.927   3.589
   20TRP      C  343   3.115   5.292   3.854
   20TRP      O  344   3.200   5.379   3.848
   21VAL      N  345   2.995   5.308   3.907
   21VAL      H  346   2.926   5.239   3.881
   21VAL     CA  347   2.965   5.429   3.985
   21VAL     HA  348   2.979   5.511   3.914
   21VAL     CB  349   2.822   5.439   4.043
   21VAL     HB  350   2.818   5.522   4.113
   21VAL    CG1  351   2.714   5.474   3.936
   21VAL   HG11  352   2.737   5.571   3.894
   21VAL   HG12  353   2.714   5.406   3.851
   21VAL   HG13  354   2.615   5.473   3.982
   21VAL    CG2  355   2.786   5.312   4.122
   21VAL   HG21  356   2.780   5.227   4.055
   21VAL   HG22  357   2.862   5.290   4.198
   21VAL   HG23  358   2.687   5.326   4.166
   21VAL      C  359   3.062   5.468   4.102
   21VAL      O  360   3.062   5.576   4.152
   22ASP      N  361   3.129   5.367   4.168
   22ASP      H  362   3.124   5.274   4.129
   22ASP     CA  363   3.204   5.392   4.296
   22ASP     HA  364   3.161   5.483   4.339
   22ASP     CB  365   3.195   5.270   4.386
   22ASP    HB2  366   3.216   5.188   4.317
   22ASP    HB3  367   3.273   5.270   4.462
   22ASP     CG  368   3.060   5.254   4.451
   22ASP    OD1  369   2.986   5.158   4.412
   22ASP    OD2  370   3.030   5.325   4.550
   22ASP      C  371   3.345   5.423   4.260
   22ASP      O  372   3.404   5.522   4.310
   23ILE      N  373   3.400   5.347   4.163
   23ILE      H  374   3.335   5.276   4.134
   23ILE     CA  375   3.537   5.364   4.091
   23ILE     HA  376   3.612   5.353   4.170
   23ILE     CB  377   3.570   5.254   3.989
   23ILE     HB  378   3.486   5.254   3.920
   23ILE    CG2  379   3.691   5.285   3.910
   23ILE   HG21  380   3.721   5.197   3.854
   23ILE   HG22  381   3.684   5.378   3.853
   23ILE   HG23  382   3.771   5.311   3.979
   23ILE    CG1  383   3.568   5.125   4.058
   23ILE   HG12  384   3.641   5.120   4.139
   23ILE   HG13  385   3.466   5.110   4.092
   23ILE    CD1  386   3.581   5.005   3.973
   23ILE   HD11  387   3.555   4.920   4.036
   23ILE   HD12  388   3.519   5.020   3.885
   23ILE   HD13  389   3.682   4.990   3.933
   23ILE      C  390   3.552   5.505   4.038
   23ILE      O  391   3.656   5.569   4.058
   24ALA      N  392   3.445   5.548   3.971
   24ALA      H  393   3.370   5.487   3.946
   24ALA     CA  394   3.425   5.686   3.924
   24ALA     HA  395   3.492   5.705   3.839
   24ALA     CB  396   3.275   5.686   3.888
   24ALA    HB1  397   3.257   5.787   3.852
   24ALA    HB2  398   3.254   5.613   3.810
   24ALA    HB3  399   3.216   5.662   3.976
   24ALA      C  400   3.434   5.801   4.035
   24ALA      O  401   3.468   5.912   3.994
   25LEU      N  402   3.397   5.773   4.159
   25LEU      H  403   3.357   5.682   4.179
   25LEU     CA  404   3.417   5.858   4.273
   25LEU     HA  405   3.421   5.964   4.249
   25LEU     CB  406   3.308   5.840   4.378
   25LEU    HB2  407   3.290   5.736   4.404
   25LEU    HB3  408   3.346   5.882   4.472
   25LEU     CG  409   3.177   5.917   4.353
   25LEU     HG  410   3.145   5.900   4.250
   25LEU    CD1  411   3.070   5.867   4.450
   25LEU   HD11  412   2.974   5.914   4.430
   25LEU   HD12  413   3.061   5.758   4.440
   25LEU   HD13  414   3.099   5.891   4.553
   25LEU    CD2  415   3.190   6.068   4.370
   25LEU   HD21  416   3.261   6.103   4.296
   25LEU   HD22  417   3.093   6.111   4.345
   25LEU   HD23  418   3.226   6.096   4.469
   25LEU      C  419   3.555   5.842   4.341
   25LEU      O  420   3.617   5.941   4.384
   26GLU      N  421   3.602   5.722   4.361
   26GLU      H  422   3.549   5.651   4.312
   26GLU     CA  423   3.729   5.696   4.424
   26GLU     HA  424   3.717   5.743   4.522
   26GLU     CB  425   3.728   5.545   4.453
   26GLU    HB2  426   3.627   5.509   4.474
   26GLU    HB3  427   3.747   5.507   4.353
   26GLU     CG  428   3.835   5.488   4.545
   26GLU    HG2  429   3.835   5.381   4.526
   26GLU    HG3  430   3.928   5.533   4.509
   26GLU     CD  431   3.814   5.523   4.688
   26GLU    OE1  432   3.732   5.616   4.717
   26GLU    OE2  433   3.871   5.454   4.771
   26GLU      C  434   3.855   5.753   4.365
   26GLU      O  435   3.943   5.803   4.440
   27CYX      N  436   3.855   5.759   4.234
   27CYX      H  437   3.782   5.713   4.181
   27CYX     CA  438   3.956   5.829   4.155
   27CYX     HA  439   4.057   5.800   4.187
   27CYX     CB  440   3.948   5.760   4.014
   27CYX    HB2  441   4.036   5.767   3.950
   27CYX    HB3  442   3.940   5.655   4.040
   27CYX     SG  443   3.819   5.814   3.897
   27CYX      C  444   3.949   5.986   4.157
   27CYX      O  445   4.045   6.055   4.122
   28GLU      N  446   3.826   6.037   4.182
   28GLU      H  447   3.742   5.982   4.181
   28GLU     CA  448   3.799   6.186   4.187
   28GLU     HA  449   3.868   6.234   4.118
   28GLU     CB  450   3.660   6.224   4.142
   28GLU    HB2  451   3.629   6.167   4.054
   28GLU    HB3  452   3.582   6.205   4.216
   28GLU     CG  453   3.649   6.373   4.100
   28GLU    HG2  454   3.643   6.436   4.189
   28GLU    HG3  455   3.742   6.382   4.043
   28GLU     CD  456   3.520   6.398   4.020
   28GLU    OE1  457   3.514   6.387   3.897
   28GLU    OE2  458   3.419   6.437   4.079
   28GLU      C  459   3.828   6.246   4.326
   28GLU      O  460   3.848   6.368   4.335
   29ARG      N  461   3.824   6.168   4.433
   29ARG      H  462   3.801   6.072   4.411
   29ARG     CA  463   3.834   6.201   4.574
   29ARG     HA  464   3.827   6.310   4.581
   29ARG     CB  465   3.704   6.158   4.646
   29ARG    HB2  466   3.692   6.217   4.736
   29ARG    HB3  467   3.622   6.177   4.577
   29ARG     CG  468   3.701   6.001   4.680
   29ARG    HG2  469   3.753   5.947   4.601
   29ARG    HG3  470   3.753   5.984   4.775
   29ARG     CD  471   3.551   5.958   4.692
   29ARG    HD2  472   3.513   6.021   4.772
   29ARG    HD3  473   3.499   5.977   4.599
   29ARG     NE  474   3.540   5.814   4.716
   29ARG     HE  475   3.628   5.767   4.730
   29ARG     CZ  476   3.438   5.731   4.721
   29ARG    NH1  477   3.315   5.762   4.704
   29ARG   HH11  478   3.292   5.859   4.696
   29ARG   HH12  479   3.246   5.688   4.707
   29ARG    NH2  480   3.464   5.608   4.739
   29ARG   HH21  481   3.562   5.586   4.754
   29ARG   HH22  482   3.392   5.541   4.760
   29ARG      C  483   3.966   6.167   4.643
   29ARG      O  484   4.001   6.248   4.727
   30TYR      N  485   4.024   6.051   4.616
   30TYR      H  486   3.976   5.992   4.549
   30TYR     CA  487   4.126   5.987   4.698
   30TYR     HA  488   4.167   6.054   4.774
   30TYR     CB  489   4.056   5.875   4.777
   30TYR    HB2  490   3.970   5.923   4.824
   30TYR    HB3  491   4.011   5.806   4.707
   30TYR     CG  492   4.134   5.795   4.873
   30TYR    CD1  493   4.181   5.668   4.834
   30TYR    HD1  494   4.150   5.635   4.736
   30TYR    CE1  495   4.247   5.587   4.925
   30TYR    HE1  496   4.277   5.485   4.907
   30TYR     CZ  497   4.273   5.631   5.060
   30TYR     OH  498   4.346   5.553   5.146
   30TYR     HH  499   4.371   5.469   5.107
   30TYR    CE2  500   4.227   5.761   5.100
   30TYR    HE2  501   4.255   5.782   5.202
   30TYR    CD2  502   4.161   5.847   5.004
   30TYR    HD2  503   4.124   5.947   5.021
   30TYR      C  504   4.258   5.933   4.633
   30TYR      O  505   4.367   5.970   4.679
   31LEU      N  506   4.242   5.852   4.529
   31LEU      H  507   4.146   5.832   4.507
   31LEU     CA  508   4.355   5.770   4.479
   31LEU     HA  509   4.390   5.708   4.561
   31LEU     CB  510   4.306   5.673   4.370
   31LEU    HB2  511   4.252   5.736   4.299
   31LEU    HB3  512   4.397   5.633   4.327
   31LEU     CG  513   4.209   5.569   4.431
   31LEU     HG  514   4.127   5.620   4.481
   31LEU    CD1  515   4.155   5.495   4.305
   31LEU   HD11  516   4.099   5.411   4.347
   31LEU   HD12  517   4.089   5.558   4.246
   31LEU   HD13  518   4.242   5.464   4.246
   31LEU    CD2  519   4.289   5.470   4.513
   31LEU   HD21  520   4.227   5.385   4.543
   31LEU   HD22  521   4.375   5.435   4.456
   31LEU   HD23  522   4.317   5.515   4.608
   31LEU      C  523   4.476   5.852   4.425
   31LEU      O  524   4.589   5.802   4.430
   32ALA      N  525   4.459   5.967   4.362
   32ALA      H  526   4.368   6.010   4.363
   32ALA     CA  527   4.565   6.055   4.319
   32ALA     HA  528   4.637   5.991   4.266
   32ALA     CB  529   4.511   6.143   4.204
   32ALA    HB1  530   4.486   6.077   4.120
   32ALA    HB2  531   4.427   6.206   4.233
   32ALA    HB3  532   4.584   6.216   4.170
   32ALA      C  533   4.634   6.118   4.437
   32ALA      O  534   4.761   6.115   4.450
   33PRO      N  535   4.560   6.188   4.523
   33PRO     CD  536   4.421   6.231   4.507
   33PRO    HD2  537   4.368   6.136   4.516
   33PRO    HD3  538   4.402   6.280   4.412
   33PRO     CG  539   4.382   6.330   4.619
   33PRO    HG2  540   4.279   6.316   4.652
   33PRO    HG3  541   4.396   6.436   4.596
   33PRO     CB  542   4.482   6.281   4.725
   33PRO    HB2  543   4.439   6.200   4.784
   33PRO    HB3  544   4.509   6.359   4.796
   33PRO     CA  545   4.602   6.245   4.647
   33PRO     HA  546   4.666   6.329   4.620
   33PRO      C  547   4.684   6.150   4.735
   33PRO      O  548   4.781   6.197   4.798
   34LYS      N  549   4.644   6.019   4.732
   34LYS      H  550   4.555   5.993   4.690
   34LYS     CA  551   4.708   5.918   4.816
   34LYS     HA  552   4.750   5.969   4.903
   34LYS     CB  553   4.595   5.824   4.865
   34LYS    HB2  554   4.507   5.885   4.885
   34LYS    HB3  555   4.574   5.751   4.787
   34LYS     CG  556   4.627   5.749   5.000
   34LYS    HG2  557   4.537   5.694   5.027
   34LYS    HG3  558   4.711   5.682   4.980
   34LYS     CD  559   4.672   5.829   5.125
   34LYS    HD2  560   4.700   5.769   5.212
   34LYS    HD3  561   4.766   5.876   5.097
   34LYS     CE  562   4.569   5.939   5.172
   34LYS    HE2  563   4.540   6.001   5.087
   34LYS    HE3  564   4.479   5.888   5.207
   34LYS     NZ  565   4.621   6.024   5.277
   34LYS    HZ1  566   4.545   6.080   5.313
   34LYS    HZ2  567   4.664   5.967   5.348
   34LYS    HZ3  568   4.694   6.083   5.241
   34LYS      C  569   4.824   5.845   4.745
   34LYS      O  570   4.871   5.750   4.799
   35GLY      N  571   4.852   5.880   4.618
   35GLY      H  572   4.808   5.964   4.584
   35GLY     CA  573   4.967   5.828   4.538
   35GLY    HA2  574   4.984   5.894   4.453
   35GLY    HA3  575   5.051   5.826   4.607
   35GLY      C  576   4.951   5.689   4.477
   35GLY      O  577   5.045   5.631   4.427
   36PHE      N  578   4.829   5.638   4.462
   36PHE      H  579   4.754   5.704   4.480
   36PHE     CA  580   4.808   5.518   4.375
   36PHE     HA  581   4.888   5.452   4.411
   36PHE     CB  582   4.667   5.457   4.395
   36PHE    HB2  583   4.587   5.523   4.363
   36PHE    HB3  584   4.663   5.370   4.330
   36PHE     CG  585   4.650   5.413   4.541
   36PHE    CD1  586   4.615   5.502   4.646
   36PHE    HD1  587   4.610   5.607   4.621
   36PHE    CE1  588   4.590   5.456   4.779
   36PHE    HE1  589   4.573   5.525   4.861
   36PHE     CZ  590   4.592   5.319   4.807
   36PHE     HZ  591   4.571   5.289   4.908
   36PHE    CE2  592   4.628   5.231   4.703
   36PHE    HE2  593   4.643   5.126   4.727
   36PHE    CD2  594   4.653   5.271   4.570
   36PHE    HD2  595   4.691   5.199   4.499
   36PHE      C  596   4.842   5.554   4.230
   36PHE      O  597   4.788   5.657   4.181
   37GLY      N  598   4.917   5.464   4.160
   37GLY      H  599   4.958   5.386   4.211
   37GLY     CA  600   4.943   5.488   4.016
   37GLY    HA2  601   4.956   5.595   4.004
   37GLY    HA3  602   5.042   5.453   3.986
   37GLY      C  603   4.833   5.447   3.924
   37GLY      O  604   4.842   5.462   3.800
   38GLY      N  605   4.732   5.366   3.978
   38GLY      H  606   4.721   5.356   4.078
   38GLY     CA  607   4.621   5.320   3.899
   38GLY    HA2  608   4.566   5.412   3.880
   38GLY    HA3  609   4.661   5.276   3.808
   38GLY      C  610   4.528   5.208   3.964
   38GLY      O  611   4.559   5.166   4.074
   39VAL      N  612   4.421   5.171   3.892
   39VAL      H  613   4.402   5.231   3.813
   39VAL     CA  614   4.318   5.077   3.933
   39VAL     HA  615   4.336   5.031   4.031
   39VAL     CB  616   4.186   5.144   3.954
   39VAL     HB  617   4.161   5.193   3.860
   39VAL    CG1  618   4.065   5.059   3.982
   39VAL   HG11  619   3.973   5.117   3.987
   39VAL   HG12  620   4.054   4.987   3.900
   39VAL   HG13  621   4.072   5.009   4.078
   39VAL    CG2  622   4.194   5.250   4.060
   39VAL   HG21  623   4.209   5.206   4.159
   39VAL   HG22  624   4.271   5.323   4.035
   39VAL   HG23  625   4.095   5.294   4.064
   39VAL      C  626   4.307   4.958   3.840
   39VAL      O  627   4.271   4.978   3.725
   40GLN      N  628   4.321   4.835   3.897
   40GLN      H  629   4.310   4.821   3.996
   40GLN     CA  630   4.270   4.716   3.828
   40GLN     HA  631   4.257   4.743   3.723
   40GLN     CB  632   4.367   4.597   3.838
   40GLN    HB2  633   4.467   4.635   3.820
   40GLN    HB3  634   4.349   4.560   3.939
   40GLN     CG  635   4.327   4.482   3.740
   40GLN    HG2  636   4.219   4.468   3.737
   40GLN    HG3  637   4.351   4.505   3.637
   40GLN     CD  638   4.408   4.361   3.786
   40GLN    OE1  639   4.521   4.332   3.753
   40GLN    NE2  640   4.337   4.281   3.867
   40GLN   HE21  641   4.387   4.212   3.921
   40GLN   HE22  642   4.238   4.293   3.885
   40GLN      C  643   4.121   4.681   3.871
   40GLN      O  644   4.089   4.697   3.992
   41VAL      N  645   4.041   4.645   3.769
   41VAL      H  646   4.077   4.654   3.675
   41VAL     CA  647   3.897   4.620   3.786
   41VAL     HA  648   3.864   4.647   3.886
   41VAL     CB  649   3.804   4.695   3.686
   41VAL     HB  650   3.701   4.666   3.705
   41VAL    CG1  651   3.827   4.840   3.718
   41VAL   HG11  652   3.807   4.861   3.823
   41VAL   HG12  653   3.925   4.881   3.695
   41VAL   HG13  654   3.769   4.907   3.656
   41VAL    CG2  655   3.838   4.670   3.544
   41VAL   HG21  656   3.945   4.687   3.529
   41VAL   HG22  657   3.809   4.568   3.521
   41VAL   HG23  658   3.769   4.731   3.485
   41VAL      C  659   3.865   4.467   3.784
   41VAL      O  660   3.951   4.399   3.726
   42SER      N  661   3.749   4.428   3.840
   42SER      H  662   3.685   4.494   3.882
   42SER     CA  663   3.694   4.295   3.805
   42SER     HA  664   3.766   4.218   3.831
   42SER     CB  665   3.569   4.263   3.899
   42SER    HB2  666   3.496   4.343   3.911
   42SER    HB3  667   3.522   4.175   3.854
   42SER     OG  668   3.615   4.225   4.025
   42SER     HG  669   3.671   4.150   4.007
   42SER      C  670   3.636   4.291   3.658
   42SER      O  671   3.594   4.399   3.615
   43PRO      N  672   3.643   4.175   3.595
   43PRO     CD  673   3.703   4.054   3.644
   43PRO    HD2  674   3.636   4.011   3.719
   43PRO    HD3  675   3.803   4.071   3.682
   43PRO     CG  676   3.707   3.953   3.522
   43PRO    HG2  677   3.666   3.855   3.547
   43PRO    HG3  678   3.804   3.959   3.474
   43PRO     CB  679   3.602   4.010   3.426
   43PRO    HB2  680   3.500   3.973   3.434
   43PRO    HB3  681   3.641   3.991   3.326
   43PRO     CA  682   3.605   4.163   3.452
   43PRO     HA  683   3.690   4.199   3.393
   43PRO      C  684   3.483   4.232   3.394
   43PRO      O  685   3.379   4.226   3.464
   44PRO      N  686   3.485   4.299   3.276
   44PRO     CD  687   3.601   4.314   3.190
   44PRO    HD2  688   3.633   4.226   3.134
   44PRO    HD3  689   3.686   4.357   3.243
   44PRO     CG  690   3.557   4.414   3.073
   44PRO    HG2  691   3.494   4.363   3.000
   44PRO    HG3  692   3.640   4.467   3.027
   44PRO     CB  693   3.465   4.505   3.157
   44PRO    HB2  694   3.411   4.573   3.091
   44PRO    HB3  695   3.532   4.560   3.222
   44PRO     CA  696   3.386   4.404   3.243
   44PRO     HA  697   3.362   4.441   3.342
   44PRO      C  698   3.269   4.358   3.159
   44PRO      O  699   3.169   4.427   3.139
   45ASN      N  700   3.277   4.238   3.098
   45ASN      H  701   3.364   4.188   3.103
   45ASN     CA  702   3.187   4.172   3.003
   45ASN     HA  703   3.122   4.249   2.962
   45ASN     CB  704   3.265   4.122   2.881
   45ASN    HB2  705   3.193   4.084   2.808
   45ASN    HB3  706   3.317   4.204   2.832
   45ASN     CG  707   3.375   4.020   2.916
   45ASN    OD1  708   3.473   4.057   2.981
   45ASN    ND2  709   3.356   3.896   2.890
   45ASN   HD21  710   3.424   3.829   2.923
   45ASN   HD22  711   3.265   3.862   2.865
   45ASN      C  712   3.101   4.056   3.061
   45ASN      O  713   3.129   4.005   3.170
   46GLU      N  714   2.995   4.024   2.993
   46GLU      H  715   2.975   4.064   2.903
   46GLU     CA  716   2.876   3.947   3.041
   46GLU     HA  717   2.858   3.990   3.139
   46GLU     CB  718   2.759   3.961   2.946
   46GLU    HB2  719   2.735   4.063   2.915
   46GLU    HB3  720   2.775   3.907   2.853
   46GLU     CG  721   2.630   3.909   3.009
   46GLU    HG2  722   2.654   3.809   3.044
   46GLU    HG3  723   2.600   3.975   3.091
   46GLU     CD  724   2.511   3.884   2.918
   46GLU    OE1  725   2.415   3.814   2.962
   46GLU    OE2  726   2.500   3.936   2.804
   46GLU      C  727   2.914   3.799   3.056
   46GLU      O  728   2.983   3.737   2.972
   47ASN      N  729   2.867   3.736   3.162
   47ASN      H  730   2.830   3.793   3.237
   47ASN     CA  731   2.866   3.591   3.198
   47ASN     HA  732   2.896   3.527   3.115
   47ASN     CB  733   2.961   3.584   3.315
   47ASN    HB2  734   2.962   3.478   3.343
   47ASN    HB3  735   3.063   3.611   3.288
   47ASN     CG  736   2.918   3.666   3.438
   47ASN    OD1  737   2.964   3.776   3.464
   47ASN    ND2  738   2.810   3.623   3.498
   47ASN   HD21  739   2.783   3.679   3.578
   47ASN   HD22  740   2.767   3.532   3.491
   47ASN      C  741   2.731   3.529   3.237
   47ASN      O  742   2.627   3.594   3.230
   48VAL      N  743   2.731   3.398   3.264
   48VAL      H  744   2.820   3.352   3.250
   48VAL     CA  745   2.620   3.314   3.305
   48VAL     HA  746   2.547   3.316   3.224
   48VAL     CB  747   2.657   3.164   3.308
   48VAL     HB  748   2.707   3.148   3.212
   48VAL    CG1  749   2.769   3.131   3.413
   48VAL   HG11  750   2.863   3.174   3.379
   48VAL   HG12  751   2.751   3.165   3.515
   48VAL   HG13  752   2.785   3.024   3.428
   48VAL    CG2  753   2.547   3.062   3.322
   48VAL   HG21  754   2.583   2.960   3.316
   48VAL   HG22  755   2.487   3.082   3.411
   48VAL   HG23  756   2.475   3.070   3.241
   48VAL      C  757   2.551   3.359   3.437
   48VAL      O  758   2.611   3.409   3.527
   49ALA      N  759   2.421   3.343   3.450
   49ALA      H  760   2.368   3.308   3.371
   49ALA     CA  761   2.346   3.366   3.571
   49ALA     HA  762   2.390   3.442   3.636
   49ALA     CB  763   2.212   3.426   3.538
   49ALA    HB1  764   2.154   3.365   3.470
   49ALA    HB2  765   2.161   3.438   3.634
   49ALA    HB3  766   2.229   3.524   3.493
   49ALA      C  767   2.333   3.233   3.645
   49ALA      O  768   2.284   3.138   3.579
   50ILE      N  769   2.370   3.226   3.771
   50ILE      H  770   2.427   3.298   3.812
   50ILE     CA  771   2.366   3.106   3.855
   50ILE     HA  772   2.303   3.044   3.792
   50ILE     CB  773   2.506   3.045   3.873
   50ILE     HB  774   2.567   3.128   3.909
   50ILE    CG2  775   2.507   2.916   3.967
   50ILE   HG21  776   2.608   2.893   4.002
   50ILE   HG22  777   2.445   2.921   4.056
   50ILE   HG23  778   2.468   2.828   3.916
   50ILE    CG1  779   2.574   2.998   3.743
   50ILE   HG12  780   2.529   2.909   3.699
   50ILE   HG13  781   2.568   3.081   3.673
   50ILE    CD1  782   2.726   2.981   3.765
   50ILE   HD11  783   2.757   3.057   3.836
   50ILE   HD12  784   2.743   2.881   3.805
   50ILE   HD13  785   2.779   2.990   3.671
   50ILE      C  786   2.299   3.123   3.990
   50ILE      O  787   2.338   3.214   4.064
   51TYR      N  788   2.200   3.039   4.027
   51TYR      H  789   2.174   2.964   3.965
   51TYR     CA  790   2.135   3.050   4.159
   51TYR     HA  791   2.154   3.149   4.201
   51TYR     CB  792   1.980   3.039   4.134
   51TYR    HB2  793   1.931   3.070   4.226
   51TYR    HB3  794   1.959   3.127   4.074
   51TYR     CG  795   1.924   2.903   4.093
   51TYR    CD1  796   1.888   2.876   3.962
   51TYR    HD1  797   1.907   2.953   3.889
   51TYR    CE1  798   1.843   2.749   3.917
   51TYR    HE1  799   1.830   2.737   3.811
   51TYR     CZ  800   1.817   2.647   4.011
   51TYR     OH  801   1.757   2.530   3.986
   51TYR     HH  802   1.729   2.531   3.894
   51TYR    CE2  803   1.844   2.670   4.147
   51TYR    HE2  804   1.819   2.595   4.221
   51TYR    CD2  805   1.898   2.798   4.183
   51TYR    HD2  806   1.919   2.820   4.286
   51TYR      C  807   2.185   2.936   4.253
   51TYR      O  808   2.163   2.951   4.372
   52ASN      N  809   2.244   2.829   4.204
   52ASN      H  810   2.246   2.815   4.104
   52ASN     CA  811   2.287   2.718   4.287
   52ASN     HA  812   2.281   2.762   4.386
   52ASN     CB  813   2.186   2.606   4.290
   52ASN    HB2  814   2.093   2.655   4.318
   52ASN    HB3  815   2.188   2.572   4.187
   52ASN     CG  816   2.210   2.493   4.388
   52ASN    OD1  817   2.299   2.500   4.470
   52ASN    ND2  818   2.135   2.385   4.379
   52ASN   HD21  819   2.155   2.314   4.448
   52ASN   HD22  820   2.072   2.378   4.300
   52ASN      C  821   2.430   2.668   4.265
   52ASN      O  822   2.458   2.587   4.179
   53PRO      N  823   2.523   2.730   4.337
   53PRO     CD  824   2.671   2.705   4.307
   53PRO    HD2  825   2.693   2.693   4.201
   53PRO    HD3  826   2.686   2.611   4.360
   53PRO     CG  827   2.748   2.815   4.376
   53PRO    HG2  828   2.733   2.906   4.319
   53PRO    HG3  829   2.847   2.788   4.413
   53PRO     CB  830   2.653   2.836   4.495
   53PRO    HB2  831   2.661   2.931   4.549
   53PRO    HB3  832   2.669   2.762   4.573
   53PRO     CA  833   2.510   2.831   4.442
   53PRO     HA  834   2.445   2.811   4.527
   53PRO      C  835   2.470   2.976   4.405
   53PRO      O  836   2.481   3.013   4.290
   54PHE      N  837   2.433   3.062   4.501
   54PHE      H  838   2.432   3.023   4.594
   54PHE     CA  839   2.381   3.202   4.467
   54PHE     HA  840   2.314   3.188   4.382
   54PHE     CB  841   2.297   3.256   4.578
   54PHE    HB2  842   2.223   3.183   4.610
   54PHE    HB3  843   2.362   3.259   4.666
   54PHE     CG  844   2.232   3.388   4.556
   54PHE    CD1  845   2.306   3.512   4.552
   54PHE    HD1  846   2.412   3.509   4.573
   54PHE    CE1  847   2.237   3.635   4.544
   54PHE    HE1  848   2.288   3.730   4.553
   54PHE     CZ  849   2.099   3.631   4.522
   54PHE     HZ  850   2.048   3.726   4.507
   54PHE    CE2  851   2.028   3.507   4.510
   54PHE    HE2  852   1.921   3.512   4.502
   54PHE    CD2  853   2.094   3.388   4.533
   54PHE    HD2  854   2.041   3.295   4.524
   54PHE      C  855   2.495   3.303   4.410
   54PHE      O  856   2.586   3.342   4.484
   55ARG      N  857   2.487   3.347   4.282
   55ARG      H  858   2.435   3.288   4.218
   55ARG     CA  859   2.562   3.462   4.226
   55ARG     HA  860   2.569   3.437   4.120
   55ARG     CB  861   2.475   3.586   4.229
   55ARG    HB2  862   2.477   3.627   4.330
   55ARG    HB3  863   2.532   3.662   4.176
   55ARG     CG  864   2.325   3.601   4.181
   55ARG    HG2  865   2.266   3.528   4.236
   55ARG    HG3  866   2.287   3.700   4.205
   55ARG     CD  867   2.322   3.570   4.035
   55ARG    HD2  868   2.336   3.465   4.008
   55ARG    HD3  869   2.224   3.592   3.993
   55ARG     NE  870   2.418   3.641   3.948
   55ARG     HE  871   2.492   3.590   3.901
   55ARG     CZ  872   2.423   3.772   3.921
   55ARG    NH1  873   2.327   3.854   3.946
   55ARG   HH11  874   2.232   3.827   3.963
   55ARG   HH12  875   2.345   3.953   3.934
   55ARG    NH2  876   2.526   3.828   3.863
   55ARG   HH21  877   2.605   3.775   3.829
   55ARG   HH22  878   2.504   3.913   3.813
   55ARG      C  879   2.707   3.480   4.275
   55ARG      O  880   2.743   3.587   4.329
   56PRO      N  881   2.798   3.383   4.259
   56PRO     CD  882   2.777   3.253   4.209
   56PRO    HD2  883   2.724   3.237   4.115
   56PRO    HD3  884   2.718   3.196   4.281
   56PRO     CG  885   2.925   3.196   4.195
   56PRO    HG2  886   2.974   3.239   4.107
   56PRO    HG3  887   2.929   3.087   4.188
   56PRO     CB  888   2.995   3.253   4.314
   56PRO    HB2  889   3.102   3.259   4.294
   56PRO    HB3  890   2.970   3.185   4.396
   56PRO     CA  891   2.929   3.389   4.326
   56PRO     HA  892   2.913   3.411   4.431
   56PRO      C  893   3.019   3.490   4.260
   56PRO      O  894   2.996   3.521   4.140
   57TRP      N  895   3.126   3.523   4.322
   57TRP      H  896   3.132   3.499   4.420
   57TRP     CA  897   3.233   3.603   4.264
   57TRP     HA  898   3.180   3.696   4.242
   57TRP     CB  899   3.334   3.635   4.366
   57TRP    HB2  900   3.376   3.730   4.330
   57TRP    HB3  901   3.285   3.665   4.458
   57TRP     CG  902   3.437   3.529   4.386
   57TRP    CD1  903   3.421   3.440   4.483
   57TRP    HD1  904   3.345   3.438   4.559
   57TRP    NE1  905   3.517   3.341   4.466
   57TRP    HE1  906   3.518   3.261   4.528
   57TRP    CE2  907   3.602   3.364   4.361
   57TRP    CZ2  908   3.715   3.301   4.309
   57TRP    HZ2  909   3.753   3.209   4.350
   57TRP    CH2  910   3.785   3.358   4.199
   57TRP    HH2  911   3.877   3.305   4.178
   57TRP    CZ3  912   3.731   3.472   4.139
   57TRP    HZ3  913   3.775   3.523   4.054
   57TRP    CE3  914   3.628   3.542   4.200
   57TRP    HE3  915   3.592   3.634   4.158
   57TRP    CD2  916   3.557   3.489   4.310
   57TRP      C  917   3.296   3.547   4.141
   57TRP      O  918   3.345   3.620   4.056
   58TRP      N  919   3.293   3.413   4.120
   58TRP      H  920   3.240   3.357   4.185
   58TRP     CA  921   3.363   3.343   4.013
   58TRP     HA  922   3.453   3.402   3.994
   58TRP     CB  923   3.427   3.210   4.058
   58TRP    HB2  924   3.488   3.165   3.979
   58TRP    HB3  925   3.491   3.236   4.143
   58TRP     CG  926   3.332   3.115   4.127
   58TRP    CD1  927   3.345   3.071   4.260
   58TRP    HD1  928   3.420   3.107   4.329
   58TRP    NE1  929   3.250   2.979   4.289
   58TRP    HE1  930   3.256   2.922   4.372
   58TRP    CE2  931   3.168   2.945   4.183
   58TRP    CZ2  932   3.069   2.850   4.169
   58TRP    HZ2  933   3.047   2.791   4.257
   58TRP    CH2  934   3.004   2.839   4.047
   58TRP    HH2  935   2.927   2.767   4.023
   58TRP    CZ3  936   3.039   2.933   3.950
   58TRP    HZ3  937   2.988   2.932   3.854
   58TRP    CE3  938   3.133   3.035   3.966
   58TRP    HE3  939   3.156   3.101   3.883
   58TRP    CD2  940   3.207   3.038   4.084
   58TRP      C  941   3.297   3.339   3.875
   58TRP      O  942   3.359   3.293   3.779
   59GLU      N  943   3.173   3.380   3.864
   59GLU      H  944   3.132   3.433   3.939
   59GLU     CA  945   3.093   3.387   3.741
   59GLU     HA  946   3.087   3.286   3.701
   59GLU     CB  947   2.950   3.432   3.764
   59GLU    HB2  948   2.895   3.417   3.671
   59GLU    HB3  949   2.894   3.371   3.835
   59GLU     CG  950   2.941   3.581   3.801
   59GLU    HG2  951   3.005   3.597   3.888
   59GLU    HG3  952   2.974   3.642   3.717
   59GLU     CD  953   2.804   3.625   3.842
   59GLU    OE1  954   2.746   3.583   3.945
   59GLU    OE2  955   2.746   3.701   3.762
   59GLU      C  956   3.163   3.476   3.633
   59GLU      O  957   3.158   3.447   3.520
   60ARG      N  958   3.236   3.581   3.682
   60ARG      H  959   3.218   3.600   3.780
   60ARG     CA  960   3.295   3.680   3.593
   60ARG     HA  961   3.223   3.723   3.524
   60ARG     CB  962   3.335   3.803   3.675
   60ARG    HB2  963   3.411   3.770   3.746
   60ARG    HB3  964   3.379   3.885   3.618
   60ARG     CG  965   3.214   3.855   3.738
   60ARG    HG2  966   3.143   3.879   3.658
   60ARG    HG3  967   3.171   3.785   3.810
   60ARG     CD  968   3.235   3.986   3.813
   60ARG    HD2  969   3.147   4.000   3.876
   60ARG    HD3  970   3.321   3.977   3.878
   60ARG     NE  971   3.264   4.104   3.727
   60ARG     HE  972   3.290   4.079   3.633
   60ARG     CZ  973   3.249   4.228   3.768
   60ARG    NH1  974   3.208   4.252   3.894
   60ARG   HH11  975   3.193   4.174   3.957
   60ARG   HH12  976   3.203   4.346   3.930
   60ARG    NH2  977   3.279   4.334   3.693
   60ARG   HH21  978   3.314   4.331   3.598
   60ARG   HH22  979   3.277   4.425   3.736
   60ARG      C  980   3.412   3.625   3.508
   60ARG      O  981   3.458   3.688   3.409
   61TYR      N  982   3.457   3.502   3.544
   61TYR      H  983   3.406   3.457   3.620
   61TYR     CA  984   3.554   3.416   3.466
   61TYR     HA  985   3.603   3.486   3.399
   61TYR     CB  986   3.659   3.366   3.560
   61TYR    HB2  987   3.626   3.287   3.627
   61TYR    HB3  988   3.736   3.328   3.492
   61TYR     CG  989   3.732   3.473   3.642
   61TYR    CD1  990   3.667   3.529   3.750
   61TYR    HD1  991   3.581   3.483   3.797
   61TYR    CE1  992   3.724   3.646   3.811
   61TYR    HE1  993   3.676   3.688   3.898
   61TYR     CZ  994   3.838   3.707   3.760
   61TYR     OH  995   3.892   3.823   3.808
   61TYR     HH  996   3.955   3.873   3.757
   61TYR    CE2  997   3.894   3.652   3.646
   61TYR    HE2  998   3.977   3.706   3.604
   61TYR    CD2  999   3.846   3.532   3.589
   61TYR    HD2 1000   3.907   3.489   3.511
   61TYR      C 1001   3.486   3.313   3.378
   61TYR      O 1002   3.546   3.216   3.330
   62GLN      N 1003   3.354   3.317   3.367
   62GLN      H 1004   3.309   3.392   3.418
   62GLN     CA 1005   3.268   3.231   3.284
   62GLN     HA 1006   3.328   3.154   3.234
   62GLN     CB 1007   3.166   3.157   3.375
   62GLN    HB2 1008   3.091   3.226   3.415
   62GLN    HB3 1009   3.108   3.091   3.311
   62GLN     CG 1010   3.228   3.081   3.491
   62GLN    HG2 1011   3.314   3.028   3.450
   62GLN    HG3 1012   3.257   3.149   3.570
   62GLN     CD 1013   3.136   2.979   3.556
   62GLN    OE1 1014   3.024   2.955   3.514
   62GLN    NE2 1015   3.180   2.910   3.655
   62GLN   HE21 1016   3.121   2.836   3.689
   62GLN   HE22 1017   3.278   2.911   3.681
   62GLN      C 1018   3.200   3.324   3.175
   62GLN      O 1019   3.078   3.327   3.168
   63PRO      N 1020   3.272   3.401   3.094
   63PRO     CD 1021   3.419   3.396   3.077
   63PRO    HD2 1022   3.461   3.296   3.072
   63PRO    HD3 1023   3.455   3.468   3.150
   63PRO     CG 1024   3.449   3.467   2.947
   63PRO    HG2 1025   3.454   3.394   2.867
   63PRO    HG3 1026   3.539   3.528   2.951
   63PRO     CB 1027   3.329   3.563   2.933
   63PRO    HB2 1028   3.324   3.587   2.827
   63PRO    HB3 1029   3.351   3.654   2.988
   63PRO     CA 1030   3.207   3.490   2.993
   63PRO     HA 1031   3.138   3.561   3.039
   63PRO      C 1032   3.135   3.410   2.887
   63PRO      O 1033   3.182   3.306   2.842
   64VAL      N 1034   3.032   3.472   2.831
   64VAL      H 1035   3.013   3.560   2.876
   64VAL     CA 1036   2.936   3.427   2.724
   64VAL     HA 1037   2.977   3.333   2.686
   64VAL     CB 1038   2.799   3.402   2.783
   64VAL     HB 1039   2.729   3.370   2.706
   64VAL    CG1 1040   2.806   3.296   2.882
   64VAL   HG11 1041   2.858   3.322   2.974
   64VAL   HG12 1042   2.709   3.248   2.894
   64VAL   HG13 1043   2.869   3.220   2.835
   64VAL    CG2 1044   2.731   3.527   2.844
   64VAL   HG21 1045   2.702   3.605   2.774
   64VAL   HG22 1046   2.630   3.502   2.875
   64VAL   HG23 1047   2.794   3.563   2.926
   64VAL      C 1048   2.922   3.527   2.611
   64VAL      O 1049   2.852   3.504   2.515
   65SER      N 1050   2.978   3.647   2.627
   65SER      H 1051   2.988   3.674   2.723
   65SER     CA 1052   3.004   3.758   2.537
   65SER     HA 1053   3.012   3.716   2.436
   65SER     CB 1054   2.887   3.854   2.551
   65SER    HB2 1055   2.793   3.800   2.552
   65SER    HB3 1056   2.885   3.910   2.645
   65SER     OG 1057   2.882   3.946   2.442
   65SER     HG 1058   2.799   3.932   2.394
   65SER      C 1059   3.131   3.831   2.566
   65SER      O 1060   3.182   3.824   2.676
   66TYR      N 1061   3.166   3.926   2.476
   66TYR      H 1062   3.120   3.920   2.386
   66TYR     CA 1063   3.265   4.033   2.506
   66TYR     HA 1064   3.314   4.002   2.598
   66TYR     CB 1065   3.374   4.042   2.401
   66TYR    HB2 1066   3.326   4.064   2.306
   66TYR    HB3 1067   3.443   4.123   2.425
   66TYR     CG 1068   3.452   3.915   2.394
   66TYR    CD1 1069   3.522   3.861   2.503
   66TYR    HD1 1070   3.515   3.904   2.602
   66TYR    CE1 1071   3.586   3.734   2.486
   66TYR    HE1 1072   3.636   3.682   2.567
   66TYR     CZ 1073   3.600   3.680   2.357
   66TYR     OH 1074   3.672   3.569   2.339
   66TYR     HH 1075   3.726   3.538   2.413
   66TYR    CE2 1076   3.542   3.744   2.245
   66TYR    HE2 1077   3.555   3.701   2.147
   66TYR    CD2 1078   3.460   3.859   2.268
   66TYR    HD2 1079   3.411   3.900   2.181
   66TYR      C 1080   3.197   4.168   2.516
   66TYR      O 1081   3.256   4.274   2.503
   67LYS      N 1082   3.065   4.181   2.521
   67LYS      H 1083   3.017   4.093   2.524
   67LYS     CA 1084   2.981   4.300   2.536
   67LYS     HA 1085   3.027   4.384   2.485
   67LYS     CB 1086   2.833   4.275   2.476
   67LYS    HB2 1087   2.795   4.185   2.523
   67LYS    HB3 1088   2.774   4.363   2.499
   67LYS     CG 1089   2.827   4.259   2.321
   67LYS    HG2 1090   2.904   4.185   2.300
   67LYS    HG3 1091   2.729   4.215   2.302
   67LYS     CD 1092   2.851   4.393   2.246
   67LYS    HD2 1093   2.778   4.465   2.282
   67LYS    HD3 1094   2.954   4.428   2.254
   67LYS     CE 1095   2.824   4.374   2.087
   67LYS    HE2 1096   2.885   4.294   2.047
   67LYS    HE3 1097   2.719   4.346   2.075
   67LYS     NZ 1098   2.844   4.498   2.010
   67LYS    HZ1 1099   2.944   4.515   2.002
   67LYS    HZ2 1100   2.808   4.480   1.917
   67LYS    HZ3 1101   2.796   4.580   2.043
   67LYS      C 1102   2.992   4.337   2.683
   67LYS      O 1103   2.975   4.254   2.775
   68LEU      N 1104   3.024   4.465   2.710
   68LEU      H 1105   3.022   4.535   2.636
   68LEU     CA 1106   3.058   4.524   2.841
   68LEU     HA 1107   3.115   4.444   2.889
   68LEU     CB 1108   3.141   4.649   2.816
   68LEU    HB2 1109   3.073   4.732   2.794
   68LEU    HB3 1110   3.199   4.673   2.905
   68LEU     CG 1111   3.250   4.647   2.711
   68LEU     HG 1112   3.213   4.627   2.610
   68LEU    CD1 1113   3.303   4.792   2.691
   68LEU   HD11 1114   3.221   4.844   2.642
   68LEU   HD12 1115   3.338   4.835   2.785
   68LEU   HD13 1116   3.384   4.798   2.618
   68LEU    CD2 1117   3.368   4.547   2.732
   68LEU   HD21 1118   3.390   4.546   2.838
   68LEU   HD22 1119   3.342   4.445   2.704
   68LEU   HD23 1120   3.450   4.577   2.666
   68LEU      C 1121   2.940   4.550   2.940
   68LEU      O 1122   2.907   4.658   2.965
   69CYX      N 1123   2.866   4.449   2.990
   69CYX      H 1124   2.897   4.356   2.963
   69CYX     CA 1125   2.756   4.453   3.087
   69CYX     HA 1126   2.762   4.554   3.125
   69CYX     CB 1127   2.631   4.435   3.004
   69CYX    HB2 1128   2.636   4.508   2.923
   69CYX    HB3 1129   2.622   4.334   2.966
   69CYX     SG 1130   2.478   4.465   3.094
   69CYX      C 1131   2.775   4.338   3.187
   69CYX      O 1132   2.797   4.221   3.155
   70THR      N 1133   2.780   4.376   3.317
   70THR      H 1134   2.762   4.474   3.337
   70THR     CA 1135   2.811   4.288   3.430
   70THR     HA 1136   2.765   4.190   3.426
   70THR     CB 1137   2.973   4.263   3.430
   70THR     HB 1138   3.005   4.205   3.344
   70THR    CG2 1139   3.045   4.399   3.437
   70THR   HG21 1140   3.036   4.446   3.339
   70THR   HG22 1141   2.998   4.459   3.515
   70THR   HG23 1142   3.148   4.366   3.449
   70THR    OG1 1143   3.017   4.198   3.546
   70THR    HG1 1144   3.081   4.131   3.520
   70THR      C 1145   2.758   4.347   3.559
   70THR      O 1146   2.718   4.461   3.564
   71ARG      N 1147   2.766   4.268   3.672
   71ARG      H 1148   2.790   4.170   3.669
   71ARG     CA 1149   2.730   4.307   3.810
   71ARG     HA 1150   2.623   4.324   3.816
   71ARG     CB 1151   2.773   4.195   3.906
   71ARG    HB2 1152   2.714   4.109   3.875
   71ARG    HB3 1153   2.880   4.174   3.902
   71ARG     CG 1154   2.732   4.228   4.052
   71ARG    HG2 1155   2.797   4.309   4.084
   71ARG    HG3 1156   2.629   4.262   4.043
   71ARG     CD 1157   2.738   4.120   4.156
   71ARG    HD2 1158   2.746   4.176   4.249
   71ARG    HD3 1159   2.648   4.060   4.143
   71ARG     NE 1160   2.853   4.028   4.142
   71ARG     HE 1161   2.943   4.069   4.165
   71ARG     CZ 1162   2.848   3.897   4.141
   71ARG    NH1 1163   2.729   3.839   4.124
   71ARG   HH11 1164   2.646   3.894   4.111
   71ARG   HH12 1165   2.726   3.738   4.117
   71ARG    NH2 1166   2.949   3.812   4.144
   71ARG   HH21 1167   3.042   3.852   4.153
   71ARG   HH22 1168   2.939   3.715   4.172
   71ARG      C 1169   2.793   4.444   3.852
   71ARG      O 1170   2.746   4.508   3.944
   72SER      N 1171   2.900   4.492   3.789
   72SER      H 1172   2.941   4.438   3.714
   72SER     CA 1173   2.963   4.622   3.817
   72SER     HA 1174   2.975   4.641   3.924
   72SER     CB 1175   3.107   4.635   3.757
   72SER    HB2 1176   3.109   4.584   3.661
   72SER    HB3 1177   3.139   4.740   3.757
   72SER     OG 1178   3.188   4.562   3.846
   72SER     HG 1179   3.248   4.622   3.891
   72SER      C 1180   2.883   4.739   3.754
   72SER      O 1181   2.886   4.853   3.801
   73GLY      N 1182   2.820   4.724   3.632
   73GLY      H 1183   2.815   4.625   3.608
   73GLY     CA 1184   2.754   4.824   3.548
   73GLY    HA2 1185   2.649   4.832   3.576
   73GLY    HA3 1186   2.796   4.923   3.565
   73GLY      C 1187   2.748   4.791   3.401
   73GLY      O 1188   2.765   4.672   3.369
   74ASN      N 1189   2.718   4.884   3.313
   74ASN      H 1190   2.691   4.978   3.341
   74ASN     CA 1191   2.707   4.863   3.172
   74ASN     HA 1192   2.747   4.764   3.150
   74ASN     CB 1193   2.553   4.854   3.140
   74ASN    HB2 1194   2.508   4.775   3.200
   74ASN    HB3 1195   2.511   4.954   3.151
   74ASN     CG 1196   2.514   4.813   2.998
   74ASN    OD1 1197   2.598   4.762   2.924
   74ASN    ND2 1198   2.403   4.857   2.950
   74ASN   HD21 1199   2.381   4.845   2.852
   74ASN   HD22 1200   2.331   4.894   3.011
   74ASN      C 1201   2.787   4.977   3.096
   74ASN      O 1202   2.850   5.058   3.166
   75GLU      N 1203   2.793   4.968   2.962
   75GLU      H 1204   2.738   4.897   2.917
   75GLU     CA 1205   2.889   5.050   2.881
   75GLU     HA 1206   2.988   5.021   2.915
   75GLU     CB 1207   2.879   5.015   2.733
   75GLU    HB2 1208   2.901   4.908   2.725
   75GLU    HB3 1209   2.785   5.057   2.698
   75GLU     CG 1210   2.996   5.070   2.657
   75GLU    HG2 1211   2.993   5.179   2.653
   75GLU    HG3 1212   3.091   5.048   2.704
   75GLU     CD 1213   2.979   5.034   2.505
   75GLU    OE1 1214   3.017   4.920   2.465
   75GLU    OE2 1215   2.923   5.114   2.431
   75GLU      C 1216   2.874   5.207   2.901
   75GLU      O 1217   2.970   5.282   2.901
   76ASP      N 1218   2.748   5.258   2.920
   76ASP      H 1219   2.672   5.193   2.938
   76ASP     CA 1220   2.727   5.404   2.943
   76ASP     HA 1221   2.779   5.463   2.867
   76ASP     CB 1222   2.581   5.439   2.943
   76ASP    HB2 1223   2.535   5.424   2.846
   76ASP    HB3 1224   2.541   5.381   3.027
   76ASP     CG 1225   2.572   5.588   2.973
   76ASP    OD1 1226   2.612   5.668   2.887
   76ASP    OD2 1227   2.511   5.634   3.073
   76ASP      C 1228   2.785   5.451   3.073
   76ASP      O 1229   2.858   5.549   3.079
   77GLU      N 1230   2.772   5.369   3.179
   77GLU      H 1231   2.729   5.279   3.160
   77GLU     CA 1232   2.836   5.390   3.309
   77GLU     HA 1233   2.820   5.495   3.333
   77GLU     CB 1234   2.765   5.303   3.414
   77GLU    HB2 1235   2.665   5.283   3.374
   77GLU    HB3 1236   2.808   5.203   3.408
   77GLU     CG 1237   2.749   5.352   3.557
   77GLU    HG2 1238   2.696   5.268   3.603
   77GLU    HG3 1239   2.850   5.349   3.599
   77GLU     CD 1240   2.685   5.493   3.568
   77GLU    OE1 1241   2.754   5.598   3.569
   77GLU    OE2 1242   2.562   5.492   3.577
   77GLU      C 1243   2.988   5.380   3.310
   77GLU      O 1244   3.064   5.448   3.379
   78PHE      N 1245   3.027   5.273   3.241
   78PHE      H 1246   2.964   5.201   3.209
   78PHE     CA 1247   3.171   5.245   3.211
   78PHE     HA 1248   3.212   5.233   3.312
   78PHE     CB 1249   3.185   5.111   3.135
   78PHE    HB2 1250   3.150   5.023   3.189
   78PHE    HB3 1251   3.138   5.115   3.038
   78PHE     CG 1252   3.330   5.081   3.119
   78PHE    CD1 1253   3.396   5.001   3.214
   78PHE    HD1 1254   3.352   4.952   3.300
   78PHE    CE1 1255   3.530   4.971   3.202
   78PHE    HE1 1256   3.579   4.907   3.274
   78PHE     CZ 1257   3.595   5.017   3.087
   78PHE     HZ 1258   3.700   4.996   3.076
   78PHE    CE2 1259   3.532   5.093   2.990
   78PHE    HE2 1260   3.587   5.122   2.902
   78PHE    CD2 1261   3.403   5.134   3.010
   78PHE    HD2 1262   3.353   5.200   2.941
   78PHE      C 1263   3.245   5.361   3.151
   78PHE      O 1264   3.344   5.414   3.208
   79ARG      N 1265   3.187   5.411   3.036
   79ARG      H 1266   3.109   5.357   3.002
   79ARG     CA 1267   3.240   5.518   2.950
   79ARG     HA 1268   3.344   5.502   2.922
   79ARG     CB 1269   3.149   5.542   2.818
   79ARG    HB2 1270   3.045   5.571   2.839
   79ARG    HB3 1271   3.184   5.628   2.761
   79ARG     CG 1272   3.152   5.437   2.710
   79ARG    HG2 1273   3.253   5.446   2.671
   79ARG    HG3 1274   3.138   5.335   2.746
   79ARG     CD 1275   3.052   5.471   2.594
   79ARG    HD2 1276   2.952   5.485   2.636
   79ARG    HD3 1277   3.082   5.565   2.548
   79ARG     NE 1278   3.037   5.369   2.490
   79ARG     HE 1279   2.984   5.287   2.514
   79ARG     CZ 1280   3.083   5.380   2.367
   79ARG    NH1 1281   3.159   5.479   2.325
   79ARG   HH11 1282   3.190   5.557   2.382
   79ARG   HH12 1283   3.207   5.478   2.236
   79ARG    NH2 1284   3.048   5.292   2.277
   79ARG   HH21 1285   2.990   5.215   2.305
   79ARG   HH22 1286   3.077   5.304   2.181
   79ARG      C 1287   3.241   5.650   3.033
   79ARG      O 1288   3.330   5.727   3.018
   80ASN      N 1289   3.141   5.671   3.126
   80ASN      H 1290   3.070   5.599   3.125
   80ASN     CA 1291   3.125   5.775   3.225
   80ASN     HA 1292   3.129   5.873   3.177
   80ASN     CB 1293   2.983   5.764   3.286
   80ASN    HB2 1294   2.913   5.765   3.203
   80ASN    HB3 1295   2.970   5.664   3.327
   80ASN     CG 1296   2.935   5.870   3.380
   80ASN    OD1 1297   2.989   5.977   3.369
   80ASN    ND2 1298   2.839   5.846   3.471
   80ASN   HD21 1299   2.818   5.921   3.535
   80ASN   HD22 1300   2.802   5.753   3.488
   80ASN      C 1301   3.244   5.762   3.328
   80ASN      O 1302   3.329   5.852   3.334
   81MET      N 1303   3.264   5.651   3.396
   81MET      H 1304   3.188   5.585   3.386
   81MET     CA 1305   3.367   5.626   3.496
   81MET     HA 1306   3.351   5.703   3.571
   81MET     CB 1307   3.353   5.486   3.552
   81MET    HB2 1308   3.270   5.485   3.622
   81MET    HB3 1309   3.321   5.413   3.478
   81MET     CG 1310   3.475   5.438   3.631
   81MET    HG2 1311   3.511   5.516   3.697
   81MET    HG3 1312   3.447   5.356   3.698
   81MET     SD 1313   3.616   5.366   3.537
   81MET     CE 1314   3.543   5.212   3.481
   81MET    HE1 1315   3.464   5.228   3.408
   81MET    HE2 1316   3.616   5.144   3.437
   81MET    HE3 1317   3.492   5.167   3.567
   81MET      C 1318   3.504   5.640   3.438
   81MET      O 1319   3.587   5.714   3.501
   82VAL      N 1320   3.530   5.582   3.319
   82VAL      H 1321   3.468   5.512   3.280
   82VAL     CA 1322   3.668   5.597   3.266
   82VAL     HA 1323   3.735   5.562   3.344
   82VAL     CB 1324   3.682   5.497   3.147
   82VAL     HB 1325   3.600   5.524   3.080
   82VAL    CG1 1326   3.809   5.522   3.069
   82VAL   HG11 1327   3.813   5.626   3.037
   82VAL   HG12 1328   3.897   5.501   3.131
   82VAL   HG13 1329   3.808   5.460   2.980
   82VAL    CG2 1330   3.687   5.347   3.177
   82VAL   HG21 1331   3.761   5.331   3.256
   82VAL   HG22 1332   3.590   5.311   3.211
   82VAL   HG23 1333   3.715   5.291   3.088
   82VAL      C 1334   3.702   5.738   3.225
   82VAL      O 1335   3.819   5.781   3.249
   83THR      N 1336   3.600   5.811   3.182
   83THR      H 1337   3.507   5.772   3.185
   83THR     CA 1338   3.622   5.952   3.149
   83THR     HA 1339   3.722   5.955   3.107
   83THR     CB 1340   3.508   6.003   3.059
   83THR     HB 1341   3.416   5.996   3.117
   83THR    CG2 1342   3.533   6.144   3.018
   83THR   HG21 1343   3.573   6.198   3.103
   83THR   HG22 1344   3.610   6.137   2.941
   83THR   HG23 1345   3.444   6.184   2.968
   83THR    OG1 1346   3.493   5.921   2.946
   83THR    HG1 1347   3.437   5.852   2.983
   83THR      C 1348   3.636   6.038   3.277
   83THR      O 1349   3.722   6.128   3.283
   84ARG      N 1350   3.553   6.005   3.381
   84ARG      H 1351   3.486   5.930   3.369
   84ARG     CA 1352   3.567   6.069   3.517
   84ARG     HA 1353   3.548   6.175   3.501
   84ARG     CB 1354   3.462   6.014   3.619
   84ARG    HB2 1355   3.367   6.014   3.565
   84ARG    HB3 1356   3.496   5.918   3.656
   84ARG     CG 1357   3.448   6.117   3.725
   84ARG    HG2 1358   3.527   6.102   3.798
   84ARG    HG3 1359   3.453   6.216   3.680
   84ARG     CD 1360   3.310   6.098   3.796
   84ARG    HD2 1361   3.229   6.099   3.723
   84ARG    HD3 1362   3.294   6.003   3.847
   84ARG     NE 1363   3.295   6.200   3.901
   84ARG     HE 1364   3.376   6.255   3.922
   84ARG     CZ 1365   3.183   6.221   3.972
   84ARG    NH1 1366   3.077   6.134   3.959
   84ARG   HH11 1367   3.080   6.059   3.891
   84ARG   HH12 1368   3.002   6.144   4.025
   84ARG    NH2 1369   3.166   6.313   4.058
   84ARG   HH21 1370   3.250   6.356   4.092
   84ARG   HH22 1371   3.085   6.323   4.118
   84ARG      C 1372   3.708   6.057   3.571
   84ARG      O 1373   3.767   6.159   3.601
   85CYX      N 1374   3.767   5.938   3.561
   85CYX      H 1375   3.713   5.856   3.540
   85CYX     CA 1376   3.905   5.907   3.599
   85CYX     HA 1377   3.915   5.961   3.693
   85CYX     CB 1378   3.925   5.757   3.623
   85CYX    HB2 1379   3.913   5.704   3.529
   85CYX    HB3 1380   4.028   5.745   3.658
   85CYX     SG 1381   3.804   5.698   3.740
   85CYX      C 1382   4.004   5.972   3.503
   85CYX      O 1383   4.103   6.028   3.557
   86ASN      N 1384   3.987   5.969   3.374
   86ASN      H 1385   3.913   5.908   3.341
   86ASN     CA 1386   4.076   6.026   3.272
   86ASN     HA 1387   4.177   5.992   3.296
   86ASN     CB 1388   4.043   5.968   3.134
   86ASN    HB2 1389   3.935   5.963   3.117
   86ASN    HB3 1390   4.085   6.029   3.054
   86ASN     CG 1391   4.097   5.834   3.104
   86ASN    OD1 1392   4.144   5.768   3.191
   86ASN    ND2 1393   4.087   5.788   2.980
   86ASN   HD21 1394   4.124   5.695   2.964
   86ASN   HD22 1395   4.051   5.847   2.907
   86ASN      C 1396   4.083   6.177   3.281
   86ASN      O 1397   4.182   6.235   3.244
   87ASN      N 1398   3.977   6.247   3.331
   87ASN      H 1399   3.894   6.199   3.363
   87ASN     CA 1400   3.986   6.395   3.357
   87ASN     HA 1401   4.039   6.447   3.277
   87ASN     CB 1402   3.843   6.450   3.357
   87ASN    HB2 1403   3.809   6.432   3.255
   87ASN    HB3 1404   3.784   6.393   3.428
   87ASN     CG 1405   3.823   6.600   3.395
   87ASN    OD1 1406   3.882   6.682   3.329
   87ASN    ND2 1407   3.747   6.633   3.494
   87ASN   HD21 1408   3.746   6.731   3.520
   87ASN   HD22 1409   3.698   6.564   3.548
   87ASN      C 1410   4.068   6.421   3.483
   87ASN      O 1411   4.091   6.536   3.523
   88VAL      N 1412   4.114   6.317   3.552
   88VAL      H 1413   4.088   6.223   3.525
   88VAL     CA 1414   4.193   6.336   3.674
   88VAL     HA 1415   4.214   6.443   3.681
   88VAL     CB 1416   4.114   6.296   3.798
   88VAL     HB 1417   4.105   6.187   3.793
   88VAL    CG1 1418   4.177   6.334   3.934
   88VAL   HG11 1419   4.203   6.440   3.933
   88VAL   HG12 1420   4.110   6.300   4.014
   88VAL   HG13 1421   4.266   6.275   3.952
   88VAL    CG2 1422   3.982   6.371   3.800
   88VAL   HG21 1423   3.924   6.314   3.728
   88VAL   HG22 1424   3.934   6.362   3.897
   88VAL   HG23 1425   3.985   6.477   3.772
   88VAL      C 1426   4.323   6.270   3.663
   88VAL      O 1427   4.408   6.308   3.742
   89GLY      N 1428   4.348   6.179   3.569
   89GLY      H 1429   4.270   6.151   3.513
   89GLY     CA 1430   4.478   6.122   3.542
   89GLY    HA2 1431   4.496   6.127   3.435
   89GLY    HA3 1432   4.562   6.170   3.593
   89GLY      C 1433   4.499   5.983   3.588
   89GLY      O 1434   4.597   5.921   3.548
   90VAL      N 1435   4.406   5.931   3.672
   90VAL      H 1436   4.320   5.981   3.691
   90VAL     CA 1437   4.420   5.801   3.726
   90VAL     HA 1438   4.523   5.785   3.756
   90VAL     CB 1439   4.322   5.776   3.843
   90VAL     HB 1440   4.222   5.800   3.809
   90VAL    CG1 1441   4.322   5.629   3.890
   90VAL   HG11 1442   4.274   5.567   3.814
   90VAL   HG12 1443   4.421   5.591   3.916
   90VAL   HG13 1444   4.266   5.622   3.983
   90VAL    CG2 1445   4.351   5.863   3.967
   90VAL   HG21 1446   4.256   5.859   4.021
   90VAL   HG22 1447   4.431   5.824   4.030
   90VAL   HG23 1448   4.369   5.965   3.934
   90VAL      C 1449   4.397   5.701   3.613
   90VAL      O 1450   4.305   5.718   3.531
   91ARG      N 1451   4.485   5.603   3.607
   91ARG      H 1452   4.545   5.594   3.688
   91ARG     CA 1453   4.496   5.500   3.495
   91ARG     HA 1454   4.464   5.547   3.402
   91ARG     CB 1455   4.640   5.466   3.463
   91ARG    HB2 1456   4.679   5.415   3.552
   91ARG    HB3 1457   4.641   5.398   3.378
   91ARG     CG 1458   4.733   5.588   3.432
   91ARG    HG2 1459   4.760   5.641   3.523
   91ARG    HG3 1460   4.820   5.545   3.383
   91ARG     CD 1461   4.669   5.678   3.329
   91ARG    HD2 1462   4.629   5.624   3.243
   91ARG    HD3 1463   4.584   5.714   3.387
   91ARG     NE 1464   4.763   5.787   3.286
   91ARG     HE 1465   4.862   5.786   3.305
   91ARG     CZ 1466   4.735   5.899   3.220
   91ARG    NH1 1467   4.616   5.939   3.186
   91ARG   HH11 1468   4.539   5.883   3.220
   91ARG   HH12 1469   4.608   6.022   3.130
   91ARG    NH2 1470   4.833   5.969   3.168
   91ARG   HH21 1471   4.928   5.954   3.200
   91ARG   HH22 1472   4.811   6.047   3.108
   91ARG      C 1473   4.404   5.385   3.529
   91ARG      O 1474   4.424   5.329   3.629
   92ILE      N 1475   4.332   5.341   3.429
   92ILE      H 1476   4.310   5.412   3.360
   92ILE     CA 1477   4.243   5.222   3.432
   92ILE     HA 1478   4.236   5.189   3.536
   92ILE     CB 1479   4.099   5.266   3.397
   92ILE     HB 1480   4.098   5.303   3.295
   92ILE    CG2 1481   4.001   5.150   3.406
   92ILE   HG21 1482   4.021   5.084   3.491
   92ILE   HG22 1483   3.897   5.180   3.396
   92ILE   HG23 1484   4.020   5.085   3.321
   92ILE    CG1 1485   4.050   5.388   3.485
   92ILE   HG12 1486   4.122   5.469   3.500
   92ILE   HG13 1487   3.959   5.424   3.437
   92ILE    CD1 1488   4.003   5.353   3.627
   92ILE   HD11 1489   3.970   5.448   3.670
   92ILE   HD12 1490   3.922   5.280   3.622
   92ILE   HD13 1491   4.084   5.310   3.687
   92ILE      C 1492   4.291   5.103   3.361
   92ILE      O 1493   4.307   5.103   3.239
   93TYR      N 1494   4.295   4.990   3.435
   93TYR      H 1495   4.289   5.000   3.535
   93TYR     CA 1496   4.346   4.863   3.383
   93TYR     HA 1497   4.367   4.876   3.277
   93TYR     CB 1498   4.472   4.815   3.461
   93TYR    HB2 1499   4.435   4.812   3.564
   93TYR    HB3 1500   4.503   4.719   3.418
   93TYR     CG 1501   4.585   4.922   3.454
   93TYR    CD1 1502   4.670   4.933   3.339
   93TYR    HD1 1503   4.656   4.858   3.263
   93TYR    CE1 1504   4.768   5.031   3.320
   93TYR    HE1 1505   4.823   5.030   3.228
   93TYR     CZ 1506   4.778   5.127   3.422
   93TYR     OH 1507   4.876   5.223   3.412
   93TYR     HH 1508   4.939   5.206   3.342
   93TYR    CE2 1509   4.712   5.107   3.543
   93TYR    HE2 1510   4.721   5.181   3.622
   93TYR    CD2 1511   4.615   5.008   3.562
   93TYR    HD2 1512   4.564   4.994   3.656
   93TYR      C 1513   4.247   4.748   3.390
   93TYR      O 1514   4.204   4.711   3.496
   94VAL      N 1515   4.212   4.687   3.277
   94VAL      H 1516   4.251   4.719   3.190
   94VAL     CA 1517   4.111   4.583   3.274
   94VAL     HA 1518   4.046   4.604   3.360
   94VAL     CB 1519   4.033   4.602   3.153
   94VAL     HB 1520   4.101   4.592   3.068
   94VAL    CG1 1521   3.922   4.499   3.131
   94VAL   HG11 1522   3.962   4.398   3.142
   94VAL   HG12 1523   3.850   4.514   3.211
   94VAL   HG13 1524   3.873   4.519   3.035
   94VAL    CG2 1525   3.975   4.746   3.143
   94VAL   HG21 1526   3.906   4.748   3.058
   94VAL   HG22 1527   3.931   4.778   3.238
   94VAL   HG23 1528   4.051   4.819   3.115
   94VAL      C 1529   4.167   4.447   3.309
   94VAL      O 1530   4.270   4.411   3.253
   95ASP      N 1531   4.088   4.362   3.378
   95ASP      H 1532   3.997   4.390   3.413
   95ASP     CA 1533   4.103   4.217   3.376
   95ASP     HA 1534   4.207   4.196   3.353
   95ASP     CB 1535   4.065   4.167   3.516
   95ASP    HB2 1536   4.132   4.219   3.584
   95ASP    HB3 1537   3.962   4.192   3.543
   95ASP     CG 1538   4.089   4.016   3.540
   95ASP    OD1 1539   4.066   3.975   3.658
   95ASP    OD2 1540   4.152   3.946   3.456
   95ASP      C 1541   4.023   4.151   3.262
   95ASP      O 1542   3.902   4.171   3.252
   96ALA      N 1543   4.091   4.077   3.177
   96ALA      H 1544   4.190   4.061   3.187
   96ALA     CA 1545   4.035   4.008   3.061
   96ALA     HA 1546   3.926   4.019   3.067
   96ALA     CB 1547   4.103   4.073   2.937
   96ALA    HB1 1548   4.048   4.045   2.847
   96ALA    HB2 1549   4.097   4.182   2.941
   96ALA    HB3 1550   4.206   4.040   2.930
   96ALA      C 1551   4.058   3.859   3.057
   96ALA      O 1552   4.165   3.808   3.089
   97VAL      N 1553   3.955   3.783   3.014
   97VAL      H 1554   3.875   3.835   2.980
   97VAL     CA 1555   3.935   3.635   3.011
   97VAL     HA 1556   4.029   3.592   3.046
   97VAL     CB 1557   3.822   3.605   3.111
   97VAL     HB 1558   3.727   3.650   3.083
   97VAL    CG1 1559   3.795   3.451   3.114
   97VAL   HG11 1560   3.765   3.413   3.017
   97VAL   HG12 1561   3.884   3.388   3.124
   97VAL   HG13 1562   3.722   3.428   3.192
   97VAL    CG2 1563   3.848   3.654   3.256
   97VAL   HG21 1564   3.767   3.622   3.321
   97VAL   HG22 1565   3.941   3.612   3.293
   97VAL   HG23 1566   3.848   3.763   3.267
   97VAL      C 1567   3.911   3.584   2.869
   97VAL      O 1568   3.800   3.582   2.816
   98ILE      N 1569   4.019   3.531   2.814
   98ILE      H 1570   4.096   3.518   2.877
   98ILE     CA 1571   4.044   3.512   2.670
   98ILE     HA 1572   3.949   3.530   2.619
   98ILE     CB 1573   4.149   3.612   2.611
   98ILE     HB 1574   4.154   3.601   2.503
   98ILE    CG2 1575   4.102   3.755   2.644
   98ILE   HG21 1576   4.087   3.778   2.749
   98ILE   HG22 1577   4.180   3.819   2.601
   98ILE   HG23 1578   4.007   3.786   2.600
   98ILE    CG1 1579   4.292   3.602   2.684
   98ILE   HG12 1580   4.285   3.654   2.780
   98ILE   HG13 1581   4.303   3.496   2.707
   98ILE    CD1 1582   4.411   3.658   2.607
   98ILE   HD11 1583   4.493   3.652   2.679
   98ILE   HD12 1584   4.422   3.605   2.512
   98ILE   HD13 1585   4.392   3.761   2.579
   98ILE      C 1586   4.060   3.366   2.619
   98ILE      O 1587   4.060   3.336   2.503
   99ASN      N 1588   4.096   3.275   2.714
   99ASN      H 1589   4.117   3.291   2.811
   99ASN     CA 1590   4.104   3.131   2.676
   99ASN     HA 1591   4.185   3.116   2.605
   99ASN     CB 1592   4.159   3.066   2.806
   99ASN    HB2 1593   4.245   3.116   2.850
   99ASN    HB3 1594   4.071   3.070   2.871
   99ASN     CG 1595   4.193   2.923   2.790
   99ASN    OD1 1596   4.284   2.891   2.714
   99ASN    ND2 1597   4.110   2.839   2.853
   99ASN   HD21 1598   4.107   2.753   2.799
   99ASN   HD22 1599   4.029   2.871   2.904
   99ASN      C 1600   3.969   3.064   2.646
   99ASN      O 1601   3.976   2.968   2.573
  100HIE      N 1602   3.855   3.107   2.705
  100HIE      H 1603   3.851   3.185   2.770
  100HIE     CA 1604   3.737   3.019   2.705
  100HIE     HA 1605   3.734   2.980   2.603
  100HIE     CB 1606   3.745   2.905   2.808
  100HIE    HB2 1607   3.660   2.837   2.809
  100HIE    HB3 1608   3.828   2.835   2.795
  100HIE     CG 1609   3.757   2.966   2.942
  100HIE    ND1 1610   3.873   2.965   3.013
  100HIE    CE1 1611   3.848   3.023   3.133
  100HIE    HE1 1612   3.925   3.046   3.205
  100HIE    NE2 1613   3.723   3.071   3.136
  100HIE    HE2 1614   3.680   3.129   3.206
  100HIE    CD2 1615   3.668   3.043   3.014
  100HIE    HD2 1616   3.570   3.079   2.987
  100HIE      C 1617   3.602   3.094   2.710
  100HIE      O 1618   3.597   3.213   2.740
  101MET      N 1619   3.494   3.018   2.684
  101MET      H 1620   3.506   2.918   2.671
  101MET     CA 1621   3.353   3.049   2.721
  101MET     HA 1622   3.355   3.151   2.759
  101MET     CB 1623   3.268   3.045   2.594
  101MET    HB2 1624   3.264   2.945   2.550
  101MET    HB3 1625   3.170   3.069   2.634
  101MET     CG 1626   3.304   3.155   2.492
  101MET    HG2 1627   3.411   3.171   2.482
  101MET    HG3 1628   3.258   3.106   2.407
  101MET     SD 1629   3.226   3.313   2.505
  101MET     CE 1630   3.366   3.409   2.557
  101MET    HE1 1631   3.426   3.355   2.630
  101MET    HE2 1632   3.422   3.442   2.470
  101MET    HE3 1633   3.320   3.493   2.610
  101MET      C 1634   3.294   2.958   2.827
  101MET      O 1635   3.340   2.841   2.831
  102CYS      N 1636   3.187   3.003   2.891
  102CYS      H 1637   3.161   3.096   2.863
  102CYS     CA 1638   3.096   2.928   2.987
  102CYS     HA 1639   3.157   2.901   3.072
  102CYS     CB 1640   2.988   3.030   3.044
  102CYS    HB2 1641   3.034   3.114   3.096
  102CYS    HB3 1642   2.935   3.063   2.954
  102CYS     SG 1643   2.871   2.945   3.156
  102CYS     HG 1644   2.909   2.818   3.145
  102CYS      C 1645   3.051   2.794   2.939
  102CYS      O 1646   2.983   2.779   2.836
  103GLY      N 1647   3.083   2.689   3.010
  103GLY      H 1648   3.125   2.702   3.101
  103GLY     CA 1649   3.064   2.551   2.975
  103GLY    HA2 1650   3.052   2.548   2.866
  103GLY    HA3 1651   3.155   2.493   2.990
  103GLY      C 1652   2.946   2.474   3.038
  103GLY      O 1653   2.875   2.525   3.121
  104ASN      N 1654   2.927   2.353   2.988
  104ASN      H 1655   3.007   2.322   2.934
  104ASN     CA 1656   2.810   2.260   2.994
  104ASN     HA 1657   2.725   2.326   2.973
  104ASN     CB 1658   2.826   2.155   2.880
  104ASN    HB2 1659   2.851   2.207   2.788
  104ASN    HB3 1660   2.899   2.080   2.912
  104ASN     CG 1661   2.692   2.088   2.845
  104ASN    OD1 1662   2.593   2.151   2.815
  104ASN    ND2 1663   2.692   1.961   2.842
  104ASN   HD21 1664   2.604   1.925   2.808
  104ASN   HD22 1665   2.766   1.910   2.888
  104ASN      C 1666   2.773   2.207   3.134
  104ASN      O 1667   2.687   2.123   3.136
  105ALA      N 1668   2.836   2.255   3.241
  105ALA      H 1669   2.913   2.318   3.225
  105ALA     CA 1670   2.778   2.239   3.381
  105ALA     HA 1671   2.756   2.133   3.394
  105ALA     CB 1672   2.890   2.284   3.471
  105ALA    HB1 1673   2.880   2.261   3.577
  105ALA    HB2 1674   2.986   2.243   3.442
  105ALA    HB3 1675   2.904   2.391   3.457
  105ALA      C 1676   2.646   2.321   3.424
  105ALA      O 1677   2.606   2.313   3.540
  106VAL      N 1678   2.579   2.393   3.331
  106VAL      H 1679   2.620   2.397   3.239
  106VAL     CA 1680   2.466   2.490   3.350
  106VAL     HA 1681   2.410   2.446   3.432
  106VAL     CB 1682   2.507   2.644   3.359
  106VAL     HB 1683   2.414   2.700   3.373
  106VAL    CG1 1684   2.586   2.665   3.491
  106VAL   HG11 1685   2.545   2.609   3.575
  106VAL   HG12 1686   2.691   2.644   3.473
  106VAL   HG13 1687   2.575   2.772   3.509
  106VAL    CG2 1688   2.594   2.684   3.236
  106VAL   HG21 1689   2.527   2.697   3.150
  106VAL   HG22 1690   2.636   2.784   3.249
  106VAL   HG23 1691   2.669   2.610   3.210
  106VAL      C 1692   2.362   2.468   3.245
  106VAL      O 1693   2.390   2.403   3.140
  107SER      N 1694   2.242   2.531   3.251
  107SER      H 1695   2.216   2.594   3.325
  107SER     CA 1696   2.132   2.500   3.156
  107SER     HA 1697   2.132   2.391   3.156
  107SER     CB 1698   1.999   2.541   3.214
  107SER    HB2 1699   1.999   2.649   3.201
  107SER    HB3 1700   1.929   2.479   3.159
  107SER     OG 1701   1.996   2.504   3.344
  107SER     HG 1702   2.032   2.417   3.363
  107SER      C 1703   2.154   2.583   3.023
  107SER      O 1704   2.196   2.697   3.030
  108ALA      N 1705   2.110   2.534   2.908
  108ALA      H 1706   2.080   2.438   2.912
  108ALA     CA 1707   2.110   2.599   2.781
  108ALA     HA 1708   2.198   2.663   2.769
  108ALA     CB 1709   2.118   2.483   2.676
  108ALA    HB1 1710   2.202   2.423   2.709
  108ALA    HB2 1711   2.029   2.421   2.672
  108ALA    HB3 1712   2.132   2.526   2.576
  108ALA      C 1713   1.989   2.691   2.753
  108ALA      O 1714   1.874   2.665   2.797
  109GLY      N 1715   2.010   2.810   2.693
  109GLY      H 1716   2.104   2.832   2.664
  109GLY     CA 1717   1.906   2.920   2.699
  109GLY    HA2 1718   1.842   2.904   2.612
  109GLY    HA3 1719   1.851   2.911   2.792
  109GLY      C 1720   1.960   3.064   2.705
  109GLY      O 1721   2.080   3.088   2.695
  110THR      N 1722   1.872   3.155   2.728
  110THR      H 1723   1.775   3.133   2.716
  110THR     CA 1724   1.901   3.290   2.775
  110THR     HA 1725   1.966   3.340   2.703
  110THR     CB 1726   1.773   3.373   2.767
  110THR     HB 1727   1.779   3.465   2.825
  110THR    CG2 1728   1.727   3.398   2.623
  110THR   HG21 1729   1.639   3.461   2.634
  110THR   HG22 1730   1.801   3.465   2.579
  110THR   HG23 1731   1.718   3.304   2.568
  110THR    OG1 1732   1.670   3.293   2.817
  110THR    HG1 1733   1.688   3.278   2.910
  110THR      C 1734   1.964   3.299   2.917
  110THR      O 1735   1.926   3.383   3.001
  111SER      N 1736   2.052   3.203   2.959
  111SER      H 1737   2.082   3.139   2.887
  111SER     CA 1738   2.089   3.176   3.096
  111SER     HA 1739   1.995   3.191   3.149
  111SER     CB 1740   2.121   3.026   3.114
  111SER    HB2 1741   2.216   3.008   3.064
  111SER    HB3 1742   2.142   3.005   3.218
  111SER     OG 1743   2.022   2.944   3.058
  111SER     HG 1744   2.063   2.859   3.041
  111SER      C 1745   2.194   3.267   3.158
  111SER      O 1746   2.281   3.217   3.226
  112SER      N 1747   2.195   3.398   3.126
  112SER      H 1748   2.111   3.428   3.079
  112SER     CA 1749   2.309   3.488   3.139
  112SER     HA 1750   2.383   3.448   3.208
  112SER     CB 1751   2.375   3.512   3.003
  112SER    HB2 1752   2.313   3.581   2.947
  112SER    HB3 1753   2.468   3.564   3.026
  112SER     OG 1754   2.403   3.400   2.925
  112SER     HG 1755   2.326   3.393   2.868
  112SER      C 1756   2.263   3.617   3.210
  112SER      O 1757   2.141   3.639   3.225
  113THR      N 1758   2.351   3.698   3.262
  113THR      H 1759   2.448   3.679   3.243
  113THR     CA 1760   2.315   3.804   3.355
  113THR     HA 1761   2.246   3.757   3.424
  113THR     CB 1762   2.430   3.852   3.442
  113THR     HB 1763   2.401   3.938   3.502
  113THR    CG2 1764   2.454   3.739   3.543
  113THR   HG21 1765   2.499   3.650   3.500
  113THR   HG22 1766   2.522   3.777   3.620
  113THR   HG23 1767   2.360   3.715   3.593
  113THR    OG1 1768   2.539   3.902   3.368
  113THR    HG1 1769   2.615   3.906   3.426
  113THR      C 1770   2.242   3.923   3.299
  113THR      O 1771   2.140   3.962   3.351
  114CYX      N 1772   2.293   3.973   3.189
  114CYX      H 1773   2.371   3.923   3.149
  114CYX     CA 1774   2.237   4.083   3.118
  114CYX     HA 1775   2.168   4.141   3.181
  114CYX     CB 1776   2.340   4.186   3.060
  114CYX    HB2 1777   2.415   4.136   2.998
  114CYX    HB3 1778   2.285   4.256   2.998
  114CYX     SG 1779   2.429   4.288   3.186
  114CYX      C 1780   2.141   4.034   3.005
  114CYX      O 1781   2.082   4.118   2.941
  115GLY      N 1782   2.135   3.904   2.972
  115GLY      H 1783   2.211   3.855   3.017
  115GLY     CA 1784   2.031   3.841   2.892
  115GLY    HA2 1785   1.984   3.767   2.956
  115GLY    HA3 1786   1.962   3.918   2.857
  115GLY      C 1787   2.082   3.769   2.754
  115GLY      O 1788   2.001   3.744   2.664
  116SER      N 1789   2.218   3.744   2.740
  116SER      H 1790   2.276   3.777   2.815
  116SER     CA 1791   2.277   3.674   2.627
  116SER     HA 1792   2.229   3.722   2.542
  116SER     CB 1793   2.432   3.684   2.633
  116SER    HB2 1794   2.465   3.651   2.732
  116SER    HB3 1795   2.473   3.610   2.565
  116SER     OG 1796   2.479   3.808   2.592
  116SER     HG 1797   2.489   3.860   2.672
  116SER      C 1798   2.243   3.522   2.625
  116SER      O 1799   2.227   3.464   2.732
  117TYR      N 1800   2.221   3.469   2.504
  117TYR      H 1801   2.238   3.522   2.420
  117TYR     CA 1802   2.189   3.324   2.489
  117TYR     HA 1803   2.118   3.293   2.565
  117TYR     CB 1804   2.108   3.302   2.360
  117TYR    HB2 1805   2.035   3.383   2.353
  117TYR    HB3 1806   2.179   3.313   2.279
  117TYR     CG 1807   2.046   3.166   2.346
  117TYR    CD1 1808   1.915   3.137   2.386
  117TYR    HD1 1809   1.856   3.218   2.424
  117TYR    CE1 1810   1.854   3.016   2.366
  117TYR    HE1 1811   1.753   3.000   2.399
  117TYR     CZ 1812   1.919   2.918   2.288
  117TYR     OH 1813   1.863   2.806   2.241
  117TYR     HH 1814   1.771   2.801   2.269
  117TYR    CE2 1815   2.055   2.942   2.253
  117TYR    HE2 1816   2.103   2.861   2.201
  117TYR    CD2 1817   2.115   3.066   2.269
  117TYR    HD2 1818   2.215   3.084   2.233
  117TYR      C 1819   2.321   3.245   2.483
  117TYR      O 1820   2.428   3.294   2.442
  118PHE      N 1821   2.315   3.122   2.519
  118PHE      H 1822   2.225   3.089   2.552
  118PHE     CA 1823   2.419   3.026   2.482
  118PHE     HA 1824   2.453   3.057   2.383
  118PHE     CB 1825   2.551   3.041   2.562
  118PHE    HB2 1826   2.629   2.981   2.515
  118PHE    HB3 1827   2.595   3.140   2.550
  118PHE     CG 1828   2.556   3.011   2.711
  118PHE    CD1 1829   2.485   3.096   2.796
  118PHE    HD1 1830   2.424   3.178   2.761
  118PHE    CE1 1831   2.487   3.062   2.936
  118PHE    HE1 1832   2.433   3.124   3.006
  118PHE     CZ 1833   2.567   2.951   2.978
  118PHE     HZ 1834   2.557   2.916   3.080
  118PHE    CE2 1835   2.633   2.874   2.887
  118PHE    HE2 1836   2.685   2.788   2.928
  118PHE    CD2 1837   2.626   2.894   2.750
  118PHE    HD2 1838   2.680   2.835   2.677
  118PHE      C 1839   2.371   2.883   2.479
  118PHE      O 1840   2.277   2.844   2.552
  119ASN      N 1841   2.424   2.796   2.392
  119ASN      H 1842   2.493   2.835   2.330
  119ASN     CA 1843   2.402   2.656   2.394
  119ASN     HA 1844   2.346   2.629   2.483
  119ASN     CB 1845   2.307   2.620   2.288
  119ASN    HB2 1846   2.211   2.665   2.313
  119ASN    HB3 1847   2.341   2.644   2.187
  119ASN     CG 1848   2.272   2.473   2.271
  119ASN    OD1 1849   2.313   2.387   2.347
  119ASN    ND2 1850   2.200   2.432   2.168
  119ASN   HD21 1851   2.160   2.340   2.179
  119ASN   HD22 1852   2.178   2.497   2.094
  119ASN      C 1853   2.544   2.593   2.390
  119ASN      O 1854   2.597   2.563   2.286
  120PRO      N 1855   2.604   2.563   2.508
  120PRO     CD 1856   2.547   2.582   2.642
  120PRO    HD2 1857   2.449   2.534   2.652
  120PRO    HD3 1858   2.545   2.689   2.661
  120PRO     CG 1859   2.639   2.506   2.741
  120PRO    HG2 1860   2.598   2.406   2.755
  120PRO    HG3 1861   2.649   2.558   2.836
  120PRO     CB 1862   2.767   2.507   2.670
  120PRO    HB2 1863   2.842   2.439   2.711
  120PRO    HB3 1864   2.811   2.604   2.693
  120PRO     CA 1865   2.738   2.496   2.516
  120PRO     HA 1866   2.811   2.558   2.465
  120PRO      C 1867   2.740   2.358   2.460
  120PRO      O 1868   2.838   2.327   2.389
  121GLY      N 1869   2.622   2.285   2.464
  121GLY      H 1870   2.550   2.328   2.520
  121GLY     CA 1871   2.590   2.153   2.407
  121GLY    HA2 1872   2.669   2.088   2.444
  121GLY    HA3 1873   2.490   2.122   2.438
  121GLY      C 1874   2.600   2.147   2.256
  121GLY      O 1875   2.645   2.047   2.200
  122SER      N 1876   2.581   2.258   2.191
  122SER      H 1877   2.550   2.340   2.240
  122SER     CA 1878   2.592   2.277   2.047
  122SER     HA 1879   2.596   2.177   2.005
  122SER     CB 1880   2.475   2.358   2.000
  122SER    HB2 1881   2.454   2.435   2.074
  122SER    HB3 1882   2.502   2.395   1.901
  122SER     OG 1883   2.366   2.274   1.982
  122SER     HG 1884   2.312   2.313   1.912
  122SER      C 1885   2.720   2.350   2.020
  122SER      O 1886   2.760   2.359   1.902
  123ARG      N 1887   2.792   2.403   2.114
  123ARG      H 1888   2.750   2.397   2.206
  123ARG     CA 1889   2.911   2.485   2.103
  123ARG     HA 1890   2.932   2.524   2.203
  123ARG     CB 1891   3.032   2.405   2.046
  123ARG    HB2 1892   3.020   2.367   1.945
  123ARG    HB3 1893   3.107   2.485   2.043
  123ARG     CG 1894   3.076   2.286   2.139
  123ARG    HG2 1895   3.068   2.316   2.243
  123ARG    HG3 1896   3.011   2.200   2.123
  123ARG     CD 1897   3.222   2.263   2.105
  123ARG    HD2 1898   3.230   2.234   2.000
  123ARG    HD3 1899   3.291   2.343   2.132
  123ARG     NE 1900   3.276   2.158   2.190
  123ARG     HE 1901   3.235   2.139   2.280
  123ARG     CZ 1902   3.365   2.066   2.152
  123ARG    NH1 1903   3.418   2.048   2.032
  123ARG   HH11 1904   3.383   2.104   1.955
  123ARG   HH12 1905   3.461   1.957   2.016
  123ARG    NH2 1906   3.406   1.980   2.235
  123ARG   HH21 1907   3.401   1.995   2.334
  123ARG   HH22 1908   3.456   1.900   2.198
  123ARG      C 1909   2.881   2.609   2.020
  123ARG      O 1910   2.956   2.641   1.922
  124ASP      N 1911   2.775   2.671   2.062
  124ASP      H 1912   2.713   2.631   2.130
  124ASP     CA 1913   2.732   2.802   2.000
  124ASP     HA 1914   2.817   2.824   1.935
  124ASP     CB 1915   2.614   2.765   1.902
  124ASP    HB2 1916   2.632   2.678   1.838
  124ASP    HB3 1917   2.533   2.740   1.969
  124ASP     CG 1918   2.579   2.871   1.802
  124ASP    OD1 1919   2.510   2.967   1.839
  124ASP    OD2 1920   2.613   2.869   1.682
  124ASP      C 1921   2.700   2.918   2.098
  124ASP      O 1922   2.607   2.908   2.185
  125PHE      N 1923   2.764   3.033   2.080
  125PHE      H 1924   2.834   3.037   2.007
  125PHE     CA 1925   2.757   3.156   2.160
  125PHE     HA 1926   2.676   3.140   2.231
  125PHE     CB 1927   2.890   3.184   2.238
  125PHE    HB2 1928   2.971   3.182   2.165
  125PHE    HB3 1929   2.893   3.282   2.286
  125PHE     CG 1930   2.923   3.075   2.343
  125PHE    CD1 1931   2.969   2.941   2.302
  125PHE    HD1 1932   2.963   2.919   2.196
  125PHE    CE1 1933   2.989   2.848   2.404
  125PHE    HE1 1934   3.019   2.748   2.376
  125PHE     CZ 1935   2.976   2.880   2.538
  125PHE     HZ 1936   2.983   2.802   2.612
  125PHE    CE2 1937   2.939   3.010   2.573
  125PHE    HE2 1938   2.918   3.046   2.673
  125PHE    CD2 1939   2.910   3.100   2.480
  125PHE    HD2 1940   2.871   3.196   2.511
  125PHE      C 1941   2.727   3.280   2.068
  125PHE      O 1942   2.818   3.347   2.023
  126PRO      N 1943   2.595   3.316   2.042
  126PRO     CD 1944   2.477   3.241   2.104
  126PRO    HD2 1945   2.489   3.225   2.211
  126PRO    HD3 1946   2.471   3.153   2.041
  126PRO     CG 1947   2.353   3.323   2.072
  126PRO    HG2 1948   2.345   3.405   2.143
  126PRO    HG3 1949   2.258   3.270   2.073
  126PRO     CB 1950   2.395   3.385   1.940
  126PRO    HB2 1951   2.337   3.473   1.914
  126PRO    HB3 1952   2.373   3.305   1.869
  126PRO     CA 1953   2.548   3.406   1.940
  126PRO     HA 1954   2.590   3.385   1.842
  126PRO      C 1955   2.583   3.550   1.978
  126PRO      O 1956   2.582   3.642   1.898
  127ALA      N 1957   2.617   3.576   2.104
  127ALA      H 1958   2.594   3.511   2.177
  127ALA     CA 1959   2.658   3.713   2.149
  127ALA     HA 1960   2.597   3.793   2.107
  127ALA     CB 1961   2.650   3.717   2.300
  127ALA    HB1 1962   2.636   3.821   2.330
  127ALA    HB2 1963   2.563   3.657   2.327
  127ALA    HB3 1964   2.739   3.671   2.343
  127ALA      C 1965   2.805   3.749   2.108
  127ALA      O 1966   2.847   3.857   2.146
  128VAL      N 1967   2.885   3.669   2.038
  128VAL      H 1968   2.843   3.588   1.995
  128VAL     CA 1969   3.021   3.703   1.988
  128VAL     HA 1970   3.049   3.798   2.034
  128VAL     CB 1971   3.131   3.606   2.026
  128VAL     HB 1972   3.099   3.507   1.994
  128VAL    CG1 1973   3.270   3.631   1.969
  128VAL   HG11 1974   3.343   3.563   2.011
  128VAL   HG12 1975   3.267   3.619   1.861
  128VAL   HG13 1976   3.292   3.736   1.990
  128VAL    CG2 1977   3.145   3.596   2.181
  128VAL   HG21 1978   3.210   3.512   2.208
  128VAL   HG22 1979   3.196   3.684   2.220
  128VAL   HG23 1980   3.049   3.579   2.230
  128VAL      C 1981   3.012   3.733   1.835
  128VAL      O 1982   3.042   3.848   1.799
  129PRO      N 1983   2.976   3.646   1.743
  129PRO     CD 1984   2.941   3.689   1.607
  129PRO    HD2 1985   3.034   3.708   1.554
  129PRO    HD3 1986   2.883   3.781   1.604
  129PRO     CG 1987   2.885   3.570   1.544
  129PRO    HG2 1988   2.964   3.512   1.496
  129PRO    HG3 1989   2.805   3.602   1.478
  129PRO     CB 1990   2.823   3.487   1.661
  129PRO    HB2 1991   2.795   3.383   1.641
  129PRO    HB3 1992   2.727   3.534   1.681
  129PRO     CA 1993   2.933   3.513   1.766
  129PRO     HA 1994   2.887   3.499   1.863
  129PRO      C 1995   3.052   3.412   1.756
  129PRO      O 1996   3.143   3.425   1.672
  130TYR      N 1997   3.049   3.308   1.841
  130TYR      H 1998   2.981   3.308   1.916
  130TYR     CA 1999   3.131   3.183   1.822
  130TYR     HA 2000   3.183   3.194   1.727
  130TYR     CB 2001   3.230   3.159   1.944
  130TYR    HB2 2002   3.181   3.141   2.039
  130TYR    HB3 2003   3.282   3.065   1.925
  130TYR     CG 2004   3.340   3.264   1.973
  130TYR    CD1 2005   3.424   3.303   1.868
  130TYR    HD1 2006   3.407   3.259   1.771
  130TYR    CE1 2007   3.537   3.379   1.893
  130TYR    HE1 2008   3.604   3.411   1.814
  130TYR     CZ 2009   3.565   3.416   2.025
  130TYR     OH 2010   3.679   3.477   2.061
  130TYR     HH 2011   3.667   3.519   2.147
  130TYR    CE2 2012   3.477   3.380   2.135
  130TYR    HE2 2013   3.505   3.412   2.234
  130TYR    CD2 2014   3.366   3.305   2.105
  130TYR    HD2 2015   3.302   3.270   2.185
  130TYR      C 2016   3.038   3.056   1.798
  130TYR      O 2017   2.937   3.044   1.861
  131SER      N 2018   3.086   2.963   1.714
  131SER      H 2019   3.176   2.983   1.673
  131SER     CA 2020   3.014   2.847   1.667
  131SER     HA 2021   2.952   2.818   1.752
  131SER     CB 2022   2.918   2.876   1.555
  131SER    HB2 2023   2.978   2.897   1.466
  131SER    HB3 2024   2.861   2.786   1.529
  131SER     OG 2025   2.827   2.983   1.569
  131SER     HG 2026   2.748   2.952   1.614
  131SER      C 2027   3.112   2.740   1.627
  131SER      O 2028   3.216   2.765   1.571
  132GLY      N 2029   3.086   2.613   1.662
  132GLY      H 2030   3.001   2.596   1.713
  132GLY     CA 2031   3.146   2.493   1.598
  132GLY    HA2 2032   3.094   2.402   1.628
  132GLY    HA3 2033   3.135   2.486   1.489
  132GLY      C 2034   3.295   2.470   1.617
  132GLY      O 2035   3.339   2.456   1.727
  133TRP      N 2036   3.378   2.498   1.511
  133TRP      H 2037   3.342   2.524   1.421
  133TRP     CA 2038   3.522   2.492   1.521
  133TRP     HA 2039   3.550   2.418   1.596
  133TRP     CB 2040   3.578   2.430   1.391
  133TRP    HB2 2041   3.543   2.488   1.306
  133TRP    HB3 2042   3.687   2.437   1.397
  133TRP     CG 2043   3.531   2.294   1.372
  133TRP    CD1 2044   3.430   2.258   1.287
  133TRP    HD1 2045   3.364   2.326   1.236
  133TRP    NE1 2046   3.430   2.123   1.265
  133TRP    HE1 2047   3.366   2.083   1.198
  133TRP    CE2 2048   3.533   2.065   1.330
  133TRP    CZ2 2049   3.579   1.931   1.337
  133TRP    HZ2 2050   3.525   1.855   1.282
  133TRP    CH2 2051   3.694   1.891   1.400
  133TRP    HH2 2052   3.727   1.789   1.407
  133TRP    CZ3 2053   3.762   1.993   1.474
  133TRP    HZ3 2054   3.847   1.970   1.537
  133TRP    CE3 2055   3.711   2.126   1.485
  133TRP    HE3 2056   3.754   2.199   1.552
  133TRP    CD2 2057   3.599   2.170   1.401
  133TRP      C 2058   3.593   2.627   1.548
  133TRP      O 2059   3.711   2.648   1.525
  134ASP      N 2060   3.520   2.715   1.607
  134ASP      H 2061   3.420   2.704   1.600
  134ASP     CA 2062   3.565   2.822   1.698
  134ASP     HA 2063   3.654   2.870   1.657
  134ASP     CB 2064   3.465   2.935   1.707
  134ASP    HB2 2065   3.369   2.922   1.758
  134ASP    HB3 2066   3.520   3.005   1.769
  134ASP     CG 2067   3.440   3.005   1.573
  134ASP    OD1 2068   3.530   3.019   1.484
  134ASP    OD2 2069   3.320   3.052   1.561
  134ASP      C 2070   3.600   2.778   1.844
  134ASP      O 2071   3.676   2.851   1.912
  135PHE      N 2072   3.556   2.659   1.874
  135PHE      H 2073   3.495   2.608   1.813
  135PHE     CA 2074   3.601   2.592   1.994
  135PHE     HA 2075   3.652   2.664   2.059
  135PHE     CB 2076   3.478   2.545   2.073
  135PHE    HB2 2077   3.428   2.475   2.006
  135PHE    HB3 2078   3.520   2.489   2.157
  135PHE     CG 2079   3.386   2.652   2.127
  135PHE    CD1 2080   3.430   2.708   2.247
  135PHE    HD1 2081   3.506   2.665   2.312
  135PHE    CE1 2082   3.371   2.831   2.284
  135PHE    HE1 2083   3.407   2.886   2.370
  135PHE     CZ 2084   3.270   2.891   2.210
  135PHE     HZ 2085   3.231   2.988   2.236
  135PHE    CE2 2086   3.220   2.834   2.093
  135PHE    HE2 2087   3.141   2.873   2.031
  135PHE    CD2 2088   3.285   2.713   2.050
  135PHE    HD2 2089   3.251   2.675   1.955
  135PHE      C 2090   3.703   2.474   1.973
  135PHE      O 2091   3.697   2.399   1.877
  136ASN      N 2092   3.791   2.461   2.073
  136ASN      H 2093   3.798   2.543   2.132
  136ASN     CA 2094   3.889   2.352   2.092
  136ASN     HA 2095   3.937   2.330   1.997
  136ASN     CB 2096   4.002   2.410   2.177
  136ASN    HB2 2097   4.052   2.498   2.136
  136ASN    HB3 2098   3.966   2.420   2.280
  136ASN     CG 2099   4.115   2.309   2.203
  136ASN    OD1 2100   4.135   2.213   2.139
  136ASN    ND2 2101   4.198   2.315   2.303
  136ASN   HD21 2102   4.254   2.234   2.327
  136ASN   HD22 2103   4.185   2.388   2.372
  136ASN      C 2104   3.825   2.223   2.144
  136ASN      O 2105   3.771   2.226   2.254
  137ASP      N 2106   3.833   2.109   2.070
  137ASP      H 2107   3.873   2.108   1.977
  137ASP     CA 2108   3.779   1.985   2.121
  137ASP     HA 2109   3.684   2.006   2.169
  137ASP     CB 2110   3.744   1.889   2.008
  137ASP    HB2 2111   3.686   1.943   1.934
  137ASP    HB3 2112   3.837   1.850   1.964
  137ASP     CG 2113   3.658   1.773   2.056
  137ASP    OD1 2114   3.541   1.800   2.078
  137ASP    OD2 2115   3.700   1.658   2.061
  137ASP      C 2116   3.887   1.929   2.228
  137ASP      O 2117   3.849   1.850   2.315
  138GLY      N 2118   4.014   1.970   2.224
  138GLY      H 2119   4.028   2.056   2.173
  138GLY     CA 2120   4.125   1.920   2.309
  138GLY    HA2 2121   4.162   2.003   2.369
  138GLY    HA3 2122   4.096   1.840   2.377
  138GLY      C 2123   4.243   1.861   2.221
  138GLY      O 2124   4.282   1.744   2.239
  139LYS      N 2125   4.305   1.941   2.136
  139LYS      H 2126   4.279   2.039   2.137
  139LYS     CA 2127   4.415   1.907   2.046
  139LYS     HA 2128   4.388   1.830   1.975
  139LYS     CB 2129   4.451   2.037   1.958
  139LYS    HB2 2130   4.527   2.013   1.883
  139LYS    HB3 2131   4.357   2.057   1.908
  139LYS     CG 2132   4.495   2.165   2.041
  139LYS    HG2 2133   4.419   2.188   2.115
  139LYS    HG3 2134   4.585   2.127   2.090
  139LYS     CD 2135   4.522   2.290   1.957
  139LYS    HD2 2136   4.583   2.284   1.867
  139LYS    HD3 2137   4.426   2.332   1.930
  139LYS     CE 2138   4.600   2.394   2.035
  139LYS    HE2 2139   4.558   2.405   2.135
  139LYS    HE3 2140   4.702   2.357   2.044
  139LYS     NZ 2141   4.609   2.523   1.955
  139LYS    HZ1 2142   4.645   2.594   2.016
  139LYS    HZ2 2143   4.676   2.507   1.881
  139LYS    HZ3 2144   4.519   2.556   1.922
  139LYS      C 2145   4.542   1.869   2.117
  139LYS      O 2146   4.642   1.851   2.052
  140CYX      N 2147   4.547   1.860   2.253
  140CYX      H 2148   4.457   1.858   2.299
  140CYX     CA 2149   4.662   1.801   2.319
  140CYX     HA 2150   4.743   1.860   2.276
  140CYX     CB 2151   4.646   1.812   2.469
  140CYX    HB2 2152   4.732   1.762   2.514
  140CYX    HB3 2153   4.650   1.917   2.499
  140CYX     SG 2154   4.495   1.740   2.538
  140CYX      C 2155   4.677   1.647   2.284
  140CYX      O 2156   4.576   1.577   2.259
  141LYS      N 2157   4.798   1.591   2.274
  141LYS      H 2158   4.871   1.651   2.308
  141LYS     CA 2159   4.839   1.457   2.235
  141LYS     HA 2160   4.806   1.440   2.133
  141LYS     CB 2161   4.994   1.451   2.237
  141LYS    HB2 2162   5.040   1.458   2.336
  141LYS    HB3 2163   5.020   1.356   2.190
  141LYS     CG 2164   5.063   1.563   2.154
  141LYS    HG2 2165   5.023   1.560   2.052
  141LYS    HG3 2166   5.044   1.666   2.185
  141LYS     CD 2167   5.214   1.548   2.152
  141LYS    HD2 2168   5.252   1.555   2.254
  141LYS    HD3 2169   5.238   1.451   2.109
  141LYS     CE 2170   5.277   1.667   2.073
  141LYS    HE2 2171   5.235   1.661   1.973
  141LYS    HE3 2172   5.246   1.760   2.122
  141LYS     NZ 2173   5.427   1.662   2.075
  141LYS    HZ1 2174   5.460   1.571   2.045
  141LYS    HZ2 2175   5.462   1.727   2.007
  141LYS    HZ3 2176   5.464   1.678   2.168
  141LYS      C 2177   4.782   1.339   2.317
  141LYS      O 2178   4.842   1.229   2.329
  142THR      N 2179   4.661   1.347   2.382
  142THR      H 2180   4.620   1.439   2.371
  142THR     CA 2181   4.596   1.257   2.480
  142THR     HA 2182   4.667   1.182   2.514
  142THR     CB 2183   4.555   1.327   2.607
  142THR     HB 2184   4.530   1.261   2.690
  142THR    CG2 2185   4.654   1.422   2.672
  142THR   HG21 2186   4.650   1.515   2.616
  142THR   HG22 2187   4.632   1.464   2.770
  142THR   HG23 2188   4.756   1.385   2.670
  142THR    OG1 2189   4.435   1.395   2.599
  142THR    HG1 2190   4.416   1.432   2.685
  142THR      C 2191   4.492   1.177   2.418
  142THR      O 2192   4.439   1.215   2.316
  143GLY      N 2193   4.459   1.051   2.467
  143GLY      H 2194   4.511   1.013   2.544
  143GLY     CA 2195   4.358   0.958   2.404
  143GLY    HA2 2196   4.397   0.929   2.307
  143GLY    HA3 2197   4.348   0.866   2.461
  143GLY      C 2198   4.211   1.010   2.409
  143GLY      O 2199   4.132   0.939   2.348
  144SER      N 2200   4.174   1.118   2.480
  144SER      H 2201   4.247   1.147   2.544
  144SER     CA 2202   4.045   1.179   2.489
  144SER     HA 2203   3.975   1.142   2.413
  144SER     CB 2204   3.992   1.144   2.624
  144SER    HB2 2205   3.892   1.187   2.637
  144SER    HB3 2206   3.986   1.035   2.634
  144SER     OG 2207   4.069   1.183   2.738
  144SER     HG 2208   4.148   1.132   2.721
  144SER      C 2209   4.047   1.330   2.475
  144SER      O 2210   3.941   1.385   2.468
  145GLY      N 2211   4.164   1.393   2.482
  145GLY      H 2212   4.251   1.342   2.471
  145GLY     CA 2213   4.174   1.540   2.474
  145GLY    HA2 2214   4.277   1.563   2.447
  145GLY    HA3 2215   4.115   1.578   2.390
  145GLY      C 2216   4.151   1.619   2.605
  145GLY      O 2217   4.168   1.737   2.607
  146ASP      N 2218   4.133   1.554   2.717
  146ASP      H 2219   4.135   1.453   2.708
  146ASP     CA 2220   4.143   1.609   2.855
  146ASP     HA 2221   4.130   1.717   2.860
  146ASP     CB 2222   4.045   1.529   2.935
  146ASP    HB2 2223   3.946   1.535   2.888
  146ASP    HB3 2224   4.067   1.422   2.935
  146ASP     CG 2225   4.014   1.577   3.079
  146ASP    OD1 2226   3.987   1.492   3.167
  146ASP    OD2 2227   4.028   1.701   3.099
  146ASP      C 2228   4.284   1.577   2.917
  146ASP      O 2229   4.354   1.487   2.866
  147ILE      N 2230   4.325   1.640   3.030
  147ILE      H 2231   4.265   1.697   3.088
  147ILE     CA 2232   4.465   1.636   3.070
  147ILE     HA 2233   4.525   1.654   2.981
  147ILE     CB 2234   4.494   1.748   3.168
  147ILE     HB 2235   4.441   1.742   3.263
  147ILE    CG2 2236   4.645   1.737   3.204
  147ILE   HG21 2237   4.709   1.760   3.118
  147ILE   HG22 2238   4.668   1.821   3.269
  147ILE   HG23 2239   4.661   1.644   3.259
  147ILE    CG1 2240   4.458   1.886   3.097
  147ILE   HG12 2241   4.520   1.904   3.010
  147ILE   HG13 2242   4.355   1.885   3.061
  147ILE    CD1 2243   4.475   2.003   3.194
  147ILE   HD11 2244   4.581   2.004   3.219
  147ILE   HD12 2245   4.447   2.098   3.151
  147ILE   HD13 2246   4.422   1.995   3.289
  147ILE      C 2247   4.493   1.496   3.132
  147ILE      O 2248   4.430   1.445   3.229
  148GLU      N 2249   4.603   1.431   3.086
  148GLU      H 2250   4.640   1.458   2.996
  148GLU     CA 2251   4.662   1.304   3.147
  148GLU     HA 2252   4.596   1.268   3.226
  148GLU     CB 2253   4.673   1.205   3.034
  148GLU    HB2 2254   4.584   1.209   2.972
  148GLU    HB3 2255   4.755   1.238   2.970
  148GLU     CG 2256   4.711   1.062   3.075
  148GLU    HG2 2257   4.801   1.051   3.135
  148GLU    HG3 2258   4.632   1.018   3.135
  148GLU     CD 2259   4.746   0.981   2.948
  148GLU    OE1 2260   4.671   0.881   2.927
  148GLU    OE2 2261   4.839   1.004   2.872
  148GLU      C 2262   4.795   1.338   3.216
  148GLU      O 2263   4.845   1.249   3.292
  149ASN      N 2264   4.851   1.454   3.188
  149ASN      H 2265   4.815   1.516   3.117
  149ASN     CA 2266   4.972   1.488   3.248
  149ASN     HA 2267   4.978   1.430   3.340
  149ASN     CB 2268   5.095   1.461   3.158
  149ASN    HB2 2269   5.087   1.355   3.133
  149ASN    HB3 2270   5.098   1.529   3.073
  149ASN     CG 2271   5.220   1.466   3.237
  149ASN    OD1 2272   5.281   1.568   3.264
  149ASN    ND2 2273   5.260   1.356   3.292
  149ASN   HD21 2274   5.336   1.360   3.359
  149ASN   HD22 2275   5.216   1.265   3.285
  149ASN      C 2276   4.958   1.639   3.286
  149ASN      O 2277   4.934   1.722   3.196
  150TYR      N 2278   4.984   1.668   3.412
  150TYR      H 2279   4.974   1.591   3.476
  150TYR     CA 2280   4.984   1.802   3.477
  150TYR     HA 2281   4.940   1.877   3.411
  150TYR     CB 2282   4.899   1.791   3.611
  150TYR    HB2 2283   4.946   1.724   3.683
  150TYR    HB3 2284   4.903   1.888   3.660
  150TYR     CG 2285   4.752   1.762   3.588
  150TYR    CD1 2286   4.706   1.629   3.556
  150TYR    HD1 2287   4.777   1.548   3.561
  150TYR    CE1 2288   4.573   1.601   3.535
  150TYR    HE1 2289   4.542   1.502   3.506
  150TYR     CZ 2290   4.486   1.713   3.536
  150TYR     OH 2291   4.358   1.686   3.501
  150TYR     HH 2292   4.353   1.591   3.485
  150TYR    CE2 2293   4.531   1.841   3.567
  150TYR    HE2 2294   4.468   1.929   3.558
  150TYR    CD2 2295   4.662   1.869   3.593
  150TYR    HD2 2296   4.696   1.968   3.619
  150TYR      C 2297   5.121   1.865   3.503
  150TYR      O 2298   5.117   1.967   3.566
  151ASN      N 2299   5.234   1.814   3.450
  151ASN      H 2300   5.226   1.729   3.396
  151ASN     CA 2301   5.370   1.866   3.468
  151ASN     HA 2302   5.372   1.964   3.516
  151ASN     CB 2303   5.455   1.765   3.545
  151ASN    HB2 2304   5.416   1.751   3.646
  151ASN    HB3 2305   5.454   1.664   3.503
  151ASN     CG 2306   5.597   1.818   3.565
  151ASN    OD1 2307   5.682   1.778   3.485
  151ASN    ND2 2308   5.618   1.915   3.654
  151ASN   HD21 2309   5.715   1.931   3.675
  151ASN   HD22 2310   5.540   1.953   3.706
  151ASN      C 2311   5.439   1.902   3.338
  151ASN      O 2312   5.507   2.002   3.328
  152ASP      N 2313   5.425   1.812   3.240
  152ASP      H 2314   5.369   1.731   3.260
  152ASP     CA 2315   5.466   1.842   3.101
  152ASP     HA 2316   5.575   1.846   3.106
  152ASP     CB 2317   5.432   1.728   3.009
  152ASP    HB2 2318   5.480   1.638   3.048
  152ASP    HB3 2319   5.329   1.691   3.014
  152ASP     CG 2320   5.478   1.758   2.872
  152ASP    OD1 2321   5.402   1.806   2.787
  152ASP    OD2 2322   5.601   1.733   2.851
  152ASP      C 2323   5.417   1.982   3.046
  152ASP      O 2324   5.307   2.024   3.080
  153ALA      N 2325   5.499   2.056   2.971
  153ALA      H 2326   5.597   2.034   2.969
  153ALA     CA 2327   5.464   2.184   2.917
  153ALA     HA 2328   5.436   2.256   2.994
  153ALA     CB 2329   5.580   2.233   2.846
  153ALA    HB1 2330   5.672   2.218   2.903
  153ALA    HB2 2331   5.582   2.172   2.756
  153ALA    HB3 2332   5.570   2.340   2.830
  153ALA      C 2333   5.345   2.179   2.815
  153ALA      O 2334   5.308   2.292   2.775
  154THR      N 2335   5.289   2.072   2.760
  154THR      H 2336   5.323   1.986   2.801
  154THR     CA 2337   5.198   2.071   2.639
  154THR     HA 2338   5.223   2.165   2.588
  154THR     CB 2339   5.226   1.949   2.545
  154THR     HB 2340   5.150   1.958   2.467
  154THR    CG2 2341   5.360   1.957   2.469
  154THR   HG21 2342   5.451   1.958   2.529
  154THR   HG22 2343   5.367   1.864   2.414
  154THR   HG23 2344   5.359   2.039   2.397
  154THR    OG1 2345   5.214   1.823   2.615
  154THR    HG1 2346   5.293   1.817   2.669
  154THR      C 2347   5.049   2.083   2.688
  154THR      O 2348   4.975   2.165   2.634
  155GLN      N 2349   5.012   2.005   2.789
  155GLN      H 2350   5.078   1.957   2.849
  155GLN     CA 2351   4.865   1.966   2.806
  155GLN     HA 2352   4.819   1.956   2.708
  155GLN     CB 2353   4.853   1.829   2.874
  155GLN    HB2 2354   4.907   1.823   2.968
  155GLN    HB3 2355   4.749   1.810   2.903
  155GLN     CG 2356   4.905   1.710   2.791
  155GLN    HG2 2357   4.837   1.701   2.706
  155GLN    HG3 2358   5.008   1.724   2.758
  155GLN     CD 2359   4.891   1.578   2.856
  155GLN    OE1 2360   4.795   1.557   2.927
  155GLN    NE2 2361   4.983   1.486   2.832
  155GLN   HE21 2362   4.954   1.393   2.859
  155GLN   HE22 2363   5.069   1.510   2.785
  155GLN      C 2364   4.780   2.072   2.871
  155GLN      O 2365   4.667   2.084   2.829
  156VAL      N 2366   4.830   2.160   2.966
  156VAL      H 2367   4.912   2.135   3.019
  156VAL     CA 2368   4.761   2.280   3.016
  156VAL     HA 2369   4.669   2.247   3.064
  156VAL     CB 2370   4.848   2.343   3.119
  156VAL     HB 2371   4.854   2.268   3.198
  156VAL    CG1 2372   4.993   2.386   3.084
  156VAL   HG11 2373   5.049   2.426   3.169
  156VAL   HG12 2374   5.044   2.304   3.033
  156VAL   HG13 2375   4.999   2.467   3.011
  156VAL    CG2 2376   4.787   2.468   3.176
  156VAL   HG21 2377   4.691   2.425   3.204
  156VAL   HG22 2378   4.837   2.503   3.266
  156VAL   HG23 2379   4.779   2.552   3.107
  156VAL      C 2380   4.716   2.384   2.913
  156VAL      O 2381   4.602   2.435   2.916
  157ARG      N 2382   4.797   2.396   2.804
  157ARG      H 2383   4.880   2.339   2.799
  157ARG     CA 2384   4.779   2.495   2.695
  157ARG     HA 2385   4.738   2.587   2.736
  157ARG     CB 2386   4.911   2.531   2.616
  157ARG    HB2 2387   4.950   2.443   2.565
  157ARG    HB3 2388   4.901   2.611   2.543
  157ARG     CG 2389   5.019   2.564   2.726
  157ARG    HG2 2390   4.980   2.630   2.803
  157ARG    HG3 2391   5.049   2.468   2.768
  157ARG     CD 2392   5.146   2.631   2.673
  157ARG    HD2 2393   5.209   2.550   2.636
  157ARG    HD3 2394   5.117   2.705   2.599
  157ARG     NE 2395   5.208   2.709   2.783
  157ARG     HE 2396   5.193   2.809   2.776
  157ARG     CZ 2397   5.295   2.666   2.872
  157ARG    NH1 2398   5.351   2.547   2.874
  157ARG   HH11 2399   5.336   2.481   2.799
  157ARG   HH12 2400   5.415   2.517   2.946
  157ARG    NH2 2401   5.330   2.748   2.961
  157ARG   HH21 2402   5.282   2.836   2.954
  157ARG   HH22 2403   5.396   2.734   3.036
  157ARG      C 2404   4.674   2.442   2.598
  157ARG      O 2405   4.594   2.521   2.555
  158ASP      N 2406   4.690   2.318   2.546
  158ASP      H 2407   4.780   2.280   2.573
  158ASP     CA 2408   4.619   2.254   2.439
  158ASP     HA 2409   4.584   2.329   2.369
  158ASP     CB 2410   4.718   2.166   2.362
  158ASP    HB2 2411   4.775   2.108   2.434
  158ASP    HB3 2412   4.662   2.092   2.305
  158ASP     CG 2413   4.805   2.245   2.274
  158ASP    OD1 2414   4.893   2.180   2.217
  158ASP    OD2 2415   4.790   2.366   2.260
  158ASP      C 2416   4.494   2.168   2.480
  158ASP      O 2417   4.408   2.146   2.389
  159CYX      N 2418   4.485   2.117   2.603
  159CYX      H 2419   4.556   2.140   2.670
  159CYX     CA 2420   4.372   2.032   2.643
  159CYX     HA 2421   4.353   1.973   2.554
  159CYX     CB 2422   4.399   1.934   2.753
  159CYX    HB2 2423   4.426   1.996   2.839
  159CYX    HB3 2424   4.310   1.884   2.789
  159CYX     SG 2425   4.512   1.794   2.733
  159CYX      C 2426   4.251   2.116   2.676
  159CYX      O 2427   4.260   2.239   2.705
  160ARG      N 2428   4.133   2.053   2.677
  160ARG      H 2429   4.136   1.954   2.657
  160ARG     CA 2430   4.003   2.116   2.699
  160ARG     HA 2431   3.997   2.210   2.644
  160ARG     CB 2432   3.891   2.023   2.644
  160ARG    HB2 2433   3.806   2.091   2.640
  160ARG    HB3 2434   3.925   2.002   2.543
  160ARG     CG 2435   3.868   1.898   2.735
  160ARG    HG2 2436   3.949   1.826   2.721
  160ARG    HG3 2437   3.846   1.927   2.838
  160ARG     CD 2438   3.738   1.835   2.686
  160ARG    HD2 2439   3.728   1.756   2.761
  160ARG    HD3 2440   3.656   1.905   2.700
  160ARG     NE 2441   3.755   1.774   2.553
  160ARG     HE 2442   3.777   1.845   2.485
  160ARG     CZ 2443   3.763   1.644   2.526
  160ARG    NH1 2444   3.745   1.555   2.612
  160ARG   HH11 2445   3.713   1.584   2.703
  160ARG   HH12 2446   3.786   1.465   2.593
  160ARG    NH2 2447   3.796   1.604   2.404
  160ARG   HH21 2448   3.831   1.662   2.329
  160ARG   HH22 2449   3.823   1.506   2.398
  160ARG      C 2450   3.998   2.137   2.850
  160ARG      O 2451   4.065   2.067   2.921
  161LEU      N 2452   3.902   2.211   2.905
  161LEU      H 2453   3.840   2.257   2.840
  161LEU     CA 2454   3.882   2.233   3.051
  161LEU     HA 2455   3.962   2.180   3.103
  161LEU     CB 2456   3.888   2.382   3.081
  161LEU    HB2 2457   3.810   2.431   3.023
  161LEU    HB3 2458   3.872   2.398   3.187
  161LEU     CG 2459   4.030   2.444   3.042
  161LEU     HG 2460   4.034   2.441   2.933
  161LEU    CD1 2461   4.037   2.597   3.071
  161LEU   HD11 2462   4.139   2.632   3.057
  161LEU   HD12 2463   3.969   2.658   3.011
  161LEU   HD13 2464   4.013   2.617   3.176
  161LEU    CD2 2465   4.148   2.381   3.109
  161LEU   HD21 2466   4.149   2.277   3.078
  161LEU   HD22 2467   4.240   2.427   3.075
  161LEU   HD23 2468   4.141   2.394   3.217
  161LEU      C 2469   3.751   2.171   3.100
  161LEU      O 2470   3.660   2.148   3.021
  162THR      N 2471   3.745   2.158   3.230
  162THR      H 2472   3.828   2.186   3.280
  162THR     CA 2473   3.628   2.101   3.304
  162THR     HA 2474   3.582   2.028   3.238
  162THR     CB 2475   3.679   2.029   3.439
  162THR     HB 2476   3.699   2.102   3.517
  162THR    CG2 2477   3.578   1.933   3.489
  162THR   HG21 2478   3.568   1.846   3.424
  162THR   HG22 2479   3.602   1.887   3.585
  162THR   HG23 2480   3.482   1.981   3.506
  162THR    OG1 2481   3.798   1.966   3.417
  162THR    HG1 2482   3.866   2.034   3.425
  162THR      C 2483   3.531   2.212   3.332
  162THR      O 2484   3.572   2.317   3.381
  163GLY      N 2485   3.402   2.198   3.307
  163GLY      H 2486   3.373   2.111   3.264
  163GLY     CA 2487   3.302   2.297   3.334
  163GLY    HA2 2488   3.202   2.253   3.324
  163GLY    HA3 2489   3.298   2.320   3.440
  163GLY      C 2490   3.302   2.419   3.240
  163GLY      O 2491   3.239   2.513   3.277
  164LEU      N 2492   3.381   2.412   3.133
  164LEU      H 2493   3.434   2.326   3.135
  164LEU     CA 2494   3.410   2.521   3.031
  164LEU     HA 2495   3.333   2.598   3.036
  164LEU     CB 2496   3.539   2.594   3.069
  164LEU    HB2 2497   3.609   2.511   3.065
  164LEU    HB3 2498   3.557   2.666   2.989
  164LEU     CG 2499   3.558   2.654   3.218
  164LEU     HG 2500   3.526   2.586   3.296
  164LEU    CD1 2501   3.706   2.678   3.251
  164LEU   HD11 2502   3.752   2.580   3.270
  164LEU   HD12 2503   3.761   2.732   3.174
  164LEU   HD13 2504   3.717   2.749   3.332
  164LEU    CD2 2505   3.481   2.788   3.222
  164LEU   HD21 2506   3.480   2.832   3.322
  164LEU   HD22 2507   3.523   2.862   3.154
  164LEU   HD23 2508   3.375   2.774   3.202
  164LEU      C 2509   3.424   2.467   2.882
  164LEU      O 2510   3.429   2.348   2.855
  165LEU      N 2511   3.433   2.562   2.790
  165LEU      H 2512   3.423   2.658   2.818
  165LEU     CA 2513   3.463   2.535   2.648
  165LEU     HA 2514   3.487   2.430   2.629
  165LEU     CB 2515   3.338   2.567   2.567
  165LEU    HB2 2516   3.313   2.669   2.598
  165LEU    HB3 2517   3.357   2.561   2.460
  165LEU     CG 2518   3.222   2.469   2.594
  165LEU     HG 2519   3.217   2.468   2.703
  165LEU    CD1 2520   3.087   2.504   2.525
  165LEU   HD11 2521   3.105   2.497   2.418
  165LEU   HD12 2522   3.011   2.431   2.553
  165LEU   HD13 2523   3.057   2.606   2.552
  165LEU    CD2 2524   3.254   2.333   2.534
  165LEU   HD21 2525   3.173   2.260   2.530
  165LEU   HD22 2526   3.302   2.339   2.436
  165LEU   HD23 2527   3.329   2.285   2.597
  165LEU      C 2528   3.580   2.620   2.611
  165LEU      O 2529   3.561   2.744   2.606
  166ASP      N 2530   3.699   2.559   2.593
  166ASP      H 2531   3.701   2.458   2.587
  166ASP     CA 2532   3.817   2.630   2.542
  166ASP     HA 2533   3.843   2.718   2.601
  166ASP     CB 2534   3.930   2.525   2.570
  166ASP    HB2 2535   3.926   2.491   2.673
  166ASP    HB3 2536   3.910   2.434   2.513
  166ASP     CG 2537   4.069   2.579   2.559
  166ASP    OD1 2538   4.103   2.669   2.634
  166ASP    OD2 2539   4.146   2.520   2.481
  166ASP      C 2540   3.806   2.675   2.395
  166ASP      O 2541   3.762   2.606   2.301
  167LEU      N 2542   3.862   2.794   2.366
  167LEU      H 2543   3.888   2.846   2.449
  167LEU     CA 2544   3.860   2.863   2.239
  167LEU     HA 2545   3.772   2.831   2.182
  167LEU     CB 2546   3.858   3.014   2.263
  167LEU    HB2 2547   3.930   3.018   2.345
  167LEU    HB3 2548   3.892   3.065   2.173
  167LEU     CG 2549   3.721   3.060   2.300
  167LEU     HG 2550   3.689   3.026   2.399
  167LEU    CD1 2551   3.739   3.213   2.317
  167LEU   HD11 2552   3.759   3.262   2.221
  167LEU   HD12 2553   3.657   3.268   2.364
  167LEU   HD13 2554   3.822   3.240   2.383
  167LEU    CD2 2555   3.614   3.034   2.196
  167LEU   HD21 2556   3.516   3.069   2.228
  167LEU   HD22 2557   3.637   3.073   2.097
  167LEU   HD23 2558   3.596   2.928   2.175
  167LEU      C 2559   3.972   2.812   2.150
  167LEU      O 2560   4.081   2.786   2.198
  168ALA      N 2561   3.958   2.825   2.020
  168ALA      H 2562   3.864   2.837   1.984
  168ALA     CA 2563   4.058   2.788   1.922
  168ALA     HA 2564   4.115   2.703   1.959
  168ALA     CB 2565   3.979   2.744   1.795
  168ALA    HB1 2566   3.928   2.830   1.753
  168ALA    HB2 2567   4.041   2.698   1.717
  168ALA    HB3 2568   3.897   2.673   1.801
  168ALA      C 2569   4.156   2.916   1.908
  168ALA      O 2570   4.165   2.972   1.799
  169LEU      N 2571   4.226   2.949   2.012
  169LEU      H 2572   4.216   2.883   2.088
  169LEU     CA 2573   4.312   3.066   2.030
  169LEU     HA 2574   4.244   3.151   2.016
  169LEU     CB 2575   4.365   3.066   2.171
  169LEU    HB2 2576   4.278   3.037   2.230
  169LEU    HB3 2577   4.438   2.987   2.190
  169LEU     CG 2578   4.396   3.201   2.228
  169LEU     HG 2579   4.453   3.266   2.161
  169LEU    CD1 2580   4.270   3.287   2.256
  169LEU   HD11 2581   4.291   3.387   2.292
  169LEU   HD12 2582   4.215   3.315   2.166
  169LEU   HD13 2583   4.199   3.238   2.323
  169LEU    CD2 2584   4.467   3.189   2.360
  169LEU   HD21 2585   4.399   3.160   2.440
  169LEU   HD22 2586   4.552   3.121   2.354
  169LEU   HD23 2587   4.514   3.286   2.377
  169LEU      C 2588   4.430   3.080   1.934
  169LEU      O 2589   4.488   3.185   1.927
  170GLU      N 2590   4.457   2.971   1.859
  170GLU      H 2591   4.419   2.881   1.884
  170GLU     CA 2592   4.546   2.970   1.743
  170GLU     HA 2593   4.640   3.022   1.756
  170GLU     CB 2594   4.595   2.826   1.725
  170GLU    HB2 2595   4.679   2.832   1.655
  170GLU    HB3 2596   4.629   2.776   1.816
  170GLU     CG 2597   4.488   2.733   1.659
  170GLU    HG2 2598   4.422   2.775   1.584
  170GLU    HG3 2599   4.536   2.651   1.606
  170GLU     CD 2600   4.406   2.659   1.758
  170GLU    OE1 2601   4.367   2.550   1.718
  170GLU    OE2 2602   4.399   2.696   1.877
  170GLU      C 2603   4.481   3.023   1.610
  170GLU      O 2604   4.551   3.060   1.516
  171LYS      N 2605   4.346   3.013   1.600
  171LYS      H 2606   4.301   2.985   1.686
  171LYS     CA 2607   4.265   3.053   1.482
  171LYS     HA 2608   4.311   3.019   1.389
  171LYS     CB 2609   4.127   2.987   1.501
  171LYS    HB2 2610   4.137   2.880   1.519
  171LYS    HB3 2611   4.072   3.032   1.584
  171LYS     CG 2612   4.042   2.998   1.367
  171LYS    HG2 2613   4.048   3.100   1.329
  171LYS    HG3 2614   4.086   2.943   1.283
  171LYS     CD 2615   3.895   2.966   1.396
  171LYS    HD2 2616   3.888   2.871   1.449
  171LYS    HD3 2617   3.868   3.042   1.469
  171LYS     CE 2618   3.811   2.966   1.271
  171LYS    HE2 2619   3.783   3.063   1.230
  171LYS    HE3 2620   3.863   2.911   1.192
  171LYS     NZ 2621   3.683   2.896   1.289
  171LYS    HZ1 2622   3.694   2.804   1.330
  171LYS    HZ2 2623   3.616   2.948   1.345
  171LYS    HZ3 2624   3.649   2.877   1.195
  171LYS      C 2625   4.248   3.208   1.479
  171LYS      O 2626   4.226   3.280   1.575
  172ASP      N 2627   4.262   3.262   1.358
  172ASP      H 2628   4.286   3.197   1.285
  172ASP     CA 2629   4.258   3.402   1.328
  172ASP     HA 2630   4.334   3.446   1.392
  172ASP     CB 2631   4.295   3.435   1.182
  172ASP    HB2 2632   4.366   3.359   1.149
  172ASP    HB3 2633   4.209   3.430   1.115
  172ASP     CG 2634   4.345   3.579   1.172
  172ASP    OD1 2635   4.270   3.670   1.130
  172ASP    OD2 2636   4.458   3.604   1.219
  172ASP      C 2637   4.119   3.464   1.357
  172ASP      O 2638   4.117   3.575   1.418
  173TYR      N 2639   4.000   3.401   1.330
  173TYR      H 2640   4.002   3.323   1.266
  173TYR     CA 2641   3.873   3.456   1.379
  173TYR     HA 2642   3.869   3.558   1.341
  173TYR     CB 2643   3.760   3.373   1.315
  173TYR    HB2 2644   3.761   3.384   1.206
  173TYR    HB3 2645   3.772   3.269   1.344
  173TYR     CG 2646   3.628   3.425   1.366
  173TYR    CD1 2647   3.541   3.349   1.450
  173TYR    HD1 2648   3.570   3.261   1.505
  173TYR    CE1 2649   3.425   3.414   1.494
  173TYR    HE1 2650   3.352   3.359   1.551
  173TYR     CZ 2651   3.383   3.538   1.444
  173TYR     OH 2652   3.265   3.595   1.478
  173TYR     HH 2653   3.219   3.540   1.542
  173TYR    CE2 2654   3.468   3.604   1.354
  173TYR    HE2 2655   3.442   3.702   1.314
  173TYR    CD2 2656   3.590   3.548   1.317
  173TYR    HD2 2657   3.654   3.614   1.259
  173TYR      C 2658   3.865   3.478   1.526
  173TYR      O 2659   3.848   3.593   1.570
  174VAL      N 2660   3.890   3.374   1.604
  174VAL      H 2661   3.900   3.283   1.561
  174VAL     CA 2662   3.899   3.383   1.751
  174VAL     HA 2663   3.797   3.408   1.783
  174VAL     CB 2664   3.936   3.244   1.799
  174VAL     HB 2665   4.022   3.218   1.738
  174VAL    CG1 2666   3.983   3.251   1.941
  174VAL   HG11 2667   4.091   3.263   1.932
  174VAL   HG12 2668   3.925   3.328   1.991
  174VAL   HG13 2669   3.948   3.160   1.989
  174VAL    CG2 2670   3.817   3.146   1.779
  174VAL   HG21 2671   3.860   3.046   1.777
  174VAL   HG22 2672   3.742   3.150   1.858
  174VAL   HG23 2673   3.769   3.155   1.682
  174VAL      C 2674   3.996   3.491   1.798
  174VAL      O 2675   3.956   3.578   1.872
  175ARG      N 2676   4.124   3.487   1.750
  175ARG      H 2677   4.156   3.425   1.677
  175ARG     CA 2678   4.223   3.595   1.782
  175ARG     HA 2679   4.244   3.603   1.889
  175ARG     CB 2680   4.353   3.581   1.704
  175ARG    HB2 2681   4.325   3.558   1.601
  175ARG    HB3 2682   4.406   3.676   1.692
  175ARG     CG 2683   4.452   3.474   1.759
  175ARG    HG2 2684   4.511   3.509   1.844
  175ARG    HG3 2685   4.393   3.387   1.789
  175ARG     CD 2686   4.547   3.426   1.649
  175ARG    HD2 2687   4.495   3.377   1.567
  175ARG    HD3 2688   4.606   3.511   1.615
  175ARG     NE 2689   4.637   3.321   1.695
  175ARG     HE 2690   4.597   3.274   1.775
  175ARG     CZ 2691   4.755   3.288   1.647
  175ARG    NH1 2692   4.804   3.350   1.545
  175ARG   HH11 2693   4.739   3.390   1.479
  175ARG   HH12 2694   4.879   3.304   1.495
  175ARG    NH2 2695   4.841   3.211   1.705
  175ARG   HH21 2696   4.815   3.152   1.783
  175ARG   HH22 2697   4.933   3.202   1.664
  175ARG      C 2698   4.168   3.734   1.750
  175ARG      O 2699   4.177   3.822   1.825
  176SER      N 2700   4.108   3.745   1.632
  176SER      H 2701   4.098   3.655   1.586
  176SER     CA 2702   4.060   3.878   1.581
  176SER     HA 2703   4.141   3.951   1.589
  176SER     CB 2704   4.029   3.861   1.428
  176SER    HB2 2705   3.962   3.776   1.415
  176SER    HB3 2706   3.992   3.956   1.390
  176SER     OG 2707   4.155   3.830   1.369
  176SER     HG 2708   4.169   3.736   1.383
  176SER      C 2709   3.938   3.931   1.655
  176SER      O 2710   3.930   4.052   1.668
  177LYS      N 2711   3.850   3.849   1.708
  177LYS      H 2712   3.843   3.753   1.677
  177LYS     CA 2713   3.737   3.889   1.791
  177LYS     HA 2714   3.701   3.985   1.756
  177LYS     CB 2715   3.634   3.779   1.793
  177LYS    HB2 2716   3.688   3.692   1.829
  177LYS    HB3 2717   3.552   3.802   1.862
  177LYS     CG 2718   3.569   3.751   1.654
  177LYS    HG2 2719   3.645   3.755   1.577
  177LYS    HG3 2720   3.517   3.655   1.656
  177LYS     CD 2721   3.473   3.868   1.630
  177LYS    HD2 2722   3.513   3.959   1.673
  177LYS    HD3 2723   3.452   3.879   1.523
  177LYS     CE 2724   3.338   3.847   1.703
  177LYS    HE2 2725   3.287   3.754   1.677
  177LYS    HE3 2726   3.370   3.853   1.807
  177LYS     NZ 2727   3.249   3.967   1.673
  177LYS    HZ1 2728   3.241   3.980   1.573
  177LYS    HZ2 2729   3.155   3.955   1.708
  177LYS    HZ3 2730   3.292   4.055   1.700
  177LYS      C 2731   3.784   3.914   1.935
  177LYS      O 2732   3.725   3.998   2.008
  178ILE      N 2733   3.897   3.850   1.981
  178ILE      H 2734   3.936   3.776   1.925
  178ILE     CA 2735   3.949   3.883   2.118
  178ILE     HA 2736   3.871   3.903   2.191
  178ILE     CB 2737   4.039   3.772   2.168
  178ILE     HB 2738   4.109   3.741   2.090
  178ILE    CG2 2739   4.127   3.816   2.288
  178ILE   HG21 2740   4.069   3.854   2.372
  178ILE   HG22 2741   4.188   3.730   2.315
  178ILE   HG23 2742   4.195   3.888   2.242
  178ILE    CG1 2743   3.947   3.659   2.212
  178ILE   HG12 2744   3.906   3.682   2.311
  178ILE   HG13 2745   3.865   3.660   2.140
  178ILE    CD1 2746   4.003   3.518   2.212
  178ILE   HD11 2747   4.035   3.482   2.114
  178ILE   HD12 2748   4.079   3.507   2.289
  178ILE   HD13 2749   3.928   3.446   2.243
  178ILE      C 2750   4.015   4.022   2.100
  178ILE      O 2751   3.989   4.116   2.177
  179ALA      N 2752   4.088   4.040   1.987
  179ALA      H 2753   4.106   3.970   1.917
  179ALA     CA 2754   4.151   4.168   1.948
  179ALA     HA 2755   4.212   4.208   2.029
  179ALA     CB 2756   4.246   4.138   1.837
  179ALA    HB1 2757   4.310   4.061   1.880
  179ALA    HB2 2758   4.196   4.110   1.744
  179ALA    HB3 2759   4.314   4.221   1.817
  179ALA      C 2760   4.051   4.286   1.917
  179ALA      O 2761   4.089   4.399   1.943
  180GLU      N 2762   3.931   4.260   1.862
  180GLU      H 2763   3.900   4.167   1.839
  180GLU     CA 2764   3.814   4.355   1.853
  180GLU     HA 2765   3.843   4.434   1.783
  180GLU     CB 2766   3.694   4.289   1.784
  180GLU    HB2 2767   3.722   4.257   1.684
  180GLU    HB3 2768   3.670   4.194   1.832
  180GLU     CG 2769   3.570   4.371   1.756
  180GLU    HG2 2770   3.547   4.415   1.853
  180GLU    HG3 2771   3.590   4.452   1.685
  180GLU     CD 2772   3.446   4.290   1.715
  180GLU    OE1 2773   3.390   4.316   1.607
  180GLU    OE2 2774   3.413   4.186   1.770
  180GLU      C 2775   3.771   4.417   1.989
  180GLU      O 2776   3.764   4.536   1.999
  181TYR      N 2777   3.744   4.334   2.086
  181TYR      H 2778   3.763   4.237   2.065
  181TYR     CA 2779   3.684   4.363   2.216
  181TYR     HA 2780   3.593   4.420   2.199
  181TYR     CB 2781   3.661   4.229   2.292
  181TYR    HB2 2782   3.562   4.195   2.265
  181TYR    HB3 2783   3.737   4.160   2.255
  181TYR     CG 2784   3.682   4.230   2.443
  181TYR    CD1 2785   3.598   4.315   2.519
  181TYR    HD1 2786   3.530   4.386   2.474
  181TYR    CE1 2787   3.620   4.319   2.657
  181TYR    HE1 2788   3.574   4.387   2.727
  181TYR     CZ 2789   3.715   4.236   2.718
  181TYR     OH 2790   3.728   4.260   2.854
  181TYR     HH 2791   3.784   4.205   2.908
  181TYR    CE2 2792   3.796   4.150   2.646
  181TYR    HE2 2793   3.871   4.095   2.702
  181TYR    CD2 2794   3.780   4.147   2.506
  181TYR    HD2 2795   3.842   4.080   2.449
  181TYR      C 2796   3.780   4.451   2.294
  181TYR      O 2797   3.745   4.556   2.344
  182MET      N 2798   3.909   4.421   2.289
  182MET      H 2799   3.939   4.333   2.248
  182MET     CA 2800   4.020   4.503   2.338
  182MET     HA 2801   4.004   4.521   2.444
  182MET     CB 2802   4.150   4.425   2.317
  182MET    HB2 2803   4.151   4.372   2.222
  182MET    HB3 2804   4.231   4.498   2.322
  182MET     CG 2805   4.189   4.316   2.421
  182MET    HG2 2806   4.219   4.366   2.513
  182MET    HG3 2807   4.100   4.253   2.430
  182MET     SD 2808   4.333   4.206   2.387
  182MET     CE 2809   4.454   4.271   2.513
  182MET    HE1 2810   4.552   4.224   2.508
  182MET    HE2 2811   4.477   4.375   2.487
  182MET    HE3 2812   4.420   4.255   2.616
  182MET      C 2813   4.028   4.644   2.268
  182MET      O 2814   4.024   4.743   2.334
  183ASN      N 2815   4.042   4.652   2.138
  183ASN      H 2816   4.054   4.568   2.083
  183ASN     CA 2817   4.044   4.769   2.060
  183ASN     HA 2818   4.134   4.824   2.086
  183ASN     CB 2819   4.051   4.731   1.911
  183ASN    HB2 2820   3.975   4.658   1.882
  183ASN    HB3 2821   4.024   4.827   1.867
  183ASN     CG 2822   4.192   4.690   1.855
  183ASN    OD1 2823   4.288   4.712   1.922
  183ASN    ND2 2824   4.197   4.647   1.730
  183ASN   HD21 2825   4.288   4.617   1.699
  183ASN   HD22 2826   4.114   4.649   1.673
  183ASN      C 2827   3.929   4.874   2.087
  183ASN      O 2828   3.952   4.995   2.094
  184HIE      N 2829   3.808   4.834   2.110
  184HIE      H 2830   3.782   4.738   2.095
  184HIE     CA 2831   3.690   4.911   2.161
  184HIE     HA 2832   3.693   5.003   2.102
  184HIE     CB 2833   3.565   4.823   2.152
  184HIE    HB2 2834   3.556   4.790   2.049
  184HIE    HB3 2835   3.584   4.738   2.217
  184HIE     CG 2836   3.442   4.890   2.198
  184HIE    ND1 2837   3.396   5.018   2.154
  184HIE    CE1 2838   3.289   5.044   2.229
  184HIE    HE1 2839   3.237   5.139   2.227
  184HIE    NE2 2840   3.264   4.940   2.315
  184HIE    HE2 2841   3.194   4.941   2.388
  184HIE    CD2 2842   3.364   4.851   2.309
  184HIE    HD2 2843   3.376   4.760   2.365
  184HIE      C 2844   3.715   4.958   2.306
  184HIE      O 2845   3.690   5.075   2.335
  185LEU      N 2846   3.760   4.868   2.398
  185LEU      H 2847   3.754   4.769   2.379
  185LEU     CA 2848   3.801   4.912   2.536
  185LEU     HA 2849   3.717   4.962   2.585
  185LEU     CB 2850   3.835   4.790   2.615
  185LEU    HB2 2851   3.892   4.712   2.565
  185LEU    HB3 2852   3.899   4.828   2.696
  185LEU     CG 2853   3.722   4.711   2.689
  185LEU     HG 2854   3.648   4.666   2.622
  185LEU    CD1 2855   3.789   4.605   2.771
  185LEU   HD11 2856   3.730   4.551   2.845
  185LEU   HD12 2857   3.828   4.525   2.707
  185LEU   HD13 2858   3.873   4.653   2.821
  185LEU    CD2 2859   3.636   4.802   2.782
  185LEU   HD21 2860   3.702   4.833   2.863
  185LEU   HD22 2861   3.601   4.885   2.721
  185LEU   HD23 2862   3.552   4.750   2.829
  185LEU      C 2863   3.917   5.014   2.538
  185LEU      O 2864   3.898   5.101   2.624
  186ILE      N 2865   4.019   5.011   2.445
  186ILE      H 2866   4.029   4.928   2.388
  186ILE     CA 2867   4.121   5.127   2.439
  186ILE     HA 2868   4.138   5.151   2.544
  186ILE     CB 2869   4.264   5.094   2.390
  186ILE     HB 2870   4.320   5.188   2.389
  186ILE    CG2 2871   4.327   4.989   2.474
  186ILE   HG21 2872   4.432   4.965   2.456
  186ILE   HG22 2873   4.323   5.020   2.578
  186ILE   HG23 2874   4.289   4.888   2.456
  186ILE    CG1 2875   4.260   5.045   2.245
  186ILE   HG12 2876   4.197   4.957   2.232
  186ILE   HG13 2877   4.223   5.129   2.186
  186ILE    CD1 2878   4.393   5.008   2.175
  186ILE   HD11 2879   4.447   4.924   2.220
  186ILE   HD12 2880   4.384   4.982   2.069
  186ILE   HD13 2881   4.461   5.090   2.194
  186ILE      C 2882   4.061   5.258   2.386
  186ILE      O 2883   4.108   5.362   2.427
  187ASP      N 2884   3.954   5.252   2.304
  187ASP      H 2885   3.920   5.161   2.278
  187ASP     CA 2886   3.897   5.368   2.239
  187ASP     HA 2887   3.973   5.439   2.208
  187ASP     CB 2888   3.834   5.314   2.103
  187ASP    HB2 2889   3.910   5.300   2.026
  187ASP    HB3 2890   3.789   5.216   2.122
  187ASP     CG 2891   3.734   5.412   2.041
  187ASP    OD1 2892   3.763   5.526   2.011
  187ASP    OD2 2893   3.616   5.364   2.010
  187ASP      C 2894   3.797   5.440   2.327
  187ASP      O 2895   3.766   5.556   2.307
  188ILE      N 2896   3.745   5.373   2.429
  188ILE      H 2897   3.759   5.273   2.419
  188ILE     CA 2898   3.669   5.430   2.546
  188ILE     HA 2899   3.602   5.507   2.508
  188ILE     CB 2900   3.587   5.315   2.612
  188ILE     HB 2901   3.658   5.237   2.640
  188ILE    CG2 2902   3.531   5.363   2.746
  188ILE   HG21 2903   3.485   5.461   2.734
  188ILE   HG22 2904   3.459   5.296   2.793
  188ILE   HG23 2905   3.615   5.374   2.814
  188ILE    CG1 2906   3.469   5.258   2.534
  188ILE   HG12 2907   3.402   5.343   2.524
  188ILE   HG13 2908   3.509   5.234   2.436
  188ILE    CD1 2909   3.404   5.132   2.590
  188ILE   HD11 2910   3.487   5.069   2.624
  188ILE   HD12 2911   3.339   5.157   2.673
  188ILE   HD13 2912   3.345   5.087   2.510
  188ILE      C 2913   3.768   5.486   2.641
  188ILE      O 2914   3.741   5.575   2.713
  189GLY      N 2915   3.896   5.438   2.635
  189GLY      H 2916   3.920   5.393   2.548
  189GLY     CA 2917   4.012   5.500   2.710
  189GLY    HA2 2918   4.096   5.521   2.643
  189GLY    HA3 2919   3.988   5.598   2.750
  189GLY      C 2920   4.081   5.430   2.835
  189GLY      O 2921   4.138   5.499   2.919
  190VAL      N 2922   4.086   5.294   2.828
  190VAL      H 2923   4.023   5.252   2.762
  190VAL     CA 2924   4.167   5.208   2.921
  190VAL     HA 2925   4.171   5.256   3.019
  190VAL     CB 2926   4.106   5.064   2.943
  190VAL     HB 2927   4.132   5.023   3.040
  190VAL    CG1 2928   3.954   5.069   2.940
  190VAL   HG11 2929   3.922   5.119   2.848
  190VAL   HG12 2930   3.912   4.969   2.944
  190VAL   HG13 2931   3.919   5.110   3.035
  190VAL    CG2 2932   4.157   4.980   2.823
  190VAL   HG21 2933   4.124   5.024   2.729
  190VAL   HG22 2934   4.265   4.970   2.828
  190VAL   HG23 2935   4.114   4.881   2.842
  190VAL      C 2936   4.316   5.215   2.885
  190VAL      O 2937   4.352   5.229   2.772
  191ALA      N 2938   4.400   5.187   2.986
  191ALA      H 2939   4.361   5.163   3.076
  191ALA     CA 2940   4.552   5.213   2.976
  191ALA     HA 2941   4.567   5.278   2.890
  191ALA     CB 2942   4.607   5.290   3.095
  191ALA    HB1 2943   4.592   5.221   3.179
  191ALA    HB2 2944   4.713   5.314   3.089
  191ALA    HB3 2945   4.542   5.375   3.115
  191ALA      C 2946   4.632   5.077   2.955
  191ALA      O 2947   4.748   5.081   2.920
  192GLY      N 2948   4.572   4.961   2.979
  192GLY      H 2949   4.474   4.960   3.006
  192GLY     CA 2950   4.633   4.824   2.977
  192GLY    HA2 2951   4.660   4.800   2.875
  192GLY    HA3 2952   4.725   4.830   3.036
  192GLY      C 2953   4.547   4.716   3.027
  192GLY      O 2954   4.428   4.742   3.064
  193PHE      N 2955   4.598   4.591   3.020
  193PHE      H 2956   4.686   4.576   2.973
  193PHE     CA 2957   4.520   4.473   3.056
  193PHE     HA 2958   4.434   4.504   3.116
  193PHE     CB 2959   4.480   4.407   2.922
  193PHE    HB2 2960   4.574   4.381   2.873
  193PHE    HB3 2961   4.428   4.314   2.943
  193PHE     CG 2962   4.389   4.484   2.833
  193PHE    CD1 2963   4.426   4.589   2.745
  193PHE    HD1 2964   4.527   4.628   2.745
  193PHE    CE1 2965   4.334   4.651   2.663
  193PHE    HE1 2966   4.369   4.735   2.605
  193PHE     CZ 2967   4.199   4.615   2.671
  193PHE     HZ 2968   4.124   4.678   2.624
  193PHE    CE2 2969   4.161   4.516   2.766
  193PHE    HE2 2970   4.056   4.501   2.785
  193PHE    CD2 2971   4.258   4.454   2.839
  193PHE    HD2 2972   4.226   4.393   2.923
  193PHE      C 2973   4.600   4.368   3.140
  193PHE      O 2974   4.711   4.334   3.109
  194ARG      N 2975   4.537   4.310   3.243
  194ARG      H 2976   4.450   4.352   3.271
  194ARG     CA 2977   4.572   4.182   3.300
  194ARG     HA 2978   4.681   4.177   3.297
  194ARG     CB 2979   4.520   4.163   3.442
  194ARG    HB2 2980   4.566   4.236   3.508
  194ARG    HB3 2981   4.412   4.178   3.437
  194ARG     CG 2982   4.543   4.020   3.511
  194ARG    HG2 2983   4.513   3.944   3.439
  194ARG    HG3 2984   4.648   4.005   3.538
  194ARG     CD 2985   4.452   4.002   3.643
  194ARG    HD2 2986   4.491   4.079   3.710
  194ARG    HD3 2987   4.350   4.029   3.616
  194ARG     NE 2988   4.462   3.865   3.696
  194ARG     HE 2989   4.551   3.846   3.741
  194ARG     CZ 2990   4.374   3.764   3.689
  194ARG    NH1 2991   4.267   3.774   3.626
  194ARG   HH11 2992   4.241   3.859   3.579
  194ARG   HH12 2993   4.221   3.691   3.589
  194ARG    NH2 2994   4.416   3.649   3.722
  194ARG   HH21 2995   4.498   3.640   3.780
  194ARG   HH22 2996   4.363   3.566   3.698
  194ARG      C 2997   4.513   4.079   3.203
  194ARG      O 2998   4.398   4.085   3.163
  195LEU      N 2999   4.587   3.978   3.167
  195LEU      H 3000   4.681   3.987   3.204
  195LEU     CA 3001   4.543   3.866   3.087
  195LEU     HA 3002   4.446   3.892   3.043
  195LEU     CB 3003   4.650   3.827   2.976
  195LEU    HB2 3004   4.747   3.808   3.022
  195LEU    HB3 3005   4.607   3.737   2.932
  195LEU     CG 3006   4.674   3.942   2.877
  195LEU     HG 3007   4.724   4.022   2.931
  195LEU    CD1 3008   4.766   3.885   2.766
  195LEU   HD11 3009   4.718   3.798   2.721
  195LEU   HD12 3010   4.786   3.956   2.686
  195LEU   HD13 3011   4.857   3.840   2.808
  195LEU    CD2 3012   4.542   3.999   2.812
  195LEU   HD21 3013   4.483   4.058   2.883
  195LEU   HD22 3014   4.570   4.067   2.731
  195LEU   HD23 3015   4.485   3.920   2.764
  195LEU      C 3016   4.530   3.744   3.183
  195LEU      O 3017   4.626   3.707   3.250
  196ASP      N 3018   4.409   3.687   3.202
  196ASP      H 3019   4.325   3.730   3.166
  196ASP     CA 3020   4.372   3.582   3.301
  196ASP     HA 3021   4.418   3.611   3.395
  196ASP     CB 3022   4.221   3.582   3.324
  196ASP    HB2 3023   4.177   3.679   3.344
  196ASP    HB3 3024   4.169   3.555   3.232
  196ASP     CG 3025   4.198   3.480   3.438
  196ASP    OD1 3026   4.230   3.513   3.556
  196ASP    OD2 3027   4.152   3.368   3.411
  196ASP      C 3028   4.416   3.444   3.241
  196ASP      O 3029   4.409   3.433   3.120
  197ALA      N 3030   4.461   3.353   3.327
  197ALA      H 3031   4.430   3.361   3.423
  197ALA     CA 3032   4.499   3.214   3.284
  197ALA     HA 3033   4.559   3.169   3.364
  197ALA     CB 3034   4.381   3.121   3.268
  197ALA    HB1 3035   4.320   3.135   3.358
  197ALA    HB2 3036   4.337   3.148   3.172
  197ALA    HB3 3037   4.420   3.020   3.261
  197ALA      C 3038   4.600   3.205   3.165
  197ALA      O 3039   4.591   3.116   3.085
  198SER      N 3040   4.702   3.298   3.154
  198SER      H 3041   4.729   3.358   3.230
  198SER     CA 3042   4.799   3.293   3.038
  198SER     HA 3043   4.741   3.296   2.946
  198SER     CB 3044   4.887   3.420   3.046
  198SER    HB2 3045   4.945   3.412   3.137
  198SER    HB3 3046   4.948   3.421   2.956
  198SER     OG 3047   4.818   3.539   3.058
  198SER     HG 3048   4.753   3.547   2.989
  198SER      C 3049   4.885   3.163   3.039
  198SER      O 3050   4.944   3.133   2.941
  199LYS      N 3051   4.883   3.082   3.147
  199LYS      H 3052   4.826   3.123   3.221
  199LYS     CA 3053   4.936   2.949   3.155
  199LYS     HA 3054   5.043   2.956   3.131
  199LYS     CB 3055   4.917   2.888   3.299
  199LYS    HB2 3056   4.933   2.971   3.368
  199LYS    HB3 3057   4.810   2.875   3.314
  199LYS     CG 3058   4.977   2.755   3.332
  199LYS    HG2 3059   4.936   2.717   3.425
  199LYS    HG3 3060   4.940   2.689   3.254
  199LYS     CD 3061   5.126   2.746   3.312
  199LYS    HD2 3062   5.153   2.767   3.208
  199LYS    HD3 3063   5.161   2.829   3.374
  199LYS     CE 3064   5.193   2.618   3.351
  199LYS    HE2 3065   5.147   2.536   3.296
  199LYS    HE3 3066   5.296   2.623   3.316
  199LYS     NZ 3067   5.202   2.588   3.495
  199LYS    HZ1 3068   5.110   2.577   3.536
  199LYS    HZ2 3069   5.256   2.504   3.507
  199LYS    HZ3 3070   5.247   2.665   3.542
  199LYS      C 3071   4.863   2.852   3.060
  199LYS      O 3072   4.919   2.755   3.009
  200HIE      N 3073   4.735   2.877   3.030
  200HIE      H 3074   4.702   2.962   3.072
  200HIE     CA 3075   4.648   2.784   2.947
  200HIE     HA 3076   4.693   2.686   2.935
  200HIE     CB 3077   4.499   2.774   3.003
  200HIE    HB2 3078   4.463   2.876   3.018
  200HIE    HB3 3079   4.430   2.735   2.929
  200HIE     CG 3080   4.492   2.695   3.136
  200HIE    ND1 3081   4.527   2.742   3.256
  200HIE    CE1 3082   4.497   2.644   3.353
  200HIE    HE1 3083   4.504   2.651   3.460
  200HIE    NE2 3084   4.448   2.540   3.285
  200HIE    HE2 3085   4.418   2.454   3.326
  200HIE    CD2 3086   4.460   2.568   3.150
  200HIE    HD2 3087   4.440   2.496   3.072
  200HIE      C 3088   4.647   2.827   2.803
  200HIE      O 3089   4.566   2.781   2.727
  201MET      N 3090   4.740   2.913   2.758
  201MET      H 3091   4.802   2.952   2.828
  201MET     CA 3092   4.788   2.936   2.622
  201MET     HA 3093   4.749   2.848   2.570
  201MET     CB 3094   4.716   3.056   2.560
  201MET    HB2 3095   4.752   3.070   2.458
  201MET    HB3 3096   4.610   3.029   2.561
  201MET     CG 3097   4.750   3.184   2.637
  201MET    HG2 3098   4.772   3.158   2.741
  201MET    HG3 3099   4.837   3.230   2.590
  201MET     SD 3100   4.602   3.291   2.645
  201MET     CE 3101   4.509   3.208   2.777
  201MET    HE1 3102   4.511   3.101   2.756
  201MET    HE2 3103   4.569   3.218   2.868
  201MET    HE3 3104   4.408   3.246   2.790
  201MET      C 3105   4.937   2.937   2.610
  201MET      O 3106   5.004   2.941   2.713
  202TRP      N 3107   4.988   2.930   2.488
  202TRP      H 3108   4.920   2.937   2.413
  202TRP     CA 3109   5.126   2.951   2.445
  202TRP     HA 3110   5.193   2.926   2.527
  202TRP     CB 3111   5.181   2.861   2.333
  202TRP    HB2 3112   5.155   2.916   2.243
  202TRP    HB3 3113   5.290   2.863   2.331
  202TRP     CG 3114   5.143   2.714   2.327
  202TRP    CD1 3115   5.038   2.656   2.272
  202TRP    HD1 3116   4.954   2.709   2.229
  202TRP    NE1 3117   5.045   2.521   2.288
  202TRP    HE1 3118   4.979   2.454   2.251
  202TRP    CE2 3119   5.171   2.491   2.328
  202TRP    CZ2 3120   5.227   2.368   2.355
  202TRP    HZ2 3121   5.179   2.274   2.334
  202TRP    CH2 3122   5.348   2.363   2.428
  202TRP    HH2 3123   5.398   2.268   2.443
  202TRP    CZ3 3124   5.412   2.480   2.474
  202TRP    HZ3 3125   5.498   2.471   2.539
  202TRP    CE3 3126   5.359   2.606   2.436
  202TRP    HE3 3127   5.406   2.698   2.469
  202TRP    CD2 3128   5.234   2.611   2.370
  202TRP      C 3129   5.145   3.100   2.414
  202TRP      O 3130   5.057   3.158   2.346
  203PRO      N 3131   5.254   3.172   2.464
  203PRO     CD 3132   5.355   3.111   2.545
  203PRO    HD2 3133   5.376   3.009   2.513
  203PRO    HD3 3134   5.328   3.115   2.651
  203PRO     CG 3135   5.483   3.193   2.521
  203PRO    HG2 3136   5.529   3.171   2.425
  203PRO    HG3 3137   5.543   3.190   2.612
  203PRO     CB 3138   5.422   3.337   2.515
  203PRO    HB2 3139   5.482   3.415   2.468
  203PRO    HB3 3140   5.409   3.373   2.617
  203PRO     CA 3141   5.283   3.316   2.447
  203PRO     HA 3142   5.212   3.378   2.501
  203PRO      C 3143   5.284   3.370   2.304
  203PRO      O 3144   5.262   3.488   2.287
  204GLY      N 3145   5.315   3.283   2.200
  204GLY      H 3146   5.341   3.188   2.223
  204GLY     CA 3147   5.310   3.314   2.055
  204GLY    HA2 3148   5.379   3.398   2.042
  204GLY    HA3 3149   5.333   3.222   2.001
  204GLY      C 3150   5.167   3.352   2.013
  204GLY      O 3151   5.142   3.441   1.932
  205ASP      N 3152   5.061   3.284   2.065
  205ASP      H 3153   5.076   3.229   2.148
  205ASP     CA 3154   4.920   3.325   2.047
  205ASP     HA 3155   4.908   3.330   1.939
  205ASP     CB 3156   4.816   3.221   2.098
  205ASP    HB2 3157   4.822   3.220   2.207
  205ASP    HB3 3158   4.713   3.255   2.085
  205ASP     CG 3159   4.823   3.083   2.043
  205ASP    OD1 3160   4.799   3.059   1.925
  205ASP    OD2 3161   4.864   2.996   2.119
  205ASP      C 3162   4.886   3.463   2.100
  205ASP      O 3163   4.827   3.544   2.021
  206ILE      N 3164   4.942   3.491   2.221
  206ILE      H 3165   4.994   3.415   2.262
  206ILE     CA 3166   4.936   3.624   2.282
  206ILE     HA 3167   4.830   3.646   2.296
  206ILE     CB 3168   4.995   3.633   2.431
  206ILE     HB 3169   5.103   3.622   2.428
  206ILE    CG2 3170   4.967   3.771   2.489
  206ILE   HG21 3171   5.010   3.783   2.588
  206ILE   HG22 3172   5.010   3.851   2.429
  206ILE   HG23 3173   4.859   3.782   2.494
  206ILE    CG1 3174   4.937   3.516   2.515
  206ILE   HG12 3175   4.829   3.520   2.505
  206ILE   HG13 3176   4.975   3.426   2.467
  206ILE    CD1 3177   4.979   3.512   2.660
  206ILE   HD11 3178   4.912   3.581   2.710
  206ILE   HD12 3179   4.964   3.413   2.704
  206ILE   HD13 3180   5.084   3.531   2.683
  206ILE      C 3181   5.000   3.732   2.192
  206ILE      O 3182   4.926   3.826   2.153
  207LYS      N 3183   5.119   3.704   2.137
  207LYS      H 3184   5.163   3.622   2.177
  207LYS     CA 3185   5.199   3.785   2.041
  207LYS     HA 3186   5.224   3.880   2.087
  207LYS     CB 3187   5.328   3.713   2.013
  207LYS    HB2 3188   5.382   3.710   2.107
  207LYS    HB3 3189   5.302   3.609   1.997
  207LYS     CG 3190   5.442   3.781   1.930
  207LYS    HG2 3191   5.469   3.878   1.972
  207LYS    HG3 3192   5.534   3.725   1.946
  207LYS     CD 3193   5.417   3.772   1.780
  207LYS    HD2 3194   5.393   3.668   1.758
  207LYS    HD3 3195   5.333   3.840   1.764
  207LYS     CE 3196   5.541   3.802   1.708
  207LYS    HE2 3197   5.605   3.881   1.748
  207LYS    HE3 3198   5.592   3.706   1.716
  207LYS     NZ 3199   5.521   3.821   1.561
  207LYS    HZ1 3200   5.599   3.807   1.498
  207LYS    HZ2 3201   5.445   3.764   1.527
  207LYS    HZ3 3202   5.482   3.913   1.549
  207LYS      C 3203   5.119   3.817   1.912
  207LYS      O 3204   5.113   3.932   1.871
  208ALA      N 3205   5.042   3.723   1.861
  208ALA      H 3206   5.059   3.629   1.895
  208ALA     CA 3207   4.953   3.741   1.751
  208ALA     HA 3208   5.014   3.795   1.679
  208ALA     CB 3209   4.928   3.607   1.679
  208ALA    HB1 3210   4.862   3.629   1.595
  208ALA    HB2 3211   5.019   3.568   1.634
  208ALA    HB3 3212   4.888   3.539   1.754
  208ALA      C 3213   4.817   3.812   1.776
  208ALA      O 3214   4.748   3.861   1.684
  209ILE      N 3215   4.774   3.834   1.901
  209ILE      H 3216   4.828   3.793   1.976
  209ILE     CA 3217   4.663   3.928   1.945
  209ILE     HA 3218   4.586   3.926   1.868
  209ILE     CB 3219   4.602   3.870   2.069
  209ILE     HB 3220   4.687   3.845   2.132
  209ILE    CG2 3221   4.508   3.964   2.150
  209ILE   HG21 3222   4.559   4.054   2.185
  209ILE   HG22 3223   4.426   3.997   2.087
  209ILE   HG23 3224   4.458   3.911   2.230
  209ILE    CG1 3225   4.524   3.736   2.042
  209ILE   HG12 3226   4.429   3.758   1.992
  209ILE   HG13 3227   4.571   3.680   1.962
  209ILE    CD1 3228   4.515   3.646   2.165
  209ILE   HD11 3229   4.492   3.548   2.125
  209ILE   HD12 3230   4.610   3.637   2.218
  209ILE   HD13 3231   4.437   3.669   2.238
  209ILE      C 3232   4.721   4.068   1.970
  209ILE      O 3233   4.666   4.168   1.924
  210LEU      N 3234   4.839   4.069   2.036
  210LEU      H 3235   4.877   3.982   2.072
  210LEU     CA 3236   4.922   4.197   2.051
  210LEU     HA 3237   4.864   4.280   2.090
  210LEU     CB 3238   5.041   4.168   2.145
  210LEU    HB2 3239   5.092   4.076   2.118
  210LEU    HB3 3240   5.109   4.252   2.156
  210LEU     CG 3241   4.991   4.126   2.288
  210LEU     HG 3242   4.936   4.031   2.287
  210LEU    CD1 3243   5.118   4.100   2.375
  210LEU   HD11 3244   5.193   4.179   2.366
  210LEU   HD12 3245   5.090   4.106   2.480
  210LEU   HD13 3246   5.166   4.005   2.351
  210LEU    CD2 3247   4.903   4.226   2.360
  210LEU   HD21 3248   4.809   4.241   2.306
  210LEU   HD22 3249   4.873   4.194   2.460
  210LEU   HD23 3250   4.967   4.314   2.360
  210LEU      C 3251   4.970   4.254   1.910
  210LEU      O 3252   4.983   4.376   1.906
  211ASP      N 3253   4.999   4.173   1.807
  211ASP      H 3254   5.018   4.078   1.834
  211ASP     CA 3255   5.007   4.213   1.666
  211ASP     HA 3256   5.088   4.286   1.664
  211ASP     CB 3257   5.042   4.090   1.590
  211ASP    HB2 3258   5.116   4.026   1.640
  211ASP    HB3 3259   4.954   4.030   1.567
  211ASP     CG 3260   5.101   4.124   1.454
  211ASP    OD1 3261   5.200   4.201   1.448
  211ASP    OD2 3262   5.040   4.087   1.350
  211ASP      C 3263   4.887   4.288   1.609
  211ASP      O 3264   4.898   4.369   1.521
  212LYS      N 3265   4.767   4.265   1.666
  212LYS      H 3266   4.769   4.202   1.745
  212LYS     CA 3267   4.643   4.325   1.619
  212LYS     HA 3268   4.657   4.357   1.515
  212LYS     CB 3269   4.531   4.222   1.618
  212LYS    HB2 3270   4.527   4.183   1.720
  212LYS    HB3 3271   4.433   4.270   1.609
  212LYS     CG 3272   4.544   4.096   1.526
  212LYS    HG2 3273   4.548   4.135   1.424
  212LYS    HG3 3274   4.630   4.038   1.559
  212LYS     CD 3275   4.425   4.001   1.540
  212LYS    HD2 3276   4.419   3.981   1.647
  212LYS    HD3 3277   4.343   4.069   1.512
  212LYS     CE 3278   4.419   3.867   1.467
  212LYS    HE2 3279   4.499   3.802   1.503
  212LYS    HE3 3280   4.324   3.820   1.491
  212LYS     NZ 3281   4.442   3.881   1.319
  212LYS    HZ1 3282   4.539   3.893   1.293
  212LYS    HZ2 3283   4.406   3.800   1.271
  212LYS    HZ3 3284   4.400   3.969   1.292
  212LYS      C 3285   4.606   4.444   1.706
  212LYS      O 3286   4.530   4.533   1.660
  213LEU      N 3287   4.656   4.455   1.828
  213LEU      H 3288   4.717   4.382   1.861
  213LEU     CA 3289   4.612   4.556   1.919
  213LEU     HA 3290   4.503   4.559   1.922
  213LEU     CB 3291   4.675   4.510   2.054
  213LEU    HB2 3292   4.643   4.408   2.075
  213LEU    HB3 3293   4.784   4.506   2.050
  213LEU     CG 3294   4.626   4.591   2.169
  213LEU     HG 3295   4.620   4.699   2.152
  213LEU    CD1 3296   4.485   4.538   2.207
  213LEU   HD11 3297   4.447   4.584   2.298
  213LEU   HD12 3298   4.423   4.571   2.125
  213LEU   HD13 3299   4.476   4.429   2.210
  213LEU    CD2 3300   4.712   4.557   2.292
  213LEU   HD21 3301   4.666   4.584   2.386
  213LEU   HD22 3302   4.737   4.451   2.290
  213LEU   HD23 3303   4.802   4.618   2.281
  213LEU      C 3304   4.670   4.689   1.875
  213LEU      O 3305   4.790   4.701   1.850
  214HIE      N 3306   4.583   4.789   1.869
  214HIE      H 3307   4.486   4.761   1.864
  214HIE     CA 3308   4.614   4.923   1.841
  214HIE     HA 3309   4.691   4.915   1.764
  214HIE     CB 3310   4.483   4.982   1.779
  214HIE    HB2 3311   4.450   4.910   1.704
  214HIE    HB3 3312   4.397   4.979   1.846
  214HIE     CG 3313   4.487   5.116   1.707
  214HIE    ND1 3314   4.603   5.162   1.644
  214HIE    CE1 3315   4.570   5.282   1.597
  214HIE    HE1 3316   4.635   5.353   1.549
  214HIE    NE2 3317   4.446   5.312   1.624
  214HIE    HE2 3318   4.410   5.406   1.617
  214HIE    CD2 3319   4.393   5.209   1.701
  214HIE    HD2 3320   4.298   5.201   1.753
  214HIE      C 3321   4.670   5.002   1.961
  214HIE      O 3322   4.704   4.950   2.066
  215ASN      N 3323   4.690   5.136   1.949
  215ASN      H 3324   4.657   5.177   1.863
  215ASN     CA 3325   4.769   5.225   2.041
  215ASN     HA 3326   4.815   5.163   2.117
  215ASN     CB 3327   4.880   5.302   1.967
  215ASN    HB2 3328   4.825   5.357   1.890
  215ASN    HB3 3329   4.940   5.361   2.036
  215ASN     CG 3330   4.971   5.199   1.900
  215ASN    OD1 3331   5.022   5.108   1.964
  215ASN    ND2 3332   4.994   5.203   1.776
  215ASN   HD21 3333   5.054   5.134   1.734
  215ASN   HD22 3334   4.956   5.280   1.722
  215ASN      C 3335   4.671   5.311   2.111
  215ASN      O 3336   4.552   5.326   2.071
  216LEU      N 3337   4.722   5.367   2.220
  216LEU      H 3338   4.818   5.343   2.242
  216LEU     CA 3339   4.631   5.415   2.326
  216LEU     HA 3340   4.557   5.335   2.337
  216LEU     CB 3341   4.694   5.437   2.464
  216LEU    HB2 3342   4.784   5.497   2.451
  216LEU    HB3 3343   4.626   5.499   2.523
  216LEU     CG 3344   4.739   5.308   2.538
  216LEU     HG 3345   4.793   5.238   2.474
  216LEU    CD1 3346   4.818   5.344   2.659
  216LEU   HD11 3347   4.854   5.251   2.704
  216LEU   HD12 3348   4.892   5.414   2.620
  216LEU   HD13 3349   4.751   5.399   2.724
  216LEU    CD2 3350   4.614   5.239   2.592
  216LEU   HD21 3351   4.573   5.295   2.677
  216LEU   HD22 3352   4.531   5.223   2.524
  216LEU   HD23 3353   4.641   5.142   2.635
  216LEU      C 3354   4.560   5.547   2.279
  216LEU      O 3355   4.615   5.616   2.198
  217ASN      N 3356   4.443   5.578   2.331
  217ASN      H 3357   4.402   5.529   2.409
  217ASN     CA 3358   4.363   5.684   2.279
  217ASN     HA 3359   4.374   5.666   2.172
  217ASN     CB 3360   4.219   5.666   2.314
  217ASN    HB2 3361   4.185   5.570   2.276
  217ASN    HB3 3362   4.209   5.654   2.422
  217ASN     CG 3363   4.122   5.767   2.262
  217ASN    OD1 3364   4.152   5.876   2.213
  217ASN    ND2 3365   3.998   5.727   2.274
  217ASN   HD21 3366   3.929   5.799   2.261
  217ASN   HD22 3367   3.969   5.649   2.331
  217ASN      C 3368   4.409   5.827   2.309
  217ASN      O 3369   4.415   5.882   2.418
  218SER      N 3370   4.448   5.893   2.199
  218SER      H 3371   4.442   5.842   2.111
  218SER     CA 3372   4.494   6.034   2.189
  218SER     HA 3373   4.586   6.042   2.247
  218SER     CB 3374   4.534   6.062   2.041
  218SER    HB2 3375   4.458   6.031   1.970
  218SER    HB3 3376   4.557   6.168   2.045
  218SER     OG 3377   4.648   5.994   2.001
  218SER     HG 3378   4.617   5.935   1.932
  218SER      C 3379   4.401   6.149   2.237
  218SER      O 3380   4.444   6.257   2.235
  219ASN      N 3381   4.275   6.123   2.280
  219ASN      H 3382   4.242   6.029   2.262
  219ASN     CA 3383   4.206   6.211   2.368
  219ASN     HA 3384   4.216   6.309   2.322
  219ASN     CB 3385   4.058   6.183   2.382
  219ASN    HB2 3386   4.022   6.147   2.286
  219ASN    HB3 3387   4.048   6.108   2.461
  219ASN     CG 3388   3.988   6.310   2.424
  219ASN    OD1 3389   3.987   6.411   2.350
  219ASN    ND2 3390   3.940   6.315   2.542
  219ASN   HD21 3391   3.903   6.401   2.582
  219ASN   HD22 3392   3.933   6.232   2.599
  219ASN      C 3393   4.273   6.228   2.509
  219ASN      O 3394   4.244   6.336   2.567
  220TRP      N 3395   4.353   6.137   2.565
  220TRP      H 3396   4.352   6.050   2.514
  220TRP     CA 3397   4.414   6.145   2.692
  220TRP     HA 3398   4.412   6.251   2.715
  220TRP     CB 3399   4.327   6.077   2.809
  220TRP    HB2 3400   4.358   5.972   2.810
  220TRP    HB3 3401   4.349   6.125   2.904
  220TRP     CG 3402   4.182   6.094   2.793
  220TRP    CD1 3403   4.116   6.209   2.828
  220TRP    HD1 3404   4.156   6.292   2.885
  220TRP    NE1 3405   3.982   6.198   2.805
  220TRP    HE1 3406   3.924   6.279   2.819
  220TRP    CE2 3407   3.952   6.076   2.744
  220TRP    CZ2 3408   3.834   6.020   2.690
  220TRP    HZ2 3409   3.740   6.072   2.702
  220TRP    CH2 3410   3.843   5.896   2.626
  220TRP    HH2 3411   3.759   5.842   2.584
  220TRP    CZ3 3412   3.968   5.832   2.627
  220TRP    HZ3 3413   3.975   5.732   2.586
  220TRP    CE3 3414   4.084   5.887   2.682
  220TRP    HE3 3415   4.179   5.836   2.677
  220TRP    CD2 3416   4.082   6.010   2.742
  220TRP      C 3417   4.561   6.105   2.689
  220TRP      O 3418   4.645   6.167   2.754
  221PHE      N 3419   4.598   6.003   2.612
  221PHE      H 3420   4.522   5.954   2.566
  221PHE     CA 3421   4.728   5.934   2.605
  221PHE     HA 3422   4.776   5.942   2.702
  221PHE     CB 3423   4.703   5.777   2.588
  221PHE    HB2 3424   4.644   5.759   2.498
  221PHE    HB3 3425   4.800   5.726   2.581
  221PHE     CG 3426   4.629   5.726   2.710
  221PHE    CD1 3427   4.497   5.679   2.696
  221PHE    HD1 3428   4.454   5.686   2.597
  221PHE    CE1 3429   4.431   5.622   2.810
  221PHE    HE1 3430   4.334   5.574   2.801
  221PHE     CZ 3431   4.495   5.612   2.937
  221PHE     HZ 3432   4.449   5.582   3.030
  221PHE    CE2 3433   4.626   5.668   2.949
  221PHE    HE2 3434   4.687   5.650   3.036
  221PHE    CD2 3435   4.691   5.727   2.840
  221PHE    HD2 3436   4.796   5.749   2.853
  221PHE      C 3437   4.829   5.989   2.504
  221PHE      O 3438   4.787   6.044   2.398
  222PRO      N 3439   4.964   5.981   2.527
  222PRO     CD 3440   5.032   5.968   2.656
  222PRO    HD2 3441   4.977   5.892   2.713
  222PRO    HD3 3442   5.031   6.060   2.714
  222PRO     CG 3443   5.176   5.932   2.625
  222PRO    HG2 3444   5.164   5.829   2.590
  222PRO    HG3 3445   5.243   5.944   2.710
  222PRO     CB 3446   5.198   6.027   2.499
  222PRO    HB2 3447   5.270   5.985   2.429
  222PRO    HB3 3448   5.227   6.125   2.537
  222PRO     CA 3449   5.061   6.043   2.436
  222PRO     HA 3450   5.044   6.149   2.420
  222PRO      C 3451   5.055   5.971   2.300
  222PRO      O 3452   5.008   5.856   2.286
  223ALA      N 3453   5.110   6.035   2.195
  223ALA      H 3454   5.141   6.128   2.219
  223ALA     CA 3455   5.112   5.992   2.057
  223ALA     HA 3456   5.010   5.973   2.024
  223ALA     CB 3457   5.166   6.108   1.976
  223ALA    HB1 3458   5.105   6.197   1.991
  223ALA    HB2 3459   5.269   6.129   2.006
  223ALA    HB3 3460   5.170   6.085   1.869
  223ALA      C 3461   5.201   5.862   2.047
  223ALA      O 3462   5.309   5.855   2.108
  224GLY      N 3463   5.156   5.764   1.971
  224GLY      H 3464   5.071   5.779   1.919
  224GLY     CA 3465   5.213   5.634   1.939
  224GLY    HA2 3466   5.162   5.581   1.859
  224GLY    HA3 3467   5.317   5.649   1.908
  224GLY      C 3468   5.220   5.543   2.057
  224GLY      O 3469   5.308   5.454   2.062
  225SER      N 3470   5.140   5.562   2.168
  225SER      H 3471   5.078   5.642   2.163
  225SER     CA 3472   5.163   5.489   2.298
  225SER     HA 3473   5.269   5.480   2.322
  225SER     CB 3474   5.123   5.578   2.417
  225SER    HB2 3475   5.119   5.517   2.507
  225SER    HB3 3476   5.188   5.665   2.430
  225SER     OG 3477   4.989   5.621   2.404
  225SER     HG 3478   4.989   5.708   2.364
  225SER      C 3479   5.099   5.353   2.310
  225SER      O 3480   4.997   5.317   2.254
  226LYS      N 3481   5.158   5.265   2.391
  226LYS      H 3482   5.234   5.309   2.439
  226LYS     CA 3483   5.123   5.122   2.417
  226LYS     HA 3484   5.057   5.097   2.334
  226LYS     CB 3485   5.244   5.030   2.398
  226LYS    HB2 3486   5.309   5.039   2.485
  226LYS    HB3 3487   5.205   4.928   2.405
  226LYS     CG 3488   5.333   5.053   2.272
  226LYS    HG2 3489   5.378   5.152   2.277
  226LYS    HG3 3490   5.411   4.978   2.269
  226LYS     CD 3491   5.266   5.065   2.133
  226LYS    HD2 3492   5.216   4.970   2.113
  226LYS    HD3 3493   5.195   5.145   2.154
  226LYS     CE 3494   5.352   5.103   2.010
  226LYS    HE2 3495   5.371   5.210   2.015
  226LYS    HE3 3496   5.450   5.055   2.003
  226LYS     NZ 3497   5.288   5.080   1.885
  226LYS    HZ1 3498   5.339   5.101   1.801
  226LYS    HZ2 3499   5.249   4.988   1.871
  226LYS    HZ3 3500   5.197   5.124   1.883
  226LYS      C 3501   5.062   5.082   2.552
  226LYS      O 3502   5.111   5.124   2.661
  227PRO      N 3503   4.959   4.992   2.554
  227PRO     CD 3504   4.893   4.931   2.446
  227PRO    HD2 3505   4.949   4.840   2.424
  227PRO    HD3 3506   4.890   5.008   2.369
  227PRO     CG 3507   4.751   4.893   2.483
  227PRO    HG2 3508   4.710   4.809   2.428
  227PRO    HG3 3509   4.691   4.980   2.455
  227PRO     CB 3510   4.759   4.878   2.640
  227PRO    HB2 3511   4.767   4.770   2.656
  227PRO    HB3 3512   4.676   4.929   2.689
  227PRO     CA 3513   4.891   4.944   2.675
  227PRO     HA 3514   4.886   5.032   2.738
  227PRO      C 3515   4.982   4.851   2.756
  227PRO      O 3516   5.054   4.768   2.705
  228PHE      N 3517   4.978   4.879   2.886
  228PHE      H 3518   4.923   4.956   2.923
  228PHE     CA 3519   5.048   4.792   2.981
  228PHE     HA 3520   5.153   4.785   2.954
  228PHE     CB 3521   5.032   4.838   3.125
  228PHE    HB2 3522   5.058   4.942   3.107
  228PHE    HB3 3523   4.927   4.816   3.145
  228PHE     CG 3524   5.110   4.791   3.237
  228PHE    CD1 3525   5.052   4.772   3.370
  228PHE    HD1 3526   4.951   4.802   3.395
  228PHE    CE1 3527   5.131   4.717   3.471
  228PHE    HE1 3528   5.097   4.703   3.572
  228PHE     CZ 3529   5.257   4.665   3.443
  228PHE     HZ 3530   5.321   4.626   3.521
  228PHE    CE2 3531   5.314   4.687   3.317
  228PHE    HE2 3532   5.412   4.653   3.288
  228PHE    CD2 3533   5.242   4.753   3.219
  228PHE    HD2 3534   5.283   4.754   3.119
  228PHE      C 3535   4.990   4.646   2.970
  228PHE      O 3536   4.866   4.630   2.953
  229ILE      N 3537   5.068   4.547   2.974
  229ILE      H 3538   5.165   4.561   2.999
  229ILE     CA 3539   5.033   4.408   2.961
  229ILE     HA 3540   4.926   4.389   2.971
  229ILE     CB 3541   5.085   4.356   2.830
  229ILE     HB 3542   5.194   4.364   2.828
  229ILE    CG2 3543   5.069   4.204   2.818
  229ILE   HG21 3544   5.080   4.172   2.715
  229ILE   HG22 3545   5.146   4.149   2.872
  229ILE   HG23 3546   4.971   4.165   2.847
  229ILE    CG1 3547   5.027   4.407   2.694
  229ILE   HG12 3548   5.059   4.511   2.697
  229ILE   HG13 3549   5.080   4.365   2.609
  229ILE    CD1 3550   4.877   4.408   2.675
  229ILE   HD11 3551   4.836   4.308   2.688
  229ILE   HD12 3552   4.829   4.470   2.751
  229ILE   HD13 3553   4.844   4.452   2.581
  229ILE      C 3554   5.105   4.335   3.073
  229ILE      O 3555   5.230   4.339   3.077
  230TYR      N 3556   5.026   4.250   3.148
  230TYR      H 3557   4.928   4.246   3.126
  230TYR     CA 3558   5.072   4.135   3.230
  230TYR     HA 3559   5.166   4.107   3.183
  230TYR     CB 3560   5.107   4.180   3.371
  230TYR    HB2 3561   5.184   4.109   3.404
  230TYR    HB3 3562   5.153   4.279   3.372
  230TYR     CG 3563   4.995   4.180   3.474
  230TYR    CD1 3564   4.919   4.301   3.500
  230TYR    HD1 3565   4.939   4.394   3.450
  230TYR    CE1 3566   4.834   4.308   3.613
  230TYR    HE1 3567   4.782   4.397   3.644
  230TYR     CZ 3568   4.813   4.191   3.690
  230TYR     OH 3569   4.736   4.199   3.805
  230TYR     HH 3570   4.669   4.267   3.799
  230TYR    CE2 3571   4.880   4.073   3.661
  230TYR    HE2 3572   4.874   3.994   3.735
  230TYR    CD2 3573   4.973   4.064   3.552
  230TYR    HD2 3574   5.033   3.973   3.548
  230TYR      C 3575   4.987   4.004   3.233
  230TYR      O 3576   4.866   4.015   3.214
  231GLN      N 3577   5.053   3.890   3.244
  231GLN      H 3578   5.153   3.896   3.246
  231GLN     CA 3579   5.005   3.758   3.219
  231GLN     HA 3580   4.911   3.763   3.165
  231GLN     CB 3581   5.115   3.706   3.114
  231GLN    HB2 3582   5.214   3.721   3.158
  231GLN    HB3 3583   5.089   3.600   3.112
  231GLN     CG 3584   5.111   3.770   2.976
  231GLN    HG2 3585   5.038   3.709   2.923
  231GLN    HG3 3586   5.071   3.871   2.981
  231GLN     CD 3587   5.240   3.765   2.900
  231GLN    OE1 3588   5.248   3.708   2.791
  231GLN    NE2 3589   5.339   3.826   2.952
  231GLN   HE21 3590   5.424   3.819   2.898
  231GLN   HE22 3591   5.341   3.882   3.036
  231GLN      C 3592   5.003   3.668   3.338
  231GLN      O 3593   5.095   3.671   3.415
  232GLH      N 3594   4.897   3.591   3.357
  232GLH      H 3595   4.828   3.586   3.283
  232GLH     CA 3596   4.882   3.499   3.475
  232GLH     HA 3597   4.943   3.536   3.558
  232GLH     CB 3598   4.732   3.483   3.515
  232GLH    HB2 3599   4.687   3.581   3.502
  232GLH    HB3 3600   4.682   3.409   3.452
  232GLH     CG 3601   4.718   3.448   3.659
  232GLH    HG2 3602   4.794   3.498   3.717
  232GLH    HG3 3603   4.626   3.497   3.692
  232GLH     CD 3604   4.722   3.296   3.691
  232GLH    OE1 3605   4.760   3.213   3.607
  232GLH    OE2 3606   4.694   3.250   3.815
  232GLH    HE2 3607   4.669   3.327   3.867
  232GLH      C 3608   4.944   3.360   3.430
  232GLH      O 3609   4.874   3.274   3.369
  233VAL      N 3610   5.066   3.330   3.481
  233VAL      H 3611   5.112   3.392   3.546
  233VAL     CA 3612   5.132   3.201   3.468
  233VAL     HA 3613   5.069   3.125   3.422
  233VAL     CB 3614   5.251   3.213   3.374
  233VAL     HB 3615   5.325   3.265   3.435
  233VAL    CG1 3616   5.307   3.074   3.347
  233VAL   HG11 3617   5.402   3.101   3.300
  233VAL   HG12 3618   5.328   3.000   3.424
  233VAL   HG13 3619   5.247   3.033   3.266
  233VAL    CG2 3620   5.235   3.285   3.238
  233VAL   HG21 3621   5.331   3.303   3.189
  233VAL   HG22 3622   5.166   3.240   3.167
  233VAL   HG23 3623   5.187   3.378   3.267
  233VAL      C 3624   5.178   3.153   3.608
  233VAL      O 3625   5.244   3.236   3.672
  234ILE      N 3626   5.129   3.042   3.662
  234ILE      H 3627   5.058   2.994   3.609
  234ILE     CA 3628   5.178   2.978   3.787
  234ILE     HA 3629   5.234   3.055   3.840
  234ILE     CB 3630   5.066   2.936   3.879
  234ILE     HB 3631   5.012   2.858   3.825
  234ILE    CG2 3632   5.106   2.881   4.013
  234ILE   HG21 3633   5.020   2.830   4.056
  234ILE   HG22 3634   5.181   2.807   3.986
  234ILE   HG23 3635   5.146   2.960   4.077
  234ILE    CG1 3636   4.968   3.056   3.897
  234ILE   HG12 3637   5.027   3.144   3.922
  234ILE   HG13 3638   4.916   3.072   3.802
  234ILE    CD1 3639   4.857   3.033   3.998
  234ILE   HD11 3640   4.803   2.940   3.977
  234ILE   HD12 3641   4.898   3.029   4.099
  234ILE   HD13 3642   4.777   3.107   4.004
  234ILE      C 3643   5.281   2.866   3.749
  234ILE      O 3644   5.274   2.805   3.641
  235ASP      N 3645   5.385   2.850   3.830
  235ASP      H 3646   5.407   2.917   3.902
  235ASP     CA 3647   5.473   2.736   3.825
  235ASP     HA 3648   5.436   2.654   3.764
  235ASP     CB 3649   5.609   2.778   3.760
  235ASP    HB2 3650   5.667   2.688   3.742
  235ASP    HB3 3651   5.586   2.826   3.665
  235ASP     CG 3652   5.682   2.876   3.847
  235ASP    OD1 3653   5.638   2.996   3.850
  235ASP    OD2 3654   5.783   2.847   3.915
  235ASP      C 3655   5.510   2.679   3.966
  235ASP      O 3656   5.593   2.587   3.980
  236LEU      N 3657   5.427   2.731   4.063
  236LEU      H 3658   5.361   2.803   4.036
  236LEU     CA 3659   5.431   2.701   4.202
  236LEU     HA 3660   5.530   2.732   4.236
  236LEU     CB 3661   5.319   2.777   4.270
  236LEU    HB2 3662   5.343   2.881   4.251
  236LEU    HB3 3663   5.224   2.745   4.227
  236LEU     CG 3664   5.309   2.746   4.425
  236LEU     HG 3665   5.312   2.641   4.453
  236LEU    CD1 3666   5.420   2.815   4.502
  236LEU   HD11 3667   5.392   2.830   4.607
  236LEU   HD12 3668   5.512   2.756   4.495
  236LEU   HD13 3669   5.424   2.911   4.451
  236LEU    CD2 3670   5.176   2.809   4.464
  236LEU   HD21 3671   5.170   2.820   4.572
  236LEU   HD22 3672   5.174   2.912   4.429
  236LEU   HD23 3673   5.093   2.754   4.419
  236LEU      C 3674   5.412   2.548   4.229
  236LEU      O 3675   5.464   2.509   4.332
  237GLY      N 3676   5.352   2.465   4.150
  237GLY      H 3677   5.318   2.513   4.068
  237GLY     CA 3678   5.340   2.324   4.169
  237GLY    HA2 3679   5.294   2.302   4.265
  237GLY    HA3 3680   5.268   2.293   4.093
  237GLY      C 3681   5.471   2.241   4.142
  237GLY      O 3682   5.460   2.119   4.138
  238GLY      N 3683   5.585   2.306   4.112
  238GLY      H 3684   5.595   2.405   4.093
  238GLY     CA 3685   5.711   2.233   4.087
  238GLY    HA2 3686   5.784   2.293   4.140
  238GLY    HA3 3687   5.710   2.134   4.133
  238GLY      C 3688   5.757   2.216   3.939
  238GLY      O 3689   5.802   2.110   3.898
  239GLU      N 3690   5.740   2.319   3.862
  239GLU      H 3691   5.707   2.406   3.903
  239GLU     CA 3692   5.766   2.314   3.719
  239GLU     HA 3693   5.761   2.211   3.684
  239GLU     CB 3694   5.646   2.378   3.643
  239GLU    HB2 3695   5.621   2.475   3.686
  239GLU    HB3 3696   5.680   2.409   3.544
  239GLU     CG 3697   5.520   2.290   3.639
  239GLU    HG2 3698   5.535   2.203   3.575
  239GLU    HG3 3699   5.503   2.259   3.742
  239GLU     CD 3700   5.394   2.363   3.590
  239GLU    OE1 3701   5.399   2.395   3.468
  239GLU    OE2 3702   5.297   2.387   3.665
  239GLU      C 3703   5.904   2.381   3.679
  239GLU      O 3704   5.920   2.503   3.698
  240PRO      N 3705   6.009   2.317   3.630
  240PRO     CD 3706   6.042   2.183   3.672
  240PRO    HD2 3707   5.992   2.113   3.605
  240PRO    HD3 3708   6.013   2.165   3.776
  240PRO     CG 3709   6.198   2.167   3.648
  240PRO    HG2 3710   6.230   2.066   3.623
  240PRO    HG3 3711   6.251   2.209   3.734
  240PRO     CB 3712   6.228   2.269   3.544
  240PRO    HB2 3713   6.220   2.218   3.448
  240PRO    HB3 3714   6.330   2.309   3.547
  240PRO     CA 3715   6.126   2.374   3.563
  240PRO     HA 3716   6.168   2.445   3.634
  240PRO      C 3717   6.107   2.449   3.437
  240PRO      O 3718   6.187   2.531   3.407
  241ILE      N 3719   5.999   2.427   3.365
  241ILE      H 3720   5.931   2.363   3.405
  241ILE     CA 3721   5.957   2.504   3.243
  241ILE     HA 3722   6.043   2.560   3.206
  241ILE     CB 3723   5.905   2.409   3.129
  241ILE     HB 3724   5.810   2.369   3.163
  241ILE    CG2 3725   5.881   2.490   3.001
  241ILE   HG21 3726   5.819   2.578   3.020
  241ILE   HG22 3727   5.968   2.524   2.946
  241ILE   HG23 3728   5.824   2.427   2.932
  241ILE    CG1 3729   6.000   2.295   3.104
  241ILE   HG12 3730   5.991   2.216   3.178
  241ILE   HG13 3731   5.968   2.244   3.014
  241ILE    CD1 3732   6.150   2.325   3.086
  241ILE   HD11 3733   6.195   2.369   3.175
  241ILE   HD12 3734   6.210   2.244   3.044
  241ILE   HD13 3735   6.144   2.403   3.010
  241ILE      C 3736   5.861   2.617   3.284
  241ILE      O 3737   5.743   2.587   3.290
  242LYS      N 3738   5.917   2.737   3.307
  242LYS      H 3739   6.015   2.744   3.283
  242LYS     CA 3740   5.855   2.854   3.374
  242LYS     HA 3741   5.777   2.823   3.444
  242LYS     CB 3742   5.963   2.925   3.459
  242LYS    HB2 3743   6.050   2.952   3.399
  242LYS    HB3 3744   5.934   3.020   3.506
  242LYS     CG 3745   5.996   2.829   3.574
  242LYS    HG2 3746   5.908   2.817   3.636
  242LYS    HG3 3747   6.041   2.735   3.543
  242LYS     CD 3748   6.096   2.892   3.680
  242LYS    HD2 3749   6.187   2.927   3.632
  242LYS    HD3 3750   6.043   2.978   3.721
  242LYS     CE 3751   6.129   2.797   3.793
  242LYS    HE2 3752   6.199   2.721   3.760
  242LYS    HE3 3753   6.171   2.852   3.878
  242LYS     NZ 3754   6.010   2.729   3.857
  242LYS    HZ1 3755   5.967   2.669   3.788
  242LYS    HZ2 3756   6.036   2.658   3.924
  242LYS    HZ3 3757   5.939   2.785   3.900
  242LYS      C 3758   5.793   2.952   3.274
  242LYS      O 3759   5.757   2.911   3.164
  243SER      N 3760   5.800   3.079   3.309
  243SER      H 3761   5.837   3.098   3.401
  243SER     CA 3762   5.747   3.189   3.232
  243SER     HA 3763   5.652   3.164   3.184
  243SER     CB 3764   5.710   3.302   3.337
  243SER    HB2 3765   5.793   3.342   3.395
  243SER    HB3 3766   5.671   3.386   3.279
  243SER     OG 3767   5.609   3.259   3.432
  243SER     HG 3768   5.592   3.323   3.501
  243SER      C 3769   5.838   3.248   3.122
  243SER      O 3770   5.793   3.333   3.053
  244SER      N 3771   5.963   3.197   3.103
  244SER      H 3772   5.990   3.120   3.163
  244SER     CA 3773   6.057   3.282   3.028
  244SER     HA 3774   6.059   3.375   3.086
  244SER     CB 3775   6.206   3.229   3.042
  244SER    HB2 3776   6.225   3.150   2.969
  244SER    HB3 3777   6.272   3.314   3.028
  244SER     OG 3778   6.231   3.189   3.172
  244SER     HG 3779   6.327   3.185   3.181
  244SER      C 3780   6.025   3.318   2.881
  244SER      O 3781   6.080   3.415   2.836
  245ASP      N 3782   5.932   3.252   2.805
  245ASP      H 3783   5.874   3.184   2.853
  245ASP     CA 3784   5.889   3.285   2.666
  245ASP     HA 3785   5.967   3.347   2.621
  245ASP     CB 3786   5.882   3.156   2.583
  245ASP    HB2 3787   5.881   3.063   2.640
  245ASP    HB3 3788   5.790   3.167   2.525
  245ASP     CG 3789   5.990   3.144   2.486
  245ASP    OD1 3790   6.106   3.119   2.527
  245ASP    OD2 3791   5.964   3.181   2.367
  245ASP      C 3792   5.769   3.384   2.661
  245ASP      O 3793   5.737   3.433   2.555
  246TYR      N 3794   5.711   3.417   2.776
  246TYR      H 3795   5.746   3.372   2.859
  246TYR     CA 3796   5.613   3.523   2.795
  246TYR     HA 3797   5.548   3.531   2.708
  246TYR     CB 3798   5.524   3.492   2.910
  246TYR    HB2 3799   5.578   3.486   3.005
  246TYR    HB3 3800   5.458   3.579   2.912
  246TYR     CG 3801   5.443   3.366   2.895
  246TYR    CD1 3802   5.498   3.230   2.925
  246TYR    HD1 3803   5.603   3.222   2.947
  246TYR    CE1 3804   5.415   3.121   2.926
  246TYR    HE1 3805   5.461   3.026   2.946
  246TYR     CZ 3806   5.275   3.134   2.900
  246TYR     OH 3807   5.198   3.019   2.899
  246TYR     HH 3808   5.105   3.037   2.885
  246TYR    CE2 3809   5.226   3.261   2.859
  246TYR    HE2 3810   5.122   3.273   2.831
  246TYR    CD2 3811   5.302   3.377   2.859
  246TYR    HD2 3812   5.260   3.474   2.834
  246TYR      C 3813   5.681   3.661   2.819
  246TYR      O 3814   5.608   3.757   2.819
  247PHE      N 3815   5.813   3.677   2.839
  247PHE      H 3816   5.875   3.597   2.842
  247PHE     CA 3817   5.883   3.802   2.871
  247PHE     HA 3818   5.838   3.850   2.958
  247PHE     CB 3819   6.027   3.760   2.902
  247PHE    HB2 3820   6.065   3.690   2.827
  247PHE    HB3 3821   6.084   3.853   2.902
  247PHE     CG 3822   6.064   3.697   3.045
  247PHE    CD1 3823   5.970   3.655   3.141
  247PHE    HD1 3824   5.864   3.657   3.117
  247PHE    CE1 3825   6.012   3.595   3.265
  247PHE    HE1 3826   5.937   3.550   3.329
  247PHE     CZ 3827   6.148   3.579   3.288
  247PHE     HZ 3828   6.181   3.529   3.378
  247PHE    CE2 3829   6.241   3.616   3.193
  247PHE    HE2 3830   6.346   3.596   3.206
  247PHE    CD2 3831   6.203   3.677   3.072
  247PHE    HD2 3832   6.276   3.689   2.994
  247PHE      C 3833   5.888   3.923   2.774
  247PHE      O 3834   5.914   4.035   2.816
  248GLY      N 3835   5.868   3.906   2.642
  248GLY      H 3836   5.833   3.816   2.613
  248GLY     CA 3837   5.863   4.014   2.543
  248GLY    HA2 3838   5.926   4.098   2.576
  248GLY    HA3 3839   5.918   3.979   2.456
  248GLY      C 3840   5.721   4.056   2.518
  248GLY      O 3841   5.699   4.170   2.472
  249ASN      N 3842   5.614   3.974   2.543
  249ASN      H 3843   5.635   3.875   2.549
  249ASN     CA 3844   5.478   4.020   2.538
  249ASN     HA 3845   5.456   4.076   2.446
  249ASN     CB 3846   5.383   3.901   2.568
  249ASN    HB2 3847   5.417   3.861   2.664
  249ASN    HB3 3848   5.284   3.946   2.577
  249ASN     CG 3849   5.380   3.797   2.458
  249ASN    OD1 3850   5.419   3.824   2.345
  249ASN    ND2 3851   5.324   3.680   2.484
  249ASN   HD21 3852   5.301   3.617   2.409
  249ASN   HD22 3853   5.326   3.650   2.580
  249ASN      C 3854   5.456   4.123   2.648
  249ASN      O 3855   5.393   4.226   2.626
  250GLY      N 3856   5.500   4.081   2.766
  250GLY      H 3857   5.544   3.991   2.774
  250GLY     CA 3858   5.495   4.174   2.888
  250GLY    HA2 3859   5.557   4.261   2.868
  250GLY    HA3 3860   5.398   4.222   2.899
  250GLY      C 3861   5.535   4.117   3.021
  250GLY      O 3862   5.628   4.036   3.034
  251ARG      N 3863   5.472   4.165   3.131
  251ARG      H 3864   5.393   4.226   3.115
  251ARG     CA 3865   5.509   4.123   3.272
  251ARG     HA 3866   5.617   4.110   3.281
  251ARG     CB 3867   5.471   4.236   3.372
  251ARG    HB2 3868   5.367   4.268   3.361
  251ARG    HB3 3869   5.472   4.198   3.474
  251ARG     CG 3870   5.568   4.355   3.360
  251ARG    HG2 3871   5.670   4.326   3.339
  251ARG    HG3 3872   5.545   4.423   3.279
  251ARG     CD 3873   5.577   4.446   3.485
  251ARG    HD2 3874   5.486   4.507   3.492
  251ARG    HD3 3875   5.595   4.382   3.570
  251ARG     NE 3876   5.693   4.531   3.476
  251ARG     HE 3877   5.713   4.588   3.395
  251ARG     CZ 3878   5.784   4.556   3.567
  251ARG    NH1 3879   5.780   4.508   3.687
  251ARG   HH11 3880   5.704   4.447   3.715
  251ARG   HH12 3881   5.865   4.525   3.740
  251ARG    NH2 3882   5.885   4.641   3.553
  251ARG   HH21 3883   5.890   4.693   3.467
  251ARG   HH22 3884   5.930   4.665   3.641
  251ARG      C 3885   5.442   3.989   3.302
  251ARG      O 3886   5.345   3.951   3.234
  252VAL      N 3887   5.491   3.924   3.413
  252VAL      H 3888   5.570   3.963   3.462
  252VAL     CA 3889   5.429   3.798   3.457
  252VAL     HA 3890   5.326   3.796   3.421
  252VAL     CB 3891   5.501   3.672   3.417
  252VAL     HB 3892   5.473   3.588   3.480
  252VAL    CG1 3893   5.467   3.637   3.272
  252VAL   HG11 3894   5.506   3.705   3.196
  252VAL   HG12 3895   5.517   3.543   3.248
  252VAL   HG13 3896   5.361   3.612   3.263
  252VAL    CG2 3897   5.653   3.684   3.426
  252VAL   HG21 3898   5.680   3.701   3.531
  252VAL   HG22 3899   5.697   3.588   3.401
  252VAL   HG23 3900   5.695   3.755   3.355
  252VAL      C 3901   5.419   3.795   3.608
  252VAL      O 3902   5.493   3.862   3.680
  253THR      N 3903   5.313   3.725   3.654
  253THR      H 3904   5.261   3.677   3.582
  253THR     CA 3905   5.275   3.707   3.795
  253THR     HA 3906   5.280   3.800   3.852
  253THR     CB 3907   5.133   3.654   3.813
  253THR     HB 3908   5.118   3.639   3.920
  253THR    CG2 3909   5.029   3.739   3.753
  253THR   HG21 3910   4.931   3.697   3.777
  253THR   HG22 3911   5.039   3.842   3.786
  253THR   HG23 3912   5.044   3.739   3.645
  253THR    OG1 3913   5.130   3.534   3.731
  253THR    HG1 3914   5.166   3.460   3.781
  253THR      C 3915   5.371   3.609   3.860
  253THR      O 3916   5.412   3.512   3.794
  254GLU      N 3917   5.420   3.637   3.982
  254GLU      H 3918   5.391   3.723   4.027
  254GLU     CA 3919   5.500   3.552   4.065
  254GLU     HA 3920   5.505   3.459   4.008
  254GLU     CB 3921   5.640   3.608   4.083
  254GLU    HB2 3922   5.677   3.611   3.980
  254GLU    HB3 3923   5.633   3.708   4.124
  254GLU     CG 3924   5.737   3.518   4.173
  254GLU    HG2 3925   5.824   3.577   4.203
  254GLU    HG3 3926   5.681   3.507   4.265
  254GLU     CD 3927   5.766   3.383   4.111
  254GLU    OE1 3928   5.685   3.286   4.127
  254GLU    OE2 3929   5.874   3.352   4.057
  254GLU      C 3930   5.430   3.506   4.190
  254GLU      O 3931   5.401   3.599   4.265
  255PHE      N 3932   5.406   3.375   4.212
  255PHE      H 3933   5.428   3.307   4.140
  255PHE     CA 3934   5.330   3.325   4.325
  255PHE     HA 3935   5.277   3.406   4.375
  255PHE     CB 3936   5.228   3.220   4.275
  255PHE    HB2 3937   5.277   3.149   4.208
  255PHE    HB3 3938   5.198   3.161   4.361
  255PHE     CG 3939   5.098   3.278   4.233
  255PHE    CD1 3940   5.088   3.337   4.106
  255PHE    HD1 3941   5.176   3.353   4.045
  255PHE    CE1 3942   4.963   3.386   4.065
  255PHE    HE1 3943   4.948   3.418   3.963
  255PHE     CZ 3944   4.854   3.388   4.152
  255PHE     HZ 3945   4.758   3.427   4.121
  255PHE    CE2 3946   4.866   3.325   4.280
  255PHE    HE2 3947   4.784   3.307   4.348
  255PHE    CD2 3948   4.986   3.274   4.317
  255PHE    HD2 3949   4.985   3.226   4.413
  255PHE      C 3950   5.409   3.261   4.430
  255PHE      O 3951   5.363   3.260   4.545
  256LYS      N 3952   5.535   3.233   4.400
  256LYS      H 3953   5.568   3.251   4.306
  256LYS     CA 3954   5.633   3.178   4.499
  256LYS     HA 3955   5.577   3.110   4.563
  256LYS     CB 3956   5.744   3.116   4.422
  256LYS    HB2 3957   5.790   3.195   4.363
  256LYS    HB3 3958   5.816   3.074   4.492
  256LYS     CG 3959   5.692   3.009   4.330
  256LYS    HG2 3960   5.643   2.936   4.393
  256LYS    HG3 3961   5.630   3.047   4.249
  256LYS     CD 3962   5.795   2.920   4.261
  256LYS    HD2 3963   5.842   2.863   4.341
  256LYS    HD3 3964   5.742   2.854   4.192
  256LYS     CE 3965   5.895   3.008   4.183
  256LYS    HE2 3966   5.940   3.080   4.252
  256LYS    HE3 3967   5.965   2.931   4.153
  256LYS     NZ 3968   5.845   3.069   4.061
  256LYS    HZ1 3969   5.775   3.137   4.089
  256LYS    HZ2 3970   5.911   3.136   4.023
  256LYS    HZ3 3971   5.801   3.013   3.991
  256LYS      C 3972   5.672   3.273   4.613
  256LYS      O 3973   5.685   3.238   4.730
  257TYR      N 3974   5.687   3.400   4.574
  257TYR      H 3975   5.651   3.411   4.480
  257TYR     CA 3976   5.688   3.513   4.666
  257TYR     HA 3977   5.778   3.511   4.727
  257TYR     CB 3978   5.676   3.647   4.582
  257TYR    HB2 3979   5.740   3.652   4.493
  257TYR    HB3 3980   5.579   3.640   4.532
  257TYR     CG 3981   5.680   3.776   4.657
  257TYR    CD1 3982   5.570   3.846   4.713
  257TYR    HD1 3983   5.472   3.803   4.697
  257TYR    CE1 3984   5.591   3.958   4.802
  257TYR    HE1 3985   5.511   3.992   4.866
  257TYR     CZ 3986   5.724   4.011   4.811
  257TYR     OH 3987   5.746   4.109   4.905
  257TYR     HH 3988   5.831   4.154   4.905
  257TYR    CE2 3989   5.828   3.959   4.733
  257TYR    HE2 3990   5.925   4.006   4.736
  257TYR    CD2 3991   5.811   3.837   4.664
  257TYR    HD2 3992   5.890   3.795   4.604
  257TYR      C 3993   5.576   3.513   4.771
  257TYR      O 3994   5.607   3.514   4.891
  258GLY      N 3995   5.448   3.501   4.727
  258GLY      H 3996   5.430   3.490   4.628
  258GLY     CA 3997   5.331   3.495   4.818
  258GLY    HA2 3998   5.342   3.586   4.876
  258GLY    HA3 3999   5.242   3.487   4.755
  258GLY      C 4000   5.340   3.374   4.910
  258GLY      O 4001   5.325   3.396   5.035
  259ALA      N 4002   5.361   3.252   4.858
  259ALA      H 4003   5.367   3.243   4.757
  259ALA     CA 4004   5.355   3.126   4.935
  259ALA     HA 4005   5.263   3.127   4.995
  259ALA     CB 4006   5.368   3.003   4.842
  259ALA    HB1 4007   5.361   2.914   4.906
  259ALA    HB2 4008   5.297   3.002   4.760
  259ALA    HB3 4009   5.468   3.013   4.800
  259ALA      C 4010   5.461   3.132   5.048
  259ALA      O 4011   5.443   3.104   5.169
  260LYS      N 4012   5.584   3.176   5.007
  260LYS      H 4013   5.606   3.200   4.912
  260LYS     CA 4014   5.698   3.192   5.103
  260LYS     HA 4015   5.700   3.107   5.171
  260LYS     CB 4016   5.830   3.203   5.020
  260LYS    HB2 4017   5.833   3.130   4.940
  260LYS    HB3 4018   5.834   3.303   4.976
  260LYS     CG 4019   5.963   3.189   5.104
  260LYS    HG2 4020   6.052   3.201   5.042
  260LYS    HG3 4021   5.959   3.266   5.181
  260LYS     CD 4022   5.983   3.058   5.186
  260LYS    HD2 4023   6.066   3.071   5.255
  260LYS    HD3 4024   5.897   3.052   5.253
  260LYS     CE 4025   5.993   2.920   5.116
  260LYS    HE2 4026   5.897   2.890   5.074
  260LYS    HE3 4027   6.052   2.923   5.025
  260LYS     NZ 4028   6.037   2.814   5.213
  260LYS    HZ1 4029   5.979   2.815   5.296
  260LYS    HZ2 4030   6.031   2.721   5.174
  260LYS    HZ3 4031   6.130   2.830   5.247
  260LYS      C 4032   5.689   3.304   5.209
  260LYS      O 4033   5.709   3.270   5.327
  261LEU      N 4034   5.663   3.424   5.160
  261LEU      H 4035   5.657   3.439   5.060
  261LEU     CA 4036   5.638   3.537   5.248
  261LEU     HA 4037   5.730   3.558   5.302
  261LEU     CB 4038   5.598   3.661   5.170
  261LEU    HB2 4039   5.676   3.688   5.099
  261LEU    HB3 4040   5.510   3.634   5.111
  261LEU     CG 4041   5.559   3.785   5.252
  261LEU     HG 4042   5.487   3.759   5.329
  261LEU    CD1 4043   5.675   3.856   5.326
  261LEU   HD11 4044   5.744   3.787   5.374
  261LEU   HD12 4045   5.734   3.908   5.250
  261LEU   HD13 4046   5.637   3.918   5.408
  261LEU    CD2 4047   5.486   3.881   5.164
  261LEU   HD21 4048   5.550   3.916   5.083
  261LEU   HD22 4049   5.396   3.832   5.126
  261LEU   HD23 4050   5.451   3.967   5.222
  261LEU      C 4051   5.529   3.501   5.353
  261LEU      O 4052   5.547   3.537   5.467
  262GLY      N 4053   5.426   3.422   5.309
  262GLY      H 4054   5.431   3.393   5.212
  262GLY     CA 4055   5.346   3.344   5.400
  262GLY    HA2 4056   5.270   3.406   5.449
  262GLY    HA3 4057   5.295   3.266   5.343
  262GLY      C 4058   5.416   3.270   5.518
  262GLY      O 4059   5.404   3.306   5.632
  263THR      N 4060   5.481   3.156   5.478
  263THR      H 4061   5.485   3.127   5.382
  263THR     CA 4062   5.526   3.066   5.585
  263THR     HA 4063   5.441   3.037   5.648
  263THR     CB 4064   5.577   2.931   5.535
  263THR     HB 4065   5.627   2.875   5.613
  263THR    CG2 4066   5.453   2.844   5.516
  263THR   HG21 4067   5.394   2.897   5.442
  263THR   HG22 4068   5.482   2.746   5.477
  263THR   HG23 4069   5.400   2.819   5.608
  263THR    OG1 4070   5.649   2.945   5.414
  263THR    HG1 4071   5.736   2.914   5.438
  263THR      C 4072   5.629   3.142   5.681
  263THR      O 4073   5.632   3.103   5.796
  264VAL      N 4074   5.709   3.232   5.631
  264VAL      H 4075   5.700   3.251   5.532
  264VAL     CA 4076   5.810   3.312   5.700
  264VAL     HA 4077   5.878   3.247   5.755
  264VAL     CB 4078   5.895   3.375   5.592
  264VAL     HB 4079   5.820   3.427   5.532
  264VAL    CG1 4080   6.005   3.473   5.641
  264VAL   HG11 4081   5.947   3.560   5.670
  264VAL   HG12 4082   6.051   3.426   5.728
  264VAL   HG13 4083   6.076   3.512   5.568
  264VAL    CG2 4084   5.981   3.274   5.511
  264VAL   HG21 4085   5.911   3.207   5.461
  264VAL   HG22 4086   6.039   3.326   5.435
  264VAL   HG23 4087   6.042   3.210   5.576
  264VAL      C 4088   5.755   3.419   5.793
  264VAL      O 4089   5.798   3.418   5.905
  265ILE      N 4090   5.647   3.491   5.762
  265ILE      H 4091   5.607   3.478   5.671
  265ILE     CA 4092   5.578   3.577   5.859
  265ILE     HA 4093   5.654   3.629   5.917
  265ILE     CB 4094   5.499   3.683   5.775
  265ILE     HB 4095   5.449   3.627   5.696
  265ILE    CG2 4096   5.390   3.751   5.860
  265ILE   HG21 4097   5.436   3.814   5.936
  265ILE   HG22 4098   5.336   3.827   5.804
  265ILE   HG23 4099   5.330   3.673   5.907
  265ILE    CG1 4100   5.592   3.791   5.709
  265ILE   HG12 4101   5.646   3.755   5.621
  265ILE   HG13 4102   5.529   3.871   5.672
  265ILE    CD1 4103   5.706   3.850   5.791
  265ILE   HD11 4104   5.768   3.762   5.807
  265ILE   HD12 4105   5.765   3.925   5.738
  265ILE   HD13 4106   5.667   3.900   5.880
  265ILE      C 4107   5.495   3.491   5.947
  265ILE      O 4108   5.494   3.516   6.069
  266ARG      N 4109   5.442   3.378   5.907
  266ARG      H 4110   5.464   3.359   5.810
  266ARG     CA 4111   5.370   3.285   5.998
  266ARG     HA 4112   5.308   3.347   6.062
  266ARG     CB 4113   5.289   3.196   5.910
  266ARG    HB2 4114   5.348   3.151   5.831
  266ARG    HB3 4115   5.242   3.127   5.980
  266ARG     CG 4116   5.173   3.273   5.863
  266ARG    HG2 4117   5.114   3.323   5.940
  266ARG    HG3 4118   5.208   3.347   5.791
  266ARG     CD 4119   5.075   3.182   5.791
  266ARG    HD2 4120   5.129   3.134   5.710
  266ARG    HD3 4121   5.032   3.108   5.858
  266ARG     NE 4122   4.965   3.258   5.723
  266ARG     HE 4123   4.978   3.261   5.622
  266ARG     CZ 4124   4.851   3.299   5.759
  266ARG    NH1 4125   4.816   3.303   5.880
  266ARG   HH11 4126   4.862   3.251   5.954
  266ARG   HH12 4127   4.729   3.351   5.901
  266ARG    NH2 4128   4.773   3.355   5.671
  266ARG   HH21 4129   4.782   3.331   5.574
  266ARG   HH22 4130   4.681   3.386   5.702
  266ARG      C 4131   5.462   3.208   6.084
  266ARG      O 4132   5.423   3.138   6.181
  267LYS      N 4133   5.589   3.210   6.067
  267LYS      H 4134   5.624   3.272   5.995
  267LYS     CA 4135   5.704   3.146   6.147
  267LYS     HA 4136   5.789   3.161   6.080
  267LYS     CB 4137   5.739   3.213   6.285
  267LYS    HB2 4138   5.653   3.202   6.352
  267LYS    HB3 4139   5.832   3.173   6.324
  267LYS     CG 4140   5.760   3.363   6.264
  267LYS    HG2 4141   5.847   3.384   6.203
  267LYS    HG3 4142   5.677   3.411   6.211
  267LYS     CD 4143   5.793   3.435   6.390
  267LYS    HD2 4144   5.882   3.389   6.433
  267LYS    HD3 4145   5.810   3.542   6.373
  267LYS     CE 4146   5.687   3.432   6.506
  267LYS    HE2 4147   5.601   3.483   6.463
  267LYS    HE3 4148   5.653   3.329   6.521
  267LYS     NZ 4149   5.735   3.492   6.635
  267LYS    HZ1 4150   5.824   3.452   6.661
  267LYS    HZ2 4151   5.749   3.591   6.620
  267LYS    HZ3 4152   5.678   3.479   6.717
  267LYS      C 4153   5.684   2.992   6.155
  267LYS      O 4154   5.691   2.932   6.262
  268TRP      N 4155   5.657   2.929   6.040
  268TRP      H 4156   5.647   2.984   5.956
  268TRP     CA 4157   5.643   2.780   6.034
  268TRP     HA 4158   5.571   2.756   6.112
  268TRP     CB 4159   5.569   2.746   5.904
  268TRP    HB2 4160   5.485   2.814   5.890
  268TRP    HB3 4161   5.641   2.753   5.823
  268TRP     CG 4162   5.517   2.603   5.893
  268TRP    CD1 4163   5.558   2.514   5.797
  268TRP    HD1 4164   5.618   2.544   5.712
  268TRP    NE1 4165   5.528   2.388   5.820
  268TRP    HE1 4166   5.544   2.311   5.757
  268TRP    CE2 4167   5.466   2.381   5.942
  268TRP    CZ2 4168   5.418   2.277   6.020
  268TRP    HZ2 4169   5.410   2.175   5.984
  268TRP    CH2 4170   5.371   2.303   6.145
  268TRP    HH2 4171   5.344   2.222   6.211
  268TRP    CZ3 4172   5.349   2.432   6.197
  268TRP    HZ3 4173   5.312   2.450   6.297
  268TRP    CE3 4174   5.385   2.541   6.115
  268TRP    HE3 4175   5.363   2.638   6.158
  268TRP    CD2 4176   5.442   2.517   5.988
  268TRP      C 4177   5.773   2.709   6.054
  268TRP      O 4178   5.875   2.766   6.078
  269ASN      N 4179   5.775   2.575   6.041
  269ASN      H 4180   5.698   2.522   6.001
  269ASN     CA 4181   5.892   2.493   6.069
  269ASN     HA 4182   5.920   2.514   6.172
  269ASN     CB 4183   5.850   2.345   6.061
  269ASN    HB2 4184   5.759   2.329   6.118
  269ASN    HB3 4185   5.818   2.327   5.959
  269ASN     CG 4186   5.965   2.259   6.102
  269ASN    OD1 4187   5.975   2.218   6.219
  269ASN    ND2 4188   6.070   2.241   6.019
  269ASN   HD21 4189   6.151   2.185   6.042
  269ASN   HD22 4190   6.072   2.287   5.929
  269ASN      C 4191   6.010   2.524   5.968
  269ASN      O 4192   6.003   2.507   5.852
  270GLY      N 4193   6.121   2.580   6.025
  270GLY      H 4194   6.121   2.589   6.126
  270GLY     CA 4195   6.245   2.609   5.957
  270GLY    HA2 4196   6.332   2.599   6.023
  270GLY    HA3 4197   6.261   2.535   5.879
  270GLY      C 4198   6.242   2.753   5.891
  270GLY      O 4199   6.340   2.800   5.831
  271GLU      N 4200   6.126   2.821   5.907
  271GLU      H 4201   6.045   2.776   5.948
  271GLU     CA 4202   6.096   2.947   5.829
  271GLU     HA 4203   6.162   2.962   5.743
  271GLU     CB 4204   5.952   2.944   5.774
  271GLU    HB2 4205   5.879   2.972   5.849
  271GLU    HB3 4206   5.950   3.020   5.695
  271GLU     CG 4207   5.911   2.814   5.695
  271GLU    HG2 4208   5.950   2.728   5.748
  271GLU    HG3 4209   5.803   2.823   5.691
  271GLU     CD 4210   5.964   2.817   5.542
  271GLU    OE1 4211   5.882   2.840   5.448
  271GLU    OE2 4212   6.080   2.771   5.518
  271GLU      C 4213   6.122   3.074   5.924
  271GLU      O 4214   6.060   3.079   6.031
  272LYS      N 4215   6.213   3.165   5.891
  272LYS      H 4216   6.264   3.156   5.805
  272LYS     CA 4217   6.245   3.287   5.968
  272LYS     HA 4218   6.157   3.319   6.023
  272LYS     CB 4219   6.347   3.258   6.075
  272LYS    HB2 4220   6.372   3.348   6.132
  272LYS    HB3 4221   6.306   3.194   6.153
  272LYS     CG 4222   6.483   3.194   6.029
  272LYS    HG2 4223   6.464   3.095   5.987
  272LYS    HG3 4224   6.536   3.268   5.970
  272LYS     CD 4225   6.562   3.168   6.164
  272LYS    HD2 4226   6.589   3.262   6.211
  272LYS    HD3 4227   6.509   3.101   6.231
  272LYS     CE 4228   6.685   3.090   6.139
  272LYS    HE2 4229   6.663   3.006   6.073
  272LYS    HE3 4230   6.763   3.151   6.093
  272LYS     NZ 4231   6.742   3.043   6.267
  272LYS    HZ1 4232   6.833   3.001   6.253
  272LYS    HZ2 4233   6.757   3.113   6.338
  272LYS    HZ3 4234   6.679   2.985   6.320
  272LYS      C 4235   6.284   3.403   5.880
  272LYS      O 4236   6.329   3.384   5.766
  273MET      N 4237   6.265   3.533   5.929
  273MET      H 4238   6.211   3.536   6.014
  273MET     CA 4239   6.289   3.654   5.854
  273MET     HA 4240   6.227   3.649   5.764
  273MET     CB 4241   6.230   3.766   5.945
  273MET    HB2 4242   6.158   3.717   6.011
  273MET    HB3 4243   6.308   3.809   6.008
  273MET     CG 4244   6.167   3.886   5.859
  273MET    HG2 4245   6.246   3.911   5.788
  273MET    HG3 4246   6.078   3.848   5.808
  273MET     SD 4247   6.104   4.038   5.941
  273MET     CE 4248   5.964   3.960   6.028
  273MET    HE1 4249   5.907   3.899   5.957
  273MET    HE2 4250   5.996   3.877   6.090
  273MET    HE3 4251   5.902   4.033   6.080
  273MET      C 4252   6.437   3.679   5.813
  273MET      O 4253   6.462   3.750   5.715
  274SER      N 4254   6.531   3.627   5.886
  274SER      H 4255   6.506   3.584   5.974
  274SER     CA 4256   6.680   3.652   5.856
  274SER     HA 4257   6.707   3.757   5.871
  274SER     CB 4258   6.767   3.576   5.957
  274SER    HB2 4259   6.868   3.613   5.943
  274SER    HB3 4260   6.732   3.607   6.056
  274SER     OG 4261   6.748   3.439   5.934
  274SER     HG 4262   6.836   3.408   5.911
  274SER      C 4263   6.730   3.621   5.713
  274SER      O 4264   6.821   3.695   5.665
  275TYR      N 4265   6.672   3.522   5.646
  275TYR      H 4266   6.606   3.466   5.698
  275TYR     CA 4267   6.714   3.476   5.514
  275TYR     HA 4268   6.819   3.449   5.517
  275TYR     CB 4269   6.633   3.350   5.483
  275TYR    HB2 4270   6.529   3.366   5.452
  275TYR    HB3 4271   6.694   3.296   5.411
  275TYR     CG 4272   6.616   3.244   5.592
  275TYR    CD1 4273   6.713   3.216   5.688
  275TYR    HD1 4274   6.798   3.283   5.689
  275TYR    CE1 4275   6.716   3.098   5.766
  275TYR    HE1 4276   6.796   3.075   5.835
  275TYR     CZ 4277   6.598   3.017   5.764
  275TYR     OH 4278   6.580   2.915   5.851
  275TYR     HH 4279   6.497   2.871   5.831
  275TYR    CE2 4280   6.493   3.050   5.678
  275TYR    HE2 4281   6.415   2.977   5.662
  275TYR    CD2 4282   6.503   3.162   5.590
  275TYR    HD2 4283   6.423   3.178   5.519
  275TYR      C 4284   6.692   3.583   5.402
  275TYR      O 4285   6.752   3.565   5.294
  276LEU      N 4286   6.608   3.678   5.429
  276LEU      H 4287   6.567   3.680   5.521
  276LEU     CA 4288   6.562   3.776   5.332
  276LEU     HA 4289   6.554   3.722   5.237
  276LEU     CB 4290   6.424   3.837   5.358
  276LEU    HB2 4291   6.413   3.883   5.456
  276LEU    HB3 4292   6.406   3.914   5.282
  276LEU     CG 4293   6.309   3.740   5.337
  276LEU     HG 4294   6.303   3.704   5.234
  276LEU    CD1 4295   6.319   3.613   5.424
  276LEU   HD11 4296   6.388   3.534   5.394
  276LEU   HD12 4297   6.334   3.637   5.529
  276LEU   HD13 4298   6.222   3.565   5.417
  276LEU    CD2 4299   6.179   3.814   5.368
  276LEU   HD21 4300   6.175   3.899   5.300
  276LEU   HD22 4301   6.098   3.744   5.348
  276LEU   HD23 4302   6.163   3.859   5.466
  276LEU      C 4303   6.676   3.885   5.287
  276LEU      O 4304   6.656   3.966   5.195
  277LYS      N 4305   6.801   3.860   5.331
  277LYS      H 4306   6.807   3.797   5.410
  277LYS     CA 4307   6.924   3.938   5.288
  277LYS     HA 4308   6.894   4.042   5.284
  277LYS     CB 4309   7.036   3.929   5.399
  277LYS    HB2 4310   7.118   3.992   5.365
  277LYS    HB3 4311   6.996   3.976   5.489
  277LYS     CG 4312   7.071   3.785   5.425
  277LYS    HG2 4313   6.983   3.740   5.471
  277LYS    HG3 4314   7.081   3.728   5.333
  277LYS     CD 4315   7.196   3.775   5.513
  277LYS    HD2 4316   7.214   3.668   5.525
  277LYS    HD3 4317   7.283   3.821   5.465
  277LYS     CE 4318   7.191   3.831   5.653
  277LYS    HE2 4319   7.288   3.833   5.701
  277LYS    HE3 4320   7.158   3.934   5.644
  277LYS     NZ 4321   7.099   3.747   5.731
  277LYS    HZ1 4322   7.009   3.726   5.691
  277LYS    HZ2 4323   7.136   3.658   5.760
  277LYS    HZ3 4324   7.086   3.788   5.822
  277LYS      C 4325   6.965   3.914   5.143
  277LYS      O 4326   7.030   4.005   5.088
  278ASN      N 4327   6.913   3.805   5.079
  278ASN      H 4328   6.852   3.739   5.126
  278ASN     CA 4329   6.926   3.778   4.935
  278ASN     HA 4330   6.953   3.876   4.896
  278ASN     CB 4331   7.026   3.661   4.902
  278ASN    HB2 4332   7.018   3.628   4.799
  278ASN    HB3 4333   7.131   3.682   4.922
  278ASN     CG 4334   7.005   3.522   4.965
  278ASN    OD1 4335   7.034   3.501   5.081
  278ASN    ND2 4336   6.947   3.427   4.897
  278ASN   HD21 4337   6.959   3.333   4.933
  278ASN   HD22 4338   6.882   3.454   4.824
  278ASN      C 4339   6.785   3.747   4.876
  278ASN      O 4340   6.768   3.643   4.808
  279TRP      N 4341   6.684   3.832   4.898
  279TRP      H 4342   6.695   3.917   4.950
  279TRP     CA 4343   6.541   3.808   4.850
  279TRP     HA 4344   6.523   3.704   4.822
  279TRP     CB 4345   6.449   3.845   4.972
  279TRP    HB2 4346   6.465   3.765   5.044
  279TRP    HB3 4347   6.482   3.943   5.006
  279TRP     CG 4348   6.296   3.851   4.953
  279TRP    CD1 4349   6.220   3.963   4.959
  279TRP    HD1 4350   6.258   4.061   4.982
  279TRP    NE1 4351   6.089   3.924   4.970
  279TRP    HE1 4352   6.008   3.985   4.964
  279TRP    CE2 4353   6.076   3.784   4.954
  279TRP    CZ2 4354   5.967   3.695   4.939
  279TRP    HZ2 4355   5.865   3.730   4.930
  279TRP    CH2 4356   5.991   3.557   4.931
  279TRP    HH2 4357   5.907   3.490   4.918
  279TRP    CZ3 4358   6.119   3.509   4.950
  279TRP    HZ3 4359   6.148   3.405   4.954
  279TRP    CE3 4360   6.226   3.598   4.962
  279TRP    HE3 4361   6.324   3.554   4.963
  279TRP    CD2 4362   6.209   3.737   4.956
  279TRP      C 4363   6.515   3.888   4.728
  279TRP      O 4364   6.603   3.936   4.665
  280GLY      N 4365   6.385   3.890   4.693
  280GLY      H 4366   6.315   3.837   4.743
  280GLY     CA 4367   6.347   3.937   4.556
  280GLY    HA2 4368   6.238   3.941   4.547
  280GLY    HA3 4369   6.379   4.039   4.534
  280GLY      C 4370   6.404   3.845   4.452
  280GLY      O 4371   6.404   3.722   4.472
  281GLU      N 4372   6.467   3.899   4.343
  281GLU      H 4373   6.482   3.998   4.333
  281GLU     CA 4374   6.521   3.807   4.243
  281GLU     HA 4375   6.448   3.727   4.239
  281GLU     CB 4376   6.552   3.871   4.107
  281GLU    HB2 4377   6.603   3.811   4.032
  281GLU    HB3 4378   6.454   3.897   4.066
  281GLU     CG 4379   6.636   4.000   4.102
  281GLU    HG2 4380   6.722   4.008   4.169
  281GLU    HG3 4381   6.671   4.009   3.999
  281GLU     CD 4382   6.557   4.124   4.139
  281GLU    OE1 4383   6.517   4.199   4.053
  281GLU    OE2 4384   6.541   4.157   4.260
  281GLU      C 4385   6.656   3.744   4.296
  281GLU      O 4386   6.702   3.656   4.227
  282GLY      N 4387   6.703   3.767   4.421
  282GLY      H 4388   6.669   3.852   4.464
  282GLY     CA 4389   6.804   3.679   4.488
  282GLY    HA2 4390   6.878   3.644   4.417
  282GLY    HA3 4391   6.853   3.732   4.570
  282GLY      C 4392   6.744   3.544   4.545
  282GLY      O 4393   6.819   3.449   4.579
  283TRP      N 4394   6.614   3.530   4.538
  283TRP      H 4395   6.554   3.609   4.519
  283TRP     CA 4396   6.548   3.406   4.583
  283TRP     HA 4397   6.615   3.352   4.650
  283TRP     CB 4398   6.420   3.434   4.664
  283TRP    HB2 4399   6.424   3.529   4.717
  283TRP    HB3 4400   6.336   3.449   4.596
  283TRP     CG 4401   6.380   3.328   4.760
  283TRP    CD1 4402   6.274   3.243   4.734
  283TRP    HD1 4403   6.223   3.247   4.639
  283TRP    NE1 4404   6.253   3.161   4.841
  283TRP    HE1 4405   6.201   3.075   4.837
  283TRP    CE2 4406   6.356   3.179   4.931
  283TRP    CZ2 4407   6.387   3.115   5.052
  283TRP    HZ2 4408   6.326   3.031   5.084
  283TRP    CH2 4409   6.495   3.158   5.136
  283TRP    HH2 4410   6.520   3.109   5.229
  283TRP    CZ3 4411   6.558   3.283   5.099
  283TRP    HZ3 4412   6.639   3.321   5.161
  283TRP    CE3 4413   6.528   3.345   4.976
  283TRP    HE3 4414   6.584   3.432   4.945
  283TRP    CD2 4415   6.428   3.294   4.890
  283TRP      C 4416   6.525   3.309   4.468
  283TRP      O 4417   6.472   3.201   4.491
  284GLY      N 4418   6.558   3.355   4.346
  284GLY      H 4419   6.612   3.441   4.350
  284GLY     CA 4420   6.547   3.278   4.217
  284GLY    HA2 4421   6.632   3.315   4.160
  284GLY    HA3 4422   6.562   3.170   4.228
  284GLY      C 4423   6.411   3.294   4.139
  284GLY      O 4424   6.383   3.210   4.053
  285PHE      N 4425   6.323   3.396   4.173
  285PHE      H 4426   6.366   3.469   4.227
  285PHE     CA 4427   6.207   3.438   4.099
  285PHE     HA 4428   6.145   3.352   4.075
  285PHE     CB 4429   6.122   3.536   4.183
  285PHE    HB2 4430   6.183   3.623   4.209
  285PHE    HB3 4431   6.045   3.577   4.118
  285PHE     CG 4432   6.067   3.487   4.317
  285PHE    CD1 4433   6.051   3.583   4.423
  285PHE    HD1 4434   6.078   3.685   4.404
  285PHE    CE1 4435   6.015   3.537   4.546
  285PHE    HE1 4436   6.031   3.605   4.628
  285PHE     CZ 4437   5.994   3.403   4.576
  285PHE     HZ 4438   5.998   3.366   4.678
  285PHE    CE2 4439   6.010   3.311   4.472
  285PHE    HE2 4440   6.009   3.205   4.496
  285PHE    CD2 4441   6.035   3.353   4.346
  285PHE    HD2 4442   6.047   3.286   4.263
  285PHE      C 4443   6.248   3.516   3.970
  285PHE      O 4444   6.362   3.557   3.948
  286VAL      N 4445   6.155   3.533   3.879
  286VAL      H 4446   6.069   3.487   3.904
  286VAL     CA 4447   6.174   3.628   3.763
  286VAL     HA 4448   6.250   3.585   3.697
  286VAL     CB 4449   6.043   3.645   3.693
  286VAL     HB 4450   6.076   3.709   3.610
  286VAL    CG1 4451   6.000   3.511   3.633
  286VAL   HG11 4452   6.067   3.486   3.551
  286VAL   HG12 4453   5.987   3.429   3.703
  286VAL   HG13 4454   5.901   3.522   3.587
  286VAL    CG2 4455   5.931   3.720   3.755
  286VAL   HG21 4456   5.884   3.667   3.838
  286VAL   HG22 4457   5.962   3.823   3.776
  286VAL   HG23 4458   5.847   3.720   3.686
  286VAL      C 4459   6.222   3.769   3.809
  286VAL      O 4460   6.179   3.808   3.923
  287PRO      N 4461   6.303   3.840   3.730
  287PRO     CD 4462   6.402   3.772   3.647
  287PRO    HD2 4463   6.362   3.766   3.546
  287PRO    HD3 4464   6.437   3.674   3.679
  287PRO     CG 4465   6.526   3.864   3.641
  287PRO    HG2 4466   6.571   3.860   3.542
  287PRO    HG3 4467   6.600   3.844   3.720
  287PRO     CB 4468   6.460   4.000   3.673
  287PRO    HB2 4469   6.415   4.044   3.583
  287PRO    HB3 4470   6.539   4.062   3.716
  287PRO     CA 4471   6.355   3.967   3.769
  287PRO     HA 4472   6.410   3.946   3.861
  287PRO      C 4473   6.248   4.080   3.787
  287PRO      O 4474   6.150   4.083   3.723
  288SER      N 4475   6.287   4.181   3.854
  288SER      H 4476   6.385   4.179   3.880
  288SER     CA 4477   6.217   4.307   3.874
  288SER     HA 4478   6.134   4.287   3.942
  288SER     CB 4479   6.296   4.407   3.955
  288SER    HB2 4480   6.387   4.431   3.900
  288SER    HB3 4481   6.237   4.498   3.972
  288SER     OG 4482   6.318   4.358   4.092
  288SER     HG 4483   6.395   4.301   4.092
  288SER      C 4484   6.159   4.377   3.752
  288SER      O 4485   6.046   4.428   3.763
  289ASP      N 4486   6.227   4.374   3.636
  289ASP      H 4487   6.308   4.315   3.629
  289ASP     CA 4488   6.176   4.426   3.507
  289ASP     HA 4489   6.145   4.527   3.535
  289ASP     CB 4490   6.290   4.448   3.407
  289ASP    HB2 4491   6.369   4.509   3.449
  289ASP    HB3 4492   6.346   4.359   3.378
  289ASP     CG 4493   6.242   4.520   3.285
  289ASP    OD1 4494   6.232   4.456   3.175
  289ASP    OD2 4495   6.233   4.643   3.300
  289ASP      C 4496   6.051   4.347   3.450
  289ASP      O 4497   5.979   4.399   3.364
  290ARG      N 4498   6.038   4.220   3.487
  290ARG      H 4499   6.111   4.183   3.547
  290ARG     CA 4500   5.928   4.133   3.446
  290ARG     HA 4501   5.862   4.175   3.370
  290ARG     CB 4502   5.985   4.006   3.378
  290ARG    HB2 4503   6.029   3.946   3.457
  290ARG    HB3 4504   5.904   3.938   3.348
  290ARG     CG 4505   6.079   4.025   3.254
  290ARG    HG2 4506   6.159   4.096   3.276
  290ARG    HG3 4507   6.121   3.926   3.239
  290ARG     CD 4508   5.999   4.080   3.139
  290ARG    HD2 4509   6.043   4.051   3.044
  290ARG    HD3 4510   5.903   4.029   3.134
  290ARG     NE 4511   5.981   4.224   3.145
  290ARG     HE 4512   6.016   4.270   3.229
  290ARG     CZ 4513   5.920   4.309   3.063
  290ARG    NH1 4514   5.876   4.279   2.945
  290ARG   HH11 4515   5.885   4.181   2.924
  290ARG   HH12 4516   5.847   4.346   2.875
  290ARG    NH2 4517   5.906   4.427   3.093
  290ARG   HH21 4518   5.939   4.469   3.179
  290ARG   HH22 4519   5.851   4.482   3.029
  290ARG      C 4520   5.831   4.094   3.549
  290ARG      O 4521   5.721   4.048   3.519
  291ALA      N 4522   5.867   4.116   3.679
  291ALA      H 4523   5.950   4.170   3.698
  291ALA     CA 4524   5.790   4.086   3.794
  291ALA     HA 4525   5.755   3.982   3.789
  291ALA     CB 4526   5.884   4.083   3.915
  291ALA    HB1 4527   5.908   4.187   3.936
  291ALA    HB2 4528   5.826   4.032   3.992
  291ALA    HB3 4529   5.974   4.026   3.891
  291ALA      C 4530   5.671   4.177   3.818
  291ALA      O 4531   5.678   4.295   3.842
  292LEU      N 4532   5.554   4.118   3.825
  292LEU      H 4533   5.555   4.021   3.795
  292LEU     CA 4534   5.428   4.170   3.886
  292LEU     HA 4535   5.437   4.276   3.910
  292LEU     CB 4536   5.308   4.144   3.794
  292LEU    HB2 4537   5.331   4.180   3.693
  292LEU    HB3 4538   5.280   4.039   3.788
  292LEU     CG 4539   5.180   4.230   3.821
  292LEU     HG 4540   5.102   4.191   3.756
  292LEU    CD1 4541   5.124   4.218   3.963
  292LEU   HD11 4542   5.124   4.116   4.001
  292LEU   HD12 4543   5.195   4.273   4.025
  292LEU   HD13 4544   5.028   4.268   3.955
  292LEU    CD2 4545   5.202   4.369   3.772
  292LEU   HD21 4546   5.210   4.367   3.663
  292LEU   HD22 4547   5.119   4.437   3.792
  292LEU   HD23 4548   5.290   4.414   3.818
  292LEU      C 4549   5.404   4.101   4.024
  292LEU      O 4550   5.375   3.981   4.024
  293VAL      N 4551   5.425   4.173   4.139
  293VAL      H 4552   5.453   4.269   4.130
  293VAL     CA 4553   5.433   4.109   4.272
  293VAL     HA 4554   5.426   4.000   4.265
  293VAL     CB 4555   5.564   4.149   4.337
  293VAL     HB 4556   5.579   4.255   4.355
  293VAL    CG1 4557   5.585   4.076   4.466
  293VAL   HG11 4558   5.617   3.972   4.458
  293VAL   HG12 4559   5.680   4.104   4.511
  293VAL   HG13 4560   5.499   4.091   4.532
  293VAL    CG2 4561   5.679   4.128   4.236
  293VAL   HG21 4562   5.699   4.028   4.197
  293VAL   HG22 4563   5.682   4.205   4.159
  293VAL   HG23 4564   5.766   4.160   4.292
  293VAL      C 4565   5.313   4.155   4.362
  293VAL      O 4566   5.270   4.271   4.358
  294PHE      N 4567   5.267   4.063   4.440
  294PHE      H 4568   5.298   3.968   4.430
  294PHE     CA 4569   5.154   4.080   4.534
  294PHE     HA 4570   5.164   4.176   4.584
  294PHE     CB 4571   5.019   4.073   4.468
  294PHE    HB2 4572   4.938   4.058   4.539
  294PHE    HB3 4573   4.996   4.172   4.428
  294PHE     CG 4574   5.010   3.964   4.364
  294PHE    CD1 4575   5.056   3.980   4.234
  294PHE    HD1 4576   5.090   4.079   4.207
  294PHE    CE1 4577   5.032   3.871   4.143
  294PHE    HE1 4578   5.051   3.890   4.038
  294PHE     CZ 4579   4.974   3.749   4.182
  294PHE     HZ 4580   4.953   3.679   4.103
  294PHE    CE2 4581   4.941   3.735   4.317
  294PHE    HE2 4582   4.911   3.637   4.352
  294PHE    CD2 4583   4.957   3.838   4.409
  294PHE    HD2 4584   4.946   3.820   4.515
  294PHE      C 4585   5.166   3.966   4.643
  294PHE      O 4586   5.229   3.861   4.624
  295VAL      N 4587   5.114   3.997   4.763
  295VAL      H 4588   5.085   4.091   4.787
  295VAL     CA 4589   5.101   3.901   4.866
  295VAL     HA 4590   5.198   3.851   4.865
  295VAL     CB 4591   5.071   3.970   5.003
  295VAL     HB 4592   4.984   4.036   4.996
  295VAL    CG1 4593   5.055   3.874   5.120
  295VAL   HG11 4594   4.970   3.810   5.100
  295VAL   HG12 4595   5.142   3.813   5.145
  295VAL   HG13 4596   5.039   3.920   5.218
  295VAL    CG2 4597   5.190   4.062   5.046
  295VAL   HG21 4598   5.285   4.010   5.034
  295VAL   HG22 4599   5.202   4.151   4.985
  295VAL   HG23 4600   5.171   4.091   5.149
  295VAL      C 4601   4.988   3.799   4.836
  295VAL      O 4602   5.007   3.677   4.844
  296ASP      N 4603   4.874   3.846   4.791
  296ASP      H 4604   4.860   3.944   4.770
  296ASP     CA 4605   4.753   3.772   4.780
  296ASP     HA 4606   4.779   3.666   4.778
  296ASP     CB 4607   4.662   3.790   4.900
  296ASP    HB2 4608   4.581   3.717   4.899
  296ASP    HB3 4609   4.731   3.761   4.980
  296ASP     CG 4610   4.614   3.935   4.927
  296ASP    OD1 4611   4.687   4.037   4.916
  296ASP    OD2 4612   4.496   3.952   4.970
  296ASP      C 4613   4.685   3.810   4.648
  296ASP      O 4614   4.702   3.924   4.595
  297ASN      N 4615   4.619   3.703   4.602
  297ASN      H 4616   4.629   3.617   4.653
  297ASN     CA 4617   4.535   3.710   4.484
  297ASN     HA 4618   4.514   3.815   4.460
  297ASN     CB 4619   4.604   3.630   4.371
  297ASN    HB2 4620   4.650   3.686   4.290
  297ASN    HB3 4621   4.689   3.574   4.412
  297ASN     CG 4622   4.507   3.536   4.306
  297ASN    OD1 4623   4.495   3.421   4.339
  297ASN    ND2 4624   4.435   3.570   4.196
  297ASN   HD21 4625   4.411   3.485   4.146
  297ASN   HD22 4626   4.458   3.656   4.147
  297ASN      C 4627   4.391   3.663   4.520
  297ASN      O 4628   4.376   3.580   4.609
  298HIE      N 4629   4.282   3.712   4.457
  298HIE      H 4630   4.299   3.757   4.368
  298HIE     CA 4631   4.148   3.678   4.510
  298HIE     HA 4632   4.140   3.723   4.609
  298HIE     CB 4633   4.041   3.741   4.425
  298HIE    HB2 4634   3.948   3.698   4.463
  298HIE    HB3 4635   4.049   3.850   4.426
  298HIE     CG 4636   4.049   3.717   4.276
  298HIE    ND1 4637   4.064   3.815   4.184
  298HIE    CE1 4638   4.053   3.762   4.060
  298HIE    HE1 4639   4.071   3.812   3.966
  298HIE    NE2 4640   4.016   3.631   4.079
  298HIE    HE2 4641   4.010   3.564   4.005
  298HIE    CD2 4642   4.023   3.603   4.213
  298HIE    HD2 4643   4.003   3.509   4.260
  298HIE      C 4644   4.117   3.530   4.523
  298HIE      O 4645   4.043   3.485   4.610
  299ASP      N 4646   4.172   3.447   4.435
  299ASP      H 4647   4.235   3.481   4.363
  299ASP     CA 4648   4.147   3.301   4.437
  299ASP     HA 4649   4.042   3.282   4.456
  299ASP     CB 4650   4.173   3.251   4.298
  299ASP    HB2 4651   4.109   3.310   4.232
  299ASP    HB3 4652   4.279   3.267   4.277
  299ASP     CG 4653   4.150   3.103   4.291
  299ASP    OD1 4654   4.041   3.061   4.252
  299ASP    OD2 4655   4.251   3.025   4.299
  299ASP      C 4656   4.228   3.233   4.550
  299ASP      O 4657   4.176   3.151   4.620
  300ASN      N 4658   4.353   3.279   4.577
  300ASN      H 4659   4.395   3.349   4.517
  300ASN     CA 4660   4.438   3.223   4.682
  300ASN     HA 4661   4.401   3.123   4.708
  300ASN     CB 4662   4.581   3.201   4.642
  300ASN    HB2 4663   4.634   3.134   4.709
  300ASN    HB3 4664   4.576   3.151   4.545
  300ASN     CG 4665   4.671   3.326   4.626
  300ASN    OD1 4666   4.620   3.431   4.622
  300ASN    ND2 4667   4.794   3.312   4.595
  300ASN   HD21 4668   4.851   3.392   4.570
  300ASN   HD22 4669   4.839   3.221   4.593
  300ASN      C 4670   4.433   3.295   4.821
  300ASN      O 4671   4.464   3.223   4.920
  301GLN      N 4672   4.385   3.417   4.832
  301GLN      H 4673   4.395   3.474   4.750
  301GLN     CA 4674   4.318   3.478   4.950
  301GLN     HA 4675   4.398   3.501   5.021
  301GLN     CB 4676   4.244   3.601   4.897
  301GLN    HB2 4677   4.321   3.666   4.854
  301GLN    HB3 4678   4.178   3.570   4.816
  301GLN     CG 4679   4.172   3.672   5.015
  301GLN    HG2 4680   4.090   3.612   5.052
  301GLN    HG3 4681   4.245   3.690   5.094
  301GLN     CD 4682   4.127   3.813   4.979
  301GLN    OE1 4683   4.009   3.843   4.966
  301GLN    NE2 4684   4.214   3.912   4.966
  301GLN   HE21 4685   4.176   4.006   4.961
  301GLN   HE22 4686   4.314   3.901   4.972
  301GLN      C 4687   4.215   3.381   5.014
  301GLN      O 4688   4.204   3.370   5.134
  302ARG      N 4689   4.155   3.297   4.932
  302ARG      H 4690   4.154   3.314   4.832
  302ARG     CA 4691   4.056   3.204   4.986
  302ARG     HA 4692   4.014   3.244   5.078
  302ARG     CB 4693   3.934   3.199   4.890
  302ARG    HB2 4694   3.976   3.151   4.801
  302ARG    HB3 4695   3.858   3.137   4.938
  302ARG     CG 4696   3.863   3.327   4.851
  302ARG    HG2 4697   3.822   3.358   4.947
  302ARG    HG3 4698   3.936   3.404   4.827
  302ARG     CD 4699   3.763   3.324   4.739
  302ARG    HD2 4700   3.811   3.336   4.642
  302ARG    HD3 4701   3.711   3.229   4.745
  302ARG     NE 4702   3.665   3.426   4.747
  302ARG     HE 4703   3.568   3.397   4.747
  302ARG     CZ 4704   3.688   3.558   4.745
  302ARG    NH1 4705   3.805   3.614   4.718
  302ARG   HH11 4706   3.883   3.550   4.711
  302ARG   HH12 4707   3.808   3.714   4.702
  302ARG    NH2 4708   3.599   3.642   4.773
  302ARG   HH21 4709   3.513   3.601   4.806
  302ARG   HH22 4710   3.622   3.740   4.764
  302ARG      C 4711   4.102   3.059   5.027
  302ARG      O 4712   4.019   2.971   5.049
  303GLY      N 4713   4.231   3.026   5.025
  303GLY      H 4714   4.303   3.094   5.007
  303GLY     CA 4715   4.285   2.900   5.080
  303GLY    HA2 4716   4.384   2.913   5.122
  303GLY    HA3 4717   4.232   2.866   5.169
  303GLY      C 4718   4.293   2.775   4.992
  303GLY      O 4719   4.378   2.693   5.022
  304HIE      N 4720   4.198   2.762   4.894
  304HIE      H 4721   4.129   2.834   4.875
  304HIE     CA 4722   4.192   2.650   4.794
  304HIE     HA 4723   4.245   2.565   4.835
  304HIE     CB 4724   4.045   2.610   4.781
  304HIE    HB2 4725   4.031   2.534   4.705
  304HIE    HB3 4726   4.009   2.569   4.876
  304HIE     CG 4727   3.946   2.719   4.743
  304HIE    ND1 4728   3.971   2.827   4.655
  304HIE    CE1 4729   3.859   2.902   4.662
  304HIE    HE1 4730   3.842   2.995   4.609
  304HIE    NE2 4731   3.772   2.852   4.750
  304HIE    HE2 4732   3.689   2.901   4.783
  304HIE    CD2 4733   3.826   2.736   4.806
  304HIE    HD2 4734   3.788   2.667   4.880
  304HIE      C 4735   4.264   2.690   4.661
  304HIE      O 4736   4.282   2.603   4.575
  305GLY      N 4737   4.299   2.817   4.642
  305GLY      H 4738   4.230   2.879   4.681
  305GLY     CA 4739   4.379   2.868   4.532
  305GLY    HA2 4740   4.351   2.821   4.438
  305GLY    HA3 4741   4.364   2.975   4.520
  305GLY      C 4742   4.525   2.833   4.550
  305GLY      O 4743   4.569   2.780   4.653
  306ALA      N 4744   4.608   2.871   4.454
  306ALA      H 4745   4.569   2.924   4.378
  306ALA     CA 4746   4.751   2.842   4.453
  306ALA     HA 4747   4.781   2.738   4.452
  306ALA     CB 4748   4.804   2.911   4.327
  306ALA    HB1 4749   4.801   3.019   4.339
  306ALA    HB2 4750   4.906   2.891   4.294
  306ALA    HB3 4751   4.747   2.899   4.235
  306ALA      C 4752   4.838   2.893   4.572
  306ALA      O 4753   4.838   3.011   4.605
  307GLY      N 4754   4.896   2.801   4.649
  307GLY      H 4755   4.901   2.707   4.611
  307GLY     CA 4756   4.970   2.830   4.771
  307GLY    HA2 4757   5.044   2.754   4.794
  307GLY    HA3 4758   5.028   2.920   4.750
  307GLY      C 4759   4.883   2.834   4.898
  307GLY      O 4760   4.941   2.836   5.008
  308GLY      N 4761   4.755   2.832   4.886
  308GLY      H 4762   4.723   2.845   4.791
  308GLY     CA 4763   4.647   2.814   4.979
  308GLY    HA2 4764   4.565   2.877   4.945
  308GLY    HA3 4765   4.618   2.709   4.986
  308GLY      C 4766   4.667   2.857   5.123
  308GLY      O 4767   4.664   2.973   5.156
  309ALA      N 4768   4.679   2.760   5.216
  309ALA      H 4769   4.673   2.670   5.171
  309ALA     CA 4770   4.679   2.776   5.362
  309ALA     HA 4771   4.582   2.814   5.391
  309ALA     CB 4772   4.693   2.635   5.417
  309ALA    HB1 4773   4.775   2.584   5.366
  309ALA    HB2 4774   4.701   2.634   5.525
  309ALA    HB3 4775   4.600   2.582   5.396
  309ALA      C 4776   4.787   2.875   5.413
  309ALA      O 4777   4.763   2.958   5.501
  310SER      N 4778   4.909   2.878   5.347
  310SER      H 4779   4.925   2.815   5.269
  310SER     CA 4780   5.015   2.973   5.383
  310SER     HA 4781   5.033   2.965   5.490
  310SER     CB 4782   5.146   2.937   5.306
  310SER    HB2 4783   5.135   2.975   5.205
  310SER    HB3 4784   5.231   2.991   5.349
  310SER     OG 4785   5.168   2.795   5.302
  310SER     HG 4786   5.255   2.779   5.264
  310SER      C 4787   4.980   3.122   5.354
  310SER      O 4788   5.032   3.211   5.421
  311ILE      N 4789   4.896   3.155   5.256
  311ILE      H 4790   4.837   3.081   5.220
  311ILE     CA 4791   4.882   3.294   5.199
  311ILE     HA 4792   4.984   3.324   5.178
  311ILE     CB 4793   4.797   3.289   5.064
  311ILE     HB 4794   4.706   3.232   5.082
  311ILE    CG2 4795   4.766   3.429   5.007
  311ILE   HG21 4796   4.859   3.483   4.987
  311ILE   HG22 4797   4.710   3.425   4.914
  311ILE   HG23 4798   4.717   3.495   5.078
  311ILE    CG1 4799   4.852   3.199   4.953
  311ILE   HG12 4800   4.870   3.102   4.999
  311ILE   HG13 4801   4.778   3.182   4.875
  311ILE    CD1 4802   4.987   3.243   4.892
  311ILE   HD11 4803   5.042   3.169   4.834
  311ILE   HD12 4804   4.956   3.327   4.829
  311ILE   HD13 4805   5.052   3.283   4.970
  311ILE      C 4806   4.833   3.387   5.312
  311ILE      O 4807   4.750   3.349   5.390
  312LEU      N 4808   4.886   3.511   5.327
  312LEU      H 4809   4.956   3.528   5.256
  312LEU     CA 4810   4.852   3.617   5.420
  312LEU     HA 4811   4.819   3.564   5.510
  312LEU     CB 4812   4.977   3.701   5.450
  312LEU    HB2 4813   5.033   3.704   5.356
  312LEU    HB3 4814   4.956   3.804   5.479
  312LEU     CG 4815   5.064   3.621   5.542
  312LEU     HG 4816   5.048   3.515   5.522
  312LEU    CD1 4817   5.203   3.671   5.517
  312LEU   HD11 4818   5.244   3.640   5.421
  312LEU   HD12 4819   5.197   3.779   5.532
  312LEU   HD13 4820   5.269   3.623   5.590
  312LEU    CD2 4821   5.036   3.659   5.687
  312LEU   HD21 4822   5.061   3.761   5.713
  312LEU   HD22 4823   4.928   3.646   5.696
  312LEU   HD23 4824   5.072   3.580   5.752
  312LEU      C 4825   4.741   3.702   5.361
  312LEU      O 4826   4.753   3.736   5.244
  313THR      N 4827   4.633   3.728   5.436
  313THR      H 4828   4.631   3.704   5.534
  313THR     CA 4829   4.513   3.801   5.385
  313THR     HA 4830   4.549   3.856   5.298
  313THR     CB 4831   4.403   3.696   5.349
  313THR     HB 4832   4.315   3.738   5.301
  313THR    CG2 4833   4.467   3.590   5.260
  313THR   HG21 4834   4.549   3.530   5.301
  313THR   HG22 4835   4.387   3.521   5.235
  313THR   HG23 4836   4.489   3.647   5.170
  313THR    OG1 4837   4.367   3.625   5.462
  313THR    HG1 4838   4.439   3.604   5.522
  313THR      C 4839   4.469   3.897   5.495
  313THR      O 4840   4.520   3.901   5.600
  314PHE      N 4841   4.363   3.972   5.472
  314PHE      H 4842   4.331   3.968   5.376
  314PHE     CA 4843   4.306   4.069   5.563
  314PHE     HA 4844   4.387   4.139   5.585
  314PHE     CB 4845   4.202   4.159   5.485
  314PHE    HB2 4846   4.171   4.236   5.556
  314PHE    HB3 4847   4.244   4.206   5.396
  314PHE     CG 4848   4.078   4.078   5.454
  314PHE    CD1 4849   3.984   4.038   5.548
  314PHE    HD1 4850   3.994   4.054   5.655
  314PHE    CE1 4851   3.868   3.978   5.509
  314PHE    HE1 4852   3.789   3.956   5.579
  314PHE     CZ 4853   3.842   3.948   5.373
  314PHE     HZ 4854   3.756   3.889   5.345
  314PHE    CE2 4855   3.939   3.981   5.275
  314PHE    HE2 4856   3.940   3.942   5.175
  314PHE    CD2 4857   4.059   4.046   5.320
  314PHE    HD2 4858   4.137   4.060   5.247
  314PHE      C 4859   4.253   4.006   5.695
  314PHE      O 4860   4.237   4.073   5.794
  315TRP      N 4861   4.219   3.874   5.688
  315TRP      H 4862   4.221   3.835   5.595
  315TRP     CA 4863   4.195   3.793   5.808
  315TRP     HA 4864   4.111   3.832   5.865
  315TRP     CB 4865   4.153   3.651   5.777
  315TRP    HB2 4866   4.239   3.611   5.723
  315TRP    HB3 4867   4.134   3.588   5.863
  315TRP     CG 4868   4.039   3.634   5.688
  315TRP    CD1 4869   4.049   3.595   5.564
  315TRP    HD1 4870   4.140   3.565   5.515
  315TRP    NE1 4871   3.928   3.613   5.497
  315TRP    HE1 4872   3.908   3.578   5.404
  315TRP    CE2 4873   3.828   3.645   5.587
  315TRP    CZ2 4874   3.690   3.679   5.580
  315TRP    HZ2 4875   3.638   3.683   5.485
  315TRP    CH2 4876   3.616   3.706   5.693
  315TRP    HH2 4877   3.511   3.722   5.679
  315TRP    CZ3 4878   3.678   3.702   5.817
  315TRP    HZ3 4879   3.616   3.712   5.905
  315TRP    CE3 4880   3.816   3.693   5.829
  315TRP    HE3 4881   3.858   3.694   5.929
  315TRP    CD2 4882   3.897   3.663   5.714
  315TRP      C 4883   4.317   3.790   5.911
  315TRP      O 4884   4.296   3.754   6.027
  316ASP      N 4885   4.438   3.825   5.862
  316ASP      H 4886   4.444   3.850   5.764
  316ASP     CA 4887   4.571   3.801   5.927
  316ASP     HA 4888   4.550   3.752   6.022
  316ASP     CB 4889   4.665   3.712   5.845
  316ASP    HB2 4890   4.692   3.759   5.752
  316ASP    HB3 4891   4.746   3.691   5.915
  316ASP     CG 4892   4.591   3.578   5.805
  316ASP    OD1 4893   4.593   3.481   5.884
  316ASP    OD2 4894   4.550   3.567   5.687
  316ASP      C 4895   4.628   3.944   5.944
  316ASP      O 4896   4.749   3.960   5.944
  317ALA      N 4897   4.550   4.050   5.965
  317ALA      H 4898   4.452   4.028   5.978
  317ALA     CA 4899   4.590   4.191   5.961
  317ALA     HA 4900   4.626   4.219   5.862
  317ALA     CB 4901   4.476   4.273   6.009
  317ALA    HB1 4902   4.389   4.266   5.944
  317ALA    HB2 4903   4.444   4.234   6.106
  317ALA    HB3 4904   4.502   4.378   6.019
  317ALA      C 4905   4.715   4.229   6.042
  317ALA      O 4906   4.793   4.309   5.992
  318ARG      N 4907   4.731   4.174   6.163
  318ARG      H 4908   4.659   4.108   6.186
  318ARG     CA 4909   4.852   4.185   6.255
  318ARG     HA 4910   4.859   4.291   6.282
  318ARG     CB 4911   4.825   4.096   6.381
  318ARG    HB2 4912   4.726   4.123   6.418
  318ARG    HB3 4913   4.819   3.990   6.356
  318ARG     CG 4914   4.919   4.104   6.498
  318ARG    HG2 4915   4.878   4.039   6.575
  318ARG    HG3 4916   5.017   4.061   6.477
  318ARG     CD 4917   4.938   4.243   6.553
  318ARG    HD2 4918   4.995   4.301   6.481
  318ARG    HD3 4919   4.839   4.289   6.559
  318ARG     NE 4920   5.009   4.248   6.686
  318ARG     HE 4921   5.042   4.165   6.734
  318ARG     CZ 4922   5.060   4.360   6.743
  318ARG    NH1 4923   5.042   4.483   6.699
  318ARG   HH11 4924   4.975   4.503   6.626
  318ARG   HH12 4925   5.080   4.561   6.749
  318ARG    NH2 4926   5.138   4.354   6.845
  318ARG   HH21 4927   5.158   4.260   6.875
  318ARG   HH22 4928   5.179   4.441   6.877
  318ARG      C 4929   4.986   4.141   6.181
  318ARG      O 4930   5.092   4.169   6.232
  319LEU      N 4931   4.974   4.056   6.074
  319LEU      H 4932   4.881   4.029   6.045
  319LEU     CA 4933   5.090   3.988   6.006
  319LEU     HA 4934   5.184   4.003   6.060
  319LEU     CB 4935   5.052   3.834   6.016
  319LEU    HB2 4936   4.963   3.810   5.957
  319LEU    HB3 4937   5.130   3.785   5.958
  319LEU     CG 4938   5.041   3.759   6.153
  319LEU     HG 4939   4.966   3.809   6.215
  319LEU    CD1 4940   5.003   3.610   6.130
  319LEU   HD11 4941   5.016   3.559   6.225
  319LEU   HD12 4942   4.900   3.609   6.096
  319LEU   HD13 4943   5.067   3.565   6.054
  319LEU    CD2 4944   5.174   3.777   6.221
  319LEU   HD21 4945   5.262   3.739   6.170
  319LEU   HD22 4946   5.185   3.875   6.267
  319LEU   HD23 4947   5.163   3.715   6.310
  319LEU      C 4948   5.093   4.030   5.861
  319LEU      O 4949   5.199   4.052   5.804
  320TYR      N 4950   4.980   4.077   5.802
  320TYR      H 4951   4.902   4.073   5.866
  320TYR     CA 4952   4.953   4.119   5.663
  320TYR     HA 4953   5.006   4.051   5.597
  320TYR     CB 4954   4.799   4.102   5.638
  320TYR    HB2 4955   4.764   4.001   5.660
  320TYR    HB3 4956   4.742   4.168   5.703
  320TYR     CG 4957   4.760   4.132   5.490
  320TYR    CD1 4958   4.789   4.045   5.386
  320TYR    HD1 4959   4.825   3.944   5.402
  320TYR    CE1 4960   4.760   4.078   5.258
  320TYR    HE1 4961   4.785   4.011   5.176
  320TYR     CZ 4962   4.705   4.207   5.225
  320TYR     OH 4963   4.669   4.240   5.104
  320TYR     HH 4964   4.673   4.162   5.048
  320TYR    CE2 4965   4.671   4.293   5.325
  320TYR    HE2 4966   4.623   4.387   5.303
  320TYR    CD2 4967   4.700   4.261   5.459
  320TYR    HD2 4968   4.682   4.325   5.544
  320TYR      C 4969   4.994   4.261   5.632
  320TYR      O 4970   5.070   4.287   5.539
  321LYS      N 4971   4.964   4.357   5.725
  321LYS      H 4972   4.911   4.342   5.810
  321LYS     CA 4973   4.995   4.498   5.708
  321LYS     HA 4974   4.964   4.526   5.607
  321LYS     CB 4975   4.942   4.578   5.827
  321LYS    HB2 4976   4.962   4.520   5.917
  321LYS    HB3 4977   4.990   4.676   5.827
  321LYS     CG 4978   4.789   4.599   5.843
  321LYS    HG2 4979   4.759   4.682   5.778
  321LYS    HG3 4980   4.738   4.507   5.814
  321LYS     CD 4981   4.749   4.636   5.988
  321LYS    HD2 4982   4.768   4.551   6.053
  321LYS    HD3 4983   4.810   4.719   6.024
  321LYS     CE 4984   4.599   4.670   5.995
  321LYS    HE2 4985   4.575   4.751   5.927
  321LYS    HE3 4986   4.544   4.584   5.957
  321LYS     NZ 4987   4.548   4.683   6.138
  321LYS    HZ1 4988   4.588   4.760   6.191
  321LYS    HZ2 4989   4.449   4.692   6.153
  321LYS    HZ3 4990   4.573   4.597   6.186
  321LYS      C 4991   5.147   4.520   5.706
  321LYS      O 4992   5.199   4.596   5.629
  322MET      N 4993   5.231   4.440   5.786
  322MET      H 4994   5.192   4.378   5.855
  322MET     CA 4995   5.380   4.434   5.782
  322MET     HA 4996   5.422   4.534   5.780
  322MET     CB 4997   5.440   4.382   5.916
  322MET    HB2 4998   5.547   4.389   5.894
  322MET    HB3 4999   5.409   4.449   5.997
  322MET     CG 5000   5.416   4.236   5.962
  322MET    HG2 5001   5.315   4.225   6.001
  322MET    HG3 5002   5.433   4.170   5.878
  322MET     SD 5003   5.541   4.171   6.089
  322MET     CE 5004   5.439   4.078   6.202
  322MET    HE1 5005   5.435   3.975   6.166
  322MET    HE2 5006   5.489   4.071   6.299
  322MET    HE3 5007   5.340   4.121   6.211
  322MET      C 5008   5.431   4.355   5.659
  322MET      O 5009   5.521   4.399   5.587
  323ALA      N 5010   5.362   4.249   5.608
  323ALA      H 5011   5.297   4.204   5.672
  323ALA     CA 5012   5.388   4.159   5.492
  323ALA     HA 5013   5.492   4.124   5.494
  323ALA     CB 5014   5.291   4.037   5.489
  323ALA    HB1 5015   5.295   3.975   5.578
  323ALA    HB2 5016   5.189   4.070   5.471
  323ALA    HB3 5017   5.320   3.973   5.404
  323ALA      C 5018   5.378   4.234   5.353
  323ALA      O 5019   5.460   4.223   5.259
  324VAL      N 5020   5.279   4.324   5.345
  324VAL      H 5021   5.204   4.308   5.410
  324VAL     CA 5022   5.271   4.421   5.235
  324VAL     HA 5023   5.303   4.386   5.137
  324VAL     CB 5024   5.127   4.472   5.228
  324VAL     HB 5025   5.097   4.494   5.330
  324VAL    CG1 5026   5.104   4.592   5.128
  324VAL   HG11 5027   4.996   4.596   5.115
  324VAL   HG12 5028   5.118   4.688   5.179
  324VAL   HG13 5029   5.155   4.568   5.035
  324VAL    CG2 5030   5.035   4.356   5.181
  324VAL   HG21 5031   5.033   4.263   5.238
  324VAL   HG22 5032   4.933   4.390   5.163
  324VAL   HG23 5033   5.064   4.321   5.082
  324VAL      C 5034   5.375   4.533   5.263
  324VAL      O 5035   5.448   4.579   5.172
  325GLY      N 5036   5.390   4.574   5.385
  325GLY      H 5037   5.329   4.541   5.459
  325GLY     CA 5038   5.493   4.671   5.431
  325GLY    HA2 5039   5.474   4.770   5.389
  325GLY    HA3 5040   5.498   4.676   5.540
  325GLY      C 5041   5.643   4.623   5.390
  325GLY      O 5042   5.724   4.711   5.356
  326PHE      N 5043   5.673   4.498   5.390
  326PHE      H 5044   5.624   4.436   5.453
  326PHE     CA 5045   5.801   4.444   5.335
  326PHE     HA 5046   5.882   4.508   5.370
  326PHE     CB 5047   5.824   4.302   5.382
  326PHE    HB2 5048   5.767   4.285   5.473
  326PHE    HB3 5049   5.781   4.242   5.302
  326PHE     CG 5050   5.972   4.265   5.399
  326PHE    CD1 5051   6.012   4.225   5.525
  326PHE    HD1 5052   5.946   4.242   5.609
  326PHE    CE1 5053   6.132   4.160   5.537
  326PHE    HE1 5054   6.173   4.126   5.631
  326PHE     CZ 5055   6.218   4.152   5.430
  326PHE     HZ 5056   6.320   4.118   5.443
  326PHE    CE2 5057   6.185   4.203   5.303
  326PHE    HE2 5058   6.260   4.193   5.226
  326PHE    CD2 5059   6.058   4.260   5.285
  326PHE    HD2 5060   6.019   4.290   5.189
  326PHE      C 5061   5.791   4.456   5.183
  326PHE      O 5062   5.888   4.500   5.126
  327MET      N 5063   5.683   4.414   5.116
  327MET      H 5064   5.600   4.382   5.165
  327MET     CA 5065   5.676   4.413   4.967
  327MET     HA 5066   5.757   4.356   4.920
  327MET     CB 5067   5.541   4.347   4.924
  327MET    HB2 5068   5.527   4.252   4.975
  327MET    HB3 5069   5.467   4.421   4.955
  327MET     CG 5070   5.537   4.329   4.771
  327MET    HG2 5071   5.550   4.423   4.716
  327MET    HG3 5072   5.621   4.267   4.738
  327MET     SD 5073   5.384   4.247   4.709
  327MET     CE 5074   5.267   4.386   4.751
  327MET    HE1 5075   5.178   4.378   4.688
  327MET    HE2 5076   5.248   4.388   4.858
  327MET    HE3 5077   5.310   4.482   4.722
  327MET      C 5078   5.686   4.553   4.905
  327MET      O 5079   5.732   4.578   4.794
  328LEU      N 5080   5.632   4.655   4.985
  328LEU      H 5081   5.596   4.620   5.072
  328LEU     CA 5082   5.633   4.795   4.938
  328LEU     HA 5083   5.622   4.791   4.830
  328LEU     CB 5084   5.521   4.878   4.997
  328LEU    HB2 5085   5.517   4.873   5.106
  328LEU    HB3 5086   5.526   4.977   4.952
  328LEU     CG 5087   5.382   4.824   4.951
  328LEU     HG 5088   5.372   4.716   4.961
  328LEU    CD1 5089   5.260   4.890   5.018
  328LEU   HD11 5090   5.169   4.836   4.991
  328LEU   HD12 5091   5.273   4.879   5.126
  328LEU   HD13 5092   5.262   4.996   4.996
  328LEU    CD2 5093   5.348   4.858   4.801
  328LEU   HD21 5094   5.348   4.964   4.778
  328LEU   HD22 5095   5.418   4.818   4.727
  328LEU   HD23 5096   5.254   4.816   4.765
  328LEU      C 5097   5.761   4.866   4.973
  328LEU      O 5098   5.805   4.951   4.897
  329ALA      N 5099   5.829   4.829   5.080
  329ALA      H 5100   5.788   4.763   5.145
  329ALA     CA 5101   5.958   4.900   5.117
  329ALA     HA 5102   5.956   5.004   5.085
  329ALA     CB 5103   5.978   4.897   5.271
  329ALA    HB1 5104   6.057   4.964   5.306
  329ALA    HB2 5105   5.898   4.939   5.331
  329ALA    HB3 5106   5.999   4.797   5.309
  329ALA      C 5107   6.080   4.841   5.043
  329ALA      O 5108   6.178   4.908   5.031
  330HIE      N 5109   6.081   4.711   5.009
  330HIE      H 5110   5.993   4.665   5.026
  330HIE     CA 5111   6.186   4.643   4.945
  330HIE     HA 5112   6.282   4.681   4.978
  330HIE     CB 5113   6.167   4.497   4.992
  330HIE    HB2 5114   6.155   4.484   5.100
  330HIE    HB3 5115   6.073   4.463   4.948
  330HIE     CG 5116   6.267   4.399   4.946
  330HIE    ND1 5117   6.252   4.333   4.822
  330HIE    CE1 5118   6.365   4.253   4.819
  330HIE    HE1 5119   6.389   4.180   4.744
  330HIE    NE2 5120   6.448   4.278   4.916
  330HIE    HE2 5121   6.532   4.224   4.928
  330HIE    CD2 5122   6.383   4.361   5.008
  330HIE    HD2 5123   6.427   4.399   5.099
  330HIE      C 5124   6.171   4.659   4.790
  330HIE      O 5125   6.064   4.634   4.731
  331PRO      N 5126   6.281   4.664   4.723
  331PRO     CD 5127   6.418   4.663   4.777
  331PRO    HD2 5128   6.433   4.581   4.847
  331PRO    HD3 5129   6.433   4.758   4.828
  331PRO     CG 5130   6.506   4.655   4.655
  331PRO    HG2 5131   6.533   4.552   4.632
  331PRO    HG3 5132   6.597   4.710   4.681
  331PRO     CB 5133   6.431   4.729   4.550
  331PRO    HB2 5134   6.456   4.689   4.452
  331PRO    HB3 5135   6.461   4.834   4.558
  331PRO     CA 5136   6.285   4.705   4.580
  331PRO     HA 5137   6.226   4.797   4.574
  331PRO      C 5138   6.215   4.610   4.483
  331PRO      O 5139   6.194   4.652   4.368
  332TYR      N 5140   6.180   4.486   4.518
  332TYR      H 5141   6.169   4.459   4.615
  332TYR     CA 5142   6.146   4.380   4.417
  332TYR     HA 5143   6.225   4.385   4.342
  332TYR     CB 5144   6.151   4.240   4.477
  332TYR    HB2 5145   6.244   4.229   4.532
  332TYR    HB3 5146   6.077   4.243   4.557
  332TYR     CG 5147   6.111   4.128   4.380
  332TYR    CD1 5148   5.991   4.055   4.404
  332TYR    HD1 5149   5.934   4.085   4.491
  332TYR    CE1 5150   5.944   3.962   4.309
  332TYR    HE1 5151   5.856   3.901   4.319
  332TYR     CZ 5152   6.023   3.933   4.192
  332TYR     OH 5153   5.985   3.842   4.093
  332TYR     HH 5154   6.062   3.828   4.037
  332TYR    CE2 5155   6.144   4.007   4.169
  332TYR    HE2 5156   6.206   3.992   4.081
  332TYR    CD2 5157   6.189   4.095   4.265
  332TYR    HD2 5158   6.283   4.146   4.249
  332TYR      C 5159   6.014   4.402   4.347
  332TYR      O 5160   5.905   4.421   4.411
  333GLY      N 5161   6.025   4.403   4.215
  333GLY      H 5162   6.121   4.405   4.186
  333GLY     CA 5163   5.921   4.413   4.109
  333GLY    HA2 5164   5.958   4.405   4.007
  333GLY    HA3 5165   5.860   4.326   4.133
  333GLY      C 5166   5.830   4.536   4.108
  333GLY      O 5167   5.858   4.629   4.179
  334PHE      N 5168   5.724   4.537   4.028
  334PHE      H 5169   5.712   4.467   3.957
  334PHE     CA 5170   5.610   4.634   4.037
  334PHE     HA 5171   5.649   4.723   4.088
  334PHE     CB 5172   5.566   4.677   3.895
  334PHE    HB2 5173   5.656   4.717   3.848
  334PHE    HB3 5174   5.540   4.594   3.830
  334PHE     CG 5175   5.450   4.778   3.893
  334PHE    CD1 5176   5.312   4.739   3.898
  334PHE    HD1 5177   5.295   4.633   3.911
  334PHE    CE1 5178   5.213   4.839   3.890
  334PHE    HE1 5179   5.109   4.812   3.883
  334PHE     CZ 5180   5.250   4.974   3.890
  334PHE     HZ 5181   5.174   5.050   3.885
  334PHE    CE2 5182   5.383   5.015   3.892
  334PHE    HE2 5183   5.401   5.122   3.900
  334PHE    CD2 5184   5.480   4.914   3.888
  334PHE    HD2 5185   5.585   4.941   3.894
  334PHE      C 5186   5.491   4.576   4.117
  334PHE      O 5187   5.465   4.456   4.104
  335THR      N 5188   5.434   4.659   4.206
  335THR      H 5189   5.478   4.748   4.221
  335THR     CA 5190   5.340   4.614   4.316
  335THR     HA 5191   5.360   4.509   4.335
  335THR     CB 5192   5.378   4.679   4.447
  335THR     HB 5193   5.291   4.677   4.512
  335THR    CG2 5194   5.482   4.601   4.523
  335THR   HG21 5195   5.441   4.508   4.560
  335THR   HG22 5196   5.570   4.578   4.463
  335THR   HG23 5197   5.504   4.647   4.619
  335THR    OG1 5198   5.419   4.812   4.439
  335THR    HG1 5199   5.341   4.868   4.432
  335THR      C 5200   5.187   4.630   4.286
  335THR      O 5201   5.144   4.731   4.229
  336ARG      N 5202   5.107   4.540   4.335
  336ARG      H 5203   5.159   4.466   4.379
  336ARG     CA 5204   4.963   4.531   4.332
  336ARG     HA 5205   4.927   4.623   4.287
  336ARG     CB 5206   4.910   4.410   4.246
  336ARG    HB2 5207   4.965   4.411   4.152
  336ARG    HB3 5208   4.912   4.314   4.299
  336ARG     CG 5209   4.759   4.421   4.214
  336ARG    HG2 5210   4.706   4.432   4.308
  336ARG    HG3 5211   4.738   4.518   4.169
  336ARG     CD 5212   4.705   4.307   4.123
  336ARG    HD2 5213   4.606   4.340   4.093
  336ARG    HD3 5214   4.776   4.288   4.042
  336ARG     NE 5215   4.696   4.181   4.201
  336ARG     HE 5216   4.675   4.196   4.299
  336ARG     CZ 5217   4.731   4.064   4.161
  336ARG    NH1 5218   4.768   4.035   4.041
  336ARG   HH11 5219   4.764   4.110   3.973
  336ARG   HH12 5220   4.775   3.938   4.014
  336ARG    NH2 5221   4.700   3.961   4.242
  336ARG   HH21 5222   4.674   3.979   4.338
  336ARG   HH22 5223   4.709   3.868   4.204
  336ARG      C 5224   4.908   4.527   4.480
  336ARG      O 5225   4.961   4.439   4.556
  337VAL      N 5226   4.799   4.596   4.519
  337VAL      H 5227   4.763   4.660   4.450
  337VAL     CA 5228   4.735   4.588   4.650
  337VAL     HA 5229   4.792   4.515   4.707
  337VAL     CB 5230   4.751   4.715   4.741
  337VAL     HB 5231   4.708   4.689   4.838
  337VAL    CG1 5232   4.901   4.746   4.761
  337VAL   HG11 5233   4.938   4.681   4.841
  337VAL   HG12 5234   4.963   4.728   4.674
  337VAL   HG13 5235   4.914   4.848   4.797
  337VAL    CG2 5236   4.691   4.843   4.689
  337VAL   HG21 5237   4.734   4.869   4.593
  337VAL   HG22 5238   4.582   4.832   4.690
  337VAL   HG23 5239   4.711   4.926   4.757
  337VAL      C 5240   4.591   4.544   4.645
  337VAL      O 5241   4.524   4.579   4.546
  338MET      N 5242   4.538   4.484   4.746
  338MET      H 5243   4.589   4.473   4.832
  338MET     CA 5244   4.411   4.434   4.733
  338MET     HA 5245   4.386   4.430   4.627
  338MET     CB 5246   4.407   4.295   4.800
  338MET    HB2 5247   4.483   4.226   4.763
  338MET    HB3 5248   4.425   4.312   4.906
  338MET     CG 5249   4.272   4.224   4.791
  338MET    HG2 5250   4.280   4.129   4.844
  338MET    HG3 5251   4.193   4.271   4.849
  338MET     SD 5252   4.207   4.183   4.624
  338MET     CE 5253   4.038   4.121   4.654
  338MET    HE1 5254   4.023   4.041   4.727
  338MET    HE2 5255   3.974   4.206   4.680
  338MET    HE3 5256   3.996   4.085   4.561
  338MET      C 5257   4.308   4.527   4.796
  338MET      O 5258   4.342   4.611   4.882
  339SER      N 5259   4.184   4.527   4.744
  339SER      H 5260   4.165   4.469   4.663
  339SER     CA 5261   4.071   4.592   4.815
  339SER     HA 5262   4.113   4.615   4.913
  339SER     CB 5263   4.029   4.715   4.746
  339SER    HB2 5264   4.118   4.773   4.721
  339SER    HB3 5265   3.975   4.693   4.654
  339SER     OG 5266   3.940   4.784   4.831
  339SER     HG 5267   3.966   4.876   4.824
  339SER      C 5268   3.966   4.480   4.827
  339SER      O 5269   3.913   4.438   4.725
  340SER      N 5270   3.931   4.432   4.947
  340SER      H 5271   3.996   4.449   5.022
  340SER     CA 5272   3.839   4.319   4.969
  340SER     HA 5273   3.820   4.270   4.874
  340SER     CB 5274   3.910   4.218   5.064
  340SER    HB2 5275   3.931   4.266   5.160
  340SER    HB3 5276   3.850   4.128   5.076
  340SER     OG 5277   4.041   4.181   5.012
  340SER     HG 5278   4.104   4.229   5.066
  340SER      C 5279   3.700   4.356   5.027
  340SER      O 5280   3.691   4.461   5.081
  341TYR      N 5281   3.603   4.261   5.020
  341TYR      H 5282   3.627   4.178   4.968
  341TYR     CA 5283   3.493   4.250   5.123
  341TYR     HA 5284   3.499   4.329   5.197
  341TYR     CB 5285   3.356   4.261   5.055
  341TYR    HB2 5286   3.272   4.264   5.124
  341TYR    HB3 5287   3.357   4.352   4.994
  341TYR     CG 5288   3.325   4.152   4.959
  341TYR    CD1 5289   3.264   4.028   5.008
  341TYR    HD1 5290   3.226   4.030   5.109
  341TYR    CE1 5291   3.252   3.918   4.923
  341TYR    HE1 5292   3.210   3.825   4.961
  341TYR     CZ 5293   3.294   3.926   4.787
  341TYR     OH 5294   3.294   3.817   4.706
  341TYR     HH 5295   3.241   3.745   4.741
  341TYR    CE2 5296   3.355   4.042   4.739
  341TYR    HE2 5297   3.385   4.055   4.635
  341TYR    CD2 5298   3.374   4.156   4.829
  341TYR    HD2 5299   3.395   4.253   4.787
  341TYR      C 5300   3.501   4.132   5.216
  341TYR      O 5301   3.559   4.022   5.190
  342ARG      N 5302   3.435   4.144   5.332
  342ARG      H 5303   3.390   4.233   5.345
  342ARG     CA 5304   3.431   4.039   5.433
  342ARG     HA 5305   3.532   3.998   5.428
  342ARG     CB 5306   3.415   4.106   5.566
  342ARG    HB2 5307   3.498   4.176   5.574
  342ARG    HB3 5308   3.318   4.157   5.565
  342ARG     CG 5309   3.417   4.013   5.692
  342ARG    HG2 5310   3.342   3.935   5.685
  342ARG    HG3 5311   3.517   3.969   5.693
  342ARG     CD 5312   3.399   4.080   5.827
  342ARG    HD2 5313   3.405   4.004   5.905
  342ARG    HD3 5314   3.479   4.151   5.848
  342ARG     NE 5315   3.272   4.155   5.828
  342ARG     HE 5316   3.216   4.145   5.744
  342ARG     CZ 5317   3.224   4.229   5.926
  342ARG    NH1 5318   3.292   4.244   6.032
  342ARG   HH11 5319   3.386   4.206   6.043
  342ARG   HH12 5320   3.259   4.302   6.107
  342ARG    NH2 5321   3.113   4.291   5.910
  342ARG   HH21 5322   3.058   4.275   5.827
  342ARG   HH22 5323   3.068   4.342   5.985
  342ARG      C 5324   3.323   3.931   5.401
  342ARG      O 5325   3.209   3.954   5.432
  343TRP      N 5326   3.354   3.813   5.353
  343TRP      H 5327   3.449   3.789   5.329
  343TRP     CA 5328   3.264   3.695   5.331
  343TRP     HA 5329   3.173   3.739   5.290
  343TRP     CB 5330   3.314   3.590   5.231
  343TRP    HB2 5331   3.228   3.526   5.210
  343TRP    HB3 5332   3.333   3.645   5.139
  343TRP     CG 5333   3.427   3.502   5.273
  343TRP    CD1 5334   3.426   3.388   5.346
  343TRP    HD1 5335   3.339   3.332   5.378
  343TRP    NE1 5336   3.548   3.331   5.340
  343TRP    HE1 5337   3.567   3.242   5.384
  343TRP    CE2 5338   3.641   3.417   5.283
  343TRP    CZ2 5339   3.782   3.413   5.274
  343TRP    HZ2 5340   3.832   3.333   5.326
  343TRP    CH2 5341   3.852   3.519   5.219
  343TRP    HH2 5342   3.959   3.507   5.210
  343TRP    CZ3 5343   3.778   3.618   5.155
  343TRP    HZ3 5344   3.832   3.684   5.089
  343TRP    CE3 5345   3.639   3.620   5.154
  343TRP    HE3 5346   3.581   3.698   5.107
  343TRP    CD2 5347   3.569   3.522   5.226
  343TRP      C 5348   3.215   3.625   5.460
  343TRP      O 5349   3.286   3.637   5.561
  344PRO      N 5350   3.094   3.574   5.462
  344PRO     CD 5351   2.993   3.561   5.356
  344PRO    HD2 5352   3.011   3.464   5.311
  344PRO    HD3 5353   3.002   3.647   5.290
  344PRO     CG 5354   2.863   3.567   5.422
  344PRO    HG2 5355   2.788   3.512   5.364
  344PRO    HG3 5356   2.827   3.669   5.434
  344PRO     CB 5357   2.895   3.496   5.554
  344PRO    HB2 5358   2.884   3.389   5.532
  344PRO    HB3 5359   2.825   3.520   5.634
  344PRO     CA 5360   3.042   3.519   5.588
  344PRO     HA 5361   3.045   3.597   5.663
  344PRO      C 5362   3.123   3.399   5.639
  344PRO      O 5363   3.129   3.298   5.574
  345ARG      N 5364   3.184   3.418   5.752
  345ARG      H 5365   3.176   3.513   5.785
  345ARG     CA 5366   3.284   3.324   5.794
  345ARG     HA 5367   3.270   3.223   5.754
  345ARG     CB 5368   3.415   3.377   5.735
  345ARG    HB2 5369   3.404   3.370   5.627
  345ARG    HB3 5370   3.434   3.483   5.756
  345ARG     CG 5371   3.552   3.299   5.750
  345ARG    HG2 5372   3.591   3.298   5.851
  345ARG    HG3 5373   3.547   3.193   5.725
  345ARG     CD 5374   3.657   3.378   5.669
  345ARG    HD2 5375   3.609   3.417   5.579
  345ARG    HD3 5376   3.701   3.458   5.729
  345ARG     NE 5377   3.766   3.295   5.622
  345ARG     HE 5378   3.742   3.228   5.551
  345ARG     CZ 5379   3.885   3.287   5.669
  345ARG    NH1 5380   3.931   3.350   5.774
  345ARG   HH11 5381   3.869   3.418   5.817
  345ARG   HH12 5382   4.019   3.324   5.817
  345ARG    NH2 5383   3.974   3.220   5.602
  345ARG   HH21 5384   3.948   3.166   5.521
  345ARG   HH22 5385   4.071   3.249   5.611
  345ARG      C 5386   3.298   3.307   5.946
  345ARG      O 5387   3.370   3.216   5.990
  346GLN      N 5388   3.234   3.395   6.025
  346GLN      H 5389   3.157   3.449   5.988
  346GLN     CA 5390   3.260   3.405   6.168
  346GLN     HA 5391   3.353   3.352   6.190
  346GLN     CB 5392   3.269   3.546   6.205
  346GLN    HB2 5393   3.175   3.597   6.186
  346GLN    HB3 5394   3.286   3.552   6.312
  346GLN     CG 5395   3.380   3.629   6.138
  346GLN    HG2 5396   3.469   3.566   6.147
  346GLN    HG3 5397   3.377   3.643   6.030
  346GLN     CD 5398   3.414   3.751   6.219
  346GLN    OE1 5399   3.388   3.864   6.178
  346GLN    NE2 5400   3.471   3.729   6.335
  346GLN   HE21 5401   3.480   3.809   6.396
  346GLN   HE22 5402   3.494   3.637   6.371
  346GLN      C 5403   3.162   3.329   6.269
  346GLN      O 5404   3.044   3.318   6.240
  347PHE      N 5405   3.219   3.277   6.380
  347PHE      H 5406   3.319   3.284   6.393
  347PHE     CA 5407   3.146   3.224   6.496
  347PHE     HA 5408   3.222   3.179   6.559
  347PHE     CB 5409   3.073   3.341   6.571
  347PHE    HB2 5410   2.977   3.367   6.528
  347PHE    HB3 5411   3.037   3.298   6.665
  347PHE     CG 5412   3.170   3.460   6.601
  347PHE    CD1 5413   3.133   3.588   6.573
  347PHE    HD1 5414   3.033   3.615   6.542
  347PHE    CE1 5415   3.220   3.696   6.594
  347PHE    HE1 5416   3.175   3.791   6.570
  347PHE     CZ 5417   3.350   3.676   6.650
  347PHE     HZ 5418   3.409   3.764   6.672
  347PHE    CE2 5419   3.389   3.546   6.687
  347PHE    HE2 5420   3.481   3.530   6.741
  347PHE    CD2 5421   3.299   3.442   6.662
  347PHE    HD2 5422   3.339   3.347   6.694
  347PHE      C 5423   3.066   3.098   6.458
  347PHE      O 5424   2.969   3.064   6.526
  348GLN      N 5425   3.099   3.018   6.356
  348GLN      H 5426   3.184   3.048   6.310
  348GLN     CA 5427   3.032   2.897   6.311
  348GLN     HA 5428   2.939   2.887   6.367
  348GLN     CB 5429   2.987   2.907   6.159
  348GLN    HB2 5430   2.960   2.807   6.125
  348GLN    HB3 5431   2.908   2.983   6.155
  348GLN     CG 5432   3.109   2.947   6.072
  348GLN    HG2 5433   3.151   3.038   6.114
  348GLN    HG3 5434   3.191   2.876   6.085
  348GLN     CD 5435   3.093   2.974   5.924
  348GLN    OE1 5436   2.991   3.018   5.872
  348GLN    NE2 5437   3.200   2.957   5.847
  348GLN   HE21 5438   3.193   3.000   5.756
  348GLN   HE22 5439   3.292   2.944   5.888
  348GLN      C 5440   3.110   2.766   6.345
  348GLN      O 5441   3.229   2.758   6.322
  349ASN      N 5442   3.049   2.660   6.390
  349ASN      H 5443   2.948   2.653   6.380
  349ASN     CA 5444   3.117   2.543   6.448
  349ASN     HA 5445   3.210   2.573   6.497
  349ASN     CB 5446   3.019   2.477   6.554
  349ASN    HB2 5447   2.969   2.552   6.614
  349ASN    HB3 5448   2.941   2.423   6.499
  349ASN     CG 5449   3.092   2.385   6.651
  349ASN    OD1 5450   3.213   2.392   6.661
  349ASN    ND2 5451   3.022   2.313   6.733
  349ASN   HD21 5452   3.076   2.255   6.796
  349ASN   HD22 5453   2.927   2.291   6.709
  349ASN      C 5454   3.168   2.445   6.342
  349ASN      O 5455   3.125   2.325   6.331
  350GLY      N 5456   3.255   2.491   6.252
  350GLY      H 5457   3.293   2.585   6.254
  350GLY     CA 5458   3.313   2.401   6.151
  350GLY    HA2 5459   3.368   2.323   6.203
  350GLY    HA3 5460   3.235   2.354   6.092
  350GLY      C 5461   3.413   2.479   6.057
  350GLY      O 5462   3.457   2.588   6.085
  351ASN      N 5463   3.437   2.425   5.937
  351ASN      H 5464   3.402   2.332   5.920
  351ASN     CA 5465   3.523   2.481   5.831
  351ASN     HA 5466   3.618   2.512   5.873
  351ASN     CB 5467   3.549   2.362   5.731
  351ASN    HB2 5468   3.567   2.265   5.777
  351ASN    HB3 5469   3.459   2.356   5.669
  351ASN     CG 5470   3.661   2.378   5.626
  351ASN    OD1 5471   3.741   2.468   5.640
  351ASN    ND2 5472   3.677   2.297   5.526
  351ASN   HD21 5473   3.743   2.332   5.458
  351ASN   HD22 5474   3.612   2.220   5.517
  351ASN      C 5475   3.458   2.600   5.765
  351ASN      O 5476   3.335   2.629   5.782
  352ASP      N 5477   3.537   2.673   5.682
  352ASP      H 5478   3.637   2.655   5.687
  352ASP     CA 5479   3.494   2.787   5.600
  352ASP     HA 5480   3.432   2.845   5.669
  352ASP     CB 5481   3.614   2.867   5.546
  352ASP    HB2 5482   3.674   2.889   5.635
  352ASP    HB3 5483   3.681   2.815   5.478
  352ASP     CG 5484   3.572   3.004   5.497
  352ASP    OD1 5485   3.453   3.034   5.488
  352ASP    OD2 5486   3.657   3.094   5.469
  352ASP      C 5487   3.405   2.722   5.482
  352ASP      O 5488   3.462   2.644   5.399
  353VAL      N 5489   3.272   2.751   5.470
  353VAL      H 5490   3.227   2.807   5.541
  353VAL     CA 5491   3.183   2.696   5.364
  353VAL     HA 5492   3.244   2.653   5.285
  353VAL     CB 5493   3.081   2.590   5.420
  353VAL     HB 5494   3.005   2.565   5.347
  353VAL    CG1 5495   3.161   2.469   5.452
  353VAL   HG11 5496   3.228   2.485   5.536
  353VAL   HG12 5497   3.090   2.389   5.473
  353VAL   HG13 5498   3.215   2.431   5.365
  353VAL    CG2 5499   3.008   2.640   5.541
  353VAL   HG21 5500   2.956   2.732   5.515
  353VAL   HG22 5501   2.928   2.570   5.564
  353VAL   HG23 5502   3.071   2.650   5.629
  353VAL      C 5503   3.116   2.800   5.278
  353VAL      O 5504   3.056   2.758   5.177
  354ASN      N 5505   3.135   2.932   5.304
  354ASN      H 5506   3.182   2.963   5.387
  354ASN     CA 5507   3.064   3.038   5.224
  354ASN     HA 5508   2.995   2.986   5.157
  354ASN     CB 5509   2.977   3.129   5.309
  354ASN    HB2 5510   3.030   3.201   5.372
  354ASN    HB3 5511   2.920   3.197   5.245
  354ASN     CG 5512   2.876   3.055   5.394
  354ASN    OD1 5513   2.789   2.990   5.336
  354ASN    ND2 5514   2.893   3.054   5.526
  354ASN   HD21 5515   2.826   2.997   5.575
  354ASN   HD22 5516   2.975   3.094   5.568
  354ASN      C 5517   3.157   3.131   5.137
  354ASN      O 5518   3.119   3.242   5.103
  355ASP      N 5519   3.280   3.091   5.103
  355ASP      H 5520   3.305   3.002   5.143
  355ASP     CA 5521   3.386   3.172   5.039
  355ASP     HA 5522   3.383   3.256   5.108
  355ASP     CB 5523   3.521   3.107   5.061
  355ASP    HB2 5524   3.593   3.187   5.039
  355ASP    HB3 5525   3.538   3.076   5.164
  355ASP     CG 5526   3.550   2.979   4.973
  355ASP    OD1 5527   3.549   2.988   4.848
  355ASP    OD2 5528   3.577   2.875   5.038
  355ASP      C 5529   3.362   3.218   4.896
  355ASP      O 5530   3.438   3.304   4.850
  356TRP      N 5531   3.257   3.174   4.836
  356TRP      H 5532   3.201   3.108   4.888
  356TRP     CA 5533   3.207   3.207   4.701
  356TRP     HA 5534   3.295   3.229   4.640
  356TRP     CB 5535   3.151   3.077   4.645
  356TRP    HB2 5536   3.107   3.090   4.546
  356TRP    HB3 5537   3.228   3.000   4.638
  356TRP     CG 5538   3.044   3.022   4.731
  356TRP    CD1 5539   3.061   2.921   4.823
  356TRP    HD1 5540   3.152   2.863   4.823
  356TRP    NE1 5541   2.945   2.896   4.901
  356TRP    HE1 5542   2.932   2.819   4.965
  356TRP    CE2 5543   2.845   2.977   4.853
  356TRP    CZ2 5544   2.710   2.996   4.881
  356TRP    HZ2 5545   2.673   2.937   4.964
  356TRP    CH2 5546   2.624   3.091   4.825
  356TRP    HH2 5547   2.518   3.082   4.841
  356TRP    CZ3 5548   2.683   3.173   4.730
  356TRP    HZ3 5549   2.621   3.247   4.682
  356TRP    CE3 5550   2.819   3.159   4.689
  356TRP    HE3 5551   2.858   3.206   4.600
  356TRP    CD2 5552   2.901   3.062   4.751
  356TRP      C 5553   3.110   3.329   4.694
  356TRP      O 5554   3.082   3.370   4.583
  357VAL      N 5555   3.057   3.379   4.810
  357VAL      H 5556   3.069   3.322   4.892
  357VAL     CA 5557   2.952   3.479   4.815
  357VAL     HA 5558   2.870   3.456   4.746
  357VAL     CB 5559   2.901   3.492   4.960
  357VAL     HB 5560   2.993   3.510   5.016
  357VAL    CG1 5561   2.805   3.612   4.969
  357VAL   HG11 5562   2.757   3.615   5.067
  357VAL   HG12 5563   2.864   3.702   4.951
  357VAL   HG13 5564   2.729   3.597   4.893
  357VAL    CG2 5565   2.811   3.376   5.016
  357VAL   HG21 5566   2.765   3.405   5.110
  357VAL   HG22 5567   2.725   3.362   4.951
  357VAL   HG23 5568   2.878   3.290   5.026
  357VAL      C 5569   3.013   3.611   4.760
  357VAL      O 5570   3.123   3.659   4.793
  358GLY      N 5571   2.942   3.666   4.657
  358GLY      H 5572   2.856   3.620   4.630
  358GLY     CA 5573   2.964   3.790   4.587
  358GLY    HA2 5574   3.065   3.782   4.547
  358GLY    HA3 5575   2.883   3.795   4.515
  358GLY      C 5576   2.940   3.917   4.675
  358GLY      O 5577   2.899   3.904   4.791
  359PRO      N 5578   2.968   4.040   4.615
  359PRO     CD 5579   2.966   4.065   4.471
  359PRO    HD2 5580   2.891   4.001   4.425
  359PRO    HD3 5581   3.060   4.041   4.421
  359PRO     CG 5582   2.934   4.214   4.457
  359PRO    HG2 5583   2.826   4.210   4.468
  359PRO    HG3 5584   2.951   4.276   4.369
  359PRO     CB 5585   2.992   4.279   4.582
  359PRO    HB2 5586   2.938   4.370   4.609
  359PRO    HB3 5587   3.094   4.311   4.560
  359PRO     CA 5588   2.987   4.164   4.686
  359PRO     HA 5589   3.086   4.163   4.730
  359PRO      C 5590   2.872   4.184   4.795
  359PRO      O 5591   2.753   4.157   4.765
  360PRO      N 5592   2.899   4.255   4.904
  360PRO     CD 5593   3.016   4.345   4.923
  360PRO    HD2 5594   3.024   4.415   4.840
  360PRO    HD3 5595   3.103   4.281   4.936
  360PRO     CG 5596   2.992   4.423   5.060
  360PRO    HG2 5597   2.939   4.518   5.049
  360PRO    HG3 5598   3.085   4.447   5.110
  360PRO     CB 5599   2.906   4.326   5.131
  360PRO    HB2 5600   2.834   4.363   5.204
  360PRO    HB3 5601   2.967   4.245   5.172
  360PRO     CA 5602   2.818   4.258   5.026
  360PRO     HA 5603   2.803   4.156   5.061
  360PRO      C 5604   2.674   4.321   5.008
  360PRO      O 5605   2.659   4.418   4.928
  361ASN      N 5606   2.571   4.281   5.090
  361ASN      H 5607   2.591   4.216   5.164
  361ASN     CA 5608   2.429   4.307   5.059
  361ASN     HA 5609   2.429   4.397   4.997
  361ASN     CB 5610   2.383   4.186   4.978
  361ASN    HB2 5611   2.468   4.140   4.929
  361ASN    HB3 5612   2.331   4.111   5.038
  361ASN     CG 5613   2.288   4.224   4.869
  361ASN    OD1 5614   2.168   4.246   4.892
  361ASN    ND2 5615   2.335   4.240   4.746
  361ASN   HD21 5616   2.269   4.257   4.671
  361ASN   HD22 5617   2.435   4.235   4.732
  361ASN      C 5618   2.343   4.331   5.180
  361ASN      O 5619   2.374   4.282   5.289
  362ASN      N 5620   2.243   4.415   5.177
  362ASN      H 5621   2.232   4.467   5.091
  362ASN     CA 5622   2.140   4.420   5.274
  362ASN     HA 5623   2.152   4.335   5.341
  362ASN     CB 5624   2.165   4.542   5.362
  362ASN    HB2 5625   2.270   4.549   5.390
  362ASN    HB3 5626   2.150   4.621   5.289
  362ASN     CG 5627   2.073   4.554   5.482
  362ASN    OD1 5628   1.962   4.496   5.493
  362ASN    ND2 5629   2.118   4.619   5.581
  362ASN   HD21 5630   2.063   4.625   5.665
  362ASN   HD22 5631   2.206   4.666   5.563
  362ASN      C 5632   2.003   4.417   5.199
  362ASN      O 5633   1.960   4.519   5.147
  363ASN      N 5634   1.940   4.301   5.199
  363ASN      H 5635   1.989   4.229   5.250
  363ASN     CA 5636   1.800   4.271   5.162
  363ASN     HA 5637   1.784   4.163   5.160
  363ASN     CB 5638   1.700   4.311   5.276
  363ASN    HB2 5639   1.742   4.286   5.373
  363ASN    HB3 5640   1.692   4.420   5.273
  363ASN     CG 5641   1.557   4.250   5.260
  363ASN    OD1 5642   1.535   4.144   5.205
  363ASN    ND2 5643   1.452   4.326   5.280
  363ASN   HD21 5644   1.363   4.301   5.240
  363ASN   HD22 5645   1.470   4.413   5.328
  363ASN      C 5646   1.766   4.304   5.018
  363ASN      O 5647   1.658   4.361   5.000
  364GLY      N 5648   1.861   4.270   4.927
  364GLY      H 5649   1.941   4.214   4.952
  364GLY     CA 5650   1.850   4.283   4.781
  364GLY    HA2 5651   1.904   4.201   4.735
  364GLY    HA3 5652   1.743   4.273   4.759
  364GLY      C 5653   1.902   4.414   4.718
  364GLY      O 5654   1.867   4.443   4.607
  365VAL      N 5655   1.995   4.480   4.791
  365VAL      H 5656   2.022   4.441   4.880
  365VAL     CA 5657   2.087   4.584   4.738
  365VAL     HA 5658   2.103   4.566   4.631
  365VAL     CB 5659   2.032   4.732   4.758
  365VAL     HB 5660   2.116   4.801   4.755
  365VAL    CG1 5661   1.922   4.761   4.647
  365VAL   HG11 5662   1.905   4.868   4.640
  365VAL   HG12 5663   1.964   4.722   4.555
  365VAL   HG13 5664   1.827   4.715   4.676
  365VAL    CG2 5665   1.976   4.750   4.898
  365VAL   HG21 5666   1.947   4.854   4.912
  365VAL   HG22 5667   1.892   4.683   4.918
  365VAL   HG23 5668   2.047   4.725   4.976
  365VAL      C 5669   2.227   4.591   4.798
  365VAL      O 5670   2.251   4.579   4.916
  366ILE      N 5671   2.326   4.624   4.716
  366ILE      H 5672   2.299   4.636   4.619
  366ILE     CA 5673   2.468   4.639   4.748
  366ILE     HA 5674   2.499   4.542   4.786
  366ILE     CB 5675   2.556   4.671   4.622
  366ILE     HB 5676   2.509   4.743   4.555
  366ILE    CG2 5677   2.688   4.725   4.666
  366ILE   HG21 5678   2.676   4.816   4.724
  366ILE   HG22 5679   2.741   4.645   4.718
  366ILE   HG23 5680   2.754   4.747   4.581
  366ILE    CG1 5681   2.571   4.541   4.535
  366ILE   HG12 5682   2.475   4.525   4.486
  366ILE   HG13 5683   2.642   4.568   4.457
  366ILE    CD1 5684   2.619   4.407   4.590
  366ILE   HD11 5685   2.714   4.421   4.641
  366ILE   HD12 5686   2.551   4.358   4.660
  366ILE   HD13 5687   2.620   4.335   4.509
  366ILE      C 5688   2.486   4.737   4.864
  366ILE      O 5689   2.435   4.851   4.867
  367LYS      N 5690   2.564   4.694   4.963
  367LYS      H 5691   2.584   4.595   4.964
  367LYS     CA 5692   2.612   4.781   5.072
  367LYS     HA 5693   2.527   4.812   5.132
  367LYS     CB 5694   2.700   4.696   5.164
  367LYS    HB2 5695   2.765   4.631   5.107
  367LYS    HB3 5696   2.742   4.762   5.240
  367LYS     CG 5697   2.602   4.599   5.236
  367LYS    HG2 5698   2.515   4.658   5.261
  367LYS    HG3 5699   2.550   4.520   5.182
  367LYS     CD 5700   2.660   4.554   5.370
  367LYS    HD2 5701   2.759   4.512   5.355
  367LYS    HD3 5702   2.678   4.648   5.422
  367LYS     CE 5703   2.573   4.462   5.453
  367LYS    HE2 5704   2.477   4.510   5.474
  367LYS    HE3 5705   2.554   4.380   5.384
  367LYS     NZ 5706   2.641   4.410   5.573
  367LYS    HZ1 5707   2.717   4.354   5.538
  367LYS    HZ2 5708   2.682   4.481   5.632
  367LYS    HZ3 5709   2.580   4.351   5.628
  367LYS      C 5710   2.689   4.898   5.011
  367LYS      O 5711   2.784   4.868   4.938
  368GLU      N 5712   2.661   5.024   5.048
  368GLU      H 5713   2.585   5.037   5.114
  368GLU     CA 5714   2.739   5.141   5.004
  368GLU     HA 5715   2.776   5.126   4.903
  368GLU     CB 5716   2.649   5.264   5.014
  368GLU    HB2 5717   2.622   5.270   5.120
  368GLU    HB3 5718   2.708   5.353   4.992
  368GLU     CG 5719   2.517   5.262   4.930
  368GLU    HG2 5720   2.456   5.178   4.961
  368GLU    HG3 5721   2.460   5.351   4.956
  368GLU     CD 5722   2.550   5.250   4.777
  368GLU    OE1 5723   2.641   5.317   4.726
  368GLU    OE2 5724   2.478   5.176   4.708
  368GLU      C 5725   2.860   5.150   5.087
  368GLU      O 5726   2.869   5.104   5.198
  369VAL      N 5727   2.974   5.207   5.034
  369VAL      H 5728   2.964   5.235   4.938
  369VAL     CA 5729   3.103   5.206   5.101
  369VAL     HA 5730   3.131   5.105   5.133
  369VAL     CB 5731   3.213   5.242   4.995
  369VAL     HB 5732   3.177   5.338   4.958
  369VAL    CG1 5733   3.356   5.246   5.025
  369VAL   HG11 5734   3.401   5.292   4.937
  369VAL   HG12 5735   3.357   5.311   5.113
  369VAL   HG13 5736   3.390   5.147   5.055
  369VAL    CG2 5737   3.194   5.149   4.868
  369VAL   HG21 5738   3.236   5.178   4.771
  369VAL   HG22 5739   3.242   5.058   4.902
  369VAL   HG23 5740   3.093   5.118   4.841
  369VAL      C 5741   3.098   5.300   5.230
  369VAL      O 5742   3.185   5.291   5.315
  370THR      N 5743   3.005   5.390   5.247
  370THR      H 5744   2.937   5.407   5.174
  370THR     CA 5745   2.967   5.449   5.378
  370THR     HA 5746   2.920   5.546   5.359
  370THR     CB 5747   2.859   5.364   5.446
  370THR     HB 5748   2.907   5.271   5.475
  370THR    CG2 5749   2.782   5.427   5.563
  370THR   HG21 5750   2.862   5.440   5.635
  370THR   HG22 5751   2.723   5.517   5.543
  370THR   HG23 5752   2.709   5.359   5.607
  370THR    OG1 5753   2.763   5.308   5.360
  370THR    HG1 5754   2.807   5.243   5.305
  370THR      C 5755   3.089   5.490   5.467
  370THR      O 5756   3.119   5.445   5.580
  371ILE      N 5757   3.163   5.583   5.413
  371ILE      H 5758   3.127   5.620   5.327
  371ILE     CA 5759   3.302   5.605   5.451
  371ILE     HA 5760   3.342   5.504   5.459
  371ILE     CB 5761   3.375   5.673   5.333
  371ILE     HB 5762   3.326   5.767   5.309
  371ILE    CG2 5763   3.524   5.699   5.361
  371ILE   HG21 5764   3.540   5.757   5.451
  371ILE   HG22 5765   3.576   5.603   5.360
  371ILE   HG23 5766   3.574   5.764   5.289
  371ILE    CG1 5767   3.369   5.581   5.208
  371ILE   HG12 5768   3.428   5.490   5.218
  371ILE   HG13 5769   3.270   5.536   5.196
  371ILE    CD1 5770   3.410   5.654   5.079
  371ILE   HD11 5771   3.506   5.704   5.091
  371ILE   HD12 5772   3.403   5.579   5.000
  371ILE   HD13 5773   3.341   5.737   5.062
  371ILE      C 5774   3.307   5.685   5.583
  371ILE      O 5775   3.232   5.777   5.608
  372ASN      N 5776   3.405   5.643   5.666
  372ASN      H 5777   3.471   5.571   5.640
  372ASN     CA 5778   3.420   5.697   5.804
  372ASN     HA 5779   3.322   5.715   5.848
  372ASN     CB 5780   3.505   5.596   5.883
  372ASN    HB2 5781   3.458   5.500   5.861
  372ASN    HB3 5782   3.610   5.583   5.857
  372ASN     CG 5783   3.494   5.630   6.025
  372ASN    OD1 5784   3.576   5.701   6.086
  372ASN    ND2 5785   3.399   5.582   6.096
  372ASN   HD21 5786   3.386   5.595   6.196
  372ASN   HD22 5787   3.342   5.520   6.040
  372ASN      C 5788   3.495   5.831   5.799
  372ASN      O 5789   3.577   5.857   5.717
  373PRO      N 5790   3.473   5.922   5.894
  373PRO     CD 5791   3.362   5.922   5.987
  373PRO    HD2 5792   3.373   5.849   6.067
  373PRO    HD3 5793   3.273   5.891   5.931
  373PRO     CG 5794   3.343   6.068   6.039
  373PRO    HG2 5795   3.316   6.065   6.144
  373PRO    HG3 5796   3.276   6.120   5.970
  373PRO     CB 5797   3.486   6.121   6.021
  373PRO    HB2 5798   3.548   6.116   6.110
  373PRO    HB3 5799   3.479   6.228   5.998
  373PRO     CA 5800   3.550   6.045   5.903
  373PRO     HA 5801   3.546   6.097   5.807
  373PRO      C 5802   3.699   6.028   5.936
  373PRO      O 5803   3.776   6.117   5.915
  374ASP      N 5804   3.739   5.907   5.975
  374ASP      H 5805   3.671   5.841   6.008
  374ASP     CA 5806   3.879   5.869   5.965
  374ASP     HA 5807   3.939   5.959   5.977
  374ASP     CB 5808   3.908   5.795   6.094
  374ASP    HB2 5809   3.900   5.866   6.177
  374ASP    HB3 5810   3.838   5.713   6.113
  374ASP     CG 5811   4.051   5.749   6.119
  374ASP    OD1 5812   4.140   5.836   6.138
  374ASP    OD2 5813   4.080   5.629   6.115
  374ASP      C 5814   3.925   5.800   5.835
  374ASP      O 5815   4.015   5.715   5.829
  375THR      N 5816   3.856   5.825   5.726
  375THR      H 5817   3.785   5.897   5.723
  375THR     CA 5818   3.891   5.781   5.584
  375THR     HA 5819   3.819   5.845   5.532
  375THR     CB 5820   4.030   5.823   5.538
  375THR     HB 5821   4.026   5.829   5.430
  375THR    CG2 5822   4.070   5.968   5.581
  375THR   HG21 5823   3.986   6.036   5.566
  375THR   HG22 5824   4.092   5.966   5.688
  375THR   HG23 5825   4.161   5.999   5.529
  375THR    OG1 5826   4.135   5.735   5.573
  375THR    HG1 5827   4.134   5.731   5.669
  375THR      C 5828   3.872   5.637   5.554
  375THR      O 5829   3.865   5.603   5.437
  376THR      N 5830   3.854   5.555   5.661
  376THR      H 5831   3.883   5.583   5.754
  376THR     CA 5832   3.831   5.411   5.636
  376THR     HA 5833   3.912   5.380   5.569
  376THR     CB 5834   3.861   5.328   5.758
  376THR     HB 5835   3.823   5.227   5.748
  376THR    CG2 5836   4.014   5.318   5.784
  376THR   HG21 5837   4.043   5.251   5.703
  376THR   HG22 5838   4.071   5.409   5.766
  376THR   HG23 5839   4.048   5.279   5.880
  376THR    OG1 5840   3.794   5.379   5.870
  376THR    HG1 5841   3.854   5.426   5.928
  376THR      C 5842   3.690   5.375   5.585
  376THR      O 5843   3.596   5.452   5.603
  377CYX      N 5844   3.672   5.268   5.511
  377CYX      H 5845   3.752   5.207   5.501
  377CYX     CA 5846   3.540   5.221   5.472
  377CYX     HA 5847   3.498   5.308   5.421
  377CYX     CB 5848   3.558   5.103   5.377
  377CYX    HB2 5849   3.608   5.024   5.434
  377CYX    HB3 5850   3.458   5.067   5.355
  377CYX     SG 5851   3.633   5.134   5.209
  377CYX      C 5852   3.443   5.179   5.587
  377CYX      O 5853   3.482   5.159   5.705
  378GLY      N 5854   3.315   5.176   5.546
  378GLY      H 5855   3.295   5.182   5.447
  378GLY     CA 5856   3.194   5.141   5.615
  378GLY    HA2 5857   3.192   5.182   5.716
  378GLY    HA3 5858   3.103   5.178   5.567
  378GLY      C 5859   3.192   4.990   5.644
  378GLY      O 5860   3.294   4.924   5.660
  379ASN      N 5861   3.069   4.934   5.657
  379ASN      H 5862   2.985   4.988   5.668
  379ASN     CA 5863   3.044   4.789   5.687
  379ASN     HA 5864   3.113   4.750   5.762
  379ASN     CB 5865   2.894   4.784   5.722
  379ASN    HB2 5866   2.873   4.846   5.809
  379ASN    HB3 5867   2.825   4.813   5.643
  379ASN     CG 5868   2.850   4.641   5.753
  379ASN    OD1 5869   2.861   4.549   5.670
  379ASN    ND2 5870   2.802   4.617   5.865
  379ASN   HD21 5871   2.777   4.522   5.887
  379ASN   HD22 5872   2.764   4.690   5.924
  379ASN      C 5873   3.079   4.697   5.566
  379ASN      O 5874   3.042   4.727   5.450
  380ASP      N 5875   3.130   4.580   5.601
  380ASP      H 5876   3.138   4.572   5.702
  380ASP     CA 5877   3.173   4.467   5.519
  380ASP     HA 5878   3.225   4.403   5.591
  380ASP     CB 5879   3.066   4.385   5.456
  380ASP    HB2 5880   3.009   4.458   5.398
  380ASP    HB3 5881   3.112   4.324   5.378
  380ASP     CG 5882   2.987   4.292   5.547
  380ASP    OD1 5883   2.872   4.259   5.513
  380ASP    OD2 5884   3.045   4.238   5.641
  380ASP      C 5885   3.278   4.497   5.412
  380ASP      O 5886   3.363   4.410   5.377
  381TRP      N 5887   3.276   4.612   5.342
  381TRP      H 5888   3.204   4.679   5.366
  381TRP     CA 5889   3.385   4.658   5.252
  381TRP     HA 5890   3.411   4.578   5.183
  381TRP     CB 5891   3.346   4.780   5.169
  381TRP    HB2 5892   3.308   4.858   5.234
  381TRP    HB3 5893   3.430   4.831   5.122
  381TRP     CG 5894   3.237   4.756   5.063
  381TRP    CD1 5895   3.110   4.789   5.079
  381TRP    HD1 5896   3.066   4.835   5.167
  381TRP    NE1 5897   3.033   4.748   4.970
  381TRP    HE1 5898   2.934   4.764   4.956
  381TRP    CE2 5899   3.110   4.690   4.876
  381TRP    CZ2 5900   3.097   4.661   4.742
  381TRP    HZ2 5901   3.005   4.686   4.691
  381TRP    CH2 5902   3.200   4.595   4.669
  381TRP    HH2 5903   3.182   4.542   4.576
  381TRP    CZ3 5904   3.324   4.571   4.730
  381TRP    HZ3 5905   3.401   4.520   4.673
  381TRP    CE3 5906   3.348   4.625   4.859
  381TRP    HE3 5907   3.449   4.618   4.897
  381TRP    CD2 5908   3.237   4.691   4.931
  381TRP      C 5909   3.512   4.682   5.342
  381TRP      O 5910   3.526   4.781   5.415
  382VAL      N 5911   3.604   4.585   5.347
  382VAL      H 5912   3.589   4.502   5.292
  382VAL     CA 5913   3.727   4.574   5.423
  382VAL     HA 5914   3.703   4.580   5.529
  382VAL     CB 5915   3.811   4.448   5.396
  382VAL     HB 5916   3.845   4.449   5.293
  382VAL    CG1 5917   3.940   4.443   5.479
  382VAL   HG11 5918   4.005   4.527   5.454
  382VAL   HG12 5919   3.915   4.443   5.585
  382VAL   HG13 5920   3.993   4.349   5.471
  382VAL    CG2 5921   3.725   4.327   5.431
  382VAL   HG21 5922   3.688   4.328   5.533
  382VAL   HG22 5923   3.644   4.319   5.358
  382VAL   HG23 5924   3.787   4.239   5.412
  382VAL      C 5925   3.823   4.689   5.384
  382VAL      O 5926   3.874   4.760   5.467
  383CYX      N 5927   3.832   4.711   5.252
  383CYX      H 5928   3.773   4.665   5.184
  383CYX     CA 5929   3.909   4.819   5.199
  383CYX     HA 5930   3.924   4.796   5.094
  383CYX     CB 5931   3.847   4.957   5.198
  383CYX    HB2 5932   3.847   4.970   5.306
  383CYX    HB3 5933   3.905   5.032   5.144
  383CYX     SG 5934   3.670   4.956   5.138
  383CYX      C 5935   4.055   4.842   5.268
  383CYX      O 5936   4.085   4.947   5.326
  384GLU      N 5937   4.140   4.746   5.248
  384GLU      H 5938   4.112   4.658   5.206
  384GLU     CA 5939   4.279   4.752   5.294
  384GLU     HA 5940   4.272   4.756   5.403
  384GLU     CB 5941   4.366   4.623   5.261
  384GLU    HB2 5942   4.401   4.621   5.158
  384GLU    HB3 5943   4.459   4.628   5.318
  384GLU     CG 5944   4.295   4.488   5.306
  384GLU    HG2 5945   4.371   4.414   5.330
  384GLU    HG3 5946   4.233   4.495   5.396
  384GLU     CD 5947   4.208   4.423   5.194
  384GLU    OE1 5948   4.102   4.484   5.167
  384GLU    OE2 5949   4.248   4.319   5.135
  384GLU      C 5950   4.357   4.867   5.227
  384GLU      O 5951   4.444   4.925   5.289
  385HIE      N 5952   4.311   4.911   5.111
  385HIE      H 5953   4.244   4.856   5.060
  385HIE     CA 5954   4.369   5.028   5.040
  385HIE     HA 5955   4.478   5.022   5.035
  385HIE     CB 5956   4.322   5.028   4.893
  385HIE    HB2 5957   4.397   5.079   4.832
  385HIE    HB3 5958   4.314   4.925   4.859
  385HIE     CG 5959   4.190   5.094   4.878
  385HIE    ND1 5960   4.066   5.041   4.907
  385HIE    CE1 5961   3.981   5.139   4.865
  385HIE    HE1 5962   3.874   5.130   4.879
  385HIE    NE2 5963   4.042   5.242   4.812
  385HIE    HE2 5964   3.996   5.322   4.771
  385HIE    CD2 5965   4.176   5.214   4.816
  385HIE    HD2 5966   4.249   5.277   4.767
  385HIE      C 5967   4.337   5.162   5.116
  385HIE      O 5968   4.389   5.263   5.072
  386ARG      N 5969   4.250   5.163   5.227
  386ARG      H 5970   4.219   5.071   5.252
  386ARG     CA 5971   4.220   5.274   5.318
  386ARG     HA 5972   4.273   5.364   5.286
  386ARG     CB 5973   4.071   5.308   5.301
  386ARG    HB2 5974   4.011   5.221   5.276
  386ARG    HB3 5975   4.039   5.361   5.391
  386ARG     CG 5976   4.043   5.417   5.187
  386ARG    HG2 5977   4.074   5.515   5.224
  386ARG    HG3 5978   4.107   5.386   5.105
  386ARG     CD 5979   3.895   5.430   5.145
  386ARG    HD2 5980   3.859   5.335   5.107
  386ARG    HD3 5981   3.833   5.455   5.231
  386ARG     NE 5982   3.876   5.536   5.050
  386ARG     HE 5983   3.899   5.511   4.955
  386ARG     CZ 5984   3.837   5.664   5.062
  386ARG    NH1 5985   3.827   5.716   5.181
  386ARG   HH11 5986   3.847   5.654   5.257
  386ARG   HH12 5987   3.820   5.816   5.195
  386ARG    NH2 5988   3.793   5.737   4.955
  386ARG   HH21 5989   3.791   5.697   4.863
  386ARG   HH22 5990   3.740   5.822   4.974
  386ARG      C 5991   4.273   5.236   5.458
  386ARG      O 5992   4.269   5.320   5.545
  387TRP      N 5993   4.339   5.122   5.475
  387TRP      H 5994   4.330   5.047   5.409
  387TRP     CA 5995   4.403   5.098   5.597
  387TRP     HA 5996   4.343   5.132   5.681
  387TRP     CB 5997   4.436   4.953   5.612
  387TRP    HB2 5998   4.498   4.926   5.526
  387TRP    HB3 5999   4.495   4.946   5.703
  387TRP     CG 6000   4.328   4.853   5.638
  387TRP    CD1 6001   4.197   4.876   5.641
  387TRP    HD1 6002   4.141   4.966   5.623
  387TRP    NE1 6003   4.129   4.756   5.658
  387TRP    HE1 6004   4.029   4.741   5.657
  387TRP    CE2 6005   4.218   4.647   5.676
  387TRP    CZ2 6006   4.208   4.504   5.701
  387TRP    HZ2 6007   4.111   4.459   5.714
  387TRP    CH2 6008   4.327   4.428   5.721
  387TRP    HH2 6009   4.327   4.321   5.739
  387TRP    CZ3 6010   4.448   4.488   5.691
  387TRP    HZ3 6011   4.538   4.430   5.703
  387TRP    CE3 6012   4.459   4.628   5.660
  387TRP    HE3 6013   4.556   4.677   5.656
  387TRP    CD2 6014   4.347   4.711   5.663
  387TRP      C 6015   4.533   5.186   5.608
  387TRP      O 6016   4.611   5.199   5.508
  388ARG      N 6017   4.550   5.240   5.724
  388ARG      H 6018   4.476   5.216   5.788
  388ARG     CA 6019   4.649   5.339   5.768
  388ARG     HA 6020   4.630   5.428   5.709
  388ARG     CB 6021   4.632   5.348   5.922
  388ARG    HB2 6022   4.533   5.385   5.949
  388ARG    HB3 6023   4.649   5.253   5.972
  388ARG     CG 6024   4.728   5.457   5.980
  388ARG    HG2 6025   4.830   5.425   5.964
  388ARG    HG3 6026   4.713   5.550   5.924
  388ARG     CD 6027   4.707   5.472   6.131
  388ARG    HD2 6028   4.744   5.574   6.146
  388ARG    HD3 6029   4.601   5.467   6.154
  388ARG     NE 6030   4.775   5.375   6.216
  388ARG     HE 6031   4.870   5.366   6.185
  388ARG     CZ 6032   4.740   5.336   6.339
  388ARG    NH1 6033   4.648   5.397   6.403
  388ARG   HH11 6034   4.610   5.483   6.365
  388ARG   HH12 6035   4.628   5.376   6.499
  388ARG    NH2 6036   4.800   5.244   6.412
  388ARG   HH21 6037   4.880   5.196   6.374
  388ARG   HH22 6038   4.771   5.228   6.508
  388ARG      C 6039   4.792   5.283   5.730
  388ARG      O 6040   4.865   5.357   5.663
  389GLN      N 6041   4.821   5.158   5.758
  389GLN      H 6042   4.747   5.109   5.806
  389GLN     CA 6043   4.954   5.090   5.734
  389GLN     HA 6044   5.037   5.151   5.769
  389GLN     CB 6045   4.951   4.965   5.821
  389GLN    HB2 6046   4.890   4.884   5.783
  389GLN    HB3 6047   5.055   4.930   5.817
  389GLN     CG 6048   4.922   4.992   5.971
  389GLN    HG2 6049   4.975   4.917   6.030
  389GLN    HG3 6050   4.962   5.086   6.008
  389GLN     CD 6051   4.774   5.004   6.019
  389GLN    OE1 6052   4.677   4.995   5.948
  389GLN    NE2 6053   4.760   5.036   6.144
  389GLN   HE21 6054   4.666   5.024   6.180
  389GLN   HE22 6055   4.840   5.033   6.206
  389GLN      C 6056   4.982   5.056   5.588
  389GLN      O 6057   5.094   5.025   5.554
  390ILE      N 6058   4.882   5.060   5.498
  390ILE      H 6059   4.793   5.097   5.528
  390ILE     CA 6060   4.900   5.035   5.354
  390ILE     HA 6061   5.000   4.994   5.338
  390ILE     CB 6062   4.802   4.916   5.308
  390ILE     HB 6063   4.701   4.927   5.346
  390ILE    CG2 6064   4.789   4.906   5.151
  390ILE   HG21 6065   4.719   4.825   5.129
  390ILE   HG22 6066   4.731   4.994   5.123
  390ILE   HG23 6067   4.890   4.908   5.110
  390ILE    CG1 6068   4.848   4.786   5.371
  390ILE   HG12 6069   4.931   4.744   5.313
  390ILE   HG13 6070   4.885   4.793   5.473
  390ILE    CD1 6071   4.745   4.675   5.367
  390ILE   HD11 6072   4.702   4.653   5.270
  390ILE   HD12 6073   4.780   4.581   5.410
  390ILE   HD13 6074   4.656   4.703   5.425
  390ILE      C 6075   4.888   5.163   5.258
  390ILE      O 6076   4.983   5.191   5.188
  391ARG      N 6077   4.789   5.246   5.281
  391ARG      H 6078   4.711   5.209   5.334
  391ARG     CA 6079   4.769   5.374   5.214
  391ARG     HA 6080   4.771   5.351   5.108
  391ARG     CB 6081   4.635   5.432   5.262
  391ARG    HB2 6082   4.603   5.505   5.187
  391ARG    HB3 6083   4.556   5.359   5.276
  391ARG     CG 6084   4.645   5.519   5.387
  391ARG    HG2 6085   4.701   5.464   5.462
  391ARG    HG3 6086   4.695   5.614   5.366
  391ARG     CD 6087   4.504   5.541   5.441
  391ARG    HD2 6088   4.445   5.592   5.365
  391ARG    HD3 6089   4.452   5.449   5.466
  391ARG     NE 6090   4.512   5.626   5.569
  391ARG     HE 6091   4.564   5.713   5.563
  391ARG     CZ 6092   4.440   5.613   5.679
  391ARG    NH1 6093   4.342   5.532   5.702
  391ARG   HH11 6094   4.313   5.462   5.636
  391ARG   HH12 6095   4.295   5.539   5.791
  391ARG    NH2 6096   4.475   5.692   5.775
  391ARG   HH21 6097   4.560   5.744   5.759
  391ARG   HH22 6098   4.433   5.691   5.867
  391ARG      C 6099   4.883   5.474   5.230
  391ARG      O 6100   4.906   5.543   5.133
  392ASN      N 6101   4.955   5.476   5.344
  392ASN      H 6102   4.921   5.433   5.429
  392ASN     CA 6103   5.076   5.560   5.356
  392ASN     HA 6104   5.069   5.655   5.304
  392ASN     CB 6105   5.089   5.582   5.503
  392ASN    HB2 6106   5.106   5.491   5.562
  392ASN    HB3 6107   5.185   5.632   5.508
  392ASN     CG 6108   4.970   5.654   5.571
  392ASN    OD1 6109   4.900   5.729   5.502
  392ASN    ND2 6110   4.953   5.634   5.696
  392ASN   HD21 6111   4.878   5.681   5.746
  392ASN   HD22 6112   4.999   5.560   5.747
  392ASN      C 6113   5.197   5.487   5.290
  392ASN      O 6114   5.296   5.547   5.246
  393MET      N 6115   5.194   5.354   5.279
  393MET      H 6116   5.107   5.305   5.289
  393MET     CA 6117   5.308   5.278   5.231
  393MET     HA 6118   5.402   5.325   5.261
  393MET     CB 6119   5.312   5.141   5.288
  393MET    HB2 6120   5.209   5.107   5.286
  393MET    HB3 6121   5.386   5.082   5.233
  393MET     CG 6122   5.368   5.125   5.429
  393MET    HG2 6123   5.311   5.184   5.500
  393MET    HG3 6124   5.369   5.018   5.451
  393MET     SD 6125   5.537   5.193   5.462
  393MET     CE 6126   5.635   5.070   5.366
  393MET    HE1 6127   5.632   4.966   5.399
  393MET    HE2 6128   5.591   5.064   5.266
  393MET    HE3 6129   5.734   5.108   5.343
  393MET      C 6130   5.321   5.271   5.084
  393MET      O 6131   5.428   5.262   5.034
  394VAL      N 6132   5.211   5.284   5.013
  394VAL      H 6133   5.119   5.289   5.053
  394VAL     CA 6134   5.226   5.304   4.868
  394VAL     HA 6135   5.299   5.230   4.837
  394VAL     CB 6136   5.098   5.278   4.784
  394VAL     HB 6137   5.135   5.287   4.682
  394VAL    CG1 6138   5.051   5.136   4.806
  394VAL   HG11 6139   5.010   5.129   4.907
  394VAL   HG12 6140   4.976   5.120   4.729
  394VAL   HG13 6141   5.138   5.071   4.795
  394VAL    CG2 6142   4.982   5.378   4.799
  394VAL   HG21 6143   4.915   5.365   4.714
  394VAL   HG22 6144   4.934   5.365   4.896
  394VAL   HG23 6145   5.020   5.480   4.803
  394VAL      C 6146   5.292   5.440   4.825
  394VAL      O 6147   5.336   5.458   4.710
  395ILE      N 6148   5.314   5.533   4.918
  395ILE      H 6149   5.278   5.509   5.010
  395ILE     CA 6150   5.380   5.657   4.909
  395ILE     HA 6151   5.377   5.687   4.804
  395ILE     CB 6152   5.313   5.764   4.997
  395ILE     HB 6153   5.332   5.753   5.104
  395ILE    CG2 6154   5.374   5.900   4.959
  395ILE   HG21 6155   5.308   5.982   4.988
  395ILE   HG22 6156   5.477   5.914   4.992
  395ILE   HG23 6157   5.366   5.914   4.851
  395ILE    CG1 6158   5.158   5.773   4.976
  395ILE   HG12 6159   5.138   5.818   4.879
  395ILE   HG13 6160   5.119   5.671   4.972
  395ILE    CD1 6161   5.077   5.857   5.082
  395ILE   HD11 6162   4.972   5.847   5.056
  395ILE   HD12 6163   5.094   5.824   5.184
  395ILE   HD13 6164   5.112   5.961   5.083
  395ILE      C 6165   5.529   5.638   4.947
  395ILE      O 6166   5.611   5.682   4.868
  396PHE      N 6167   5.555   5.562   5.058
  396PHE      H 6168   5.472   5.530   5.106
  396PHE     CA 6169   5.690   5.528   5.104
  396PHE     HA 6170   5.732   5.619   5.147
  396PHE     CB 6171   5.689   5.425   5.221
  396PHE    HB2 6172   5.643   5.473   5.307
  396PHE    HB3 6173   5.620   5.345   5.194
  396PHE     CG 6174   5.822   5.375   5.267
  396PHE    CD1 6175   5.901   5.292   5.190
  396PHE    HD1 6176   5.866   5.252   5.096
  396PHE    CE1 6177   6.020   5.238   5.236
  396PHE    HE1 6178   6.077   5.167   5.178
  396PHE     CZ 6179   6.056   5.268   5.369
  396PHE     HZ 6180   6.143   5.212   5.401
  396PHE    CE2 6181   5.977   5.348   5.451
  396PHE    HE2 6182   6.018   5.379   5.546
  396PHE    CD2 6183   5.866   5.407   5.393
  396PHE    HD2 6184   5.798   5.464   5.455
  396PHE      C 6185   5.766   5.472   4.979
  396PHE      O 6186   5.878   5.510   4.960
  397ARG      N 6187   5.705   5.388   4.892
  397ARG      H 6188   5.606   5.373   4.906
  397ARG     CA 6189   5.762   5.334   4.768
  397ARG     HA 6190   5.866   5.302   4.782
  397ARG     CB 6191   5.681   5.210   4.740
  397ARG    HB2 6192   5.669   5.156   4.834
  397ARG    HB3 6193   5.584   5.248   4.711
  397ARG     CG 6194   5.743   5.116   4.637
  397ARG    HG2 6195   5.747   5.169   4.542
  397ARG    HG3 6196   5.848   5.090   4.655
  397ARG     CD 6197   5.641   4.997   4.622
  397ARG    HD2 6198   5.621   4.956   4.721
  397ARG    HD3 6199   5.551   5.034   4.573
  397ARG     NE 6200   5.686   4.883   4.546
  397ARG     HE 6201   5.622   4.854   4.473
  397ARG     CZ 6202   5.790   4.800   4.563
  397ARG    NH1 6203   5.860   4.805   4.671
  397ARG   HH11 6204   5.856   4.881   4.737
  397ARG   HH12 6205   5.928   4.732   4.684
  397ARG    NH2 6206   5.824   4.723   4.466
  397ARG   HH21 6207   5.797   4.749   4.373
  397ARG   HH22 6208   5.889   4.647   4.482
  397ARG      C 6209   5.778   5.426   4.644
  397ARG      O 6210   5.880   5.412   4.581
  398ASN      N 6211   5.685   5.523   4.618
  398ASN      H 6212   5.611   5.542   4.685
  398ASN     CA 6213   5.708   5.637   4.528
  398ASN     HA 6214   5.738   5.592   4.433
  398ASN     CB 6215   5.574   5.715   4.527
  398ASN    HB2 6216   5.547   5.736   4.630
  398ASN    HB3 6217   5.590   5.807   4.471
  398ASN     CG 6218   5.450   5.641   4.473
  398ASN    OD1 6219   5.464   5.544   4.397
  398ASN    ND2 6220   5.327   5.689   4.495
  398ASN   HD21 6221   5.260   5.648   4.431
  398ASN   HD22 6222   5.310   5.773   4.548
  398ASN      C 6223   5.829   5.716   4.573
  398ASN      O 6224   5.877   5.798   4.494
  399VAL      N 6225   5.869   5.712   4.701
  399VAL      H 6226   5.808   5.654   4.757
  399VAL     CA 6227   5.971   5.805   4.757
  399VAL     HA 6228   5.990   5.897   4.702
  399VAL     CB 6229   5.936   5.852   4.901
  399VAL     HB 6230   5.907   5.775   4.972
  399VAL    CG1 6231   6.058   5.915   4.970
  399VAL   HG11 6232   6.140   5.845   4.986
  399VAL   HG12 6233   6.098   6.004   4.920
  399VAL   HG13 6234   6.034   5.955   5.069
  399VAL    CG2 6235   5.822   5.956   4.899
  399VAL   HG21 6236   5.730   5.924   4.851
  399VAL   HG22 6237   5.799   5.997   4.997
  399VAL   HG23 6238   5.871   6.037   4.843
  399VAL      C 6239   6.112   5.742   4.751
  399VAL      O 6240   6.205   5.803   4.691
  400VAL      N 6241   6.127   5.614   4.786
  400VAL      H 6242   6.047   5.565   4.824
  400VAL     CA 6243   6.246   5.536   4.764
  400VAL     HA 6244   6.331   5.593   4.801
  400VAL     CB 6245   6.250   5.418   4.854
  400VAL     HB 6246   6.346   5.368   4.844
  400VAL    CG1 6247   6.254   5.450   5.001
  400VAL   HG11 6248   6.174   5.520   5.028
  400VAL   HG12 6249   6.251   5.362   5.064
  400VAL   HG13 6250   6.338   5.509   5.039
  400VAL    CG2 6251   6.139   5.313   4.836
  400VAL   HG21 6252   6.149   5.268   4.737
  400VAL   HG22 6253   6.140   5.243   4.920
  400VAL   HG23 6254   6.041   5.361   4.836
  400VAL      C 6255   6.271   5.514   4.613
  400VAL      O 6256   6.383   5.537   4.568
  401ASP      N 6257   6.167   5.478   4.538
  401ASP      H 6258   6.077   5.467   4.581
  401ASP     CA 6259   6.170   5.444   4.392
  401ASP     HA 6260   6.088   5.378   4.365
  401ASP     CB 6261   6.138   5.571   4.316
  401ASP    HB2 6262   6.057   5.618   4.370
  401ASP    HB3 6263   6.213   5.650   4.311
  401ASP     CG 6264   6.094   5.549   4.168
  401ASP    OD1 6265   6.084   5.645   4.088
  401ASP    OD2 6266   6.072   5.431   4.142
  401ASP      C 6267   6.291   5.360   4.352
  401ASP      O 6268   6.301   5.243   4.382
  402GLY      N 6269   6.379   5.421   4.268
  402GLY      H 6270   6.389   5.522   4.264
  402GLY     CA 6271   6.496   5.352   4.203
  402GLY    HA2 6272   6.459   5.258   4.163
  402GLY    HA3 6273   6.527   5.404   4.112
  402GLY      C 6274   6.621   5.330   4.291
  402GLY      O 6275   6.723   5.282   4.236
  403GLN      N 6276   6.621   5.376   4.418
  403GLN      H 6277   6.533   5.410   4.455
  403GLN     CA 6278   6.737   5.364   4.507
  403GLN     HA 6279   6.826   5.385   4.447
  403GLN     CB 6280   6.720   5.459   4.630
  403GLN    HB2 6281   6.615   5.459   4.660
  403GLN    HB3 6282   6.775   5.415   4.712
  403GLN     CG 6283   6.763   5.603   4.599
  403GLN    HG2 6284   6.865   5.600   4.562
  403GLN    HG3 6285   6.695   5.646   4.526
  403GLN     CD 6286   6.762   5.698   4.719
  403GLN    OE1 6287   6.738   5.662   4.838
  403GLN    NE2 6288   6.791   5.823   4.697
  403GLN   HE21 6289   6.801   5.881   4.779
  403GLN   HE22 6290   6.793   5.854   4.601
  403GLN      C 6291   6.763   5.225   4.557
  403GLN      O 6292   6.661   5.155   4.583
  404PRO      N 6293   6.891   5.181   4.583
  404PRO     CD 6294   7.013   5.255   4.553
  404PRO    HD2 6295   7.047   5.315   4.637
  404PRO    HD3 6296   7.007   5.316   4.462
  404PRO     CG 6297   7.107   5.142   4.533
  404PRO    HG2 6298   7.214   5.162   4.535
  404PRO    HG3 6299   7.082   5.103   4.434
  404PRO     CB 6300   7.080   5.031   4.628
  404PRO    HB2 6301   7.131   5.058   4.720
  404PRO    HB3 6302   7.113   4.931   4.599
  404PRO     CA 6303   6.929   5.048   4.635
  404PRO     HA 6304   6.883   4.975   4.569
  404PRO      C 6305   6.873   5.013   4.772
  404PRO      O 6306   6.841   5.093   4.855
  405PHE      N 6307   6.849   4.883   4.799
  405PHE      H 6308   6.883   4.823   4.725
  405PHE     CA 6309   6.827   4.826   4.935
  405PHE     HA 6310   6.767   4.886   5.004
  405PHE     CB 6311   6.750   4.691   4.922
  405PHE    HB2 6312   6.642   4.702   4.910
  405PHE    HB3 6313   6.766   4.658   4.820
  405PHE     CG 6314   6.773   4.576   5.020
  405PHE    CD1 6315   6.681   4.548   5.115
  405PHE    HD1 6316   6.587   4.600   5.107
  405PHE    CE1 6317   6.692   4.440   5.204
  405PHE    HE1 6318   6.612   4.413   5.272
  405PHE     CZ 6319   6.814   4.367   5.201
  405PHE     HZ 6320   6.837   4.298   5.281
  405PHE    CE2 6321   6.909   4.393   5.099
  405PHE    HE2 6322   7.008   4.350   5.099
  405PHE    CD2 6323   6.887   4.495   5.011
  405PHE    HD2 6324   6.960   4.512   4.933
  405PHE      C 6325   6.957   4.815   5.012
  405PHE      O 6326   7.053   4.754   4.965
  406THR      N 6327   6.967   4.873   5.131
  406THR      H 6328   6.889   4.927   5.166
  406THR     CA 6329   7.094   4.901   5.194
  406THR     HA 6330   7.171   4.828   5.169
  406THR     CB 6331   7.143   5.048   5.160
  406THR     HB 6332   7.227   5.076   5.224
  406THR    CG2 6333   7.192   5.063   5.018
  406THR   HG21 6334   7.116   5.057   4.941
  406THR   HG22 6335   7.249   5.155   5.007
  406THR   HG23 6336   7.248   4.974   4.988
  406THR    OG1 6337   7.040   5.140   5.187
  406THR    HG1 6338   7.028   5.157   5.280
  406THR      C 6339   7.091   4.877   5.342
  406THR      O 6340   6.978   4.861   5.395
  407ASN      N 6341   7.203   4.882   5.413
  407ASN      H 6342   7.287   4.885   5.358
  407ASN     CA 6343   7.208   4.886   5.561
  407ASN     HA 6344   7.310   4.859   5.588
  407ASN     CB 6345   7.182   5.029   5.613
  407ASN    HB2 6346   7.084   5.053   5.571
  407ASN    HB3 6347   7.185   5.045   5.721
  407ASN     CG 6348   7.280   5.132   5.565
  407ASN    OD1 6349   7.256   5.212   5.478
  407ASN    ND2 6350   7.403   5.119   5.615
  407ASN   HD21 6351   7.470   5.184   5.575
  407ASN   HD22 6352   7.423   5.046   5.682
  407ASN      C 6353   7.135   4.769   5.638
  407ASN      O 6354   7.081   4.802   5.748
  408TRP      N 6355   7.114   4.649   5.585
  408TRP      H 6356   7.158   4.616   5.500
  408TRP     CA 6357   7.035   4.545   5.647
  408TRP     HA 6358   6.932   4.580   5.660
  408TRP     CB 6359   7.020   4.427   5.554
  408TRP    HB2 6360   6.954   4.451   5.470
  408TRP    HB3 6361   7.116   4.397   5.511
  408TRP     CG 6362   6.970   4.293   5.605
  408TRP    CD1 6363   7.039   4.211   5.694
  408TRP    HD1 6364   7.132   4.235   5.744
  408TRP    NE1 6365   6.960   4.112   5.739
  408TRP    HE1 6366   6.975   4.055   5.821
  408TRP    CE2 6367   6.837   4.117   5.687
  408TRP    CZ2 6368   6.729   4.025   5.700
  408TRP    HZ2 6369   6.742   3.932   5.753
  408TRP    CH2 6370   6.609   4.053   5.636
  408TRP    HH2 6371   6.528   3.981   5.643
  408TRP    CZ3 6372   6.600   4.171   5.559
  408TRP    HZ3 6373   6.513   4.201   5.502
  408TRP    CE3 6374   6.709   4.265   5.543
  408TRP    HE3 6375   6.699   4.357   5.487
  408TRP    CD2 6376   6.836   4.231   5.602
  408TRP      C 6377   7.084   4.505   5.787
  408TRP      O 6378   7.198   4.509   5.825
  409TYR      N 6379   6.992   4.461   5.872
  409TYR      H 6380   6.900   4.452   5.831
  409TYR     CA 6381   7.016   4.406   6.005
  409TYR     HA 6382   7.117   4.367   6.018
  409TYR     CB 6383   7.001   4.505   6.115
  409TYR    HB2 6384   7.084   4.574   6.121
  409TYR    HB3 6385   6.919   4.574   6.095
  409TYR     CG 6386   6.981   4.453   6.255
  409TYR    CD1 6387   7.094   4.396   6.316
  409TYR    HD1 6388   7.192   4.411   6.273
  409TYR    CE1 6389   7.082   4.335   6.439
  409TYR    HE1 6390   7.168   4.286   6.483
  409TYR     CZ 6391   6.954   4.317   6.497
  409TYR     OH 6392   6.941   4.252   6.620
  409TYR     HH 6393   7.012   4.190   6.638
  409TYR    CE2 6394   6.845   4.386   6.441
  409TYR    HE2 6395   6.746   4.373   6.482
  409TYR    CD2 6396   6.858   4.449   6.320
  409TYR    HD2 6397   6.768   4.496   6.282
  409TYR      C 6398   6.913   4.287   6.029
  409TYR      O 6399   6.803   4.286   5.974
  410ASP      N 6400   6.954   4.183   6.104
  410ASP      H 6401   7.051   4.198   6.127
  410ASP     CA 6402   6.874   4.084   6.171
  410ASP     HA 6403   6.784   4.141   6.190
  410ASP     CB 6404   6.838   3.973   6.069
  410ASP    HB2 6405   6.751   3.923   6.111
  410ASP    HB3 6406   6.800   4.017   5.977
  410ASP     CG 6407   6.956   3.887   6.032
  410ASP    OD1 6408   7.039   3.922   5.943
  410ASP    OD2 6409   6.967   3.777   6.096
  410ASP      C 6410   6.933   4.031   6.302
  410ASP      O 6411   7.054   4.012   6.305
  411ASN      N 6412   6.849   3.999   6.403
  411ASN      H 6413   6.751   4.018   6.391
  411ASN     CA 6414   6.892   3.937   6.532
  411ASN     HA 6415   6.991   3.974   6.559
  411ASN     CB 6416   6.774   3.957   6.638
  411ASN    HB2 6417   6.798   3.914   6.735
  411ASN    HB3 6418   6.753   4.063   6.653
  411ASN     CG 6419   6.643   3.884   6.600
  411ASN    OD1 6420   6.605   3.878   6.485
  411ASN    ND2 6421   6.579   3.831   6.699
  411ASN   HD21 6422   6.490   3.790   6.676
  411ASN   HD22 6423   6.623   3.828   6.790
  411ASN      C 6424   6.908   3.782   6.515
  411ASN      O 6425   6.916   3.709   6.611
  412GLY      N 6426   6.902   3.728   6.387
  412GLY      H 6427   6.920   3.796   6.314
  412GLY     CA 6428   6.912   3.590   6.348
  412GLY    HA2 6429   6.961   3.582   6.251
  412GLY    HA3 6430   6.980   3.535   6.413
  412GLY      C 6431   6.780   3.515   6.341
  412GLY      O 6432   6.786   3.392   6.313
  413SER      N 6433   6.670   3.580   6.369
  413SER      H 6434   6.666   3.681   6.375
  413SER     CA 6435   6.535   3.529   6.377
  413SER     HA 6436   6.525   3.429   6.335
  413SER     CB 6437   6.491   3.510   6.528
  413SER    HB2 6438   6.565   3.443   6.572
  413SER    HB3 6439   6.502   3.601   6.587
  413SER     OG 6440   6.374   3.434   6.555
  413SER     HG 6441   6.308   3.497   6.585
  413SER      C 6442   6.434   3.622   6.301
  413SER      O 6443   6.410   3.607   6.179
  414ASN      N 6444   6.365   3.713   6.374
  414ASN      H 6445   6.385   3.736   6.471
  414ASN     CA 6446   6.245   3.785   6.318
  414ASN     HA 6447   6.254   3.785   6.209
  414ASN     CB 6448   6.120   3.706   6.343
  414ASN    HB2 6449   6.089   3.701   6.447
  414ASN    HB3 6450   6.049   3.765   6.286
  414ASN     CG 6451   6.108   3.564   6.285
  414ASN    OD1 6452   6.067   3.540   6.172
  414ASN    ND2 6453   6.130   3.472   6.372
  414ASN   HD21 6454   6.148   3.380   6.335
  414ASN   HD22 6455   6.154   3.500   6.466
  414ASN      C 6456   6.238   3.927   6.368
  414ASN      O 6457   6.126   3.981   6.378
  415GLN      N 6458   6.351   3.988   6.413
  415GLN      H 6459   6.436   3.934   6.425
  415GLN     CA 6460   6.374   4.133   6.438
  415GLN     HA 6461   6.281   4.188   6.432
  415GLN     CB 6462   6.421   4.154   6.581
  415GLN    HB2 6463   6.504   4.094   6.617
  415GLN    HB3 6464   6.440   4.258   6.605
  415GLN     CG 6465   6.299   4.121   6.676
  415GLN    HG2 6466   6.226   4.201   6.661
  415GLN    HG3 6467   6.260   4.019   6.669
  415GLN     CD 6468   6.345   4.131   6.823
  415GLN    OE1 6469   6.463   4.160   6.854
  415GLN    NE2 6470   6.256   4.114   6.919
  415GLN   HE21 6471   6.287   4.112   7.015
  415GLN   HE22 6472   6.156   4.105   6.915
  415GLN      C 6473   6.468   4.184   6.330
  415GLN      O 6474   6.580   4.134   6.319
  416VAL      N 6475   6.427   4.269   6.239
  416VAL      H 6476   6.335   4.308   6.250
  416VAL     CA 6477   6.501   4.310   6.113
  416VAL     HA 6478   6.604   4.276   6.111
  416VAL     CB 6479   6.427   4.240   5.996
  416VAL     HB 6480   6.319   4.256   6.006
  416VAL    CG1 6481   6.437   4.295   5.851
  416VAL   HG11 6482   6.535   4.279   5.807
  416VAL   HG12 6483   6.374   4.234   5.786
  416VAL   HG13 6484   6.406   4.400   5.845
  416VAL    CG2 6485   6.460   4.089   5.996
  416VAL   HG21 6486   6.385   4.046   5.929
  416VAL   HG22 6487   6.554   4.060   5.950
  416VAL   HG23 6488   6.451   4.041   6.093
  416VAL      C 6489   6.495   4.463   6.089
  416VAL      O 6490   6.405   4.524   6.133
  417ALA      N 6491   6.589   4.518   6.009
  417ALA      H 6492   6.651   4.449   5.967
  417ALA     CA 6493   6.575   4.648   5.942
  417ALA     HA 6494   6.468   4.671   5.939
  417ALA     CB 6495   6.630   4.758   6.032
  417ALA    HB1 6496   6.613   4.857   5.989
  417ALA    HB2 6497   6.576   4.750   6.126
  417ALA    HB3 6498   6.735   4.739   6.055
  417ALA      C 6499   6.636   4.643   5.807
  417ALA      O 6500   6.723   4.559   5.784
  418PHE      N 6501   6.603   4.737   5.718
  418PHE      H 6502   6.534   4.802   5.750
  418PHE     CA 6503   6.677   4.774   5.597
  418PHE     HA 6504   6.785   4.763   5.607
  418PHE     CB 6505   6.644   4.675   5.485
  418PHE    HB2 6506   6.714   4.684   5.402
  418PHE    HB3 6507   6.665   4.580   5.533
  418PHE     CG 6508   6.494   4.650   5.442
  418PHE    CD1 6509   6.432   4.720   5.338
  418PHE    HD1 6510   6.486   4.803   5.296
  418PHE    CE1 6511   6.297   4.692   5.295
  418PHE    HE1 6512   6.248   4.750   5.218
  418PHE     CZ 6513   6.237   4.577   5.358
  418PHE     HZ 6514   6.144   4.537   5.322
  418PHE    CE2 6515   6.300   4.514   5.462
  418PHE    HE2 6516   6.241   4.437   5.510
  418PHE    CD2 6517   6.425   4.547   5.502
  418PHE    HD2 6518   6.468   4.491   5.583
  418PHE      C 6519   6.645   4.919   5.558
  418PHE      O 6520   6.531   4.967   5.575
  419GLY      N 6521   6.739   4.991   5.506
  419GLY      H 6522   6.829   4.949   5.490
  419GLY     CA 6523   6.723   5.124   5.435
  419GLY    HA2 6524   6.638   5.179   5.474
  419GLY    HA3 6525   6.814   5.181   5.450
  419GLY      C 6526   6.716   5.116   5.281
  419GLY      O 6527   6.721   5.005   5.225
  420ARG      N 6528   6.690   5.227   5.213
  420ARG      H 6529   6.695   5.314   5.264
  420ARG     CA 6530   6.673   5.244   5.071
  420ARG     HA 6531   6.719   5.160   5.020
  420ARG     CB 6532   6.525   5.252   5.029
  420ARG    HB2 6533   6.485   5.315   5.108
  420ARG    HB3 6534   6.508   5.291   4.928
  420ARG     CG 6535   6.451   5.124   5.043
  420ARG    HG2 6536   6.466   5.081   5.142
  420ARG    HG3 6537   6.344   5.139   5.029
  420ARG     CD 6538   6.491   5.014   4.946
  420ARG    HD2 6539   6.598   5.000   4.960
  420ARG    HD3 6540   6.436   4.921   4.963
  420ARG     NE 6541   6.494   5.057   4.806
  420ARG     HE 6542   6.581   5.091   4.767
  420ARG     CZ 6543   6.387   5.063   4.731
  420ARG    NH1 6544   6.269   5.028   4.770
  420ARG   HH11 6545   6.257   4.993   4.864
  420ARG   HH12 6546   6.195   5.023   4.702
  420ARG    NH2 6547   6.402   5.111   4.612
  420ARG   HH21 6548   6.494   5.136   4.580
  420ARG   HH22 6549   6.328   5.121   4.543
  420ARG      C 6550   6.753   5.368   5.039
  420ARG      O 6551   6.701   5.473   5.059
  421GLY      N 6552   6.881   5.349   5.000
  421GLY      H 6553   6.914   5.255   4.987
  421GLY     CA 6554   6.973   5.454   4.962
  421GLY    HA2 6555   7.069   5.407   4.943
  421GLY    HA3 6556   6.925   5.499   4.875
  421GLY      C 6557   6.988   5.554   5.070
  421GLY      O 6558   7.049   5.530   5.172
  422ASN      N 6559   6.937   5.677   5.045
  422ASN      H 6560   6.913   5.689   4.948
  422ASN     CA 6561   6.910   5.787   5.141
  422ASN     HA 6562   6.931   5.749   5.241
  422ASN     CB 6563   7.004   5.901   5.120
  422ASN    HB2 6564   7.018   5.960   5.210
  422ASN    HB3 6565   7.103   5.867   5.090
  422ASN     CG 6566   6.958   6.001   5.014
  422ASN    OD1 6567   6.865   5.985   4.931
  422ASN    ND2 6568   7.024   6.116   5.010
  422ASN   HD21 6569   7.010   6.165   4.923
  422ASN   HD22 6570   7.110   6.130   5.061
  422ASN      C 6571   6.765   5.839   5.160
  422ASN      O 6572   6.750   5.936   5.237
  423ARG      N 6573   6.665   5.769   5.105
  423ARG      H 6574   6.691   5.691   5.046
  423ARG     CA 6575   6.527   5.827   5.110
  423ARG     HA 6576   6.534   5.925   5.158
  423ARG     CB 6577   6.463   5.840   4.966
  423ARG    HB2 6578   6.479   5.743   4.920
  423ARG    HB3 6579   6.354   5.852   4.962
  423ARG     CG 6580   6.526   5.953   4.887
  423ARG    HG2 6581   6.534   6.034   4.959
  423ARG    HG3 6582   6.629   5.926   4.865
  423ARG     CD 6583   6.464   5.991   4.749
  423ARG    HD2 6584   6.535   6.065   4.709
  423ARG    HD3 6585   6.469   5.901   4.688
  423ARG     NE 6586   6.343   6.055   4.763
  423ARG     HE 6587   6.261   6.012   4.722
  423ARG     CZ 6588   6.321   6.174   4.807
  423ARG    NH1 6589   6.408   6.261   4.853
  423ARG   HH11 6590   6.506   6.241   4.845
  423ARG   HH12 6591   6.369   6.353   4.871
  423ARG    NH2 6592   6.199   6.221   4.798
  423ARG   HH21 6593   6.127   6.171   4.749
  423ARG   HH22 6594   6.183   6.316   4.830
  423ARG      C 6595   6.426   5.738   5.188
  423ARG      O 6596   6.311   5.777   5.199
  424GLY      N 6597   6.470   5.629   5.248
  424GLY      H 6598   6.567   5.607   5.237
  424GLY     CA 6599   6.395   5.545   5.344
  424GLY    HA2 6600   6.353   5.623   5.408
  424GLY    HA3 6601   6.323   5.496   5.279
  424GLY      C 6602   6.477   5.448   5.427
  424GLY      O 6603   6.585   5.412   5.390
  425PHE      N 6604   6.410   5.410   5.542
  425PHE      H 6605   6.322   5.456   5.557
  425PHE     CA 6606   6.447   5.309   5.643
  425PHE     HA 6607   6.496   5.225   5.595
  425PHE     CB 6608   6.547   5.374   5.743
  425PHE    HB2 6609   6.614   5.433   5.682
  425PHE    HB3 6610   6.487   5.438   5.806
  425PHE     CG 6611   6.619   5.265   5.824
  425PHE    CD1 6612   6.718   5.182   5.765
  425PHE    HD1 6613   6.754   5.202   5.666
  425PHE    CE1 6614   6.791   5.094   5.845
  425PHE    HE1 6615   6.878   5.046   5.804
  425PHE     CZ 6616   6.757   5.070   5.978
  425PHE     HZ 6617   6.805   4.990   6.033
  425PHE    CE2 6618   6.658   5.145   6.038
  425PHE    HE2 6619   6.632   5.120   6.140
  425PHE    CD2 6620   6.588   5.240   5.960
  425PHE    HD2 6621   6.517   5.310   6.003
  425PHE      C 6622   6.315   5.258   5.710
  425PHE      O 6623   6.219   5.337   5.727
  426ILE      N 6624   6.309   5.124   5.745
  426ILE      H 6625   6.386   5.062   5.727
  426ILE     CA 6626   6.200   5.040   5.797
  426ILE     HA 6627   6.141   5.096   5.869
  426ILE     CB 6628   6.112   4.983   5.681
  426ILE     HB 6629   6.066   5.066   5.627
  426ILE    CG2 6630   6.199   4.907   5.579
  426ILE   HG21 6631   6.272   4.976   5.536
  426ILE   HG22 6632   6.256   4.823   5.620
  426ILE   HG23 6633   6.142   4.864   5.497
  426ILE    CG1 6634   5.992   4.899   5.727
  426ILE   HG12 6635   6.030   4.812   5.781
  426ILE   HG13 6636   5.940   4.961   5.800
  426ILE    CD1 6637   5.889   4.867   5.620
  426ILE   HD11 6638   5.804   4.815   5.664
  426ILE   HD12 6639   5.860   4.965   5.583
  426ILE   HD13 6640   5.923   4.805   5.537
  426ILE      C 6641   6.259   4.928   5.886
  426ILE      O 6642   6.367   4.877   5.858
  427VAL      N 6643   6.191   4.908   5.999
  427VAL      H 6644   6.103   4.951   6.023
  427VAL     CA 6645   6.223   4.813   6.107
  427VAL     HA 6646   6.309   4.754   6.074
  427VAL     CB 6647   6.254   4.881   6.243
  427VAL     HB 6648   6.161   4.913   6.290
  427VAL    CG1 6649   6.311   4.773   6.333
  427VAL   HG11 6650   6.410   4.747   6.296
  427VAL   HG12 6651   6.316   4.814   6.434
  427VAL   HG13 6652   6.257   4.678   6.336
  427VAL    CG2 6653   6.355   4.991   6.248
  427VAL   HG21 6654   6.343   5.058   6.163
  427VAL   HG22 6655   6.359   5.042   6.344
  427VAL   HG23 6656   6.457   4.957   6.235
  427VAL      C 6657   6.101   4.721   6.133
  427VAL      O 6658   5.988   4.757   6.140
  428PHE      N 6659   6.129   4.589   6.153
  428PHE      H 6660   6.228   4.571   6.154
  428PHE     CA 6661   6.027   4.493   6.198
  428PHE     HA 6662   5.931   4.544   6.209
  428PHE     CB 6663   6.015   4.387   6.090
  428PHE    HB2 6664   6.105   4.325   6.092
  428PHE    HB3 6665   5.940   4.316   6.124
  428PHE     CG 6666   5.979   4.437   5.951
  428PHE    CD1 6667   6.083   4.486   5.869
  428PHE    HD1 6668   6.182   4.495   5.911
  428PHE    CE1 6669   6.055   4.534   5.739
  428PHE    HE1 6670   6.134   4.592   5.694
  428PHE     CZ 6671   5.920   4.538   5.686
  428PHE     HZ 6672   5.900   4.593   5.595
  428PHE    CE2 6673   5.820   4.485   5.771
  428PHE    HE2 6674   5.719   4.480   5.732
  428PHE    CD2 6675   5.849   4.428   5.898
  428PHE    HD2 6676   5.771   4.397   5.965
  428PHE      C 6677   6.066   4.443   6.335
  428PHE      O 6678   6.184   4.406   6.362
  429ASN      N 6679   5.967   4.411   6.419
  429ASN      H 6680   5.871   4.432   6.399
  429ASN     CA 6681   5.968   4.312   6.528
  429ASN     HA 6682   6.062   4.257   6.520
  429ASN     CB 6683   5.945   4.394   6.651
  429ASN    HB2 6684   6.023   4.470   6.655
  429ASN    HB3 6685   5.847   4.440   6.637
  429ASN     CG 6686   5.954   4.310   6.780
  429ASN    OD1 6687   5.986   4.190   6.776
  429ASN    ND2 6688   5.930   4.359   6.902
  429ASN   HD21 6689   5.953   4.285   6.966
  429ASN   HD22 6690   5.922   4.457   6.927
  429ASN      C 6691   5.854   4.207   6.511
  429ASN      O 6692   5.741   4.225   6.551
  430ASN      N 6693   5.887   4.094   6.451
  430ASN      H 6694   5.982   4.093   6.416
  430ASN     CA 6695   5.803   3.970   6.449
  430ASN     HA 6696   5.707   3.986   6.499
  430ASN     CB 6697   5.763   3.939   6.303
  430ASN    HB2 6698   5.727   4.033   6.263
  430ASN    HB3 6699   5.844   3.893   6.246
  430ASN     CG 6700   5.646   3.837   6.303
  430ASN    OD1 6701   5.552   3.846   6.382
  430ASN    ND2 6702   5.647   3.742   6.206
  430ASN   HD21 6703   5.583   3.665   6.196
  430ASN   HD22 6704   5.728   3.726   6.147
  430ASN      C 6705   5.859   3.852   6.533
  430ASN      O 6706   5.818   3.737   6.516
  431ASP      N 6707   5.952   3.877   6.626
  431ASP      H 6708   5.984   3.973   6.632
  431ASP     CA 6709   5.973   3.781   6.737
  431ASP     HA 6710   5.953   3.680   6.699
  431ASP     CB 6711   6.123   3.767   6.782
  431ASP    HB2 6712   6.161   3.865   6.811
  431ASP    HB3 6713   6.124   3.702   6.870
  431ASP     CG 6714   6.216   3.687   6.682
  431ASP    OD1 6715   6.174   3.575   6.643
  431ASP    OD2 6716   6.327   3.735   6.650
  431ASP      C 6717   5.871   3.810   6.848
  431ASP      O 6718   5.813   3.920   6.859
  432ASP      N 6719   5.833   3.713   6.927
  432ASP      H 6720   5.893   3.631   6.926
  432ASP     CA 6721   5.734   3.721   7.027
  432ASP     HA 6722   5.650   3.783   6.996
  432ASP     CB 6723   5.676   3.581   7.046
  432ASP    HB2 6724   5.753   3.504   7.037
  432ASP    HB3 6725   5.635   3.571   7.146
  432ASP     CG 6726   5.564   3.543   6.945
  432ASP    OD1 6727   5.582   3.457   6.858
  432ASP    OD2 6728   5.453   3.607   6.955
  432ASP      C 6729   5.785   3.788   7.155
  432ASP      O 6730   5.745   3.755   7.270
  433TRP      N 6731   5.884   3.875   7.138
  433TRP      H 6732   5.905   3.906   7.044
  433TRP     CA 6733   5.951   3.950   7.242
  433TRP     HA 6734   5.885   3.970   7.327
  433TRP     CB 6735   6.067   3.878   7.304
  433TRP    HB2 6736   6.102   3.949   7.379
  433TRP    HB3 6737   6.031   3.790   7.358
  433TRP     CG 6738   6.176   3.827   7.222
  433TRP    CD1 6739   6.288   3.893   7.197
  433TRP    HD1 6740   6.299   3.993   7.237
  433TRP    NE1 6741   6.372   3.823   7.114
  433TRP    HE1 6742   6.460   3.858   7.078
  433TRP    CE2 6743   6.313   3.708   7.077
  433TRP    CZ2 6744   6.355   3.602   6.995
  433TRP    HZ2 6745   6.449   3.598   6.941
  433TRP    CH2 6746   6.267   3.493   6.979
  433TRP    HH2 6747   6.300   3.411   6.917
  433TRP    CZ3 6748   6.144   3.488   7.040
  433TRP    HZ3 6749   6.076   3.405   7.027
  433TRP    CE3 6750   6.099   3.598   7.115
  433TRP    HE3 6751   6.001   3.599   7.159
  433TRP    CD2 6752   6.185   3.709   7.139
  433TRP      C 6753   5.979   4.091   7.191
  433TRP      O 6754   5.979   4.114   7.071
  434SER      N 6755   6.007   4.176   7.287
  434SER      H 6756   5.987   4.152   7.383
  434SER     CA 6757   6.036   4.322   7.262
  434SER     HA 6758   5.966   4.346   7.182
  434SER     CB 6759   6.007   4.403   7.386
  434SER    HB2 6760   6.059   4.361   7.472
  434SER    HB3 6761   6.054   4.501   7.380
  434SER     OG 6762   5.865   4.412   7.405
  434SER     HG 6763   5.855   4.400   7.500
  434SER      C 6764   6.179   4.337   7.199
  434SER      O 6765   6.266   4.254   7.227
  435PHE      N 6766   6.189   4.443   7.117
  435PHE      H 6767   6.115   4.512   7.115
  435PHE     CA 6768   6.307   4.483   7.039
  435PHE     HA 6769   6.388   4.413   7.058
  435PHE     CB 6770   6.275   4.491   6.894
  435PHE    HB2 6771   6.253   4.389   6.860
  435PHE    HB3 6772   6.181   4.544   6.881
  435PHE     CG 6773   6.379   4.566   6.807
  435PHE    CD1 6774   6.365   4.707   6.778
  435PHE    HD1 6775   6.282   4.768   6.811
  435PHE    CE1 6776   6.461   4.778   6.702
  435PHE    HE1 6777   6.453   4.881   6.673
  435PHE     CZ 6778   6.578   4.711   6.670
  435PHE     HZ 6779   6.653   4.767   6.617
  435PHE    CE2 6780   6.600   4.580   6.712
  435PHE    HE2 6781   6.697   4.537   6.689
  435PHE    CD2 6782   6.499   4.505   6.772
  435PHE    HD2 6783   6.511   4.399   6.789
  435PHE      C 6784   6.343   4.624   7.087
  435PHE      O 6785   6.250   4.706   7.116
  436SER      N 6786   6.475   4.651   7.091
  436SER      H 6787   6.538   4.578   7.063
  436SER     CA 6788   6.536   4.783   7.127
  436SER     HA 6789   6.479   4.860   7.074
  436SER     CB 6790   6.527   4.806   7.275
  436SER    HB2 6791   6.430   4.821   7.321
  436SER    HB3 6792   6.591   4.734   7.326
  436SER     OG 6793   6.600   4.919   7.292
  436SER     HG 6794   6.660   4.900   7.365
  436SER      C 6795   6.674   4.781   7.068
  436SER      O 6796   6.754   4.697   7.111
  437LEU      N 6797   6.721   4.876   6.982
  437LEU      H 6798   6.647   4.930   6.939
  437LEU     CA 6799   6.858   4.886   6.935
  437LEU     HA 6800   6.926   4.884   7.021
  437LEU     CB 6801   6.891   4.766   6.836
  437LEU    HB2 6802   6.844   4.680   6.884
  437LEU    HB3 6803   6.835   4.776   6.743
  437LEU     CG 6804   7.041   4.742   6.799
  437LEU     HG 6805   7.080   4.821   6.735
  437LEU    CD1 6806   7.140   4.745   6.916
  437LEU   HD11 6807   7.235   4.698   6.890
  437LEU   HD12 6808   7.174   4.845   6.944
  437LEU   HD13 6809   7.103   4.686   7.000
  437LEU    CD2 6810   7.052   4.602   6.726
  437LEU   HD21 6811   7.155   4.571   6.712
  437LEU   HD22 6812   7.015   4.523   6.791
  437LEU   HD23 6813   6.991   4.602   6.636
  437LEU      C 6814   6.888   5.024   6.863
  437LEU      O 6815   6.801   5.073   6.794
  438THR      N 6816   7.010   5.075   6.877
  438THR      H 6817   7.072   5.036   6.946
  438THR     CA 6818   7.072   5.183   6.797
  438THR     HA 6819   6.995   5.258   6.778
  438THR     CB 6820   7.170   5.270   6.873
  438THR     HB 6821   7.236   5.203   6.928
  438THR    CG2 6822   7.259   5.366   6.796
  438THR   HG21 6823   7.349   5.388   6.854
  438THR   HG22 6824   7.298   5.326   6.702
  438THR   HG23 6825   7.202   5.455   6.769
  438THR    OG1 6826   7.104   5.354   6.964
  438THR    HG1 6827   7.093   5.299   7.041
  438THR      C 6828   7.144   5.123   6.667
  438THR      O 6829   7.225   5.034   6.671
  439LEU      N 6830   7.096   5.170   6.548
  439LEU      H 6831   7.035   5.250   6.556
  439LEU     CA 6832   7.137   5.124   6.411
  439LEU     HA 6833   7.224   5.059   6.419
  439LEU     CB 6834   7.015   5.055   6.344
  439LEU    HB2 6835   6.932   5.125   6.354
  439LEU    HB3 6836   7.031   5.045   6.237
  439LEU     CG 6837   6.966   4.922   6.397
  439LEU     HG 6838   6.940   4.934   6.502
  439LEU    CD1 6839   6.839   4.886   6.317
  439LEU   HD11 6840   6.762   4.963   6.324
  439LEU   HD12 6841   6.861   4.865   6.212
  439LEU   HD13 6842   6.798   4.798   6.367
  439LEU    CD2 6843   7.060   4.809   6.394
  439LEU   HD21 6844   7.083   4.780   6.291
  439LEU   HD22 6845   7.158   4.827   6.438
  439LEU   HD23 6846   7.025   4.718   6.442
  439LEU      C 6847   7.178   5.242   6.325
  439LEU      O 6848   7.135   5.356   6.346
  440GLN      N 6849   7.258   5.209   6.227
  440GLN      H 6850   7.290   5.114   6.228
  440GLN     CA 6851   7.296   5.286   6.115
  440GLN     HA 6852   7.307   5.389   6.149
  440GLN     CB 6853   7.429   5.224   6.066
  440GLN    HB2 6854   7.509   5.244   6.137
  440GLN    HB3 6855   7.421   5.117   6.049
  440GLN     CG 6856   7.474   5.277   5.935
  440GLN    HG2 6857   7.573   5.239   5.908
  440GLN    HG3 6858   7.405   5.243   5.858
  440GLN     CD 6859   7.482   5.433   5.934
  440GLN    OE1 6860   7.414   5.504   5.863
  440GLN    NE2 6861   7.568   5.480   6.023
  440GLN   HE21 6862   7.568   5.579   6.040
  440GLN   HE22 6863   7.636   5.425   6.073
  440GLN      C 6864   7.181   5.282   6.012
  440GLN      O 6865   7.126   5.170   5.989
  441THR      N 6866   7.145   5.394   5.948
  441THR      H 6867   7.182   5.485   5.972
  441THR     CA 6868   7.026   5.400   5.862
  441THR     HA 6869   6.970   5.306   5.865
  441THR     CB 6870   6.924   5.495   5.915
  441THR     HB 6871   6.837   5.501   5.849
  441THR    CG2 6872   6.887   5.472   6.063
  441THR   HG21 6873   6.788   5.513   6.082
  441THR   HG22 6874   6.894   5.364   6.081
  441THR   HG23 6875   6.959   5.519   6.129
  441THR    OG1 6876   6.980   5.627   5.911
  441THR    HG1 6877   7.046   5.629   5.980
  441THR      C 6878   7.050   5.431   5.712
  441THR      O 6879   6.969   5.392   5.636
  442GLY      N 6880   7.155   5.512   5.681
  442GLY      H 6881   7.230   5.525   5.748
  442GLY     CA 6882   7.182   5.587   5.559
  442GLY    HA2 6883   7.286   5.617   5.576
  442GLY    HA3 6884   7.182   5.521   5.473
  442GLY      C 6885   7.089   5.707   5.529
  442GLY      O 6886   7.084   5.747   5.414
  443LEU      N 6887   7.009   5.762   5.628
  443LEU      H 6888   7.018   5.727   5.722
  443LEU     CA 6889   6.927   5.877   5.608
  443LEU     HA 6890   6.891   5.871   5.505
  443LEU     CB 6891   6.808   5.856   5.706
  443LEU    HB2 6892   6.847   5.857   5.807
  443LEU    HB3 6893   6.754   5.951   5.702
  443LEU     CG 6894   6.714   5.739   5.669
  443LEU     HG 6895   6.761   5.640   5.669
  443LEU    CD1 6896   6.613   5.734   5.774
  443LEU   HD11 6897   6.570   5.833   5.786
  443LEU   HD12 6898   6.529   5.668   5.751
  443LEU   HD13 6899   6.658   5.703   5.868
  443LEU    CD2 6900   6.657   5.772   5.526
  443LEU   HD21 6901   6.729   5.738   5.452
  443LEU   HD22 6902   6.558   5.727   5.514
  443LEU   HD23 6903   6.633   5.877   5.517
  443LEU      C 6904   7.012   6.005   5.636
  443LEU      O 6905   7.083   6.001   5.732
  444PRO      N 6906   6.988   6.116   5.563
  444PRO     CD 6907   6.903   6.120   5.452
  444PRO    HD2 6908   6.803   6.110   5.494
  444PRO    HD3 6909   6.932   6.046   5.378
  444PRO     CG 6910   6.913   6.262   5.392
  444PRO    HG2 6911   6.819   6.302   5.353
  444PRO    HG3 6912   6.996   6.259   5.323
  444PRO     CB 6913   6.958   6.345   5.507
  444PRO    HB2 6914   6.864   6.379   5.552
  444PRO    HB3 6915   7.031   6.416   5.470
  444PRO     CA 6916   7.029   6.251   5.607
  444PRO     HA 6917   7.138   6.260   5.618
  444PRO      C 6918   6.975   6.283   5.747
  444PRO      O 6919   6.866   6.248   5.789
  445ALA      N 6920   7.048   6.371   5.824
  445ALA      H 6921   7.131   6.414   5.787
  445ALA     CA 6922   7.010   6.392   5.960
  445ALA     HA 6923   7.001   6.294   6.007
  445ALA     CB 6924   7.118   6.468   6.040
  445ALA    HB1 6925   7.101   6.470   6.147
  445ALA    HB2 6926   7.216   6.428   6.013
  445ALA    HB3 6927   7.123   6.573   6.011
  445ALA      C 6928   6.883   6.471   5.985
  445ALA      O 6929   6.848   6.544   5.892
  446GLY      N 6930   6.827   6.472   6.104
  446GLY      H 6931   6.863   6.411   6.176
  446GLY     CA 6932   6.699   6.532   6.124
  446GLY    HA2 6933   6.705   6.620   6.188
  446GLY    HA3 6934   6.643   6.566   6.036
  446GLY      C 6935   6.595   6.436   6.189
  446GLY      O 6936   6.615   6.316   6.195
  447THR      N 6937   6.487   6.494   6.245
  447THR      H 6938   6.476   6.595   6.246
  447THR     CA 6939   6.375   6.419   6.299
  447THR     HA 6940   6.413   6.337   6.360
  447THR     CB 6941   6.298   6.515   6.392
  447THR     HB 6942   6.253   6.590   6.327
  447THR    CG2 6943   6.184   6.453   6.470
  447THR   HG21 6944   6.222   6.362   6.516
  447THR   HG22 6945   6.140   6.523   6.541
  447THR   HG23 6946   6.112   6.421   6.395
  447THR    OG1 6947   6.383   6.589   6.479
  447THR    HG1 6948   6.333   6.660   6.521
  447THR      C 6949   6.283   6.371   6.189
  447THR      O 6950   6.242   6.454   6.107
  448TYR      N 6951   6.231   6.252   6.204
  448TYR      H 6952   6.254   6.210   6.292
  448TYR     CA 6953   6.136   6.185   6.117
  448TYR     HA 6954   6.093   6.257   6.047
  448TYR     CB 6955   6.208   6.058   6.053
  448TYR    HB2 6956   6.259   6.004   6.133
  448TYR    HB3 6957   6.130   5.995   6.011
  448TYR     CG 6958   6.321   6.092   5.949
  448TYR    CD1 6959   6.453   6.127   5.989
  448TYR    HD1 6960   6.474   6.139   6.095
  448TYR    CE1 6961   6.557   6.147   5.904
  448TYR    HE1 6962   6.645   6.194   5.946
  448TYR     CZ 6963   6.535   6.133   5.762
  448TYR     OH 6964   6.628   6.176   5.672
  448TYR     HH 6965   6.711   6.208   5.710
  448TYR    CE2 6966   6.406   6.087   5.716
  448TYR    HE2 6967   6.388   6.077   5.611
  448TYR    CD2 6968   6.297   6.075   5.807
  448TYR    HD2 6969   6.201   6.043   5.770
  448TYR      C 6970   6.016   6.142   6.203
  448TYR      O 6971   6.014   6.152   6.326
  449CYX      N 6972   5.911   6.098   6.132
  449CYX      H 6973   5.925   6.096   6.032
  449CYX     CA 6974   5.782   6.039   6.188
  449CYX     HA 6975   5.803   6.007   6.290
  449CYX     CB 6976   5.665   6.143   6.190
  449CYX    HB2 6977   5.713   6.232   6.229
  449CYX    HB3 6978   5.629   6.168   6.090
  449CYX     SG 6979   5.527   6.105   6.296
  449CYX      C 6980   5.740   5.909   6.110
  449CYX      O 6981   5.744   5.905   5.987
  450ASP      N 6982   5.696   5.805   6.190
  450ASP      H 6983   5.710   5.815   6.290
  450ASP     CA 6984   5.659   5.679   6.138
  450ASP     HA 6985   5.730   5.633   6.069
  450ASP     CB 6986   5.649   5.583   6.262
  450ASP    HB2 6987   5.746   5.543   6.292
  450ASP    HB3 6988   5.603   5.631   6.349
  450ASP     CG 6989   5.564   5.463   6.227
  450ASP    OD1 6990   5.601   5.395   6.131
  450ASP    OD2 6991   5.468   5.431   6.302
  450ASP      C 6992   5.522   5.684   6.072
  450ASP      O 6993   5.423   5.737   6.128
  451VAL      N 6994   5.517   5.636   5.948
  451VAL      H 6995   5.600   5.588   5.917
  451VAL     CA 6996   5.394   5.645   5.868
  451VAL     HA 6997   5.340   5.736   5.894
  451VAL     CB 6998   5.422   5.654   5.717
  451VAL     HB 6999   5.332   5.662   5.656
  451VAL    CG1 7000   5.499   5.779   5.690
  451VAL   HG11 7001   5.606   5.761   5.703
  451VAL   HG12 7002   5.484   5.805   5.585
  451VAL   HG13 7003   5.466   5.864   5.750
  451VAL    CG2 7004   5.498   5.544   5.649
  451VAL   HG21 7005   5.452   5.446   5.633
  451VAL   HG22 7006   5.536   5.586   5.556
  451VAL   HG23 7007   5.589   5.527   5.707
  451VAL      C 7008   5.293   5.537   5.898
  451VAL      O 7009   5.175   5.541   5.852
  452ILE      N 7010   5.332   5.441   5.977
  452ILE      H 7011   5.428   5.431   6.008
  452ILE     CA 7012   5.245   5.326   6.019
  452ILE     HA 7013   5.177   5.299   5.937
  452ILE     CB 7014   5.333   5.201   6.040
  452ILE     HB 7015   5.405   5.216   6.121
  452ILE    CG2 7016   5.251   5.080   6.084
  452ILE   HG21 7017   5.190   5.106   6.170
  452ILE   HG22 7018   5.187   5.055   5.999
  452ILE   HG23 7019   5.317   4.994   6.095
  452ILE    CG1 7020   5.417   5.180   5.916
  452ILE   HG12 7021   5.507   5.241   5.915
  452ILE   HG13 7022   5.453   5.077   5.927
  452ILE    CD1 7023   5.348   5.190   5.785
  452ILE   HD11 7024   5.274   5.109   5.780
  452ILE   HD12 7025   5.292   5.280   5.760
  452ILE   HD13 7026   5.418   5.183   5.702
  452ILE      C 7027   5.155   5.367   6.138
  452ILE      O 7028   5.049   5.312   6.163
  453SER      N 7029   5.200   5.459   6.217
  453SER      H 7030   5.294   5.493   6.204
  453SER     CA 7031   5.121   5.513   6.332
  453SER     HA 7032   5.048   5.440   6.365
  453SER     CB 7033   5.204   5.525   6.462
  453SER    HB2 7034   5.152   5.588   6.534
  453SER    HB3 7035   5.203   5.422   6.499
  453SER     OG 7036   5.331   5.585   6.451
  453SER     HG 7037   5.382   5.528   6.393
  453SER      C 7038   5.056   5.643   6.298
  453SER      O 7039   4.988   5.694   6.389
  454GLY      N 7040   5.065   5.693   6.173
  454GLY      H 7041   5.120   5.644   6.104
  454GLY     CA 7042   4.998   5.808   6.119
  454GLY    HA2 7043   4.906   5.787   6.064
  454GLY    HA3 7044   4.965   5.872   6.201
  454GLY      C 7045   5.084   5.912   6.033
  454GLY      O 7046   5.180   5.961   6.089
  455ASP      N 7047   5.047   5.936   5.908
  455ASP      H 7048   4.961   5.896   5.874
  455ASP     CA 7049   5.125   6.011   5.810
  455ASP     HA 7050   5.228   5.993   5.842
  455ASP     CB 7051   5.109   5.946   5.669
  455ASP    HB2 7052   5.146   5.843   5.675
  455ASP    HB3 7053   5.010   5.939   5.625
  455ASP     CG 7054   5.199   6.017   5.564
  455ASP    OD1 7055   5.170   5.986   5.443
  455ASP    OD2 7056   5.299   6.087   5.605
  455ASP      C 7057   5.097   6.165   5.817
  455ASP      O 7058   4.988   6.199   5.868
  456LYS      N 7059   5.179   6.259   5.768
  456LYS      H 7060   5.254   6.217   5.715
  456LYS     CA 7061   5.153   6.402   5.750
  456LYS     HA 7062   5.163   6.451   5.847
  456LYS     CB 7063   5.253   6.464   5.646
  456LYS    HB2 7064   5.248   6.406   5.554
  456LYS    HB3 7065   5.202   6.557   5.622
  456LYS     CG 7066   5.387   6.493   5.713
  456LYS    HG2 7067   5.366   6.557   5.798
  456LYS    HG3 7068   5.421   6.403   5.763
  456LYS     CD 7069   5.483   6.563   5.615
  456LYS    HD2 7070   5.488   6.517   5.516
  456LYS    HD3 7071   5.466   6.670   5.607
  456LYS     CE 7072   5.630   6.548   5.663
  456LYS    HE2 7073   5.636   6.566   5.770
  456LYS    HE3 7074   5.660   6.445   5.647
  456LYS     NZ 7075   5.718   6.646   5.588
  456LYS    HZ1 7076   5.725   6.633   5.488
  456LYS    HZ2 7077   5.701   6.744   5.603
  456LYS    HZ3 7078   5.813   6.634   5.619
  456LYS      C 7079   5.002   6.424   5.707
  456LYS      O 7080   4.956   6.381   5.603
  457ILE      N 7081   4.936   6.511   5.787
  457ILE      H 7082   4.967   6.530   5.881
  457ILE     CA 7083   4.813   6.580   5.753
  457ILE     HA 7084   4.819   6.564   5.646
  457ILE     CB 7085   4.681   6.517   5.798
  457ILE     HB 7086   4.678   6.416   5.759
  457ILE    CG2 7087   4.665   6.493   5.946
  457ILE   HG21 7088   4.757   6.448   5.981
  457ILE   HG22 7089   4.656   6.593   5.989
  457ILE   HG23 7090   4.580   6.428   5.966
  457ILE    CG1 7091   4.554   6.587   5.739
  457ILE   HG12 7092   4.542   6.689   5.777
  457ILE   HG13 7093   4.570   6.589   5.631
  457ILE    CD1 7094   4.432   6.501   5.747
  457ILE   HD11 7095   4.381   6.514   5.842
  457ILE   HD12 7096   4.362   6.533   5.670
  457ILE   HD13 7097   4.451   6.395   5.729
  457ILE      C 7098   4.830   6.729   5.772
  457ILE      O 7099   4.892   6.762   5.875
  458ASN      N 7100   4.783   6.807   5.675
  458ASN      H 7101   4.740   6.776   5.589
  458ASN     CA 7102   4.812   6.948   5.670
  458ASN     HA 7103   4.792   6.978   5.567
  458ASN     CB 7104   4.708   7.025   5.758
  458ASN    HB2 7105   4.610   6.987   5.732
  458ASN    HB3 7106   4.733   7.008   5.863
  458ASN     CG 7107   4.710   7.178   5.737
  458ASN    OD1 7108   4.684   7.225   5.635
  458ASN    ND2 7109   4.776   7.251   5.819
  458ASN   HD21 7110   4.792   7.349   5.801
  458ASN   HD22 7111   4.822   7.201   5.894
  458ASN      C 7112   4.957   6.971   5.711
  458ASN      O 7113   4.984   7.053   5.795
  459GLY      N 7114   5.048   6.886   5.655
  459GLY      H 7115   5.017   6.814   5.592
  459GLY     CA 7116   5.189   6.888   5.676
  459GLY    HA2 7117   5.239   6.805   5.625
  459GLY    HA3 7118   5.236   6.982   5.647
  459GLY      C 7119   5.241   6.855   5.817
  459GLY      O 7120   5.357   6.891   5.848
  460ASN      N 7121   5.165   6.779   5.900
  460ASN      H 7122   5.067   6.765   5.877
  460ASN     CA 7123   5.204   6.733   6.038
  460ASN     HA 7124   5.312   6.747   6.048
  460ASN     CB 7125   5.126   6.821   6.135
  460ASN    HB2 7126   5.131   6.922   6.095
  460ASN    HB3 7127   5.020   6.796   6.128
  460ASN     CG 7128   5.173   6.817   6.274
  460ASN    OD1 7129   5.273   6.754   6.313
  460ASN    ND2 7130   5.117   6.893   6.363
  460ASN   HD21 7131   5.171   6.915   6.446
  460ASN   HD22 7132   5.035   6.947   6.337
  460ASN      C 7133   5.165   6.581   6.056
  460ASN      O 7134   5.049   6.542   6.035
  461CYX      N 7135   5.250   6.497   6.111
  461CYX      H 7136   5.337   6.534   6.148
  461CYX     CA 7137   5.213   6.357   6.149
  461CYX     HA 7138   5.153   6.318   6.066
  461CYX     CB 7139   5.337   6.268   6.157
  461CYX    HB2 7140   5.301   6.166   6.156
  461CYX    HB3 7141   5.403   6.287   6.073
  461CYX     SG 7142   5.433   6.285   6.303
  461CYX      C 7143   5.123   6.344   6.273
  461CYX      O 7144   5.095   6.448   6.334
  462THR      N 7145   5.079   6.222   6.304
  462THR      H 7146   5.120   6.147   6.250
  462THR     CA 7147   5.006   6.188   6.430
  462THR     HA 7148   5.030   6.259   6.509
  462THR     CB 7149   4.855   6.196   6.416
  462THR     HB 7150   4.807   6.144   6.499
  462THR    CG2 7151   4.806   6.335   6.391
  462THR   HG21 7152   4.873   6.405   6.442
  462THR   HG22 7153   4.809   6.365   6.286
  462THR   HG23 7154   4.705   6.352   6.430
  462THR    OG1 7155   4.827   6.116   6.302
  462THR    HG1 7156   4.827   6.027   6.338
  462THR      C 7157   5.063   6.057   6.487
  462THR      O 7158   4.990   5.970   6.533
  463GLY      N 7159   5.195   6.049   6.478
  463GLY      H 7160   5.247   6.131   6.450
  463GLY     CA 7161   5.276   5.929   6.506
  463GLY    HA2 7162   5.217   5.863   6.570
  463GLY    HA3 7163   5.293   5.879   6.411
  463GLY      C 7164   5.413   5.955   6.576
  463GLY      O 7165   5.446   6.067   6.613
  464ILE      N 7166   5.485   5.842   6.588
  464ILE      H 7167   5.455   5.755   6.546
  464ILE     CA 7168   5.611   5.829   6.669
  464ILE     HA 7169   5.592   5.865   6.770
  464ILE     CB 7170   5.640   5.679   6.689
  464ILE     HB 7171   5.663   5.640   6.590
  464ILE    CG2 7172   5.769   5.666   6.770
  464ILE   HG21 7173   5.793   5.562   6.794
  464ILE   HG22 7174   5.856   5.692   6.710
  464ILE   HG23 7175   5.763   5.722   6.863
  464ILE    CG1 7176   5.524   5.607   6.754
  464ILE   HG12 7177   5.508   5.658   6.849
  464ILE   HG13 7178   5.436   5.623   6.693
  464ILE    CD1 7179   5.537   5.454   6.765
  464ILE   HD11 7180   5.544   5.406   6.667
  464ILE   HD12 7181   5.623   5.425   6.825
  464ILE   HD13 7182   5.446   5.415   6.810
  464ILE      C 7183   5.725   5.893   6.596
  464ILE      O 7184   5.751   5.870   6.477
  465LYS      N 7185   5.803   5.968   6.672
  465LYS      H 7186   5.775   5.973   6.769
  465LYS     CA 7187   5.914   6.037   6.613
  465LYS     HA 7188   5.909   6.020   6.505
  465LYS     CB 7189   5.896   6.191   6.636
  465LYS    HB2 7190   5.900   6.207   6.744
  465LYS    HB3 7191   5.980   6.243   6.591
  465LYS     CG 7192   5.770   6.257   6.579
  465LYS    HG2 7193   5.797   6.290   6.478
  465LYS    HG3 7194   5.687   6.187   6.572
  465LYS     CD 7195   5.727   6.374   6.659
  465LYS    HD2 7196   5.711   6.342   6.762
  465LYS    HD3 7197   5.801   6.454   6.661
  465LYS     CE 7198   5.588   6.429   6.611
  465LYS    HE2 7199   5.589   6.465   6.508
  465LYS    HE3 7200   5.511   6.352   6.608
  465LYS     NZ 7201   5.534   6.525   6.703
  465LYS    HZ1 7202   5.447   6.565   6.670
  465LYS    HZ2 7203   5.511   6.478   6.789
  465LYS    HZ3 7204   5.599   6.596   6.732
  465LYS      C 7205   6.049   5.995   6.650
  465LYS      O 7206   6.070   5.929   6.751
  466ILE      N 7207   6.151   6.036   6.569
  466ILE      H 7208   6.127   6.092   6.488
  466ILE     CA 7209   6.277   5.967   6.565
  466ILE     HA 7210   6.312   5.940   6.665
  466ILE     CB 7211   6.272   5.846   6.479
  466ILE     HB 7212   6.247   5.877   6.378
  466ILE    CG2 7213   6.413   5.775   6.485
  466ILE   HG21 7214   6.494   5.847   6.471
  466ILE   HG22 7215   6.427   5.707   6.569
  466ILE   HG23 7216   6.426   5.702   6.405
  466ILE    CG1 7217   6.166   5.746   6.522
  466ILE   HG12 7218   6.164   5.731   6.630
  466ILE   HG13 7219   6.071   5.785   6.488
  466ILE    CD1 7220   6.170   5.604   6.464
  466ILE   HD11 7221   6.201   5.611   6.360
  466ILE   HD12 7222   6.228   5.527   6.515
  466ILE   HD13 7223   6.065   5.575   6.463
  466ILE      C 7224   6.383   6.064   6.514
  466ILE      O 7225   6.363   6.109   6.401
  467TYR      N 7226   6.486   6.098   6.586
  467TYR      H 7227   6.488   6.055   6.678
  467TYR     CA 7228   6.597   6.172   6.536
  467TYR     HA 7229   6.559   6.226   6.449
  467TYR     CB 7230   6.636   6.275   6.641
  467TYR    HB2 7231   6.550   6.341   6.650
  467TYR    HB3 7232   6.661   6.231   6.737
  467TYR     CG 7233   6.753   6.364   6.597
  467TYR    CD1 7234   6.885   6.326   6.617
  467TYR    HD1 7235   6.906   6.239   6.677
  467TYR    CE1 7236   6.995   6.400   6.568
  467TYR    HE1 7237   7.098   6.377   6.592
  467TYR     CZ 7238   6.966   6.508   6.477
  467TYR     OH 7239   7.062   6.577   6.413
  467TYR     HH 7240   7.146   6.539   6.439
  467TYR    CE2 7241   6.836   6.546   6.459
  467TYR    HE2 7242   6.816   6.634   6.400
  467TYR    CD2 7243   6.727   6.479   6.524
  467TYR    HD2 7244   6.624   6.510   6.507
  467TYR      C 7245   6.714   6.083   6.488
  467TYR      O 7246   6.766   6.008   6.565
  468VAL      N 7247   6.762   6.101   6.364
  468VAL      H 7248   6.717   6.163   6.299
  468VAL     CA 7249   6.873   6.034   6.295
  468VAL     HA 7250   6.912   5.956   6.360
  468VAL     CB 7251   6.841   5.993   6.150
  468VAL     HB 7252   6.823   6.078   6.084
  468VAL    CG1 7253   6.962   5.905   6.094
  468VAL   HG11 7254   6.940   5.879   5.991
  468VAL   HG12 7255   7.051   5.968   6.091
  468VAL   HG13 7256   6.981   5.817   6.156
  468VAL    CG2 7257   6.713   5.917   6.150
  468VAL   HG21 7258   6.730   5.818   6.190
  468VAL   HG22 7259   6.631   5.962   6.206
  468VAL   HG23 7260   6.675   5.911   6.047
  468VAL      C 7261   6.980   6.143   6.283
  468VAL      O 7262   6.963   6.263   6.256
  469SER      N 7263   7.105   6.104   6.324
  469SER      H 7264   7.113   6.007   6.350
  469SER     CA 7265   7.212   6.195   6.337
  469SER     HA 7266   7.176   6.291   6.373
  469SER     CB 7267   7.302   6.150   6.449
  469SER    HB2 7268   7.388   6.217   6.456
  469SER    HB3 7269   7.239   6.149   6.538
  469SER     OG 7270   7.350   6.020   6.419
  469SER     HG 7271   7.401   5.995   6.497
  469SER      C 7272   7.290   6.227   6.206
  469SER      O 7273   7.273   6.154   6.107
  470ASP      N 7274   7.384   6.321   6.212
  470ASP      H 7275   7.372   6.396   6.278
  470ASP     CA 7276   7.493   6.335   6.121
  470ASP     HA 7277   7.460   6.365   6.022
  470ASP     CB 7278   7.593   6.440   6.183
  470ASP    HB2 7279   7.545   6.530   6.220
  470ASP    HB3 7280   7.636   6.385   6.267
  470ASP     CG 7281   7.709   6.480   6.085
  470ASP    OD1 7282   7.683   6.547   5.983
  470ASP    OD2 7283   7.824   6.452   6.132
  470ASP      C 7284   7.578   6.208   6.088
  470ASP      O 7285   7.625   6.199   5.977
  471ASP      N 7286   7.577   6.097   6.168
  471ASP      H 7287   7.545   6.107   6.263
  471ASP     CA 7288   7.647   5.972   6.141
  471ASP     HA 7289   7.742   5.996   6.093
  471ASP     CB 7290   7.684   5.913   6.278
  471ASP    HB2 7291   7.591   5.890   6.329
  471ASP    HB3 7292   7.740   5.820   6.265
  471ASP     CG 7293   7.771   5.995   6.365
  471ASP    OD1 7294   7.756   5.993   6.492
  471ASP    OD2 7295   7.852   6.079   6.311
  471ASP      C 7296   7.563   5.871   6.065
  471ASP      O 7297   7.604   5.761   6.048
  472GLY      N 7298   7.434   5.909   6.036
  472GLY      H 7299   7.409   6.003   6.064
  472GLY     CA 7300   7.322   5.828   5.993
  472GLY    HA2 7301   7.238   5.887   5.956
  472GLY    HA3 7302   7.351   5.769   5.906
  472GLY      C 7303   7.262   5.743   6.101
  472GLY      O 7304   7.187   5.648   6.066
  473LYS      N 7305   7.284   5.775   6.227
  473LYS      H 7306   7.338   5.858   6.247
  473LYS     CA 7307   7.243   5.676   6.333
  473LYS     HA 7308   7.225   5.583   6.280
  473LYS     CB 7309   7.364   5.633   6.419
  473LYS    HB2 7310   7.402   5.729   6.452
  473LYS    HB3 7311   7.341   5.569   6.505
  473LYS     CG 7312   7.474   5.564   6.339
  473LYS    HG2 7313   7.431   5.480   6.285
  473LYS    HG3 7314   7.519   5.639   6.274
  473LYS     CD 7315   7.585   5.513   6.434
  473LYS    HD2 7316   7.540   5.467   6.523
  473LYS    HD3 7317   7.642   5.434   6.386
  473LYS     CE 7318   7.691   5.623   6.463
  473LYS    HE2 7319   7.754   5.632   6.375
  473LYS    HE3 7320   7.637   5.716   6.483
  473LYS     NZ 7321   7.782   5.587   6.570
  473LYS    HZ1 7322   7.825   5.498   6.549
  473LYS    HZ2 7323   7.855   5.656   6.578
  473LYS    HZ3 7324   7.734   5.586   6.659
  473LYS      C 7325   7.114   5.713   6.403
  473LYS      O 7326   7.097   5.827   6.440
  474ALA      N 7327   7.033   5.611   6.438
  474ALA      H 7328   7.063   5.519   6.406
  474ALA     CA 7329   6.908   5.631   6.518
  474ALA     HA 7330   6.920   5.711   6.590
  474ALA     CB 7331   6.788   5.654   6.430
  474ALA    HB1 7332   6.784   5.757   6.397
  474ALA    HB2 7333   6.803   5.599   6.337
  474ALA    HB3 7334   6.691   5.635   6.476
  474ALA      C 7335   6.889   5.516   6.608
  474ALA      O 7336   6.941   5.403   6.585
  475HIE      N 7337   6.811   5.536   6.712
  475HIE      H 7338   6.765   5.626   6.715
  475HIE     CA 7339   6.757   5.439   6.804
  475HIE     HA 7340   6.818   5.349   6.794
  475HIE     CB 7341   6.774   5.484   6.947
  475HIE    HB2 7342   6.882   5.489   6.965
  475HIE    HB3 7343   6.728   5.581   6.958
  475HIE     CG 7344   6.709   5.385   7.046
  475HIE    ND1 7345   6.585   5.405   7.108
  475HIE    CE1 7346   6.559   5.293   7.183
  475HIE    HE1 7347   6.474   5.275   7.248
  475HIE    NE2 7348   6.661   5.205   7.171
  475HIE    HE2 7349   6.656   5.109   7.203
  475HIE    CD2 7350   6.749   5.260   7.081
  475HIE    HD2 7351   6.832   5.214   7.029
  475HIE      C 7352   6.618   5.397   6.768
  475HIE      O 7353   6.527   5.475   6.743
  476PHE      N 7354   6.603   5.267   6.764
  476PHE      H 7355   6.675   5.204   6.798
  476PHE     CA 7356   6.478   5.202   6.723
  476PHE     HA 7357   6.392   5.270   6.722
  476PHE     CB 7358   6.491   5.136   6.585
  476PHE    HB2 7359   6.574   5.067   6.598
  476PHE    HB3 7360   6.400   5.081   6.562
  476PHE     CG 7361   6.520   5.236   6.474
  476PHE    CD1 7362   6.414   5.307   6.411
  476PHE    HD1 7363   6.316   5.274   6.442
  476PHE    CE1 7364   6.438   5.403   6.309
  476PHE    HE1 7365   6.364   5.462   6.257
  476PHE     CZ 7366   6.576   5.417   6.269
  476PHE     HZ 7367   6.597   5.475   6.181
  476PHE    CE2 7368   6.681   5.356   6.337
  476PHE    HE2 7369   6.781   5.368   6.298
  476PHE    CD2 7370   6.655   5.262   6.437
  476PHE    HD2 7371   6.745   5.219   6.479
  476PHE      C 7372   6.427   5.115   6.839
  476PHE      O 7373   6.510   5.060   6.905
  477SER      N 7374   6.295   5.089   6.849
  477SER      H 7375   6.235   5.133   6.781
  477SER     CA 7376   6.238   5.024   6.969
  477SER     HA 7377   6.294   4.931   6.971
  477SER     CB 7378   6.256   5.103   7.103
  477SER    HB2 7379   6.201   5.045   7.178
  477SER    HB3 7380   6.360   5.098   7.134
  477SER     OG 7381   6.209   5.241   7.098
  477SER     HG 7382   6.173   5.258   7.185
  477SER      C 7383   6.090   4.982   6.933
  477SER      O 7384   6.014   5.065   6.879
  478ILE      N 7385   6.057   4.853   6.961
  478ILE      H 7386   6.127   4.797   7.009
  478ILE     CA 7387   5.927   4.802   6.922
  478ILE     HA 7388   5.855   4.882   6.936
  478ILE     CB 7389   5.931   4.748   6.783
  478ILE     HB 7390   5.993   4.658   6.782
  478ILE    CG2 7391   5.790   4.717   6.741
  478ILE   HG21 7392   5.742   4.815   6.730
  478ILE   HG22 7393   5.774   4.672   6.643
  478ILE   HG23 7394   5.734   4.657   6.812
  478ILE    CG1 7395   6.001   4.839   6.677
  478ILE   HG12 7396   5.928   4.918   6.658
  478ILE   HG13 7397   6.100   4.871   6.708
  478ILE    CD1 7398   6.025   4.767   6.546
  478ILE   HD11 7399   5.940   4.712   6.507
  478ILE   HD12 7400   6.076   4.832   6.474
  478ILE   HD13 7401   6.099   4.694   6.577
  478ILE      C 7402   5.892   4.699   7.025
  478ILE      O 7403   5.966   4.604   7.044
  479SER      N 7404   5.790   4.718   7.101
  479SER      H 7405   5.726   4.794   7.083
  479SER     CA 7406   5.733   4.634   7.210
  479SER     HA 7407   5.813   4.585   7.266
  479SER     CB 7408   5.663   4.727   7.315
  479SER    HB2 7409   5.680   4.681   7.412
  479SER    HB3 7410   5.721   4.819   7.316
  479SER     OG 7411   5.536   4.745   7.273
  479SER     HG 7412   5.510   4.836   7.287
  479SER      C 7413   5.642   4.529   7.148
  479SER      O 7414   5.590   4.556   7.039
  480ASN      N 7415   5.618   4.420   7.222
  480ASN      H 7416   5.668   4.417   7.310
  480ASN     CA 7417   5.531   4.310   7.172
  480ASN     HA 7418   5.546   4.295   7.065
  480ASN     CB 7419   5.589   4.183   7.248
  480ASN    HB2 7420   5.695   4.172   7.226
  480ASN    HB3 7421   5.588   4.196   7.356
  480ASN     CG 7422   5.509   4.055   7.226
  480ASN    OD1 7423   5.461   3.988   7.311
  480ASN    ND2 7424   5.509   4.013   7.106
  480ASN   HD21 7425   5.446   3.936   7.090
  480ASN   HD22 7426   5.564   4.063   7.037
  480ASN      C 7427   5.378   4.335   7.195
  480ASN      O 7428   5.292   4.249   7.159
  481SER      N 7429   5.342   4.455   7.250
  481SER      H 7430   5.413   4.504   7.303
  481SER     CA 7431   5.205   4.507   7.267
  481SER     HA 7432   5.133   4.433   7.232
  481SER     CB 7433   5.180   4.525   7.419
  481SER    HB2 7434   5.207   4.623   7.458
  481SER    HB3 7435   5.073   4.517   7.437
  481SER     OG 7436   5.241   4.422   7.496
  481SER     HG 7437   5.215   4.332   7.474
  481SER      C 7438   5.166   4.637   7.190
  481SER      O 7439   5.053   4.687   7.197
  482ALA      N 7440   5.263   4.687   7.113
  482ALA      H 7441   5.355   4.646   7.117
  482ALA     CA 7442   5.252   4.801   7.028
  482ALA     HA 7443   5.221   4.894   7.076
  482ALA     CB 7444   5.390   4.830   6.956
  482ALA    HB1 7445   5.383   4.928   6.908
  482ALA    HB2 7446   5.474   4.829   7.025
  482ALA    HB3 7447   5.412   4.757   6.878
  482ALA      C 7448   5.141   4.781   6.927
  482ALA      O 7449   5.106   4.670   6.892
  483GLU      N 7450   5.081   4.891   6.874
  483GLU      H 7451   5.111   4.980   6.911
  483GLU     CA 7452   4.971   4.883   6.783
  483GLU     HA 7453   4.905   4.807   6.825
  483GLU     CB 7454   4.908   5.023   6.780
  483GLU    HB2 7455   4.894   5.056   6.883
  483GLU    HB3 7456   4.976   5.098   6.740
  483GLU     CG 7457   4.784   5.053   6.688
  483GLU    HG2 7458   4.808   5.049   6.582
  483GLU    HG3 7459   4.718   4.968   6.706
  483GLU     CD 7460   4.684   5.159   6.725
  483GLU    OE1 7461   4.621   5.144   6.831
  483GLU    OE2 7462   4.669   5.260   6.652
  483GLU      C 7463   5.004   4.835   6.647
  483GLU      O 7464   4.923   4.764   6.589
  484ASP      N 7465   5.120   4.860   6.597
  484ASP      H 7466   5.186   4.919   6.647
  484ASP     CA 7467   5.184   4.792   6.487
  484ASP     HA 7468   5.126   4.706   6.454
  484ASP     CB 7469   5.169   4.878   6.363
  484ASP    HB2 7470   5.229   4.969   6.373
  484ASP    HB3 7471   5.204   4.822   6.276
  484ASP     CG 7472   5.022   4.912   6.333
  484ASP    OD1 7473   4.947   4.821   6.283
  484ASP    OD2 7474   4.996   5.030   6.338
  484ASP      C 7475   5.334   4.739   6.505
  484ASP      O 7476   5.409   4.807   6.577
  485PRO      N 7477   5.365   4.625   6.436
  485PRO     CD 7478   5.275   4.536   6.371
  485PRO    HD2 7479   5.230   4.585   6.285
  485PRO    HD3 7480   5.200   4.512   6.447
  485PRO     CG 7481   5.356   4.418   6.332
  485PRO    HG2 7482   5.404   4.452   6.240
  485PRO    HG3 7483   5.292   4.330   6.334
  485PRO     CB 7484   5.452   4.401   6.444
  485PRO    HB2 7485   5.544   4.349   6.418
  485PRO    HB3 7486   5.407   4.352   6.530
  485PRO     CA 7487   5.483   4.550   6.466
  485PRO     HA 7488   5.506   4.563   6.572
  485PRO      C 7489   5.607   4.605   6.391
  485PRO      O 7490   5.717   4.543   6.398
  486PHE      N 7491   5.585   4.701   6.300
  486PHE      H 7492   5.500   4.752   6.319
  486PHE     CA 7493   5.671   4.749   6.201
  486PHE     HA 7494   5.772   4.723   6.232
  486PHE     CB 7495   5.648   4.682   6.068
  486PHE    HB2 7496   5.743   4.673   6.016
  486PHE    HB3 7497   5.614   4.581   6.090
  486PHE     CG 7498   5.540   4.742   5.981
  486PHE    CD1 7499   5.401   4.719   6.010
  486PHE    HD1 7500   5.380   4.665   6.101
  486PHE    CE1 7501   5.308   4.760   5.923
  486PHE    HE1 7502   5.203   4.756   5.948
  486PHE     CZ 7503   5.337   4.824   5.803
  486PHE     HZ 7504   5.254   4.866   5.748
  486PHE    CE2 7505   5.474   4.847   5.772
  486PHE    HE2 7506   5.505   4.891   5.679
  486PHE    CD2 7507   5.575   4.797   5.856
  486PHE    HD2 7508   5.677   4.809   5.824
  486PHE      C 7509   5.657   4.902   6.205
  486PHE      O 7510   5.548   4.953   6.227
  487ILE      N 7511   5.774   4.972   6.190
  487ILE      H 7512   5.858   4.923   6.163
  487ILE     CA 7513   5.791   5.113   6.211
  487ILE     HA 7514   5.690   5.155   6.206
  487ILE     CB 7515   5.846   5.144   6.353
  487ILE     HB 7516   5.941   5.093   6.343
  487ILE    CG2 7517   5.879   5.290   6.372
  487ILE   HG21 7518   5.942   5.311   6.458
  487ILE   HG22 7519   5.942   5.329   6.291
  487ILE   HG23 7520   5.783   5.341   6.365
  487ILE    CG1 7521   5.758   5.094   6.465
  487ILE   HG12 7522   5.661   5.133   6.436
  487ILE   HG13 7523   5.759   4.985   6.472
  487ILE    CD1 7524   5.776   5.139   6.616
  487ILE   HD11 7525   5.878   5.129   6.652
  487ILE   HD12 7526   5.739   5.242   6.624
  487ILE   HD13 7527   5.713   5.073   6.674
  487ILE      C 7528   5.873   5.166   6.092
  487ILE      O 7529   5.978   5.107   6.060
  488ALA      N 7530   5.824   5.262   6.009
  488ALA      H 7531   5.746   5.316   6.042
  488ALA     CA 7532   5.889   5.295   5.880
  488ALA     HA 7533   5.988   5.252   5.866
  488ALA     CB 7534   5.803   5.232   5.768
  488ALA    HB1 7535   5.700   5.267   5.770
  488ALA    HB2 7536   5.849   5.248   5.671
  488ALA    HB3 7537   5.789   5.125   5.787
  488ALA      C 7538   5.892   5.449   5.846
  488ALA      O 7539   5.784   5.516   5.857
  489ILE      N 7540   6.009   5.496   5.805
  489ILE      H 7541   6.093   5.442   5.790
  489ILE     CA 7542   6.043   5.633   5.788
  489ILE     HA 7543   5.951   5.690   5.776
  489ILE     CB 7544   6.132   5.697   5.903
  489ILE     HB 7545   6.140   5.801   5.870
  489ILE    CG2 7546   6.057   5.702   6.039
  489ILE   HG21 7547   6.083   5.790   6.097
  489ILE   HG22 7548   5.951   5.701   6.012
  489ILE   HG23 7549   6.073   5.606   6.088
  489ILE    CG1 7550   6.269   5.635   5.927
  489ILE   HG12 7551   6.255   5.532   5.959
  489ILE   HG13 7552   6.320   5.627   5.831
  489ILE    CD1 7553   6.366   5.703   6.023
  489ILE   HD11 7554   6.461   5.650   6.020
  489ILE   HD12 7555   6.395   5.805   6.000
  489ILE   HD13 7556   6.327   5.692   6.124
  489ILE      C 7557   6.108   5.666   5.654
  489ILE      O 7558   6.195   5.596   5.607
  490HIE      N 7559   6.059   5.776   5.592
  490HIE      H 7560   5.993   5.833   5.643
  490HIE     CA 7561   6.098   5.814   5.456
  490HIE     HA 7562   6.200   5.777   5.444
  490HIE     CB 7563   6.017   5.758   5.344
  490HIE    HB2 7564   6.070   5.778   5.251
  490HIE    HB3 7565   6.026   5.650   5.355
  490HIE     CG 7566   5.877   5.810   5.340
  490HIE    ND1 7567   5.830   5.918   5.259
  490HIE    CE1 7568   5.699   5.923   5.278
  490HIE    HE1 7569   5.624   5.972   5.218
  490HIE    NE2 7570   5.671   5.834   5.374
  490HIE    HE2 7571   5.577   5.806   5.395
  490HIE    CD2 7572   5.774   5.765   5.420
  490HIE    HD2 7573   5.783   5.686   5.494
  490HIE      C 7574   6.119   5.965   5.432
  490HIE      O 7575   6.119   6.039   5.528
  491ALA      N 7576   6.156   6.009   5.315
  491ALA      H 7577   6.173   5.941   5.242
  491ALA     CA 7578   6.204   6.148   5.290
  491ALA     HA 7579   6.281   6.168   5.363
  491ALA     CB 7580   6.271   6.148   5.157
  491ALA    HB1 7581   6.340   6.065   5.145
  491ALA    HB2 7582   6.198   6.143   5.077
  491ALA    HB3 7583   6.339   6.229   5.131
  491ALA      C 7584   6.093   6.253   5.294
  491ALA      O 7585   6.118   6.368   5.333
  492GLU      N 7586   5.970   6.215   5.257
  492GLU      H 7587   5.954   6.118   5.234
  492GLU     CA 7588   5.848   6.291   5.282
  492GLU     HA 7589   5.871   6.398   5.283
  492GLU     CB 7590   5.741   6.265   5.166
  492GLU    HB2 7591   5.721   6.159   5.159
  492GLU    HB3 7592   5.642   6.306   5.188
  492GLU     CG 7593   5.777   6.317   5.022
  492GLU    HG2 7594   5.861   6.261   4.981
  492GLU    HG3 7595   5.698   6.306   4.948
  492GLU     CD 7596   5.823   6.457   5.022
  492GLU    OE1 7597   5.912   6.484   4.935
  492GLU    OE2 7598   5.761   6.543   5.086
  492GLU      C 7599   5.788   6.260   5.417
  492GLU      O 7600   5.682   6.311   5.445
  493SER      N 7601   5.854   6.181   5.503
  493SER      H 7602   5.943   6.143   5.474
  493SER     CA 7603   5.800   6.155   5.645
  493SER     HA 7604   5.705   6.208   5.659
  493SER     CB 7605   5.783   6.003   5.686
  493SER    HB2 7606   5.696   6.002   5.752
  493SER    HB3 7607   5.758   5.940   5.602
  493SER     OG 7608   5.886   5.945   5.757
  493SER     HG 7609   5.853   5.917   5.843
  493SER      C 7610   5.892   6.227   5.749
  493SER      O 7611   5.868   6.229   5.868
  494LYS      N 7612   5.999   6.291   5.700
  494LYS      H 7613   6.029   6.259   5.609
  494LYS     CA 7614   6.089   6.383   5.765
  494LYS     HA 7615   6.116   6.324   5.853
  494LYS     CB 7616   6.214   6.416   5.678
  494LYS    HB2 7617   6.257   6.324   5.640
  494LYS    HB3 7618   6.186   6.481   5.594
  494LYS     CG 7619   6.321   6.490   5.759
  494LYS    HG2 7620   6.283   6.588   5.787
  494LYS    HG3 7621   6.336   6.427   5.847
  494LYS     CD 7622   6.443   6.506   5.661
  494LYS    HD2 7623   6.470   6.406   5.628
  494LYS    HD3 7624   6.421   6.573   5.577
  494LYS     CE 7625   6.560   6.565   5.746
  494LYS    HE2 7626   6.562   6.518   5.843
  494LYS    HE3 7627   6.653   6.532   5.698
  494LYS     NZ 7628   6.550   6.714   5.760
  494LYS    HZ1 7629   6.466   6.749   5.803
  494LYS    HZ2 7630   6.632   6.753   5.802
  494LYS    HZ3 7631   6.548   6.753   5.667
  494LYS      C 7632   6.018   6.511   5.806
  494LYS      O 7633   5.950   6.575   5.728
  495LEU      N 7634   6.041   6.562   5.928
  495LEU      H 7635   6.095   6.507   5.993
  495LEU     CA 7636   5.990   6.691   5.987
  495LEU     HA 7637   5.890   6.698   5.944
  495LEU     CB 7638   5.982   6.700   6.144
  495LEU    HB2 7639   6.076   6.672   6.191
  495LEU    HB3 7640   5.961   6.807   6.154
  495LEU     CG 7641   5.868   6.620   6.207
  495LEU     HG 7642   5.774   6.673   6.190
  495LEU    CD1 7643   5.881   6.466   6.179
  495LEU   HD11 7644   5.979   6.428   6.206
  495LEU   HD12 7645   5.810   6.418   6.246
  495LEU   HD13 7646   5.864   6.437   6.076
  495LEU    CD2 7647   5.871   6.651   6.358
  495LEU   HD21 7648   5.948   6.591   6.406
  495LEU   HD22 7649   5.901   6.753   6.381
  495LEU   HD23 7650   5.781   6.623   6.413
  495LEU      C 7651   6.053   6.814   5.921
  495LEU      O 7652   6.178   6.830   5.913
  495LEU    OXT 7653   5.971   6.894   5.871
  496CA2    CA2 7654   4.360   2.683   2.590
  497CL1    CL1 7655   4.637   3.753   3.944
  498ROH    HO1 7656   5.103   2.535   4.222
  498ROH     O1 7657   5.092   2.572   4.134
  4994GA     C1 7658   5.030   2.469   4.056
  4994GA     H1 7659   5.079   2.377   4.086
  4994GA     C2 7660   5.059   2.467   3.902
  4994GA     H2 7661   5.031   2.370   3.861
  4994GA     O2 7662   5.204   2.478   3.888
  4994GA    H2O 7663   5.226   2.458   3.796
  4994GA     C3 7664   4.985   2.575   3.828
  4994GA     H3 7665   5.035   2.669   3.849
  4994GA     O3 7666   4.991   2.543   3.683
  4994GA    H3O 7667   4.919   2.484   3.659
  4994GA     C4 7668   4.835   2.587   3.865
  4994GA     H4 7669   4.786   2.496   3.829
  4994GA     C5 7670   4.816   2.585   4.024
  4994GA     H5 7671   4.858   2.673   4.072
  4994GA     C6 7672   4.660   2.570   4.059
  4994GA    H62 7673   4.616   2.521   3.972
  4994GA    H61 7674   4.657   2.523   4.157
  4994GA     O6 7675   4.596   2.702   4.081
  4994GA    H6O 7676   4.511   2.686   4.121
  4994GA     O5 7677   4.886   2.467   4.071
  4994GA     O4 7678   4.779   2.707   3.815
  5004GA     C1 7679   4.716   2.702   3.683
  5004GA     H1 7680   4.778   2.638   3.620
  5004GA     C2 7681   4.695   2.843   3.611
  5004GA     H2 7682   4.659   2.818   3.512
  5004GA     O2 7683   4.822   2.911   3.595
  5004GA    H2O 7684   4.818   3.005   3.575
  5004GA     C3 7685   4.586   2.927   3.672
  5004GA     H3 7686   4.616   2.965   3.769
  5004GA     O3 7687   4.559   3.041   3.582
  5004GA    H3O 7688   4.617   3.109   3.619
  5004GA     C4 7689   4.458   2.840   3.685
  5004GA     H4 7690   4.406   2.833   3.590
  5004GA     C5 7691   4.469   2.699   3.749
  5004GA     H5 7692   4.482   2.701   3.857
  5004GA     C6 7693   4.338   2.621   3.727
  5004GA    H62 7694   4.333   2.531   3.788
  5004GA    H61 7695   4.266   2.695   3.762
  5004GA     O6 7696   4.312   2.589   3.587
  5004GA    H6O 7697   4.243   2.523   3.593
  5004GA     O5 7698   4.587   2.634   3.685
  5004GA     O4 7699   4.375   2.923   3.775
  5014GA     C1 7700   4.265   2.998   3.714
  5014GA     H1 7701   4.300   3.056   3.629
  5014GA     C2 7702   4.213   3.101   3.820
  5014GA     H2 7703   4.153   3.170   3.761
  5014GA     O2 7704   4.326   3.179   3.874
  5014GA    H2O 7705   4.393   3.123   3.915
  5014GA     C3 7706   4.135   3.041   3.936
  5014GA     H3 7707   4.194   2.978   4.002
  5014GA     O3 7708   4.083   3.151   4.014
  5014GA    H3O 7709   4.064   3.117   4.102
  5014GA     C4 7710   4.015   2.960   3.879
  5014GA     H4 7711   3.956   3.023   3.812
  5014GA     C5 7712   4.058   2.854   3.781
  5014GA     H5 7713   4.116   2.781   3.837
  5014GA     C6 7714   3.937   2.785   3.714
  5014GA    H62 7715   3.983   2.721   3.639
  5014GA    H61 7716   3.868   2.730   3.777
  5014GA     O6 7717   3.864   2.879   3.631
  5014GA    H6O 7718   3.930   2.932   3.586
  5014GA     O5 7719   4.158   2.908   3.674
  5014GA     O4 7720   3.916   2.904   3.978
  5024GA     C1 7721   3.815   3.002   4.019
  5024GA     H1 7722   3.864   3.094   4.050
  5024GA     C2 7723   3.735   2.956   4.140
  5024GA     H2 7724   3.668   3.036   4.172
  5024GA     O2 7725   3.821   2.925   4.252
  5024GA    H2O 7726   3.900   2.979   4.244
  5024GA     C3 7727   3.655   2.834   4.102
  5024GA     H3 7728   3.723   2.755   4.071
  5024GA     O3 7729   3.579   2.780   4.214
  5024GA    H3O 7730   3.497   2.737   4.186
  5024GA     C4 7731   3.561   2.872   3.989
  5024GA     H4 7732   3.489   2.947   4.020
  5024GA     C5 7733   3.637   2.927   3.865
  5024GA     H5 7734   3.705   2.847   3.837
  5024GA     C6 7735   3.556   2.966   3.738
  5024GA    H62 7736   3.607   3.022   3.659
  5024GA    H61 7737   3.541   2.871   3.688
  5024GA     O6 7738   3.422   3.020   3.756
  5024GA    H6O 7739   3.410   3.115   3.759
  5024GA     O5 7740   3.721   3.040   3.912
  5024GA     O4 7741   3.498   2.743   3.942
  5030GA     C1 7742   3.357   2.733   3.933
  5030GA     H1 7743   3.298   2.820   3.961
  5030GA     C2 7744   3.308   2.610   4.008
  5030GA     H2 7745   3.200   2.608   4.000
  5030GA     C3 7746   3.363   2.475   3.957
  5030GA     H3 7747   3.470   2.465   3.977
  5030GA     C4 7748   3.337   2.460   3.802
  5030GA     H4 7749   3.230   2.456   3.783
  5030GA     C5 7750   3.390   2.582   3.723
  5030GA     H5 7751   3.499   2.582   3.730
  5030GA     C6 7752   3.364   2.576   3.571
  5030GA    H62 7753   3.403   2.671   3.535
  5030GA    H61 7754   3.420   2.493   3.528
  5030GA     O6 7755   3.217   2.569   3.540
  5030GA    H6O 7756   3.217   2.561   3.445
  5030GA     O5 7757   3.335   2.711   3.786
  5030GA     O4 7758   3.392   2.342   3.743
  5030GA    H4O 7759   3.321   2.302   3.693
  5030GA     O3 7760   3.295   2.371   4.036
  5030GA    H3O 7761   3.304   2.383   4.131
  5030GA     O2 7762   3.345   2.633   4.149
  5030GA    H2O 7763   3.287   2.572   4.195
  504Na+    NA+ 7764   4.096   7.099   1.415
  505WAT      O 7765   2.798   3.932   3.656
  505WAT     H1 7766   2.851   3.903   3.581
  505WAT     H2 7767   2.787   3.853   3.710
  506WAT      O 7768   9.079  -0.101   7.110
  506WAT     H1 7769   8.985  -0.114   7.123
  506WAT     H2 7770   9.110  -0.185   7.076
  507WAT      O 7771   4.352   3.903   4.239
  507WAT     H1 7772   4.390   3.936   4.158
  507WAT     H2 7773   4.260   3.885   4.217
  508WAT      O 7774   2.284   1.090   4.275
  508WAT     H1 7775   2.323   1.175   4.256
  508WAT     H2 7776   2.315   1.068   4.363
  509WAT      O 7777   4.372   2.475   2.753
  509WAT     H1 7778   4.441   2.447   2.813
  509WAT     H2 7779   4.338   2.393   2.717
  510WAT      O 7780   7.562   0.672   5.564
  510WAT     H1 7781   7.553   0.584   5.600
  510WAT     H2 7782   7.558   0.731   5.639
  511WAT      O 7783   3.172   0.740   8.218
  511WAT     H1 7784   3.171   0.648   8.244
  511WAT     H2 7785   3.114   0.744   8.142
  512WAT      O 7786   0.882   7.901   0.045
  512WAT     H1 7787   0.819   7.882  -0.024
  512WAT     H2 7788   0.861   7.838   0.115
  513WAT      O 7789   7.449   7.170   1.187
  513WAT     H1 7790   7.382   7.104   1.168
  513WAT     H2 7791   7.469   7.209   1.101
  514WAT      O 7792   7.973   1.699   5.555
  514WAT     H1 7793   7.996   1.715   5.646
  514WAT     H2 7794   8.043   1.740   5.505
  515WAT      O 7795   4.986   4.253   4.740
  515WAT     H1 7796   4.995   4.313   4.665
  515WAT     H2 7797   4.893   4.255   4.762
  516WAT      O 7798   3.929   1.481   2.165
  516WAT     H1 7799   3.860   1.528   2.118
  516WAT     H2 7800   3.887   1.400   2.195
  517WAT      O 7801   3.776   0.987   0.496
  517WAT     H1 7802   3.783   0.965   0.403
  517WAT     H2 7803   3.724   0.916   0.533
  518WAT      O 7804   5.085   3.544   5.096
  518WAT     H1 7805   5.160   3.488   5.079
  518WAT     H2 7806   5.055   3.572   5.010
  519WAT      O 7807   0.107   6.839   1.172
  519WAT     H1 7808   0.165   6.776   1.216
  519WAT     H2 7809   0.022   6.796   1.170
  520WAT      O 7810   3.726   3.442   2.570
  520WAT     H1 7811   3.736   3.480   2.658
  520WAT     H2 7812   3.769   3.357   2.576
  521WAT      O 7813   5.667   2.859   7.766
  521WAT     H1 7814   5.598   2.828   7.825
  521WAT     H2 7815   5.643   2.949   7.746
  522WAT      O 7816   8.707   7.920   7.983
  522WAT     H1 7817   8.616   7.898   7.965
  522WAT     H2 7818   8.732   7.861   8.055
  523WAT      O 7819   2.006   5.466   3.661
  523WAT     H1 7820   1.963   5.550   3.646
  523WAT     H2 7821   2.043   5.443   3.575
  524WAT      O 7822   6.408   5.058   8.230
  524WAT     H1 7823   6.371   4.984   8.182
  524WAT     H2 7824   6.378   5.136   8.182
  525WAT      O 7825   3.542   4.636   3.967
  525WAT     H1 7826   3.458   4.680   3.981
  525WAT     H2 7827   3.583   4.634   4.054
  526WAT      O 7828   2.496   3.225   8.043
  526WAT     H1 7829   2.541   3.246   8.125
  526WAT     H2 7830   2.557   3.250   7.974
  527WAT      O 7831   5.051   6.434   3.339
  527WAT     H1 7832   5.130   6.471   3.300
  527WAT     H2 7833   4.979   6.482   3.298
  528WAT      O 7834   3.343   3.559   4.855
  528WAT     H1 7835   3.251   3.585   4.855
  528WAT     H2 7836   3.341   3.466   4.879
  529WAT      O 7837   8.943   1.902   1.639
  529WAT     H1 7838   9.002   1.924   1.567
  529WAT     H2 7839   8.889   1.831   1.605
  530WAT      O 7840   1.119   3.078   5.510
  530WAT     H1 7841   1.118   3.166   5.548
  530WAT     H2 7842   1.176   3.028   5.569
  531WAT      O 7843   3.067   4.670   3.211
  531WAT     H1 7844   3.115   4.593   3.182
  531WAT     H2 7845   3.046   4.717   3.130
  532WAT      O 7846   3.583   3.973   4.913
  532WAT     H1 7847   3.490   3.974   4.892
  532WAT     H2 7848   3.586   3.992   5.007
  533WAT      O 7849   3.203   7.594   8.375
  533WAT     H1 7850   3.116   7.554   8.370
  533WAT     H2 7851   3.220   7.604   8.469
  534WAT      O 7852   5.019   3.513   4.559
  534WAT     H1 7853   5.009   3.557   4.644
  534WAT     H2 7854   5.108   3.535   4.532
  535WAT      O 7855   3.491   3.839   3.982
  535WAT     H1 7856   3.457   3.883   4.059
  535WAT     H2 7857   3.442   3.757   3.977
  536WAT      O 7858   5.423   5.725   1.692
  536WAT     H1 7859   5.504   5.683   1.721
  536WAT     H2 7860   5.395   5.672   1.618
  537WAT      O 7861   3.711   3.988   3.978
  537WAT     H1 7862   3.780   3.924   3.965
  537WAT     H2 7863   3.630   3.940   3.960
  538WAT      O 7864   4.598   7.408   8.475
  538WAT     H1 7865   4.608   7.419   8.570
  538WAT     H2 7866   4.660   7.471   8.437
  539WAT      O 7867   3.625   4.400   4.726
  539WAT     H1 7868   3.719   4.417   4.720
  539WAT     H2 7869   3.594   4.402   4.635
  540WAT      O 7870   1.169   6.047   0.157
  540WAT     H1 7871   1.090   6.001   0.128
  540WAT     H2 7872   1.177   6.025   0.250
  541WAT      O 7873   3.708   3.924   2.960
  541WAT     H1 7874   3.642   3.987   2.930
  541WAT     H2 7875   3.660   3.866   3.020
  542WAT      O 7876   3.050   7.685   2.509
  542WAT     H1 7877   3.077   7.687   2.601
  542WAT     H2 7878   3.083   7.766   2.472
  543WAT      O 7879   4.205   2.836   2.437
  543WAT     H1 7880   4.145   2.817   2.365
  543WAT     H2 7881   4.152   2.886   2.500
  544WAT      O 7882   4.083   3.216   3.213
  544WAT     H1 7883   4.120   3.134   3.244
  544WAT     H2 7884   4.109   3.281   3.278
  545WAT      O 7885   8.053   5.845   5.539
  545WAT     H1 7886   8.098   5.764   5.561
  545WAT     H2 7887   7.963   5.833   5.569
  546WAT      O 7888   8.418   3.039   0.291
  546WAT     H1 7889   8.348   3.102   0.308
  546WAT     H2 7890   8.373   2.956   0.274
  547WAT      O 7891   5.845   4.387   4.660
  547WAT     H1 7892   5.865   4.406   4.569
  547WAT     H2 7893   5.808   4.468   4.694
  548WAT      O 7894   4.016   7.638   8.023
  548WAT     H1 7895   3.989   7.550   8.048
  548WAT     H2 7896   4.089   7.625   7.962
  549WAT      O 7897  -0.058   2.205   1.268
  549WAT     H1 7898  -0.016   2.208   1.354
  549WAT     H2 7899  -0.125   2.137   1.276
  550WAT      O 7900   9.119  -0.017   7.437
  550WAT     H1 7901   9.192  -0.079   7.444
  550WAT     H2 7902   9.093  -0.021   7.345
  551WAT      O 7903   5.716   4.986   7.102
  551WAT     H1 7904   5.682   5.033   7.025
  551WAT     H2 7905   5.643   4.988   7.164
  552WAT      O 7906   7.307   6.710   4.001
  552WAT     H1 7907   7.314   6.615   4.014
  552WAT     H2 7908   7.395   6.737   3.973
  553WAT      O 7909   3.721   5.037   8.237
  553WAT     H1 7910   3.644   5.090   8.218
  553WAT     H2 7911   3.687   4.949   8.251
  554WAT      O 7912   5.605   0.780   4.247
  554WAT     H1 7913   5.615   0.806   4.338
  554WAT     H2 7914   5.617   0.861   4.198
  555WAT      O 7915   0.280   4.609   1.918
  555WAT     H1 7916   0.337   4.533   1.927
  555WAT     H2 7917   0.237   4.598   1.834
  556WAT      O 7918   6.364   2.838   7.787
  556WAT     H1 7919   6.405   2.873   7.865
  556WAT     H2 7920   6.336   2.915   7.737
  557WAT      O 7921   0.812   1.574   0.540
  557WAT     H1 7922   0.845   1.654   0.581
  557WAT     H2 7923   0.728   1.599   0.502
  558WAT      O 7924   7.323   7.898   2.437
  558WAT     H1 7925   7.272   7.911   2.357
  558WAT     H2 7926   7.414   7.895   2.408
  559WAT      O 7927   3.680   4.700   4.871
  559WAT     H1 7928   3.657   4.631   4.932
  559WAT     H2 7929   3.775   4.706   4.875
  560WAT      O 7930   0.879   3.486   4.291
  560WAT     H1 7931   0.793   3.446   4.278
  560WAT     H2 7932   0.934   3.450   4.221
  561WAT      O 7933   2.114   0.371   0.741
  561WAT     H1 7934   2.093   0.280   0.764
  561WAT     H2 7935   2.047   0.396   0.678
  562WAT      O 7936   3.539   2.293   4.819
  562WAT     H1 7937   3.531   2.260   4.909
  562WAT     H2 7938   3.530   2.388   4.828
  563WAT      O 7939   1.933   5.921   4.941
  563WAT     H1 7940   1.845   5.923   4.905
  563WAT     H2 7941   1.927   5.862   5.016
  564WAT      O 7942   6.057   7.323   7.087
  564WAT     H1 7943   6.129   7.368   7.044
  564WAT     H2 7944   6.096   7.286   7.167
  565WAT      O 7945   1.082   4.127   2.305
  565WAT     H1 7946   1.138   4.083   2.241
  565WAT     H2 7947   1.094   4.221   2.287
  566WAT      O 7948   4.687   4.515   5.048
  566WAT     H1 7949   4.598   4.547   5.058
  566WAT     H2 7950   4.688   4.431   5.094
  567WAT      O 7951   3.937   4.450   6.701
  567WAT     H1 7952   3.972   4.536   6.676
  567WAT     H2 7953   3.888   4.422   6.624
  568WAT      O 7954   4.897   0.500   5.354
  568WAT     H1 7955   4.847   0.441   5.297
  568WAT     H2 7956   4.848   0.503   5.435
  569WAT      O 7957   3.167   3.972   3.442
  569WAT     H1 7958   3.155   3.975   3.347
  569WAT     H2 7959   3.109   3.901   3.470
  570WAT      O 7960   7.824   0.525   5.187
  570WAT     H1 7961   7.821   0.460   5.118
  570WAT     H2 7962   7.737   0.521   5.228
  571WAT      O 7963   0.760   0.347   1.480
  571WAT     H1 7964   0.736   0.413   1.415
  571WAT     H2 7965   0.676   0.315   1.514
  572WAT      O 7966   4.686   6.573   8.436
  572WAT     H1 7967   4.693   6.478   8.436
  572WAT     H2 7968   4.761   6.603   8.385
  573WAT      O 7969   3.582   1.231   1.522
  573WAT     H1 7970   3.579   1.138   1.541
  573WAT     H2 7971   3.551   1.274   1.602
  574WAT      O 7972   3.208   5.981   5.424
  574WAT     H1 7973   3.122   5.956   5.392
  574WAT     H2 7974   3.238   5.906   5.476
  575WAT      O 7975   1.979   4.860   5.234
  575WAT     H1 7976   1.921   4.932   5.207
  575WAT     H2 7977   2.030   4.840   5.156
  576WAT      O 7978   3.771   3.253   6.581
  576WAT     H1 7979   3.704   3.184   6.583
  576WAT     H2 7980   3.807   3.253   6.669
  577WAT      O 7981   5.897  -0.106   0.011
  577WAT     H1 7982   5.906  -0.183  -0.045
  577WAT     H2 7983   5.880  -0.034  -0.051
  578WAT      O 7984   8.941   7.897   2.908
  578WAT     H1 7985   9.019   7.948   2.932
  578WAT     H2 7986   8.890   7.893   2.989
  579WAT      O 7987   2.262   5.450   7.551
  579WAT     H1 7988   2.302   5.524   7.506
  579WAT     H2 7989   2.192   5.420   7.492
  580WAT      O 7990   1.979   4.313   8.162
  580WAT     H1 7991   1.959   4.222   8.182
  580WAT     H2 7992   2.063   4.310   8.117
  581WAT      O 7993   0.649   2.933   7.263
  581WAT     H1 7994   0.698   2.993   7.207
  581WAT     H2 7995   0.709   2.859   7.277
  582WAT      O 7996   7.944   4.977   0.131
  582WAT     H1 7997   7.921   4.885   0.143
  582WAT     H2 7998   8.035   4.982   0.160
  583WAT      O 7999   7.131   0.468   4.480
  583WAT     H1 8000   7.066   0.534   4.460
  583WAT     H2 8001   7.189   0.467   4.403
  584WAT      O 8002   6.060   0.705   4.508
  584WAT     H1 8003   6.140   0.757   4.512
  584WAT     H2 8004   6.048   0.673   4.598
  585WAT      O 8005   6.734   7.016   3.330
  585WAT     H1 8006   6.794   6.944   3.316
  585WAT     H2 8007   6.790   7.090   3.354
  586WAT      O 8008   6.866   0.014   7.207
  586WAT     H1 8009   6.860  -0.074   7.244
  586WAT     H2 8010   6.948   0.049   7.243
  587WAT      O 8011   1.006   6.750   4.655
  587WAT     H1 8012   1.009   6.824   4.717
  587WAT     H2 8013   1.088   6.703   4.671
  588WAT      O 8014   9.165   2.128   6.001
  588WAT     H1 8015   9.163   2.091   5.913
  588WAT     H2 8016   9.258   2.137   6.021
  589WAT      O 8017   7.121   5.818   7.193
  589WAT     H1 8018   7.076   5.890   7.150
  589WAT     H2 8019   7.131   5.751   7.126
  590WAT      O 8020   9.053   5.688   5.819
  590WAT     H1 8021   9.044   5.611   5.875
  590WAT     H2 8022   9.120   5.741   5.862
  591WAT      O 8023   7.622   8.268   0.319
  591WAT     H1 8024   7.555   8.224   0.373
  591WAT     H2 8025   7.644   8.347   0.369
  592WAT      O 8026   3.378   0.663   3.836
  592WAT     H1 8027   3.460   0.710   3.822
  592WAT     H2 8028   3.313   0.732   3.853
  593WAT      O 8029   1.272   3.575   3.106
  593WAT     H1 8030   1.277   3.511   3.035
  593WAT     H2 8031   1.261   3.523   3.185
  594WAT      O 8032   4.738   4.262   4.834
  594WAT     H1 8033   4.703   4.174   4.846
  594WAT     H2 8034   4.745   4.297   4.923
  595WAT      O 8035   2.909   5.654   8.330
  595WAT     H1 8036   2.816   5.665   8.347
  595WAT     H2 8037   2.921   5.687   8.241
  596WAT      O 8038   1.508   6.013   6.330
  596WAT     H1 8039   1.450   5.956   6.380
  596WAT     H2 8040   1.592   5.967   6.329
  597WAT      O 8041   3.188   7.214   1.398
  597WAT     H1 8042   3.255   7.278   1.418
  597WAT     H2 8043   3.235   7.142   1.357
  598WAT      O 8044   7.429   5.953   7.819
  598WAT     H1 8045   7.386   6.010   7.755
  598WAT     H2 8046   7.518   5.987   7.825
  599WAT      O 8047   6.810   4.605   7.955
  599WAT     H1 8048   6.845   4.617   8.043
  599WAT     H2 8049   6.871   4.546   7.912
  600WAT      O 8050   3.607   7.190   0.763
  600WAT     H1 8051   3.598   7.095   0.761
  600WAT     H2 8052   3.693   7.205   0.803
  601WAT      O 8053   6.531   2.880   0.031
  601WAT     H1 8054   6.517   2.891   0.125
  601WAT     H2 8055   6.495   2.960  -0.008
  602WAT      O 8056   3.142   6.577   3.261
  602WAT     H1 8057   3.166   6.643   3.196
  602WAT     H2 8058   3.048   6.563   3.248
  603WAT      O 8059   8.826   3.261   2.695
  603WAT     H1 8060   8.827   3.224   2.607
  603WAT     H2 8061   8.898   3.324   2.696
  604WAT      O 8062   7.563   3.889   5.483
  604WAT     H1 8063   7.605   3.828   5.422
  604WAT     H2 8064   7.556   3.839   5.565
  605WAT      O 8065   6.045  -0.077   1.251
  605WAT     H1 8066   6.062  -0.111   1.162
  605WAT     H2 8067   5.995   0.003   1.237
  606WAT      O 8068   3.209   4.264   2.149
  606WAT     H1 8069   3.291   4.215   2.146
  606WAT     H2 8070   3.231   4.344   2.198
  607WAT      O 8071   9.031   1.414   3.421
  607WAT     H1 8072   9.096   1.453   3.480
  607WAT     H2 8073   8.949   1.418   3.471
  608WAT      O 8074   6.143   4.964   1.962
  608WAT     H1 8075   6.157   5.051   1.925
  608WAT     H2 8076   6.074   4.976   2.027
  609WAT      O 8077   9.027   0.371   6.867
  609WAT     H1 8078   8.944   0.400   6.906
  609WAT     H2 8079   9.040   0.283   6.903
  610WAT      O 8080   1.028   6.147   5.241
  610WAT     H1 8081   0.963   6.179   5.178
  610WAT     H2 8082   1.092   6.217   5.248
  611WAT      O 8083   4.873   7.374   1.836
  611WAT     H1 8084   4.879   7.420   1.919
  611WAT     H2 8085   4.926   7.295   1.847
  612WAT      O 8086   4.481   4.242   6.353
  612WAT     H1 8087   4.401   4.271   6.397
  612WAT     H2 8088   4.470   4.147   6.346
  613WAT      O 8089   0.462   7.642   1.441
  613WAT     H1 8090   0.474   7.631   1.536
  613WAT     H2 8091   0.511   7.721   1.419
  614WAT      O 8092   7.703   7.651   5.101
  614WAT     H1 8093   7.690   7.675   5.009
  614WAT     H2 8094   7.698   7.734   5.148
  615WAT      O 8095   2.593   2.013   4.733
  615WAT     H1 8096   2.546   1.965   4.802
  615WAT     H2 8097   2.526   2.035   4.669
  616WAT      O 8098   2.275   1.252   3.671
  616WAT     H1 8099   2.303   1.167   3.705
  616WAT     H2 8100   2.191   1.234   3.628
  617WAT      O 8101   5.874   3.089   0.805
  617WAT     H1 8102   5.969   3.099   0.814
  617WAT     H2 8103   5.857   2.998   0.829
  618WAT      O 8104   5.770  -0.095   2.396
  618WAT     H1 8105   5.755  -0.005   2.424
  618WAT     H2 8106   5.837  -0.129   2.455
  619WAT      O 8107   1.863   8.233   0.679
  619WAT     H1 8108   1.920   8.303   0.713
  619WAT     H2 8109   1.872   8.162   0.742
  620WAT      O 8110   4.040   5.612   1.961
  620WAT     H1 8111   3.947   5.597   1.981
  620WAT     H2 8112   4.076   5.525   1.948
  621WAT      O 8113  -0.019   3.332   2.889
  621WAT     H1 8114   0.032   3.360   2.965
  621WAT     H2 8115   0.046   3.308   2.823
  622WAT      O 8116   7.035   6.955   4.692
  622WAT     H1 8117   7.088   6.982   4.767
  622WAT     H2 8118   6.947   6.945   4.726
  623WAT      O 8119   5.226  -0.063   3.939
  623WAT     H1 8120   5.216  -0.044   4.032
  623WAT     H2 8121   5.231  -0.159   3.935
  624WAT      O 8122   6.985   3.493   3.129
  624WAT     H1 8123   7.022   3.571   3.170
  624WAT     H2 8124   6.930   3.526   3.059
  625WAT      O 8125   8.450   2.249   4.363
  625WAT     H1 8126   8.544   2.236   4.348
  625WAT     H2 8127   8.427   2.324   4.309
  626WAT      O 8128   4.225   7.624   3.899
  626WAT     H1 8129   4.261   7.631   3.810
  626WAT     H2 8130   4.136   7.658   3.891
  627WAT      O 8131   6.754   3.722   2.126
  627WAT     H1 8132   6.793   3.754   2.208
  627WAT     H2 8133   6.745   3.628   2.139
  628WAT      O 8134   8.422   6.674   3.441
  628WAT     H1 8135   8.355   6.623   3.486
  628WAT     H2 8136   8.389   6.764   3.444
  629WAT      O 8137   7.050   2.617   8.021
  629WAT     H1 8138   7.009   2.546   7.972
  629WAT     H2 8139   7.124   2.576   8.065
  630WAT      O 8140   6.295   3.196   6.453
  630WAT     H1 8141   6.319   3.273   6.505
  630WAT     H2 8142   6.365   3.133   6.471
  631WAT      O 8143   3.069   8.126   6.957
  631WAT     H1 8144   2.979   8.123   6.924
  631WAT     H2 8145   3.072   8.205   7.011
  632WAT      O 8146   3.359   4.575   2.064
  632WAT     H1 8147   3.353   4.545   2.155
  632WAT     H2 8148   3.308   4.511   2.014
  633WAT      O 8149   8.240   7.096   7.311
  633WAT     H1 8150   8.287   7.065   7.234
  633WAT     H2 8151   8.209   7.183   7.288
  634WAT      O 8152   7.141   0.169   1.437
  634WAT     H1 8153   7.070   0.201   1.493
  634WAT     H2 8154   7.097   0.130   1.362
  635WAT      O 8155   9.229   1.617   5.269
  635WAT     H1 8156   9.214   1.633   5.176
  635WAT     H2 8157   9.142   1.616   5.308
  636WAT      O 8158   6.980   3.650   7.281
  636WAT     H1 8159   6.898   3.652   7.231
  636WAT     H2 8160   6.980   3.564   7.323
  637WAT      O 8161   0.673   1.212   3.360
  637WAT     H1 8162   0.617   1.230   3.285
  637WAT     H2 8163   0.613   1.186   3.430
  638WAT      O 8164   5.231   1.745   1.424
  638WAT     H1 8165   5.159   1.687   1.450
  638WAT     H2 8166   5.230   1.816   1.489
  639WAT      O 8167   3.971   7.251   1.115
  639WAT     H1 8168   3.984   7.344   1.136
  639WAT     H2 8169   3.877   7.242   1.105
  640WAT      O 8170   7.800   4.897   8.090
  640WAT     H1 8171   7.859   4.885   8.016
  640WAT     H2 8172   7.743   4.820   8.088
  641WAT      O 8173   5.336   6.690   6.573
  641WAT     H1 8174   5.255   6.647   6.601
  641WAT     H2 8175   5.320   6.713   6.482
  642WAT      O 8176   0.951   4.742   1.775
  642WAT     H1 8177   0.990   4.657   1.758
  642WAT     H2 8178   1.007   4.782   1.842
  643WAT      O 8179   3.806   2.027   6.823
  643WAT     H1 8180   3.716   1.996   6.833
  643WAT     H2 8181   3.842   2.023   6.912
  644WAT      O 8182   6.400   5.756   7.500
  644WAT     H1 8183   6.407   5.799   7.415
  644WAT     H2 8184   6.432   5.667   7.484
  645WAT      O 8185   6.835   1.789   3.353
  645WAT     H1 8186   6.759   1.847   3.340
  645WAT     H2 8187   6.799   1.712   3.398
  646WAT      O 8188   0.269   8.066   1.838
  646WAT     H1 8189   0.294   8.127   1.907
  646WAT     H2 8190   0.323   8.090   1.763
  647WAT      O 8191   7.341   1.777   7.602
  647WAT     H1 8192   7.425   1.731   7.605
  647WAT     H2 8193   7.317   1.779   7.509
  648WAT      O 8194   2.777   3.759   7.153
  648WAT     H1 8195   2.751   3.702   7.225
  648WAT     H2 8196   2.835   3.706   7.099
  649WAT      O 8197   6.447   1.408   4.171
  649WAT     H1 8198   6.392   1.342   4.213
  649WAT     H2 8199   6.431   1.488   4.220
  650WAT      O 8200   2.522   5.801   3.277
  650WAT     H1 8201   2.515   5.716   3.234
  650WAT     H2 8202   2.579   5.852   3.219
  651WAT      O 8203   4.740   4.440   7.609
  651WAT     H1 8204   4.713   4.485   7.528
  651WAT     H2 8205   4.660   4.437   7.662
  652WAT      O 8206   5.618   0.235   6.338
  652WAT     H1 8207   5.657   0.180   6.270
  652WAT     H2 8208   5.584   0.173   6.402
  653WAT      O 8209   8.214   3.900   2.780
  653WAT     H1 8210   8.135   3.847   2.785
  653WAT     H2 8211   8.185   3.984   2.746
  654WAT      O 8212   1.983   3.477   6.888
  654WAT     H1 8213   1.996   3.572   6.892
  654WAT     H2 8214   1.960   3.452   6.978
  655WAT      O 8215   3.912   4.228   1.462
  655WAT     H1 8216   3.928   4.184   1.545
  655WAT     H2 8217   3.998   4.239   1.423
  656WAT      O 8218   1.113   7.137   5.569
  656WAT     H1 8219   1.126   7.229   5.593
  656WAT     H2 8220   1.024   7.133   5.534
  657WAT      O 8221   8.311   2.703   4.988
  657WAT     H1 8222   8.263   2.661   5.060
  657WAT     H2 8223   8.403   2.691   5.011
  658WAT      O 8224   5.534   6.992   5.645
  658WAT     H1 8225   5.476   6.993   5.721
  658WAT     H2 8226   5.539   7.083   5.617
  659WAT      O 8227   8.968   6.695   4.674
  659WAT     H1 8228   8.990   6.639   4.600
  659WAT     H2 8229   9.025   6.665   4.744
  660WAT      O 8230   9.261   2.062   7.108
  660WAT     H1 8231   9.176   2.094   7.079
  660WAT     H2 8232   9.263   1.970   7.080
  661WAT      O 8233   6.251   6.795   7.684
  661WAT     H1 8234   6.291   6.725   7.632
  661WAT     H2 8235   6.313   6.868   7.677
  662WAT      O 8236   3.587   3.000   8.338
  662WAT     H1 8237   3.645   2.952   8.398
  662WAT     H2 8238   3.625   2.985   8.252
  663WAT      O 8239   0.072   0.847   6.267
  663WAT     H1 8240   0.039   0.809   6.185
  663WAT     H2 8241   0.141   0.786   6.295
  664WAT      O 8242   5.757   0.887   7.565
  664WAT     H1 8243   5.795   0.967   7.529
  664WAT     H2 8244   5.807   0.816   7.525
  665WAT      O 8245   2.741   5.774   2.680
  665WAT     H1 8246   2.821   5.812   2.716
  665WAT     H2 8247   2.707   5.719   2.751
  666WAT      O 8248   5.584   2.444   1.355
  666WAT     H1 8249   5.580   2.360   1.308
  666WAT     H2 8250   5.500   2.486   1.337
  667WAT      O 8251   7.191   5.849   2.507
  667WAT     H1 8252   7.270   5.849   2.453
  667WAT     H2 8253   7.120   5.826   2.446
  668WAT      O 8254   2.024   5.565   4.139
  668WAT     H1 8255   2.083   5.608   4.076
  668WAT     H2 8256   1.941   5.612   4.129
  669WAT      O 8257   8.008   6.288   0.502
  669WAT     H1 8258   7.965   6.313   0.420
  669WAT     H2 8259   7.988   6.194   0.511
  670WAT      O 8260   3.219   7.803   2.709
  670WAT     H1 8261   3.211   7.864   2.782
  670WAT     H2 8262   3.298   7.830   2.662
  671WAT      O 8263   3.312   7.290   6.350
  671WAT     H1 8264   3.304   7.259   6.260
  671WAT     H2 8265   3.228   7.267   6.391
  672WAT      O 8266   8.113   1.935   4.730
  672WAT     H1 8267   8.148   1.857   4.772
  672WAT     H2 8268   8.061   1.902   4.656
  673WAT      O 8269   7.292   6.682   0.676
  673WAT     H1 8270   7.265   6.596   0.644
  673WAT     H2 8271   7.341   6.720   0.604
  674WAT      O 8272   7.190   6.469   1.414
  674WAT     H1 8273   7.285   6.465   1.419
  674WAT     H2 8274   7.173   6.537   1.348
  675WAT      O 8275   0.190   6.219   3.437
  675WAT     H1 8276   0.280   6.252   3.426
  675WAT     H2 8277   0.166   6.187   3.350
  676WAT      O 8278   7.978   4.244   4.396
  676WAT     H1 8279   8.021   4.161   4.420
  676WAT     H2 8280   8.050   4.306   4.386
  677WAT      O 8281   5.904   0.353   8.443
  677WAT     H1 8282   5.956   0.289   8.394
  677WAT     H2 8283   5.908   0.323   8.534
  678WAT      O 8284   5.038   6.456   7.040
  678WAT     H1 8285   4.944   6.444   7.024
  678WAT     H2 8286   5.051   6.426   7.130
  679WAT      O 8287   8.987   7.043   4.824
  679WAT     H1 8288   8.919   7.054   4.889
  679WAT     H2 8289   9.026   6.958   4.844
  680WAT      O 8290   1.939   5.138   8.253
  680WAT     H1 8291   1.986   5.059   8.227
  680WAT     H2 8292   1.945   5.196   8.178
  681WAT      O 8293   0.660   7.147   6.202
  681WAT     H1 8294   0.707   7.213   6.252
  681WAT     H2 8295   0.683   7.064   6.244
  682WAT      O 8296   9.176   4.381   5.160
  682WAT     H1 8297   9.146   4.399   5.071
  682WAT     H2 8298   9.112   4.424   5.217
  683WAT      O 8299   3.261   0.811   2.764
  683WAT     H1 8300   3.323   0.859   2.710
  683WAT     H2 8301   3.262   0.722   2.728
  684WAT      O 8302   3.010   2.805   7.560
  684WAT     H1 8303   3.032   2.749   7.634
  684WAT     H2 8304   2.955   2.874   7.598
  685WAT      O 8305   0.346   8.163   8.054
  685WAT     H1 8306   0.271   8.133   8.002
  685WAT     H2 8307   0.309   8.230   8.112
  686WAT      O 8308   6.141   2.501   8.403
  686WAT     H1 8309   6.066   2.475   8.350
  686WAT     H2 8310   6.113   2.485   8.493
  687WAT      O 8311   2.288   0.747   3.283
  687WAT     H1 8312   2.233   0.726   3.208
  687WAT     H2 8313   2.378   0.738   3.251
  688WAT      O 8314   4.291   2.368   7.784
  688WAT     H1 8315   4.351   2.298   7.759
  688WAT     H2 8316   4.344   2.425   7.841
  689WAT      O 8317   2.305   6.803   5.407
  689WAT     H1 8318   2.321   6.796   5.501
  689WAT     H2 8319   2.393   6.805   5.369
  690WAT      O 8320   4.550   7.551   3.853
  690WAT     H1 8321   4.554   7.481   3.918
  690WAT     H2 8322   4.458   7.555   3.827
  691WAT      O 8323   0.235   0.204   3.557
  691WAT     H1 8324   0.239   0.169   3.646
  691WAT     H2 8325   0.200   0.292   3.568
  692WAT      O 8326   6.296   0.563   0.971
  692WAT     H1 8327   6.241   0.616   0.913
  692WAT     H2 8328   6.373   0.541   0.917
  693WAT      O 8329   7.328   2.228   6.454
  693WAT     H1 8330   7.401   2.213   6.393
  693WAT     H2 8331   7.250   2.204   6.404
  694WAT      O 8332   5.085   8.237   6.526
  694WAT     H1 8333   5.136   8.302   6.574
  694WAT     H2 8334   5.130   8.227   6.442
  695WAT      O 8335  -0.009   3.850   6.341
  695WAT     H1 8336  -0.094   3.891   6.356
  695WAT     H2 8337   0.037   3.911   6.285
  696WAT      O 8338   0.226   3.117   6.832
  696WAT     H1 8339   0.277   3.121   6.913
  696WAT     H2 8340   0.181   3.201   6.828
  697WAT      O 8341   5.419   3.960   6.622
  697WAT     H1 8342   5.451   4.049   6.616
  697WAT     H2 8343   5.456   3.916   6.546
  698WAT      O 8344   4.692   6.809   6.667
  698WAT     H1 8345   4.657   6.836   6.582
  698WAT     H2 8346   4.787   6.822   6.660
  699WAT      O 8347   9.231   4.209   6.537
  699WAT     H1 8348   9.170   4.278   6.561
  699WAT     H2 8349   9.176   4.143   6.493
  700WAT      O 8350   8.004   2.357   6.263
  700WAT     H1 8351   8.087   2.312   6.278
  700WAT     H2 8352   7.975   2.384   6.350
  701WAT      O 8353   1.343   7.591   0.299
  701WAT     H1 8354   1.276   7.547   0.246
  701WAT     H2 8355   1.306   7.592   0.387
  702WAT      O 8356   3.128   1.722   8.533
  702WAT     H1 8357   3.073   1.765   8.467
  702WAT     H2 8358   3.216   1.754   8.516
  703WAT      O 8359   6.875   6.337   7.338
  703WAT     H1 8360   6.818   6.263   7.316
  703WAT     H2 8361   6.862   6.348   7.433
  704WAT      O 8362   2.034   0.342   4.808
  704WAT     H1 8363   1.946   0.349   4.770
  704WAT     H2 8364   2.044   0.249   4.827
  705WAT      O 8365   2.004   1.164   7.529
  705WAT     H1 8366   2.009   1.196   7.619
  705WAT     H2 8367   2.095   1.156   7.502
  706WAT      O 8368   5.660  -0.125   2.982
  706WAT     H1 8369   5.709  -0.065   3.038
  706WAT     H2 8370   5.725  -0.160   2.921
  707WAT      O 8371   4.715   5.407   0.482
  707WAT     H1 8372   4.802   5.377   0.456
  707WAT     H2 8373   4.669   5.420   0.400
  708WAT      O 8374   3.792   8.155   0.254
  708WAT     H1 8375   3.773   8.162   0.348
  708WAT     H2 8376   3.848   8.231   0.236
  709WAT      O 8377   4.131   0.151   3.943
  709WAT     H1 8378   4.059   0.104   3.901
  709WAT     H2 8379   4.109   0.153   4.036
  710WAT      O 8380   2.100   4.695   2.738
  710WAT     H1 8381   2.053   4.645   2.671
  710WAT     H2 8382   2.138   4.769   2.689
  711WAT      O 8383   7.974   5.797   6.611
  711WAT     H1 8384   7.977   5.892   6.602
  711WAT     H2 8385   7.997   5.780   6.703
  712WAT      O 8386   8.220   2.561   2.316
  712WAT     H1 8387   8.167   2.513   2.380
  712WAT     H2 8388   8.251   2.493   2.256
  713WAT      O 8389   8.553   4.828   7.812
  713WAT     H1 8390   8.501   4.904   7.788
  713WAT     H2 8391   8.582   4.845   7.901
  714WAT      O 8392   0.369   3.837   4.263
  714WAT     H1 8393   0.374   3.929   4.236
  714WAT     H2 8394   0.455   3.819   4.300
  715WAT      O 8395   0.850   3.298   3.402
  715WAT     H1 8396   0.804   3.245   3.467
  715WAT     H2 8397   0.781   3.336   3.347
  716WAT      O 8398   1.032   1.003   2.401
  716WAT     H1 8399   0.988   1.086   2.415
  716WAT     H2 8400   1.110   1.007   2.456
  717WAT      O 8401   1.240   5.806   7.524
  717WAT     H1 8402   1.298   5.783   7.596
  717WAT     H2 8403   1.224   5.899   7.534
  718WAT      O 8404   5.170   4.762   5.428
  718WAT     H1 8405   5.144   4.844   5.470
  718WAT     H2 8406   5.187   4.702   5.501
  719WAT      O 8407   6.500   7.902   2.207
  719WAT     H1 8408   6.481   7.995   2.210
  719WAT     H2 8409   6.416   7.860   2.226
  720WAT      O 8410   7.933   8.336   2.690
  720WAT     H1 8411   7.864   8.401   2.679
  720WAT     H2 8412   7.917   8.298   2.776
  721WAT      O 8413   1.358   6.581   6.482
  721WAT     H1 8414   1.326   6.669   6.462
  721WAT     H2 8415   1.443   6.576   6.438
  722WAT      O 8416   3.156   5.437   1.590
  722WAT     H1 8417   3.077   5.382   1.587
  722WAT     H2 8418   3.145   5.490   1.669
  723WAT      O 8419   6.001   3.882   2.002
  723WAT     H1 8420   6.030   3.863   2.091
  723WAT     H2 8421   6.078   3.867   1.948
  724WAT      O 8422   7.783   6.674   7.312
  724WAT     H1 8423   7.868   6.631   7.325
  724WAT     H2 8424   7.719   6.612   7.346
  725WAT      O 8425   6.095   6.176   4.140
  725WAT     H1 8426   6.008   6.167   4.179
  725WAT     H2 8427   6.132   6.087   4.143
  726WAT      O 8428   7.604   3.231   0.156
  726WAT     H1 8429   7.647   3.248   0.072
  726WAT     H2 8430   7.544   3.305   0.167
  727WAT      O 8431   7.587   3.322   7.123
  727WAT     H1 8432   7.596   3.413   7.151
  727WAT     H2 8433   7.654   3.311   7.056
  728WAT      O 8434  -0.006   6.642   8.066
  728WAT     H1 8435   0.029   6.613   8.150
  728WAT     H2 8436   0.065   6.692   8.026
  729WAT      O 8437   0.081   3.588   7.104
  729WAT     H1 8438   0.150   3.645   7.070
  729WAT     H2 8439   0.022   3.648   7.150
  730WAT      O 8440   8.863  -0.117   0.876
  730WAT     H1 8441   8.837  -0.126   0.968
  730WAT     H2 8442   8.852  -0.204   0.839
  731WAT      O 8443   5.800   7.015   7.971
  731WAT     H1 8444   5.763   7.019   8.060
  731WAT     H2 8445   5.795   7.105   7.939
  732WAT      O 8446   0.828   1.752   7.657
  732WAT     H1 8447   0.742   1.723   7.686
  732WAT     H2 8448   0.811   1.810   7.583
  733WAT      O 8449   8.526   2.498   7.814
  733WAT     H1 8450   8.499   2.411   7.846
  733WAT     H2 8451   8.557   2.544   7.892
  734WAT      O 8452   7.554   4.283   3.607
  734WAT     H1 8453   7.568   4.357   3.548
  734WAT     H2 8454   7.479   4.236   3.569
  735WAT      O 8455   1.179   4.641   7.971
  735WAT     H1 8456   1.235   4.563   7.965
  735WAT     H2 8457   1.095   4.614   7.934
  736WAT      O 8458   1.194   0.736   1.034
  736WAT     H1 8459   1.282   0.760   1.062
  736WAT     H2 8460   1.186   0.643   1.058
  737WAT      O 8461   0.058   4.352   2.887
  737WAT     H1 8462   0.012   4.350   2.803
  737WAT     H2 8463   0.018   4.281   2.938
  738WAT      O 8464   0.525   0.882   7.094
  738WAT     H1 8465   0.590   0.839   7.039
  738WAT     H2 8466   0.489   0.952   7.040
  739WAT      O 8467   9.041   1.853   4.003
  739WAT     H1 8468   9.110   1.889   3.947
  739WAT     H2 8469   8.971   1.830   3.942
  740WAT      O 8470   4.918  -0.079   1.874
  740WAT     H1 8471   4.905  -0.013   1.806
  740WAT     H2 8472   4.892  -0.162   1.833
  741WAT      O 8473   4.925   6.447   2.121
  741WAT     H1 8474   4.890   6.358   2.125
  741WAT     H2 8475   4.952   6.466   2.211
  742WAT      O 8476   6.946   4.344   8.089
  742WAT     H1 8477   6.863   4.299   8.104
  742WAT     H2 8478   6.992   4.289   8.026
  743WAT      O 8479   3.916   1.051   6.518
  743WAT     H1 8480   3.971   1.077   6.592
  743WAT     H2 8481   3.856   1.124   6.507
  744WAT      O 8482   0.354   6.477   5.240
  744WAT     H1 8483   0.268   6.459   5.277
  744WAT     H2 8484   0.341   6.476   5.145
  745WAT      O 8485   0.964   6.895   7.490
  745WAT     H1 8486   1.038   6.883   7.430
  745WAT     H2 8487   0.919   6.972   7.457
  746WAT      O 8488   0.715   2.083   3.070
  746WAT     H1 8489   0.735   2.060   2.980
  746WAT     H2 8490   0.693   2.176   3.068
  747WAT      O 8491   2.822   0.724   7.565
  747WAT     H1 8492   2.792   0.712   7.475
  747WAT     H2 8493   2.795   0.813   7.587
  748WAT      O 8494   8.311   4.380   6.797
  748WAT     H1 8495   8.320   4.472   6.822
  748WAT     H2 8496   8.255   4.342   6.864
  749WAT      O 8497   7.179   7.956   4.427
  749WAT     H1 8498   7.273   7.975   4.419
  749WAT     H2 8499   7.138   8.042   4.430
  750WAT      O 8500   6.763   8.006   7.404
  750WAT     H1 8501   6.709   7.955   7.344
  750WAT     H2 8502   6.701   8.042   7.467
  751WAT      O 8503   1.254   1.396   5.019
  751WAT     H1 8504   1.187   1.400   5.087
  751WAT     H2 8505   1.327   1.349   5.059
  752WAT      O 8506   6.158   1.436   2.455
  752WAT     H1 8507   6.088   1.484   2.411
  752WAT     H2 8508   6.238   1.464   2.410
  753WAT      O 8509   8.664   1.787   0.194
  753WAT     H1 8510   8.572   1.800   0.217
  753WAT     H2 8511   8.701   1.875   0.196
  754WAT      O 8512   0.506   5.315   6.956
  754WAT     H1 8513   0.592   5.342   6.924
  754WAT     H2 8514   0.512   5.220   6.966
  755WAT      O 8515   6.465   4.723   3.943
  755WAT     H1 8516   6.443   4.670   4.020
  755WAT     H2 8517   6.560   4.716   3.935
  756WAT      O 8518   1.678   5.367   4.146
  756WAT     H1 8519   1.734   5.420   4.202
  756WAT     H2 8520   1.603   5.423   4.127
  757WAT      O 8521   7.730   1.484   6.604
  757WAT     H1 8522   7.728   1.402   6.652
  757WAT     H2 8523   7.643   1.522   6.616
  758WAT      O 8524   5.896   6.527   0.765
  758WAT     H1 8525   5.836   6.477   0.821
  758WAT     H2 8526   5.863   6.514   0.676
  759WAT      O 8527   8.739   6.166   3.921
  759WAT     H1 8528   8.825   6.176   3.962
  759WAT     H2 8529   8.685   6.234   3.961
  760WAT      O 8530   2.959   6.835   2.717
  760WAT     H1 8531   2.897   6.770   2.752
  760WAT     H2 8532   2.955   6.908   2.778
  761WAT      O 8533   1.636   0.823   1.311
  761WAT     H1 8534   1.587   0.766   1.370
  761WAT     H2 8535   1.631   0.780   1.226
  762WAT      O 8536   4.680   2.925   0.510
  762WAT     H1 8537   4.637   2.949   0.592
  762WAT     H2 8538   4.730   2.846   0.531
  763WAT      O 8539   7.686   3.838   7.935
  763WAT     H1 8540   7.663   3.886   8.014
  763WAT     H2 8541   7.622   3.766   7.932
  764WAT      O 8542   2.600   0.303   1.242
  764WAT     H1 8543   2.545   0.254   1.181
  764WAT     H2 8544   2.611   0.389   1.200
  765WAT      O 8545   5.145   1.861   7.266
  765WAT     H1 8546   5.114   1.886   7.179
  765WAT     H2 8547   5.240   1.856   7.258
  766WAT      O 8548   6.541   7.724   3.767
  766WAT     H1 8549   6.484   7.724   3.844
  766WAT     H2 8550   6.545   7.632   3.741
  767WAT      O 8551   8.217   3.035   0.956
  767WAT     H1 8552   8.167   2.980   0.896
  767WAT     H2 8553   8.219   3.121   0.913
  768WAT      O 8554   8.453   0.990   1.398
  768WAT     H1 8555   8.393   0.919   1.419
  768WAT     H2 8556   8.417   1.066   1.443
  769WAT      O 8557   7.374   5.148   3.714
  769WAT     H1 8558   7.399   5.056   3.709
  769WAT     H2 8559   7.384   5.171   3.807
  770WAT      O 8560   6.060   5.207   7.363
  770WAT     H1 8561   6.092   5.257   7.437
  770WAT     H2 8562   6.019   5.130   7.402
  771WAT      O 8563   7.466   6.436   1.746
  771WAT     H1 8564   7.483   6.350   1.785
  771WAT     H2 8565   7.499   6.499   1.810
  772WAT      O 8566   1.444   0.785   1.965
  772WAT     H1 8567   1.534   0.817   1.973
  772WAT     H2 8568   1.426   0.788   1.871
  773WAT      O 8569   0.246   8.332   3.845
  773WAT     H1 8570   0.323   8.288   3.881
  773WAT     H2 8571   0.266   8.343   3.752
  774WAT      O 8572   8.059   7.194   5.080
  774WAT     H1 8573   8.101   7.125   5.027
  774WAT     H2 8574   8.069   7.273   5.027
  775WAT      O 8575   4.764   8.149   2.760
  775WAT     H1 8576   4.830   8.129   2.694
  775WAT     H2 8577   4.814   8.175   2.837
  776WAT      O 8578   1.567   0.677   7.749
  776WAT     H1 8579   1.549   0.646   7.838
  776WAT     H2 8580   1.486   0.719   7.721
  777WAT      O 8581   7.767   1.836   7.883
  777WAT     H1 8582   7.707   1.763   7.869
  777WAT     H2 8583   7.842   1.797   7.929
  778WAT      O 8584   4.773   1.732   1.829
  778WAT     H1 8585   4.738   1.775   1.908
  778WAT     H2 8586   4.696   1.715   1.775
  779WAT      O 8587   7.609   0.491   5.344
  779WAT     H1 8588   7.630   0.535   5.426
  779WAT     H2 8589   7.516   0.467   5.353
  780WAT      O 8590   7.208   7.806   4.113
  780WAT     H1 8591   7.151   7.850   4.050
  780WAT     H2 8592   7.178   7.837   4.199
  781WAT      O 8593   0.508   6.728   3.714
  781WAT     H1 8594   0.549   6.800   3.762
  781WAT     H2 8595   0.418   6.725   3.747
  782WAT      O 8596   3.720   4.722   1.798
  782WAT     H1 8597   3.743   4.648   1.854
  782WAT     H2 8598   3.728   4.689   1.709
  783WAT      O 8599   1.800   4.696   0.328
  783WAT     H1 8600   1.845   4.616   0.355
  783WAT     H2 8601   1.866   4.746   0.281
  784WAT      O 8602   2.733   0.591   8.106
  784WAT     H1 8603   2.648   0.578   8.149
  784WAT     H2 8604   2.794   0.537   8.156
  785WAT      O 8605   8.714   4.898   3.549
  785WAT     H1 8606   8.630   4.942   3.565
  785WAT     H2 8607   8.703   4.811   3.587
  786WAT      O 8608   4.819   0.402   5.735
  786WAT     H1 8609   4.879   0.334   5.706
  786WAT     H2 8610   4.748   0.400   5.672
  787WAT      O 8611   1.160   4.948   2.444
  787WAT     H1 8612   1.129   4.971   2.356
  787WAT     H2 8613   1.210   4.868   2.432
  788WAT      O 8614   3.215   2.621   4.846
  788WAT     H1 8615   3.194   2.550   4.785
  788WAT     H2 8616   3.287   2.668   4.804
  789WAT      O 8617   6.181   4.577   7.953
  789WAT     H1 8618   6.166   4.522   7.876
  789WAT     H2 8619   6.109   4.640   7.951
  790WAT      O 8620   5.559   8.222   8.461
  790WAT     H1 8621   5.628   8.165   8.427
  790WAT     H2 8622   5.532   8.179   8.543
  791WAT      O 8623  -0.039   1.846   0.031
  791WAT     H1 8624   0.029   1.907   0.058
  791WAT     H2 8625  -0.081   1.888  -0.044
  792WAT      O 8626   2.782   7.497   0.858
  792WAT     H1 8627   2.787   7.590   0.883
  792WAT     H2 8628   2.775   7.451   0.942
  793WAT      O 8629   8.812   5.792   2.519
  793WAT     H1 8630   8.764   5.800   2.601
  793WAT     H2 8631   8.750   5.749   2.459
  794WAT      O 8632   0.892   6.921   2.407
  794WAT     H1 8633   0.835   6.976   2.353
  794WAT     H2 8634   0.858   6.833   2.394
  795WAT      O 8635   1.678   6.115   4.566
  795WAT     H1 8636   1.656   6.166   4.488
  795WAT     H2 8637   1.596   6.108   4.614
  796WAT      O 8638   9.140   5.381   3.965
  796WAT     H1 8639   9.119   5.326   4.041
  796WAT     H2 8640   9.223   5.347   3.932
  797WAT      O 8641   9.202   2.612   4.743
  797WAT     H1 8642   9.185   2.520   4.765
  797WAT     H2 8643   9.117   2.644   4.710
  798WAT      O 8644   4.336   1.513   2.116
  798WAT     H1 8645   4.303   1.597   2.149
  798WAT     H2 8646   4.422   1.503   2.157
  799WAT      O 8647   5.455   0.524   4.279
  799WAT     H1 8648   5.459   0.555   4.188
  799WAT     H2 8649   5.500   0.592   4.330
  800WAT      O 8650   5.970   0.668   8.422
  800WAT     H1 8651   5.959   0.647   8.515
  800WAT     H2 8652   5.948   0.587   8.376
  801WAT      O 8653   6.632   2.916   6.724
  801WAT     H1 8654   6.694   2.843   6.723
  801WAT     H2 8655   6.683   2.990   6.756
  802WAT      O 8656   5.418   2.907   0.433
  802WAT     H1 8657   5.410   2.998   0.462
  802WAT     H2 8658   5.475   2.866   0.498
  803WAT      O 8659   5.780   0.561   1.523
  803WAT     H1 8660   5.796   0.494   1.456
  803WAT     H2 8661   5.767   0.642   1.473
  804WAT      O 8662   5.352   0.428   3.516
  804WAT     H1 8663   5.268   0.465   3.545
  804WAT     H2 8664   5.394   0.500   3.468
  805WAT      O 8665   0.878   4.896   0.475
  805WAT     H1 8666   0.876   4.965   0.540
  805WAT     H2 8667   0.787   4.884   0.450
  806WAT      O 8668   9.086   0.537   6.376
  806WAT     H1 8669   9.143   0.603   6.415
  806WAT     H2 8670   9.132   0.455   6.390
  807WAT      O 8671   4.965   7.232   6.243
  807WAT     H1 8672   4.938   7.161   6.185
  807WAT     H2 8673   4.999   7.299   6.184
  808WAT      O 8674   4.532   1.226   6.128
  808WAT     H1 8675   4.517   1.212   6.035
  808WAT     H2 8676   4.453   1.269   6.160
  809WAT      O 8677   0.525   3.108   7.431
  809WAT     H1 8678   0.431   3.096   7.423
  809WAT     H2 8679   0.563   3.034   7.384
  810WAT      O 8680   7.052   0.989   2.701
  810WAT     H1 8681   7.142   0.956   2.700
  810WAT     H2 8682   7.036   1.012   2.793
  811WAT      O 8683   3.637   1.373   5.649
  811WAT     H1 8684   3.621   1.296   5.702
  811WAT     H2 8685   3.550   1.411   5.634
  812WAT      O 8686   7.419   3.021   1.165
  812WAT     H1 8687   7.361   3.091   1.195
  812WAT     H2 8688   7.359   2.952   1.134
  813WAT      O 8689   2.567   0.380   6.639
  813WAT     H1 8690   2.650   0.413   6.674
  813WAT     H2 8691   2.588   0.355   6.549
  814WAT      O 8692   2.640   6.819   5.019
  814WAT     H1 8693   2.702   6.834   5.090
  814WAT     H2 8694   2.581   6.751   5.053
  815WAT      O 8695   2.882   1.637   1.213
  815WAT     H1 8696   2.930   1.561   1.246
  815WAT     H2 8697   2.840   1.674   1.290
  816WAT      O 8698   3.211   6.063   7.677
  816WAT     H1 8699   3.118   6.039   7.681
  816WAT     H2 8700   3.247   6.008   7.609
  817WAT      O 8701   0.560  -0.072   5.994
  817WAT     H1 8702   0.474  -0.069   5.952
  817WAT     H2 8703   0.554  -0.145   6.056
  818WAT      O 8704   7.283   2.434   4.774
  818WAT     H1 8705   7.188   2.442   4.781
  818WAT     H2 8706   7.303   2.459   4.683
  819WAT      O 8707   6.339   0.860   5.639
  819WAT     H1 8708   6.331   0.955   5.632
  819WAT     H2 8709   6.420   0.846   5.688
  820WAT      O 8710   5.707   0.684   7.181
  820WAT     H1 8711   5.748   0.601   7.158
  820WAT     H2 8712   5.777   0.737   7.219
  821WAT      O 8713   4.450   2.634   7.957
  821WAT     H1 8714   4.493   2.599   8.035
  821WAT     H2 8715   4.509   2.703   7.926
  822WAT      O 8716   2.796   8.343   3.019
  822WAT     H1 8717   2.884   8.333   3.055
  822WAT     H2 8718   2.738   8.325   3.092
  823WAT      O 8719   4.070   3.732   6.976
  823WAT     H1 8720   4.018   3.685   7.041
  823WAT     H2 8721   4.019   3.727   6.896
  824WAT      O 8722   0.787   8.173   3.106
  824WAT     H1 8723   0.860   8.129   3.150
  824WAT     H2 8724   0.767   8.118   3.031
  825WAT      O 8725   9.131   7.203   6.934
  825WAT     H1 8726   9.171   7.286   6.908
  825WAT     H2 8727   9.120   7.209   7.029
  826WAT      O 8728   5.374   4.776   8.055
  826WAT     H1 8729   5.463   4.809   8.066
  826WAT     H2 8730   5.384   4.681   8.056
  827WAT      O 8731   0.921   5.449   3.251
  827WAT     H1 8732   0.918   5.360   3.216
  827WAT     H2 8733   0.929   5.437   3.346
  828WAT      O 8734   0.106   2.884   6.924
  828WAT     H1 8735   0.133   2.969   6.891
  828WAT     H2 8736   0.020   2.899   6.964
  829WAT      O 8737   2.290   2.991   0.392
  829WAT     H1 8738   2.382   3.001   0.367
  829WAT     H2 8739   2.293   2.940   0.473
  830WAT      O 8740   2.209   2.142   7.094
  830WAT     H1 8741   2.131   2.172   7.047
  830WAT     H2 8742   2.281   2.155   7.032
  831WAT      O 8743   3.401   1.859   7.684
  831WAT     H1 8744   3.387   1.834   7.593
  831WAT     H2 8745   3.425   1.952   7.680
  832WAT      O 8746   1.005   5.245   8.225
  832WAT     H1 8747   0.918   5.280   8.205
  832WAT     H2 8748   1.010   5.164   8.175
  833WAT      O 8749   4.482   3.104   6.299
  833WAT     H1 8750   4.504   3.072   6.212
  833WAT     H2 8751   4.386   3.114   6.297
  834WAT      O 8752   1.039   5.015   2.178
  834WAT     H1 8753   0.967   5.047   2.232
  834WAT     H2 8754   1.096   5.091   2.167
  835WAT      O 8755   3.606   2.787   6.579
  835WAT     H1 8756   3.686   2.736   6.566
  835WAT     H2 8757   3.628   2.849   6.649
  836WAT      O 8758   1.167   4.746   3.058
  836WAT     H1 8759   1.198   4.683   3.122
  836WAT     H2 8760   1.224   4.822   3.069
  837WAT      O 8761   1.786   4.954   3.870
  837WAT     H1 8762   1.709   5.005   3.844
  837WAT     H2 8763   1.749   4.877   3.913
  838WAT      O 8764   5.831   1.709   8.481
  838WAT     H1 8765   5.918   1.675   8.500
  838WAT     H2 8766   5.790   1.641   8.426
  839WAT      O 8767   7.361   5.804   8.089
  839WAT     H1 8768   7.364   5.833   7.997
  839WAT     H2 8769   7.310   5.871   8.134
  840WAT      O 8770   1.463   4.677   0.018
  840WAT     H1 8771   1.452   4.693  -0.076
  840WAT     H2 8772   1.419   4.593   0.033
  841WAT      O 8773   8.700   2.381   4.496
  841WAT     H1 8774   8.760   2.394   4.570
  841WAT     H2 8775   8.758   2.369   4.421
  842WAT      O 8776   1.989   4.492   6.835
  842WAT     H1 8777   1.971   4.583   6.858
  842WAT     H2 8778   2.058   4.465   6.896
  843WAT      O 8779   3.654   4.525   6.075
  843WAT     H1 8780   3.624   4.613   6.050
  843WAT     H2 8781   3.665   4.479   5.992
  844WAT      O 8782   6.146   4.507   2.130
  844WAT     H1 8783   6.183   4.419   2.125
  844WAT     H2 8784   6.164   4.545   2.044
  845WAT      O 8785   2.864   2.992   7.706
  845WAT     H1 8786   2.854   2.960   7.796
  845WAT     H2 8787   2.777   2.980   7.667
  846WAT      O 8788   8.547   4.847   8.101
  846WAT     H1 8789   8.479   4.783   8.121
  846WAT     H2 8790   8.513   4.930   8.136
  847WAT      O 8791   8.661   0.328   5.578
  847WAT     H1 8792   8.693   0.410   5.616
  847WAT     H2 8793   8.641   0.273   5.653
  848WAT      O 8794   6.039   2.673   4.324
  848WAT     H1 8795   6.044   2.650   4.231
  848WAT     H2 8796   5.953   2.711   4.335
  849WAT      O 8797   4.368   1.976   7.503
  849WAT     H1 8798   4.398   2.061   7.471
  849WAT     H2 8799   4.439   1.916   7.479
  850WAT      O 8800   3.138   8.230   1.637
  850WAT     H1 8801   3.147   8.287   1.713
  850WAT     H2 8802   3.217   8.176   1.639
  851WAT      O 8803   5.371   4.096   7.573
  851WAT     H1 8804   5.310   4.022   7.573
  851WAT     H2 8805   5.410   4.094   7.485
  852WAT      O 8806   2.669   7.729   6.876
  852WAT     H1 8807   2.592   7.765   6.831
  852WAT     H2 8808   2.706   7.803   6.924
  853WAT      O 8809   5.308   8.223   1.682
  853WAT     H1 8810   5.279   8.304   1.638
  853WAT     H2 8811   5.229   8.189   1.724
  854WAT      O 8812   6.393   3.222   7.908
  854WAT     H1 8813   6.376   3.197   7.817
  854WAT     H2 8814   6.431   3.144   7.949
  855WAT      O 8815   6.755   1.368   2.320
  855WAT     H1 8816   6.829   1.310   2.301
  855WAT     H2 8817   6.678   1.311   2.318
  856WAT      O 8818  -0.043   2.535   7.035
  856WAT     H1 8819  -0.084   2.455   7.069
  856WAT     H2 8820   0.016   2.563   7.104
  857WAT      O 8821   7.575   1.801   3.666
  857WAT     H1 8822   7.618   1.769   3.586
  857WAT     H2 8823   7.595   1.735   3.732
  858WAT      O 8824   5.442   1.026   3.216
  858WAT     H1 8825   5.476   0.950   3.265
  858WAT     H2 8826   5.391   0.989   3.145
  859WAT      O 8827   2.137   2.227   5.690
  859WAT     H1 8828   2.094   2.236   5.775
  859WAT     H2 8829   2.187   2.308   5.680
  860WAT      O 8830   7.377   1.622   1.105
  860WAT     H1 8831   7.379   1.613   1.010
  860WAT     H2 8832   7.339   1.708   1.120
  861WAT      O 8833   7.308   6.523   4.414
  861WAT     H1 8834   7.234   6.493   4.465
  861WAT     H2 8835   7.386   6.496   4.464
  862WAT      O 8836   5.846   1.164   0.425
  862WAT     H1 8837   5.770   1.196   0.376
  862WAT     H2 8838   5.808   1.105   0.491
  863WAT      O 8839   4.902   6.917   8.140
  863WAT     H1 8840   4.874   6.998   8.184
  863WAT     H2 8841   4.985   6.941   8.098
  864WAT      O 8842   5.887   0.896   4.964
  864WAT     H1 8843   5.878   0.847   5.046
  864WAT     H2 8844   5.981   0.911   4.955
  865WAT      O 8845   4.014   1.140   2.121
  865WAT     H1 8846   4.018   1.096   2.037
  865WAT     H2 8847   4.080   1.209   2.116
  866WAT      O 8848   3.282   4.412   8.180
  866WAT     H1 8849   3.304   4.391   8.089
  866WAT     H2 8850   3.256   4.504   8.178
  867WAT      O 8851   1.103   0.580   3.401
  867WAT     H1 8852   1.174   0.528   3.364
  867WAT     H2 8853   1.031   0.518   3.414
  868WAT      O 8854   7.442   5.430   2.894
  868WAT     H1 8855   7.524   5.395   2.860
  868WAT     H2 8856   7.425   5.508   2.840
  869WAT      O 8857   3.427   8.155   2.681
  869WAT     H1 8858   3.504   8.152   2.738
  869WAT     H2 8859   3.442   8.086   2.616
  870WAT      O 8860   8.867   5.770   1.201
  870WAT     H1 8861   8.925   5.846   1.204
  870WAT     H2 8862   8.792   5.795   1.256
  871WAT      O 8863   0.103   0.256   4.951
  871WAT     H1 8864   0.093   0.170   4.911
  871WAT     H2 8865   0.177   0.296   4.904
  872WAT      O 8866   4.144   7.549   6.642
  872WAT     H1 8867   4.175   7.474   6.590
  872WAT     H2 8868   4.102   7.509   6.718
  873WAT      O 8869   2.427   0.417   0.760
  873WAT     H1 8870   2.350   0.433   0.705
  873WAT     H2 8871   2.444   0.323   0.750
  874WAT      O 8872   1.823   1.849   4.292
  874WAT     H1 8873   1.736   1.874   4.322
  874WAT     H2 8874   1.826   1.879   4.201
  875WAT      O 8875   9.045   1.326   3.959
  875WAT     H1 8876   9.088   1.285   4.034
  875WAT     H2 8877   9.001   1.253   3.914
  876WAT      O 8878   1.353   0.726   5.311
  876WAT     H1 8879   1.329   0.705   5.401
  876WAT     H2 8880   1.443   0.757   5.317
  877WAT      O 8881   6.525   6.917   4.717
  877WAT     H1 8882   6.469   6.972   4.771
  877WAT     H2 8883   6.547   6.970   4.641
  878WAT      O 8884   6.687   7.349   5.909
  878WAT     H1 8885   6.771   7.392   5.924
  878WAT     H2 8886   6.626   7.422   5.895
[truncated: 2,659,802 more chars]
