# Supplementary material for: Role of Enzyme and Active Site Conformational Dynamics in the Catalysis by α-Amylase Explored with QM/MM Molecular Dynamics
Source: J Chem Inf Model. 2022 Jul 26;62(15):3638–50. doi: 10.1021/acs.jcim.2c00691 (PMC9778734; doi:10.1021/acs.jcim.2c00691)
Supplement: Supplementary file 5 — ci2c00691_si_005.zip [file ci2c00691_si_005.zip › SI_gmx-md_inputs/frame_516/frame_752-r1.gro]

amyl_GMX.gro created by acpype (v: 2020-09-02T11:49:19CEST) on Mon Oct 19 15:37:50 2020 t= 75200.00000 step= 37600000
67992
    1TYR      N    1   5.467   5.682   3.085
    1TYR     H1    2   5.553   5.723   3.051
    1TYR     H2    3   5.492   5.606   3.147
    1TYR     H3    4   5.419   5.762   3.124
    1TYR     CA    5   5.383   5.626   2.979
    1TYR     HA    6   5.339   5.710   2.925
    1TYR     CB    7   5.464   5.539   2.879
    1TYR    HB2    8   5.502   5.449   2.928
    1TYR    HB3    9   5.394   5.506   2.802
    1TYR     CG   10   5.585   5.599   2.808
    1TYR    CD1   11   5.566   5.637   2.673
    1TYR    HD1   12   5.468   5.648   2.629
    1TYR    CE1   13   5.673   5.693   2.599
    1TYR    HE1   14   5.659   5.737   2.501
    1TYR     CZ   15   5.799   5.706   2.667
    1TYR     OH   16   5.909   5.754   2.597
    1TYR     HH   17   5.878   5.807   2.522
    1TYR    CE2   18   5.820   5.650   2.790
    1TYR    HE2   19   5.922   5.657   2.825
    1TYR    CD2   20   5.715   5.597   2.865
    1TYR    HD2   21   5.731   5.562   2.967
    1TYR      C   22   5.265   5.563   3.049
    1TYR      O   23   5.259   5.547   3.171
    2SER      N   24   5.166   5.523   2.973
    2SER      H   25   5.165   5.544   2.874
    2SER     CA   26   5.053   5.441   3.012
    2SER     HA   27   5.050   5.425   3.120
    2SER     CB   28   4.924   5.524   2.985
    2SER    HB2   29   4.948   5.602   2.913
    2SER    HB3   30   4.848   5.455   2.949
    2SER     OG   31   4.877   5.577   3.105
    2SER     HG   32   4.844   5.667   3.096
    2SER      C   33   5.058   5.308   2.940
    2SER      O   34   5.141   5.298   2.848
    3PRO      N   35   4.979   5.205   2.974
    3PRO     CD   36   4.896   5.195   3.095
    3PRO    HD2   37   4.818   5.271   3.099
    3PRO    HD3   38   4.952   5.195   3.189
    3PRO     CG   39   4.845   5.052   3.097
    3PRO    HG2   40   4.755   5.047   3.036
    3PRO    HG3   41   4.835   5.012   3.198
    3PRO     CB   42   4.964   4.978   3.033
    3PRO    HB2   43   4.933   4.882   2.991
    3PRO    HB3   44   5.048   4.970   3.101
    3PRO     CA   45   4.990   5.071   2.916
    3PRO     HA   46   5.093   5.048   2.891
    3PRO      C   47   4.895   5.048   2.791
    3PRO      O   48   4.820   4.949   2.778
    4ASN      N   49   4.912   5.135   2.683
    4ASN      H   50   4.973   5.214   2.697
    4ASN     CA   51   4.821   5.131   2.571
    4ASN     HA   52   4.833   5.224   2.514
    4ASN     CB   53   4.863   5.022   2.477
    4ASN    HB2   54   4.967   5.042   2.449
    4ASN    HB3   55   4.854   4.927   2.531
    4ASN     CG   56   4.782   5.017   2.353
    4ASN    OD1   57   4.737   5.112   2.292
    4ASN    ND2   58   4.786   4.910   2.277
    4ASN   HD21   59   4.772   4.930   2.179
    4ASN   HD22   60   4.839   4.828   2.302
    4ASN      C   61   4.673   5.136   2.607
    4ASN      O   62   4.596   5.043   2.577
    5THR      N   63   4.635   5.229   2.692
    5THR      H   64   4.709   5.289   2.725
    5THR     CA   65   4.496   5.254   2.733
    5THR     HA   66   4.443   5.167   2.696
    5THR     CB   67   4.491   5.251   2.889
    5THR     HB   68   4.410   5.305   2.938
    5THR    CG2   69   4.477   5.104   2.939
    5THR   HG21   70   4.565   5.055   2.898
    5THR   HG22   71   4.490   5.095   3.047
    5THR   HG23   72   4.400   5.041   2.895
    5THR    OG1   73   4.601   5.308   2.944
    5THR    HG1   74   4.602   5.404   2.935
    5THR      C   75   4.430   5.378   2.674
    5THR      O   76   4.496   5.465   2.617
    6GLN      N   77   4.298   5.393   2.674
    6GLN      H   78   4.252   5.328   2.735
    6GLN     CA   79   4.231   5.515   2.639
    6GLN     HA   80   4.275   5.554   2.548
    6GLN     CB   81   4.079   5.497   2.613
    6GLN    HB2   82   4.034   5.490   2.712
    6GLN    HB3   83   4.053   5.593   2.568
    6GLN     CG   84   4.035   5.382   2.524
    6GLN    HG2   85   4.074   5.286   2.559
    6GLN    HG3   86   3.926   5.385   2.523
    6GLN     CD   87   4.084   5.402   2.379
    6GLN    OE1   88   4.187   5.349   2.344
    6GLN    NE2   89   4.020   5.487   2.298
    6GLN   HE21   90   4.048   5.485   2.201
    6GLN   HE22   91   3.936   5.532   2.332
    6GLN      C   92   4.257   5.632   2.749
    6GLN      O   93   4.297   5.602   2.863
    7GLN      N   94   4.236   5.759   2.715
    7GLN      H   95   4.179   5.781   2.635
    7GLN     CA   96   4.281   5.868   2.799
    7GLN     HA   97   4.385   5.866   2.833
    7GLN     CB   98   4.281   5.994   2.711
    7GLN    HB2   99   4.180   6.011   2.672
    7GLN    HB3  100   4.307   6.076   2.778
    7GLN     CG  101   4.371   5.985   2.591
    7GLN    HG2  102   4.341   5.898   2.533
    7GLN    HG3  103   4.356   6.075   2.532
    7GLN     CD  104   4.521   5.979   2.625
    7GLN    OE1  105   4.584   5.874   2.599
    7GLN    NE2  106   4.584   6.083   2.685
    7GLN   HE21  107   4.682   6.073   2.708
    7GLN   HE22  108   4.535   6.172   2.692
    7GLN      C  109   4.189   5.889   2.915
    7GLN      O  110   4.069   5.858   2.911
    8GLY      N  111   4.234   5.949   3.027
    8GLY      H  112   4.328   5.985   3.034
    8GLY     CA  113   4.162   5.957   3.151
    8GLY    HA2  114   4.200   6.032   3.220
    8GLY    HA3  115   4.056   5.979   3.140
    8GLY      C  116   4.158   5.831   3.234
    8GLY      O  117   4.129   5.843   3.355
    9ARG      N  118   4.189   5.708   3.178
    9ARG      H  119   4.246   5.705   3.095
    9ARG     CA  120   4.182   5.585   3.254
    9ARG     HA  121   4.103   5.588   3.329
    9ARG     CB  122   4.154   5.471   3.165
    9ARG    HB2  123   4.223   5.466   3.082
    9ARG    HB3  124   4.165   5.379   3.222
    9ARG     CG  125   4.014   5.461   3.104
    9ARG    HG2  126   4.023   5.369   3.047
    9ARG    HG3  127   3.938   5.445   3.181
    9ARG     CD  128   3.967   5.570   3.001
    9ARG    HD2  129   3.968   5.669   3.046
    9ARG    HD3  130   4.035   5.587   2.918
    9ARG     NE  131   3.841   5.541   2.943
    9ARG     HE  132   3.816   5.443   2.941
    9ARG     CZ  133   3.789   5.606   2.837
    9ARG    NH1  134   3.832   5.732   2.795
    9ARG   HH11  135   3.904   5.772   2.853
    9ARG   HH12  136   3.802   5.775   2.709
    9ARG    NH2  137   3.694   5.553   2.763
    9ARG   HH21  138   3.647   5.466   2.785
    9ARG   HH22  139   3.668   5.595   2.675
    9ARG      C  140   4.316   5.565   3.332
    9ARG      O  141   4.421   5.604   3.286
   10THR      N  142   4.313   5.507   3.455
   10THR      H  143   4.220   5.504   3.493
   10THR     CA  144   4.434   5.494   3.545
   10THR     HA  145   4.529   5.508   3.494
   10THR     CB  146   4.444   5.608   3.652
   10THR     HB  147   4.525   5.592   3.722
   10THR    CG2  148   4.465   5.744   3.592
   10THR   HG21  149   4.556   5.727   3.535
   10THR   HG22  150   4.376   5.773   3.537
   10THR   HG23  151   4.488   5.819   3.669
   10THR    OG1  152   4.328   5.622   3.720
   10THR    HG1  153   4.287   5.694   3.671
   10THR      C  154   4.452   5.350   3.609
   10THR      O  155   4.555   5.323   3.666
   11SER      N  156   4.361   5.254   3.578
   11SER      H  157   4.276   5.275   3.529
   11SER     CA  158   4.370   5.119   3.645
   11SER     HA  159   4.472   5.092   3.675
   11SER     CB  160   4.283   5.115   3.770
   11SER    HB2  161   4.179   5.134   3.744
   11SER    HB3  162   4.289   5.019   3.820
   11SER     OG  163   4.323   5.211   3.866
   11SER     HG  164   4.274   5.289   3.838
   11SER      C  165   4.308   5.008   3.557
   11SER      O  166   4.213   5.027   3.480
   12ILE      N  167   4.369   4.885   3.569
   12ILE      H  168   4.447   4.874   3.633
   12ILE     CA  169   4.321   4.759   3.512
   12ILE     HA  170   4.243   4.793   3.444
   12ILE     CB  171   4.435   4.678   3.434
   12ILE     HB  172   4.384   4.587   3.403
   12ILE    CG2  173   4.502   4.741   3.314
   12ILE   HG21  174   4.528   4.666   3.239
   12ILE   HG22  175   4.432   4.806   3.262
   12ILE   HG23  176   4.601   4.778   3.343
   12ILE    CG1  177   4.547   4.638   3.534
   12ILE   HG12  178   4.613   4.715   3.574
   12ILE   HG13  179   4.508   4.594   3.627
   12ILE    CD1  180   4.630   4.524   3.482
   12ILE   HD11  181   4.702   4.554   3.406
   12ILE   HD12  182   4.692   4.483   3.562
   12ILE   HD13  183   4.556   4.455   3.441
   12ILE      C  184   4.245   4.680   3.615
   12ILE      O  185   4.263   4.699   3.739
   13VAL      N  186   4.161   4.588   3.570
   13VAL      H  187   4.156   4.571   3.470
   13VAL     CA  188   4.092   4.484   3.652
   13VAL     HA  189   4.120   4.505   3.755
   13VAL     CB  190   3.942   4.490   3.643
   13VAL     HB  191   3.917   4.480   3.537
   13VAL    CG1  192   3.860   4.384   3.725
   13VAL   HG11  193   3.880   4.389   3.832
   13VAL   HG12  194   3.755   4.397   3.700
   13VAL   HG13  195   3.889   4.286   3.687
   13VAL    CG2  196   3.892   4.628   3.690
   13VAL   HG21  197   3.910   4.701   3.612
   13VAL   HG22  198   3.784   4.630   3.702
   13VAL   HG23  199   3.941   4.667   3.779
   13VAL      C  200   4.150   4.345   3.620
   13VAL      O  201   4.170   4.321   3.502
   14HIE      N  202   4.169   4.257   3.715
   14HIE      H  203   4.152   4.286   3.811
   14HIE     CA  204   4.174   4.113   3.696
   14HIE     HA  205   4.213   4.107   3.595
   14HIE     CB  206   4.271   4.050   3.794
   14HIE    HB2  207   4.357   4.113   3.819
   14HIE    HB3  208   4.220   4.046   3.890
   14HIE     CG  209   4.330   3.916   3.751
   14HIE    ND1  210   4.291   3.842   3.639
   14HIE    CE1  211   4.368   3.736   3.626
   14HIE    HE1  212   4.377   3.676   3.537
   14HIE    NE2  213   4.455   3.731   3.733
   14HIE    HE2  214   4.527   3.661   3.743
   14HIE    CD2  215   4.434   3.846   3.808
   14HIE    HD2  216   4.477   3.875   3.903
   14HIE      C  217   4.035   4.047   3.700
   14HIE      O  218   3.972   4.053   3.805
   15LEU      N  219   3.996   3.980   3.596
   15LEU      H  220   4.047   3.994   3.510
   15LEU     CA  221   3.873   3.888   3.592
   15LEU     HA  222   3.822   3.886   3.688
   15LEU     CB  223   3.771   3.929   3.482
   15LEU    HB2  224   3.815   3.902   3.385
   15LEU    HB3  225   3.683   3.866   3.491
   15LEU     CG  226   3.726   4.073   3.491
   15LEU     HG  227   3.812   4.138   3.474
   15LEU    CD1  228   3.628   4.118   3.377
   15LEU   HD11  229   3.530   4.077   3.402
   15LEU   HD12  230   3.632   4.227   3.373
   15LEU   HD13  231   3.671   4.082   3.284
   15LEU    CD2  232   3.666   4.104   3.625
   15LEU   HD21  233   3.595   4.024   3.646
   15LEU   HD22  234   3.744   4.097   3.701
   15LEU   HD23  235   3.613   4.200   3.621
   15LEU      C  236   3.924   3.744   3.581
   15LEU      O  237   3.882   3.659   3.504
   16PHE      N  238   4.012   3.710   3.680
   16PHE      H  239   4.051   3.788   3.731
   16PHE     CA  240   4.063   3.573   3.705
   16PHE     HA  241   4.132   3.551   3.623
   16PHE     CB  242   4.152   3.574   3.837
   16PHE    HB2  243   4.242   3.632   3.817
   16PHE    HB3  244   4.088   3.616   3.915
   16PHE     CG  245   4.203   3.438   3.888
   16PHE    CD1  246   4.323   3.388   3.831
   16PHE    HD1  247   4.391   3.446   3.771
   16PHE    CE1  248   4.369   3.265   3.888
   16PHE    HE1  249   4.467   3.241   3.851
   16PHE     CZ  250   4.295   3.193   3.986
   16PHE     HZ  251   4.327   3.093   4.014
   16PHE    CE2  252   4.174   3.243   4.035
   16PHE    HE2  253   4.121   3.176   4.101
   16PHE    CD2  254   4.127   3.362   3.987
   16PHE    HD2  255   4.034   3.398   4.026
   16PHE      C  256   3.948   3.469   3.694
   16PHE      O  257   3.844   3.484   3.758
   17GLU      N  258   3.964   3.366   3.611
   17GLU      H  259   4.051   3.362   3.558
   17GLU     CA  260   3.871   3.257   3.609
   17GLU     HA  261   3.901   3.200   3.521
   17GLU     CB  262   3.874   3.155   3.724
   17GLU    HB2  263   3.830   3.211   3.806
   17GLU    HB3  264   3.809   3.069   3.703
   17GLU     CG  265   4.007   3.087   3.749
   17GLU    HG2  266   4.088   3.158   3.733
   17GLU    HG3  267   4.005   3.046   3.851
   17GLU     CD  268   4.023   2.967   3.659
   17GLU    OE1  269   3.971   2.954   3.545
   17GLU    OE2  270   4.100   2.883   3.703
   17GLU      C  271   3.721   3.290   3.573
   17GLU      O  272   3.631   3.204   3.576
   18TRP      N  273   3.695   3.415   3.521
   18TRP      H  274   3.768   3.484   3.508
   18TRP     CA  275   3.570   3.436   3.447
   18TRP     HA  276   3.495   3.383   3.505
   18TRP     CB  277   3.543   3.583   3.445
   18TRP    HB2  278   3.631   3.637   3.408
   18TRP    HB3  279   3.461   3.602   3.376
   18TRP     CG  280   3.513   3.657   3.577
   18TRP    CD1  281   3.561   3.635   3.702
   18TRP    HD1  282   3.629   3.554   3.726
   18TRP    NE1  283   3.497   3.716   3.793
   18TRP    HE1  284   3.516   3.711   3.892
   18TRP    CE2  285   3.407   3.797   3.734
   18TRP    CZ2  286   3.337   3.901   3.787
   18TRP    HZ2  287   3.334   3.922   3.893
   18TRP    CH2  288   3.253   3.974   3.699
   18TRP    HH2  289   3.181   4.050   3.727
   18TRP    CZ3  290   3.261   3.955   3.558
   18TRP    HZ3  291   3.207   4.028   3.499
   18TRP    CE3  292   3.341   3.847   3.507
   18TRP    HE3  293   3.343   3.826   3.401
   18TRP    CD2  294   3.420   3.768   3.595
   18TRP      C  295   3.573   3.372   3.306
   18TRP      O  296   3.675   3.367   3.238
   19ARG      N  297   3.454   3.339   3.255
   19ARG      H  298   3.378   3.343   3.320
   19ARG     CA  299   3.427   3.305   3.114
   19ARG     HA  300   3.499   3.228   3.087
   19ARG     CB  301   3.283   3.240   3.104
   19ARG    HB2  302   3.220   3.321   3.140
   19ARG    HB3  303   3.264   3.204   3.003
   19ARG     CG  304   3.263   3.110   3.189
   19ARG    HG2  305   3.331   3.035   3.149
   19ARG    HG3  306   3.301   3.124   3.290
   19ARG     CD  307   3.116   3.044   3.191
   19ARG    HD2  308   3.103   3.007   3.089
   19ARG    HD3  309   3.110   2.965   3.265
   19ARG     NE  310   3.014   3.145   3.231
   19ARG     HE  311   3.044   3.215   3.298
   19ARG     CZ  312   2.902   3.170   3.165
   19ARG    NH1  313   2.857   3.080   3.085
   19ARG   HH11  314   2.909   2.995   3.069
   19ARG   HH12  315   2.772   3.101   3.034
   19ARG    NH2  316   2.843   3.282   3.182
   19ARG   HH21  317   2.887   3.344   3.249
   19ARG   HH22  318   2.757   3.298   3.132
   19ARG      C  319   3.435   3.417   3.015
   19ARG      O  320   3.396   3.527   3.052
   20TRP      N  321   3.470   3.393   2.890
   20TRP      H  322   3.487   3.298   2.861
   20TRP     CA  323   3.481   3.499   2.782
   20TRP     HA  324   3.548   3.580   2.811
   20TRP     CB  325   3.534   3.436   2.648
   20TRP    HB2  326   3.457   3.374   2.600
   20TRP    HB3  327   3.552   3.529   2.594
   20TRP     CG  328   3.663   3.360   2.655
   20TRP    CD1  329   3.691   3.245   2.597
   20TRP    HD1  330   3.628   3.188   2.529
   20TRP    NE1  331   3.818   3.200   2.637
   20TRP    HE1  332   3.863   3.119   2.597
   20TRP    CE2  333   3.876   3.287   2.721
   20TRP    CZ2  334   3.999   3.277   2.791
   20TRP    HZ2  335   4.071   3.206   2.752
   20TRP    CH2  336   4.028   3.379   2.880
   20TRP    HH2  337   4.120   3.385   2.935
   20TRP    CZ3  338   3.928   3.474   2.913
   20TRP    HZ3  339   3.948   3.545   2.992
   20TRP    CE3  340   3.810   3.482   2.844
   20TRP    HE3  341   3.752   3.569   2.868
   20TRP    CD2  342   3.776   3.386   2.743
   20TRP      C  343   3.347   3.564   2.759
   20TRP      O  344   3.342   3.685   2.769
   21VAL      N  345   3.239   3.488   2.761
   21VAL      H  346   3.245   3.387   2.754
   21VAL     CA  347   3.104   3.548   2.751
   21VAL     HA  348   3.105   3.616   2.666
   21VAL     CB  349   3.000   3.439   2.729
   21VAL     HB  350   2.906   3.495   2.731
   21VAL    CG1  351   3.010   3.360   2.594
   21VAL   HG11  352   2.931   3.285   2.590
   21VAL   HG12  353   3.000   3.433   2.513
   21VAL   HG13  354   3.105   3.309   2.577
   21VAL    CG2  355   2.985   3.331   2.832
   21VAL   HG21  356   2.895   3.271   2.820
   21VAL   HG22  357   3.070   3.265   2.818
   21VAL   HG23  358   2.979   3.376   2.931
   21VAL      C  359   3.056   3.630   2.876
   21VAL      O  360   2.999   3.733   2.848
   22ASP      N  361   3.106   3.605   2.998
   22ASP      H  362   3.162   3.523   3.014
   22ASP     CA  363   3.080   3.696   3.114
   22ASP     HA  364   2.973   3.718   3.111
   22ASP     CB  365   3.119   3.630   3.250
   22ASP    HB2  366   3.219   3.587   3.251
   22ASP    HB3  367   3.109   3.708   3.325
   22ASP     CG  368   3.021   3.523   3.298
   22ASP    OD1  369   3.056   3.406   3.316
   22ASP    OD2  370   2.905   3.558   3.331
   22ASP      C  371   3.161   3.818   3.106
   22ASP      O  372   3.102   3.923   3.109
   23ILE      N  373   3.289   3.808   3.069
   23ILE      H  374   3.332   3.717   3.060
   23ILE     CA  375   3.371   3.925   3.043
   23ILE     HA  376   3.366   3.991   3.130
   23ILE     CB  377   3.516   3.880   3.022
   23ILE     HB  378   3.516   3.810   2.938
   23ILE    CG2  379   3.606   4.000   2.993
   23ILE   HG21  380   3.568   4.058   2.909
   23ILE   HG22  381   3.616   4.061   3.083
   23ILE   HG23  382   3.708   3.966   2.974
   23ILE    CG1  383   3.579   3.809   3.148
   23ILE   HG12  384   3.577   3.876   3.234
   23ILE   HG13  385   3.517   3.723   3.172
   23ILE    CD1  386   3.723   3.759   3.152
   23ILE   HD11  387   3.797   3.838   3.161
   23ILE   HD12  388   3.738   3.715   3.251
   23ILE   HD13  389   3.757   3.701   3.066
   23ILE      C  390   3.315   4.008   2.928
   23ILE      O  391   3.319   4.127   2.936
   24ALA      N  392   3.256   3.948   2.823
   24ALA      H  393   3.236   3.850   2.831
   24ALA     CA  394   3.204   4.015   2.708
   24ALA     HA  395   3.277   4.085   2.667
   24ALA     CB  396   3.178   3.912   2.592
   24ALA    HB1  397   3.194   3.974   2.504
   24ALA    HB2  398   3.260   3.841   2.592
   24ALA    HB3  399   3.081   3.862   2.586
   24ALA      C  400   3.073   4.089   2.736
   24ALA      O  401   3.050   4.196   2.678
   25LEU      N  402   2.984   4.043   2.825
   25LEU      H  403   3.013   3.961   2.877
   25LEU     CA  404   2.874   4.127   2.875
   25LEU     HA  405   2.823   4.164   2.786
   25LEU     CB  406   2.767   4.046   2.945
   25LEU    HB2  407   2.716   3.987   2.868
   25LEU    HB3  408   2.826   3.984   3.012
   25LEU     CG  409   2.659   4.130   3.020
   25LEU     HG  410   2.702   4.182   3.106
   25LEU    CD1  411   2.577   4.228   2.933
   25LEU   HD11  412   2.651   4.290   2.885
   25LEU   HD12  413   2.519   4.165   2.864
   25LEU   HD13  414   2.507   4.283   2.996
   25LEU    CD2  415   2.555   4.035   3.077
   25LEU   HD21  416   2.509   3.967   3.006
   25LEU   HD22  417   2.604   3.978   3.155
   25LEU   HD23  418   2.464   4.085   3.110
   25LEU      C  419   2.931   4.235   2.968
   25LEU      O  420   2.888   4.346   2.954
   26GLU      N  421   3.015   4.205   3.067
   26GLU      H  422   3.064   4.117   3.079
   26GLU     CA  423   3.055   4.296   3.173
   26GLU     HA  424   2.961   4.323   3.221
   26GLU     CB  425   3.152   4.220   3.266
   26GLU    HB2  426   3.093   4.138   3.308
   26GLU    HB3  427   3.237   4.176   3.214
   26GLU     CG  428   3.204   4.310   3.380
   26GLU    HG2  429   3.285   4.257   3.429
   26GLU    HG3  430   3.244   4.403   3.339
   26GLU     CD  431   3.095   4.342   3.490
   26GLU    OE1  432   2.978   4.356   3.456
   26GLU    OE2  433   3.122   4.351   3.611
   26GLU      C  434   3.120   4.421   3.120
   26GLU      O  435   3.105   4.533   3.175
   27CYX      N  436   3.209   4.401   3.025
   27CYX      H  437   3.239   4.310   2.993
   27CYX     CA  438   3.285   4.510   2.975
   27CYX     HA  439   3.318   4.555   3.069
   27CYX     CB  440   3.404   4.463   2.888
   27CYX    HB2  441   3.463   4.553   2.871
   27CYX    HB3  442   3.463   4.390   2.943
   27CYX     SG  443   3.373   4.392   2.723
   27CYX      C  444   3.203   4.618   2.910
   27CYX      O  445   3.242   4.735   2.916
   28GLU      N  446   3.093   4.590   2.839
   28GLU      H  447   3.064   4.495   2.819
   28GLU     CA  448   3.005   4.689   2.776
   28GLU     HA  449   3.074   4.770   2.747
   28GLU     CB  450   2.939   4.626   2.653
   28GLU    HB2  451   3.010   4.562   2.600
   28GLU    HB3  452   2.872   4.547   2.687
   28GLU     CG  453   2.870   4.714   2.548
   28GLU    HG2  454   2.815   4.791   2.601
   28GLU    HG3  455   2.933   4.760   2.472
   28GLU     CD  456   2.765   4.640   2.469
   28GLU    OE1  457   2.646   4.671   2.488
   28GLU    OE2  458   2.798   4.544   2.398
   28GLU      C  459   2.899   4.752   2.869
   28GLU      O  460   2.861   4.866   2.856
   29ARG      N  461   2.850   4.669   2.960
   29ARG      H  462   2.895   4.579   2.966
   29ARG     CA  463   2.745   4.694   3.059
   29ARG     HA  464   2.656   4.733   3.009
   29ARG     CB  465   2.711   4.556   3.128
   29ARG    HB2  466   2.655   4.499   3.053
   29ARG    HB3  467   2.810   4.516   3.145
   29ARG     CG  468   2.632   4.562   3.257
   29ARG    HG2  469   2.685   4.605   3.342
   29ARG    HG3  470   2.548   4.630   3.246
   29ARG     CD  471   2.585   4.428   3.313
   29ARG    HD2  472   2.497   4.435   3.376
   29ARG    HD3  473   2.565   4.367   3.225
   29ARG     NE  474   2.692   4.351   3.378
   29ARG     HE  475   2.785   4.389   3.378
   29ARG     CZ  476   2.686   4.221   3.418
   29ARG    NH1  477   2.575   4.151   3.424
   29ARG   HH11  478   2.489   4.195   3.395
   29ARG   HH12  479   2.584   4.058   3.463
   29ARG    NH2  480   2.792   4.150   3.454
   29ARG   HH21  481   2.887   4.182   3.459
   29ARG   HH22  482   2.774   4.051   3.467
   29ARG      C  483   2.797   4.790   3.166
   29ARG      O  484   2.713   4.863   3.228
   30TYR      N  485   2.927   4.791   3.197
   30TYR      H  486   2.982   4.716   3.158
   30TYR     CA  487   2.983   4.852   3.325
   30TYR     HA  488   2.912   4.932   3.346
   30TYR     CB  489   2.974   4.744   3.428
   30TYR    HB2  490   2.871   4.710   3.430
   30TYR    HB3  491   3.043   4.664   3.401
   30TYR     CG  492   3.032   4.785   3.556
   30TYR    CD1  493   3.164   4.751   3.587
   30TYR    HD1  494   3.223   4.694   3.518
   30TYR    CE1  495   3.220   4.791   3.713
   30TYR    HE1  496   3.326   4.776   3.731
   30TYR     CZ  497   3.136   4.853   3.806
   30TYR     OH  498   3.189   4.891   3.929
   30TYR     HH  499   3.271   4.843   3.943
   30TYR    CE2  500   2.997   4.880   3.775
   30TYR    HE2  501   2.930   4.916   3.852
   30TYR    CD2  502   2.951   4.856   3.644
   30TYR    HD2  503   2.852   4.884   3.612
   30TYR      C  504   3.125   4.911   3.304
   30TYR      O  505   3.142   5.031   3.337
   31LEU      N  506   3.228   4.840   3.258
   31LEU      H  507   3.211   4.740   3.254
   31LEU     CA  508   3.365   4.884   3.255
   31LEU     HA  509   3.394   4.918   3.355
   31LEU     CB  510   3.460   4.779   3.205
   31LEU    HB2  511   3.432   4.746   3.105
   31LEU    HB3  512   3.563   4.816   3.207
   31LEU     CG  513   3.463   4.655   3.289
   31LEU     HG  514   3.362   4.614   3.283
   31LEU    CD1  515   3.561   4.552   3.235
   31LEU   HD11  516   3.533   4.526   3.133
   31LEU   HD12  517   3.663   4.591   3.235
   31LEU   HD13  518   3.563   4.463   3.298
   31LEU    CD2  519   3.481   4.670   3.439
   31LEU   HD21  520   3.440   4.761   3.481
   31LEU   HD22  521   3.443   4.580   3.487
   31LEU   HD23  522   3.589   4.678   3.453
   31LEU      C  523   3.392   5.005   3.165
   31LEU      O  524   3.472   5.086   3.205
   32ALA      N  525   3.319   5.015   3.053
   32ALA      H  526   3.262   4.935   3.029
   32ALA     CA  527   3.308   5.135   2.973
   32ALA     HA  528   3.409   5.166   2.948
   32ALA     CB  529   3.238   5.095   2.841
   32ALA    HB1  530   3.320   5.044   2.790
   32ALA    HB2  531   3.163   5.018   2.858
   32ALA    HB3  532   3.197   5.183   2.791
   32ALA      C  533   3.243   5.257   3.041
   32ALA      O  534   3.310   5.363   3.055
   33PRO      N  535   3.123   5.248   3.104
   33PRO     CD  536   3.018   5.145   3.083
   33PRO    HD2  537   3.052   5.042   3.096
   33PRO    HD3  538   2.995   5.145   2.976
   33PRO     CG  539   2.905   5.184   3.180
   33PRO    HG2  540   2.922   5.150   3.282
   33PRO    HG3  541   2.811   5.142   3.145
   33PRO     CB  542   2.910   5.344   3.168
   33PRO    HB2  543   2.873   5.386   3.261
   33PRO    HB3  544   2.852   5.374   3.080
   33PRO     CA  545   3.050   5.368   3.153
   33PRO     HA  546   3.053   5.446   3.077
   33PRO      C  547   3.112   5.409   3.286
   33PRO      O  548   3.118   5.527   3.314
   34LYS      N  549   3.168   5.317   3.365
   34LYS      H  550   3.178   5.222   3.334
   34LYS     CA  551   3.220   5.334   3.500
   34LYS     HA  552   3.183   5.430   3.535
   34LYS     CB  553   3.165   5.214   3.590
   34LYS    HB2  554   3.208   5.120   3.554
   34LYS    HB3  555   3.210   5.229   3.688
   34LYS     CG  556   3.010   5.206   3.602
   34LYS    HG2  557   2.977   5.163   3.507
   34LYS    HG3  558   2.997   5.138   3.686
   34LYS     CD  559   2.924   5.334   3.618
   34LYS    HD2  560   2.957   5.393   3.704
   34LYS    HD3  561   2.930   5.387   3.523
   34LYS     CE  562   2.782   5.284   3.635
   34LYS    HE2  563   2.768   5.202   3.566
   34LYS    HE3  564   2.762   5.236   3.731
   34LYS     NZ  565   2.683   5.391   3.611
   34LYS    HZ1  566   2.698   5.473   3.669
   34LYS    HZ2  567   2.664   5.419   3.516
   34LYS    HZ3  568   2.590   5.364   3.641
   34LYS      C  569   3.371   5.357   3.505
   34LYS      O  570   3.430   5.336   3.608
   35GLY      N  571   3.440   5.373   3.390
   35GLY      H  572   3.377   5.380   3.312
   35GLY     CA  573   3.568   5.444   3.385
   35GLY    HA2  574   3.576   5.496   3.289
   35GLY    HA3  575   3.570   5.521   3.462
   35GLY      C  576   3.698   5.363   3.388
   35GLY      O  577   3.801   5.407   3.442
   36PHE      N  578   3.692   5.232   3.359
   36PHE      H  579   3.604   5.197   3.324
   36PHE     CA  580   3.803   5.144   3.377
   36PHE     HA  581   3.863   5.175   3.463
   36PHE     CB  582   3.745   5.016   3.425
   36PHE    HB2  583   3.681   4.967   3.351
   36PHE    HB3  584   3.823   4.940   3.429
   36PHE     CG  585   3.681   5.015   3.564
   36PHE    CD1  586   3.536   5.037   3.572
   36PHE    HD1  587   3.472   5.059   3.487
   36PHE    CE1  588   3.475   5.027   3.700
   36PHE    HE1  589   3.369   5.044   3.705
   36PHE     CZ  590   3.546   4.981   3.812
   36PHE     HZ  591   3.497   4.977   3.908
   36PHE    CE2  592   3.680   4.954   3.807
   36PHE    HE2  593   3.735   4.918   3.893
   36PHE    CD2  594   3.748   4.969   3.682
   36PHE    HD2  595   3.854   4.948   3.683
   36PHE      C  596   3.895   5.129   3.254
   36PHE      O  597   3.849   5.111   3.148
   37GLY      N  598   4.026   5.122   3.280
   37GLY      H  599   4.063   5.129   3.373
   37GLY     CA  600   4.131   5.101   3.179
   37GLY    HA2  601   4.114   5.184   3.111
   37GLY    HA3  602   4.229   5.107   3.227
   37GLY      C  603   4.122   4.971   3.094
   37GLY      O  604   4.152   4.977   2.972
   38GLY      N  605   4.085   4.854   3.150
   38GLY      H  606   4.083   4.850   3.251
   38GLY     CA  607   4.097   4.724   3.083
   38GLY    HA2  608   4.016   4.715   3.011
   38GLY    HA3  609   4.189   4.732   3.026
   38GLY      C  610   4.106   4.601   3.166
   38GLY      O  611   4.112   4.603   3.289
   39VAL      N  612   4.121   4.482   3.103
   39VAL      H  613   4.124   4.482   3.002
   39VAL     CA  614   4.109   4.349   3.166
   39VAL     HA  615   4.088   4.362   3.272
   39VAL     CB  616   3.985   4.277   3.104
   39VAL     HB  617   3.998   4.242   3.002
   39VAL    CG1  618   3.950   4.151   3.174
   39VAL   HG11  619   3.859   4.107   3.134
   39VAL   HG12  620   4.034   4.082   3.162
   39VAL   HG13  621   3.931   4.167   3.280
   39VAL    CG2  622   3.857   4.363   3.102
   39VAL   HG21  623   3.866   4.449   3.035
   39VAL   HG22  624   3.785   4.292   3.062
   39VAL   HG23  625   3.837   4.415   3.196
   39VAL      C  626   4.243   4.263   3.156
   39VAL      O  627   4.288   4.237   3.043
   40GLN      N  628   4.292   4.222   3.271
   40GLN      H  629   4.245   4.251   3.356
   40GLN     CA  630   4.374   4.100   3.283
   40GLN     HA  631   4.439   4.088   3.196
   40GLN     CB  632   4.458   4.098   3.409
   40GLN    HB2  633   4.506   4.194   3.427
   40GLN    HB3  634   4.405   4.086   3.503
   40GLN     CG  635   4.571   3.988   3.403
   40GLN    HG2  636   4.536   3.890   3.372
   40GLN    HG3  637   4.634   4.028   3.324
   40GLN     CD  638   4.653   3.975   3.532
   40GLN    OE1  639   4.700   4.070   3.591
   40GLN    NE2  640   4.675   3.855   3.581
   40GLN   HE21  641   4.749   3.839   3.647
   40GLN   HE22  642   4.640   3.772   3.536
   40GLN      C  643   4.288   3.972   3.279
   40GLN      O  644   4.185   3.975   3.347
   41VAL      N  645   4.331   3.870   3.205
   41VAL      H  646   4.417   3.883   3.153
   41VAL     CA  647   4.262   3.741   3.195
   41VAL     HA  648   4.178   3.739   3.264
   41VAL     CB  649   4.194   3.720   3.054
   41VAL     HB  650   4.145   3.623   3.049
   41VAL    CG1  651   4.094   3.823   3.005
   41VAL   HG11  652   4.137   3.923   3.001
   41VAL   HG12  653   4.059   3.804   2.903
   41VAL   HG13  654   4.007   3.829   3.070
   41VAL    CG2  655   4.306   3.713   2.948
   41VAL   HG21  656   4.366   3.626   2.974
   41VAL   HG22  657   4.275   3.687   2.847
   41VAL   HG23  658   4.361   3.807   2.952
   41VAL      C  659   4.349   3.627   3.234
   41VAL      O  660   4.466   3.640   3.238
   42SER      N  661   4.285   3.519   3.264
   42SER      H  662   4.185   3.524   3.280
   42SER     CA  663   4.351   3.387   3.277
   42SER     HA  664   4.437   3.397   3.342
   42SER     CB  665   4.247   3.294   3.341
   42SER    HB2  666   4.159   3.308   3.277
   42SER    HB3  667   4.269   3.187   3.343
   42SER     OG  668   4.221   3.343   3.465
   42SER     HG  669   4.300   3.322   3.515
   42SER      C  670   4.395   3.329   3.142
   42SER      O  671   4.327   3.355   3.049
   43PRO      N  672   4.507   3.249   3.126
   43PRO     CD  673   4.580   3.194   3.238
   43PRO    HD2  674   4.528   3.108   3.282
   43PRO    HD3  675   4.615   3.271   3.307
   43PRO     CG  676   4.716   3.146   3.190
   43PRO    HG2  677   4.754   3.055   3.237
   43PRO    HG3  678   4.786   3.227   3.210
   43PRO     CB  679   4.697   3.126   3.044
   43PRO    HB2  680   4.682   3.020   3.025
   43PRO    HB3  681   4.786   3.156   2.988
   43PRO     CA  682   4.575   3.210   3.004
   43PRO     HA  683   4.609   3.301   2.956
   43PRO      C  684   4.481   3.133   2.914
   43PRO      O  685   4.402   3.057   2.962
   44PRO      N  686   4.477   3.161   2.783
   44PRO     CD  687   4.548   3.271   2.724
   44PRO    HD2  688   4.656   3.257   2.724
   44PRO    HD3  689   4.533   3.360   2.786
   44PRO     CG  690   4.479   3.295   2.591
   44PRO    HG2  691   4.527   3.260   2.500
   44PRO    HG3  692   4.466   3.403   2.587
   44PRO     CB  693   4.341   3.235   2.599
   44PRO    HB2  694   4.306   3.199   2.503
   44PRO    HB3  695   4.277   3.308   2.649
   44PRO     CA  696   4.360   3.125   2.698
   44PRO     HA  697   4.275   3.117   2.767
   44PRO      C  698   4.368   2.992   2.631
   44PRO      O  699   4.292   2.962   2.536
   45ASN      N  700   4.453   2.906   2.679
   45ASN      H  701   4.509   2.941   2.755
   45ASN     CA  702   4.505   2.789   2.606
   45ASN     HA  703   4.431   2.764   2.530
   45ASN     CB  704   4.651   2.822   2.552
   45ASN    HB2  705   4.686   2.742   2.487
   45ASN    HB3  706   4.647   2.909   2.486
   45ASN     CG  707   4.760   2.852   2.662
   45ASN    OD1  708   4.761   2.940   2.742
   45ASN    ND2  709   4.872   2.786   2.646
   45ASN   HD21  710   4.958   2.821   2.684
   45ASN   HD22  711   4.874   2.720   2.569
   45ASN      C  712   4.502   2.656   2.690
   45ASN      O  713   4.474   2.648   2.808
   46GLU      N  714   4.526   2.544   2.616
   46GLU      H  715   4.542   2.557   2.517
   46GLU     CA  716   4.525   2.401   2.655
   46GLU     HA  717   4.430   2.387   2.706
   46GLU     CB  718   4.522   2.312   2.536
   46GLU    HB2  719   4.490   2.373   2.451
   46GLU    HB3  720   4.622   2.287   2.503
   46GLU     CG  721   4.453   2.185   2.553
   46GLU    HG2  722   4.490   2.129   2.639
   46GLU    HG3  723   4.351   2.192   2.590
   46GLU     CD  724   4.452   2.093   2.433
   46GLU    OE1  725   4.500   2.140   2.330
   46GLU    OE2  726   4.414   1.976   2.441
   46GLU      C  727   4.624   2.369   2.759
   46GLU      O  728   4.740   2.407   2.753
   47ASN      N  729   4.575   2.304   2.865
   47ASN      H  730   4.478   2.278   2.865
   47ASN     CA  731   4.657   2.272   2.980
   47ASN     HA  732   4.765   2.275   2.964
   47ASN     CB  733   4.624   2.379   3.089
   47ASN    HB2  734   4.690   2.359   3.173
   47ASN    HB3  735   4.646   2.475   3.042
   47ASN     CG  736   4.478   2.389   3.126
   47ASN    OD1  737   4.419   2.488   3.089
   47ASN    ND2  738   4.408   2.292   3.196
   47ASN   HD21  739   4.326   2.319   3.248
   47ASN   HD22  740   4.450   2.202   3.215
   47ASN      C  741   4.627   2.128   3.030
   47ASN      O  742   4.558   2.043   2.970
   48VAL      N  743   4.676   2.089   3.151
   48VAL      H  744   4.743   2.154   3.190
   48VAL     CA  745   4.656   1.954   3.206
   48VAL     HA  746   4.658   1.882   3.124
   48VAL     CB  747   4.766   1.919   3.313
   48VAL     HB  748   4.864   1.950   3.276
   48VAL    CG1  749   4.746   1.995   3.446
   48VAL   HG11  750   4.749   2.101   3.419
   48VAL   HG12  751   4.648   1.984   3.493
   48VAL   HG13  752   4.833   1.988   3.512
   48VAL    CG2  753   4.776   1.771   3.332
   48VAL   HG21  754   4.799   1.725   3.236
   48VAL   HG22  755   4.858   1.751   3.401
   48VAL   HG23  756   4.689   1.719   3.371
   48VAL      C  757   4.511   1.941   3.265
   48VAL      O  758   4.454   2.042   3.308
   49ALA      N  759   4.451   1.825   3.247
   49ALA      H  760   4.497   1.756   3.190
   49ALA     CA  761   4.314   1.791   3.285
   49ALA     HA  762   4.272   1.888   3.313
   49ALA     CB  763   4.244   1.742   3.168
   49ALA    HB1  764   4.283   1.645   3.138
   49ALA    HB2  765   4.137   1.725   3.175
   49ALA    HB3  766   4.254   1.818   3.089
   49ALA      C  767   4.317   1.692   3.400
   49ALA      O  768   4.343   1.574   3.375
   50ILE      N  769   4.294   1.730   3.529
   50ILE      H  770   4.260   1.823   3.544
   50ILE     CA  771   4.290   1.638   3.649
   50ILE     HA  772   4.300   1.543   3.597
   50ILE     CB  773   4.411   1.654   3.742
   50ILE     HB  774   4.400   1.583   3.824
   50ILE    CG2  775   4.535   1.602   3.674
   50ILE   HG21  776   4.520   1.499   3.643
   50ILE   HG22  777   4.562   1.654   3.582
   50ILE   HG23  778   4.620   1.605   3.743
   50ILE    CG1  779   4.430   1.801   3.795
   50ILE   HG12  780   4.487   1.859   3.723
   50ILE   HG13  781   4.342   1.860   3.821
   50ILE    CD1  782   4.494   1.788   3.931
   50ILE   HD11  783   4.506   1.888   3.972
   50ILE   HD12  784   4.436   1.729   4.002
   50ILE   HD13  785   4.589   1.736   3.920
   50ILE      C  786   4.159   1.642   3.730
   50ILE      O  787   4.092   1.746   3.737
   51TYR      N  788   4.124   1.524   3.787
   51TYR      H  789   4.193   1.451   3.776
   51TYR     CA  790   3.994   1.492   3.867
   51TYR     HA  791   3.937   1.585   3.866
   51TYR     CB  792   3.900   1.397   3.791
   51TYR    HB2  793   3.924   1.297   3.827
   51TYR    HB3  794   3.793   1.410   3.810
   51TYR     CG  795   3.912   1.395   3.640
   51TYR    CD1  796   3.836   1.489   3.566
   51TYR    HD1  797   3.760   1.551   3.613
   51TYR    CE1  798   3.857   1.507   3.426
   51TYR    HE1  799   3.795   1.581   3.378
   51TYR     CZ  800   3.951   1.428   3.360
   51TYR     OH  801   3.955   1.424   3.221
   51TYR     HH  802   3.888   1.485   3.189
   51TYR    CE2  803   4.031   1.342   3.438
   51TYR    HE2  804   4.113   1.291   3.390
   51TYR    CD2  805   4.001   1.322   3.571
   51TYR    HD2  806   4.058   1.247   3.624
   51TYR      C  807   4.029   1.461   4.015
   51TYR      O  808   3.935   1.440   4.090
   52ASN      N  809   4.156   1.458   4.060
   52ASN      H  810   4.227   1.474   3.989
   52ASN     CA  811   4.184   1.455   4.203
   52ASN     HA  812   4.099   1.509   4.244
   52ASN     CB  813   4.181   1.311   4.256
   52ASN    HB2  814   4.084   1.271   4.224
   52ASN    HB3  815   4.257   1.249   4.209
   52ASN     CG  816   4.199   1.300   4.403
   52ASN    OD1  817   4.183   1.390   4.483
   52ASN    ND2  818   4.243   1.185   4.444
   52ASN   HD21  819   4.283   1.177   4.536
   52ASN   HD22  820   4.243   1.104   4.384
   52ASN      C  821   4.321   1.525   4.234
   52ASN      O  822   4.427   1.459   4.209
   53PRO      N  823   4.328   1.650   4.286
   53PRO     CD  824   4.451   1.732   4.313
   53PRO    HD2  825   4.536   1.712   4.247
   53PRO    HD3  826   4.486   1.709   4.413
   53PRO     CG  827   4.410   1.874   4.322
   53PRO    HG2  828   4.412   1.922   4.224
   53PRO    HG3  829   4.466   1.935   4.392
   53PRO     CB  830   4.267   1.866   4.371
   53PRO    HB2  831   4.214   1.948   4.322
   53PRO    HB3  832   4.245   1.878   4.477
   53PRO     CA  833   4.213   1.735   4.309
   53PRO     HA  834   4.153   1.685   4.386
   53PRO      C  835   4.126   1.758   4.177
   53PRO      O  836   4.179   1.747   4.065
   54PHE      N  837   3.998   1.790   4.191
   54PHE      H  838   3.956   1.792   4.282
   54PHE     CA  839   3.905   1.798   4.077
   54PHE     HA  840   3.937   1.728   3.999
   54PHE     CB  841   3.770   1.759   4.120
   54PHE    HB2  842   3.766   1.655   4.151
   54PHE    HB3  843   3.738   1.830   4.196
   54PHE     CG  844   3.673   1.762   3.998
   54PHE    CD1  845   3.646   1.643   3.930
   54PHE    HD1  846   3.691   1.552   3.966
   54PHE    CE1  847   3.571   1.632   3.817
   54PHE    HE1  848   3.569   1.536   3.767
   54PHE     CZ  849   3.511   1.752   3.765
   54PHE     HZ  850   3.459   1.748   3.670
   54PHE    CE2  851   3.533   1.875   3.835
   54PHE    HE2  852   3.500   1.966   3.786
   54PHE    CD2  853   3.612   1.878   3.949
   54PHE    HD2  854   3.637   1.967   4.005
   54PHE      C  855   3.923   1.931   4.008
   54PHE      O  856   3.881   2.026   4.079
   55ARG      N  857   3.973   1.946   3.889
   55ARG      H  858   4.022   1.874   3.839
   55ARG     CA  859   3.980   2.076   3.820
   55ARG     HA  860   4.066   2.066   3.753
   55ARG     CB  861   3.847   2.100   3.737
   55ARG    HB2  862   3.770   2.120   3.811
   55ARG    HB3  863   3.876   2.194   3.690
   55ARG     CG  864   3.814   1.988   3.639
   55ARG    HG2  865   3.787   1.899   3.696
   55ARG    HG3  866   3.726   2.023   3.586
   55ARG     CD  867   3.922   1.946   3.538
   55ARG    HD2  868   4.007   1.896   3.585
   55ARG    HD3  869   3.877   1.877   3.466
   55ARG     NE  870   3.966   2.060   3.454
   55ARG     HE  871   4.041   2.115   3.492
   55ARG     CZ  872   3.933   2.094   3.336
   55ARG    NH1  873   3.842   2.021   3.262
   55ARG   HH11  874   3.782   1.954   3.308
   55ARG   HH12  875   3.813   2.050   3.170
   55ARG    NH2  876   3.969   2.199   3.278
   55ARG   HH21  877   4.046   2.253   3.314
   55ARG   HH22  878   3.932   2.217   3.186
   55ARG      C  879   4.021   2.190   3.916
   55ARG      O  880   3.926   2.272   3.943
   56PRO      N  881   4.143   2.200   3.972
   56PRO     CD  882   4.256   2.110   3.951
   56PRO    HD2  883   4.270   2.100   3.844
   56PRO    HD3  884   4.238   2.013   3.998
   56PRO     CG  885   4.368   2.177   4.022
   56PRO    HG2  886   4.410   2.255   3.958
   56PRO    HG3  887   4.457   2.124   4.056
   56PRO     CB  888   4.308   2.256   4.136
   56PRO    HB2  889   4.375   2.334   4.172
   56PRO    HB3  890   4.285   2.191   4.220
   56PRO     CA  891   4.183   2.308   4.059
   56PRO     HA  892   4.110   2.324   4.138
   56PRO      C  893   4.217   2.440   3.977
   56PRO      O  894   4.207   2.445   3.856
   57TRP      N  895   4.229   2.556   4.043
   57TRP      H  896   4.236   2.561   4.143
   57TRP     CA  897   4.262   2.683   3.971
   57TRP     HA  898   4.186   2.687   3.893
   57TRP     CB  899   4.255   2.807   4.059
   57TRP    HB2  900   4.260   2.897   3.998
   57TRP    HB3  901   4.157   2.797   4.105
   57TRP     CG  902   4.363   2.816   4.165
   57TRP    CD1  903   4.357   2.748   4.288
   57TRP    HD1  904   4.266   2.707   4.329
   57TRP    NE1  905   4.482   2.763   4.340
   57TRP    HE1  906   4.500   2.735   4.436
   57TRP    CE2  907   4.572   2.841   4.269
   57TRP    CZ2  908   4.704   2.881   4.289
   57TRP    HZ2  909   4.760   2.848   4.375
   57TRP    CH2  910   4.770   2.963   4.195
   57TRP    HH2  911   4.873   2.994   4.209
   57TRP    CZ3  912   4.702   2.991   4.071
   57TRP    HZ3  913   4.753   3.034   3.987
   57TRP    CE3  914   4.567   2.951   4.052
   57TRP    HE3  915   4.520   2.967   3.956
   57TRP    CD2  916   4.501   2.881   4.156
   57TRP      C  917   4.396   2.672   3.908
   57TRP      O  918   4.408   2.723   3.795
   58TRP      N  919   4.487   2.597   3.963
   58TRP      H  920   4.469   2.537   4.043
   58TRP     CA  921   4.630   2.600   3.923
   58TRP     HA  922   4.657   2.697   3.882
   58TRP     CB  923   4.721   2.567   4.037
   58TRP    HB2  924   4.823   2.568   3.997
   58TRP    HB3  925   4.704   2.646   4.111
   58TRP     CG  926   4.690   2.437   4.110
   58TRP    CD1  927   4.639   2.424   4.236
   58TRP    HD1  928   4.623   2.510   4.300
   58TRP    NE1  929   4.649   2.291   4.267
   58TRP    HE1  930   4.638   2.249   4.358
   58TRP    CE2  931   4.695   2.211   4.167
   58TRP    CZ2  932   4.713   2.072   4.149
   58TRP    HZ2  933   4.691   2.005   4.231
   58TRP    CH2  934   4.774   2.022   4.032
   58TRP    HH2  935   4.810   1.921   4.020
   58TRP    CZ3  936   4.825   2.111   3.939
   58TRP    HZ3  937   4.883   2.069   3.858
   58TRP    CE3  938   4.790   2.247   3.948
   58TRP    HE3  939   4.823   2.316   3.872
   58TRP    CD2  940   4.726   2.302   4.066
   58TRP      C  941   4.661   2.519   3.793
   58TRP      O  942   4.769   2.535   3.735
   59GLU      N  943   4.560   2.443   3.742
   59GLU      H  944   4.492   2.416   3.811
   59GLU     CA  945   4.575   2.360   3.623
   59GLU     HA  946   4.643   2.276   3.638
   59GLU     CB  947   4.438   2.298   3.584
   59GLU    HB2  948   4.466   2.226   3.507
   59GLU    HB3  949   4.390   2.242   3.664
   59GLU     CG  950   4.331   2.396   3.526
   59GLU    HG2  951   4.320   2.481   3.594
   59GLU    HG3  952   4.382   2.432   3.436
   59GLU     CD  953   4.204   2.334   3.480
   59GLU    OE1  954   4.133   2.261   3.558
   59GLU    OE2  955   4.163   2.362   3.363
   59GLU      C  956   4.634   2.443   3.502
   59GLU      O  957   4.707   2.388   3.423
   60ARG      N  958   4.601   2.574   3.492
   60ARG      H  959   4.539   2.610   3.563
   60ARG     CA  960   4.630   2.661   3.379
   60ARG     HA  961   4.603   2.620   3.282
   60ARG     CB  962   4.546   2.790   3.387
   60ARG    HB2  963   4.572   2.872   3.453
   60ARG    HB3  964   4.550   2.845   3.292
   60ARG     CG  965   4.395   2.755   3.403
   60ARG    HG2  966   4.374   2.684   3.323
   60ARG    HG3  967   4.375   2.703   3.497
   60ARG     CD  968   4.292   2.876   3.397
   60ARG    HD2  969   4.200   2.837   3.440
   60ARG    HD3  970   4.342   2.955   3.453
   60ARG     NE  971   4.271   2.921   3.257
   60ARG     HE  972   4.337   2.891   3.186
   60ARG     CZ  973   4.160   2.980   3.216
   60ARG    NH1  974   4.053   2.995   3.291
   60ARG   HH11  975   4.049   2.970   3.389
   60ARG   HH12  976   3.965   3.036   3.262
   60ARG    NH2  977   4.155   3.024   3.096
   60ARG   HH21  978   4.239   3.016   3.042
   60ARG   HH22  979   4.064   3.043   3.057
   60ARG      C  980   4.777   2.694   3.362
   60ARG      O  981   4.816   2.727   3.253
   61TYR      N  982   4.856   2.668   3.461
   61TYR      H  983   4.808   2.636   3.544
   61TYR     CA  984   4.998   2.692   3.473
   61TYR     HA  985   5.030   2.766   3.399
   61TYR     CB  986   5.024   2.742   3.618
   61TYR    HB2  987   4.979   2.679   3.695
   61TYR    HB3  988   5.132   2.753   3.629
   61TYR     CG  989   4.960   2.880   3.631
   61TYR    CD1  990   4.832   2.895   3.693
   61TYR    HD1  991   4.782   2.816   3.746
   61TYR    CE1  992   4.763   3.019   3.683
   61TYR    HE1  993   4.664   3.029   3.723
   61TYR     CZ  994   4.818   3.125   3.602
   61TYR     OH  995   4.746   3.242   3.587
   61TYR     HH  996   4.786   3.290   3.514
   61TYR    CE2  997   4.943   3.111   3.533
   61TYR    HE2  998   4.997   3.177   3.467
   61TYR    CD2  999   5.010   2.987   3.549
   61TYR    HD2 1000   5.098   2.970   3.489
   61TYR      C 1001   5.073   2.559   3.436
   61TYR      O 1002   5.198   2.554   3.450
   62GLN      N 1003   4.999   2.463   3.377
   62GLN      H 1004   4.898   2.470   3.369
   62GLN     CA 1005   5.066   2.346   3.313
   62GLN     HA 1006   5.175   2.357   3.313
   62GLN     CB 1007   5.040   2.223   3.405
   62GLN    HB2 1008   4.942   2.178   3.392
   62GLN    HB3 1009   5.113   2.149   3.373
   62GLN     CG 1010   5.043   2.259   3.550
   62GLN    HG2 1011   5.118   2.335   3.572
   62GLN    HG3 1012   4.948   2.302   3.584
   62GLN     CD 1013   5.089   2.140   3.644
   62GLN    OE1 1014   5.110   2.024   3.608
   62GLN    NE2 1015   5.123   2.177   3.762
   62GLN   HE21 1016   5.161   2.113   3.831
   62GLN   HE22 1017   5.114   2.272   3.794
   62GLN      C 1018   5.025   2.323   3.161
   62GLN      O 1019   4.933   2.245   3.140
   63PRO      N 1020   5.090   2.390   3.065
   63PRO     CD 1021   5.180   2.501   3.087
   63PRO    HD2 1022   5.283   2.480   3.058
   63PRO    HD3 1023   5.158   2.546   3.184
   63PRO     CG 1024   5.135   2.611   2.980
   63PRO    HG2 1025   5.214   2.684   2.962
   63PRO    HG3 1026   5.039   2.647   3.018
   63PRO     CB 1027   5.109   2.518   2.859
   63PRO    HB2 1028   5.207   2.490   2.821
   63PRO    HB3 1029   5.052   2.547   2.771
   63PRO     CA 1030   5.040   2.400   2.929
   63PRO     HA 1031   4.932   2.415   2.923
   63PRO      C 1032   5.066   2.269   2.861
   63PRO      O 1033   5.157   2.199   2.900
   64VAL      N 1034   4.975   2.232   2.768
   64VAL      H 1035   4.896   2.294   2.758
   64VAL     CA 1036   4.993   2.119   2.686
   64VAL     HA 1037   5.097   2.087   2.699
   64VAL     CB 1038   4.908   2.006   2.725
   64VAL     HB 1039   4.943   1.913   2.681
   64VAL    CG1 1040   4.905   1.985   2.876
   64VAL   HG11 1041   4.853   2.068   2.923
   64VAL   HG12 1042   4.847   1.893   2.890
   64VAL   HG13 1043   5.007   1.972   2.910
   64VAL    CG2 1044   4.765   2.017   2.680
   64VAL   HG21 1045   4.704   1.936   2.719
   64VAL   HG22 1046   4.725   2.118   2.694
   64VAL   HG23 1047   4.754   2.009   2.572
   64VAL      C 1048   4.979   2.155   2.537
   64VAL      O 1049   5.021   2.080   2.449
   65SER      N 1050   4.922   2.279   2.516
   65SER      H 1051   4.877   2.332   2.588
   65SER     CA 1052   4.926   2.338   2.378
   65SER     HA 1053   5.027   2.326   2.338
   65SER     CB 1054   4.827   2.258   2.290
   65SER    HB2 1055   4.874   2.241   2.192
   65SER    HB3 1056   4.808   2.162   2.337
   65SER     OG 1057   4.715   2.325   2.257
   65SER     HG 1058   4.642   2.265   2.268
   65SER      C 1059   4.896   2.493   2.374
   65SER      O 1060   4.864   2.553   2.475
   66TYR      N 1061   4.925   2.556   2.260
   66TYR      H 1062   4.975   2.510   2.185
   66TYR     CA 1063   4.891   2.695   2.229
   66TYR     HA 1064   4.881   2.740   2.328
   66TYR     CB 1065   5.009   2.766   2.164
   66TYR    HB2 1066   5.019   2.724   2.064
   66TYR    HB3 1067   4.978   2.870   2.149
   66TYR     CG 1068   5.136   2.766   2.246
   66TYR    CD1 1069   5.135   2.800   2.385
   66TYR    HD1 1070   5.049   2.849   2.429
   66TYR    CE1 1071   5.252   2.785   2.464
   66TYR    HE1 1072   5.253   2.808   2.570
   66TYR     CZ 1073   5.374   2.736   2.401
   66TYR     OH 1074   5.478   2.698   2.477
   66TYR     HH 1075   5.461   2.704   2.571
   66TYR    CE2 1076   5.376   2.708   2.256
   66TYR    HE2 1077   5.461   2.664   2.206
   66TYR    CD2 1078   5.256   2.731   2.183
   66TYR    HD2 1079   5.243   2.718   2.076
   66TYR      C 1080   4.754   2.721   2.164
   66TYR      O 1081   4.709   2.835   2.142
   67LYS      N 1082   4.675   2.613   2.151
   67LYS      H 1083   4.716   2.525   2.178
   67LYS     CA 1084   4.546   2.616   2.089
   67LYS     HA 1085   4.560   2.676   2.000
   67LYS     CB 1086   4.492   2.471   2.050
   67LYS    HB2 1087   4.491   2.403   2.135
   67LYS    HB3 1088   4.390   2.496   2.020
   67LYS     CG 1089   4.572   2.407   1.936
   67LYS    HG2 1090   4.595   2.484   1.862
   67LYS    HG3 1091   4.668   2.385   1.981
   67LYS     CD 1092   4.517   2.282   1.874
   67LYS    HD2 1093   4.494   2.206   1.949
   67LYS    HD3 1094   4.427   2.293   1.815
   67LYS     CE 1095   4.615   2.226   1.773
   67LYS    HE2 1096   4.717   2.230   1.813
   67LYS    HE3 1097   4.582   2.123   1.765
   67LYS     NZ 1098   4.609   2.286   1.643
   67LYS    HZ1 1099   4.514   2.297   1.610
   67LYS    HZ2 1100   4.643   2.381   1.636
   67LYS    HZ3 1101   4.656   2.228   1.574
   67LYS      C 1102   4.450   2.690   2.188
   67LYS      O 1103   4.430   2.642   2.298
   68LEU      N 1104   4.377   2.792   2.139
   68LEU      H 1105   4.366   2.806   2.040
   68LEU     CA 1106   4.305   2.886   2.233
   68LEU     HA 1107   4.364   2.902   2.323
   68LEU     CB 1108   4.289   3.016   2.154
   68LEU    HB2 1109   4.241   2.976   2.065
   68LEU    HB3 1110   4.213   3.080   2.200
   68LEU     CG 1111   4.419   3.095   2.109
   68LEU     HG 1112   4.476   3.043   2.032
   68LEU    CD1 1113   4.381   3.219   2.039
   68LEU   HD11 1114   4.474   3.275   2.028
   68LEU   HD12 1115   4.349   3.194   1.938
   68LEU   HD13 1116   4.305   3.275   2.094
   68LEU    CD2 1117   4.517   3.119   2.221
   68LEU   HD21 1118   4.613   3.164   2.195
   68LEU   HD22 1119   4.470   3.176   2.301
   68LEU   HD23 1120   4.539   3.018   2.256
   68LEU      C 1121   4.166   2.832   2.278
   68LEU      O 1122   4.068   2.882   2.229
   69CYX      N 1123   4.162   2.730   2.364
   69CYX      H 1124   4.254   2.708   2.399
   69CYX     CA 1125   4.057   2.640   2.413
   69CYX     HA 1126   3.954   2.673   2.399
   69CYX     CB 1127   4.067   2.504   2.329
   69CYX    HB2 1128   4.087   2.530   2.225
   69CYX    HB3 1129   4.155   2.444   2.351
   69CYX     SG 1130   3.913   2.405   2.343
   69CYX      C 1131   4.082   2.620   2.563
   69CYX      O 1132   4.185   2.585   2.620
   70THR      N 1133   3.978   2.654   2.642
   70THR      H 1134   3.896   2.703   2.608
   70THR     CA 1135   3.983   2.640   2.791
   70THR     HA 1136   4.028   2.545   2.823
   70THR     CB 1137   4.063   2.760   2.849
   70THR     HB 1138   4.168   2.760   2.819
   70THR    CG2 1139   4.006   2.894   2.796
   70THR   HG21 1140   4.046   2.983   2.846
   70THR   HG22 1141   4.055   2.904   2.699
   70THR   HG23 1142   3.898   2.907   2.788
   70THR    OG1 1143   4.054   2.767   2.991
   70THR    HG1 1144   4.137   2.733   3.027
   70THR      C 1145   3.839   2.636   2.848
   70THR      O 1146   3.745   2.668   2.776
   71ARG      N 1147   3.822   2.615   2.978
   71ARG      H 1148   3.909   2.612   3.030
   71ARG     CA 1149   3.696   2.633   3.054
   71ARG     HA 1150   3.611   2.573   3.018
   71ARG     CB 1151   3.716   2.603   3.201
   71ARG    HB2 1152   3.621   2.618   3.252
   71ARG    HB3 1153   3.742   2.498   3.214
   71ARG     CG 1154   3.826   2.676   3.282
   71ARG    HG2 1155   3.929   2.651   3.258
   71ARG    HG3 1156   3.820   2.783   3.262
   71ARG     CD 1157   3.788   2.647   3.429
   71ARG    HD2 1158   3.708   2.706   3.473
   71ARG    HD3 1159   3.742   2.549   3.437
   71ARG     NE 1160   3.906   2.666   3.520
   71ARG     HE 1161   3.933   2.762   3.537
   71ARG     CZ 1162   3.975   2.576   3.587
   71ARG    NH1 1163   3.923   2.460   3.592
   71ARG   HH11 1164   3.830   2.440   3.558
   71ARG   HH12 1165   3.981   2.392   3.640
   71ARG    NH2 1166   4.068   2.611   3.671
   71ARG   HH21 1167   4.089   2.709   3.679
   71ARG   HH22 1168   4.120   2.545   3.727
   71ARG      C 1169   3.641   2.777   3.039
   71ARG      O 1170   3.519   2.800   3.051
   72SER      N 1171   3.725   2.880   3.014
   72SER      H 1172   3.824   2.859   3.023
   72SER     CA 1173   3.673   3.018   2.985
   72SER     HA 1174   3.599   3.035   3.064
   72SER     CB 1175   3.787   3.119   3.000
   72SER    HB2 1176   3.856   3.094   2.919
   72SER    HB3 1177   3.747   3.218   2.978
   72SER     OG 1178   3.847   3.110   3.128
   72SER     HG 1179   3.807   3.185   3.172
   72SER      C 1180   3.605   3.029   2.846
   72SER      O 1181   3.526   3.119   2.823
   73GLY      N 1182   3.634   2.936   2.749
   73GLY      H 1183   3.701   2.868   2.782
   73GLY     CA 1184   3.576   2.937   2.613
   73GLY    HA2 1185   3.490   2.870   2.607
   73GLY    HA3 1186   3.539   3.035   2.585
   73GLY      C 1187   3.673   2.903   2.493
   73GLY      O 1188   3.795   2.880   2.516
   74ASN      N 1189   3.614   2.890   2.378
   74ASN      H 1190   3.514   2.898   2.373
   74ASN     CA 1191   3.694   2.860   2.253
   74ASN     HA 1192   3.780   2.804   2.291
   74ASN     CB 1193   3.613   2.768   2.161
   74ASN    HB2 1194   3.684   2.731   2.086
   74ASN    HB3 1195   3.571   2.686   2.220
   74ASN     CG 1196   3.503   2.831   2.082
   74ASN    OD1 1197   3.518   2.860   1.962
   74ASN    ND2 1198   3.389   2.875   2.133
   74ASN   HD21 1199   3.313   2.905   2.073
   74ASN   HD22 1200   3.364   2.834   2.223
   74ASN      C 1201   3.738   2.990   2.191
   74ASN      O 1202   3.701   3.100   2.227
   75GLU      N 1203   3.813   2.986   2.082
   75GLU      H 1204   3.860   2.900   2.059
   75GLU     CA 1205   3.852   3.106   2.007
   75GLU     HA 1206   3.899   3.169   2.083
   75GLU     CB 1207   3.962   3.078   1.901
   75GLU    HB2 1208   4.033   3.006   1.942
   75GLU    HB3 1209   3.916   3.048   1.807
   75GLU     CG 1210   4.046   3.196   1.860
   75GLU    HG2 1211   3.984   3.282   1.835
   75GLU    HG3 1212   4.110   3.234   1.939
   75GLU     CD 1213   4.122   3.167   1.736
   75GLU    OE1 1214   4.192   3.061   1.728
   75GLU    OE2 1215   4.119   3.253   1.643
   75GLU      C 1216   3.746   3.193   1.951
   75GLU      O 1217   3.760   3.317   1.949
   76ASP      N 1218   3.626   3.138   1.911
   76ASP      H 1219   3.618   3.037   1.909
   76ASP     CA 1220   3.508   3.217   1.881
   76ASP     HA 1221   3.545   3.293   1.813
   76ASP     CB 1222   3.403   3.128   1.801
   76ASP    HB2 1223   3.373   3.039   1.855
   76ASP    HB3 1224   3.304   3.172   1.789
   76ASP     CG 1225   3.452   3.096   1.663
   76ASP    OD1 1226   3.533   3.170   1.605
   76ASP    OD2 1227   3.405   2.999   1.597
   76ASP      C 1228   3.444   3.293   1.998
   76ASP      O 1229   3.399   3.404   1.972
   77GLU      N 1230   3.437   3.225   2.119
   77GLU      H 1231   3.459   3.127   2.122
   77GLU     CA 1232   3.402   3.295   2.241
   77GLU     HA 1233   3.303   3.339   2.228
   77GLU     CB 1234   3.388   3.190   2.357
   77GLU    HB2 1235   3.464   3.113   2.345
   77GLU    HB3 1236   3.397   3.231   2.457
   77GLU     CG 1237   3.253   3.110   2.362
   77GLU    HG2 1238   3.183   3.182   2.406
   77GLU    HG3 1239   3.212   3.092   2.262
   77GLU     CD 1240   3.252   2.991   2.451
   77GLU    OE1 1241   3.208   3.004   2.566
   77GLU    OE2 1242   3.301   2.887   2.408
   77GLU      C 1243   3.502   3.407   2.273
   77GLU      O 1244   3.461   3.515   2.320
   78PHE      N 1245   3.633   3.397   2.241
   78PHE      H 1246   3.662   3.308   2.204
   78PHE     CA 1247   3.739   3.487   2.271
   78PHE     HA 1248   3.727   3.521   2.374
   78PHE     CB 1249   3.877   3.410   2.265
   78PHE    HB2 1250   3.858   3.319   2.322
   78PHE    HB3 1251   3.900   3.382   2.162
   78PHE     CG 1252   3.994   3.489   2.319
   78PHE    CD1 1253   4.018   3.493   2.456
   78PHE    HD1 1254   3.951   3.438   2.520
   78PHE    CE1 1255   4.132   3.563   2.497
   78PHE    HE1 1256   4.155   3.560   2.603
   78PHE     CZ 1257   4.207   3.639   2.403
   78PHE     HZ 1258   4.289   3.702   2.434
   78PHE    CE2 1259   4.178   3.634   2.266
   78PHE    HE2 1260   4.231   3.686   2.188
   78PHE    CD2 1261   4.076   3.551   2.224
   78PHE    HD2 1262   4.045   3.544   2.121
   78PHE      C 1263   3.737   3.604   2.170
   78PHE      O 1264   3.764   3.714   2.212
   79ARG      N 1265   3.696   3.577   2.042
   79ARG      H 1266   3.673   3.481   2.020
   79ARG     CA 1267   3.687   3.668   1.931
   79ARG     HA 1268   3.769   3.741   1.929
   79ARG     CB 1269   3.688   3.608   1.791
   79ARG    HB2 1270   3.628   3.516   1.795
   79ARG    HB3 1271   3.635   3.672   1.722
   79ARG     CG 1272   3.819   3.569   1.729
   79ARG    HG2 1273   3.857   3.666   1.696
   79ARG    HG3 1274   3.888   3.515   1.794
   79ARG     CD 1275   3.789   3.486   1.599
   79ARG    HD2 1276   3.725   3.408   1.643
   79ARG    HD3 1277   3.728   3.546   1.532
   79ARG     NE 1278   3.914   3.427   1.549
   79ARG     HE 1279   3.963   3.357   1.603
   79ARG     CZ 1280   3.977   3.468   1.441
   79ARG    NH1 1281   3.927   3.548   1.355
   79ARG   HH11 1282   3.826   3.553   1.356
   79ARG   HH12 1283   3.979   3.565   1.270
   79ARG    NH2 1284   4.095   3.424   1.426
   79ARG   HH21 1285   4.124   3.370   1.507
   79ARG   HH22 1286   4.165   3.469   1.369
   79ARG      C 1287   3.566   3.752   1.956
   79ARG      O 1288   3.573   3.873   1.936
   80ASN      N 1289   3.456   3.687   2.009
   80ASN      H 1290   3.453   3.587   2.017
   80ASN     CA 1291   3.341   3.769   2.044
   80ASN     HA 1292   3.306   3.828   1.959
   80ASN     CB 1293   3.230   3.663   2.089
   80ASN    HB2 1294   3.210   3.588   2.013
   80ASN    HB3 1295   3.269   3.616   2.179
   80ASN     CG 1296   3.098   3.736   2.110
   80ASN    OD1 1297   3.041   3.818   2.029
   80ASN    ND2 1298   3.042   3.713   2.227
   80ASN   HD21 1299   2.948   3.750   2.238
   80ASN   HD22 1300   3.087   3.648   2.289
   80ASN      C 1301   3.381   3.869   2.154
   80ASN      O 1302   3.360   3.989   2.139
   81MET      N 1303   3.448   3.819   2.257
   81MET      H 1304   3.446   3.720   2.277
   81MET     CA 1305   3.485   3.896   2.374
   81MET     HA 1306   3.395   3.942   2.414
   81MET     CB 1307   3.536   3.788   2.480
   81MET    HB2 1308   3.449   3.730   2.510
   81MET    HB3 1309   3.612   3.724   2.436
   81MET     CG 1310   3.591   3.863   2.609
   81MET    HG2 1311   3.635   3.961   2.592
   81MET    HG3 1312   3.498   3.882   2.663
   81MET     SD 1313   3.704   3.780   2.723
   81MET     CE 1314   3.848   3.754   2.619
   81MET    HE1 1315   3.920   3.688   2.666
   81MET    HE2 1316   3.818   3.704   2.527
   81MET    HE3 1317   3.894   3.850   2.598
   81MET      C 1318   3.582   4.007   2.337
   81MET      O 1319   3.542   4.123   2.356
   82VAL      N 1320   3.703   3.978   2.285
   82VAL      H 1321   3.727   3.884   2.257
   82VAL     CA 1322   3.795   4.087   2.255
   82VAL     HA 1323   3.810   4.137   2.351
   82VAL     CB 1324   3.918   4.028   2.191
   82VAL     HB 1325   3.898   3.969   2.102
   82VAL    CG1 1326   4.025   4.133   2.161
   82VAL   HG11 1327   4.047   4.204   2.241
   82VAL   HG12 1328   4.114   4.076   2.132
   82VAL   HG13 1329   3.991   4.189   2.074
   82VAL    CG2 1330   3.992   3.934   2.293
   82VAL   HG21 1331   4.051   3.994   2.362
   82VAL   HG22 1332   3.917   3.887   2.356
   82VAL   HG23 1333   4.070   3.873   2.247
   82VAL      C 1334   3.730   4.197   2.167
   82VAL      O 1335   3.743   4.314   2.187
   83THR      N 1336   3.646   4.155   2.070
   83THR      H 1337   3.629   4.057   2.056
   83THR     CA 1338   3.579   4.252   1.981
   83THR     HA 1339   3.649   4.328   1.945
   83THR     CB 1340   3.522   4.181   1.850
   83THR     HB 1341   3.456   4.097   1.871
   83THR    CG2 1342   3.473   4.279   1.745
   83THR   HG21 1343   3.377   4.313   1.783
   83THR   HG22 1344   3.533   4.371   1.742
   83THR   HG23 1345   3.458   4.236   1.646
   83THR    OG1 1346   3.639   4.121   1.793
   83THR    HG1 1347   3.634   4.032   1.828
   83THR      C 1348   3.474   4.327   2.051
   83THR      O 1349   3.480   4.447   2.033
   84ARG      N 1350   3.382   4.276   2.136
   84ARG      H 1351   3.384   4.177   2.157
   84ARG     CA 1352   3.289   4.357   2.216
   84ARG     HA 1353   3.229   4.426   2.156
   84ARG     CB 1354   3.188   4.263   2.292
   84ARG    HB2 1355   3.232   4.172   2.335
   84ARG    HB3 1356   3.144   4.316   2.376
   84ARG     CG 1357   3.080   4.211   2.199
   84ARG    HG2 1358   3.037   4.300   2.153
   84ARG    HG3 1359   3.128   4.146   2.126
   84ARG     CD 1360   2.973   4.141   2.284
   84ARG    HD2 1361   2.911   4.084   2.214
   84ARG    HD3 1362   3.019   4.069   2.352
   84ARG     NE 1363   2.883   4.227   2.352
   84ARG     HE 1364   2.891   4.325   2.331
   84ARG     CZ 1365   2.796   4.198   2.446
   84ARG    NH1 1366   2.764   4.077   2.481
   84ARG   HH11 1367   2.818   4.004   2.436
   84ARG   HH12 1368   2.706   4.051   2.560
   84ARG    NH2 1369   2.736   4.299   2.504
   84ARG   HH21 1370   2.753   4.393   2.470
   84ARG   HH22 1371   2.644   4.286   2.543
   84ARG      C 1372   3.355   4.451   2.313
   84ARG      O 1373   3.311   4.564   2.314
   85CYX      N 1374   3.463   4.420   2.379
   85CYX      H 1375   3.480   4.321   2.387
   85CYX     CA 1376   3.551   4.518   2.457
   85CYX     HA 1377   3.484   4.582   2.515
   85CYX     CB 1378   3.629   4.452   2.567
   85CYX    HB2 1379   3.724   4.416   2.527
   85CYX    HB3 1380   3.664   4.534   2.630
   85CYX     SG 1381   3.549   4.321   2.671
   85CYX      C 1382   3.633   4.615   2.361
   85CYX      O 1383   3.626   4.735   2.393
   86ASN      N 1384   3.695   4.577   2.250
   86ASN      H 1385   3.698   4.479   2.225
   86ASN     CA 1386   3.763   4.669   2.162
   86ASN     HA 1387   3.838   4.729   2.213
   86ASN     CB 1388   3.848   4.596   2.052
   86ASN    HB2 1389   3.795   4.510   2.011
   86ASN    HB3 1390   3.853   4.666   1.969
   86ASN     CG 1391   3.986   4.561   2.089
   86ASN    OD1 1392   4.045   4.608   2.184
   86ASN    ND2 1393   4.035   4.460   2.024
   86ASN   HD21 1394   4.131   4.437   2.044
   86ASN   HD22 1395   3.985   4.413   1.951
   86ASN      C 1396   3.669   4.771   2.098
   86ASN      O 1397   3.701   4.892   2.070
   87ASN      N 1398   3.543   4.733   2.074
   87ASN      H 1399   3.520   4.636   2.089
   87ASN     CA 1400   3.436   4.813   2.027
   87ASN     HA 1401   3.466   4.864   1.936
   87ASN     CB 1402   3.304   4.742   2.001
   87ASN    HB2 1403   3.327   4.653   1.941
   87ASN    HB3 1404   3.271   4.696   2.094
   87ASN     CG 1405   3.183   4.818   1.947
   87ASN    OD1 1406   3.201   4.895   1.848
   87ASN    ND2 1407   3.064   4.812   2.008
   87ASN   HD21 1408   2.984   4.870   1.988
   87ASN   HD22 1409   3.051   4.747   2.084
   87ASN      C 1410   3.400   4.927   2.129
   87ASN      O 1411   3.360   5.037   2.091
   88VAL      N 1412   3.415   4.904   2.259
   88VAL      H 1413   3.456   4.817   2.291
   88VAL     CA 1414   3.388   5.003   2.368
   88VAL     HA 1415   3.340   5.091   2.325
   88VAL     CB 1416   3.300   4.946   2.485
   88VAL     HB 1417   3.294   5.027   2.558
   88VAL    CG1 1418   3.158   4.916   2.432
   88VAL   HG11 1419   3.102   4.868   2.512
   88VAL   HG12 1420   3.117   5.009   2.393
   88VAL   HG13 1421   3.161   4.842   2.351
   88VAL    CG2 1422   3.358   4.817   2.555
   88VAL   HG21 1423   3.467   4.818   2.557
   88VAL   HG22 1424   3.327   4.813   2.659
   88VAL   HG23 1425   3.317   4.729   2.506
   88VAL      C 1426   3.520   5.060   2.428
   88VAL      O 1427   3.523   5.120   2.531
   89GLY      N 1428   3.638   5.026   2.373
   89GLY      H 1429   3.640   4.965   2.293
   89GLY     CA 1430   3.763   5.080   2.407
   89GLY    HA2 1431   3.833   5.055   2.328
   89GLY    HA3 1432   3.749   5.187   2.417
   89GLY      C 1433   3.814   5.029   2.546
   89GLY      O 1434   3.908   5.086   2.596
   90VAL      N 1435   3.754   4.916   2.593
   90VAL      H 1436   3.676   4.879   2.541
   90VAL     CA 1437   3.802   4.839   2.713
   90VAL     HA 1438   3.844   4.911   2.783
   90VAL     CB 1439   3.678   4.780   2.792
   90VAL     HB 1440   3.625   4.722   2.716
   90VAL    CG1 1441   3.723   4.687   2.904
   90VAL   HG11 1442   3.802   4.731   2.966
   90VAL   HG12 1443   3.634   4.662   2.962
   90VAL   HG13 1444   3.765   4.596   2.860
   90VAL    CG2 1445   3.593   4.894   2.844
   90VAL   HG21 1446   3.568   4.959   2.761
   90VAL   HG22 1447   3.498   4.847   2.872
   90VAL   HG23 1448   3.640   4.955   2.921
   90VAL      C 1449   3.907   4.739   2.666
   90VAL      O 1450   3.879   4.632   2.609
   91ARG      N 1451   4.036   4.766   2.697
   91ARG      H 1452   4.060   4.851   2.747
   91ARG     CA 1453   4.149   4.684   2.648
   91ARG     HA 1454   4.120   4.664   2.545
   91ARG     CB 1455   4.284   4.761   2.642
   91ARG    HB2 1456   4.319   4.791   2.741
   91ARG    HB3 1457   4.362   4.701   2.594
   91ARG     CG 1458   4.266   4.889   2.560
   91ARG    HG2 1459   4.189   4.960   2.589
   91ARG    HG3 1460   4.358   4.947   2.573
   91ARG     CD 1461   4.241   4.856   2.412
   91ARG    HD2 1462   4.319   4.793   2.371
   91ARG    HD3 1463   4.141   4.812   2.408
   91ARG     NE 1464   4.248   4.983   2.324
   91ARG     HE 1465   4.308   5.060   2.348
   91ARG     CZ 1466   4.179   5.012   2.218
   91ARG    NH1 1467   4.109   4.917   2.158
   91ARG   HH11 1468   4.121   4.819   2.182
   91ARG   HH12 1469   4.040   4.939   2.087
   91ARG    NH2 1470   4.186   5.128   2.157
   91ARG   HH21 1471   4.227   5.206   2.207
   91ARG   HH22 1472   4.145   5.139   2.065
   91ARG      C 1473   4.173   4.548   2.721
   91ARG      O 1474   4.137   4.537   2.839
   92ILE      N 1475   4.230   4.445   2.646
   92ILE      H 1476   4.264   4.471   2.555
   92ILE     CA 1477   4.248   4.303   2.700
   92ILE     HA 1478   4.218   4.295   2.805
   92ILE     CB 1479   4.177   4.200   2.616
   92ILE     HB 1480   4.233   4.195   2.523
   92ILE    CG2 1481   4.166   4.052   2.661
   92ILE   HG21 1482   4.102   3.998   2.592
   92ILE   HG22 1483   4.263   4.004   2.679
   92ILE   HG23 1484   4.118   4.042   2.758
   92ILE    CG1 1485   4.033   4.242   2.575
   92ILE   HG12 1486   4.030   4.342   2.532
   92ILE   HG13 1487   3.991   4.169   2.505
   92ILE    CD1 1488   3.930   4.250   2.697
   92ILE   HD11 1489   3.830   4.284   2.671
   92ILE   HD12 1490   3.913   4.153   2.743
   92ILE   HD13 1491   3.964   4.326   2.769
   92ILE      C 1492   4.397   4.263   2.694
   92ILE      O 1493   4.462   4.281   2.594
   93TYR      N 1494   4.448   4.209   2.808
   93TYR      H 1495   4.386   4.230   2.885
   93TYR     CA 1496   4.588   4.180   2.836
   93TYR     HA 1497   4.642   4.208   2.746
   93TYR     CB 1498   4.646   4.268   2.956
   93TYR    HB2 1499   4.588   4.258   3.048
   93TYR    HB3 1500   4.752   4.244   2.961
   93TYR     CG 1501   4.627   4.415   2.917
   93TYR    CD1 1502   4.725   4.478   2.835
   93TYR    HD1 1503   4.798   4.408   2.796
   93TYR    CE1 1504   4.711   4.614   2.799
   93TYR    HE1 1505   4.784   4.657   2.732
   93TYR     CZ 1506   4.608   4.692   2.848
   93TYR     OH 1507   4.594   4.823   2.817
   93TYR     HH 1508   4.674   4.865   2.784
   93TYR    CE2 1509   4.519   4.634   2.935
   93TYR    HE2 1510   4.441   4.690   2.983
   93TYR    CD2 1511   4.525   4.499   2.968
   93TYR    HD2 1512   4.457   4.459   3.042
   93TYR      C 1513   4.593   4.029   2.879
   93TYR      O 1514   4.540   3.983   2.982
   94VAL      N 1515   4.673   3.954   2.802
   94VAL      H 1516   4.712   3.995   2.718
   94VAL     CA 1517   4.669   3.807   2.816
   94VAL     HA 1518   4.577   3.778   2.867
   94VAL     CB 1519   4.663   3.732   2.677
   94VAL     HB 1520   4.764   3.744   2.637
   94VAL    CG1 1521   4.637   3.586   2.678
   94VAL   HG11 1522   4.544   3.571   2.734
   94VAL   HG12 1523   4.642   3.551   2.575
   94VAL   HG13 1524   4.723   3.545   2.730
   94VAL    CG2 1525   4.555   3.789   2.583
   94VAL   HG21 1526   4.457   3.772   2.628
   94VAL   HG22 1527   4.581   3.894   2.568
   94VAL   HG23 1528   4.557   3.743   2.484
   94VAL      C 1529   4.782   3.755   2.905
   94VAL      O 1530   4.895   3.790   2.893
   95ASP      N 1531   4.748   3.657   2.982
   95ASP      H 1532   4.656   3.616   2.984
   95ASP     CA 1533   4.856   3.584   3.050
   95ASP     HA 1534   4.935   3.653   3.079
   95ASP     CB 1535   4.791   3.538   3.180
   95ASP    HB2 1536   4.746   3.629   3.220
   95ASP    HB3 1537   4.704   3.478   3.153
   95ASP     CG 1538   4.882   3.471   3.293
   95ASP    OD1 1539   5.000   3.502   3.298
   95ASP    OD2 1540   4.828   3.416   3.387
   95ASP      C 1541   4.920   3.474   2.966
   95ASP      O 1542   4.858   3.386   2.909
   96ALA      N 1543   5.055   3.479   2.961
   96ALA      H 1544   5.097   3.564   2.997
   96ALA     CA 1545   5.139   3.385   2.883
   96ALA     HA 1546   5.080   3.317   2.820
   96ALA     CB 1547   5.216   3.480   2.792
   96ALA    HB1 1548   5.139   3.538   2.741
   96ALA    HB2 1549   5.290   3.536   2.850
   96ALA    HB3 1550   5.275   3.430   2.716
   96ALA      C 1551   5.225   3.292   2.969
   96ALA      O 1552   5.319   3.334   3.030
   97VAL      N 1553   5.190   3.161   2.972
   97VAL      H 1554   5.108   3.128   2.924
   97VAL     CA 1555   5.267   3.057   3.051
   97VAL     HA 1556   5.319   3.116   3.127
   97VAL     CB 1557   5.178   2.955   3.121
   97VAL     HB 1558   5.123   2.903   3.042
   97VAL    CG1 1559   5.255   2.847   3.195
   97VAL   HG11 1560   5.187   2.764   3.216
   97VAL   HG12 1561   5.330   2.801   3.129
   97VAL   HG13 1562   5.308   2.883   3.283
   97VAL    CG2 1563   5.079   3.032   3.213
   97VAL   HG21 1564   5.139   3.088   3.284
   97VAL   HG22 1565   5.005   3.095   3.163
   97VAL   HG23 1566   5.013   2.960   3.262
   97VAL      C 1567   5.376   3.005   2.959
   97VAL      O 1568   5.352   2.918   2.882
   98ILE      N 1569   5.488   3.074   2.954
   98ILE      H 1570   5.510   3.132   3.034
   98ILE     CA 1571   5.593   3.061   2.844
   98ILE     HA 1572   5.556   2.988   2.771
   98ILE     CB 1573   5.605   3.198   2.762
   98ILE     HB 1574   5.679   3.182   2.684
   98ILE    CG2 1575   5.480   3.227   2.688
   98ILE   HG21 1576   5.395   3.213   2.754
   98ILE   HG22 1577   5.481   3.332   2.657
   98ILE   HG23 1578   5.461   3.161   2.603
   98ILE    CG1 1579   5.654   3.313   2.845
   98ILE   HG12 1580   5.570   3.372   2.883
   98ILE   HG13 1581   5.708   3.266   2.927
   98ILE    CD1 1582   5.754   3.408   2.771
   98ILE   HD11 1583   5.704   3.450   2.684
   98ILE   HD12 1584   5.792   3.482   2.842
   98ILE   HD13 1585   5.836   3.345   2.738
   98ILE      C 1586   5.726   3.011   2.896
   98ILE      O 1587   5.813   2.974   2.815
   99ASN      N 1588   5.742   2.991   3.026
   99ASN      H 1589   5.664   3.016   3.085
   99ASN     CA 1590   5.867   2.944   3.091
   99ASN     HA 1591   5.952   2.989   3.040
   99ASN     CB 1592   5.856   2.996   3.229
   99ASN    HB2 1593   5.853   3.105   3.233
   99ASN    HB3 1594   5.768   2.953   3.276
   99ASN     CG 1595   5.974   2.952   3.310
   99ASN    OD1 1596   6.086   2.970   3.270
   99ASN    ND2 1597   5.954   2.889   3.428
   99ASN   HD21 1598   6.023   2.843   3.484
   99ASN   HD22 1599   5.856   2.883   3.454
   99ASN      C 1600   5.878   2.788   3.087
   99ASN      O 1601   5.987   2.733   3.070
  100HIE      N 1602   5.758   2.727   3.086
  100HIE      H 1603   5.675   2.778   3.063
  100HIE     CA 1604   5.745   2.582   3.107
  100HIE     HA 1605   5.836   2.549   3.059
  100HIE     CB 1606   5.760   2.548   3.257
  100HIE    HB2 1607   5.758   2.440   3.273
  100HIE    HB3 1608   5.858   2.584   3.286
  100HIE     CG 1609   5.650   2.613   3.332
  100HIE    ND1 1610   5.657   2.738   3.384
  100HIE    CE1 1611   5.540   2.762   3.447
  100HIE    HE1 1612   5.510   2.841   3.513
  100HIE    NE2 1613   5.457   2.657   3.435
  100HIE    HE2 1614   5.364   2.661   3.473
  100HIE    CD2 1615   5.524   2.566   3.352
  100HIE    HD2 1616   5.488   2.468   3.325
  100HIE      C 1617   5.622   2.513   3.031
  100HIE      O 1618   5.531   2.578   2.987
  101MET      N 1619   5.616   2.381   3.034
  101MET      H 1620   5.705   2.337   3.054
  101MET     CA 1621   5.497   2.298   3.013
  101MET     HA 1622   5.404   2.355   3.009
  101MET     CB 1623   5.509   2.242   2.875
  101MET    HB2 1624   5.611   2.205   2.864
  101MET    HB3 1625   5.432   2.166   2.859
  101MET     CG 1626   5.478   2.338   2.756
  101MET    HG2 1627   5.392   2.398   2.787
  101MET    HG3 1628   5.561   2.409   2.754
  101MET     SD 1629   5.453   2.252   2.599
  101MET     CE 1630   5.323   2.349   2.526
  101MET    HE1 1631   5.238   2.339   2.594
  101MET    HE2 1632   5.354   2.453   2.514
  101MET    HE3 1633   5.298   2.309   2.428
  101MET      C 1634   5.467   2.199   3.130
  101MET      O 1635   5.528   2.198   3.237
  102CYS      N 1636   5.361   2.120   3.121
  102CYS      H 1637   5.306   2.135   3.037
  102CYS     CA 1638   5.347   2.006   3.214
  102CYS     HA 1639   5.354   2.044   3.316
  102CYS     CB 1640   5.206   1.949   3.190
  102CYS    HB2 1641   5.131   2.027   3.202
  102CYS    HB3 1642   5.197   1.901   3.092
  102CYS     SG 1643   5.174   1.824   3.320
  102CYS     HG 1644   5.144   1.904   3.423
  102CYS      C 1645   5.468   1.909   3.210
  102CYS      O 1646   5.527   1.885   3.107
  103GLY      N 1647   5.500   1.859   3.331
  103GLY      H 1648   5.427   1.868   3.399
  103GLY     CA 1649   5.620   1.770   3.350
  103GLY    HA2 1650   5.628   1.700   3.267
  103GLY    HA3 1651   5.701   1.843   3.357
  103GLY      C 1652   5.632   1.688   3.476
  103GLY      O 1653   5.737   1.621   3.493
  104ASN      N 1654   5.528   1.673   3.559
  104ASN      H 1655   5.445   1.729   3.542
  104ASN     CA 1656   5.522   1.588   3.676
  104ASN     HA 1657   5.589   1.503   3.665
  104ASN     CB 1658   5.584   1.671   3.794
  104ASN    HB2 1659   5.684   1.704   3.769
  104ASN    HB3 1660   5.529   1.763   3.813
  104ASN     CG 1661   5.590   1.593   3.926
  104ASN    OD1 1662   5.496   1.593   4.003
  104ASN    ND2 1663   5.696   1.516   3.948
  104ASN   HD21 1664   5.690   1.463   4.033
  104ASN   HD22 1665   5.762   1.506   3.872
  104ASN      C 1666   5.382   1.535   3.714
  104ASN      O 1667   5.378   1.426   3.766
  105ALA      N 1668   5.273   1.608   3.686
  105ALA      H 1669   5.282   1.703   3.652
  105ALA     CA 1670   5.140   1.578   3.751
  105ALA     HA 1671   5.166   1.553   3.854
  105ALA     CB 1672   5.063   1.710   3.770
  105ALA    HB1 1673   5.140   1.777   3.809
  105ALA    HB2 1674   5.029   1.758   3.678
  105ALA    HB3 1675   4.974   1.696   3.830
  105ALA      C 1676   5.058   1.461   3.694
  105ALA      O 1677   4.966   1.414   3.754
  106VAL      N 1678   5.087   1.408   3.573
  106VAL      H 1679   5.158   1.453   3.517
  106VAL     CA 1680   5.007   1.305   3.498
  106VAL     HA 1681   4.967   1.241   3.576
  106VAL     CB 1682   4.899   1.365   3.401
  106VAL     HB 1683   4.864   1.288   3.332
  106VAL    CG1 1684   4.783   1.431   3.471
  106VAL   HG11 1685   4.811   1.526   3.516
  106VAL   HG12 1686   4.698   1.443   3.405
  106VAL   HG13 1687   4.734   1.367   3.544
  106VAL    CG2 1688   4.958   1.469   3.300
  106VAL   HG21 1689   4.987   1.559   3.354
  106VAL   HG22 1690   5.042   1.429   3.243
  106VAL   HG23 1691   4.882   1.489   3.225
  106VAL      C 1692   5.103   1.219   3.415
  106VAL      O 1693   5.208   1.265   3.370
  107SER      N 1694   5.044   1.109   3.367
  107SER      H 1695   4.959   1.080   3.412
  107SER     CA 1696   5.107   1.036   3.257
  107SER     HA 1697   5.214   1.023   3.273
  107SER     CB 1698   5.048   0.894   3.264
  107SER    HB2 1699   4.952   0.889   3.213
  107SER    HB3 1700   5.104   0.818   3.209
  107SER     OG 1701   5.020   0.842   3.394
  107SER     HG 1702   4.926   0.853   3.405
  107SER      C 1703   5.085   1.092   3.117
  107SER      O 1704   4.995   1.177   3.091
  108ALA      N 1705   5.166   1.043   3.018
  108ALA      H 1706   5.234   0.973   3.043
  108ALA     CA 1707   5.146   1.072   2.874
  108ALA     HA 1708   5.156   1.179   2.854
  108ALA     CB 1709   5.267   1.005   2.799
  108ALA    HB1 1710   5.366   1.032   2.836
  108ALA    HB2 1711   5.249   0.901   2.826
  108ALA    HB3 1712   5.253   1.025   2.693
  108ALA      C 1713   5.014   1.022   2.813
  108ALA      O 1714   4.968   0.911   2.849
  109GLY      N 1715   4.955   1.099   2.726
  109GLY      H 1716   4.993   1.188   2.697
  109GLY     CA 1717   4.827   1.059   2.667
  109GLY    HA2 1718   4.851   0.996   2.582
  109GLY    HA3 1719   4.770   1.013   2.748
  109GLY      C 1720   4.756   1.178   2.612
  109GLY      O 1721   4.806   1.287   2.593
  110THR      N 1722   4.626   1.167   2.611
  110THR      H 1723   4.594   1.074   2.636
  110THR     CA 1724   4.529   1.281   2.591
  110THR     HA 1725   4.575   1.362   2.535
  110THR     CB 1726   4.407   1.248   2.506
  110THR     HB 1727   4.351   1.164   2.547
  110THR    CG2 1728   4.321   1.373   2.474
  110THR   HG21 1729   4.241   1.348   2.405
  110THR   HG22 1730   4.268   1.398   2.565
  110THR   HG23 1731   4.385   1.458   2.451
  110THR    OG1 1732   4.459   1.204   2.380
  110THR    HG1 1733   4.463   1.108   2.388
  110THR      C 1734   4.493   1.332   2.736
  110THR      O 1735   4.381   1.336   2.779
  111SER      N 1736   4.598   1.376   2.807
  111SER      H 1737   4.686   1.393   2.759
  111SER     CA 1738   4.585   1.414   2.950
  111SER     HA 1739   4.511   1.343   2.986
  111SER     CB 1740   4.715   1.380   3.026
  111SER    HB2 1741   4.796   1.442   2.988
  111SER    HB3 1742   4.715   1.407   3.132
  111SER     OG 1743   4.742   1.238   3.014
  111SER     HG 1744   4.826   1.227   3.058
  111SER      C 1745   4.535   1.557   2.968
  111SER      O 1746   4.562   1.625   3.062
  112SER      N 1747   4.459   1.609   2.876
  112SER      H 1748   4.430   1.548   2.801
  112SER     CA 1749   4.445   1.750   2.827
  112SER     HA 1750   4.514   1.814   2.882
  112SER     CB 1751   4.484   1.757   2.682
  112SER    HB2 1752   4.452   1.856   2.649
  112SER    HB3 1753   4.592   1.762   2.668
  112SER     OG 1754   4.438   1.646   2.611
  112SER     HG 1755   4.506   1.647   2.543
  112SER      C 1756   4.301   1.789   2.841
  112SER      O 1757   4.220   1.700   2.852
  113THR      N 1758   4.274   1.918   2.817
  113THR      H 1759   4.350   1.983   2.835
  113THR     CA 1760   4.141   1.978   2.816
  113THR     HA 1761   4.076   1.917   2.879
  113THR     CB 1762   4.152   2.122   2.873
  113THR     HB 1763   4.065   2.184   2.852
  113THR    CG2 1764   4.186   2.125   3.020
  113THR   HG21 1765   4.142   2.213   3.067
  113THR   HG22 1766   4.130   2.043   3.064
  113THR   HG23 1767   4.293   2.114   3.041
  113THR    OG1 1768   4.254   2.189   2.808
  113THR    HG1 1769   4.226   2.281   2.812
  113THR      C 1770   4.071   1.989   2.683
  113THR      O 1771   3.952   2.012   2.685
  114CYX      N 1772   4.141   1.982   2.574
  114CYX      H 1773   4.239   1.958   2.577
  114CYX     CA 1774   4.079   2.005   2.441
  114CYX     HA 1775   3.976   1.971   2.442
  114CYX     CB 1776   4.082   2.158   2.405
  114CYX    HB2 1777   4.176   2.201   2.438
  114CYX    HB3 1778   4.070   2.163   2.297
  114CYX     SG 1779   3.963   2.266   2.481
  114CYX      C 1780   4.153   1.927   2.326
  114CYX      O 1781   4.169   1.970   2.214
  115GLY      N 1782   4.182   1.798   2.355
  115GLY      H 1783   4.156   1.759   2.445
  115GLY     CA 1784   4.211   1.696   2.257
  115GLY    HA2 1785   4.208   1.595   2.298
  115GLY    HA3 1786   4.131   1.707   2.184
  115GLY      C 1787   4.356   1.689   2.200
  115GLY      O 1788   4.387   1.594   2.129
  116SER      N 1789   4.450   1.777   2.244
  116SER      H 1790   4.430   1.839   2.321
  116SER     CA 1791   4.588   1.742   2.225
  116SER     HA 1792   4.601   1.722   2.119
  116SER     CB 1793   4.672   1.865   2.262
  116SER    HB2 1794   4.658   1.874   2.370
  116SER    HB3 1795   4.777   1.835   2.252
  116SER     OG 1796   4.644   1.987   2.194
  116SER     HG 1797   4.614   2.056   2.253
  116SER      C 1798   4.641   1.628   2.307
  116SER      O 1799   4.633   1.621   2.433
  117TYR      N 1800   4.719   1.540   2.240
  117TYR      H 1801   4.734   1.558   2.142
  117TYR     CA 1802   4.810   1.439   2.293
  117TYR     HA 1803   4.757   1.391   2.376
  117TYR     CB 1804   4.836   1.323   2.192
  117TYR    HB2 1805   4.740   1.287   2.154
  117TYR    HB3 1806   4.875   1.368   2.101
  117TYR     CG 1807   4.914   1.202   2.246
  117TYR    CD1 1808   4.847   1.097   2.301
  117TYR    HD1 1809   4.739   1.098   2.304
  117TYR    CE1 1810   4.915   0.982   2.347
  117TYR    HE1 1811   4.853   0.902   2.385
  117TYR     CZ 1812   5.053   0.976   2.332
  117TYR     OH 1813   5.118   0.867   2.381
  117TYR     HH 1814   5.067   0.809   2.437
  117TYR    CE2 1815   5.116   1.073   2.254
  117TYR    HE2 1816   5.217   1.058   2.220
  117TYR    CD2 1817   5.051   1.192   2.220
  117TYR    HD2 1818   5.096   1.278   2.172
  117TYR      C 1819   4.944   1.502   2.343
  117TYR      O 1820   4.975   1.615   2.296
  118PHE      N 1821   5.017   1.437   2.432
  118PHE      H 1822   4.983   1.347   2.462
  118PHE     CA 1823   5.153   1.473   2.479
  118PHE     HA 1824   5.218   1.484   2.392
  118PHE     CB 1825   5.153   1.599   2.563
  118PHE    HB2 1826   5.253   1.642   2.576
  118PHE    HB3 1827   5.103   1.687   2.522
  118PHE     CG 1828   5.095   1.600   2.703
  118PHE    CD1 1829   4.962   1.628   2.729
  118PHE    HD1 1830   4.893   1.627   2.646
  118PHE    CE1 1831   4.908   1.642   2.855
  118PHE    HE1 1832   4.802   1.648   2.874
  118PHE     CZ 1833   4.998   1.639   2.958
  118PHE     HZ 1834   4.963   1.661   3.058
  118PHE    CE2 1835   5.133   1.610   2.939
  118PHE    HE2 1836   5.196   1.603   3.027
  118PHE    CD2 1837   5.179   1.589   2.811
  118PHE    HD2 1838   5.284   1.565   2.804
  118PHE      C 1839   5.215   1.357   2.552
  118PHE      O 1840   5.141   1.275   2.616
  119ASN      N 1841   5.351   1.359   2.557
  119ASN      H 1842   5.400   1.426   2.500
  119ASN     CA 1843   5.430   1.263   2.635
  119ASN     HA 1844   5.360   1.211   2.701
  119ASN     CB 1845   5.464   1.159   2.531
  119ASN    HB2 1846   5.381   1.097   2.496
  119ASN    HB3 1847   5.517   1.207   2.448
  119ASN     CG 1848   5.550   1.050   2.595
  119ASN    OD1 1849   5.611   1.063   2.701
  119ASN    ND2 1850   5.538   0.936   2.532
  119ASN   HD21 1851   5.587   0.863   2.582
  119ASN   HD22 1852   5.490   0.924   2.444
  119ASN      C 1853   5.542   1.343   2.707
  119ASN      O 1854   5.640   1.374   2.639
  120PRO      N 1855   5.529   1.370   2.840
  120PRO     CD 1856   5.413   1.333   2.923
  120PRO    HD2 1857   5.424   1.225   2.937
  120PRO    HD3 1858   5.323   1.367   2.873
  120PRO     CG 1859   5.432   1.390   3.065
  120PRO    HG2 1860   5.487   1.311   3.117
  120PRO    HG3 1861   5.343   1.409   3.124
  120PRO     CB 1862   5.539   1.501   3.042
  120PRO    HB2 1863   5.603   1.500   3.130
  120PRO    HB3 1864   5.491   1.599   3.033
  120PRO     CA 1865   5.621   1.463   2.918
  120PRO     HA 1866   5.630   1.557   2.864
  120PRO      C 1867   5.764   1.416   2.949
  120PRO      O 1868   5.862   1.483   2.925
  121GLY      N 1869   5.768   1.287   2.981
  121GLY      H 1870   5.681   1.241   3.000
  121GLY     CA 1871   5.898   1.215   2.993
  121GLY    HA2 1872   5.974   1.280   3.036
  121GLY    HA3 1873   5.893   1.126   3.056
  121GLY      C 1874   5.969   1.177   2.861
  121GLY      O 1875   6.095   1.170   2.852
  122SER      N 1876   5.897   1.153   2.748
  122SER      H 1877   5.799   1.128   2.744
  122SER     CA 1878   5.968   1.155   2.619
  122SER     HA 1879   6.073   1.130   2.635
  122SER     CB 1880   5.910   1.039   2.539
  122SER    HB2 1881   5.902   0.960   2.613
  122SER    HB3 1882   5.811   1.077   2.511
  122SER     OG 1883   5.994   1.013   2.426
  122SER     HG 1884   5.990   1.095   2.376
  122SER      C 1885   5.977   1.288   2.546
  122SER      O 1886   5.997   1.294   2.425
  123ARG      N 1887   5.952   1.392   2.627
  123ARG      H 1888   5.905   1.365   2.712
  123ARG     CA 1889   5.969   1.543   2.594
  123ARG     HA 1890   5.913   1.596   2.672
  123ARG     CB 1891   6.122   1.579   2.599
  123ARG    HB2 1892   6.170   1.526   2.517
  123ARG    HB3 1893   6.139   1.683   2.570
  123ARG     CG 1894   6.183   1.560   2.738
  123ARG    HG2 1895   6.153   1.465   2.784
  123ARG    HG3 1896   6.289   1.541   2.723
  123ARG     CD 1897   6.161   1.681   2.831
  123ARG    HD2 1898   6.199   1.767   2.776
  123ARG    HD3 1899   6.056   1.694   2.857
  123ARG     NE 1900   6.243   1.667   2.955
  123ARG     HE 1901   6.298   1.747   2.982
  123ARG     CZ 1902   6.230   1.570   3.050
  123ARG    NH1 1903   6.129   1.489   3.057
  123ARG   HH11 1904   6.043   1.508   3.008
  123ARG   HH12 1905   6.127   1.414   3.125
  123ARG    NH2 1906   6.328   1.567   3.132
  123ARG   HH21 1907   6.402   1.635   3.127
  123ARG   HH22 1908   6.316   1.506   3.211
  123ARG      C 1909   5.901   1.582   2.458
  123ARG      O 1910   5.962   1.642   2.373
  124ASP      N 1911   5.781   1.529   2.426
  124ASP      H 1912   5.736   1.468   2.493
  124ASP     CA 1913   5.725   1.540   2.290
  124ASP     HA 1914   5.778   1.617   2.233
  124ASP     CB 1915   5.744   1.414   2.213
  124ASP    HB2 1916   5.852   1.400   2.210
  124ASP    HB3 1917   5.707   1.334   2.278
  124ASP     CG 1918   5.696   1.396   2.069
  124ASP    OD1 1919   5.728   1.479   1.983
  124ASP    OD2 1920   5.613   1.303   2.034
  124ASP      C 1921   5.575   1.586   2.295
  124ASP      O 1922   5.482   1.521   2.356
  125PHE      N 1923   5.546   1.698   2.229
  125PHE      H 1924   5.608   1.731   2.156
  125PHE     CA 1925   5.415   1.761   2.225
  125PHE     HA 1926   5.342   1.693   2.269
  125PHE     CB 1927   5.415   1.888   2.300
  125PHE    HB2 1928   5.493   1.951   2.258
  125PHE    HB3 1929   5.326   1.946   2.276
  125PHE     CG 1930   5.431   1.877   2.450
  125PHE    CD1 1931   5.559   1.840   2.494
  125PHE    HD1 1932   5.641   1.839   2.424
  125PHE    CE1 1933   5.578   1.825   2.635
  125PHE    HE1 1934   5.676   1.796   2.671
  125PHE     CZ 1935   5.471   1.834   2.725
  125PHE     HZ 1936   5.489   1.801   2.826
  125PHE    CE2 1937   5.343   1.870   2.677
  125PHE    HE2 1938   5.262   1.871   2.748
  125PHE    CD2 1939   5.330   1.897   2.541
  125PHE    HD2 1940   5.227   1.916   2.514
  125PHE      C 1941   5.374   1.780   2.080
  125PHE      O 1942   5.403   1.883   2.019
  126PRO      N 1943   5.297   1.688   2.021
  126PRO     CD 1944   5.238   1.567   2.076
  126PRO    HD2 1945   5.203   1.569   2.179
  126PRO    HD3 1946   5.313   1.488   2.076
  126PRO     CG 1947   5.128   1.522   1.987
  126PRO    HG2 1948   5.033   1.569   2.015
  126PRO    HG3 1949   5.120   1.413   1.988
  126PRO     CB 1950   5.169   1.576   1.848
  126PRO    HB2 1951   5.089   1.600   1.779
  126PRO    HB3 1952   5.237   1.503   1.804
  126PRO     CA 1953   5.264   1.698   1.882
  126PRO     HA 1954   5.353   1.705   1.820
  126PRO      C 1955   5.183   1.820   1.835
  126PRO      O 1956   5.197   1.873   1.723
  127ALA      N 1957   5.090   1.868   1.917
  127ALA      H 1958   5.085   1.834   2.012
  127ALA     CA 1959   4.999   1.981   1.887
  127ALA     HA 1960   4.948   1.962   1.792
  127ALA     CB 1961   4.891   1.976   2.002
  127ALA    HB1 1962   4.854   1.874   2.012
  127ALA    HB2 1963   4.928   2.006   2.100
  127ALA    HB3 1964   4.810   2.044   1.976
  127ALA      C 1965   5.069   2.112   1.865
  127ALA      O 1966   5.016   2.195   1.791
  128VAL      N 1967   5.191   2.138   1.917
  128VAL      H 1968   5.242   2.074   1.977
  128VAL     CA 1969   5.265   2.269   1.915
  128VAL     HA 1970   5.188   2.346   1.921
  128VAL     CB 1971   5.354   2.301   2.033
  128VAL     HB 1972   5.433   2.226   2.035
  128VAL    CG1 1973   5.420   2.442   2.030
  128VAL   HG11 1974   5.344   2.512   2.065
  128VAL   HG12 1975   5.497   2.432   2.106
  128VAL   HG13 1976   5.467   2.472   1.936
  128VAL    CG2 1977   5.268   2.292   2.159
  128VAL   HG21 1978   5.339   2.313   2.239
  128VAL   HG22 1979   5.192   2.370   2.156
  128VAL   HG23 1980   5.226   2.192   2.169
  128VAL      C 1981   5.342   2.288   1.784
  128VAL      O 1982   5.310   2.387   1.720
  129PRO      N 1983   5.435   2.209   1.733
  129PRO     CD 1984   5.486   2.223   1.595
  129PRO    HD2 1985   5.575   2.285   1.589
  129PRO    HD3 1986   5.408   2.266   1.532
  129PRO     CG 1987   5.531   2.087   1.553
  129PRO    HG2 1988   5.620   2.102   1.493
  129PRO    HG3 1989   5.455   2.040   1.490
  129PRO     CB 1990   5.540   2.000   1.678
  129PRO    HB2 1991   5.638   1.951   1.683
  129PRO    HB3 1992   5.459   1.927   1.678
  129PRO     CA 1993   5.499   2.090   1.792
  129PRO     HA 1994   5.425   2.032   1.848
  129PRO      C 1995   5.619   2.114   1.877
  129PRO      O 1996   5.695   2.204   1.839
  130TYR      N 1997   5.650   2.029   1.983
  130TYR      H 1998   5.586   1.952   1.993
  130TYR     CA 1999   5.773   2.035   2.057
  130TYR     HA 2000   5.842   2.099   2.003
  130TYR     CB 2001   5.757   2.096   2.199
  130TYR    HB2 2002   5.684   2.046   2.263
  130TYR    HB3 2003   5.848   2.079   2.258
  130TYR     CG 2004   5.734   2.245   2.206
  130TYR    CD1 2005   5.821   2.339   2.152
  130TYR    HD1 2006   5.896   2.300   2.084
  130TYR    CE1 2007   5.810   2.476   2.166
  130TYR    HE1 2008   5.891   2.536   2.126
  130TYR     CZ 2009   5.702   2.526   2.246
  130TYR     OH 2010   5.692   2.656   2.266
  130TYR     HH 2011   5.623   2.669   2.331
  130TYR    CE2 2012   5.623   2.432   2.313
  130TYR    HE2 2013   5.542   2.471   2.373
  130TYR    CD2 2014   5.631   2.293   2.292
  130TYR    HD2 2015   5.567   2.225   2.346
  130TYR      C 2016   5.848   1.905   2.061
  130TYR      O 2017   5.785   1.799   2.045
  131SER      N 2018   5.978   1.910   2.087
  131SER      H 2019   6.022   1.999   2.105
  131SER     CA 2020   6.067   1.790   2.087
  131SER     HA 2021   6.017   1.696   2.107
  131SER     CB 2022   6.137   1.791   1.950
  131SER    HB2 2023   6.188   1.698   1.929
  131SER    HB3 2024   6.060   1.787   1.873
  131SER     OG 2025   6.228   1.899   1.925
  131SER     HG 2026   6.189   1.984   1.946
  131SER      C 2027   6.175   1.815   2.193
  131SER      O 2028   6.189   1.920   2.251
  132GLY      N 2029   6.262   1.718   2.218
  132GLY      H 2030   6.249   1.629   2.173
  132GLY     CA 2031   6.368   1.715   2.323
  132GLY    HA2 2032   6.328   1.705   2.424
  132GLY    HA3 2033   6.423   1.622   2.309
  132GLY      C 2034   6.465   1.840   2.305
  132GLY      O 2035   6.511   1.884   2.407
  133TRP      N 2036   6.486   1.896   2.183
  133TRP      H 2037   6.423   1.866   2.110
  133TRP     CA 2038   6.568   2.020   2.167
  133TRP     HA 2039   6.656   2.017   2.232
  133TRP     CB 2040   6.621   2.034   2.025
  133TRP    HB2 2041   6.531   2.047   1.964
  133TRP    HB3 2042   6.670   2.131   2.014
  133TRP     CG 2043   6.718   1.936   1.966
  133TRP    CD1 2044   6.839   1.922   2.016
  133TRP    HD1 2045   6.883   1.973   2.101
  133TRP    NE1 2046   6.911   1.825   1.939
  133TRP    HE1 2047   7.012   1.826   1.940
  133TRP    CE2 2048   6.832   1.781   1.835
  133TRP    CZ2 2049   6.848   1.684   1.738
  133TRP    HZ2 2050   6.943   1.632   1.734
  133TRP    CH2 2051   6.736   1.644   1.654
  133TRP    HH2 2052   6.748   1.563   1.583
  133TRP    CZ3 2053   6.622   1.718   1.663
  133TRP    HZ3 2054   6.537   1.701   1.599
  133TRP    CE3 2055   6.608   1.822   1.756
  133TRP    HE3 2056   6.512   1.869   1.769
  133TRP    CD2 2057   6.710   1.853   1.849
  133TRP      C 2058   6.499   2.151   2.215
  133TRP      O 2059   6.558   2.258   2.202
  134ASP      N 2060   6.368   2.152   2.238
  134ASP      H 2061   6.306   2.072   2.233
  134ASP     CA 2062   6.288   2.266   2.273
  134ASP     HA 2063   6.337   2.353   2.231
  134ASP     CB 2064   6.153   2.256   2.193
  134ASP    HB2 2065   6.102   2.167   2.231
  134ASP    HB3 2066   6.095   2.344   2.220
  134ASP     CG 2067   6.169   2.239   2.046
  134ASP    OD1 2068   6.248   2.302   1.980
  134ASP    OD2 2069   6.088   2.162   1.988
  134ASP      C 2070   6.271   2.286   2.430
  134ASP      O 2071   6.206   2.382   2.478
  135PHE      N 2072   6.325   2.192   2.506
  135PHE      H 2073   6.369   2.123   2.448
  135PHE     CA 2074   6.330   2.194   2.652
  135PHE     HA 2075   6.279   2.284   2.688
  135PHE     CB 2076   6.258   2.065   2.708
  135PHE    HB2 2077   6.315   1.976   2.683
  135PHE    HB3 2078   6.247   2.068   2.817
  135PHE     CG 2079   6.115   2.055   2.662
  135PHE    CD1 2080   6.014   2.132   2.725
  135PHE    HD1 2081   6.044   2.193   2.809
  135PHE    CE1 2082   5.883   2.117   2.676
  135PHE    HE1 2083   5.813   2.185   2.723
  135PHE     CZ 2084   5.846   2.027   2.576
  135PHE     HZ 2085   5.745   2.024   2.536
  135PHE    CE2 2086   5.948   1.948   2.516
  135PHE    HE2 2087   5.913   1.884   2.436
  135PHE    CD2 2088   6.081   1.963   2.563
  135PHE    HD2 2089   6.157   1.912   2.505
  135PHE      C 2090   6.476   2.204   2.701
  135PHE      O 2091   6.571   2.185   2.625
  136ASN      N 2092   6.491   2.246   2.824
  136ASN      H 2093   6.412   2.269   2.884
  136ASN     CA 2094   6.611   2.307   2.868
  136ASN     HA 2095   6.691   2.304   2.795
  136ASN     CB 2096   6.569   2.454   2.915
  136ASN    HB2 2097   6.500   2.488   2.838
  136ASN    HB3 2098   6.508   2.462   3.006
  136ASN     CG 2099   6.695   2.545   2.912
  136ASN    OD1 2100   6.752   2.565   2.807
  136ASN    ND2 2101   6.736   2.599   3.021
  136ASN   HD21 2102   6.825   2.646   3.016
  136ASN   HD22 2103   6.708   2.563   3.111
  136ASN      C 2104   6.677   2.232   2.996
  136ASN      O 2105   6.785   2.266   3.051
  137ASP      N 2106   6.607   2.130   3.042
  137ASP      H 2107   6.523   2.103   2.993
  137ASP     CA 2108   6.653   2.052   3.159
  137ASP     HA 2109   6.676   2.113   3.247
  137ASP     CB 2110   6.536   1.958   3.194
  137ASP    HB2 2111   6.572   1.897   3.277
  137ASP    HB3 2112   6.449   2.019   3.219
  137ASP     CG 2113   6.503   1.863   3.081
  137ASP    OD1 2114   6.410   1.903   3.005
  137ASP    OD2 2115   6.557   1.748   3.081
  137ASP      C 2116   6.779   1.968   3.137
  137ASP      O 2117   6.843   1.928   3.234
  138GLY      N 2118   6.817   1.941   3.011
  138GLY      H 2119   6.762   1.985   2.939
  138GLY     CA 2120   6.934   1.865   2.969
  138GLY    HA2 2121   6.960   1.784   3.037
  138GLY    HA3 2122   6.911   1.810   2.878
  138GLY      C 2123   7.059   1.961   2.960
  138GLY      O 2124   7.175   1.920   2.955
  139LYS      N 2125   7.032   2.089   2.932
  139LYS      H 2126   6.939   2.126   2.918
  139LYS     CA 2127   7.133   2.196   2.933
  139LYS     HA 2128   7.232   2.164   2.900
  139LYS     CB 2129   7.083   2.298   2.828
  139LYS    HB2 2130   7.082   2.249   2.731
  139LYS    HB3 2131   6.983   2.330   2.856
  139LYS     CG 2132   7.179   2.424   2.817
  139LYS    HG2 2133   7.283   2.400   2.837
  139LYS    HG3 2134   7.187   2.452   2.712
  139LYS     CD 2135   7.116   2.546   2.887
  139LYS    HD2 2136   7.021   2.564   2.836
  139LYS    HD3 2137   7.085   2.508   2.985
  139LYS     CE 2138   7.214   2.668   2.883
  139LYS    HE2 2139   7.292   2.663   2.959
  139LYS    HE3 2140   7.263   2.672   2.785
  139LYS     NZ 2141   7.138   2.791   2.899
  139LYS    HZ1 2142   7.193   2.870   2.868
  139LYS    HZ2 2143   7.055   2.794   2.842
  139LYS    HZ3 2144   7.102   2.791   2.993
  139LYS      C 2145   7.154   2.257   3.073
  139LYS      O 2146   7.267   2.297   3.112
  140CYX      N 2147   7.058   2.242   3.167
  140CYX      H 2148   6.966   2.211   3.141
  140CYX     CA 2149   7.066   2.289   3.306
  140CYX     HA 2150   7.067   2.398   3.317
  140CYX     CB 2151   6.944   2.233   3.384
  140CYX    HB2 2152   6.855   2.281   3.341
  140CYX    HB3 2153   6.943   2.125   3.369
  140CYX     SG 2154   6.944   2.244   3.565
  140CYX      C 2155   7.198   2.232   3.371
  140CYX      O 2156   7.228   2.110   3.358
  141LYS      N 2157   7.272   2.305   3.455
  141LYS      H 2158   7.240   2.401   3.462
  141LYS     CA 2159   7.389   2.257   3.528
  141LYS     HA 2160   7.455   2.212   3.454
  141LYS     CB 2161   7.479   2.368   3.589
  141LYS    HB2 2162   7.572   2.313   3.601
  141LYS    HB3 2163   7.495   2.445   3.513
  141LYS     CG 2164   7.451   2.428   3.730
  141LYS    HG2 2165   7.348   2.458   3.746
  141LYS    HG3 2166   7.477   2.356   3.808
  141LYS     CD 2167   7.533   2.553   3.772
  141LYS    HD2 2168   7.543   2.623   3.689
  141LYS    HD3 2169   7.486   2.596   3.860
  141LYS     CE 2170   7.676   2.509   3.802
  141LYS    HE2 2171   7.662   2.429   3.875
  141LYS    HE3 2172   7.731   2.466   3.719
  141LYS     NZ 2173   7.754   2.609   3.871
  141LYS    HZ1 2174   7.848   2.576   3.886
  141LYS    HZ2 2175   7.763   2.685   3.805
  141LYS    HZ3 2176   7.702   2.650   3.948
  141LYS      C 2177   7.370   2.150   3.639
  141LYS      O 2178   7.472   2.087   3.679
  142THR      N 2179   7.249   2.137   3.689
  142THR      H 2180   7.170   2.188   3.650
  142THR     CA 2181   7.225   2.043   3.792
  142THR     HA 2182   7.319   2.040   3.847
  142THR     CB 2183   7.118   2.087   3.892
  142THR     HB 2184   7.115   2.018   3.976
  142THR    CG2 2185   7.158   2.223   3.948
  142THR   HG21 2186   7.087   2.256   4.024
  142THR   HG22 2187   7.259   2.209   3.987
  142THR   HG23 2188   7.161   2.294   3.866
  142THR    OG1 2189   6.994   2.102   3.832
  142THR    HG1 2190   6.937   2.134   3.902
  142THR      C 2191   7.190   1.903   3.739
  142THR      O 2192   7.133   1.899   3.633
  143GLY      N 2193   7.248   1.799   3.794
  143GLY      H 2194   7.307   1.801   3.876
  143GLY     CA 2195   7.242   1.665   3.727
  143GLY    HA2 2196   7.288   1.658   3.629
  143GLY    HA3 2197   7.302   1.602   3.793
  143GLY      C 2198   7.110   1.595   3.714
  143GLY      O 2199   7.086   1.515   3.625
  144SER      N 2200   7.024   1.640   3.804
  144SER      H 2201   7.049   1.708   3.874
  144SER     CA 2202   6.885   1.600   3.794
  144SER     HA 2203   6.875   1.510   3.732
  144SER     CB 2204   6.828   1.564   3.935
  144SER    HB2 2205   6.723   1.546   3.912
  144SER    HB3 2206   6.880   1.471   3.960
  144SER     OG 2207   6.849   1.660   4.031
  144SER     HG 2208   6.793   1.737   4.015
  144SER      C 2209   6.794   1.706   3.723
  144SER      O 2210   6.683   1.676   3.693
  145GLY      N 2211   6.847   1.824   3.696
  145GLY      H 2212   6.948   1.825   3.709
  145GLY     CA 2213   6.787   1.929   3.606
  145GLY    HA2 2214   6.868   1.986   3.561
  145GLY    HA3 2215   6.727   1.878   3.530
  145GLY      C 2216   6.699   2.030   3.676
  145GLY      O 2217   6.638   2.112   3.603
  146ASP      N 2218   6.685   2.026   3.808
  146ASP      H 2219   6.751   1.969   3.859
  146ASP     CA 2220   6.608   2.106   3.896
  146ASP     HA 2221   6.555   2.176   3.831
  146ASP     CB 2222   6.514   2.014   3.978
  146ASP    HB2 2223   6.447   2.077   4.036
  146ASP    HB3 2224   6.452   1.965   3.903
  146ASP     CG 2225   6.598   1.914   4.063
  146ASP    OD1 2226   6.607   1.937   4.186
  146ASP    OD2 2227   6.644   1.811   4.012
  146ASP      C 2228   6.693   2.200   3.994
  146ASP      O 2229   6.808   2.163   4.013
  147ILE      N 2230   6.633   2.314   4.031
  147ILE      H 2231   6.534   2.318   4.009
  147ILE     CA 2232   6.696   2.420   4.112
  147ILE     HA 2233   6.783   2.443   4.051
  147ILE     CB 2234   6.591   2.538   4.112
  147ILE     HB 2235   6.503   2.500   4.165
  147ILE    CG2 2236   6.646   2.668   4.180
  147ILE   HG21 2237   6.578   2.754   4.181
  147ILE   HG22 2238   6.679   2.637   4.279
  147ILE   HG23 2239   6.734   2.702   4.125
  147ILE    CG1 2240   6.547   2.584   3.971
  147ILE   HG12 2241   6.623   2.645   3.923
  147ILE   HG13 2242   6.542   2.509   3.892
  147ILE    CD1 2243   6.419   2.664   3.957
  147ILE   HD11 2244   6.341   2.627   4.023
  147ILE   HD12 2245   6.447   2.765   3.988
  147ILE   HD13 2246   6.397   2.656   3.850
  147ILE      C 2247   6.739   2.358   4.244
  147ILE      O 2248   6.660   2.314   4.331
  148GLU      N 2249   6.872   2.350   4.269
  148GLU      H 2250   6.934   2.376   4.194
  148GLU     CA 2251   6.934   2.316   4.402
  148GLU     HA 2252   6.867   2.253   4.459
  148GLU     CB 2253   7.062   2.230   4.382
  148GLU    HB2 2254   7.044   2.147   4.314
  148GLU    HB3 2255   7.146   2.297   4.362
  148GLU     CG 2256   7.102   2.150   4.507
  148GLU    HG2 2257   7.097   2.208   4.599
  148GLU    HG3 2258   7.024   2.073   4.517
  148GLU     CD 2259   7.240   2.098   4.493
  148GLU    OE1 2260   7.253   1.992   4.438
  148GLU    OE2 2261   7.335   2.175   4.535
  148GLU      C 2262   6.966   2.438   4.479
  148GLU      O 2263   7.003   2.429   4.591
  149ASN      N 2264   6.960   2.562   4.422
  149ASN      H 2265   6.930   2.557   4.326
  149ASN     CA 2266   6.991   2.685   4.498
  149ASN     HA 2267   6.988   2.662   4.604
  149ASN     CB 2268   7.136   2.732   4.473
  149ASN    HB2 2269   7.208   2.655   4.501
  149ASN    HB3 2270   7.151   2.743   4.366
  149ASN     CG 2271   7.182   2.863   4.539
  149ASN    OD1 2272   7.096   2.940   4.581
  149ASN    ND2 2273   7.309   2.902   4.553
  149ASN   HD21 2274   7.326   2.994   4.591
  149ASN   HD22 2275   7.393   2.857   4.517
  149ASN      C 2276   6.877   2.789   4.470
  149ASN      O 2277   6.867   2.835   4.361
  150TYR      N 2278   6.812   2.847   4.569
  150TYR      H 2279   6.844   2.835   4.664
  150TYR     CA 2280   6.689   2.929   4.546
  150TYR     HA 2281   6.647   2.903   4.449
  150TYR     CB 2282   6.600   2.887   4.660
  150TYR    HB2 2283   6.639   2.929   4.753
  150TYR    HB3 2284   6.503   2.938   4.653
  150TYR     CG 2285   6.580   2.739   4.676
  150TYR    CD1 2286   6.547   2.655   4.565
  150TYR    HD1 2287   6.525   2.699   4.468
  150TYR    CE1 2288   6.515   2.521   4.582
  150TYR    HE1 2289   6.499   2.460   4.495
  150TYR     CZ 2290   6.525   2.458   4.710
  150TYR     OH 2291   6.501   2.329   4.720
  150TYR     HH 2292   6.506   2.293   4.809
  150TYR    CE2 2293   6.574   2.539   4.814
  150TYR    HE2 2294   6.605   2.484   4.901
  150TYR    CD2 2295   6.602   2.677   4.804
  150TYR    HD2 2296   6.655   2.728   4.883
  150TYR      C 2297   6.717   3.081   4.531
  150TYR      O 2298   6.620   3.152   4.501
  151ASN      N 2299   6.844   3.122   4.532
  151ASN      H 2300   6.911   3.052   4.560
  151ASN     CA 2301   6.898   3.254   4.501
  151ASN     HA 2302   6.816   3.322   4.478
  151ASN     CB 2303   6.971   3.312   4.627
  151ASN    HB2 2304   7.040   3.237   4.664
  151ASN    HB3 2305   7.021   3.403   4.593
  151ASN     CG 2306   6.877   3.356   4.744
  151ASN    OD1 2307   6.757   3.356   4.743
  151ASN    ND2 2308   6.931   3.415   4.845
  151ASN   HD21 2309   6.869   3.442   4.919
  151ASN   HD22 2310   7.031   3.426   4.844
  151ASN      C 2311   7.003   3.256   4.387
  151ASN      O 2312   7.037   3.366   4.346
  152ASP      N 2313   7.043   3.142   4.333
  152ASP      H 2314   7.022   3.055   4.379
  152ASP     CA 2315   7.140   3.146   4.221
  152ASP     HA 2316   7.211   3.225   4.241
  152ASP     CB 2317   7.218   3.009   4.220
  152ASP    HB2 2318   7.256   3.004   4.322
  152ASP    HB3 2319   7.147   2.928   4.206
  152ASP     CG 2320   7.339   3.001   4.120
  152ASP    OD1 2321   7.446   2.939   4.146
  152ASP    OD2 2322   7.330   3.070   4.016
  152ASP      C 2323   7.080   3.172   4.082
  152ASP      O 2324   7.013   3.089   4.022
  153ALA      N 2325   7.104   3.294   4.029
  153ALA      H 2326   7.166   3.353   4.083
  153ALA     CA 2327   7.052   3.342   3.901
  153ALA     HA 2328   6.945   3.354   3.913
  153ALA     CB 2329   7.112   3.479   3.871
  153ALA    HB1 2330   7.217   3.464   3.847
  153ALA    HB2 2331   7.067   3.517   3.779
  153ALA    HB3 2332   7.085   3.552   3.947
  153ALA      C 2333   7.078   3.243   3.789
  153ALA      O 2334   6.995   3.244   3.699
  154THR      N 2335   7.191   3.169   3.802
  154THR      H 2336   7.251   3.171   3.883
  154THR     CA 2337   7.231   3.086   3.690
  154THR     HA 2338   7.200   3.124   3.593
  154THR     CB 2339   7.381   3.060   3.680
  154THR     HB 2340   7.401   3.006   3.587
  154THR    CG2 2341   7.459   3.189   3.653
  154THR   HG21 2342   7.439   3.260   3.734
  154THR   HG22 2343   7.563   3.154   3.655
  154THR   HG23 2344   7.440   3.237   3.557
  154THR    OG1 2345   7.428   2.985   3.790
  154THR    HG1 2346   7.410   3.028   3.873
  154THR      C 2347   7.166   2.946   3.703
  154THR      O 2348   7.160   2.883   3.598
  155GLN      N 2349   7.123   2.901   3.821
  155GLN      H 2350   7.132   2.957   3.904
  155GLN     CA 2351   7.030   2.792   3.831
  155GLN     HA 2352   7.050   2.725   3.747
  155GLN     CB 2353   7.046   2.707   3.957
  155GLN    HB2 2354   7.052   2.768   4.047
  155GLN    HB3 2355   6.963   2.636   3.962
  155GLN     CG 2356   7.180   2.636   3.965
  155GLN    HG2 2357   7.209   2.582   3.875
  155GLN    HG3 2358   7.267   2.700   3.977
  155GLN     CD 2359   7.183   2.533   4.082
  155GLN    OE1 2360   7.088   2.492   4.147
  155GLN    NE2 2361   7.287   2.465   4.094
  155GLN   HE21 2362   7.296   2.396   4.167
  155GLN   HE22 2363   7.374   2.495   4.053
  155GLN      C 2364   6.880   2.834   3.810
  155GLN      O 2365   6.810   2.781   3.718
  156VAL      N 2366   6.827   2.937   3.884
  156VAL      H 2367   6.882   2.982   3.955
  156VAL     CA 2368   6.686   2.982   3.890
  156VAL     HA 2369   6.638   2.898   3.941
  156VAL     CB 2370   6.677   3.105   3.989
  156VAL     HB 2371   6.763   3.171   3.993
  156VAL    CG1 2372   6.559   3.202   3.971
  156VAL   HG11 2373   6.569   3.265   3.883
  156VAL   HG12 2374   6.476   3.133   3.955
  156VAL   HG13 2375   6.538   3.263   4.059
  156VAL    CG2 2376   6.674   3.051   4.135
  156VAL   HG21 2377   6.691   3.140   4.195
  156VAL   HG22 2378   6.580   3.008   4.169
  156VAL   HG23 2379   6.758   2.984   4.156
  156VAL      C 2380   6.617   3.002   3.753
  156VAL      O 2381   6.504   2.955   3.735
  157ARG      N 2382   6.691   3.062   3.661
  157ARG      H 2383   6.785   3.097   3.677
  157ARG     CA 2384   6.649   3.096   3.525
  157ARG     HA 2385   6.542   3.114   3.526
  157ARG     CB 2386   6.725   3.218   3.465
  157ARG    HB2 2387   6.834   3.208   3.463
  157ARG    HB3 2388   6.689   3.236   3.364
  157ARG     CG 2389   6.697   3.340   3.550
  157ARG    HG2 2390   6.593   3.370   3.536
  157ARG    HG3 2391   6.715   3.317   3.655
  157ARG     CD 2392   6.781   3.464   3.531
  157ARG    HD2 2393   6.886   3.436   3.529
  157ARG    HD3 2394   6.748   3.530   3.450
  157ARG     NE 2395   6.772   3.551   3.644
  157ARG     HE 2396   6.731   3.514   3.728
  157ARG     CZ 2397   6.785   3.684   3.648
  157ARG    NH1 2398   6.825   3.759   3.549
  157ARG   HH11 2399   6.868   3.719   3.467
  157ARG   HH12 2400   6.846   3.857   3.563
  157ARG    NH2 2401   6.761   3.748   3.757
  157ARG   HH21 2402   6.737   3.687   3.834
  157ARG   HH22 2403   6.799   3.839   3.779
  157ARG      C 2404   6.655   2.982   3.426
  157ARG      O 2405   6.590   2.994   3.321
  158ASP      N 2406   6.736   2.879   3.446
  158ASP      H 2407   6.772   2.873   3.540
  158ASP     CA 2408   6.782   2.779   3.354
  158ASP     HA 2409   6.751   2.801   3.251
  158ASP     CB 2410   6.934   2.773   3.362
  158ASP    HB2 2411   6.979   2.872   3.372
  158ASP    HB3 2412   6.967   2.712   3.446
  158ASP     CG 2413   7.002   2.727   3.234
  158ASP    OD1 2414   7.087   2.638   3.245
  158ASP    OD2 2415   6.984   2.795   3.127
  158ASP      C 2416   6.725   2.639   3.379
  158ASP      O 2417   6.718   2.553   3.292
  159CYX      N 2418   6.701   2.614   3.508
  159CYX      H 2419   6.697   2.692   3.572
  159CYX     CA 2420   6.670   2.481   3.560
  159CYX     HA 2421   6.693   2.400   3.490
  159CYX     CB 2422   6.763   2.450   3.680
  159CYX    HB2 2423   6.746   2.534   3.748
  159CYX    HB3 2424   6.732   2.353   3.719
  159CYX     SG 2425   6.933   2.437   3.627
  159CYX      C 2426   6.520   2.470   3.593
  159CYX      O 2427   6.446   2.569   3.591
  160ARG      N 2428   6.470   2.347   3.620
  160ARG      H 2429   6.540   2.274   3.623
  160ARG     CA 2430   6.328   2.324   3.646
  160ARG     HA 2431   6.268   2.371   3.569
  160ARG     CB 2432   6.288   2.185   3.621
  160ARG    HB2 2433   6.337   2.117   3.691
  160ARG    HB3 2434   6.181   2.176   3.635
  160ARG     CG 2435   6.320   2.132   3.479
  160ARG    HG2 2436   6.265   2.194   3.408
  160ARG    HG3 2437   6.427   2.137   3.457
  160ARG     CD 2438   6.308   1.981   3.472
  160ARG    HD2 2439   6.351   1.940   3.381
  160ARG    HD3 2440   6.375   1.943   3.549
  160ARG     NE 2441   6.164   1.936   3.482
  160ARG     HE 2442   6.094   2.008   3.493
  160ARG     CZ 2443   6.126   1.809   3.485
  160ARG    NH1 2444   6.213   1.719   3.477
  160ARG   HH11 2445   6.309   1.747   3.488
  160ARG   HH12 2446   6.185   1.625   3.505
  160ARG    NH2 2447   6.000   1.777   3.483
  160ARG   HH21 2448   5.926   1.840   3.512
  160ARG   HH22 2449   5.971   1.682   3.498
  160ARG      C 2450   6.275   2.367   3.784
  160ARG      O 2451   6.332   2.340   3.887
  161LEU      N 2452   6.153   2.430   3.775
  161LEU      H 2453   6.112   2.429   3.682
  161LEU     CA 2454   6.063   2.477   3.880
  161LEU     HA 2455   6.120   2.457   3.971
  161LEU     CB 2456   6.043   2.626   3.870
  161LEU    HB2 2457   6.138   2.677   3.883
  161LEU    HB3 2458   6.001   2.654   3.773
  161LEU     CG 2459   5.933   2.676   3.971
  161LEU     HG 2460   5.838   2.622   3.967
  161LEU    CD1 2461   5.982   2.654   4.116
  161LEU   HD11 2462   5.945   2.566   4.168
  161LEU   HD12 2463   6.090   2.662   4.132
  161LEU   HD13 2464   5.930   2.730   4.174
  161LEU    CD2 2465   5.907   2.828   3.927
  161LEU   HD21 2466   5.820   2.864   3.982
  161LEU   HD22 2467   5.989   2.896   3.947
  161LEU   HD23 2468   5.876   2.827   3.822
  161LEU      C 2469   5.943   2.381   3.905
  161LEU      O 2470   5.866   2.355   3.812
  162THR      N 2471   5.921   2.336   4.030
  162THR      H 2472   5.979   2.366   4.107
  162THR     CA 2473   5.807   2.252   4.069
  162THR     HA 2474   5.851   2.195   4.151
  162THR     CB 2475   5.683   2.333   4.128
  162THR     HB 2476   5.591   2.279   4.108
  162THR    CG2 2477   5.688   2.366   4.275
  162THR   HG21 2478   5.590   2.413   4.289
  162THR   HG22 2479   5.700   2.274   4.332
  162THR   HG23 2480   5.768   2.438   4.294
  162THR    OG1 2481   5.664   2.454   4.058
  162THR    HG1 2482   5.671   2.434   3.964
  162THR      C 2483   5.768   2.143   3.964
  162THR      O 2484   5.648   2.114   3.948
  163GLY      N 2485   5.861   2.079   3.908
  163GLY      H 2486   5.952   2.120   3.923
  163GLY     CA 2487   5.842   1.963   3.826
  163GLY    HA2 2488   5.938   1.912   3.818
  163GLY    HA3 2489   5.775   1.898   3.882
  163GLY      C 2490   5.795   1.984   3.682
  163GLY      O 2491   5.774   1.883   3.612
  164LEU      N 2492   5.780   2.108   3.647
  164LEU      H 2493   5.790   2.177   3.720
  164LEU     CA 2494   5.734   2.153   3.512
  164LEU     HA 2495   5.653   2.088   3.479
  164LEU     CB 2496   5.687   2.296   3.530
  164LEU    HB2 2497   5.772   2.346   3.577
  164LEU    HB3 2498   5.656   2.337   3.434
  164LEU     CG 2499   5.568   2.304   3.628
  164LEU     HG 2500   5.573   2.233   3.711
  164LEU    CD1 2501   5.575   2.438   3.696
  164LEU   HD11 2502   5.549   2.520   3.629
  164LEU   HD12 2503   5.517   2.447   3.788
  164LEU   HD13 2504   5.673   2.470   3.731
  164LEU    CD2 2505   5.429   2.293   3.565
  164LEU   HD21 2506   5.420   2.192   3.524
  164LEU   HD22 2507   5.346   2.287   3.637
  164LEU   HD23 2508   5.412   2.380   3.503
  164LEU      C 2509   5.846   2.148   3.411
  164LEU      O 2510   5.967   2.134   3.442
  165LEU      N 2511   5.810   2.141   3.281
  165LEU      H 2512   5.718   2.174   3.257
  165LEU     CA 2513   5.909   2.115   3.172
  165LEU     HA 2514   5.988   2.051   3.212
  165LEU     CB 2515   5.840   2.043   3.057
  165LEU    HB2 2516   5.734   2.032   3.083
  165LEU    HB3 2517   5.846   2.102   2.966
  165LEU     CG 2518   5.899   1.907   3.019
  165LEU     HG 2519   6.003   1.919   2.989
  165LEU    CD1 2520   5.895   1.807   3.126
  165LEU   HD11 2521   5.948   1.719   3.089
  165LEU   HD12 2522   5.956   1.842   3.210
  165LEU   HD13 2523   5.793   1.779   3.155
  165LEU    CD2 2524   5.823   1.841   2.904
  165LEU   HD21 2525   5.798   1.735   2.907
  165LEU   HD22 2526   5.733   1.899   2.885
  165LEU   HD23 2527   5.890   1.848   2.818
  165LEU      C 2528   5.970   2.253   3.127
  165LEU      O 2529   5.906   2.330   3.055
  166ASP      N 2530   6.090   2.287   3.177
  166ASP      H 2531   6.136   2.227   3.243
  166ASP     CA 2532   6.151   2.421   3.151
  166ASP     HA 2533   6.072   2.496   3.162
  166ASP     CB 2534   6.260   2.457   3.252
  166ASP    HB2 2535   6.233   2.427   3.354
  166ASP    HB3 2536   6.351   2.400   3.234
  166ASP     CG 2537   6.285   2.604   3.245
  166ASP    OD1 2538   6.407   2.645   3.244
  166ASP    OD2 2539   6.196   2.683   3.265
  166ASP      C 2540   6.197   2.428   3.001
  166ASP      O 2541   6.263   2.334   2.949
  167LEU      N 2542   6.147   2.535   2.933
  167LEU      H 2543   6.112   2.611   2.989
  167LEU     CA 2544   6.155   2.551   2.791
  167LEU     HA 2545   6.147   2.448   2.757
  167LEU     CB 2546   6.034   2.623   2.738
  167LEU    HB2 2547   6.012   2.710   2.800
  167LEU    HB3 2548   6.063   2.656   2.638
  167LEU     CG 2549   5.904   2.538   2.727
  167LEU     HG 2550   5.900   2.467   2.810
  167LEU    CD1 2551   5.771   2.613   2.717
  167LEU   HD11 2552   5.784   2.674   2.628
  167LEU   HD12 2553   5.693   2.543   2.688
  167LEU   HD13 2554   5.745   2.672   2.805
  167LEU    CD2 2555   5.904   2.454   2.601
  167LEU   HD21 2556   5.899   2.518   2.513
  167LEU   HD22 2557   5.993   2.393   2.586
  167LEU   HD23 2558   5.817   2.389   2.589
  167LEU      C 2559   6.282   2.621   2.742
  167LEU      O 2560   6.331   2.713   2.808
  168ALA      N 2561   6.332   2.576   2.628
  168ALA      H 2562   6.287   2.499   2.580
  168ALA     CA 2563   6.454   2.633   2.574
  168ALA     HA 2564   6.517   2.653   2.660
  168ALA     CB 2565   6.518   2.529   2.482
  168ALA    HB1 2566   6.523   2.432   2.531
  168ALA    HB2 2567   6.468   2.518   2.385
  168ALA    HB3 2568   6.622   2.557   2.464
  168ALA      C 2569   6.436   2.771   2.503
  168ALA      O 2570   6.440   2.782   2.381
  169LEU      N 2571   6.418   2.877   2.581
  169LEU      H 2572   6.428   2.863   2.681
  169LEU     CA 2573   6.387   3.013   2.517
  169LEU     HA 2574   6.323   2.991   2.432
  169LEU     CB 2575   6.307   3.113   2.605
  169LEU    HB2 2576   6.381   3.148   2.676
  169LEU    HB3 2577   6.271   3.203   2.555
  169LEU     CG 2578   6.193   3.050   2.688
  169LEU     HG 2579   6.234   2.969   2.748
  169LEU    CD1 2580   6.132   3.155   2.781
  169LEU   HD11 2581   6.061   3.101   2.843
  169LEU   HD12 2582   6.199   3.201   2.853
  169LEU   HD13 2583   6.072   3.223   2.720
  169LEU    CD2 2584   6.088   2.998   2.597
  169LEU   HD21 2585   5.995   3.011   2.653
  169LEU   HD22 2586   6.069   3.058   2.508
  169LEU   HD23 2587   6.105   2.894   2.570
  169LEU      C 2588   6.520   3.076   2.464
  169LEU      O 2589   6.524   3.190   2.411
  170GLU      N 2590   6.639   3.006   2.467
  170GLU      H 2591   6.653   2.927   2.529
  170GLU     CA 2592   6.762   3.042   2.395
  170GLU     HA 2593   6.765   3.150   2.382
  170GLU     CB 2594   6.880   3.012   2.491
  170GLU    HB2 2595   6.974   3.063   2.468
  170GLU    HB3 2596   6.869   3.044   2.594
  170GLU     CG 2597   6.898   2.854   2.483
  170GLU    HG2 2598   6.797   2.817   2.501
  170GLU    HG3 2599   6.941   2.813   2.391
  170GLU     CD 2600   6.973   2.794   2.600
  170GLU    OE1 2601   6.942   2.831   2.714
  170GLU    OE2 2602   7.059   2.700   2.581
  170GLU      C 2603   6.782   2.984   2.252
  170GLU      O 2604   6.885   3.002   2.184
  171LYS      N 2605   6.689   2.899   2.210
  171LYS      H 2606   6.618   2.871   2.276
  171LYS     CA 2607   6.682   2.828   2.078
  171LYS     HA 2608   6.782   2.838   2.034
  171LYS     CB 2609   6.658   2.674   2.100
  171LYS    HB2 2610   6.557   2.652   2.133
  171LYS    HB3 2611   6.673   2.632   2.000
  171LYS     CG 2612   6.747   2.607   2.207
  171LYS    HG2 2613   6.761   2.663   2.300
  171LYS    HG3 2614   6.711   2.506   2.225
  171LYS     CD 2615   6.889   2.605   2.136
  171LYS    HD2 2616   6.878   2.559   2.038
  171LYS    HD3 2617   6.921   2.707   2.113
  171LYS     CE 2618   6.992   2.527   2.218
  171LYS    HE2 2619   7.011   2.582   2.310
  171LYS    HE3 2620   6.948   2.430   2.240
  171LYS     NZ 2621   7.118   2.525   2.143
  171LYS    HZ1 2622   7.152   2.618   2.123
  171LYS    HZ2 2623   7.192   2.485   2.199
  171LYS    HZ3 2624   7.109   2.481   2.052
  171LYS      C 2625   6.580   2.892   1.985
  171LYS      O 2626   6.476   2.935   2.032
  172ASP      N 2627   6.613   2.914   1.856
  172ASP      H 2628   6.697   2.879   1.814
  172ASP     CA 2629   6.528   3.010   1.775
  172ASP     HA 2630   6.524   3.097   1.840
  172ASP     CB 2631   6.604   3.032   1.644
  172ASP    HB2 2632   6.713   3.027   1.655
  172ASP    HB3 2633   6.558   2.976   1.563
  172ASP     CG 2634   6.576   3.169   1.584
  172ASP    OD1 2635   6.539   3.264   1.654
  172ASP    OD2 2636   6.599   3.178   1.459
  172ASP      C 2637   6.386   2.957   1.750
  172ASP      O 2638   6.299   3.034   1.708
  173TYR      N 2639   6.364   2.823   1.767
  173TYR      H 2640   6.449   2.769   1.758
  173TYR     CA 2641   6.234   2.755   1.739
  173TYR     HA 2642   6.195   2.790   1.643
  173TYR     CB 2643   6.265   2.601   1.734
  173TYR    HB2 2644   6.345   2.603   1.659
  173TYR    HB3 2645   6.303   2.566   1.829
  173TYR     CG 2646   6.138   2.521   1.694
  173TYR    CD1 2647   6.043   2.481   1.789
  173TYR    HD1 2648   6.058   2.501   1.894
  173TYR    CE1 2649   5.933   2.407   1.754
  173TYR    HE1 2650   5.861   2.369   1.826
  173TYR     CZ 2651   5.913   2.369   1.618
  173TYR     OH 2652   5.813   2.281   1.592
  173TYR     HH 2653   5.773   2.249   1.673
  173TYR    CE2 2654   6.006   2.412   1.520
  173TYR    HE2 2655   5.982   2.391   1.416
  173TYR    CD2 2656   6.119   2.488   1.557
  173TYR    HD2 2657   6.175   2.544   1.484
  173TYR      C 2658   6.140   2.799   1.850
  173TYR      O 2659   6.039   2.865   1.826
  174VAL      N 2660   6.174   2.768   1.977
  174VAL      H 2661   6.246   2.698   1.976
  174VAL     CA 2662   6.085   2.786   2.094
  174VAL     HA 2663   6.001   2.717   2.087
  174VAL     CB 2664   6.160   2.751   2.228
  174VAL     HB 2665   6.227   2.828   2.267
  174VAL    CG1 2666   6.058   2.731   2.338
  174VAL   HG11 2667   6.117   2.718   2.429
  174VAL   HG12 2668   5.994   2.819   2.342
  174VAL   HG13 2669   5.998   2.640   2.332
  174VAL    CG2 2670   6.245   2.624   2.214
  174VAL   HG21 2671   6.189   2.547   2.162
  174VAL   HG22 2672   6.333   2.639   2.152
  174VAL   HG23 2673   6.272   2.585   2.313
  174VAL      C 2674   6.041   2.935   2.100
  174VAL      O 2675   5.919   2.959   2.103
  175ARG      N 2676   6.145   3.020   2.090
  175ARG      H 2677   6.238   2.987   2.112
  175ARG     CA 2678   6.116   3.166   2.073
  175ARG     HA 2679   6.067   3.203   2.162
  175ARG     CB 2680   6.242   3.243   2.045
  175ARG    HB2 2681   6.272   3.205   1.947
  175ARG    HB3 2682   6.217   3.348   2.032
  175ARG     CG 2683   6.359   3.244   2.144
  175ARG    HG2 2684   6.328   3.303   2.229
  175ARG    HG3 2685   6.387   3.144   2.178
  175ARG     CD 2686   6.478   3.328   2.092
  175ARG    HD2 2687   6.505   3.283   1.996
  175ARG    HD3 2688   6.442   3.427   2.066
  175ARG     NE 2689   6.584   3.336   2.193
  175ARG     HE 2690   6.574   3.293   2.283
  175ARG     CZ 2691   6.701   3.378   2.172
  175ARG    NH1 2692   6.732   3.422   2.058
  175ARG   HH11 2693   6.655   3.429   1.993
  175ARG   HH12 2694   6.810   3.481   2.033
  175ARG    NH2 2695   6.793   3.380   2.262
  175ARG   HH21 2696   6.781   3.363   2.361
  175ARG   HH22 2697   6.886   3.416   2.243
  175ARG      C 2698   6.013   3.199   1.966
  175ARG      O 2699   5.906   3.255   2.001
  176SER      N 2700   6.037   3.149   1.844
  176SER      H 2701   6.124   3.105   1.819
  176SER     CA 2702   5.942   3.170   1.731
  176SER     HA 2703   5.931   3.276   1.710
  176SER     CB 2704   6.007   3.116   1.604
  176SER    HB2 2705   6.026   3.009   1.600
  176SER    HB3 2706   5.939   3.152   1.527
  176SER     OG 2707   6.132   3.190   1.582
  176SER     HG 2708   6.198   3.153   1.641
  176SER      C 2709   5.796   3.108   1.752
  176SER      O 2710   5.695   3.178   1.730
  177LYS      N 2711   5.794   2.982   1.798
  177LYS      H 2712   5.880   2.938   1.827
  177LYS     CA 2713   5.668   2.918   1.824
  177LYS     HA 2714   5.606   2.916   1.734
  177LYS     CB 2715   5.686   2.779   1.881
  177LYS    HB2 2716   5.752   2.780   1.969
  177LYS    HB3 2717   5.597   2.734   1.924
  177LYS     CG 2718   5.734   2.678   1.778
  177LYS    HG2 2719   5.835   2.701   1.746
  177LYS    HG3 2720   5.735   2.576   1.819
  177LYS     CD 2721   5.653   2.663   1.647
  177LYS    HD2 2722   5.676   2.740   1.574
  177LYS    HD3 2723   5.695   2.573   1.601
  177LYS     CE 2724   5.508   2.638   1.664
  177LYS    HE2 2725   5.486   2.543   1.713
  177LYS    HE3 2726   5.468   2.709   1.737
  177LYS     NZ 2727   5.415   2.637   1.539
  177LYS    HZ1 2728   5.428   2.566   1.468
  177LYS    HZ2 2729   5.316   2.627   1.559
  177LYS    HZ3 2730   5.429   2.730   1.501
  177LYS      C 2731   5.585   3.000   1.920
  177LYS      O 2732   5.462   3.009   1.904
  178ILE      N 2733   5.648   3.060   2.020
  178ILE      H 2734   5.745   3.037   2.035
  178ILE     CA 2735   5.575   3.131   2.129
  178ILE     HA 2736   5.484   3.077   2.159
  178ILE     CB 2737   5.664   3.134   2.257
  178ILE     HB 2738   5.766   3.162   2.229
  178ILE    CG2 2739   5.612   3.251   2.352
  178ILE   HG21 2740   5.666   3.240   2.446
  178ILE   HG22 2741   5.643   3.350   2.318
  178ILE   HG23 2742   5.504   3.248   2.362
  178ILE    CG1 2743   5.646   3.005   2.326
  178ILE   HG12 2744   5.548   2.997   2.372
  178ILE   HG13 2745   5.651   2.922   2.254
  178ILE    CD1 2746   5.744   2.975   2.438
  178ILE   HD11 2747   5.742   3.047   2.520
  178ILE   HD12 2748   5.735   2.870   2.469
  178ILE   HD13 2749   5.848   2.970   2.405
  178ILE      C 2750   5.528   3.271   2.076
  178ILE      O 2751   5.418   3.319   2.099
  179ALA      N 2752   5.605   3.327   1.984
  179ALA      H 2753   5.698   3.290   1.966
  179ALA     CA 2754   5.574   3.457   1.925
  179ALA     HA 2755   5.535   3.522   2.004
  179ALA     CB 2756   5.702   3.509   1.867
  179ALA    HB1 2757   5.748   3.450   1.787
  179ALA    HB2 2758   5.675   3.597   1.809
  179ALA    HB3 2759   5.772   3.536   1.945
  179ALA      C 2760   5.464   3.441   1.824
  179ALA      O 2761   5.378   3.531   1.802
  180GLU      N 2762   5.449   3.320   1.769
  180GLU      H 2763   5.511   3.245   1.794
  180GLU     CA 2764   5.344   3.294   1.672
  180GLU     HA 2765   5.354   3.359   1.586
  180GLU     CB 2766   5.366   3.150   1.621
  180GLU    HB2 2767   5.471   3.145   1.594
  180GLU    HB3 2768   5.343   3.079   1.700
  180GLU     CG 2769   5.279   3.111   1.499
  180GLU    HG2 2770   5.172   3.099   1.515
  180GLU    HG3 2771   5.284   3.198   1.432
  180GLU     CD 2772   5.339   2.986   1.424
  180GLU    OE1 2773   5.400   3.002   1.316
  180GLU    OE2 2774   5.331   2.873   1.470
  180GLU      C 2775   5.197   3.308   1.724
  180GLU      O 2776   5.113   3.371   1.666
  181TYR      N 2777   5.172   3.255   1.851
  181TYR      H 2778   5.249   3.202   1.888
  181TYR     CA 2779   5.040   3.256   1.908
  181TYR     HA 2780   4.963   3.240   1.832
  181TYR     CB 2781   5.036   3.137   2.011
  181TYR    HB2 2782   4.935   3.097   2.004
  181TYR    HB3 2783   5.089   3.049   1.976
  181TYR     CG 2784   5.068   3.168   2.163
  181TYR    CD1 2785   4.963   3.203   2.253
  181TYR    HD1 2786   4.869   3.202   2.199
  181TYR    CE1 2787   4.978   3.224   2.391
  181TYR    HE1 2788   4.888   3.247   2.445
  181TYR     CZ 2789   5.108   3.193   2.442
  181TYR     OH 2790   5.122   3.201   2.576
  181TYR     HH 2791   5.037   3.225   2.613
  181TYR    CE2 2792   5.209   3.156   2.362
  181TYR    HE2 2793   5.303   3.124   2.404
  181TYR    CD2 2794   5.194   3.144   2.219
  181TYR    HD2 2795   5.282   3.124   2.160
  181TYR      C 2796   5.006   3.395   1.968
  181TYR      O 2797   4.886   3.433   1.974
  182MET      N 2798   5.109   3.476   1.998
  182MET      H 2799   5.203   3.440   1.985
  182MET     CA 2800   5.107   3.609   2.052
  182MET     HA 2801   5.025   3.622   2.123
  182MET     CB 2802   5.244   3.651   2.113
  182MET    HB2 2803   5.333   3.647   2.051
  182MET    HB3 2804   5.236   3.754   2.147
  182MET     CG 2805   5.273   3.574   2.236
  182MET    HG2 2806   5.196   3.607   2.306
  182MET    HG3 2807   5.269   3.467   2.214
  182MET     SD 2808   5.426   3.622   2.311
  182MET     CE 2809   5.433   3.557   2.477
  182MET    HE1 2810   5.418   3.449   2.483
  182MET    HE2 2811   5.534   3.579   2.511
  182MET    HE3 2812   5.365   3.609   2.545
  182MET      C 2813   5.085   3.710   1.941
  182MET      O 2814   5.015   3.808   1.962
  183ASN      N 2815   5.139   3.683   1.821
  183ASN      H 2816   5.176   3.591   1.803
  183ASN     CA 2817   5.104   3.745   1.698
  183ASN     HA 2818   5.105   3.852   1.721
  183ASN     CB 2819   5.198   3.707   1.587
  183ASN    HB2 2820   5.187   3.599   1.575
  183ASN    HB3 2821   5.173   3.753   1.492
  183ASN     CG 2822   5.344   3.751   1.614
  183ASN    OD1 2823   5.367   3.855   1.684
  183ASN    ND2 2824   5.441   3.677   1.575
  183ASN   HD21 2825   5.523   3.703   1.628
  183ASN   HD22 2826   5.435   3.592   1.521
  183ASN      C 2827   4.960   3.716   1.668
  183ASN      O 2828   4.895   3.809   1.632
  184HIE      N 2829   4.907   3.594   1.675
  184HIE      H 2830   4.957   3.514   1.710
  184HIE     CA 2831   4.765   3.569   1.649
  184HIE     HA 2832   4.748   3.617   1.552
  184HIE     CB 2833   4.744   3.421   1.648
  184HIE    HB2 2834   4.827   3.375   1.595
  184HIE    HB3 2835   4.757   3.388   1.751
  184HIE     CG 2836   4.606   3.382   1.601
  184HIE    ND1 2837   4.577   3.348   1.469
  184HIE    CE1 2838   4.451   3.301   1.472
  184HIE    HE1 2839   4.400   3.252   1.389
  184HIE    NE2 2840   4.406   3.295   1.601
  184HIE    HE2 2841   4.313   3.265   1.623
  184HIE    CD2 2842   4.508   3.346   1.688
  184HIE    HD2 2843   4.505   3.357   1.796
  184HIE      C 2844   4.674   3.646   1.750
  184HIE      O 2845   4.568   3.699   1.720
  185LEU      N 2846   4.711   3.643   1.881
  185LEU      H 2847   4.791   3.591   1.912
  185LEU     CA 2848   4.631   3.706   1.981
  185LEU     HA 2849   4.529   3.667   1.981
  185LEU     CB 2850   4.682   3.674   2.123
  185LEU    HB2 2851   4.791   3.678   2.124
  185LEU    HB3 2852   4.647   3.745   2.197
  185LEU     CG 2853   4.639   3.525   2.154
  185LEU     HG 2854   4.656   3.464   2.066
  185LEU    CD1 2855   4.728   3.466   2.264
  185LEU   HD11 2856   4.722   3.528   2.353
  185LEU   HD12 2857   4.694   3.366   2.291
  185LEU   HD13 2858   4.830   3.444   2.233
  185LEU    CD2 2859   4.492   3.513   2.196
  185LEU   HD21 2860   4.484   3.580   2.282
  185LEU   HD22 2861   4.437   3.550   2.109
  185LEU   HD23 2862   4.465   3.410   2.219
  185LEU      C 2863   4.619   3.856   1.966
  185LEU      O 2864   4.514   3.914   1.987
  186ILE      N 2865   4.724   3.931   1.923
  186ILE      H 2866   4.815   3.888   1.914
  186ILE     CA 2867   4.717   4.072   1.877
  186ILE     HA 2868   4.652   4.130   1.943
  186ILE     CB 2869   4.848   4.148   1.904
  186ILE     HB 2870   4.831   4.255   1.890
  186ILE    CG2 2871   4.895   4.131   2.048
  186ILE   HG21 2872   4.820   4.170   2.117
  186ILE   HG22 2873   4.919   4.028   2.075
  186ILE   HG23 2874   4.981   4.196   2.067
  186ILE    CG1 2875   4.953   4.103   1.803
  186ILE   HG12 2876   4.965   3.995   1.806
  186ILE   HG13 2877   4.927   4.148   1.706
  186ILE    CD1 2878   5.097   4.152   1.829
  186ILE   HD11 2879   5.160   4.126   1.744
  186ILE   HD12 2880   5.100   4.260   1.844
  186ILE   HD13 2881   5.136   4.105   1.919
  186ILE      C 2882   4.661   4.093   1.741
  186ILE      O 2883   4.613   4.202   1.710
  187ASP      N 2884   4.644   3.984   1.662
  187ASP      H 2885   4.693   3.899   1.687
  187ASP     CA 2886   4.562   3.992   1.544
  187ASP     HA 2887   4.584   4.084   1.490
  187ASP     CB 2888   4.594   3.882   1.442
  187ASP    HB2 2889   4.692   3.914   1.407
  187ASP    HB3 2890   4.583   3.785   1.490
  187ASP     CG 2891   4.505   3.883   1.319
  187ASP    OD1 2892   4.420   3.788   1.303
  187ASP    OD2 2893   4.510   3.983   1.244
  187ASP      C 2894   4.416   3.987   1.571
  187ASP      O 2895   4.329   4.066   1.516
  188ILE      N 2896   4.379   3.908   1.669
  188ILE      H 2897   4.445   3.835   1.691
  188ILE     CA 2898   4.240   3.900   1.725
  188ILE     HA 2899   4.175   3.888   1.638
  188ILE     CB 2900   4.219   3.786   1.823
  188ILE     HB 2901   4.296   3.771   1.898
  188ILE    CG2 2902   4.082   3.805   1.892
  188ILE   HG21 2903   4.100   3.888   1.961
  188ILE   HG22 2904   4.002   3.832   1.823
  188ILE   HG23 2905   4.051   3.711   1.938
  188ILE    CG1 2906   4.207   3.649   1.746
  188ILE   HG12 2907   4.107   3.639   1.705
  188ILE   HG13 2908   4.298   3.649   1.687
  188ILE    CD1 2909   4.236   3.539   1.853
  188ILE   HD11 2910   4.244   3.451   1.790
  188ILE   HD12 2911   4.326   3.561   1.911
  188ILE   HD13 2912   4.151   3.531   1.921
  188ILE      C 2913   4.199   4.040   1.782
  188ILE      O 2914   4.091   4.093   1.762
  189GLY      N 2915   4.297   4.106   1.852
  189GLY      H 2916   4.381   4.052   1.867
  189GLY     CA 2917   4.300   4.247   1.888
  189GLY    HA2 2918   4.358   4.298   1.811
  189GLY    HA3 2919   4.198   4.282   1.873
  189GLY      C 2920   4.348   4.269   2.031
  189GLY      O 2921   4.304   4.372   2.096
  190VAL      N 2922   4.427   4.183   2.094
  190VAL      H 2923   4.443   4.088   2.065
  190VAL     CA 2924   4.468   4.212   2.230
  190VAL     HA 2925   4.380   4.242   2.287
  190VAL     CB 2926   4.505   4.083   2.306
  190VAL     HB 2927   4.517   4.105   2.412
  190VAL    CG1 2928   4.395   3.973   2.299
  190VAL   HG11 2929   4.297   4.018   2.311
  190VAL   HG12 2930   4.404   3.932   2.198
  190VAL   HG13 2931   4.411   3.900   2.378
  190VAL    CG2 2932   4.643   4.023   2.288
  190VAL   HG21 2933   4.655   3.932   2.347
  190VAL   HG22 2934   4.659   4.003   2.182
  190VAL   HG23 2935   4.716   4.094   2.325
  190VAL      C 2936   4.569   4.328   2.238
  190VAL      O 2937   4.638   4.354   2.141
  191ALA      N 2938   4.578   4.404   2.349
  191ALA      H 2939   4.511   4.383   2.422
  191ALA     CA 2940   4.663   4.522   2.368
  191ALA     HA 2941   4.668   4.574   2.273
  191ALA     CB 2942   4.582   4.617   2.465
  191ALA    HB1 2943   4.552   4.563   2.554
  191ALA    HB2 2944   4.652   4.696   2.493
  191ALA    HB3 2945   4.505   4.670   2.409
  191ALA      C 2946   4.802   4.487   2.421
  191ALA      O 2947   4.893   4.573   2.411
  192GLY      N 2948   4.816   4.372   2.481
  192GLY      H 2949   4.733   4.315   2.494
  192GLY     CA 2950   4.930   4.334   2.564
  192GLY    HA2 2951   5.017   4.333   2.499
  192GLY    HA3 2952   4.923   4.413   2.639
  192GLY      C 2953   4.923   4.202   2.635
  192GLY      O 2954   4.837   4.123   2.619
  193PHE      N 2955   5.024   4.184   2.717
  193PHE      H 2956   5.098   4.251   2.726
  193PHE     CA 2957   5.051   4.058   2.796
  193PHE     HA 2958   4.956   4.006   2.801
  193PHE     CB 2959   5.139   3.964   2.708
  193PHE    HB2 2960   5.239   4.008   2.701
  193PHE    HB3 2961   5.145   3.870   2.761
  193PHE     CG 2962   5.094   3.937   2.562
  193PHE    CD1 2963   5.130   4.019   2.457
  193PHE    HD1 2964   5.174   4.117   2.465
  193PHE    CE1 2965   5.089   3.984   2.321
  193PHE    HE1 2966   5.109   4.053   2.241
  193PHE     CZ 2967   5.011   3.873   2.297
  193PHE     HZ 2968   4.959   3.856   2.204
  193PHE    CE2 2969   4.995   3.781   2.400
  193PHE    HE2 2970   4.942   3.689   2.380
  193PHE    CD2 2971   5.030   3.816   2.533
  193PHE    HD2 2972   5.008   3.745   2.612
  193PHE      C 2973   5.102   4.073   2.934
  193PHE      O 2974   5.170   4.176   2.967
  194ARG      N 2975   5.090   3.967   3.014
  194ARG      H 2976   5.030   3.894   2.977
  194ARG     CA 2977   5.169   3.923   3.135
  194ARG     HA 2978   5.231   4.006   3.170
  194ARG     CB 2979   5.070   3.888   3.244
  194ARG    HB2 2980   5.019   3.980   3.270
  194ARG    HB3 2981   4.998   3.817   3.203
  194ARG     CG 2982   5.119   3.817   3.365
  194ARG    HG2 2983   5.179   3.731   3.337
  194ARG    HG3 2984   5.194   3.881   3.412
  194ARG     CD 2985   5.012   3.772   3.466
  194ARG    HD2 2986   4.949   3.858   3.485
  194ARG    HD3 2987   4.950   3.690   3.431
  194ARG     NE 2988   5.081   3.720   3.593
  194ARG     HE 2989   5.100   3.789   3.664
  194ARG     CZ 2990   5.086   3.592   3.635
  194ARG    NH1 2991   5.088   3.493   3.543
  194ARG   HH11 2992   5.052   3.510   3.451
  194ARG   HH12 2993   5.115   3.398   3.567
  194ARG    NH2 2994   5.103   3.557   3.753
  194ARG   HH21 2995   5.068   3.618   3.824
  194ARG   HH22 2996   5.125   3.461   3.776
  194ARG      C 2997   5.256   3.808   3.100
  194ARG      O 2998   5.204   3.700   3.060
  195LEU      N 2999   5.384   3.824   3.109
  195LEU      H 3000   5.413   3.909   3.155
  195LEU     CA 3001   5.478   3.710   3.116
  195LEU     HA 3002   5.444   3.632   3.049
  195LEU     CB 3003   5.615   3.751   3.055
  195LEU    HB2 3004   5.656   3.833   3.115
  195LEU    HB3 3005   5.691   3.673   3.064
  195LEU     CG 3006   5.605   3.798   2.910
  195LEU     HG 3007   5.567   3.899   2.925
  195LEU    CD1 3008   5.748   3.819   2.858
  195LEU   HD11 3009   5.749   3.859   2.756
  195LEU   HD12 3010   5.806   3.883   2.925
  195LEU   HD13 3011   5.804   3.726   2.851
  195LEU    CD2 3012   5.518   3.721   2.814
  195LEU   HD21 3013   5.541   3.614   2.818
  195LEU   HD22 3014   5.419   3.739   2.855
  195LEU   HD23 3015   5.537   3.737   2.708
  195LEU      C 3016   5.474   3.656   3.260
  195LEU      O 3017   5.521   3.716   3.352
  196ASP      N 3018   5.411   3.535   3.273
  196ASP      H 3019   5.388   3.483   3.189
  196ASP     CA 3020   5.412   3.448   3.391
  196ASP     HA 3021   5.365   3.505   3.472
  196ASP     CB 3022   5.330   3.321   3.368
  196ASP    HB2 3023   5.233   3.357   3.335
  196ASP    HB3 3024   5.358   3.260   3.283
  196ASP     CG 3025   5.313   3.239   3.492
  196ASP    OD1 3026   5.236   3.274   3.586
  196ASP    OD2 3027   5.380   3.134   3.497
  196ASP      C 3028   5.556   3.408   3.432
  196ASP      O 3029   5.641   3.380   3.343
  197ALA      N 3030   5.589   3.406   3.564
  197ALA      H 3031   5.527   3.443   3.634
  197ALA     CA 3032   5.715   3.353   3.611
  197ALA     HA 3033   5.722   3.387   3.715
  197ALA     CB 3034   5.705   3.199   3.621
  197ALA    HB1 3035   5.801   3.152   3.644
  197ALA    HB2 3036   5.639   3.190   3.707
  197ALA    HB3 3037   5.657   3.154   3.534
  197ALA      C 3038   5.848   3.401   3.543
  197ALA      O 3039   5.939   3.326   3.510
  198SER      N 3040   5.852   3.532   3.515
  198SER      H 3041   5.782   3.586   3.565
  198SER     CA 3042   5.964   3.603   3.450
  198SER     HA 3043   5.996   3.543   3.365
  198SER     CB 3044   5.921   3.742   3.396
  198SER    HB2 3045   5.869   3.802   3.470
  198SER    HB3 3046   6.008   3.793   3.354
  198SER     OG 3047   5.824   3.724   3.296
  198SER     HG 3048   5.765   3.653   3.322
  198SER      C 3049   6.102   3.615   3.532
  198SER      O 3050   6.203   3.633   3.472
  199LYS      N 3051   6.097   3.588   3.661
  199LYS      H 3052   6.008   3.583   3.709
  199LYS     CA 3053   6.215   3.561   3.750
  199LYS     HA 3054   6.288   3.639   3.729
  199LYS     CB 3055   6.160   3.556   3.887
  199LYS    HB2 3056   6.101   3.643   3.914
  199LYS    HB3 3057   6.087   3.476   3.895
  199LYS     CG 3058   6.264   3.529   4.002
  199LYS    HG2 3059   6.203   3.538   4.092
  199LYS    HG3 3060   6.320   3.436   4.007
  199LYS     CD 3061   6.364   3.642   3.998
  199LYS    HD2 3062   6.424   3.616   3.911
  199LYS    HD3 3063   6.324   3.742   3.983
  199LYS     CE 3064   6.457   3.639   4.125
  199LYS    HE2 3065   6.501   3.540   4.127
  199LYS    HE3 3066   6.525   3.720   4.098
  199LYS     NZ 3067   6.392   3.678   4.250
  199LYS    HZ1 3068   6.462   3.684   4.323
  199LYS    HZ2 3069   6.344   3.766   4.238
  199LYS    HZ3 3070   6.325   3.611   4.283
  199LYS      C 3071   6.298   3.436   3.720
  199LYS      O 3072   6.425   3.443   3.726
  200HIE      N 3073   6.231   3.332   3.675
  200HIE      H 3074   6.131   3.338   3.685
  200HIE     CA 3075   6.289   3.207   3.621
  200HIE     HA 3076   6.389   3.196   3.662
  200HIE     CB 3077   6.196   3.097   3.671
  200HIE    HB2 3078   6.092   3.114   3.642
  200HIE    HB3 3079   6.211   3.006   3.612
  200HIE     CG 3080   6.195   3.076   3.823
  200HIE    ND1 3081   6.177   3.172   3.918
  200HIE    CE1 3082   6.208   3.112   4.034
  200HIE    HE1 3083   6.204   3.161   4.130
  200HIE    NE2 3084   6.242   2.981   4.017
  200HIE    HE2 3085   6.277   2.919   4.088
  200HIE    CD2 3086   6.247   2.964   3.878
  200HIE    HD2 3087   6.291   2.877   3.832
  200HIE      C 3088   6.298   3.210   3.465
  200HIE      O 3089   6.322   3.109   3.392
  201MET      N 3090   6.299   3.331   3.408
  201MET      H 3091   6.299   3.405   3.477
  201MET     CA 3092   6.341   3.361   3.267
  201MET     HA 3093   6.373   3.270   3.215
  201MET     CB 3094   6.222   3.402   3.188
  201MET    HB2 3095   6.165   3.485   3.229
  201MET    HB3 3096   6.251   3.430   3.087
  201MET     CG 3097   6.119   3.288   3.182
  201MET    HG2 3098   6.159   3.187   3.184
  201MET    HG3 3099   6.062   3.297   3.275
  201MET     SD 3100   5.985   3.312   3.053
  201MET     CE 3101   5.894   3.449   3.127
  201MET    HE1 3102   5.942   3.547   3.125
  201MET    HE2 3103   5.808   3.467   3.062
  201MET    HE3 3104   5.872   3.412   3.228
  201MET      C 3105   6.449   3.471   3.271
  201MET      O 3106   6.460   3.550   3.365
  202TRP      N 3107   6.535   3.481   3.167
  202TRP      H 3108   6.511   3.428   3.084
  202TRP     CA 3109   6.637   3.578   3.161
  202TRP     HA 3110   6.666   3.621   3.256
  202TRP     CB 3111   6.766   3.525   3.093
  202TRP    HB2 3112   6.738   3.461   3.010
  202TRP    HB3 3113   6.816   3.614   3.056
  202TRP     CG 3114   6.866   3.453   3.172
  202TRP    CD1 3115   6.900   3.325   3.152
  202TRP    HD1 3116   6.850   3.267   3.076
  202TRP    NE1 3117   6.995   3.291   3.241
  202TRP    HE1 3118   7.020   3.193   3.246
  202TRP    CE2 3119   7.044   3.401   3.310
  202TRP    CZ2 3120   7.139   3.423   3.414
  202TRP    HZ2 3121   7.197   3.335   3.438
  202TRP    CH2 3122   7.161   3.548   3.477
  202TRP    HH2 3123   7.237   3.554   3.554
  202TRP    CZ3 3124   7.081   3.657   3.438
  202TRP    HZ3 3125   7.097   3.759   3.471
  202TRP    CE3 3126   6.992   3.634   3.325
  202TRP    HE3 3127   6.938   3.711   3.272
  202TRP    CD2 3128   6.965   3.507   3.272
  202TRP      C 3129   6.579   3.693   3.072
  202TRP      O 3130   6.533   3.663   2.955
  203PRO      N 3131   6.578   3.821   3.117
  203PRO     CD 3132   6.639   3.867   3.238
  203PRO    HD2 3133   6.733   3.814   3.258
  203PRO    HD3 3134   6.571   3.855   3.322
  203PRO     CG 3135   6.671   4.018   3.224
  203PRO    HG2 3136   6.774   4.031   3.190
  203PRO    HG3 3137   6.652   4.082   3.310
  203PRO     CB 3138   6.578   4.058   3.105
  203PRO    HB2 3139   6.614   4.133   3.034
  203PRO    HB3 3140   6.483   4.092   3.147
  203PRO     CA 3141   6.542   3.930   3.026
  203PRO     HA 3142   6.434   3.924   3.012
  203PRO      C 3143   6.610   3.922   2.885
  203PRO      O 3144   6.546   3.968   2.787
  204GLY      N 3145   6.733   3.877   2.868
  204GLY      H 3146   6.781   3.846   2.951
  204GLY     CA 3147   6.801   3.859   2.736
  204GLY    HA2 3148   6.816   3.956   2.687
  204GLY    HA3 3149   6.893   3.805   2.757
  204GLY      C 3150   6.731   3.770   2.634
  204GLY      O 3151   6.714   3.810   2.518
  205ASP      N 3152   6.677   3.662   2.679
  205ASP      H 3153   6.695   3.633   2.774
  205ASP     CA 3154   6.595   3.572   2.589
  205ASP     HA 3155   6.645   3.560   2.493
  205ASP     CB 3156   6.581   3.430   2.645
  205ASP    HB2 3157   6.540   3.424   2.746
  205ASP    HB3 3158   6.512   3.375   2.582
  205ASP     CG 3159   6.718   3.368   2.648
  205ASP    OD1 3160   6.787   3.354   2.541
  205ASP    OD2 3161   6.766   3.332   2.758
  205ASP      C 3162   6.450   3.627   2.560
  205ASP      O 3163   6.402   3.629   2.447
  206ILE      N 3164   6.388   3.682   2.663
  206ILE      H 3165   6.430   3.678   2.755
  206ILE     CA 3166   6.264   3.753   2.657
  206ILE     HA 3167   6.178   3.694   2.624
  206ILE     CB 3168   6.212   3.819   2.798
  206ILE     HB 3169   6.293   3.883   2.832
  206ILE    CG2 3170   6.082   3.908   2.782
  206ILE   HG21 3171   6.003   3.850   2.734
  206ILE   HG22 3172   6.044   3.950   2.875
  206ILE   HG23 3173   6.108   3.995   2.722
  206ILE    CG1 3174   6.193   3.709   2.903
  206ILE   HG12 3175   6.099   3.658   2.883
  206ILE   HG13 3176   6.282   3.647   2.911
  206ILE    CD1 3177   6.176   3.769   3.040
  206ILE   HD11 3178   6.165   3.691   3.116
  206ILE   HD12 3179   6.249   3.843   3.071
  206ILE   HD13 3180   6.079   3.819   3.039
  206ILE      C 3181   6.281   3.864   2.551
  206ILE      O 3182   6.187   3.882   2.470
  207LYS      N 3183   6.389   3.943   2.545
  207LYS      H 3184   6.460   3.927   2.616
  207LYS     CA 3185   6.415   4.042   2.440
  207LYS     HA 3186   6.338   4.119   2.442
  207LYS     CB 3187   6.553   4.105   2.469
  207LYS    HB2 3188   6.543   4.152   2.567
  207LYS    HB3 3189   6.634   4.032   2.468
  207LYS     CG 3190   6.588   4.213   2.363
  207LYS    HG2 3191   6.587   4.174   2.262
  207LYS    HG3 3192   6.512   4.290   2.374
  207LYS     CD 3193   6.725   4.286   2.395
  207LYS    HD2 3194   6.762   4.259   2.494
  207LYS    HD3 3195   6.799   4.263   2.318
  207LYS     CE 3196   6.719   4.440   2.380
  207LYS    HE2 3197   6.660   4.480   2.462
  207LYS    HE3 3198   6.818   4.479   2.403
  207LYS     NZ 3199   6.669   4.492   2.249
  207LYS    HZ1 3200   6.710   4.436   2.175
  207LYS    HZ2 3201   6.568   4.495   2.251
  207LYS    HZ3 3202   6.706   4.585   2.239
  207LYS      C 3203   6.414   3.980   2.300
  207LYS      O 3204   6.356   4.040   2.210
  208ALA      N 3205   6.456   3.858   2.280
  208ALA      H 3206   6.496   3.807   2.358
  208ALA     CA 3207   6.451   3.788   2.153
  208ALA     HA 3208   6.492   3.855   2.078
  208ALA     CB 3209   6.553   3.689   2.154
  208ALA    HB1 3210   6.644   3.743   2.183
  208ALA    HB2 3211   6.540   3.608   2.225
  208ALA    HB3 3212   6.561   3.639   2.058
  208ALA      C 3213   6.319   3.719   2.107
  208ALA      O 3214   6.297   3.695   1.988
  209ILE      N 3215   6.231   3.700   2.205
  209ILE      H 3216   6.266   3.705   2.300
  209ILE     CA 3217   6.086   3.672   2.182
  209ILE     HA 3218   6.074   3.610   2.093
  209ILE     CB 3219   6.024   3.597   2.299
  209ILE     HB 3220   6.013   3.657   2.390
  209ILE    CG2 3221   5.880   3.558   2.250
  209ILE   HG21 3222   5.815   3.642   2.228
  209ILE   HG22 3223   5.871   3.513   2.152
  209ILE   HG23 3224   5.839   3.492   2.326
  209ILE    CG1 3225   6.109   3.473   2.334
  209ILE   HG12 3226   6.125   3.399   2.256
  209ILE   HG13 3227   6.205   3.514   2.366
  209ILE    CD1 3228   6.056   3.396   2.459
  209ILE   HD11 3229   6.140   3.327   2.471
  209ILE   HD12 3230   6.029   3.459   2.543
  209ILE   HD13 3231   5.973   3.338   2.418
  209ILE      C 3232   6.012   3.799   2.149
  209ILE      O 3233   5.927   3.797   2.057
  210LEU      N 3234   6.045   3.913   2.214
  210LEU      H 3235   6.106   3.897   2.293
  210LEU     CA 3236   5.991   4.051   2.184
  210LEU     HA 3237   5.883   4.043   2.171
  210LEU     CB 3238   6.025   4.147   2.299
  210LEU    HB2 3239   6.133   4.139   2.313
  210LEU    HB3 3240   5.992   4.246   2.269
  210LEU     CG 3241   5.940   4.112   2.419
  210LEU     HG 3242   5.965   4.010   2.448
  210LEU    CD1 3243   5.995   4.179   2.546
  210LEU   HD11 3244   5.939   4.164   2.638
  210LEU   HD12 3245   6.097   4.140   2.556
  210LEU   HD13 3246   6.005   4.284   2.519
  210LEU    CD2 3247   5.785   4.123   2.420
  210LEU   HD21 3248   5.734   4.063   2.345
  210LEU   HD22 3249   5.757   4.087   2.519
  210LEU   HD23 3250   5.765   4.230   2.406
  210LEU      C 3251   6.047   4.096   2.051
  210LEU      O 3252   5.989   4.182   1.983
  211ASP      N 3253   6.153   4.033   1.999
  211ASP      H 3254   6.208   3.986   2.070
  211ASP     CA 3255   6.190   4.060   1.857
  211ASP     HA 3256   6.180   4.164   1.825
  211ASP     CB 3257   6.327   4.012   1.829
  211ASP    HB2 3258   6.401   4.053   1.898
  211ASP    HB3 3259   6.322   3.904   1.836
  211ASP     CG 3260   6.377   4.051   1.684
  211ASP    OD1 3261   6.420   4.167   1.670
  211ASP    OD2 3262   6.382   3.963   1.594
  211ASP      C 3263   6.096   3.994   1.750
  211ASP      O 3264   6.086   4.044   1.640
  212LYS      N 3265   6.036   3.878   1.784
  212LYS      H 3266   6.058   3.842   1.876
  212LYS     CA 3267   5.951   3.796   1.694
  212LYS     HA 3268   5.977   3.826   1.593
  212LYS     CB 3269   5.977   3.646   1.708
  212LYS    HB2 3270   5.972   3.622   1.814
  212LYS    HB3 3271   5.908   3.595   1.641
  212LYS     CG 3272   6.117   3.601   1.672
  212LYS    HG2 3273   6.196   3.669   1.706
  212LYS    HG3 3274   6.138   3.504   1.719
  212LYS     CD 3275   6.121   3.587   1.519
  212LYS    HD2 3276   6.054   3.511   1.479
  212LYS    HD3 3277   6.087   3.679   1.471
  212LYS     CE 3278   6.266   3.554   1.475
  212LYS    HE2 3279   6.275   3.572   1.368
  212LYS    HE3 3280   6.343   3.614   1.524
  212LYS     NZ 3281   6.299   3.414   1.491
  212LYS    HZ1 3282   6.387   3.386   1.450
  212LYS    HZ2 3283   6.286   3.391   1.588
  212LYS    HZ3 3284   6.235   3.357   1.438
  212LYS      C 3285   5.802   3.831   1.708
  212LYS      O 3286   5.725   3.799   1.624
  213LEU      N 3287   5.763   3.901   1.814
  213LEU      H 3288   5.837   3.932   1.876
  213LEU     CA 3289   5.637   3.979   1.831
  213LEU     HA 3290   5.557   3.906   1.816
  213LEU     CB 3291   5.635   4.043   1.973
  213LEU    HB2 3292   5.662   3.962   2.041
  213LEU    HB3 3293   5.713   4.118   1.976
  213LEU     CG 3294   5.501   4.094   2.015
  213LEU     HG 3295   5.473   4.174   1.946
  213LEU    CD1 3296   5.402   3.975   2.026
  213LEU   HD11 3297   5.311   4.007   2.079
  213LEU   HD12 3298   5.374   3.939   1.927
  213LEU   HD13 3299   5.441   3.887   2.076
  213LEU    CD2 3300   5.525   4.164   2.145
  213LEU   HD21 3301   5.604   4.239   2.142
  213LEU   HD22 3302   5.433   4.218   2.166
  213LEU   HD23 3303   5.545   4.084   2.216
  213LEU      C 3304   5.618   4.086   1.723
  213LEU      O 3305   5.714   4.159   1.688
  214HIE      N 3306   5.496   4.104   1.673
  214HIE      H 3307   5.426   4.036   1.700
  214HIE     CA 3308   5.452   4.196   1.572
  214HIE     HA 3309   5.538   4.232   1.516
  214HIE     CB 3310   5.369   4.114   1.467
  214HIE    HB2 3311   5.420   4.023   1.435
  214HIE    HB3 3312   5.275   4.091   1.516
  214HIE     CG 3313   5.335   4.196   1.346
  214HIE    ND1 3314   5.421   4.274   1.275
  214HIE    CE1 3315   5.342   4.355   1.202
  214HIE    HE1 3316   5.383   4.433   1.140
  214HIE    NE2 3317   5.216   4.309   1.202
  214HIE    HE2 3318   5.140   4.360   1.158
  214HIE    CD2 3319   5.206   4.211   1.298
  214HIE    HD2 3320   5.113   4.164   1.326
  214HIE      C 3321   5.378   4.316   1.630
  214HIE      O 3322   5.352   4.323   1.750
  215ASN      N 3323   5.342   4.409   1.549
  215ASN      H 3324   5.374   4.396   1.454
  215ASN     CA 3325   5.255   4.524   1.578
  215ASN     HA 3326   5.309   4.569   1.662
  215ASN     CB 3327   5.261   4.623   1.462
  215ASN    HB2 3328   5.214   4.580   1.374
  215ASN    HB3 3329   5.202   4.706   1.502
  215ASN     CG 3330   5.405   4.661   1.413
  215ASN    OD1 3331   5.502   4.672   1.488
  215ASN    ND2 3332   5.424   4.694   1.284
  215ASN   HD21 3333   5.505   4.746   1.253
  215ASN   HD22 3334   5.339   4.708   1.232
  215ASN      C 3335   5.108   4.493   1.612
  215ASN      O 3336   5.061   4.393   1.562
  216LEU      N 3337   5.037   4.578   1.691
  216LEU      H 3338   5.084   4.662   1.720
  216LEU     CA 3339   4.895   4.576   1.722
  216LEU     HA 3340   4.877   4.484   1.777
  216LEU     CB 3341   4.869   4.703   1.808
  216LEU    HB2 3342   4.896   4.791   1.750
  216LEU    HB3 3343   4.763   4.704   1.829
  216LEU     CG 3344   4.934   4.701   1.945
  216LEU     HG 3345   5.031   4.651   1.943
  216LEU    CD1 3346   4.965   4.842   2.000
  216LEU   HD11 3347   4.872   4.898   2.009
  216LEU   HD12 3348   5.014   4.838   2.098
  216LEU   HD13 3349   5.032   4.900   1.936
  216LEU    CD2 3350   4.844   4.624   2.050
  216LEU   HD21 3351   4.850   4.519   2.023
  216LEU   HD22 3352   4.884   4.646   2.149
  216LEU   HD23 3353   4.743   4.661   2.032
  216LEU      C 3354   4.809   4.580   1.593
  216LEU      O 3355   4.848   4.626   1.484
  217ASN      N 3356   4.678   4.541   1.602
  217ASN      H 3357   4.642   4.499   1.686
  217ASN     CA 3358   4.582   4.559   1.485
  217ASN     HA 3359   4.633   4.530   1.393
  217ASN     CB 3360   4.476   4.451   1.501
  217ASN    HB2 3361   4.508   4.348   1.511
  217ASN    HB3 3362   4.422   4.473   1.593
  217ASN     CG 3363   4.372   4.443   1.388
  217ASN    OD1 3364   4.363   4.533   1.308
  217ASN    ND2 3365   4.294   4.337   1.387
  217ASN   HD21 3366   4.213   4.333   1.327
  217ASN   HD22 3367   4.316   4.259   1.448
  217ASN      C 3368   4.529   4.703   1.475
  217ASN      O 3369   4.442   4.734   1.564
  218SER      N 3370   4.573   4.771   1.372
  218SER      H 3371   4.648   4.722   1.325
  218SER     CA 3372   4.527   4.899   1.317
  218SER     HA 3373   4.574   4.984   1.366
  218SER     CB 3374   4.570   4.924   1.176
  218SER    HB2 3375   4.518   4.851   1.114
  218SER    HB3 3376   4.563   5.029   1.147
  218SER     OG 3377   4.715   4.908   1.186
  218SER     HG 3378   4.745   4.899   1.096
  218SER      C 3379   4.373   4.914   1.327
  218SER      O 3380   4.331   5.023   1.366
  219ASN      N 3381   4.292   4.811   1.311
  219ASN      H 3382   4.330   4.720   1.289
  219ASN     CA 3383   4.146   4.819   1.313
  219ASN     HA 3384   4.121   4.894   1.237
  219ASN     CB 3385   4.094   4.683   1.267
  219ASN    HB2 3386   4.146   4.645   1.180
  219ASN    HB3 3387   4.103   4.612   1.350
  219ASN     CG 3388   3.952   4.669   1.225
  219ASN    OD1 3389   3.885   4.767   1.197
  219ASN    ND2 3390   3.909   4.550   1.196
  219ASN   HD21 3391   3.822   4.532   1.148
  219ASN   HD22 3392   3.980   4.478   1.200
  219ASN      C 3393   4.096   4.865   1.452
  219ASN      O 3394   3.985   4.922   1.461
  220TRP      N 3395   4.185   4.859   1.557
  220TRP      H 3396   4.275   4.820   1.534
  220TRP     CA 3397   4.164   4.906   1.698
  220TRP     HA 3398   4.081   4.976   1.688
  220TRP     CB 3399   4.119   4.794   1.790
  220TRP    HB2 3400   4.195   4.717   1.806
  220TRP    HB3 3401   4.083   4.841   1.882
  220TRP     CG 3402   3.994   4.723   1.749
  220TRP    CD1 3403   3.872   4.776   1.747
  220TRP    HD1 3404   3.837   4.868   1.792
  220TRP    NE1 3405   3.778   4.688   1.685
  220TRP    HE1 3406   3.679   4.707   1.674
  220TRP    CE2 3407   3.848   4.578   1.638
  220TRP    CZ2 3408   3.813   4.461   1.562
  220TRP    HZ2 3409   3.712   4.461   1.523
  220TRP    CH2 3410   3.906   4.356   1.549
  220TRP    HH2 3411   3.872   4.269   1.495
  220TRP    CZ3 3412   4.040   4.379   1.583
  220TRP    HZ3 3413   4.114   4.305   1.557
  220TRP    CE3 3414   4.074   4.488   1.663
  220TRP    HE3 3415   4.176   4.508   1.691
  220TRP    CD2 3416   3.982   4.594   1.683
  220TRP      C 3417   4.284   4.989   1.760
  220TRP      O 3418   4.261   5.066   1.857
  221PHE      N 3419   4.405   4.981   1.708
  221PHE      H 3420   4.409   4.910   1.636
  221PHE     CA 3421   4.529   5.037   1.756
  221PHE     HA 3422   4.509   5.099   1.843
  221PHE     CB 3423   4.624   4.924   1.800
  221PHE    HB2 3424   4.641   4.861   1.712
  221PHE    HB3 3425   4.719   4.967   1.831
  221PHE     CG 3426   4.564   4.847   1.917
  221PHE    CD1 3427   4.499   4.728   1.890
  221PHE    HD1 3428   4.502   4.687   1.791
  221PHE    CE1 3429   4.439   4.662   1.999
  221PHE    HE1 3430   4.391   4.568   1.975
  221PHE     CZ 3431   4.431   4.725   2.124
  221PHE     HZ 3432   4.366   4.681   2.199
  221PHE    CE2 3433   4.495   4.844   2.145
  221PHE    HE2 3434   4.499   4.895   2.240
  221PHE    CD2 3435   4.556   4.909   2.040
  221PHE    HD2 3436   4.606   5.004   2.047
  221PHE      C 3437   4.595   5.132   1.659
  221PHE      O 3438   4.562   5.127   1.540
  222PRO      N 3439   4.682   5.225   1.705
  222PRO     CD 3440   4.714   5.255   1.843
  222PRO    HD2 3441   4.793   5.193   1.887
  222PRO    HD3 3442   4.628   5.259   1.909
  222PRO     CG 3443   4.772   5.400   1.834
  222PRO    HG2 3444   4.815   5.442   1.924
  222PRO    HG3 3445   4.692   5.464   1.798
  222PRO     CB 3446   4.860   5.399   1.712
  222PRO    HB2 3447   4.956   5.355   1.733
  222PRO    HB3 3448   4.873   5.503   1.682
  222PRO     CA 3449   4.763   5.313   1.615
  222PRO     HA 3450   4.696   5.382   1.564
  222PRO      C 3451   4.847   5.220   1.527
  222PRO      O 3452   4.886   5.107   1.569
  223ALA      N 3453   4.860   5.258   1.402
  223ALA      H 3454   4.821   5.344   1.366
  223ALA     CA 3455   4.937   5.185   1.298
  223ALA     HA 3456   4.908   5.080   1.293
  223ALA     CB 3457   4.896   5.254   1.169
  223ALA    HB1 3458   4.904   5.361   1.189
  223ALA    HB2 3459   4.977   5.225   1.102
  223ALA    HB3 3460   4.798   5.216   1.142
  223ALA      C 3461   5.083   5.186   1.327
  223ALA      O 3462   5.138   5.291   1.373
  224GLY      N 3463   5.155   5.073   1.308
  224GLY      H 3464   5.112   4.984   1.291
  224GLY     CA 3465   5.298   5.055   1.334
  224GLY    HA2 3466   5.314   4.960   1.284
  224GLY    HA3 3467   5.355   5.130   1.278
  224GLY      C 3468   5.337   5.061   1.481
  224GLY      O 3469   5.435   5.122   1.516
  225SER      N 3470   5.251   5.015   1.573
  225SER      H 3471   5.168   4.968   1.539
  225SER     CA 3472   5.252   5.034   1.716
  225SER     HA 3473   5.327   5.109   1.742
  225SER     CB 3474   5.124   5.111   1.762
  225SER    HB2 3475   5.096   5.201   1.708
  225SER    HB3 3476   5.041   5.040   1.766
  225SER     OG 3477   5.143   5.142   1.894
  225SER     HG 3478   5.203   5.216   1.905
  225SER      C 3479   5.282   4.902   1.790
  225SER      O 3480   5.221   4.803   1.755
  226LYS      N 3481   5.366   4.900   1.893
  226LYS      H 3482   5.386   4.990   1.934
  226LYS     CA 3483   5.409   4.778   1.967
  226LYS     HA 3484   5.405   4.694   1.898
  226LYS     CB 3485   5.552   4.799   2.014
  226LYS    HB2 3486   5.555   4.872   2.095
  226LYS    HB3 3487   5.583   4.707   2.064
  226LYS     CG 3488   5.649   4.839   1.903
  226LYS    HG2 3489   5.615   4.934   1.862
  226LYS    HG3 3490   5.745   4.855   1.953
  226LYS     CD 3491   5.658   4.743   1.784
  226LYS    HD2 3492   5.652   4.639   1.817
  226LYS    HD3 3493   5.565   4.739   1.727
  226LYS     CE 3494   5.772   4.762   1.687
  226LYS    HE2 3495   5.787   4.870   1.680
  226LYS    HE3 3496   5.865   4.728   1.733
  226LYS     NZ 3497   5.762   4.711   1.555
  226LYS    HZ1 3498   5.837   4.740   1.494
  226LYS    HZ2 3499   5.785   4.613   1.568
  226LYS    HZ3 3500   5.677   4.733   1.507
  226LYS      C 3501   5.316   4.754   2.085
  226LYS      O 3502   5.286   4.843   2.159
  227PRO      N 3503   5.275   4.626   2.115
  227PRO     CD 3504   5.293   4.507   2.034
  227PRO    HD2 3505   5.396   4.474   2.045
  227PRO    HD3 3506   5.273   4.531   1.930
  227PRO     CG 3507   5.187   4.398   2.077
  227PRO    HG2 3508   5.232   4.299   2.073
  227PRO    HG3 3509   5.098   4.402   2.015
  227PRO     CB 3510   5.160   4.438   2.220
  227PRO    HB2 3511   5.228   4.375   2.276
  227PRO    HB3 3512   5.055   4.419   2.242
  227PRO     CA 3513   5.189   4.591   2.228
  227PRO     HA 3514   5.095   4.646   2.221
  227PRO      C 3515   5.254   4.613   2.370
  227PRO      O 3516   5.375   4.596   2.387
  228PHE      N 3517   5.160   4.647   2.465
  228PHE      H 3518   5.063   4.640   2.438
  228PHE     CA 3519   5.200   4.659   2.608
  228PHE     HA 3520   5.288   4.723   2.607
  228PHE     CB 3521   5.095   4.727   2.687
  228PHE    HB2 3522   5.095   4.829   2.648
  228PHE    HB3 3523   4.997   4.682   2.670
  228PHE     CG 3524   5.123   4.715   2.834
  228PHE    CD1 3525   5.206   4.805   2.902
  228PHE    HD1 3526   5.241   4.890   2.845
  228PHE    CE1 3527   5.235   4.794   3.042
  228PHE    HE1 3528   5.284   4.875   3.094
  228PHE     CZ 3529   5.170   4.692   3.112
  228PHE     HZ 3530   5.177   4.683   3.219
  228PHE    CE2 3531   5.085   4.606   3.049
  228PHE    HE2 3532   5.029   4.536   3.110
  228PHE    CD2 3533   5.062   4.616   2.909
  228PHE    HD2 3534   5.001   4.539   2.865
  228PHE      C 3535   5.240   4.526   2.677
  228PHE      O 3536   5.172   4.428   2.680
  229ILE      N 3537   5.362   4.523   2.740
  229ILE      H 3538   5.421   4.604   2.745
  229ILE     CA 3539   5.409   4.402   2.814
  229ILE     HA 3540   5.333   4.325   2.801
  229ILE     CB 3541   5.552   4.356   2.767
  229ILE     HB 3542   5.619   4.442   2.767
  229ILE    CG2 3543   5.620   4.256   2.860
  229ILE   HG21 3544   5.719   4.245   2.816
  229ILE   HG22 3545   5.637   4.278   2.966
  229ILE   HG23 3546   5.567   4.161   2.847
  229ILE    CG1 3547   5.540   4.323   2.614
  229ILE   HG12 3548   5.488   4.404   2.563
  229ILE   HG13 3549   5.641   4.311   2.575
  229ILE    CD1 3550   5.452   4.198   2.581
  229ILE   HD11 3551   5.436   4.193   2.473
  229ILE   HD12 3552   5.509   4.108   2.606
  229ILE   HD13 3553   5.353   4.202   2.625
  229ILE      C 3554   5.431   4.446   2.966
  229ILE      O 3555   5.487   4.550   3.005
  230TYR      N 3556   5.400   4.353   3.055
  230TYR      H 3557   5.363   4.272   3.008
  230TYR     CA 3558   5.459   4.350   3.190
  230TYR     HA 3559   5.545   4.418   3.186
  230TYR     CB 3560   5.382   4.419   3.304
  230TYR    HB2 3561   5.453   4.444   3.383
  230TYR    HB3 3562   5.341   4.513   3.268
  230TYR     CG 3563   5.281   4.332   3.370
  230TYR    CD1 3564   5.157   4.325   3.305
  230TYR    HD1 3565   5.147   4.380   3.213
  230TYR    CE1 3566   5.049   4.254   3.361
  230TYR    HE1 3567   4.952   4.250   3.314
  230TYR     CZ 3568   5.073   4.187   3.483
  230TYR     OH 3569   4.977   4.118   3.553
  230TYR     HH 3570   4.897   4.098   3.504
  230TYR    CE2 3571   5.197   4.192   3.545
  230TYR    HE2 3572   5.209   4.143   3.641
  230TYR    CD2 3573   5.305   4.262   3.489
  230TYR    HD2 3574   5.398   4.269   3.543
  230TYR      C 3575   5.504   4.203   3.223
  230TYR      O 3576   5.473   4.106   3.157
  231GLN      N 3577   5.584   4.199   3.329
  231GLN      H 3578   5.619   4.287   3.364
  231GLN     CA 3579   5.669   4.088   3.374
  231GLN     HA 3580   5.643   4.007   3.305
  231GLN     CB 3581   5.815   4.120   3.344
  231GLN    HB2 3582   5.829   4.212   3.401
  231GLN    HB3 3583   5.887   4.051   3.388
  231GLN     CG 3584   5.850   4.133   3.193
  231GLN    HG2 3585   5.852   4.034   3.149
  231GLN    HG3 3586   5.776   4.194   3.140
  231GLN     CD 3587   5.978   4.202   3.175
  231GLN    OE1 3588   6.069   4.147   3.119
  231GLN    NE2 3589   5.988   4.338   3.196
  231GLN   HE21 3590   6.075   4.381   3.168
  231GLN   HE22 3591   5.927   4.397   3.251
  231GLN      C 3592   5.647   4.049   3.525
  231GLN      O 3593   5.674   4.132   3.607
  232GLH      N 3594   5.619   3.923   3.555
  232GLH      H 3595   5.604   3.853   3.484
  232GLH     CA 3596   5.614   3.872   3.692
  232GLH     HA 3597   5.578   3.952   3.756
  232GLH     CB 3598   5.501   3.766   3.705
  232GLH    HB2 3599   5.411   3.793   3.648
  232GLH    HB3 3600   5.531   3.668   3.667
  232GLH     CG 3601   5.452   3.745   3.853
  232GLH    HG2 3602   5.461   3.840   3.906
  232GLH    HG3 3603   5.354   3.700   3.837
  232GLH     CD 3604   5.536   3.643   3.941
  232GLH    OE1 3605   5.661   3.624   3.936
  232GLH    OE2 3606   5.460   3.578   4.034
  232GLH    HE2 3607   5.371   3.613   4.027
  232GLH      C 3608   5.757   3.834   3.743
  232GLH      O 3609   5.823   3.727   3.715
  233VAL      N 3610   5.816   3.940   3.796
  233VAL      H 3611   5.764   4.027   3.804
  233VAL     CA 3612   5.950   3.938   3.859
  233VAL     HA 3613   5.988   3.836   3.867
  233VAL     CB 3614   6.053   4.022   3.779
  233VAL     HB 3615   6.046   4.123   3.819
  233VAL    CG1 3616   6.201   3.980   3.794
  233VAL   HG11 3617   6.230   3.948   3.894
  233VAL   HG12 3618   6.222   3.894   3.731
  233VAL   HG13 3619   6.267   4.057   3.755
  233VAL    CG2 3620   6.025   4.036   3.631
  233VAL   HG21 3621   5.940   4.103   3.620
  233VAL   HG22 3622   6.114   4.057   3.573
  233VAL   HG23 3623   6.002   3.936   3.593
  233VAL      C 3624   5.933   3.989   3.999
  233VAL      O 3625   5.856   4.079   4.025
  234ILE      N 3626   5.998   3.913   4.087
  234ILE      H 3627   6.055   3.835   4.055
  234ILE     CA 3628   5.989   3.933   4.236
  234ILE     HA 3629   5.919   4.015   4.251
  234ILE     CB 3630   5.922   3.812   4.305
  234ILE     HB 3631   5.977   3.718   4.294
  234ILE    CG2 3632   5.921   3.827   4.455
  234ILE   HG21 3633   6.017   3.852   4.500
  234ILE   HG22 3634   5.847   3.906   4.471
  234ILE   HG23 3635   5.886   3.733   4.496
  234ILE    CG1 3636   5.775   3.785   4.254
  234ILE   HG12 3637   5.739   3.887   4.268
  234ILE   HG13 3638   5.773   3.753   4.150
  234ILE    CD1 3639   5.702   3.678   4.329
  234ILE   HD11 3640   5.762   3.587   4.327
  234ILE   HD12 3641   5.687   3.694   4.436
  234ILE   HD13 3642   5.608   3.660   4.276
  234ILE      C 3643   6.131   3.965   4.282
  234ILE      O 3644   6.225   3.907   4.235
  235ASP      N 3645   6.146   4.042   4.384
  235ASP      H 3646   6.063   4.088   4.419
  235ASP     CA 3647   6.276   4.061   4.461
  235ASP     HA 3648   6.337   3.974   4.437
  235ASP     CB 3649   6.347   4.191   4.421
  235ASP    HB2 3650   6.455   4.184   4.437
  235ASP    HB3 3651   6.352   4.186   4.312
  235ASP     CG 3652   6.298   4.321   4.479
  235ASP    OD1 3653   6.177   4.328   4.506
  235ASP    OD2 3654   6.377   4.408   4.515
  235ASP      C 3655   6.253   4.061   4.616
  235ASP      O 3656   6.347   4.083   4.692
  236LEU      N 3657   6.128   4.042   4.656
  236LEU      H 3658   6.064   4.011   4.584
  236LEU     CA 3659   6.082   4.050   4.798
  236LEU     HA 3660   6.109   4.146   4.842
  236LEU     CB 3661   5.930   4.022   4.799
  236LEU    HB2 3662   5.880   4.110   4.757
  236LEU    HB3 3663   5.911   3.935   4.736
  236LEU     CG 3664   5.865   4.000   4.938
  236LEU     HG 3665   5.915   3.920   4.992
  236LEU    CD1 3666   5.862   4.140   5.010
  236LEU   HD11 3667   5.961   4.185   5.010
  236LEU   HD12 3668   5.801   4.210   4.953
  236LEU   HD13 3669   5.834   4.122   5.114
  236LEU    CD2 3670   5.715   3.955   4.928
  236LEU   HD21 3671   5.649   4.026   4.878
  236LEU   HD22 3672   5.723   3.859   4.876
  236LEU   HD23 3673   5.678   3.940   5.029
  236LEU      C 3674   6.154   3.950   4.898
  236LEU      O 3675   6.152   3.960   5.019
  237GLY      N 3676   6.220   3.847   4.844
  237GLY      H 3677   6.216   3.846   4.743
  237GLY     CA 3678   6.311   3.755   4.914
  237GLY    HA2 3679   6.262   3.699   4.994
  237GLY    HA3 3680   6.334   3.682   4.837
  237GLY      C 3681   6.441   3.823   4.969
  237GLY      O 3682   6.525   3.751   5.023
  238GLY      N 3683   6.462   3.953   4.961
  238GLY      H 3684   6.387   4.013   4.929
  238GLY     CA 3685   6.573   4.026   5.020
  238GLY    HA2 3686   6.562   4.132   4.999
  238GLY    HA3 3687   6.565   4.017   5.129
  238GLY      C 3688   6.704   3.971   4.957
  238GLY      O 3689   6.809   3.978   5.021
  239GLU      N 3690   6.704   3.945   4.829
  239GLU      H 3691   6.618   3.966   4.780
  239GLU     CA 3692   6.808   3.881   4.746
  239GLU     HA 3693   6.839   3.790   4.797
  239GLU     CB 3694   6.747   3.844   4.610
  239GLU    HB2 3695   6.668   3.917   4.593
  239GLU    HB3 3696   6.821   3.858   4.531
  239GLU     CG 3697   6.690   3.704   4.609
  239GLU    HG2 3698   6.768   3.629   4.606
  239GLU    HG3 3699   6.629   3.699   4.700
  239GLU     CD 3700   6.600   3.685   4.489
  239GLU    OE1 3701   6.491   3.623   4.498
  239GLU    OE2 3702   6.627   3.744   4.381
  239GLU      C 3703   6.923   3.987   4.719
  239GLU      O 3704   6.902   4.110   4.727
  240PRO      N 3705   7.038   3.934   4.683
  240PRO     CD 3706   7.068   3.788   4.670
  240PRO    HD2 3707   6.994   3.736   4.608
  240PRO    HD3 3708   7.087   3.738   4.764
  240PRO     CG 3709   7.195   3.781   4.593
  240PRO    HG2 3710   7.168   3.804   4.490
  240PRO    HG3 3711   7.254   3.690   4.595
  240PRO     CB 3712   7.276   3.900   4.656
  240PRO    HB2 3713   7.359   3.923   4.589
  240PRO    HB3 3714   7.306   3.876   4.758
  240PRO     CA 3715   7.164   4.012   4.652
  240PRO     HA 3716   7.191   4.084   4.729
  240PRO      C 3717   7.170   4.095   4.525
  240PRO      O 3718   7.280   4.137   4.480
  241ILE      N 3719   7.056   4.102   4.455
  241ILE      H 3720   6.974   4.066   4.502
  241ILE     CA 3721   7.029   4.169   4.327
  241ILE     HA 3722   7.081   4.265   4.320
  241ILE     CB 3723   7.068   4.092   4.196
  241ILE     HB 3724   7.033   4.147   4.109
  241ILE    CG2 3725   7.219   4.087   4.187
  241ILE   HG21 3726   7.262   4.185   4.207
  241ILE   HG22 3727   7.253   4.011   4.257
  241ILE   HG23 3728   7.234   4.059   4.082
  241ILE    CG1 3729   6.989   3.956   4.183
  241ILE   HG12 3730   7.005   3.896   4.272
  241ILE   HG13 3731   6.881   3.970   4.175
  241ILE    CD1 3732   7.030   3.874   4.058
  241ILE   HD11 3733   7.133   3.839   4.072
  241ILE   HD12 3734   6.971   3.783   4.057
  241ILE   HD13 3735   7.017   3.924   3.963
  241ILE      C 3736   6.885   4.221   4.303
  241ILE      O 3737   6.795   4.175   4.363
  242LYS      N 3738   6.875   4.322   4.211
  242LYS      H 3739   6.962   4.341   4.163
  242LYS     CA 3740   6.753   4.404   4.170
  242LYS     HA 3741   6.672   4.401   4.243
  242LYS     CB 3742   6.794   4.545   4.131
  242LYS    HB2 3743   6.881   4.543   4.064
  242LYS    HB3 3744   6.708   4.590   4.081
  242LYS     CG 3745   6.816   4.634   4.257
  242LYS    HG2 3746   6.717   4.652   4.300
  242LYS    HG3 3747   6.878   4.581   4.329
  242LYS     CD 3748   6.881   4.770   4.221
  242LYS    HD2 3749   6.949   4.741   4.140
  242LYS    HD3 3750   6.799   4.823   4.172
  242LYS     CE 3751   6.952   4.856   4.325
  242LYS    HE2 3752   6.877   4.890   4.396
  242LYS    HE3 3753   7.032   4.800   4.374
  242LYS     NZ 3754   7.011   4.975   4.252
  242LYS    HZ1 3755   7.073   4.955   4.175
  242LYS    HZ2 3756   6.937   5.023   4.205
  242LYS    HZ3 3757   7.049   5.052   4.305
  242LYS      C 3758   6.684   4.333   4.048
  242LYS      O 3759   6.742   4.243   3.979
  243SER      N 3760   6.564   4.373   4.011
  243SER      H 3761   6.515   4.441   4.067
  243SER     CA 3762   6.507   4.337   3.882
  243SER     HA 3763   6.558   4.258   3.828
  243SER     CB 3764   6.365   4.293   3.886
  243SER    HB2 3765   6.342   4.257   3.786
  243SER    HB3 3766   6.364   4.208   3.954
  243SER     OG 3767   6.281   4.401   3.931
  243SER     HG 3768   6.197   4.363   3.956
  243SER      C 3769   6.525   4.451   3.774
  243SER      O 3770   6.462   4.439   3.668
  244SER      N 3771   6.632   4.535   3.791
  244SER      H 3772   6.689   4.521   3.873
  244SER     CA 3773   6.669   4.648   3.704
  244SER     HA 3774   6.596   4.728   3.710
  244SER     CB 3775   6.790   4.721   3.758
  244SER    HB2 3776   6.878   4.657   3.766
  244SER    HB3 3777   6.814   4.789   3.676
  244SER     OG 3778   6.758   4.791   3.880
  244SER     HG 3779   6.825   4.859   3.875
  244SER      C 3780   6.694   4.610   3.559
  244SER      O 3781   6.669   4.694   3.476
  245ASP      N 3782   6.738   4.488   3.526
  245ASP      H 3783   6.745   4.413   3.594
  245ASP     CA 3784   6.769   4.440   3.394
  245ASP     HA 3785   6.813   4.527   3.345
  245ASP     CB 3786   6.872   4.327   3.399
  245ASP    HB2 3787   6.822   4.245   3.450
  245ASP    HB3 3788   6.883   4.284   3.299
  245ASP     CG 3789   7.001   4.355   3.468
  245ASP    OD1 3790   7.031   4.286   3.568
  245ASP    OD2 3791   7.078   4.428   3.407
  245ASP      C 3792   6.647   4.401   3.307
  245ASP      O 3793   6.664   4.386   3.185
  246TYR      N 3794   6.526   4.395   3.369
  246TYR      H 3795   6.528   4.412   3.468
  246TYR     CA 3796   6.408   4.352   3.300
  246TYR     HA 3797   6.432   4.275   3.227
  246TYR     CB 3798   6.313   4.274   3.393
  246TYR    HB2 3799   6.294   4.341   3.477
  246TYR    HB3 3800   6.221   4.269   3.334
  246TYR     CG 3801   6.355   4.133   3.438
  246TYR    CD1 3802   6.445   4.128   3.542
  246TYR    HD1 3803   6.495   4.213   3.586
  246TYR    CE1 3804   6.482   3.999   3.587
  246TYR    HE1 3805   6.547   3.987   3.673
  246TYR     CZ 3806   6.434   3.883   3.522
  246TYR     OH 3807   6.478   3.767   3.563
  246TYR     HH 3808   6.456   3.698   3.500
  246TYR    CE2 3809   6.347   3.894   3.412
  246TYR    HE2 3810   6.320   3.809   3.351
  246TYR    CD2 3811   6.309   4.019   3.372
  246TYR    HD2 3812   6.233   4.025   3.295
  246TYR      C 3813   6.341   4.469   3.222
  246TYR      O 3814   6.269   4.443   3.127
  247PHE      N 3815   6.363   4.589   3.269
  247PHE      H 3816   6.430   4.599   3.344
  247PHE     CA 3817   6.291   4.709   3.223
  247PHE     HA 3818   6.190   4.686   3.257
  247PHE     CB 3819   6.359   4.835   3.284
  247PHE    HB2 3820   6.463   4.842   3.252
  247PHE    HB3 3821   6.325   4.927   3.236
  247PHE     CG 3822   6.341   4.845   3.439
  247PHE    CD1 3823   6.246   4.773   3.518
  247PHE    HD1 3824   6.164   4.723   3.469
  247PHE    CE1 3825   6.259   4.781   3.662
  247PHE    HE1 3826   6.181   4.733   3.720
  247PHE     CZ 3827   6.356   4.859   3.732
  247PHE     HZ 3828   6.360   4.863   3.840
  247PHE    CE2 3829   6.438   4.939   3.647
  247PHE    HE2 3830   6.511   5.006   3.690
  247PHE    CD2 3831   6.432   4.934   3.507
  247PHE    HD2 3832   6.509   4.992   3.459
  247PHE      C 3833   6.286   4.735   3.071
  247PHE      O 3834   6.184   4.791   3.028
  248GLY      N 3835   6.386   4.706   2.990
  248GLY      H 3836   6.462   4.656   3.033
  248GLY     CA 3837   6.391   4.725   2.845
  248GLY    HA2 3838   6.384   4.831   2.822
  248GLY    HA3 3839   6.481   4.686   2.796
  248GLY      C 3840   6.277   4.647   2.776
  248GLY      O 3841   6.231   4.695   2.671
  249ASN      N 3842   6.232   4.533   2.826
  249ASN      H 3843   6.284   4.501   2.906
  249ASN     CA 3844   6.125   4.449   2.769
  249ASN     HA 3845   6.123   4.445   2.660
  249ASN     CB 3846   6.125   4.311   2.838
  249ASN    HB2 3847   6.124   4.333   2.945
  249ASN    HB3 3848   6.026   4.276   2.811
  249ASN     CG 3849   6.246   4.225   2.801
  249ASN    OD1 3850   6.307   4.237   2.698
  249ASN    ND2 3851   6.287   4.147   2.897
  249ASN   HD21 3852   6.367   4.088   2.881
  249ASN   HD22 3853   6.228   4.135   2.978
  249ASN      C 3854   5.990   4.512   2.803
  249ASN      O 3855   5.903   4.515   2.717
  250GLY      N 3856   5.954   4.543   2.927
  250GLY      H 3857   6.032   4.540   2.991
  250GLY     CA 3858   5.829   4.611   2.972
  250GLY    HA2 3859   5.818   4.703   2.915
  250GLY    HA3 3860   5.748   4.542   2.949
  250GLY      C 3861   5.833   4.643   3.118
  250GLY      O 3862   5.936   4.660   3.175
  251ARG      N 3863   5.713   4.656   3.178
  251ARG      H 3864   5.630   4.663   3.121
  251ARG     CA 3865   5.700   4.675   3.325
  251ARG     HA 3866   5.770   4.753   3.354
  251ARG     CB 3867   5.557   4.732   3.357
  251ARG    HB2 3868   5.474   4.674   3.317
  251ARG    HB3 3869   5.548   4.726   3.466
  251ARG     CG 3870   5.539   4.873   3.298
  251ARG    HG2 3871   5.622   4.940   3.324
  251ARG    HG3 3872   5.522   4.874   3.190
  251ARG     CD 3873   5.409   4.927   3.358
  251ARG    HD2 3874   5.333   4.855   3.328
  251ARG    HD3 3875   5.416   4.923   3.466
  251ARG     NE 3876   5.384   5.069   3.310
  251ARG     HE 3877   5.395   5.092   3.213
  251ARG     CZ 3878   5.351   5.169   3.385
  251ARG    NH1 3879   5.336   5.166   3.515
  251ARG   HH11 3880   5.324   5.077   3.562
  251ARG   HH12 3881   5.303   5.252   3.556
  251ARG    NH2 3882   5.334   5.286   3.327
  251ARG   HH21 3883   5.369   5.300   3.233
  251ARG   HH22 3884   5.298   5.357   3.389
  251ARG      C 3885   5.738   4.552   3.417
  251ARG      O 3886   5.746   4.447   3.358
  252VAL      N 3887   5.756   4.564   3.546
  252VAL      H 3888   5.736   4.657   3.581
  252VAL     CA 3889   5.766   4.450   3.633
  252VAL     HA 3890   5.748   4.365   3.568
  252VAL     CB 3891   5.899   4.429   3.703
  252VAL     HB 3892   5.891   4.337   3.760
  252VAL    CG1 3893   6.016   4.419   3.605
  252VAL   HG11 3894   6.042   4.516   3.563
  252VAL   HG12 3895   6.098   4.379   3.664
  252VAL   HG13 3896   5.986   4.359   3.519
  252VAL    CG2 3897   5.932   4.540   3.803
  252VAL   HG21 3898   6.027   4.506   3.842
  252VAL   HG22 3899   5.945   4.638   3.756
  252VAL   HG23 3900   5.865   4.537   3.889
  252VAL      C 3901   5.647   4.450   3.729
  252VAL      O 3902   5.585   4.553   3.743
  253THR      N 3903   5.626   4.344   3.808
  253THR      H 3904   5.683   4.264   3.787
  253THR     CA 3905   5.553   4.349   3.930
  253THR     HA 3906   5.458   4.401   3.917
  253THR     CB 3907   5.497   4.206   3.962
  253THR     HB 3908   5.462   4.192   4.064
  253THR    CG2 3909   5.404   4.153   3.860
  253THR   HG21 3910   5.457   4.139   3.766
  253THR   HG22 3911   5.360   4.056   3.884
  253THR   HG23 3912   5.326   4.226   3.843
  253THR    OG1 3913   5.598   4.105   3.955
  253THR    HG1 3914   5.670   4.126   4.015
  253THR      C 3915   5.627   4.405   4.047
  253THR      O 3916   5.741   4.367   4.055
  254GLU      N 3917   5.579   4.492   4.134
  254GLU      H 3918   5.485   4.523   4.112
  254GLU     CA 3919   5.649   4.515   4.263
  254GLU     HA 3920   5.753   4.483   4.262
  254GLU     CB 3921   5.669   4.661   4.292
  254GLU    HB2 3922   5.726   4.700   4.207
  254GLU    HB3 3923   5.578   4.719   4.284
  254GLU     CG 3924   5.726   4.702   4.422
  254GLU    HG2 3925   5.754   4.807   4.413
  254GLU    HG3 3926   5.652   4.678   4.498
  254GLU     CD 3927   5.868   4.634   4.446
  254GLU    OE1 3928   5.873   4.531   4.516
  254GLU    OE2 3929   5.969   4.680   4.393
  254GLU      C 3930   5.569   4.444   4.375
  254GLU      O 3931   5.447   4.458   4.379
  255PHE      N 3932   5.635   4.350   4.452
  255PHE      H 3933   5.733   4.338   4.434
  255PHE     CA 3934   5.583   4.268   4.564
  255PHE     HA 3935   5.475   4.272   4.555
  255PHE     CB 3936   5.626   4.117   4.547
  255PHE    HB2 3937   5.725   4.116   4.501
  255PHE    HB3 3938   5.647   4.070   4.643
  255PHE     CG 3939   5.531   4.023   4.472
  255PHE    CD1 3940   5.498   4.054   4.338
  255PHE    HD1 3941   5.533   4.143   4.287
  255PHE    CE1 3942   5.412   3.960   4.268
  255PHE    HE1 3943   5.393   3.979   4.163
  255PHE     CZ 3944   5.378   3.836   4.322
  255PHE     HZ 3945   5.328   3.766   4.257
  255PHE    CE2 3946   5.412   3.811   4.459
  255PHE    HE2 3947   5.386   3.725   4.519
  255PHE    CD2 3948   5.489   3.898   4.532
  255PHE    HD2 3949   5.514   3.864   4.632
  255PHE      C 3950   5.611   4.330   4.697
  255PHE      O 3951   5.537   4.307   4.795
  256LYS      N 3952   5.706   4.422   4.705
  256LYS      H 3953   5.748   4.447   4.616
  256LYS     CA 3954   5.736   4.496   4.835
  256LYS     HA 3955   5.733   4.435   4.925
  256LYS     CB 3956   5.876   4.562   4.830
  256LYS    HB2 3957   5.879   4.641   4.754
  256LYS    HB3 3958   5.889   4.608   4.928
  256LYS     CG 3959   5.987   4.460   4.815
  256LYS    HG2 3960   5.989   4.391   4.900
  256LYS    HG3 3961   5.981   4.413   4.717
  256LYS     CD 3962   6.132   4.517   4.811
  256LYS    HD2 3963   6.161   4.538   4.914
  256LYS    HD3 3964   6.197   4.436   4.779
  256LYS     CE 3965   6.145   4.645   4.721
  256LYS    HE2 3966   6.055   4.707   4.721
  256LYS    HE3 3967   6.228   4.703   4.763
  256LYS     NZ 3968   6.176   4.602   4.577
  256LYS    HZ1 3969   6.215   4.668   4.511
  256LYS    HZ2 3970   6.228   4.516   4.572
  256LYS    HZ3 3971   6.086   4.574   4.541
  256LYS      C 3972   5.629   4.601   4.855
  256LYS      O 3973   5.606   4.642   4.971
  257TYR      N 3974   5.555   4.638   4.750
  257TYR      H 3975   5.595   4.629   4.658
  257TYR     CA 3976   5.434   4.717   4.761
  257TYR     HA 3977   5.468   4.812   4.802
  257TYR     CB 3978   5.376   4.757   4.624
  257TYR    HB2 3979   5.448   4.792   4.550
  257TYR    HB3 3980   5.313   4.676   4.590
  257TYR     CG 3981   5.284   4.878   4.630
  257TYR    CD1 3982   5.144   4.863   4.657
  257TYR    HD1 3983   5.099   4.771   4.689
  257TYR    CE1 3984   5.059   4.976   4.648
  257TYR    HE1 3985   4.959   4.966   4.686
  257TYR     CZ 3986   5.102   5.098   4.598
  257TYR     OH 3987   5.022   5.210   4.605
  257TYR     HH 3988   5.054   5.291   4.566
  257TYR    CE2 3989   5.239   5.118   4.567
  257TYR    HE2 3990   5.268   5.219   4.541
  257TYR    CD2 3991   5.329   5.008   4.584
  257TYR    HD2 3992   5.432   5.029   4.559
  257TYR      C 3993   5.330   4.642   4.851
  257TYR      O 3994   5.302   4.695   4.960
  258GLY      N 3995   5.276   4.522   4.817
  258GLY      H 3996   5.293   4.478   4.727
  258GLY     CA 3997   5.164   4.461   4.897
  258GLY    HA2 3998   5.094   4.539   4.927
  258GLY    HA3 3999   5.114   4.391   4.831
  258GLY      C 4000   5.209   4.387   5.026
  258GLY      O 4001   5.133   4.368   5.124
  259ALA      N 4002   5.336   4.349   5.035
  259ALA      H 4003   5.391   4.358   4.951
  259ALA     CA 4004   5.392   4.290   5.154
  259ALA     HA 4005   5.332   4.210   5.198
  259ALA     CB 4006   5.525   4.230   5.113
  259ALA    HB1 4007   5.526   4.142   5.048
  259ALA    HB2 4008   5.581   4.312   5.069
  259ALA    HB3 4009   5.577   4.194   5.202
  259ALA      C 4010   5.414   4.395   5.265
  259ALA      O 4011   5.390   4.375   5.386
  260LYS      N 4012   5.471   4.514   5.237
  260LYS      H 4013   5.499   4.536   5.143
  260LYS     CA 4014   5.486   4.633   5.326
  260LYS     HA 4015   5.516   4.592   5.422
  260LYS     CB 4016   5.590   4.730   5.276
  260LYS    HB2 4017   5.678   4.673   5.245
  260LYS    HB3 4018   5.547   4.783   5.192
  260LYS     CG 4019   5.644   4.840   5.374
  260LYS    HG2 4020   5.724   4.902   5.334
  260LYS    HG3 4021   5.552   4.897   5.386
  260LYS     CD 4022   5.672   4.791   5.520
  260LYS    HD2 4023   5.593   4.730   5.562
  260LYS    HD3 4024   5.768   4.739   5.519
  260LYS     CE 4025   5.680   4.914   5.608
  260LYS    HE2 4026   5.749   4.973   5.548
  260LYS    HE3 4027   5.582   4.960   5.614
  260LYS     NZ 4028   5.750   4.887   5.733
  260LYS    HZ1 4029   5.748   4.967   5.795
  260LYS    HZ2 4030   5.709   4.805   5.776
  260LYS    HZ3 4031   5.848   4.865   5.718
  260LYS      C 4032   5.348   4.701   5.346
  260LYS      O 4033   5.309   4.732   5.457
  261LEU      N 4034   5.267   4.736   5.248
  261LEU      H 4035   5.294   4.717   5.152
  261LEU     CA 4036   5.139   4.792   5.274
  261LEU     HA 4037   5.149   4.887   5.326
  261LEU     CB 4038   5.073   4.817   5.129
  261LEU    HB2 4039   5.150   4.870   5.072
  261LEU    HB3 4040   5.058   4.720   5.081
  261LEU     CG 4041   4.940   4.893   5.118
  261LEU     HG 4042   4.866   4.831   5.169
  261LEU    CD1 4043   4.949   5.025   5.186
  261LEU   HD11 4044   4.971   5.006   5.291
  261LEU   HD12 4045   5.027   5.092   5.149
  261LEU   HD13 4046   4.855   5.080   5.177
  261LEU    CD2 4047   4.892   4.922   4.975
  261LEU   HD21 4048   4.791   4.957   4.994
  261LEU   HD22 4049   4.956   4.993   4.922
  261LEU   HD23 4050   4.892   4.837   4.907
  261LEU      C 4051   5.045   4.701   5.356
  261LEU      O 4052   4.972   4.748   5.440
  262GLY      N 4053   5.046   4.562   5.336
  262GLY      H 4054   5.111   4.523   5.269
  262GLY     CA 4055   4.968   4.474   5.414
  262GLY    HA2 4056   4.864   4.481   5.382
  262GLY    HA3 4057   5.002   4.375   5.384
  262GLY      C 4058   4.997   4.492   5.568
  262GLY      O 4059   4.913   4.535   5.644
  263THR      N 4060   5.121   4.463   5.606
  263THR      H 4061   5.187   4.429   5.538
  263THR     CA 4062   5.164   4.490   5.749
  263THR     HA 4063   5.119   4.415   5.815
  263THR     CB 4064   5.317   4.468   5.764
  263THR     HB 4065   5.351   4.486   5.866
  263THR    CG2 4066   5.362   4.322   5.745
  263THR   HG21 4067   5.431   4.281   5.819
  263THR   HG22 4068   5.277   4.253   5.746
  263THR   HG23 4069   5.433   4.312   5.663
  263THR    OG1 4070   5.387   4.550   5.677
  263THR    HG1 4071   5.452   4.592   5.734
  263THR      C 4072   5.135   4.629   5.813
  263THR      O 4073   5.082   4.643   5.924
  264VAL      N 4074   5.155   4.737   5.734
  264VAL      H 4075   5.192   4.728   5.640
  264VAL     CA 4076   5.121   4.876   5.779
  264VAL     HA 4077   5.163   4.890   5.878
  264VAL     CB 4078   5.171   4.983   5.679
  264VAL     HB 4079   5.148   4.957   5.576
  264VAL    CG1 4080   5.121   5.127   5.706
  264VAL   HG11 4081   5.013   5.131   5.693
  264VAL   HG12 4082   5.147   5.162   5.805
  264VAL   HG13 4083   5.166   5.191   5.629
  264VAL    CG2 4084   5.325   4.986   5.698
  264VAL   HG21 4085   5.362   4.884   5.682
  264VAL   HG22 4086   5.376   5.038   5.617
  264VAL   HG23 4087   5.356   5.026   5.795
  264VAL      C 4088   4.967   4.890   5.798
  264VAL      O 4089   4.920   4.942   5.894
  265ILE      N 4090   4.877   4.854   5.706
  265ILE      H 4091   4.910   4.816   5.618
  265ILE     CA 4092   4.727   4.864   5.723
  265ILE     HA 4093   4.706   4.965   5.758
  265ILE     CB 4094   4.656   4.858   5.589
  265ILE     HB 4095   4.682   4.759   5.552
  265ILE    CG2 4096   4.507   4.874   5.605
  265ILE   HG21 4097   4.477   4.775   5.640
  265ILE   HG22 4098   4.480   4.952   5.676
  265ILE   HG23 4099   4.462   4.884   5.506
  265ILE    CG1 4100   4.707   4.964   5.484
  265ILE   HG12 4101   4.806   4.932   5.452
  265ILE   HG13 4102   4.647   4.957   5.393
  265ILE    CD1 4103   4.726   5.109   5.532
  265ILE   HD11 4104   4.760   5.168   5.447
  265ILE   HD12 4105   4.626   5.142   5.562
  265ILE   HD13 4106   4.811   5.118   5.599
  265ILE      C 4107   4.672   4.765   5.826
  265ILE      O 4108   4.575   4.803   5.890
  266ARG      N 4109   4.729   4.641   5.838
  266ARG      H 4110   4.817   4.624   5.792
  266ARG     CA 4111   4.694   4.558   5.962
  266ARG     HA 4112   4.586   4.552   5.974
  266ARG     CB 4113   4.752   4.421   5.926
  266ARG    HB2 4114   4.861   4.431   5.925
  266ARG    HB3 4115   4.713   4.357   6.004
  266ARG     CG 4116   4.698   4.347   5.801
  266ARG    HG2 4117   4.592   4.331   5.822
  266ARG    HG3 4118   4.721   4.404   5.712
  266ARG     CD 4119   4.754   4.197   5.801
  266ARG    HD2 4120   4.863   4.201   5.796
  266ARG    HD3 4121   4.728   4.146   5.893
  266ARG     NE 4122   4.693   4.108   5.697
  266ARG     HE 4123   4.758   4.090   5.621
  266ARG     CZ 4124   4.578   4.043   5.700
  266ARG    NH1 4125   4.484   4.062   5.789
  266ARG   HH11 4126   4.511   4.124   5.865
  266ARG   HH12 4127   4.395   4.014   5.779
  266ARG    NH2 4128   4.552   3.955   5.609
  266ARG   HH21 4129   4.610   3.955   5.527
  266ARG   HH22 4130   4.453   3.936   5.600
  266ARG      C 4131   4.758   4.599   6.101
  266ARG      O 4132   4.729   4.529   6.195
  267LYS      N 4133   4.843   4.706   6.113
  267LYS      H 4134   4.864   4.751   6.025
  267LYS     CA 4135   4.922   4.745   6.229
  267LYS     HA 4136   5.005   4.812   6.209
  267LYS     CB 4137   4.832   4.813   6.336
  267LYS    HB2 4138   4.739   4.755   6.335
  267LYS    HB3 4139   4.869   4.816   6.438
  267LYS     CG 4140   4.794   4.951   6.289
  267LYS    HG2 4141   4.879   5.020   6.288
  267LYS    HG3 4142   4.747   4.958   6.191
  267LYS     CD 4143   4.695   5.018   6.391
  267LYS    HD2 4144   4.744   5.002   6.487
  267LYS    HD3 4145   4.682   5.123   6.363
  267LYS     CE 4146   4.562   4.940   6.385
  267LYS    HE2 4147   4.515   4.939   6.286
  267LYS    HE3 4148   4.565   4.834   6.408
  267LYS     NZ 4149   4.467   4.989   6.489
  267LYS    HZ1 4150   4.517   4.995   6.577
  267LYS    HZ2 4151   4.424   5.079   6.473
  267LYS    HZ3 4152   4.396   4.921   6.510
  267LYS      C 4153   4.996   4.620   6.282
  267LYS      O 4154   4.973   4.586   6.395
  268TRP      N 4155   5.073   4.556   6.199
  268TRP      H 4156   5.089   4.593   6.107
  268TRP     CA 4157   5.170   4.461   6.253
  268TRP     HA 4158   5.120   4.387   6.314
  268TRP     CB 4159   5.241   4.391   6.135
  268TRP    HB2 4160   5.254   4.467   6.057
  268TRP    HB3 4161   5.342   4.357   6.160
  268TRP     CG 4162   5.177   4.267   6.083
  268TRP    CD1 4163   5.246   4.176   6.009
  268TRP    HD1 4164   5.350   4.183   5.980
  268TRP    NE1 4165   5.169   4.065   5.978
  268TRP    HE1 4166   5.201   3.978   5.936
  268TRP    CE2 4167   5.043   4.088   6.032
  268TRP    CZ2 4168   4.931   4.007   6.025
  268TRP    HZ2 4169   4.938   3.907   5.984
  268TRP    CH2 4170   4.810   4.034   6.095
  268TRP    HH2 4171   4.726   3.967   6.100
  268TRP    CZ3 4172   4.803   4.153   6.171
  268TRP    HZ3 4173   4.711   4.187   6.214
  268TRP    CE3 4174   4.917   4.236   6.173
  268TRP    HE3 4175   4.917   4.326   6.233
  268TRP    CD2 4176   5.044   4.210   6.101
  268TRP      C 4177   5.271   4.528   6.349
  268TRP      O 4178   5.269   4.650   6.362
  269ASN      N 4179   5.345   4.448   6.427
  269ASN      H 4180   5.345   4.348   6.412
  269ASN     CA 4181   5.425   4.499   6.538
  269ASN     HA 4182   5.365   4.560   6.604
  269ASN     CB 4183   5.488   4.385   6.615
  269ASN    HB2 4184   5.404   4.318   6.630
  269ASN    HB3 4185   5.555   4.324   6.554
  269ASN     CG 4186   5.550   4.419   6.748
  269ASN    OD1 4187   5.599   4.530   6.776
  269ASN    ND2 4188   5.563   4.322   6.841
  269ASN   HD21 4189   5.589   4.357   6.932
  269ASN   HD22 4190   5.525   4.229   6.826
  269ASN      C 4191   5.536   4.587   6.478
  269ASN      O 4192   5.608   4.553   6.388
  270GLY      N 4193   5.532   4.707   6.536
  270GLY      H 4194   5.454   4.722   6.598
  270GLY     CA 4195   5.628   4.815   6.501
  270GLY    HA2 4196   5.646   4.881   6.587
  270GLY    HA3 4197   5.728   4.778   6.479
  270GLY      C 4198   5.585   4.903   6.389
  270GLY      O 4199   5.646   5.014   6.381
  271GLU      N 4200   5.483   4.870   6.308
  271GLU      H 4201   5.462   4.772   6.311
  271GLU     CA 4202   5.450   4.946   6.187
  271GLU     HA 4203   5.544   4.977   6.141
  271GLU     CB 4204   5.365   4.865   6.093
  271GLU    HB2 4205   5.267   4.838   6.132
  271GLU    HB3 4206   5.342   4.930   6.008
  271GLU     CG 4207   5.422   4.741   6.034
  271GLU    HG2 4208   5.447   4.673   6.116
  271GLU    HG3 4209   5.352   4.683   5.975
  271GLU     CD 4210   5.549   4.767   5.947
  271GLU    OE1 4211   5.561   4.722   5.829
  271GLU    OE2 4212   5.647   4.828   5.993
  271GLU      C 4213   5.371   5.081   6.220
  271GLU      O 4214   5.294   5.092   6.317
  272LYS      N 4215   5.385   5.184   6.136
  272LYS      H 4216   5.454   5.184   6.062
  272LYS     CA 4217   5.309   5.314   6.140
  272LYS     HA 4218   5.229   5.312   6.213
  272LYS     CB 4219   5.417   5.420   6.189
  272LYS    HB2 4220   5.498   5.438   6.118
  272LYS    HB3 4221   5.354   5.505   6.214
  272LYS     CG 4222   5.480   5.385   6.325
  272LYS    HG2 4223   5.394   5.362   6.388
  272LYS    HG3 4224   5.541   5.295   6.314
  272LYS     CD 4225   5.563   5.509   6.377
  272LYS    HD2 4226   5.657   5.512   6.320
  272LYS    HD3 4227   5.503   5.597   6.355
  272LYS     CE 4228   5.589   5.499   6.524
  272LYS    HE2 4229   5.596   5.391   6.542
  272LYS    HE3 4230   5.685   5.542   6.552
  272LYS     NZ 4231   5.485   5.563   6.603
  272LYS    HZ1 4232   5.526   5.584   6.693
  272LYS    HZ2 4233   5.457   5.652   6.565
  272LYS    HZ3 4234   5.400   5.509   6.614
  272LYS      C 4235   5.243   5.333   6.007
  272LYS      O 4236   5.306   5.305   5.902
  273MET      N 4237   5.127   5.402   6.004
  273MET      H 4238   5.084   5.418   6.094
  273MET     CA 4239   5.069   5.470   5.888
  273MET     HA 4240   5.085   5.412   5.797
  273MET     CB 4241   4.919   5.487   5.909
  273MET    HB2 4242   4.884   5.405   5.973
  273MET    HB3 4243   4.895   5.587   5.945
  273MET     CG 4244   4.851   5.466   5.770
  273MET    HG2 4245   4.888   5.551   5.712
  273MET    HG3 4246   4.877   5.365   5.739
  273MET     SD 4247   4.675   5.479   5.750
  273MET     CE 4248   4.658   5.474   5.572
  273MET    HE1 4249   4.712   5.391   5.526
  273MET    HE2 4250   4.552   5.469   5.548
  273MET    HE3 4251   4.704   5.558   5.519
  273MET      C 4252   5.140   5.604   5.859
  273MET      O 4253   5.144   5.651   5.744
  274SER      N 4254   5.200   5.663   5.964
  274SER      H 4255   5.188   5.618   6.053
  274SER     CA 4256   5.274   5.792   5.959
  274SER     HA 4257   5.205   5.866   5.918
  274SER     CB 4258   5.319   5.826   6.099
  274SER    HB2 4259   5.376   5.919   6.086
  274SER    HB3 4260   5.241   5.859   6.168
  274SER     OG 4261   5.409   5.725   6.154
  274SER     HG 4262   5.490   5.769   6.181
  274SER      C 4263   5.390   5.787   5.866
  274SER      O 4264   5.422   5.881   5.802
  275TYR      N 4265   5.467   5.676   5.858
  275TYR      H 4266   5.443   5.599   5.919
  275TYR     CA 4267   5.592   5.665   5.784
  275TYR     HA 4268   5.650   5.754   5.810
  275TYR     CB 4269   5.661   5.534   5.837
  275TYR    HB2 4270   5.667   5.536   5.946
  275TYR    HB3 4271   5.597   5.455   5.797
  275TYR     CG 4272   5.798   5.531   5.779
  275TYR    CD1 4273   5.895   5.628   5.805
  275TYR    HD1 4274   5.868   5.712   5.866
  275TYR    CE1 4275   6.033   5.604   5.766
  275TYR    HE1 4276   6.118   5.657   5.805
  275TYR     CZ 4277   6.063   5.496   5.685
  275TYR     OH 4278   6.190   5.470   5.656
  275TYR     HH 4279   6.193   5.395   5.596
  275TYR    CE2 4280   5.962   5.406   5.652
  275TYR    HE2 4281   5.986   5.315   5.598
  275TYR    CD2 4282   5.832   5.426   5.696
  275TYR    HD2 4283   5.757   5.349   5.680
  275TYR      C 4284   5.573   5.660   5.631
  275TYR      O 4285   5.662   5.679   5.552
  276LEU      N 4286   5.448   5.635   5.586
  276LEU      H 4287   5.377   5.622   5.658
  276LEU     CA 4288   5.402   5.643   5.450
  276LEU     HA 4289   5.457   5.575   5.384
  276LEU     CB 4290   5.259   5.586   5.430
  276LEU    HB2 4291   5.182   5.657   5.461
  276LEU    HB3 4292   5.244   5.587   5.322
  276LEU     CG 4293   5.226   5.444   5.490
  276LEU     HG 4294   5.238   5.445   5.598
  276LEU    CD1 4295   5.081   5.416   5.438
  276LEU   HD11 4296   5.084   5.402   5.330
  276LEU   HD12 4297   5.044   5.326   5.486
  276LEU   HD13 4298   5.021   5.498   5.477
  276LEU    CD2 4299   5.325   5.346   5.420
  276LEU   HD21 4300   5.327   5.355   5.312
  276LEU   HD22 4301   5.427   5.348   5.458
  276LEU   HD23 4302   5.289   5.245   5.441
  276LEU      C 4303   5.406   5.786   5.385
  276LEU      O 4304   5.371   5.791   5.269
  277LYS      N 4305   5.449   5.889   5.455
  277LYS      H 4306   5.454   5.876   5.555
  277LYS     CA 4307   5.489   6.022   5.401
  277LYS     HA 4308   5.399   6.082   5.383
  277LYS     CB 4309   5.563   6.088   5.520
  277LYS    HB2 4310   5.502   6.079   5.609
  277LYS    HB3 4311   5.655   6.038   5.549
  277LYS     CG 4312   5.587   6.237   5.484
  277LYS    HG2 4313   5.662   6.245   5.405
  277LYS    HG3 4314   5.492   6.276   5.449
  277LYS     CD 4315   5.619   6.330   5.595
  277LYS    HD2 4316   5.541   6.324   5.671
  277LYS    HD3 4317   5.707   6.294   5.647
  277LYS     CE 4318   5.631   6.472   5.540
  277LYS    HE2 4319   5.550   6.498   5.471
  277LYS    HE3 4320   5.630   6.541   5.624
  277LYS     NZ 4321   5.763   6.484   5.469
  277LYS    HZ1 4322   5.764   6.428   5.386
  277LYS    HZ2 4323   5.762   6.581   5.442
  277LYS    HZ3 4324   5.844   6.468   5.527
  277LYS      C 4325   5.575   6.014   5.277
  277LYS      O 4326   5.560   6.095   5.189
  278ASN      N 4327   5.663   5.923   5.270
  278ASN      H 4328   5.660   5.860   5.349
  278ASN     CA 4329   5.731   5.872   5.151
  278ASN     HA 4330   5.703   5.937   5.069
  278ASN     CB 4331   5.882   5.884   5.178
  278ASN    HB2 4332   5.906   5.988   5.202
  278ASN    HB3 4333   5.904   5.833   5.272
  278ASN     CG 4334   5.986   5.832   5.079
  278ASN    OD1 4335   5.950   5.798   4.969
  278ASN    ND2 4336   6.113   5.823   5.113
  278ASN   HD21 4337   6.168   5.768   5.049
  278ASN   HD22 4338   6.156   5.852   5.200
  278ASN      C 4339   5.681   5.731   5.120
  278ASN      O 4340   5.695   5.635   5.198
  279TRP      N 4341   5.633   5.710   4.995
  279TRP      H 4342   5.628   5.784   4.926
  279TRP     CA 4343   5.590   5.588   4.945
  279TRP     HA 4344   5.653   5.508   4.984
  279TRP     CB 4345   5.438   5.567   4.986
  279TRP    HB2 4346   5.436   5.570   5.095
  279TRP    HB3 4347   5.383   5.651   4.942
  279TRP     CG 4348   5.377   5.436   4.947
  279TRP    CD1 4349   5.281   5.431   4.854
  279TRP    HD1 4350   5.234   5.514   4.803
  279TRP    NE1 4351   5.243   5.297   4.836
  279TRP    HE1 4352   5.178   5.270   4.764
  279TRP    CE2 4353   5.315   5.214   4.920
  279TRP    CZ2 4354   5.308   5.079   4.949
  279TRP    HZ2 4355   5.240   5.020   4.888
  279TRP    CH2 4356   5.399   5.023   5.043
  279TRP    HH2 4357   5.393   4.916   5.057
  279TRP    CZ3 4358   5.489   5.105   5.111
  279TRP    HZ3 4359   5.553   5.066   5.189
  279TRP    CE3 4360   5.491   5.247   5.083
  279TRP    HE3 4361   5.547   5.320   5.138
  279TRP    CD2 4362   5.400   5.301   4.991
  279TRP      C 4363   5.615   5.577   4.797
  279TRP      O 4364   5.642   5.679   4.731
  280GLY      N 4365   5.631   5.456   4.742
  280GLY      H 4366   5.621   5.376   4.803
  280GLY     CA 4367   5.668   5.431   4.601
  280GLY    HA2 4368   5.631   5.331   4.575
  280GLY    HA3 4369   5.626   5.508   4.536
  280GLY      C 4370   5.821   5.414   4.580
  280GLY      O 4371   5.893   5.365   4.669
  281GLU      N 4372   5.870   5.449   4.464
  281GLU      H 4373   5.805   5.493   4.400
  281GLU     CA 4374   6.017   5.443   4.427
  281GLU     HA 4375   6.045   5.338   4.429
  281GLU     CB 4376   6.047   5.486   4.287
  281GLU    HB2 4377   6.152   5.471   4.265
  281GLU    HB3 4378   6.007   5.409   4.221
  281GLU     CG 4379   6.008   5.626   4.237
  281GLU    HG2 4380   5.900   5.635   4.250
  281GLU    HG3 4381   6.062   5.710   4.281
  281GLU     CD 4382   6.023   5.633   4.083
  281GLU    OE1 4383   5.921   5.634   4.007
  281GLU    OE2 4384   6.132   5.673   4.032
  281GLU      C 4385   6.109   5.518   4.531
  281GLU      O 4386   6.223   5.474   4.551
  282GLY      N 4387   6.060   5.619   4.602
  282GLY      H 4388   5.972   5.661   4.577
  282GLY     CA 4389   6.140   5.687   4.707
  282GLY    HA2 4390   6.227   5.731   4.657
  282GLY    HA3 4391   6.079   5.771   4.740
  282GLY      C 4392   6.174   5.606   4.834
  282GLY      O 4393   6.254   5.650   4.912
  283TRP      N 4394   6.124   5.482   4.842
  283TRP      H 4395   6.072   5.449   4.762
  283TRP     CA 4396   6.160   5.385   4.945
  283TRP     HA 4397   6.188   5.428   5.041
  283TRP     CB 4398   6.038   5.305   4.980
  283TRP    HB2 4399   5.954   5.374   4.989
  283TRP    HB3 4400   6.015   5.242   4.895
  283TRP     CG 4401   6.030   5.224   5.104
  283TRP    CD1 4402   5.968   5.264   5.219
  283TRP    HD1 4403   5.915   5.356   5.238
  283TRP    NE1 4404   5.979   5.162   5.312
  283TRP    HE1 4405   5.923   5.168   5.395
  283TRP    CE2 4406   6.046   5.054   5.261
  283TRP    CZ2 4407   6.070   4.928   5.318
  283TRP    HZ2 4408   6.032   4.907   5.416
  283TRP    CH2 4409   6.137   4.833   5.243
  283TRP    HH2 4410   6.149   4.729   5.269
  283TRP    CZ3 4411   6.178   4.866   5.104
  283TRP    HZ3 4412   6.222   4.791   5.041
  283TRP    CE3 4413   6.147   4.992   5.053
  283TRP    HE3 4414   6.163   5.015   4.949
  283TRP    CD2 4415   6.077   5.088   5.132
  283TRP      C 4416   6.272   5.297   4.897
  283TRP      O 4417   6.324   5.223   4.978
  284GLY      N 4418   6.316   5.309   4.773
  284GLY      H 4419   6.287   5.388   4.717
  284GLY     CA 4420   6.395   5.204   4.703
  284GLY    HA2 4421   6.460   5.257   4.633
  284GLY    HA3 4422   6.457   5.147   4.773
  284GLY      C 4423   6.314   5.101   4.625
  284GLY      O 4424   6.374   5.011   4.579
  285PHE      N 4425   6.185   5.117   4.601
  285PHE      H 4426   6.132   5.192   4.643
  285PHE     CA 4427   6.114   5.029   4.505
  285PHE     HA 4428   6.150   4.927   4.516
  285PHE     CB 4429   5.961   5.035   4.513
  285PHE    HB2 4430   5.934   5.136   4.483
  285PHE    HB3 4431   5.929   4.966   4.434
  285PHE     CG 4432   5.881   5.000   4.642
  285PHE    CD1 4433   5.748   5.035   4.646
  285PHE    HD1 4434   5.701   5.074   4.557
  285PHE    CE1 4435   5.667   5.011   4.761
  285PHE    HE1 4436   5.564   5.044   4.758
  285PHE     CZ 4437   5.728   4.941   4.869
  285PHE     HZ 4438   5.683   4.922   4.966
  285PHE    CE2 4439   5.862   4.901   4.858
  285PHE    HE2 4440   5.915   4.859   4.942
  285PHE    CD2 4441   5.943   4.940   4.752
  285PHE    HD2 4442   6.047   4.911   4.744
  285PHE      C 4443   6.153   5.064   4.355
  285PHE      O 4444   6.216   5.163   4.330
  286VAL      N 4445   6.114   4.978   4.256
  286VAL      H 4446   6.052   4.904   4.287
  286VAL     CA 4447   6.135   5.002   4.114
  286VAL     HA 4448   6.241   5.024   4.105
  286VAL     CB 4449   6.085   4.876   4.033
  286VAL     HB 4450   6.098   4.898   3.927
  286VAL    CG1 4451   6.170   4.748   4.057
  286VAL   HG11 4452   6.151   4.674   3.979
  286VAL   HG12 4453   6.275   4.778   4.058
  286VAL   HG13 4454   6.148   4.702   4.154
  286VAL    CG2 4455   5.940   4.844   4.062
  286VAL   HG21 4456   5.903   4.782   3.980
  286VAL   HG22 4457   5.931   4.796   4.160
  286VAL   HG23 4458   5.880   4.934   4.052
  286VAL      C 4459   6.059   5.132   4.064
  286VAL      O 4460   5.966   5.166   4.130
  287PRO      N 4461   6.088   5.195   3.955
  287PRO     CD 4462   6.206   5.171   3.866
  287PRO    HD2 4463   6.175   5.097   3.793
  287PRO    HD3 4464   6.292   5.147   3.929
  287PRO     CG 4465   6.243   5.300   3.799
  287PRO    HG2 4466   6.285   5.278   3.701
  287PRO    HG3 4467   6.302   5.355   3.872
  287PRO     CB 4468   6.098   5.360   3.783
  287PRO    HB2 4469   6.045   5.309   3.703
  287PRO    HB3 4470   6.098   5.468   3.766
  287PRO     CA 4471   6.025   5.321   3.907
  287PRO     HA 4472   6.048   5.396   3.982
  287PRO      C 4473   5.869   5.307   3.878
  287PRO      O 4474   5.828   5.202   3.836
  288SER      N 4475   5.789   5.408   3.913
  288SER      H 4476   5.823   5.477   3.979
  288SER     CA 4477   5.647   5.422   3.865
  288SER     HA 4478   5.583   5.366   3.933
  288SER     CB 4479   5.594   5.563   3.875
  288SER    HB2 4480   5.676   5.627   3.842
  288SER    HB3 4481   5.515   5.584   3.803
  288SER     OG 4482   5.548   5.588   4.004
  288SER     HG 4483   5.558   5.683   4.008
  288SER      C 4484   5.625   5.378   3.717
  288SER      O 4485   5.528   5.301   3.699
  289ASP      N 4486   5.704   5.416   3.618
  289ASP      H 4487   5.772   5.490   3.626
  289ASP     CA 4488   5.681   5.377   3.473
  289ASP     HA 4489   5.573   5.383   3.463
  289ASP     CB 4490   5.750   5.475   3.374
  289ASP    HB2 4491   5.727   5.580   3.391
  289ASP    HB3 4492   5.859   5.475   3.381
  289ASP     CG 4493   5.702   5.451   3.221
  289ASP    OD1 4494   5.778   5.393   3.142
  289ASP    OD2 4495   5.583   5.464   3.188
  289ASP      C 4496   5.716   5.236   3.450
  289ASP      O 4497   5.688   5.178   3.343
  290ARG      N 4498   5.779   5.169   3.547
  290ARG      H 4499   5.798   5.214   3.635
  290ARG     CA 4500   5.822   5.028   3.541
  290ARG     HA 4501   5.811   4.981   3.443
  290ARG     CB 4502   5.970   5.005   3.571
  290ARG    HB2 4503   6.001   5.063   3.658
  290ARG    HB3 4504   5.985   4.897   3.580
  290ARG     CG 4505   6.055   5.050   3.455
  290ARG    HG2 4506   6.051   5.157   3.436
  290ARG    HG3 4507   6.158   5.031   3.486
  290ARG     CD 4508   6.035   4.987   3.315
  290ARG    HD2 4509   6.131   4.976   3.265
  290ARG    HD3 4510   5.991   4.888   3.319
  290ARG     NE 4511   5.942   5.070   3.235
  290ARG     HE 4512   5.876   5.132   3.278
  290ARG     CZ 4513   5.904   5.035   3.115
  290ARG    NH1 4514   5.951   4.932   3.054
  290ARG   HH11 4515   6.014   4.867   3.098
  290ARG   HH12 4516   5.936   4.914   2.955
  290ARG    NH2 4517   5.818   5.120   3.055
  290ARG   HH21 4518   5.799   5.209   3.098
  290ARG   HH22 4519   5.786   5.093   2.963
  290ARG      C 4520   5.731   4.943   3.620
  290ARG      O 4521   5.753   4.822   3.608
  291ALA      N 4522   5.640   4.992   3.703
  291ALA      H 4523   5.639   5.091   3.722
  291ALA     CA 4524   5.561   4.913   3.798
  291ALA     HA 4525   5.606   4.813   3.800
  291ALA     CB 4526   5.566   4.981   3.936
  291ALA    HB1 4527   5.535   4.905   4.007
  291ALA    HB2 4528   5.671   5.012   3.941
  291ALA    HB3 4529   5.495   5.063   3.947
  291ALA      C 4530   5.410   4.894   3.761
  291ALA      O 4531   5.338   4.994   3.744
  292LEU      N 4532   5.371   4.765   3.758
  292LEU      H 4533   5.436   4.692   3.785
  292LEU     CA 4534   5.232   4.724   3.744
  292LEU     HA 4535   5.184   4.819   3.721
  292LEU     CB 4536   5.215   4.625   3.623
  292LEU    HB2 4537   5.254   4.678   3.537
  292LEU    HB3 4538   5.283   4.540   3.631
  292LEU     CG 4539   5.068   4.591   3.596
  292LEU     HG 4540   5.067   4.543   3.498
  292LEU    CD1 4541   5.031   4.487   3.700
  292LEU   HD11 4542   5.099   4.402   3.704
  292LEU   HD12 4543   5.010   4.542   3.792
  292LEU   HD13 4544   4.934   4.446   3.671
  292LEU    CD2 4545   4.963   4.709   3.584
  292LEU   HD21 4546   4.872   4.684   3.530
  292LEU   HD22 4547   4.934   4.740   3.683
  292LEU   HD23 4548   5.013   4.792   3.533
  292LEU      C 4549   5.196   4.673   3.883
  292LEU      O 4550   5.260   4.588   3.942
  293VAL      N 4551   5.098   4.742   3.941
  293VAL      H 4552   5.043   4.807   3.888
  293VAL     CA 4553   5.079   4.748   4.089
  293VAL     HA 4554   5.159   4.696   4.142
  293VAL     CB 4555   5.095   4.895   4.129
  293VAL     HB 4556   5.035   4.961   4.065
  293VAL    CG1 4557   5.057   4.923   4.275
  293VAL   HG11 4558   5.048   5.032   4.278
  293VAL   HG12 4559   4.954   4.896   4.298
  293VAL   HG13 4560   5.117   4.883   4.357
  293VAL    CG2 4561   5.235   4.959   4.114
  293VAL   HG21 4562   5.297   4.902   4.183
  293VAL   HG22 4563   5.274   4.928   4.016
  293VAL   HG23 4564   5.220   5.065   4.132
  293VAL      C 4565   4.950   4.687   4.141
  293VAL      O 4566   4.838   4.712   4.087
  294PHE      N 4567   4.957   4.609   4.246
  294PHE      H 4568   5.054   4.592   4.268
  294PHE     CA 4569   4.846   4.543   4.315
  294PHE     HA 4570   4.756   4.605   4.317
  294PHE     CB 4571   4.821   4.410   4.245
  294PHE    HB2 4572   4.773   4.345   4.317
  294PHE    HB3 4573   4.752   4.428   4.163
  294PHE     CG 4574   4.944   4.329   4.208
  294PHE    CD1 4575   4.994   4.353   4.077
  294PHE    HD1 4576   4.949   4.428   4.014
  294PHE    CE1 4577   5.094   4.270   4.035
  294PHE    HE1 4578   5.138   4.276   3.936
  294PHE     CZ 4579   5.143   4.164   4.114
  294PHE     HZ 4580   5.219   4.097   4.078
  294PHE    CE2 4581   5.101   4.148   4.247
  294PHE    HE2 4582   5.146   4.071   4.307
  294PHE    CD2 4583   5.002   4.236   4.299
  294PHE    HD2 4584   4.967   4.221   4.400
  294PHE      C 4585   4.873   4.525   4.468
  294PHE      O 4586   4.983   4.526   4.518
  295VAL      N 4587   4.767   4.528   4.548
  295VAL      H 4588   4.680   4.568   4.516
  295VAL     CA 4589   4.774   4.499   4.694
  295VAL     HA 4590   4.859   4.551   4.738
  295VAL     CB 4591   4.645   4.556   4.765
  295VAL     HB 4592   4.551   4.514   4.729
  295VAL    CG1 4593   4.644   4.511   4.913
  295VAL   HG11 4594   4.717   4.566   4.972
  295VAL   HG12 4595   4.545   4.540   4.948
  295VAL   HG13 4596   4.638   4.403   4.920
  295VAL    CG2 4597   4.626   4.714   4.768
  295VAL   HG21 4598   4.556   4.743   4.846
  295VAL   HG22 4599   4.721   4.759   4.797
  295VAL   HG23 4600   4.599   4.764   4.675
  295VAL      C 4601   4.794   4.348   4.721
  295VAL      O 4602   4.877   4.311   4.800
  296ASP      N 4603   4.726   4.258   4.644
  296ASP      H 4604   4.644   4.295   4.598
  296ASP     CA 4605   4.740   4.106   4.643
  296ASP     HA 4606   4.832   4.080   4.697
  296ASP     CB 4607   4.629   4.054   4.729
  296ASP    HB2 4608   4.659   3.949   4.733
  296ASP    HB3 4609   4.628   4.097   4.829
  296ASP     CG 4610   4.492   4.059   4.650
  296ASP    OD1 4611   4.444   4.174   4.623
  296ASP    OD2 4612   4.442   3.950   4.614
  296ASP      C 4613   4.746   4.045   4.505
  296ASP      O 4614   4.728   4.113   4.399
  297ASN      N 4615   4.772   3.912   4.491
  297ASN      H 4616   4.795   3.856   4.573
  297ASN     CA 4617   4.795   3.837   4.363
  297ASN     HA 4618   4.746   3.884   4.278
  297ASN     CB 4619   4.946   3.846   4.326
  297ASN    HB2 4620   4.955   3.897   4.229
  297ASN    HB3 4621   5.003   3.902   4.400
  297ASN     CG 4622   5.006   3.700   4.315
  297ASN    OD1 4623   4.963   3.616   4.237
  297ASN    ND2 4624   5.089   3.669   4.414
  297ASN   HD21 4625   5.148   3.588   4.411
  297ASN   HD22 4626   5.117   3.740   4.481
  297ASN      C 4627   4.738   3.693   4.368
  297ASN      O 4628   4.725   3.634   4.472
  298HIE      N 4629   4.671   3.644   4.256
  298HIE      H 4630   4.658   3.696   4.170
  298HIE     CA 4631   4.585   3.522   4.265
  298HIE     HA 4632   4.500   3.546   4.329
  298HIE     CB 4633   4.529   3.482   4.126
  298HIE    HB2 4634   4.479   3.385   4.131
  298HIE    HB3 4635   4.464   3.563   4.092
  298HIE     CG 4636   4.631   3.470   4.015
  298HIE    ND1 4637   4.637   3.557   3.897
  298HIE    CE1 4638   4.721   3.494   3.817
  298HIE    HE1 4639   4.732   3.517   3.712
  298HIE    NE2 4640   4.767   3.384   3.869
  298HIE    HE2 4641   4.821   3.316   3.817
  298HIE    CD2 4642   4.714   3.361   3.992
  298HIE    HD2 4643   4.712   3.273   4.054
  298HIE      C 4644   4.663   3.405   4.320
  298HIE      O 4645   4.603   3.306   4.359
  299ASP      N 4646   4.796   3.409   4.322
  299ASP      H 4647   4.833   3.500   4.300
  299ASP     CA 4648   4.886   3.317   4.398
  299ASP     HA 4649   4.834   3.222   4.409
  299ASP     CB 4650   5.016   3.306   4.318
  299ASP    HB2 4651   4.989   3.295   4.213
  299ASP    HB3 4652   5.081   3.393   4.332
  299ASP     CG 4653   5.106   3.183   4.357
  299ASP    OD1 4654   5.060   3.072   4.317
  299ASP    OD2 4655   5.210   3.183   4.416
  299ASP      C 4656   4.895   3.356   4.548
  299ASP      O 4657   4.870   3.274   4.637
  300ASN      N 4658   4.942   3.478   4.581
  300ASN      H 4659   4.964   3.545   4.509
  300ASN     CA 4660   4.972   3.507   4.721
  300ASN     HA 4661   5.004   3.407   4.752
  300ASN     CB 4662   5.088   3.608   4.735
  300ASN    HB2 4663   5.121   3.618   4.838
  300ASN    HB3 4664   5.176   3.580   4.677
  300ASN     CG 4665   5.053   3.750   4.697
  300ASN    OD1 4666   4.935   3.784   4.676
  300ASN    ND2 4667   5.150   3.842   4.686
  300ASN   HD21 4668   5.112   3.934   4.669
  300ASN   HD22 4669   5.244   3.815   4.712
  300ASN      C 4670   4.844   3.535   4.802
  300ASN      O 4671   4.846   3.530   4.928
  301GLN      N 4672   4.730   3.552   4.738
  301GLN      H 4673   4.740   3.554   4.638
  301GLN     CA 4674   4.587   3.555   4.783
  301GLN     HA 4675   4.572   3.636   4.853
  301GLN     CB 4676   4.494   3.572   4.670
  301GLN    HB2 4677   4.520   3.656   4.606
  301GLN    HB3 4678   4.503   3.482   4.608
  301GLN     CG 4679   4.345   3.584   4.716
  301GLN    HG2 4680   4.320   3.498   4.777
  301GLN    HG3 4681   4.333   3.674   4.778
  301GLN     CD 4682   4.247   3.601   4.602
  301GLN    OE1 4683   4.173   3.514   4.565
  301GLN    NE2 4684   4.230   3.711   4.547
  301GLN   HE21 4685   4.165   3.717   4.470
  301GLN   HE22 4686   4.287   3.786   4.582
  301GLN      C 4687   4.552   3.424   4.860
  301GLN      O 4688   4.473   3.418   4.954
  302ARG      N 4689   4.623   3.319   4.834
  302ARG      H 4690   4.687   3.329   4.757
  302ARG     CA 4691   4.598   3.181   4.890
  302ARG     HA 4692   4.505   3.168   4.945
  302ARG     CB 4693   4.580   3.079   4.770
  302ARG    HB2 4694   4.664   3.097   4.703
  302ARG    HB3 4695   4.582   2.981   4.818
  302ARG     CG 4696   4.453   3.107   4.693
  302ARG    HG2 4697   4.361   3.085   4.746
  302ARG    HG3 4698   4.447   3.211   4.660
  302ARG     CD 4699   4.454   3.008   4.574
  302ARG    HD2 4700   4.543   3.021   4.512
  302ARG    HD3 4701   4.460   2.908   4.619
  302ARG     NE 4702   4.325   3.008   4.500
  302ARG     HE 4703   4.267   2.927   4.513
  302ARG     CZ 4704   4.275   3.110   4.427
  302ARG    NH1 4705   4.341   3.217   4.409
  302ARG   HH11 4706   4.441   3.231   4.419
  302ARG   HH12 4707   4.298   3.295   4.362
  302ARG    NH2 4708   4.156   3.102   4.379
  302ARG   HH21 4709   4.095   3.022   4.388
  302ARG   HH22 4710   4.117   3.181   4.330
  302ARG      C 4711   4.707   3.144   4.988
  302ARG      O 4712   4.711   3.031   5.031
  303GLY      N 4713   4.791   3.239   5.027
  303GLY      H 4714   4.788   3.331   4.984
  303GLY     CA 4715   4.873   3.230   5.144
  303GLY    HA2 4716   4.889   3.330   5.183
  303GLY    HA3 4717   4.806   3.186   5.219
  303GLY      C 4718   5.001   3.149   5.139
  303GLY      O 4719   5.093   3.176   5.214
  304HIE      N 4720   5.013   3.060   5.044
  304HIE      H 4721   4.935   3.050   4.981
  304HIE     CA 4722   5.140   2.994   5.008
  304HIE     HA 4723   5.203   2.969   5.094
  304HIE     CB 4724   5.120   2.860   4.934
  304HIE    HB2 4725   5.218   2.815   4.920
  304HIE    HB3 4726   5.044   2.805   4.989
  304HIE     CG 4727   5.066   2.899   4.802
  304HIE    ND1 4728   4.932   2.909   4.774
  304HIE    CE1 4729   4.917   2.958   4.646
  304HIE    HE1 4730   4.824   2.989   4.600
  304HIE    NE2 4731   5.036   2.973   4.592
  304HIE    HE2 4732   5.055   3.002   4.497
  304HIE    CD2 4733   5.131   2.927   4.686
  304HIE    HD2 4734   5.236   2.923   4.665
  304HIE      C 4735   5.235   3.093   4.934
  304HIE      O 4736   5.355   3.071   4.946
  305GLY      N 4737   5.180   3.194   4.863
  305GLY      H 4738   5.079   3.205   4.855
  305GLY     CA 4739   5.254   3.265   4.762
  305GLY    HA2 4740   5.332   3.203   4.720
  305GLY    HA3 4741   5.200   3.306   4.677
  305GLY      C 4742   5.329   3.380   4.832
  305GLY      O 4743   5.298   3.413   4.947
  306ALA      N 4744   5.430   3.437   4.774
  306ALA      H 4745   5.465   3.404   4.685
  306ALA     CA 4746   5.519   3.535   4.837
  306ALA     HA 4747   5.567   3.484   4.921
  306ALA     CB 4748   5.622   3.589   4.738
  306ALA    HB1 4749   5.686   3.663   4.786
  306ALA    HB2 4750   5.682   3.503   4.709
  306ALA    HB3 4751   5.565   3.633   4.658
  306ALA      C 4752   5.437   3.658   4.892
  306ALA      O 4753   5.374   3.743   4.826
  307GLY      N 4754   5.437   3.669   5.027
  307GLY      H 4755   5.501   3.607   5.074
  307GLY     CA 4756   5.363   3.766   5.111
  307GLY    HA2 4757   5.442   3.811   5.173
  307GLY    HA3 4758   5.314   3.835   5.042
  307GLY      C 4759   5.246   3.719   5.202
  307GLY      O 4760   5.178   3.791   5.275
  308GLY      N 4761   5.206   3.589   5.194
  308GLY      H 4762   5.274   3.533   5.145
  308GLY     CA 4763   5.086   3.522   5.259
  308GLY    HA2 4764   4.994   3.559   5.214
  308GLY    HA3 4765   5.092   3.416   5.232
  308GLY      C 4766   5.080   3.532   5.419
  308GLY      O 4767   4.977   3.504   5.484
  309ALA      N 4768   5.182   3.597   5.485
  309ALA      H 4769   5.265   3.620   5.430
  309ALA     CA 4770   5.182   3.637   5.627
  309ALA     HA 4771   5.090   3.596   5.670
  309ALA     CB 4772   5.298   3.559   5.693
  309ALA    HB1 4773   5.283   3.552   5.801
  309ALA    HB2 4774   5.308   3.454   5.665
  309ALA    HB3 4775   5.399   3.600   5.684
  309ALA      C 4776   5.187   3.790   5.659
  309ALA      O 4777   5.224   3.831   5.768
  310SER      N 4778   5.163   3.874   5.555
  310SER      H 4779   5.126   3.833   5.470
  310SER     CA 4780   5.149   4.022   5.563
  310SER     HA 4781   5.132   4.052   5.666
  310SER     CB 4782   5.274   4.086   5.502
  310SER    HB2 4783   5.253   4.190   5.474
  310SER    HB3 4784   5.352   4.094   5.578
  310SER     OG 4785   5.337   4.022   5.383
  310SER     HG 4786   5.422   4.062   5.363
  310SER      C 4787   5.033   4.069   5.475
  310SER      O 4788   4.969   4.172   5.507
  311ILE      N 4789   5.009   4.008   5.356
  311ILE      H 4790   5.066   3.929   5.328
  311ILE     CA 4791   4.911   4.057   5.261
  311ILE     HA 4792   4.938   4.158   5.229
  311ILE     CB 4793   4.907   3.968   5.132
  311ILE     HB 4794   4.900   3.863   5.161
  311ILE    CG2 4795   4.779   3.974   5.046
  311ILE   HG21 4796   4.769   4.078   5.013
  311ILE   HG22 4797   4.787   3.909   4.959
  311ILE   HG23 4798   4.700   3.927   5.105
  311ILE    CG1 4799   5.031   3.978   5.045
  311ILE   HG12 4800   5.116   3.978   5.114
  311ILE   HG13 4801   5.041   3.877   5.005
  311ILE    CD1 4802   5.045   4.081   4.933
  311ILE   HD11 4803   5.016   4.178   4.973
  311ILE   HD12 4804   5.145   4.091   4.891
  311ILE   HD13 4805   4.970   4.058   4.858
  311ILE      C 4806   4.767   4.071   5.326
  311ILE      O 4807   4.722   3.984   5.404
  312LEU      N 4808   4.698   4.173   5.287
  312LEU      H 4809   4.743   4.240   5.226
  312LEU     CA 4810   4.555   4.190   5.286
  312LEU     HA 4811   4.522   4.142   5.378
  312LEU     CB 4812   4.537   4.346   5.290
  312LEU    HB2 4813   4.602   4.406   5.227
  312LEU    HB3 4814   4.433   4.368   5.266
  312LEU     CG 4815   4.565   4.394   5.437
  312LEU     HG 4816   4.661   4.350   5.464
  312LEU    CD1 4817   4.566   4.542   5.453
  312LEU   HD11 4818   4.639   4.599   5.397
  312LEU   HD12 4819   4.467   4.577   5.422
  312LEU   HD13 4820   4.570   4.574   5.557
  312LEU    CD2 4821   4.454   4.347   5.532
  312LEU   HD21 4822   4.459   4.397   5.629
  312LEU   HD22 4823   4.351   4.352   5.497
  312LEU   HD23 4824   4.464   4.241   5.558
  312LEU      C 4825   4.489   4.126   5.168
  312LEU      O 4826   4.523   4.166   5.055
  313THR      N 4827   4.388   4.040   5.193
  313THR      H 4828   4.367   4.009   5.287
  313THR     CA 4829   4.305   3.972   5.095
  313THR     HA 4830   4.344   3.996   4.996
  313THR     CB 4831   4.313   3.817   5.101
  313THR     HB 4832   4.271   3.783   5.006
  313THR    CG2 4833   4.454   3.752   5.097
  313THR   HG21 4834   4.505   3.768   5.002
  313THR   HG22 4835   4.512   3.788   5.182
  313THR   HG23 4836   4.445   3.644   5.097
  313THR    OG1 4837   4.236   3.777   5.218
  313THR    HG1 4838   4.278   3.827   5.289
  313THR      C 4839   4.159   4.023   5.109
  313THR      O 4840   4.127   4.124   5.178
  314PHE      N 4841   4.063   3.969   5.030
  314PHE      H 4842   4.081   3.913   4.948
  314PHE     CA 4843   3.928   4.024   5.022
  314PHE     HA 4844   3.935   4.133   5.025
  314PHE     CB 4845   3.855   3.988   4.891
  314PHE    HB2 4846   3.756   4.034   4.886
  314PHE    HB3 4847   3.907   4.025   4.803
  314PHE     CG 4848   3.833   3.837   4.866
  314PHE    CD1 4849   3.743   3.762   4.941
  314PHE    HD1 4850   3.675   3.823   4.999
  314PHE    CE1 4851   3.717   3.628   4.922
  314PHE    HE1 4852   3.645   3.577   4.984
  314PHE     CZ 4853   3.794   3.557   4.829
  314PHE     HZ 4854   3.783   3.452   4.806
  314PHE    CE2 4855   3.894   3.627   4.754
  314PHE    HE2 4856   3.957   3.569   4.688
  314PHE    CD2 4857   3.914   3.765   4.776
  314PHE    HD2 4858   3.986   3.824   4.720
  314PHE      C 4859   3.843   3.986   5.143
  314PHE      O 4860   3.760   4.069   5.191
  315TRP      N 4861   3.870   3.868   5.202
  315TRP      H 4862   3.936   3.805   5.158
  315TRP     CA 4863   3.833   3.824   5.340
  315TRP     HA 4864   3.725   3.809   5.350
  315TRP     CB 4865   3.898   3.685   5.361
  315TRP    HB2 4866   4.004   3.711   5.365
  315TRP    HB3 4867   3.858   3.652   5.457
  315TRP     CG 4868   3.872   3.581   5.255
  315TRP    CD1 4869   3.967   3.534   5.165
  315TRP    HD1 4870   4.067   3.573   5.167
  315TRP    NE1 4871   3.926   3.410   5.112
  315TRP    HE1 4872   3.984   3.357   5.049
  315TRP    CE2 4873   3.800   3.383   5.158
  315TRP    CZ2 4874   3.711   3.280   5.131
  315TRP    HZ2 4875   3.745   3.197   5.070
  315TRP    CH2 4876   3.577   3.285   5.170
  315TRP    HH2 4877   3.502   3.212   5.144
  315TRP    CZ3 4878   3.534   3.392   5.253
  315TRP    HZ3 4879   3.429   3.399   5.277
  315TRP    CE3 4880   3.622   3.493   5.293
  315TRP    HE3 4881   3.593   3.566   5.367
  315TRP    CD2 4882   3.754   3.496   5.232
  315TRP      C 4883   3.881   3.921   5.452
  315TRP      O 4884   3.839   3.894   5.565
  316ASP      N 4885   3.959   4.027   5.424
  316ASP      H 4886   3.985   4.045   5.329
  316ASP     CA 4887   4.008   4.128   5.521
  316ASP     HA 4888   3.983   4.091   5.620
  316ASP     CB 4889   4.163   4.138   5.520
  316ASP    HB2 4890   4.201   4.198   5.437
  316ASP    HB3 4891   4.195   4.193   5.608
  316ASP     CG 4892   4.237   4.000   5.539
  316ASP    OD1 4893   4.262   3.965   5.654
  316ASP    OD2 4894   4.271   3.929   5.443
  316ASP      C 4895   3.934   4.262   5.494
  316ASP      O 4896   3.986   4.370   5.520
  317ALA      N 4897   3.813   4.257   5.434
  317ALA      H 4898   3.767   4.167   5.441
  317ALA     CA 4899   3.737   4.364   5.368
  317ALA     HA 4900   3.762   4.356   5.262
  317ALA     CB 4901   3.586   4.327   5.367
  317ALA    HB1 4902   3.561   4.260   5.286
  317ALA    HB2 4903   3.557   4.286   5.463
  317ALA    HB3 4904   3.526   4.416   5.347
  317ALA      C 4905   3.762   4.507   5.412
  317ALA      O 4906   3.812   4.584   5.327
  318ARG      N 4907   3.749   4.546   5.536
  318ARG      H 4908   3.738   4.478   5.610
  318ARG     CA 4909   3.764   4.678   5.581
  318ARG     HA 4910   3.698   4.748   5.529
  318ARG     CB 4911   3.717   4.679   5.726
  318ARG    HB2 4912   3.611   4.654   5.736
  318ARG    HB3 4913   3.767   4.601   5.783
  318ARG     CG 4914   3.743   4.813   5.793
  318ARG    HG2 4915   3.849   4.823   5.819
  318ARG    HG3 4916   3.719   4.895   5.725
  318ARG     CD 4917   3.659   4.829   5.920
  318ARG    HD2 4918   3.641   4.729   5.960
  318ARG    HD3 4919   3.723   4.882   5.991
  318ARG     NE 4920   3.528   4.894   5.889
  318ARG     HE 4921   3.481   4.849   5.812
  318ARG     CZ 4922   3.467   4.988   5.950
  318ARG    NH1 4923   3.519   5.054   6.052
  318ARG   HH11 4924   3.609   5.028   6.088
  318ARG   HH12 4925   3.466   5.126   6.100
  318ARG    NH2 4926   3.355   5.035   5.911
  318ARG   HH21 4927   3.322   4.998   5.823
  318ARG   HH22 4928   3.312   5.110   5.963
  318ARG      C 4929   3.906   4.729   5.566
  318ARG      O 4930   3.939   4.829   5.509
  319LEU      N 4931   4.008   4.650   5.603
  319LEU      H 4932   3.983   4.563   5.648
  319LEU     CA 4933   4.147   4.676   5.582
  319LEU     HA 4934   4.177   4.779   5.605
  319LEU     CB 4935   4.226   4.585   5.669
  319LEU    HB2 4936   4.212   4.484   5.631
  319LEU    HB3 4937   4.332   4.604   5.654
  319LEU     CG 4938   4.201   4.608   5.821
  319LEU     HG 4939   4.099   4.576   5.838
  319LEU    CD1 4940   4.300   4.515   5.901
  319LEU   HD11 4941   4.274   4.521   6.007
  319LEU   HD12 4942   4.296   4.410   5.871
  319LEU   HD13 4943   4.403   4.547   5.889
  319LEU    CD2 4944   4.207   4.753   5.873
  319LEU   HD21 4945   4.176   4.749   5.978
  319LEU   HD22 4946   4.311   4.786   5.877
  319LEU   HD23 4947   4.149   4.813   5.804
  319LEU      C 4948   4.178   4.668   5.426
  319LEU      O 4949   4.244   4.754   5.371
  320TYR      N 4950   4.129   4.566   5.363
  320TYR      H 4951   4.065   4.510   5.417
  320TYR     CA 4952   4.155   4.557   5.219
  320TYR     HA 4953   4.263   4.540   5.209
  320TYR     CB 4954   4.082   4.433   5.158
  320TYR    HB2 4955   4.092   4.346   5.222
  320TYR    HB3 4956   3.976   4.456   5.152
  320TYR     CG 4957   4.119   4.404   5.014
  320TYR    CD1 4958   4.248   4.355   4.983
  320TYR    HD1 4959   4.325   4.345   5.058
  320TYR    CE1 4960   4.276   4.317   4.855
  320TYR    HE1 4961   4.374   4.275   4.838
  320TYR     CZ 4962   4.185   4.325   4.751
  320TYR     OH 4963   4.221   4.283   4.627
  320TYR     HH 4964   4.308   4.245   4.628
  320TYR    CE2 4965   4.052   4.369   4.784
  320TYR    HE2 4966   3.974   4.366   4.709
  320TYR    CD2 4967   4.023   4.416   4.916
  320TYR    HD2 4968   3.921   4.439   4.946
  320TYR      C 4969   4.116   4.687   5.142
  320TYR      O 4970   4.187   4.734   5.053
  321LYS      N 4971   4.007   4.750   5.185
  321LYS      H 4972   3.948   4.700   5.250
  321LYS     CA 4973   3.940   4.872   5.133
  321LYS     HA 4974   3.931   4.877   5.025
  321LYS     CB 4975   3.799   4.888   5.195
  321LYS    HB2 4976   3.810   4.872   5.302
  321LYS    HB3 4977   3.756   4.988   5.192
  321LYS     CG 4978   3.694   4.798   5.142
  321LYS    HG2 4979   3.668   4.836   5.043
  321LYS    HG3 4980   3.741   4.702   5.125
  321LYS     CD 4981   3.565   4.787   5.231
  321LYS    HD2 4982   3.589   4.742   5.327
  321LYS    HD3 4983   3.522   4.886   5.250
  321LYS     CE 4984   3.472   4.682   5.165
  321LYS    HE2 4985   3.442   4.722   5.069
  321LYS    HE3 4986   3.524   4.589   5.144
  321LYS     NZ 4987   3.356   4.651   5.248
  321LYS    HZ1 4988   3.288   4.725   5.241
  321LYS    HZ2 4989   3.319   4.562   5.215
  321LYS    HZ3 4990   3.368   4.636   5.347
  321LYS      C 4991   4.027   4.995   5.168
  321LYS      O 4992   4.066   5.071   5.079
  322MET      N 4993   4.078   5.003   5.297
  322MET      H 4994   4.047   4.930   5.360
  322MET     CA 4995   4.183   5.106   5.337
  322MET     HA 4996   4.138   5.203   5.319
  322MET     CB 4997   4.217   5.106   5.483
  322MET    HB2 4998   4.254   5.004   5.499
  322MET    HB3 4999   4.291   5.184   5.499
  322MET     CG 5000   4.092   5.131   5.573
  322MET    HG2 5001   4.011   5.172   5.513
  322MET    HG3 5002   4.064   5.036   5.619
  322MET     SD 5003   4.130   5.233   5.711
  322MET     CE 5004   4.091   5.132   5.855
  322MET    HE1 5005   4.022   5.195   5.911
  322MET    HE2 5006   4.042   5.040   5.823
  322MET    HE3 5007   4.180   5.127   5.917
  322MET      C 5008   4.308   5.101   5.242
  322MET      O 5009   4.355   5.203   5.190
  323ALA      N 5010   4.355   4.978   5.228
  323ALA      H 5011   4.306   4.900   5.270
  323ALA     CA 5012   4.474   4.946   5.153
  323ALA     HA 5013   4.549   5.010   5.199
  323ALA     CB 5014   4.512   4.805   5.177
  323ALA    HB1 5015   4.512   4.796   5.285
  323ALA    HB2 5016   4.433   4.742   5.135
  323ALA    HB3 5017   4.608   4.794   5.127
  323ALA      C 5018   4.459   4.986   5.003
  323ALA      O 5019   4.530   5.074   4.949
  324VAL      N 5020   4.361   4.935   4.936
  324VAL      H 5021   4.317   4.854   4.977
  324VAL     CA 5022   4.339   4.959   4.787
  324VAL     HA 5023   4.429   4.944   4.727
  324VAL     CB 5024   4.236   4.858   4.733
  324VAL     HB 5025   4.150   4.869   4.799
  324VAL    CG1 5026   4.193   4.879   4.597
  324VAL   HG11 5027   4.124   4.799   4.569
  324VAL   HG12 5028   4.143   4.975   4.588
  324VAL   HG13 5029   4.281   4.877   4.533
  324VAL    CG2 5030   4.283   4.718   4.745
  324VAL   HG21 5031   4.194   4.655   4.748
  324VAL   HG22 5032   4.354   4.680   4.672
  324VAL   HG23 5033   4.324   4.703   4.845
  324VAL      C 5034   4.294   5.107   4.756
  324VAL      O 5035   4.323   5.163   4.646
  325GLY      N 5036   4.239   5.177   4.854
  325GLY      H 5037   4.219   5.132   4.942
  325GLY     CA 5038   4.215   5.324   4.855
  325GLY    HA2 5039   4.177   5.340   4.754
  325GLY    HA3 5040   4.143   5.352   4.932
  325GLY      C 5041   4.344   5.407   4.867
  325GLY      O 5042   4.355   5.508   4.793
  326PHE      N 5043   4.432   5.373   4.966
  326PHE      H 5044   4.414   5.304   5.037
  326PHE     CA 5045   4.558   5.446   4.964
  326PHE     HA 5046   4.546   5.554   4.972
  326PHE     CB 5047   4.627   5.410   5.092
  326PHE    HB2 5048   4.559   5.433   5.173
  326PHE    HB3 5049   4.653   5.304   5.087
  326PHE     CG 5050   4.745   5.491   5.131
  326PHE    CD1 5051   4.726   5.582   5.239
  326PHE    HD1 5052   4.640   5.583   5.305
  326PHE    CE1 5053   4.837   5.666   5.281
  326PHE    HE1 5054   4.834   5.721   5.374
  326PHE     CZ 5055   4.958   5.663   5.213
  326PHE     HZ 5056   5.042   5.723   5.244
  326PHE    CE2 5057   4.969   5.577   5.100
  326PHE    HE2 5058   5.058   5.581   5.039
  326PHE    CD2 5059   4.864   5.488   5.057
  326PHE    HD2 5060   4.882   5.410   4.985
  326PHE      C 5061   4.637   5.416   4.835
  326PHE      O 5062   4.686   5.518   4.785
  327MET      N 5063   4.632   5.292   4.788
  327MET      H 5064   4.591   5.216   4.841
  327MET     CA 5065   4.691   5.253   4.658
  327MET     HA 5066   4.799   5.268   4.667
  327MET     CB 5067   4.678   5.106   4.629
  327MET    HB2 5068   4.724   5.042   4.705
  327MET    HB3 5069   4.570   5.090   4.631
  327MET     CG 5070   4.732   5.069   4.485
  327MET    HG2 5071   4.688   5.135   4.410
  327MET    HG3 5072   4.839   5.089   4.487
  327MET     SD 5073   4.713   4.891   4.432
  327MET     CE 5074   4.539   4.877   4.374
  327MET    HE1 5075   4.534   4.924   4.276
  327MET    HE2 5076   4.525   4.770   4.355
  327MET    HE3 5077   4.473   4.915   4.453
  327MET      C 5078   4.642   5.335   4.537
  327MET      O 5079   4.726   5.392   4.463
  328LEU      N 5080   4.513   5.352   4.521
  328LEU      H 5081   4.447   5.299   4.576
  328LEU     CA 5082   4.455   5.438   4.427
  328LEU     HA 5083   4.506   5.415   4.333
  328LEU     CB 5084   4.310   5.384   4.405
  328LEU    HB2 5085   4.264   5.383   4.504
  328LEU    HB3 5086   4.247   5.458   4.357
  328LEU     CG 5087   4.305   5.236   4.350
  328LEU     HG 5088   4.375   5.169   4.399
  328LEU    CD1 5089   4.156   5.202   4.361
  328LEU   HD11 5090   4.121   5.192   4.464
  328LEU   HD12 5091   4.104   5.283   4.309
  328LEU   HD13 5092   4.144   5.107   4.309
  328LEU    CD2 5093   4.350   5.237   4.201
  328LEU   HD21 5094   4.348   5.135   4.162
  328LEU   HD22 5095   4.281   5.295   4.139
  328LEU   HD23 5096   4.455   5.266   4.197
  328LEU      C 5097   4.470   5.590   4.445
  328LEU      O 5098   4.460   5.657   4.345
  329ALA      N 5099   4.487   5.637   4.569
  329ALA      H 5100   4.471   5.571   4.643
  329ALA     CA 5101   4.510   5.780   4.600
  329ALA     HA 5102   4.450   5.838   4.529
  329ALA     CB 5103   4.453   5.805   4.738
  329ALA    HB1 5104   4.504   5.754   4.820
  329ALA    HB2 5105   4.452   5.913   4.752
  329ALA    HB3 5106   4.350   5.768   4.735
  329ALA      C 5107   4.653   5.828   4.572
  329ALA      O 5108   4.672   5.945   4.544
  330HIE      N 5109   4.746   5.740   4.590
  330HIE      H 5110   4.727   5.648   4.627
  330HIE     CA 5111   4.890   5.775   4.581
  330HIE     HA 5112   4.906   5.871   4.631
  330HIE     CB 5113   4.970   5.681   4.664
  330HIE    HB2 5114   4.921   5.677   4.761
  330HIE    HB3 5115   4.968   5.582   4.618
  330HIE     CG 5116   5.111   5.721   4.692
  330HIE    ND1 5117   5.215   5.711   4.599
  330HIE    CE1 5118   5.326   5.767   4.653
  330HIE    HE1 5119   5.416   5.795   4.601
  330HIE    NE2 5120   5.298   5.812   4.775
  330HIE    HE2 5121   5.366   5.864   4.829
  330HIE    CD2 5122   5.158   5.797   4.795
  330HIE    HD2 5123   5.095   5.831   4.876
  330HIE      C 5124   4.935   5.782   4.436
  330HIE      O 5125   4.900   5.693   4.357
  331PRO      N 5126   5.018   5.883   4.398
  331PRO     CD 5127   5.073   5.990   4.482
  331PRO    HD2 5128   5.124   5.957   4.572
  331PRO    HD3 5129   4.988   6.047   4.521
  331PRO     CG 5130   5.148   6.084   4.390
  331PRO    HG2 5131   5.234   6.129   4.439
  331PRO    HG3 5132   5.080   6.157   4.346
  331PRO     CB 5133   5.187   5.983   4.283
  331PRO    HB2 5134   5.274   5.928   4.320
  331PRO    HB3 5135   5.222   6.035   4.194
  331PRO     CA 5136   5.076   5.890   4.260
  331PRO     HA 5137   5.007   5.935   4.189
  331PRO      C 5138   5.123   5.755   4.195
  331PRO      O 5139   5.089   5.733   4.078
  332TYR      N 5140   5.208   5.679   4.269
  332TYR      H 5141   5.212   5.704   4.366
  332TYR     CA 5142   5.292   5.572   4.222
  332TYR     HA 5143   5.363   5.618   4.154
  332TYR     CB 5144   5.360   5.500   4.342
  332TYR    HB2 5145   5.408   5.566   4.414
  332TYR    HB3 5146   5.276   5.464   4.402
  332TYR     CG 5147   5.454   5.388   4.308
  332TYR    CD1 5148   5.407   5.260   4.313
  332TYR    HD1 5149   5.303   5.233   4.325
  332TYR    CE1 5150   5.502   5.157   4.294
  332TYR    HE1 5151   5.466   5.056   4.287
  332TYR     CZ 5152   5.637   5.180   4.267
  332TYR     OH 5153   5.712   5.072   4.234
  332TYR     HH 5154   5.792   5.107   4.194
  332TYR    CE2 5155   5.683   5.308   4.252
  332TYR    HE2 5156   5.786   5.328   4.226
  332TYR    CD2 5157   5.590   5.414   4.270
  332TYR    HD2 5158   5.629   5.515   4.261
  332TYR      C 5159   5.217   5.468   4.139
  332TYR      O 5160   5.105   5.425   4.166
  333GLY      N 5161   5.288   5.422   4.034
  333GLY      H 5162   5.378   5.467   4.020
  333GLY     CA 5163   5.265   5.306   3.942
  333GLY    HA2 5164   5.358   5.298   3.886
  333GLY    HA3 5165   5.269   5.212   3.996
  333GLY      C 5166   5.141   5.310   3.848
  333GLY      O 5167   5.061   5.403   3.850
  334PHE      N 5168   5.123   5.210   3.759
  334PHE      H 5169   5.190   5.135   3.751
  334PHE     CA 5170   4.990   5.177   3.703
  334PHE     HA 5171   4.930   5.267   3.716
  334PHE     CB 5172   4.998   5.154   3.552
  334PHE    HB2 5173   5.073   5.218   3.506
  334PHE    HB3 5174   5.034   5.052   3.540
  334PHE     CG 5175   4.855   5.169   3.482
  334PHE    CD1 5176   4.831   5.297   3.438
  334PHE    HD1 5177   4.906   5.371   3.459
  334PHE    CE1 5178   4.713   5.327   3.374
  334PHE    HE1 5179   4.708   5.427   3.334
  334PHE     CZ 5180   4.613   5.227   3.363
  334PHE     HZ 5181   4.520   5.257   3.318
  334PHE    CE2 5182   4.635   5.095   3.406
  334PHE    HE2 5183   4.558   5.020   3.412
  334PHE    CD2 5184   4.759   5.062   3.460
  334PHE    HD2 5185   4.781   4.965   3.501
  334PHE      C 5186   4.928   5.067   3.780
  334PHE      O 5187   4.992   4.971   3.830
  335THR      N 5188   4.794   5.069   3.792
  335THR      H 5189   4.741   5.143   3.750
  335THR     CA 5190   4.732   4.989   3.901
  335THR     HA 5191   4.813   4.934   3.950
  335THR     CB 5192   4.680   5.083   4.012
  335THR     HB 5193   4.622   5.027   4.085
  335THR    CG2 5194   4.802   5.143   4.089
  335THR   HG21 5195   4.877   5.189   4.024
  335THR   HG22 5196   4.773   5.217   4.164
  335THR   HG23 5197   4.852   5.059   4.136
  335THR    OG1 5198   4.605   5.192   3.969
  335THR    HG1 5199   4.512   5.171   3.961
  335THR      C 5200   4.636   4.879   3.858
  335THR      O 5201   4.581   4.878   3.745
  336ARG      N 5202   4.612   4.784   3.949
  336ARG      H 5203   4.657   4.787   4.039
  336ARG     CA 5204   4.537   4.656   3.920
  336ARG     HA 5205   4.472   4.672   3.834
  336ARG     CB 5206   4.630   4.538   3.890
  336ARG    HB2 5207   4.681   4.568   3.798
  336ARG    HB3 5208   4.707   4.526   3.966
  336ARG     CG 5209   4.553   4.403   3.866
  336ARG    HG2 5210   4.501   4.385   3.959
  336ARG    HG3 5211   4.468   4.420   3.799
  336ARG     CD 5212   4.638   4.282   3.820
  336ARG    HD2 5213   4.571   4.218   3.763
  336ARG    HD3 5214   4.721   4.318   3.759
  336ARG     NE 5215   4.681   4.200   3.933
  336ARG     HE 5216   4.624   4.200   4.016
  336ARG     CZ 5217   4.791   4.129   3.938
  336ARG    NH1 5218   4.865   4.120   3.831
  336ARG   HH11 5219   4.828   4.127   3.738
  336ARG   HH12 5220   4.944   4.057   3.837
  336ARG    NH2 5221   4.831   4.061   4.038
  336ARG   HH21 5222   4.766   4.052   4.115
  336ARG   HH22 5223   4.902   3.990   4.034
  336ARG      C 5224   4.445   4.623   4.043
  336ARG      O 5225   4.484   4.604   4.162
  337VAL      N 5226   4.313   4.618   4.018
  337VAL      H 5227   4.289   4.628   3.920
  337VAL     CA 5228   4.202   4.578   4.108
  337VAL     HA 5229   4.246   4.586   4.207
  337VAL     CB 5230   4.089   4.687   4.096
  337VAL     HB 5231   4.066   4.723   3.995
  337VAL    CG1 5232   3.952   4.639   4.156
  337VAL   HG11 5233   3.982   4.591   4.249
  337VAL   HG12 5234   3.887   4.726   4.154
  337VAL   HG13 5235   3.915   4.558   4.093
  337VAL    CG2 5236   4.124   4.812   4.180
  337VAL   HG21 5237   4.152   4.786   4.282
  337VAL   HG22 5238   4.212   4.842   4.123
  337VAL   HG23 5239   4.049   4.890   4.169
  337VAL      C 5240   4.158   4.438   4.069
  337VAL      O 5241   4.172   4.390   3.951
  338MET      N 5242   4.129   4.361   4.167
  338MET      H 5243   4.100   4.406   4.253
  338MET     CA 5244   4.107   4.214   4.163
  338MET     HA 5245   4.153   4.169   4.075
  338MET     CB 5246   4.181   4.154   4.283
  338MET    HB2 5247   4.283   4.189   4.299
  338MET    HB3 5248   4.128   4.197   4.368
  338MET     CG 5249   4.164   4.001   4.279
  338MET    HG2 5250   4.201   3.962   4.374
  338MET    HG3 5251   4.060   3.972   4.264
  338MET     SD 5252   4.259   3.927   4.146
  338MET     CE 5253   4.198   3.753   4.154
  338MET    HE1 5254   4.230   3.712   4.250
  338MET    HE2 5255   4.092   3.741   4.133
  338MET    HE3 5256   4.252   3.693   4.081
  338MET      C 5257   3.958   4.192   4.157
  338MET      O 5258   3.878   4.267   4.208
  339SER      N 5259   3.925   4.076   4.096
  339SER      H 5260   3.998   4.022   4.051
  339SER     CA 5261   3.795   4.020   4.101
  339SER     HA 5262   3.734   4.066   4.179
  339SER     CB 5263   3.714   4.045   3.973
  339SER    HB2 5264   3.728   4.145   3.933
  339SER    HB3 5265   3.730   3.967   3.898
  339SER     OG 5266   3.574   4.036   4.006
  339SER     HG 5267   3.532   4.110   3.962
  339SER      C 5268   3.798   3.869   4.134
  339SER      O 5269   3.850   3.800   4.047
  340SER      N 5270   3.745   3.830   4.250
  340SER      H 5271   3.725   3.904   4.315
  340SER     CA 5272   3.768   3.691   4.303
  340SER     HA 5273   3.825   3.638   4.227
  340SER     CB 5274   3.837   3.698   4.436
  340SER    HB2 5275   3.765   3.729   4.512
  340SER    HB3 5276   3.869   3.594   4.445
  340SER     OG 5277   3.952   3.782   4.444
  340SER     HG 5278   3.927   3.874   4.434
  340SER      C 5279   3.641   3.605   4.323
  340SER      O 5280   3.533   3.665   4.325
  341TYR      N 5281   3.653   3.475   4.363
  341TYR      H 5282   3.747   3.439   4.357
  341TYR     CA 5283   3.542   3.390   4.399
  341TYR     HA 5284   3.454   3.452   4.419
  341TYR     CB 5285   3.512   3.290   4.290
  341TYR    HB2 5286   3.426   3.231   4.321
  341TYR    HB3 5287   3.477   3.337   4.198
  341TYR     CG 5288   3.620   3.193   4.253
  341TYR    CD1 5289   3.636   3.079   4.331
  341TYR    HD1 5290   3.579   3.058   4.420
  341TYR    CE1 5291   3.737   2.986   4.295
  341TYR    HE1 5292   3.768   2.900   4.353
  341TYR     CZ 5293   3.830   3.010   4.183
  341TYR     OH 5294   3.941   2.931   4.165
  341TYR     HH 5295   3.937   2.857   4.226
  341TYR    CE2 5296   3.816   3.133   4.111
  341TYR    HE2 5297   3.895   3.163   4.042
  341TYR    CD2 5298   3.712   3.223   4.147
  341TYR    HD2 5299   3.710   3.322   4.104
  341TYR      C 5300   3.590   3.321   4.529
  341TYR      O 5301   3.708   3.292   4.549
  342ARG      N 5302   3.495   3.286   4.619
  342ARG      H 5303   3.395   3.299   4.606
  342ARG     CA 5304   3.522   3.228   4.753
  342ARG     HA 5305   3.611   3.279   4.790
  342ARG     CB 5306   3.408   3.261   4.848
  342ARG    HB2 5307   3.319   3.251   4.786
  342ARG    HB3 5308   3.419   3.186   4.927
  342ARG     CG 5309   3.405   3.410   4.880
  342ARG    HG2 5310   3.502   3.447   4.911
  342ARG    HG3 5311   3.383   3.466   4.790
  342ARG     CD 5312   3.304   3.458   4.990
  342ARG    HD2 5313   3.313   3.389   5.074
  342ARG    HD3 5314   3.336   3.556   5.027
  342ARG     NE 5315   3.164   3.468   4.941
  342ARG     HE 5316   3.106   3.386   4.934
  342ARG     CZ 5317   3.099   3.567   4.886
  342ARG    NH1 5318   3.133   3.692   4.877
  342ARG   HH11 5319   3.215   3.718   4.928
  342ARG   HH12 5320   3.063   3.758   4.845
  342ARG    NH2 5321   2.990   3.541   4.822
  342ARG   HH21 5322   2.928   3.466   4.850
  342ARG   HH22 5323   2.946   3.623   4.783
  342ARG      C 5324   3.546   3.068   4.749
  342ARG      O 5325   3.478   2.989   4.685
  343TRP      N 5326   3.647   3.030   4.818
  343TRP      H 5327   3.699   3.101   4.867
  343TRP     CA 5328   3.666   2.889   4.860
  343TRP     HA 5329   3.613   2.826   4.789
  343TRP     CB 5330   3.816   2.846   4.845
  343TRP    HB2 5331   3.818   2.739   4.864
  343TRP    HB3 5332   3.849   2.869   4.744
  343TRP     CG 5333   3.914   2.912   4.937
  343TRP    CD1 5334   3.969   2.862   5.050
  343TRP    HD1 5335   3.948   2.762   5.084
  343TRP    NE1 5336   4.070   2.947   5.095
  343TRP    HE1 5337   4.127   2.931   5.177
  343TRP    CE2 5338   4.079   3.060   5.014
  343TRP    CZ2 5339   4.161   3.172   5.017
  343TRP    HZ2 5340   4.241   3.186   5.088
  343TRP    CH2 5341   4.149   3.274   4.920
  343TRP    HH2 5342   4.215   3.359   4.924
  343TRP    CZ3 5343   4.039   3.261   4.825
  343TRP    HZ3 5344   4.022   3.340   4.753
  343TRP    CE3 5345   3.960   3.146   4.820
  343TRP    HE3 5346   3.883   3.139   4.746
  343TRP    CD2 5347   3.983   3.038   4.911
  343TRP      C 5348   3.593   2.854   4.991
  343TRP      O 5349   3.567   2.950   5.072
  344PRO      N 5350   3.572   2.723   5.019
  344PRO     CD 5351   3.592   2.602   4.941
  344PRO    HD2 5352   3.689   2.562   4.971
  344PRO    HD3 5353   3.581   2.620   4.835
  344PRO     CG 5354   3.489   2.502   4.986
  344PRO    HG2 5355   3.513   2.398   4.966
  344PRO    HG3 5356   3.392   2.521   4.941
  344PRO     CB 5357   3.487   2.529   5.132
  344PRO    HB2 5358   3.559   2.468   5.187
  344PRO    HB3 5359   3.389   2.505   5.173
  344PRO     CA 5360   3.519   2.683   5.148
  344PRO     HA 5361   3.427   2.735   5.176
  344PRO      C 5362   3.624   2.706   5.259
  344PRO      O 5363   3.742   2.673   5.248
  345ARG      N 5364   3.586   2.757   5.374
  345ARG      H 5365   3.491   2.789   5.366
  345ARG     CA 5366   3.665   2.794   5.492
  345ARG     HA 5367   3.753   2.730   5.504
  345ARG     CB 5368   3.717   2.938   5.485
  345ARG    HB2 5369   3.631   3.005   5.484
  345ARG    HB3 5370   3.773   2.959   5.577
  345ARG     CG 5371   3.812   2.975   5.369
  345ARG    HG2 5372   3.883   2.895   5.348
  345ARG    HG3 5373   3.747   2.981   5.282
  345ARG     CD 5374   3.874   3.109   5.394
  345ARG    HD2 5375   3.899   3.149   5.296
  345ARG    HD3 5376   3.802   3.184   5.426
  345ARG     NE 5377   3.997   3.110   5.476
  345ARG     HE 5378   4.011   3.026   5.531
  345ARG     CZ 5379   4.098   3.198   5.476
  345ARG    NH1 5380   4.090   3.311   5.405
  345ARG   HH11 5381   4.007   3.326   5.348
  345ARG   HH12 5382   4.174   3.365   5.393
  345ARG    NH2 5383   4.201   3.187   5.553
  345ARG   HH21 5384   4.200   3.102   5.606
  345ARG   HH22 5385   4.260   3.266   5.578
  345ARG      C 5386   3.588   2.785   5.625
  345ARG      O 5387   3.628   2.722   5.720
  346GLN      N 5388   3.461   2.828   5.629
  346GLN      H 5389   3.421   2.859   5.542
  346GLN     CA 5390   3.376   2.832   5.738
  346GLN     HA 5391   3.435   2.854   5.827
  346GLN     CB 5392   3.278   2.949   5.738
  346GLN    HB2 5393   3.314   3.040   5.691
  346GLN    HB3 5394   3.191   2.925   5.677
  346GLN     CG 5395   3.225   2.983   5.880
  346GLN    HG2 5396   3.169   2.898   5.919
  346GLN    HG3 5397   3.310   2.998   5.947
  346GLN     CD 5398   3.133   3.104   5.887
  346GLN    OE1 5399   3.073   3.153   5.794
  346GLN    NE2 5400   3.111   3.151   6.006
  346GLN   HE21 5401   3.055   3.233   6.025
  346GLN   HE22 5402   3.170   3.119   6.082
  346GLN      C 5403   3.306   2.701   5.750
  346GLN      O 5404   3.280   2.629   5.652
  347PHE      N 5405   3.282   2.655   5.874
  347PHE      H 5406   3.312   2.711   5.953
  347PHE     CA 5407   3.210   2.526   5.895
  347PHE     HA 5408   3.215   2.498   6.001
  347PHE     CB 5409   3.061   2.528   5.865
  347PHE    HB2 5410   3.053   2.496   5.761
  347PHE    HB3 5411   3.006   2.454   5.923
  347PHE     CG 5412   2.993   2.668   5.884
  347PHE    CD1 5413   2.961   2.743   5.769
  347PHE    HD1 5414   2.987   2.715   5.668
  347PHE    CE1 5415   2.895   2.869   5.780
  347PHE    HE1 5416   2.872   2.934   5.696
  347PHE     CZ 5417   2.867   2.915   5.909
  347PHE     HZ 5418   2.816   3.011   5.914
  347PHE    CE2 5419   2.892   2.832   6.020
  347PHE    HE2 5420   2.866   2.873   6.116
  347PHE    CD2 5421   2.957   2.709   6.009
  347PHE    HD2 5422   2.969   2.647   6.097
  347PHE      C 5423   3.276   2.393   5.840
  347PHE      O 5424   3.219   2.285   5.854
  348GLN      N 5425   3.404   2.392   5.793
  348GLN      H 5426   3.456   2.477   5.811
  348GLN     CA 5427   3.493   2.275   5.760
  348GLN     HA 5428   3.449   2.210   5.685
  348GLN     CB 5429   3.628   2.327   5.704
  348GLN    HB2 5430   3.688   2.386   5.773
  348GLN    HB3 5431   3.691   2.243   5.675
  348GLN     CG 5432   3.607   2.422   5.583
  348GLN    HG2 5433   3.538   2.505   5.596
  348GLN    HG3 5434   3.701   2.474   5.564
  348GLN     CD 5435   3.554   2.361   5.460
  348GLN    OE1 5436   3.437   2.363   5.439
  348GLN    NE2 5437   3.631   2.292   5.375
  348GLN   HE21 5438   3.584   2.229   5.313
  348GLN   HE22 5439   3.730   2.286   5.398
  348GLN      C 5440   3.520   2.200   5.885
  348GLN      O 5441   3.544   2.256   5.994
  349ASN      N 5442   3.514   2.068   5.875
  349ASN      H 5443   3.476   2.030   5.790
  349ASN     CA 5444   3.563   1.974   5.972
  349ASN     HA 5445   3.535   2.006   6.072
  349ASN     CB 5446   3.493   1.836   5.957
  349ASN    HB2 5447   3.386   1.853   5.943
  349ASN    HB3 5448   3.535   1.798   5.864
  349ASN     CG 5449   3.517   1.734   6.067
  349ASN    OD1 5450   3.573   1.766   6.170
  349ASN    ND2 5451   3.478   1.611   6.042
  349ASN   HD21 5452   3.476   1.542   6.115
  349ASN   HD22 5453   3.426   1.585   5.959
  349ASN      C 5454   3.715   1.955   5.961
  349ASN      O 5455   3.788   1.967   6.054
  350GLY      N 5456   3.765   1.929   5.844
  350GLY      H 5457   3.711   1.933   5.759
  350GLY     CA 5458   3.904   1.952   5.808
  350GLY    HA2 5459   3.979   1.889   5.856
  350GLY    HA3 5460   3.907   1.930   5.701
  350GLY      C 5461   3.966   2.094   5.828
  350GLY      O 5462   3.885   2.189   5.853
  351ASN      N 5463   4.098   2.109   5.825
  351ASN      H 5464   4.155   2.026   5.822
  351ASN     CA 5465   4.163   2.242   5.823
  351ASN     HA 5466   4.139   2.306   5.908
  351ASN     CB 5467   4.323   2.214   5.830
  351ASN    HB2 5468   4.342   2.124   5.887
  351ASN    HB3 5469   4.360   2.199   5.729
  351ASN     CG 5470   4.392   2.329   5.892
  351ASN    OD1 5471   4.350   2.440   5.902
  351ASN    ND2 5472   4.514   2.299   5.929
  351ASN   HD21 5473   4.567   2.371   5.976
  351ASN   HD22 5474   4.552   2.209   5.904
  351ASN      C 5475   4.126   2.320   5.698
  351ASN      O 5476   4.081   2.268   5.597
  352ASP      N 5477   4.148   2.450   5.712
  352ASP      H 5478   4.189   2.472   5.801
  352ASP     CA 5479   4.147   2.559   5.612
  352ASP     HA 5480   4.055   2.560   5.554
  352ASP     CB 5481   4.161   2.692   5.686
  352ASP    HB2 5482   4.077   2.702   5.755
  352ASP    HB3 5483   4.256   2.689   5.738
  352ASP     CG 5484   4.154   2.822   5.596
  352ASP    OD1 5485   4.093   2.820   5.489
  352ASP    OD2 5486   4.209   2.928   5.645
  352ASP      C 5487   4.258   2.539   5.500
  352ASP      O 5488   4.347   2.623   5.482
  353VAL      N 5489   4.259   2.430   5.424
  353VAL      H 5490   4.191   2.357   5.440
  353VAL     CA 5491   4.352   2.399   5.308
  353VAL     HA 5492   4.399   2.491   5.272
  353VAL     CB 5493   4.450   2.291   5.340
  353VAL     HB 5494   4.514   2.286   5.251
  353VAL    CG1 5495   4.554   2.325   5.451
  353VAL   HG11 5496   4.634   2.253   5.468
  353VAL   HG12 5497   4.593   2.424   5.428
  353VAL   HG13 5498   4.496   2.333   5.543
  353VAL    CG2 5499   4.392   2.158   5.367
  353VAL   HG21 5500   4.343   2.187   5.461
  353VAL   HG22 5501   4.308   2.121   5.308
  353VAL   HG23 5502   4.473   2.095   5.404
  353VAL      C 5503   4.271   2.382   5.173
  353VAL      O 5504   4.317   2.318   5.082
  354ASN      N 5505   4.153   2.446   5.165
  354ASN      H 5506   4.140   2.519   5.234
  354ASN     CA 5507   4.063   2.439   5.050
  354ASN     HA 5508   4.078   2.343   5.000
  354ASN     CB 5509   3.918   2.436   5.100
  354ASN    HB2 5510   3.909   2.398   5.201
  354ASN    HB3 5511   3.878   2.536   5.082
  354ASN     CG 5512   3.825   2.327   5.027
  354ASN    OD1 5513   3.755   2.249   5.088
  354ASN    ND2 5514   3.826   2.327   4.897
  354ASN   HD21 5515   3.778   2.249   4.857
  354ASN   HD22 5516   3.875   2.399   4.846
  354ASN      C 5517   4.086   2.541   4.931
  354ASN      O 5518   4.012   2.540   4.833
  355ASP      N 5519   4.193   2.622   4.935
  355ASP      H 5520   4.263   2.601   5.005
  355ASP     CA 5521   4.226   2.733   4.845
  355ASP     HA 5522   4.147   2.808   4.843
  355ASP     CB 5523   4.346   2.807   4.908
  355ASP    HB2 5524   4.367   2.892   4.842
  355ASP    HB3 5525   4.306   2.852   4.999
  355ASP     CG 5526   4.462   2.712   4.922
  355ASP    OD1 5527   4.480   2.649   5.032
  355ASP    OD2 5528   4.532   2.699   4.816
  355ASP      C 5529   4.251   2.688   4.699
  355ASP      O 5530   4.233   2.765   4.607
  356TRP      N 5531   4.285   2.556   4.678
  356TRP      H 5532   4.276   2.491   4.756
  356TRP     CA 5533   4.324   2.498   4.549
  356TRP     HA 5534   4.392   2.566   4.498
  356TRP     CB 5535   4.373   2.352   4.567
  356TRP    HB2 5536   4.392   2.301   4.473
  356TRP    HB3 5537   4.462   2.359   4.631
  356TRP     CG 5538   4.271   2.260   4.631
  356TRP    CD1 5539   4.270   2.228   4.761
  356TRP    HD1 5540   4.333   2.275   4.835
  356TRP    NE1 5541   4.166   2.143   4.780
  356TRP    HE1 5542   4.144   2.114   4.874
  356TRP    CE2 5543   4.100   2.101   4.667
  356TRP    CZ2 5544   4.001   2.009   4.633
  356TRP    HZ2 5545   3.959   1.940   4.706
  356TRP    CH2 5546   3.951   2.008   4.496
  356TRP    HH2 5547   3.878   1.935   4.461
  356TRP    CZ3 5548   3.996   2.097   4.406
  356TRP    HZ3 5549   3.953   2.101   4.307
  356TRP    CE3 5550   4.108   2.178   4.437
  356TRP    HE3 5551   4.139   2.252   4.365
  356TRP    CD2 5552   4.162   2.182   4.564
  356TRP      C 5553   4.207   2.493   4.445
  356TRP      O 5554   4.232   2.473   4.326
  357VAL      N 5555   4.078   2.514   4.489
  357VAL      H 5556   4.061   2.527   4.587
  357VAL     CA 5557   3.961   2.484   4.404
  357VAL     HA 5558   3.981   2.379   4.382
  357VAL     CB 5559   3.824   2.494   4.479
  357VAL     HB 5560   3.747   2.483   4.402
  357VAL    CG1 5561   3.811   2.378   4.580
  357VAL   HG11 5562   3.814   2.288   4.519
  357VAL   HG12 5563   3.894   2.366   4.650
  357VAL   HG13 5564   3.716   2.381   4.633
  357VAL    CG2 5565   3.806   2.621   4.564
  357VAL   HG21 5566   3.786   2.695   4.487
  357VAL   HG22 5567   3.723   2.611   4.633
  357VAL   HG23 5568   3.901   2.642   4.614
  357VAL      C 5569   3.954   2.564   4.271
  357VAL      O 5570   3.994   2.674   4.273
  358GLY      N 5571   3.900   2.509   4.159
  358GLY      H 5572   3.873   2.412   4.158
  358GLY     CA 5573   3.856   2.586   4.040
  358GLY    HA2 5574   3.933   2.654   4.003
  358GLY    HA3 5575   3.827   2.523   3.956
  358GLY      C 5576   3.745   2.684   4.068
  358GLY      O 5577   3.697   2.708   4.182
  359PRO      N 5578   3.704   2.742   3.958
  359PRO     CD 5579   3.765   2.727   3.823
  359PRO    HD2 5580   3.769   2.628   3.777
  359PRO    HD3 5581   3.865   2.771   3.824
  359PRO     CG 5582   3.681   2.815   3.729
  359PRO    HG2 5583   3.592   2.757   3.704
  359PRO    HG3 5584   3.748   2.858   3.655
  359PRO     CB 5585   3.628   2.924   3.823
  359PRO    HB2 5586   3.538   2.963   3.776
  359PRO    HB3 5587   3.702   3.000   3.845
  359PRO     CA 5588   3.604   2.847   3.954
  359PRO     HA 5589   3.621   2.911   4.041
  359PRO      C 5590   3.463   2.796   3.968
  359PRO      O 5591   3.432   2.683   3.924
  360PRO      N 5592   3.374   2.872   4.027
  360PRO     CD 5593   3.392   3.014   4.071
  360PRO    HD2 5594   3.406   3.089   3.993
  360PRO    HD3 5595   3.469   3.022   4.148
  360PRO     CG 5596   3.266   3.053   4.131
  360PRO    HG2 5597   3.253   3.160   4.122
  360PRO    HG3 5598   3.276   3.031   4.238
  360PRO     CB 5599   3.166   2.971   4.053
  360PRO    HB2 5600   3.162   3.005   3.949
  360PRO    HB3 5601   3.066   2.967   4.097
  360PRO     CA 5602   3.231   2.834   4.049
  360PRO     HA 5603   3.217   2.789   4.147
  360PRO      C 5604   3.158   2.753   3.942
  360PRO      O 5605   3.128   2.802   3.834
  361ASN      N 5606   3.124   2.635   3.983
  361ASN      H 5607   3.142   2.620   4.081
  361ASN     CA 5608   3.077   2.530   3.888
  361ASN     HA 5609   3.055   2.575   3.791
  361ASN     CB 5610   3.199   2.440   3.860
  361ASN    HB2 5611   3.277   2.504   3.818
  361ASN    HB3 5612   3.231   2.391   3.951
  361ASN     CG 5613   3.177   2.332   3.759
  361ASN    OD1 5614   3.064   2.295   3.721
  361ASN    ND2 5615   3.289   2.284   3.705
  361ASN   HD21 5616   3.276   2.229   3.621
  361ASN   HD22 5617   3.376   2.326   3.735
  361ASN      C 5618   2.957   2.453   3.950
  361ASN      O 5619   2.947   2.439   4.070
  362ASN      N 5620   2.860   2.408   3.869
  362ASN      H 5621   2.876   2.432   3.772
  362ASN     CA 5622   2.758   2.310   3.910
  362ASN     HA 5623   2.800   2.241   3.982
  362ASN     CB 5624   2.649   2.394   3.985
  362ASN    HB2 5625   2.697   2.430   4.076
  362ASN    HB3 5626   2.595   2.476   3.937
  362ASN     CG 5627   2.543   2.297   4.040
  362ASN    OD1 5628   2.575   2.189   4.094
  362ASN    ND2 5629   2.420   2.331   4.031
  362ASN   HD21 5630   2.360   2.255   4.060
  362ASN   HD22 5631   2.387   2.421   4.000
  362ASN      C 5632   2.698   2.243   3.782
  362ASN      O 5633   2.705   2.289   3.672
  363ASN      N 5634   2.651   2.118   3.807
  363ASN      H 5635   2.665   2.076   3.897
  363ASN     CA 5636   2.613   2.026   3.699
  363ASN     HA 5637   2.605   1.926   3.742
  363ASN     CB 5638   2.469   2.064   3.661
  363ASN    HB2 5639   2.403   2.055   3.748
  363ASN    HB3 5640   2.472   2.161   3.612
  363ASN     CG 5641   2.404   1.969   3.566
  363ASN    OD1 5642   2.422   1.846   3.566
  363ASN    ND2 5643   2.339   2.027   3.469
  363ASN   HD21 5644   2.325   1.970   3.387
  363ASN   HD22 5645   2.332   2.127   3.470
  363ASN      C 5646   2.720   1.999   3.586
  363ASN      O 5647   2.685   1.962   3.475
  364GLY      N 5648   2.852   2.011   3.609
  364GLY      H 5649   2.883   2.036   3.702
  364GLY     CA 5650   2.953   2.015   3.505
  364GLY    HA2 5651   3.054   2.016   3.544
  364GLY    HA3 5652   2.930   1.929   3.442
  364GLY      C 5653   2.946   2.129   3.404
  364GLY      O 5654   2.959   2.104   3.282
  365VAL      N 5655   2.933   2.254   3.449
  365VAL      H 5656   2.928   2.255   3.550
  365VAL     CA 5657   2.926   2.379   3.377
  365VAL     HA 5658   2.979   2.373   3.282
  365VAL     CB 5659   2.779   2.417   3.355
  365VAL     HB 5660   2.731   2.397   3.450
  365VAL    CG1 5661   2.739   2.556   3.295
  365VAL   HG11 5662   2.762   2.636   3.366
  365VAL   HG12 5663   2.787   2.555   3.197
  365VAL   HG13 5664   2.632   2.554   3.274
  365VAL    CG2 5665   2.710   2.313   3.261
  365VAL   HG21 5666   2.714   2.208   3.289
  365VAL   HG22 5667   2.604   2.340   3.259
  365VAL   HG23 5668   2.751   2.316   3.160
  365VAL      C 5669   2.983   2.489   3.463
  365VAL      O 5670   2.942   2.500   3.580
  366ILE      N 5671   3.068   2.586   3.412
  366ILE      H 5672   3.108   2.569   3.321
  366ILE     CA 5673   3.113   2.706   3.488
  366ILE     HA 5674   3.123   2.683   3.594
  366ILE     CB 5675   3.254   2.761   3.440
  366ILE     HB 5676   3.237   2.806   3.342
  366ILE    CG2 5677   3.309   2.868   3.538
  366ILE   HG21 5678   3.396   2.921   3.499
  366ILE   HG22 5679   3.236   2.948   3.549
  366ILE   HG23 5680   3.321   2.832   3.640
  366ILE    CG1 5681   3.362   2.654   3.419
  366ILE   HG12 5682   3.335   2.585   3.339
  366ILE   HG13 5683   3.458   2.701   3.397
  366ILE    CD1 5684   3.381   2.559   3.538
  366ILE   HD11 5685   3.468   2.500   3.513
  366ILE   HD12 5686   3.375   2.615   3.631
  366ILE   HD13 5687   3.298   2.488   3.543
  366ILE      C 5688   3.008   2.809   3.488
  366ILE      O 5689   2.949   2.837   3.384
  367LYS      N 5690   2.969   2.876   3.598
  367LYS      H 5691   3.025   2.857   3.680
  367LYS     CA 5692   2.850   2.961   3.620
  367LYS     HA 5693   2.767   2.912   3.570
  367LYS     CB 5694   2.817   2.973   3.768
  367LYS    HB2 5695   2.904   3.002   3.826
  367LYS    HB3 5696   2.742   3.050   3.786
  367LYS     CG 5697   2.775   2.826   3.819
  367LYS    HG2 5698   2.695   2.800   3.749
  367LYS    HG3 5699   2.855   2.757   3.793
  367LYS     CD 5700   2.751   2.817   3.965
  367LYS    HD2 5701   2.720   2.715   3.988
  367LYS    HD3 5702   2.838   2.832   4.029
  367LYS     CE 5703   2.643   2.919   4.008
  367LYS    HE2 5704   2.680   3.020   3.991
  367LYS    HE3 5705   2.560   2.909   3.938
  367LYS     NZ 5706   2.606   2.893   4.149
  367LYS    HZ1 5707   2.686   2.910   4.208
  367LYS    HZ2 5708   2.529   2.949   4.181
  367LYS    HZ3 5709   2.591   2.794   4.165
  367LYS      C 5710   2.848   3.105   3.558
  367LYS      O 5711   2.949   3.166   3.533
  368GLU      N 5712   2.731   3.152   3.518
  368GLU      H 5713   2.651   3.091   3.529
  368GLU     CA 5714   2.715   3.294   3.494
  368GLU     HA 5715   2.795   3.328   3.427
  368GLU     CB 5716   2.585   3.317   3.414
  368GLU    HB2 5717   2.603   3.263   3.321
  368GLU    HB3 5718   2.503   3.269   3.468
  368GLU     CG 5719   2.554   3.461   3.390
  368GLU    HG2 5720   2.514   3.512   3.478
  368GLU    HG3 5721   2.647   3.513   3.367
  368GLU     CD 5722   2.448   3.457   3.283
  368GLU    OE1 5723   2.329   3.452   3.315
  368GLU    OE2 5724   2.490   3.486   3.167
  368GLU      C 5725   2.727   3.367   3.624
  368GLU      O 5726   2.667   3.324   3.725
  369VAL      N 5727   2.793   3.486   3.613
  369VAL      H 5728   2.832   3.511   3.524
  369VAL     CA 5729   2.818   3.583   3.728
  369VAL     HA 5730   2.864   3.533   3.813
  369VAL     CB 5731   2.923   3.694   3.691
  369VAL     HB 5732   2.892   3.748   3.601
  369VAL    CG1 5733   2.957   3.778   3.813
  369VAL   HG11 5734   2.869   3.827   3.853
  369VAL   HG12 5735   2.991   3.710   3.891
  369VAL   HG13 5736   3.034   3.852   3.793
  369VAL    CG2 5737   3.065   3.628   3.662
  369VAL   HG21 5738   3.054   3.573   3.568
  369VAL   HG22 5739   3.138   3.702   3.629
  369VAL   HG23 5740   3.094   3.557   3.739
  369VAL      C 5741   2.689   3.651   3.778
  369VAL      O 5742   2.620   3.709   3.693
  370THR      N 5743   2.654   3.630   3.905
  370THR      H 5744   2.718   3.569   3.954
  370THR     CA 5745   2.535   3.691   3.971
  370THR     HA 5746   2.461   3.693   3.891
  370THR     CB 5747   2.479   3.602   4.088
  370THR     HB 5748   2.543   3.619   4.175
  370THR    CG2 5749   2.336   3.639   4.113
  370THR   HG21 5750   2.278   3.638   4.020
  370THR   HG22 5751   2.295   3.566   4.182
  370THR   HG23 5752   2.326   3.737   4.159
  370THR    OG1 5753   2.482   3.461   4.055
  370THR    HG1 5754   2.431   3.414   4.121
  370THR      C 5755   2.559   3.830   4.015
  370THR      O 5756   2.629   3.851   4.114
  371ILE      N 5757   2.498   3.923   3.951
  371ILE      H 5758   2.433   3.897   3.878
  371ILE     CA 5759   2.503   4.071   3.990
  371ILE     HA 5760   2.591   4.095   4.050
  371ILE     CB 5761   2.506   4.161   3.865
  371ILE     HB 5762   2.414   4.140   3.810
  371ILE    CG2 5763   2.517   4.310   3.914
  371ILE   HG21 5764   2.543   4.372   3.828
  371ILE   HG22 5765   2.423   4.338   3.962
  371ILE   HG23 5766   2.597   4.308   3.989
  371ILE    CG1 5767   2.626   4.131   3.771
  371ILE   HG12 5768   2.591   4.042   3.719
  371ILE   HG13 5769   2.634   4.218   3.706
  371ILE    CD1 5770   2.774   4.109   3.827
  371ILE   HD11 5771   2.800   4.198   3.885
  371ILE   HD12 5772   2.767   4.019   3.888
  371ILE   HD13 5773   2.847   4.096   3.748
  371ILE      C 5774   2.389   4.111   4.088
  371ILE      O 5775   2.282   4.052   4.077
  372ASN      N 5776   2.403   4.204   4.180
  372ASN      H 5777   2.478   4.268   4.163
  372ASN     CA 5778   2.296   4.253   4.277
  372ASN     HA 5779   2.208   4.189   4.268
  372ASN     CB 5780   2.355   4.241   4.415
  372ASN    HB2 5781   2.391   4.138   4.420
  372ASN    HB3 5782   2.443   4.303   4.428
  372ASN     CG 5783   2.268   4.275   4.535
  372ASN    OD1 5784   2.255   4.390   4.579
  372ASN    ND2 5785   2.203   4.175   4.584
  372ASN   HD21 5786   2.125   4.184   4.648
  372ASN   HD22 5787   2.214   4.080   4.550
  372ASN      C 5788   2.248   4.397   4.256
  372ASN      O 5789   2.321   4.476   4.195
  373PRO      N 5790   2.133   4.435   4.305
  373PRO     CD 5791   2.021   4.346   4.338
  373PRO    HD2 5792   2.023   4.327   4.446
  373PRO    HD3 5793   2.014   4.245   4.297
  373PRO     CG 5794   1.887   4.426   4.336
  373PRO    HG2 5795   1.822   4.382   4.411
  373PRO    HG3 5796   1.848   4.421   4.234
  373PRO     CB 5797   1.941   4.562   4.371
  373PRO    HB2 5798   1.957   4.563   4.478
  373PRO    HB3 5799   1.872   4.640   4.338
  373PRO     CA 5800   2.080   4.576   4.307
  373PRO     HA 5801   2.061   4.600   4.203
  373PRO      C 5802   2.171   4.684   4.371
  373PRO      O 5803   2.147   4.799   4.331
  374ASP      N 5804   2.266   4.651   4.455
  374ASP      H 5805   2.279   4.556   4.486
  374ASP     CA 5806   2.352   4.756   4.512
  374ASP     HA 5807   2.301   4.853   4.505
  374ASP     CB 5808   2.361   4.732   4.663
  374ASP    HB2 5809   2.264   4.708   4.706
  374ASP    HB3 5810   2.431   4.651   4.688
  374ASP     CG 5811   2.406   4.851   4.753
  374ASP    OD1 5812   2.411   4.965   4.710
  374ASP    OD2 5813   2.423   4.819   4.874
  374ASP      C 5814   2.490   4.760   4.443
  374ASP      O 5815   2.587   4.783   4.506
  375THR      N 5816   2.493   4.724   4.315
  375THR      H 5817   2.401   4.714   4.274
  375THR     CA 5818   2.601   4.720   4.218
  375THR     HA 5819   2.549   4.697   4.125
  375THR     CB 5820   2.661   4.857   4.188
  375THR     HB 5821   2.668   4.926   4.273
  375THR    CG2 5822   2.793   4.851   4.118
  375THR   HG21 5823   2.867   4.823   4.193
  375THR   HG22 5824   2.796   4.783   4.033
  375THR   HG23 5825   2.820   4.949   4.080
  375THR    OG1 5826   2.578   4.927   4.096
  375THR    HG1 5827   2.491   4.887   4.102
  375THR      C 5828   2.708   4.614   4.242
  375THR      O 5829   2.771   4.569   4.145
  376THR      N 5830   2.714   4.553   4.364
  376THR      H 5831   2.666   4.603   4.437
  376THR     CA 5832   2.791   4.439   4.410
  376THR     HA 5833   2.894   4.457   4.379
  376THR     CB 5834   2.789   4.437   4.564
  376THR     HB 5835   2.829   4.342   4.597
  376THR    CG2 5836   2.873   4.552   4.616
  376THR   HG21 5837   2.885   4.543   4.724
  376THR   HG22 5838   2.974   4.544   4.576
  376THR   HG23 5839   2.825   4.647   4.592
  376THR    OG1 5840   2.652   4.458   4.607
  376THR    HG1 5841   2.640   4.403   4.685
  376THR      C 5842   2.755   4.300   4.342
  376THR      O 5843   2.676   4.299   4.250
  377CYX      N 5844   2.807   4.192   4.400
  377CYX      H 5845   2.863   4.204   4.483
  377CYX     CA 5846   2.766   4.058   4.360
  377CYX     HA 5847   2.687   4.075   4.287
  377CYX     CB 5848   2.885   3.991   4.294
  377CYX    HB2 5849   2.978   4.008   4.349
  377CYX    HB3 5850   2.875   3.883   4.296
  377CYX     SG 5851   2.920   4.047   4.125
  377CYX      C 5852   2.695   3.971   4.467
  377CYX      O 5853   2.703   3.998   4.586
  378GLY      N 5854   2.620   3.866   4.417
  378GLY      H 5855   2.619   3.863   4.316
  378GLY     CA 5856   2.560   3.754   4.485
  378GLY    HA2 5857   2.510   3.803   4.569
  378GLY    HA3 5858   2.484   3.711   4.419
  378GLY      C 5859   2.652   3.649   4.535
  378GLY      O 5860   2.770   3.681   4.556
  379ASN      N 5861   2.611   3.520   4.546
  379ASN      H 5862   2.517   3.491   4.522
  379ASN     CA 5863   2.690   3.417   4.614
  379ASN     HA 5864   2.740   3.461   4.701
  379ASN     CB 5865   2.588   3.317   4.668
  379ASN    HB2 5866   2.501   3.380   4.686
  379ASN    HB3 5867   2.564   3.248   4.587
  379ASN     CG 5868   2.637   3.234   4.784
  379ASN    OD1 5869   2.668   3.282   4.892
  379ASN    ND2 5870   2.641   3.103   4.774
  379ASN   HD21 5871   2.681   3.046   4.846
  379ASN   HD22 5872   2.637   3.069   4.679
  379ASN      C 5873   2.805   3.352   4.540
  379ASN      O 5874   2.801   3.347   4.415
  380ASP      N 5875   2.911   3.306   4.607
  380ASP      H 5876   2.905   3.295   4.707
  380ASP     CA 5877   3.047   3.283   4.565
  380ASP     HA 5878   3.098   3.270   4.660
  380ASP     CB 5879   3.060   3.151   4.489
  380ASP    HB2 5880   3.003   3.157   4.396
  380ASP    HB3 5881   3.162   3.127   4.461
  380ASP     CG 5882   2.996   3.036   4.564
  380ASP    OD1 5883   3.008   3.025   4.688
  380ASP    OD2 5884   2.937   2.949   4.491
  380ASP      C 5885   3.127   3.398   4.496
  380ASP      O 5886   3.247   3.383   4.487
  381TRP      N 5887   3.060   3.487   4.418
  381TRP      H 5888   2.962   3.471   4.402
  381TRP     CA 5889   3.122   3.598   4.345
  381TRP     HA 5890   3.222   3.562   4.319
  381TRP     CB 5891   3.032   3.637   4.222
  381TRP    HB2 5892   2.934   3.648   4.267
  381TRP    HB3 5893   3.075   3.725   4.175
  381TRP     CG 5894   3.016   3.529   4.122
  381TRP    CD1 5895   2.904   3.460   4.094
  381TRP    HD1 5896   2.808   3.474   4.142
  381TRP    NE1 5897   2.925   3.362   4.000
  381TRP    HE1 5898   2.854   3.305   3.956
  381TRP    CE2 5899   3.059   3.372   3.952
  381TRP    CZ2 5900   3.124   3.308   3.846
  381TRP    HZ2 5901   3.079   3.232   3.784
  381TRP    CH2 5902   3.260   3.332   3.837
  381TRP    HH2 5903   3.321   3.277   3.768
  381TRP    CZ3 5904   3.322   3.430   3.919
  381TRP    HZ3 5905   3.429   3.442   3.913
  381TRP    CE3 5906   3.252   3.502   4.014
  381TRP    HE3 5907   3.290   3.586   4.070
  381TRP    CD2 5908   3.115   3.474   4.032
  381TRP      C 5909   3.139   3.725   4.434
  381TRP      O 5910   3.043   3.785   4.487
  382VAL      N 5911   3.266   3.764   4.451
  382VAL      H 5912   3.336   3.712   4.400
  382VAL     CA 5913   3.295   3.869   4.550
  382VAL     HA 5914   3.222   3.871   4.631
  382VAL     CB 5915   3.435   3.848   4.617
  382VAL     HB 5916   3.507   3.855   4.536
  382VAL    CG1 5917   3.471   3.941   4.736
  382VAL   HG11 5918   3.483   4.040   4.691
  382VAL   HG12 5919   3.388   3.947   4.806
  382VAL   HG13 5920   3.572   3.916   4.767
  382VAL    CG2 5921   3.445   3.700   4.668
  382VAL   HG21 5922   3.378   3.694   4.754
  382VAL   HG22 5923   3.418   3.630   4.589
  382VAL   HG23 5924   3.549   3.688   4.699
  382VAL      C 5925   3.310   4.006   4.486
  382VAL      O 5926   3.272   4.108   4.549
  383CYX      N 5927   3.338   4.022   4.358
  383CYX      H 5928   3.356   3.941   4.300
  383CYX     CA 5929   3.325   4.146   4.276
  383CYX     HA 5930   3.376   4.126   4.182
  383CYX     CB 5931   3.182   4.154   4.223
  383CYX    HB2 5932   3.122   4.179   4.311
  383CYX    HB3 5933   3.171   4.244   4.162
  383CYX     SG 5934   3.124   4.014   4.131
  383CYX      C 5935   3.382   4.280   4.335
  383CYX      O 5936   3.309   4.376   4.353
  384GLU      N 5937   3.510   4.284   4.361
  384GLU      H 5938   3.565   4.201   4.345
  384GLU     CA 5939   3.576   4.400   4.423
  384GLU     HA 5940   3.514   4.438   4.504
  384GLU     CB 5941   3.717   4.358   4.475
  384GLU    HB2 5942   3.794   4.390   4.405
  384GLU    HB3 5943   3.743   4.431   4.552
  384GLU     CG 5944   3.731   4.222   4.549
  384GLU    HG2 5945   3.825   4.231   4.604
  384GLU    HG3 5946   3.659   4.218   4.630
  384GLU     CD 5947   3.742   4.100   4.452
  384GLU    OE1 5948   3.632   4.051   4.417
  384GLU    OE2 5949   3.854   4.048   4.438
  384GLU      C 5950   3.581   4.528   4.333
  384GLU      O 5951   3.555   4.641   4.379
  385HIE      N 5952   3.583   4.494   4.206
  385HIE      H 5953   3.579   4.396   4.184
  385HIE     CA 5954   3.559   4.586   4.092
  385HIE     HA 5955   3.630   4.668   4.107
  385HIE     CB 5956   3.597   4.516   3.966
  385HIE    HB2 5957   3.621   4.572   3.876
  385HIE    HB3 5958   3.674   4.441   3.981
  385HIE     CG 5959   3.479   4.448   3.918
  385HIE    ND1 5960   3.442   4.317   3.959
  385HIE    CE1 5961   3.341   4.274   3.883
  385HIE    HE1 5962   3.284   4.183   3.890
  385HIE    NE2 5963   3.311   4.383   3.802
  385HIE    HE2 5964   3.243   4.376   3.728
  385HIE    CD2 5965   3.391   4.496   3.827
  385HIE    HD2 5966   3.376   4.592   3.779
  385HIE      C 5967   3.423   4.648   4.093
  385HIE      O 5968   3.398   4.742   4.017
  386ARG      N 5969   3.329   4.614   4.180
  386ARG      H 5970   3.357   4.551   4.254
  386ARG     CA 5971   3.197   4.665   4.203
  386ARG     HA 5972   3.174   4.752   4.143
  386ARG     CB 5973   3.105   4.558   4.155
  386ARG    HB2 5974   3.144   4.459   4.176
  386ARG    HB3 5975   3.012   4.567   4.211
  386ARG     CG 5976   3.070   4.570   4.003
  386ARG    HG2 5977   3.007   4.659   3.993
  386ARG    HG3 5978   3.169   4.581   3.960
  386ARG     CD 5979   3.001   4.439   3.955
  386ARG    HD2 5980   3.070   4.356   3.972
  386ARG    HD3 5981   2.919   4.409   4.020
  386ARG     NE 5982   2.955   4.450   3.812
  386ARG     HE 5983   3.013   4.414   3.738
  386ARG     CZ 5984   2.842   4.504   3.769
  386ARG    NH1 5985   2.756   4.566   3.855
  386ARG   HH11 5986   2.785   4.574   3.951
  386ARG   HH12 5987   2.669   4.607   3.823
  386ARG    NH2 5988   2.818   4.499   3.640
  386ARG   HH21 5989   2.886   4.455   3.580
  386ARG   HH22 5990   2.726   4.525   3.609
  386ARG      C 5991   3.170   4.709   4.349
  386ARG      O 5992   3.063   4.763   4.378
  387TRP      N 5993   3.269   4.701   4.441
  387TRP      H 5994   3.362   4.687   4.404
  387TRP     CA 5995   3.251   4.762   4.568
  387TRP     HA 5996   3.152   4.733   4.604
  387TRP     CB 5997   3.353   4.712   4.667
  387TRP    HB2 5998   3.448   4.752   4.629
  387TRP    HB3 5999   3.324   4.753   4.763
  387TRP     CG 6000   3.364   4.571   4.697
  387TRP    CD1 6001   3.291   4.463   4.654
  387TRP    HD1 6002   3.219   4.460   4.573
  387TRP    NE1 6003   3.327   4.342   4.718
  387TRP    HE1 6004   3.302   4.255   4.675
  387TRP    CE2 6005   3.429   4.368   4.810
  387TRP    CZ2 6006   3.504   4.284   4.894
  387TRP    HZ2 6007   3.495   4.176   4.885
  387TRP    CH2 6008   3.607   4.341   4.966
  387TRP    HH2 6009   3.664   4.278   5.032
  387TRP    CZ3 6010   3.635   4.478   4.960
  387TRP    HZ3 6011   3.719   4.522   5.012
  387TRP    CE3 6012   3.555   4.561   4.880
  387TRP    HE3 6013   3.577   4.667   4.881
  387TRP    CD2 6014   3.449   4.510   4.801
  387TRP      C 6015   3.244   4.917   4.562
  387TRP      O 6016   3.329   4.971   4.491
  388ARG      N 6017   3.148   4.978   4.641
  388ARG      H 6018   3.109   4.918   4.712
  388ARG     CA 6019   3.128   5.119   4.649
  388ARG     HA 6020   3.078   5.140   4.555
  388ARG     CB 6021   3.030   5.148   4.762
  388ARG    HB2 6022   2.942   5.085   4.754
  388ARG    HB3 6023   3.088   5.122   4.850
  388ARG     CG 6024   2.983   5.292   4.759
  388ARG    HG2 6025   3.069   5.358   4.767
  388ARG    HG3 6026   2.932   5.317   4.666
  388ARG     CD 6027   2.896   5.316   4.880
  388ARG    HD2 6028   2.873   5.422   4.864
  388ARG    HD3 6029   2.798   5.268   4.870
  388ARG     NE 6030   2.946   5.286   5.015
  388ARG     HE 6031   3.017   5.350   5.047
  388ARG     CZ 6032   2.904   5.197   5.101
  388ARG    NH1 6033   2.796   5.131   5.082
  388ARG   HH11 6034   2.749   5.151   4.994
  388ARG   HH12 6035   2.764   5.066   5.152
  388ARG    NH2 6036   2.974   5.161   5.205
  388ARG   HH21 6037   3.066   5.200   5.218
  388ARG   HH22 6038   2.946   5.079   5.257
  388ARG      C 6039   3.260   5.199   4.653
  388ARG      O 6040   3.292   5.265   4.554
  389GLN      N 6041   3.338   5.195   4.759
  389GLN      H 6042   3.304   5.148   4.843
  389GLN     CA 6043   3.473   5.262   4.786
  389GLN     HA 6044   3.456   5.370   4.787
  389GLN     CB 6045   3.534   5.223   4.922
  389GLN    HB2 6046   3.606   5.142   4.908
  389GLN    HB3 6047   3.584   5.311   4.963
  389GLN     CG 6048   3.428   5.194   5.034
  389GLN    HG2 6049   3.472   5.207   5.133
  389GLN    HG3 6050   3.347   5.265   5.020
  389GLN     CD 6051   3.362   5.056   5.034
  389GLN    OE1 6052   3.368   4.978   4.938
  389GLN    NE2 6053   3.308   5.021   5.144
  389GLN   HE21 6054   3.267   4.929   5.156
  389GLN   HE22 6055   3.320   5.082   5.224
  389GLN      C 6056   3.580   5.240   4.678
  389GLN      O 6057   3.658   5.332   4.647
  390ILE      N 6058   3.575   5.121   4.614
  390ILE      H 6059   3.496   5.059   4.631
  390ILE     CA 6060   3.675   5.079   4.517
  390ILE     HA 6061   3.759   5.143   4.543
  390ILE     CB 6062   3.724   4.939   4.537
  390ILE     HB 6063   3.640   4.869   4.541
  390ILE    CG2 6064   3.825   4.889   4.423
  390ILE   HG21 6065   3.782   4.883   4.324
  390ILE   HG22 6066   3.911   4.957   4.422
  390ILE   HG23 6067   3.860   4.788   4.445
  390ILE    CG1 6068   3.797   4.930   4.672
  390ILE   HG12 6069   3.880   4.999   4.686
  390ILE   HG13 6070   3.724   4.966   4.745
  390ILE    CD1 6071   3.833   4.786   4.718
  390ILE   HD11 6072   3.914   4.738   4.665
  390ILE   HD12 6073   3.868   4.781   4.821
  390ILE   HD13 6074   3.736   4.735   4.717
  390ILE      C 6075   3.649   5.118   4.375
  390ILE      O 6076   3.739   5.169   4.310
  391ARG      N 6077   3.527   5.102   4.324
  391ARG      H 6078   3.467   5.042   4.379
  391ARG     CA 6079   3.469   5.162   4.201
  391ARG     HA 6080   3.547   5.140   4.129
  391ARG     CB 6081   3.330   5.106   4.165
  391ARG    HB2 6082   3.310   5.126   4.059
  391ARG    HB3 6083   3.332   4.997   4.165
  391ARG     CG 6084   3.215   5.168   4.242
  391ARG    HG2 6085   3.238   5.162   4.349
  391ARG    HG3 6086   3.219   5.275   4.219
  391ARG     CD 6087   3.087   5.101   4.199
  391ARG    HD2 6088   3.058   5.121   4.096
  391ARG    HD3 6089   3.106   4.994   4.206
  391ARG     NE 6090   2.974   5.125   4.289
  391ARG     HE 6091   2.933   5.041   4.327
  391ARG     CZ 6092   2.922   5.236   4.330
  391ARG    NH1 6093   2.962   5.344   4.278
  391ARG   HH11 6094   3.041   5.338   4.216
  391ARG   HH12 6095   2.932   5.432   4.319
  391ARG    NH2 6096   2.824   5.238   4.417
  391ARG   HH21 6097   2.794   5.153   4.463
  391ARG   HH22 6098   2.781   5.329   4.431
  391ARG      C 6099   3.464   5.312   4.213
  391ARG      O 6100   3.454   5.379   4.108
  392ASN      N 6101   3.470   5.377   4.330
  392ASN      H 6102   3.457   5.318   4.411
  392ASN     CA 6103   3.473   5.525   4.340
  392ASN     HA 6104   3.442   5.580   4.251
  392ASN     CB 6105   3.366   5.559   4.453
  392ASN    HB2 6106   3.384   5.490   4.536
  392ASN    HB3 6107   3.378   5.662   4.486
  392ASN     CG 6108   3.222   5.545   4.407
  392ASN    OD1 6109   3.188   5.519   4.294
  392ASN    ND2 6110   3.128   5.574   4.494
  392ASN   HD21 6111   3.032   5.576   4.463
  392ASN   HD22 6112   3.153   5.619   4.580
  392ASN      C 6113   3.611   5.580   4.348
  392ASN      O 6114   3.638   5.693   4.291
  393MET      N 6115   3.707   5.503   4.405
  393MET      H 6116   3.677   5.444   4.481
  393MET     CA 6117   3.845   5.545   4.422
  393MET     HA 6118   3.843   5.651   4.446
  393MET     CB 6119   3.926   5.470   4.524
  393MET    HB2 6120   3.898   5.365   4.521
  393MET    HB3 6121   4.032   5.481   4.500
  393MET     CG 6122   3.898   5.525   4.661
  393MET    HG2 6123   3.792   5.509   4.680
  393MET    HG3 6124   3.960   5.475   4.736
  393MET     SD 6125   3.936   5.697   4.673
  393MET     CE 6126   4.118   5.699   4.664
  393MET    HE1 6127   4.145   5.648   4.571
  393MET    HE2 6128   4.155   5.801   4.654
  393MET    HE3 6129   4.159   5.646   4.750
  393MET      C 6130   3.914   5.537   4.283
  393MET      O 6131   3.984   5.632   4.246
  394VAL      N 6132   3.893   5.435   4.195
  394VAL      H 6133   3.843   5.354   4.230
  394VAL     CA 6134   3.946   5.438   4.050
  394VAL     HA 6135   4.052   5.416   4.059
  394VAL     CB 6136   3.897   5.313   3.976
  394VAL     HB 6137   3.937   5.326   3.876
  394VAL    CG1 6138   3.962   5.186   4.027
  394VAL   HG11 6139   3.909   5.097   3.992
  394VAL   HG12 6140   4.067   5.186   3.997
  394VAL   HG13 6141   3.948   5.190   4.135
  394VAL    CG2 6142   3.743   5.294   3.975
  394VAL   HG21 6143   3.709   5.292   4.079
  394VAL   HG22 6144   3.684   5.370   3.924
  394VAL   HG23 6145   3.707   5.198   3.938
  394VAL      C 6146   3.899   5.564   3.974
  394VAL      O 6147   3.976   5.617   3.891
  395ILE      N 6148   3.781   5.624   4.004
  395ILE      H 6149   3.721   5.578   4.071
  395ILE     CA 6150   3.748   5.759   3.949
  395ILE     HA 6151   3.763   5.770   3.842
  395ILE     CB 6152   3.597   5.785   3.955
  395ILE     HB 6153   3.562   5.779   4.059
  395ILE    CG2 6154   3.559   5.917   3.883
  395ILE   HG21 6155   3.462   5.914   3.834
  395ILE   HG22 6156   3.568   6.006   3.945
  395ILE   HG23 6157   3.635   5.940   3.808
  395ILE    CG1 6158   3.524   5.671   3.881
  395ILE   HG12 6159   3.521   5.587   3.951
  395ILE   HG13 6160   3.420   5.704   3.874
  395ILE    CD1 6161   3.578   5.624   3.745
  395ILE   HD11 6162   3.678   5.586   3.767
  395ILE   HD12 6163   3.509   5.551   3.703
  395ILE   HD13 6164   3.592   5.711   3.681
  395ILE      C 6165   3.814   5.870   4.027
  395ILE      O 6166   3.854   5.964   3.959
  396PHE      N 6167   3.833   5.865   4.159
  396PHE      H 6168   3.805   5.785   4.213
  396PHE     CA 6169   3.915   5.961   4.230
  396PHE     HA 6170   3.859   6.055   4.238
  396PHE     CB 6171   3.933   5.920   4.378
  396PHE    HB2 6172   3.838   5.920   4.430
  396PHE    HB3 6173   3.972   5.818   4.384
  396PHE     CG 6174   4.027   5.995   4.466
  396PHE    CD1 6175   4.165   5.989   4.451
  396PHE    HD1 6176   4.207   5.924   4.375
  396PHE    CE1 6177   4.249   6.059   4.547
  396PHE    HE1 6178   4.355   6.065   4.528
  396PHE     CZ 6179   4.198   6.144   4.646
  396PHE     HZ 6180   4.268   6.192   4.712
  396PHE    CE2 6181   4.055   6.153   4.651
  396PHE    HE2 6182   4.010   6.217   4.725
  396PHE    CD2 6183   3.966   6.087   4.561
  396PHE    HD2 6184   3.859   6.096   4.564
  396PHE      C 6185   4.051   5.975   4.156
  396PHE      O 6186   4.095   6.084   4.121
  397ARG      N 6187   4.112   5.865   4.120
  397ARG      H 6188   4.058   5.780   4.134
  397ARG     CA 6189   4.236   5.841   4.045
  397ARG     HA 6190   4.318   5.891   4.095
  397ARG     CB 6191   4.272   5.692   4.047
  397ARG    HB2 6192   4.252   5.650   4.146
  397ARG    HB3 6193   4.213   5.647   3.968
  397ARG     CG 6194   4.426   5.682   4.020
  397ARG    HG2 6195   4.454   5.723   3.922
  397ARG    HG3 6196   4.479   5.734   4.100
  397ARG     CD 6197   4.477   5.544   4.028
  397ARG    HD2 6198   4.442   5.504   4.123
  397ARG    HD3 6199   4.431   5.477   3.956
  397ARG     NE 6200   4.621   5.525   4.006
  397ARG     HE 6201   4.651   5.495   3.915
  397ARG     CZ 6202   4.726   5.542   4.084
  397ARG    NH1 6203   4.707   5.579   4.208
  397ARG   HH11 6204   4.620   5.618   4.239
  397ARG   HH12 6205   4.784   5.594   4.272
  397ARG    NH2 6206   4.850   5.525   4.038
  397ARG   HH21 6207   4.856   5.493   3.943
  397ARG   HH22 6208   4.935   5.537   4.092
  397ARG      C 6209   4.234   5.893   3.907
  397ARG      O 6210   4.339   5.933   3.857
  398ASN      N 6211   4.119   5.890   3.836
  398ASN      H 6212   4.036   5.869   3.889
  398ASN     CA 6213   4.105   5.961   3.710
  398ASN     HA 6214   4.197   5.931   3.661
  398ASN     CB 6215   3.983   5.912   3.636
  398ASN    HB2 6216   3.887   5.932   3.683
  398ASN    HB3 6217   3.978   5.960   3.538
  398ASN     CG 6218   3.985   5.761   3.609
  398ASN    OD1 6219   4.087   5.696   3.613
  398ASN    ND2 6220   3.870   5.707   3.581
  398ASN   HD21 6221   3.848   5.609   3.566
  398ASN   HD22 6222   3.790   5.768   3.574
  398ASN      C 6223   4.092   6.115   3.714
  398ASN      O 6224   4.129   6.185   3.627
  399VAL      N 6225   4.044   6.178   3.825
  399VAL      H 6226   4.033   6.119   3.907
  399VAL     CA 6227   4.029   6.315   3.851
  399VAL     HA 6228   4.014   6.359   3.753
  399VAL     CB 6229   3.911   6.340   3.944
  399VAL     HB 6230   3.927   6.281   4.034
  399VAL    CG1 6231   3.899   6.487   3.974
  399VAL   HG11 6232   3.991   6.532   4.013
  399VAL   HG12 6233   3.875   6.526   3.875
  399VAL   HG13 6234   3.816   6.501   4.043
  399VAL    CG2 6235   3.777   6.300   3.878
  399VAL   HG21 6236   3.768   6.344   3.778
  399VAL   HG22 6237   3.763   6.192   3.879
  399VAL   HG23 6238   3.693   6.336   3.938
  399VAL      C 6239   4.162   6.381   3.905
  399VAL      O 6240   4.202   6.480   3.850
  400VAL      N 6241   4.249   6.307   3.981
  400VAL      H 6242   4.215   6.217   4.011
  400VAL     CA 6243   4.374   6.356   4.028
  400VAL     HA 6244   4.378   6.464   4.023
  400VAL     CB 6245   4.407   6.308   4.170
  400VAL     HB 6246   4.493   6.367   4.202
  400VAL    CG1 6247   4.296   6.359   4.269
  400VAL   HG11 6248   4.306   6.314   4.368
  400VAL   HG12 6249   4.317   6.465   4.287
  400VAL   HG13 6250   4.194   6.349   4.231
  400VAL    CG2 6251   4.426   6.156   4.191
  400VAL   HG21 6252   4.338   6.105   4.151
  400VAL   HG22 6253   4.511   6.123   4.130
  400VAL   HG23 6254   4.458   6.139   4.294
  400VAL      C 6255   4.498   6.322   3.935
  400VAL      O 6256   4.614   6.327   3.987
  401ASP      N 6257   4.478   6.284   3.811
  401ASP      H 6258   4.381   6.276   3.784
  401ASP     CA 6259   4.585   6.252   3.723
  401ASP     HA 6260   4.644   6.171   3.766
  401ASP     CB 6261   4.533   6.205   3.582
  401ASP    HB2 6262   4.474   6.114   3.590
  401ASP    HB3 6263   4.473   6.282   3.533
  401ASP     CG 6264   4.662   6.171   3.502
  401ASP    OD1 6265   4.718   6.064   3.521
  401ASP    OD2 6266   4.717   6.258   3.432
  401ASP      C 6267   4.689   6.362   3.710
  401ASP      O 6268   4.653   6.482   3.690
  402GLY      N 6269   4.815   6.331   3.721
  402GLY      H 6270   4.832   6.232   3.732
  402GLY     CA 6271   4.931   6.421   3.711
  402GLY    HA2 6272   5.026   6.368   3.719
  402GLY    HA3 6273   4.915   6.467   3.614
  402GLY      C 6274   4.946   6.527   3.818
  402GLY      O 6275   5.031   6.616   3.808
  403GLN      N 6276   4.867   6.514   3.924
  403GLN      H 6277   4.810   6.431   3.937
  403GLN     CA 6278   4.865   6.595   4.044
  403GLN     HA 6279   4.874   6.699   4.012
  403GLN     CB 6280   4.731   6.592   4.115
  403GLN    HB2 6281   4.697   6.494   4.146
  403GLN    HB3 6282   4.747   6.657   4.201
  403GLN     CG 6283   4.614   6.646   4.031
  403GLN    HG2 6284   4.606   6.594   3.936
  403GLN    HG3 6285   4.525   6.625   4.090
  403GLN     CD 6286   4.626   6.796   3.997
  403GLN    OE1 6287   4.652   6.878   4.083
  403GLN    NE2 6288   4.612   6.839   3.876
  403GLN   HE21 6289   4.621   6.935   3.847
  403GLN   HE22 6290   4.582   6.778   3.801
  403GLN      C 6291   4.979   6.552   4.138
  403GLN      O 6292   4.989   6.435   4.170
  404PRO      N 6293   5.060   6.644   4.196
  404PRO     CD 6294   5.091   6.781   4.150
  404PRO    HD2 6295   5.020   6.843   4.206
  404PRO    HD3 6296   5.076   6.791   4.043
  404PRO     CG 6297   5.235   6.802   4.187
  404PRO    HG2 6298   5.266   6.906   4.196
  404PRO    HG3 6299   5.293   6.751   4.111
  404PRO     CB 6300   5.254   6.721   4.318
  404PRO    HB2 6301   5.211   6.773   4.404
  404PRO    HB3 6302   5.356   6.688   4.335
  404PRO     CA 6303   5.160   6.602   4.300
  404PRO     HA 6304   5.207   6.514   4.256
  404PRO      C 6305   5.103   6.560   4.440
  404PRO      O 6306   4.990   6.599   4.473
  405PHE      N 6307   5.182   6.483   4.508
  405PHE      H 6308   5.278   6.465   4.485
  405PHE     CA 6309   5.146   6.450   4.646
  405PHE     HA 6310   5.045   6.409   4.648
  405PHE     CB 6311   5.232   6.330   4.687
  405PHE    HB2 6312   5.207   6.246   4.622
  405PHE    HB3 6313   5.334   6.354   4.654
  405PHE     CG 6314   5.237   6.280   4.828
  405PHE    CD1 6315   5.150   6.179   4.873
  405PHE    HD1 6316   5.076   6.140   4.804
  405PHE    CE1 6317   5.159   6.141   5.009
  405PHE    HE1 6318   5.083   6.077   5.051
  405PHE     CZ 6319   5.262   6.198   5.093
  405PHE     HZ 6320   5.268   6.166   5.196
  405PHE    CE2 6321   5.346   6.296   5.045
  405PHE    HE2 6322   5.427   6.334   5.105
  405PHE    CD2 6323   5.331   6.340   4.913
  405PHE    HD2 6324   5.400   6.417   4.882
  405PHE      C 6325   5.163   6.571   4.737
  405PHE      O 6326   5.274   6.629   4.747
  406THR      N 6327   5.055   6.624   4.793
  406THR      H 6328   4.968   6.581   4.768
  406THR     CA 6329   5.052   6.763   4.866
  406THR     HA 6330   5.152   6.792   4.900
  406THR     CB 6331   4.978   6.871   4.776
  406THR     HB 6332   4.962   6.966   4.826
  406THR    CG2 6333   5.048   6.915   4.645
  406THR   HG21 6334   5.044   6.829   4.579
  406THR   HG22 6335   4.995   7.000   4.604
  406THR   HG23 6336   5.153   6.944   4.654
  406THR    OG1 6337   4.848   6.816   4.746
  406THR    HG1 6338   4.789   6.889   4.764
  406THR      C 6339   4.988   6.759   5.007
  406THR      O 6340   4.912   6.668   5.035
  407ASN      N 6341   5.024   6.848   5.095
  407ASN      H 6342   5.113   6.893   5.076
  407ASN     CA 6343   4.974   6.864   5.231
  407ASN     HA 6344   5.046   6.923   5.287
  407ASN     CB 6345   4.841   6.944   5.205
  407ASN    HB2 6346   4.776   6.902   5.128
  407ASN    HB3 6347   4.788   6.947   5.300
  407ASN     CG 6348   4.850   7.088   5.164
  407ASN    OD1 6349   4.810   7.120   5.058
  407ASN    ND2 6350   4.904   7.173   5.250
  407ASN   HD21 6351   4.916   7.271   5.231
  407ASN   HD22 6352   4.930   7.144   5.343
  407ASN      C 6353   4.957   6.742   5.311
  407ASN      O 6354   4.848   6.716   5.354
  408TRP      N 6355   5.066   6.669   5.333
  408TRP      H 6356   5.149   6.704   5.289
  408TRP     CA 6357   5.064   6.560   5.427
  408TRP     HA 6358   4.991   6.490   5.387
  408TRP     CB 6359   5.194   6.489   5.425
  408TRP    HB2 6360   5.216   6.451   5.325
  408TRP    HB3 6361   5.269   6.565   5.447
  408TRP     CG 6362   5.205   6.365   5.518
  408TRP    CD1 6363   5.264   6.372   5.640
  408TRP    HD1 6364   5.306   6.462   5.683
  408TRP    NE1 6365   5.260   6.245   5.700
  408TRP    HE1 6366   5.303   6.231   5.790
  408TRP    CE2 6367   5.205   6.151   5.616
  408TRP    CZ2 6368   5.175   6.013   5.634
  408TRP    HZ2 6369   5.207   5.967   5.727
  408TRP    CH2 6370   5.092   5.947   5.545
  408TRP    HH2 6371   5.076   5.843   5.569
  408TRP    CZ3 6372   5.045   6.020   5.438
  408TRP    HZ3 6373   4.972   5.973   5.374
  408TRP    CE3 6374   5.078   6.156   5.418
  408TRP    HE3 6375   5.039   6.200   5.328
  408TRP    CD2 6376   5.160   6.230   5.508
  408TRP      C 6377   5.032   6.615   5.566
  408TRP      O 6378   5.082   6.711   5.617
  409TYR      N 6379   4.949   6.533   5.635
  409TYR      H 6380   4.912   6.453   5.586
  409TYR     CA 6381   4.941   6.524   5.778
  409TYR     HA 6382   5.023   6.573   5.831
  409TYR     CB 6383   4.810   6.592   5.819
  409TYR    HB2 6384   4.811   6.701   5.814
  409TYR    HB3 6385   4.741   6.561   5.742
  409TYR     CG 6386   4.754   6.546   5.954
  409TYR    CD1 6387   4.810   6.598   6.071
  409TYR    HD1 6388   4.882   6.677   6.057
  409TYR    CE1 6389   4.771   6.546   6.197
  409TYR    HE1 6390   4.816   6.591   6.284
  409TYR     CZ 6391   4.676   6.438   6.206
  409TYR     OH 6392   4.635   6.392   6.330
  409TYR     HH 6393   4.664   6.448   6.402
  409TYR    CE2 6394   4.628   6.377   6.087
  409TYR    HE2 6395   4.575   6.283   6.099
  409TYR    CD2 6396   4.655   6.446   5.961
  409TYR    HD2 6397   4.620   6.399   5.870
  409TYR      C 6398   4.956   6.380   5.828
  409TYR      O 6399   4.897   6.286   5.765
  410ASP      N 6400   5.015   6.364   5.945
  410ASP      H 6401   5.061   6.445   5.984
  410ASP     CA 6402   4.999   6.250   6.029
  410ASP     HA 6403   4.897   6.217   6.011
  410ASP     CB 6404   5.101   6.145   6.002
  410ASP    HB2 6405   5.066   6.057   6.056
  410ASP    HB3 6406   5.110   6.135   5.894
  410ASP     CG 6407   5.240   6.177   6.054
  410ASP    OD1 6408   5.328   6.216   5.975
  410ASP    OD2 6409   5.273   6.174   6.177
  410ASP      C 6410   4.984   6.289   6.176
  410ASP      O 6411   5.041   6.389   6.219
  411ASN      N 6412   4.915   6.204   6.258
  411ASN      H 6413   4.844   6.144   6.219
  411ASN     CA 6414   4.923   6.226   6.403
  411ASN     HA 6415   4.916   6.333   6.423
  411ASN     CB 6416   4.798   6.156   6.460
  411ASN    HB2 6417   4.784   6.188   6.563
  411ASN    HB3 6418   4.716   6.186   6.395
  411ASN     CG 6419   4.814   6.003   6.465
  411ASN    OD1 6420   4.867   5.933   6.378
  411ASN    ND2 6421   4.755   5.940   6.563
  411ASN   HD21 6422   4.770   5.843   6.589
  411ASN   HD22 6423   4.696   6.000   6.619
  411ASN      C 6424   5.052   6.173   6.473
  411ASN      O 6425   5.057   6.169   6.598
  412GLY      N 6426   5.144   6.103   6.404
  412GLY      H 6427   5.152   6.104   6.303
  412GLY     CA 6428   5.263   6.034   6.462
  412GLY    HA2 6429   5.346   6.068   6.400
  412GLY    HA3 6430   5.286   6.076   6.560
  412GLY      C 6431   5.257   5.880   6.462
  412GLY      O 6432   5.352   5.816   6.505
  413SER      N 6433   5.141   5.828   6.432
  413SER      H 6434   5.062   5.890   6.418
  413SER     CA 6435   5.108   5.684   6.438
  413SER     HA 6436   5.204   5.633   6.436
  413SER     CB 6437   5.057   5.650   6.579
  413SER    HB2 6438   5.058   5.543   6.599
  413SER    HB3 6439   5.118   5.706   6.651
  413SER     OG 6440   4.933   5.691   6.598
  413SER     HG 6441   4.910   5.704   6.691
  413SER      C 6442   5.027   5.630   6.315
  413SER      O 6443   5.083   5.586   6.214
  414ASN      N 6444   4.894   5.631   6.323
  414ASN      H 6445   4.855   5.693   6.393
  414ASN     CA 6446   4.792   5.561   6.242
  414ASN     HA 6447   4.821   5.535   6.140
  414ASN     CB 6448   4.751   5.438   6.314
  414ASN    HB2 6449   4.707   5.464   6.410
  414ASN    HB3 6450   4.672   5.387   6.258
  414ASN     CG 6451   4.873   5.352   6.337
  414ASN    OD1 6452   4.957   5.331   6.249
  414ASN    ND2 6453   4.900   5.318   6.459
  414ASN   HD21 6454   4.984   5.266   6.479
  414ASN   HD22 6455   4.828   5.341   6.526
  414ASN      C 6456   4.668   5.646   6.198
  414ASN      O 6457   4.567   5.592   6.148
  415GLN      N 6458   4.670   5.779   6.214
  415GLN      H 6459   4.739   5.825   6.272
  415GLN     CA 6460   4.566   5.874   6.163
  415GLN     HA 6461   4.498   5.806   6.111
  415GLN     CB 6462   4.480   5.954   6.270
  415GLN    HB2 6463   4.540   6.025   6.328
  415GLN    HB3 6464   4.416   6.027   6.219
  415GLN     CG 6465   4.403   5.864   6.368
  415GLN    HG2 6466   4.344   5.787   6.319
  415GLN    HG3 6467   4.479   5.807   6.422
  415GLN     CD 6468   4.323   5.941   6.483
  415GLN    OE1 6469   4.365   6.045   6.533
  415GLN    NE2 6470   4.207   5.888   6.520
  415GLN   HE21 6471   4.144   5.942   6.577
  415GLN   HE22 6472   4.181   5.802   6.474
  415GLN      C 6473   4.631   5.970   6.067
  415GLN      O 6474   4.704   6.058   6.110
  416VAL      N 6475   4.609   5.961   5.938
  416VAL      H 6476   4.539   5.893   5.912
  416VAL     CA 6477   4.686   6.033   5.830
  416VAL     HA 6478   4.730   6.122   5.873
  416VAL     CB 6479   4.793   5.943   5.773
  416VAL     HB 6480   4.851   5.997   5.698
  416VAL    CG1 6481   4.885   5.877   5.872
  416VAL   HG11 6482   4.845   5.789   5.923
  416VAL   HG12 6483   4.978   5.844   5.827
  416VAL   HG13 6484   4.913   5.943   5.954
  416VAL    CG2 6485   4.728   5.821   5.702
  416VAL   HG21 6486   4.664   5.763   5.768
  416VAL   HG22 6487   4.678   5.854   5.611
  416VAL   HG23 6488   4.809   5.755   5.671
  416VAL      C 6489   4.596   6.087   5.721
  416VAL      O 6490   4.480   6.047   5.703
  417ALA      N 6491   4.654   6.187   5.655
  417ALA      H 6492   4.744   6.225   5.680
  417ALA     CA 6493   4.581   6.252   5.539
  417ALA     HA 6494   4.529   6.171   5.488
  417ALA     CB 6495   4.484   6.363   5.583
  417ALA    HB1 6496   4.534   6.447   5.630
  417ALA    HB2 6497   4.432   6.399   5.495
  417ALA    HB3 6498   4.420   6.324   5.662
  417ALA      C 6499   4.681   6.314   5.435
  417ALA      O 6500   4.800   6.337   5.468
  418PHE      N 6501   4.636   6.335   5.309
  418PHE      H 6502   4.538   6.316   5.294
  418PHE     CA 6503   4.699   6.408   5.201
  418PHE     HA 6504   4.743   6.492   5.254
  418PHE     CB 6505   4.810   6.327   5.135
  418PHE    HB2 6506   4.866   6.385   5.062
  418PHE    HB3 6507   4.886   6.313   5.213
  418PHE     CG 6508   4.764   6.192   5.081
  418PHE    CD1 6509   4.740   6.179   4.940
  418PHE    HD1 6510   4.743   6.258   4.866
  418PHE    CE1 6511   4.718   6.048   4.888
  418PHE    HE1 6512   4.697   6.034   4.783
  418PHE     CZ 6513   4.690   5.940   4.978
  418PHE     HZ 6514   4.658   5.846   4.936
  418PHE    CE2 6515   4.707   5.958   5.117
  418PHE    HE2 6516   4.674   5.885   5.189
  418PHE    CD2 6517   4.748   6.081   5.164
  418PHE    HD2 6518   4.780   6.091   5.267
  418PHE      C 6519   4.603   6.471   5.103
  418PHE      O 6520   4.484   6.439   5.098
  419GLY      N 6521   4.659   6.563   5.027
  419GLY      H 6522   4.756   6.576   5.053
  419GLY     CA 6523   4.599   6.621   4.908
  419GLY    HA2 6524   4.492   6.604   4.910
  419GLY    HA3 6525   4.608   6.730   4.905
  419GLY      C 6526   4.664   6.573   4.777
  419GLY      O 6527   4.766   6.498   4.776
  420ARG      N 6528   4.607   6.611   4.662
  420ARG      H 6529   4.528   6.672   4.673
  420ARG     CA 6530   4.656   6.582   4.527
  420ARG     HA 6531   4.762   6.562   4.539
  420ARG     CB 6532   4.602   6.456   4.463
  420ARG    HB2 6533   4.496   6.459   4.434
  420ARG    HB3 6534   4.645   6.443   4.364
  420ARG     CG 6535   4.637   6.322   4.530
  420ARG    HG2 6536   4.615   6.319   4.637
  420ARG    HG3 6537   4.587   6.243   4.474
  420ARG     CD 6538   4.792   6.294   4.517
  420ARG    HD2 6539   4.839   6.383   4.557
  420ARG    HD3 6540   4.825   6.210   4.578
  420ARG     NE 6541   4.830   6.275   4.377
  420ARG     HE 6542   4.871   6.356   4.332
  420ARG     CZ 6543   4.819   6.170   4.295
  420ARG    NH1 6544   4.767   6.058   4.320
  420ARG   HH11 6545   4.740   6.034   4.415
  420ARG   HH12 6546   4.769   5.985   4.250
  420ARG    NH2 6547   4.865   6.175   4.174
  420ARG   HH21 6548   4.916   6.255   4.138
  420ARG   HH22 6549   4.842   6.099   4.111
  420ARG      C 6550   4.652   6.705   4.436
  420ARG      O 6551   4.557   6.726   4.362
  421GLY      N 6552   4.753   6.789   4.454
  421GLY      H 6553   4.817   6.760   4.527
  421GLY     CA 6554   4.780   6.899   4.360
  421GLY    HA2 6555   4.885   6.922   4.378
  421GLY    HA3 6556   4.780   6.872   4.254
  421GLY      C 6557   4.681   7.011   4.382
  421GLY      O 6558   4.692   7.079   4.487
  422ASN      N 6559   4.575   7.012   4.303
  422ASN      H 6560   4.578   6.949   4.224
  422ASN     CA 6561   4.462   7.107   4.319
  422ASN     HA 6562   4.457   7.129   4.426
  422ASN     CB 6563   4.495   7.248   4.264
  422ASN    HB2 6564   4.411   7.312   4.291
  422ASN    HB3 6565   4.586   7.291   4.305
  422ASN     CG 6566   4.488   7.260   4.116
  422ASN    OD1 6567   4.479   7.173   4.037
  422ASN    ND2 6568   4.490   7.387   4.076
  422ASN   HD21 6569   4.462   7.401   3.980
  422ASN   HD22 6570   4.484   7.466   4.138
  422ASN      C 6571   4.326   7.036   4.284
  422ASN      O 6572   4.231   7.110   4.248
  423ARG      N 6573   4.316   6.897   4.292
  423ARG      H 6574   4.396   6.847   4.327
  423ARG     CA 6575   4.199   6.820   4.240
  423ARG     HA 6576   4.120   6.893   4.221
  423ARG     CB 6577   4.238   6.755   4.103
  423ARG    HB2 6578   4.330   6.699   4.116
  423ARG    HB3 6579   4.157   6.692   4.066
  423ARG     CG 6580   4.233   6.877   4.007
  423ARG    HG2 6581   4.141   6.933   4.025
  423ARG    HG3 6582   4.319   6.943   4.019
  423ARG     CD 6583   4.243   6.837   3.858
  423ARG    HD2 6584   4.271   6.924   3.798
  423ARG    HD3 6585   4.326   6.767   3.849
  423ARG     NE 6586   4.127   6.767   3.808
  423ARG     HE 6587   4.140   6.669   3.787
  423ARG     CZ 6588   4.006   6.825   3.789
  423ARG    NH1 6589   3.987   6.949   3.811
  423ARG   HH11 6590   4.065   7.010   3.833
  423ARG   HH12 6591   3.899   6.997   3.801
  423ARG    NH2 6592   3.899   6.767   3.754
  423ARG   HH21 6593   3.907   6.685   3.696
  423ARG   HH22 6594   3.815   6.822   3.740
  423ARG      C 6595   4.129   6.718   4.332
  423ARG      O 6596   4.022   6.672   4.297
  424GLY      N 6597   4.193   6.679   4.440
  424GLY      H 6598   4.280   6.723   4.467
  424GLY     CA 6599   4.137   6.579   4.538
  424GLY    HA2 6600   4.032   6.597   4.560
  424GLY    HA3 6601   4.149   6.478   4.499
  424GLY      C 6602   4.196   6.583   4.676
  424GLY      O 6603   4.309   6.629   4.690
  425PHE      N 6604   4.129   6.528   4.781
  425PHE      H 6605   4.038   6.488   4.764
  425PHE     CA 6606   4.175   6.510   4.919
  425PHE     HA 6607   4.284   6.522   4.919
  425PHE     CB 6608   4.116   6.625   5.008
  425PHE    HB2 6609   4.128   6.720   4.956
  425PHE    HB3 6610   4.012   6.600   5.029
  425PHE     CG 6611   4.197   6.646   5.132
  425PHE    CD1 6612   4.326   6.702   5.114
  425PHE    HD1 6613   4.364   6.730   5.017
  425PHE    CE1 6614   4.416   6.723   5.222
  425PHE    HE1 6615   4.515   6.765   5.215
  425PHE     CZ 6616   4.372   6.681   5.347
  425PHE     HZ 6617   4.446   6.688   5.426
  425PHE    CE2 6618   4.245   6.627   5.370
  425PHE    HE2 6619   4.213   6.587   5.465
  425PHE    CD2 6620   4.157   6.611   5.261
  425PHE    HD2 6621   4.061   6.562   5.267
  425PHE      C 6622   4.137   6.373   4.973
  425PHE      O 6623   4.021   6.328   4.947
  426ILE      N 6624   4.214   6.310   5.064
  426ILE      H 6625   4.294   6.366   5.090
  426ILE     CA 6626   4.182   6.175   5.132
  426ILE     HA 6627   4.074   6.160   5.136
  426ILE     CB 6628   4.241   6.063   5.045
  426ILE     HB 6629   4.211   6.066   4.940
  426ILE    CG2 6630   4.389   6.071   5.037
  426ILE   HG21 6631   4.423   6.172   5.014
  426ILE   HG22 6632   4.436   6.034   5.129
  426ILE   HG23 6633   4.420   6.000   4.960
  426ILE    CG1 6634   4.184   5.929   5.101
  426ILE   HG12 6635   4.224   5.897   5.198
  426ILE   HG13 6636   4.076   5.937   5.109
  426ILE    CD1 6637   4.221   5.809   5.007
  426ILE   HD11 6638   4.329   5.795   4.999
  426ILE   HD12 6639   4.193   5.718   5.060
  426ILE   HD13 6640   4.173   5.803   4.910
  426ILE      C 6641   4.239   6.177   5.275
  426ILE      O 6642   4.336   6.240   5.301
  427VAL      N 6643   4.173   6.106   5.365
  427VAL      H 6644   4.093   6.052   5.335
  427VAL     CA 6645   4.216   6.098   5.509
  427VAL     HA 6646   4.323   6.117   5.519
  427VAL     CB 6647   4.155   6.221   5.591
  427VAL     HB 6648   4.207   6.306   5.548
  427VAL    CG1 6649   4.003   6.243   5.573
  427VAL   HG11 6650   3.971   6.256   5.470
  427VAL   HG12 6651   3.970   6.145   5.609
  427VAL   HG13 6652   3.960   6.325   5.631
  427VAL    CG2 6653   4.182   6.214   5.746
  427VAL   HG21 6654   4.107   6.156   5.801
  427VAL   HG22 6655   4.279   6.167   5.763
  427VAL   HG23 6656   4.183   6.317   5.783
  427VAL      C 6657   4.171   5.969   5.572
  427VAL      O 6658   4.070   5.915   5.538
  428PHE      N 6659   4.238   5.908   5.673
  428PHE      H 6660   4.318   5.961   5.703
  428PHE     CA 6661   4.220   5.774   5.724
  428PHE     HA 6662   4.125   5.733   5.690
  428PHE     CB 6663   4.337   5.683   5.677
  428PHE    HB2 6664   4.434   5.710   5.719
  428PHE    HB3 6665   4.300   5.590   5.720
  428PHE     CG 6666   4.349   5.651   5.538
  428PHE    CD1 6667   4.384   5.750   5.448
  428PHE    HD1 6668   4.422   5.839   5.495
  428PHE    CE1 6669   4.395   5.719   5.312
  428PHE    HE1 6670   4.427   5.792   5.239
  428PHE     CZ 6671   4.362   5.590   5.268
  428PHE     HZ 6672   4.375   5.570   5.162
  428PHE    CE2 6673   4.307   5.493   5.357
  428PHE    HE2 6674   4.276   5.395   5.323
  428PHE    CD2 6675   4.305   5.525   5.494
  428PHE    HD2 6676   4.267   5.452   5.563
  428PHE      C 6677   4.220   5.774   5.874
  428PHE      O 6678   4.291   5.848   5.938
  429ASN      N 6679   4.151   5.678   5.938
  429ASN      H 6680   4.090   5.612   5.894
  429ASN     CA 6681   4.155   5.650   6.082
  429ASN     HA 6682   4.230   5.714   6.129
  429ASN     CB 6683   4.020   5.689   6.140
  429ASN    HB2 6684   3.999   5.790   6.106
  429ASN    HB3 6685   3.943   5.628   6.093
  429ASN     CG 6686   4.016   5.672   6.294
  429ASN    OD1 6687   4.115   5.675   6.357
  429ASN    ND2 6688   3.895   5.663   6.356
  429ASN   HD21 6689   3.908   5.650   6.455
  429ASN   HD22 6690   3.811   5.652   6.301
  429ASN      C 6691   4.187   5.503   6.101
  429ASN      O 6692   4.101   5.416   6.125
  430ASN      N 6693   4.310   5.465   6.099
  430ASN      H 6694   4.382   5.535   6.093
  430ASN     CA 6695   4.347   5.327   6.131
  430ASN     HA 6696   4.260   5.261   6.132
  430ASN     CB 6697   4.446   5.280   6.023
  430ASN    HB2 6698   4.423   5.321   5.925
  430ASN    HB3 6699   4.547   5.317   6.043
  430ASN     CG 6700   4.469   5.134   5.992
  430ASN    OD1 6701   4.402   5.042   6.036
  430ASN    ND2 6702   4.578   5.102   5.932
  430ASN   HD21 6703   4.594   5.006   5.907
  430ASN   HD22 6704   4.656   5.166   5.931
  430ASN      C 6705   4.393   5.315   6.272
  430ASN      O 6706   4.451   5.215   6.320
  431ASP      N 6707   4.383   5.419   6.355
  431ASP      H 6708   4.332   5.497   6.317
  431ASP     CA 6709   4.413   5.424   6.500
  431ASP     HA 6710   4.498   5.358   6.515
  431ASP     CB 6711   4.450   5.573   6.541
  431ASP    HB2 6712   4.522   5.606   6.466
  431ASP    HB3 6713   4.355   5.626   6.544
  431ASP     CG 6714   4.515   5.594   6.681
  431ASP    OD1 6715   4.534   5.712   6.723
  431ASP    OD2 6716   4.554   5.497   6.753
  431ASP      C 6717   4.289   5.366   6.576
  431ASP      O 6718   4.186   5.358   6.527
  432ASP      N 6719   4.307   5.340   6.706
  432ASP      H 6720   4.401   5.356   6.740
  432ASP     CA 6721   4.211   5.271   6.795
  432ASP     HA 6722   4.157   5.196   6.738
  432ASP     CB 6723   4.292   5.191   6.902
  432ASP    HB2 6724   4.386   5.162   6.855
  432ASP    HB3 6725   4.326   5.256   6.983
  432ASP     CG 6726   4.215   5.064   6.959
  432ASP    OD1 6727   4.104   5.028   6.920
  432ASP    OD2 6728   4.265   5.005   7.060
  432ASP      C 6729   4.101   5.357   6.860
  432ASP      O 6730   4.034   5.319   6.954
  433TRP      N 6731   4.071   5.472   6.799
  433TRP      H 6732   4.106   5.475   6.704
  433TRP     CA 6733   4.005   5.590   6.856
  433TRP     HA 6734   3.934   5.558   6.933
  433TRP     CB 6735   4.123   5.669   6.923
  433TRP    HB2 6736   4.181   5.709   6.840
  433TRP    HB3 6737   4.089   5.760   6.972
  433TRP     CG 6738   4.219   5.598   7.015
  433TRP    CD1 6739   4.348   5.579   6.993
  433TRP    HD1 6740   4.412   5.600   6.909
  433TRP    NE1 6741   4.410   5.518   7.097
  433TRP    HE1 6742   4.497   5.468   7.090
  433TRP    CE2 6743   4.320   5.509   7.199
  433TRP    CZ2 6744   4.344   5.462   7.325
  433TRP    HZ2 6745   4.441   5.423   7.351
  433TRP    CH2 6746   4.231   5.460   7.412
  433TRP    HH2 6747   4.253   5.420   7.509
  433TRP    CZ3 6748   4.101   5.497   7.363
  433TRP    HZ3 6749   4.025   5.482   7.438
  433TRP    CE3 6750   4.084   5.540   7.233
  433TRP    HE3 6751   3.988   5.572   7.195
  433TRP    CD2 6752   4.192   5.549   7.149
  433TRP      C 6753   3.926   5.671   6.752
  433TRP      O 6754   3.932   5.638   6.629
  434SER      N 6755   3.852   5.775   6.798
  434SER      H 6756   3.858   5.791   6.898
  434SER     CA 6757   3.781   5.867   6.713
  434SER     HA 6758   3.746   5.810   6.627
  434SER     CB 6759   3.656   5.924   6.772
  434SER    HB2 6760   3.678   5.964   6.871
  434SER    HB3 6761   3.627   6.001   6.702
  434SER     OG 6762   3.562   5.819   6.782
  434SER     HG 6763   3.528   5.817   6.872
  434SER      C 6764   3.873   5.974   6.658
  434SER      O 6765   3.970   6.019   6.725
  435PHE      N 6766   3.851   6.027   6.537
  435PHE      H 6767   3.772   5.989   6.487
  435PHE     CA 6768   3.921   6.144   6.478
  435PHE     HA 6769   4.012   6.176   6.529
  435PHE     CB 6770   3.974   6.095   6.338
  435PHE    HB2 6771   4.027   6.001   6.355
  435PHE    HB3 6772   3.891   6.080   6.269
  435PHE     CG 6773   4.082   6.189   6.281
  435PHE    CD1 6774   4.064   6.231   6.146
  435PHE    HD1 6775   3.987   6.195   6.080
  435PHE    CE1 6776   4.160   6.317   6.090
  435PHE    HE1 6777   4.159   6.352   5.988
  435PHE     CZ 6778   4.259   6.376   6.172
  435PHE     HZ 6779   4.321   6.453   6.130
  435PHE    CE2 6780   4.274   6.341   6.307
  435PHE    HE2 6781   4.356   6.381   6.364
  435PHE    CD2 6782   4.189   6.242   6.361
  435PHE    HD2 6783   4.202   6.211   6.463
  435PHE      C 6784   3.823   6.261   6.465
  435PHE      O 6785   3.706   6.240   6.437
  436SER      N 6786   3.877   6.383   6.477
  436SER      H 6787   3.974   6.394   6.500
  436SER     CA 6788   3.817   6.514   6.430
  436SER     HA 6789   3.766   6.507   6.334
  436SER     CB 6790   3.709   6.540   6.542
  436SER    HB2 6791   3.640   6.456   6.537
  436SER    HB3 6792   3.766   6.549   6.634
  436SER     OG 6793   3.637   6.651   6.523
  436SER     HG 6794   3.573   6.647   6.594
  436SER      C 6795   3.910   6.632   6.420
  436SER      O 6796   3.955   6.689   6.525
  437LEU      N 6797   3.944   6.672   6.294
  437LEU      H 6798   3.905   6.626   6.213
  437LEU     CA 6799   4.050   6.779   6.272
  437LEU     HA 6800   4.055   6.841   6.362
  437LEU     CB 6801   4.188   6.713   6.262
  437LEU    HB2 6802   4.191   6.640   6.343
  437LEU    HB3 6803   4.176   6.648   6.175
  437LEU     CG 6804   4.319   6.794   6.257
  437LEU     HG 6805   4.310   6.873   6.184
  437LEU    CD1 6806   4.333   6.871   6.388
  437LEU   HD11 6807   4.349   6.801   6.470
  437LEU   HD12 6808   4.418   6.939   6.380
  437LEU   HD13 6809   4.245   6.932   6.405
  437LEU    CD2 6810   4.434   6.694   6.228
  437LEU   HD21 6811   4.453   6.624   6.310
  437LEU   HD22 6812   4.423   6.632   6.140
  437LEU   HD23 6813   4.527   6.749   6.216
  437LEU      C 6814   4.026   6.882   6.154
  437LEU      O 6815   3.974   6.838   6.053
  438THR      N 6816   4.071   7.007   6.160
  438THR      H 6817   4.108   7.040   6.247
  438THR     CA 6818   4.075   7.098   6.044
  438THR     HA 6819   3.992   7.059   5.985
  438THR     CB 6820   4.027   7.236   6.081
  438THR     HB 6821   4.093   7.276   6.157
  438THR    CG2 6822   4.030   7.337   5.972
  438THR   HG21 6823   4.004   7.438   6.004
  438THR   HG22 6824   4.130   7.347   5.929
  438THR   HG23 6825   3.962   7.310   5.892
  438THR    OG1 6826   3.896   7.236   6.131
  438THR    HG1 6827   3.880   7.158   6.184
  438THR      C 6828   4.209   7.098   5.981
  438THR      O 6829   4.308   7.116   6.050
  439LEU      N 6830   4.219   7.074   5.851
  439LEU      H 6831   4.134   7.064   5.797
  439LEU     CA 6832   4.338   7.057   5.766
  439LEU     HA 6833   4.430   7.098   5.809
  439LEU     CB 6834   4.352   6.906   5.727
  439LEU    HB2 6835   4.263   6.863   5.683
  439LEU    HB3 6836   4.435   6.896   5.657
  439LEU     CG 6837   4.383   6.820   5.848
  439LEU     HG 6838   4.311   6.844   5.927
  439LEU    CD1 6839   4.360   6.675   5.814
  439LEU   HD11 6840   4.438   6.641   5.746
  439LEU   HD12 6841   4.359   6.613   5.904
  439LEU   HD13 6842   4.266   6.658   5.762
  439LEU    CD2 6843   4.520   6.834   5.904
  439LEU   HD21 6844   4.535   6.940   5.925
  439LEU   HD22 6845   4.540   6.768   5.989
  439LEU   HD23 6846   4.601   6.806   5.836
  439LEU      C 6847   4.325   7.135   5.631
  439LEU      O 6848   4.213   7.155   5.586
  440GLN      N 6849   4.434   7.163   5.560
  440GLN      H 6850   4.521   7.119   5.588
  440GLN     CA 6851   4.440   7.233   5.438
  440GLN     HA 6852   4.344   7.283   5.431
  440GLN     CB 6853   4.558   7.328   5.448
  440GLN    HB2 6854   4.530   7.405   5.520
  440GLN    HB3 6855   4.644   7.276   5.491
  440GLN     CG 6856   4.592   7.389   5.314
  440GLN    HG2 6857   4.691   7.435   5.324
  440GLN    HG3 6858   4.612   7.314   5.238
  440GLN     CD 6859   4.489   7.483   5.259
  440GLN    OE1 6860   4.402   7.449   5.174
  440GLN    NE2 6861   4.496   7.606   5.303
  440GLN   HE21 6862   4.416   7.665   5.284
  440GLN   HE22 6863   4.551   7.621   5.386
  440GLN      C 6864   4.446   7.124   5.319
  440GLN      O 6865   4.518   7.029   5.329
  441THR      N 6866   4.368   7.152   5.219
  441THR      H 6867   4.311   7.235   5.231
  441THR     CA 6868   4.339   7.062   5.103
  441THR     HA 6869   4.398   6.971   5.118
  441THR     CB 6870   4.188   7.028   5.099
  441THR     HB 6871   4.172   6.949   5.027
  441THR    CG2 6872   4.112   6.991   5.229
  441THR   HG21 6873   4.008   6.968   5.205
  441THR   HG22 6874   4.152   6.894   5.261
  441THR   HG23 6875   4.121   7.065   5.308
  441THR    OG1 6876   4.124   7.141   5.051
  441THR    HG1 6877   4.124   7.209   5.118
  441THR      C 6878   4.389   7.117   4.969
  441THR      O 6879   4.420   7.044   4.876
  442GLY      N 6880   4.386   7.254   4.960
  442GLY      H 6881   4.375   7.299   5.049
  442GLY     CA 6882   4.420   7.322   4.842
  442GLY    HA2 6883   4.424   7.429   4.858
  442GLY    HA3 6884   4.516   7.285   4.808
  442GLY      C 6885   4.314   7.295   4.736
  442GLY      O 6886   4.332   7.334   4.619
  443LEU      N 6887   4.192   7.249   4.766
  443LEU      H 6888   4.183   7.228   4.865
  443LEU     CA 6889   4.068   7.251   4.686
  443LEU     HA 6890   4.104   7.249   4.583
  443LEU     CB 6891   3.977   7.132   4.727
  443LEU    HB2 6892   3.971   7.141   4.835
  443LEU    HB3 6893   3.877   7.154   4.689
  443LEU     CG 6894   4.036   6.991   4.696
  443LEU     HG 6895   4.143   6.997   4.719
  443LEU    CD1 6896   3.968   6.888   4.786
  443LEU   HD11 6897   4.003   6.786   4.767
  443LEU   HD12 6898   4.009   6.898   4.887
  443LEU   HD13 6899   3.861   6.899   4.773
  443LEU    CD2 6900   4.006   6.956   4.553
  443LEU   HD21 6901   4.012   6.847   4.546
  443LEU   HD22 6902   3.902   6.980   4.531
  443LEU   HD23 6903   4.072   7.000   4.479
  443LEU      C 6904   3.999   7.381   4.680
  443LEU      O 6905   4.003   7.452   4.777
  444PRO      N 6906   3.926   7.413   4.577
  444PRO     CD 6907   3.921   7.352   4.443
  444PRO    HD2 6908   3.888   7.249   4.461
  444PRO    HD3 6909   4.018   7.371   4.396
  444PRO     CG 6910   3.817   7.428   4.363
  444PRO    HG2 6911   3.727   7.368   4.347
  444PRO    HG3 6912   3.846   7.445   4.260
  444PRO     CB 6913   3.781   7.552   4.435
  444PRO    HB2 6914   3.674   7.572   4.431
  444PRO    HB3 6915   3.839   7.635   4.395
  444PRO     CA 6916   3.827   7.527   4.575
  444PRO     HA 6917   3.869   7.620   4.614
  444PRO      C 6918   3.712   7.508   4.675
  444PRO      O 6919   3.681   7.396   4.707
  445ALA      N 6920   3.643   7.618   4.716
  445ALA      H 6921   3.681   7.706   4.683
  445ALA     CA 6922   3.524   7.625   4.805
  445ALA     HA 6923   3.562   7.583   4.898
  445ALA     CB 6924   3.503   7.771   4.843
  445ALA    HB1 6925   3.606   7.793   4.871
  445ALA    HB2 6926   3.466   7.822   4.753
  445ALA    HB3 6927   3.433   7.780   4.926
  445ALA      C 6928   3.403   7.552   4.761
  445ALA      O 6929   3.394   7.518   4.640
  446GLY      N 6930   3.306   7.541   4.849
  446GLY      H 6931   3.319   7.563   4.947
  446GLY     CA 6932   3.176   7.471   4.820
  446GLY    HA2 6933   3.092   7.539   4.832
  446GLY    HA3 6934   3.171   7.448   4.713
  446GLY      C 6935   3.148   7.346   4.898
  446GLY      O 6936   3.243   7.294   4.957
  447THR      N 6937   3.027   7.295   4.899
  447THR      H 6938   2.951   7.329   4.842
  447THR     CA 6939   2.995   7.160   4.951
  447THR     HA 6940   3.033   7.138   5.051
  447THR     CB 6941   2.846   7.152   4.978
  447THR     HB 6942   2.788   7.197   4.898
  447THR    CG2 6943   2.795   7.009   5.004
  447THR   HG21 6944   2.698   7.002   5.054
  447THR   HG22 6945   2.772   6.970   4.905
  447THR   HG23 6946   2.865   6.942   5.054
  447THR    OG1 6947   2.811   7.225   5.092
  447THR    HG1 6948   2.842   7.174   5.167
  447THR      C 6949   3.050   7.060   4.846
  447THR      O 6950   3.031   7.073   4.727
  448TYR      N 6951   3.101   6.945   4.896
  448TYR      H 6952   3.119   6.946   4.995
  448TYR     CA 6953   3.143   6.819   4.828
  448TYR     HA 6954   3.112   6.812   4.724
  448TYR     CB 6955   3.295   6.812   4.834
  448TYR    HB2 6956   3.330   6.810   4.937
  448TYR    HB3 6957   3.333   6.720   4.790
  448TYR     CG 6958   3.372   6.915   4.759
  448TYR    CD1 6959   3.398   7.044   4.804
  448TYR    HD1 6960   3.353   7.072   4.897
  448TYR    CE1 6961   3.477   7.135   4.732
  448TYR    HE1 6962   3.468   7.239   4.760
  448TYR     CZ 6963   3.559   7.086   4.626
  448TYR     OH 6964   3.645   7.171   4.566
  448TYR     HH 6965   3.654   7.255   4.612
  448TYR    CE2 6966   3.541   6.950   4.580
  448TYR    HE2 6967   3.602   6.907   4.503
  448TYR    CD2 6968   3.447   6.870   4.649
  448TYR    HD2 6969   3.448   6.764   4.628
  448TYR      C 6970   3.084   6.701   4.900
  448TYR      O 6971   3.041   6.715   5.013
  449CYX      N 6972   3.072   6.585   4.835
  449CYX      H 6973   3.106   6.580   4.740
  449CYX     CA 6974   3.037   6.458   4.902
  449CYX     HA 6975   3.006   6.479   5.005
  449CYX     CB 6976   2.922   6.403   4.818
  449CYX    HB2 6977   2.851   6.482   4.795
  449CYX    HB3 6978   2.962   6.368   4.722
  449CYX     SG 6979   2.824   6.278   4.888
  449CYX      C 6980   3.154   6.363   4.908
  449CYX      O 6981   3.232   6.358   4.809
  450ASP      N 6982   3.173   6.298   5.023
  450ASP      H 6983   3.093   6.305   5.084
  450ASP     CA 6984   3.274   6.192   5.032
  450ASP     HA 6985   3.370   6.226   4.993
  450ASP     CB 6986   3.284   6.147   5.179
  450ASP    HB2 6987   3.370   6.203   5.216
  450ASP    HB3 6988   3.193   6.170   5.234
  450ASP     CG 6989   3.330   6.005   5.200
  450ASP    OD1 6990   3.449   5.982   5.180
  450ASP    OD2 6991   3.248   5.925   5.238
  450ASP      C 6992   3.228   6.070   4.942
  450ASP      O 6993   3.111   6.033   4.933
  451VAL      N 6994   3.325   6.015   4.871
  451VAL      H 6995   3.420   6.040   4.894
  451VAL     CA 6996   3.303   5.921   4.759
  451VAL     HA 6997   3.208   5.950   4.714
  451VAL     CB 6998   3.401   5.965   4.639
  451VAL     HB 6999   3.377   5.900   4.555
  451VAL    CG1 7000   3.373   6.112   4.600
  451VAL   HG11 7001   3.267   6.133   4.616
  451VAL   HG12 7002   3.432   6.173   4.669
  451VAL   HG13 7003   3.406   6.123   4.497
  451VAL    CG2 7004   3.542   5.946   4.671
  451VAL   HG21 7005   3.602   5.957   4.580
  451VAL   HG22 7006   3.583   6.003   4.754
  451VAL   HG23 7007   3.561   5.843   4.701
  451VAL      C 7008   3.298   5.778   4.796
  451VAL      O 7009   3.260   5.682   4.721
  452ILE      N 7010   3.343   5.758   4.923
  452ILE      H 7011   3.372   5.832   4.985
  452ILE     CA 7012   3.340   5.633   4.996
  452ILE     HA 7013   3.369   5.558   4.923
  452ILE     CB 7014   3.446   5.648   5.110
  452ILE     HB 7015   3.401   5.725   5.173
  452ILE    CG2 7016   3.465   5.526   5.200
  452ILE   HG21 7017   3.547   5.540   5.271
  452ILE   HG22 7018   3.368   5.499   5.242
  452ILE   HG23 7019   3.494   5.451   5.126
  452ILE    CG1 7020   3.581   5.699   5.056
  452ILE   HG12 7021   3.569   5.803   5.026
  452ILE   HG13 7022   3.656   5.702   5.135
  452ILE    CD1 7023   3.643   5.619   4.939
  452ILE   HD11 7024   3.623   5.515   4.962
  452ILE   HD12 7025   3.598   5.654   4.846
  452ILE   HD13 7026   3.751   5.622   4.935
  452ILE      C 7027   3.195   5.594   5.044
  452ILE      O 7028   3.162   5.479   5.034
  453SER      N 7029   3.122   5.694   5.095
  453SER      H 7030   3.156   5.789   5.103
  453SER     CA 7031   2.990   5.667   5.164
  453SER     HA 7032   2.985   5.563   5.198
  453SER     CB 7033   2.981   5.756   5.291
  453SER    HB2 7034   2.892   5.754   5.355
  453SER    HB3 7035   3.068   5.728   5.351
  453SER     OG 7036   2.986   5.892   5.251
  453SER     HG 7037   3.079   5.917   5.251
  453SER      C 7038   2.859   5.683   5.088
  453SER      O 7039   2.754   5.639   5.138
  454GLY      N 7040   2.860   5.715   4.959
  454GLY      H 7041   2.936   5.770   4.922
  454GLY     CA 7042   2.742   5.711   4.868
  454GLY    HA2 7043   2.712   5.607   4.866
  454GLY    HA3 7044   2.659   5.773   4.902
  454GLY      C 7045   2.781   5.744   4.726
  454GLY      O 7046   2.901   5.740   4.693
  455ASP      N 7047   2.687   5.774   4.642
  455ASP      H 7048   2.591   5.781   4.673
  455ASP     CA 7049   2.707   5.818   4.504
  455ASP     HA 7050   2.816   5.824   4.498
  455ASP     CB 7051   2.652   5.712   4.401
  455ASP    HB2 7052   2.546   5.700   4.423
  455ASP    HB3 7053   2.656   5.748   4.298
  455ASP     CG 7054   2.737   5.590   4.408
  455ASP    OD1 7055   2.858   5.590   4.369
  455ASP    OD2 7056   2.686   5.485   4.462
  455ASP      C 7057   2.660   5.955   4.484
  455ASP      O 7058   2.560   6.001   4.539
  456LYS      N 7059   2.716   6.025   4.387
  456LYS      H 7060   2.802   5.987   4.349
  456LYS     CA 7061   2.685   6.165   4.352
  456LYS     HA 7062   2.602   6.202   4.413
  456LYS     CB 7063   2.807   6.234   4.402
  456LYS    HB2 7064   2.830   6.205   4.504
  456LYS    HB3 7065   2.883   6.187   4.339
  456LYS     CG 7066   2.823   6.385   4.387
  456LYS    HG2 7067   2.731   6.435   4.419
  456LYS    HG3 7068   2.909   6.418   4.444
  456LYS     CD 7069   2.842   6.436   4.248
  456LYS    HD2 7070   2.944   6.420   4.213
  456LYS    HD3 7071   2.765   6.397   4.181
  456LYS     CE 7072   2.824   6.584   4.256
  456LYS    HE2 7073   2.717   6.604   4.264
  456LYS    HE3 7074   2.871   6.625   4.346
  456LYS     NZ 7075   2.881   6.646   4.134
  456LYS    HZ1 7076   2.971   6.605   4.113
  456LYS    HZ2 7077   2.826   6.629   4.051
  456LYS    HZ3 7078   2.887   6.747   4.141
  456LYS      C 7079   2.641   6.191   4.204
  456LYS      O 7080   2.691   6.133   4.107
  457ILE      N 7081   2.542   6.280   4.195
  457ILE      H 7082   2.504   6.319   4.280
  457ILE     CA 7083   2.487   6.328   4.071
  457ILE     HA 7084   2.554   6.295   3.992
  457ILE     CB 7085   2.353   6.260   4.043
  457ILE     HB 7086   2.306   6.309   3.957
  457ILE    CG2 7087   2.378   6.111   4.011
  457ILE   HG21 7088   2.468   6.101   3.950
  457ILE   HG22 7089   2.377   6.040   4.093
  457ILE   HG23 7090   2.293   6.079   3.950
  457ILE    CG1 7091   2.249   6.278   4.159
  457ILE   HG12 7092   2.287   6.230   4.249
  457ILE   HG13 7093   2.241   6.384   4.179
  457ILE    CD1 7094   2.107   6.232   4.125
  457ILE   HD11 7095   2.106   6.141   4.066
  457ILE   HD12 7096   2.038   6.216   4.208
  457ILE   HD13 7097   2.060   6.308   4.063
  457ILE      C 7098   2.483   6.485   4.086
  457ILE      O 7099   2.529   6.546   4.183
  458ASN      N 7100   2.417   6.552   3.989
  458ASN      H 7101   2.372   6.497   3.916
  458ASN     CA 7102   2.408   6.696   3.977
  458ASN     HA 7103   2.508   6.735   3.956
  458ASN     CB 7104   2.336   6.739   3.846
  458ASN    HB2 7105   2.377   6.684   3.761
  458ASN    HB3 7106   2.228   6.722   3.855
  458ASN     CG 7107   2.341   6.885   3.817
  458ASN    OD1 7108   2.382   6.970   3.899
  458ASN    ND2 7109   2.350   6.918   3.693
  458ASN   HD21 7110   2.368   7.016   3.673
  458ASN   HD22 7111   2.337   6.839   3.633
  458ASN      C 7112   2.343   6.757   4.101
  458ASN      O 7113   2.226   6.737   4.125
  459GLY      N 7114   2.426   6.826   4.179
  459GLY      H 7115   2.522   6.817   4.151
  459GLY     CA 7116   2.394   6.903   4.297
  459GLY    HA2 7117   2.479   6.965   4.323
  459GLY    HA3 7118   2.308   6.967   4.276
  459GLY      C 7119   2.350   6.821   4.421
  459GLY      O 7120   2.297   6.877   4.517
  460ASN      N 7121   2.359   6.686   4.414
  460ASN      H 7122   2.411   6.651   4.335
  460ASN     CA 7123   2.295   6.590   4.501
  460ASN     HA 7124   2.280   6.631   4.601
  460ASN     CB 7125   2.154   6.566   4.459
  460ASN    HB2 7126   2.108   6.658   4.423
  460ASN    HB3 7127   2.157   6.499   4.374
  460ASN     CG 7128   2.063   6.491   4.564
  460ASN    OD1 7129   2.085   6.499   4.686
  460ASN    ND2 7130   1.969   6.410   4.525
  460ASN   HD21 7131   1.921   6.357   4.597
  460ASN   HD22 7132   1.955   6.397   4.426
  460ASN      C 7133   2.380   6.462   4.519
  460ASN      O 7134   2.470   6.437   4.436
  461CYX      N 7135   2.374   6.398   4.632
  461CYX      H 7136   2.303   6.431   4.696
  461CYX     CA 7137   2.445   6.270   4.654
  461CYX     HA 7138   2.441   6.214   4.561
  461CYX     CB 7139   2.594   6.312   4.690
  461CYX    HB2 7140   2.670   6.240   4.660
  461CYX    HB3 7141   2.623   6.408   4.648
  461CYX     SG 7142   2.629   6.337   4.868
  461CYX      C 7143   2.375   6.187   4.767
  461CYX      O 7144   2.292   6.243   4.839
  462THR      N 7145   2.414   6.062   4.791
  462THR      H 7146   2.470   6.017   4.721
  462THR     CA 7147   2.363   5.960   4.888
  462THR     HA 7148   2.278   6.003   4.941
  462THR     CB 7149   2.317   5.832   4.815
  462THR     HB 7150   2.303   5.753   4.889
  462THR    CG2 7151   2.192   5.855   4.738
  462THR   HG21 7152   2.213   5.939   4.671
  462THR   HG22 7153   2.163   5.766   4.683
  462THR   HG23 7154   2.113   5.886   4.807
  462THR    OG1 7155   2.406   5.784   4.732
  462THR    HG1 7156   2.366   5.704   4.699
  462THR      C 7157   2.468   5.922   4.997
  462THR      O 7158   2.469   5.812   5.054
  463GLY      N 7159   2.566   6.016   5.030
  463GLY      H 7160   2.576   6.103   4.980
  463GLY     CA 7161   2.673   6.002   5.122
  463GLY    HA2 7162   2.673   5.909   5.180
  463GLY    HA3 7163   2.763   5.988   5.062
  463GLY      C 7164   2.687   6.128   5.210
  463GLY      O 7165   2.595   6.212   5.217
  464ILE      N 7166   2.799   6.132   5.289
  464ILE      H 7167   2.864   6.054   5.293
  464ILE     CA 7168   2.815   6.241   5.386
  464ILE     HA 7169   2.716   6.275   5.417
  464ILE     CB 7170   2.885   6.195   5.512
  464ILE     HB 7171   2.875   6.277   5.583
  464ILE    CG2 7172   2.815   6.078   5.579
  464ILE   HG21 7173   2.707   6.096   5.580
  464ILE   HG22 7174   2.838   5.981   5.536
  464ILE   HG23 7175   2.842   6.072   5.685
  464ILE    CG1 7176   3.042   6.166   5.489
  464ILE   HG12 7177   3.043   6.069   5.439
  464ILE   HG13 7178   3.087   6.246   5.430
  464ILE    CD1 7179   3.124   6.157   5.617
  464ILE   HD11 7180   3.062   6.119   5.698
  464ILE   HD12 7181   3.213   6.094   5.616
  464ILE   HD13 7182   3.144   6.261   5.642
  464ILE      C 7183   2.879   6.365   5.311
  464ILE      O 7184   2.964   6.340   5.226
  465LYS      N 7185   2.830   6.485   5.336
  465LYS      H 7186   2.774   6.486   5.420
  465LYS     CA 7187   2.865   6.613   5.277
  465LYS     HA 7188   2.895   6.598   5.173
  465LYS     CB 7189   2.733   6.690   5.273
  465LYS    HB2 7190   2.683   6.692   5.370
  465LYS    HB3 7191   2.756   6.794   5.247
  465LYS     CG 7192   2.639   6.639   5.161
  465LYS    HG2 7193   2.693   6.646   5.068
  465LYS    HG3 7194   2.618   6.533   5.176
  465LYS     CD 7195   2.504   6.717   5.144
  465LYS    HD2 7196   2.520   6.822   5.172
  465LYS    HD3 7197   2.484   6.712   5.037
  465LYS     CE 7198   2.392   6.656   5.229
  465LYS    HE2 7199   2.372   6.556   5.192
  465LYS    HE3 7200   2.428   6.659   5.332
  465LYS     NZ 7201   2.273   6.749   5.218
  465LYS    HZ1 7202   2.284   6.846   5.244
  465LYS    HZ2 7203   2.242   6.757   5.123
  465LYS    HZ3 7204   2.191   6.715   5.267
  465LYS      C 7205   2.967   6.686   5.358
  465LYS      O 7206   2.962   6.690   5.481
  466ILE      N 7207   3.065   6.750   5.297
  466ILE      H 7208   3.085   6.722   5.203
  466ILE     CA 7209   3.178   6.819   5.360
  466ILE     HA 7210   3.155   6.847   5.463
  466ILE     CB 7211   3.299   6.722   5.365
  466ILE     HB 7212   3.298   6.655   5.279
  466ILE    CG2 7213   3.430   6.799   5.379
  466ILE   HG21 7214   3.444   6.864   5.466
  466ILE   HG22 7215   3.517   6.734   5.383
  466ILE   HG23 7216   3.442   6.869   5.297
  466ILE    CG1 7217   3.289   6.628   5.492
  466ILE   HG12 7218   3.272   6.683   5.584
  466ILE   HG13 7219   3.193   6.577   5.479
  466ILE    CD1 7220   3.405   6.533   5.513
  466ILE   HD11 7221   3.365   6.457   5.581
  466ILE   HD12 7222   3.444   6.492   5.420
  466ILE   HD13 7223   3.492   6.580   5.559
  466ILE      C 7224   3.210   6.940   5.271
  466ILE      O 7225   3.243   6.927   5.152
  467TYR      N 7226   3.198   7.065   5.323
  467TYR      H 7227   3.169   7.071   5.420
  467TYR     CA 7228   3.230   7.187   5.257
  467TYR     HA 7229   3.229   7.163   5.151
  467TYR     CB 7230   3.117   7.289   5.291
  467TYR    HB2 7231   3.032   7.276   5.225
  467TYR    HB3 7232   3.092   7.270   5.396
  467TYR     CG 7233   3.148   7.436   5.278
  467TYR    CD1 7234   3.078   7.501   5.176
  467TYR    HD1 7235   3.010   7.449   5.110
  467TYR    CE1 7236   3.118   7.634   5.144
  467TYR    HE1 7237   3.056   7.687   5.074
  467TYR     CZ 7238   3.209   7.702   5.216
  467TYR     OH 7239   3.227   7.830   5.185
  467TYR     HH 7240   3.180   7.850   5.104
  467TYR    CE2 7241   3.254   7.649   5.338
  467TYR    HE2 7242   3.316   7.704   5.408
  467TYR    CD2 7243   3.222   7.515   5.372
  467TYR    HD2 7244   3.255   7.480   5.469
  467TYR      C 7245   3.376   7.232   5.287
  467TYR      O 7246   3.425   7.228   5.402
  468VAL      N 7247   3.442   7.286   5.183
  468VAL      H 7248   3.391   7.292   5.096
  468VAL     CA 7249   3.577   7.344   5.179
  468VAL     HA 7250   3.632   7.315   5.269
  468VAL     CB 7251   3.655   7.272   5.068
  468VAL     HB 7252   3.599   7.298   4.978
  468VAL    CG1 7253   3.793   7.324   5.046
  468VAL   HG11 7254   3.785   7.431   5.024
  468VAL   HG12 7255   3.859   7.303   5.129
  468VAL   HG13 7256   3.822   7.281   4.950
  468VAL    CG2 7257   3.659   7.121   5.086
  468VAL   HG21 7258   3.678   7.081   5.186
  468VAL   HG22 7259   3.565   7.079   5.049
  468VAL   HG23 7260   3.735   7.093   5.014
  468VAL      C 7261   3.567   7.497   5.171
  468VAL      O 7262   3.476   7.549   5.113
  469SER      N 7263   3.649   7.575   5.235
  469SER      H 7264   3.722   7.525   5.283
  469SER     CA 7265   3.639   7.719   5.238
  469SER     HA 7266   3.534   7.743   5.222
  469SER     CB 7267   3.687   7.780   5.372
  469SER    HB2 7268   3.664   7.886   5.366
  469SER    HB3 7269   3.630   7.745   5.458
  469SER     OG 7270   3.825   7.768   5.391
  469SER     HG 7271   3.841   7.820   5.470
  469SER      C 7272   3.707   7.783   5.116
  469SER      O 7273   3.774   7.723   5.036
  470ASP      N 7274   3.701   7.916   5.112
  470ASP      H 7275   3.622   7.954   5.163
  470ASP     CA 7276   3.771   8.006   5.018
  470ASP     HA 7277   3.752   7.964   4.920
  470ASP     CB 7278   3.697   8.138   5.040
  470ASP    HB2 7279   3.594   8.112   5.013
  470ASP    HB3 7280   3.689   8.153   5.148
  470ASP     CG 7281   3.750   8.266   4.985
  470ASP    OD1 7282   3.717   8.299   4.873
  470ASP    OD2 7283   3.822   8.340   5.059
  470ASP      C 7284   3.919   8.027   5.051
  470ASP      O 7285   3.998   8.097   4.982
  471ASP      N 7286   3.957   7.953   5.153
  471ASP      H 7287   3.884   7.895   5.193
  471ASP     CA 7288   4.095   7.930   5.206
  471ASP     HA 7289   4.164   7.980   5.138
  471ASP     CB 7290   4.110   7.987   5.348
  471ASP    HB2 7291   4.080   8.091   5.343
  471ASP    HB3 7292   4.040   7.946   5.421
  471ASP     CG 7293   4.253   7.984   5.392
  471ASP    OD1 7294   4.264   7.969   5.513
  471ASP    OD2 7295   4.349   7.994   5.317
  471ASP      C 7296   4.139   7.780   5.204
  471ASP      O 7297   4.245   7.731   5.251
  472GLY      N 7298   4.054   7.696   5.143
  472GLY      H 7299   3.965   7.727   5.107
  472GLY     CA 7300   4.082   7.558   5.123
  472GLY    HA2 7301   4.013   7.510   5.053
  472GLY    HA3 7302   4.180   7.561   5.075
  472GLY      C 7303   4.078   7.463   5.244
  472GLY      O 7304   4.099   7.341   5.230
  473LYS      N 7305   4.044   7.522   5.359
  473LYS      H 7306   4.015   7.619   5.366
  473LYS     CA 7307   4.046   7.447   5.482
  473LYS     HA 7308   4.127   7.375   5.480
  473LYS     CB 7309   4.093   7.534   5.604
  473LYS    HB2 7310   4.009   7.598   5.629
  473LYS    HB3 7311   4.102   7.465   5.688
  473LYS     CG 7312   4.229   7.610   5.592
  473LYS    HG2 7313   4.310   7.538   5.586
  473LYS    HG3 7314   4.223   7.675   5.505
  473LYS     CD 7315   4.272   7.693   5.711
  473LYS    HD2 7316   4.197   7.767   5.740
  473LYS    HD3 7317   4.273   7.641   5.807
  473LYS     CE 7318   4.408   7.771   5.707
  473LYS    HE2 7319   4.492   7.701   5.706
  473LYS    HE3 7320   4.425   7.831   5.617
  473LYS     NZ 7321   4.430   7.862   5.822
  473LYS    HZ1 7322   4.348   7.915   5.846
  473LYS    HZ2 7323   4.444   7.804   5.903
  473LYS    HZ3 7324   4.507   7.924   5.801
  473LYS      C 7325   3.914   7.369   5.499
  473LYS      O 7326   3.805   7.416   5.459
  474ALA      N 7327   3.918   7.256   5.563
  474ALA      H 7328   4.004   7.229   5.610
  474ALA     CA 7329   3.802   7.175   5.597
  474ALA     HA 7330   3.712   7.236   5.599
  474ALA     CB 7331   3.780   7.080   5.478
  474ALA    HB1 7332   3.710   7.004   5.509
  474ALA    HB2 7333   3.725   7.139   5.404
  474ALA    HB3 7334   3.875   7.042   5.439
  474ALA      C 7335   3.826   7.087   5.724
  474ALA      O 7336   3.938   7.046   5.762
  475HIE      N 7337   3.719   7.054   5.795
  475HIE      H 7338   3.633   7.096   5.765
  475HIE     CA 7339   3.697   6.967   5.913
  475HIE     HA 7340   3.796   6.954   5.956
  475HIE     CB 7341   3.606   7.037   6.012
  475HIE    HB2 7342   3.633   7.141   6.027
  475HIE    HB3 7343   3.502   7.016   5.984
  475HIE     CG 7344   3.638   6.973   6.147
  475HIE    ND1 7345   3.734   7.021   6.234
  475HIE    CE1 7346   3.742   6.932   6.329
  475HIE    HE1 7347   3.818   6.946   6.404
  475HIE    NE2 7348   3.651   6.833   6.314
  475HIE    HE2 7349   3.636   6.763   6.385
  475HIE    CD2 7350   3.591   6.851   6.190
  475HIE    HD2 7351   3.517   6.791   6.140
  475HIE      C 7352   3.644   6.827   5.873
  475HIE      O 7353   3.532   6.821   5.815
  476PHE      N 7354   3.713   6.722   5.918
  476PHE      H 7355   3.796   6.738   5.973
  476PHE     CA 7356   3.693   6.582   5.881
  476PHE     HA 7357   3.603   6.573   5.819
  476PHE     CB 7358   3.819   6.535   5.798
  476PHE    HB2 7359   3.911   6.543   5.856
  476PHE    HB3 7360   3.818   6.429   5.772
  476PHE     CG 7361   3.841   6.623   5.670
  476PHE    CD1 7362   3.778   6.577   5.555
  476PHE    HD1 7363   3.701   6.502   5.570
  476PHE    CE1 7364   3.802   6.632   5.432
  476PHE    HE1 7365   3.745   6.599   5.346
  476PHE     CZ 7366   3.890   6.739   5.423
  476PHE     HZ 7367   3.909   6.787   5.328
  476PHE    CE2 7368   3.952   6.794   5.538
  476PHE    HE2 7369   4.008   6.886   5.531
  476PHE    CD2 7370   3.921   6.732   5.661
  476PHE    HD2 7371   3.965   6.770   5.752
  476PHE      C 7372   3.676   6.507   6.018
  476PHE      O 7373   3.772   6.514   6.099
  477SER      N 7374   3.565   6.430   6.042
  477SER      H 7375   3.488   6.426   5.977
  477SER     CA 7376   3.555   6.340   6.161
  477SER     HA 7377   3.646   6.355   6.219
  477SER     CB 7378   3.443   6.391   6.254
  477SER    HB2 7379   3.346   6.360   6.217
  477SER    HB3 7380   3.436   6.340   6.350
  477SER     OG 7381   3.449   6.529   6.276
  477SER     HG 7382   3.406   6.563   6.198
  477SER      C 7383   3.531   6.195   6.131
  477SER      O 7384   3.464   6.167   6.029
  478ILE      N 7385   3.600   6.100   6.196
  478ILE      H 7386   3.677   6.131   6.253
  478ILE     CA 7387   3.585   5.955   6.167
  478ILE     HA 7388   3.493   5.933   6.112
  478ILE     CB 7389   3.699   5.900   6.075
  478ILE     HB 7390   3.794   5.907   6.129
  478ILE    CG2 7391   3.689   5.745   6.053
  478ILE   HG21 7392   3.699   5.702   6.153
  478ILE   HG22 7393   3.589   5.723   6.017
  478ILE   HG23 7394   3.760   5.704   5.982
  478ILE    CG1 7395   3.720   5.964   5.934
  478ILE   HG12 7396   3.645   5.931   5.863
  478ILE   HG13 7397   3.718   6.073   5.944
  478ILE    CD1 7398   3.850   5.933   5.859
  478ILE   HD11 7399   3.859   6.001   5.775
  478ILE   HD12 7400   3.935   5.953   5.923
  478ILE   HD13 7401   3.857   5.830   5.824
  478ILE      C 7402   3.568   5.880   6.299
  478ILE      O 7403   3.655   5.880   6.392
  479SER      N 7404   3.454   5.812   6.320
  479SER      H 7405   3.375   5.818   6.257
  479SER     CA 7406   3.436   5.747   6.448
  479SER     HA 7407   3.452   5.824   6.524
  479SER     CB 7408   3.292   5.715   6.453
  479SER    HB2 7409   3.253   5.812   6.481
  479SER    HB3 7410   3.258   5.687   6.353
  479SER     OG 7411   3.258   5.617   6.547
  479SER     HG 7412   3.166   5.602   6.525
  479SER      C 7413   3.525   5.632   6.459
  479SER      O 7414   3.565   5.563   6.361
  480ASN      N 7415   3.565   5.603   6.582
  480ASN      H 7416   3.541   5.664   6.659
  480ASN     CA 7417   3.608   5.468   6.618
  480ASN     HA 7418   3.702   5.440   6.570
  480ASN     CB 7419   3.623   5.465   6.769
  480ASN    HB2 7420   3.653   5.563   6.806
  480ASN    HB3 7421   3.528   5.436   6.812
  480ASN     CG 7422   3.722   5.358   6.812
  480ASN    OD1 7423   3.795   5.296   6.731
  480ASN    ND2 7424   3.740   5.345   6.941
  480ASN   HD21 7425   3.830   5.314   6.977
  480ASN   HD22 7426   3.682   5.394   7.007
  480ASN      C 7427   3.522   5.345   6.582
  480ASN      O 7428   3.558   5.230   6.597
  481SER      N 7429   3.396   5.371   6.546
  481SER      H 7430   3.380   5.471   6.540
  481SER     CA 7431   3.288   5.278   6.495
  481SER     HA 7432   3.338   5.184   6.471
  481SER     CB 7433   3.187   5.250   6.604
  481SER    HB2 7434   3.124   5.334   6.633
  481SER    HB3 7435   3.120   5.170   6.572
  481SER     OG 7436   3.249   5.220   6.732
  481SER     HG 7437   3.179   5.219   6.798
  481SER      C 7438   3.217   5.325   6.368
  481SER      O 7439   3.097   5.295   6.355
  482ALA      N 7440   3.282   5.393   6.283
  482ALA      H 7441   3.382   5.399   6.295
  482ALA     CA 7442   3.228   5.448   6.162
  482ALA     HA 7443   3.137   5.499   6.194
  482ALA     CB 7444   3.329   5.542   6.087
  482ALA    HB1 7445   3.293   5.568   5.988
  482ALA    HB2 7446   3.353   5.621   6.158
  482ALA    HB3 7447   3.422   5.486   6.075
  482ALA      C 7448   3.179   5.346   6.067
  482ALA      O 7449   3.233   5.240   6.063
  483GLU      N 7450   3.085   5.380   5.976
  483GLU      H 7451   3.055   5.476   5.986
  483GLU     CA 7452   3.031   5.289   5.869
  483GLU     HA 7453   2.997   5.188   5.895
  483GLU     CB 7454   2.917   5.365   5.805
  483GLU    HB2 7455   2.950   5.467   5.786
  483GLU    HB3 7456   2.901   5.339   5.701
  483GLU     CG 7457   2.790   5.362   5.888
  483GLU    HG2 7458   2.808   5.408   5.986
  483GLU    HG3 7459   2.717   5.424   5.837
  483GLU     CD 7460   2.725   5.220   5.892
  483GLU    OE1 7461   2.734   5.152   5.788
  483GLU    OE2 7462   2.666   5.176   5.996
  483GLU      C 7463   3.142   5.260   5.766
  483GLU      O 7464   3.150   5.144   5.715
  484ASP      N 7465   3.233   5.358   5.741
  484ASP      H 7466   3.227   5.441   5.799
  484ASP     CA 7467   3.353   5.334   5.651
  484ASP     HA 7468   3.382   5.229   5.657
  484ASP     CB 7469   3.318   5.376   5.504
  484ASP    HB2 7470   3.226   5.434   5.516
  484ASP    HB3 7471   3.402   5.432   5.462
  484ASP     CG 7472   3.292   5.246   5.420
  484ASP    OD1 7473   3.359   5.139   5.438
  484ASP    OD2 7474   3.212   5.255   5.326
  484ASP      C 7475   3.470   5.420   5.710
  484ASP      O 7476   3.448   5.539   5.733
  485PRO      N 7477   3.592   5.369   5.736
  485PRO     CD 7478   3.632   5.230   5.713
  485PRO    HD2 7479   3.653   5.219   5.606
  485PRO    HD3 7480   3.547   5.163   5.731
  485PRO     CG 7481   3.760   5.204   5.797
  485PRO    HG2 7482   3.840   5.227   5.726
  485PRO    HG3 7483   3.771   5.107   5.844
  485PRO     CB 7484   3.749   5.317   5.900
  485PRO    HB2 7485   3.848   5.345   5.937
  485PRO    HB3 7486   3.676   5.298   5.978
  485PRO     CA 7487   3.687   5.434   5.827
  485PRO     HA 7488   3.631   5.489   5.902
  485PRO      C 7489   3.789   5.534   5.758
  485PRO      O 7490   3.897   5.558   5.812
  486PHE      N 7491   3.758   5.583   5.642
  486PHE      H 7492   3.671   5.560   5.596
  486PHE     CA 7493   3.836   5.671   5.557
  486PHE     HA 7494   3.888   5.733   5.630
  486PHE     CB 7495   3.942   5.594   5.472
  486PHE    HB2 7496   4.001   5.668   5.418
  486PHE    HB3 7497   4.009   5.546   5.545
  486PHE     CG 7498   3.898   5.489   5.376
  486PHE    CD1 7499   3.869   5.360   5.428
  486PHE    HD1 7500   3.884   5.352   5.535
  486PHE    CE1 7501   3.813   5.256   5.351
  486PHE    HE1 7502   3.788   5.161   5.397
  486PHE     CZ 7503   3.806   5.285   5.213
  486PHE     HZ 7504   3.775   5.204   5.148
  486PHE    CE2 7505   3.838   5.412   5.158
  486PHE    HE2 7506   3.837   5.418   5.050
  486PHE    CD2 7507   3.882   5.518   5.241
  486PHE    HD2 7508   3.916   5.611   5.198
  486PHE      C 7509   3.736   5.761   5.478
  486PHE      O 7510   3.625   5.716   5.467
  487ILE      N 7511   3.786   5.871   5.432
  487ILE      H 7512   3.883   5.890   5.455
  487ILE     CA 7513   3.704   5.978   5.370
  487ILE     HA 7514   3.612   5.932   5.333
  487ILE     CB 7515   3.678   6.098   5.464
  487ILE     HB 7516   3.766   6.110   5.526
  487ILE    CG2 7517   3.633   6.225   5.388
  487ILE   HG21 7518   3.551   6.199   5.320
  487ILE   HG22 7519   3.607   6.307   5.455
  487ILE   HG23 7520   3.716   6.271   5.336
  487ILE    CG1 7521   3.572   6.053   5.559
  487ILE   HG12 7522   3.481   6.044   5.500
  487ILE   HG13 7523   3.588   5.952   5.596
  487ILE    CD1 7524   3.538   6.143   5.674
  487ILE   HD11 7525   3.497   6.238   5.639
  487ILE   HD12 7526   3.458   6.097   5.732
  487ILE   HD13 7527   3.628   6.160   5.734
  487ILE      C 7528   3.786   6.018   5.249
  487ILE      O 7529   3.905   6.036   5.261
  488ALA      N 7530   3.726   6.050   5.134
  488ALA      H 7531   3.625   6.042   5.135
  488ALA     CA 7532   3.785   6.112   5.016
  488ALA     HA 7533   3.882   6.154   5.044
  488ALA     CB 7534   3.821   5.990   4.928
  488ALA    HB1 7535   3.916   5.955   4.967
  488ALA    HB2 7536   3.736   5.922   4.928
  488ALA    HB3 7537   3.841   6.031   4.829
  488ALA      C 7538   3.686   6.205   4.930
  488ALA      O 7539   3.568   6.174   4.918
  489ILE      N 7540   3.728   6.319   4.876
  489ILE      H 7541   3.825   6.346   4.891
  489ILE     CA 7542   3.661   6.420   4.796
  489ILE     HA 7543   3.570   6.375   4.756
  489ILE     CB 7544   3.621   6.547   4.875
  489ILE     HB 7545   3.572   6.608   4.799
  489ILE    CG2 7546   3.517   6.515   4.985
  489ILE   HG21 7547   3.439   6.453   4.940
  489ILE   HG22 7548   3.558   6.460   5.070
  489ILE   HG23 7549   3.460   6.602   5.015
  489ILE    CG1 7550   3.738   6.626   4.940
  489ILE   HG12 7551   3.786   6.574   5.023
  489ILE   HG13 7552   3.808   6.651   4.860
  489ILE    CD1 7553   3.696   6.762   4.994
  489ILE   HD11 7554   3.621   6.749   5.072
  489ILE   HD12 7555   3.777   6.810   5.048
  489ILE   HD13 7556   3.650   6.820   4.914
  489ILE      C 7557   3.750   6.451   4.671
  489ILE      O 7558   3.868   6.423   4.670
  490HIE      N 7559   3.687   6.509   4.573
  490HIE      H 7560   3.586   6.519   4.572
  490HIE     CA 7561   3.764   6.553   4.452
  490HIE     HA 7562   3.843   6.620   4.485
  490HIE     CB 7563   3.804   6.434   4.361
  490HIE    HB2 7564   3.860   6.481   4.280
  490HIE    HB3 7565   3.874   6.365   4.408
  490HIE     CG 7566   3.695   6.344   4.303
  490HIE    ND1 7567   3.614   6.390   4.206
  490HIE    CE1 7568   3.513   6.297   4.190
  490HIE    HE1 7569   3.417   6.321   4.146
  490HIE    NE2 7570   3.542   6.184   4.256
  490HIE    HE2 7571   3.473   6.115   4.279
  490HIE    CD2 7572   3.658   6.213   4.331
  490HIE    HD2 7573   3.693   6.159   4.418
  490HIE      C 7574   3.681   6.654   4.378
  490HIE      O 7575   3.564   6.676   4.407
  491ALA      N 7576   3.745   6.717   4.274
  491ALA      H 7577   3.844   6.702   4.265
  491ALA     CA 7578   3.689   6.823   4.193
  491ALA     HA 7579   3.685   6.905   4.264
  491ALA     CB 7580   3.787   6.846   4.079
  491ALA    HB1 7581   3.750   6.925   4.014
  491ALA    HB2 7582   3.889   6.869   4.109
  491ALA    HB3 7583   3.796   6.752   4.024
  491ALA      C 7584   3.554   6.794   4.126
  491ALA      O 7585   3.481   6.892   4.108
  492GLU      N 7586   3.509   6.667   4.112
  492GLU      H 7587   3.565   6.589   4.147
  492GLU     CA 7588   3.380   6.632   4.052
  492GLU     HA 7589   3.325   6.719   4.015
  492GLU     CB 7590   3.390   6.554   3.919
  492GLU    HB2 7591   3.435   6.457   3.938
  492GLU    HB3 7592   3.288   6.536   3.885
  492GLU     CG 7593   3.460   6.644   3.813
  492GLU    HG2 7594   3.413   6.740   3.790
  492GLU    HG3 7595   3.565   6.658   3.836
  492GLU     CD 7596   3.455   6.591   3.672
  492GLU    OE1 7597   3.486   6.665   3.575
  492GLU    OE2 7598   3.420   6.470   3.658
  492GLU      C 7599   3.276   6.587   4.157
  492GLU      O 7600   3.157   6.589   4.134
  493SER      N 7601   3.312   6.547   4.279
  493SER      H 7602   3.409   6.536   4.306
  493SER     CA 7603   3.224   6.517   4.385
  493SER     HA 7604   3.130   6.480   4.344
  493SER     CB 7605   3.270   6.404   4.478
  493SER    HB2 7606   3.179   6.366   4.526
  493SER    HB3 7607   3.325   6.324   4.429
  493SER     OG 7608   3.359   6.459   4.572
  493SER     HG 7609   3.321   6.448   4.660
  493SER      C 7610   3.175   6.648   4.463
  493SER      O 7611   3.096   6.634   4.558
  494LYS      N 7612   3.210   6.766   4.410
  494LYS      H 7613   3.286   6.772   4.343
  494LYS     CA 7614   3.148   6.893   4.443
  494LYS     HA 7615   3.162   6.906   4.551
  494LYS     CB 7616   3.228   7.013   4.367
  494LYS    HB2 7617   3.334   6.985   4.375
  494LYS    HB3 7618   3.192   7.023   4.264
  494LYS     CG 7619   3.211   7.148   4.430
  494LYS    HG2 7620   3.112   7.188   4.408
  494LYS    HG3 7621   3.233   7.142   4.537
  494LYS     CD 7622   3.308   7.250   4.377
  494LYS    HD2 7623   3.307   7.339   4.440
  494LYS    HD3 7624   3.415   7.227   4.377
  494LYS     CE 7625   3.274   7.303   4.241
  494LYS    HE2 7626   3.242   7.214   4.188
  494LYS    HE3 7627   3.183   7.363   4.248
  494LYS     NZ 7628   3.385   7.373   4.176
  494LYS    HZ1 7629   3.374   7.388   4.077
  494LYS    HZ2 7630   3.403   7.463   4.219
  494LYS    HZ3 7631   3.465   7.312   4.189
  494LYS      C 7632   2.996   6.893   4.410
  494LYS      O 7633   2.951   6.836   4.309
  495LEU      N 7634   2.917   6.963   4.494
  495LEU      H 7635   2.962   7.002   4.576
  495LEU     CA 7636   2.776   7.000   4.471
  495LEU     HA 7637   2.734   6.936   4.394
  495LEU     CB 7638   2.699   6.986   4.605
  495LEU    HB2 7639   2.754   7.042   4.680
  495LEU    HB3 7640   2.609   7.043   4.581
  495LEU     CG 7641   2.653   6.846   4.644
  495LEU     HG 7642   2.599   6.796   4.563
  495LEU    CD1 7643   2.765   6.760   4.700
  495LEU   HD11 7644   2.808   6.710   4.613
  495LEU   HD12 7645   2.834   6.835   4.741
  495LEU   HD13 7646   2.729   6.689   4.774
  495LEU    CD2 7647   2.536   6.859   4.749
  495LEU   HD21 7648   2.580   6.907   4.836
  495LEU   HD22 7649   2.465   6.930   4.706
  495LEU   HD23 7650   2.501   6.759   4.773
  495LEU      C 7651   2.772   7.140   4.408
  495LEU      O 7652   2.747   7.236   4.480
  495LEU    OXT 7653   2.782   7.137   4.285
  496CA2    CA2 7654   6.348   2.903   3.241
  497CL1    CL1 7655   5.051   3.854   3.889
  498ROH    HO1 7656   5.946   3.600   4.814
  498ROH     O1 7657   5.987   3.631   4.733
  4994GA     C1 7658   6.091   3.529   4.731
  4994GA     H1 7659   6.152   3.535   4.821
  4994GA     C2 7660   6.196   3.535   4.611
  4994GA     H2 7661   6.279   3.465   4.626
  4994GA     O2 7662   6.251   3.671   4.606
  4994GA    H2O 7663   6.333   3.670   4.556
  4994GA     C3 7664   6.128   3.500   4.480
  4994GA     H3 7665   6.074   3.590   4.452
  4994GA     O3 7666   6.228   3.480   4.373
  4994GA    H3O 7667   6.250   3.388   4.359
  4994GA     C4 7668   6.022   3.384   4.471
  4994GA     H4 7669   6.081   3.293   4.462
  4994GA     C5 7670   5.945   3.373   4.604
  4994GA     H5 7671   5.858   3.439   4.604
  4994GA     C6 7672   5.901   3.232   4.611
  4994GA    H62 7673   5.878   3.188   4.514
  4994GA    H61 7674   5.980   3.166   4.647
  4994GA     O6 7675   5.776   3.221   4.688
  4994GA    H6O 7676   5.701   3.250   4.636
  4994GA     O5 7677   6.024   3.402   4.726
  4994GA     O4 7678   5.930   3.395   4.348
  5004GA     C1 7679   5.971   3.317   4.229
  5004GA     H1 7680   6.080   3.323   4.222
  5004GA     C2 7681   5.904   3.377   4.101
  5004GA     H2 7682   5.962   3.328   4.022
  5004GA     O2 7683   5.915   3.521   4.095
  5004GA    H2O 7684   5.842   3.551   4.041
  5004GA     C3 7685   5.751   3.337   4.088
  5004GA     H3 7686   5.703   3.409   4.153
  5004GA     O3 7687   5.708   3.363   3.954
  5004GA    H3O 7688   5.700   3.458   3.943
  5004GA     C4 7689   5.717   3.185   4.111
  5004GA     H4 7690   5.766   3.126   4.033
  5004GA     C5 7691   5.785   3.139   4.241
  5004GA     H5 7692   5.742   3.196   4.323
  5004GA     C6 7693   5.756   2.992   4.281
  5004GA    H62 7694   5.652   2.965   4.265
  5004GA    H61 7695   5.810   2.923   4.216
  5004GA     O6 7696   5.782   2.954   4.422
  5004GA    H6O 7697   5.741   2.870   4.443
  5004GA     O5 7698   5.933   3.174   4.242
  5004GA     O4 7699   5.578   3.158   4.117
  5014GA     C1 7700   5.513   3.133   3.986
  5014GA     H1 7701   5.566   3.190   3.910
  5014GA     C2 7702   5.363   3.172   3.987
  5014GA     H2 7703   5.320   3.165   3.887
  5014GA     O2 7704   5.343   3.313   4.033
  5014GA    H2O 7705   5.249   3.332   4.030
  5014GA     C3 7706   5.284   3.069   4.074
  5014GA     H3 7707   5.294   3.080   4.182
  5014GA     O3 7708   5.143   3.111   4.059
  5014GA    H3O 7709   5.094   3.106   4.141
  5014GA     C4 7710   5.318   2.920   4.029
  5014GA     H4 7711   5.275   2.905   3.930
  5014GA     C5 7712   5.468   2.893   4.025
  5014GA     H5 7713   5.508   2.898   4.126
  5014GA     C6 7714   5.497   2.753   3.961
  5014GA    H62 7715   5.601   2.744   3.928
  5014GA    H61 7716   5.482   2.672   4.032
  5014GA     O6 7717   5.413   2.718   3.845
  5014GA    H6O 7718   5.397   2.788   3.781
  5014GA     O5 7719   5.532   2.999   3.945
  5014GA     O4 7720   5.264   2.824   4.121
  5024GA     C1 7721   5.129   2.791   4.100
  5024GA     H1 7722   5.075   2.882   4.072
  5024GA     C2 7723   5.064   2.721   4.223
  5024GA     H2 7724   4.956   2.720   4.204
  5024GA     O2 7725   5.093   2.789   4.350
  5024GA    H2O 7726   5.056   2.878   4.347
  5024GA     C3 7727   5.105   2.573   4.241
  5024GA     H3 7728   5.202   2.563   4.290
  5024GA     O3 7729   5.018   2.513   4.339
  5024GA    H3O 7730   5.028   2.418   4.341
  5024GA     C4 7731   5.115   2.487   4.115
  5024GA     H4 7732   5.015   2.462   4.080
  5024GA     C5 7733   5.183   2.566   4.000
  5024GA     H5 7734   5.283   2.594   4.034
  5024GA     C6 7735   5.187   2.494   3.857
  5024GA    H62 7736   5.253   2.545   3.787
  5024GA    H61 7737   5.227   2.394   3.871
  5024GA     O6 7738   5.047   2.482   3.814
  5024GA    H6O 7739   4.990   2.558   3.827
  5024GA     O5 7740   5.111   2.699   3.980
  5024GA     O4 7741   5.184   2.353   4.147
  5030GA     C1 7742   5.093   2.234   4.132
  5030GA     H1 7743   5.003   2.265   4.078
  5030GA     C2 7744   5.057   2.145   4.256
  5030GA     H2 7745   4.982   2.072   4.226
  5030GA     C3 7746   5.189   2.077   4.315
  5030GA     H3 7747   5.259   2.156   4.344
  5030GA     C4 7748   5.250   1.985   4.209
  5030GA     H4 7749   5.186   1.899   4.191
  5030GA     C5 7750   5.283   2.066   4.087
  5030GA     H5 7751   5.352   2.143   4.121
  5030GA     C6 7752   5.339   1.967   3.981
  5030GA    H62 7753   5.414   1.895   4.013
  5030GA    H61 7754   5.251   1.913   3.945
  5030GA     O6 7755   5.396   2.040   3.871
  5030GA    H6O 7756   5.474   2.087   3.901
  5030GA     O5 7757   5.167   2.137   4.036
  5030GA     O4 7758   5.372   1.935   4.262
  5030GA    H4O 7759   5.355   1.900   4.350
  5030GA     O3 7760   5.147   2.004   4.433
  5030GA    H3O 7761   5.149   2.064   4.508
  5030GA     O2 7762   4.987   2.227   4.349
  5030GA    H2O 7763   4.955   2.168   4.417
  504Na+    NA+ 7764   7.608   8.146   4.875
  505WAT      O 7765   4.243   2.462   2.868
  505WAT     H1 7766   4.315   2.493   2.922
  505WAT     H2 7767   4.245   2.518   2.790
  506WAT      O 7768   4.764   3.931   3.139
  506WAT     H1 7769   4.692   3.966   3.087
  506WAT     H2 7770   4.751   3.837   3.139
  507WAT      O 7771   4.061   4.052   4.592
  507WAT     H1 7772   4.082   4.145   4.601
  507WAT     H2 7773   3.985   4.049   4.534
  508WAT      O 7774   6.084   2.603   3.516
  508WAT     H1 7775   6.172   2.631   3.491
  508WAT     H2 7776   6.032   2.615   3.437
  509WAT      O 7777   6.388   2.820   3.525
  509WAT     H1 7778   6.398   2.848   3.616
  509WAT     H2 7779   6.411   2.727   3.526
  510WAT      O 7780   5.569   3.138   3.236
  510WAT     H1 7781   5.602   3.225   3.261
  510WAT     H2 7782   5.510   3.113   3.308
  511WAT      O 7783   8.839   6.378   1.122
  511WAT     H1 7784   8.855   6.447   1.187
  511WAT     H2 7785   8.852   6.297   1.171
  512WAT      O 7786   4.351   2.734   3.040
  512WAT     H1 7787   4.394   2.660   3.082
  512WAT     H2 7788   4.394   2.742   2.954
  513WAT      O 7789   3.511   5.793   2.294
  513WAT     H1 7790   3.592   5.825   2.253
  513WAT     H2 7791   3.443   5.850   2.260
  514WAT      O 7792   8.958   7.569   1.394
  514WAT     H1 7793   8.968   7.659   1.362
  514WAT     H2 7794   8.880   7.572   1.451
  515WAT      O 7795   4.549   4.040   4.156
  515WAT     H1 7796   4.485   3.977   4.188
  515WAT     H2 7797   4.559   4.103   4.227
  516WAT      O 7798   6.792   5.183   2.656
  516WAT     H1 7799   6.836   5.259   2.620
  516WAT     H2 7800   6.761   5.134   2.580
  517WAT      O 7801   7.598   7.797   7.669
  517WAT     H1 7802   7.555   7.882   7.657
  517WAT     H2 7803   7.688   7.812   7.641
  518WAT      O 7804   4.864   4.352   5.096
  518WAT     H1 7805   4.828   4.334   5.009
  518WAT     H2 7806   4.958   4.360   5.082
  519WAT      O 7807   9.230   5.654   6.854
  519WAT     H1 7808   9.232   5.587   6.922
  519WAT     H2 7809   9.294   5.624   6.789
  520WAT      O 7810   5.413   2.691   2.765
  520WAT     H1 7811   5.379   2.773   2.800
  520WAT     H2 7812   5.465   2.654   2.836
  521WAT      O 7813   3.914   3.313   4.346
  521WAT     H1 7814   3.840   3.290   4.290
  521WAT     H2 7815   3.888   3.288   4.434
  522WAT      O 7816   5.556   3.562   8.406
  522WAT     H1 7817   5.476   3.579   8.357
  522WAT     H2 7818   5.530   3.497   8.472
  523WAT      O 7819   1.805   7.712   1.346
  523WAT     H1 7820   1.752   7.669   1.412
  523WAT     H2 7821   1.825   7.798   1.383
  524WAT      O 7822   0.646   8.354   1.695
  524WAT     H1 7823   0.584   8.303   1.643
  524WAT     H2 7824   0.707   8.390   1.631
  525WAT      O 7825   3.972   3.498   3.260
  525WAT     H1 7826   3.960   3.567   3.324
  525WAT     H2 7827   3.887   3.455   3.253
  526WAT      O 7828   7.955   0.609   2.169
  526WAT     H1 7829   7.911   0.657   2.100
  526WAT     H2 7830   8.034   0.658   2.187
  527WAT      O 7831   6.915   6.697   1.681
  527WAT     H1 7832   6.902   6.733   1.768
  527WAT     H2 7833   6.828   6.697   1.641
  528WAT      O 7834   4.039   2.865   4.468
  528WAT     H1 7835   4.027   2.795   4.404
  528WAT     H2 7836   4.087   2.824   4.541
  529WAT      O 7837   8.519   8.483   2.438
  529WAT     H1 7838   8.513   8.578   2.424
  529WAT     H2 7839   8.496   8.445   2.354
  530WAT      O 7840   6.170   6.579   7.320
  530WAT     H1 7841   6.085   6.623   7.319
  530WAT     H2 7842   6.175   6.541   7.408
  531WAT      O 7843   4.031   3.069   2.506
  531WAT     H1 7844   4.125   3.056   2.506
  531WAT     H2 7845   4.001   3.028   2.425
  532WAT      O 7846   4.167   3.424   4.308
  532WAT     H1 7847   4.073   3.419   4.288
  532WAT     H2 7848   4.173   3.483   4.383
  533WAT      O 7849   7.526   2.970   7.227
  533WAT     H1 7850   7.595   2.932   7.282
  533WAT     H2 7851   7.542   2.933   7.140
  534WAT      O 7852   5.101   4.134   4.606
  534WAT     H1 7853   5.172   4.179   4.560
  534WAT     H2 7854   5.074   4.195   4.674
  535WAT      O 7855   4.354   2.986   3.692
  535WAT     H1 7856   4.395   2.905   3.723
  535WAT     H2 7857   4.260   2.972   3.705
  536WAT      O 7858   4.536   0.935   6.942
  536WAT     H1 7859   4.444   0.909   6.947
  536WAT     H2 7860   4.552   0.948   6.849
  537WAT      O 7861   4.435   3.209   3.564
  537WAT     H1 7862   4.423   3.145   3.635
  537WAT     H2 7863   4.530   3.225   3.563
  538WAT      O 7864   2.539   1.379   3.822
  538WAT     H1 7865   2.562   1.448   3.760
  538WAT     H2 7866   2.455   1.346   3.792
  539WAT      O 7867   3.712   3.567   4.001
  539WAT     H1 7868   3.767   3.639   4.032
  539WAT     H2 7869   3.744   3.549   3.912
  540WAT      O 7870   5.486   0.931   4.549
  540WAT     H1 7871   5.546   0.958   4.619
  540WAT     H2 7872   5.538   0.870   4.497
  541WAT      O 7873   4.897   3.221   2.698
  541WAT     H1 7874   4.878   3.288   2.764
  541WAT     H2 7875   4.871   3.139   2.740
  542WAT      O 7876   1.172   7.716   4.209
  542WAT     H1 7877   1.113   7.754   4.144
  542WAT     H2 7878   1.224   7.790   4.240
  543WAT      O 7879   6.230   2.866   3.016
  543WAT     H1 7880   6.277   2.810   2.955
  543WAT     H2 7881   6.138   2.840   3.008
  544WAT      O 7882   4.536   4.293   4.419
  544WAT     H1 7883   4.468   4.257   4.476
  544WAT     H2 7884   4.604   4.226   4.417
  545WAT      O 7885   7.596   4.578   7.506
  545WAT     H1 7886   7.667   4.518   7.528
  545WAT     H2 7887   7.531   4.566   7.575
  546WAT      O 7888   3.313   8.209   5.209
  546WAT     H1 7889   3.229   8.231   5.168
  546WAT     H2 7890   3.303   8.238   5.300
  547WAT      O 7891   5.022   5.405   4.418
  547WAT     H1 7892   4.931   5.434   4.415
  547WAT     H2 7893   5.056   5.421   4.330
  548WAT      O 7894   0.435   8.184   3.820
  548WAT     H1 7895   0.504   8.217   3.762
  548WAT     H2 7896   0.480   8.165   3.903
  549WAT      O 7897   8.553   7.361   0.366
  549WAT     H1 7898   8.558   7.428   0.434
  549WAT     H2 7899   8.459   7.355   0.345
  550WAT      O 7900   6.808   7.163   1.784
  550WAT     H1 7901   6.814   7.258   1.794
  550WAT     H2 7902   6.718   7.142   1.808
  551WAT      O 7903   2.301   7.461   5.101
  551WAT     H1 7904   2.356   7.396   5.143
  551WAT     H2 7905   2.360   7.534   5.082
  552WAT      O 7906   3.500   3.280   5.536
  552WAT     H1 7907   3.533   3.336   5.467
  552WAT     H2 7908   3.440   3.219   5.492
  553WAT      O 7909   4.436   6.430   0.083
  553WAT     H1 7910   4.461   6.356   0.137
  553WAT     H2 7911   4.476   6.412  -0.002
  554WAT      O 7912   3.271   7.646   1.946
  554WAT     H1 7913   3.194   7.598   1.977
  554WAT     H2 7914   3.339   7.578   1.938
  555WAT      O 7915   3.729   0.559   2.979
  555WAT     H1 7916   3.777   0.500   2.921
  555WAT     H2 7917   3.648   0.579   2.931
  556WAT      O 7918   6.697   0.874   1.849
  556WAT     H1 7919   6.762   0.898   1.783
  556WAT     H2 7920   6.747   0.855   1.928
  557WAT      O 7921   4.310   6.375   0.594
  557WAT     H1 7922   4.384   6.429   0.569
  557WAT     H2 7923   4.295   6.397   0.686
  558WAT      O 7924   5.591   7.374   6.769
  558WAT     H1 7925   5.643   7.454   6.772
  558WAT     H2 7926   5.645   7.311   6.721
  559WAT      O 7927   3.432   3.828   4.113
  559WAT     H1 7928   3.494   3.898   4.097
  559WAT     H2 7929   3.461   3.788   4.196
  560WAT      O 7930   0.530   3.459   0.510
  560WAT     H1 7931   0.535   3.548   0.543
  560WAT     H2 7932   0.462   3.461   0.443
  561WAT      O 7933   4.224   7.517   4.288
  561WAT     H1 7934   4.272   7.532   4.369
  561WAT     H2 7935   4.219   7.603   4.246
  562WAT      O 7936   4.139   0.584   1.254
  562WAT     H1 7937   4.093   0.666   1.236
  562WAT     H2 7938   4.204   0.577   1.185
  563WAT      O 7939   8.902   5.824   3.709
  563WAT     H1 7940   8.837   5.767   3.749
  563WAT     H2 7941   8.904   5.902   3.766
  564WAT      O 7942   9.371   4.531   1.426
  564WAT     H1 7943   9.332   4.618   1.412
  564WAT     H2 7944   9.358   4.515   1.520
  565WAT      O 7945   5.323   8.246   3.563
  565WAT     H1 7946   5.399   8.289   3.525
  565WAT     H2 7947   5.311   8.287   3.648
  566WAT      O 7948   4.747   3.785   3.997
  566WAT     H1 7949   4.838   3.793   3.968
  566WAT     H2 7950   4.714   3.706   3.952
  567WAT      O 7951   6.204   4.488   1.456
  567WAT     H1 7952   6.190   4.470   1.363
  567WAT     H2 7953   6.298   4.479   1.468
  568WAT      O 7954   3.000   4.703   0.719
  568WAT     H1 7955   3.057   4.721   0.794
  568WAT     H2 7956   2.998   4.607   0.714
  569WAT      O 7957   4.652   2.747   2.986
  569WAT     H1 7958   4.662   2.697   2.906
  569WAT     H2 7959   4.739   2.749   3.025
  570WAT      O 7960   5.723   1.254   0.277
  570WAT     H1 7961   5.757   1.210   0.199
  570WAT     H2 7962   5.704   1.343   0.247
  571WAT      O 7963   4.751   2.598   6.882
  571WAT     H1 7964   4.770   2.556   6.798
  571WAT     H2 7965   4.759   2.527   6.946
  572WAT      O 7966   4.846   5.172   6.064
  572WAT     H1 7967   4.896   5.103   6.020
  572WAT     H2 7968   4.912   5.226   6.107
  573WAT      O 7969   8.597   1.114   1.616
  573WAT     H1 7970   8.611   1.088   1.708
  573WAT     H2 7971   8.686   1.119   1.580
  574WAT      O 7972   8.235   3.621   6.387
  574WAT     H1 7973   8.212   3.587   6.301
  574WAT     H2 7974   8.323   3.656   6.376
  575WAT      O 7975   8.130   6.714   3.402
  575WAT     H1 7976   8.035   6.725   3.402
  575WAT     H2 7977   8.147   6.653   3.330
  576WAT      O 7978   1.018   1.837   1.322
  576WAT     H1 7979   0.933   1.881   1.318
  576WAT     H2 7980   1.082   1.908   1.316
  577WAT      O 7981   8.100   8.224   8.413
  577WAT     H1 7982   8.032   8.254   8.472
  577WAT     H2 7983   8.181   8.263   8.446
  578WAT      O 7984   1.834   4.469   0.475
  578WAT     H1 7985   1.887   4.518   0.412
  578WAT     H2 7986   1.897   4.412   0.519
  579WAT      O 7987   1.395   4.859   6.232
  579WAT     H1 7988   1.345   4.831   6.309
  579WAT     H2 7989   1.405   4.780   6.180
  580WAT      O 7990   8.539   2.507   2.100
  580WAT     H1 7991   8.634   2.493   2.096
  580WAT     H2 7992   8.502   2.443   2.040
  581WAT      O 7993   2.881   1.535   4.390
  581WAT     H1 7994   2.866   1.617   4.438
  581WAT     H2 7995   2.800   1.521   4.341
  582WAT      O 7996   9.259   3.547   0.418
  582WAT     H1 7997   9.265   3.513   0.329
  582WAT     H2 7998   9.301   3.480   0.473
  583WAT      O 7999   7.322   8.802   2.886
  583WAT     H1 8000   7.377   8.724   2.886
  583WAT     H2 8001   7.292   8.810   2.795
  584WAT      O 8002   2.715   8.067   6.215
  584WAT     H1 8003   2.687   8.108   6.133
  584WAT     H2 8004   2.645   8.005   6.236
  585WAT      O 8005   0.711   2.574   8.169
  585WAT     H1 8006   0.707   2.589   8.263
  585WAT     H2 8007   0.795   2.611   8.142
  586WAT      O 8008   7.848   2.842   2.306
  586WAT     H1 8009   7.914   2.906   2.280
  586WAT     H2 8010   7.768   2.894   2.319
  587WAT      O 8011   1.129   0.347   4.538
  587WAT     H1 8012   1.092   0.261   4.517
  587WAT     H2 8013   1.057   0.408   4.524
  588WAT      O 8014   2.058   8.273   5.259
  588WAT     H1 8015   2.064   8.363   5.226
  588WAT     H2 8016   1.967   8.248   5.246
  589WAT      O 8017   3.069   7.334   5.769
  589WAT     H1 8018   3.159   7.366   5.770
  589WAT     H2 8019   3.017   7.410   5.795
  590WAT      O 8020   7.761   6.806   2.672
  590WAT     H1 8021   7.847   6.819   2.632
  590WAT     H2 8022   7.700   6.850   2.612
  591WAT      O 8023   8.338   7.493   5.815
  591WAT     H1 8024   8.426   7.462   5.792
  591WAT     H2 8025   8.287   7.413   5.830
  592WAT      O 8026   9.280   1.746   6.617
  592WAT     H1 8027   9.371   1.771   6.599
  592WAT     H2 8028   9.243   1.821   6.663
  593WAT      O 8029   1.561   7.018   6.692
  593WAT     H1 8030   1.592   7.064   6.770
  593WAT     H2 8031   1.479   6.977   6.720
  594WAT      O 8032   4.183   4.531   4.430
  594WAT     H1 8033   4.188   4.461   4.495
  594WAT     H2 8034   4.269   4.572   4.431
  595WAT      O 8035   7.143   1.601   1.543
  595WAT     H1 8036   7.086   1.678   1.538
  595WAT     H2 8037   7.135   1.559   1.458
  596WAT      O 8038   0.339   5.966   1.888
  596WAT     H1 8039   0.336   5.986   1.982
  596WAT     H2 8040   0.255   5.926   1.869
  597WAT      O 8041   4.238   7.336   3.665
  597WAT     H1 8042   4.299   7.393   3.712
  597WAT     H2 8043   4.281   7.318   3.582
  598WAT      O 8044   0.897   5.897   7.211
  598WAT     H1 8045   0.847   5.965   7.166
  598WAT     H2 8046   0.843   5.873   7.287
  599WAT      O 8047   2.674   3.606   1.678
  599WAT     H1 8048   2.710   3.593   1.590
  599WAT     H2 8049   2.630   3.691   1.674
  600WAT      O 8050   1.353   7.377   3.813
  600WAT     H1 8051   1.304   7.346   3.889
  600WAT     H2 8052   1.339   7.472   3.812
  601WAT      O 8053   7.403   8.088   7.293
  601WAT     H1 8054   7.367   8.108   7.380
  601WAT     H2 8055   7.382   7.995   7.279
  602WAT      O 8056   2.393   3.228   4.991
  602WAT     H1 8057   2.475   3.189   4.961
  602WAT     H2 8058   2.416   3.318   5.012
  603WAT      O 8059   1.077   5.199   7.576
  603WAT     H1 8060   1.016   5.138   7.617
  603WAT     H2 8061   1.104   5.257   7.648
  604WAT      O 8062   4.418   3.777   0.299
  604WAT     H1 8063   4.331   3.751   0.330
  604WAT     H2 8064   4.474   3.772   0.377
  605WAT      O 8065   6.645   8.282   0.760
  605WAT     H1 8066   6.645   8.186   0.756
  605WAT     H2 8067   6.735   8.305   0.784
  606WAT      O 8068   6.508   6.171   1.788
  606WAT     H1 8069   6.543   6.259   1.784
  606WAT     H2 8070   6.575   6.116   1.748
  607WAT      O 8071   2.040   1.664   8.458
  607WAT     H1 8072   2.096   1.619   8.394
  607WAT     H2 8073   1.953   1.664   8.418
  608WAT      O 8074   5.174   1.074   7.188
  608WAT     H1 8075   5.222   1.126   7.124
  608WAT     H2 8076   5.090   1.118   7.197
  609WAT      O 8077   7.313   6.211   5.052
  609WAT     H1 8078   7.246   6.279   5.055
  609WAT     H2 8079   7.349   6.209   5.141
  610WAT      O 8080   1.754   1.274   3.838
  610WAT     H1 8081   1.696   1.207   3.873
  610WAT     H2 8082   1.840   1.254   3.875
  611WAT      O 8083   1.884   7.117   7.192
  611WAT     H1 8084   1.945   7.095   7.121
  611WAT     H2 8085   1.826   7.041   7.198
  612WAT      O 8086   0.304   8.600   1.091
  612WAT     H1 8087   0.387   8.553   1.102
  612WAT     H2 8088   0.323   8.689   1.122
  613WAT      O 8089   6.313   0.960   2.142
  613WAT     H1 8090   6.382   0.989   2.082
  613WAT     H2 8091   6.294   1.037   2.195
  614WAT      O 8092   6.676   8.581   3.330
  614WAT     H1 8093   6.679   8.578   3.235
  614WAT     H2 8094   6.724   8.661   3.353
  615WAT      O 8095   5.331   4.765   8.105
  615WAT     H1 8096   5.417   4.804   8.116
  615WAT     H2 8097   5.343   4.700   8.035
  616WAT      O 8098   4.184   3.222   7.251
  616WAT     H1 8099   4.179   3.314   7.278
  616WAT     H2 8100   4.144   3.174   7.323
  617WAT      O 8101   1.590   5.330   3.022
  617WAT     H1 8102   1.559   5.402   3.077
  617WAT     H2 8103   1.683   5.346   3.011
  618WAT      O 8104   1.430   8.738   6.913
  618WAT     H1 8105   1.446   8.829   6.938
  618WAT     H2 8106   1.469   8.731   6.825
  619WAT      O 8107   2.127   4.890   4.989
  619WAT     H1 8108   2.171   4.828   5.047
  619WAT     H2 8109   2.197   4.926   4.935
  620WAT      O 8110   8.793   2.320   3.925
  620WAT     H1 8111   8.812   2.402   3.971
  620WAT     H2 8112   8.861   2.259   3.955
  621WAT      O 8113   6.138   5.045   7.698
  621WAT     H1 8114   6.156   5.047   7.792
  621WAT     H2 8115   6.044   5.063   7.691
  622WAT      O 8116   0.244   3.554   5.473
  622WAT     H1 8117   0.184   3.585   5.540
  622WAT     H2 8118   0.188   3.524   5.402
  623WAT      O 8119   6.624   1.275   2.200
  623WAT     H1 8120   6.650   1.193   2.243
  623WAT     H2 8121   6.706   1.323   2.190
  624WAT      O 8122   1.896   7.946   2.107
  624WAT     H1 8123   1.897   8.027   2.056
  624WAT     H2 8124   1.947   7.966   2.186
  625WAT      O 8125   4.713   6.918   2.064
  625WAT     H1 8126   4.752   6.888   2.146
  625WAT     H2 8127   4.633   6.866   2.054
  626WAT      O 8128   1.575   4.330   6.119
  626WAT     H1 8129   1.526   4.368   6.046
  626WAT     H2 8130   1.508   4.284   6.171
  627WAT      O 8131   8.488   6.927   3.157
  627WAT     H1 8132   8.404   6.936   3.202
  627WAT     H2 8133   8.496   7.007   3.105
  628WAT      O 8134   1.810   3.059   7.042
  628WAT     H1 8135   1.749   3.053   6.969
  628WAT     H2 8136   1.836   3.151   7.045
  629WAT      O 8137   3.868   1.385   8.513
  629WAT     H1 8138   3.773   1.375   8.522
  629WAT     H2 8139   3.901   1.378   8.603
  630WAT      O 8140   4.467   2.684   1.172
  630WAT     H1 8141   4.409   2.638   1.111
  630WAT     H2 8142   4.455   2.776   1.152
  631WAT      O 8143   0.837   2.662   3.424
  631WAT     H1 8144   0.814   2.755   3.421
  631WAT     H2 8145   0.766   2.621   3.475
  632WAT      O 8146   8.274   5.201   2.442
  632WAT     H1 8147   8.247   5.239   2.359
  632WAT     H2 8148   8.201   5.145   2.467
  633WAT      O 8149   8.355   5.905   3.632
  633WAT     H1 8150   8.449   5.897   3.645
  633WAT     H2 8151   8.345   5.926   3.539
  634WAT      O 8152   7.737   2.851   7.366
  634WAT     H1 8153   7.735   2.940   7.401
  634WAT     H2 8154   7.819   2.846   7.317
  635WAT      O 8155   6.799   4.500   7.083
  635WAT     H1 8156   6.805   4.583   7.036
  635WAT     H2 8157   6.890   4.471   7.091
  636WAT      O 8158   7.081   6.917   6.716
  636WAT     H1 8159   7.129   6.955   6.789
  636WAT     H2 8160   7.134   6.842   6.689
  637WAT      O 8161   5.448   5.623   3.538
  637WAT     H1 8162   5.503   5.612   3.461
  637WAT     H2 8163   5.502   5.669   3.601
  638WAT      O 8164   5.133   7.757   5.878
  638WAT     H1 8165   5.185   7.699   5.824
  638WAT     H2 8166   5.083   7.810   5.816
  639WAT      O 8167   3.577   2.209   8.358
  639WAT     H1 8168   3.574   2.118   8.387
  639WAT     H2 8169   3.622   2.255   8.428
  640WAT      O 8170   9.393   1.547   7.821
  640WAT     H1 8171   9.358   1.542   7.732
  640WAT     H2 8172   9.476   1.500   7.817
  641WAT      O 8173   1.061   7.778   2.733
  641WAT     H1 8174   0.972   7.754   2.708
  641WAT     H2 8175   1.072   7.867   2.699
  642WAT      O 8176   0.740   7.070   1.648
  642WAT     H1 8177   0.783   7.119   1.579
  642WAT     H2 8178   0.716   6.987   1.606
  643WAT      O 8179   1.643   1.419   6.829
  643WAT     H1 8180   1.657   1.452   6.741
  643WAT     H2 8181   1.730   1.415   6.868
  644WAT      O 8182   2.998   2.665   1.042
  644WAT     H1 8183   2.988   2.582   0.996
  644WAT     H2 8184   2.911   2.683   1.078
  645WAT      O 8185   1.998   2.655   4.658
  645WAT     H1 8186   2.059   2.582   4.673
  645WAT     H2 8187   2.053   2.733   4.662
  646WAT      O 8188   2.065   6.777   0.807
  646WAT     H1 8189   2.076   6.695   0.760
  646WAT     H2 8190   2.122   6.839   0.762
  647WAT      O 8191   1.395   5.192   6.950
  647WAT     H1 8192   1.353   5.268   6.909
  647WAT     H2 8193   1.484   5.221   6.970
  648WAT      O 8194   6.115   2.367   1.164
  648WAT     H1 8195   6.146   2.398   1.078
  648WAT     H2 8196   6.192   2.325   1.203
  649WAT      O 8197   8.876   0.940   8.331
  649WAT     H1 8198   8.929   0.948   8.411
  649WAT     H2 8199   8.809   0.875   8.354
  650WAT      O 8200   1.378   1.443   5.315
  650WAT     H1 8201   1.334   1.371   5.360
  650WAT     H2 8202   1.408   1.404   5.232
  651WAT      O 8203   0.985   2.970   3.923
  651WAT     H1 8204   0.931   2.908   3.972
  651WAT     H2 8205   1.074   2.938   3.934
  652WAT      O 8206   3.808   8.557   6.705
  652WAT     H1 8207   3.778   8.483   6.653
  652WAT     H2 8208   3.776   8.634   6.658
  653WAT      O 8209   6.179   6.379   4.308
  653WAT     H1 8210   6.126   6.457   4.324
  653WAT     H2 8211   6.156   6.353   4.219
  654WAT      O 8212   6.772   1.085   1.647
  654WAT     H1 8213   6.824   1.036   1.584
  654WAT     H2 8214   6.695   1.113   1.598
  655WAT      O 8215   9.301   3.763   3.756
  655WAT     H1 8216   9.360   3.736   3.826
  655WAT     H2 8217   9.326   3.708   3.681
  656WAT      O 8218   0.714   0.833   4.051
  656WAT     H1 8219   0.679   0.814   4.138
  656WAT     H2 8220   0.732   0.748   4.012
  657WAT      O 8221   1.467   2.384   1.237
  657WAT     H1 8222   1.460   2.384   1.333
  657WAT     H2 8223   1.559   2.362   1.221
  658WAT      O 8224   8.109   1.223   3.744
  658WAT     H1 8225   8.115   1.250   3.653
  658WAT     H2 8226   8.063   1.139   3.742
  659WAT      O 8227   0.559   6.587   7.737
  659WAT     H1 8228   0.590   6.665   7.692
  659WAT     H2 8229   0.536   6.526   7.666
  660WAT      O 8230   4.500   3.390   5.200
  660WAT     H1 8231   4.483   3.402   5.106
  660WAT     H2 8232   4.475   3.299   5.217
  661WAT      O 8233   9.359   6.244   8.335
  661WAT     H1 8234   9.390   6.334   8.333
  661WAT     H2 8235   9.290   6.241   8.268
  662WAT      O 8236   2.954   3.105   1.924
  662WAT     H1 8237   2.919   3.136   1.840
  662WAT     H2 8238   2.881   3.057   1.963
  663WAT      O 8239   6.426   4.272   0.878
  663WAT     H1 8240   6.474   4.354   0.888
  663WAT     H2 8241   6.413   4.241   0.968
  664WAT      O 8242   8.376   8.701   1.075
  664WAT     H1 8243   8.314   8.737   1.011
  664WAT     H2 8244   8.322   8.679   1.151
  665WAT      O 8245   0.741   5.503   2.644
  665WAT     H1 8246   0.738   5.408   2.633
  665WAT     H2 8247   0.736   5.538   2.555
  666WAT      O 8248   3.721   0.379   5.027
  666WAT     H1 8249   3.703   0.288   5.002
  666WAT     H2 8250   3.804   0.374   5.075
  667WAT      O 8251   0.467   4.660   4.758
  667WAT     H1 8252   0.553   4.666   4.716
  667WAT     H2 8253   0.476   4.710   4.839
  668WAT      O 8254   6.619   7.590   7.342
  668WAT     H1 8255   6.676   7.576   7.266
  668WAT     H2 8256   6.648   7.673   7.379
  669WAT      O 8257   1.841   7.995   1.779
  669WAT     H1 8258   1.851   8.090   1.771
  669WAT     H2 8259   1.909   7.969   1.840
  670WAT      O 8260   6.102   7.375   5.825
  670WAT     H1 8261   6.134   7.381   5.735
  670WAT     H2 8262   6.034   7.442   5.830
  671WAT      O 8263   8.550   1.639   0.156
  671WAT     H1 8264   8.577   1.714   0.102
  671WAT     H2 8265   8.625   1.580   0.155
  672WAT      O 8266   6.561   1.000   7.828
  672WAT     H1 8267   6.612   1.076   7.857
  672WAT     H2 8268   6.470   1.030   7.832
  673WAT      O 8269   7.716   4.814   6.411
  673WAT     H1 8270   7.770   4.736   6.425
  673WAT     H2 8271   7.722   4.863   6.493
  674WAT      O 8272   7.753   6.077   2.952
  674WAT     H1 8273   7.846   6.088   2.972
  674WAT     H2 8274   7.716   6.035   3.030
  675WAT      O 8275   8.290   5.647   0.420
  675WAT     H1 8276   8.263   5.660   0.329
  675WAT     H2 8277   8.283   5.552   0.433
  676WAT      O 8278   0.604   2.290   4.837
  676WAT     H1 8279   0.611   2.208   4.789
  676WAT     H2 8280   0.693   2.324   4.840
  677WAT      O 8281   7.732   7.341   6.146
  677WAT     H1 8282   7.714   7.417   6.201
  677WAT     H2 8283   7.799   7.371   6.085
  678WAT      O 8284   8.151   2.260   5.567
  678WAT     H1 8285   8.118   2.277   5.656
  678WAT     H2 8286   8.192   2.174   5.573
  679WAT      O 8287   3.183   1.934   4.865
  679WAT     H1 8288   3.100   1.968   4.830
  679WAT     H2 8289   3.175   1.945   4.960
  680WAT      O 8290   3.830   8.250   3.420
  680WAT     H1 8291   3.858   8.314   3.354
  680WAT     H2 8292   3.871   8.168   3.393
  681WAT      O 8293   1.215   4.720   3.201
  681WAT     H1 8294   1.236   4.793   3.258
  681WAT     H2 8295   1.221   4.643   3.257
  682WAT      O 8296   3.147   0.894   7.863
  682WAT     H1 8297   3.171   0.802   7.862
  682WAT     H2 8298   3.200   0.933   7.793
  683WAT      O 8299   4.060   3.139   7.497
  683WAT     H1 8300   3.967   3.157   7.511
  683WAT     H2 8301   4.069   3.045   7.513
  684WAT      O 8302   9.371   7.172   0.870
  684WAT     H1 8303   9.460   7.140   0.855
  684WAT     H2 8304   9.356   7.235   0.800
  685WAT      O 8305   7.637   0.524   4.463
  685WAT     H1 8306   7.585   0.582   4.520
  685WAT     H2 8307   7.625   0.561   4.376
  686WAT      O 8308   7.225   6.383   3.951
  686WAT     H1 8309   7.240   6.367   4.045
  686WAT     H2 8310   7.237   6.298   3.910
  687WAT      O 8311   1.276   7.664   5.235
  687WAT     H1 8312   1.190   7.622   5.230
  687WAT     H2 8313   1.311   7.659   5.146
  688WAT      O 8314   2.198   4.885   2.492
  688WAT     H1 8315   2.285   4.915   2.465
  688WAT     H2 8316   2.177   4.939   2.569
  689WAT      O 8317   8.038   3.605   7.880
  689WAT     H1 8318   7.984   3.620   7.958
  689WAT     H2 8319   8.107   3.671   7.886
  690WAT      O 8320   8.604   7.480   5.749
  690WAT     H1 8321   8.604   7.464   5.655
  690WAT     H2 8322   8.617   7.393   5.788
  691WAT      O 8323   3.377   5.130   7.747
  691WAT     H1 8324   3.447   5.112   7.684
  691WAT     H2 8325   3.421   5.171   7.821
  692WAT      O 8326   3.294   7.506   8.386
  692WAT     H1 8327   3.335   7.469   8.465
  692WAT     H2 8328   3.322   7.447   8.316
  693WAT      O 8329   3.098   7.452   2.147
  693WAT     H1 8330   3.029   7.442   2.081
  693WAT     H2 8331   3.100   7.546   2.166
  694WAT      O 8332   0.373   6.215   7.007
  694WAT     H1 8333   0.410   6.186   7.091
  694WAT     H2 8334   0.280   6.196   7.015
  695WAT      O 8335   7.885   3.446   1.768
  695WAT     H1 8336   7.859   3.473   1.680
  695WAT     H2 8337   7.942   3.370   1.754
  696WAT      O 8338   0.996   0.824   1.681
  696WAT     H1 8339   0.901   0.833   1.671
  696WAT     H2 8340   1.016   0.876   1.760
  697WAT      O 8341   7.633   3.128   8.088
  697WAT     H1 8342   7.722   3.097   8.069
  697WAT     H2 8343   7.579   3.087   8.020
  698WAT      O 8344   3.426   0.605   5.227
  698WAT     H1 8345   3.470   0.662   5.164
  698WAT     H2 8346   3.333   0.625   5.217
  699WAT      O 8347   4.818   1.240   6.096
  699WAT     H1 8348   4.901   1.286   6.083
  699WAT     H2 8349   4.752   1.310   6.097
  700WAT      O 8350   1.865   5.531   3.893
  700WAT     H1 8351   1.882   5.441   3.864
  700WAT     H2 8352   1.947   5.559   3.934
  701WAT      O 8353   3.182   2.472   4.836
  701WAT     H1 8354   3.253   2.427   4.791
  701WAT     H2 8355   3.141   2.405   4.890
  702WAT      O 8356   6.156   2.105   3.960
  702WAT     H1 8357   6.206   2.041   3.909
  702WAT     H2 8358   6.161   2.074   4.050
  703WAT      O 8359   2.776   3.177   7.616
  703WAT     H1 8360   2.797   3.092   7.654
  703WAT     H2 8361   2.846   3.192   7.552
  704WAT      O 8362   8.497   1.951   2.308
  704WAT     H1 8363   8.474   1.874   2.362
  704WAT     H2 8364   8.441   1.944   2.231
  705WAT      O 8365   1.649   7.236   2.071
  705WAT     H1 8366   1.555   7.223   2.064
  705WAT     H2 8367   1.676   7.180   2.143
  706WAT      O 8368   3.422   2.753   6.141
  706WAT     H1 8369   3.487   2.821   6.125
  706WAT     H2 8370   3.471   2.671   6.137
  707WAT      O 8371   5.107   7.290   7.411
  707WAT     H1 8372   5.148   7.204   7.414
  707WAT     H2 8373   5.040   7.281   7.343
  708WAT      O 8374   8.943   5.466   5.728
  708WAT     H1 8375   9.021   5.521   5.740
  708WAT     H2 8376   8.894   5.476   5.809
  709WAT      O 8377   0.436   3.385   1.386
  709WAT     H1 8378   0.509   3.445   1.403
  709WAT     H2 8379   0.393   3.375   1.471
  710WAT      O 8380   8.373   5.568   3.987
  710WAT     H1 8381   8.438   5.584   4.056
  710WAT     H2 8382   8.291   5.597   4.025
  711WAT      O 8383   6.801   1.705   1.130
  711WAT     H1 8384   6.820   1.631   1.187
  711WAT     H2 8385   6.723   1.746   1.169
  712WAT      O 8386   1.947   2.178   1.510
  712WAT     H1 8387   1.972   2.201   1.600
  712WAT     H2 8388   2.030   2.178   1.462
  713WAT      O 8389   5.938   6.835   2.080
  713WAT     H1 8390   5.847   6.844   2.108
  713WAT     H2 8391   5.935   6.772   2.008
  714WAT      O 8392   2.350   5.627   8.432
  714WAT     H1 8393   2.417   5.574   8.390
  714WAT     H2 8394   2.384   5.717   8.430
  715WAT      O 8395   8.291   5.691   6.664
  715WAT     H1 8396   8.347   5.632   6.613
  715WAT     H2 8397   8.330   5.690   6.751
  716WAT      O 8398   5.735   2.752   7.916
  716WAT     H1 8399   5.729   2.742   8.011
  716WAT     H2 8400   5.827   2.730   7.897
  717WAT      O 8401   9.136   3.540   3.264
  717WAT     H1 8402   9.108   3.464   3.314
  717WAT     H2 8403   9.070   3.549   3.195
  718WAT      O 8404   3.919   5.210   4.885
  718WAT     H1 8405   3.958   5.140   4.937
  718WAT     H2 8406   3.973   5.287   4.903
  719WAT      O 8407   2.224   2.077   4.063
  719WAT     H1 8408   2.237   1.993   4.018
  719WAT     H2 8409   2.282   2.072   4.139
  720WAT      O 8410   1.879   2.989   7.663
  720WAT     H1 8411   1.945   3.057   7.651
  720WAT     H2 8412   1.810   3.032   7.714
  721WAT      O 8413   6.531   5.807   4.735
  721WAT     H1 8414   6.607   5.776   4.784
  721WAT     H2 8415   6.560   5.807   4.643
  722WAT      O 8416   3.331   6.436   2.156
  722WAT     H1 8417   3.377   6.483   2.086
  722WAT     H2 8418   3.252   6.487   2.170
  723WAT      O 8419   1.500   8.632   7.959
  723WAT     H1 8420   1.479   8.694   7.890
  723WAT     H2 8421   1.589   8.602   7.938
  724WAT      O 8422   1.738   2.231   0.955
  724WAT     H1 8423   1.732   2.327   0.946
  724WAT     H2 8424   1.756   2.200   0.866
  725WAT      O 8425   7.052   7.279   8.237
  725WAT     H1 8426   7.127   7.336   8.256
  725WAT     H2 8427   7.070   7.199   8.286
  726WAT      O 8428   9.293   3.865   2.299
  726WAT     H1 8429   9.310   3.771   2.304
  726WAT     H2 8430   9.307   3.896   2.389
  727WAT      O 8431   4.793   3.396   0.700
  727WAT     H1 8432   4.743   3.467   0.659
  727WAT     H2 8433   4.884   3.425   0.697
  728WAT      O 8434   1.444   2.949   5.153
  728WAT     H1 8435   1.378   2.954   5.084
  728WAT     H2 8436   1.500   3.025   5.139
  729WAT      O 8437   5.507   0.627   0.969
  729WAT     H1 8438   5.498   0.542   0.924
  729WAT     H2 8439   5.438   0.626   1.035
  730WAT      O 8440   1.349   0.798   2.658
  730WAT     H1 8441   1.394   0.867   2.708
  730WAT     H2 8442   1.338   0.727   2.721
  731WAT      O 8443   4.916   8.299   5.529
  731WAT     H1 8444   4.851   8.242   5.571
  731WAT     H2 8445   4.989   8.241   5.508
  732WAT      O 8446   7.408   4.807   5.645
  732WAT     H1 8447   7.440   4.864   5.715
  732WAT     H2 8448   7.324   4.775   5.676
  733WAT      O 8449   0.295   3.657   4.765
  733WAT     H1 8450   0.373   3.713   4.770
  733WAT     H2 8451   0.237   3.690   4.834
  734WAT      O 8452   9.423   3.218   7.260
  734WAT     H1 8453   9.353   3.278   7.233
  734WAT     H2 8454   9.504   3.264   7.238
  735WAT      O 8455   7.418   7.818   6.016
  735WAT     H1 8456   7.478   7.831   6.090
  735WAT     H2 8457   7.331   7.828   6.054
  736WAT      O 8458   8.795   0.593   4.748
  736WAT     H1 8459   8.836   0.519   4.793
  736WAT     H2 8460   8.823   0.585   4.657
  737WAT      O 8461   5.023   1.507   0.079
  737WAT     H1 8462   4.946   1.502   0.135
  737WAT     H2 8463   5.082   1.440   0.114
  738WAT      O 8464   7.581   3.166   4.087
  738WAT     H1 8465   7.552   3.078   4.110
  738WAT     H2 8466   7.633   3.154   4.007
  739WAT      O 8467   1.974   4.145   0.479
  739WAT     H1 8468   1.925   4.115   0.556
  739WAT     H2 8469   2.058   4.176   0.515
  740WAT      O 8470   3.537   0.699   4.980
  740WAT     H1 8471   3.519   0.716   4.888
  740WAT     H2 8472   3.502   0.611   4.995
  741WAT      O 8473   7.119   1.485   0.707
  741WAT     H1 8474   7.105   1.401   0.663
  741WAT     H2 8475   7.213   1.488   0.723
  742WAT      O 8476   9.437   5.603   1.597
  742WAT     H1 8477   9.382   5.644   1.530
  742WAT     H2 8478   9.506   5.559   1.548
  743WAT      O 8479   7.019   7.876   8.406
  743WAT     H1 8480   7.090   7.908   8.349
  743WAT     H2 8481   6.982   7.802   8.358
  744WAT      O 8482   5.636   2.717   6.459
  744WAT     H1 8483   5.603   2.630   6.436
  744WAT     H2 8484   5.600   2.775   6.392
  745WAT      O 8485   4.349   5.696   1.096
  745WAT     H1 8486   4.292   5.683   1.020
  745WAT     H2 8487   4.335   5.618   1.150
  746WAT      O 8488   6.560   2.031   7.573
  746WAT     H1 8489   6.489   1.986   7.527
  746WAT     H2 8490   6.545   2.124   7.556
  747WAT      O 8491   4.738   6.109   0.350
  747WAT     H1 8492   4.778   6.025   0.326
  747WAT     H2 8493   4.768   6.125   0.439
  748WAT      O 8494   7.217   2.720   6.378
  748WAT     H1 8495   7.207   2.662   6.454
  748WAT     H2 8496   7.249   2.802   6.414
  749WAT      O 8497   5.530   3.039   5.568
  749WAT     H1 8498   5.550   3.040   5.474
  749WAT     H2 8499   5.611   3.064   5.611
  750WAT      O 8500   2.145   0.884   5.961
  750WAT     H1 8501   2.107   0.796   5.957
  750WAT     H2 8502   2.079   0.937   6.004
  751WAT      O 8503   9.298   2.975   6.540
  751WAT     H1 8504   9.391   2.983   6.519
  751WAT     H2 8505   9.290   3.015   6.627
  752WAT      O 8506   1.093   4.976   8.285
  752WAT     H1 8507   1.055   5.055   8.323
  752WAT     H2 8508   1.020   4.935   8.238
  753WAT      O 8509   0.363   2.811   4.228
  753WAT     H1 8510   0.274   2.780   4.241
  753WAT     H2 8511   0.353   2.899   4.192
  754WAT      O 8512   5.183   8.500   8.594
  754WAT     H1 8513   5.237   8.479   8.670
  754WAT     H2 8514   5.123   8.568   8.625
  755WAT      O 8515   6.360   7.271   2.726
  755WAT     H1 8516   6.410   7.298   2.802
  755WAT     H2 8517   6.420   7.214   2.677
  756WAT      O 8518   2.044   4.693   5.322
  756WAT     H1 8519   2.138   4.699   5.305
  756WAT     H2 8520   2.012   4.632   5.255
  757WAT      O 8521   4.186   8.371   8.182
  757WAT     H1 8522   4.247   8.392   8.111
  757WAT     H2 8523   4.108   8.422   8.161
  758WAT      O 8524   2.246   4.958   5.922
  758WAT     H1 8525   2.282   5.011   5.992
  758WAT     H2 8526   2.292   4.987   5.843
  759WAT      O 8527   8.032   3.212   3.923
  759WAT     H1 8528   8.110   3.196   3.871
  759WAT     H2 8529   8.011   3.127   3.961
  760WAT      O 8530   9.309   3.050   0.476
  760WAT     H1 8531   9.267   3.060   0.391
  760WAT     H2 8532   9.237   3.043   0.539
  761WAT      O 8533   8.841   1.339   7.637
  761WAT     H1 8534   8.829   1.275   7.706
  761WAT     H2 8535   8.753   1.371   7.618
  762WAT      O 8536   7.377   2.500   7.533
  762WAT     H1 8537   7.432   2.422   7.537
  762WAT     H2 8538   7.352   2.505   7.440
  763WAT      O 8539   0.513   4.660   2.240
  763WAT     H1 8540   0.534   4.650   2.147
  763WAT     H2 8541   0.423   4.629   2.247
  764WAT      O 8542   6.464   1.200   8.281
  764WAT     H1 8543   6.524   1.251   8.335
  764WAT     H2 8544   6.513   1.121   8.256
  765WAT      O 8545   2.124   1.035   8.054
  765WAT     H1 8546   2.031   1.057   8.043
  765WAT     H2 8547   2.146   1.067   8.142
  766WAT      O 8548   2.306   0.620   7.904
  766WAT     H1 8549   2.235   0.680   7.929
  766WAT     H2 8550   2.284   0.594   7.814
  767WAT      O 8551   2.177   3.930   2.610
  767WAT     H1 8552   2.212   3.884   2.534
  767WAT     H2 8553   2.171   4.022   2.582
  768WAT      O 8554   1.372   1.412   7.575
  768WAT     H1 8555   1.458   1.396   7.612
  768WAT     H2 8556   1.378   1.380   7.485
  769WAT      O 8557   3.011   6.339   2.934
  769WAT     H1 8558   3.080   6.396   2.969
  769WAT     H2 8559   3.010   6.264   2.992
  770WAT      O 8560   7.001   4.932   0.756
  770WAT     H1 8561   6.991   4.883   0.837
  770WAT     H2 8562   6.983   4.868   0.687
  771WAT      O 8563   2.041   4.860   1.223
  771WAT     H1 8564   1.945   4.858   1.229
  771WAT     H2 8565   2.065   4.770   1.199
  772WAT      O 8566   7.365   6.537   3.518
  772WAT     H1 8567   7.338   6.626   3.495
  772WAT     H2 8568   7.406   6.545   3.604
  773WAT      O 8569   2.823   6.683   0.263
  773WAT     H1 8570   2.751   6.641   0.309
  773WAT     H2 8571   2.800   6.776   0.259
  774WAT      O 8572   9.339   4.780   0.334
  774WAT     H1 8573   9.279   4.764   0.407
  774WAT     H2 8574   9.424   4.749   0.365
  775WAT      O 8575   5.808   4.735   2.589
  775WAT     H1 8576   5.744   4.723   2.519
  775WAT     H2 8577   5.845   4.648   2.603
  776WAT      O 8578   2.493   1.516   7.184
  776WAT     H1 8579   2.543   1.544   7.108
  776WAT     H2 8580   2.513   1.423   7.193
  777WAT      O 8581   4.197   3.755   5.950
  777WAT     H1 8582   4.136   3.770   5.877
  777WAT     H2 8583   4.177   3.666   5.979
  778WAT      O 8584   2.135   7.307   7.198
  778WAT     H1 8585   2.219   7.347   7.176
  778WAT     H2 8586   2.093   7.291   7.114
  779WAT      O 8587   6.106   4.612   2.448
  779WAT     H1 8588   6.146   4.657   2.522
  779WAT     H2 8589   6.146   4.524   2.448
  780WAT      O 8590   2.960   8.752   6.637
  780WAT     H1 8591   2.940   8.829   6.690
  780WAT     H2 8592   2.910   8.765   6.556
  781WAT      O 8593   5.226   5.454   3.546
  781WAT     H1 8594   5.166   5.487   3.613
  781WAT     H2 8595   5.308   5.502   3.560
  782WAT      O 8596   8.961   8.491   8.081
  782WAT     H1 8597   9.018   8.512   8.007
  782WAT     H2 8598   8.947   8.396   8.073
  783WAT      O 8599   6.401   6.448   8.571
  783WAT     H1 8600   6.332   6.383   8.559
  783WAT     H2 8601   6.433   6.466   8.483
  784WAT      O 8602   9.465   7.407   7.289
  784WAT     H1 8603   9.454   7.369   7.377
  784WAT     H2 8604   9.551   7.378   7.261
  785WAT      O 8605   5.680   5.039   1.474
  785WAT     H1 8606   5.599   5.074   1.512
  785WAT     H2 8607   5.747   5.056   1.540
  786WAT      O 8608   5.251   0.932   0.215
  786WAT     H1 8609   5.177   0.990   0.233
  786WAT     H2 8610   5.213   0.844   0.214
  787WAT      O 8611   7.002   1.934   7.978
  787WAT     H1 8612   7.041   2.006   8.029
  787WAT     H2 8613   6.966   1.977   7.900
  788WAT      O 8614   5.770   7.831   7.650
  788WAT     H1 8615   5.855   7.807   7.612
  788WAT     H2 8616   5.715   7.753   7.636
  789WAT      O 8617   3.653   1.182   5.515
  789WAT     H1 8618   3.648   1.169   5.421
  789WAT     H2 8619   3.597   1.258   5.531
  790WAT      O 8620   8.558   7.437   2.216
  790WAT     H1 8621   8.532   7.520   2.178
  790WAT     H2 8622   8.487   7.377   2.194
  791WAT      O 8623   0.413   8.136   1.380
  791WAT     H1 8624   0.507   8.121   1.389
  791WAT     H2 8625   0.398   8.222   1.420
  792WAT      O 8626   7.924   0.811   0.279
  792WAT     H1 8627   7.841   0.853   0.303
  792WAT     H2 8628   7.988   0.882   0.283
  793WAT      O 8629   2.073   2.404   7.743
  793WAT     H1 8630   2.093   2.421   7.835
  793WAT     H2 8631   1.990   2.357   7.744
  794WAT      O 8632   1.810   8.559   2.275
  794WAT     H1 8633   1.732   8.613   2.292
  794WAT     H2 8634   1.776   8.471   2.258
  795WAT      O 8635   0.840   5.100   7.664
  795WAT     H1 8636   0.811   5.094   7.573
  795WAT     H2 8637   0.825   5.191   7.688
  796WAT      O 8638   6.748   6.633   5.142
  796WAT     H1 8639   6.678   6.571   5.162
  796WAT     H2 8640   6.808   6.627   5.217
  797WAT      O 8641   2.316   2.015   5.091
  797WAT     H1 8642   2.284   1.958   5.161
  797WAT     H2 8643   2.296   1.967   5.010
  798WAT      O 8644   2.279   8.280   7.738
  798WAT     H1 8645   2.312   8.203   7.783
  798WAT     H2 8646   2.340   8.294   7.666
  799WAT      O 8647   1.501   5.496   0.921
  799WAT     H1 8648   1.466   5.569   0.973
  799WAT     H2 8649   1.558   5.448   0.981
  800WAT      O 8650   0.707   7.336   1.421
  800WAT     H1 8651   0.770   7.380   1.478
  800WAT     H2 8652   0.630   7.392   1.423
  801WAT      O 8653   7.275   7.428   8.261
  801WAT     H1 8654   7.334   7.432   8.337
  801WAT     H2 8655   7.327   7.464   8.189
  802WAT      O 8656   6.350   8.551   3.460
  802WAT     H1 8657   6.290   8.477   3.446
  802WAT     H2 8658   6.437   8.514   3.443
  803WAT      O 8659   6.484   5.389   5.261
  803WAT     H1 8660   6.419   5.446   5.300
  803WAT     H2 8661   6.449   5.300   5.273
  804WAT      O 8662   2.159   1.729   6.051
  804WAT     H1 8663   2.187   1.644   6.016
  804WAT     H2 8664   2.196   1.793   5.990
  805WAT      O 8665   4.514   7.682   1.862
  805WAT     H1 8666   4.556   7.761   1.828
  805WAT     H2 8667   4.577   7.612   1.847
  806WAT      O 8668   8.288   5.621   3.085
  806WAT     H1 8669   8.310   5.657   2.999
  806WAT     H2 8670   8.278   5.697   3.141
  807WAT      O 8671   5.617   0.595   4.815
  807WAT     H1 8672   5.564   0.582   4.736
  807WAT     H2 8673   5.555   0.628   4.880
  808WAT      O 8674   2.403   3.787   1.451
  808WAT     H1 8675   2.312   3.807   1.473
  808WAT     H2 8676   2.397   3.710   1.394
  809WAT      O 8677   2.800   4.954   7.905
  809WAT     H1 8678   2.779   5.033   7.956
  809WAT     H2 8679   2.895   4.954   7.901
  810WAT      O 8680   4.240   8.545   2.069
  810WAT     H1 8681   4.290   8.561   1.989
  810WAT     H2 8682   4.210   8.455   2.061
  811WAT      O 8683   2.810   7.418   0.374
  811WAT     H1 8684   2.878   7.352   0.366
  811WAT     H2 8685   2.748   7.382   0.437
  812WAT      O 8686   7.002   3.752   7.123
  812WAT     H1 8687   6.993   3.669   7.170
  812WAT     H2 8688   7.031   3.814   7.189
  813WAT      O 8689   7.060   4.930   5.487
  813WAT     H1 8690   7.044   4.850   5.437
  813WAT     H2 8691   7.009   4.918   5.568
  814WAT      O 8692   8.349   4.289   1.956
  814WAT     H1 8693   8.397   4.355   1.906
  814WAT     H2 8694   8.393   4.206   1.934
  815WAT      O 8695   4.173   6.694   1.854
  815WAT     H1 8696   4.262   6.694   1.817
  815WAT     H2 8697   4.131   6.619   1.814
  816WAT      O 8698   8.166   4.483   6.684
  816WAT     H1 8699   8.089   4.427   6.694
  816WAT     H2 8700   8.226   4.453   6.752
  817WAT      O 8701   5.901   7.470   4.457
  817WAT     H1 8702   5.959   7.455   4.532
  817WAT     H2 8703   5.950   7.529   4.400
  818WAT      O 8704   6.896   4.714   8.455
  818WAT     H1 8705   6.943   4.788   8.492
  818WAT     H2 8706   6.964   4.655   8.424
  819WAT      O 8707   2.090   2.968   7.286
  819WAT     H1 8708   2.026   2.897   7.296
  819WAT     H2 8709   2.174   2.923   7.280
  820WAT      O 8710   2.539   8.526   6.028
  820WAT     H1 8711   2.523   8.605   6.080
  820WAT     H2 8712   2.462   8.517   5.972
  821WAT      O 8713   8.077   4.602   8.054
  821WAT     H1 8714   8.079   4.697   8.064
  821WAT     H2 8715   8.156   4.581   8.005
  822WAT      O 8716   0.268   7.467   3.633
  822WAT     H1 8717   0.182   7.429   3.614
  822WAT     H2 8718   0.264   7.555   3.595
  823WAT      O 8719   1.435   8.659   4.776
  823WAT     H1 8720   1.472   8.593   4.834
  823WAT     H2 8721   1.349   8.625   4.753
  824WAT      O 8722   8.839   8.005   5.844
  824WAT     H1 8723   8.886   8.073   5.892
  824WAT     H2 8724   8.899   7.931   5.841
  825WAT      O 8725   6.542   8.386   6.633
  825WAT     H1 8726   6.543   8.480   6.651
  825WAT     H2 8727   6.589   8.377   6.550
  826WAT      O 8728   2.833   4.251   0.737
  826WAT     H1 8729   2.783   4.220   0.812
  826WAT     H2 8730   2.769   4.294   0.681
  827WAT      O 8731   7.527   8.397   8.410
  827WAT     H1 8732   7.499   8.441   8.490
  827WAT     H2 8733   7.447   8.388   8.358
  828WAT      O 8734   7.854   3.972   0.116
  828WAT     H1 8735   7.867   3.879   0.097
  828WAT     H2 8736   7.914   3.991   0.189
  829WAT      O 8737   8.228   2.764   0.159
  829WAT     H1 8738   8.221   2.839   0.219
  829WAT     H2 8739   8.141   2.756   0.120
  830WAT      O 8740   6.683   1.144   4.681
  830WAT     H1 8741   6.607   1.086   4.679
  830WAT     H2 8742   6.656   1.218   4.735
  831WAT      O 8743   9.449   0.395   4.426
  831WAT     H1 8744   9.543   0.411   4.423
  831WAT     H2 8745   9.409   0.477   4.398
  832WAT      O 8746   7.430   0.386   3.123
  832WAT     H1 8747   7.371   0.395   3.048
  832WAT     H2 8748   7.449   0.476   3.150
  833WAT      O 8749   4.735   3.410   5.446
  833WAT     H1 8750   4.815   3.447   5.483
  833WAT     H2 8751   4.731   3.444   5.357
  834WAT      O 8752   4.904   4.346   6.862
  834WAT     H1 8753   4.940   4.356   6.774
  834WAT     H2 8754   4.809   4.349   6.849
  835WAT      O 8755   8.538   4.765   7.224
  835WAT     H1 8756   8.627   4.801   7.230
  835WAT     H2 8757   8.511   4.783   7.134
  836WAT      O 8758   6.612   7.122   6.688
  836WAT     H1 8759   6.546   7.173   6.735
  836WAT     H2 8760   6.690   7.127   6.743
  837WAT      O 8761   3.535   6.263   0.078
  837WAT     H1 8762   3.544   6.172   0.106
  837WAT     H2 8763   3.451   6.266   0.032
  838WAT      O 8764   9.169   3.707   5.475
  838WAT     H1 8765   9.147   3.799   5.462
  838WAT     H2 8766   9.229   3.707   5.550
  839WAT      O 8767   6.305   8.535   1.108
  839WAT     H1 8768   6.313   8.583   1.191
  839WAT     H2 8769   6.394   8.510   1.086
  840WAT      O 8770   8.992   8.169   1.784
  840WAT     H1 8771   8.922   8.230   1.806
  840WAT     H2 8772   9.070   8.207   1.825
  841WAT      O 8773   8.636   0.511   2.421
  841WAT     H1 8774   8.672   0.423   2.410
  841WAT     H2 8775   8.698   0.568   2.376
  842WAT      O 8776   1.329   1.583   8.369
  842WAT     H1 8777   1.424   1.585   8.381
  842WAT     H2 8778   1.304   1.494   8.395
  843WAT      O 8779   0.877   4.521   5.797
  843WAT     H1 8780   0.939   4.593   5.785
  843WAT     H2 8781   0.870   4.510   5.892
  844WAT      O 8782   0.478   6.440   7.532
  844WAT     H1 8783   0.451   6.348   7.530
  844WAT     H2 8784   0.420   6.483   7.469
  845WAT      O 8785   2.857   2.025   8.420
  845WAT     H1 8786   2.897   2.099   8.465
  845WAT     H2 8787   2.917   2.005   8.348
  846WAT      O 8788   1.051   8.434   0.343
  846WAT     H1 8789   1.010   8.505   0.392
  846WAT     H2 8790   1.127   8.474   0.301
  847WAT      O 8791   5.786   0.553   3.405
  847WAT     H1 8792   5.729   0.490   3.361
  847WAT     H2 8793   5.874   0.519   3.393
  848WAT      O 8794   0.480   3.631   7.678
  848WAT     H1 8795   0.544   3.620   7.609
  848WAT     H2 8796   0.531   3.651   7.756
  849WAT      O 8797   3.703   0.888   7.045
  849WAT     H1 8798   3.710   0.841   6.962
  849WAT     H2 8799   3.666   0.973   7.022
  850WAT      O 8800   5.738   1.682   0.975
  850WAT     H1 8801   5.727   1.593   0.942
  850WAT     H2 8802   5.801   1.674   1.047
  851WAT      O 8803   5.100   3.224   7.857
  851WAT     H1 8804   5.018   3.270   7.873
  851WAT     H2 8805   5.076   3.149   7.803
  852WAT      O 8806   8.441   2.938   1.661
  852WAT     H1 8807   8.456   2.928   1.567
  852WAT     H2 8808   8.393   2.858   1.685
  853WAT      O 8809   5.825   0.809   0.136
  853WAT     H1 8810   5.740   0.814   0.178
  853WAT     H2 8811   5.869   0.891   0.160
  854WAT      O 8812   0.313   6.283   8.537
  854WAT     H1 8813   0.239   6.322   8.490
  854WAT     H2 8814   0.306   6.317   8.626
  855WAT      O 8815   8.531   4.178   0.000
  855WAT     H1 8816   8.497   4.266   0.017
  855WAT     H2 8817   8.625   4.190  -0.011
  856WAT      O 8818   1.946   0.608   5.314
  856WAT     H1 8819   1.871   0.619   5.255
  856WAT     H2 8820   2.020   0.645   5.267
  857WAT      O 8821   4.549   1.094   1.672
  857WAT     H1 8822   4.513   1.162   1.729
  857WAT     H2 8823   4.639   1.124   1.653
  858WAT      O 8824   6.569   7.459   3.285
  858WAT     H1 8825   6.634   7.487   3.349
  858WAT     H2 8826   6.520   7.539   3.263
  859WAT      O 8827   6.781   3.097   4.906
  859WAT     H1 8828   6.694   3.131   4.924
  859WAT     H2 8829   6.840   3.158   4.950
  860WAT      O 8830   8.376   6.195   4.783
  860WAT     H1 8831   8.344   6.110   4.812
  860WAT     H2 8832   8.469   6.181   4.764
  861WAT      O 8833   5.484   8.245   5.782
  861WAT     H1 8834   5.505   8.174   5.722
  861WAT     H2 8835   5.562   8.300   5.782
  862WAT      O 8836   5.693   2.682   5.444
  862WAT     H1 8837   5.695   2.778   5.445
  862WAT     H2 8838   5.611   2.660   5.399
  863WAT      O 8839   5.148   7.927   1.484
  863WAT     H1 8840   5.201   7.847   1.477
  863WAT     H2 8841   5.190   7.978   1.553
  864WAT      O 8842   0.378   5.586   5.752
  864WAT     H1 8843   0.293   5.606   5.792
  864WAT     H2 8844   0.408   5.669   5.715
  865WAT      O 8845   8.687   4.173   2.858
  865WAT     H1 8846   8.762   4.176   2.799
  865WAT     H2 8847   8.648   4.087   2.843
  866WAT      O 8848   3.680   2.158   1.743
  866WAT     H1 8849   3.750   2.108   1.701
  866WAT     H2 8850   3.607   2.096   1.750
  867WAT      O 8851   6.932   3.947   7.729
  867WAT     H1 8852   6.934   4.021   7.790
  867WAT     H2 8853   6.865   3.970   7.666
  868WAT      O 8854   7.381   1.104   3.597
  868WAT     H1 8855   7.388   1.197   3.621
  868WAT     H2 8856   7.312   1.101   3.531
  869WAT      O 8857   2.195   4.723   7.826
  869WAT     H1 8858   2.141   4.665   7.772
  869WAT     H2 8859   2.242   4.664   7.885
  870WAT      O 8860   7.151   5.279   4.684
  870WAT     H1 8861   7.061   5.246   4.684
  870WAT     H2 8862   7.161   5.321   4.769
  871WAT      O 8863   0.721   1.607   3.996
  871WAT     H1 8864   0.803   1.594   3.948
  871WAT     H2 8865   0.746   1.605   4.088
  872WAT      O 8866   2.621   2.971   5.141
  872WAT     H1 8867   2.593   2.920   5.065
  872WAT     H2 8868   2.544   2.974   5.198
  873WAT      O 8869   5.490   3.353   0.004
  873WAT     H1 8870   5.405   3.337  -0.036
  873WAT     H2 8871   5.534   3.268   0.002
  874WAT      O 8872   9.344   6.828   8.547
  874WAT     H1 8873   9.343   6.842   8.642
  874WAT     H2 8874   9.268   6.877   8.515
  875WAT      O 8875   8.615   8.777   5.885
  875WAT     H1 8876   8.531   8.808   5.919
  875WAT     H2 8877   8.668   8.856   5.876
  876WAT      O 8878   4.084   5.360   3.534
  876WAT     H1 8879   4.104   5.370   3.627
  876WAT     H2 8880   3.988   5.367   3.529
  877WAT      O 8881   7.657   4.992   3.998
  877WAT     H1 8882   7.721   5.060   4.016
  877WAT     H2 8883   7.578   5.039   3.972
  878WAT      O 8884   5.609   2.281   0.154
  878WAT     H1 8885   5.684   2.223   0.164
  878WAT     H2 8886   5.579   2.298   0.244
[truncated: 2,659,802 more chars]
