# Supplementary material for: Role of Enzyme and Active Site Conformational Dynamics in the Catalysis by α-Amylase Explored with QM/MM Molecular Dynamics
Source: J Chem Inf Model. 2022 Jul 26;62(15):3638–50. doi: 10.1021/acs.jcim.2c00691 (PMC9778734; doi:10.1021/acs.jcim.2c00691)
Supplement: Supplementary file 5 — ci2c00691_si_005.zip [file ci2c00691_si_005.zip › SI_gmx-md_inputs/frame_516/frame_969-r4.gro]

amyl_GMX.gro created by acpype (v: 2020-09-02T11:49:19CEST) on Mon Oct 19 15:37:50 2020 t= 96900.00000 step= 48450000
67992
    1TYR      N    1   3.647   5.159   5.848
    1TYR     H1    2   3.601   5.125   5.765
    1TYR     H2    3   3.638   5.259   5.847
    1TYR     H3    4   3.601   5.118   5.927
    1TYR     CA    5   3.793   5.135   5.848
    1TYR     HA    6   3.826   5.184   5.940
    1TYR     CB    7   3.832   4.989   5.867
    1TYR    HB2    8   3.775   4.930   5.795
    1TYR    HB3    9   3.939   4.973   5.854
    1TYR     CG   10   3.772   4.939   5.995
    1TYR    CD1   11   3.838   4.970   6.116
    1TYR    HD1   12   3.915   5.046   6.109
    1TYR    CE1   13   3.785   4.936   6.241
    1TYR    HE1   14   3.835   4.970   6.330
    1TYR     CZ   15   3.668   4.861   6.247
    1TYR     OH   16   3.614   4.821   6.363
    1TYR     HH   17   3.652   4.868   6.437
    1TYR    CE2   18   3.598   4.827   6.127
    1TYR    HE2   19   3.499   4.783   6.126
    1TYR    CD2   20   3.656   4.864   6.002
    1TYR    HD2   21   3.600   4.824   5.918
    1TYR      C   22   3.869   5.187   5.723
    1TYR      O   23   3.863   5.120   5.619
    2SER      N   24   3.927   5.305   5.730
    2SER      H   25   3.911   5.352   5.818
    2SER     CA   26   3.982   5.370   5.613
    2SER     HA   27   3.922   5.341   5.527
    2SER     CB   28   3.972   5.526   5.609
    2SER    HB2   29   4.034   5.567   5.689
    2SER    HB3   30   3.994   5.565   5.510
    2SER     OG   31   3.840   5.553   5.630
    2SER     HG   32   3.833   5.648   5.613
    2SER      C   33   4.127   5.327   5.580
    2SER      O   34   4.211   5.300   5.668
    3PRO      N   35   4.167   5.317   5.450
    3PRO     CD   36   4.078   5.287   5.338
    3PRO    HD2   37   4.029   5.376   5.299
    3PRO    HD3   38   4.001   5.217   5.370
    3PRO     CG   39   4.171   5.228   5.230
    3PRO    HG2   40   4.141   5.254   5.128
    3PRO    HG3   41   4.173   5.119   5.224
    3PRO     CB   42   4.307   5.282   5.264
    3PRO    HB2   43   4.313   5.378   5.213
    3PRO    HB3   44   4.383   5.213   5.229
    3PRO     CA   45   4.306   5.298   5.414
    3PRO     HA   46   4.344   5.207   5.461
    3PRO      C   47   4.393   5.408   5.462
    3PRO      O   48   4.372   5.524   5.425
    4ASN      N   49   4.491   5.379   5.548
    4ASN      H   50   4.512   5.283   5.571
    4ASN     CA   51   4.588   5.469   5.609
    4ASN     HA   52   4.535   5.564   5.611
    4ASN     CB   53   4.623   5.418   5.755
    4ASN    HB2   54   4.687   5.496   5.798
    4ASN    HB3   55   4.529   5.410   5.810
    4ASN     CG   56   4.682   5.282   5.765
    4ASN    OD1   57   4.685   5.203   5.673
    4ASN    ND2   58   4.729   5.250   5.885
    4ASN   HD21   59   4.765   5.157   5.900
    4ASN   HD22   60   4.700   5.307   5.963
    4ASN      C   61   4.712   5.503   5.519
    4ASN      O   62   4.823   5.517   5.558
    5THR      N   63   4.689   5.488   5.387
    5THR      H   64   4.596   5.469   5.354
    5THR     CA   65   4.779   5.543   5.277
    5THR     HA   66   4.882   5.528   5.308
    5THR     CB   67   4.758   5.478   5.136
    5THR     HB   68   4.814   5.529   5.058
    5THR    CG2   69   4.795   5.333   5.148
    5THR   HG21   70   4.825   5.296   5.050
    5THR   HG22   71   4.888   5.331   5.205
    5THR   HG23   72   4.715   5.274   5.192
    5THR    OG1   73   4.618   5.482   5.117
    5THR    HG1   74   4.604   5.481   5.022
    5THR      C   75   4.750   5.702   5.266
    5THR      O   76   4.644   5.743   5.319
    6GLN      N   77   4.838   5.790   5.210
    6GLN      H   78   4.917   5.743   5.169
    6GLN     CA   79   4.822   5.934   5.203
    6GLN     HA   80   4.788   5.955   5.305
    6GLN     CB   81   4.955   6.005   5.175
    6GLN    HB2   82   4.984   5.991   5.071
    6GLN    HB3   83   4.947   6.113   5.185
    6GLN     CG   84   5.064   5.954   5.272
    6GLN    HG2   85   5.047   5.973   5.378
    6GLN    HG3   86   5.085   5.849   5.252
    6GLN     CD   87   5.193   6.039   5.250
    6GLN    OE1   88   5.276   6.020   5.165
    6GLN    NE2   89   5.200   6.157   5.302
    6GLN   HE21   90   5.284   6.213   5.292
    6GLN   HE22   91   5.140   6.178   5.380
    6GLN      C   92   4.701   5.978   5.112
    6GLN      O   93   4.665   5.912   5.014
    7GLN      N   94   4.636   6.094   5.146
    7GLN      H   95   4.663   6.144   5.229
    7GLN     CA   96   4.505   6.128   5.081
    7GLN     HA   97   4.434   6.048   5.099
    7GLN     CB   98   4.443   6.259   5.141
    7GLN    HB2   99   4.342   6.261   5.099
    7GLN    HB3  100   4.439   6.242   5.249
    7GLN     CG  101   4.505   6.396   5.110
    7GLN    HG2  102   4.607   6.400   5.146
    7GLN    HG3  103   4.503   6.413   5.002
    7GLN     CD  104   4.450   6.514   5.181
    7GLN    OE1  105   4.510   6.583   5.260
    7GLN    NE2  106   4.328   6.548   5.151
    7GLN   HE21  107   4.296   6.636   5.190
    7GLN   HE22  108   4.279   6.497   5.080
    7GLN      C  109   4.518   6.135   4.923
    7GLN      O  110   4.418   6.103   4.859
    8GLY      N  111   4.627   6.182   4.863
    8GLY      H  112   4.705   6.216   4.919
    8GLY     CA  113   4.638   6.187   4.719
    8GLY    HA2  114   4.537   6.193   4.679
    8GLY    HA3  115   4.707   6.265   4.687
    8GLY      C  116   4.686   6.058   4.655
    8GLY      O  117   4.690   6.059   4.534
    9ARG      N  118   4.704   5.949   4.728
    9ARG      H  119   4.681   5.957   4.826
    9ARG     CA  120   4.753   5.815   4.679
    9ARG     HA  121   4.770   5.817   4.571
    9ARG     CB  122   4.894   5.777   4.740
    9ARG    HB2  123   4.877   5.767   4.847
    9ARG    HB3  124   4.922   5.681   4.698
    9ARG     CG  125   5.004   5.874   4.713
    9ARG    HG2  126   5.009   5.911   4.610
    9ARG    HG3  127   4.989   5.970   4.763
    9ARG     CD  128   5.136   5.827   4.767
    9ARG    HD2  129   5.135   5.812   4.875
    9ARG    HD3  130   5.152   5.738   4.706
    9ARG     NE  131   5.247   5.924   4.744
    9ARG     HE  132   5.224   6.009   4.696
    9ARG     CZ  133   5.372   5.904   4.780
    9ARG    NH1  134   5.421   5.799   4.845
    9ARG   HH11  135   5.348   5.739   4.880
    9ARG   HH12  136   5.508   5.808   4.895
    9ARG    NH2  137   5.461   5.991   4.747
    9ARG   HH21  138   5.426   6.082   4.723
    9ARG   HH22  139   5.557   5.990   4.779
    9ARG      C  140   4.650   5.703   4.711
    9ARG      O  141   4.647   5.650   4.820
   10THR      N  142   4.578   5.673   4.599
   10THR      H  143   4.592   5.738   4.523
   10THR     CA  144   4.452   5.596   4.600
   10THR     HA  145   4.405   5.598   4.698
   10THR     CB  146   4.356   5.659   4.492
   10THR     HB  147   4.263   5.602   4.494
   10THR    CG2  148   4.320   5.805   4.520
   10THR   HG21  149   4.412   5.864   4.526
   10THR   HG22  150   4.258   5.845   4.440
   10THR   HG23  151   4.268   5.806   4.615
   10THR    OG1  152   4.407   5.665   4.354
   10THR    HG1  153   4.471   5.736   4.354
   10THR      C  154   4.462   5.446   4.575
   10THR      O  155   4.363   5.379   4.600
   11SER      N  156   4.575   5.385   4.542
   11SER      H  157   4.654   5.447   4.556
   11SER     CA  158   4.591   5.238   4.528
   11SER     HA  159   4.506   5.189   4.576
   11SER     CB  160   4.598   5.191   4.386
   11SER    HB2  161   4.704   5.206   4.366
   11SER    HB3  162   4.573   5.085   4.390
   11SER     OG  163   4.515   5.260   4.295
   11SER     HG  164   4.560   5.342   4.275
   11SER      C  165   4.709   5.195   4.614
   11SER      O  166   4.794   5.279   4.654
   12ILE      N  167   4.716   5.064   4.630
   12ILE      H  168   4.638   5.008   4.602
   12ILE     CA  169   4.834   4.993   4.678
   12ILE     HA  170   4.917   5.060   4.700
   12ILE     CB  171   4.800   4.923   4.811
   12ILE     HB  172   4.881   4.858   4.842
   12ILE    CG2  173   4.790   5.041   4.910
   12ILE   HG21  174   4.766   5.014   5.012
   12ILE   HG22  175   4.888   5.090   4.911
   12ILE   HG23  176   4.716   5.118   4.888
   12ILE    CG1  177   4.665   4.847   4.792
   12ILE   HG12  178   4.581   4.916   4.796
   12ILE   HG13  179   4.650   4.796   4.697
   12ILE    CD1  180   4.663   4.732   4.897
   12ILE   HD11  181   4.567   4.681   4.888
   12ILE   HD12  182   4.740   4.658   4.875
   12ILE   HD13  183   4.681   4.776   4.995
   12ILE      C  184   4.890   4.899   4.567
   12ILE      O  185   4.824   4.882   4.458
   13VAL      N  186   5.001   4.835   4.598
   13VAL      H  187   5.047   4.864   4.683
   13VAL     CA  188   5.054   4.724   4.522
   13VAL     HA  189   4.979   4.699   4.447
   13VAL     CB  190   5.176   4.776   4.443
   13VAL     HB  191   5.136   4.847   4.370
   13VAL    CG1  192   5.276   4.849   4.531
   13VAL   HG11  193   5.226   4.940   4.567
   13VAL   HG12  194   5.306   4.784   4.613
   13VAL   HG13  195   5.373   4.876   4.489
   13VAL    CG2  196   5.255   4.676   4.358
   13VAL   HG21  197   5.328   4.733   4.301
   13VAL   HG22  198   5.306   4.605   4.424
   13VAL   HG23  199   5.195   4.620   4.286
   13VAL      C  200   5.095   4.605   4.607
   13VAL      O  201   5.123   4.622   4.724
   14HIE      N  202   5.112   4.485   4.552
   14HIE      H  203   5.081   4.471   4.456
   14HIE     CA  204   5.166   4.366   4.624
   14HIE     HA  205   5.191   4.386   4.728
   14HIE     CB  206   5.056   4.260   4.630
   14HIE    HB2  207   4.961   4.309   4.652
   14HIE    HB3  208   5.047   4.224   4.528
   14HIE     CG  209   5.071   4.137   4.714
   14HIE    ND1  210   5.178   4.108   4.798
   14HIE    CE1  211   5.159   3.979   4.834
   14HIE    HE1  212   5.224   3.931   4.906
   14HIE    NE2  213   5.059   3.925   4.761
   14HIE    HE2  214   5.027   3.829   4.766
   14HIE    CD2  215   4.998   4.028   4.687
   14HIE    HD2  216   4.912   4.022   4.621
   14HIE      C  217   5.296   4.305   4.563
   14HIE      O  218   5.298   4.248   4.459
   15LEU      N  219   5.408   4.319   4.632
   15LEU      H  220   5.414   4.362   4.723
   15LEU     CA  221   5.547   4.275   4.588
   15LEU     HA  222   5.545   4.262   4.480
   15LEU     CB  223   5.647   4.386   4.623
   15LEU    HB2  224   5.637   4.400   4.730
   15LEU    HB3  225   5.743   4.341   4.598
   15LEU     CG  226   5.637   4.522   4.540
   15LEU     HG  227   5.542   4.574   4.546
   15LEU    CD1  228   5.739   4.622   4.578
   15LEU   HD11  229   5.729   4.714   4.519
   15LEU   HD12  230   5.727   4.651   4.683
   15LEU   HD13  231   5.837   4.576   4.566
   15LEU    CD2  232   5.666   4.496   4.390
   15LEU   HD21  233   5.768   4.462   4.373
   15LEU   HD22  234   5.588   4.430   4.352
   15LEU   HD23  235   5.660   4.590   4.335
   15LEU      C  236   5.572   4.133   4.645
   15LEU      O  237   5.655   4.116   4.736
   16PHE      N  238   5.491   4.031   4.606
   16PHE      H  239   5.422   4.048   4.534
   16PHE     CA  240   5.496   3.888   4.654
   16PHE     HA  241   5.478   3.880   4.761
   16PHE     CB  242   5.383   3.817   4.580
   16PHE    HB2  243   5.294   3.854   4.631
   16PHE    HB3  244   5.392   3.853   4.477
   16PHE     CG  245   5.377   3.663   4.576
   16PHE    CD1  246   5.297   3.580   4.654
   16PHE    HD1  247   5.229   3.617   4.730
   16PHE    CE1  248   5.304   3.445   4.634
   16PHE    HE1  249   5.251   3.381   4.703
   16PHE     CZ  250   5.371   3.386   4.527
   16PHE     HZ  251   5.371   3.279   4.515
   16PHE    CE2  252   5.444   3.461   4.440
   16PHE    HE2  253   5.522   3.425   4.375
   16PHE    CD2  254   5.443   3.597   4.465
   16PHE    HD2  255   5.503   3.659   4.399
   16PHE      C  256   5.629   3.828   4.610
   16PHE      O  257   5.677   3.849   4.499
   17GLU      N  258   5.693   3.774   4.710
   17GLU      H  259   5.642   3.776   4.796
   17GLU     CA  260   5.832   3.711   4.724
   17GLU     HA  261   5.840   3.693   4.831
   17GLU     CB  262   5.833   3.570   4.657
   17GLU    HB2  263   5.807   3.590   4.553
   17GLU    HB3  264   5.935   3.534   4.640
   17GLU     CG  265   5.750   3.451   4.707
   17GLU    HG2  266   5.647   3.484   4.722
   17GLU    HG3  267   5.755   3.370   4.634
   17GLU     CD  268   5.808   3.386   4.830
   17GLU    OE1  269   5.764   3.279   4.878
   17GLU    OE2  270   5.917   3.420   4.886
   17GLU      C  271   5.957   3.801   4.697
   17GLU      O  272   6.075   3.756   4.716
   18TRP      N  273   5.937   3.922   4.664
   18TRP      H  274   5.844   3.952   4.641
   18TRP     CA  275   6.048   4.017   4.656
   18TRP     HA  276   6.119   3.974   4.586
   18TRP     CB  277   5.991   4.154   4.603
   18TRP    HB2  278   5.897   4.181   4.651
   18TRP    HB3  279   6.062   4.231   4.635
   18TRP     CG  280   5.979   4.164   4.454
   18TRP    CD1  281   5.929   4.073   4.363
   18TRP    HD1  282   5.884   3.977   4.384
   18TRP    NE1  283   5.933   4.126   4.239
   18TRP    HE1  284   5.884   4.076   4.166
   18TRP    CE2  285   5.981   4.258   4.238
   18TRP    CZ2  286   6.001   4.354   4.137
   18TRP    HZ2  287   5.962   4.342   4.037
   18TRP    CH2  288   6.054   4.480   4.167
   18TRP    HH2  289   6.053   4.562   4.096
   18TRP    CZ3  290   6.088   4.509   4.303
   18TRP    HZ3  291   6.111   4.609   4.335
   18TRP    CE3  292   6.070   4.408   4.401
   18TRP    HE3  293   6.097   4.422   4.505
   18TRP    CD2  294   6.019   4.278   4.371
   18TRP      C  295   6.134   4.041   4.786
   18TRP      O  296   6.082   4.034   4.896
   19ARG      N  297   6.266   4.058   4.767
   19ARG      H  298   6.304   4.056   4.673
   19ARG     CA  299   6.357   4.084   4.875
   19ARG     HA  300   6.335   4.009   4.951
   19ARG     CB  301   6.505   4.060   4.842
   19ARG    HB2  302   6.542   4.128   4.765
   19ARG    HB3  303   6.556   4.073   4.937
   19ARG     CG  304   6.552   3.916   4.813
   19ARG    HG2  305   6.524   3.852   4.897
   19ARG    HG3  306   6.497   3.882   4.726
   19ARG     CD  307   6.705   3.918   4.787
   19ARG    HD2  308   6.753   3.965   4.873
   19ARG    HD3  309   6.744   3.816   4.783
   19ARG     NE  310   6.735   3.999   4.664
   19ARG     HE  311   6.680   4.082   4.650
   19ARG     CZ  312   6.808   3.961   4.558
   19ARG    NH1  313   6.885   3.857   4.558
   19ARG   HH11  314   6.898   3.804   4.643
   19ARG   HH12  315   6.928   3.835   4.469
   19ARG    NH2  316   6.814   4.045   4.456
   19ARG   HH21  317   6.748   4.121   4.460
   19ARG   HH22  318   6.864   4.018   4.373
   19ARG      C  319   6.342   4.216   4.952
   19ARG      O  320   6.285   4.307   4.892
   20TRP      N  321   6.387   4.228   5.082
   20TRP      H  322   6.411   4.141   5.127
   20TRP     CA  323   6.358   4.347   5.154
   20TRP     HA  324   6.255   4.378   5.138
   20TRP     CB  325   6.372   4.326   5.302
   20TRP    HB2  326   6.476   4.322   5.338
   20TRP    HB3  327   6.338   4.424   5.336
   20TRP     CG  328   6.298   4.218   5.378
   20TRP    CD1  329   6.353   4.134   5.469
   20TRP    HD1  330   6.451   4.148   5.513
   20TRP    NE1  331   6.258   4.041   5.502
   20TRP    HE1  332   6.271   3.977   5.580
   20TRP    CE2  333   6.138   4.061   5.436
   20TRP    CZ2  334   6.012   3.993   5.447
   20TRP    HZ2  335   5.998   3.912   5.517
   20TRP    CH2  336   5.902   4.046   5.368
   20TRP    HH2  337   5.804   4.004   5.387
   20TRP    CZ3  338   5.922   4.149   5.280
   20TRP    HZ3  339   5.852   4.197   5.213
   20TRP    CE3  340   6.050   4.211   5.274
   20TRP    HE3  341   6.057   4.294   5.205
   20TRP    CD2  342   6.162   4.168   5.353
   20TRP      C  343   6.441   4.464   5.110
   20TRP      O  344   6.399   4.575   5.088
   21VAL      N  345   6.568   4.436   5.078
   21VAL      H  346   6.606   4.347   5.106
   21VAL     CA  347   6.665   4.538   5.027
   21VAL     HA  348   6.670   4.619   5.100
   21VAL     CB  349   6.807   4.476   5.020
   21VAL     HB  350   6.878   4.547   4.977
   21VAL    CG1  351   6.861   4.445   5.161
   21VAL   HG11  352   6.955   4.395   5.141
   21VAL   HG12  353   6.883   4.534   5.219
   21VAL   HG13  354   6.792   4.376   5.212
   21VAL    CG2  355   6.812   4.354   4.928
   21VAL   HG21  356   6.911   4.309   4.925
   21VAL   HG22  357   6.752   4.274   4.970
   21VAL   HG23  358   6.772   4.376   4.829
   21VAL      C  359   6.627   4.599   4.890
   21VAL      O  360   6.643   4.720   4.869
   22ASP      N  361   6.584   4.516   4.793
   22ASP      H  362   6.594   4.417   4.811
   22ASP     CA  363   6.529   4.552   4.666
   22ASP     HA  364   6.611   4.591   4.606
   22ASP     CB  365   6.494   4.417   4.593
   22ASP    HB2  366   6.456   4.349   4.669
   22ASP    HB3  367   6.409   4.427   4.526
   22ASP     CG  368   6.613   4.341   4.539
   22ASP    OD1  369   6.717   4.401   4.506
   22ASP    OD2  370   6.606   4.215   4.545
   22ASP      C  371   6.399   4.635   4.677
   22ASP      O  372   6.381   4.733   4.608
   23ILE      N  373   6.304   4.589   4.763
   23ILE      H  374   6.336   4.519   4.829
   23ILE     CA  375   6.180   4.667   4.784
   23ILE     HA  376   6.128   4.671   4.688
   23ILE     CB  377   6.076   4.597   4.871
   23ILE     HB  378   6.138   4.562   4.953
   23ILE    CG2  379   5.967   4.697   4.916
   23ILE   HG21  380   5.874   4.644   4.937
   23ILE   HG22  381   5.990   4.760   5.002
   23ILE   HG23  382   5.938   4.767   4.837
   23ILE    CG1  383   6.000   4.474   4.818
   23ILE   HG12  384   5.914   4.493   4.753
   23ILE   HG13  385   6.062   4.413   4.752
   23ILE    CD1  386   5.953   4.372   4.925
   23ILE   HD11  387   6.034   4.333   4.987
   23ILE   HD12  388   5.884   4.424   4.991
   23ILE   HD13  389   5.894   4.294   4.876
   23ILE      C  390   6.222   4.804   4.834
   23ILE      O  391   6.161   4.903   4.790
   24ALA      N  392   6.324   4.821   4.917
   24ALA      H  393   6.356   4.738   4.966
   24ALA     CA  394   6.356   4.949   4.974
   24ALA     HA  395   6.265   4.998   5.007
   24ALA     CB  396   6.446   4.939   5.093
   24ALA    HB1  397   6.463   5.035   5.141
   24ALA    HB2  398   6.400   4.868   5.163
   24ALA    HB3  399   6.541   4.891   5.068
   24ALA      C  400   6.423   5.048   4.879
   24ALA      O  401   6.430   5.171   4.907
   25LEU      N  402   6.462   5.002   4.760
   25LEU      H  403   6.466   4.901   4.751
   25LEU     CA  404   6.496   5.083   4.641
   25LEU     HA  405   6.533   5.179   4.678
   25LEU     CB  406   6.600   5.020   4.551
   25LEU    HB2  407   6.580   4.914   4.536
   25LEU    HB3  408   6.622   5.070   4.457
   25LEU     CG  409   6.735   5.013   4.630
   25LEU     HG  410   6.723   4.965   4.727
   25LEU    CD1  411   6.822   4.923   4.541
   25LEU   HD11  412   6.830   4.960   4.438
   25LEU   HD12  413   6.918   4.913   4.590
   25LEU   HD13  414   6.780   4.823   4.528
   25LEU    CD2  415   6.799   5.153   4.647
   25LEU   HD21  416   6.902   5.143   4.680
   25LEU   HD22  417   6.786   5.211   4.556
   25LEU   HD23  418   6.740   5.207   4.722
   25LEU      C  419   6.375   5.110   4.559
   25LEU      O  420   6.359   5.225   4.518
   26GLU      N  421   6.277   5.016   4.542
   26GLU      H  422   6.305   4.923   4.568
   26GLU     CA  423   6.153   5.031   4.469
   26GLU     HA  424   6.182   5.066   4.370
   26GLU     CB  425   6.098   4.889   4.458
   26GLU    HB2  426   6.164   4.803   4.450
   26GLU    HB3  427   6.039   4.876   4.549
   26GLU     CG  428   5.986   4.860   4.351
   26GLU    HG2  429   5.940   4.762   4.364
   26GLU    HG3  430   5.909   4.936   4.363
   26GLU     CD  431   6.043   4.851   4.209
   26GLU    OE1  432   6.162   4.879   4.188
   26GLU    OE2  433   5.968   4.827   4.115
   26GLU      C  434   6.049   5.131   4.525
   26GLU      O  435   5.982   5.198   4.451
   27CYX      N  436   6.031   5.137   4.656
   27CYX      H  437   6.086   5.074   4.713
   27CYX     CA  438   5.936   5.236   4.721
   27CYX     HA  439   5.846   5.210   4.665
   27CYX     CB  440   5.909   5.207   4.864
   27CYX    HB2  441   5.824   5.262   4.906
   27CYX    HB3  442   5.875   5.103   4.862
   27CYX     SG  443   6.044   5.207   4.993
   27CYX      C  444   5.987   5.379   4.687
   27CYX      O  445   5.902   5.462   4.647
   28GLU      N  446   6.118   5.400   4.699
   28GLU      H  447   6.170   5.322   4.736
   28GLU     CA  448   6.192   5.527   4.668
   28GLU     HA  449   6.135   5.608   4.714
   28GLU     CB  450   6.321   5.516   4.752
   28GLU    HB2  451   6.303   5.491   4.856
   28GLU    HB3  452   6.379   5.436   4.706
   28GLU     CG  453   6.407   5.649   4.749
   28GLU    HG2  454   6.447   5.672   4.650
   28GLU    HG3  455   6.335   5.728   4.772
   28GLU     CD  456   6.519   5.683   4.847
   28GLU    OE1  457   6.571   5.795   4.834
   28GLU    OE2  458   6.523   5.624   4.955
   28GLU      C  459   6.207   5.561   4.519
   28GLU      O  460   6.170   5.672   4.485
   29ARG      N  461   6.271   5.482   4.434
   29ARG      H  462   6.293   5.389   4.468
   29ARG     CA  463   6.299   5.513   4.291
   29ARG     HA  464   6.325   5.618   4.289
   29ARG     CB  465   6.409   5.433   4.223
   29ARG    HB2  466   6.447   5.487   4.136
   29ARG    HB3  467   6.492   5.426   4.293
   29ARG     CG  468   6.358   5.289   4.185
   29ARG    HG2  469   6.293   5.259   4.267
   29ARG    HG3  470   6.294   5.297   4.098
   29ARG     CD  471   6.459   5.179   4.180
   29ARG    HD2  472   6.522   5.186   4.091
   29ARG    HD3  473   6.516   5.186   4.272
   29ARG     NE  474   6.399   5.043   4.191
   29ARG     HE  475   6.299   5.025   4.200
   29ARG     CZ  476   6.473   4.937   4.192
   29ARG    NH1  477   6.602   4.938   4.187
   29ARG   HH11  478   6.650   5.025   4.171
   29ARG   HH12  479   6.657   4.855   4.168
   29ARG    NH2  480   6.421   4.821   4.196
   29ARG   HH21  481   6.320   4.819   4.196
   29ARG   HH22  482   6.474   4.735   4.194
   29ARG      C  483   6.166   5.509   4.211
   29ARG      O  484   6.162   5.588   4.117
   30TYR      N  485   6.066   5.419   4.230
   30TYR      H  486   6.077   5.349   4.302
   30TYR     CA  487   5.960   5.387   4.130
   30TYR     HA  488   5.980   5.448   4.042
   30TYR     CB  489   5.968   5.235   4.090
   30TYR    HB2  490   6.067   5.210   4.052
   30TYR    HB3  491   5.964   5.163   4.171
   30TYR     CG  492   5.870   5.205   3.985
   30TYR    CD1  493   5.768   5.102   4.007
   30TYR    HD1  494   5.767   5.046   4.100
   30TYR    CE1  495   5.661   5.093   3.907
   30TYR    HE1  496   5.571   5.038   3.932
   30TYR     CZ  497   5.668   5.171   3.789
   30TYR     OH  498   5.561   5.182   3.701
   30TYR     HH  499   5.482   5.135   3.732
   30TYR    CE2  500   5.759   5.272   3.775
   30TYR    HE2  501   5.748   5.331   3.685
   30TYR    CD2  502   5.859   5.294   3.874
   30TYR    HD2  503   5.938   5.364   3.849
   30TYR      C  504   5.818   5.424   4.186
   30TYR      O  505   5.748   5.500   4.122
   31LEU      N  506   5.785   5.370   4.307
   31LEU      H  507   5.842   5.304   4.358
   31LEU     CA  508   5.650   5.383   4.358
   31LEU     HA  509   5.584   5.350   4.278
   31LEU     CB  510   5.632   5.277   4.477
   31LEU    HB2  511   5.709   5.300   4.550
   31LEU    HB3  512   5.531   5.294   4.514
   31LEU     CG  513   5.649   5.129   4.422
   31LEU     HG  514   5.748   5.124   4.376
   31LEU    CD1  515   5.643   5.021   4.528
   31LEU   HD11  516   5.641   4.917   4.497
   31LEU   HD12  517   5.726   5.019   4.598
   31LEU   HD13  518   5.552   5.029   4.587
   31LEU    CD2  519   5.547   5.087   4.315
   31LEU   HD21  520   5.449   5.070   4.358
   31LEU   HD22  521   5.543   5.153   4.229
   31LEU   HD23  522   5.580   4.987   4.289
   31LEU      C  523   5.622   5.522   4.410
   31LEU      O  524   5.511   5.564   4.388
   32ALA      N  525   5.719   5.597   4.457
   32ALA      H  526   5.802   5.557   4.498
   32ALA     CA  527   5.692   5.732   4.500
   32ALA     HA  528   5.597   5.734   4.554
   32ALA     CB  529   5.790   5.784   4.610
   32ALA    HB1  530   5.760   5.882   4.647
   32ALA    HB2  531   5.796   5.715   4.694
   32ALA    HB3  532   5.893   5.787   4.573
   32ALA      C  533   5.677   5.835   4.385
   32ALA      O  534   5.577   5.910   4.396
   33PRO      N  535   5.761   5.838   4.275
   33PRO     CD  536   5.887   5.777   4.252
   33PRO    HD2  537   5.879   5.668   4.254
   33PRO    HD3  538   5.960   5.817   4.322
   33PRO     CG  539   5.924   5.795   4.104
   33PRO    HG2  540   5.887   5.714   4.041
   33PRO    HG3  541   6.028   5.819   4.084
   33PRO     CB  542   5.848   5.922   4.069
   33PRO    HB2  543   5.822   5.937   3.964
   33PRO    HB3  544   5.904   6.010   4.100
   33PRO     CA  545   5.725   5.921   4.159
   33PRO     HA  546   5.702   6.024   4.187
   33PRO      C  547   5.600   5.871   4.083
   33PRO      O  548   5.530   5.962   4.034
   34LYS      N  549   5.556   5.748   4.093
   34LYS      H  550   5.615   5.682   4.142
   34LYS     CA  551   5.434   5.692   4.035
   34LYS     HA  552   5.413   5.747   3.943
   34LYS     CB  553   5.455   5.546   4.000
   34LYS    HB2  554   5.497   5.492   4.085
   34LYS    HB3  555   5.366   5.488   3.976
   34LYS     CG  556   5.541   5.541   3.876
   34LYS    HG2  557   5.623   5.612   3.882
   34LYS    HG3  558   5.574   5.437   3.875
   34LYS     CD  559   5.469   5.575   3.738
   34LYS    HD2  560   5.381   5.511   3.734
   34LYS    HD3  561   5.431   5.677   3.743
   34LYS     CE  562   5.549   5.549   3.610
   34LYS    HE2  563   5.569   5.442   3.609
   34LYS    HE3  564   5.473   5.563   3.533
   34LYS     NZ  565   5.669   5.630   3.591
   34LYS    HZ1  566   5.740   5.626   3.662
   34LYS    HZ2  567   5.709   5.585   3.509
   34LYS    HZ3  568   5.656   5.725   3.560
   34LYS      C  569   5.307   5.708   4.124
   34LYS      O  570   5.197   5.657   4.083
   35GLY      N  571   5.316   5.772   4.240
   35GLY      H  572   5.402   5.817   4.269
   35GLY     CA  573   5.199   5.798   4.331
   35GLY    HA2  574   5.247   5.864   4.402
   35GLY    HA3  575   5.134   5.858   4.268
   35GLY      C  576   5.128   5.677   4.389
   35GLY      O  577   5.011   5.695   4.424
   36PHE      N  578   5.188   5.560   4.405
   36PHE      H  579   5.286   5.557   4.379
   36PHE     CA  580   5.134   5.441   4.476
   36PHE     HA  581   5.036   5.405   4.446
   36PHE     CB  582   5.231   5.322   4.449
   36PHE    HB2  583   5.330   5.368   4.455
   36PHE    HB3  584   5.233   5.266   4.543
   36PHE     CG  585   5.196   5.238   4.323
   36PHE    CD1  586   5.275   5.269   4.210
   36PHE    HD1  587   5.353   5.343   4.222
   36PHE    CE1  588   5.258   5.208   4.083
   36PHE    HE1  589   5.321   5.236   4.000
   36PHE     CZ  590   5.175   5.095   4.079
   36PHE     HZ  591   5.166   5.040   3.986
   36PHE    CE2  592   5.092   5.067   4.193
   36PHE    HE2  593   5.015   4.993   4.181
   36PHE    CD2  594   5.100   5.137   4.315
   36PHE    HD2  595   5.043   5.115   4.404
   36PHE      C  596   5.136   5.460   4.635
   36PHE      O  597   5.237   5.501   4.691
   37GLY      N  598   5.029   5.433   4.709
   37GLY      H  599   4.952   5.396   4.654
   37GLY     CA  600   5.010   5.464   4.852
   37GLY    HA2  601   5.048   5.564   4.873
   37GLY    HA3  602   4.908   5.445   4.884
   37GLY      C  603   5.085   5.366   4.949
   37GLY      O  604   5.131   5.413   5.055
   38GLY      N  605   5.107   5.244   4.898
   38GLY      H  606   5.097   5.227   4.799
   38GLY     CA  607   5.159   5.143   4.995
   38GLY    HA2  608   5.251   5.189   5.029
   38GLY    HA3  609   5.110   5.139   5.092
   38GLY      C  610   5.181   5.009   4.933
   38GLY      O  611   5.137   4.986   4.822
   39VAL      N  612   5.249   4.916   5.005
   39VAL      H  613   5.306   4.945   5.083
   39VAL     CA  614   5.293   4.784   4.959
   39VAL     HA  615   5.262   4.768   4.856
   39VAL     CB  616   5.450   4.778   4.961
   39VAL     HB  617   5.485   4.769   5.063
   39VAL    CG1  618   5.498   4.672   4.864
   39VAL   HG11  619   5.465   4.672   4.760
   39VAL   HG12  620   5.606   4.677   4.857
   39VAL   HG13  621   5.478   4.574   4.909
   39VAL    CG2  622   5.514   4.909   4.921
   39VAL   HG21  623   5.496   4.982   5.000
   39VAL   HG22  624   5.621   4.888   4.920
   39VAL   HG23  625   5.492   4.947   4.822
   39VAL      C  626   5.234   4.679   5.055
   39VAL      O  627   5.251   4.694   5.180
   40GLN      N  628   5.169   4.581   4.997
   40GLN      H  629   5.166   4.587   4.897
   40GLN     CA  630   5.153   4.450   5.063
   40GLN     HA  631   5.139   4.465   5.170
   40GLN     CB  632   5.024   4.391   5.012
   40GLN    HB2  633   4.949   4.470   5.020
   40GLN    HB3  634   5.042   4.370   4.907
   40GLN     CG  635   4.974   4.262   5.083
   40GLN    HG2  636   5.057   4.192   5.084
   40GLN    HG3  637   4.947   4.283   5.187
   40GLN     CD  638   4.846   4.206   5.020
   40GLN    OE1  639   4.761   4.284   4.977
   40GLN    NE2  640   4.827   4.077   5.018
   40GLN   HE21  641   4.742   4.047   4.973
   40GLN   HE22  642   4.898   4.013   5.050
   40GLN      C  643   5.271   4.359   5.031
   40GLN      O  644   5.333   4.371   4.925
   41VAL      N  645   5.310   4.272   5.124
   41VAL      H  646   5.249   4.261   5.204
   41VAL     CA  647   5.433   4.189   5.114
   41VAL     HA  648   5.449   4.170   5.008
   41VAL     CB  649   5.554   4.260   5.182
   41VAL     HB  650   5.631   4.189   5.211
   41VAL    CG1  651   5.605   4.379   5.094
   41VAL   HG11  652   5.534   4.460   5.079
   41VAL   HG12  653   5.693   4.426   5.137
   41VAL   HG13  654   5.632   4.340   4.996
   41VAL    CG2  655   5.511   4.322   5.317
   41VAL   HG21  656   5.453   4.243   5.363
   41VAL   HG22  657   5.590   4.349   5.386
   41VAL   HG23  658   5.457   4.414   5.293
   41VAL      C  659   5.412   4.048   5.151
   41VAL      O  660   5.307   4.017   5.213
   42SER      N  661   5.501   3.960   5.108
   42SER      H  662   5.583   3.987   5.055
   42SER     CA  663   5.491   3.818   5.155
   42SER     HA  664   5.390   3.779   5.152
   42SER     CB  665   5.580   3.720   5.076
   42SER    HB2  666   5.681   3.762   5.074
   42SER    HB3  667   5.586   3.627   5.131
   42SER     OG  668   5.549   3.695   4.941
   42SER     HG  669   5.474   3.636   4.940
   42SER      C  670   5.530   3.805   5.305
   42SER      O  671   5.599   3.900   5.359
   43PRO      N  672   5.492   3.694   5.377
   43PRO     CD  673   5.404   3.590   5.331
   43PRO    HD2  674   5.463   3.515   5.279
   43PRO    HD3  675   5.330   3.631   5.263
   43PRO     CG  676   5.346   3.518   5.460
   43PRO    HG2  677   5.324   3.411   5.457
   43PRO    HG3  678   5.255   3.565   5.497
   43PRO     CB  679   5.459   3.543   5.550
   43PRO    HB2  680   5.538   3.470   5.534
   43PRO    HB3  681   5.429   3.530   5.654
   43PRO     CA  682   5.503   3.686   5.522
   43PRO     HA  683   5.428   3.758   5.554
   43PRO      C  684   5.642   3.729   5.580
   43PRO      O  685   5.738   3.706   5.504
   44PRO      N  686   5.654   3.813   5.685
   44PRO     CD  687   5.543   3.846   5.770
   44PRO    HD2  688   5.511   3.758   5.826
   44PRO    HD3  689   5.459   3.886   5.713
   44PRO     CG  690   5.594   3.949   5.870
   44PRO    HG2  691   5.613   3.899   5.965
   44PRO    HG3  692   5.519   4.028   5.879
   44PRO     CB  693   5.725   3.994   5.814
   44PRO    HB2  694   5.789   4.043   5.887
   44PRO    HB3  695   5.703   4.079   5.750
   44PRO     CA  696   5.777   3.867   5.738
   44PRO     HA  697   5.851   3.893   5.661
   44PRO      C  698   5.853   3.771   5.830
   44PRO      O  699   5.957   3.805   5.877
   45ASN      N  700   5.798   3.655   5.858
   45ASN      H  701   5.714   3.630   5.809
   45ASN     CA  702   5.844   3.559   5.962
   45ASN     HA  703   5.926   3.607   6.015
   45ASN     CB  704   5.733   3.539   6.070
   45ASN    HB2  705   5.761   3.482   6.159
   45ASN    HB3  706   5.700   3.639   6.097
   45ASN     CG  707   5.615   3.461   6.003
   45ASN    OD1  708   5.574   3.483   5.889
   45ASN    ND2  709   5.577   3.345   6.059
   45ASN   HD21  710   5.494   3.311   6.013
   45ASN   HD22  711   5.616   3.315   6.147
   45ASN      C  712   5.896   3.422   5.911
   45ASN      O  713   5.880   3.397   5.791
   46GLU      N  714   5.947   3.337   5.996
   46GLU      H  715   5.946   3.368   6.092
   46GLU     CA  716   6.014   3.217   5.958
   46GLU     HA  717   6.050   3.241   5.858
   46GLU     CB  718   6.143   3.194   6.039
   46GLU    HB2  719   6.189   3.290   6.065
   46GLU    HB3  720   6.118   3.146   6.134
   46GLU     CG  721   6.237   3.105   5.959
   46GLU    HG2  722   6.182   3.037   5.893
   46GLU    HG3  723   6.300   3.174   5.903
   46GLU     CD  724   6.334   3.030   6.052
   46GLU    OE1  725   6.378   3.075   6.160
   46GLU    OE2  726   6.378   2.920   6.019
   46GLU      C  727   5.920   3.097   5.943
   46GLU      O  728   5.828   3.079   6.022
   47ASN      N  729   5.944   3.024   5.834
   47ASN      H  730   6.017   3.054   5.771
   47ASN     CA  731   5.859   2.910   5.785
   47ASN     HA  732   5.785   2.873   5.855
   47ASN     CB  733   5.782   2.974   5.673
   47ASN    HB2  734   5.719   2.895   5.632
   47ASN    HB3  735   5.727   3.057   5.716
   47ASN     CG  736   5.869   3.029   5.569
   47ASN    OD1  737   5.909   3.147   5.568
   47ASN    ND2  738   5.912   2.942   5.477
   47ASN   HD21  739   5.977   2.969   5.404
   47ASN   HD22  740   5.911   2.842   5.491
   47ASN      C  741   5.938   2.792   5.741
   47ASN      O  742   6.061   2.796   5.737
   48VAL      N  743   5.874   2.675   5.727
   48VAL      H  744   5.776   2.688   5.749
   48VAL     CA  745   5.926   2.549   5.681
   48VAL     HA  746   5.974   2.505   5.769
   48VAL     CB  747   5.819   2.444   5.644
   48VAL     HB  748   5.737   2.470   5.711
   48VAL    CG1  749   5.751   2.452   5.507
   48VAL   HG11  750   5.814   2.409   5.428
   48VAL   HG12  751   5.661   2.392   5.514
   48VAL   HG13  752   5.728   2.554   5.477
   48VAL    CG2  753   5.869   2.306   5.693
   48VAL   HG21  754   5.960   2.276   5.643
   48VAL   HG22  755   5.894   2.300   5.799
   48VAL   HG23  756   5.795   2.232   5.664
   48VAL      C  757   6.030   2.561   5.566
   48VAL      O  758   6.028   2.657   5.488
   49ALA      N  759   6.117   2.459   5.551
   49ALA      H  760   6.138   2.393   5.624
   49ALA     CA  761   6.193   2.437   5.431
   49ALA     HA  762   6.159   2.499   5.349
   49ALA     CB  763   6.348   2.469   5.456
   49ALA    HB1  764   6.364   2.576   5.470
   49ALA    HB2  765   6.368   2.409   5.545
   49ALA    HB3  766   6.412   2.423   5.381
   49ALA      C  767   6.160   2.290   5.387
   49ALA      O  768   6.184   2.192   5.462
   50ILE      N  769   6.109   2.275   5.260
   50ILE      H  770   6.084   2.363   5.215
   50ILE     CA  771   6.082   2.152   5.193
   50ILE     HA  772   6.100   2.064   5.255
   50ILE     CB  773   5.919   2.150   5.171
   50ILE     HB  774   5.889   2.248   5.133
   50ILE    CG2  775   5.889   2.049   5.061
   50ILE   HG21  776   5.896   1.945   5.093
   50ILE   HG22  777   5.783   2.059   5.042
   50ILE   HG23  778   5.939   2.074   4.968
   50ILE    CG1  779   5.847   2.113   5.296
   50ILE   HG12  780   5.867   2.009   5.321
   50ILE   HG13  781   5.886   2.170   5.380
   50ILE    CD1  782   5.696   2.140   5.292
   50ILE   HD11  783   5.646   2.071   5.224
   50ILE   HD12  784   5.650   2.123   5.390
   50ILE   HD13  785   5.684   2.246   5.270
   50ILE      C  786   6.158   2.142   5.063
   50ILE      O  787   6.173   2.240   4.986
   51TYR      N  788   6.203   2.025   5.030
   51TYR      H  789   6.211   1.959   5.106
   51TYR     CA  790   6.287   1.994   4.923
   51TYR     HA  791   6.322   2.089   4.882
   51TYR     CB  792   6.411   1.925   4.978
   51TYR    HB2  793   6.390   1.847   5.051
   51TYR    HB3  794   6.468   1.874   4.901
   51TYR     CG  795   6.504   2.023   5.053
   51TYR    CD1  796   6.506   2.028   5.194
   51TYR    HD1  797   6.452   1.952   5.249
   51TYR    CE1  798   6.585   2.130   5.258
   51TYR    HE1  799   6.586   2.159   5.362
   51TYR     CZ  800   6.668   2.214   5.181
   51TYR     OH  801   6.743   2.310   5.250
   51TYR     HH  802   6.799   2.353   5.185
   51TYR    CE2  803   6.674   2.203   5.041
   51TYR    HE2  804   6.738   2.262   4.977
   51TYR    CD2  805   6.587   2.109   4.977
   51TYR    HD2  806   6.595   2.100   4.870
   51TYR      C  807   6.229   1.917   4.809
   51TYR      O  808   6.289   1.918   4.702
   52ASN      N  809   6.114   1.853   4.826
   52ASN      H  810   6.070   1.870   4.916
   52ASN     CA  811   6.027   1.794   4.722
   52ASN     HA  812   6.050   1.843   4.627
   52ASN     CB  813   6.049   1.646   4.723
   52ASN    HB2  814   6.154   1.619   4.707
   52ASN    HB3  815   6.025   1.606   4.821
   52ASN     CG  816   5.979   1.565   4.615
   52ASN    OD1  817   5.860   1.587   4.579
   52ASN    ND2  818   6.047   1.477   4.552
   52ASN   HD21  819   5.996   1.410   4.496
   52ASN   HD22  820   6.133   1.455   4.599
   52ASN      C  821   5.878   1.827   4.757
   52ASN      O  822   5.830   1.783   4.862
   53PRO      N  823   5.808   1.907   4.671
   53PRO     CD  824   5.664   1.915   4.657
   53PRO    HD2  825   5.624   1.905   4.758
   53PRO    HD3  826   5.613   1.839   4.597
   53PRO     CG  827   5.637   2.050   4.595
   53PRO    HG2  828   5.634   2.132   4.667
   53PRO    HG3  829   5.543   2.056   4.540
   53PRO     CB  830   5.755   2.062   4.493
   53PRO    HB2  831   5.775   2.166   4.466
   53PRO    HB3  832   5.738   1.997   4.408
   53PRO     CA  833   5.869   1.992   4.571
   53PRO     HA  834   5.921   1.932   4.496
   53PRO      C  835   5.969   2.092   4.627
   53PRO      O  836   5.956   2.134   4.741
   54PHE      N  837   6.071   2.142   4.549
   54PHE      H  838   6.070   2.107   4.454
   54PHE     CA  839   6.183   2.218   4.597
   54PHE     HA  840   6.219   2.172   4.689
   54PHE     CB  841   6.295   2.219   4.501
   54PHE    HB2  842   6.335   2.118   4.489
   54PHE    HB3  843   6.271   2.254   4.400
   54PHE     CG  844   6.409   2.304   4.548
   54PHE    CD1  845   6.432   2.422   4.479
   54PHE    HD1  846   6.362   2.452   4.403
   54PHE    CE1  847   6.551   2.501   4.496
   54PHE    HE1  848   6.573   2.593   4.445
   54PHE     CZ  849   6.641   2.463   4.603
   54PHE     HZ  850   6.725   2.526   4.627
   54PHE    CE2  851   6.625   2.335   4.666
   54PHE    HE2  852   6.702   2.293   4.728
   54PHE    CD2  853   6.506   2.258   4.640
   54PHE    HD2  854   6.496   2.153   4.664
   54PHE      C  855   6.147   2.373   4.623
   54PHE      O  856   6.113   2.454   4.537
   55ARG      N  857   6.155   2.413   4.753
   55ARG      H  858   6.180   2.337   4.814
   55ARG     CA  859   6.138   2.545   4.825
   55ARG     HA  860   6.106   2.524   4.927
   55ARG     CB  861   6.279   2.608   4.808
   55ARG    HB2  862   6.299   2.598   4.701
   55ARG    HB3  863   6.284   2.708   4.850
   55ARG     CG  864   6.397   2.523   4.867
   55ARG    HG2  865   6.406   2.425   4.821
   55ARG    HG3  866   6.488   2.578   4.841
   55ARG     CD  867   6.398   2.493   5.019
   55ARG    HD2  868   6.339   2.404   5.039
   55ARG    HD3  869   6.500   2.470   5.051
   55ARG     NE  870   6.337   2.604   5.101
   55ARG     HE  871   6.237   2.601   5.112
   55ARG     CZ  872   6.398   2.688   5.185
   55ARG    NH1  873   6.527   2.714   5.179
   55ARG   HH11  874   6.579   2.664   5.109
   55ARG   HH12  875   6.564   2.798   5.221
   55ARG    NH2  876   6.323   2.753   5.271
   55ARG   HH21  877   6.224   2.738   5.282
   55ARG   HH22  878   6.363   2.828   5.326
   55ARG      C  879   6.019   2.624   4.765
   55ARG      O  880   6.047   2.736   4.718
   56PRO      N  881   5.897   2.570   4.761
   56PRO     CD  882   5.847   2.459   4.837
   56PRO    HD2  883   5.866   2.475   4.943
   56PRO    HD3  884   5.892   2.363   4.808
   56PRO     CG  885   5.697   2.451   4.811
   56PRO    HG2  886   5.646   2.504   4.892
   56PRO    HG3  887   5.664   2.348   4.800
   56PRO     CB  888   5.670   2.521   4.682
   56PRO    HB2  889   5.572   2.567   4.675
   56PRO    HB3  890   5.690   2.451   4.600
   56PRO     CA  891   5.786   2.624   4.685
   56PRO     HA  892   5.827   2.632   4.584
   56PRO      C  893   5.746   2.762   4.734
   56PRO      O  894   5.782   2.800   4.846
   57TRP      N  895   5.675   2.838   4.649
   57TRP      H  896   5.639   2.798   4.563
   57TRP     CA  897   5.623   2.971   4.685
   57TRP     HA  898   5.715   3.028   4.699
   57TRP     CB  899   5.546   3.035   4.566
   57TRP    HB2  900   5.535   3.142   4.584
   57TRP    HB3  901   5.619   3.021   4.487
   57TRP     CG  902   5.413   2.975   4.530
   57TRP    CD1  903   5.401   2.873   4.440
   57TRP    HD1  904   5.484   2.839   4.379
   57TRP    NE1  905   5.273   2.825   4.435
   57TRP    HE1  906   5.257   2.746   4.374
   57TRP    CE2  907   5.195   2.887   4.527
   57TRP    CZ2  908   5.057   2.872   4.561
   57TRP    HZ2  909   4.993   2.809   4.500
   57TRP    CH2  910   5.005   2.956   4.659
   57TRP    HH2  911   4.900   2.964   4.684
   57TRP    CZ3  912   5.093   3.042   4.733
   57TRP    HZ3  913   5.055   3.099   4.817
   57TRP    CE3  914   5.224   3.067   4.690
   57TRP    HE3  915   5.280   3.148   4.734
   57TRP    CD2  916   5.282   2.983   4.589
   57TRP      C  917   5.530   2.960   4.814
   57TRP      O  918   5.529   3.045   4.903
   58TRP      N  919   5.444   2.856   4.819
   58TRP      H  920   5.438   2.797   4.738
   58TRP     CA  921   5.345   2.841   4.928
   58TRP     HA  922   5.293   2.936   4.938
   58TRP     CB  923   5.231   2.751   4.883
   58TRP    HB2  924   5.166   2.735   4.969
   58TRP    HB3  925   5.173   2.808   4.811
   58TRP     CG  926   5.267   2.619   4.819
   58TRP    CD1  927   5.234   2.587   4.694
   58TRP    HD1  928   5.173   2.640   4.622
   58TRP    NE1  929   5.272   2.460   4.668
   58TRP    HE1  930   5.255   2.419   4.577
   58TRP    CE2  931   5.338   2.399   4.770
   58TRP    CZ2  932   5.391   2.267   4.781
   58TRP    HZ2  933   5.379   2.197   4.699
   58TRP    CH2  934   5.452   2.232   4.900
   58TRP    HH2  935   5.499   2.136   4.917
   58TRP    CZ3  936   5.450   2.326   5.000
   58TRP    HZ3  937   5.490   2.300   5.097
   58TRP    CE3  938   5.399   2.457   4.987
   58TRP    HE3  939   5.424   2.536   5.056
   58TRP    CD2  940   5.326   2.492   4.874
   58TRP      C  941   5.406   2.806   5.065
   58TRP      O  942   5.333   2.801   5.170
   59GLU      N  943   5.536   2.790   5.077
   59GLU      H  944   5.582   2.774   4.988
   59GLU     CA  945   5.607   2.741   5.197
   59GLU     HA  946   5.554   2.659   5.244
   59GLU     CB  947   5.742   2.696   5.140
   59GLU    HB2  948   5.730   2.643   5.045
   59GLU    HB3  949   5.796   2.788   5.119
   59GLU     CG  950   5.849   2.644   5.229
   59GLU    HG2  951   5.842   2.690   5.327
   59GLU    HG3  952   5.821   2.540   5.245
   59GLU     CD  953   5.994   2.648   5.182
   59GLU    OE1  954   6.053   2.543   5.153
   59GLU    OE2  955   6.045   2.762   5.163
   59GLU      C  956   5.612   2.841   5.309
   59GLU      O  957   5.621   2.807   5.428
   60ARG      N  958   5.590   2.965   5.269
   60ARG      H  959   5.597   2.986   5.171
   60ARG     CA  960   5.572   3.080   5.358
   60ARG     HA  961   5.644   3.065   5.438
   60ARG     CB  962   5.597   3.217   5.278
   60ARG    HB2  963   5.538   3.216   5.186
   60ARG    HB3  964   5.571   3.310   5.330
   60ARG     CG  965   5.750   3.230   5.248
   60ARG    HG2  966   5.796   3.216   5.346
   60ARG    HG3  967   5.771   3.147   5.180
   60ARG     CD  968   5.789   3.357   5.175
   60ARG    HD2  969   5.862   3.347   5.094
   60ARG    HD3  970   5.696   3.390   5.126
   60ARG     NE  971   5.824   3.478   5.256
   60ARG     HE  972   5.793   3.474   5.351
   60ARG     CZ  973   5.885   3.585   5.213
   60ARG    NH1  974   5.930   3.609   5.089
   60ARG   HH11  975   5.929   3.524   5.035
   60ARG   HH12  976   5.999   3.682   5.080
   60ARG    NH2  977   5.915   3.691   5.288
   60ARG   HH21  978   5.876   3.686   5.381
   60ARG   HH22  979   5.972   3.764   5.248
   60ARG      C  980   5.433   3.073   5.437
   60ARG      O  981   5.417   3.147   5.539
   61TYR      N  982   5.342   2.988   5.394
   61TYR      H  983   5.360   2.949   5.303
   61TYR     CA  984   5.214   2.957   5.464
   61TYR     HA  985   5.184   3.036   5.533
   61TYR     CB  986   5.098   2.969   5.361
   61TYR    HB2  987   5.112   2.903   5.275
   61TYR    HB3  988   5.003   2.946   5.408
   61TYR     CG  989   5.100   3.108   5.298
   61TYR    CD1  990   5.186   3.131   5.189
   61TYR    HD1  991   5.248   3.055   5.143
   61TYR    CE1  992   5.199   3.268   5.140
   61TYR    HE1  993   5.271   3.294   5.064
   61TYR     CZ  994   5.113   3.372   5.194
   61TYR     OH  995   5.114   3.493   5.138
   61TYR     HH  996   5.056   3.552   5.187
   61TYR    CE2  997   5.028   3.340   5.305
   61TYR    HE2  998   4.961   3.416   5.341
   61TYR    CD2  999   5.014   3.205   5.352
   61TYR    HD2 1000   4.947   3.177   5.432
   61TYR      C 1001   5.222   2.829   5.554
   61TYR      O 1002   5.121   2.787   5.606
   62GLN      N 1003   5.344   2.782   5.587
   62GLN      H 1004   5.414   2.809   5.519
   62GLN     CA 1005   5.370   2.690   5.697
   62GLN     HA 1006   5.280   2.676   5.757
   62GLN     CB 1007   5.412   2.550   5.633
   62GLN    HB2 1008   5.477   2.574   5.548
   62GLN    HB3 1009   5.471   2.493   5.704
   62GLN     CG 1010   5.300   2.464   5.572
   62GLN    HG2 1011   5.250   2.407   5.650
   62GLN    HG3 1012   5.223   2.531   5.533
   62GLN     CD 1013   5.351   2.378   5.457
   62GLN    OE1 1014   5.441   2.298   5.476
   62GLN    NE2 1015   5.307   2.408   5.335
   62GLN   HE21 1016   5.325   2.339   5.264
   62GLN   HE22 1017   5.233   2.475   5.320
   62GLN      C 1018   5.473   2.764   5.788
   62GLN      O 1019   5.593   2.743   5.769
   63PRO      N 1020   5.428   2.840   5.890
   63PRO     CD 1021   5.301   2.902   5.896
   63PRO    HD2 1022   5.229   2.826   5.925
   63PRO    HD3 1023   5.260   2.954   5.810
   63PRO     CG 1024   5.310   3.018   6.000
   63PRO    HG2 1025   5.234   3.008   6.077
   63PRO    HG3 1026   5.306   3.117   5.954
   63PRO     CB 1027   5.441   2.991   6.077
   63PRO    HB2 1028   5.406   2.944   6.169
   63PRO    HB3 1029   5.494   3.084   6.099
   63PRO     CA 1030   5.522   2.899   5.984
   63PRO     HA 1031   5.602   2.960   5.942
   63PRO      C 1032   5.593   2.795   6.071
   63PRO      O 1033   5.551   2.681   6.088
   64VAL      N 1034   5.705   2.832   6.134
   64VAL      H 1035   5.747   2.923   6.116
   64VAL     CA 1036   5.760   2.763   6.245
   64VAL     HA 1037   5.680   2.708   6.294
   64VAL     CB 1038   5.868   2.657   6.217
   64VAL     HB 1039   5.872   2.593   6.305
   64VAL    CG1 1040   5.820   2.564   6.106
   64VAL   HG11 1041   5.808   2.603   6.005
   64VAL   HG12 1042   5.892   2.483   6.099
   64VAL   HG13 1043   5.721   2.527   6.131
   64VAL    CG2 1044   5.999   2.703   6.173
   64VAL   HG21 1045   5.990   2.779   6.096
   64VAL   HG22 1046   6.056   2.745   6.257
   64VAL   HG23 1047   6.059   2.619   6.137
   64VAL      C 1048   5.806   2.861   6.357
   64VAL      O 1049   5.844   2.816   6.469
   65SER      N 1050   5.799   2.992   6.336
   65SER      H 1051   5.776   3.028   6.244
   65SER     CA 1052   5.826   3.091   6.445
   65SER     HA 1053   5.782   3.049   6.536
   65SER     CB 1054   5.980   3.111   6.457
   65SER    HB2 1055   6.015   3.010   6.481
   65SER    HB3 1056   6.010   3.152   6.360
   65SER     OG 1057   6.010   3.201   6.563
   65SER     HG 1058   6.091   3.171   6.604
   65SER      C 1059   5.759   3.225   6.411
   65SER      O 1060   5.716   3.254   6.293
   66TYR      N 1061   5.748   3.316   6.507
   66TYR      H 1062   5.764   3.288   6.602
   66TYR     CA 1063   5.717   3.458   6.484
   66TYR     HA 1064   5.662   3.471   6.390
   66TYR     CB 1065   5.618   3.509   6.593
   66TYR    HB2 1066   5.661   3.486   6.690
   66TYR    HB3 1067   5.596   3.615   6.578
   66TYR     CG 1068   5.476   3.440   6.588
   66TYR    CD1 1069   5.420   3.399   6.464
   66TYR    HD1 1070   5.473   3.426   6.373
   66TYR    CE1 1071   5.293   3.347   6.452
   66TYR    HE1 1072   5.256   3.308   6.358
   66TYR     CZ 1073   5.222   3.334   6.571
   66TYR     OH 1074   5.100   3.270   6.571
   66TYR     HH 1075   5.086   3.237   6.482
   66TYR    CE2 1076   5.275   3.377   6.692
   66TYR    HE2 1077   5.218   3.368   6.783
   66TYR    CD2 1078   5.404   3.433   6.701
   66TYR    HD2 1079   5.440   3.473   6.795
   66TYR      C 1080   5.852   3.541   6.464
   66TYR      O 1081   5.843   3.664   6.454
   67LYS      N 1082   5.969   3.477   6.448
   67LYS      H 1083   5.963   3.377   6.459
   67LYS     CA 1084   6.102   3.536   6.409
   67LYS     HA 1085   6.123   3.626   6.466
   67LYS     CB 1086   6.205   3.421   6.420
   67LYS    HB2 1087   6.214   3.386   6.522
   67LYS    HB3 1088   6.162   3.337   6.364
   67LYS     CG 1089   6.348   3.447   6.365
   67LYS    HG2 1090   6.404   3.354   6.375
   67LYS    HG3 1091   6.349   3.462   6.257
   67LYS     CD 1092   6.414   3.566   6.447
   67LYS    HD2 1093   6.360   3.660   6.432
   67LYS    HD3 1094   6.407   3.542   6.553
   67LYS     CE 1095   6.560   3.577   6.410
   67LYS    HE2 1096   6.610   3.482   6.430
   67LYS    HE3 1097   6.572   3.592   6.303
   67LYS     NZ 1098   6.623   3.694   6.487
   67LYS    HZ1 1099   6.724   3.699   6.482
   67LYS    HZ2 1100   6.577   3.781   6.468
   67LYS    HZ3 1101   6.618   3.671   6.585
   67LYS      C 1102   6.090   3.595   6.265
   67LYS      O 1103   6.062   3.521   6.170
   68LEU      N 1104   6.146   3.716   6.240
   68LEU      H 1105   6.166   3.771   6.322
   68LEU     CA 1106   6.137   3.794   6.113
   68LEU     HA 1107   6.037   3.767   6.079
   68LEU     CB 1108   6.125   3.945   6.151
   68LEU    HB2 1109   6.169   3.958   6.249
   68LEU    HB3 1110   6.193   4.005   6.090
   68LEU     CG 1111   5.987   4.015   6.154
   68LEU     HG 1112   5.951   4.012   6.051
   68LEU    CD1 1113   5.890   3.949   6.243
   68LEU   HD11 1114   5.928   3.952   6.345
   68LEU   HD12 1115   5.792   3.996   6.237
   68LEU   HD13 1116   5.873   3.844   6.217
   68LEU    CD2 1117   5.991   4.166   6.208
   68LEU   HD21 1118   5.891   4.205   6.227
   68LEU   HD22 1119   6.048   4.164   6.301
   68LEU   HD23 1120   6.035   4.235   6.136
   68LEU      C 1121   6.247   3.755   6.019
   68LEU      O 1122   6.304   3.845   5.952
   69CYX      N 1123   6.278   3.626   6.010
   69CYX      H 1124   6.228   3.563   6.071
   69CYX     CA 1125   6.370   3.574   5.906
   69CYX     HA 1126   6.427   3.656   5.863
   69CYX     CB 1127   6.478   3.486   5.976
   69CYX    HB2 1128   6.508   3.547   6.062
   69CYX    HB3 1129   6.437   3.389   6.004
   69CYX     SG 1130   6.622   3.458   5.869
   69CYX      C 1131   6.299   3.500   5.796
   69CYX      O 1132   6.222   3.400   5.811
   70THR      N 1133   6.345   3.542   5.675
   70THR      H 1134   6.399   3.627   5.669
   70THR     CA 1135   6.293   3.489   5.546
   70THR     HA 1136   6.247   3.392   5.569
   70THR     CB 1137   6.185   3.591   5.499
   70THR     HB 1138   6.134   3.562   5.407
   70THR    CG2 1139   6.058   3.596   5.593
   70THR   HG21 1140   5.983   3.661   5.547
   70THR   HG22 1141   6.017   3.496   5.607
   70THR   HG23 1142   6.078   3.646   5.688
   70THR    OG1 1143   6.240   3.714   5.465
   70THR    HG1 1144   6.284   3.754   5.541
   70THR      C 1145   6.395   3.470   5.432
   70THR      O 1146   6.513   3.508   5.437
   71ARG      N 1147   6.349   3.428   5.309
   71ARG      H 1148   6.258   3.383   5.304
   71ARG     CA 1149   6.424   3.447   5.186
   71ARG     HA 1150   6.530   3.434   5.206
   71ARG     CB 1151   6.391   3.336   5.090
   71ARG    HB2 1152   6.452   3.351   5.001
   71ARG    HB3 1153   6.439   3.255   5.147
   71ARG     CG 1154   6.246   3.309   5.072
   71ARG    HG2 1155   6.205   3.240   5.146
   71ARG    HG3 1156   6.195   3.403   5.086
   71ARG     CD 1157   6.214   3.242   4.940
   71ARG    HD2 1158   6.239   3.312   4.860
   71ARG    HD3 1159   6.286   3.159   4.939
   71ARG     NE 1160   6.073   3.190   4.928
   71ARG     HE 1161   6.009   3.252   4.880
   71ARG     CZ 1162   6.024   3.072   4.946
   71ARG    NH1 1163   6.099   2.967   4.978
   71ARG   HH11 1164   6.189   2.992   5.018
   71ARG   HH12 1165   6.063   2.874   4.964
   71ARG    NH2 1166   5.897   3.048   4.930
   71ARG   HH21 1167   5.842   3.131   4.911
   71ARG   HH22 1168   5.855   2.957   4.937
   71ARG      C 1169   6.436   3.593   5.140
   71ARG      O 1170   6.535   3.620   5.067
   72SER      N 1171   6.347   3.679   5.182
   72SER      H 1172   6.268   3.652   5.239
   72SER     CA 1173   6.352   3.818   5.149
   72SER     HA 1174   6.380   3.821   5.043
   72SER     CB 1175   6.214   3.876   5.167
   72SER    HB2 1176   6.168   3.848   5.262
   72SER    HB3 1177   6.199   3.984   5.167
   72SER     OG 1178   6.125   3.822   5.066
   72SER     HG 1179   6.120   3.899   5.008
   72SER      C 1180   6.454   3.896   5.233
   72SER      O 1181   6.507   3.994   5.185
   73GLY      N 1182   6.481   3.844   5.356
   73GLY      H 1183   6.425   3.770   5.396
   73GLY     CA 1184   6.597   3.888   5.434
   73GLY    HA2 1185   6.686   3.836   5.400
   73GLY    HA3 1186   6.620   3.991   5.409
   73GLY      C 1187   6.574   3.868   5.582
   73GLY      O 1188   6.475   3.804   5.621
   74ASN      N 1189   6.657   3.934   5.667
   74ASN      H 1190   6.738   3.982   5.632
   74ASN     CA 1191   6.646   3.935   5.814
   74ASN     HA 1192   6.582   3.850   5.836
   74ASN     CB 1193   6.786   3.908   5.889
   74ASN    HB2 1194   6.760   3.864   5.985
   74ASN    HB3 1195   6.846   3.843   5.825
   74ASN     CG 1196   6.862   4.034   5.923
   74ASN    OD1 1197   6.864   4.074   6.034
   74ASN    ND2 1198   6.912   4.109   5.829
   74ASN   HD21 1199   6.972   4.188   5.850
   74ASN   HD22 1200   6.905   4.078   5.734
   74ASN      C 1201   6.573   4.056   5.865
   74ASN      O 1202   6.548   4.150   5.791
   75GLU      N 1203   6.543   4.055   5.997
   75GLU      H 1204   6.574   3.980   6.057
   75GLU     CA 1205   6.482   4.168   6.067
   75GLU     HA 1206   6.388   4.176   6.012
   75GLU     CB 1207   6.453   4.132   6.214
   75GLU    HB2 1208   6.410   4.032   6.222
   75GLU    HB3 1209   6.550   4.136   6.265
   75GLU     CG 1210   6.354   4.235   6.273
   75GLU    HG2 1211   6.405   4.331   6.283
   75GLU    HG3 1212   6.275   4.249   6.200
   75GLU     CD 1213   6.314   4.200   6.414
   75GLU    OE1 1214   6.285   4.293   6.490
   75GLU    OE2 1215   6.297   4.084   6.462
   75GLU      C 1216   6.548   4.308   6.056
   75GLU      O 1217   6.480   4.409   6.044
   76ASP      N 1218   6.683   4.306   6.044
   76ASP      H 1219   6.735   4.220   6.047
   76ASP     CA 1220   6.758   4.431   6.025
   76ASP     HA 1221   6.720   4.495   6.105
   76ASP     CB 1222   6.907   4.404   6.058
   76ASP    HB2 1223   6.913   4.329   6.138
   76ASP    HB3 1224   6.952   4.357   5.971
   76ASP     CG 1225   6.982   4.530   6.083
   76ASP    OD1 1226   7.074   4.560   6.003
   76ASP    OD2 1227   6.950   4.603   6.176
   76ASP      C 1228   6.727   4.490   5.890
   76ASP      O 1229   6.703   4.609   5.880
   77GLU      N 1230   6.717   4.397   5.789
   77GLU      H 1231   6.740   4.299   5.797
   77GLU     CA 1232   6.689   4.438   5.658
   77GLU     HA 1233   6.751   4.525   5.638
   77GLU     CB 1234   6.725   4.328   5.554
   77GLU    HB2 1235   6.668   4.238   5.576
   77GLU    HB3 1236   6.694   4.350   5.452
   77GLU     CG 1237   6.873   4.299   5.546
   77GLU    HG2 1238   6.921   4.371   5.479
   77GLU    HG3 1239   6.918   4.297   5.645
   77GLU     CD 1240   6.901   4.168   5.482
   77GLU    OE1 1241   6.926   4.167   5.362
   77GLU    OE2 1242   6.893   4.067   5.556
   77GLU      C 1243   6.539   4.481   5.652
   77GLU      O 1244   6.509   4.572   5.574
   78PHE      N 1245   6.446   4.426   5.734
   78PHE      H 1246   6.476   4.340   5.778
   78PHE     CA 1247   6.305   4.460   5.739
   78PHE     HA 1248   6.257   4.455   5.641
   78PHE     CB 1249   6.235   4.345   5.808
   78PHE    HB2 1250   6.278   4.261   5.754
   78PHE    HB3 1251   6.274   4.333   5.909
   78PHE     CG 1252   6.079   4.351   5.802
   78PHE    CD1 1253   6.013   4.318   5.681
   78PHE    HD1 1254   6.068   4.279   5.597
   78PHE    CE1 1255   5.876   4.340   5.662
   78PHE    HE1 1256   5.832   4.323   5.565
   78PHE     CZ 1257   5.798   4.383   5.775
   78PHE     HZ 1258   5.691   4.394   5.767
   78PHE    CE2 1259   5.862   4.411   5.896
   78PHE    HE2 1260   5.796   4.445   5.974
   78PHE    CD2 1261   6.003   4.397   5.912
   78PHE    HD2 1262   6.054   4.426   6.002
   78PHE      C 1263   6.276   4.597   5.805
   78PHE      O 1264   6.210   4.684   5.750
   79ARG      N 1265   6.339   4.624   5.915
   79ARG      H 1266   6.386   4.548   5.962
   79ARG     CA 1267   6.336   4.753   5.986
   79ARG     HA 1268   6.235   4.779   6.017
   79ARG     CB 1269   6.443   4.744   6.109
   79ARG    HB2 1270   6.529   4.692   6.067
   79ARG    HB3 1271   6.476   4.842   6.143
   79ARG     CG 1272   6.374   4.676   6.227
   79ARG    HG2 1273   6.312   4.753   6.272
   79ARG    HG3 1274   6.314   4.595   6.184
   79ARG     CD 1275   6.468   4.620   6.331
   79ARG    HD2 1276   6.523   4.540   6.282
   79ARG    HD3 1277   6.543   4.695   6.358
   79ARG     NE 1278   6.397   4.563   6.442
   79ARG     HE 1279   6.389   4.462   6.442
   79ARG     CZ 1280   6.332   4.622   6.538
   79ARG    NH1 1281   6.340   4.753   6.552
   79ARG   HH11 1282   6.391   4.806   6.483
   79ARG   HH12 1283   6.271   4.806   6.603
   79ARG    NH2 1284   6.258   4.557   6.623
   79ARG   HH21 1285   6.262   4.456   6.628
   79ARG   HH22 1286   6.193   4.607   6.681
   79ARG      C 1287   6.390   4.861   5.882
   79ARG      O 1288   6.323   4.966   5.863
   80ASN      N 1289   6.500   4.846   5.808
   80ASN      H 1290   6.551   4.759   5.817
   80ASN     CA 1291   6.552   4.934   5.708
   80ASN     HA 1292   6.562   5.035   5.748
   80ASN     CB 1293   6.691   4.867   5.676
   80ASN    HB2 1294   6.745   4.841   5.767
   80ASN    HB3 1295   6.680   4.773   5.621
   80ASN     CG 1296   6.776   4.961   5.591
   80ASN    OD1 1297   6.802   4.933   5.477
   80ASN    ND2 1298   6.828   5.058   5.651
   80ASN   HD21 1299   6.882   5.128   5.601
   80ASN   HD22 1300   6.811   5.069   5.750
   80ASN      C 1301   6.468   4.951   5.578
   80ASN      O 1302   6.451   5.055   5.530
   81MET      N 1303   6.395   4.850   5.530
   81MET      H 1304   6.422   4.760   5.566
   81MET     CA 1305   6.293   4.863   5.420
   81MET     HA 1306   6.335   4.922   5.339
   81MET     CB 1307   6.250   4.730   5.367
   81MET    HB2 1308   6.343   4.700   5.319
   81MET    HB3 1309   6.227   4.659   5.447
   81MET     CG 1310   6.137   4.733   5.270
   81MET    HG2 1311   6.050   4.794   5.293
   81MET    HG3 1312   6.172   4.788   5.182
   81MET     SD 1313   6.072   4.572   5.225
   81MET     CE 1314   5.964   4.547   5.364
   81MET    HE1 1315   5.908   4.458   5.336
   81MET    HE2 1316   6.008   4.529   5.462
   81MET    HE3 1317   5.898   4.633   5.368
   81MET      C 1318   6.172   4.944   5.481
   81MET      O 1319   6.120   5.030   5.409
   82VAL      N 1320   6.126   4.918   5.599
   82VAL      H 1321   6.178   4.869   5.671
   82VAL     CA 1322   5.999   4.971   5.648
   82VAL     HA 1323   5.934   4.982   5.562
   82VAL     CB 1324   5.942   4.890   5.773
   82VAL     HB 1325   6.023   4.892   5.847
   82VAL    CG1 1326   5.821   4.948   5.833
   82VAL   HG11 1327   5.747   4.960   5.754
   82VAL   HG12 1328   5.786   4.885   5.914
   82VAL   HG13 1329   5.852   5.045   5.874
   82VAL    CG2 1330   5.912   4.742   5.748
   82VAL   HG21 1331   5.804   4.733   5.730
   82VAL   HG22 1332   5.976   4.695   5.673
   82VAL   HG23 1333   5.923   4.686   5.840
   82VAL      C 1334   6.022   5.116   5.693
   82VAL      O 1335   5.937   5.202   5.670
   83THR      N 1336   6.141   5.149   5.742
   83THR      H 1337   6.207   5.078   5.769
   83THR     CA 1338   6.183   5.289   5.776
   83THR     HA 1339   6.096   5.341   5.816
   83THR     CB 1340   6.296   5.296   5.877
   83THR     HB 1341   6.325   5.399   5.893
   83THR    CG2 1342   6.255   5.227   6.016
   83THR   HG21 1343   6.192   5.141   5.996
   83THR   HG22 1344   6.333   5.173   6.069
   83THR   HG23 1345   6.205   5.302   6.077
   83THR    OG1 1346   6.402   5.224   5.825
   83THR    HG1 1347   6.395   5.135   5.860
   83THR      C 1348   6.213   5.368   5.645
   83THR      O 1349   6.179   5.487   5.634
   84ARG      N 1350   6.287   5.315   5.545
   84ARG      H 1351   6.312   5.218   5.555
   84ARG     CA 1352   6.316   5.382   5.413
   84ARG     HA 1353   6.369   5.475   5.432
   84ARG     CB 1354   6.416   5.304   5.325
   84ARG    HB2 1355   6.392   5.198   5.318
   84ARG    HB3 1356   6.404   5.336   5.221
   84ARG     CG 1357   6.560   5.325   5.372
   84ARG    HG2 1358   6.593   5.419   5.328
   84ARG    HG3 1359   6.557   5.342   5.479
   84ARG     CD 1360   6.675   5.220   5.338
   84ARG    HD2 1361   6.766   5.243   5.393
   84ARG    HD3 1362   6.628   5.123   5.357
   84ARG     NE 1363   6.710   5.219   5.198
   84ARG     HE 1364   6.658   5.280   5.136
   84ARG     CZ 1365   6.763   5.117   5.132
   84ARG    NH1 1366   6.816   5.009   5.180
   84ARG   HH11 1367   6.789   4.995   5.277
   84ARG   HH12 1368   6.846   4.935   5.119
   84ARG    NH2 1369   6.754   5.123   5.008
   84ARG   HH21 1370   6.726   5.209   4.963
   84ARG   HH22 1371   6.795   5.042   4.965
   84ARG      C 1372   6.188   5.422   5.334
   84ARG      O 1373   6.173   5.529   5.278
   85CYX      N 1374   6.097   5.324   5.328
   85CYX      H 1375   6.136   5.236   5.358
   85CYX     CA 1376   5.966   5.342   5.269
   85CYX     HA 1377   5.979   5.386   5.170
   85CYX     CB 1378   5.907   5.199   5.261
   85CYX    HB2 1379   5.899   5.152   5.359
   85CYX    HB3 1380   5.811   5.226   5.217
   85CYX     SG 1381   5.987   5.089   5.138
   85CYX      C 1382   5.865   5.434   5.349
   85CYX      O 1383   5.800   5.514   5.290
   86ASN      N 1384   5.851   5.420   5.480
   86ASN      H 1385   5.911   5.355   5.530
   86ASN     CA 1386   5.789   5.532   5.559
   86ASN     HA 1387   5.688   5.549   5.524
   86ASN     CB 1388   5.809   5.502   5.712
   86ASN    HB2 1389   5.909   5.461   5.729
   86ASN    HB3 1390   5.792   5.597   5.762
   86ASN     CG 1391   5.698   5.412   5.761
   86ASN    OD1 1392   5.594   5.401   5.695
   86ASN    ND2 1393   5.718   5.351   5.873
   86ASN   HD21 1394   5.644   5.302   5.923
   86ASN   HD22 1395   5.811   5.340   5.911
   86ASN      C 1396   5.855   5.670   5.535
   86ASN      O 1397   5.782   5.773   5.540
   87ASN      N 1398   5.984   5.676   5.489
   87ASN      H 1399   6.039   5.592   5.489
   87ASN     CA 1400   6.050   5.799   5.455
   87ASN     HA 1401   6.006   5.874   5.521
   87ASN     CB 1402   6.199   5.792   5.465
   87ASN    HB2 1403   6.224   5.724   5.546
   87ASN    HB3 1404   6.240   5.758   5.370
   87ASN     CG 1405   6.269   5.923   5.498
   87ASN    OD1 1406   6.204   6.018   5.540
   87ASN    ND2 1407   6.399   5.942   5.476
   87ASN   HD21 1408   6.444   6.024   5.514
   87ASN   HD22 1409   6.454   5.860   5.458
   87ASN      C 1410   6.008   5.867   5.320
   87ASN      O 1411   6.054   5.972   5.286
   88VAL      N 1412   5.942   5.789   5.234
   88VAL      H 1413   5.925   5.693   5.261
   88VAL     CA 1414   5.884   5.839   5.110
   88VAL     HA 1415   5.904   5.946   5.098
   88VAL     CB 1416   5.939   5.762   4.981
   88VAL     HB 1417   5.864   5.790   4.907
   88VAL    CG1 1418   6.084   5.806   4.953
   88VAL   HG11 1419   6.103   5.914   4.952
   88VAL   HG12 1420   6.147   5.754   5.026
   88VAL   HG13 1421   6.113   5.758   4.860
   88VAL    CG2 1422   5.936   5.607   4.999
   88VAL   HG21 1423   5.961   5.554   4.907
   88VAL   HG22 1424   6.011   5.571   5.070
   88VAL   HG23 1425   5.833   5.581   5.026
   88VAL      C 1426   5.731   5.832   5.119
   88VAL      O 1427   5.666   5.812   5.021
   89GLY      N 1428   5.674   5.823   5.241
   89GLY      H 1429   5.734   5.824   5.322
   89GLY     CA 1430   5.527   5.801   5.256
   89GLY    HA2 1431   5.506   5.819   5.362
   89GLY    HA3 1432   5.485   5.886   5.202
   89GLY      C 1433   5.465   5.662   5.215
   89GLY      O 1434   5.350   5.635   5.246
   90VAL      N 1435   5.544   5.586   5.136
   90VAL      H 1436   5.641   5.610   5.120
   90VAL     CA 1437   5.487   5.458   5.082
   90VAL     HA 1438   5.385   5.473   5.047
   90VAL     CB 1439   5.565   5.411   4.964
   90VAL     HB 1440   5.667   5.395   5.000
   90VAL    CG1 1441   5.503   5.283   4.898
   90VAL   HG11 1442   5.406   5.308   4.856
   90VAL   HG12 1443   5.570   5.258   4.816
   90VAL   HG13 1444   5.501   5.202   4.971
   90VAL    CG2 1445   5.578   5.507   4.855
   90VAL   HG21 1446   5.480   5.523   4.811
   90VAL   HG22 1447   5.608   5.605   4.894
   90VAL   HG23 1448   5.644   5.482   4.773
   90VAL      C 1449   5.489   5.355   5.191
   90VAL      O 1450   5.589   5.291   5.224
   91ARG      N 1451   5.374   5.336   5.250
   91ARG      H 1452   5.302   5.400   5.220
   91ARG     CA 1453   5.353   5.252   5.373
   91ARG     HA 1454   5.435   5.268   5.444
   91ARG     CB 1455   5.222   5.285   5.440
   91ARG    HB2 1456   5.137   5.259   5.378
   91ARG    HB3 1457   5.210   5.233   5.536
   91ARG     CG 1458   5.214   5.439   5.476
   91ARG    HG2 1459   5.199   5.503   5.389
   91ARG    HG3 1460   5.117   5.446   5.525
   91ARG     CD 1461   5.326   5.488   5.575
   91ARG    HD2 1462   5.318   5.433   5.668
   91ARG    HD3 1463   5.425   5.472   5.533
   91ARG     NE 1464   5.309   5.630   5.602
   91ARG     HE 1465   5.218   5.667   5.582
   91ARG     CZ 1466   5.385   5.703   5.675
   91ARG    NH1 1467   5.502   5.657   5.716
   91ARG   HH11 1468   5.531   5.566   5.683
   91ARG   HH12 1469   5.560   5.713   5.777
   91ARG    NH2 1470   5.355   5.824   5.708
   91ARG   HH21 1471   5.270   5.862   5.668
   91ARG   HH22 1472   5.419   5.885   5.757
   91ARG      C 1473   5.372   5.103   5.347
   91ARG      O 1474   5.356   5.054   5.236
   92ILE      N 1475   5.392   5.026   5.455
   92ILE      H 1476   5.388   5.071   5.545
   92ILE     CA 1477   5.396   4.873   5.457
   92ILE     HA 1478   5.400   4.835   5.355
   92ILE     CB 1479   5.524   4.822   5.526
   92ILE     HB 1480   5.530   4.850   5.631
   92ILE    CG2 1481   5.542   4.664   5.532
   92ILE   HG21 1482   5.457   4.621   5.585
   92ILE   HG22 1483   5.522   4.620   5.434
   92ILE   HG23 1484   5.635   4.631   5.579
   92ILE    CG1 1485   5.651   4.883   5.466
   92ILE   HG12 1486   5.639   4.990   5.479
   92ILE   HG13 1487   5.734   4.847   5.527
   92ILE    CD1 1488   5.682   4.834   5.330
   92ILE   HD11 1489   5.710   4.729   5.336
   92ILE   HD12 1490   5.598   4.827   5.261
   92ILE   HD13 1491   5.759   4.900   5.290
   92ILE      C 1492   5.268   4.812   5.527
   92ILE      O 1493   5.225   4.846   5.635
   93TYR      N 1494   5.211   4.706   5.467
   93TYR      H 1495   5.254   4.682   5.379
   93TYR     CA 1496   5.100   4.621   5.518
   93TYR     HA 1497   5.088   4.655   5.621
   93TYR     CB 1498   4.973   4.633   5.434
   93TYR    HB2 1499   4.991   4.589   5.336
   93TYR    HB3 1500   4.887   4.577   5.471
   93TYR     CG 1501   4.923   4.772   5.417
   93TYR    CD1 1502   4.870   4.829   5.532
   93TYR    HD1 1503   4.840   4.768   5.617
   93TYR    CE1 1504   4.847   4.966   5.544
   93TYR    HE1 1505   4.824   5.023   5.634
   93TYR     CZ 1506   4.887   5.045   5.439
   93TYR     OH 1507   4.871   5.182   5.450
   93TYR     HH 1508   4.833   5.196   5.537
   93TYR    CE2 1509   4.947   4.987   5.323
   93TYR    HE2 1510   4.976   5.055   5.244
   93TYR    CD2 1511   4.966   4.850   5.308
   93TYR    HD2 1512   5.031   4.810   5.232
   93TYR      C 1513   5.154   4.478   5.518
   93TYR      O 1514   5.202   4.438   5.412
   94VAL      N 1515   5.128   4.399   5.627
   94VAL      H 1516   5.086   4.432   5.713
   94VAL     CA 1517   5.192   4.268   5.642
   94VAL     HA 1518   5.267   4.254   5.564
   94VAL     CB 1519   5.269   4.263   5.779
   94VAL     HB 1520   5.317   4.166   5.786
   94VAL    CG1 1521   5.389   4.357   5.776
   94VAL   HG11 1522   5.351   4.460   5.779
   94VAL   HG12 1523   5.447   4.327   5.862
   94VAL   HG13 1524   5.459   4.352   5.692
   94VAL    CG2 1525   5.186   4.285   5.902
   94VAL   HG21 1526   5.246   4.270   5.992
   94VAL   HG22 1527   5.149   4.388   5.906
   94VAL   HG23 1528   5.100   4.219   5.905
   94VAL      C 1529   5.098   4.152   5.635
   94VAL      O 1530   4.990   4.145   5.694
   95ASP      N 1531   5.128   4.050   5.556
   95ASP      H 1532   5.215   4.047   5.506
   95ASP     CA 1533   5.061   3.922   5.568
   95ASP     HA 1534   4.955   3.941   5.550
   95ASP     CB 1535   5.118   3.833   5.457
   95ASP    HB2 1536   5.139   3.901   5.374
   95ASP    HB3 1537   5.214   3.794   5.491
   95ASP     CG 1538   5.014   3.738   5.403
   95ASP    OD1 1539   5.037   3.700   5.282
   95ASP    OD2 1540   4.911   3.700   5.467
   95ASP      C 1541   5.074   3.850   5.707
   95ASP      O 1542   5.179   3.833   5.768
   96ALA      N 1543   4.961   3.824   5.772
   96ALA      H 1544   4.875   3.845   5.724
   96ALA     CA 1545   4.943   3.761   5.903
   96ALA     HA 1546   5.042   3.753   5.948
   96ALA     CB 1547   4.867   3.859   5.988
   96ALA    HB1 1548   4.774   3.894   5.941
   96ALA    HB2 1549   4.849   3.822   6.089
   96ALA    HB3 1550   4.933   3.944   6.007
   96ALA      C 1551   4.885   3.620   5.888
   96ALA      O 1552   4.769   3.594   5.893
   97VAL      N 1553   4.979   3.527   5.872
   97VAL      H 1554   5.075   3.554   5.858
   97VAL     CA 1555   4.945   3.386   5.876
   97VAL     HA 1556   4.846   3.391   5.831
   97VAL     CB 1557   5.042   3.306   5.792
   97VAL     HB 1558   5.134   3.302   5.850
   97VAL    CG1 1559   4.999   3.159   5.768
   97VAL   HG11 1560   4.985   3.095   5.854
   97VAL   HG12 1561   4.902   3.153   5.719
   97VAL   HG13 1562   5.059   3.114   5.689
   97VAL    CG2 1563   5.062   3.359   5.653
   97VAL   HG21 1564   5.120   3.288   5.595
   97VAL   HG22 1565   4.960   3.373   5.615
   97VAL   HG23 1566   5.115   3.453   5.661
   97VAL      C 1567   4.938   3.346   6.022
   97VAL      O 1568   5.036   3.307   6.079
   98ILE      N 1569   4.826   3.368   6.088
   98ILE      H 1570   4.757   3.428   6.045
   98ILE     CA 1571   4.807   3.331   6.231
   98ILE     HA 1572   4.903   3.307   6.275
   98ILE     CB 1573   4.762   3.456   6.316
   98ILE     HB 1574   4.738   3.422   6.417
   98ILE    CG2 1575   4.882   3.551   6.324
   98ILE   HG21 1576   4.854   3.633   6.389
   98ILE   HG22 1577   4.968   3.505   6.372
   98ILE   HG23 1578   4.911   3.573   6.221
   98ILE    CG1 1579   4.635   3.530   6.260
   98ILE   HG12 1580   4.657   3.588   6.170
   98ILE   HG13 1581   4.561   3.459   6.225
   98ILE    CD1 1582   4.572   3.615   6.367
   98ILE   HD11 1583   4.473   3.642   6.330
   98ILE   HD12 1584   4.547   3.562   6.458
   98ILE   HD13 1585   4.622   3.710   6.385
   98ILE      C 1586   4.714   3.209   6.255
   98ILE      O 1587   4.703   3.179   6.375
   99ASN      N 1588   4.649   3.151   6.156
   99ASN      H 1589   4.666   3.179   6.060
   99ASN     CA 1590   4.547   3.040   6.179
   99ASN     HA 1591   4.475   3.073   6.254
   99ASN     CB 1592   4.474   3.009   6.053
   99ASN    HB2 1593   4.423   3.099   6.019
   99ASN    HB3 1594   4.538   2.997   5.965
   99ASN     CG 1595   4.379   2.892   6.081
   99ASN    OD1 1596   4.275   2.904   6.146
   99ASN    ND2 1597   4.415   2.773   6.038
   99ASN   HD21 1598   4.364   2.691   6.070
   99ASN   HD22 1599   4.502   2.766   5.987
   99ASN      C 1600   4.628   2.921   6.238
   99ASN      O 1601   4.587   2.850   6.331
  100HIE      N 1602   4.732   2.877   6.168
  100HIE      H 1603   4.772   2.939   6.100
  100HIE     CA 1604   4.810   2.754   6.185
  100HIE     HA 1605   4.783   2.720   6.285
  100HIE     CB 1606   4.768   2.650   6.077
  100HIE    HB2 1607   4.829   2.560   6.089
  100HIE    HB3 1608   4.667   2.618   6.101
  100HIE     CG 1609   4.779   2.701   5.941
  100HIE    ND1 1610   4.686   2.767   5.866
  100HIE    CE1 1611   4.750   2.800   5.752
  100HIE    HE1 1612   4.702   2.853   5.671
  100HIE    NE2 1613   4.877   2.761   5.757
  100HIE    HE2 1614   4.943   2.783   5.684
  100HIE    CD2 1615   4.898   2.695   5.873
  100HIE    HD2 1616   4.991   2.648   5.902
  100HIE      C 1617   4.962   2.769   6.193
  100HIE      O 1618   5.011   2.875   6.155
  101MET      N 1619   5.035   2.665   6.222
  101MET      H 1620   4.982   2.584   6.250
  101MET     CA 1621   5.176   2.647   6.195
  101MET     HA 1622   5.206   2.724   6.124
  101MET     CB 1623   5.252   2.655   6.324
  101MET    HB2 1624   5.217   2.575   6.390
  101MET    HB3 1625   5.357   2.640   6.298
  101MET     CG 1626   5.250   2.792   6.384
  101MET    HG2 1627   5.234   2.858   6.298
  101MET    HG3 1628   5.165   2.795   6.452
  101MET     SD 1629   5.396   2.848   6.468
  101MET     CE 1630   5.391   3.026   6.449
  101MET    HE1 1631   5.441   3.073   6.533
  101MET    HE2 1632   5.430   3.072   6.358
  101MET    HE3 1633   5.284   3.048   6.452
  101MET      C 1634   5.211   2.517   6.116
  101MET      O 1635   5.116   2.455   6.071
  102CYS      N 1636   5.340   2.487   6.093
  102CYS      H 1637   5.421   2.543   6.115
  102CYS     CA 1638   5.370   2.369   6.004
  102CYS     HA 1639   5.328   2.388   5.905
  102CYS     CB 1640   5.520   2.358   5.990
  102CYS    HB2 1641   5.562   2.449   5.947
  102CYS    HB3 1642   5.562   2.334   6.087
  102CYS     SG 1643   5.547   2.247   5.846
  102CYS     HG 1644   5.529   2.132   5.912
  102CYS      C 1645   5.319   2.234   6.052
  102CYS      O 1646   5.320   2.215   6.173
  103GLY      N 1647   5.258   2.153   5.957
  103GLY      H 1648   5.256   2.179   5.860
  103GLY     CA 1649   5.222   2.014   5.986
  103GLY    HA2 1650   5.166   1.997   6.077
  103GLY    HA3 1651   5.155   1.992   5.903
  103GLY      C 1652   5.335   1.910   5.986
  103GLY      O 1653   5.454   1.941   5.986
  104ASN      N 1654   5.304   1.777   5.984
  104ASN      H 1655   5.204   1.762   5.978
  104ASN     CA 1656   5.400   1.671   5.977
  104ASN     HA 1657   5.487   1.698   6.036
  104ASN     CB 1658   5.346   1.547   6.045
  104ASN    HB2 1659   5.418   1.466   6.042
  104ASN    HB3 1660   5.329   1.574   6.149
  104ASN     CG 1661   5.213   1.496   5.987
  104ASN    OD1 1662   5.184   1.505   5.869
  104ASN    ND2 1663   5.139   1.425   6.067
  104ASN   HD21 1664   5.065   1.369   6.028
  104ASN   HD22 1665   5.165   1.411   6.163
  104ASN      C 1666   5.439   1.637   5.836
  104ASN      O 1667   5.463   1.520   5.804
  105ALA      N 1668   5.449   1.734   5.745
  105ALA      H 1669   5.437   1.828   5.781
  105ALA     CA 1670   5.500   1.713   5.609
  105ALA     HA 1671   5.458   1.620   5.571
  105ALA     CB 1672   5.447   1.825   5.517
  105ALA    HB1 1673   5.487   1.920   5.553
  105ALA    HB2 1674   5.469   1.802   5.413
  105ALA    HB3 1675   5.340   1.829   5.534
  105ALA      C 1676   5.653   1.702   5.606
  105ALA      O 1677   5.712   1.664   5.508
  106VAL      N 1678   5.712   1.735   5.719
  106VAL      H 1679   5.661   1.768   5.800
  106VAL     CA 1680   5.856   1.741   5.732
  106VAL     HA 1681   5.904   1.694   5.646
  106VAL     CB 1682   5.902   1.888   5.732
  106VAL     HB 1683   6.009   1.894   5.749
  106VAL    CG1 1684   5.899   1.954   5.595
  106VAL   HG11 1685   5.800   1.994   5.574
  106VAL   HG12 1686   5.959   2.045   5.606
  106VAL   HG13 1687   5.945   1.893   5.518
  106VAL    CG2 1688   5.844   1.975   5.843
  106VAL   HG21 1689   5.737   1.991   5.830
  106VAL   HG22 1690   5.859   1.935   5.943
  106VAL   HG23 1691   5.899   2.068   5.836
  106VAL      C 1692   5.904   1.670   5.861
  106VAL      O 1693   5.823   1.659   5.953
  107SER      N 1694   6.029   1.625   5.880
  107SER      H 1695   6.094   1.620   5.803
  107SER     CA 1696   6.091   1.589   6.012
  107SER     HA 1697   6.027   1.515   6.061
  107SER     CB 1698   6.238   1.541   5.998
  107SER    HB2 1699   6.297   1.563   6.087
  107SER    HB3 1700   6.229   1.434   5.978
  107SER     OG 1701   6.313   1.603   5.886
  107SER     HG 1702   6.252   1.642   5.823
  107SER      C 1703   6.095   1.704   6.118
  107SER      O 1704   6.112   1.821   6.075
  108ALA      N 1705   6.091   1.670   6.244
  108ALA      H 1706   6.092   1.572   6.266
  108ALA     CA 1707   6.110   1.767   6.354
  108ALA     HA 1708   6.050   1.857   6.344
  108ALA     CB 1709   6.087   1.698   6.488
  108ALA    HB1 1710   6.081   1.775   6.564
  108ALA    HB2 1711   5.985   1.659   6.481
  108ALA    HB3 1712   6.166   1.623   6.503
  108ALA      C 1713   6.259   1.813   6.344
  108ALA      O 1714   6.343   1.744   6.282
  109GLY      N 1715   6.303   1.923   6.403
  109GLY      H 1716   6.240   1.979   6.458
  109GLY     CA 1717   6.442   1.982   6.395
  109GLY    HA2 1718   6.490   1.978   6.492
  109GLY    HA3 1719   6.503   1.925   6.325
  109GLY      C 1720   6.441   2.131   6.354
  109GLY      O 1721   6.343   2.205   6.375
  110THR      N 1722   6.555   2.178   6.298
  110THR      H 1723   6.617   2.101   6.275
  110THR     CA 1724   6.564   2.312   6.234
  110THR     HA 1725   6.492   2.385   6.273
  110THR     CB 1726   6.698   2.374   6.263
  110THR     HB 1727   6.708   2.454   6.189
  110THR    CG2 1728   6.695   2.449   6.397
  110THR   HG21 1729   6.792   2.494   6.418
  110THR   HG22 1730   6.616   2.523   6.385
  110THR   HG23 1731   6.683   2.369   6.470
  110THR    OG1 1732   6.799   2.278   6.236
  110THR    HG1 1733   6.808   2.278   6.141
  110THR      C 1734   6.525   2.313   6.087
  110THR      O 1735   6.590   2.361   5.991
  111SER      N 1736   6.409   2.244   6.058
  111SER      H 1737   6.354   2.213   6.137
  111SER     CA 1738   6.353   2.206   5.927
  111SER     HA 1739   6.436   2.160   5.873
  111SER     CB 1740   6.252   2.091   5.947
  111SER    HB2 1741   6.192   2.109   6.036
  111SER    HB3 1742   6.172   2.089   5.873
  111SER     OG 1743   6.328   1.966   5.962
  111SER     HG 1744   6.265   1.897   5.983
  111SER      C 1745   6.298   2.328   5.844
  111SER      O 1746   6.182   2.332   5.801
  112SER      N 1747   6.372   2.438   5.836
  112SER      H 1748   6.465   2.430   5.875
  112SER     CA 1749   6.320   2.573   5.822
  112SER     HA 1750   6.224   2.566   5.771
  112SER     CB 1751   6.301   2.629   5.963
  112SER    HB2 1752   6.222   2.701   5.981
  112SER    HB3 1753   6.280   2.544   6.028
  112SER     OG 1754   6.427   2.675   6.012
  112SER     HG 1755   6.413   2.767   6.033
  112SER      C 1756   6.407   2.669   5.742
  112SER      O 1757   6.523   2.642   5.710
  113THR      N 1758   6.366   2.799   5.724
  113THR      H 1759   6.279   2.829   5.766
  113THR     CA 1760   6.436   2.887   5.633
  113THR     HA 1761   6.472   2.831   5.546
  113THR     CB 1762   6.335   2.985   5.574
  113THR     HB 1763   6.287   3.038   5.657
  113THR    CG2 1764   6.394   3.089   5.481
  113THR   HG21 1765   6.455   3.152   5.546
  113THR   HG22 1766   6.445   3.038   5.400
  113THR   HG23 1767   6.321   3.163   5.449
  113THR    OG1 1768   6.224   2.923   5.502
  113THR    HG1 1769   6.172   2.872   5.565
  113THR      C 1770   6.558   2.958   5.693
  113THR      O 1771   6.651   3.004   5.622
  114CYX      N 1772   6.563   2.974   5.828
  114CYX      H 1773   6.490   2.946   5.892
  114CYX     CA 1774   6.683   3.040   5.892
  114CYX     HA 1775   6.767   3.046   5.824
  114CYX     CB 1776   6.635   3.186   5.923
  114CYX    HB2 1777   6.547   3.183   5.987
  114CYX    HB3 1778   6.715   3.238   5.976
  114CYX     SG 1779   6.587   3.280   5.780
  114CYX      C 1780   6.756   2.973   6.010
  114CYX      O 1781   6.883   2.969   6.016
  115GLY      N 1782   6.678   2.919   6.104
  115GLY      H 1783   6.580   2.943   6.100
  115GLY     CA 1784   6.728   2.843   6.226
  115GLY    HA2 1785   6.771   2.747   6.198
  115GLY    HA3 1786   6.805   2.904   6.274
  115GLY      C 1787   6.628   2.807   6.332
  115GLY      O 1788   6.664   2.767   6.443
  116SER      N 1789   6.498   2.805   6.302
  116SER      H 1790   6.463   2.844   6.216
  116SER     CA 1791   6.396   2.778   6.405
  116SER     HA 1792   6.444   2.809   6.498
  116SER     CB 1793   6.275   2.873   6.381
  116SER    HB2 1794   6.247   2.853   6.278
  116SER    HB3 1795   6.198   2.860   6.457
  116SER     OG 1796   6.319   3.006   6.393
  116SER     HG 1797   6.331   3.044   6.305
  116SER      C 1798   6.362   2.627   6.424
  116SER      O 1799   6.324   2.564   6.326
  117TYR      N 1800   6.375   2.578   6.550
  117TYR      H 1801   6.417   2.634   6.623
  117TYR     CA 1802   6.349   2.447   6.599
  117TYR     HA 1803   6.353   2.378   6.515
  117TYR     CB 1804   6.459   2.408   6.696
  117TYR    HB2 1805   6.555   2.398   6.645
  117TYR    HB3 1806   6.474   2.479   6.778
  117TYR     CG 1807   6.439   2.275   6.769
  117TYR    CD1 1808   6.513   2.165   6.725
  117TYR    HD1 1809   6.570   2.172   6.633
  117TYR    CE1 1810   6.512   2.044   6.792
  117TYR    HE1 1811   6.572   1.958   6.764
  117TYR     CZ 1812   6.431   2.031   6.910
  117TYR     OH 1813   6.428   1.910   6.969
  117TYR     HH 1814   6.470   1.845   6.911
  117TYR    CE2 1815   6.353   2.139   6.952
  117TYR    HE2 1816   6.279   2.129   7.029
  117TYR    CD2 1817   6.359   2.261   6.881
  117TYR    HD2 1818   6.297   2.341   6.919
  117TYR      C 1819   6.208   2.434   6.661
  117TYR      O 1820   6.150   2.530   6.711
  118PHE      N 1821   6.151   2.315   6.635
  118PHE      H 1822   6.224   2.257   6.595
  118PHE     CA 1823   6.012   2.267   6.656
  118PHE     HA 1824   5.986   2.305   6.754
  118PHE     CB 1825   5.922   2.335   6.552
  118PHE    HB2 1826   5.826   2.317   6.601
  118PHE    HB3 1827   5.932   2.443   6.546
  118PHE     CG 1828   5.929   2.277   6.412
  118PHE    CD1 1829   5.843   2.178   6.357
  118PHE    HD1 1830   5.761   2.149   6.422
  118PHE    CE1 1831   5.862   2.116   6.236
  118PHE    HE1 1832   5.799   2.039   6.193
  118PHE     CZ 1833   5.974   2.160   6.167
  118PHE     HZ 1834   5.989   2.114   6.071
  118PHE    CE2 1835   6.058   2.257   6.215
  118PHE    HE2 1836   6.149   2.281   6.163
  118PHE    CD2 1837   6.041   2.319   6.338
  118PHE    HD2 1838   6.113   2.391   6.376
  118PHE      C 1839   6.002   2.113   6.655
  118PHE      O 1840   6.093   2.040   6.614
  119ASN      N 1841   5.881   2.063   6.689
  119ASN      H 1842   5.805   2.114   6.731
  119ASN     CA 1843   5.839   1.923   6.675
  119ASN     HA 1844   5.892   1.878   6.591
  119ASN     CB 1845   5.877   1.845   6.810
  119ASN    HB2 1846   5.979   1.873   6.838
  119ASN    HB3 1847   5.816   1.891   6.888
  119ASN     CG 1848   5.866   1.694   6.795
  119ASN    OD1 1849   5.814   1.645   6.699
  119ASN    ND2 1850   5.904   1.615   6.889
  119ASN   HD21 1851   5.879   1.517   6.885
  119ASN   HD22 1852   5.950   1.647   6.973
  119ASN      C 1853   5.688   1.909   6.648
  119ASN      O 1854   5.608   1.930   6.746
  120PRO      N 1855   5.651   1.866   6.529
  120PRO     CD 1856   5.733   1.815   6.418
  120PRO    HD2 1857   5.795   1.729   6.443
  120PRO    HD3 1858   5.803   1.892   6.385
  120PRO     CG 1859   5.638   1.777   6.303
  120PRO    HG2 1860   5.595   1.678   6.316
  120PRO    HG3 1861   5.670   1.791   6.200
  120PRO     CB 1862   5.514   1.861   6.330
  120PRO    HB2 1863   5.426   1.832   6.271
  120PRO    HB3 1864   5.544   1.960   6.296
  120PRO     CA 1865   5.507   1.859   6.482
  120PRO     HA 1866   5.468   1.953   6.521
  120PRO      C 1867   5.433   1.744   6.546
  120PRO      O 1868   5.312   1.736   6.546
  121GLY      N 1869   5.506   1.642   6.592
  121GLY      H 1870   5.604   1.635   6.570
  121GLY     CA 1871   5.442   1.518   6.635
  121GLY    HA2 1872   5.384   1.469   6.557
  121GLY    HA3 1873   5.531   1.455   6.643
  121GLY      C 1874   5.365   1.525   6.769
  121GLY      O 1875   5.254   1.469   6.785
  122SER      N 1876   5.424   1.606   6.860
  122SER      H 1877   5.517   1.642   6.846
  122SER     CA 1878   5.365   1.656   6.983
  122SER     HA 1879   5.284   1.589   7.012
  122SER     CB 1880   5.470   1.644   7.093
  122SER    HB2 1881   5.427   1.686   7.183
  122SER    HB3 1882   5.496   1.540   7.114
  122SER     OG 1883   5.588   1.713   7.061
  122SER     HG 1884   5.640   1.720   7.141
  122SER      C 1885   5.310   1.797   6.973
  122SER      O 1886   5.266   1.858   7.075
  123ARG      N 1887   5.315   1.858   6.856
  123ARG      H 1888   5.349   1.803   6.778
  123ARG     CA 1889   5.249   1.990   6.829
  123ARG     HA 1890   5.280   2.010   6.727
  123ARG     CB 1891   5.092   1.988   6.831
  123ARG    HB2 1892   5.066   1.993   6.936
  123ARG    HB3 1893   5.058   2.083   6.790
  123ARG     CG 1894   5.015   1.872   6.765
  123ARG    HG2 1895   5.047   1.857   6.662
  123ARG    HG3 1896   5.030   1.781   6.823
  123ARG     CD 1897   4.859   1.890   6.752
  123ARG    HD2 1898   4.823   1.898   6.855
  123ARG    HD3 1899   4.832   1.984   6.704
  123ARG     NE 1900   4.785   1.782   6.688
  123ARG     HE 1901   4.832   1.737   6.611
  123ARG     CZ 1902   4.660   1.738   6.717
  123ARG    NH1 1903   4.599   1.787   6.812
  123ARG   HH11 1904   4.646   1.858   6.866
  123ARG   HH12 1905   4.514   1.746   6.848
  123ARG    NH2 1906   4.604   1.651   6.643
  123ARG   HH21 1907   4.660   1.634   6.561
  123ARG   HH22 1908   4.506   1.632   6.656
  123ARG      C 1909   5.308   2.102   6.918
  123ARG      O 1910   5.239   2.190   6.969
  124ASP      N 1911   5.444   2.110   6.925
  124ASP      H 1912   5.495   2.044   6.868
  124ASP     CA 1913   5.530   2.196   7.014
  124ASP     HA 1914   5.455   2.263   7.055
  124ASP     CB 1915   5.591   2.108   7.127
  124ASP    HB2 1916   5.516   2.061   7.189
  124ASP    HB3 1917   5.649   2.025   7.085
  124ASP     CG 1918   5.689   2.183   7.222
  124ASP    OD1 1919   5.639   2.231   7.324
  124ASP    OD2 1920   5.814   2.186   7.203
  124ASP      C 1921   5.640   2.274   6.926
  124ASP      O 1922   5.715   2.220   6.849
  125PHE      N 1923   5.647   2.406   6.953
  125PHE      H 1924   5.592   2.436   7.032
  125PHE     CA 1925   5.718   2.507   6.875
  125PHE     HA 1926   5.792   2.474   6.801
  125PHE     CB 1927   5.613   2.580   6.791
  125PHE    HB2 1928   5.528   2.608   6.853
  125PHE    HB3 1929   5.666   2.667   6.754
  125PHE     CG 1930   5.570   2.502   6.668
  125PHE    CD1 1931   5.481   2.393   6.676
  125PHE    HD1 1932   5.433   2.371   6.770
  125PHE    CE1 1933   5.434   2.327   6.562
  125PHE    HE1 1934   5.361   2.249   6.580
  125PHE     CZ 1935   5.478   2.366   6.431
  125PHE     HZ 1936   5.439   2.322   6.340
  125PHE    CE2 1937   5.582   2.460   6.426
  125PHE    HE2 1938   5.623   2.492   6.332
  125PHE    CD2 1939   5.628   2.533   6.544
  125PHE    HD2 1940   5.702   2.611   6.546
  125PHE      C 1941   5.790   2.603   6.969
  125PHE      O 1942   5.732   2.711   6.993
  126PRO      N 1943   5.902   2.570   7.031
  126PRO     CD 1944   5.977   2.444   7.009
  126PRO    HD2 1945   6.011   2.430   6.907
  126PRO    HD3 1946   5.922   2.362   7.056
  126PRO     CG 1947   6.098   2.443   7.096
  126PRO    HG2 1948   6.186   2.496   7.060
  126PRO    HG3 1949   6.124   2.345   7.135
  126PRO     CB 1950   6.050   2.531   7.211
  126PRO    HB2 1951   6.138   2.565   7.265
  126PRO    HB3 1952   5.984   2.473   7.274
  126PRO     CA 1953   5.962   2.637   7.144
  126PRO     HA 1954   5.882   2.650   7.216
  126PRO      C 1955   6.019   2.774   7.116
  126PRO      O 1956   6.075   2.840   7.207
  127ALA      N 1957   6.002   2.832   6.993
  127ALA      H 1958   5.961   2.781   6.916
  127ALA     CA 1959   6.047   2.968   6.960
  127ALA     HA 1960   6.143   2.992   7.004
  127ALA     CB 1961   6.031   2.975   6.806
  127ALA    HB1 1962   6.049   3.078   6.773
  127ALA    HB2 1963   6.105   2.914   6.754
  127ALA    HB3 1964   5.934   2.945   6.767
  127ALA      C 1965   5.958   3.072   7.029
  127ALA      O 1966   6.007   3.168   7.084
  128VAL      N 1967   5.822   3.051   7.025
  128VAL      H 1968   5.790   2.957   7.005
  128VAL     CA 1969   5.727   3.153   7.056
  128VAL     HA 1970   5.750   3.249   7.008
  128VAL     CB 1971   5.586   3.119   6.993
  128VAL     HB 1972   5.552   3.018   7.017
  128VAL    CG1 1973   5.471   3.207   7.045
  128VAL   HG11 1974   5.484   3.312   7.022
  128VAL   HG12 1975   5.381   3.178   6.991
  128VAL   HG13 1976   5.464   3.196   7.153
  128VAL    CG2 1977   5.601   3.128   6.842
  128VAL   HG21 1978   5.684   3.069   6.803
  128VAL   HG22 1979   5.510   3.085   6.798
  128VAL   HG23 1980   5.617   3.232   6.812
  128VAL      C 1981   5.721   3.171   7.212
  128VAL      O 1982   5.732   3.291   7.244
  129PRO      N 1983   5.724   3.071   7.304
  129PRO     CD 1984   5.732   3.101   7.448
  129PRO    HD2 1985   5.634   3.136   7.482
  129PRO    HD3 1986   5.814   3.170   7.465
  129PRO     CG 1987   5.767   2.969   7.513
  129PRO    HG2 1988   5.698   2.947   7.594
  129PRO    HG3 1989   5.869   2.972   7.553
  129PRO     CB 1990   5.759   2.863   7.409
  129PRO    HB2 1991   5.698   2.778   7.442
  129PRO    HB3 1992   5.853   2.820   7.373
  129PRO     CA 1993   5.691   2.927   7.287
  129PRO     HA 1994   5.741   2.886   7.200
  129PRO      C 1995   5.548   2.891   7.287
  129PRO      O 1996   5.468   2.946   7.366
  130TYR      N 1997   5.522   2.793   7.199
  130TYR      H 1998   5.595   2.759   7.138
  130TYR     CA 1999   5.392   2.725   7.202
  130TYR     HA 2000   5.335   2.760   7.288
  130TYR     CB 2001   5.314   2.737   7.067
  130TYR    HB2 2002   5.380   2.690   6.994
  130TYR    HB3 2003   5.234   2.663   7.073
  130TYR     CG 2004   5.262   2.870   7.019
  130TYR    CD1 2005   5.191   2.950   7.106
  130TYR    HD1 2006   5.191   2.924   7.210
  130TYR    CE1 2007   5.126   3.069   7.063
  130TYR    HE1 2008   5.055   3.125   7.122
  130TYR     CZ 2009   5.128   3.105   6.925
  130TYR     OH 2010   5.048   3.210   6.880
  130TYR     HH 2011   5.049   3.226   6.785
  130TYR    CE2 2012   5.186   3.014   6.836
  130TYR    HE2 2013   5.183   3.048   6.734
  130TYR    CD2 2014   5.258   2.904   6.882
  130TYR    HD2 2015   5.317   2.839   6.820
  130TYR      C 2016   5.410   2.574   7.221
  130TYR      O 2017   5.508   2.525   7.172
  131SER      N 2018   5.323   2.504   7.292
  131SER      H 2019   5.241   2.555   7.321
  131SER     CA 2020   5.308   2.355   7.308
  131SER     HA 2021   5.384   2.311   7.244
  131SER     CB 2022   5.352   2.311   7.445
  131SER    HB2 2023   5.278   2.354   7.512
  131SER    HB3 2024   5.343   2.202   7.452
  131SER     OG 2025   5.475   2.366   7.479
  131SER     HG 2026   5.528   2.329   7.408
  131SER      C 2027   5.173   2.300   7.271
  131SER      O 2028   5.084   2.376   7.233
  132GLY      N 2029   5.148   2.172   7.283
  132GLY      H 2030   5.223   2.114   7.318
  132GLY     CA 2031   5.031   2.104   7.221
  132GLY    HA2 2032   5.031   2.135   7.117
  132GLY    HA3 2033   5.038   1.998   7.242
  132GLY      C 2034   4.894   2.159   7.283
  132GLY      O 2035   4.796   2.161   7.207
  133TRP      N 2036   4.889   2.215   7.407
  133TRP      H 2037   4.978   2.214   7.455
  133TRP     CA 2038   4.778   2.275   7.465
  133TRP     HA 2039   4.688   2.216   7.446
  133TRP     CB 2040   4.793   2.263   7.618
  133TRP    HB2 2041   4.873   2.329   7.652
  133TRP    HB3 2042   4.692   2.295   7.642
  133TRP     CG 2043   4.819   2.128   7.677
  133TRP    CD1 2044   4.726   2.049   7.731
  133TRP    HD1 2045   4.621   2.074   7.738
  133TRP    NE1 2046   4.782   1.927   7.757
  133TRP    HE1 2047   4.735   1.845   7.793
  133TRP    CE2 2048   4.919   1.932   7.738
  133TRP    CZ2 2049   5.024   1.838   7.766
  133TRP    HZ2 2050   4.992   1.741   7.800
  133TRP    CH2 2051   5.156   1.869   7.728
  133TRP    HH2 2052   5.231   1.792   7.730
  133TRP    CZ3 2053   5.182   1.993   7.679
  133TRP    HZ3 2054   5.284   2.012   7.652
  133TRP    CE3 2055   5.076   2.084   7.644
  133TRP    HE3 2056   5.104   2.184   7.611
  133TRP    CD2 2057   4.946   2.056   7.679
  133TRP      C 2058   4.756   2.421   7.408
  133TRP      O 2059   4.670   2.497   7.465
  134ASP      N 2060   4.832   2.470   7.310
  134ASP      H 2061   4.912   2.418   7.279
  134ASP     CA 2062   4.813   2.596   7.228
  134ASP     HA 2063   4.735   2.654   7.277
  134ASP     CB 2064   4.932   2.695   7.228
  134ASP    HB2 2065   5.010   2.648   7.169
  134ASP    HB3 2066   4.891   2.778   7.171
  134ASP     CG 2067   4.986   2.724   7.363
  134ASP    OD1 2068   4.916   2.783   7.453
  134ASP    OD2 2069   5.097   2.679   7.391
  134ASP      C 2070   4.765   2.565   7.089
  134ASP      O 2071   4.713   2.659   7.028
  135PHE      N 2072   4.758   2.439   7.045
  135PHE      H 2073   4.789   2.366   7.108
  135PHE     CA 2074   4.707   2.397   6.917
  135PHE     HA 2075   4.703   2.480   6.847
  135PHE     CB 2076   4.812   2.302   6.858
  135PHE    HB2 2077   4.830   2.228   6.936
  135PHE    HB3 2078   4.768   2.257   6.769
  135PHE     CG 2079   4.942   2.375   6.814
  135PHE    CD1 2080   4.944   2.419   6.676
  135PHE    HD1 2081   4.861   2.396   6.611
  135PHE    CE1 2082   5.052   2.490   6.627
  135PHE    HE1 2083   5.048   2.536   6.529
  135PHE     CZ 2084   5.161   2.511   6.710
  135PHE     HZ 2085   5.249   2.563   6.674
  135PHE    CE2 2086   5.161   2.465   6.843
  135PHE    HE2 2087   5.251   2.479   6.900
  135PHE    CD2 2088   5.050   2.401   6.894
  135PHE    HD2 2089   5.050   2.372   6.998
  135PHE      C 2090   4.566   2.341   6.930
  135PHE      O 2091   4.536   2.278   7.026
  136ASN      N 2092   4.487   2.355   6.826
  136ASN      H 2093   4.523   2.408   6.748
  136ASN     CA 2094   4.355   2.301   6.813
  136ASN     HA 2095   4.293   2.329   6.898
  136ASN     CB 2096   4.296   2.354   6.685
  136ASN    HB2 2097   4.293   2.462   6.684
  136ASN    HB3 2098   4.340   2.320   6.591
  136ASN     CG 2099   4.155   2.308   6.677
  136ASN    OD1 2100   4.081   2.297   6.775
  136ASN    ND2 2101   4.106   2.309   6.554
  136ASN   HD21 2102   4.007   2.286   6.553
  136ASN   HD22 2103   4.158   2.348   6.477
  136ASN      C 2104   4.358   2.142   6.818
  136ASN      O 2105   4.454   2.077   6.771
  137ASP      N 2106   4.263   2.084   6.889
  137ASP      H 2107   4.203   2.150   6.937
  137ASP     CA 2108   4.235   1.940   6.897
  137ASP     HA 2109   4.320   1.882   6.862
  137ASP     CB 2110   4.237   1.914   7.050
  137ASP    HB2 2111   4.328   1.954   7.095
  137ASP    HB3 2112   4.159   1.967   7.104
  137ASP     CG 2113   4.234   1.764   7.070
  137ASP    OD1 2114   4.129   1.702   7.059
  137ASP    OD2 2115   4.336   1.698   7.107
  137ASP      C 2116   4.121   1.902   6.804
  137ASP      O 2117   4.128   1.793   6.740
  138GLY      N 2118   4.022   1.993   6.788
  138GLY      H 2119   4.028   2.084   6.832
  138GLY     CA 2120   3.903   1.976   6.713
  138GLY    HA2 2121   3.883   2.075   6.672
  138GLY    HA3 2122   3.918   1.915   6.624
  138GLY      C 2123   3.782   1.908   6.788
  138GLY      O 2124   3.764   1.786   6.796
  139LYS      N 2125   3.688   1.989   6.835
  139LYS      H 2126   3.699   2.090   6.837
  139LYS     CA 2127   3.565   1.945   6.904
  139LYS     HA 2128   3.584   1.848   6.949
  139LYS     CB 2129   3.532   2.059   7.009
  139LYS    HB2 2130   3.508   2.148   6.951
  139LYS    HB3 2131   3.442   2.024   7.060
  139LYS     CG 2132   3.646   2.089   7.109
  139LYS    HG2 2133   3.670   1.996   7.161
  139LYS    HG3 2134   3.737   2.117   7.055
  139LYS     CD 2135   3.620   2.199   7.203
  139LYS    HD2 2136   3.549   2.158   7.274
  139LYS    HD3 2137   3.709   2.232   7.257
  139LYS     CE 2138   3.552   2.325   7.149
  139LYS    HE2 2139   3.454   2.295   7.113
  139LYS    HE3 2140   3.541   2.404   7.224
  139LYS     NZ 2141   3.627   2.386   7.034
  139LYS    HZ1 2142   3.575   2.469   7.009
  139LYS    HZ2 2143   3.723   2.413   7.043
  139LYS    HZ3 2144   3.615   2.326   6.954
  139LYS      C 2145   3.452   1.920   6.801
  139LYS      O 2146   3.352   1.859   6.833
  140CYX      N 2147   3.463   1.964   6.678
  140CYX      H 2148   3.521   2.046   6.666
  140CYX     CA 2149   3.371   1.933   6.569
  140CYX     HA 2150   3.274   1.975   6.596
  140CYX     CB 2151   3.421   2.000   6.449
  140CYX    HB2 2152   3.344   1.990   6.373
  140CYX    HB3 2153   3.444   2.106   6.464
  140CYX     SG 2154   3.570   1.932   6.392
  140CYX      C 2155   3.342   1.785   6.554
  140CYX      O 2156   3.421   1.699   6.588
  141LYS      N 2157   3.225   1.761   6.490
  141LYS      H 2158   3.169   1.840   6.462
  141LYS     CA 2159   3.162   1.635   6.451
  141LYS     HA 2160   3.172   1.559   6.529
  141LYS     CB 2161   3.017   1.658   6.414
  141LYS    HB2 2162   3.025   1.743   6.345
  141LYS    HB3 2163   2.970   1.577   6.359
  141LYS     CG 2164   2.939   1.695   6.536
  141LYS    HG2 2165   2.934   1.608   6.601
  141LYS    HG3 2166   2.989   1.773   6.593
  141LYS     CD 2167   2.797   1.745   6.512
  141LYS    HD2 2168   2.753   1.675   6.441
  141LYS    HD3 2169   2.742   1.748   6.606
  141LYS     CE 2170   2.788   1.888   6.455
  141LYS    HE2 2171   2.840   1.952   6.526
  141LYS    HE3 2172   2.842   1.896   6.361
  141LYS     NZ 2173   2.643   1.924   6.435
  141LYS    HZ1 2174   2.602   1.871   6.359
  141LYS    HZ2 2175   2.588   1.901   6.517
  141LYS    HZ3 2176   2.631   2.021   6.410
  141LYS      C 2177   3.246   1.574   6.327
  141LYS      O 2178   3.185   1.538   6.225
  142THR      N 2179   3.380   1.563   6.344
  142THR      H 2180   3.426   1.616   6.417
  142THR     CA 2181   3.463   1.486   6.256
  142THR     HA 2182   3.403   1.432   6.183
  142THR     CB 2183   3.556   1.567   6.178
  142THR     HB 2184   3.606   1.492   6.116
  142THR    CG2 2185   3.492   1.673   6.088
  142THR   HG21 2186   3.574   1.721   6.034
  142THR   HG22 2187   3.424   1.627   6.016
  142THR   HG23 2188   3.439   1.745   6.150
  142THR    OG1 2189   3.650   1.629   6.269
  142THR    HG1 2190   3.698   1.693   6.216
  142THR      C 2191   3.536   1.366   6.317
  142THR      O 2192   3.558   1.364   6.437
  143GLY      N 2193   3.559   1.262   6.238
  143GLY      H 2194   3.532   1.268   6.141
  143GLY     CA 2195   3.591   1.134   6.297
  143GLY    HA2 2196   3.517   1.102   6.370
  143GLY    HA3 2197   3.585   1.058   6.219
  143GLY      C 2198   3.736   1.118   6.365
  143GLY      O 2199   3.764   1.011   6.425
  144SER      N 2200   3.817   1.228   6.356
  144SER      H 2201   3.785   1.294   6.286
  144SER     CA 2202   3.946   1.238   6.417
  144SER     HA 2203   3.950   1.177   6.508
  144SER     CB 2204   4.053   1.168   6.327
  144SER    HB2 2205   4.076   1.236   6.245
  144SER    HB3 2206   4.138   1.150   6.393
  144SER     OG 2207   4.016   1.042   6.277
  144SER     HG 2208   3.988   0.985   6.349
  144SER      C 2209   3.984   1.391   6.446
  144SER      O 2210   4.099   1.428   6.460
  145GLY      N 2211   3.884   1.483   6.461
  145GLY      H 2212   3.789   1.455   6.444
  145GLY     CA 2213   3.892   1.623   6.490
  145GLY    HA2 2214   3.804   1.653   6.546
  145GLY    HA3 2215   3.974   1.633   6.561
  145GLY      C 2216   3.934   1.711   6.367
  145GLY      O 2217   3.915   1.827   6.379
  146ASP      N 2218   3.987   1.672   6.256
  146ASP      H 2219   4.007   1.573   6.255
  146ASP     CA 2220   4.013   1.752   6.132
  146ASP     HA 2221   4.030   1.854   6.164
  146ASP     CB 2222   4.139   1.695   6.071
  146ASP    HB2 2223   4.169   1.767   5.996
  146ASP    HB3 2224   4.214   1.693   6.150
  146ASP     CG 2225   4.127   1.557   6.010
  146ASP    OD1 2226   4.099   1.456   6.083
  146ASP    OD2 2227   4.155   1.543   5.892
  146ASP      C 2228   3.899   1.753   6.023
  146ASP      O 2229   3.811   1.672   6.035
  147ILE      N 2230   3.904   1.844   5.919
  147ILE      H 2231   3.992   1.892   5.910
  147ILE     CA 2232   3.799   1.865   5.816
  147ILE     HA 2233   3.714   1.894   5.878
  147ILE     CB 2234   3.834   1.993   5.728
  147ILE     HB 2235   3.910   1.965   5.655
  147ILE    CG2 2236   3.702   2.031   5.654
  147ILE   HG21 2237   3.618   2.059   5.718
  147ILE   HG22 2238   3.717   2.114   5.586
  147ILE   HG23 2239   3.678   1.948   5.587
  147ILE    CG1 2240   3.876   2.116   5.808
  147ILE   HG12 2241   3.786   2.156   5.856
  147ILE   HG13 2242   3.952   2.082   5.878
  147ILE    CD1 2243   3.926   2.228   5.718
  147ILE   HD11 2244   4.008   2.197   5.653
  147ILE   HD12 2245   3.849   2.269   5.652
  147ILE   HD13 2246   3.970   2.309   5.776
  147ILE      C 2247   3.756   1.738   5.742
  147ILE      O 2248   3.835   1.649   5.699
  148GLU      N 2249   3.622   1.732   5.718
  148GLU      H 2250   3.567   1.793   5.777
  148GLU     CA 2251   3.566   1.635   5.627
  148GLU     HA 2252   3.636   1.576   5.567
  148GLU     CB 2253   3.492   1.533   5.708
  148GLU    HB2 2254   3.427   1.588   5.776
  148GLU    HB3 2255   3.428   1.477   5.641
  148GLU     CG 2256   3.579   1.438   5.785
  148GLU    HG2 2257   3.653   1.391   5.720
  148GLU    HG3 2258   3.635   1.502   5.853
  148GLU     CD 2259   3.498   1.326   5.860
  148GLU    OE1 2260   3.468   1.226   5.796
  148GLU    OE2 2261   3.458   1.343   5.976
  148GLU      C 2262   3.469   1.699   5.529
  148GLU      O 2263   3.448   1.655   5.418
  149ASN      N 2264   3.405   1.815   5.565
  149ASN      H 2265   3.416   1.846   5.661
  149ASN     CA 2266   3.332   1.900   5.472
  149ASN     HA 2267   3.330   1.856   5.372
  149ASN     CB 2268   3.188   1.911   5.527
  149ASN    HB2 2269   3.156   1.810   5.552
  149ASN    HB3 2270   3.181   1.967   5.620
  149ASN     CG 2271   3.087   1.969   5.427
  149ASN    OD1 2272   3.117   2.007   5.316
  149ASN    ND2 2273   2.964   1.976   5.461
  149ASN   HD21 2274   2.905   2.034   5.404
  149ASN   HD22 2275   2.934   1.930   5.546
  149ASN      C 2276   3.386   2.037   5.462
  149ASN      O 2277   3.387   2.124   5.549
  150TYR      N 2278   3.430   2.066   5.337
  150TYR      H 2279   3.416   2.006   5.257
  150TYR     CA 2280   3.481   2.203   5.302
  150TYR     HA 2281   3.533   2.249   5.385
  150TYR     CB 2282   3.587   2.189   5.198
  150TYR    HB2 2283   3.579   2.102   5.132
  150TYR    HB3 2284   3.588   2.286   5.150
  150TYR     CG 2285   3.731   2.188   5.261
  150TYR    CD1 2286   3.785   2.069   5.297
  150TYR    HD1 2287   3.726   1.979   5.288
  150TYR    CE1 2288   3.917   2.060   5.348
  150TYR    HE1 2289   3.960   1.964   5.372
  150TYR     CZ 2290   3.991   2.174   5.380
  150TYR     OH 2291   4.124   2.169   5.419
  150TYR     HH 2292   4.141   2.083   5.459
  150TYR    CE2 2293   3.931   2.297   5.343
  150TYR    HE2 2294   3.983   2.386   5.374
  150TYR    CD2 2295   3.805   2.307   5.285
  150TYR    HD2 2296   3.766   2.403   5.253
  150TYR      C 2297   3.367   2.298   5.265
  150TYR      O 2298   3.389   2.418   5.257
  151ASN      N 2299   3.242   2.247   5.253
  151ASN      H 2300   3.227   2.149   5.270
  151ASN     CA 2301   3.123   2.328   5.219
  151ASN     HA 2302   3.157   2.426   5.183
  151ASN     CB 2303   3.037   2.262   5.108
  151ASN    HB2 2304   3.097   2.203   5.040
  151ASN    HB3 2305   2.963   2.197   5.154
  151ASN     CG 2306   2.964   2.360   5.013
  151ASN    OD1 2307   2.956   2.478   5.038
  151ASN    ND2 2308   2.922   2.310   4.899
  151ASN   HD21 2309   2.896   2.373   4.825
  151ASN   HD22 2310   2.933   2.211   4.883
  151ASN      C 2311   3.042   2.348   5.347
  151ASN      O 2312   2.920   2.334   5.352
  152ASP      N 2313   3.110   2.378   5.460
  152ASP      H 2314   3.209   2.397   5.458
  152ASP     CA 2315   3.055   2.387   5.600
  152ASP     HA 2316   2.946   2.383   5.603
  152ASP     CB 2317   3.099   2.265   5.681
  152ASP    HB2 2318   3.078   2.175   5.622
  152ASP    HB3 2319   3.203   2.278   5.712
  152ASP     CG 2320   3.020   2.249   5.810
  152ASP    OD1 2321   3.047   2.317   5.907
  152ASP    OD2 2322   2.930   2.164   5.813
  152ASP      C 2323   3.105   2.517   5.665
  152ASP      O 2324   3.218   2.557   5.646
  153ALA      N 2325   3.023   2.574   5.757
  153ALA      H 2326   2.925   2.549   5.764
  153ALA     CA 2327   3.059   2.697   5.830
  153ALA     HA 2328   3.132   2.754   5.771
  153ALA     CB 2329   2.940   2.791   5.820
  153ALA    HB1 2330   2.960   2.893   5.852
  153ALA    HB2 2331   2.909   2.798   5.716
  153ALA    HB3 2332   2.854   2.748   5.872
  153ALA      C 2333   3.118   2.669   5.970
  153ALA      O 2334   3.190   2.760   6.020
  154THR      N 2335   3.101   2.553   6.034
  154THR      H 2336   3.050   2.478   5.989
  154THR     CA 2337   3.171   2.529   6.162
  154THR     HA 2338   3.199   2.626   6.202
  154THR     CB 2339   3.079   2.452   6.259
  154THR     HB 2340   3.066   2.352   6.220
  154THR    CG2 2341   3.132   2.447   6.402
  154THR   HG21 2342   3.236   2.415   6.404
  154THR   HG22 2343   3.114   2.547   6.441
  154THR   HG23 2344   3.081   2.373   6.463
  154THR    OG1 2345   2.963   2.536   6.269
  154THR    HG1 2346   2.915   2.533   6.186
  154THR      C 2347   3.301   2.466   6.139
  154THR      O 2348   3.407   2.511   6.183
  155GLN      N 2349   3.299   2.352   6.067
  155GLN      H 2350   3.213   2.320   6.026
  155GLN     CA 2351   3.416   2.272   6.034
  155GLN     HA 2352   3.441   2.228   6.130
  155GLN     CB 2353   3.392   2.154   5.942
  155GLN    HB2 2354   3.351   2.202   5.852
  155GLN    HB3 2355   3.486   2.105   5.920
  155GLN     CG 2356   3.288   2.049   5.979
  155GLN    HG2 2357   3.295   2.027   6.086
  155GLN    HG3 2358   3.185   2.081   5.968
  155GLN     CD 2359   3.317   1.907   5.912
  155GLN    OE1 2360   3.424   1.874   5.861
  155GLN    NE2 2361   3.217   1.825   5.910
  155GLN   HE21 2362   3.223   1.739   5.857
  155GLN   HE22 2363   3.137   1.841   5.970
  155GLN      C 2364   3.536   2.346   5.987
  155GLN      O 2365   3.645   2.332   6.043
  156VAL      N 2366   3.525   2.430   5.877
  156VAL      H 2367   3.436   2.462   5.841
  156VAL     CA 2368   3.641   2.505   5.819
  156VAL     HA 2369   3.708   2.426   5.785
  156VAL     CB 2370   3.598   2.588   5.705
  156VAL     HB 2371   3.688   2.638   5.667
  156VAL    CG1 2372   3.537   2.499   5.593
  156VAL   HG11 2373   3.613   2.426   5.565
  156VAL   HG12 2374   3.450   2.447   5.635
  156VAL   HG13 2375   3.508   2.543   5.497
  156VAL    CG2 2376   3.502   2.702   5.743
  156VAL   HG21 2377   3.456   2.735   5.651
  156VAL   HG22 2378   3.433   2.674   5.823
  156VAL   HG23 2379   3.552   2.794   5.775
  156VAL      C 2380   3.709   2.600   5.924
  156VAL      O 2381   3.825   2.644   5.904
  157ARG      N 2382   3.650   2.621   6.041
  157ARG      H 2383   3.560   2.578   6.058
  157ARG     CA 2384   3.701   2.704   6.161
  157ARG     HA 2385   3.784   2.767   6.129
  157ARG     CB 2386   3.588   2.805   6.204
  157ARG    HB2 2387   3.493   2.761   6.233
  157ARG    HB3 2388   3.627   2.864   6.287
  157ARG     CG 2389   3.563   2.907   6.095
  157ARG    HG2 2390   3.661   2.955   6.083
  157ARG    HG3 2391   3.528   2.858   6.004
  157ARG     CD 2392   3.459   3.010   6.126
  157ARG    HD2 2393   3.367   2.952   6.127
  157ARG    HD3 2394   3.474   3.063   6.220
  157ARG     NE 2395   3.458   3.116   6.016
  157ARG     HE 2396   3.527   3.191   6.014
  157ARG     CZ 2397   3.368   3.132   5.924
  157ARG    NH1 2398   3.279   3.040   5.904
  157ARG   HH11 2399   3.304   2.949   5.941
  157ARG   HH12 2400   3.211   3.056   5.832
  157ARG    NH2 2401   3.357   3.238   5.852
  157ARG   HH21 2402   3.425   3.311   5.869
  157ARG   HH22 2403   3.276   3.243   5.792
  157ARG      C 2404   3.738   2.618   6.282
  157ARG      O 2405   3.850   2.628   6.324
  158ASP      N 2406   3.643   2.534   6.328
  158ASP      H 2407   3.552   2.531   6.285
  158ASP     CA 2408   3.663   2.460   6.460
  158ASP     HA 2409   3.720   2.524   6.528
  158ASP     CB 2410   3.528   2.436   6.527
  158ASP    HB2 2411   3.461   2.522   6.521
  158ASP    HB3 2412   3.477   2.351   6.481
  158ASP     CG 2413   3.544   2.391   6.680
  158ASP    OD1 2414   3.506   2.272   6.712
  158ASP    OD2 2415   3.598   2.465   6.765
  158ASP      C 2416   3.741   2.336   6.446
  158ASP      O 2417   3.818   2.311   6.534
  159CYX      N 2418   3.733   2.258   6.336
  159CYX      H 2419   3.687   2.296   6.254
  159CYX     CA 2420   3.816   2.141   6.305
  159CYX     HA 2421   3.813   2.076   6.393
  159CYX     CB 2422   3.753   2.064   6.191
  159CYX    HB2 2423   3.764   2.133   6.107
  159CYX    HB3 2424   3.803   1.968   6.176
  159CYX     SG 2425   3.584   2.004   6.203
  159CYX      C 2426   3.964   2.182   6.285
  159CYX      O 2427   3.977   2.294   6.230
  160ARG      N 2428   4.058   2.086   6.302
  160ARG      H 2429   4.038   1.999   6.348
  160ARG     CA 2430   4.190   2.108   6.253
  160ARG     HA 2431   4.238   2.193   6.302
  160ARG     CB 2432   4.281   1.998   6.305
  160ARG    HB2 2433   4.268   1.898   6.262
  160ARG    HB3 2434   4.382   2.026   6.274
  160ARG     CG 2435   4.288   1.989   6.453
  160ARG    HG2 2436   4.311   2.090   6.488
  160ARG    HG3 2437   4.190   1.959   6.491
  160ARG     CD 2438   4.405   1.894   6.494
  160ARG    HD2 2439   4.498   1.949   6.488
  160ARG    HD3 2440   4.398   1.875   6.601
  160ARG     NE 2441   4.411   1.761   6.433
  160ARG     HE 2442   4.479   1.736   6.362
  160ARG     CZ 2443   4.318   1.665   6.438
  160ARG    NH1 2444   4.224   1.660   6.523
  160ARG   HH11 2445   4.211   1.735   6.590
  160ARG   HH12 2446   4.156   1.586   6.516
  160ARG    NH2 2447   4.327   1.566   6.356
  160ARG   HH21 2448   4.400   1.567   6.286
  160ARG   HH22 2449   4.271   1.484   6.376
  160ARG      C 2450   4.196   2.127   6.095
  160ARG      O 2451   4.137   2.044   6.020
  161LEU      N 2452   4.265   2.231   6.046
  161LEU      H 2453   4.299   2.290   6.120
  161LEU     CA 2454   4.291   2.257   5.905
  161LEU     HA 2455   4.194   2.248   5.856
  161LEU     CB 2456   4.350   2.399   5.887
  161LEU    HB2 2457   4.285   2.467   5.942
  161LEU    HB3 2458   4.452   2.400   5.925
  161LEU     CG 2459   4.364   2.441   5.736
  161LEU     HG 2460   4.445   2.381   5.695
  161LEU    CD1 2461   4.235   2.441   5.660
  161LEU   HD11 2462   4.251   2.466   5.555
  161LEU   HD12 2463   4.199   2.338   5.665
  161LEU   HD13 2464   4.163   2.507   5.708
  161LEU    CD2 2465   4.405   2.586   5.733
  161LEU   HD21 2466   4.321   2.644   5.773
  161LEU   HD22 2467   4.497   2.601   5.789
  161LEU   HD23 2468   4.427   2.628   5.635
  161LEU      C 2469   4.374   2.143   5.850
  161LEU      O 2470   4.494   2.133   5.874
  162THR      N 2471   4.322   2.070   5.749
  162THR      H 2472   4.231   2.094   5.713
  162THR     CA 2473   4.387   1.971   5.664
  162THR     HA 2474   4.368   1.879   5.719
  162THR     CB 2475   4.312   1.948   5.541
  162THR     HB 2476   4.341   2.022   5.466
  162THR    CG2 2477   4.334   1.810   5.467
  162THR   HG21 2478   4.246   1.780   5.409
  162THR   HG22 2479   4.422   1.809   5.403
  162THR   HG23 2480   4.356   1.739   5.546
  162THR    OG1 2481   4.175   1.956   5.567
  162THR    HG1 2482   4.150   1.870   5.602
  162THR      C 2483   4.534   1.984   5.646
  162THR      O 2484   4.583   2.067   5.567
  163GLY      N 2485   4.610   1.893   5.703
  163GLY      H 2486   4.576   1.812   5.753
  163GLY     CA 2487   4.759   1.898   5.687
  163GLY    HA2 2488   4.799   1.803   5.723
  163GLY    HA3 2489   4.782   1.905   5.580
  163GLY      C 2490   4.837   2.016   5.764
  163GLY      O 2491   4.953   2.045   5.749
  164LEU      N 2492   4.771   2.088   5.855
  164LEU      H 2493   4.672   2.071   5.864
  164LEU     CA 2494   4.829   2.210   5.914
  164LEU     HA 2495   4.937   2.219   5.902
  164LEU     CB 2496   4.773   2.336   5.839
  164LEU    HB2 2497   4.664   2.330   5.837
  164LEU    HB3 2498   4.805   2.427   5.889
  164LEU     CG 2499   4.819   2.349   5.689
  164LEU     HG 2500   4.805   2.260   5.627
  164LEU    CD1 2501   4.736   2.466   5.632
  164LEU   HD11 2502   4.633   2.432   5.619
  164LEU   HD12 2503   4.722   2.548   5.703
  164LEU   HD13 2504   4.773   2.493   5.533
  164LEU    CD2 2505   4.966   2.389   5.678
  164LEU   HD21 2506   5.036   2.308   5.701
  164LEU   HD22 2507   4.982   2.422   5.576
  164LEU   HD23 2508   4.981   2.478   5.740
  164LEU      C 2509   4.800   2.207   6.070
  164LEU      O 2510   4.689   2.170   6.111
  165LEU      N 2511   4.901   2.250   6.149
  165LEU      H 2512   4.974   2.308   6.110
  165LEU     CA 2513   4.874   2.257   6.299
  165LEU     HA 2514   4.802   2.179   6.321
  165LEU     CB 2515   5.013   2.239   6.366
  165LEU    HB2 2516   5.087   2.303   6.319
  165LEU    HB3 2517   4.991   2.269   6.469
  165LEU     CG 2518   5.065   2.094   6.366
  165LEU     HG 2519   5.098   2.060   6.267
  165LEU    CD1 2520   5.185   2.081   6.465
  165LEU   HD11 2521   5.219   1.978   6.463
  165LEU   HD12 2522   5.271   2.140   6.433
  165LEU   HD13 2523   5.155   2.094   6.569
  165LEU    CD2 2524   4.955   1.989   6.413
  165LEU   HD21 2525   4.926   2.024   6.512
  165LEU   HD22 2526   4.866   1.988   6.350
  165LEU   HD23 2527   4.998   1.889   6.418
  165LEU      C 2528   4.809   2.392   6.341
  165LEU      O 2529   4.868   2.494   6.365
  166ASP      N 2530   4.675   2.388   6.316
  166ASP      H 2531   4.653   2.298   6.276
  166ASP     CA 2532   4.568   2.480   6.343
  166ASP     HA 2533   4.582   2.565   6.276
  166ASP     CB 2534   4.438   2.404   6.301
  166ASP    HB2 2535   4.457   2.373   6.198
  166ASP    HB3 2536   4.413   2.317   6.361
  166ASP     CG 2537   4.310   2.490   6.290
  166ASP    OD1 2538   4.225   2.477   6.378
  166ASP    OD2 2539   4.300   2.566   6.194
  166ASP      C 2540   4.582   2.521   6.494
  166ASP      O 2541   4.598   2.437   6.585
  167LEU      N 2542   4.600   2.652   6.529
  167LEU      H 2543   4.620   2.711   6.450
  167LEU     CA 2544   4.623   2.705   6.662
  167LEU     HA 2545   4.682   2.635   6.721
  167LEU     CB 2546   4.696   2.846   6.658
  167LEU    HB2 2547   4.662   2.904   6.572
  167LEU    HB3 2548   4.675   2.894   6.753
  167LEU     CG 2549   4.848   2.829   6.646
  167LEU     HG 2550   4.866   2.768   6.558
  167LEU    CD1 2551   4.902   2.966   6.614
  167LEU   HD11 2552   4.837   3.013   6.540
  167LEU   HD12 2553   4.901   3.023   6.706
  167LEU   HD13 2554   5.009   2.962   6.590
  167LEU    CD2 2555   4.933   2.775   6.762
  167LEU   HD21 2556   5.036   2.763   6.728
  167LEU   HD22 2557   4.927   2.838   6.850
  167LEU   HD23 2558   4.892   2.677   6.788
  167LEU      C 2559   4.486   2.721   6.731
  167LEU      O 2560   4.393   2.755   6.661
  168ALA      N 2561   4.479   2.699   6.865
  168ALA      H 2562   4.554   2.672   6.926
  168ALA     CA 2563   4.352   2.714   6.937
  168ALA     HA 2564   4.269   2.689   6.872
  168ALA     CB 2565   4.349   2.610   7.051
  168ALA    HB1 2566   4.338   2.509   7.012
  168ALA    HB2 2567   4.445   2.623   7.102
  168ALA    HB3 2568   4.269   2.642   7.118
  168ALA      C 2569   4.331   2.860   6.990
  168ALA      O 2570   4.342   2.900   7.101
  169LEU      N 2571   4.293   2.942   6.890
  169LEU      H 2572   4.307   2.902   6.798
  169LEU     CA 2573   4.278   3.088   6.891
  169LEU     HA 2574   4.374   3.134   6.916
  169LEU     CB 2575   4.260   3.146   6.745
  169LEU    HB2 2576   4.219   3.076   6.673
  169LEU    HB3 2577   4.183   3.224   6.746
  169LEU     CG 2578   4.391   3.208   6.687
  169LEU     HG 2579   4.417   3.279   6.765
  169LEU    CD1 2580   4.503   3.109   6.660
  169LEU   HD11 2581   4.598   3.155   6.632
  169LEU   HD12 2582   4.522   3.053   6.751
  169LEU   HD13 2583   4.465   3.054   6.574
  169LEU    CD2 2584   4.363   3.278   6.550
  169LEU   HD21 2585   4.452   3.296   6.490
  169LEU   HD22 2586   4.293   3.223   6.486
  169LEU   HD23 2587   4.307   3.369   6.571
  169LEU      C 2588   4.161   3.147   6.979
  169LEU      O 2589   4.146   3.271   6.993
  170GLU      N 2590   4.089   3.058   7.048
  170GLU      H 2591   4.102   2.963   7.019
  170GLU     CA 2592   4.001   3.085   7.159
  170GLU     HA 2593   3.949   3.180   7.146
  170GLU     CB 2594   3.878   2.992   7.170
  170GLU    HB2 2595   3.823   3.010   7.262
  170GLU    HB3 2596   3.812   3.018   7.087
  170GLU     CG 2597   3.918   2.850   7.146
  170GLU    HG2 2598   3.974   2.843   7.053
  170GLU    HG3 2599   3.983   2.822   7.229
  170GLU     CD 2600   3.793   2.759   7.145
  170GLU    OE1 2601   3.774   2.687   7.244
  170GLU    OE2 2602   3.715   2.762   7.047
  170GLU      C 2603   4.072   3.107   7.296
  170GLU      O 2604   4.017   3.153   7.395
  171LYS      N 2605   4.195   3.060   7.308
  171LYS      H 2606   4.238   3.024   7.224
  171LYS     CA 2607   4.285   3.066   7.426
  171LYS     HA 2608   4.217   3.059   7.511
  171LYS     CB 2609   4.383   2.945   7.414
  171LYS    HB2 2610   4.330   2.850   7.412
  171LYS    HB3 2611   4.446   2.960   7.327
  171LYS     CG 2612   4.469   2.942   7.535
  171LYS    HG2 2613   4.515   3.039   7.554
  171LYS    HG3 2614   4.406   2.920   7.620
  171LYS     CD 2615   4.590   2.845   7.527
  171LYS    HD2 2616   4.566   2.775   7.447
  171LYS    HD3 2617   4.680   2.896   7.493
  171LYS     CE 2618   4.632   2.781   7.665
  171LYS    HE2 2619   4.654   2.864   7.733
  171LYS    HE3 2620   4.549   2.722   7.702
  171LYS     NZ 2621   4.747   2.691   7.641
  171LYS    HZ1 2622   4.719   2.603   7.600
  171LYS    HZ2 2623   4.814   2.738   7.582
  171LYS    HZ3 2624   4.792   2.662   7.727
  171LYS      C 2625   4.351   3.194   7.431
  171LYS      O 2626   4.422   3.223   7.336
  172ASP      N 2627   4.351   3.264   7.547
  172ASP      H 2628   4.312   3.230   7.634
  172ASP     CA 2629   4.415   3.394   7.570
  172ASP     HA 2630   4.372   3.456   7.491
  172ASP     CB 2631   4.363   3.431   7.710
  172ASP    HB2 2632   4.258   3.404   7.712
  172ASP    HB3 2633   4.412   3.371   7.786
  172ASP     CG 2634   4.380   3.577   7.744
  172ASP    OD1 2635   4.413   3.599   7.864
  172ASP    OD2 2636   4.357   3.662   7.659
  172ASP      C 2637   4.567   3.400   7.556
  172ASP      O 2638   4.620   3.487   7.493
  173TYR      N 2639   4.642   3.301   7.598
  173TYR      H 2640   4.602   3.228   7.655
  173TYR     CA 2641   4.788   3.296   7.576
  173TYR     HA 2642   4.832   3.388   7.613
  173TYR     CB 2643   4.850   3.171   7.649
  173TYR    HB2 2644   4.830   3.164   7.756
  173TYR    HB3 2645   4.798   3.083   7.611
  173TYR     CG 2646   5.002   3.143   7.632
  173TYR    CD1 2647   5.046   3.073   7.517
  173TYR    HD1 2648   4.975   3.044   7.441
  173TYR    CE1 2649   5.187   3.045   7.501
  173TYR    HE1 2650   5.222   2.987   7.417
  173TYR     CZ 2651   5.282   3.077   7.607
  173TYR     OH 2652   5.414   3.063   7.600
  173TYR     HH 2653   5.430   3.021   7.516
  173TYR    CE2 2654   5.230   3.144   7.723
  173TYR    HE2 2655   5.297   3.165   7.805
  173TYR    CD2 2656   5.091   3.168   7.739
  173TYR    HD2 2657   5.052   3.206   7.832
  173TYR      C 2658   4.824   3.299   7.430
  173TYR      O 2659   4.914   3.363   7.392
  174VAL      N 2660   4.744   3.241   7.339
  174VAL      H 2661   4.663   3.200   7.384
  174VAL     CA 2662   4.753   3.247   7.195
  174VAL     HA 2663   4.856   3.227   7.167
  174VAL     CB 2664   4.670   3.139   7.127
  174VAL     HB 2665   4.563   3.148   7.144
  174VAL    CG1 2666   4.706   3.137   6.979
  174VAL   HG11 2667   4.658   3.215   6.919
  174VAL   HG12 2668   4.814   3.146   6.968
  174VAL   HG13 2669   4.671   3.044   6.935
  174VAL    CG2 2670   4.715   3.005   7.188
  174VAL   HG21 2671   4.680   2.918   7.133
  174VAL   HG22 2672   4.823   2.998   7.204
  174VAL   HG23 2673   4.661   2.996   7.283
  174VAL      C 2674   4.722   3.381   7.133
  174VAL      O 2675   4.809   3.436   7.062
  175ARG      N 2676   4.610   3.440   7.170
  175ARG      H 2677   4.557   3.386   7.236
  175ARG     CA 2678   4.567   3.573   7.128
  175ARG     HA 2679   4.569   3.583   7.019
  175ARG     CB 2680   4.426   3.599   7.186
  175ARG    HB2 2681   4.442   3.605   7.294
  175ARG    HB3 2682   4.400   3.703   7.163
  175ARG     CG 2683   4.311   3.502   7.138
  175ARG    HG2 2684   4.275   3.529   7.039
  175ARG    HG3 2685   4.346   3.399   7.145
  175ARG     CD 2686   4.198   3.523   7.234
  175ARG    HD2 2687   4.228   3.481   7.330
  175ARG    HD3 2688   4.184   3.631   7.240
  175ARG     NE 2689   4.079   3.452   7.196
  175ARG     HE 2690   4.090   3.399   7.111
  175ARG     CZ 2691   3.963   3.446   7.262
  175ARG    NH1 2692   3.944   3.485   7.383
  175ARG   HH11 2693   4.014   3.513   7.450
  175ARG   HH12 2694   3.850   3.470   7.417
  175ARG    NH2 2695   3.851   3.388   7.219
  175ARG   HH21 2696   3.855   3.365   7.121
  175ARG   HH22 2697   3.763   3.397   7.268
  175ARG      C 2698   4.655   3.687   7.177
  175ARG      O 2699   4.680   3.789   7.113
  176SER      N 2700   4.708   3.659   7.294
  176SER      H 2701   4.664   3.583   7.344
  176SER     CA 2702   4.821   3.733   7.352
  176SER     HA 2703   4.795   3.838   7.339
  176SER     CB 2704   4.850   3.698   7.497
  176SER    HB2 2705   4.881   3.594   7.502
  176SER    HB3 2706   4.915   3.771   7.544
  176SER     OG 2707   4.733   3.710   7.577
  176SER     HG 2708   4.673   3.639   7.551
  176SER      C 2709   4.953   3.719   7.270
  176SER      O 2710   5.003   3.817   7.222
  177LYS      N 2711   5.008   3.603   7.262
  177LYS      H 2712   4.981   3.531   7.327
  177LYS     CA 2713   5.123   3.568   7.173
  177LYS     HA 2714   5.209   3.617   7.218
  177LYS     CB 2715   5.168   3.415   7.179
  177LYS    HB2 2716   5.075   3.358   7.175
  177LYS    HB3 2717   5.238   3.384   7.102
  177LYS     CG 2718   5.242   3.375   7.305
  177LYS    HG2 2719   5.175   3.399   7.388
  177LYS    HG3 2720   5.244   3.266   7.314
  177LYS     CD 2721   5.378   3.433   7.341
  177LYS    HD2 2722   5.459   3.388   7.283
  177LYS    HD3 2723   5.386   3.538   7.313
  177LYS     CE 2724   5.421   3.423   7.493
  177LYS    HE2 2725   5.395   3.324   7.531
  177LYS    HE3 2726   5.529   3.429   7.499
  177LYS     NZ 2727   5.359   3.535   7.568
  177LYS    HZ1 2728   5.412   3.554   7.652
  177LYS    HZ2 2729   5.364   3.619   7.512
  177LYS    HZ3 2730   5.262   3.519   7.590
  177LYS      C 2731   5.118   3.601   7.027
  177LYS      O 2732   5.210   3.646   6.955
  178ILE      N 2733   4.997   3.621   6.975
  178ILE      H 2734   4.923   3.594   7.037
  178ILE     CA 2735   4.965   3.680   6.843
  178ILE     HA 2736   5.052   3.661   6.780
  178ILE     CB 2737   4.833   3.619   6.789
  178ILE     HB 2738   4.762   3.639   6.870
  178ILE    CG2 2739   4.776   3.687   6.661
  178ILE   HG21 2740   4.693   3.634   6.614
  178ILE   HG22 2741   4.740   3.787   6.687
  178ILE   HG23 2742   4.860   3.703   6.593
  178ILE    CG1 2743   4.855   3.472   6.749
  178ILE   HG12 2744   4.922   3.463   6.663
  178ILE   HG13 2745   4.916   3.420   6.822
  178ILE    CD1 2746   4.726   3.391   6.731
  178ILE   HD11 2747   4.642   3.412   6.797
  178ILE   HD12 2748   4.687   3.402   6.629
  178ILE   HD13 2749   4.762   3.290   6.750
  178ILE      C 2750   4.968   3.830   6.838
  178ILE      O 2751   5.040   3.887   6.756
  179ALA      N 2752   4.906   3.887   6.938
  179ALA      H 2753   4.862   3.831   7.009
  179ALA     CA 2754   4.910   4.030   6.953
  179ALA     HA 2755   4.878   4.060   6.853
  179ALA     CB 2756   4.803   4.080   7.052
  179ALA    HB1 2757   4.705   4.036   7.036
  179ALA    HB2 2758   4.836   4.050   7.151
  179ALA    HB3 2759   4.800   4.189   7.051
  179ALA      C 2760   5.053   4.086   6.983
  179ALA      O 2761   5.085   4.193   6.939
  180GLU      N 2762   5.139   4.010   7.054
  180GLU      H 2763   5.107   3.927   7.102
  180GLU     CA 2764   5.284   4.037   7.077
  180GLU     HA 2765   5.293   4.135   7.124
  180GLU     CB 2766   5.340   3.943   7.176
  180GLU    HB2 2767   5.309   3.842   7.148
  180GLU    HB3 2768   5.448   3.952   7.174
  180GLU     CG 2769   5.298   3.964   7.325
  180GLU    HG2 2770   5.324   4.060   7.369
  180GLU    HG3 2771   5.189   3.968   7.324
  180GLU     CD 2772   5.335   3.860   7.425
  180GLU    OE1 2773   5.409   3.759   7.405
  180GLU    OE2 2774   5.298   3.887   7.543
  180GLU      C 2775   5.366   4.033   6.947
  180GLU      O 2776   5.470   4.096   6.948
  181TYR      N 2777   5.339   3.941   6.848
  181TYR      H 2778   5.259   3.882   6.861
  181TYR     CA 2779   5.405   3.935   6.714
  181TYR     HA 2780   5.514   3.943   6.724
  181TYR     CB 2781   5.367   3.804   6.654
  181TYR    HB2 2782   5.406   3.723   6.716
  181TYR    HB3 2783   5.261   3.781   6.661
  181TYR     CG 2784   5.397   3.784   6.508
  181TYR    CD1 2785   5.525   3.812   6.451
  181TYR    HD1 2786   5.603   3.861   6.509
  181TYR    CE1 2787   5.547   3.795   6.310
  181TYR    HE1 2788   5.644   3.813   6.265
  181TYR     CZ 2789   5.444   3.733   6.234
  181TYR     OH 2790   5.459   3.709   6.103
  181TYR     HH 2791   5.374   3.674   6.076
  181TYR    CE2 2792   5.317   3.699   6.292
  181TYR    HE2 2793   5.241   3.654   6.230
  181TYR    CD2 2794   5.299   3.722   6.427
  181TYR    HD2 2795   5.212   3.682   6.478
  181TYR      C 2796   5.365   4.056   6.631
  181TYR      O 2797   5.447   4.123   6.570
  182MET      N 2798   5.235   4.089   6.642
  182MET      H 2799   5.169   4.036   6.696
  182MET     CA 2800   5.183   4.200   6.566
  182MET     HA 2801   5.215   4.214   6.463
  182MET     CB 2802   5.032   4.194   6.568
  182MET    HB2 2803   4.998   4.172   6.669
  182MET    HB3 2804   5.003   4.297   6.547
  182MET     CG 2805   4.963   4.092   6.471
  182MET    HG2 2806   5.013   4.095   6.374
  182MET    HG3 2807   4.977   3.990   6.508
  182MET     SD 2808   4.781   4.129   6.444
  182MET     CE 2809   4.756   3.984   6.327
  182MET    HE1 2810   4.815   3.998   6.236
  182MET    HE2 2811   4.798   3.898   6.380
  182MET    HE3 2812   4.652   3.975   6.296
  182MET      C 2813   5.228   4.333   6.634
  182MET      O 2814   5.265   4.424   6.559
  183ASN      N 2815   5.237   4.336   6.768
  183ASN      H 2816   5.197   4.261   6.823
  183ASN     CA 2817   5.285   4.452   6.841
  183ASN     HA 2818   5.234   4.534   6.791
  183ASN     CB 2819   5.244   4.448   6.986
  183ASN    HB2 2820   5.140   4.416   6.986
  183ASN    HB3 2821   5.302   4.373   7.038
  183ASN     CG 2822   5.252   4.586   7.056
  183ASN    OD1 2823   5.297   4.690   7.007
  183ASN    ND2 2824   5.211   4.589   7.178
  183ASN   HD21 2825   5.217   4.680   7.221
  183ASN   HD22 2826   5.162   4.511   7.219
  183ASN      C 2827   5.428   4.474   6.808
  183ASN      O 2828   5.466   4.588   6.785
  184HIE      N 2829   5.511   4.367   6.803
  184HIE      H 2830   5.473   4.275   6.821
  184HIE     CA 2831   5.661   4.381   6.770
  184HIE     HA 2832   5.705   4.456   6.836
  184HIE     CB 2833   5.734   4.245   6.797
  184HIE    HB2 2834   5.720   4.219   6.902
  184HIE    HB3 2835   5.690   4.167   6.736
  184HIE     CG 2836   5.882   4.251   6.761
  184HIE    ND1 2837   5.981   4.285   6.848
  184HIE    CE1 2838   6.094   4.279   6.780
  184HIE    HE1 2839   6.190   4.314   6.816
  184HIE    NE2 2840   6.074   4.233   6.654
  184HIE    HE2 2841   6.144   4.241   6.582
  184HIE    CD2 2842   5.936   4.226   6.638
  184HIE    HD2 2843   5.876   4.196   6.553
  184HIE      C 2844   5.676   4.434   6.627
  184HIE      O 2845   5.760   4.518   6.601
  185LEU      N 2846   5.583   4.398   6.536
  185LEU      H 2847   5.516   4.335   6.577
  185LEU     CA 2848   5.565   4.447   6.395
  185LEU     HA 2849   5.661   4.434   6.345
  185LEU     CB 2850   5.475   4.364   6.307
  185LEU    HB2 2851   5.393   4.312   6.357
  185LEU    HB3 2852   5.425   4.420   6.228
  185LEU     CG 2853   5.553   4.243   6.242
  185LEU     HG 2854   5.629   4.202   6.308
  185LEU    CD1 2855   5.455   4.135   6.205
  185LEU   HD11 2856   5.491   4.066   6.128
  185LEU   HD12 2857   5.426   4.076   6.292
  185LEU   HD13 2858   5.363   4.183   6.170
  185LEU    CD2 2859   5.629   4.293   6.121
  185LEU   HD21 2860   5.684   4.215   6.068
  185LEU   HD22 2861   5.558   4.333   6.049
  185LEU   HD23 2862   5.699   4.373   6.144
  185LEU      C 2863   5.528   4.598   6.383
  185LEU      O 2864   5.607   4.681   6.328
  186ILE      N 2865   5.418   4.647   6.444
  186ILE      H 2866   5.347   4.583   6.478
  186ILE     CA 2867   5.374   4.791   6.451
  186ILE     HA 2868   5.358   4.828   6.350
  186ILE     CB 2869   5.240   4.824   6.520
  186ILE     HB 2870   5.239   4.933   6.525
  186ILE    CG2 2871   5.123   4.785   6.434
  186ILE   HG21 2872   5.038   4.844   6.469
  186ILE   HG22 2873   5.145   4.806   6.329
  186ILE   HG23 2874   5.097   4.680   6.438
  186ILE    CG1 2875   5.230   4.768   6.666
  186ILE   HG12 2876   5.245   4.660   6.655
  186ILE   HG13 2877   5.314   4.802   6.727
  186ILE    CD1 2878   5.101   4.802   6.736
  186ILE   HD11 2879   5.098   4.911   6.733
  186ILE   HD12 2880   5.007   4.765   6.695
  186ILE   HD13 2881   5.104   4.763   6.838
  186ILE      C 2882   5.480   4.886   6.507
  186ILE      O 2883   5.513   4.987   6.446
  187ASP      N 2884   5.557   4.834   6.605
  187ASP      H 2885   5.535   4.754   6.663
  187ASP     CA 2886   5.671   4.917   6.661
  187ASP     HA 2887   5.634   5.015   6.689
  187ASP     CB 2888   5.708   4.854   6.790
  187ASP    HB2 2889   5.612   4.842   6.840
  187ASP    HB3 2890   5.747   4.753   6.782
  187ASP     CG 2891   5.799   4.953   6.876
  187ASP    OD1 2892   5.917   4.921   6.907
  187ASP    OD2 2893   5.746   5.058   6.920
  187ASP      C 2894   5.792   4.941   6.571
  187ASP      O 2895   5.877   5.029   6.596
  188ILE      N 2896   5.807   4.868   6.461
  188ILE      H 2897   5.743   4.794   6.439
  188ILE     CA 2898   5.910   4.895   6.356
  188ILE     HA 2899   6.001   4.939   6.397
  188ILE     CB 2900   5.938   4.755   6.296
  188ILE     HB 2901   5.845   4.704   6.272
  188ILE    CG2 2902   6.027   4.758   6.171
  188ILE   HG21 2903   5.970   4.805   6.091
  188ILE   HG22 2904   6.122   4.810   6.182
  188ILE   HG23 2905   6.047   4.653   6.150
  188ILE    CG1 2906   5.999   4.660   6.403
  188ILE   HG12 2907   6.088   4.698   6.454
  188ILE   HG13 2908   5.924   4.648   6.481
  188ILE    CD1 2909   6.016   4.510   6.363
  188ILE   HD11 2910   6.043   4.463   6.458
  188ILE   HD12 2911   5.924   4.462   6.330
  188ILE   HD13 2912   6.095   4.501   6.289
  188ILE      C 2913   5.857   4.990   6.249
  188ILE      O 2914   5.936   5.038   6.171
  189GLY      N 2915   5.722   5.007   6.243
  189GLY      H 2916   5.666   4.978   6.322
  189GLY     CA 2917   5.661   5.109   6.153
  189GLY    HA2 2918   5.609   5.187   6.209
  189GLY    HA3 2919   5.736   5.159   6.091
  189GLY      C 2920   5.560   5.051   6.050
  189GLY      O 2921   5.529   5.124   5.955
  190VAL      N 2922   5.511   4.927   6.073
  190VAL      H 2923   5.541   4.870   6.152
  190VAL     CA 2924   5.413   4.872   5.982
  190VAL     HA 2925   5.449   4.895   5.881
  190VAL     CB 2926   5.402   4.721   5.977
  190VAL     HB 2927   5.342   4.693   5.890
  190VAL    CG1 2928   5.540   4.656   5.962
  190VAL   HG11 2929   5.589   4.700   5.875
  190VAL   HG12 2930   5.597   4.673   6.053
  190VAL   HG13 2931   5.527   4.549   5.946
  190VAL    CG2 2932   5.321   4.660   6.086
  190VAL   HG21 2933   5.366   4.688   6.181
  190VAL   HG22 2934   5.214   4.681   6.077
  190VAL   HG23 2935   5.321   4.553   6.068
  190VAL      C 2936   5.276   4.950   5.998
  190VAL      O 2937   5.251   4.997   6.112
  191ALA      N 2938   5.188   4.961   5.893
  191ALA      H 2939   5.209   4.921   5.802
  191ALA     CA 2940   5.061   5.040   5.899
  191ALA     HA 2941   5.057   5.099   5.991
  191ALA     CB 2942   5.050   5.123   5.777
  191ALA    HB1 2943   5.063   5.063   5.687
  191ALA    HB2 2944   4.962   5.187   5.769
  191ALA    HB3 2945   5.138   5.187   5.783
  191ALA      C 2946   4.936   4.952   5.906
  191ALA      O 2947   4.824   4.996   5.937
  192GLY      N 2948   4.949   4.825   5.870
  192GLY      H 2949   5.040   4.792   5.844
  192GLY     CA 2950   4.834   4.738   5.893
  192GLY    HA2 2951   4.814   4.713   5.997
  192GLY    HA3 2952   4.745   4.785   5.854
  192GLY      C 2953   4.848   4.592   5.849
  192GLY      O 2954   4.951   4.541   5.804
  193PHE      N 2955   4.743   4.515   5.873
  193PHE      H 2956   4.659   4.563   5.904
  193PHE     CA 2957   4.747   4.367   5.855
  193PHE     HA 2958   4.852   4.341   5.840
  193PHE     CB 2959   4.703   4.296   5.981
  193PHE    HB2 2960   4.602   4.326   6.007
  193PHE    HB3 2961   4.710   4.188   5.966
  193PHE     CG 2962   4.796   4.327   6.093
  193PHE    CD1 2963   4.765   4.436   6.178
  193PHE    HD1 2964   4.668   4.483   6.171
  193PHE    CE1 2965   4.856   4.495   6.267
  193PHE    HE1 2966   4.823   4.583   6.321
  193PHE     CZ 2967   4.976   4.429   6.288
  193PHE     HZ 2968   5.045   4.477   6.355
  193PHE    CE2 2969   5.013   4.322   6.203
  193PHE    HE2 2970   5.107   4.272   6.220
  193PHE    CD2 2971   4.925   4.276   6.104
  193PHE    HD2 2972   4.961   4.192   6.045
  193PHE      C 2973   4.667   4.332   5.733
  193PHE      O 2974   4.558   4.382   5.712
  194ARG      N 2975   4.725   4.243   5.648
  194ARG      H 2976   4.816   4.207   5.673
  194ARG     CA 2977   4.653   4.149   5.557
  194ARG     HA 2978   4.553   4.186   5.536
  194ARG     CB 2979   4.717   4.142   5.419
  194ARG    HB2 2980   4.734   4.245   5.387
  194ARG    HB3 2981   4.821   4.112   5.425
  194ARG     CG 2982   4.636   4.065   5.318
  194ARG    HG2 2983   4.528   4.076   5.330
  194ARG    HG3 2984   4.643   4.103   5.216
  194ARG     CD 2985   4.673   3.915   5.325
  194ARG    HD2 2986   4.781   3.911   5.316
  194ARG    HD3 2987   4.642   3.868   5.418
  194ARG     NE 2988   4.615   3.832   5.215
  194ARG     HE 2989   4.548   3.877   5.154
  194ARG     CZ 2990   4.628   3.700   5.201
  194ARG    NH1 2991   4.706   3.629   5.283
  194ARG   HH11 2992   4.762   3.679   5.350
  194ARG   HH12 2993   4.717   3.530   5.270
  194ARG    NH2 2994   4.555   3.648   5.115
  194ARG   HH21 2995   4.518   3.713   5.048
  194ARG   HH22 2996   4.560   3.550   5.094
  194ARG      C 2997   4.627   4.017   5.633
  194ARG      O 2998   4.723   3.939   5.654
  195LEU      N 2999   4.504   3.975   5.661
  195LEU      H 3000   4.425   4.031   5.633
  195LEU     CA 3001   4.472   3.842   5.722
  195LEU     HA 3002   4.554   3.807   5.784
  195LEU     CB 3003   4.355   3.870   5.813
  195LEU    HB2 3004   4.372   3.964   5.866
  195LEU    HB3 3005   4.274   3.879   5.741
  195LEU     CG 3006   4.321   3.760   5.922
  195LEU     HG 3007   4.308   3.664   5.871
  195LEU    CD1 3008   4.437   3.748   6.022
  195LEU   HD11 3009   4.534   3.738   5.973
  195LEU   HD12 3010   4.440   3.843   6.076
  195LEU   HD13 3011   4.418   3.668   6.094
  195LEU    CD2 3012   4.191   3.803   5.993
  195LEU   HD21 3013   4.150   3.728   6.060
  195LEU   HD22 3014   4.202   3.896   6.050
  195LEU   HD23 3015   4.113   3.818   5.919
  195LEU      C 3016   4.457   3.730   5.615
  195LEU      O 3017   4.372   3.733   5.529
  196ASP      N 3018   4.542   3.630   5.627
  196ASP      H 3019   4.615   3.641   5.696
  196ASP     CA 3020   4.530   3.502   5.552
  196ASP     HA 3021   4.514   3.528   5.447
  196ASP     CB 3022   4.664   3.432   5.563
  196ASP    HB2 3023   4.746   3.504   5.559
  196ASP    HB3 3024   4.663   3.390   5.664
  196ASP     CG 3025   4.675   3.314   5.466
  196ASP    OD1 3026   4.666   3.191   5.501
  196ASP    OD2 3027   4.678   3.345   5.343
  196ASP      C 3028   4.407   3.414   5.592
  196ASP      O 3029   4.360   3.410   5.711
  197ALA      N 3030   4.350   3.344   5.494
  197ALA      H 3031   4.382   3.363   5.400
  197ALA     CA 3032   4.262   3.226   5.515
  197ALA     HA 3033   4.220   3.198   5.418
  197ALA     CB 3034   4.346   3.097   5.554
  197ALA    HB1 3035   4.278   3.014   5.533
  197ALA    HB2 3036   4.438   3.104   5.495
  197ALA    HB3 3037   4.374   3.093   5.659
  197ALA      C 3038   4.147   3.248   5.614
  197ALA      O 3039   4.122   3.168   5.706
  198SER      N 3040   4.080   3.363   5.612
  198SER      H 3041   4.094   3.423   5.532
  198SER     CA 3042   4.019   3.426   5.726
  198SER     HA 3043   4.082   3.393   5.809
  198SER     CB 3044   4.017   3.581   5.725
  198SER    HB2 3045   3.948   3.612   5.648
  198SER    HB3 3046   3.993   3.619   5.824
  198SER     OG 3047   4.141   3.631   5.685
  198SER     HG 3048   4.204   3.573   5.728
  198SER      C 3049   3.885   3.369   5.754
  198SER      O 3050   3.849   3.359   5.875
  199LYS      N 3051   3.824   3.301   5.656
  199LYS      H 3052   3.851   3.321   5.561
  199LYS     CA 3053   3.722   3.200   5.687
  199LYS     HA 3054   3.643   3.251   5.742
  199LYS     CB 3055   3.659   3.151   5.557
  199LYS    HB2 3056   3.646   3.234   5.487
  199LYS    HB3 3057   3.728   3.078   5.513
  199LYS     CG 3058   3.518   3.095   5.566
  199LYS    HG2 3059   3.506   3.005   5.627
  199LYS    HG3 3060   3.457   3.171   5.614
  199LYS     CD 3061   3.480   3.061   5.422
  199LYS    HD2 3062   3.504   3.130   5.341
  199LYS    HD3 3063   3.542   2.978   5.389
  199LYS     CE 3064   3.339   3.020   5.417
  199LYS    HE2 3065   3.320   2.953   5.333
  199LYS    HE3 3066   3.326   2.961   5.508
  199LYS     NZ 3067   3.237   3.136   5.406
  199LYS    HZ1 3068   3.140   3.107   5.416
  199LYS    HZ2 3069   3.244   3.202   5.482
  199LYS    HZ3 3070   3.264   3.192   5.327
  199LYS      C 3071   3.753   3.092   5.786
  199LYS      O 3072   3.662   3.032   5.840
  200HIE      N 3073   3.880   3.054   5.798
  200HIE      H 3074   3.953   3.084   5.736
  200HIE     CA 3075   3.921   2.942   5.897
  200HIE     HA 3076   3.835   2.876   5.895
  200HIE     CB 3077   4.037   2.870   5.830
  200HIE    HB2 3078   4.119   2.942   5.828
  200HIE    HB3 3079   4.077   2.789   5.891
  200HIE     CG 3080   4.013   2.826   5.682
  200HIE    ND1 3081   3.888   2.786   5.631
  200HIE    CE1 3082   3.918   2.730   5.511
  200HIE    HE1 3083   3.843   2.680   5.452
  200HIE    NE2 3084   4.049   2.744   5.483
  200HIE    HE2 3085   4.104   2.696   5.414
  200HIE    CD2 3086   4.105   2.796   5.593
  200HIE    HD2 3087   4.206   2.790   5.631
  200HIE      C 3088   3.940   2.981   6.046
  200HIE      O 3089   3.992   2.902   6.130
  201MET      N 3090   3.917   3.106   6.071
  201MET      H 3091   3.908   3.163   5.988
  201MET     CA 3092   3.923   3.182   6.194
  201MET     HA 3093   3.950   3.118   6.278
  201MET     CB 3094   4.035   3.283   6.180
  201MET    HB2 3095   4.026   3.339   6.087
  201MET    HB3 3096   4.028   3.350   6.265
  201MET     CG 3097   4.174   3.226   6.181
  201MET    HG2 3098   4.179   3.187   6.282
  201MET    HG3 3099   4.187   3.153   6.101
  201MET     SD 3100   4.309   3.353   6.182
  201MET     CE 3101   4.300   3.382   6.002
  201MET    HE1 3102   4.375   3.461   5.991
  201MET    HE2 3103   4.329   3.293   5.946
  201MET    HE3 3104   4.201   3.416   5.972
  201MET      C 3105   3.789   3.262   6.218
  201MET      O 3106   3.720   3.300   6.128
  202TRP      N 3107   3.763   3.290   6.344
  202TRP      H 3108   3.838   3.267   6.408
  202TRP     CA 3109   3.642   3.348   6.410
  202TRP     HA 3110   3.552   3.328   6.352
  202TRP     CB 3111   3.618   3.269   6.537
  202TRP    HB2 3112   3.703   3.276   6.605
  202TRP    HB3 3113   3.536   3.312   6.595
  202TRP     CG 3114   3.577   3.122   6.526
  202TRP    CD1 3115   3.649   3.012   6.553
  202TRP    HD1 3116   3.754   3.012   6.577
  202TRP    NE1 3117   3.564   2.898   6.540
  202TRP    HE1 3118   3.588   2.807   6.576
  202TRP    CE2 3119   3.446   2.926   6.486
  202TRP    CZ2 3120   3.336   2.848   6.458
  202TRP    HZ2 3121   3.351   2.742   6.474
  202TRP    CH2 3122   3.222   2.913   6.404
  202TRP    HH2 3123   3.139   2.849   6.378
  202TRP    CZ3 3124   3.218   3.055   6.389
  202TRP    HZ3 3125   3.131   3.098   6.343
  202TRP    CE3 3126   3.332   3.135   6.426
  202TRP    HE3 3127   3.332   3.243   6.423
  202TRP    CD2 3128   3.450   3.072   6.475
  202TRP      C 3129   3.659   3.494   6.440
  202TRP      O 3130   3.755   3.528   6.511
  203PRO      N 3131   3.572   3.584   6.382
  203PRO     CD 3132   3.455   3.555   6.312
  203PRO    HD2 3133   3.406   3.463   6.343
  203PRO    HD3 3134   3.492   3.537   6.211
  203PRO     CG 3135   3.362   3.676   6.315
  203PRO    HG2 3136   3.304   3.681   6.407
  203PRO    HG3 3137   3.290   3.686   6.233
  203PRO     CB 3138   3.462   3.791   6.323
  203PRO    HB2 3139   3.414   3.872   6.379
  203PRO    HB3 3140   3.493   3.836   6.229
  203PRO     CA 3141   3.582   3.731   6.397
  203PRO     HA 3142   3.669   3.776   6.349
  203PRO      C 3143   3.590   3.767   6.548
  203PRO      O 3144   3.650   3.868   6.585
  204GLY      N 3145   3.530   3.686   6.640
  204GLY      H 3146   3.465   3.616   6.608
  204GLY     CA 3147   3.550   3.715   6.783
  204GLY    HA2 3148   3.526   3.816   6.816
  204GLY    HA3 3149   3.485   3.646   6.836
  204GLY      C 3150   3.691   3.695   6.834
  204GLY      O 3151   3.735   3.773   6.916
  205ASP      N 3152   3.764   3.593   6.786
  205ASP      H 3153   3.723   3.547   6.706
  205ASP     CA 3154   3.903   3.579   6.819
  205ASP     HA 3155   3.900   3.582   6.928
  205ASP     CB 3156   3.968   3.450   6.767
  205ASP    HB2 3157   3.962   3.444   6.658
  205ASP    HB3 3158   4.076   3.446   6.784
  205ASP     CG 3159   3.905   3.324   6.830
  205ASP    OD1 3160   3.855   3.329   6.945
  205ASP    OD2 3161   3.907   3.219   6.767
  205ASP      C 3162   4.000   3.689   6.766
  205ASP      O 3163   4.089   3.747   6.835
  206ILE      N 3164   3.979   3.734   6.641
  206ILE      H 3165   3.908   3.681   6.592
  206ILE     CA 3166   4.034   3.846   6.570
  206ILE     HA 3167   4.142   3.831   6.570
  206ILE     CB 3168   3.991   3.844   6.427
  206ILE     HB 3169   3.884   3.862   6.418
  206ILE    CG2 3170   4.057   3.958   6.349
  206ILE   HG21 3171   4.019   3.981   6.250
  206ILE   HG22 3172   4.048   4.054   6.400
  206ILE   HG23 3173   4.166   3.954   6.345
  206ILE    CG1 3174   4.021   3.717   6.348
  206ILE   HG12 3175   3.945   3.642   6.368
  206ILE   HG13 3176   4.013   3.735   6.241
  206ILE    CD1 3177   4.163   3.653   6.360
  206ILE   HD11 3178   4.164   3.560   6.303
  206ILE   HD12 3179   4.242   3.710   6.311
  206ILE   HD13 3180   4.188   3.619   6.460
  206ILE      C 3181   3.999   3.981   6.635
  206ILE      O 3182   4.089   4.063   6.649
  207LYS      N 3183   3.876   3.995   6.686
  207LYS      H 3184   3.810   3.925   6.654
  207LYS     CA 3185   3.832   4.118   6.761
  207LYS     HA 3186   3.860   4.208   6.705
  207LYS     CB 3187   3.677   4.113   6.780
  207LYS    HB2 3188   3.635   4.116   6.679
  207LYS    HB3 3189   3.643   4.021   6.828
  207LYS     CG 3190   3.618   4.228   6.875
  207LYS    HG2 3191   3.640   4.208   6.979
  207LYS    HG3 3192   3.659   4.327   6.853
  207LYS     CD 3193   3.463   4.261   6.851
  207LYS    HD2 3194   3.432   4.330   6.930
  207LYS    HD3 3195   3.453   4.320   6.760
  207LYS     CE 3196   3.384   4.139   6.860
  207LYS    HE2 3197   3.412   4.071   6.781
  207LYS    HE3 3198   3.396   4.090   6.957
  207LYS     NZ 3199   3.242   4.163   6.851
  207LYS    HZ1 3200   3.200   4.073   6.833
  207LYS    HZ2 3201   3.200   4.194   6.938
  207LYS    HZ3 3202   3.227   4.232   6.779
  207LYS      C 3203   3.900   4.125   6.900
  207LYS      O 3204   3.943   4.226   6.946
  208ALA      N 3205   3.934   4.007   6.956
  208ALA      H 3206   3.901   3.919   6.917
  208ALA     CA 3207   4.013   3.996   7.077
  208ALA     HA 3208   3.969   4.060   7.154
  208ALA     CB 3209   4.002   3.858   7.141
  208ALA    HB1 3210   4.078   3.845   7.218
  208ALA    HB2 3211   3.902   3.844   7.181
  208ALA    HB3 3212   4.019   3.776   7.072
  208ALA      C 3213   4.161   4.032   7.057
  208ALA      O 3214   4.222   4.090   7.143
  209ILE      N 3215   4.227   3.995   6.943
  209ILE      H 3216   4.182   3.933   6.877
  209ILE     CA 3217   4.371   4.037   6.911
  209ILE     HA 3218   4.424   4.035   7.006
  209ILE     CB 3219   4.447   3.945   6.808
  209ILE     HB 3220   4.548   3.983   6.794
  209ILE    CG2 3221   4.448   3.803   6.861
  209ILE   HG21 3222   4.473   3.795   6.967
  209ILE   HG22 3223   4.344   3.770   6.865
  209ILE   HG23 3224   4.503   3.729   6.802
  209ILE    CG1 3225   4.385   3.949   6.667
  209ILE   HG12 3226   4.281   3.920   6.681
  209ILE   HG13 3227   4.388   4.050   6.626
  209ILE    CD1 3228   4.447   3.869   6.554
  209ILE   HD11 3229   4.543   3.913   6.525
  209ILE   HD12 3230   4.462   3.762   6.573
  209ILE   HD13 3231   4.391   3.881   6.462
  209ILE      C 3232   4.379   4.183   6.870
  209ILE      O 3233   4.470   4.244   6.914
  210LEU      N 3234   4.276   4.233   6.803
  210LEU      H 3235   4.198   4.179   6.768
  210LEU     CA 3236   4.280   4.377   6.767
  210LEU     HA 3237   4.377   4.413   6.733
  210LEU     CB 3238   4.168   4.408   6.655
  210LEU    HB2 3239   4.078   4.359   6.692
  210LEU    HB3 3240   4.155   4.515   6.642
  210LEU     CG 3241   4.191   4.343   6.516
  210LEU     HG 3242   4.225   4.240   6.522
  210LEU    CD1 3243   4.069   4.359   6.426
  210LEU   HD11 3244   4.067   4.296   6.337
  210LEU   HD12 3245   3.980   4.327   6.481
  210LEU   HD13 3246   4.052   4.463   6.399
  210LEU    CD2 3247   4.300   4.420   6.440
  210LEU   HD21 3248   4.276   4.527   6.430
  210LEU   HD22 3249   4.391   4.417   6.498
  210LEU   HD23 3250   4.309   4.382   6.338
  210LEU      C 3251   4.265   4.467   6.893
  210LEU      O 3252   4.325   4.568   6.902
  211ASP      N 3253   4.188   4.421   6.994
  211ASP      H 3254   4.143   4.332   6.983
  211ASP     CA 3255   4.183   4.489   7.120
  211ASP     HA 3256   4.176   4.596   7.100
  211ASP     CB 3257   4.068   4.429   7.207
  211ASP    HB2 3258   3.991   4.414   7.132
  211ASP    HB3 3259   4.109   4.333   7.241
  211ASP     CG 3260   4.021   4.510   7.317
  211ASP    OD1 3261   4.060   4.481   7.434
  211ASP    OD2 3262   3.952   4.616   7.292
  211ASP      C 3263   4.313   4.474   7.204
  211ASP      O 3264   4.352   4.564   7.275
  212LYS      N 3265   4.385   4.363   7.195
  212LYS      H 3266   4.344   4.290   7.139
  212LYS     CA 3267   4.515   4.337   7.259
  212LYS     HA 3268   4.506   4.376   7.361
  212LYS     CB 3269   4.550   4.187   7.278
  212LYS    HB2 3270   4.559   4.144   7.179
  212LYS    HB3 3271   4.649   4.180   7.324
  212LYS     CG 3272   4.443   4.132   7.383
  212LYS    HG2 3273   4.482   4.174   7.476
  212LYS    HG3 3274   4.341   4.168   7.371
  212LYS     CD 3275   4.426   3.980   7.381
  212LYS    HD2 3276   4.378   3.953   7.287
  212LYS    HD3 3277   4.523   3.932   7.389
  212LYS     CE 3278   4.329   3.925   7.485
  212LYS    HE2 3279   4.224   3.952   7.481
  212LYS    HE3 3280   4.326   3.819   7.460
  212LYS     NZ 3281   4.386   3.925   7.623
  212LYS    HZ1 3282   4.378   3.833   7.665
  212LYS    HZ2 3283   4.486   3.939   7.625
  212LYS    HZ3 3284   4.340   4.000   7.672
  212LYS      C 3285   4.632   4.412   7.193
  212LYS      O 3286   4.728   4.452   7.261
  213LEU      N 3287   4.629   4.430   7.058
  213LEU      H 3288   4.561   4.376   7.006
  213LEU     CA 3289   4.725   4.508   6.979
  213LEU     HA 3290   4.824   4.464   6.975
  213LEU     CB 3291   4.678   4.494   6.839
  213LEU    HB2 3292   4.663   4.394   6.798
  213LEU    HB3 3293   4.575   4.528   6.829
  213LEU     CG 3294   4.744   4.572   6.725
  213LEU     HG 3295   4.729   4.679   6.744
  213LEU    CD1 3296   4.891   4.535   6.722
  213LEU   HD11 3297   4.898   4.426   6.715
  213LEU   HD12 3298   4.936   4.567   6.628
  213LEU   HD13 3299   4.944   4.566   6.812
  213LEU    CD2 3300   4.678   4.534   6.591
  213LEU   HD21 3301   4.573   4.564   6.594
  213LEU   HD22 3302   4.721   4.596   6.513
  213LEU   HD23 3303   4.683   4.428   6.567
  213LEU      C 3304   4.734   4.659   7.033
  213LEU      O 3305   4.634   4.717   7.076
  214HIE      N 3306   4.846   4.725   7.031
  214HIE      H 3307   4.934   4.686   7.002
  214HIE     CA 3308   4.867   4.868   7.079
  214HIE     HA 3309   4.791   4.883   7.155
  214HIE     CB 3310   5.001   4.876   7.146
  214HIE    HB2 3311   5.005   4.796   7.219
  214HIE    HB3 3312   5.078   4.851   7.073
  214HIE     CG 3313   5.029   5.002   7.223
  214HIE    ND1 3314   4.938   5.081   7.299
  214HIE    CE1 3315   5.000   5.194   7.334
  214HIE    HE1 3316   4.961   5.278   7.389
  214HIE    NE2 3317   5.131   5.183   7.298
  214HIE    HE2 3318   5.199   5.256   7.314
  214HIE    CD2 3319   5.151   5.064   7.229
  214HIE    HD2 3320   5.248   5.027   7.202
  214HIE      C 3321   4.846   4.964   6.965
  214HIE      O 3322   4.807   4.928   6.853
  215ASN      N 3323   4.876   5.090   6.997
  215ASN      H 3324   4.920   5.116   7.084
  215ASN     CA 3325   4.876   5.202   6.902
  215ASN     HA 3326   4.782   5.196   6.847
  215ASN     CB 3327   4.864   5.324   6.993
  215ASN    HB2 3328   4.949   5.332   7.062
  215ASN    HB3 3329   4.856   5.412   6.930
  215ASN     CG 3330   4.737   5.332   7.070
  215ASN    OD1 3331   4.717   5.279   7.176
  215ASN    ND2 3332   4.629   5.372   7.010
  215ASN   HD21 3333   4.542   5.376   7.063
  215ASN   HD22 3334   4.635   5.403   6.915
  215ASN      C 3335   4.993   5.198   6.796
  215ASN      O 3336   5.099   5.144   6.818
  216LEU      N 3337   4.971   5.268   6.687
  216LEU      H 3338   4.893   5.333   6.693
  216LEU     CA 3339   5.079   5.291   6.586
  216LEU     HA 3340   5.126   5.200   6.548
  216LEU     CB 3341   5.014   5.361   6.469
  216LEU    HB2 3342   4.950   5.441   6.504
  216LEU    HB3 3343   5.082   5.404   6.395
  216LEU     CG 3344   4.935   5.262   6.379
  216LEU     HG 3345   4.857   5.211   6.436
  216LEU    CD1 3346   4.852   5.348   6.281
  216LEU   HD11 3347   4.785   5.419   6.330
  216LEU   HD12 3348   4.924   5.410   6.228
  216LEU   HD13 3349   4.787   5.286   6.219
  216LEU    CD2 3350   5.016   5.156   6.304
  216LEU   HD21 3351   5.060   5.084   6.374
  216LEU   HD22 3352   4.948   5.115   6.230
  216LEU   HD23 3353   5.088   5.219   6.253
  216LEU      C 3354   5.189   5.383   6.645
  216LEU      O 3355   5.172   5.449   6.747
  217ASN      N 3356   5.304   5.387   6.583
  217ASN      H 3357   5.323   5.318   6.512
  217ASN     CA 3358   5.416   5.474   6.630
  217ASN     HA 3359   5.426   5.464   6.738
  217ASN     CB 3360   5.544   5.443   6.563
  217ASN    HB2 3361   5.577   5.345   6.598
  217ASN    HB3 3362   5.529   5.435   6.456
  217ASN     CG 3363   5.648   5.543   6.590
  217ASN    OD1 3364   5.664   5.644   6.530
  217ASN    ND2 3365   5.715   5.522   6.700
  217ASN   HD21 3366   5.789   5.584   6.732
  217ASN   HD22 3367   5.705   5.438   6.754
  217ASN      C 3368   5.371   5.622   6.607
  217ASN      O 3369   5.347   5.666   6.491
  218SER      N 3370   5.382   5.704   6.714
  218SER      H 3371   5.405   5.652   6.798
  218SER     CA 3372   5.346   5.848   6.728
  218SER     HA 3373   5.243   5.868   6.698
  218SER     CB 3374   5.342   5.882   6.873
  218SER    HB2 3375   5.323   5.988   6.884
  218SER    HB3 3376   5.260   5.827   6.921
  218SER     OG 3377   5.464   5.856   6.937
  218SER     HG 3378   5.464   5.761   6.953
  218SER      C 3379   5.439   5.952   6.645
  218SER      O 3380   5.398   6.067   6.624
  219ASN      N 3381   5.548   5.902   6.585
  219ASN      H 3382   5.564   5.803   6.595
  219ASN     CA 3383   5.625   5.972   6.489
  219ASN     HA 3384   5.609   6.077   6.514
  219ASN     CB 3385   5.777   5.945   6.533
  219ASN    HB2 3386   5.795   5.982   6.634
  219ASN    HB3 3387   5.795   5.837   6.539
  219ASN     CG 3388   5.877   6.014   6.439
  219ASN    OD1 3389   5.875   6.123   6.395
  219ASN    ND2 3390   5.967   5.938   6.384
  219ASN   HD21 3391   6.046   5.986   6.343
  219ASN   HD22 3392   5.978   5.843   6.417
  219ASN      C 3393   5.593   5.955   6.336
  219ASN      O 3394   5.571   6.057   6.268
  220TRP      N 3395   5.558   5.835   6.293
  220TRP      H 3396   5.572   5.753   6.349
  220TRP     CA 3397   5.501   5.819   6.155
  220TRP     HA 3398   5.540   5.897   6.090
  220TRP     CB 3399   5.540   5.683   6.095
  220TRP    HB2 3400   5.479   5.603   6.137
  220TRP    HB3 3401   5.508   5.681   5.990
  220TRP     CG 3402   5.687   5.653   6.102
  220TRP    CD1 3403   5.782   5.707   6.026
  220TRP    HD1 3404   5.777   5.788   5.955
  220TRP    NE1 3405   5.902   5.657   6.069
  220TRP    HE1 3406   5.995   5.671   6.032
  220TRP    CE2 3407   5.890   5.552   6.157
  220TRP    CZ2 3408   5.974   5.458   6.218
  220TRP    HZ2 3409   6.080   5.469   6.202
  220TRP    CH2 3410   5.920   5.356   6.293
  220TRP    HH2 3411   5.987   5.283   6.335
  220TRP    CZ3 3412   5.785   5.347   6.319
  220TRP    HZ3 3413   5.749   5.271   6.387
  220TRP    CE3 3414   5.701   5.438   6.257
  220TRP    HE3 3415   5.595   5.421   6.269
  220TRP    CD2 3416   5.745   5.543   6.171
  220TRP      C 3417   5.348   5.847   6.142
  220TRP      O 3418   5.297   5.893   6.037
  221PHE      N 3419   5.270   5.820   6.248
  221PHE      H 3420   5.320   5.773   6.322
  221PHE     CA 3421   5.124   5.830   6.250
  221PHE     HA 3422   5.085   5.880   6.162
  221PHE     CB 3423   5.078   5.680   6.253
  221PHE    HB2 3424   5.112   5.641   6.349
  221PHE    HB3 3425   4.969   5.682   6.247
  221PHE     CG 3426   5.136   5.589   6.144
  221PHE    CD1 3427   5.227   5.484   6.178
  221PHE    HD1 3428   5.264   5.467   6.278
  221PHE    CE1 3429   5.275   5.402   6.076
  221PHE    HE1 3430   5.349   5.325   6.089
  221PHE     CZ 3431   5.231   5.415   5.945
  221PHE     HZ 3432   5.267   5.350   5.867
  221PHE    CE2 3433   5.145   5.520   5.908
  221PHE    HE2 3434   5.113   5.533   5.806
  221PHE    CD2 3435   5.102   5.611   6.010
  221PHE    HD2 3436   5.039   5.694   5.984
  221PHE      C 3437   5.069   5.900   6.373
  221PHE      O 3438   5.146   5.940   6.460
  222PRO      N 3439   4.934   5.927   6.378
  222PRO     CD 3440   4.836   5.908   6.271
  222PRO    HD2 3441   4.774   5.828   6.309
  222PRO    HD3 3442   4.881   5.888   6.173
  222PRO     CG 3443   4.767   6.042   6.257
  222PRO    HG2 3444   4.665   6.037   6.219
  222PRO    HG3 3445   4.832   6.104   6.195
  222PRO     CB 3446   4.758   6.083   6.407
  222PRO    HB2 3447   4.675   6.022   6.443
  222PRO    HB3 3448   4.728   6.186   6.425
  222PRO     CA 3449   4.896   6.029   6.475
  222PRO     HA 3450   4.972   6.106   6.486
  222PRO      C 3451   4.867   5.978   6.618
  222PRO      O 3452   4.854   5.857   6.641
  223ALA      N 3453   4.872   6.074   6.714
  223ALA      H 3454   4.861   6.173   6.696
  223ALA     CA 3455   4.856   6.037   6.853
  223ALA     HA 3456   4.926   5.959   6.884
  223ALA     CB 3457   4.884   6.158   6.948
  223ALA    HB1 3458   4.875   6.145   7.056
  223ALA    HB2 3459   4.989   6.181   6.928
  223ALA    HB3 3460   4.840   6.250   6.909
  223ALA      C 3461   4.719   5.966   6.880
  223ALA      O 3462   4.616   5.992   6.818
  224GLY      N 3463   4.719   5.856   6.956
  224GLY      H 3464   4.804   5.820   6.995
  224GLY     CA 3465   4.605   5.764   6.971
  224GLY    HA2 3466   4.641   5.701   7.053
  224GLY    HA3 3467   4.512   5.816   6.992
  224GLY      C 3468   4.567   5.675   6.853
  224GLY      O 3469   4.461   5.614   6.860
  225SER      N 3470   4.641   5.678   6.743
  225SER      H 3471   4.712   5.750   6.742
  225SER     CA 3472   4.595   5.608   6.618
  225SER     HA 3473   4.491   5.641   6.606
  225SER     CB 3474   4.666   5.659   6.489
  225SER    HB2 3475   4.670   5.768   6.487
  225SER    HB3 3476   4.766   5.616   6.485
  225SER     OG 3477   4.593   5.618   6.381
  225SER     HG 3478   4.529   5.688   6.370
  225SER      C 3479   4.607   5.454   6.622
  225SER      O 3480   4.709   5.404   6.672
  226LYS      N 3481   4.521   5.374   6.548
  226LYS      H 3482   4.455   5.426   6.493
  226LYS     CA 3483   4.517   5.231   6.536
  226LYS     HA 3484   4.612   5.200   6.580
  226LYS     CB 3485   4.396   5.173   6.616
  226LYS    HB2 3486   4.311   5.224   6.571
  226LYS    HB3 3487   4.377   5.066   6.601
  226LYS     CG 3488   4.388   5.188   6.775
  226LYS    HG2 3489   4.470   5.141   6.830
  226LYS    HG3 3490   4.380   5.296   6.787
  226LYS     CD 3491   4.258   5.121   6.827
  226LYS    HD2 3492   4.267   5.013   6.818
  226LYS    HD3 3493   4.248   5.159   6.929
  226LYS     CE 3494   4.134   5.179   6.759
  226LYS    HE2 3495   4.128   5.285   6.781
  226LYS    HE3 3496   4.153   5.176   6.652
  226LYS     NZ 3497   4.014   5.108   6.797
  226LYS    HZ1 3498   4.015   5.099   6.897
  226LYS    HZ2 3499   3.935   5.168   6.778
  226LYS    HZ3 3500   4.005   5.016   6.758
  226LYS      C 3501   4.528   5.180   6.394
  226LYS      O 3502   4.499   5.254   6.301
  227PRO      N 3503   4.584   5.061   6.370
  227PRO     CD 3504   4.597   4.950   6.464
  227PRO    HD2 3505   4.501   4.916   6.502
  227PRO    HD3 3506   4.636   4.986   6.560
  227PRO     CG 3507   4.679   4.838   6.404
  227PRO    HG2 3508   4.608   4.757   6.388
  227PRO    HG3 3509   4.773   4.818   6.454
  227PRO     CB 3510   4.710   4.887   6.268
  227PRO    HB2 3511   4.701   4.810   6.191
  227PRO    HB3 3512   4.814   4.921   6.271
  227PRO     CA 3513   4.624   5.010   6.239
  227PRO     HA 3514   4.692   5.078   6.188
  227PRO      C 3515   4.507   4.975   6.155
  227PRO      O 3516   4.398   4.934   6.198
  228PHE      N 3517   4.532   4.974   6.020
  228PHE      H 3518   4.628   4.987   5.992
  228PHE     CA 3519   4.436   4.924   5.918
  228PHE     HA 3520   4.342   4.966   5.951
  228PHE     CB 3521   4.467   4.991   5.783
  228PHE    HB2 3522   4.451   5.098   5.801
  228PHE    HB3 3523   4.575   4.990   5.770
  228PHE     CG 3524   4.390   4.960   5.661
  228PHE    CD1 3525   4.249   4.978   5.661
  228PHE    HD1 3526   4.204   5.025   5.747
  228PHE    CE1 3527   4.171   4.953   5.547
  228PHE    HE1 3528   4.065   4.969   5.543
  228PHE     CZ 3529   4.239   4.918   5.433
  228PHE     HZ 3530   4.187   4.900   5.340
  228PHE    CE2 3531   4.375   4.911   5.427
  228PHE    HE2 3532   4.417   4.895   5.329
  228PHE    CD2 3533   4.455   4.924   5.539
  228PHE    HD2 3534   4.562   4.924   5.531
  228PHE      C 3535   4.427   4.761   5.913
  228PHE      O 3536   4.529   4.700   5.927
  229ILE      N 3537   4.316   4.695   5.885
  229ILE      H 3538   4.231   4.746   5.865
  229ILE     CA 3539   4.314   4.549   5.852
  229ILE     HA 3540   4.411   4.515   5.817
  229ILE     CB 3541   4.299   4.467   5.986
  229ILE     HB 3542   4.385   4.485   6.052
  229ILE    CG2 3543   4.171   4.506   6.054
  229ILE   HG21 3544   4.081   4.483   5.997
  229ILE   HG22 3545   4.156   4.450   6.146
  229ILE   HG23 3546   4.175   4.613   6.075
  229ILE    CG1 3547   4.285   4.315   5.964
  229ILE   HG12 3548   4.186   4.292   5.923
  229ILE   HG13 3549   4.362   4.282   5.895
  229ILE    CD1 3550   4.309   4.221   6.081
  229ILE   HD11 3551   4.408   4.242   6.120
  229ILE   HD12 3552   4.237   4.243   6.160
  229ILE   HD13 3553   4.296   4.114   6.064
  229ILE      C 3554   4.214   4.526   5.736
  229ILE      O 3555   4.106   4.584   5.734
  230TYR      N 3556   4.270   4.452   5.637
  230TYR      H 3557   4.363   4.419   5.657
  230TYR     CA 3558   4.180   4.390   5.536
  230TYR     HA 3559   4.079   4.418   5.568
  230TYR     CB 3560   4.196   4.462   5.402
  230TYR    HB2 3561   4.127   4.414   5.333
  230TYR    HB3 3562   4.165   4.566   5.410
  230TYR     CG 3563   4.342   4.462   5.355
  230TYR    CD1 3564   4.432   4.569   5.396
  230TYR    HD1 3565   4.398   4.647   5.463
  230TYR    CE1 3566   4.553   4.579   5.333
  230TYR    HE1 3567   4.627   4.653   5.359
  230TYR     CZ 3568   4.590   4.488   5.229
  230TYR     OH 3569   4.697   4.515   5.147
  230TYR     HH 3570   4.695   4.457   5.070
  230TYR    CE2 3571   4.511   4.381   5.194
  230TYR    HE2 3572   4.542   4.309   5.119
  230TYR    CD2 3573   4.384   4.371   5.258
  230TYR    HD2 3574   4.330   4.282   5.230
  230TYR      C 3575   4.206   4.236   5.528
  230TYR      O 3576   4.315   4.192   5.546
  231GLN      N 3577   4.100   4.160   5.499
  231GLN      H 3578   4.023   4.216   5.467
  231GLN     CA 3579   4.075   4.024   5.546
  231GLN     HA 3580   4.169   3.985   5.584
  231GLN     CB 3581   3.976   4.027   5.659
  231GLN    HB2 3582   3.878   4.048   5.617
  231GLN    HB3 3583   3.959   3.922   5.685
  231GLN     CG 3584   4.004   4.117   5.779
  231GLN    HG2 3585   4.091   4.075   5.831
  231GLN    HG3 3586   4.033   4.219   5.754
  231GLN     CD 3587   3.878   4.130   5.861
  231GLN    OE1 3588   3.864   4.063   5.961
  231GLN    NE2 3589   3.789   4.222   5.827
  231GLN   HE21 3590   3.704   4.221   5.882
  231GLN   HE22 3591   3.805   4.273   5.741
  231GLN      C 3592   4.030   3.927   5.428
  231GLN      O 3593   3.934   3.961   5.356
  232GLH      N 3594   4.103   3.815   5.407
  232GLH      H 3595   4.194   3.814   5.451
  232GLH     CA 3596   4.073   3.720   5.301
  232GLH     HA 3597   4.050   3.766   5.205
  232GLH     CB 3598   4.206   3.638   5.273
  232GLH    HB2 3599   4.288   3.708   5.291
  232GLH    HB3 3600   4.212   3.567   5.356
  232GLH     CG 3601   4.201   3.589   5.133
  232GLH    HG2 3602   4.102   3.554   5.103
  232GLH    HG3 3603   4.238   3.671   5.071
  232GLH     CD 3604   4.290   3.468   5.122
  232GLH    OE1 3605   4.363   3.418   5.212
  232GLH    OE2 3606   4.286   3.409   4.998
  232GLH    HE2 3607   4.334   3.327   5.004
  232GLH      C 3608   3.951   3.628   5.329
  232GLH      O 3609   3.962   3.534   5.413
  233VAL      N 3610   3.841   3.649   5.260
  233VAL      H 3611   3.836   3.727   5.195
  233VAL     CA 3612   3.716   3.574   5.275
  233VAL     HA 3613   3.746   3.477   5.313
  233VAL     CB 3614   3.619   3.626   5.383
  233VAL     HB 3615   3.533   3.562   5.399
  233VAL    CG1 3616   3.681   3.628   5.518
  233VAL   HG11 3617   3.726   3.530   5.535
  233VAL   HG12 3618   3.757   3.707   5.518
  233VAL   HG13 3619   3.613   3.650   5.600
  233VAL    CG2 3620   3.570   3.767   5.368
  233VAL   HG21 3621   3.540   3.811   5.463
  233VAL   HG22 3622   3.648   3.833   5.331
  233VAL   HG23 3623   3.486   3.761   5.299
  233VAL      C 3624   3.633   3.558   5.144
  233VAL      O 3625   3.627   3.653   5.071
  234ILE      N 3626   3.572   3.441   5.124
  234ILE      H 3627   3.591   3.361   5.182
  234ILE     CA 3628   3.499   3.415   5.001
  234ILE     HA 3629   3.511   3.493   4.925
  234ILE     CB 3630   3.558   3.284   4.935
  234ILE     HB 3631   3.497   3.251   4.851
  234ILE    CG2 3632   3.707   3.309   4.893
  234ILE   HG21 3633   3.713   3.385   4.816
  234ILE   HG22 3634   3.763   3.337   4.983
  234ILE   HG23 3635   3.750   3.214   4.860
  234ILE    CG1 3636   3.537   3.166   5.039
  234ILE   HG12 3637   3.621   3.170   5.108
  234ILE   HG13 3638   3.439   3.161   5.086
  234ILE    CD1 3639   3.561   3.037   4.966
  234ILE   HD11 3640   3.470   3.013   4.911
  234ILE   HD12 3641   3.652   3.042   4.905
  234ILE   HD13 3642   3.569   2.957   5.040
  234ILE      C 3643   3.347   3.399   5.034
  234ILE      O 3644   3.304   3.388   5.148
  235ASP      N 3645   3.263   3.411   4.929
  235ASP      H 3646   3.298   3.435   4.838
  235ASP     CA 3647   3.115   3.400   4.937
  235ASP     HA 3648   3.080   3.408   5.040
  235ASP     CB 3649   3.053   3.520   4.870
  235ASP    HB2 3650   3.089   3.607   4.926
  235ASP    HB3 3651   3.071   3.523   4.762
  235ASP     CG 3652   2.903   3.522   4.880
  235ASP    OD1 3653   2.831   3.496   4.780
  235ASP    OD2 3654   2.853   3.537   4.995
  235ASP      C 3655   3.062   3.278   4.871
  235ASP      O 3656   3.080   3.263   4.747
  236LEU      N 3657   2.993   3.185   4.944
  236LEU      H 3658   2.999   3.194   5.045
  236LEU     CA 3659   2.932   3.065   4.896
  236LEU     HA 3660   2.913   3.074   4.789
  236LEU     CB 3661   3.037   2.953   4.900
  236LEU    HB2 3662   3.000   2.866   4.846
  236LEU    HB3 3663   3.120   2.990   4.840
  236LEU     CG 3664   3.082   2.903   5.042
  236LEU     HG 3665   2.995   2.894   5.108
  236LEU    CD1 3666   3.125   2.759   5.019
  236LEU   HD11 3667   3.044   2.692   4.991
  236LEU   HD12 3668   3.197   2.745   4.938
  236LEU   HD13 3669   3.171   2.729   5.113
  236LEU    CD2 3670   3.187   2.988   5.117
  236LEU   HD21 3671   3.270   3.011   5.051
  236LEU   HD22 3672   3.126   3.067   5.161
  236LEU   HD23 3673   3.220   2.917   5.193
  236LEU      C 3674   2.798   3.024   4.952
  236LEU      O 3675   2.752   2.913   4.920
  237GLY      N 3676   2.735   3.104   5.038
  237GLY      H 3677   2.779   3.194   5.054
  237GLY     CA 3678   2.616   3.078   5.124
  237GLY    HA2 3679   2.580   3.168   5.174
  237GLY    HA3 3680   2.527   3.043   5.072
  237GLY      C 3681   2.636   2.983   5.238
  237GLY      O 3682   2.754   2.956   5.280
  238GLY      N 3683   2.524   2.943   5.304
  238GLY      H 3684   2.432   2.984   5.296
  238GLY     CA 3685   2.537   2.854   5.416
  238GLY    HA2 3686   2.442   2.804   5.430
  238GLY    HA3 3687   2.613   2.778   5.395
  238GLY      C 3688   2.586   2.912   5.546
  238GLY      O 3689   2.582   2.839   5.646
  239GLU      N 3690   2.625   3.036   5.546
  239GLU      H 3691   2.612   3.079   5.455
  239GLU     CA 3692   2.703   3.094   5.657
  239GLU     HA 3693   2.730   3.014   5.726
  239GLU     CB 3694   2.839   3.154   5.620
  239GLU    HB2 3695   2.886   3.073   5.564
  239GLU    HB3 3696   2.834   3.247   5.564
  239GLU     CG 3697   2.917   3.180   5.749
  239GLU    HG2 3698   2.869   3.261   5.804
  239GLU    HG3 3699   2.921   3.095   5.817
  239GLU     CD 3700   3.060   3.210   5.707
  239GLU    OE1 3701   3.105   3.329   5.718
  239GLU    OE2 3702   3.145   3.125   5.676
  239GLU      C 3703   2.607   3.198   5.721
  239GLU      O 3704   2.561   3.291   5.661
  240PRO      N 3705   2.585   3.184   5.850
  240PRO     CD 3706   2.629   3.075   5.946
  240PRO    HD2 3707   2.737   3.060   5.954
  240PRO    HD3 3708   2.587   2.978   5.921
  240PRO     CG 3709   2.566   3.109   6.079
  240PRO    HG2 3710   2.632   3.165   6.145
  240PRO    HG3 3711   2.536   3.020   6.135
  240PRO     CB 3712   2.443   3.195   6.037
  240PRO    HB2 3713   2.409   3.260   6.118
  240PRO    HB3 3714   2.356   3.142   5.997
  240PRO     CA 3715   2.487   3.276   5.918
  240PRO     HA 3716   2.406   3.287   5.846
  240PRO      C 3717   2.557   3.404   5.949
  240PRO      O 3718   2.675   3.411   5.947
  241ILE      N 3719   2.483   3.515   5.981
  241ILE      H 3720   2.388   3.501   6.011
  241ILE     CA 3721   2.535   3.655   5.971
  241ILE     HA 3722   2.588   3.660   5.876
  241ILE     CB 3723   2.429   3.766   5.964
  241ILE     HB 3724   2.490   3.856   5.966
  241ILE    CG2 3725   2.359   3.747   5.824
  241ILE   HG21 3726   2.422   3.750   5.735
  241ILE   HG22 3727   2.290   3.663   5.820
  241ILE   HG23 3728   2.302   3.840   5.822
  241ILE    CG1 3729   2.326   3.769   6.084
  241ILE   HG12 3730   2.224   3.769   6.045
  241ILE   HG13 3731   2.346   3.689   6.154
  241ILE    CD1 3732   2.343   3.898   6.167
  241ILE   HD11 3733   2.447   3.910   6.198
  241ILE   HD12 3734   2.321   3.993   6.117
  241ILE   HD13 3735   2.281   3.888   6.256
  241ILE      C 3736   2.638   3.682   6.085
  241ILE      O 3737   2.737   3.749   6.052
  242LYS      N 3738   2.627   3.626   6.204
  242LYS      H 3739   2.537   3.580   6.214
  242LYS     CA 3740   2.723   3.637   6.312
  242LYS     HA 3741   2.753   3.741   6.314
  242LYS     CB 3742   2.646   3.575   6.441
  242LYS    HB2 3743   2.610   3.474   6.423
  242LYS    HB3 3744   2.728   3.571   6.513
  242LYS     CG 3745   2.549   3.678   6.480
  242LYS    HG2 3746   2.597   3.773   6.503
  242LYS    HG3 3747   2.476   3.694   6.401
  242LYS     CD 3748   2.474   3.631   6.608
  242LYS    HD2 3749   2.396   3.703   6.632
  242LYS    HD3 3750   2.418   3.541   6.584
  242LYS     CE 3751   2.561   3.588   6.724
  242LYS    HE2 3752   2.602   3.488   6.709
  242LYS    HE3 3753   2.644   3.658   6.738
  242LYS     NZ 3754   2.490   3.591   6.855
  242LYS    HZ1 3755   2.403   3.542   6.840
  242LYS    HZ2 3756   2.548   3.550   6.926
  242LYS    HZ3 3757   2.476   3.685   6.888
  242LYS      C 3758   2.853   3.562   6.284
  242LYS      O 3759   2.941   3.578   6.363
  243SER      N 3760   2.861   3.474   6.186
  243SER      H 3761   2.780   3.466   6.126
  243SER     CA 3762   2.983   3.400   6.145
  243SER     HA 3763   3.047   3.393   6.232
  243SER     CB 3764   2.951   3.259   6.100
  243SER    HB2 3765   2.876   3.266   6.021
  243SER    HB3 3766   3.046   3.214   6.073
  243SER     OG 3767   2.915   3.178   6.207
  243SER     HG 3768   2.939   3.087   6.187
  243SER      C 3769   3.055   3.469   6.033
  243SER      O 3770   3.178   3.460   6.030
  244SER      N 3771   2.981   3.542   5.947
  244SER      H 3772   2.881   3.545   5.963
  244SER     CA 3773   3.046   3.630   5.846
  244SER     HA 3774   3.145   3.592   5.821
  244SER     CB 3775   2.951   3.657   5.721
  244SER    HB2 3776   2.861   3.711   5.750
  244SER    HB3 3777   3.005   3.719   5.649
  244SER     OG 3778   2.917   3.532   5.670
  244SER     HG 3779   2.976   3.470   5.713
  244SER      C 3780   3.084   3.767   5.897
  244SER      O 3781   3.119   3.855   5.817
  245ASP      N 3782   3.086   3.797   6.028
  245ASP      H 3783   3.051   3.718   6.080
  245ASP     CA 3784   3.073   3.935   6.095
  245ASP     HA 3785   2.987   3.981   6.047
  245ASP     CB 3786   3.045   3.904   6.239
  245ASP    HB2 3787   2.987   3.814   6.257
  245ASP    HB3 3788   3.145   3.892   6.281
  245ASP     CG 3789   2.971   4.012   6.312
  245ASP    OD1 3790   2.889   4.078   6.245
  245ASP    OD2 3791   2.999   4.043   6.430
  245ASP      C 3792   3.195   4.029   6.075
  245ASP      O 3793   3.216   4.132   6.134
  246TYR      N 3794   3.291   3.990   5.986
  246TYR      H 3795   3.263   3.922   5.917
  246TYR     CA 3796   3.434   4.034   5.967
  246TYR     HA 3797   3.480   4.018   6.064
  246TYR     CB 3798   3.517   3.950   5.865
  246TYR    HB2 3799   3.466   3.970   5.770
  246TYR    HB3 3800   3.615   3.996   5.855
  246TYR     CG 3801   3.529   3.804   5.892
  246TYR    CD1 3802   3.424   3.713   5.844
  246TYR    HD1 3803   3.335   3.746   5.792
  246TYR    CE1 3804   3.440   3.578   5.876
  246TYR    HE1 3805   3.358   3.518   5.840
  246TYR     CZ 3806   3.560   3.530   5.933
  246TYR     OH 3807   3.572   3.396   5.952
  246TYR     HH 3808   3.657   3.375   5.990
  246TYR    CE2 3809   3.659   3.623   5.977
  246TYR    HE2 3810   3.749   3.583   6.020
  246TYR    CD2 3811   3.640   3.760   5.960
  246TYR    HD2 3812   3.712   3.829   6.003
  246TYR      C 3813   3.456   4.181   5.934
  246TYR      O 3814   3.552   4.235   5.991
  247PHE      N 3815   3.360   4.241   5.866
  247PHE      H 3816   3.284   4.183   5.833
  247PHE     CA 3817   3.339   4.389   5.847
  247PHE     HA 3818   3.424   4.435   5.797
  247PHE     CB 3819   3.217   4.402   5.753
  247PHE    HB2 3820   3.241   4.501   5.712
  247PHE    HB3 3821   3.220   4.324   5.677
  247PHE     CG 3822   3.084   4.402   5.810
  247PHE    CD1 3823   3.018   4.283   5.840
  247PHE    HD1 3824   3.062   4.195   5.795
  247PHE    CE1 3825   2.902   4.277   5.916
  247PHE    HE1 3826   2.849   4.183   5.926
  247PHE     CZ 3827   2.839   4.394   5.953
  247PHE     HZ 3828   2.745   4.396   6.004
  247PHE    CE2 3829   2.902   4.520   5.922
  247PHE    HE2 3830   2.856   4.612   5.955
  247PHE    CD2 3831   3.028   4.522   5.859
  247PHE    HD2 3832   3.089   4.611   5.850
  247PHE      C 3833   3.326   4.462   5.989
  247PHE      O 3834   3.365   4.576   6.003
  248GLY      N 3835   3.260   4.399   6.089
  248GLY      H 3836   3.212   4.314   6.064
  248GLY     CA 3837   3.249   4.459   6.221
  248GLY    HA2 3838   3.184   4.546   6.207
  248GLY    HA3 3839   3.208   4.386   6.291
  248GLY      C 3840   3.387   4.494   6.284
  248GLY      O 3841   3.402   4.564   6.384
  249ASN      N 3842   3.497   4.433   6.238
  249ASN      H 3843   3.485   4.366   6.164
  249ASN     CA 3844   3.639   4.457   6.286
  249ASN     HA 3845   3.631   4.549   6.343
  249ASN     CB 3846   3.662   4.330   6.370
  249ASN    HB2 3847   3.755   4.341   6.426
  249ASN    HB3 3848   3.581   4.324   6.442
  249ASN     CG 3849   3.690   4.200   6.294
  249ASN    OD1 3850   3.607   4.112   6.284
  249ASN    ND2 3851   3.804   4.181   6.226
  249ASN   HD21 3852   3.797   4.106   6.159
  249ASN   HD22 3853   3.862   4.263   6.218
  249ASN      C 3854   3.747   4.486   6.176
  249ASN      O 3855   3.869   4.459   6.203
  250GLY      N 3856   3.710   4.537   6.055
  250GLY      H 3857   3.613   4.546   6.029
  250GLY     CA 3858   3.807   4.556   5.946
  250GLY    HA2 3859   3.874   4.640   5.968
  250GLY    HA3 3860   3.879   4.475   5.935
  250GLY      C 3861   3.747   4.562   5.805
  250GLY      O 3862   3.624   4.568   5.793
  251ARG      N 3863   3.821   4.576   5.698
  251ARG      H 3864   3.920   4.592   5.710
  251ARG     CA 3865   3.767   4.555   5.561
  251ARG     HA 3866   3.660   4.572   5.546
  251ARG     CB 3867   3.831   4.654   5.464
  251ARG    HB2 3868   3.939   4.648   5.477
  251ARG    HB3 3869   3.812   4.629   5.360
  251ARG     CG 3870   3.789   4.803   5.486
  251ARG    HG2 3871   3.686   4.816   5.518
  251ARG    HG3 3872   3.852   4.847   5.564
  251ARG     CD 3873   3.819   4.875   5.353
  251ARG    HD2 3874   3.923   4.871   5.320
  251ARG    HD3 3875   3.755   4.826   5.280
  251ARG     NE 3876   3.776   5.015   5.367
  251ARG     HE 3877   3.757   5.052   5.460
  251ARG     CZ 3878   3.750   5.103   5.275
  251ARG    NH1 3879   3.763   5.083   5.147
  251ARG   HH11 3880   3.763   4.988   5.113
  251ARG   HH12 3881   3.737   5.154   5.081
  251ARG    NH2 3882   3.703   5.222   5.303
  251ARG   HH21 3883   3.676   5.237   5.399
  251ARG   HH22 3884   3.670   5.278   5.226
  251ARG      C 3885   3.788   4.411   5.514
  251ARG      O 3886   3.855   4.334   5.581
  252VAL      N 3887   3.726   4.368   5.406
  252VAL      H 3888   3.653   4.425   5.368
  252VAL     CA 3889   3.709   4.232   5.362
  252VAL     HA 3890   3.796   4.177   5.398
  252VAL     CB 3891   3.572   4.170   5.411
  252VAL     HB 3892   3.545   4.096   5.336
  252VAL    CG1 3893   3.592   4.100   5.548
  252VAL   HG11 3894   3.621   4.184   5.611
  252VAL   HG12 3895   3.491   4.072   5.577
  252VAL   HG13 3896   3.653   4.010   5.551
  252VAL    CG2 3897   3.460   4.268   5.409
  252VAL   HG21 3898   3.459   4.338   5.492
  252VAL   HG22 3899   3.467   4.328   5.318
  252VAL   HG23 3900   3.367   4.212   5.421
  252VAL      C 3901   3.717   4.213   5.208
  252VAL      O 3902   3.681   4.303   5.134
  253THR      N 3903   3.774   4.106   5.162
  253THR      H 3904   3.821   4.042   5.224
  253THR     CA 3905   3.786   4.080   5.013
  253THR     HA 3906   3.815   4.177   4.971
  253THR     CB 3907   3.899   3.978   4.988
  253THR     HB 3908   3.899   3.954   4.881
  253THR    CG2 3909   4.041   4.024   5.039
  253THR   HG21 3910   4.046   4.010   5.146
  253THR   HG22 3911   4.113   3.953   4.999
  253THR   HG23 3912   4.054   4.127   5.006
  253THR    OG1 3913   3.866   3.860   5.048
  253THR    HG1 3914   3.775   3.833   5.034
  253THR      C 3915   3.657   4.029   4.942
  253THR      O 3916   3.569   3.971   5.002
  254GLU      N 3917   3.650   4.062   4.813
  254GLU      H 3918   3.727   4.102   4.762
  254GLU     CA 3919   3.537   4.046   4.720
  254GLU     HA 3920   3.467   3.983   4.776
  254GLU     CB 3921   3.486   4.184   4.672
  254GLU    HB2 3922   3.456   4.246   4.757
  254GLU    HB3 3923   3.561   4.241   4.617
  254GLU     CG 3924   3.367   4.183   4.579
  254GLU    HG2 3925   3.326   4.284   4.579
  254GLU    HG3 3926   3.392   4.156   4.477
  254GLU     CD 3927   3.248   4.095   4.634
  254GLU    OE1 3928   3.145   4.140   4.692
  254GLU    OE2 3929   3.262   3.974   4.621
  254GLU      C 3930   3.584   3.975   4.588
  254GLU      O 3931   3.644   4.039   4.506
  255PHE      N 3932   3.558   3.850   4.569
  255PHE      H 3933   3.513   3.796   4.642
  255PHE     CA 3934   3.608   3.764   4.462
  255PHE     HA 3935   3.701   3.804   4.423
  255PHE     CB 3936   3.650   3.628   4.505
  255PHE    HB2 3937   3.564   3.572   4.543
  255PHE    HB3 3938   3.673   3.560   4.422
  255PHE     CG 3939   3.768   3.613   4.596
  255PHE    CD1 3940   3.741   3.635   4.731
  255PHE    HD1 3941   3.635   3.647   4.750
  255PHE    CE1 3942   3.851   3.639   4.818
  255PHE    HE1 3943   3.833   3.652   4.923
  255PHE     CZ 3944   3.983   3.633   4.765
  255PHE     HZ 3945   4.070   3.642   4.827
  255PHE    CE2 3946   4.004   3.614   4.631
  255PHE    HE2 3947   4.099   3.600   4.582
  255PHE    CD2 3948   3.898   3.603   4.542
  255PHE    HD2 3949   3.913   3.604   4.435
  255PHE      C 3950   3.504   3.756   4.345
  255PHE      O 3951   3.532   3.736   4.226
  256LYS      N 3952   3.376   3.798   4.372
  256LYS      H 3953   3.346   3.825   4.464
  256LYS     CA 3954   3.277   3.807   4.269
  256LYS     HA 3955   3.289   3.720   4.205
  256LYS     CB 3956   3.130   3.795   4.312
  256LYS    HB2 3957   3.113   3.870   4.389
  256LYS    HB3 3958   3.066   3.814   4.227
  256LYS     CG 3959   3.100   3.652   4.360
  256LYS    HG2 3960   3.115   3.578   4.281
  256LYS    HG3 3961   3.168   3.631   4.443
  256LYS     CD 3962   2.953   3.640   4.413
  256LYS    HD2 3963   2.949   3.695   4.507
  256LYS    HD3 3964   2.888   3.688   4.340
  256LYS     CE 3965   2.894   3.500   4.439
  256LYS    HE2 3966   2.792   3.517   4.473
  256LYS    HE3 3967   2.901   3.451   4.342
  256LYS     NZ 3968   2.963   3.423   4.541
  256LYS    HZ1 3969   2.941   3.471   4.627
  256LYS    HZ2 3970   2.932   3.327   4.550
  256LYS    HZ3 3971   3.064   3.418   4.531
  256LYS      C 3972   3.306   3.921   4.173
  256LYS      O 3973   3.280   3.912   4.055
  257TYR      N 3974   3.369   4.031   4.226
  257TYR      H 3975   3.386   4.034   4.325
  257TYR     CA 3976   3.427   4.140   4.141
  257TYR     HA 3977   3.342   4.191   4.096
  257TYR     CB 3978   3.494   4.250   4.221
  257TYR    HB2 3979   3.423   4.288   4.295
  257TYR    HB3 3980   3.571   4.200   4.280
  257TYR     CG 3981   3.544   4.373   4.144
  257TYR    CD1 3982   3.659   4.372   4.063
  257TYR    HD1 3983   3.716   4.281   4.050
  257TYR    CE1 3984   3.696   4.486   3.988
  257TYR    HE1 3985   3.795   4.488   3.945
  257TYR     CZ 3986   3.615   4.601   3.992
  257TYR     OH 3987   3.649   4.705   3.912
  257TYR     HH 3988   3.580   4.770   3.918
  257TYR    CE2 3989   3.494   4.602   4.071
  257TYR    HE2 3990   3.436   4.691   4.091
  257TYR    CD2 3991   3.460   4.489   4.150
  257TYR    HD2 3992   3.369   4.487   4.207
  257TYR      C 3993   3.525   4.093   4.028
  257TYR      O 3994   3.495   4.120   3.911
  258GLY      N 3995   3.630   4.020   4.063
  258GLY      H 3996   3.647   4.013   4.162
  258GLY     CA 3997   3.728   3.966   3.965
  258GLY    HA2 3998   3.774   4.044   3.904
  258GLY    HA3 3999   3.812   3.923   4.019
  258GLY      C 4000   3.659   3.869   3.873
  258GLY      O 4001   3.689   3.869   3.748
  259ALA      N 4002   3.568   3.784   3.919
  259ALA      H 4003   3.541   3.779   4.017
  259ALA     CA 4004   3.510   3.679   3.843
  259ALA     HA 4005   3.585   3.620   3.791
  259ALA     CB 4006   3.430   3.582   3.934
  259ALA    HB1 4007   3.365   3.515   3.877
  259ALA    HB2 4008   3.506   3.526   3.989
  259ALA    HB3 4009   3.362   3.644   3.991
  259ALA      C 4010   3.417   3.731   3.731
  259ALA      O 4011   3.440   3.708   3.614
  260LYS      N 4012   3.332   3.825   3.768
  260LYS      H 4013   3.335   3.859   3.863
  260LYS     CA 4014   3.227   3.886   3.678
  260LYS     HA 4015   3.182   3.818   3.606
  260LYS     CB 4016   3.115   3.945   3.759
  260LYS    HB2 4017   3.153   4.020   3.829
  260LYS    HB3 4018   3.054   3.999   3.686
  260LYS     CG 4019   3.030   3.838   3.822
  260LYS    HG2 4020   2.986   3.775   3.745
  260LYS    HG3 4021   3.092   3.791   3.898
  260LYS     CD 4022   2.918   3.886   3.906
  260LYS    HD2 4023   2.864   3.799   3.944
  260LYS    HD3 4024   2.941   3.955   3.988
  260LYS     CE 4025   2.813   3.962   3.821
  260LYS    HE2 4026   2.839   4.068   3.820
  260LYS    HE3 4027   2.826   3.910   3.726
  260LYS     NZ 4028   2.671   3.947   3.863
  260LYS    HZ1 4029   2.608   3.993   3.799
  260LYS    HZ2 4030   2.646   3.850   3.865
  260LYS    HZ3 4031   2.642   3.989   3.951
  260LYS      C 4032   3.288   3.993   3.584
  260LYS      O 4033   3.245   4.006   3.467
  261LEU      N 4034   3.389   4.075   3.630
  261LEU      H 4035   3.434   4.066   3.720
  261LEU     CA 4036   3.476   4.156   3.537
  261LEU     HA 4037   3.408   4.222   3.482
  261LEU     CB 4038   3.568   4.262   3.614
  261LEU    HB2 4039   3.510   4.316   3.687
  261LEU    HB3 4040   3.639   4.204   3.673
  261LEU     CG 4041   3.654   4.342   3.519
  261LEU     HG 4042   3.732   4.279   3.475
  261LEU    CD1 4043   3.573   4.428   3.423
  261LEU   HD11 4044   3.519   4.358   3.359
  261LEU   HD12 4045   3.522   4.500   3.487
  261LEU   HD13 4046   3.636   4.476   3.350
  261LEU    CD2 4047   3.733   4.442   3.613
  261LEU   HD21 4048   3.654   4.496   3.665
  261LEU   HD22 4049   3.786   4.380   3.685
  261LEU   HD23 4050   3.802   4.502   3.555
  261LEU      C 4051   3.550   4.066   3.437
  261LEU      O 4052   3.551   4.103   3.319
  262GLY      N 4053   3.595   3.950   3.483
  262GLY      H 4054   3.591   3.941   3.584
  262GLY     CA 4055   3.642   3.837   3.405
  262GLY    HA2 4056   3.744   3.849   3.370
  262GLY    HA3 4057   3.637   3.746   3.465
  262GLY      C 4058   3.550   3.808   3.279
  262GLY      O 4059   3.594   3.816   3.168
  263THR      N 4060   3.425   3.770   3.306
  263THR      H 4061   3.392   3.773   3.401
  263THR     CA 4062   3.343   3.716   3.196
  263THR     HA 4063   3.405   3.646   3.139
  263THR     CB 4064   3.219   3.637   3.245
  263THR     HB 4065   3.157   3.604   3.162
  263THR    CG2 4066   3.267   3.507   3.309
  263THR   HG21 4067   3.356   3.466   3.262
  263THR   HG22 4068   3.296   3.534   3.410
  263THR   HG23 4069   3.189   3.432   3.312
  263THR    OG1 4070   3.139   3.716   3.324
  263THR    HG1 4071   3.050   3.682   3.329
  263THR      C 4072   3.293   3.824   3.097
  263THR      O 4073   3.304   3.790   2.983
  264VAL      N 4074   3.252   3.944   3.141
  264VAL      H 4075   3.249   3.953   3.241
  264VAL     CA 4076   3.224   4.055   3.047
  264VAL     HA 4077   3.141   4.028   2.982
  264VAL     CB 4078   3.193   4.185   3.108
  264VAL     HB 4079   3.193   4.250   3.021
  264VAL    CG1 4080   3.044   4.187   3.150
  264VAL   HG11 4081   2.978   4.145   3.074
  264VAL   HG12 4082   3.041   4.129   3.243
  264VAL   HG13 4083   3.006   4.288   3.166
  264VAL    CG2 4084   3.278   4.258   3.219
  264VAL   HG21 4085   3.386   4.250   3.209
  264VAL   HG22 4086   3.263   4.365   3.205
  264VAL   HG23 4087   3.252   4.220   3.317
  264VAL      C 4088   3.339   4.087   2.957
  264VAL      O 4089   3.313   4.111   2.837
  265ILE      N 4090   3.469   4.085   2.993
  265ILE      H 4091   3.490   4.053   3.087
  265ILE     CA 4092   3.578   4.124   2.904
  265ILE     HA 4093   3.540   4.196   2.832
  265ILE     CB 4094   3.693   4.195   2.969
  265ILE     HB 4095   3.722   4.136   3.056
  265ILE    CG2 4096   3.811   4.200   2.871
  265ILE   HG21 4097   3.894   4.255   2.915
  265ILE   HG22 4098   3.852   4.101   2.849
  265ILE   HG23 4099   3.785   4.258   2.783
  265ILE    CG1 4100   3.653   4.338   3.012
  265ILE   HG12 4101   3.632   4.395   2.921
  265ILE   HG13 4102   3.562   4.334   3.073
  265ILE    CD1 4103   3.759   4.403   3.100
  265ILE   HD11 4104   3.726   4.487   3.162
  265ILE   HD12 4105   3.788   4.330   3.176
  265ILE   HD13 4106   3.823   4.441   3.021
  265ILE      C 4107   3.620   3.997   2.826
  265ILE      O 4108   3.662   4.003   2.707
  266ARG      N 4109   3.606   3.869   2.875
  266ARG      H 4110   3.581   3.851   2.971
  266ARG     CA 4111   3.628   3.739   2.798
  266ARG     HA 4112   3.723   3.736   2.746
  266ARG     CB 4113   3.628   3.628   2.907
  266ARG    HB2 4114   3.537   3.631   2.967
  266ARG    HB3 4115   3.617   3.532   2.856
  266ARG     CG 4116   3.756   3.618   2.995
  266ARG    HG2 4117   3.848   3.605   2.937
  266ARG    HG3 4118   3.770   3.709   3.052
  266ARG     CD 4119   3.734   3.501   3.091
  266ARG    HD2 4120   3.676   3.544   3.172
  266ARG    HD3 4121   3.674   3.423   3.044
  266ARG     NE 4122   3.861   3.461   3.157
  266ARG     HE 4123   3.869   3.488   3.254
  266ARG     CZ 4124   3.963   3.395   3.108
  266ARG    NH1 4125   3.971   3.354   2.981
  266ARG   HH11 4126   3.902   3.368   2.909
  266ARG   HH12 4127   4.068   3.344   2.955
  266ARG    NH2 4128   4.072   3.362   3.175
  266ARG   HH21 4129   4.081   3.393   3.271
  266ARG   HH22 4130   4.122   3.285   3.134
  266ARG      C 4131   3.524   3.713   2.692
  266ARG      O 4132   3.547   3.625   2.606
  267LYS      N 4133   3.410   3.784   2.701
  267LYS      H 4134   3.408   3.862   2.766
  267LYS     CA 4135   3.287   3.746   2.626
  267LYS     HA 4136   3.204   3.799   2.673
  267LYS     CB 4137   3.302   3.787   2.478
  267LYS    HB2 4138   3.400   3.754   2.446
  267LYS    HB3 4139   3.225   3.745   2.413
  267LYS     CG 4140   3.291   3.945   2.464
  267LYS    HG2 4141   3.186   3.972   2.459
  267LYS    HG3 4142   3.339   3.997   2.547
  267LYS     CD 4143   3.350   3.997   2.328
  267LYS    HD2 4144   3.280   3.954   2.256
  267LYS    HD3 4145   3.341   4.105   2.319
  267LYS     CE 4146   3.496   3.945   2.306
  267LYS    HE2 4147   3.548   3.969   2.399
  267LYS    HE3 4148   3.493   3.837   2.288
  267LYS     NZ 4149   3.553   4.021   2.192
  267LYS    HZ1 4150   3.508   4.009   2.102
  267LYS    HZ2 4151   3.563   4.120   2.207
  267LYS    HZ3 4152   3.651   3.995   2.187
  267LYS      C 4153   3.238   3.600   2.641
  267LYS      O 4154   3.223   3.527   2.542
  268TRP      N 4155   3.212   3.544   2.759
  268TRP      H 4156   3.234   3.600   2.840
  268TRP     CA 4157   3.163   3.407   2.786
  268TRP     HA 4158   3.177   3.344   2.699
  268TRP     CB 4159   3.244   3.337   2.897
  268TRP    HB2 4160   3.239   3.396   2.989
  268TRP    HB3 4161   3.211   3.236   2.919
  268TRP     CG 4162   3.389   3.314   2.872
  268TRP    CD1 4163   3.460   3.328   2.758
  268TRP    HD1 4164   3.421   3.356   2.661
  268TRP    NE1 4165   3.588   3.286   2.764
  268TRP    HE1 4166   3.655   3.287   2.689
  268TRP    CE2 4167   3.611   3.236   2.889
  268TRP    CZ2 4168   3.729   3.185   2.948
  268TRP    HZ2 4169   3.820   3.189   2.891
  268TRP    CH2 4170   3.716   3.134   3.080
  268TRP    HH2 4171   3.801   3.088   3.129
  268TRP    CZ3 4172   3.598   3.138   3.146
  268TRP    HZ3 4173   3.599   3.103   3.248
  268TRP    CE3 4174   3.481   3.194   3.090
  268TRP    HE3 4175   3.395   3.217   3.151
  268TRP    CD2 4176   3.486   3.252   2.960
  268TRP      C 4177   3.013   3.391   2.808
  268TRP      O 4178   2.951   3.474   2.871
  269ASN      N 4179   2.957   3.276   2.767
  269ASN      H 4180   3.019   3.227   2.703
  269ASN     CA 4181   2.817   3.235   2.790
  269ASN     HA 4182   2.797   3.170   2.705
  269ASN     CB 4183   2.809   3.150   2.922
  269ASN    HB2 4184   2.900   3.092   2.937
  269ASN    HB3 4185   2.803   3.226   3.000
  269ASN     CG 4186   2.687   3.050   2.937
  269ASN    OD1 4187   2.647   2.984   2.842
  269ASN    ND2 4188   2.656   3.016   3.059
  269ASN   HD21 4189   2.592   2.941   3.077
  269ASN   HD22 4190   2.690   3.063   3.142
  269ASN      C 4191   2.712   3.346   2.768
  269ASN      O 4192   2.618   3.362   2.855
  270GLY      N 4193   2.730   3.432   2.667
  270GLY      H 4194   2.792   3.404   2.592
  270GLY     CA 4195   2.642   3.537   2.619
  270GLY    HA2 4196   2.644   3.560   2.513
  270GLY    HA3 4197   2.544   3.493   2.640
  270GLY      C 4198   2.656   3.672   2.708
  270GLY      O 4199   2.588   3.770   2.686
  271GLU      N 4200   2.739   3.665   2.814
  271GLU      H 4201   2.785   3.576   2.824
  271GLU     CA 4202   2.768   3.790   2.897
  271GLU     HA 4203   2.676   3.847   2.901
  271GLU     CB 4204   2.823   3.768   3.037
  271GLU    HB2 4205   2.912   3.705   3.034
  271GLU    HB3 4206   2.853   3.866   3.073
  271GLU     CG 4207   2.721   3.704   3.132
  271GLU    HG2 4208   2.622   3.749   3.130
  271GLU    HG3 4209   2.711   3.598   3.108
  271GLU     CD 4210   2.780   3.704   3.270
  271GLU    OE1 4211   2.878   3.629   3.293
  271GLU    OE2 4212   2.728   3.770   3.367
  271GLU      C 4213   2.852   3.894   2.814
  271GLU      O 4214   2.937   3.852   2.727
  272LYS      N 4215   2.834   4.028   2.849
  272LYS      H 4216   2.757   4.055   2.909
  272LYS     CA 4217   2.895   4.131   2.754
  272LYS     HA 4218   2.979   4.078   2.710
  272LYS     CB 4219   2.797   4.155   2.640
  272LYS    HB2 4220   2.843   4.220   2.566
  272LYS    HB3 4221   2.779   4.059   2.593
  272LYS     CG 4222   2.662   4.218   2.686
  272LYS    HG2 4223   2.605   4.150   2.748
  272LYS    HG3 4224   2.681   4.310   2.742
  272LYS     CD 4225   2.577   4.245   2.566
  272LYS    HD2 4226   2.630   4.326   2.516
  272LYS    HD3 4227   2.576   4.152   2.508
  272LYS     CE 4228   2.441   4.306   2.588
  272LYS    HE2 4229   2.381   4.251   2.661
  272LYS    HE3 4230   2.433   4.409   2.623
  272LYS     NZ 4231   2.361   4.296   2.462
  272LYS    HZ1 4232   2.261   4.296   2.469
  272LYS    HZ2 4233   2.387   4.377   2.407
  272LYS    HZ3 4234   2.396   4.215   2.413
  272LYS      C 4235   2.940   4.263   2.824
  272LYS      O 4236   2.871   4.307   2.911
  273MET      N 4237   3.047   4.319   2.771
  273MET      H 4238   3.099   4.261   2.706
  273MET     CA 4239   3.108   4.439   2.828
  273MET     HA 4240   3.129   4.426   2.934
  273MET     CB 4241   3.235   4.477   2.743
  273MET    HB2 4242   3.281   4.387   2.703
  273MET    HB3 4243   3.201   4.532   2.655
  273MET     CG 4244   3.322   4.568   2.823
  273MET    HG2 4245   3.281   4.668   2.836
  273MET    HG3 4246   3.346   4.526   2.921
  273MET     SD 4247   3.487   4.575   2.747
  273MET     CE 4248   3.574   4.695   2.862
  273MET    HE1 4249   3.603   4.654   2.959
  273MET    HE2 4250   3.663   4.733   2.811
  273MET    HE3 4251   3.514   4.783   2.885
  273MET      C 4252   3.015   4.562   2.841
  273MET      O 4253   3.044   4.643   2.930
  274SER      N 4254   2.904   4.580   2.767
  274SER      H 4255   2.880   4.519   2.690
  274SER     CA 4256   2.816   4.693   2.786
  274SER     HA 4257   2.879   4.782   2.776
  274SER     CB 4258   2.716   4.709   2.675
  274SER    HB2 4259   2.646   4.788   2.701
  274SER    HB3 4260   2.766   4.737   2.582
  274SER     OG 4261   2.635   4.589   2.656
  274SER     HG 4262   2.554   4.615   2.610
  274SER      C 4263   2.742   4.697   2.925
  274SER      O 4264   2.695   4.803   2.974
  275TYR      N 4265   2.741   4.581   2.999
  275TYR      H 4266   2.792   4.502   2.962
  275TYR     CA 4267   2.698   4.566   3.141
  275TYR     HA 4268   2.591   4.589   3.148
  275TYR     CB 4269   2.710   4.427   3.180
  275TYR    HB2 4270   2.814   4.394   3.173
  275TYR    HB3 4271   2.681   4.421   3.285
  275TYR     CG 4272   2.620   4.321   3.108
  275TYR    CD1 4273   2.648   4.188   3.139
  275TYR    HD1 4274   2.719   4.165   3.216
  275TYR    CE1 4275   2.567   4.084   3.098
  275TYR    HE1 4276   2.583   3.982   3.127
  275TYR     CZ 4277   2.456   4.113   3.011
  275TYR     OH 4278   2.368   4.010   2.985
  275TYR     HH 4279   2.304   4.041   2.921
  275TYR    CE2 4280   2.434   4.246   2.971
  275TYR    HE2 4281   2.355   4.269   2.902
  275TYR    CD2 4282   2.509   4.348   3.026
  275TYR    HD2 4283   2.487   4.450   3.000
  275TYR      C 4284   2.768   4.657   3.241
  275TYR      O 4285   2.713   4.687   3.342
  276LEU      N 4286   2.881   4.712   3.203
  276LEU      H 4287   2.920   4.676   3.117
  276LEU     CA 4288   2.959   4.806   3.279
  276LEU     HA 4289   2.972   4.765   3.379
  276LEU     CB 4290   3.096   4.819   3.216
  276LEU    HB2 4291   3.094   4.857   3.114
  276LEU    HB3 4292   3.153   4.898   3.265
  276LEU     CG 4293   3.185   4.686   3.209
  276LEU     HG 4294   3.125   4.609   3.160
  276LEU    CD1 4295   3.313   4.697   3.137
  276LEU   HD11 4296   3.384   4.770   3.176
  276LEU   HD12 4297   3.363   4.603   3.157
  276LEU   HD13 4298   3.290   4.721   3.033
  276LEU    CD2 4299   3.219   4.634   3.351
  276LEU   HD21 4300   3.124   4.609   3.398
  276LEU   HD22 4301   3.274   4.541   3.346
  276LEU   HD23 4302   3.265   4.711   3.413
  276LEU      C 4303   2.896   4.941   3.305
  276LEU      O 4304   2.942   5.016   3.391
  277LYS      N 4305   2.782   4.976   3.244
  277LYS      H 4306   2.735   4.911   3.183
  277LYS     CA 4307   2.711   5.102   3.271
  277LYS     HA 4308   2.790   5.173   3.244
  277LYS     CB 4309   2.589   5.121   3.176
  277LYS    HB2 4310   2.558   5.225   3.180
  277LYS    HB3 4311   2.628   5.094   3.078
  277LYS     CG 4312   2.471   5.027   3.213
  277LYS    HG2 4313   2.503   4.923   3.219
  277LYS    HG3 4314   2.417   5.064   3.300
  277LYS     CD 4315   2.366   5.029   3.097
  277LYS    HD2 4316   2.422   5.000   3.008
  277LYS    HD3 4317   2.294   4.949   3.116
  277LYS     CE 4318   2.293   5.165   3.095
  277LYS    HE2 4319   2.250   5.188   3.192
  277LYS    HE3 4320   2.366   5.242   3.070
  277LYS     NZ 4321   2.189   5.169   2.983
  277LYS    HZ1 4322   2.215   5.175   2.885
  277LYS    HZ2 4323   2.127   5.092   2.998
  277LYS    HZ3 4324   2.142   5.258   2.997
  277LYS      C 4325   2.667   5.125   3.421
  277LYS      O 4326   2.637   5.234   3.464
  278ASN      N 4327   2.658   5.013   3.492
  278ASN      H 4328   2.674   4.925   3.444
  278ASN     CA 4329   2.625   4.999   3.632
  278ASN     HA 4330   2.654   5.084   3.694
  278ASN     CB 4331   2.479   4.971   3.659
  278ASN    HB2 4332   2.409   5.037   3.608
  278ASN    HB3 4333   2.456   4.871   3.623
  278ASN     CG 4334   2.447   4.973   3.815
  278ASN    OD1 4335   2.522   5.012   3.899
  278ASN    ND2 4336   2.330   4.931   3.853
  278ASN   HD21 4337   2.320   4.916   3.952
  278ASN   HD22 4338   2.262   4.906   3.783
  278ASN      C 4339   2.707   4.880   3.692
  278ASN      O 4340   2.708   4.767   3.640
  279TRP      N 4341   2.799   4.911   3.791
  279TRP      H 4342   2.793   5.003   3.831
  279TRP     CA 4343   2.893   4.814   3.853
  279TRP     HA 4344   2.858   4.712   3.839
  279TRP     CB 4345   3.027   4.822   3.783
  279TRP    HB2 4346   3.017   4.852   3.678
  279TRP    HB3 4347   3.089   4.902   3.825
  279TRP     CG 4348   3.105   4.693   3.793
  279TRP    CD1 4349   3.226   4.671   3.852
  279TRP    HD1 4350   3.283   4.741   3.911
  279TRP    NE1 4351   3.253   4.537   3.821
  279TRP    HE1 4352   3.344   4.499   3.846
  279TRP    CE2 4353   3.159   4.470   3.748
  279TRP    CZ2 4354   3.153   4.346   3.676
  279TRP    HZ2 4355   3.232   4.272   3.681
  279TRP    CH2 4356   3.040   4.322   3.596
  279TRP    HH2 4357   3.027   4.229   3.542
  279TRP    CZ3 4358   2.938   4.418   3.582
  279TRP    HZ3 4359   2.856   4.398   3.515
  279TRP    CE3 4360   2.952   4.544   3.644
  279TRP    HE3 4361   2.874   4.619   3.634
  279TRP    CD2 4362   3.062   4.569   3.727
  279TRP      C 4363   2.912   4.837   4.003
  279TRP      O 4364   2.859   4.938   4.054
  280GLY      N 4365   3.001   4.762   4.072
  280GLY      H 4366   3.056   4.696   4.020
  280GLY     CA 4367   3.034   4.795   4.209
  280GLY    HA2 4368   3.110   4.734   4.258
  280GLY    HA3 4369   3.068   4.899   4.214
  280GLY      C 4370   2.919   4.784   4.310
  280GLY      O 4371   2.855   4.682   4.301
  281GLU      N 4372   2.905   4.881   4.400
  281GLU      H 4373   2.972   4.955   4.415
  281GLU     CA 4374   2.797   4.861   4.500
  281GLU     HA 4375   2.800   4.756   4.531
  281GLU     CB 4376   2.825   4.934   4.635
  281GLU    HB2 4377   2.744   4.908   4.703
  281GLU    HB3 4378   2.912   4.892   4.686
  281GLU     CG 4379   2.834   5.084   4.624
  281GLU    HG2 4380   2.925   5.086   4.563
  281GLU    HG3 4381   2.744   5.108   4.567
  281GLU     CD 4382   2.848   5.146   4.763
  281GLU    OE1 4383   2.748   5.164   4.833
  281GLU    OE2 4384   2.962   5.179   4.802
  281GLU      C 4385   2.655   4.876   4.442
  281GLU      O 4386   2.555   4.830   4.498
  282GLY      N 4387   2.645   4.931   4.325
  282GLY      H 4388   2.729   4.962   4.278
  282GLY     CA 4389   2.526   4.936   4.240
  282GLY    HA2 4390   2.433   4.955   4.295
  282GLY    HA3 4391   2.532   5.022   4.174
  282GLY      C 4392   2.487   4.803   4.162
  282GLY      O 4393   2.373   4.793   4.110
  283TRP      N 4394   2.585   4.709   4.157
  283TRP      H 4395   2.660   4.709   4.224
  283TRP     CA 4396   2.563   4.579   4.084
  283TRP     HA 4397   2.454   4.580   4.072
  283TRP     CB 4398   2.646   4.586   3.958
  283TRP    HB2 4399   2.628   4.686   3.918
  283TRP    HB3 4400   2.746   4.549   3.981
  283TRP     CG 4401   2.600   4.489   3.853
  283TRP    CD1 4402   2.663   4.376   3.814
  283TRP    HD1 4403   2.762   4.346   3.844
  283TRP    NE1 4404   2.581   4.314   3.721
  283TRP    HE1 4405   2.626   4.251   3.656
  283TRP    CE2 4406   2.456   4.372   3.701
  283TRP    CZ2 4407   2.346   4.338   3.626
  283TRP    HZ2 4408   2.344   4.248   3.566
  283TRP    CH2 4409   2.237   4.426   3.626
  283TRP    HH2 4410   2.153   4.411   3.560
  283TRP    CZ3 4411   2.240   4.545   3.707
  283TRP    HZ3 4412   2.156   4.612   3.706
  283TRP    CE3 4413   2.352   4.573   3.783
  283TRP    HE3 4414   2.347   4.671   3.826
  283TRP    CD2 4415   2.467   4.491   3.784
  283TRP      C 4416   2.589   4.455   4.175
  283TRP      O 4417   2.645   4.352   4.140
  284GLY      N 4418   2.550   4.457   4.297
  284GLY      H 4419   2.501   4.538   4.331
  284GLY     CA 4420   2.540   4.344   4.392
  284GLY    HA2 4421   2.481   4.371   4.480
  284GLY    HA3 4422   2.499   4.255   4.343
  284GLY      C 4423   2.668   4.298   4.459
  284GLY      O 4424   2.671   4.189   4.518
  285PHE      N 4425   2.776   4.376   4.444
  285PHE      H 4426   2.782   4.457   4.384
  285PHE     CA 4427   2.891   4.363   4.534
  285PHE     HA 4428   2.899   4.255   4.552
  285PHE     CB 4429   3.023   4.403   4.460
  285PHE    HB2 4430   3.022   4.512   4.457
  285PHE    HB3 4431   3.104   4.367   4.524
  285PHE     CG 4432   3.030   4.337   4.326
  285PHE    CD1 4433   3.041   4.200   4.307
  285PHE    HD1 4434   3.052   4.131   4.389
  285PHE    CE1 4435   3.058   4.149   4.177
  285PHE    HE1 4436   3.083   4.044   4.164
  285PHE     CZ 4437   3.051   4.234   4.065
  285PHE     HZ 4438   3.059   4.200   3.963
  285PHE    CE2 4439   3.037   4.371   4.092
  285PHE    HE2 4440   3.028   4.431   4.002
  285PHE    CD2 4441   3.024   4.426   4.216
  285PHE    HD2 4442   3.009   4.531   4.231
  285PHE      C 4443   2.873   4.452   4.658
  285PHE      O 4444   2.782   4.535   4.658
  286VAL      N 4445   2.954   4.415   4.757
  286VAL      H 4446   3.026   4.348   4.735
  286VAL     CA 4447   2.950   4.474   4.893
  286VAL     HA 4448   2.843   4.472   4.917
  286VAL     CB 4449   3.019   4.382   5.007
  286VAL     HB 4450   3.006   4.423   5.107
  286VAL    CG1 4451   2.975   4.236   4.989
  286VAL   HG11 4452   2.867   4.230   4.979
  286VAL   HG12 4453   3.019   4.193   4.899
  286VAL   HG13 4454   3.006   4.177   5.075
  286VAL    CG2 4455   3.172   4.391   4.998
  286VAL   HG21 4456   3.204   4.367   4.896
  286VAL   HG22 4457   3.212   4.488   5.025
  286VAL   HG23 4458   3.212   4.332   5.080
  286VAL      C 4459   3.004   4.624   4.892
  286VAL      O 4460   3.075   4.665   4.799
  287PRO      N 4461   2.968   4.710   4.994
  287PRO     CD 4462   2.906   4.673   5.124
  287PRO    HD2 4463   2.980   4.635   5.195
  287PRO    HD3 4464   2.830   4.597   5.109
  287PRO     CG 4465   2.842   4.802   5.181
  287PRO    HG2 4466   2.858   4.803   5.289
  287PRO    HG3 4467   2.737   4.811   5.153
  287PRO     CB 4468   2.930   4.909   5.119
  287PRO    HB2 4469   3.006   4.949   5.186
  287PRO    HB3 4470   2.864   4.994   5.099
  287PRO     CA 4471   2.993   4.853   4.989
  287PRO     HA 4472   2.932   4.908   4.917
  287PRO      C 4473   3.142   4.896   4.976
  287PRO      O 4474   3.227   4.828   5.031
  288SER      N 4475   3.166   5.020   4.925
  288SER      H 4476   3.090   5.081   4.899
  288SER     CA 4477   3.300   5.075   4.917
  288SER     HA 4478   3.363   5.004   4.862
  288SER     CB 4479   3.298   5.211   4.849
  288SER    HB2 4480   3.242   5.276   4.916
  288SER    HB3 4481   3.401   5.245   4.837
  288SER     OG 4482   3.246   5.217   4.719
  288SER     HG 4483   3.153   5.195   4.707
  288SER      C 4484   3.368   5.090   5.053
  288SER      O 4485   3.494   5.096   5.067
  289ASP      N 4486   3.285   5.101   5.154
  289ASP      H 4487   3.188   5.120   5.133
  289ASP     CA 4488   3.336   5.122   5.292
  289ASP     HA 4489   3.432   5.174   5.288
  289ASP     CB 4490   3.231   5.202   5.362
  289ASP    HB2 4491   3.212   5.288   5.297
  289ASP    HB3 4492   3.146   5.133   5.361
  289ASP     CG 4493   3.261   5.240   5.504
  289ASP    OD1 4494   3.352   5.318   5.536
  289ASP    OD2 4495   3.186   5.194   5.595
  289ASP      C 4496   3.368   4.989   5.357
  289ASP      O 4497   3.438   4.984   5.457
  290ARG      N 4498   3.345   4.876   5.295
  290ARG      H 4499   3.295   4.889   5.208
  290ARG     CA 4500   3.387   4.746   5.343
  290ARG     HA 4501   3.438   4.740   5.438
  290ARG     CB 4502   3.247   4.665   5.355
  290ARG    HB2 4503   3.201   4.667   5.256
  290ARG    HB3 4504   3.260   4.558   5.371
  290ARG     CG 4505   3.140   4.729   5.446
  290ARG    HG2 4506   3.176   4.782   5.534
  290ARG    HG3 4507   3.098   4.805   5.380
  290ARG     CD 4508   3.041   4.621   5.478
  290ARG    HD2 4509   3.013   4.553   5.397
  290ARG    HD3 4510   3.086   4.558   5.554
  290ARG     NE 4511   2.918   4.680   5.535
  290ARG     HE 4512   2.924   4.778   5.559
  290ARG     CZ 4513   2.814   4.614   5.583
  290ARG    NH1 4514   2.806   4.483   5.561
  290ARG   HH11 4515   2.889   4.432   5.534
  290ARG   HH12 4516   2.745   4.439   5.628
  290ARG    NH2 4517   2.727   4.679   5.655
  290ARG   HH21 4518   2.743   4.775   5.683
  290ARG   HH22 4519   2.658   4.619   5.696
  290ARG      C 4520   3.480   4.668   5.257
  290ARG      O 4521   3.563   4.591   5.315
  291ALA      N 4522   3.481   4.694   5.125
  291ALA      H 4523   3.408   4.750   5.085
  291ALA     CA 4524   3.559   4.626   5.018
  291ALA     HA 4525   3.559   4.519   5.036
  291ALA     CB 4526   3.476   4.647   4.894
  291ALA    HB1 4527   3.531   4.613   4.806
  291ALA    HB2 4528   3.391   4.579   4.894
  291ALA    HB3 4529   3.450   4.752   4.876
  291ALA      C 4530   3.704   4.668   4.994
  291ALA      O 4531   3.735   4.785   4.979
  292LEU      N 4532   3.795   4.568   4.972
  292LEU      H 4533   3.778   4.476   5.010
  292LEU     CA 4534   3.924   4.582   4.908
  292LEU     HA 4535   3.954   4.686   4.893
  292LEU     CB 4536   4.023   4.514   5.001
  292LEU    HB2 4537   4.019   4.545   5.106
  292LEU    HB3 4538   3.997   4.408   5.001
  292LEU     CG 4539   4.168   4.516   4.964
  292LEU     HG 4540   4.220   4.488   5.055
  292LEU    CD1 4541   4.210   4.419   4.857
  292LEU   HD11 4542   4.318   4.432   4.846
  292LEU   HD12 4543   4.175   4.318   4.876
  292LEU   HD13 4544   4.166   4.450   4.762
  292LEU    CD2 4545   4.231   4.657   4.927
  292LEU   HD21 4546   4.208   4.727   5.007
  292LEU   HD22 4547   4.338   4.639   4.913
  292LEU   HD23 4548   4.193   4.706   4.837
  292LEU      C 4549   3.914   4.519   4.771
  292LEU      O 4550   3.906   4.398   4.760
  293VAL      N 4551   3.916   4.613   4.674
  293VAL      H 4552   3.957   4.703   4.694
  293VAL     CA 4553   3.892   4.587   4.530
  293VAL     HA 4554   3.822   4.504   4.517
  293VAL     CB 4555   3.831   4.712   4.457
  293VAL     HB 4556   3.903   4.789   4.429
  293VAL    CG1 4557   3.765   4.664   4.328
  293VAL   HG11 4558   3.756   4.745   4.256
  293VAL   HG12 4559   3.816   4.584   4.275
  293VAL   HG13 4560   3.665   4.630   4.356
  293VAL    CG2 4561   3.724   4.771   4.549
  293VAL   HG21 4562   3.682   4.858   4.498
  293VAL   HG22 4563   3.654   4.694   4.581
  293VAL   HG23 4564   3.774   4.813   4.636
  293VAL      C 4565   4.020   4.542   4.462
  293VAL      O 4566   4.110   4.625   4.459
  294PHE      N 4567   4.024   4.425   4.403
  294PHE      H 4568   3.938   4.373   4.400
  294PHE     CA 4569   4.129   4.370   4.308
  294PHE     HA 4570   4.181   4.451   4.258
  294PHE     CB 4571   4.231   4.299   4.394
  294PHE    HB2 4572   4.324   4.270   4.345
  294PHE    HB3 4573   4.255   4.379   4.464
  294PHE     CG 4574   4.185   4.181   4.480
  294PHE    CD1 4575   4.202   4.189   4.621
  294PHE    HD1 4576   4.252   4.280   4.651
  294PHE    CE1 4577   4.189   4.075   4.702
  294PHE    HE1 4578   4.221   4.076   4.805
  294PHE     CZ 4579   4.141   3.956   4.644
  294PHE     HZ 4580   4.125   3.869   4.705
  294PHE    CE2 4581   4.116   3.947   4.506
  294PHE    HE2 4582   4.080   3.852   4.470
  294PHE    CD2 4583   4.135   4.059   4.430
  294PHE    HD2 4584   4.116   4.050   4.324
  294PHE      C 4585   4.064   4.281   4.193
  294PHE      O 4586   3.960   4.211   4.209
  295VAL      N 4587   4.130   4.278   4.079
  295VAL      H 4588   4.214   4.334   4.078
  295VAL     CA 4589   4.110   4.201   3.955
  295VAL     HA 4590   4.002   4.202   3.939
  295VAL     CB 4591   4.179   4.270   3.836
  295VAL     HB 4592   4.285   4.278   3.858
  295VAL    CG1 4593   4.174   4.189   3.710
  295VAL   HG11 4594   4.074   4.175   3.669
  295VAL   HG12 4595   4.239   4.243   3.641
  295VAL   HG13 4596   4.214   4.087   3.706
  295VAL    CG2 4597   4.111   4.408   3.808
  295VAL   HG21 4598   4.142   4.437   3.707
  295VAL   HG22 4599   4.005   4.386   3.815
  295VAL   HG23 4600   4.140   4.486   3.878
  295VAL      C 4601   4.163   4.058   3.980
  295VAL      O 4602   4.097   3.963   3.936
  296ASP      N 4603   4.274   4.043   4.058
  296ASP      H 4604   4.319   4.127   4.090
  296ASP     CA 4605   4.326   3.913   4.090
  296ASP     HA 4606   4.239   3.847   4.094
  296ASP     CB 4607   4.403   3.868   3.970
  296ASP    HB2 4608   4.394   3.760   3.974
  296ASP    HB3 4609   4.348   3.890   3.878
  296ASP     CG 4610   4.552   3.909   3.964
  296ASP    OD1 4611   4.581   4.023   3.930
  296ASP    OD2 4612   4.638   3.818   3.983
  296ASP      C 4613   4.407   3.909   4.224
  296ASP      O 4614   4.451   4.012   4.277
  297ASN      N 4615   4.429   3.790   4.271
  297ASN      H 4616   4.388   3.707   4.232
  297ASN     CA 4617   4.508   3.761   4.396
  297ASN     HA 4618   4.566   3.846   4.431
  297ASN     CB 4619   4.398   3.725   4.505
  297ASN    HB2 4620   4.380   3.812   4.568
  297ASN    HB3 4621   4.299   3.711   4.459
  297ASN     CG 4622   4.432   3.607   4.594
  297ASN    OD1 4623   4.409   3.491   4.561
  297ASN    ND2 4624   4.474   3.624   4.711
  297ASN   HD21 4625   4.477   3.552   4.782
  297ASN   HD22 4626   4.512   3.713   4.741
  297ASN      C 4627   4.600   3.641   4.380
  297ASN      O 4628   4.570   3.549   4.304
  298HIE      N 4629   4.709   3.648   4.457
  298HIE      H 4630   4.719   3.708   4.538
  298HIE     CA 4631   4.828   3.564   4.434
  298HIE     HA 4632   4.857   3.587   4.332
  298HIE     CB 4633   4.949   3.609   4.518
  298HIE    HB2 4634   5.042   3.570   4.477
  298HIE    HB3 4635   4.949   3.718   4.514
  298HIE     CG 4636   4.941   3.559   4.665
  298HIE    ND1 4637   4.902   3.641   4.772
  298HIE    CE1 4638   4.901   3.562   4.875
  298HIE    HE1 4639   4.882   3.600   4.974
  298HIE    NE2 4640   4.927   3.434   4.844
  298HIE    HE2 4641   4.926   3.356   4.909
  298HIE    CD2 4642   4.953   3.434   4.712
  298HIE    HD2 4643   4.977   3.344   4.656
  298HIE      C 4644   4.813   3.409   4.422
  298HIE      O 4645   4.892   3.349   4.348
  299ASP      N 4646   4.718   3.342   4.488
  299ASP      H 4647   4.657   3.400   4.543
  299ASP     CA 4648   4.677   3.205   4.449
  299ASP     HA 4649   4.755   3.174   4.379
  299ASP     CB 4650   4.684   3.116   4.572
  299ASP    HB2 4651   4.693   3.011   4.545
  299ASP    HB3 4652   4.780   3.143   4.616
  299ASP     CG 4653   4.561   3.135   4.663
  299ASP    OD1 4654   4.585   3.173   4.777
  299ASP    OD2 4655   4.448   3.111   4.618
  299ASP      C 4656   4.558   3.184   4.358
  299ASP      O 4657   4.543   3.077   4.297
  300ASN      N 4658   4.481   3.283   4.326
  300ASN      H 4659   4.489   3.372   4.373
  300ASN     CA 4660   4.360   3.265   4.233
  300ASN     HA 4661   4.339   3.160   4.251
  300ASN     CB 4662   4.237   3.336   4.276
  300ASN    HB2 4663   4.148   3.281   4.246
  300ASN    HB3 4664   4.238   3.331   4.385
  300ASN     CG 4665   4.214   3.477   4.231
  300ASN    OD1 4666   4.308   3.555   4.216
  300ASN    ND2 4667   4.092   3.517   4.214
  300ASN   HD21 4668   4.076   3.615   4.199
  300ASN   HD22 4669   4.013   3.456   4.231
  300ASN      C 4670   4.412   3.270   4.083
  300ASN      O 4671   4.377   3.187   3.999
  301GLN      N 4672   4.512   3.360   4.058
  301GLN      H 4673   4.527   3.433   4.127
  301GLN     CA 4674   4.591   3.361   3.935
  301GLN     HA 4675   4.512   3.382   3.863
  301GLN     CB 4676   4.692   3.478   3.945
  301GLN    HB2 4677   4.727   3.501   3.844
  301GLN    HB3 4678   4.635   3.568   3.971
  301GLN     CG 4679   4.811   3.463   4.045
  301GLN    HG2 4680   4.784   3.482   4.149
  301GLN    HG3 4681   4.859   3.366   4.033
  301GLN     CD 4682   4.915   3.570   4.017
  301GLN    OE1 4683   5.031   3.552   4.010
  301GLN    NE2 4684   4.882   3.692   4.002
  301GLN   HE21 4685   4.954   3.757   3.974
  301GLN   HE22 4686   4.784   3.715   4.007
  301GLN      C 4687   4.670   3.228   3.899
  301GLN      O 4688   4.696   3.191   3.788
  302ARG      N 4689   4.702   3.157   4.002
  302ARG      H 4690   4.676   3.196   4.092
  302ARG     CA 4691   4.756   3.019   3.995
  302ARG     HA 4692   4.822   3.019   3.909
  302ARG     CB 4693   4.843   2.995   4.125
  302ARG    HB2 4694   4.787   3.014   4.216
  302ARG    HB3 4695   4.868   2.889   4.130
  302ARG     CG 4696   4.971   3.076   4.124
  302ARG    HG2 4697   5.026   3.027   4.044
  302ARG    HG3 4698   4.953   3.181   4.097
  302ARG     CD 4699   5.056   3.059   4.249
  302ARG    HD2 4700   5.026   3.123   4.332
  302ARG    HD3 4701   5.069   2.953   4.271
  302ARG     NE 4702   5.190   3.107   4.218
  302ARG     HE 4703   5.265   3.045   4.243
  302ARG     CZ 4704   5.228   3.232   4.207
  302ARG    NH1 4705   5.145   3.332   4.217
  302ARG   HH11 4706   5.046   3.313   4.224
  302ARG   HH12 4707   5.171   3.430   4.208
  302ARG    NH2 4708   5.354   3.261   4.183
  302ARG   HH21 4709   5.423   3.188   4.169
  302ARG   HH22 4710   5.367   3.358   4.159
  302ARG      C 4711   4.646   2.910   3.993
  302ARG      O 4712   4.685   2.795   3.988
  303GLY      N 4713   4.516   2.946   4.005
  303GLY      H 4714   4.484   3.041   4.013
  303GLY     CA 4715   4.409   2.842   3.998
  303GLY    HA2 4716   4.322   2.874   3.940
  303GLY    HA3 4717   4.443   2.756   3.940
  303GLY      C 4718   4.352   2.793   4.130
  303GLY      O 4719   4.260   2.716   4.131
  304HIE      N 4720   4.403   2.843   4.246
  304HIE      H 4721   4.493   2.890   4.242
  304HIE     CA 4722   4.378   2.774   4.383
  304HIE     HA 4723   4.366   2.667   4.367
  304HIE     CB 4724   4.507   2.791   4.473
  304HIE    HB2 4725   4.535   2.896   4.463
  304HIE    HB3 4726   4.474   2.779   4.576
  304HIE     CG 4727   4.633   2.713   4.444
  304HIE    ND1 4728   4.667   2.602   4.531
  304HIE    CE1 4729   4.776   2.552   4.471
  304HIE    HE1 4730   4.843   2.478   4.511
  304HIE    NE2 4731   4.821   2.630   4.371
  304HIE    HE2 4732   4.902   2.609   4.314
  304HIE    CD2 4733   4.727   2.733   4.353
  304HIE    HD2 4734   4.730   2.812   4.280
  304HIE      C 4735   4.252   2.834   4.448
  304HIE      O 4736   4.161   2.760   4.475
  305GLY      N 4737   4.242   2.965   4.475
  305GLY      H 4738   4.318   3.030   4.459
  305GLY     CA 4739   4.126   3.036   4.529
  305GLY    HA2 4740   4.090   2.986   4.619
  305GLY    HA3 4741   4.169   3.133   4.554
  305GLY      C 4742   4.005   3.062   4.441
  305GLY      O 4743   3.974   2.994   4.344
  306ALA      N 4744   3.907   3.143   4.498
  306ALA      H 4745   3.944   3.202   4.571
  306ALA     CA 4746   3.770   3.173   4.454
  306ALA     HA 4747   3.723   3.083   4.416
  306ALA     CB 4748   3.685   3.213   4.575
  306ALA    HB1 4749   3.736   3.286   4.638
  306ALA    HB2 4750   3.587   3.251   4.544
  306ALA    HB3 4751   3.679   3.128   4.642
  306ALA      C 4752   3.777   3.268   4.339
  306ALA      O 4753   3.865   3.351   4.337
  307GLY      N 4754   3.678   3.268   4.249
  307GLY      H 4755   3.601   3.204   4.264
  307GLY     CA 4756   3.689   3.345   4.124
  307GLY    HA2 4757   3.595   3.341   4.069
  307GLY    HA3 4758   3.707   3.448   4.155
  307GLY      C 4759   3.783   3.287   4.024
  307GLY      O 4760   3.781   3.331   3.907
  308GLY      N 4761   3.875   3.194   4.064
  308GLY      H 4762   3.867   3.146   4.153
  308GLY     CA 4763   3.984   3.150   3.981
  308GLY    HA2 4764   4.030   3.240   3.941
  308GLY    HA3 4765   4.064   3.107   4.042
  308GLY      C 4766   3.955   3.059   3.866
  308GLY      O 4767   4.049   3.010   3.809
  309ALA      N 4768   3.826   3.036   3.835
  309ALA      H 4769   3.765   3.100   3.884
  309ALA     CA 4770   3.775   2.974   3.707
  309ALA     HA 4771   3.861   2.932   3.655
  309ALA     CB 4772   3.671   2.866   3.748
  309ALA    HB1 4773   3.656   2.802   3.661
  309ALA    HB2 4774   3.697   2.824   3.845
  309ALA    HB3 4775   3.573   2.913   3.756
  309ALA      C 4776   3.721   3.073   3.610
  309ALA      O 4777   3.658   3.040   3.511
  310SER      N 4778   3.740   3.201   3.638
  310SER      H 4779   3.789   3.216   3.725
  310SER     CA 4780   3.676   3.316   3.564
  310SER     HA 4781   3.645   3.278   3.467
  310SER     CB 4782   3.556   3.356   3.652
  310SER    HB2 4783   3.587   3.407   3.743
  310SER    HB3 4784   3.490   3.425   3.598
  310SER     OG 4785   3.461   3.260   3.687
  310SER     HG 4786   3.405   3.242   3.612
  310SER      C 4787   3.757   3.448   3.547
  310SER      O 4788   3.736   3.510   3.442
  311ILE      N 4789   3.853   3.487   3.632
  311ILE      H 4790   3.867   3.429   3.714
  311ILE     CA 4791   3.940   3.601   3.618
  311ILE     HA 4792   3.879   3.692   3.622
  311ILE     CB 4793   4.038   3.611   3.744
  311ILE     HB 4794   4.111   3.688   3.721
  311ILE    CG2 4795   3.950   3.643   3.870
  311ILE   HG21 4796   3.876   3.565   3.888
  311ILE   HG22 4797   4.021   3.645   3.953
  311ILE   HG23 4798   3.894   3.737   3.869
  311ILE    CG1 4799   4.128   3.488   3.772
  311ILE   HG12 4800   4.061   3.408   3.805
  311ILE   HG13 4801   4.178   3.445   3.685
  311ILE    CD1 4802   4.235   3.516   3.877
  311ILE   HD11 4803   4.329   3.461   3.872
  311ILE   HD12 4804   4.257   3.623   3.876
  311ILE   HD13 4805   4.196   3.481   3.973
  311ILE      C 4806   4.015   3.615   3.488
  311ILE      O 4807   4.066   3.519   3.429
  312LEU      N 4808   4.061   3.739   3.454
  312LEU      H 4809   4.013   3.813   3.504
  312LEU     CA 4810   4.170   3.766   3.372
  312LEU     HA 4811   4.176   3.679   3.307
  312LEU     CB 4812   4.142   3.887   3.287
  312LEU    HB2 4813   4.123   3.963   3.363
  312LEU    HB3 4814   4.227   3.914   3.225
  312LEU     CG 4815   4.017   3.865   3.200
  312LEU     HG 4816   3.943   3.805   3.253
  312LEU    CD1 4817   3.943   3.998   3.169
  312LEU   HD11 4818   3.901   4.051   3.255
  312LEU   HD12 4819   4.013   4.069   3.123
  312LEU   HD13 4820   3.880   3.981   3.082
  312LEU    CD2 4821   4.066   3.795   3.077
  312LEU   HD21 4822   4.127   3.710   3.109
  312LEU   HD22 4823   3.998   3.762   2.999
  312LEU   HD23 4824   4.137   3.864   3.031
  312LEU      C 4825   4.297   3.780   3.454
  312LEU      O 4826   4.289   3.853   3.556
  313THR      N 4827   4.405   3.715   3.419
  313THR      H 4828   4.405   3.644   3.347
  313THR     CA 4829   4.532   3.720   3.482
  313THR     HA 4830   4.518   3.775   3.574
  313THR     CB 4831   4.576   3.579   3.516
  313THR     HB 4832   4.668   3.582   3.576
  313THR    CG2 4833   4.474   3.498   3.593
  313THR   HG21 4834   4.461   3.553   3.687
  313THR   HG22 4835   4.383   3.484   3.535
  313THR   HG23 4836   4.521   3.403   3.618
  313THR    OG1 4837   4.607   3.504   3.396
  313THR    HG1 4838   4.532   3.485   3.338
  313THR      C 4839   4.633   3.788   3.396
  313THR      O 4840   4.601   3.822   3.282
  314PHE      N 4841   4.759   3.798   3.442
  314PHE      H 4842   4.774   3.801   3.542
  314PHE     CA 4843   4.872   3.854   3.359
  314PHE     HA 4844   4.837   3.942   3.304
  314PHE     CB 4845   4.998   3.888   3.446
  314PHE    HB2 4846   5.065   3.957   3.394
  314PHE    HB3 4847   4.971   3.946   3.534
  314PHE     CG 4848   5.085   3.771   3.484
  314PHE    CD1 4849   5.181   3.720   3.393
  314PHE    HD1 4850   5.197   3.775   3.301
  314PHE    CE1 4851   5.240   3.597   3.418
  314PHE    HE1 4852   5.300   3.553   3.340
  314PHE     CZ 4853   5.220   3.544   3.549
  314PHE     HZ 4854   5.279   3.459   3.576
  314PHE    CE2 4855   5.143   3.608   3.642
  314PHE    HE2 4856   5.131   3.563   3.740
  314PHE    CD2 4857   5.063   3.716   3.610
  314PHE    HD2 4858   4.992   3.753   3.682
  314PHE      C 4859   4.915   3.767   3.242
  314PHE      O 4860   4.981   3.811   3.144
  315TRP      N 4861   4.879   3.637   3.244
  315TRP      H 4862   4.847   3.599   3.331
  315TRP     CA 4863   4.899   3.551   3.119
  315TRP     HA 4864   5.004   3.542   3.089
  315TRP     CB 4865   4.861   3.409   3.158
  315TRP    HB2 4866   4.754   3.409   3.181
  315TRP    HB3 4867   4.881   3.351   3.068
  315TRP     CG 4868   4.946   3.340   3.266
  315TRP    CD1 4869   4.955   3.373   3.399
  315TRP    HD1 4870   4.905   3.457   3.444
  315TRP    NE1 4871   5.052   3.290   3.460
  315TRP    HE1 4872   5.056   3.286   3.561
  315TRP    CE2 4873   5.108   3.203   3.369
  315TRP    CZ2 4874   5.217   3.105   3.375
  315TRP    HZ2 4875   5.265   3.081   3.469
  315TRP    CH2 4876   5.258   3.039   3.255
  315TRP    HH2 4877   5.330   2.960   3.268
  315TRP    CZ3 4878   5.182   3.062   3.138
  315TRP    HZ3 4879   5.211   3.005   3.051
  315TRP    CE3 4880   5.083   3.161   3.137
  315TRP    HE3 4881   5.038   3.182   3.041
  315TRP    CD2 4882   5.045   3.234   3.247
  315TRP      C 4883   4.806   3.590   2.998
  315TRP      O 4884   4.825   3.552   2.881
  316ASP      N 4885   4.712   3.681   3.023
  316ASP      H 4886   4.698   3.700   3.121
  316ASP     CA 4887   4.619   3.736   2.925
  316ASP     HA 4888   4.634   3.684   2.831
  316ASP     CB 4889   4.482   3.700   2.974
  316ASP    HB2 4890   4.476   3.714   3.081
  316ASP    HB3 4891   4.412   3.775   2.937
  316ASP     CG 4892   4.431   3.561   2.936
  316ASP    OD1 4893   4.455   3.464   3.009
  316ASP    OD2 4894   4.355   3.544   2.833
  316ASP      C 4895   4.640   3.889   2.907
  316ASP      O 4896   4.548   3.967   2.890
  317ALA      N 4897   4.761   3.933   2.913
  317ALA      H 4898   4.828   3.864   2.943
  317ALA     CA 4899   4.807   4.074   2.926
  317ALA     HA 4900   4.811   4.105   3.030
  317ALA     CB 4901   4.951   4.068   2.877
  317ALA    HB1 4902   4.948   4.077   2.768
  317ALA    HB2 4903   5.001   4.155   2.919
  317ALA    HB3 4904   5.007   3.978   2.904
  317ALA      C 4905   4.730   4.179   2.842
  317ALA      O 4906   4.697   4.277   2.903
  318ARG      N 4907   4.690   4.162   2.714
  318ARG      H 4908   4.687   4.066   2.681
  318ARG     CA 4909   4.615   4.265   2.639
  318ARG     HA 4910   4.675   4.355   2.638
  318ARG     CB 4911   4.606   4.229   2.491
  318ARG    HB2 4912   4.699   4.182   2.460
  318ARG    HB3 4913   4.529   4.152   2.482
  318ARG     CG 4914   4.562   4.349   2.396
  318ARG    HG2 4915   4.470   4.404   2.417
  318ARG    HG3 4916   4.643   4.421   2.406
  318ARG     CD 4917   4.560   4.291   2.253
  318ARG    HD2 4918   4.652   4.242   2.224
  318ARG    HD3 4919   4.476   4.221   2.248
  318ARG     NE 4920   4.542   4.395   2.148
  318ARG     HE 4921   4.617   4.462   2.135
  318ARG     CZ 4922   4.436   4.423   2.066
  318ARG    NH1 4923   4.330   4.349   2.055
  318ARG   HH11 4924   4.315   4.282   2.129
  318ARG   HH12 4925   4.258   4.368   1.987
  318ARG    NH2 4926   4.442   4.528   1.982
  318ARG   HH21 4927   4.519   4.593   1.985
  318ARG   HH22 4928   4.367   4.562   1.923
  318ARG      C 4929   4.479   4.296   2.695
  318ARG      O 4930   4.442   4.414   2.694
  319LEU      N 4931   4.406   4.200   2.752
  319LEU      H 4932   4.448   4.109   2.765
  319LEU     CA 4933   4.272   4.215   2.812
  319LEU     HA 4934   4.218   4.298   2.765
  319LEU     CB 4935   4.205   4.081   2.794
  319LEU    HB2 4936   4.274   4.004   2.828
  319LEU    HB3 4937   4.110   4.070   2.847
  319LEU     CG 4938   4.172   4.065   2.644
  319LEU     HG 4939   4.265   4.059   2.588
  319LEU    CD1 4940   4.103   3.935   2.624
  319LEU   HD11 4941   4.069   3.931   2.520
  319LEU   HD12 4942   4.177   3.859   2.650
  319LEU   HD13 4943   4.017   3.922   2.689
  319LEU    CD2 4944   4.075   4.174   2.589
  319LEU   HD21 4945   4.136   4.255   2.548
  319LEU   HD22 4946   4.014   4.137   2.507
  319LEU   HD23 4947   4.007   4.205   2.669
  319LEU      C 4948   4.280   4.248   2.964
  319LEU      O 4949   4.189   4.321   3.020
  320TYR      N 4950   4.380   4.190   3.034
  320TYR      H 4951   4.445   4.134   2.980
  320TYR     CA 4952   4.395   4.216   3.173
  320TYR     HA 4953   4.303   4.202   3.230
  320TYR     CB 4954   4.500   4.115   3.220
  320TYR    HB2 4955   4.457   4.014   3.223
  320TYR    HB3 4956   4.573   4.114   3.138
  320TYR     CG 4957   4.555   4.145   3.359
  320TYR    CD1 4958   4.481   4.089   3.467
  320TYR    HD1 4959   4.381   4.050   3.452
  320TYR    CE1 4960   4.533   4.078   3.597
  320TYR    HE1 4961   4.481   4.028   3.677
  320TYR     CZ 4962   4.651   4.152   3.627
  320TYR     OH 4963   4.698   4.161   3.751
  320TYR     HH 4964   4.646   4.098   3.802
  320TYR    CE2 4965   4.726   4.214   3.529
  320TYR    HE2 4966   4.814   4.270   3.555
  320TYR    CD2 4967   4.681   4.204   3.392
  320TYR    HD2 4968   4.737   4.251   3.312
  320TYR      C 4969   4.434   4.362   3.195
  320TYR      O 4970   4.375   4.427   3.284
  321LYS      N 4971   4.520   4.427   3.113
  321LYS      H 4972   4.560   4.366   3.043
  321LYS     CA 4973   4.555   4.564   3.125
  321LYS     HA 4974   4.607   4.587   3.218
  321LYS     CB 4975   4.639   4.595   3.004
  321LYS    HB2 4976   4.608   4.547   2.911
  321LYS    HB3 4977   4.651   4.700   2.978
  321LYS     CG 4978   4.788   4.552   3.025
  321LYS    HG2 4979   4.829   4.614   3.104
  321LYS    HG3 4980   4.783   4.450   3.065
  321LYS     CD 4981   4.864   4.564   2.896
  321LYS    HD2 4982   4.823   4.486   2.831
  321LYS    HD3 4983   4.853   4.662   2.849
  321LYS     CE 4984   5.013   4.522   2.907
  321LYS    HE2 4985   5.065   4.579   2.983
  321LYS    HE3 4986   5.033   4.421   2.944
  321LYS     NZ 4987   5.082   4.545   2.773
  321LYS    HZ1 4988   5.096   4.644   2.758
  321LYS    HZ2 4989   5.176   4.508   2.765
  321LYS    HZ3 4990   5.032   4.507   2.694
  321LYS      C 4991   4.424   4.649   3.104
  321LYS      O 4992   4.407   4.743   3.181
  322MET      N 4993   4.338   4.608   3.012
  322MET      H 4994   4.364   4.528   2.956
  322MET     CA 4995   4.204   4.674   2.996
  322MET     HA 4996   4.225   4.779   2.980
  322MET     CB 4997   4.145   4.618   2.871
  322MET    HB2 4998   4.208   4.636   2.783
  322MET    HB3 4999   4.135   4.510   2.880
  322MET     CG 5000   4.010   4.675   2.824
  322MET    HG2 5001   3.927   4.636   2.883
  322MET    HG3 5002   4.016   4.781   2.851
  322MET     SD 5003   3.959   4.665   2.656
  322MET     CE 5004   3.968   4.492   2.614
  322MET    HE1 5005   3.902   4.432   2.677
  322MET    HE2 5006   3.940   4.477   2.510
  322MET    HE3 5007   4.067   4.456   2.641
  322MET      C 5008   4.111   4.662   3.121
  322MET      O 5009   4.042   4.758   3.149
  323ALA      N 5010   4.111   4.546   3.189
  323ALA      H 5011   4.162   4.473   3.141
  323ALA     CA 5012   4.038   4.511   3.312
  323ALA     HA 5013   3.934   4.541   3.304
  323ALA     CB 5014   4.052   4.360   3.329
  323ALA    HB1 5015   3.983   4.332   3.409
  323ALA    HB2 5016   4.019   4.303   3.242
  323ALA    HB3 5017   4.149   4.317   3.352
  323ALA      C 5018   4.092   4.581   3.441
  323ALA      O 5019   4.022   4.645   3.514
  324VAL      N 5020   4.224   4.604   3.445
  324VAL      H 5021   4.288   4.557   3.383
  324VAL     CA 5022   4.295   4.694   3.539
  324VAL     HA 5023   4.266   4.670   3.641
  324VAL     CB 5024   4.449   4.672   3.538
  324VAL     HB 5025   4.478   4.692   3.435
  324VAL    CG1 5026   4.520   4.758   3.642
  324VAL   HG11 5027   4.614   4.714   3.677
  324VAL   HG12 5028   4.533   4.853   3.590
  324VAL   HG13 5029   4.458   4.765   3.731
  324VAL    CG2 5030   4.485   4.525   3.570
  324VAL   HG21 5031   4.474   4.511   3.677
  324VAL   HG22 5032   4.420   4.453   3.518
  324VAL   HG23 5033   4.588   4.515   3.537
  324VAL      C 5034   4.256   4.839   3.509
  324VAL      O 5035   4.219   4.912   3.600
  325GLY      N 5036   4.257   4.880   3.379
  325GLY      H 5037   4.297   4.816   3.312
  325GLY     CA 5038   4.214   5.009   3.324
  325GLY    HA2 5039   4.279   5.091   3.356
  325GLY    HA3 5040   4.214   5.007   3.215
  325GLY      C 5041   4.071   5.046   3.375
  325GLY      O 5042   4.052   5.145   3.443
  326PHE      N 5043   3.981   4.950   3.366
  326PHE      H 5044   4.014   4.857   3.345
  326PHE     CA 5045   3.840   4.967   3.407
  326PHE     HA 5046   3.800   5.061   3.368
  326PHE     CB 5047   3.755   4.846   3.371
  326PHE    HB2 5048   3.737   4.850   3.264
  326PHE    HB3 5049   3.798   4.752   3.404
  326PHE     CG 5050   3.617   4.854   3.439
  326PHE    CD1 5051   3.516   4.938   3.388
  326PHE    HD1 5052   3.534   5.001   3.302
  326PHE    CE1 5053   3.393   4.947   3.455
  326PHE    HE1 5054   3.315   5.007   3.412
  326PHE     CZ 5055   3.378   4.882   3.578
  326PHE     HZ 5056   3.284   4.897   3.628
  326PHE    CE2 5057   3.476   4.806   3.640
  326PHE    HE2 5058   3.451   4.755   3.732
  326PHE    CD2 5059   3.601   4.790   3.569
  326PHE    HD2 5060   3.686   4.735   3.607
  326PHE      C 5061   3.833   4.984   3.560
  326PHE      O 5062   3.773   5.080   3.616
  327MET      N 5063   3.908   4.895   3.625
  327MET      H 5064   3.954   4.818   3.579
  327MET     CA 5065   3.908   4.899   3.768
  327MET     HA 5066   3.802   4.884   3.789
  327MET     CB 5067   3.986   4.781   3.830
  327MET    HB2 5068   3.964   4.688   3.778
  327MET    HB3 5069   4.091   4.798   3.807
  327MET     CG 5070   3.961   4.768   3.978
  327MET    HG2 5071   3.965   4.866   4.025
  327MET    HG3 5072   3.857   4.743   3.999
  327MET     SD 5073   4.065   4.661   4.075
  327MET     CE 5074   4.227   4.734   4.069
  327MET    HE1 5075   4.264   4.709   3.969
  327MET    HE2 5076   4.233   4.842   4.080
  327MET    HE3 5077   4.285   4.693   4.152
  327MET      C 5078   3.954   5.036   3.819
  327MET      O 5079   3.883   5.093   3.902
  328LEU      N 5080   4.068   5.089   3.771
  328LEU      H 5081   4.103   5.053   3.683
  328LEU     CA 5082   4.127   5.215   3.822
  328LEU     HA 5083   4.118   5.217   3.930
  328LEU     CB 5084   4.275   5.221   3.779
  328LEU    HB2 5085   4.273   5.221   3.670
  328LEU    HB3 5086   4.309   5.316   3.819
  328LEU     CG 5087   4.364   5.106   3.840
  328LEU     HG 5088   4.332   5.009   3.802
  328LEU    CD1 5089   4.507   5.130   3.795
  328LEU   HD11 5090   4.543   5.227   3.830
  328LEU   HD12 5091   4.576   5.057   3.839
  328LEU   HD13 5092   4.518   5.125   3.687
  328LEU    CD2 5093   4.370   5.094   3.998
  328LEU   HD21 5094   4.445   5.022   4.032
  328LEU   HD22 5095   4.414   5.187   4.036
  328LEU   HD23 5096   4.273   5.075   4.043
  328LEU      C 5097   4.043   5.339   3.774
  328LEU      O 5098   4.047   5.435   3.853
  329ALA      N 5099   3.977   5.345   3.658
  329ALA      H 5100   3.984   5.272   3.589
  329ALA     CA 5101   3.893   5.463   3.619
  329ALA     HA 5102   3.935   5.559   3.649
  329ALA     CB 5103   3.862   5.446   3.470
  329ALA    HB1 5104   3.804   5.527   3.426
  329ALA    HB2 5105   3.947   5.416   3.408
  329ALA    HB3 5106   3.805   5.353   3.476
  329ALA      C 5107   3.764   5.471   3.704
  329ALA      O 5108   3.710   5.581   3.706
  330HIE      N 5109   3.711   5.357   3.761
  330HIE      H 5110   3.760   5.271   3.741
  330HIE     CA 5111   3.576   5.356   3.815
  330HIE     HA 5112   3.512   5.424   3.758
  330HIE     CB 5113   3.526   5.212   3.791
  330HIE    HB2 5114   3.528   5.180   3.687
  330HIE    HB3 5115   3.581   5.145   3.856
  330HIE     CG 5116   3.378   5.190   3.818
  330HIE    ND1 5117   3.320   5.173   3.945
  330HIE    CE1 5118   3.189   5.147   3.920
  330HIE    HE1 5119   3.119   5.141   4.003
  330HIE    NE2 5120   3.160   5.161   3.788
  330HIE    HE2 5121   3.066   5.171   3.752
  330HIE    CD2 5122   3.280   5.192   3.724
  330HIE    HD2 5123   3.284   5.208   3.617
  330HIE      C 5124   3.570   5.401   3.962
  330HIE      O 5125   3.662   5.371   4.040
  331PRO      N 5126   3.461   5.462   4.015
  331PRO     CD 5127   3.347   5.511   3.934
  331PRO    HD2 5128   3.311   5.434   3.867
  331PRO    HD3 5129   3.376   5.605   3.887
  331PRO     CG 5130   3.236   5.538   4.042
  331PRO    HG2 5131   3.185   5.451   4.082
  331PRO    HG3 5132   3.160   5.604   4.001
  331PRO     CB 5133   3.320   5.600   4.156
  331PRO    HB2 5134   3.280   5.596   4.257
  331PRO    HB3 5135   3.336   5.708   4.148
  331PRO     CA 5136   3.449   5.515   4.147
  331PRO     HA 5137   3.534   5.579   4.172
  331PRO      C 5138   3.458   5.412   4.255
  331PRO      O 5139   3.505   5.452   4.359
  332TYR      N 5140   3.409   5.288   4.240
  332TYR      H 5141   3.368   5.270   4.150
  332TYR     CA 5142   3.405   5.185   4.337
  332TYR     HA 5143   3.337   5.217   4.415
  332TYR     CB 5144   3.343   5.061   4.268
  332TYR    HB2 5145   3.246   5.088   4.227
  332TYR    HB3 5146   3.411   5.027   4.190
  332TYR     CG 5147   3.335   4.941   4.356
  332TYR    CD1 5148   3.417   4.828   4.343
  332TYR    HD1 5149   3.490   4.828   4.263
  332TYR    CE1 5150   3.389   4.710   4.416
  332TYR    HE1 5151   3.445   4.620   4.396
  332TYR     CZ 5152   3.290   4.719   4.519
  332TYR     OH 5153   3.254   4.611   4.591
  332TYR     HH 5154   3.187   4.626   4.658
  332TYR    CE2 5155   3.220   4.834   4.546
  332TYR    HE2 5156   3.151   4.844   4.629
  332TYR    CD2 5157   3.243   4.943   4.462
  332TYR    HD2 5158   3.184   5.033   4.474
  332TYR      C 5159   3.541   5.164   4.406
  332TYR      O 5160   3.647   5.137   4.348
  333GLY      N 5161   3.533   5.169   4.540
  333GLY      H 5162   3.448   5.196   4.587
  333GLY     CA 5163   3.629   5.120   4.642
  333GLY    HA2 5164   3.601   5.143   4.744
  333GLY    HA3 5165   3.635   5.011   4.646
  333GLY      C 5166   3.778   5.160   4.638
  333GLY      O 5167   3.821   5.256   4.564
  334PHE      N 5168   3.855   5.097   4.730
  334PHE      H 5169   3.817   5.020   4.782
  334PHE     CA 5170   3.999   5.111   4.736
  334PHE     HA 5171   4.032   5.197   4.678
  334PHE     CB 5172   4.043   5.132   4.878
  334PHE    HB2 5173   3.990   5.217   4.920
  334PHE    HB3 5174   4.017   5.044   4.939
  334PHE     CG 5175   4.189   5.155   4.886
  334PHE    CD1 5176   4.273   5.056   4.935
  334PHE    HD1 5177   4.236   4.955   4.944
  334PHE    CE1 5178   4.407   5.084   4.955
  334PHE    HE1 5179   4.469   5.004   4.994
  334PHE     CZ 5180   4.453   5.216   4.945
  334PHE     HZ 5181   4.555   5.229   4.979
  334PHE    CE2 5182   4.368   5.324   4.897
  334PHE    HE2 5183   4.403   5.425   4.888
  334PHE    CD2 5184   4.234   5.287   4.868
  334PHE    HD2 5185   4.162   5.365   4.846
  334PHE      C 5186   4.075   4.993   4.662
  334PHE      O 5187   4.024   4.881   4.653
  335THR      N 5188   4.191   5.020   4.596
  335THR      H 5189   4.232   5.110   4.617
  335THR     CA 5190   4.233   4.950   4.474
  335THR     HA 5191   4.167   4.865   4.459
  335THR     CB 5192   4.211   5.027   4.348
  335THR     HB 5193   4.286   4.995   4.276
  335THR    CG2 5194   4.085   4.995   4.279
  335THR   HG21 5195   3.998   5.015   4.342
  335THR   HG22 5196   4.071   5.060   4.192
  335THR   HG23 5197   4.089   4.891   4.246
  335THR    OG1 5198   4.221   5.164   4.384
  335THR    HG1 5199   4.312   5.188   4.406
  335THR      C 5200   4.374   4.890   4.494
  335THR      O 5201   4.455   4.956   4.560
  336ARG      N 5202   4.409   4.777   4.427
  336ARG      H 5203   4.338   4.740   4.366
  336ARG     CA 5204   4.535   4.709   4.441
  336ARG     HA 5205   4.614   4.782   4.459
  336ARG     CB 5206   4.524   4.610   4.559
  336ARG    HB2 5207   4.504   4.668   4.649
  336ARG    HB3 5208   4.436   4.546   4.552
  336ARG     CG 5209   4.654   4.536   4.575
  336ARG    HG2 5210   4.686   4.483   4.485
  336ARG    HG3 5211   4.730   4.612   4.592
  336ARG     CD 5212   4.655   4.421   4.685
  336ARG    HD2 5213   4.755   4.404   4.727
  336ARG    HD3 5214   4.592   4.443   4.770
  336ARG     NE 5215   4.611   4.290   4.624
  336ARG     HE 5216   4.610   4.284   4.523
  336ARG     CZ 5217   4.578   4.184   4.682
  336ARG    NH1 5218   4.590   4.167   4.810
  336ARG   HH11 5219   4.660   4.217   4.863
  336ARG   HH12 5220   4.543   4.091   4.857
  336ARG    NH2 5221   4.520   4.081   4.623
  336ARG   HH21 5222   4.517   4.081   4.522
  336ARG   HH22 5223   4.491   3.996   4.670
  336ARG      C 5224   4.575   4.646   4.304
  336ARG      O 5225   4.496   4.591   4.226
  337VAL      N 5226   4.704   4.652   4.275
  337VAL      H 5227   4.755   4.700   4.347
  337VAL     CA 5228   4.770   4.574   4.162
  337VAL     HA 5229   4.698   4.502   4.125
  337VAL     CB 5230   4.808   4.663   4.044
  337VAL     HB 5231   4.845   4.595   3.967
  337VAL    CG1 5232   4.678   4.734   3.989
  337VAL   HG11 5233   4.702   4.803   3.908
  337VAL   HG12 5234   4.620   4.649   3.953
  337VAL   HG13 5235   4.628   4.794   4.064
  337VAL    CG2 5236   4.900   4.783   4.078
  337VAL   HG21 5237   4.862   4.841   4.162
  337VAL   HG22 5238   4.997   4.743   4.110
  337VAL   HG23 5239   4.908   4.843   3.987
  337VAL      C 5240   4.890   4.499   4.216
  337VAL      O 5241   4.926   4.511   4.332
  338MET      N 5242   4.967   4.433   4.134
  338MET      H 5243   4.949   4.433   4.035
  338MET     CA 5244   5.080   4.343   4.180
  338MET     HA 5245   5.119   4.367   4.279
  338MET     CB 5246   5.030   4.201   4.198
  338MET    HB2 5247   5.019   4.166   4.095
  338MET    HB3 5248   5.106   4.133   4.236
  338MET     CG 5249   4.892   4.194   4.273
  338MET    HG2 5250   4.905   4.256   4.362
  338MET    HG3 5251   4.813   4.230   4.208
  338MET     SD 5252   4.844   4.035   4.340
  338MET     CE 5253   4.783   3.943   4.203
  338MET    HE1 5254   4.685   3.981   4.171
  338MET    HE2 5255   4.857   3.960   4.125
  338MET    HE3 5256   4.787   3.836   4.219
  338MET      C 5257   5.193   4.354   4.080
  338MET      O 5258   5.196   4.440   3.995
  339SER      N 5259   5.305   4.286   4.123
  339SER      H 5260   5.310   4.242   4.214
  339SER     CA 5261   5.416   4.242   4.041
  339SER     HA 5262   5.404   4.269   3.937
  339SER     CB 5263   5.551   4.309   4.087
  339SER    HB2 5264   5.537   4.416   4.079
  339SER    HB3 5265   5.583   4.273   4.185
  339SER     OG 5266   5.652   4.282   3.998
  339SER     HG 5267   5.692   4.197   4.018
  339SER      C 5268   5.419   4.086   4.064
  339SER      O 5269   5.408   4.044   4.181
  340SER      N 5270   5.448   4.006   3.963
  340SER      H 5271   5.454   4.059   3.877
  340SER     CA 5272   5.451   3.859   3.959
  340SER     HA 5273   5.443   3.822   4.061
  340SER     CB 5274   5.319   3.833   3.879
  340SER    HB2 5275   5.323   3.876   3.779
  340SER    HB3 5276   5.308   3.725   3.870
  340SER     OG 5277   5.198   3.878   3.936
  340SER     HG 5278   5.175   3.960   3.891
  340SER      C 5279   5.574   3.811   3.892
  340SER      O 5280   5.656   3.893   3.846
  341TYR      N 5281   5.584   3.675   3.887
  341TYR      H 5282   5.507   3.623   3.927
  341TYR     CA 5283   5.678   3.601   3.801
  341TYR     HA 5284   5.717   3.665   3.722
  341TYR     CB 5285   5.799   3.545   3.880
  341TYR    HB2 5286   5.857   3.479   3.816
  341TYR    HB3 5287   5.876   3.618   3.905
  341TYR     CG 5288   5.763   3.460   3.996
  341TYR    CD1 5289   5.760   3.322   3.981
  341TYR    HD1 5290   5.751   3.281   3.881
  341TYR    CE1 5291   5.746   3.239   4.091
  341TYR    HE1 5292   5.762   3.132   4.095
  341TYR     CZ 5293   5.737   3.295   4.217
  341TYR     OH 5294   5.737   3.215   4.325
  341TYR     HH 5295   5.751   3.123   4.301
  341TYR    CE2 5296   5.740   3.439   4.240
  341TYR    HE2 5297   5.707   3.473   4.337
  341TYR    CD2 5298   5.749   3.516   4.125
  341TYR    HD2 5299   5.747   3.623   4.135
  341TYR      C 5300   5.612   3.492   3.716
  341TYR      O 5301   5.505   3.443   3.753
  342ARG      N 5302   5.677   3.449   3.606
  342ARG      H 5303   5.763   3.497   3.584
  342ARG     CA 5304   5.635   3.329   3.527
  342ARG     HA 5305   5.526   3.332   3.526
  342ARG     CB 5306   5.700   3.336   3.388
  342ARG    HB2 5307   5.684   3.442   3.367
  342ARG    HB3 5308   5.808   3.321   3.392
  342ARG     CG 5309   5.622   3.245   3.291
  342ARG    HG2 5310   5.659   3.144   3.308
  342ARG    HG3 5311   5.515   3.259   3.309
  342ARG     CD 5312   5.657   3.283   3.148
  342ARG    HD2 5313   5.608   3.378   3.126
  342ARG    HD3 5314   5.765   3.292   3.139
  342ARG     NE 5315   5.616   3.170   3.057
  342ARG     HE 5316   5.541   3.112   3.090
  342ARG     CZ 5317   5.663   3.145   2.929
  342ARG    NH1 5318   5.750   3.218   2.871
  342ARG   HH11 5319   5.772   3.310   2.907
  342ARG   HH12 5320   5.804   3.191   2.791
  342ARG    NH2 5321   5.633   3.037   2.871
  342ARG   HH21 5322   5.543   3.005   2.904
  342ARG   HH22 5323   5.674   3.010   2.783
  342ARG      C 5324   5.666   3.195   3.598
  342ARG      O 5325   5.780   3.168   3.640
  343TRP      N 5326   5.563   3.103   3.600
  343TRP      H 5327   5.474   3.126   3.559
  343TRP     CA 5328   5.579   2.963   3.643
  343TRP     HA 5329   5.682   2.958   3.680
  343TRP     CB 5330   5.479   2.916   3.757
  343TRP    HB2 5331   5.503   2.815   3.791
  343TRP    HB3 5332   5.497   2.978   3.844
  343TRP     CG 5333   5.328   2.929   3.731
  343TRP    CD1 5334   5.253   2.845   3.650
  343TRP    HD1 5335   5.292   2.761   3.594
  343TRP    NE1 5336   5.126   2.894   3.652
  343TRP    HE1 5337   5.053   2.839   3.608
  343TRP    CE2 5338   5.112   3.019   3.712
  343TRP    CZ2 5339   5.012   3.119   3.716
  343TRP    HZ2 5340   4.914   3.098   3.677
  343TRP    CH2 5341   5.033   3.240   3.781
  343TRP    HH2 5342   4.960   3.319   3.784
  343TRP    CZ3 5343   5.161   3.261   3.835
  343TRP    HZ3 5344   5.186   3.350   3.890
  343TRP    CE3 5345   5.264   3.164   3.828
  343TRP    HE3 5346   5.366   3.191   3.852
  343TRP    CD2 5347   5.240   3.040   3.769
  343TRP      C 5348   5.558   2.858   3.526
  343TRP      O 5349   5.484   2.889   3.437
  344PRO      N 5350   5.623   2.737   3.527
  344PRO     CD 5351   5.721   2.693   3.621
  344PRO    HD2 5352   5.672   2.667   3.714
  344PRO    HD3 5353   5.806   2.759   3.639
  344PRO     CG 5354   5.786   2.574   3.557
  344PRO    HG2 5355   5.801   2.501   3.637
  344PRO    HG3 5356   5.878   2.600   3.506
  344PRO     CB 5357   5.695   2.518   3.449
  344PRO    HB2 5358   5.637   2.434   3.488
  344PRO    HB3 5359   5.747   2.493   3.357
  344PRO     CA 5360   5.603   2.642   3.419
  344PRO     HA 5361   5.636   2.685   3.325
  344PRO      C 5362   5.455   2.592   3.400
  344PRO      O 5363   5.384   2.566   3.493
  345ARG      N 5364   5.407   2.593   3.275
  345ARG      H 5365   5.471   2.626   3.204
  345ARG     CA 5366   5.278   2.545   3.238
  345ARG     HA 5367   5.231   2.499   3.325
  345ARG     CB 5368   5.188   2.669   3.198
  345ARG    HB2 5369   5.177   2.734   3.285
  345ARG    HB3 5370   5.233   2.716   3.111
  345ARG     CG 5371   5.047   2.637   3.147
  345ARG    HG2 5372   5.053   2.593   3.047
  345ARG    HG3 5373   4.998   2.564   3.212
  345ARG     CD 5374   4.973   2.769   3.146
  345ARG    HD2 5375   5.039   2.845   3.106
  345ARG    HD3 5376   4.881   2.767   3.087
  345ARG     NE 5377   4.927   2.824   3.281
  345ARG     HE 5378   4.958   2.770   3.360
  345ARG     CZ 5379   4.858   2.934   3.305
  345ARG    NH1 5380   4.817   3.010   3.207
  345ARG   HH11 5381   4.818   2.969   3.115
  345ARG   HH12 5382   4.759   3.090   3.228
  345ARG    NH2 5383   4.839   2.976   3.424
  345ARG   HH21 5384   4.888   2.925   3.497
  345ARG   HH22 5385   4.790   3.063   3.438
  345ARG      C 5386   5.290   2.420   3.140
  345ARG      O 5387   5.186   2.370   3.097
  346GLN      N 5388   5.411   2.382   3.107
  346GLN      H 5389   5.487   2.427   3.157
  346GLN     CA 5390   5.440   2.311   2.985
  346GLN     HA 5391   5.368   2.338   2.908
  346GLN     CB 5392   5.570   2.352   2.912
  346GLN    HB2 5393   5.652   2.338   2.982
  346GLN    HB3 5394   5.584   2.293   2.822
  346GLN     CG 5395   5.562   2.499   2.871
  346GLN    HG2 5396   5.635   2.523   2.793
  346GLN    HG3 5397   5.468   2.516   2.818
  346GLN     CD 5398   5.589   2.597   2.982
  346GLN    OE1 5399   5.637   2.560   3.092
  346GLN    NE2 5400   5.568   2.725   2.959
  346GLN   HE21 5401   5.586   2.784   3.039
  346GLN   HE22 5402   5.554   2.759   2.865
  346GLN      C 5403   5.434   2.165   3.008
  346GLN      O 5404   5.462   2.117   3.116
  347PHE      N 5405   5.416   2.085   2.896
  347PHE      H 5406   5.406   2.133   2.807
  347PHE     CA 5407   5.428   1.940   2.895
  347PHE     HA 5408   5.379   1.903   2.805
  347PHE     CB 5409   5.573   1.910   2.890
  347PHE    HB2 5410   5.615   1.933   2.988
  347PHE    HB3 5411   5.602   1.806   2.875
  347PHE     CG 5412   5.653   1.993   2.792
  347PHE    CD1 5413   5.757   2.078   2.834
  347PHE    HD1 5414   5.774   2.090   2.940
  347PHE    CE1 5415   5.842   2.133   2.730
  347PHE    HE1 5416   5.929   2.188   2.763
  347PHE     CZ 5417   5.821   2.111   2.595
  347PHE     HZ 5418   5.901   2.141   2.530
  347PHE    CE2 5419   5.723   2.022   2.555
  347PHE    HE2 5420   5.718   1.981   2.456
  347PHE    CD2 5421   5.636   1.967   2.654
  347PHE    HD2 5422   5.561   1.892   2.631
  347PHE      C 5423   5.349   1.877   3.017
  347PHE      O 5424   5.416   1.800   3.097
  348GLN      N 5425   5.215   1.897   3.026
  348GLN      H 5426   5.172   1.946   2.949
  348GLN     CA 5427   5.129   1.866   3.145
  348GLN     HA 5428   5.190   1.799   3.205
  348GLN     CB 5429   5.090   1.992   3.228
  348GLN    HB2 5430   5.024   2.056   3.170
  348GLN    HB3 5431   5.025   1.951   3.306
  348GLN     CG 5432   5.203   2.076   3.294
  348GLN    HG2 5433   5.267   2.019   3.361
  348GLN    HG3 5434   5.246   2.120   3.204
  348GLN     CD 5435   5.145   2.193   3.380
  348GLN    OE1 5436   5.027   2.221   3.383
  348GLN    NE2 5437   5.232   2.273   3.441
  348GLN   HE21 5438   5.198   2.353   3.493
  348GLN   HE22 5439   5.329   2.243   3.446
  348GLN      C 5440   5.003   1.778   3.103
  348GLN      O 5441   4.923   1.815   3.020
  349ASN      N 5442   4.974   1.678   3.188
  349ASN      H 5443   5.045   1.658   3.257
  349ASN     CA 5444   4.847   1.609   3.198
  349ASN     HA 5445   4.811   1.586   3.098
  349ASN     CB 5446   4.873   1.477   3.272
  349ASN    HB2 5447   4.956   1.418   3.235
  349ASN    HB3 5448   4.886   1.498   3.378
  349ASN     CG 5449   4.760   1.378   3.264
  349ASN    OD1 5450   4.673   1.382   3.172
  349ASN    ND2 5451   4.758   1.286   3.361
  349ASN   HD21 5452   4.694   1.208   3.354
  349ASN   HD22 5453   4.824   1.292   3.437
  349ASN      C 5454   4.731   1.692   3.255
  349ASN      O 5455   4.635   1.713   3.182
  350GLY      N 5456   4.744   1.746   3.381
  350GLY      H 5457   4.835   1.727   3.421
  350GLY     CA 5458   4.646   1.828   3.452
  350GLY    HA2 5459   4.545   1.789   3.435
  350GLY    HA3 5460   4.662   1.820   3.560
  350GLY      C 5461   4.655   1.982   3.415
  350GLY      O 5462   4.752   2.018   3.351
  351ASN      N 5463   4.556   2.065   3.447
  351ASN      H 5464   4.478   2.030   3.502
  351ASN     CA 5465   4.559   2.209   3.418
  351ASN     HA 5466   4.608   2.214   3.320
  351ASN     CB 5467   4.411   2.267   3.413
  351ASN    HB2 5468   4.359   2.209   3.337
  351ASN    HB3 5469   4.361   2.249   3.509
  351ASN     CG 5470   4.409   2.419   3.382
  351ASN    OD1 5471   4.503   2.470   3.319
  351ASN    ND2 5472   4.314   2.488   3.447
  351ASN   HD21 5473   4.318   2.589   3.440
  351ASN   HD22 5474   4.235   2.449   3.496
  351ASN      C 5475   4.636   2.291   3.518
  351ASN      O 5476   4.612   2.272   3.636
  352ASP      N 5477   4.727   2.374   3.469
  352ASP      H 5478   4.731   2.385   3.369
  352ASP     CA 5479   4.818   2.453   3.550
  352ASP     HA 5480   4.897   2.480   3.479
  352ASP     CB 5481   4.757   2.597   3.574
  352ASP    HB2 5482   4.714   2.638   3.482
  352ASP    HB3 5483   4.675   2.601   3.645
  352ASP     CG 5484   4.866   2.693   3.621
  352ASP    OD1 5485   4.863   2.746   3.732
  352ASP    OD2 5486   4.957   2.724   3.535
  352ASP      C 5487   4.889   2.385   3.670
  352ASP      O 5488   4.901   2.439   3.781
  353VAL      N 5489   4.931   2.260   3.652
  353VAL      H 5490   4.929   2.223   3.558
  353VAL     CA 5491   4.989   2.181   3.758
  353VAL     HA 5492   4.943   2.212   3.852
  353VAL     CB 5493   4.955   2.033   3.740
  353VAL     HB 5494   5.006   1.967   3.810
  353VAL    CG1 5495   4.807   1.999   3.746
  353VAL   HG11 5496   4.788   1.891   3.751
  353VAL   HG12 5497   4.762   2.050   3.832
  353VAL   HG13 5498   4.759   2.044   3.660
  353VAL    CG2 5499   5.009   1.976   3.604
  353VAL   HG21 5500   4.951   2.014   3.520
  353VAL   HG22 5501   5.112   2.014   3.609
  353VAL   HG23 5502   5.016   1.869   3.618
  353VAL      C 5503   5.138   2.201   3.802
  353VAL      O 5504   5.198   2.110   3.862
  354ASN      N 5505   5.203   2.308   3.767
  354ASN      H 5506   5.151   2.384   3.726
  354ASN     CA 5507   5.342   2.327   3.803
  354ASN     HA 5508   5.357   2.286   3.902
  354ASN     CB 5509   5.443   2.261   3.701
  354ASN    HB2 5510   5.402   2.165   3.669
  354ASN    HB3 5511   5.436   2.321   3.610
  354ASN     CG 5512   5.583   2.231   3.742
  354ASN    OD1 5513   5.641   2.136   3.705
  354ASN    ND2 5514   5.659   2.315   3.811
  354ASN   HD21 5515   5.749   2.286   3.845
  354ASN   HD22 5516   5.621   2.404   3.840
  354ASN      C 5517   5.366   2.474   3.844
  354ASN      O 5518   5.480   2.512   3.866
  355ASP      N 5519   5.265   2.537   3.900
  355ASP      H 5520   5.174   2.502   3.874
  355ASP     CA 5521   5.278   2.658   3.973
  355ASP     HA 5522   5.321   2.730   3.902
  355ASP     CB 5523   5.133   2.718   4.003
  355ASP    HB2 5524   5.152   2.814   4.052
  355ASP    HB3 5525   5.073   2.743   3.916
  355ASP     CG 5526   5.054   2.645   4.109
  355ASP    OD1 5527   5.092   2.648   4.225
  355ASP    OD2 5528   4.967   2.568   4.069
  355ASP      C 5529   5.367   2.654   4.100
  355ASP      O 5530   5.387   2.763   4.153
  356TRP      N 5531   5.412   2.538   4.159
  356TRP      H 5532   5.396   2.457   4.101
  356TRP     CA 5533   5.469   2.526   4.285
  356TRP     HA 5534   5.389   2.561   4.350
  356TRP     CB 5535   5.491   2.383   4.326
  356TRP    HB2 5536   5.525   2.394   4.429
  356TRP    HB3 5537   5.391   2.338   4.327
  356TRP     CG 5538   5.578   2.299   4.230
  356TRP    CD1 5539   5.528   2.188   4.169
  356TRP    HD1 5540   5.423   2.165   4.161
  356TRP    NE1 5541   5.636   2.136   4.093
  356TRP    HE1 5542   5.621   2.062   4.026
  356TRP    CE2 5543   5.753   2.207   4.108
  356TRP    CZ2 5544   5.879   2.189   4.058
  356TRP    HZ2 5545   5.896   2.106   3.989
  356TRP    CH2 5546   5.986   2.270   4.102
  356TRP    HH2 5547   6.084   2.250   4.062
  356TRP    CZ3 5548   5.965   2.369   4.200
  356TRP    HZ3 5549   6.038   2.435   4.246
  356TRP    CE3 5550   5.834   2.384   4.252
  356TRP    HE3 5551   5.817   2.460   4.327
  356TRP    CD2 5552   5.724   2.310   4.200
  356TRP      C 5553   5.596   2.614   4.306
  356TRP      O 5554   5.631   2.657   4.419
  357VAL      N 5555   5.672   2.661   4.198
  357VAL      H 5556   5.632   2.652   4.105
  357VAL     CA 5557   5.805   2.727   4.205
  357VAL     HA 5558   5.884   2.656   4.233
  357VAL     CB 5559   5.851   2.769   4.059
  357VAL     HB 5560   5.937   2.836   4.064
  357VAL    CG1 5561   5.902   2.652   3.976
  357VAL   HG11 5562   5.980   2.595   4.028
  357VAL   HG12 5563   5.818   2.588   3.950
  357VAL   HG13 5564   5.942   2.690   3.882
  357VAL    CG2 5565   5.741   2.839   3.983
  357VAL   HG21 5566   5.700   2.929   4.029
  357VAL   HG22 5567   5.779   2.863   3.884
  357VAL   HG23 5568   5.650   2.781   3.967
  357VAL      C 5569   5.804   2.851   4.296
  357VAL      O 5570   5.723   2.943   4.273
  358GLY      N 5571   5.902   2.865   4.388
  358GLY      H 5572   5.975   2.795   4.395
  358GLY     CA 5573   5.944   2.976   4.466
  358GLY    HA2 5574   5.862   3.013   4.529
  358GLY    HA3 5575   6.021   2.939   4.534
  358GLY      C 5576   6.006   3.083   4.372
  358GLY      O 5577   6.014   3.053   4.253
  359PRO      N 5578   6.062   3.193   4.423
  359PRO     CD 5579   6.075   3.232   4.558
  359PRO    HD2 5580   6.098   3.151   4.627
  359PRO    HD3 5581   5.975   3.268   4.581
  359PRO     CG 5582   6.176   3.348   4.563
  359PRO    HG2 5583   6.276   3.304   4.564
  359PRO    HG3 5584   6.167   3.409   4.652
  359PRO     CB 5585   6.145   3.418   4.431
  359PRO    HB2 5586   6.220   3.472   4.373
  359PRO    HB3 5587   6.050   3.471   4.436
  359PRO     CA 5588   6.118   3.302   4.338
  359PRO     HA 5589   6.036   3.336   4.274
  359PRO      C 5590   6.236   3.259   4.247
  359PRO      O 5591   6.314   3.168   4.290
  360PRO      N 5592   6.244   3.309   4.128
  360PRO     CD 5593   6.171   3.433   4.075
  360PRO    HD2 5594   6.178   3.520   4.140
  360PRO    HD3 5595   6.069   3.403   4.054
  360PRO     CG 5596   6.249   3.472   3.954
  360PRO    HG2 5597   6.334   3.538   3.973
  360PRO    HG3 5598   6.171   3.512   3.889
  360PRO     CB 5599   6.308   3.338   3.901
  360PRO    HB2 5600   6.398   3.346   3.841
  360PRO    HB3 5601   6.237   3.278   3.844
  360PRO     CA 5602   6.339   3.263   4.029
  360PRO     HA 5603   6.323   3.158   4.003
  360PRO      C 5604   6.484   3.279   4.071
  360PRO      O 5605   6.520   3.383   4.121
  361ASN      N 5606   6.564   3.170   4.080
  361ASN      H 5607   6.529   3.082   4.046
  361ASN     CA 5608   6.683   3.166   4.164
  361ASN     HA 5609   6.716   3.263   4.202
  361ASN     CB 5610   6.641   3.094   4.296
  361ASN    HB2 5611   6.575   3.170   4.339
  361ASN    HB3 5612   6.591   2.999   4.275
  361ASN     CG 5613   6.743   3.072   4.405
  361ASN    OD1 5614   6.860   3.055   4.382
  361ASN    ND2 5615   6.713   3.080   4.537
  361ASN   HD21 5616   6.785   3.047   4.600
  361ASN   HD22 5617   6.617   3.089   4.566
  361ASN      C 5618   6.807   3.094   4.081
  361ASN      O 5619   6.779   3.000   4.004
  362ASN      N 5620   6.926   3.141   4.113
  362ASN      H 5621   6.937   3.217   4.179
  362ASN     CA 5622   7.049   3.092   4.061
  362ASN     HA 5623   7.040   2.983   4.056
  362ASN     CB 5624   7.068   3.148   3.917
  362ASN    HB2 5625   6.969   3.132   3.873
  362ASN    HB3 5626   7.087   3.255   3.914
  362ASN     CG 5627   7.174   3.075   3.844
  362ASN    OD1 5628   7.220   2.967   3.877
  362ASN    ND2 5629   7.209   3.138   3.740
  362ASN   HD21 5630   7.280   3.094   3.684
  362ASN   HD22 5631   7.175   3.233   3.730
  362ASN      C 5632   7.167   3.131   4.153
  362ASN      O 5633   7.173   3.239   4.213
  363ASN      N 5634   7.255   3.036   4.165
  363ASN      H 5635   7.243   2.952   4.111
  363ASN     CA 5636   7.374   3.048   4.253
  363ASN     HA 5637   7.427   2.952   4.257
  363ASN     CB 5638   7.478   3.151   4.194
  363ASN    HB2 5639   7.474   3.144   4.085
  363ASN    HB3 5640   7.448   3.255   4.206
  363ASN     CG 5641   7.619   3.128   4.242
  363ASN    OD1 5642   7.657   3.021   4.280
  363ASN    ND2 5643   7.694   3.233   4.242
  363ASN   HD21 5644   7.788   3.216   4.273
  363ASN   HD22 5645   7.666   3.329   4.224
  363ASN      C 5646   7.345   3.070   4.404
  363ASN      O 5647   7.420   3.133   4.481
  364GLY      N 5648   7.231   3.013   4.449
  364GLY      H 5649   7.179   2.950   4.390
  364GLY     CA 5650   7.179   3.032   4.587
  364GLY    HA2 5651   7.091   2.971   4.602
  364GLY    HA3 5652   7.257   3.009   4.660
  364GLY      C 5653   7.140   3.171   4.617
  364GLY      O 5654   7.120   3.199   4.735
  365VAL      N 5655   7.112   3.257   4.517
  365VAL      H 5656   7.123   3.229   4.420
  365VAL     CA 5657   7.061   3.396   4.529
  365VAL     HA 5658   7.011   3.404   4.626
  365VAL     CB 5659   7.178   3.499   4.530
  365VAL     HB 5660   7.127   3.595   4.540
  365VAL    CG1 5661   7.282   3.476   4.644
  365VAL   HG11 5662   7.222   3.468   4.735
  365VAL   HG12 5663   7.334   3.382   4.623
  365VAL   HG13 5664   7.355   3.556   4.654
  365VAL    CG2 5665   7.240   3.514   4.391
  365VAL   HG21 5666   7.294   3.425   4.359
  365VAL   HG22 5667   7.160   3.531   4.318
  365VAL   HG23 5668   7.314   3.593   4.399
  365VAL      C 5669   6.951   3.421   4.436
  365VAL      O 5670   6.930   3.361   4.337
  366ILE      N 5671   6.855   3.511   4.473
  366ILE      H 5672   6.873   3.570   4.552
  366ILE     CA 5673   6.735   3.540   4.391
  366ILE     HA 5674   6.715   3.440   4.353
  366ILE     CB 5675   6.621   3.595   4.483
  366ILE     HB 5676   6.670   3.668   4.547
  366ILE    CG2 5677   6.513   3.650   4.390
  366ILE   HG21 5678   6.546   3.734   4.329
  366ILE   HG22 5679   6.471   3.567   4.334
  366ILE   HG23 5680   6.426   3.682   4.448
  366ILE    CG1 5681   6.571   3.485   4.580
  366ILE   HG12 5682   6.503   3.416   4.531
  366ILE   HG13 5683   6.654   3.429   4.622
  366ILE    CD1 5684   6.514   3.546   4.712
  366ILE   HD11 5685   6.593   3.591   4.771
  366ILE   HD12 5686   6.434   3.617   4.691
  366ILE   HD13 5687   6.468   3.464   4.767
  366ILE      C 5688   6.776   3.631   4.271
  366ILE      O 5689   6.840   3.731   4.288
  367LYS      N 5690   6.727   3.594   4.152
  367LYS      H 5691   6.677   3.506   4.147
  367LYS     CA 5692   6.753   3.654   4.018
  367LYS     HA 5693   6.861   3.667   4.010
  367LYS     CB 5694   6.701   3.577   3.901
  367LYS    HB2 5695   6.596   3.552   3.918
  367LYS    HB3 5696   6.709   3.641   3.813
  367LYS     CG 5697   6.770   3.446   3.872
  367LYS    HG2 5698   6.874   3.471   3.853
  367LYS    HG3 5699   6.757   3.377   3.954
  367LYS     CD 5700   6.709   3.370   3.751
  367LYS    HD2 5701   6.764   3.276   3.742
  367LYS    HD3 5702   6.606   3.353   3.780
  367LYS     CE 5703   6.718   3.453   3.616
  367LYS    HE2 5704   6.655   3.541   3.632
  367LYS    HE3 5705   6.824   3.474   3.610
  367LYS     NZ 5706   6.664   3.369   3.503
  367LYS    HZ1 5707   6.701   3.275   3.508
  367LYS    HZ2 5708   6.565   3.355   3.511
  367LYS    HZ3 5709   6.677   3.413   3.412
  367LYS      C 5710   6.702   3.799   4.023
  367LYS      O 5711   6.598   3.826   4.076
  368GLU      N 5712   6.779   3.891   3.959
  368GLU      H 5713   6.863   3.859   3.913
  368GLU     CA 5714   6.744   4.028   3.942
  368GLU     HA 5715   6.710   4.071   4.036
  368GLU     CB 5716   6.871   4.104   3.905
  368GLU    HB2 5717   6.908   4.059   3.813
  368GLU    HB3 5718   6.856   4.212   3.892
  368GLU     CG 5719   6.989   4.091   4.011
  368GLU    HG2 5720   7.027   3.989   4.015
  368GLU    HG3 5721   7.065   4.161   3.976
  368GLU     CD 5722   6.939   4.126   4.148
  368GLU    OE1 5723   6.975   4.054   4.244
  368GLU    OE2 5724   6.863   4.226   4.162
  368GLU      C 5725   6.627   4.045   3.845
  368GLU      O 5726   6.612   3.971   3.749
  369VAL      N 5727   6.551   4.154   3.864
  369VAL      H 5728   6.572   4.222   3.936
  369VAL     CA 5729   6.436   4.183   3.780
  369VAL     HA 5730   6.372   4.095   3.771
  369VAL     CB 5731   6.362   4.310   3.828
  369VAL     HB 5732   6.296   4.341   3.747
  369VAL    CG1 5733   6.273   4.289   3.950
  369VAL   HG11 5734   6.337   4.259   4.033
  369VAL   HG12 5735   6.205   4.374   3.954
  369VAL   HG13 5736   6.204   4.207   3.932
  369VAL    CG2 5737   6.457   4.424   3.857
  369VAL   HG21 5738   6.404   4.513   3.889
  369VAL   HG22 5739   6.530   4.409   3.937
  369VAL   HG23 5740   6.513   4.444   3.766
  369VAL      C 5741   6.476   4.214   3.631
  369VAL      O 5742   6.404   4.183   3.537
  370THR      N 5743   6.602   4.266   3.610
  370THR      H 5744   6.664   4.274   3.690
  370THR     CA 5745   6.671   4.296   3.489
  370THR     HA 5746   6.756   4.357   3.521
  370THR     CB 5747   6.728   4.177   3.417
  370THR     HB 5748   6.777   4.207   3.324
  370THR    CG2 5749   6.829   4.098   3.497
  370THR   HG21 5750   6.910   4.164   3.529
  370THR   HG22 5751   6.782   4.057   3.586
  370THR   HG23 5752   6.860   4.019   3.429
  370THR    OG1 5753   6.628   4.088   3.381
  370THR    HG1 5754   6.550   4.128   3.420
  370THR      C 5755   6.581   4.385   3.398
  370THR      O 5756   6.544   4.353   3.285
  371ILE      N 5757   6.559   4.505   3.440
  371ILE      H 5758   6.619   4.535   3.517
  371ILE     CA 5759   6.477   4.610   3.371
  371ILE     HA 5760   6.384   4.556   3.357
  371ILE     CB 5761   6.436   4.730   3.458
  371ILE     HB 5762   6.363   4.793   3.406
  371ILE    CG2 5763   6.356   4.681   3.585
  371ILE   HG21 5764   6.301   4.763   3.632
  371ILE   HG22 5765   6.278   4.609   3.561
  371ILE   HG23 5766   6.416   4.632   3.661
  371ILE    CG1 5767   6.553   4.816   3.507
  371ILE   HG12 5768   6.637   4.754   3.540
  371ILE   HG13 5769   6.589   4.865   3.416
  371ILE    CD1 5770   6.524   4.929   3.602
  371ILE   HD11 5771   6.604   5.001   3.617
  371ILE   HD12 5772   6.435   4.988   3.580
  371ILE   HD13 5773   6.502   4.889   3.700
  371ILE      C 5774   6.529   4.659   3.237
  371ILE      O 5775   6.646   4.706   3.225
  372ASN      N 5776   6.436   4.673   3.141
  372ASN      H 5777   6.341   4.647   3.163
  372ASN     CA 5778   6.449   4.745   3.019
  372ASN     HA 5779   6.538   4.710   2.968
  372ASN     CB 5780   6.319   4.732   2.937
  372ASN    HB2 5781   6.292   4.627   2.942
  372ASN    HB3 5782   6.239   4.785   2.988
  372ASN     CG 5783   6.340   4.770   2.793
  372ASN    OD1 5784   6.297   4.880   2.756
  372ASN    ND2 5785   6.424   4.700   2.723
  372ASN   HD21 5786   6.456   4.734   2.633
  372ASN   HD22 5787   6.460   4.618   2.769
  372ASN      C 5788   6.489   4.893   3.039
  372ASN      O 5789   6.446   4.957   3.140
  373PRO      N 5790   6.563   4.957   2.951
  373PRO     CD 5791   6.652   4.895   2.858
  373PRO    HD2 5792   6.595   4.847   2.779
  373PRO    HD3 5793   6.720   4.826   2.908
  373PRO     CG 5794   6.743   5.009   2.806
  373PRO    HG2 5795   6.753   5.006   2.698
  373PRO    HG3 5796   6.839   5.021   2.858
  373PRO     CB 5797   6.649   5.131   2.825
  373PRO    HB2 5798   6.588   5.134   2.735
  373PRO    HB3 5799   6.707   5.223   2.828
  373PRO     CA 5800   6.570   5.103   2.947
  373PRO     HA 5801   6.634   5.131   3.030
  373PRO      C 5802   6.444   5.179   2.950
  373PRO      O 5803   6.450   5.296   2.983
  374ASP      N 5804   6.326   5.118   2.926
  374ASP      H 5805   6.323   5.026   2.886
  374ASP     CA 5806   6.195   5.173   2.952
  374ASP     HA 5807   6.199   5.279   2.975
  374ASP     CB 5808   6.125   5.171   2.816
  374ASP    HB2 5809   6.192   5.197   2.734
  374ASP    HB3 5810   6.096   5.066   2.805
  374ASP     CG 5811   5.997   5.255   2.812
  374ASP    OD1 5812   6.004   5.365   2.875
  374ASP    OD2 5813   5.896   5.216   2.759
  374ASP      C 5814   6.108   5.115   3.068
  374ASP      O 5815   5.996   5.074   3.055
  375THR      N 5816   6.168   5.096   3.187
  375THR      H 5817   6.269   5.100   3.182
  375THR     CA 5818   6.101   5.065   3.316
  375THR     HA 5819   6.179   5.066   3.393
  375THR     CB 5820   6.000   5.183   3.360
  375THR     HB 5821   5.925   5.198   3.283
  375THR    CG2 5822   5.930   5.174   3.502
  375THR   HG21 5823   5.835   5.123   3.489
  375THR   HG22 5824   5.993   5.119   3.573
  375THR   HG23 5825   5.899   5.274   3.535
  375THR    OG1 5826   6.071   5.304   3.362
  375THR    HG1 5827   6.110   5.327   3.278
  375THR      C 5828   6.038   4.929   3.334
  375THR      O 5829   6.018   4.892   3.448
  376THR      N 5830   6.022   4.848   3.227
  376THR      H 5831   6.033   4.890   3.136
  376THR     CA 5832   5.960   4.716   3.230
  376THR     HA 5833   5.880   4.713   3.305
  376THR     CB 5834   5.890   4.678   3.094
  376THR     HB 5835   5.865   4.572   3.087
  376THR    CG2 5836   5.758   4.743   3.068
  376THR   HG21 5837   5.774   4.848   3.043
  376THR   HG22 5838   5.725   4.685   2.982
  376THR   HG23 5839   5.684   4.714   3.142
  376THR    OG1 5840   5.962   4.718   2.980
  376THR    HG1 5841   6.043   4.667   2.984
  376THR      C 5842   6.061   4.608   3.263
  376THR      O 5843   6.183   4.626   3.256
  377CYX      N 5844   6.015   4.490   3.305
  377CYX      H 5845   5.917   4.484   3.327
  377CYX     CA 5846   6.103   4.380   3.347
  377CYX     HA 5847   6.198   4.418   3.384
  377CYX     CB 5848   6.025   4.299   3.453
  377CYX    HB2 5849   5.921   4.297   3.421
  377CYX    HB3 5850   6.065   4.198   3.457
  377CYX     SG 5851   6.039   4.389   3.615
  377CYX      C 5852   6.147   4.284   3.236
  377CYX      O 5853   6.074   4.247   3.140
  378GLY      N 5854   6.262   4.226   3.260
  378GLY      H 5855   6.313   4.260   3.340
  378GLY     CA 5856   6.336   4.130   3.168
  378GLY    HA2 5857   6.319   4.154   3.063
  378GLY    HA3 5858   6.443   4.115   3.181
  378GLY      C 5859   6.274   3.987   3.178
  378GLY      O 5860   6.156   3.974   3.209
  379ASN      N 5861   6.354   3.883   3.166
  379ASN      H 5862   6.446   3.909   3.132
  379ASN     CA 5863   6.324   3.745   3.198
  379ASN     HA 5864   6.243   3.706   3.137
  379ASN     CB 5865   6.453   3.662   3.164
  379ASN    HB2 5866   6.491   3.688   3.065
  379ASN    HB3 5867   6.529   3.695   3.235
  379ASN     CG 5868   6.430   3.513   3.165
  379ASN    OD1 5869   6.491   3.447   3.245
  379ASN    ND2 5870   6.339   3.453   3.089
  379ASN   HD21 5871   6.321   3.355   3.108
  379ASN   HD22 5872   6.301   3.505   3.011
  379ASN      C 5873   6.283   3.713   3.342
  379ASN      O 5874   6.319   3.783   3.435
  380ASP      N 5875   6.212   3.602   3.353
  380ASP      H 5876   6.188   3.554   3.267
  380ASP     CA 5877   6.139   3.543   3.463
  380ASP     HA 5878   6.078   3.463   3.420
  380ASP     CB 5879   6.229   3.475   3.570
  380ASP    HB2 5880   6.320   3.535   3.571
  380ASP    HB3 5881   6.168   3.481   3.660
  380ASP     CG 5882   6.270   3.332   3.540
  380ASP    OD1 5883   6.179   3.246   3.524
  380ASP    OD2 5884   6.394   3.308   3.538
  380ASP      C 5885   6.027   3.636   3.534
  380ASP      O 5886   5.913   3.594   3.566
  381TRP      N 5887   6.057   3.766   3.561
  381TRP      H 5888   6.150   3.798   3.537
  381TRP     CA 5889   5.965   3.861   3.637
  381TRP     HA 5890   5.913   3.803   3.713
  381TRP     CB 5891   6.047   3.970   3.709
  381TRP    HB2 5892   6.098   4.036   3.639
  381TRP    HB3 5893   5.978   4.030   3.767
  381TRP     CG 5894   6.141   3.911   3.807
  381TRP    CD1 5895   6.272   3.886   3.782
  381TRP    HD1 5896   6.319   3.905   3.686
  381TRP    NE1 5897   6.332   3.836   3.894
  381TRP    HE1 5898   6.431   3.814   3.896
  381TRP    CE2 5899   6.237   3.819   3.990
  381TRP    CZ2 5900   6.241   3.773   4.124
  381TRP    HZ2 5901   6.332   3.732   4.164
  381TRP    CH2 5902   6.123   3.763   4.199
  381TRP    HH2 5903   6.134   3.734   4.302
  381TRP    CZ3 5904   5.997   3.794   4.139
  381TRP    HZ3 5905   5.908   3.783   4.200
  381TRP    CE3 5906   5.993   3.830   4.004
  381TRP    HE3 5907   5.901   3.858   3.954
  381TRP    CD2 5908   6.112   3.851   3.932
  381TRP      C 5909   5.859   3.902   3.540
  381TRP      O 5910   5.878   3.894   3.418
  382VAL      N 5911   5.752   3.971   3.588
  382VAL      H 5912   5.731   3.977   3.687
  382VAL     CA 5913   5.648   4.020   3.498
  382VAL     HA 5914   5.660   4.004   3.391
  382VAL     CB 5915   5.519   3.936   3.530
  382VAL     HB 5916   5.506   3.942   3.638
  382VAL    CG1 5917   5.398   3.982   3.450
  382VAL   HG11 5918   5.311   3.954   3.511
  382VAL   HG12 5919   5.394   4.091   3.445
  382VAL   HG13 5920   5.402   3.948   3.346
  382VAL    CG2 5921   5.547   3.793   3.498
  382VAL   HG21 5922   5.459   3.730   3.515
  382VAL   HG22 5923   5.567   3.776   3.393
  382VAL   HG23 5924   5.625   3.755   3.564
  382VAL      C 5925   5.629   4.171   3.509
  382VAL      O 5926   5.647   4.248   3.413
  383CYX      N 5927   5.613   4.217   3.629
  383CYX      H 5928   5.606   4.149   3.704
  383CYX     CA 5929   5.616   4.355   3.675
  383CYX     HA 5930   5.592   4.362   3.781
  383CYX     CB 5931   5.750   4.418   3.662
  383CYX    HB2 5932   5.773   4.419   3.555
  383CYX    HB3 5933   5.738   4.516   3.709
  383CYX     SG 5934   5.892   4.337   3.736
  383CYX      C 5935   5.499   4.431   3.613
  383CYX      O 5936   5.519   4.526   3.538
  384GLU      N 5937   5.376   4.392   3.645
  384GLU      H 5938   5.359   4.301   3.685
  384GLU     CA 5939   5.255   4.447   3.595
  384GLU     HA 5940   5.256   4.440   3.486
  384GLU     CB 5941   5.137   4.371   3.641
  384GLU    HB2 5942   5.123   4.388   3.748
  384GLU    HB3 5943   5.042   4.401   3.597
  384GLU     CG 5944   5.145   4.225   3.620
  384GLU    HG2 5945   5.042   4.189   3.615
  384GLU    HG3 5946   5.193   4.197   3.526
  384GLU     CD 5947   5.208   4.156   3.745
  384GLU    OE1 5948   5.332   4.145   3.749
  384GLU    OE2 5949   5.135   4.116   3.838
  384GLU      C 5950   5.246   4.598   3.634
  384GLU      O 5951   5.207   4.681   3.553
  385HIE      N 5952   5.294   4.624   3.756
  385HIE      H 5953   5.310   4.550   3.823
  385HIE     CA 5954   5.305   4.761   3.808
  385HIE     HA 5955   5.207   4.804   3.790
  385HIE     CB 5956   5.352   4.749   3.952
  385HIE    HB2 5957   5.335   4.849   3.992
  385HIE    HB3 5958   5.287   4.681   4.007
  385HIE     CG 5959   5.497   4.709   3.972
  385HIE    ND1 5960   5.570   4.594   3.927
  385HIE    CE1 5961   5.695   4.595   3.980
  385HIE    HE1 5962   5.781   4.537   3.952
  385HIE    NE2 5963   5.704   4.715   4.048
  385HIE    HE2 5964   5.791   4.756   4.079
  385HIE    CD2 5965   5.582   4.779   4.048
  385HIE    HD2 5966   5.559   4.876   4.091
  385HIE      C 5967   5.405   4.850   3.733
  385HIE      O 5968   5.393   4.972   3.747
  386ARG      N 5969   5.488   4.793   3.644
  386ARG      H 5970   5.513   4.697   3.665
  386ARG     CA 5971   5.579   4.866   3.552
  386ARG     HA 5972   5.591   4.972   3.574
  386ARG     CB 5973   5.718   4.807   3.566
  386ARG    HB2 5974   5.706   4.700   3.584
  386ARG    HB3 5975   5.789   4.823   3.485
  386ARG     CG 5976   5.798   4.868   3.684
  386ARG    HG2 5977   5.837   4.968   3.664
  386ARG    HG3 5978   5.730   4.864   3.769
  386ARG     CD 5979   5.910   4.782   3.740
  386ARG    HD2 5980   5.874   4.686   3.778
  386ARG    HD3 5981   5.984   4.754   3.665
  386ARG     NE 5982   5.992   4.852   3.850
  386ARG     HE 5983   5.958   4.854   3.945
  386ARG     CZ 5984   6.100   4.916   3.829
  386ARG    NH1 5985   6.133   4.960   3.710
  386ARG   HH11 5986   6.089   4.924   3.627
  386ARG   HH12 5987   6.209   5.026   3.706
  386ARG    NH2 5988   6.168   4.975   3.926
  386ARG   HH21 5989   6.158   4.931   4.016
  386ARG   HH22 5990   6.246   5.036   3.907
  386ARG      C 5991   5.537   4.868   3.403
  386ARG      O 5992   5.608   4.929   3.319
  387TRP      N 5993   5.424   4.802   3.368
  387TRP      H 5994   5.366   4.761   3.440
  387TRP     CA 5995   5.371   4.808   3.233
  387TRP     HA 5996   5.456   4.792   3.167
  387TRP     CB 5997   5.270   4.697   3.204
  387TRP    HB2 5998   5.184   4.722   3.267
  387TRP    HB3 5999   5.237   4.719   3.103
  387TRP     CG 6000   5.305   4.553   3.204
  387TRP    CD1 6001   5.435   4.507   3.210
  387TRP    HD1 6002   5.524   4.568   3.208
  387TRP    NE1 6003   5.419   4.370   3.213
  387TRP    HE1 6004   5.499   4.309   3.229
  387TRP    CE2 6005   5.290   4.324   3.208
  387TRP    CZ2 6006   5.236   4.199   3.203
  387TRP    HZ2 6007   5.296   4.111   3.218
  387TRP    CH2 6008   5.098   4.188   3.185
  387TRP    HH2 6009   5.044   4.094   3.192
  387TRP    CZ3 6010   5.015   4.299   3.195
  387TRP    HZ3 6011   4.909   4.282   3.205
  387TRP    CE3 6012   5.063   4.426   3.199
  387TRP    HE3 6013   5.012   4.519   3.216
  387TRP    CD2 6014   5.210   4.441   3.197
  387TRP      C 6015   5.308   4.947   3.215
  387TRP      O 6016   5.227   4.994   3.296
  388ARG      N 6017   5.334   5.002   3.096
  388ARG      H 6018   5.401   4.953   3.039
  388ARG     CA 6019   5.286   5.132   3.038
  388ARG     HA 6020   5.326   5.223   3.082
  388ARG     CB 6021   5.340   5.131   2.891
  388ARG    HB2 6022   5.448   5.117   2.887
  388ARG    HB3 6023   5.282   5.055   2.839
  388ARG     CG 6024   5.321   5.262   2.816
  388ARG    HG2 6025   5.217   5.295   2.819
  388ARG    HG3 6026   5.396   5.333   2.850
  388ARG     CD 6027   5.345   5.232   2.671
  388ARG    HD2 6028   5.349   5.328   2.620
  388ARG    HD3 6029   5.436   5.172   2.674
  388ARG     NE 6030   5.227   5.163   2.613
  388ARG     HE 6031   5.140   5.169   2.663
  388ARG     CZ 6032   5.213   5.125   2.483
  388ARG    NH1 6033   5.313   5.110   2.405
  388ARG   HH11 6034   5.408   5.109   2.437
  388ARG   HH12 6035   5.296   5.061   2.318
  388ARG    NH2 6036   5.095   5.091   2.428
  388ARG   HH21 6037   5.005   5.095   2.474
  388ARG   HH22 6038   5.091   5.055   2.334
  388ARG      C 6039   5.142   5.160   3.027
  388ARG      O 6040   5.100   5.270   3.057
  389GLN      N 6041   5.063   5.051   3.004
  389GLN      H 6042   5.106   4.961   2.988
  389GLN     CA 6043   4.918   5.058   3.017
  389GLN     HA 6044   4.890   5.159   2.987
  389GLN     CB 6045   4.853   4.957   2.919
  389GLN    HB2 6046   4.873   4.858   2.960
  389GLN    HB3 6047   4.747   4.983   2.912
  389GLN     CG 6048   4.897   4.952   2.774
  389GLN    HG2 6049   4.808   4.908   2.729
  389GLN    HG3 6050   4.910   5.052   2.732
  389GLN     CD 6051   5.025   4.864   2.746
  389GLN    OE1 6052   5.100   4.825   2.837
  389GLN    NE2 6053   5.045   4.823   2.623
  389GLN   HE21 6054   5.125   4.765   2.599
  389GLN   HE22 6055   4.974   4.846   2.555
  389GLN      C 6056   4.859   5.047   3.155
  389GLN      O 6057   4.735   5.030   3.168
  390ILE      N 6058   4.941   5.044   3.260
  390ILE      H 6059   5.040   5.030   3.246
  390ILE     CA 6060   4.894   5.024   3.397
  390ILE     HA 6061   4.786   5.039   3.409
  390ILE     CB 6062   4.926   4.881   3.460
  390ILE     HB 6063   5.035   4.876   3.448
  390ILE    CG2 6064   4.892   4.875   3.614
  390ILE   HG21 6065   4.945   4.795   3.665
  390ILE   HG22 6066   4.920   4.964   3.669
  390ILE   HG23 6067   4.785   4.857   3.627
  390ILE    CG1 6068   4.863   4.767   3.378
  390ILE   HG12 6069   4.758   4.797   3.373
  390ILE   HG13 6070   4.904   4.764   3.277
  390ILE    CD1 6071   4.868   4.625   3.435
  390ILE   HD11 6072   4.837   4.555   3.357
  390ILE   HD12 6073   4.965   4.599   3.477
  390ILE   HD13 6074   4.798   4.613   3.519
  390ILE      C 6075   4.959   5.144   3.473
  390ILE      O 6076   4.891   5.210   3.553
  391ARG      N 6077   5.089   5.174   3.459
  391ARG      H 6078   5.142   5.124   3.389
  391ARG     CA 6079   5.162   5.271   3.544
  391ARG     HA 6080   5.148   5.232   3.645
  391ARG     CB 6081   5.311   5.251   3.511
  391ARG    HB2 6082   5.367   5.291   3.595
  391ARG    HB3 6083   5.329   5.144   3.509
  391ARG     CG 6084   5.359   5.317   3.378
  391ARG    HG2 6085   5.281   5.291   3.306
  391ARG    HG3 6086   5.356   5.425   3.367
  391ARG     CD 6087   5.493   5.249   3.334
  391ARG    HD2 6088   5.573   5.262   3.407
  391ARG    HD3 6089   5.480   5.142   3.321
  391ARG     NE 6090   5.543   5.306   3.203
  391ARG     HE 6091   5.512   5.399   3.180
  391ARG     CZ 6092   5.621   5.253   3.111
  391ARG    NH1 6093   5.678   5.137   3.122
  391ARG   HH11 6094   5.671   5.081   3.205
  391ARG   HH12 6095   5.711   5.096   3.036
  391ARG    NH2 6096   5.651   5.321   3.007
  391ARG   HH21 6097   5.635   5.421   3.014
  391ARG   HH22 6098   5.730   5.286   2.955
  391ARG      C 6099   5.118   5.423   3.548
  391ARG      O 6100   5.152   5.483   3.647
  392ASN      N 6101   5.044   5.480   3.454
  392ASN      H 6102   5.037   5.434   3.365
  392ASN     CA 6103   4.973   5.604   3.461
  392ASN     HA 6104   5.024   5.666   3.535
  392ASN     CB 6105   4.984   5.672   3.323
  392ASN    HB2 6106   5.083   5.647   3.286
  392ASN    HB3 6107   4.912   5.629   3.253
  392ASN     CG 6108   4.973   5.821   3.317
  392ASN    OD1 6109   4.876   5.883   3.360
  392ASN    ND2 6110   5.074   5.888   3.281
  392ASN   HD21 6111   5.058   5.988   3.273
  392ASN   HD22 6112   5.159   5.838   3.257
  392ASN      C 6113   4.829   5.584   3.502
  392ASN      O 6114   4.762   5.684   3.535
  393MET      N 6115   4.772   5.462   3.494
  393MET      H 6116   4.825   5.380   3.467
  393MET     CA 6117   4.637   5.444   3.552
  393MET     HA 6118   4.584   5.531   3.513
  393MET     CB 6119   4.555   5.321   3.495
  393MET    HB2 6120   4.632   5.246   3.515
  393MET    HB3 6121   4.471   5.302   3.561
  393MET     CG 6122   4.533   5.317   3.342
  393MET    HG2 6123   4.632   5.333   3.297
  393MET    HG3 6124   4.499   5.218   3.313
  393MET     SD 6125   4.429   5.449   3.296
  393MET     CE 6126   4.295   5.427   3.421
  393MET    HE1 6127   4.250   5.329   3.432
  393MET    HE2 6128   4.329   5.453   3.521
  393MET    HE3 6129   4.220   5.503   3.399
  393MET      C 6130   4.626   5.460   3.705
  393MET      O 6131   4.526   5.513   3.760
  394VAL      N 6132   4.735   5.429   3.779
  394VAL      H 6133   4.812   5.383   3.732
  394VAL     CA 6134   4.753   5.459   3.923
  394VAL     HA 6135   4.664   5.432   3.979
  394VAL     CB 6136   4.872   5.391   3.986
  394VAL     HB 6137   4.873   5.414   4.092
  394VAL    CG1 6138   4.853   5.246   3.978
  394VAL   HG11 6139   4.856   5.206   3.877
  394VAL   HG12 6140   4.924   5.193   4.040
  394VAL   HG13 6141   4.755   5.224   4.022
  394VAL    CG2 6142   5.001   5.435   3.914
  394VAL   HG21 6143   5.017   5.369   3.829
  394VAL   HG22 6144   4.996   5.540   3.886
  394VAL   HG23 6145   5.078   5.418   3.990
  394VAL      C 6146   4.758   5.618   3.944
  394VAL      O 6147   4.737   5.666   4.055
  395ILE      N 6148   4.781   5.697   3.834
  395ILE      H 6149   4.803   5.653   3.746
  395ILE     CA 6150   4.785   5.845   3.827
  395ILE     HA 6151   4.797   5.890   3.926
  395ILE     CB 6152   4.906   5.907   3.739
  395ILE     HB 6153   4.912   5.873   3.635
  395ILE    CG2 6154   4.898   6.063   3.742
  395ILE   HG21 6155   4.966   6.101   3.666
  395ILE   HG22 6156   4.799   6.101   3.716
  395ILE   HG23 6157   4.916   6.107   3.840
  395ILE    CG1 6158   5.043   5.858   3.786
  395ILE   HG12 6159   5.071   5.902   3.881
  395ILE   HG13 6160   5.042   5.749   3.791
  395ILE    CD1 6161   5.152   5.888   3.678
  395ILE   HD11 6162   5.246   5.855   3.723
  395ILE   HD12 6163   5.128   5.851   3.578
  395ILE   HD13 6164   5.167   5.995   3.664
  395ILE      C 6165   4.640   5.890   3.787
  395ILE      O 6166   4.591   5.972   3.862
  396PHE      N 6167   4.586   5.829   3.684
  396PHE      H 6168   4.639   5.766   3.626
  396PHE     CA 6169   4.444   5.858   3.655
  396PHE     HA 6170   4.449   5.964   3.630
  396PHE     CB 6171   4.395   5.761   3.548
  396PHE    HB2 6172   4.472   5.747   3.472
  396PHE    HB3 6173   4.377   5.664   3.594
  396PHE     CG 6174   4.263   5.788   3.473
  396PHE    CD1 6175   4.144   5.759   3.531
  396PHE    HD1 6176   4.140   5.731   3.636
  396PHE    CE1 6177   4.023   5.791   3.469
  396PHE    HE1 6178   3.930   5.782   3.524
  396PHE     CZ 6179   4.020   5.827   3.335
  396PHE     HZ 6180   3.925   5.829   3.283
  396PHE    CE2 6181   4.138   5.848   3.269
  396PHE    HE2 6182   4.134   5.873   3.164
  396PHE    CD2 6183   4.256   5.828   3.335
  396PHE    HD2 6184   4.345   5.847   3.276
  396PHE      C 6185   4.355   5.849   3.775
  396PHE      O 6186   4.276   5.940   3.800
  397ARG      N 6187   4.384   5.745   3.847
  397ARG      H 6188   4.443   5.669   3.818
  397ARG     CA 6189   4.302   5.718   3.972
  397ARG     HA 6190   4.196   5.725   3.944
  397ARG     CB 6191   4.335   5.575   4.027
  397ARG    HB2 6192   4.325   5.514   3.937
  397ARG    HB3 6193   4.433   5.576   4.074
  397ARG     CG 6194   4.224   5.542   4.125
  397ARG    HG2 6195   4.224   5.599   4.218
  397ARG    HG3 6196   4.130   5.552   4.072
  397ARG     CD 6197   4.221   5.396   4.166
  397ARG    HD2 6198   4.249   5.333   4.082
  397ARG    HD3 6199   4.305   5.385   4.235
  397ARG     NE 6200   4.097   5.358   4.238
  397ARG     HE 6201   4.112   5.341   4.337
  397ARG     CZ 6202   3.978   5.349   4.201
  397ARG    NH1 6203   3.929   5.370   4.086
  397ARG   HH11 6204   3.995   5.398   4.015
  397ARG   HH12 6205   3.832   5.360   4.059
  397ARG    NH2 6206   3.893   5.311   4.288
  397ARG   HH21 6207   3.910   5.304   4.387
  397ARG   HH22 6208   3.802   5.283   4.256
  397ARG      C 6209   4.321   5.833   4.077
  397ARG      O 6210   4.226   5.885   4.132
  398ASN      N 6211   4.446   5.878   4.100
  398ASN      H 6212   4.526   5.843   4.049
  398ASN     CA 6213   4.464   5.988   4.199
  398ASN     HA 6214   4.429   5.953   4.296
  398ASN     CB 6215   4.617   6.009   4.213
  398ASN    HB2 6216   4.670   6.018   4.118
  398ASN    HB3 6217   4.645   6.100   4.265
  398ASN     CG 6218   4.691   5.893   4.277
  398ASN    OD1 6219   4.637   5.807   4.339
  398ASN    ND2 6220   4.821   5.888   4.279
  398ASN   HD21 6221   4.867   5.819   4.336
  398ASN   HD22 6222   4.875   5.965   4.242
  398ASN      C 6223   4.398   6.124   4.151
  398ASN      O 6224   4.351   6.196   4.238
  399VAL      N 6225   4.387   6.142   4.020
  399VAL      H 6226   4.415   6.066   3.959
  399VAL     CA 6227   4.336   6.262   3.952
  399VAL     HA 6228   4.378   6.347   4.007
  399VAL     CB 6229   4.394   6.271   3.806
  399VAL     HB 6230   4.402   6.172   3.761
  399VAL    CG1 6231   4.330   6.368   3.708
  399VAL   HG11 6232   4.346   6.470   3.742
  399VAL   HG12 6233   4.376   6.354   3.611
  399VAL   HG13 6234   4.224   6.341   3.701
  399VAL    CG2 6235   4.549   6.317   3.812
  399VAL   HG21 6236   4.603   6.283   3.901
  399VAL   HG22 6237   4.610   6.282   3.729
  399VAL   HG23 6238   4.554   6.426   3.806
  399VAL      C 6239   4.182   6.280   3.950
  399VAL      O 6240   4.136   6.392   3.955
  400VAL      N 6241   4.105   6.171   3.960
  400VAL      H 6242   4.156   6.084   3.955
  400VAL     CA 6243   3.955   6.174   3.952
  400VAL     HA 6244   3.920   6.269   3.911
  400VAL     CB 6245   3.916   6.069   3.845
  400VAL     HB 6246   3.808   6.080   3.854
  400VAL    CG1 6247   3.973   6.095   3.704
  400VAL   HG11 6248   3.951   6.195   3.666
  400VAL   HG12 6249   4.081   6.084   3.709
  400VAL   HG13 6250   3.935   6.018   3.637
  400VAL    CG2 6251   3.941   5.923   3.885
  400VAL   HG21 6252   3.901   5.887   3.980
  400VAL   HG22 6253   3.906   5.850   3.813
  400VAL   HG23 6254   4.048   5.906   3.900
  400VAL      C 6255   3.891   6.148   4.086
  400VAL      O 6256   3.771   6.119   4.092
  401ASP      N 6257   3.956   6.156   4.196
  401ASP      H 6258   4.054   6.177   4.191
  401ASP     CA 6259   3.916   6.105   4.329
  401ASP     HA 6260   3.889   5.999   4.324
  401ASP     CB 6261   4.043   6.113   4.414
  401ASP    HB2 6262   4.121   6.074   4.349
  401ASP    HB3 6263   4.057   6.218   4.440
  401ASP     CG 6264   4.035   6.019   4.533
  401ASP    OD1 6265   3.998   5.899   4.517
  401ASP    OD2 6266   4.060   6.061   4.648
  401ASP      C 6267   3.793   6.189   4.380
  401ASP      O 6268   3.798   6.314   4.386
  402GLY      N 6269   3.679   6.122   4.400
  402GLY      H 6270   3.676   6.021   4.398
  402GLY     CA 6271   3.553   6.189   4.431
  402GLY    HA2 6272   3.488   6.135   4.500
  402GLY    HA3 6273   3.572   6.285   4.479
  402GLY      C 6274   3.466   6.218   4.311
  402GLY      O 6275   3.347   6.232   4.334
  403GLN      N 6276   3.511   6.215   4.186
  403GLN      H 6277   3.609   6.193   4.180
  403GLN     CA 6278   3.437   6.262   4.076
  403GLN     HA 6279   3.408   6.363   4.101
  403GLN     CB 6280   3.521   6.279   3.952
  403GLN    HB2 6281   3.565   6.181   3.931
  403GLN    HB3 6282   3.472   6.296   3.857
  403GLN     CG 6283   3.630   6.383   3.975
  403GLN    HG2 6284   3.679   6.366   4.070
  403GLN    HG3 6285   3.706   6.367   3.899
  403GLN     CD 6286   3.596   6.529   3.971
  403GLN    OE1 6287   3.512   6.575   3.898
  403GLN    NE2 6288   3.685   6.610   4.024
  403GLN   HE21 6289   3.671   6.710   4.011
  403GLN   HE22 6290   3.764   6.574   4.074
  403GLN      C 6291   3.318   6.169   4.049
  403GLN      O 6292   3.334   6.051   4.059
  404PRO      N 6293   3.201   6.218   3.997
  404PRO     CD 6294   3.165   6.357   3.979
  404PRO    HD2 6295   3.231   6.394   3.900
  404PRO    HD3 6296   3.197   6.415   4.065
  404PRO     CG 6297   3.013   6.366   3.965
  404PRO    HG2 6298   2.992   6.427   3.876
  404PRO    HG3 6299   2.969   6.398   4.059
  404PRO     CB 6300   2.966   6.226   3.925
  404PRO    HB2 6301   2.935   6.216   3.821
  404PRO    HB3 6302   2.888   6.202   3.998
  404PRO     CA 6303   3.091   6.129   3.954
  404PRO     HA 6304   3.085   6.052   4.031
  404PRO      C 6305   3.139   6.070   3.822
  404PRO      O 6306   3.209   6.134   3.735
  405PHE      N 6307   3.091   5.945   3.795
  405PHE      H 6308   3.010   5.924   3.852
  405PHE     CA 6309   3.097   5.866   3.672
  405PHE     HA 6310   3.191   5.885   3.620
  405PHE     CB 6311   3.086   5.713   3.714
  405PHE    HB2 6312   3.182   5.694   3.762
  405PHE    HB3 6313   3.004   5.702   3.785
  405PHE     CG 6314   3.052   5.610   3.605
  405PHE    CD1 6315   2.919   5.600   3.557
  405PHE    HD1 6316   2.845   5.677   3.576
  405PHE    CE1 6317   2.871   5.503   3.470
  405PHE    HE1 6318   2.769   5.484   3.440
  405PHE     CZ 6319   2.970   5.419   3.415
  405PHE     HZ 6320   2.947   5.332   3.355
  405PHE    CE2 6321   3.105   5.435   3.448
  405PHE    HE2 6322   3.173   5.365   3.401
  405PHE    CD2 6323   3.147   5.523   3.546
  405PHE    HD2 6324   3.251   5.521   3.576
  405PHE      C 6325   2.979   5.914   3.586
  405PHE      O 6326   2.872   5.935   3.639
  406THR      N 6327   2.999   5.942   3.453
  406THR      H 6328   3.092   5.922   3.420
  406THR     CA 6329   2.910   6.018   3.367
  406THR     HA 6330   2.810   5.979   3.390
  406THR     CB 6331   2.910   6.161   3.416
  406THR     HB 6332   2.894   6.158   3.524
  406THR    CG2 6333   3.036   6.242   3.386
  406THR   HG21 6334   3.126   6.181   3.393
  406THR   HG22 6335   3.023   6.293   3.291
  406THR   HG23 6336   3.049   6.310   3.470
  406THR    OG1 6337   2.796   6.218   3.354
  406THR    HG1 6338   2.765   6.283   3.417
  406THR      C 6339   2.942   5.990   3.222
  406THR      O 6340   3.033   5.914   3.192
  407ASN      N 6341   2.881   6.061   3.125
  407ASN      H 6342   2.807   6.121   3.159
  407ASN     CA 6343   2.912   6.066   2.983
  407ASN     HA 6344   2.827   6.115   2.935
  407ASN     CB 6345   3.033   6.165   2.964
  407ASN    HB2 6346   3.113   6.130   3.029
  407ASN    HB3 6347   3.069   6.157   2.862
  407ASN     CG 6348   3.002   6.315   2.985
  407ASN    OD1 6349   2.899   6.369   2.946
  407ASN    ND2 6350   3.094   6.390   3.043
  407ASN   HD21 6351   3.068   6.480   3.081
  407ASN   HD22 6352   3.173   6.335   3.072
  407ASN      C 6353   2.937   5.926   2.918
  407ASN      O 6354   3.041   5.897   2.859
  408TRP      N 6355   2.835   5.840   2.935
  408TRP      H 6356   2.752   5.869   2.984
  408TRP     CA 6357   2.834   5.701   2.895
  408TRP     HA 6358   2.932   5.655   2.905
  408TRP     CB 6359   2.741   5.626   2.980
  408TRP    HB2 6360   2.784   5.624   3.080
  408TRP    HB3 6361   2.642   5.674   2.979
  408TRP     CG 6362   2.711   5.486   2.937
  408TRP    CD1 6363   2.602   5.442   2.871
  408TRP    HD1 6364   2.526   5.509   2.833
  408TRP    NE1 6365   2.613   5.306   2.837
  408TRP    HE1 6366   2.556   5.260   2.767
  408TRP    CE2 6367   2.731   5.263   2.890
  408TRP    CZ2 6368   2.797   5.135   2.896
  408TRP    HZ2 6369   2.755   5.052   2.840
  408TRP    CH2 6370   2.908   5.107   2.981
  408TRP    HH2 6371   2.950   5.008   2.994
  408TRP    CZ3 6372   2.957   5.212   3.055
  408TRP    HZ3 6373   3.034   5.191   3.128
  408TRP    CE3 6374   2.899   5.341   3.046
  408TRP    HE3 6375   2.932   5.422   3.109
  408TRP    CD2 6376   2.788   5.369   2.967
  408TRP      C 6377   2.812   5.687   2.743
  408TRP      O 6378   2.744   5.772   2.682
  409TYR      N 6379   2.876   5.589   2.677
  409TYR      H 6380   2.933   5.525   2.731
  409TYR     CA 6381   2.848   5.541   2.543
  409TYR     HA 6382   2.744   5.562   2.518
  409TYR     CB 6383   2.939   5.612   2.437
  409TYR    HB2 6384   2.905   5.715   2.420
  409TYR    HB3 6385   3.042   5.609   2.471
  409TYR     CG 6386   2.934   5.544   2.302
  409TYR    CD1 6387   2.841   5.583   2.210
  409TYR    HD1 6388   2.773   5.665   2.228
  409TYR    CE1 6389   2.827   5.506   2.090
  409TYR    HE1 6390   2.752   5.532   2.017
  409TYR     CZ 6391   2.911   5.393   2.069
  409TYR     OH 6392   2.906   5.326   1.951
  409TYR     HH 6393   2.836   5.361   1.895
  409TYR    CE2 6394   3.022   5.369   2.155
  409TYR    HE2 6395   3.092   5.291   2.131
  409TYR    CD2 6396   3.029   5.444   2.271
  409TYR    HD2 6397   3.097   5.417   2.350
  409TYR      C 6398   2.869   5.389   2.536
  409TYR      O 6399   2.966   5.348   2.591
  410ASP      N 6400   2.788   5.312   2.471
  410ASP      H 6401   2.721   5.360   2.412
  410ASP     CA 6402   2.804   5.169   2.441
  410ASP     HA 6403   2.909   5.140   2.449
  410ASP     CB 6404   2.743   5.078   2.548
  410ASP    HB2 6405   2.767   4.972   2.540
  410ASP    HB3 6406   2.784   5.109   2.644
  410ASP     CG 6407   2.587   5.074   2.552
  410ASP    OD1 6408   2.512   5.167   2.614
  410ASP    OD2 6409   2.528   4.975   2.503
  410ASP      C 6410   2.740   5.140   2.305
  410ASP      O 6411   2.655   5.215   2.259
  411ASN      N 6412   2.790   5.031   2.243
  411ASN      H 6413   2.861   4.973   2.286
  411ASN     CA 6414   2.736   4.994   2.112
  411ASN     HA 6415   2.693   5.088   2.077
  411ASN     CB 6416   2.847   4.951   2.014
  411ASN    HB2 6417   2.821   4.972   1.910
  411ASN    HB3 6418   2.929   5.019   2.037
  411ASN     CG 6419   2.914   4.811   2.037
  411ASN    OD1 6420   2.914   4.758   2.149
  411ASN    ND2 6421   2.969   4.752   1.933
  411ASN   HD21 6422   2.979   4.651   1.935
  411ASN   HD22 6423   2.964   4.802   1.846
  411ASN      C 6424   2.633   4.878   2.124
  411ASN      O 6425   2.601   4.813   2.019
  412GLY      N 6426   2.593   4.838   2.244
  412GLY      H 6427   2.607   4.892   2.328
  412GLY     CA 6428   2.513   4.712   2.264
  412GLY    HA2 6429   2.435   4.716   2.340
  412GLY    HA3 6430   2.456   4.694   2.173
  412GLY      C 6431   2.592   4.593   2.311
  412GLY      O 6432   2.538   4.492   2.349
  413SER      N 6433   2.726   4.595   2.299
  413SER      H 6434   2.781   4.668   2.256
  413SER     CA 6435   2.816   4.472   2.313
  413SER     HA 6436   2.779   4.405   2.391
  413SER     CB 6437   2.816   4.388   2.185
  413SER    HB2 6438   2.867   4.294   2.202
  413SER    HB3 6439   2.716   4.352   2.162
  413SER     OG 6440   2.866   4.459   2.070
  413SER     HG 6441   2.793   4.488   2.016
  413SER      C 6442   2.943   4.509   2.376
  413SER      O 6443   2.961   4.512   2.492
  414ASN      N 6444   3.043   4.546   2.295
  414ASN      H 6445   3.017   4.547   2.197
  414ASN     CA 6446   3.183   4.538   2.335
  414ASN     HA 6447   3.190   4.540   2.444
  414ASN     CB 6448   3.248   4.405   2.283
  414ASN    HB2 6449   3.221   4.395   2.178
  414ASN    HB3 6450   3.352   4.379   2.303
  414ASN     CG 6451   3.168   4.294   2.350
  414ASN    OD1 6452   3.179   4.271   2.474
  414ASN    ND2 6453   3.086   4.227   2.279
  414ASN   HD21 6454   3.033   4.152   2.322
  414ASN   HD22 6455   3.088   4.235   2.178
  414ASN      C 6456   3.263   4.664   2.287
  414ASN      O 6457   3.380   4.669   2.317
  415GLN      N 6458   3.204   4.764   2.226
  415GLN      H 6459   3.114   4.753   2.180
  415GLN     CA 6460   3.258   4.900   2.218
  415GLN     HA 6461   3.364   4.893   2.242
  415GLN     CB 6462   3.246   4.957   2.073
  415GLN    HB2 6463   3.143   4.979   2.044
  415GLN    HB3 6464   3.295   5.055   2.073
  415GLN     CG 6465   3.317   4.857   1.978
  415GLN    HG2 6466   3.404   4.836   2.039
  415GLN    HG3 6467   3.251   4.771   1.970
  415GLN     CD 6468   3.349   4.909   1.843
  415GLN    OE1 6469   3.300   5.010   1.803
  415GLN    NE2 6470   3.437   4.854   1.771
  415GLN   HE21 6471   3.466   4.896   1.684
  415GLN   HE22 6472   3.488   4.778   1.813
  415GLN      C 6473   3.196   4.992   2.318
  415GLN      O 6474   3.075   4.998   2.316
  416VAL      N 6475   3.272   5.066   2.405
  416VAL      H 6476   3.371   5.061   2.388
  416VAL     CA 6477   3.223   5.129   2.529
  416VAL     HA 6478   3.123   5.174   2.521
  416VAL     CB 6479   3.226   5.025   2.642
  416VAL     HB 6480   3.329   4.993   2.653
  416VAL    CG1 6481   3.164   5.077   2.771
  416VAL   HG11 6482   3.168   4.998   2.846
  416VAL   HG12 6483   3.229   5.152   2.815
  416VAL   HG13 6484   3.064   5.118   2.756
  416VAL    CG2 6485   3.137   4.902   2.611
  416VAL   HG21 6486   3.036   4.927   2.576
  416VAL   HG22 6487   3.178   4.839   2.532
  416VAL   HG23 6488   3.135   4.843   2.703
  416VAL      C 6489   3.308   5.250   2.568
  416VAL      O 6490   3.432   5.246   2.548
  417ALA      N 6491   3.257   5.361   2.619
  417ALA      H 6492   3.156   5.357   2.622
  417ALA     CA 6493   3.336   5.465   2.694
  417ALA     HA 6494   3.422   5.414   2.738
  417ALA     CB 6495   3.386   5.571   2.592
  417ALA    HB1 6496   3.294   5.621   2.564
  417ALA    HB2 6497   3.455   5.645   2.631
  417ALA    HB3 6498   3.431   5.523   2.505
  417ALA      C 6499   3.260   5.540   2.799
  417ALA      O 6500   3.139   5.551   2.786
  418PHE      N 6501   3.333   5.584   2.900
  418PHE      H 6502   3.430   5.555   2.907
  418PHE     CA 6503   3.279   5.672   3.007
  418PHE     HA 6504   3.195   5.730   2.967
  418PHE     CB 6505   3.219   5.579   3.118
  418PHE    HB2 6506   3.159   5.627   3.195
  418PHE    HB3 6507   3.145   5.510   3.079
  418PHE     CG 6508   3.325   5.505   3.195
  418PHE    CD1 6509   3.398   5.569   3.298
  418PHE    HD1 6510   3.386   5.675   3.309
  418PHE    CE1 6511   3.480   5.500   3.390
  418PHE    HE1 6512   3.537   5.549   3.467
  418PHE     CZ 6513   3.491   5.358   3.371
  418PHE     HZ 6514   3.557   5.308   3.440
  418PHE    CE2 6515   3.423   5.291   3.265
  418PHE    HE2 6516   3.437   5.185   3.254
  418PHE    CD2 6517   3.344   5.366   3.179
  418PHE    HD2 6518   3.282   5.318   3.105
  418PHE      C 6519   3.373   5.781   3.067
  418PHE      O 6520   3.489   5.785   3.042
  419GLY      N 6521   3.315   5.865   3.146
  419GLY      H 6522   3.215   5.861   3.157
  419GLY     CA 6523   3.374   5.987   3.210
  419GLY    HA2 6524   3.466   6.017   3.159
  419GLY    HA3 6525   3.299   6.064   3.195
  419GLY      C 6526   3.402   5.977   3.363
  419GLY      O 6527   3.343   5.886   3.431
  420ARG      N 6528   3.474   6.078   3.419
  420ARG      H 6529   3.509   6.149   3.356
  420ARG     CA 6530   3.493   6.114   3.558
  420ARG     HA 6531   3.402   6.077   3.607
  420ARG     CB 6532   3.617   6.041   3.620
  420ARG    HB2 6533   3.705   6.058   3.558
  420ARG    HB3 6534   3.627   6.085   3.719
  420ARG     CG 6535   3.592   5.887   3.645
  420ARG    HG2 6536   3.567   5.836   3.552
  420ARG    HG3 6537   3.685   5.841   3.678
  420ARG     CD 6538   3.487   5.859   3.752
  420ARG    HD2 6539   3.396   5.918   3.738
  420ARG    HD3 6540   3.473   5.751   3.750
  420ARG     NE 6541   3.524   5.897   3.888
  420ARG     HE 6542   3.470   5.974   3.925
  420ARG     CZ 6543   3.594   5.836   3.980
  420ARG    NH1 6544   3.661   5.728   3.949
  420ARG   HH11 6545   3.675   5.707   3.852
  420ARG   HH12 6546   3.703   5.683   4.030
  420ARG    NH2 6547   3.603   5.870   4.101
  420ARG   HH21 6548   3.564   5.958   4.131
  420ARG   HH22 6549   3.653   5.807   4.162
  420ARG      C 6550   3.494   6.264   3.564
  420ARG      O 6551   3.598   6.318   3.542
  421GLY      N 6552   3.379   6.334   3.597
  421GLY      H 6553   3.298   6.279   3.620
  421GLY     CA 6554   3.370   6.478   3.600
  421GLY    HA2 6555   3.267   6.511   3.604
  421GLY    HA3 6556   3.427   6.511   3.687
  421GLY      C 6557   3.441   6.550   3.484
  421GLY      O 6558   3.440   6.511   3.371
  422ASN      N 6559   3.506   6.661   3.523
  422ASN      H 6560   3.495   6.698   3.616
  422ASN     CA 6561   3.584   6.740   3.432
  422ASN     HA 6562   3.550   6.715   3.331
  422ASN     CB 6563   3.554   6.886   3.466
  422ASN    HB2 6564   3.608   6.947   3.393
  422ASN    HB3 6565   3.449   6.911   3.465
  422ASN     CG 6566   3.616   6.918   3.606
  422ASN    OD1 6567   3.571   6.876   3.714
  422ASN    ND2 6568   3.723   6.997   3.603
  422ASN   HD21 6569   3.769   7.030   3.686
  422ASN   HD22 6570   3.747   7.034   3.512
  422ASN      C 6571   3.734   6.695   3.433
  422ASN      O 6572   3.820   6.773   3.392
  423ARG      N 6573   3.767   6.571   3.479
  423ARG      H 6574   3.691   6.508   3.503
  423ARG     CA 6575   3.902   6.522   3.527
  423ARG     HA 6576   3.975   6.602   3.515
  423ARG     CB 6577   3.893   6.493   3.675
  423ARG    HB2 6578   3.825   6.411   3.695
  423ARG    HB3 6579   3.985   6.439   3.699
  423ARG     CG 6580   3.875   6.613   3.758
  423ARG    HG2 6581   3.789   6.669   3.723
  423ARG    HG3 6582   3.855   6.569   3.855
  423ARG     CD 6583   4.008   6.688   3.764
  423ARG    HD2 6584   4.060   6.679   3.669
  423ARG    HD3 6585   3.986   6.789   3.800
  423ARG     NE 6586   4.104   6.649   3.867
  423ARG     HE 6587   4.093   6.564   3.921
  423ARG     CZ 6588   4.229   6.694   3.866
  423ARG    NH1 6589   4.258   6.791   3.790
  423ARG   HH11 6590   4.186   6.841   3.739
  423ARG   HH12 6591   4.352   6.826   3.798
  423ARG    NH2 6592   4.323   6.656   3.954
  423ARG   HH21 6593   4.297   6.593   4.028
  423ARG   HH22 6594   4.408   6.708   3.971
  423ARG      C 6595   3.966   6.408   3.449
  423ARG      O 6596   4.088   6.400   3.449
  424GLY      N 6597   3.888   6.324   3.389
  424GLY      H 6598   3.790   6.350   3.390
  424GLY     CA 6599   3.931   6.217   3.302
  424GLY    HA2 6600   4.000   6.257   3.228
  424GLY    HA3 6601   3.990   6.144   3.357
  424GLY      C 6602   3.823   6.142   3.231
  424GLY      O 6603   3.709   6.141   3.267
  425PHE      N 6604   3.859   6.076   3.117
  425PHE      H 6605   3.953   6.075   3.082
  425PHE     CA 6606   3.772   5.993   3.028
  425PHE     HA 6607   3.679   5.959   3.074
  425PHE     CB 6608   3.719   6.092   2.924
  425PHE    HB2 6609   3.661   6.171   2.973
  425PHE    HB3 6610   3.800   6.143   2.873
  425PHE     CG 6611   3.622   6.023   2.821
  425PHE    CD1 6612   3.478   6.042   2.832
  425PHE    HD1 6613   3.429   6.088   2.917
  425PHE    CE1 6614   3.399   6.018   2.716
  425PHE    HE1 6615   3.297   6.051   2.728
  425PHE     CZ 6616   3.459   5.962   2.604
  425PHE     HZ 6617   3.403   5.946   2.513
  425PHE    CE2 6618   3.593   5.924   2.603
  425PHE    HE2 6619   3.633   5.890   2.509
  425PHE    CD2 6620   3.678   5.961   2.709
  425PHE    HD2 6621   3.785   5.955   2.696
  425PHE      C 6622   3.839   5.871   2.965
  425PHE      O 6623   3.958   5.880   2.931
  426ILE      N 6624   3.771   5.751   2.955
  426ILE      H 6625   3.677   5.744   2.992
  426ILE     CA 6626   3.835   5.630   2.900
  426ILE     HA 6627   3.930   5.670   2.864
  426ILE     CB 6628   3.863   5.533   3.016
  426ILE     HB 6629   3.917   5.591   3.091
  426ILE    CG2 6630   3.726   5.509   3.084
  426ILE   HG21 6631   3.681   5.598   3.127
  426ILE   HG22 6632   3.658   5.465   3.011
  426ILE   HG23 6633   3.757   5.445   3.167
  426ILE    CG1 6634   3.943   5.413   2.979
  426ILE   HG12 6635   3.882   5.360   2.905
  426ILE   HG13 6636   4.030   5.447   2.922
  426ILE    CD1 6637   3.994   5.316   3.086
  426ILE   HD11 6638   4.030   5.225   3.037
  426ILE   HD12 6639   4.072   5.366   3.144
  426ILE   HD13 6640   3.906   5.294   3.146
  426ILE      C 6641   3.748   5.564   2.783
  426ILE      O 6642   3.623   5.582   2.774
  427VAL      N 6643   3.815   5.505   2.678
  427VAL      H 6644   3.916   5.499   2.674
  427VAL     CA 6645   3.747   5.435   2.561
  427VAL     HA 6646   3.642   5.432   2.589
  427VAL     CB 6647   3.778   5.500   2.427
  427VAL     HB 6648   3.885   5.500   2.409
  427VAL    CG1 6649   3.713   5.425   2.311
  427VAL   HG11 6650   3.768   5.333   2.294
  427VAL   HG12 6651   3.608   5.418   2.338
  427VAL   HG13 6652   3.726   5.489   2.223
  427VAL    CG2 6653   3.736   5.641   2.420
  427VAL   HG21 6654   3.775   5.690   2.331
  427VAL   HG22 6655   3.630   5.654   2.438
  427VAL   HG23 6656   3.795   5.678   2.504
  427VAL      C 6657   3.794   5.287   2.544
  427VAL      O 6658   3.914   5.258   2.552
  428PHE      N 6659   3.702   5.194   2.521
  428PHE      H 6660   3.608   5.226   2.540
  428PHE     CA 6661   3.728   5.054   2.499
  428PHE     HA 6662   3.835   5.034   2.495
  428PHE     CB 6663   3.661   4.972   2.609
  428PHE    HB2 6664   3.553   4.969   2.593
  428PHE    HB3 6665   3.701   4.871   2.596
  428PHE     CG 6666   3.689   5.012   2.753
  428PHE    CD1 6667   3.591   5.080   2.829
  428PHE    HD1 6668   3.502   5.122   2.784
  428PHE    CE1 6669   3.611   5.101   2.966
  428PHE    HE1 6670   3.532   5.128   3.034
  428PHE     CZ 6671   3.732   5.052   3.022
  428PHE     HZ 6672   3.747   5.067   3.128
  428PHE    CE2 6673   3.835   4.995   2.942
  428PHE    HE2 6674   3.931   4.979   2.989
  428PHE    CD2 6675   3.812   4.971   2.808
  428PHE    HD2 6676   3.889   4.931   2.745
  428PHE      C 6677   3.664   5.006   2.367
  428PHE      O 6678   3.545   5.021   2.340
  429ASN      N 6679   3.741   4.919   2.297
  429ASN      H 6680   3.841   4.924   2.307
  429ASN     CA 6681   3.692   4.845   2.179
  429ASN     HA 6682   3.585   4.862   2.165
  429ASN     CB 6683   3.759   4.908   2.049
  429ASN    HB2 6684   3.726   5.011   2.057
  429ASN    HB3 6685   3.868   4.895   2.048
  429ASN     CG 6686   3.715   4.837   1.928
  429ASN    OD1 6687   3.629   4.748   1.928
  429ASN    ND2 6688   3.785   4.857   1.818
  429ASN   HD21 6689   3.768   4.788   1.747
  429ASN   HD22 6690   3.857   4.928   1.814
  429ASN      C 6691   3.734   4.703   2.211
  429ASN      O 6692   3.833   4.645   2.155
  430ASN      N 6693   3.657   4.633   2.290
  430ASN      H 6694   3.567   4.672   2.315
  430ASN     CA 6695   3.665   4.488   2.305
  430ASN     HA 6696   3.772   4.472   2.309
  430ASN     CB 6697   3.610   4.444   2.441
  430ASN    HB2 6698   3.677   4.502   2.504
  430ASN    HB3 6699   3.506   4.475   2.455
  430ASN     CG 6700   3.637   4.302   2.467
  430ASN    OD1 6701   3.736   4.249   2.423
  430ASN    ND2 6702   3.560   4.232   2.550
  430ASN   HD21 6703   3.591   4.139   2.577
  430ASN   HD22 6704   3.485   4.273   2.604
  430ASN      C 6705   3.611   4.403   2.184
  430ASN      O 6706   3.591   4.287   2.197
  431ASP      N 6707   3.583   4.474   2.069
  431ASP      H 6708   3.594   4.574   2.066
  431ASP     CA 6709   3.503   4.414   1.964
  431ASP     HA 6710   3.461   4.319   1.997
  431ASP     CB 6711   3.385   4.510   1.927
  431ASP    HB2 6712   3.356   4.557   2.021
  431ASP    HB3 6713   3.409   4.597   1.866
  431ASP     CG 6714   3.258   4.444   1.869
  431ASP    OD1 6715   3.252   4.321   1.874
  431ASP    OD2 6716   3.166   4.514   1.825
  431ASP      C 6717   3.584   4.375   1.839
  431ASP      O 6718   3.697   4.422   1.820
  432ASP      N 6719   3.526   4.300   1.748
  432ASP      H 6720   3.433   4.268   1.768
  432ASP     CA 6721   3.600   4.238   1.637
  432ASP     HA 6722   3.703   4.228   1.672
  432ASP     CB 6723   3.551   4.095   1.614
  432ASP    HB2 6724   3.523   4.033   1.699
  432ASP    HB3 6725   3.461   4.092   1.552
  432ASP     CG 6726   3.667   4.023   1.542
  432ASP    OD1 6727   3.630   3.940   1.460
  432ASP    OD2 6728   3.787   4.033   1.583
  432ASP      C 6729   3.610   4.326   1.510
  432ASP      O 6730   3.608   4.281   1.394
  433TRP      N 6731   3.612   4.459   1.534
  433TRP      H 6732   3.608   4.486   1.631
  433TRP     CA 6733   3.607   4.562   1.430
  433TRP     HA 6734   3.668   4.528   1.347
  433TRP     CB 6735   3.466   4.578   1.381
  433TRP    HB2 6736   3.434   4.481   1.345
  433TRP    HB3 6737   3.402   4.613   1.463
  433TRP     CG 6738   3.441   4.686   1.274
  433TRP    CD1 6739   3.406   4.815   1.310
  433TRP    HD1 6740   3.392   4.845   1.413
  433TRP    NE1 6741   3.397   4.889   1.194
  433TRP    HE1 6742   3.356   4.981   1.184
  433TRP    CE2 6743   3.398   4.808   1.081
  433TRP    CZ2 6744   3.388   4.827   0.945
  433TRP    HZ2 6745   3.370   4.924   0.900
  433TRP    CH2 6746   3.404   4.721   0.857
  433TRP    HH2 6747   3.396   4.756   0.756
  433TRP    CZ3 6748   3.445   4.594   0.898
  433TRP    HZ3 6749   3.461   4.517   0.824
  433TRP    CE3 6750   3.444   4.566   1.034
  433TRP    HE3 6751   3.455   4.464   1.067
  433TRP    CD2 6752   3.425   4.676   1.132
  433TRP      C 6753   3.658   4.696   1.484
  433TRP      O 6754   3.660   4.721   1.602
  434SER      N 6755   3.701   4.782   1.390
  434SER      H 6756   3.679   4.763   1.294
  434SER     CA 6757   3.767   4.905   1.417
  434SER     HA 6758   3.845   4.892   1.493
  434SER     CB 6759   3.830   4.958   1.292
  434SER    HB2 6760   3.748   4.978   1.223
  434SER    HB3 6761   3.878   5.050   1.326
  434SER     OG 6762   3.927   4.874   1.244
  434SER     HG 6763   3.891   4.796   1.200
  434SER      C 6764   3.680   5.021   1.471
  434SER      O 6765   3.563   5.038   1.434
  435PHE      N 6766   3.725   5.114   1.560
  435PHE      H 6767   3.820   5.109   1.594
  435PHE     CA 6768   3.649   5.230   1.613
  435PHE     HA 6769   3.542   5.223   1.591
  435PHE     CB 6770   3.663   5.221   1.763
  435PHE    HB2 6771   3.624   5.124   1.793
  435PHE    HB3 6772   3.767   5.211   1.795
  435PHE     CG 6773   3.578   5.324   1.838
  435PHE    CD1 6774   3.614   5.455   1.840
  435PHE    HD1 6775   3.690   5.494   1.773
  435PHE    CE1 6776   3.555   5.549   1.926
  435PHE    HE1 6777   3.577   5.655   1.924
  435PHE     CZ 6778   3.458   5.506   2.019
  435PHE     HZ 6779   3.418   5.576   2.091
  435PHE    CE2 6780   3.433   5.371   2.030
  435PHE    HE2 6781   3.376   5.329   2.112
  435PHE    CD2 6782   3.481   5.284   1.932
  435PHE    HD2 6783   3.454   5.180   1.928
  435PHE      C 6784   3.697   5.357   1.554
  435PHE      O 6785   3.820   5.375   1.554
  436SER      N 6786   3.606   5.447   1.507
  436SER      H 6787   3.511   5.414   1.506
  436SER     CA 6788   3.632   5.586   1.477
  436SER     HA 6789   3.707   5.632   1.541
  436SER     CB 6790   3.691   5.601   1.334
  436SER    HB2 6791   3.706   5.707   1.313
  436SER    HB3 6792   3.792   5.562   1.340
  436SER     OG 6793   3.623   5.537   1.228
  436SER     HG 6794   3.641   5.588   1.149
  436SER      C 6795   3.507   5.668   1.505
  436SER      O 6796   3.409   5.654   1.429
  437LEU      N 6797   3.497   5.727   1.624
  437LEU      H 6798   3.564   5.715   1.699
  437LEU     CA 6799   3.372   5.797   1.659
  437LEU     HA 6800   3.322   5.829   1.567
  437LEU     CB 6801   3.272   5.705   1.724
  437LEU    HB2 6802   3.249   5.629   1.649
  437LEU    HB3 6803   3.330   5.653   1.800
  437LEU     CG 6804   3.152   5.759   1.790
  437LEU     HG 6805   3.175   5.833   1.866
  437LEU    CD1 6806   3.054   5.822   1.695
  437LEU   HD11 6807   3.082   5.927   1.689
  437LEU   HD12 6808   3.036   5.763   1.606
  437LEU   HD13 6809   2.958   5.826   1.748
  437LEU    CD2 6810   3.078   5.637   1.859
  437LEU   HD21 6811   3.050   5.564   1.784
  437LEU   HD22 6812   3.140   5.594   1.937
  437LEU   HD23 6813   2.994   5.695   1.898
  437LEU      C 6814   3.408   5.927   1.742
  437LEU      O 6815   3.491   5.929   1.831
  438THR      N 6816   3.325   6.030   1.713
  438THR      H 6817   3.255   6.012   1.643
  438THR     CA 6818   3.311   6.151   1.788
  438THR     HA 6819   3.413   6.181   1.815
  438THR     CB 6820   3.253   6.271   1.708
  438THR     HB 6821   3.144   6.277   1.707
  438THR    CG2 6822   3.305   6.405   1.764
  438THR   HG21 6823   3.409   6.419   1.738
  438THR   HG22 6824   3.232   6.472   1.719
  438THR   HG23 6825   3.294   6.407   1.873
  438THR    OG1 6826   3.298   6.278   1.580
  438THR    HG1 6827   3.267   6.210   1.519
  438THR      C 6828   3.223   6.134   1.912
  438THR      O 6829   3.106   6.096   1.896
  439LEU      N 6830   3.276   6.156   2.030
  439LEU      H 6831   3.367   6.200   2.034
  439LEU     CA 6832   3.207   6.148   2.163
  439LEU     HA 6833   3.100   6.134   2.152
  439LEU     CB 6834   3.266   6.031   2.240
  439LEU    HB2 6835   3.373   6.049   2.241
  439LEU    HB3 6836   3.227   6.036   2.342
  439LEU     CG 6837   3.241   5.886   2.187
  439LEU     HG 6838   3.272   5.878   2.082
  439LEU    CD1 6839   3.320   5.779   2.263
  439LEU   HD11 6840   3.304   5.793   2.370
  439LEU   HD12 6841   3.278   5.680   2.242
  439LEU   HD13 6842   3.426   5.790   2.238
  439LEU    CD2 6843   3.094   5.850   2.180
  439LEU   HD21 6844   3.047   5.910   2.101
  439LEU   HD22 6845   3.074   5.745   2.160
  439LEU   HD23 6846   3.033   5.873   2.268
  439LEU      C 6847   3.216   6.271   2.262
  439LEU      O 6848   3.316   6.334   2.285
  440GLN      N 6849   3.114   6.294   2.344
  440GLN      H 6850   3.033   6.234   2.342
  440GLN     CA 6851   3.118   6.397   2.453
  440GLN     HA 6852   3.159   6.491   2.416
  440GLN     CB 6853   2.970   6.416   2.500
  440GLN    HB2 6854   2.926   6.462   2.411
  440GLN    HB3 6855   2.909   6.330   2.528
  440GLN     CG 6856   2.954   6.525   2.606
  440GLN    HG2 6857   2.848   6.550   2.604
  440GLN    HG3 6858   2.981   6.474   2.698
  440GLN     CD 6859   3.043   6.652   2.583
  440GLN    OE1 6860   3.129   6.681   2.663
  440GLN    NE2 6861   3.021   6.722   2.476
  440GLN   HE21 6862   3.073   6.807   2.456
  440GLN   HE22 6863   2.937   6.704   2.423
  440GLN      C 6864   3.202   6.359   2.575
  440GLN      O 6865   3.170   6.259   2.643
  441THR      N 6866   3.303   6.432   2.608
  441THR      H 6867   3.327   6.512   2.552
  441THR     CA 6868   3.406   6.404   2.711
  441THR     HA 6869   3.398   6.295   2.716
  441THR     CB 6870   3.550   6.430   2.673
  441THR     HB 6871   3.609   6.392   2.756
  441THR    CG2 6872   3.599   6.361   2.543
  441THR   HG21 6873   3.703   6.392   2.527
  441THR   HG22 6874   3.598   6.255   2.569
  441THR   HG23 6875   3.541   6.390   2.456
  441THR    OG1 6876   3.580   6.567   2.662
  441THR    HG1 6877   3.508   6.596   2.606
  441THR      C 6878   3.374   6.466   2.844
  441THR      O 6879   3.407   6.407   2.946
  442GLY      N 6880   3.323   6.590   2.848
  442GLY      H 6881   3.311   6.634   2.758
  442GLY     CA 6882   3.306   6.678   2.966
  442GLY    HA2 6883   3.221   6.745   2.958
  442GLY    HA3 6884   3.282   6.613   3.050
  442GLY      C 6885   3.436   6.747   3.010
  442GLY      O 6886   3.448   6.787   3.123
  443LEU      N 6887   3.537   6.740   2.926
  443LEU      H 6888   3.525   6.701   2.833
  443LEU     CA 6889   3.672   6.805   2.963
  443LEU     HA 6890   3.675   6.804   3.072
  443LEU     CB 6891   3.787   6.725   2.892
  443LEU    HB2 6892   3.763   6.714   2.786
  443LEU    HB3 6893   3.874   6.789   2.907
  443LEU     CG 6894   3.808   6.589   2.942
  443LEU     HG 6895   3.725   6.526   2.911
  443LEU    CD1 6896   3.927   6.522   2.875
  443LEU   HD11 6897   3.909   6.517   2.767
  443LEU   HD12 6898   4.018   6.574   2.903
  443LEU   HD13 6899   3.935   6.415   2.893
  443LEU    CD2 6900   3.816   6.583   3.099
  443LEU   HD21 6901   3.866   6.492   3.132
  443LEU   HD22 6902   3.870   6.664   3.147
  443LEU   HD23 6903   3.711   6.577   3.128
  443LEU      C 6904   3.669   6.952   2.909
  443LEU      O 6905   3.585   6.985   2.824
  444PRO      N 6906   3.735   7.051   2.978
  444PRO     CD 6907   3.810   7.035   3.100
  444PRO    HD2 6908   3.878   6.950   3.090
  444PRO    HD3 6909   3.746   7.037   3.188
  444PRO     CG 6910   3.905   7.157   3.122
  444PRO    HG2 6911   4.009   7.139   3.095
  444PRO    HG3 6912   3.900   7.192   3.225
  444PRO     CB 6913   3.844   7.261   3.030
  444PRO    HB2 6914   3.925   7.324   2.993
  444PRO    HB3 6915   3.777   7.325   3.088
  444PRO     CA 6916   3.774   7.182   2.916
  444PRO     HA 6917   3.693   7.241   2.872
  444PRO      C 6918   3.873   7.160   2.797
  444PRO      O 6919   3.937   7.057   2.788
  445ALA      N 6920   3.895   7.260   2.704
  445ALA      H 6921   3.851   7.350   2.720
  445ALA     CA 6922   3.942   7.239   2.563
  445ALA     HA 6923   3.885   7.159   2.516
  445ALA     CB 6924   3.907   7.369   2.485
  445ALA    HB1 6925   3.967   7.450   2.528
  445ALA    HB2 6926   3.939   7.358   2.381
  445ALA    HB3 6927   3.799   7.382   2.492
  445ALA      C 6928   4.093   7.201   2.539
  445ALA      O 6929   4.186   7.219   2.620
  446GLY      N 6930   4.122   7.160   2.413
  446GLY      H 6931   4.045   7.138   2.352
  446GLY     CA 6932   4.260   7.163   2.360
  446GLY    HA2 6933   4.264   7.197   2.257
  446GLY    HA3 6934   4.326   7.228   2.418
  446GLY      C 6935   4.316   7.018   2.366
  446GLY      O 6936   4.249   6.919   2.395
  447THR      N 6937   4.444   7.011   2.333
  447THR      H 6938   4.504   7.089   2.314
  447THR     CA 6939   4.506   6.876   2.313
  447THR     HA 6940   4.436   6.808   2.265
  447THR     CB 6941   4.626   6.883   2.218
  447THR     HB 6942   4.689   6.964   2.254
  447THR    CG2 6943   4.711   6.758   2.197
  447THR   HG21 6944   4.774   6.764   2.108
  447THR   HG22 6945   4.777   6.726   2.278
  447THR   HG23 6946   4.637   6.679   2.184
  447THR    OG1 6947   4.583   6.918   2.093
  447THR    HG1 6948   4.573   6.837   2.042
  447THR      C 6949   4.535   6.804   2.448
  447THR      O 6950   4.581   6.869   2.544
  448TYR      N 6951   4.504   6.674   2.460
  448TYR      H 6952   4.482   6.624   2.375
  448TYR     CA 6953   4.546   6.584   2.567
  448TYR     HA 6954   4.604   6.624   2.650
  448TYR     CB 6955   4.417   6.522   2.631
  448TYR    HB2 6956   4.352   6.491   2.548
  448TYR    HB3 6957   4.434   6.428   2.684
  448TYR     CG 6958   4.344   6.630   2.714
  448TYR    CD1 6959   4.268   6.724   2.648
  448TYR    HD1 6960   4.273   6.731   2.540
  448TYR    CE1 6961   4.191   6.818   2.719
  448TYR    HE1 6962   4.127   6.890   2.670
  448TYR     CZ 6963   4.194   6.812   2.861
  448TYR     OH 6964   4.129   6.906   2.932
  448TYR     HH 6965   4.072   6.964   2.880
  448TYR    CE2 6966   4.276   6.714   2.928
  448TYR    HE2 6967   4.276   6.711   3.036
  448TYR    CD2 6968   4.348   6.613   2.850
  448TYR    HD2 6969   4.390   6.525   2.897
  448TYR      C 6970   4.628   6.473   2.493
  448TYR      O 6971   4.626   6.467   2.364
  449CYX      N 6972   4.710   6.403   2.573
  449CYX      H 6973   4.714   6.423   2.671
  449CYX     CA 6974   4.790   6.287   2.516
  449CYX     HA 6975   4.768   6.287   2.410
  449CYX     CB 6976   4.939   6.316   2.525
  449CYX    HB2 6977   4.972   6.309   2.629
  449CYX    HB3 6978   4.995   6.239   2.473
  449CYX     SG 6979   4.977   6.475   2.446
  449CYX      C 6980   4.733   6.153   2.581
  449CYX      O 6981   4.695   6.151   2.697
  450ASP      N 6982   4.720   6.048   2.500
  450ASP      H 6983   4.725   6.057   2.400
  450ASP     CA 6984   4.656   5.920   2.548
  450ASP     HA 6985   4.563   5.938   2.601
  450ASP     CB 6986   4.632   5.817   2.434
  450ASP    HB2 6987   4.542   5.851   2.383
  450ASP    HB3 6988   4.721   5.809   2.373
  450ASP     CG 6989   4.601   5.682   2.484
  450ASP    OD1 6990   4.545   5.655   2.596
  450ASP    OD2 6991   4.663   5.596   2.416
  450ASP      C 6992   4.752   5.848   2.657
  450ASP      O 6993   4.863   5.808   2.611
  451VAL      N 6994   4.716   5.825   2.785
  451VAL      H 6995   4.619   5.833   2.812
  451VAL     CA 6996   4.804   5.767   2.892
  451VAL     HA 6997   4.902   5.813   2.879
  451VAL     CB 6998   4.765   5.805   3.034
  451VAL     HB 6999   4.855   5.781   3.091
  451VAL    CG1 7000   4.763   5.956   3.041
  451VAL   HG11 7001   4.853   5.997   2.994
  451VAL   HG12 7002   4.671   5.990   2.993
  451VAL   HG13 7003   4.755   5.992   3.143
  451VAL    CG2 7004   4.648   5.731   3.096
  451VAL   HG21 7005   4.653   5.622   3.100
  451VAL   HG22 7006   4.644   5.757   3.202
  451VAL   HG23 7007   4.564   5.776   3.043
  451VAL      C 7008   4.816   5.611   2.884
  451VAL      O 7009   4.883   5.548   2.962
  452ILE      N 7010   4.753   5.551   2.779
  452ILE      H 7011   4.689   5.609   2.726
  452ILE     CA 7012   4.765   5.407   2.750
  452ILE     HA 7013   4.787   5.361   2.847
  452ILE     CB 7014   4.637   5.342   2.696
  452ILE     HB 7015   4.614   5.389   2.600
  452ILE    CG2 7016   4.657   5.188   2.682
  452ILE   HG21 7017   4.562   5.148   2.647
  452ILE   HG22 7018   4.731   5.159   2.607
  452ILE   HG23 7019   4.680   5.141   2.778
  452ILE    CG1 7020   4.516   5.362   2.780
  452ILE   HG12 7021   4.497   5.469   2.795
  452ILE   HG13 7022   4.438   5.311   2.724
  452ILE    CD1 7023   4.529   5.308   2.927
  452ILE   HD11 7024   4.533   5.199   2.933
  452ILE   HD12 7025   4.606   5.361   2.983
  452ILE   HD13 7026   4.436   5.334   2.977
  452ILE      C 7027   4.887   5.385   2.657
  452ILE      O 7028   4.971   5.295   2.680
  453SER      N 7029   4.898   5.460   2.547
  453SER      H 7030   4.835   5.535   2.524
  453SER     CA 7031   4.997   5.437   2.439
  453SER     HA 7032   5.006   5.332   2.411
  453SER     CB 7033   4.942   5.501   2.315
  453SER    HB2 7034   5.013   5.487   2.234
  453SER    HB3 7035   4.852   5.443   2.292
  453SER     OG 7036   4.906   5.637   2.326
  453SER     HG 7037   4.815   5.642   2.354
  453SER      C 7038   5.130   5.505   2.463
  453SER      O 7039   5.233   5.465   2.405
  454GLY      N 7040   5.136   5.595   2.562
  454GLY      H 7041   5.049   5.632   2.599
  454GLY     CA 7042   5.259   5.674   2.587
  454GLY    HA2 7043   5.339   5.603   2.607
  454GLY    HA3 7044   5.293   5.730   2.501
  454GLY      C 7045   5.234   5.776   2.704
  454GLY      O 7046   5.129   5.765   2.767
  455ASP      N 7047   5.322   5.871   2.723
  455ASP      H 7048   5.403   5.883   2.664
  455ASP     CA 7049   5.325   5.964   2.841
  455ASP     HA 7050   5.221   5.982   2.868
  455ASP     CB 7051   5.394   5.895   2.958
  455ASP    HB2 7052   5.353   5.794   2.955
  455ASP    HB3 7053   5.502   5.891   2.946
  455ASP     CG 7054   5.348   5.951   3.091
  455ASP    OD1 7055   5.350   5.865   3.185
  455ASP    OD2 7056   5.305   6.070   3.107
  455ASP      C 7057   5.395   6.101   2.802
  455ASP      O 7058   5.484   6.099   2.719
  456LYS      N 7059   5.352   6.213   2.867
  456LYS      H 7060   5.304   6.185   2.952
  456LYS     CA 7061   5.407   6.351   2.855
  456LYS     HA 7062   5.444   6.371   2.754
  456LYS     CB 7063   5.302   6.461   2.891
  456LYS    HB2 7064   5.217   6.450   2.824
  456LYS    HB3 7065   5.256   6.436   2.986
  456LYS     CG 7066   5.352   6.606   2.883
  456LYS    HG2 7067   5.438   6.626   2.948
  456LYS    HG3 7068   5.394   6.620   2.783
  456LYS     CD 7069   5.242   6.696   2.915
  456LYS    HD2 7070   5.270   6.797   2.886
  456LYS    HD3 7071   5.150   6.659   2.871
  456LYS     CE 7072   5.221   6.697   3.071
  456LYS    HE2 7073   5.204   6.594   3.103
  456LYS    HE3 7074   5.314   6.740   3.106
  456LYS     NZ 7075   5.106   6.778   3.118
  456LYS    HZ1 7076   5.129   6.876   3.106
  456LYS    HZ2 7077   5.030   6.762   3.053
  456LYS    HZ3 7078   5.073   6.754   3.211
  456LYS      C 7079   5.532   6.354   2.948
  456LYS      O 7080   5.526   6.372   3.067
  457ILE      N 7081   5.647   6.322   2.887
  457ILE      H 7082   5.645   6.325   2.786
  457ILE     CA 7083   5.776   6.318   2.956
  457ILE     HA 7084   5.768   6.357   3.058
  457ILE     CB 7085   5.839   6.172   2.973
  457ILE     HB 7086   5.930   6.195   3.029
  457ILE    CG2 7087   5.741   6.084   3.050
  457ILE   HG21 7088   5.785   5.994   3.091
  457ILE   HG22 7089   5.702   6.128   3.142
  457ILE   HG23 7090   5.657   6.052   2.989
  457ILE    CG1 7091   5.875   6.109   2.837
  457ILE   HG12 7092   5.806   6.141   2.760
  457ILE   HG13 7093   5.973   6.144   2.804
  457ILE    CD1 7094   5.872   5.954   2.842
  457ILE   HD11 7095   5.781   5.902   2.873
  457ILE   HD12 7096   5.896   5.911   2.745
  457ILE   HD13 7097   5.958   5.935   2.907
  457ILE      C 7098   5.873   6.418   2.893
  457ILE      O 7099   5.872   6.456   2.772
  458ASN      N 7100   5.962   6.471   2.982
  458ASN      H 7101   5.950   6.433   3.075
  458ASN     CA 7102   6.055   6.584   2.964
  458ASN     HA 7103   6.062   6.620   3.067
  458ASN     CB 7104   6.193   6.534   2.919
  458ASN    HB2 7105   6.222   6.447   2.977
  458ASN    HB3 7106   6.189   6.500   2.816
  458ASN     CG 7107   6.301   6.638   2.922
  458ASN    OD1 7108   6.282   6.750   2.969
  458ASN    ND2 7109   6.418   6.608   2.864
  458ASN   HD21 7110   6.492   6.676   2.873
  458ASN   HD22 7111   6.438   6.518   2.823
  458ASN      C 7112   5.994   6.702   2.883
  458ASN      O 7113   6.062   6.751   2.792
  459GLY      N 7114   5.866   6.720   2.906
  459GLY      H 7115   5.823   6.674   2.985
  459GLY     CA 7116   5.798   6.834   2.843
  459GLY    HA2 7117   5.716   6.849   2.913
  459GLY    HA3 7118   5.852   6.927   2.828
  459GLY      C 7119   5.735   6.818   2.707
  459GLY      O 7120   5.702   6.918   2.648
  460ASN      N 7121   5.726   6.699   2.653
  460ASN      H 7122   5.774   6.624   2.700
  460ASN     CA 7123   5.659   6.672   2.522
  460ASN     HA 7124   5.582   6.746   2.503
  460ASN     CB 7125   5.765   6.682   2.406
  460ASN    HB2 7126   5.824   6.773   2.397
  460ASN    HB3 7127   5.838   6.603   2.423
  460ASN     CG 7128   5.707   6.654   2.265
  460ASN    OD1 7129   5.581   6.654   2.248
  460ASN    ND2 7130   5.785   6.627   2.166
  460ASN   HD21 7131   5.759   6.598   2.073
  460ASN   HD22 7132   5.881   6.614   2.194
  460ASN      C 7133   5.595   6.527   2.527
  460ASN      O 7134   5.641   6.440   2.610
  461CYX      N 7135   5.482   6.508   2.451
  461CYX      H 7136   5.457   6.576   2.382
  461CYX     CA 7137   5.415   6.381   2.440
  461CYX     HA 7138   5.412   6.341   2.542
  461CYX     CB 7139   5.267   6.403   2.405
  461CYX    HB2 7140   5.256   6.452   2.309
  461CYX    HB3 7141   5.226   6.302   2.401
  461CYX     SG 7142   5.157   6.490   2.524
  461CYX      C 7143   5.485   6.280   2.352
  461CYX      O 7144   5.575   6.321   2.278
  462THR      N 7145   5.441   6.160   2.346
  462THR      H 7146   5.363   6.138   2.407
  462THR     CA 7147   5.506   6.044   2.280
  462THR     HA 7148   5.565   6.094   2.204
  462THR     CB 7149   5.598   5.970   2.378
  462THR     HB 7150   5.651   5.889   2.329
  462THR    CG2 7151   5.714   6.068   2.416
  462THR   HG21 7152   5.783   6.010   2.479
  462THR   HG22 7153   5.763   6.113   2.330
  462THR   HG23 7154   5.666   6.147   2.474
  462THR    OG1 7155   5.540   5.928   2.500
  462THR    HG1 7156   5.505   6.001   2.552
  462THR      C 7157   5.407   5.942   2.221
  462THR      O 7158   5.454   5.866   2.136
  463GLY      N 7159   5.283   5.921   2.267
  463GLY      H 7160   5.252   5.972   2.349
  463GLY     CA 7161   5.181   5.825   2.213
  463GLY    HA2 7162   5.224   5.755   2.141
  463GLY    HA3 7163   5.136   5.769   2.295
  463GLY      C 7164   5.073   5.896   2.125
  463GLY      O 7165   5.099   6.001   2.057
  464ILE      N 7166   4.947   5.849   2.127
  464ILE      H 7167   4.922   5.767   2.182
  464ILE     CA 7168   4.834   5.914   2.054
  464ILE     HA 7169   4.867   5.947   1.956
  464ILE     CB 7170   4.712   5.824   2.042
  464ILE     HB 7171   4.684   5.806   2.145
  464ILE    CG2 7172   4.593   5.875   1.965
  464ILE   HG21 7173   4.555   5.954   2.030
  464ILE   HG22 7174   4.614   5.909   1.863
  464ILE   HG23 7175   4.511   5.806   1.946
  464ILE    CG1 7176   4.753   5.692   1.979
  464ILE   HG12 7177   4.749   5.712   1.872
  464ILE   HG13 7178   4.858   5.668   1.999
  464ILE    CD1 7179   4.663   5.574   2.015
  464ILE   HD11 7180   4.678   5.499   1.936
  464ILE   HD12 7181   4.682   5.527   2.111
  464ILE   HD13 7182   4.559   5.603   2.008
  464ILE      C 7183   4.796   6.046   2.123
  464ILE      O 7184   4.832   6.088   2.237
  465LYS      N 7185   4.749   6.144   2.040
  465LYS      H 7186   4.748   6.117   1.943
  465LYS     CA 7187   4.707   6.282   2.081
  465LYS     HA 7188   4.717   6.306   2.186
  465LYS     CB 7189   4.787   6.386   2.003
  465LYS    HB2 7190   4.800   6.344   1.903
  465LYS    HB3 7191   4.732   6.478   1.989
  465LYS     CG 7192   4.916   6.412   2.085
  465LYS    HG2 7193   4.873   6.463   2.171
  465LYS    HG3 7194   4.962   6.317   2.114
  465LYS     CD 7195   5.011   6.498   2.009
  465LYS    HD2 7196   4.953   6.573   1.956
  465LYS    HD3 7197   5.075   6.558   2.074
  465LYS     CE 7198   5.087   6.424   1.897
  465LYS    HE2 7199   5.122   6.330   1.941
  465LYS    HE3 7200   5.016   6.399   1.817
  465LYS     NZ 7201   5.200   6.504   1.851
  465LYS    HZ1 7202   5.220   6.474   1.757
  465LYS    HZ2 7203   5.165   6.599   1.846
  465LYS    HZ3 7204   5.276   6.506   1.918
  465LYS      C 7205   4.560   6.302   2.035
  465LYS      O 7206   4.514   6.262   1.929
  466ILE      N 7207   4.482   6.355   2.131
  466ILE      H 7208   4.539   6.384   2.210
  466ILE     CA 7209   4.339   6.383   2.131
  466ILE     HA 7210   4.287   6.356   2.039
  466ILE     CB 7211   4.261   6.287   2.226
  466ILE     HB 7212   4.291   6.326   2.324
  466ILE    CG2 7213   4.115   6.313   2.217
  466ILE   HG21 7214   4.062   6.245   2.283
  466ILE   HG22 7215   4.104   6.410   2.264
  466ILE   HG23 7216   4.074   6.314   2.116
  466ILE    CG1 7217   4.290   6.136   2.241
  466ILE   HG12 7218   4.398   6.121   2.246
  466ILE   HG13 7219   4.241   6.096   2.330
  466ILE    CD1 7220   4.244   6.066   2.119
  466ILE   HD11 7221   4.278   5.963   2.115
  466ILE   HD12 7222   4.138   6.085   2.102
  466ILE   HD13 7223   4.293   6.104   2.029
  466ILE      C 7224   4.313   6.533   2.143
  466ILE      O 7225   4.376   6.598   2.227
  467TYR      N 7226   4.211   6.585   2.075
  467TYR      H 7227   4.166   6.533   2.001
  467TYR     CA 7228   4.172   6.729   2.085
  467TYR     HA 7229   4.239   6.773   2.159
  467TYR     CB 7230   4.195   6.800   1.950
  467TYR    HB2 7231   4.300   6.783   1.925
  467TYR    HB3 7232   4.141   6.758   1.865
  467TYR     CG 7233   4.166   6.951   1.962
  467TYR    CD1 7234   4.044   6.998   1.927
  467TYR    HD1 7235   3.965   6.929   1.900
  467TYR    CE1 7236   4.007   7.133   1.950
  467TYR    HE1 7237   3.907   7.171   1.947
  467TYR     CZ 7238   4.110   7.225   1.998
  467TYR     OH 7239   4.075   7.348   2.041
  467TYR     HH 7240   4.151   7.383   2.087
  467TYR    CE2 7241   4.240   7.177   2.002
  467TYR    HE2 7242   4.319   7.248   2.021
  467TYR    CD2 7243   4.269   7.041   1.992
  467TYR    HD2 7244   4.372   7.011   1.998
  467TYR      C 7245   4.028   6.755   2.132
  467TYR      O 7246   3.932   6.706   2.071
  468VAL      N 7247   4.005   6.822   2.246
  468VAL      H 7248   4.080   6.853   2.307
  468VAL     CA 7249   3.871   6.851   2.299
  468VAL     HA 7250   3.807   6.768   2.268
  468VAL     CB 7251   3.871   6.861   2.453
  468VAL     HB 7252   3.941   6.938   2.484
  468VAL    CG1 7253   3.742   6.898   2.512
  468VAL   HG11 7254   3.694   6.985   2.468
  468VAL   HG12 7255   3.669   6.817   2.505
  468VAL   HG13 7256   3.766   6.923   2.615
  468VAL    CG2 7257   3.919   6.724   2.510
  468VAL   HG21 7258   4.019   6.706   2.472
  468VAL   HG22 7259   3.917   6.728   2.619
  468VAL   HG23 7260   3.853   6.645   2.474
  468VAL      C 7261   3.814   6.986   2.243
  468VAL      O 7262   3.882   7.089   2.264
  469SER      N 7263   3.697   6.991   2.188
  469SER      H 7264   3.665   6.903   2.151
  469SER     CA 7265   3.631   7.115   2.129
  469SER     HA 7266   3.701   7.164   2.062
  469SER     CB 7267   3.514   7.077   2.045
  469SER    HB2 7268   3.478   7.173   2.008
  469SER    HB3 7269   3.552   7.011   1.967
  469SER     OG 7270   3.415   7.033   2.135
  469SER     HG 7271   3.332   7.050   2.090
  469SER      C 7272   3.582   7.218   2.230
  469SER      O 7273   3.551   7.187   2.343
  470ASP      N 7274   3.554   7.337   2.182
  470ASP      H 7275   3.570   7.345   2.083
  470ASP     CA 7276   3.478   7.435   2.256
  470ASP     HA 7277   3.536   7.490   2.330
  470ASP     CB 7278   3.438   7.529   2.146
  470ASP    HB2 7279   3.516   7.558   2.076
  470ASP    HB3 7280   3.368   7.473   2.083
  470ASP     CG 7281   3.356   7.643   2.199
  470ASP    OD1 7282   3.243   7.656   2.150
  470ASP    OD2 7283   3.394   7.718   2.293
  470ASP      C 7284   3.358   7.377   2.328
  470ASP      O 7285   3.322   7.425   2.437
  471ASP      N 7286   3.287   7.277   2.269
  471ASP      H 7287   3.303   7.261   2.170
  471ASP     CA 7288   3.174   7.208   2.329
  471ASP     HA 7289   3.145   7.261   2.420
  471ASP     CB 7290   3.049   7.201   2.239
  471ASP    HB2 7291   2.961   7.167   2.294
  471ASP    HB3 7292   3.012   7.303   2.228
  471ASP     CG 7293   3.057   7.125   2.106
  471ASP    OD1 7294   2.952   7.105   2.045
  471ASP    OD2 7295   3.171   7.091   2.063
  471ASP      C 7296   3.206   7.066   2.398
  471ASP      O 7297   3.108   6.994   2.439
  472GLY      N 7298   3.327   7.024   2.415
  472GLY      H 7299   3.405   7.083   2.387
  472GLY     CA 7300   3.374   6.904   2.492
  472GLY    HA2 7301   3.481   6.915   2.513
  472GLY    HA3 7302   3.332   6.897   2.592
  472GLY      C 7303   3.361   6.771   2.415
  472GLY      O 7304   3.400   6.660   2.466
  473LYS      N 7305   3.335   6.779   2.282
  473LYS      H 7306   3.339   6.871   2.242
  473LYS     CA 7307   3.333   6.667   2.183
  473LYS     HA 7308   3.303   6.582   2.244
  473LYS     CB 7309   3.231   6.690   2.074
  473LYS    HB2 7310   3.220   6.795   2.048
  473LYS    HB3 7311   3.261   6.631   1.988
  473LYS     CG 7312   3.091   6.650   2.113
  473LYS    HG2 7313   3.088   6.546   2.144
  473LYS    HG3 7314   3.073   6.717   2.197
  473LYS     CD 7315   2.991   6.682   1.997
  473LYS    HD2 7316   3.003   6.786   1.968
  473LYS    HD3 7317   2.994   6.624   1.905
  473LYS     CE 7318   2.855   6.659   2.068
  473LYS    HE2 7319   2.840   6.551   2.077
  473LYS    HE3 7320   2.850   6.700   2.169
  473LYS     NZ 7321   2.746   6.715   1.986
  473LYS    HZ1 7322   2.754   6.690   1.889
  473LYS    HZ2 7323   2.660   6.680   2.026
  473LYS    HZ3 7324   2.747   6.816   1.994
  473LYS      C 7325   3.474   6.646   2.133
  473LYS      O 7326   3.536   6.737   2.072
  474ALA      N 7327   3.528   6.528   2.170
  474ALA      H 7328   3.472   6.463   2.224
  474ALA     CA 7329   3.657   6.482   2.113
  474ALA     HA 7330   3.702   6.567   2.063
  474ALA     CB 7331   3.762   6.444   2.215
  474ALA    HB1 7332   3.742   6.355   2.275
  474ALA    HB2 7333   3.848   6.419   2.153
  474ALA    HB3 7334   3.792   6.528   2.278
  474ALA      C 7335   3.628   6.372   2.008
  474ALA      O 7336   3.515   6.320   2.004
  475HIE      N 7337   3.718   6.350   1.922
  475HIE      H 7338   3.796   6.414   1.916
  475HIE     CA 7339   3.721   6.221   1.842
  475HIE     HA 7340   3.622   6.179   1.858
  475HIE     CB 7341   3.745   6.257   1.692
  475HIE    HB2 7342   3.676   6.339   1.669
  475HIE    HB3 7343   3.848   6.279   1.666
  475HIE     CG 7344   3.708   6.150   1.595
  475HIE    ND1 7345   3.802   6.054   1.559
  475HIE    CE1 7346   3.737   5.974   1.470
  475HIE    HE1 7347   3.777   5.881   1.432
  475HIE    NE2 7348   3.613   6.017   1.449
  475HIE    HE2 7349   3.547   5.988   1.378
  475HIE    CD2 7350   3.592   6.129   1.527
  475HIE    HD2 7351   3.508   6.196   1.524
  475HIE      C 7352   3.825   6.121   1.890
  475HIE      O 7353   3.920   6.152   1.960
  476PHE      N 7354   3.796   5.996   1.863
  476PHE      H 7355   3.706   5.971   1.825
  476PHE     CA 7356   3.880   5.885   1.901
  476PHE     HA 7357   3.979   5.925   1.923
  476PHE     CB 7358   3.808   5.820   2.019
  476PHE    HB2 7359   3.706   5.787   1.999
  476PHE    HB3 7360   3.869   5.737   2.056
  476PHE     CG 7361   3.787   5.915   2.139
  476PHE    CD1 7362   3.890   5.910   2.238
  476PHE    HD1 7363   3.974   5.843   2.234
  476PHE    CE1 7364   3.878   5.981   2.357
  476PHE    HE1 7365   3.954   5.971   2.433
  476PHE     CZ 7366   3.775   6.079   2.369
  476PHE     HZ 7367   3.774   6.140   2.457
  476PHE    CE2 7368   3.678   6.092   2.271
  476PHE    HE2 7369   3.606   6.170   2.288
  476PHE    CD2 7370   3.684   6.012   2.157
  476PHE    HD2 7371   3.608   6.013   2.080
  476PHE      C 7372   3.884   5.784   1.784
  476PHE      O 7373   3.788   5.759   1.714
  477SER      N 7374   4.001   5.721   1.763
  477SER      H 7375   4.083   5.751   1.814
  477SER     CA 7376   4.001   5.587   1.699
  477SER     HA 7377   3.896   5.556   1.692
  477SER     CB 7378   4.047   5.601   1.551
  477SER    HB2 7379   4.154   5.626   1.547
  477SER    HB3 7380   4.047   5.507   1.497
  477SER     OG 7381   3.977   5.701   1.481
  477SER     HG 7382   4.022   5.719   1.399
  477SER      C 7383   4.083   5.476   1.775
  477SER      O 7384   4.197   5.498   1.816
  478ILE      N 7385   4.028   5.350   1.772
  478ILE      H 7386   3.943   5.334   1.719
  478ILE     CA 7387   4.091   5.225   1.809
  478ILE     HA 7388   4.199   5.238   1.813
  478ILE     CB 7389   4.038   5.179   1.947
  478ILE     HB 7390   3.931   5.161   1.950
  478ILE    CG2 7391   4.119   5.055   1.984
  478ILE   HG21 7392   4.127   4.988   1.898
  478ILE   HG22 7393   4.218   5.081   2.021
  478ILE   HG23 7394   4.069   5.003   2.066
  478ILE    CG1 7395   4.058   5.291   2.047
  478ILE   HG12 7396   4.160   5.328   2.043
  478ILE   HG13 7397   3.994   5.378   2.033
  478ILE    CD1 7398   4.022   5.258   2.188
  478ILE   HD11 7399   3.918   5.225   2.199
  478ILE   HD12 7400   4.089   5.182   2.226
  478ILE   HD13 7401   4.048   5.347   2.244
  478ILE      C 7402   4.064   5.121   1.696
  478ILE      O 7403   3.962   5.057   1.696
  479SER      N 7404   4.151   5.104   1.599
  479SER      H 7405   4.240   5.152   1.607
  479SER     CA 7406   4.143   5.010   1.485
  479SER     HA 7407   4.054   5.033   1.426
  479SER     CB 7408   4.263   5.041   1.403
  479SER    HB2 7409   4.268   5.148   1.387
  479SER    HB3 7410   4.361   5.022   1.447
  479SER     OG 7411   4.258   4.971   1.281
  479SER     HG 7412   4.194   5.020   1.230
  479SER      C 7413   4.141   4.863   1.525
  479SER      O 7414   4.196   4.824   1.629
  480ASN      N 7415   4.081   4.771   1.455
  480ASN      H 7416   4.041   4.802   1.368
  480ASN     CA 7417   4.088   4.633   1.482
  480ASN     HA 7418   4.043   4.604   1.577
  480ASN     CB 7419   4.006   4.558   1.368
  480ASN    HB2 7420   3.904   4.595   1.358
  480ASN    HB3 7421   4.064   4.569   1.277
  480ASN     CG 7422   3.982   4.417   1.405
  480ASN    OD1 7423   3.976   4.378   1.521
  480ASN    ND2 7424   3.990   4.334   1.304
  480ASN   HD21 7425   3.986   4.234   1.322
  480ASN   HD22 7426   3.980   4.367   1.209
  480ASN      C 7427   4.235   4.578   1.491
  480ASN      O 7428   4.257   4.481   1.563
  481SER      N 7429   4.330   4.647   1.439
  481SER      H 7430   4.307   4.724   1.377
  481SER     CA 7431   4.467   4.607   1.444
  481SER     HA 7432   4.477   4.502   1.471
  481SER     CB 7433   4.522   4.615   1.302
  481SER    HB2 7434   4.624   4.579   1.289
  481SER    HB3 7435   4.469   4.543   1.240
  481SER     OG 7436   4.521   4.747   1.251
  481SER     HG 7437   4.559   4.737   1.163
  481SER      C 7438   4.549   4.694   1.539
  481SER      O 7439   4.668   4.680   1.531
  482ALA      N 7440   4.487   4.785   1.612
  482ALA      H 7441   4.386   4.787   1.610
  482ALA     CA 7442   4.558   4.879   1.695
  482ALA     HA 7443   4.622   4.936   1.628
  482ALA     CB 7444   4.458   4.986   1.747
  482ALA    HB1 7445   4.494   5.046   1.831
  482ALA    HB2 7446   4.433   5.046   1.660
  482ALA    HB3 7447   4.370   4.936   1.788
  482ALA      C 7448   4.644   4.820   1.801
  482ALA      O 7449   4.607   4.710   1.844
  483GLU      N 7450   4.757   4.877   1.836
  483GLU      H 7451   4.788   4.952   1.776
  483GLU     CA 7452   4.840   4.821   1.946
  483GLU     HA 7453   4.873   4.723   1.911
  483GLU     CB 7454   4.963   4.908   1.969
  483GLU    HB2 7455   5.016   4.923   1.875
  483GLU    HB3 7456   4.935   5.002   2.015
  483GLU     CG 7457   5.068   4.834   2.054
  483GLU    HG2 7458   5.024   4.792   2.144
  483GLU    HG3 7459   5.095   4.762   1.977
  483GLU     CD 7460   5.188   4.925   2.088
  483GLU    OE1 7461   5.302   4.905   2.034
  483GLU    OE2 7462   5.174   5.016   2.171
  483GLU      C 7463   4.762   4.792   2.077
  483GLU      O 7464   4.762   4.678   2.125
  484ASP      N 7465   4.688   4.894   2.128
  484ASP      H 7466   4.674   4.982   2.082
  484ASP     CA 7467   4.601   4.863   2.244
  484ASP     HA 7468   4.598   4.756   2.261
  484ASP     CB 7469   4.646   4.937   2.370
  484ASP    HB2 7470   4.652   5.043   2.346
  484ASP    HB3 7471   4.572   4.936   2.451
  484ASP     CG 7472   4.773   4.872   2.431
  484ASP    OD1 7473   4.773   4.749   2.464
  484ASP    OD2 7474   4.866   4.944   2.457
  484ASP      C 7475   4.449   4.890   2.215
  484ASP      O 7476   4.418   4.985   2.137
  485PRO      N 7477   4.356   4.806   2.275
  485PRO     CD 7478   4.393   4.689   2.349
  485PRO    HD2 7479   4.461   4.717   2.430
  485PRO    HD3 7480   4.441   4.630   2.271
  485PRO     CG 7481   4.273   4.615   2.397
  485PRO    HG2 7482   4.244   4.635   2.500
  485PRO    HG3 7483   4.281   4.506   2.390
  485PRO     CB 7484   4.166   4.664   2.294
  485PRO    HB2 7485   4.065   4.667   2.336
  485PRO    HB3 7486   4.160   4.593   2.212
  485PRO     CA 7487   4.210   4.799   2.243
  485PRO     HA 7488   4.201   4.811   2.135
  485PRO      C 7489   4.139   4.913   2.313
  485PRO      O 7490   4.016   4.921   2.305
  486PHE      N 7491   4.216   4.993   2.396
  486PHE      H 7492   4.317   4.987   2.390
  486PHE     CA 7493   4.161   5.106   2.473
  486PHE     HA 7494   4.064   5.128   2.428
  486PHE     CB 7495   4.127   5.051   2.616
  486PHE    HB2 7496   4.076   5.132   2.667
  486PHE    HB3 7497   4.054   4.972   2.598
  486PHE     CG 7498   4.227   5.003   2.726
  486PHE    CD1 7499   4.333   4.919   2.693
  486PHE    HD1 7500   4.358   4.890   2.592
  486PHE    CE1 7501   4.433   4.882   2.788
  486PHE    HE1 7502   4.511   4.811   2.766
  486PHE     CZ 7503   4.426   4.936   2.914
  486PHE     HZ 7504   4.503   4.919   2.988
  486PHE    CE2 7505   4.323   5.028   2.942
  486PHE    HE2 7506   4.331   5.089   3.031
  486PHE    CD2 7507   4.219   5.050   2.856
  486PHE    HD2 7508   4.147   5.122   2.892
  486PHE      C 7509   4.252   5.234   2.471
  486PHE      O 7510   4.369   5.218   2.436
  487ILE      N 7511   4.200   5.346   2.515
  487ILE      H 7512   4.102   5.334   2.533
  487ILE     CA 7513   4.255   5.481   2.527
  487ILE     HA 7514   4.363   5.485   2.536
  487ILE     CB 7515   4.224   5.561   2.398
  487ILE     HB 7516   4.116   5.556   2.389
  487ILE    CG2 7517   4.256   5.710   2.423
  487ILE   HG21 7518   4.203   5.768   2.348
  487ILE   HG22 7519   4.203   5.746   2.511
  487ILE   HG23 7520   4.364   5.728   2.424
  487ILE    CG1 7521   4.292   5.517   2.262
  487ILE   HG12 7522   4.401   5.520   2.265
  487ILE   HG13 7523   4.266   5.411   2.256
  487ILE    CD1 7524   4.248   5.592   2.132
  487ILE   HD11 7525   4.145   5.624   2.141
  487ILE   HD12 7526   4.303   5.681   2.103
  487ILE   HD13 7527   4.240   5.516   2.054
  487ILE      C 7528   4.209   5.541   2.663
  487ILE      O 7529   4.099   5.513   2.703
  488ALA      N 7530   4.296   5.614   2.731
  488ALA      H 7531   4.379   5.646   2.682
  488ALA     CA 7532   4.249   5.687   2.858
  488ALA     HA 7533   4.142   5.707   2.857
  488ALA     CB 7534   4.284   5.615   2.985
  488ALA    HB1 7535   4.273   5.676   3.075
  488ALA    HB2 7536   4.221   5.526   2.985
  488ALA    HB3 7537   4.384   5.574   2.980
  488ALA      C 7538   4.310   5.832   2.861
  488ALA      O 7539   4.424   5.850   2.831
  489ILE      N 7540   4.236   5.945   2.882
  489ILE      H 7541   4.135   5.939   2.891
  489ILE     CA 7542   4.292   6.076   2.885
  489ILE     HA 7543   4.400   6.067   2.889
  489ILE     CB 7544   4.249   6.161   2.763
  489ILE     HB 7545   4.300   6.256   2.776
  489ILE    CG2 7546   4.298   6.082   2.638
  489ILE   HG21 7547   4.386   6.022   2.660
  489ILE   HG22 7548   4.218   6.026   2.590
  489ILE   HG23 7549   4.321   6.156   2.561
  489ILE    CG1 7550   4.098   6.191   2.762
  489ILE   HG12 7551   4.046   6.097   2.747
  489ILE   HG13 7552   4.066   6.228   2.859
  489ILE    CD1 7553   4.065   6.287   2.651
  489ILE   HD11 7554   3.958   6.306   2.651
  489ILE   HD12 7555   4.125   6.373   2.682
  489ILE   HD13 7556   4.096   6.261   2.550
  489ILE      C 7557   4.248   6.130   3.020
  489ILE      O 7558   4.134   6.108   3.071
  490HIE      N 7559   4.334   6.209   3.083
  490HIE      H 7560   4.415   6.237   3.029
  490HIE     CA 7561   4.307   6.281   3.204
  490HIE     HA 7562   4.199   6.292   3.210
  490HIE     CB 7563   4.341   6.194   3.325
  490HIE    HB2 7564   4.303   6.233   3.420
  490HIE    HB3 7565   4.300   6.095   3.307
  490HIE     CG 7566   4.495   6.171   3.337
  490HIE    ND1 7567   4.593   6.270   3.337
  490HIE    CE1 7568   4.705   6.210   3.378
  490HIE    HE1 7569   4.798   6.260   3.399
  490HIE    NE2 7570   4.687   6.078   3.392
  490HIE    HE2 7571   4.759   6.011   3.417
  490HIE    CD2 7572   4.552   6.051   3.367
  490HIE    HD2 7573   4.496   5.960   3.381
  490HIE      C 7574   4.366   6.423   3.210
  490HIE      O 7575   4.441   6.480   3.129
  491ALA      N 7576   4.314   6.501   3.303
  491ALA      H 7577   4.251   6.467   3.375
  491ALA     CA 7578   4.341   6.641   3.316
  491ALA     HA 7579   4.315   6.690   3.223
  491ALA     CB 7580   4.249   6.702   3.428
  491ALA    HB1 7581   4.278   6.804   3.454
  491ALA    HB2 7582   4.152   6.714   3.382
  491ALA    HB3 7583   4.240   6.637   3.515
  491ALA      C 7584   4.489   6.667   3.348
  491ALA      O 7585   4.517   6.783   3.332
  492GLU      N 7586   4.584   6.575   3.379
  492GLU      H 7587   4.560   6.477   3.386
  492GLU     CA 7588   4.729   6.602   3.380
  492GLU     HA 7589   4.737   6.710   3.370
  492GLU     CB 7590   4.795   6.537   3.499
  492GLU    HB2 7591   4.738   6.444   3.507
  492GLU    HB3 7592   4.896   6.506   3.472
  492GLU     CG 7593   4.774   6.613   3.632
  492GLU    HG2 7594   4.667   6.614   3.655
  492GLU    HG3 7595   4.829   6.558   3.708
  492GLU     CD 7596   4.826   6.757   3.622
  492GLU    OE1 7597   4.741   6.846   3.634
  492GLU    OE2 7598   4.943   6.779   3.584
  492GLU      C 7599   4.803   6.566   3.250
  492GLU      O 7600   4.909   6.624   3.221
  493SER      N 7601   4.748   6.476   3.167
  493SER      H 7602   4.657   6.445   3.195
  493SER     CA 7603   4.791   6.444   3.032
  493SER     HA 7604   4.900   6.453   3.029
  493SER     CB 7605   4.749   6.299   2.992
  493SER    HB2 7606   4.814   6.270   2.910
  493SER    HB3 7607   4.773   6.228   3.072
  493SER     OG 7608   4.621   6.280   2.938
  493SER     HG 7609   4.622   6.218   2.865
  493SER      C 7610   4.750   6.557   2.931
  493SER      O 7611   4.784   6.541   2.813
  494LYS      N 7612   4.678   6.665   2.974
  494LYS      H 7613   4.633   6.674   3.064
  494LYS     CA 7614   4.682   6.797   2.894
  494LYS     HA 7615   4.622   6.778   2.805
  494LYS     CB 7616   4.617   6.911   2.972
  494LYS    HB2 7617   4.614   6.996   2.904
  494LYS    HB3 7618   4.512   6.892   2.991
  494LYS     CG 7619   4.690   6.947   3.100
  494LYS    HG2 7620   4.677   6.870   3.175
  494LYS    HG3 7621   4.798   6.954   3.089
  494LYS     CD 7622   4.628   7.079   3.162
  494LYS    HD2 7623   4.610   7.151   3.083
  494LYS    HD3 7624   4.533   7.057   3.211
  494LYS     CE 7625   4.710   7.155   3.266
  494LYS    HE2 7626   4.737   7.095   3.353
  494LYS    HE3 7627   4.804   7.191   3.223
  494LYS     NZ 7628   4.628   7.268   3.316
  494LYS    HZ1 7629   4.598   7.323   3.237
  494LYS    HZ2 7630   4.539   7.237   3.353
  494LYS    HZ3 7631   4.673   7.318   3.391
  494LYS      C 7632   4.825   6.837   2.851
  494LYS      O 7633   4.922   6.807   2.917
  495LEU      N 7634   4.839   6.908   2.736
  495LEU      H 7635   4.751   6.938   2.699
  495LEU     CA 7636   4.961   6.944   2.660
  495LEU     HA 7637   5.049   6.932   2.724
  495LEU     CB 7638   4.983   6.844   2.541
  495LEU    HB2 7639   4.993   6.743   2.580
  495LEU    HB3 7640   4.898   6.847   2.474
  495LEU     CG 7641   5.104   6.881   2.456
  495LEU     HG 7642   5.098   6.988   2.433
  495LEU    CD1 7643   5.235   6.856   2.533
  495LEU   HD11 7644   5.238   6.922   2.619
  495LEU   HD12 7645   5.258   6.754   2.567
  495LEU   HD13 7646   5.320   6.885   2.470
  495LEU    CD2 7647   5.113   6.807   2.321
  495LEU   HD21 7648   5.029   6.836   2.258
  495LEU   HD22 7649   5.199   6.846   2.267
  495LEU   HD23 7650   5.112   6.699   2.331
  495LEU      C 7651   4.963   7.091   2.620
  495LEU      O 7652   4.863   7.129   2.554
  495LEU    OXT 7653   5.066   7.163   2.649
  496CA2    CA2 7654   4.118   2.726   6.287
  497CL1    CL1 7655   4.485   3.893   4.926
  498ROH    HO1 7656   3.598   2.567   4.689
  498ROH     O1 7657   3.533   2.573   4.761
  4994GA     C1 7658   3.578   2.497   4.867
  4994GA     H1 7659   3.545   2.395   4.848
  4994GA     C2 7660   3.539   2.555   5.006
  4994GA     H2 7661   3.566   2.477   5.077
  4994GA     O2 7662   3.393   2.574   5.022
  4994GA    H2O 7663   3.382   2.624   5.104
  4994GA     C3 7664   3.615   2.681   5.045
  4994GA     H3 7665   3.576   2.756   4.975
  4994GA     O3 7666   3.596   2.709   5.187
  4994GA    H3O 7667   3.503   2.716   5.208
  4994GA     C4 7668   3.772   2.676   5.025
  4994GA     H4 7669   3.814   2.598   5.089
  4994GA     C5 7670   3.803   2.624   4.876
  4994GA     H5 7671   3.766   2.701   4.809
  4994GA     C6 7672   3.951   2.618   4.838
  4994GA    H62 7673   4.007   2.709   4.861
  4994GA    H61 7674   4.007   2.538   4.887
  4994GA     O6 7675   3.948   2.600   4.693
  4994GA    H6O 7676   4.038   2.586   4.663
  4994GA     O5 7677   3.723   2.495   4.852
  4994GA     O4 7678   3.843   2.812   5.051
  5004GA     C1 7679   3.883   2.823   5.186
  5004GA     H1 7680   3.804   2.797   5.256
  5004GA     C2 7681   3.921   2.967   5.226
  5004GA     H2 7682   3.936   2.967   5.334
  5004GA     O2 7683   3.821   3.065   5.207
  5004GA    H2O 7684   3.846   3.151   5.242
  5004GA     C3 7685   4.055   3.008   5.153
  5004GA     H3 7686   4.042   3.016   5.045
  5004GA     O3 7687   4.098   3.140   5.199
  5004GA    H3O 7688   4.086   3.202   5.126
  5004GA     C4 7689   4.167   2.907   5.186
  5004GA     H4 7690   4.206   2.917   5.288
  5004GA     C5 7691   4.123   2.766   5.143
  5004GA     H5 7692   4.099   2.779   5.037
  5004GA     C6 7693   4.217   2.651   5.161
  5004GA    H62 7694   4.166   2.560   5.129
  5004GA    H61 7695   4.305   2.660   5.098
  5004GA     O6 7696   4.253   2.641   5.302
  5004GA    H6O 7697   4.339   2.599   5.313
  5004GA     O5 7698   3.992   2.727   5.204
  5004GA     O4 7699   4.289   2.945   5.110
  5014GA     C1 7700   4.381   3.038   5.175
  5014GA     H1 7701   4.331   3.125   5.218
  5014GA     C2 7702   4.479   3.095   5.077
  5014GA     H2 7703   4.523   3.174   5.138
  5014GA     O2 7704   4.413   3.165   4.962
  5014GA    H2O 7705   4.482   3.194   4.901
  5014GA     C3 7706   4.587   2.996   5.031
  5014GA     H3 7707   4.545   2.929   4.956
  5014GA     O3 7708   4.697   3.079   4.982
  5014GA    H3O 7709   4.676   3.109   4.893
  5014GA     C4 7710   4.635   2.898   5.145
  5014GA     H4 7711   4.721   2.940   5.196
  5014GA     C5 7712   4.541   2.853   5.257
  5014GA     H5 7713   4.479   2.771   5.220
  5014GA     C6 7714   4.614   2.802   5.384
  5014GA    H62 7715   4.541   2.770   5.458
  5014GA    H61 7716   4.682   2.722   5.357
  5014GA     O6 7717   4.693   2.916   5.443
  5014GA    H6O 7718   4.648   3.000   5.429
  5014GA     O5 7719   4.445   2.964   5.294
  5014GA     O4 7720   4.687   2.774   5.078
  5024GA     C1 7721   4.823   2.794   5.017
  5024GA     H1 7722   4.833   2.895   4.977
  5024GA     C2 7723   4.843   2.699   4.893
  5024GA     H2 7724   4.933   2.724   4.838
  5024GA     O2 7725   4.731   2.719   4.792
  5024GA    H2O 7726   4.730   2.654   4.721
  5024GA     C3 7727   4.842   2.556   4.939
  5024GA     H3 7728   4.743   2.535   4.980
  5024GA     O3 7729   4.876   2.476   4.826
  5024GA    H3O 7730   4.952   2.424   4.852
  5024GA     C4 7731   4.946   2.533   5.053
  5024GA     H4 7732   5.047   2.551   5.015
  5024GA     C5 7733   4.917   2.634   5.165
  5024GA     H5 7734   4.811   2.619   5.190
  5024GA     C6 7735   4.996   2.622   5.293
  5024GA    H62 7736   4.972   2.700   5.365
  5024GA    H61 7737   4.972   2.527   5.341
  5024GA     O6 7738   5.137   2.625   5.266
  5024GA    H6O 7739   5.163   2.714   5.241
  5024GA     O5 7740   4.927   2.769   5.112
  5024GA     O4 7741   4.933   2.401   5.103
  5030GA     C1 7742   5.064   2.319   5.092
  5030GA     H1 7743   5.154   2.380   5.077
  5030GA     C2 7744   5.066   2.214   4.977
  5030GA     H2 7745   5.163   2.164   4.984
  5030GA     C3 7746   4.958   2.112   5.006
  5030GA     H3 7747   4.856   2.147   4.993
  5030GA     C4 7748   4.956   2.053   5.151
  5030GA     H4 7749   5.034   1.978   5.163
  5030GA     C5 7750   4.974   2.161   5.262
  5030GA     H5 7751   4.878   2.213   5.266
  5030GA     C6 7752   4.992   2.121   5.413
  5030GA    H62 7753   5.010   2.205   5.481
  5030GA    H61 7754   4.909   2.064   5.455
  5030GA     O6 7755   5.106   2.025   5.424
  5030GA    H6O 7756   5.091   1.961   5.494
  5030GA     O5 7757   5.076   2.267   5.228
  5030GA     O4 7758   4.830   1.977   5.175
  5030GA    H4O 7759   4.833   1.923   5.254
  5030GA     O3 7760   4.974   2.003   4.908
  5030GA    H3O 7761   4.947   2.045   4.826
  5030GA     O2 7762   5.050   2.282   4.850
  5030GA    H2O 7763   5.082   2.220   4.784
  504Na+    NA+ 7764   4.799   2.596   3.903
  505WAT      O 7765   5.759   4.502   8.240
  505WAT     H1 7766   5.771   4.451   8.160
  505WAT     H2 7767   5.805   4.452   8.307
  506WAT      O 7768   6.104   6.129   8.231
  506WAT     H1 7769   6.040   6.156   8.165
  506WAT     H2 7770   6.149   6.054   8.190
  507WAT      O 7771   8.173   0.190   4.548
  507WAT     H1 7772   8.123   0.239   4.484
  507WAT     H2 7773   8.166   0.099   4.520
  508WAT      O 7774   9.210   3.938   1.468
  508WAT     H1 7775   9.301   3.959   1.445
  508WAT     H2 7776   9.215   3.911   1.560
  509WAT      O 7777   4.038   2.568   6.096
  509WAT     H1 7778   4.060   2.475   6.097
  509WAT     H2 7779   3.967   2.576   6.032
  510WAT      O 7780   8.343   7.950   0.739
  510WAT     H1 7781   8.407   7.889   0.777
  510WAT     H2 7782   8.359   7.945   0.645
  511WAT      O 7783   2.117   2.245   7.464
  511WAT     H1 7784   2.101   2.209   7.377
  511WAT     H2 7785   2.213   2.241   7.474
  512WAT      O 7786   8.016   7.632   1.809
  512WAT     H1 7787   7.971   7.562   1.856
  512WAT     H2 7788   7.966   7.711   1.830
  513WAT      O 7789   5.360   3.337   8.302
  513WAT     H1 7790   5.433   3.390   8.335
  513WAT     H2 7791   5.399   3.285   8.231
  514WAT      O 7792   8.558   2.303   3.094
  514WAT     H1 7793   8.639   2.295   3.044
  514WAT     H2 7794   8.587   2.324   3.183
  515WAT      O 7795   4.412   4.355   4.096
  515WAT     H1 7796   4.436   4.441   4.130
  515WAT     H2 7797   4.493   4.321   4.056
  516WAT      O 7798   0.983   2.720   1.045
  516WAT     H1 7799   0.984   2.630   1.012
  516WAT     H2 7800   0.947   2.712   1.134
  517WAT      O 7801   0.945   5.636   4.842
  517WAT     H1 7802   0.965   5.558   4.789
  517WAT     H2 7803   0.874   5.679   4.795
  518WAT      O 7804   6.929   4.874   7.273
  518WAT     H1 7805   6.858   4.826   7.231
  518WAT     H2 7806   6.948   4.945   7.212
  519WAT      O 7807   9.556   7.040   3.429
  519WAT     H1 7808   9.487   7.031   3.362
  519WAT     H2 7809   9.541   7.127   3.466
  520WAT      O 7810   5.054   3.128   6.320
  520WAT     H1 7811   5.038   3.192   6.251
  520WAT     H2 7812   5.014   3.047   6.287
  521WAT      O 7813   2.531   6.049   8.161
  521WAT     H1 7814   2.531   6.139   8.191
  521WAT     H2 7815   2.623   6.024   8.160
  522WAT      O 7816   6.785   3.368   5.185
  522WAT     H1 7817   6.733   3.308   5.238
  522WAT     H2 7818   6.798   3.445   5.241
  523WAT      O 7819   5.815   1.289   5.472
  523WAT     H1 7820   5.800   1.325   5.385
  523WAT     H2 7821   5.852   1.202   5.456
  524WAT      O 7822   6.022   6.857   5.411
  524WAT     H1 7823   6.015   6.952   5.417
  524WAT     H2 7824   6.061   6.831   5.495
  525WAT      O 7825   5.752   4.036   4.967
  525WAT     H1 7826   5.847   4.046   4.960
  525WAT     H2 7827   5.718   4.063   4.881
  526WAT      O 7828   5.345   7.472   7.402
  526WAT     H1 7829   5.306   7.521   7.329
  526WAT     H2 7830   5.269   7.443   7.453
  527WAT      O 7831   3.547   6.299   0.658
  527WAT     H1 7832   3.575   6.234   0.594
  527WAT     H2 7833   3.482   6.253   0.712
  528WAT      O 7834   5.486   2.999   4.174
  528WAT     H1 7835   5.570   2.976   4.212
  528WAT     H2 7836   5.451   2.916   4.141
  529WAT      O 7837   0.806   5.205   0.095
  529WAT     H1 7838   0.864   5.144   0.050
  529WAT     H2 7839   0.773   5.263   0.026
  530WAT      O 7840   1.555   5.982   5.241
  530WAT     H1 7841   1.604   5.924   5.299
  530WAT     H2 7842   1.621   6.022   5.184
  531WAT      O 7843   5.397   4.034   5.463
  531WAT     H1 7844   5.350   4.035   5.381
  531WAT     H2 7845   5.485   4.002   5.440
  532WAT      O 7846   9.556   8.527   3.638
  532WAT     H1 7847   9.467   8.560   3.627
  532WAT     H2 7848   9.597   8.590   3.697
  533WAT      O 7849   0.619   8.402   0.495
  533WAT     H1 7850   0.655   8.488   0.475
  533WAT     H2 7851   0.550   8.418   0.559
  534WAT      O 7852   9.476   7.277   3.547
  534WAT     H1 7853   9.391   7.250   3.580
  534WAT     H2 7854   9.456   7.325   3.466
  535WAT      O 7855   5.485   3.304   4.927
  535WAT     H1 7856   5.567   3.320   4.880
  535WAT     H2 7857   5.483   3.210   4.942
  536WAT      O 7858   7.865   2.406   4.712
  536WAT     H1 7859   7.926   2.448   4.773
  536WAT     H2 7860   7.818   2.479   4.672
  537WAT      O 7861   5.050   3.920   5.137
  537WAT     H1 7862   5.133   3.952   5.172
  537WAT     H2 7863   5.034   3.838   5.185
  538WAT      O 7864   8.482   0.551   5.183
  538WAT     H1 7865   8.397   0.535   5.142
  538WAT     H2 7866   8.504   0.468   5.226
  539WAT      O 7867   5.620   3.859   4.238
  539WAT     H1 7868   5.640   3.854   4.332
  539WAT     H2 7869   5.532   3.896   4.234
  540WAT      O 7870   6.703   0.557   6.834
  540WAT     H1 7871   6.758   0.488   6.871
  540WAT     H2 7872   6.761   0.633   6.828
  541WAT      O 7873   5.415   3.272   5.786
  541WAT     H1 7874   5.418   3.253   5.692
  541WAT     H2 7875   5.495   3.324   5.801
  542WAT      O 7876   1.979   1.546   7.080
  542WAT     H1 7877   1.944   1.459   7.060
  542WAT     H2 7878   1.922   1.580   7.149
  543WAT      O 7879   4.341   2.805   6.414
  543WAT     H1 7880   4.425   2.846   6.393
  543WAT     H2 7881   4.346   2.785   6.507
  544WAT      O 7882   2.902   2.370   1.592
  544WAT     H1 7883   2.881   2.289   1.547
  544WAT     H2 7884   2.847   2.436   1.550
  545WAT      O 7885   2.460   1.078   5.491
  545WAT     H1 7886   2.540   1.033   5.463
  545WAT     H2 7887   2.484   1.118   5.575
  546WAT      O 7888   1.769   2.364   1.721
  546WAT     H1 7889   1.689   2.396   1.679
  546WAT     H2 7890   1.830   2.438   1.714
  547WAT      O 7891   3.666   5.032   4.089
  547WAT     H1 7892   3.731   5.058   4.024
  547WAT     H2 7893   3.703   5.062   4.172
  548WAT      O 7894   7.996   3.361   0.741
  548WAT     H1 7895   8.059   3.290   0.729
  548WAT     H2 7896   7.944   3.360   0.660
  549WAT      O 7897   1.340   2.630   4.658
  549WAT     H1 7898   1.370   2.648   4.747
  549WAT     H2 7899   1.361   2.709   4.609
  550WAT      O 7900   2.460   8.596   5.179
  550WAT     H1 7901   2.450   8.519   5.235
  550WAT     H2 7902   2.554   8.601   5.163
  551WAT      O 7903   5.722   8.127   6.892
  551WAT     H1 7904   5.810   8.162   6.903
  551WAT     H2 7905   5.676   8.151   6.972
  552WAT      O 7906   4.969   1.293   7.486
  552WAT     H1 7907   4.924   1.316   7.404
  552WAT     H2 7908   4.932   1.353   7.551
  553WAT      O 7909   3.492   6.456   5.374
  553WAT     H1 7910   3.442   6.533   5.345
  553WAT     H2 7911   3.578   6.491   5.398
  554WAT      O 7912   4.690   3.684   7.855
  554WAT     H1 7913   4.600   3.661   7.876
  554WAT     H2 7914   4.693   3.688   7.760
  555WAT      O 7915   3.422   8.222   0.798
  555WAT     H1 7916   3.510   8.184   0.797
  555WAT     H2 7917   3.375   8.171   0.864
  556WAT      O 7918   9.097   6.161   6.585
  556WAT     H1 7919   9.077   6.104   6.659
  556WAT     H2 7920   9.041   6.129   6.514
  557WAT      O 7921   5.265   2.754   1.180
  557WAT     H1 7922   5.307   2.818   1.237
  557WAT     H2 7923   5.337   2.716   1.129
  558WAT      O 7924   3.293   0.917   0.677
  558WAT     H1 7925   3.305   0.933   0.583
  558WAT     H2 7926   3.381   0.900   0.709
  559WAT      O 7927   5.744   4.032   4.045
  559WAT     H1 7928   5.710   3.970   4.109
  559WAT     H2 7929   5.735   3.988   3.961
  560WAT      O 7930   4.101   3.207   3.543
  560WAT     H1 7931   4.141   3.243   3.464
  560WAT     H2 7932   4.168   3.221   3.611
  561WAT      O 7933   6.257   5.396   0.696
  561WAT     H1 7934   6.274   5.461   0.628
  561WAT     H2 7935   6.308   5.319   0.668
  562WAT      O 7936   5.271   2.575   0.900
  562WAT     H1 7937   5.313   2.575   0.814
  562WAT     H2 7938   5.282   2.665   0.932
  563WAT      O 7939   2.068   8.051   3.465
  563WAT     H1 7940   2.055   8.139   3.430
  563WAT     H2 7941   2.024   8.052   3.550
  564WAT      O 7942   6.743   1.013   5.134
  564WAT     H1 7943   6.767   0.971   5.217
  564WAT     H2 7944   6.826   1.025   5.088
  565WAT      O 7945   2.758   2.233   6.451
  565WAT     H1 7946   2.819   2.220   6.524
  565WAT     H2 7947   2.727   2.322   6.461
  566WAT      O 7948   4.885   4.293   3.899
  566WAT     H1 7949   4.832   4.261   3.827
  566WAT     H2 7950   4.957   4.230   3.906
  567WAT      O 7951   3.086   2.201   8.159
  567WAT     H1 7952   3.175   2.167   8.169
  567WAT     H2 7953   3.061   2.175   8.071
  568WAT      O 7954   4.218   5.959   5.555
  568WAT     H1 7955   4.209   5.919   5.642
  568WAT     H2 7956   4.230   6.052   5.573
  569WAT      O 7957   2.202   5.547   4.300
  569WAT     H1 7958   2.269   5.529   4.366
  569WAT     H2 7959   2.238   5.619   4.248
  570WAT      O 7960   4.313   8.527   4.896
  570WAT     H1 7961   4.381   8.552   4.832
  570WAT     H2 7962   4.236   8.576   4.869
  571WAT      O 7963   4.482   1.376   3.854
  571WAT     H1 7964   4.467   1.380   3.759
  571WAT     H2 7965   4.473   1.284   3.875
  572WAT      O 7966   2.771   8.334   4.124
  572WAT     H1 7967   2.679   8.315   4.105
  572WAT     H2 7968   2.774   8.348   4.218
  573WAT      O 7969   7.982   1.747   5.948
  573WAT     H1 7970   8.053   1.694   5.984
  573WAT     H2 7971   8.023   1.832   5.930
  574WAT      O 7972   8.677   7.363   8.543
  574WAT     H1 7973   8.772   7.352   8.544
  574WAT     H2 7974   8.662   7.445   8.591
  575WAT      O 7975   4.186   0.308   8.244
  575WAT     H1 7976   4.133   0.258   8.182
  575WAT     H2 7977   4.240   0.365   8.189
  576WAT      O 7978   3.153   1.796   7.113
  576WAT     H1 7979   3.157   1.701   7.101
  576WAT     H2 7980   3.238   1.818   7.153
  577WAT      O 7981   4.613   2.130   5.195
  577WAT     H1 7982   4.599   2.150   5.103
  577WAT     H2 7983   4.695   2.080   5.196
  578WAT      O 7984   8.405   7.985   7.093
  578WAT     H1 7985   8.454   8.067   7.088
  578WAT     H2 7986   8.369   7.983   7.182
  579WAT      O 7987   1.778   1.964   1.492
  579WAT     H1 7988   1.771   1.875   1.528
  579WAT     H2 7989   1.864   1.995   1.521
  580WAT      O 7990   0.730   0.503   3.385
  580WAT     H1 7991   0.821   0.510   3.355
  580WAT     H2 7992   0.717   0.582   3.438
  581WAT      O 7993   5.704   0.759   5.355
  581WAT     H1 7994   5.772   0.728   5.414
  581WAT     H2 7995   5.741   0.750   5.267
  582WAT      O 7996   5.581   7.021   3.100
  582WAT     H1 7997   5.486   7.020   3.095
  582WAT     H2 7998   5.610   7.056   3.016
  583WAT      O 7999   4.176   5.491   5.871
  583WAT     H1 8000   4.197   5.434   5.797
  583WAT     H2 8001   4.114   5.440   5.924
  584WAT      O 8002   5.382   1.126   1.758
  584WAT     H1 8003   5.351   1.113   1.848
  584WAT     H2 8004   5.403   1.038   1.727
  585WAT      O 8005   7.289   5.602   2.103
  585WAT     H1 8006   7.206   5.573   2.065
  585WAT     H2 8007   7.312   5.680   2.053
  586WAT      O 8008   0.515   7.749   4.426
  586WAT     H1 8009   0.517   7.659   4.458
  586WAT     H2 8010   0.549   7.744   4.336
  587WAT      O 8011   8.876   0.680   0.675
  587WAT     H1 8012   8.882   0.599   0.623
  587WAT     H2 8013   8.962   0.721   0.664
  588WAT      O 8014   2.480   1.221   1.168
  588WAT     H1 8015   2.507   1.307   1.136
  588WAT     H2 8016   2.559   1.168   1.164
  589WAT      O 8017   7.018   4.255   2.993
  589WAT     H1 8018   6.998   4.306   3.071
  589WAT     H2 8019   7.114   4.245   2.995
  590WAT      O 8020   2.221   3.454   2.802
  590WAT     H1 8021   2.135   3.477   2.767
  590WAT     H2 8022   2.209   3.451   2.897
  591WAT      O 8023   3.292   0.963   1.754
  591WAT     H1 8024   3.322   1.043   1.712
  591WAT     H2 8025   3.322   0.893   1.697
  592WAT      O 8026   1.125   3.744   1.401
  592WAT     H1 8027   1.043   3.754   1.353
  592WAT     H2 8028   1.193   3.754   1.334
  593WAT      O 8029   2.406   8.111   5.743
  593WAT     H1 8030   2.445   8.028   5.772
  593WAT     H2 8031   2.314   8.105   5.771
  594WAT      O 8032   4.918   3.973   3.770
  594WAT     H1 8033   4.989   4.025   3.807
  594WAT     H2 8034   4.839   4.026   3.786
  595WAT      O 8035   7.974   7.629   5.334
  595WAT     H1 8036   7.992   7.592   5.420
  595WAT     H2 8037   8.061   7.648   5.298
  596WAT      O 8038   0.903   3.237   8.037
  596WAT     H1 8039   0.876   3.321   8.072
  596WAT     H2 8040   0.840   3.174   8.071
  597WAT      O 8041   7.908   7.218   0.712
  597WAT     H1 8042   7.873   7.212   0.801
  597WAT     H2 8043   7.874   7.140   0.667
  598WAT      O 8044   6.608   7.224   0.199
  598WAT     H1 8045   6.670   7.168   0.245
  598WAT     H2 8046   6.541   7.245   0.265
  599WAT      O 8047   4.472   7.292   5.010
  599WAT     H1 8048   4.502   7.290   4.919
  599WAT     H2 8049   4.412   7.367   5.014
  600WAT      O 8050   7.625   1.462   2.595
  600WAT     H1 8051   7.548   1.414   2.564
  600WAT     H2 8052   7.688   1.455   2.523
  601WAT      O 8053   0.943   8.074   1.103
  601WAT     H1 8054   0.952   8.169   1.096
  601WAT     H2 8055   0.922   8.046   1.014
  602WAT      O 8056   9.522   1.070   7.950
  602WAT     H1 8057   9.566   1.070   8.035
  602WAT     H2 8058   9.479   1.156   7.946
  603WAT      O 8059   8.518   7.114   6.142
  603WAT     H1 8060   8.585   7.056   6.178
  603WAT     H2 8061   8.524   7.101   6.048
  604WAT      O 8062   9.207   8.470   5.672
  604WAT     H1 8063   9.280   8.441   5.726
  604WAT     H2 8064   9.161   8.390   5.647
  605WAT      O 8065   4.024   5.392   7.402
  605WAT     H1 8066   3.961   5.332   7.362
  605WAT     H2 8067   4.110   5.357   7.376
  606WAT      O 8068   7.663   4.288   2.709
  606WAT     H1 8069   7.630   4.259   2.624
  606WAT     H2 8070   7.634   4.379   2.716
  607WAT      O 8071   0.723   1.590   6.974
  607WAT     H1 8072   0.754   1.524   6.911
  607WAT     H2 8073   0.803   1.631   7.007
  608WAT      O 8074   1.939   6.160   7.163
  608WAT     H1 8075   1.995   6.234   7.139
  608WAT     H2 8076   1.877   6.197   7.226
  609WAT      O 8077   8.150   0.594   4.469
  609WAT     H1 8078   8.181   0.552   4.388
  609WAT     H2 8079   8.183   0.538   4.539
  610WAT      O 8080   9.274   0.231   5.758
  610WAT     H1 8081   9.254   0.139   5.740
  610WAT     H2 8082   9.231   0.279   5.687
  611WAT      O 8083   3.239   8.409   8.173
  611WAT     H1 8084   3.274   8.468   8.106
  611WAT     H2 8085   3.150   8.390   8.143
  612WAT      O 8086   5.937   3.930   2.518
  612WAT     H1 8087   5.993   3.904   2.591
  612WAT     H2 8088   5.849   3.933   2.555
  613WAT      O 8089   0.953   6.165   4.115
  613WAT     H1 8090   0.872   6.115   4.106
  613WAT     H2 8091   0.950   6.230   4.045
  614WAT      O 8092   2.771   8.001   1.020
  614WAT     H1 8093   2.686   7.969   0.992
  614WAT     H2 8094   2.817   7.923   1.052
  615WAT      O 8095   7.128   0.999   6.076
  615WAT     H1 8096   7.133   1.065   6.145
  615WAT     H2 8097   7.199   0.938   6.097
  616WAT      O 8098   7.646   1.563   5.676
  616WAT     H1 8099   7.635   1.555   5.771
  616WAT     H2 8100   7.739   1.582   5.664
  617WAT      O 8101   6.855   5.581   3.547
  617WAT     H1 8102   6.768   5.546   3.528
  617WAT     H2 8103   6.839   5.661   3.596
  618WAT      O 8104   1.846   2.577   5.013
  618WAT     H1 8105   1.875   2.633   5.086
  618WAT     H2 8106   1.927   2.554   4.967
  619WAT      O 8107   6.936   1.474   2.202
  619WAT     H1 8108   7.025   1.497   2.231
  619WAT     H2 8109   6.892   1.559   2.192
  620WAT      O 8110   0.749   8.453   2.556
  620WAT     H1 8111   0.834   8.473   2.596
  620WAT     H2 8112   0.736   8.360   2.573
  621WAT      O 8113   6.903   7.452   1.701
  621WAT     H1 8114   6.886   7.534   1.654
  621WAT     H2 8115   6.842   7.453   1.774
  622WAT      O 8116   3.841   7.492   1.991
  622WAT     H1 8117   3.863   7.572   2.038
  622WAT     H2 8118   3.911   7.430   2.012
  623WAT      O 8119   5.402   7.499   0.593
  623WAT     H1 8120   5.353   7.486   0.511
  623WAT     H2 8121   5.463   7.570   0.572
  624WAT      O 8122   5.830   7.848   2.047
  624WAT     H1 8123   5.798   7.805   2.125
  624WAT     H2 8124   5.763   7.831   1.980
  625WAT      O 8125   2.718   3.885   7.115
  625WAT     H1 8126   2.690   3.939   7.190
  625WAT     H2 8127   2.726   3.797   7.151
  626WAT      O 8128   5.479   3.176   1.282
  626WAT     H1 8129   5.462   3.093   1.326
  626WAT     H2 8130   5.523   3.152   1.200
  627WAT      O 8131   7.107   3.826   4.767
  627WAT     H1 8132   7.103   3.918   4.738
  627WAT     H2 8133   7.193   3.817   4.807
  628WAT      O 8134   6.921   4.839   3.479
  628WAT     H1 8135   6.926   4.841   3.383
  628WAT     H2 8136   7.008   4.867   3.507
  629WAT      O 8137   4.813   8.105   7.369
  629WAT     H1 8138   4.893   8.123   7.417
  629WAT     H2 8139   4.743   8.113   7.434
  630WAT      O 8140   8.019   1.434   2.753
  630WAT     H1 8141   7.943   1.452   2.807
  630WAT     H2 8142   8.086   1.495   2.784
  631WAT      O 8143   7.392   7.041   8.456
  631WAT     H1 8144   7.315   7.071   8.505
  631WAT     H2 8145   7.457   7.022   8.524
  632WAT      O 8146   1.320   2.059   0.282
  632WAT     H1 8147   1.315   2.150   0.311
  632WAT     H2 8148   1.230   2.035   0.262
  633WAT      O 8149   3.532   2.275   1.689
  633WAT     H1 8150   3.523   2.243   1.600
  633WAT     H2 8151   3.527   2.371   1.681
  634WAT      O 8152   5.115   2.106   4.653
  634WAT     H1 8153   5.190   2.055   4.685
  634WAT     H2 8154   5.095   2.068   4.568
  635WAT      O 8155   8.510   0.602   8.575
  635WAT     H1 8156   8.602   0.614   8.597
  635WAT     H2 8157   8.499   0.645   8.491
  636WAT      O 8158   4.800   7.592   1.470
  636WAT     H1 8159   4.875   7.533   1.476
  636WAT     H2 8160   4.793   7.612   1.377
  637WAT      O 8161   7.165   6.186   6.690
  637WAT     H1 8162   7.207   6.102   6.668
  637WAT     H2 8163   7.132   6.219   6.607
  638WAT      O 8164   3.836   1.924   1.747
  638WAT     H1 8165   3.800   1.893   1.664
  638WAT     H2 8166   3.819   2.018   1.747
  639WAT      O 8167   8.837   0.329   8.526
  639WAT     H1 8168   8.894   0.337   8.449
  639WAT     H2 8169   8.758   0.287   8.494
  640WAT      O 8170   1.491   0.592   7.001
  640WAT     H1 8171   1.483   0.687   7.003
  640WAT     H2 8172   1.451   0.564   7.083
  641WAT      O 8173   7.355   7.889   6.220
  641WAT     H1 8174   7.423   7.843   6.171
  641WAT     H2 8175   7.303   7.934   6.154
  642WAT      O 8176   5.397   0.762   1.866
  642WAT     H1 8177   5.417   0.670   1.848
  642WAT     H2 8178   5.416   0.807   1.783
  643WAT      O 8179   7.679   5.900   6.600
  643WAT     H1 8180   7.628   5.841   6.655
  643WAT     H2 8181   7.657   5.875   6.511
  644WAT      O 8182   6.752   6.945   0.996
  644WAT     H1 8183   6.659   6.933   1.012
  644WAT     H2 8184   6.767   7.039   1.005
  645WAT      O 8185   7.458   4.584   8.380
  645WAT     H1 8186   7.469   4.571   8.285
  645WAT     H2 8187   7.536   4.633   8.406
  646WAT      O 8188   2.950   2.081   1.944
  646WAT     H1 8189   2.985   2.130   1.870
  646WAT     H2 8190   2.954   2.143   2.017
  647WAT      O 8191   6.010   6.440   6.518
  647WAT     H1 8192   6.006   6.383   6.594
  647WAT     H2 8193   5.955   6.397   6.452
  648WAT      O 8194   1.203   1.470   0.694
  648WAT     H1 8195   1.180   1.392   0.745
  648WAT     H2 8196   1.298   1.464   0.683
  649WAT      O 8197   8.349   4.753   7.232
  649WAT     H1 8198   8.293   4.739   7.308
  649WAT     H2 8199   8.384   4.666   7.212
  650WAT      O 8200   8.050   6.945   0.328
  650WAT     H1 8201   8.040   6.979   0.239
  650WAT     H2 8202   8.120   6.880   0.322
  651WAT      O 8203   8.438   0.814   5.319
  651WAT     H1 8204   8.346   0.840   5.317
  651WAT     H2 8205   8.438   0.724   5.285
  652WAT      O 8206   6.376   1.604   7.568
  652WAT     H1 8207   6.373   1.635   7.659
  652WAT     H2 8208   6.411   1.515   7.574
  653WAT      O 8209   1.230   1.166   2.914
  653WAT     H1 8210   1.137   1.150   2.928
  653WAT     H2 8211   1.267   1.079   2.898
  654WAT      O 8212   0.564   0.755   2.481
  654WAT     H1 8213   0.576   0.660   2.487
  654WAT     H2 8214   0.508   0.776   2.556
  655WAT      O 8215   1.451   1.611   1.799
  655WAT     H1 8216   1.386   1.618   1.870
  655WAT     H2 8217   1.399   1.617   1.719
  656WAT      O 8218   0.436   0.914   3.819
  656WAT     H1 8219   0.361   0.856   3.828
  656WAT     H2 8220   0.398   1.002   3.817
  657WAT      O 8221   8.523   8.044   5.518
  657WAT     H1 8222   8.545   8.034   5.611
  657WAT     H2 8223   8.549   8.133   5.496
  658WAT      O 8224   2.651   3.339   4.648
  658WAT     H1 8225   2.634   3.269   4.712
  658WAT     H2 8226   2.725   3.387   4.685
  659WAT      O 8227   2.980   0.305   0.007
  659WAT     H1 8228   2.997   0.332   0.097
  659WAT     H2 8229   3.053   0.342  -0.043
  660WAT      O 8230   9.119   4.066   2.504
  660WAT     H1 8231   9.107   3.976   2.473
  660WAT     H2 8232   9.132   4.118   2.424
  661WAT      O 8233   2.483   6.094   6.530
  661WAT     H1 8234   2.516   6.007   6.506
  661WAT     H2 8235   2.513   6.151   6.460
  662WAT      O 8236   6.303   0.807   2.260
  662WAT     H1 8237   6.339   0.817   2.172
  662WAT     H2 8238   6.216   0.770   2.246
  663WAT      O 8239   7.551   7.816   6.724
  663WAT     H1 8240   7.646   7.820   6.713
  663WAT     H2 8241   7.538   7.775   6.809
  664WAT      O 8242   1.612   1.208   2.740
  664WAT     H1 8243   1.662   1.272   2.691
  664WAT     H2 8244   1.666   1.189   2.817
  665WAT      O 8245   0.926   7.595   6.507
  665WAT     H1 8246   0.837   7.562   6.498
  665WAT     H2 8247   0.977   7.521   6.539
  666WAT      O 8248   5.352   6.400   4.462
  666WAT     H1 8249   5.348   6.400   4.367
  666WAT     H2 8250   5.380   6.311   4.484
  667WAT      O 8251   2.060   7.091   2.512
  667WAT     H1 8252   2.060   7.107   2.417
  667WAT     H2 8253   1.967   7.086   2.535
  668WAT      O 8254   3.023   7.625   1.007
  668WAT     H1 8255   3.058   7.580   1.084
  668WAT     H2 8256   3.100   7.655   0.959
  669WAT      O 8257   2.078   0.734   4.637
  669WAT     H1 8258   2.032   0.796   4.581
  669WAT     H2 8259   2.165   0.773   4.650
  670WAT      O 8260   9.622   0.520   0.987
  670WAT     H1 8261   9.707   0.552   1.017
  670WAT     H2 8262   9.559   0.556   1.049
  671WAT      O 8263   8.363   4.986   4.188
  671WAT     H1 8264   8.325   4.986   4.276
  671WAT     H2 8265   8.303   5.039   4.136
  672WAT      O 8266   2.754   0.624   3.776
  672WAT     H1 8267   2.712   0.582   3.700
  672WAT     H2 8268   2.845   0.593   3.773
  673WAT      O 8269   0.471   1.320   3.547
  673WAT     H1 8270   0.479   1.393   3.486
  673WAT     H2 8271   0.473   1.242   3.491
  674WAT      O 8272   7.379   1.784   4.915
  674WAT     H1 8273   7.299   1.753   4.872
  674WAT     H2 8274   7.394   1.871   4.878
  675WAT      O 8275   1.286   2.171   4.590
  675WAT     H1 8276   1.257   2.098   4.645
  675WAT     H2 8277   1.246   2.248   4.630
  676WAT      O 8278   8.904   1.298   1.097
  676WAT     H1 8279   8.952   1.216   1.080
  676WAT     H2 8280   8.945   1.333   1.176
  677WAT      O 8281   2.326   2.375   6.424
  677WAT     H1 8282   2.385   2.320   6.476
  677WAT     H2 8283   2.341   2.464   6.457
  678WAT      O 8284   3.689   2.411   3.109
  678WAT     H1 8285   3.775   2.379   3.087
  678WAT     H2 8286   3.705   2.497   3.149
  679WAT      O 8287   4.876   1.562   1.470
  679WAT     H1 8288   4.877   1.560   1.374
  679WAT     H2 8289   4.791   1.524   1.494
  680WAT      O 8290   3.763   6.708   6.050
  680WAT     H1 8291   3.710   6.711   6.131
  680WAT     H2 8292   3.810   6.791   6.049
  681WAT      O 8293   6.298   2.093   3.011
  681WAT     H1 8294   6.378   2.061   3.051
  681WAT     H2 8295   6.250   2.014   2.985
  682WAT      O 8296   6.970   3.867   5.367
  682WAT     H1 8297   6.994   3.901   5.281
  682WAT     H2 8298   6.945   3.945   5.417
  683WAT      O 8299   1.116   3.613   2.351
  683WAT     H1 8300   1.144   3.704   2.351
  683WAT     H2 8301   1.032   3.613   2.305
  684WAT      O 8302   6.320   0.734   3.652
  684WAT     H1 8303   6.305   0.826   3.633
  684WAT     H2 8304   6.360   0.733   3.739
  685WAT      O 8305   9.365   0.604   1.248
  685WAT     H1 8306   9.360   0.670   1.317
  685WAT     H2 8307   9.408   0.529   1.288
  686WAT      O 8308   8.988   7.284   3.420
  686WAT     H1 8309   8.949   7.329   3.496
  686WAT     H2 8310   9.061   7.234   3.456
  687WAT      O 8311   8.103   1.255   7.883
  687WAT     H1 8312   8.149   1.337   7.898
  687WAT     H2 8313   8.064   1.234   7.968
  688WAT      O 8314   6.635   0.295   3.790
  688WAT     H1 8315   6.580   0.288   3.868
  688WAT     H2 8316   6.672   0.208   3.779
  689WAT      O 8317   2.881   8.275   2.188
  689WAT     H1 8318   2.910   8.187   2.164
  689WAT     H2 8319   2.960   8.329   2.180
  690WAT      O 8320   7.188   4.597   8.398
  690WAT     H1 8321   7.283   4.607   8.412
  690WAT     H2 8322   7.177   4.617   8.305
  691WAT      O 8323   1.738   3.693   4.708
  691WAT     H1 8324   1.821   3.649   4.728
  691WAT     H2 8325   1.678   3.663   4.775
  692WAT      O 8326   2.431   1.916   5.255
  692WAT     H1 8327   2.419   1.995   5.203
  692WAT     H2 8328   2.511   1.877   5.220
  693WAT      O 8329   5.293   4.978   0.642
  693WAT     H1 8330   5.324   5.006   0.728
  693WAT     H2 8331   5.286   4.882   0.650
  694WAT      O 8332   7.489   4.895   8.285
  694WAT     H1 8333   7.403   4.872   8.318
  694WAT     H2 8334   7.539   4.921   8.363
  695WAT      O 8335   8.567   1.761   5.604
  695WAT     H1 8336   8.477   1.769   5.636
  695WAT     H2 8337   8.618   1.816   5.663
  696WAT      O 8338   1.807   0.765   3.767
  696WAT     H1 8339   1.883   0.803   3.723
  696WAT     H2 8340   1.838   0.680   3.798
  697WAT      O 8341   7.175   2.194   5.670
  697WAT     H1 8342   7.180   2.178   5.765
  697WAT     H2 8343   7.134   2.280   5.662
  698WAT      O 8344   3.132   5.465   0.721
  698WAT     H1 8345   3.044   5.444   0.688
  698WAT     H2 8346   3.123   5.553   0.757
  699WAT      O 8347   8.979   1.582   4.224
  699WAT     H1 8348   9.012   1.555   4.139
  699WAT     H2 8349   9.057   1.595   4.278
  700WAT      O 8350   3.244   2.023   7.743
  700WAT     H1 8351   3.167   2.064   7.782
  700WAT     H2 8352   3.308   2.020   7.815
  701WAT      O 8353   8.250   7.606   6.908
  701WAT     H1 8354   8.183   7.556   6.954
  701WAT     H2 8355   8.220   7.609   6.817
  702WAT      O 8356   7.606   4.681   6.149
  702WAT     H1 8357   7.607   4.586   6.140
  702WAT     H2 8358   7.539   4.710   6.087
  703WAT      O 8359   5.864   3.642   2.538
  703WAT     H1 8360   5.952   3.605   2.530
  703WAT     H2 8361   5.879   3.735   2.556
  704WAT      O 8362   0.944   0.959   8.299
  704WAT     H1 8363   1.014   0.991   8.355
  704WAT     H2 8364   0.968   0.988   8.211
  705WAT      O 8365   7.819   6.544   3.284
  705WAT     H1 8366   7.838   6.634   3.255
  705WAT     H2 8367   7.746   6.516   3.228
  706WAT      O 8368   8.694   1.049   4.943
  706WAT     H1 8369   8.631   0.998   4.994
  706WAT     H2 8370   8.640   1.094   4.878
  707WAT      O 8371   5.121   7.852   7.117
  707WAT     H1 8372   5.109   7.928   7.060
  707WAT     H2 8373   5.216   7.841   7.121
  708WAT      O 8374   2.078   3.681   5.583
  708WAT     H1 8375   2.110   3.645   5.501
  708WAT     H2 8376   2.109   3.772   5.583
  709WAT      O 8377   7.728   7.590   7.548
  709WAT     H1 8378   7.759   7.579   7.458
  709WAT     H2 8379   7.633   7.575   7.543
  710WAT      O 8380   0.881   7.004   4.015
  710WAT     H1 8381   0.810   6.960   3.967
  710WAT     H2 8382   0.916   6.936   4.072
  711WAT      O 8383   2.997   1.090   0.227
  711WAT     H1 8384   2.955   1.167   0.189
  711WAT     H2 8385   2.942   1.017   0.201
  712WAT      O 8386   0.505   2.394   2.427
  712WAT     H1 8387   0.564   2.444   2.370
  712WAT     H2 8388   0.541   2.406   2.515
  713WAT      O 8389   0.779   5.863   3.088
  713WAT     H1 8390   0.702   5.818   3.121
  713WAT     H2 8391   0.764   5.955   3.108
  714WAT      O 8392   7.073   1.007   4.201
  714WAT     H1 8393   7.136   0.955   4.251
  714WAT     H2 8394   7.035   0.946   4.139
  715WAT      O 8395   0.845   4.760   1.775
  715WAT     H1 8396   0.878   4.846   1.748
  715WAT     H2 8397   0.913   4.724   1.832
  716WAT      O 8398   5.889   6.816   7.653
  716WAT     H1 8399   5.959   6.800   7.716
  716WAT     H2 8400   5.816   6.762   7.684
  717WAT      O 8401   1.645   2.910   0.696
  717WAT     H1 8402   1.690   2.902   0.612
  717WAT     H2 8403   1.669   2.831   0.743
  718WAT      O 8404   4.544   4.953   3.337
  718WAT     H1 8405   4.488   4.930   3.262
  718WAT     H2 8406   4.627   4.981   3.297
  719WAT      O 8407   8.625   6.684   0.388
  719WAT     H1 8408   8.691   6.673   0.321
  719WAT     H2 8409   8.610   6.779   0.392
  720WAT      O 8410   8.823   6.499   4.830
  720WAT     H1 8411   8.816   6.566   4.899
  720WAT     H2 8412   8.776   6.424   4.864
  721WAT      O 8413   2.833   8.374   6.143
  721WAT     H1 8414   2.858   8.465   6.131
  721WAT     H2 8415   2.839   8.336   6.055
  722WAT      O 8416   8.532   6.555   1.830
  722WAT     H1 8417   8.541   6.481   1.769
  722WAT     H2 8418   8.532   6.632   1.773
  723WAT      O 8419   8.806   3.477   4.176
  723WAT     H1 8420   8.818   3.468   4.081
  723WAT     H2 8421   8.838   3.394   4.212
  724WAT      O 8422   7.841   7.428   8.310
  724WAT     H1 8423   7.922   7.378   8.300
  724WAT     H2 8424   7.871   7.518   8.328
  725WAT      O 8425   8.565   2.073   3.491
  725WAT     H1 8426   8.629   2.143   3.505
  725WAT     H2 8427   8.480   2.113   3.507
  726WAT      O 8428   6.177   2.360   2.102
  726WAT     H1 8429   6.212   2.271   2.096
  726WAT     H2 8430   6.156   2.384   2.012
  727WAT      O 8431   8.718   0.255   4.653
  727WAT     H1 8432   8.644   0.195   4.652
  727WAT     H2 8433   8.771   0.227   4.727
  728WAT      O 8434   1.437   4.757   3.115
  728WAT     H1 8435   1.463   4.701   3.189
  728WAT     H2 8436   1.426   4.844   3.153
  729WAT      O 8437   6.821   3.520   7.520
  729WAT     H1 8438   6.742   3.575   7.526
  729WAT     H2 8439   6.875   3.549   7.593
  730WAT      O 8440   1.142   2.010   1.064
  730WAT     H1 8441   1.114   1.968   0.983
  730WAT     H2 8442   1.171   2.097   1.036
  731WAT      O 8443   7.838   2.916   4.089
  731WAT     H1 8444   7.825   2.986   4.026
  731WAT     H2 8445   7.799   2.949   4.170
  732WAT      O 8446   3.982   6.125   6.398
  732WAT     H1 8447   4.011   6.117   6.489
  732WAT     H2 8448   4.053   6.088   6.346
  733WAT      O 8449   3.217   2.213   6.737
  733WAT     H1 8450   3.231   2.171   6.822
  733WAT     H2 8451   3.304   2.234   6.706
  734WAT      O 8452   5.023   8.144   2.476
  734WAT     H1 8453   4.930   8.152   2.457
  734WAT     H2 8454   5.041   8.050   2.470
  735WAT      O 8455   3.127   6.722   5.357
  735WAT     H1 8456   3.198   6.750   5.414
  735WAT     H2 8457   3.169   6.704   5.273
  736WAT      O 8458   8.779   7.819   1.811
  736WAT     H1 8459   8.697   7.859   1.781
  736WAT     H2 8460   8.782   7.734   1.767
  737WAT      O 8461   6.525   2.976   7.748
  737WAT     H1 8462   6.466   2.916   7.793
  737WAT     H2 8463   6.606   2.975   7.801
  738WAT      O 8464   9.445   4.496   6.742
  738WAT     H1 8465   9.450   4.402   6.764
  738WAT     H2 8466   9.516   4.535   6.794
  739WAT      O 8467   8.651   3.726   8.387
  739WAT     H1 8468   8.668   3.632   8.387
  739WAT     H2 8469   8.572   3.736   8.440
  740WAT      O 8470   7.457   7.019   4.793
  740WAT     H1 8471   7.421   7.107   4.796
  740WAT     H2 8472   7.534   7.026   4.736
  741WAT      O 8473   6.237   0.251   8.034
  741WAT     H1 8474   6.234   0.290   8.122
  741WAT     H2 8475   6.229   0.326   7.975
  742WAT      O 8476   2.534   0.539   2.629
  742WAT     H1 8477   2.578   0.591   2.562
  742WAT     H2 8478   2.559   0.580   2.711
  743WAT      O 8479   1.876   6.150   0.941
  743WAT     H1 8480   1.904   6.059   0.938
  743WAT     H2 8481   1.818   6.160   0.865
  744WAT      O 8482   2.700   6.738   4.881
  744WAT     H1 8483   2.625   6.697   4.925
  744WAT     H2 8484   2.774   6.720   4.939
  745WAT      O 8485   7.979   4.680   2.519
  745WAT     H1 8486   7.890   4.704   2.496
  745WAT     H2 8487   7.970   4.630   2.601
  746WAT      O 8488   4.905   6.656   6.247
  746WAT     H1 8489   4.855   6.737   6.241
  746WAT     H2 8490   4.963   6.668   6.321
  747WAT      O 8491   8.830   6.025   1.912
  747WAT     H1 8492   8.877   5.959   1.962
  747WAT     H2 8493   8.764   6.059   1.972
  748WAT      O 8494   8.954   1.750   2.496
  748WAT     H1 8495   8.929   1.680   2.556
  748WAT     H2 8496   9.023   1.711   2.442
  749WAT      O 8497   0.567   5.888   3.919
  749WAT     H1 8498   0.607   5.954   3.975
  749WAT     H2 8499   0.473   5.894   3.938
  750WAT      O 8500   3.562   1.944   0.183
  750WAT     H1 8501   3.638   1.986   0.223
  750WAT     H2 8502   3.489   1.968   0.239
  751WAT      O 8503   8.403   2.210   4.448
  751WAT     H1 8504   8.366   2.123   4.459
  751WAT     H2 8505   8.356   2.246   4.373
  752WAT      O 8506   4.685   1.919   4.925
  752WAT     H1 8507   4.653   1.992   4.872
  752WAT     H2 8508   4.762   1.954   4.969
  753WAT      O 8509   1.456   1.029   6.401
  753WAT     H1 8510   1.450   0.941   6.364
  753WAT     H2 8511   1.504   1.017   6.483
  754WAT      O 8512   1.053   4.966   6.282
  754WAT     H1 8513   1.061   5.018   6.363
  754WAT     H2 8514   1.008   5.024   6.221
  755WAT      O 8515   7.086   0.998   7.482
  755WAT     H1 8516   7.106   1.031   7.570
  755WAT     H2 8517   7.054   0.909   7.497
  756WAT      O 8518   1.472   4.631   5.383
  756WAT     H1 8519   1.382   4.661   5.377
  756WAT     H2 8520   1.478   4.560   5.319
  757WAT      O 8521   0.507   5.923   8.356
  757WAT     H1 8522   0.428   5.977   8.355
  757WAT     H2 8523   0.494   5.862   8.429
  758WAT      O 8524   6.511   1.148   7.115
  758WAT     H1 8525   6.588   1.181   7.160
  758WAT     H2 8526   6.546   1.102   7.038
  759WAT      O 8527   7.474   7.958   2.612
  759WAT     H1 8528   7.546   8.003   2.567
  759WAT     H2 8529   7.514   7.921   2.690
  760WAT      O 8530   8.678   4.084   7.973
  760WAT     H1 8531   8.770   4.107   7.987
  760WAT     H2 8532   8.657   4.025   8.045
  761WAT      O 8533   8.162   5.491   1.093
  761WAT     H1 8534   8.221   5.476   1.166
  761WAT     H2 8535   8.178   5.582   1.067
  762WAT      O 8536   0.859   4.741   4.085
  762WAT     H1 8537   0.780   4.744   4.140
  762WAT     H2 8538   0.898   4.656   4.104
  763WAT      O 8539   2.092   8.386   1.006
  763WAT     H1 8540   2.162   8.377   0.942
  763WAT     H2 8541   2.011   8.373   0.956
  764WAT      O 8542   6.524   7.326   5.982
  764WAT     H1 8543   6.430   7.327   5.961
  764WAT     H2 8544   6.543   7.415   6.011
  765WAT      O 8545   6.271   8.367   5.458
  765WAT     H1 8546   6.273   8.310   5.535
  765WAT     H2 8547   6.215   8.440   5.484
  766WAT      O 8548   3.059   1.588   5.770
  766WAT     H1 8549   3.127   1.541   5.819
  766WAT     H2 8550   2.979   1.572   5.819
  767WAT      O 8551   3.818   5.304   6.863
  767WAT     H1 8552   3.813   5.396   6.887
  767WAT     H2 8553   3.742   5.264   6.906
  768WAT      O 8554   5.691   3.755   2.344
  768WAT     H1 8555   5.713   3.844   2.315
  768WAT     H2 8556   5.775   3.714   2.360
  769WAT      O 8557   8.947   2.655   2.318
  769WAT     H1 8558   8.884   2.681   2.251
  769WAT     H2 8559   8.965   2.735   2.367
  770WAT      O 8560   5.560   8.234   4.360
  770WAT     H1 8561   5.615   8.182   4.301
  770WAT     H2 8562   5.532   8.308   4.306
  771WAT      O 8563   1.730   3.364   0.365
  771WAT     H1 8564   1.774   3.448   0.352
  771WAT     H2 8565   1.778   3.322   0.437
  772WAT      O 8566   1.082   3.816   1.930
  772WAT     H1 8567   1.171   3.825   1.963
  772WAT     H2 8568   1.050   3.906   1.923
  773WAT      O 8569   1.642   2.171   1.111
  773WAT     H1 8570   1.697   2.116   1.168
  773WAT     H2 8571   1.568   2.114   1.088
  774WAT      O 8572   1.023   1.020   1.471
  774WAT     H1 8573   1.110   0.981   1.466
  774WAT     H2 8574   0.982   0.999   1.387
  775WAT      O 8575   1.631   6.363   7.042
  775WAT     H1 8576   1.627   6.269   7.023
  775WAT     H2 8577   1.641   6.404   6.956
  776WAT      O 8578   0.505   2.904   5.773
  776WAT     H1 8579   0.470   2.963   5.706
  776WAT     H2 8580   0.572   2.955   5.817
  777WAT      O 8581   1.437   7.585   6.014
  777WAT     H1 8582   1.343   7.597   6.000
  777WAT     H2 8583   1.477   7.605   5.929
  778WAT      O 8584   7.254   8.277   3.039
  778WAT     H1 8585   7.165   8.255   3.065
  778WAT     H2 8586   7.269   8.365   3.073
  779WAT      O 8587   1.277   5.541   8.542
  779WAT     H1 8588   1.260   5.448   8.533
  779WAT     H2 8589   1.201   5.583   8.502
  780WAT      O 8590   1.874   8.285   5.156
  780WAT     H1 8591   1.838   8.220   5.095
  780WAT     H2 8592   1.873   8.367   5.106
  781WAT      O 8593   1.921   5.396   0.629
  781WAT     H1 8594   1.909   5.380   0.536
  781WAT     H2 8595   1.846   5.353   0.671
  782WAT      O 8596   7.728   4.278   3.284
  782WAT     H1 8597   7.812   4.322   3.275
  782WAT     H2 8598   7.722   4.220   3.208
  783WAT      O 8599   0.629   5.743   5.104
  783WAT     H1 8600   0.670   5.823   5.138
  783WAT     H2 8601   0.545   5.739   5.150
  784WAT      O 8602   5.022   7.305   3.903
  784WAT     H1 8603   5.039   7.240   3.971
  784WAT     H2 8604   5.106   7.350   3.892
  785WAT      O 8605   2.876   6.256   4.556
  785WAT     H1 8606   2.958   6.214   4.535
  785WAT     H2 8607   2.815   6.226   4.488
  786WAT      O 8608   6.722   7.733   7.012
  786WAT     H1 8609   6.788   7.711   7.078
  786WAT     H2 8610   6.639   7.705   7.051
  787WAT      O 8611   3.995   6.571   1.064
  787WAT     H1 8612   3.958   6.656   1.090
  787WAT     H2 8613   4.079   6.592   1.024
  788WAT      O 8614   7.015   0.607   5.836
  788WAT     H1 8615   6.923   0.626   5.853
  788WAT     H2 8616   7.059   0.623   5.919
  789WAT      O 8617   9.132   7.572   0.504
  789WAT     H1 8618   9.086   7.488   0.498
  789WAT     H2 8619   9.126   7.609   0.415
  790WAT      O 8620   8.214   2.373   4.723
  790WAT     H1 8621   8.134   2.371   4.671
  790WAT     H2 8622   8.266   2.444   4.685
  791WAT      O 8623   8.873   0.334   7.754
  791WAT     H1 8624   8.849   0.268   7.689
  791WAT     H2 8625   8.813   0.406   7.738
  792WAT      O 8626   7.450   8.153   1.697
  792WAT     H1 8627   7.465   8.160   1.603
  792WAT     H2 8628   7.452   8.059   1.715
  793WAT      O 8629   1.780   2.069   7.286
  793WAT     H1 8630   1.774   2.106   7.374
  793WAT     H2 8631   1.736   1.985   7.292
  794WAT      O 8632   7.465   4.428   6.811
  794WAT     H1 8633   7.405   4.501   6.830
  794WAT     H2 8634   7.449   4.365   6.882
  795WAT      O 8635   3.764   6.325   1.041
  795WAT     H1 8636   3.837   6.346   0.982
  795WAT     H2 8637   3.804   6.322   1.128
  796WAT      O 8638   2.293   1.615   0.988
  796WAT     H1 8639   2.211   1.655   1.017
  796WAT     H2 8640   2.316   1.554   1.059
  797WAT      O 8641   9.028   0.154   5.116
  797WAT     H1 8642   9.063   0.226   5.168
  797WAT     H2 8643   9.045   0.076   5.168
  798WAT      O 8644   3.456   2.532   3.812
  798WAT     H1 8645   3.430   2.612   3.766
  798WAT     H2 8646   3.411   2.462   3.767
  799WAT      O 8647   0.825   1.768   1.454
  799WAT     H1 8648   0.814   1.856   1.488
  799WAT     H2 8649   0.740   1.726   1.469
  800WAT      O 8650   1.845   8.385   0.044
  800WAT     H1 8651   1.845   8.466   0.095
  800WAT     H2 8652   1.818   8.412  -0.044
  801WAT      O 8653   5.803   1.057   2.704
  801WAT     H1 8654   5.826   1.087   2.792
  801WAT     H2 8655   5.801   1.136   2.651
  802WAT      O 8656   9.053   2.719   7.215
  802WAT     H1 8657   9.099   2.656   7.271
  802WAT     H2 8658   8.960   2.708   7.239
  803WAT      O 8659   2.374   5.370   3.818
  803WAT     H1 8660   2.319   5.313   3.873
  803WAT     H2 8661   2.462   5.361   3.854
  804WAT      O 8662   4.712   1.286   5.390
  804WAT     H1 8663   4.627   1.329   5.388
  804WAT     H2 8664   4.716   1.244   5.475
  805WAT      O 8665   7.581   4.584   3.913
  805WAT     H1 8666   7.671   4.608   3.888
  805WAT     H2 8667   7.571   4.618   4.002
  806WAT      O 8668   7.914   3.468   0.085
  806WAT     H1 8669   7.868   3.545   0.119
  806WAT     H2 8670   7.847   3.419   0.037
  807WAT      O 8671   2.179   7.193   8.422
  807WAT     H1 8672   2.231   7.134   8.478
  807WAT     H2 8673   2.237   7.212   8.348
  808WAT      O 8674   8.917   4.804   3.154
  808WAT     H1 8675   8.825   4.823   3.138
  808WAT     H2 8676   8.962   4.833   3.075
  809WAT      O 8677   0.816   1.277   1.585
  809WAT     H1 8678   0.865   1.348   1.545
  809WAT     H2 8679   0.865   1.198   1.561
  810WAT      O 8680   2.736   0.982   1.981
  810WAT     H1 8681   2.829   1.003   1.972
  810WAT     H2 8682   2.735   0.892   2.013
  811WAT      O 8683   0.589   1.620   1.522
  811WAT     H1 8684   0.508   1.570   1.508
  811WAT     H2 8685   0.565   1.687   1.586
  812WAT      O 8686   8.502   0.642   4.413
  812WAT     H1 8687   8.555   0.610   4.486
  812WAT     H2 8688   8.489   0.735   4.433
  813WAT      O 8689   0.397   6.843   5.882
  813WAT     H1 8690   0.490   6.842   5.859
  813WAT     H2 8691   0.358   6.775   5.828
  814WAT      O 8692   3.917   0.963   6.888
  814WAT     H1 8693   3.869   0.884   6.909
  814WAT     H2 8694   3.866   1.034   6.927
  815WAT      O 8695   7.616   8.417   1.402
  815WAT     H1 8696   7.611   8.450   1.313
  815WAT     H2 8697   7.710   8.420   1.424
  816WAT      O 8698   8.335   1.353   7.022
  816WAT     H1 8699   8.265   1.377   6.961
  816WAT     H2 8700   8.413   1.395   6.985
  817WAT      O 8701   1.831   6.260   4.368
  817WAT     H1 8702   1.838   6.333   4.307
  817WAT     H2 8703   1.757   6.282   4.425
  818WAT      O 8704   9.138   1.854   6.453
  818WAT     H1 8705   9.079   1.871   6.380
  818WAT     H2 8706   9.116   1.921   6.518
  819WAT      O 8707   3.681   1.038   0.163
  819WAT     H1 8708   3.685   1.019   0.069
  819WAT     H2 8709   3.590   1.021   0.187
  820WAT      O 8710   1.029   5.055   2.223
  820WAT     H1 8711   0.980   5.102   2.155
  820WAT     H2 8712   1.095   5.006   2.175
  821WAT      O 8713   2.411   6.169   3.202
  821WAT     H1 8714   2.502   6.174   3.172
  821WAT     H2 8715   2.362   6.141   3.125
  822WAT      O 8716   0.719   6.459   7.164
  822WAT     H1 8717   0.760   6.526   7.109
  822WAT     H2 8718   0.717   6.381   7.109
  823WAT      O 8719   7.488   6.961   5.060
  823WAT     H1 8720   7.476   6.979   4.967
  823WAT     H2 8721   7.540   7.034   5.092
  824WAT      O 8722   7.508   1.433   5.089
  824WAT     H1 8723   7.477   1.346   5.114
  824WAT     H2 8724   7.465   1.493   5.150
  825WAT      O 8725   2.271   4.371   4.945
  825WAT     H1 8726   2.231   4.343   5.028
  825WAT     H2 8727   2.344   4.427   4.972
  826WAT      O 8728   3.159   3.164   1.309
  826WAT     H1 8729   3.241   3.176   1.357
  826WAT     H2 8730   3.112   3.247   1.321
  827WAT      O 8731   2.176   0.133   5.241
  827WAT     H1 8732   2.158   0.165   5.153
  827WAT     H2 8733   2.270   0.145   5.253
  828WAT      O 8734   8.063   8.121   2.913
  828WAT     H1 8735   8.029   8.032   2.904
  828WAT     H2 8736   7.986   8.176   2.925
  829WAT      O 8737   4.471   4.770   0.238
  829WAT     H1 8738   4.557   4.735   0.264
  829WAT     H2 8739   4.436   4.705   0.178
  830WAT      O 8740   1.882   2.412   4.210
  830WAT     H1 8741   1.912   2.495   4.247
  830WAT     H2 8742   1.956   2.382   4.156
  831WAT      O 8743   0.456   6.975   3.522
  831WAT     H1 8744   0.411   6.983   3.606
  831WAT     H2 8745   0.390   6.999   3.457
  832WAT      O 8746   2.720   0.556   6.159
  832WAT     H1 8747   2.775   0.543   6.236
  832WAT     H2 8748   2.721   0.472   6.114
  833WAT      O 8749   0.607   5.210   4.546
  833WAT     H1 8750   0.517   5.201   4.577
  833WAT     H2 8751   0.647   5.271   4.608
  834WAT      O 8752   1.729   4.824   3.246
  834WAT     H1 8753   1.768   4.783   3.168
  834WAT     H2 8754   1.804   4.845   3.301
  835WAT      O 8755   2.946   8.179   3.491
  835WAT     H1 8756   2.931   8.104   3.433
  835WAT     H2 8757   3.016   8.228   3.450
  836WAT      O 8758   7.382   1.766   0.276
  836WAT     H1 8759   7.364   1.859   0.285
  836WAT     H2 8760   7.303   1.730   0.235
  837WAT      O 8761   2.745   3.018   2.556
  837WAT     H1 8762   2.683   2.992   2.624
  837WAT     H2 8763   2.828   2.979   2.583
  838WAT      O 8764   8.926   0.750   4.236
  838WAT     H1 8765   8.912   0.809   4.310
  838WAT     H2 8766   8.974   0.803   4.172
  839WAT      O 8767   4.113   5.075   7.553
  839WAT     H1 8768   4.109   4.996   7.498
  839WAT     H2 8769   4.131   5.042   7.641
  840WAT      O 8770   9.476   4.249   2.728
  840WAT     H1 8771   9.563   4.228   2.760
  840WAT     H2 8772   9.432   4.164   2.720
  841WAT      O 8773   4.591   1.726   1.692
  841WAT     H1 8774   4.560   1.764   1.774
  841WAT     H2 8775   4.681   1.699   1.711
  842WAT      O 8776   8.115   1.443   6.910
  842WAT     H1 8777   8.063   1.500   6.853
  842WAT     H2 8778   8.072   1.450   6.996
  843WAT      O 8779   7.456   2.184   0.416
  843WAT     H1 8780   7.405   2.255   0.453
  843WAT     H2 8781   7.391   2.125   0.377
  844WAT      O 8782   6.487   6.084   2.561
  844WAT     H1 8783   6.393   6.067   2.565
  844WAT     H2 8784   6.502   6.114   2.471
  845WAT      O 8785   7.152   5.695   0.187
  845WAT     H1 8786   7.135   5.747   0.108
  845WAT     H2 8787   7.083   5.721   0.248
  846WAT      O 8788   4.855   1.519   7.622
  846WAT     H1 8789   4.880   1.601   7.580
  846WAT     H2 8790   4.761   1.510   7.605
  847WAT      O 8791   9.492   3.551   2.544
  847WAT     H1 8792   9.451   3.465   2.542
  847WAT     H2 8793   9.471   3.585   2.631
  848WAT      O 8794   0.957   4.948   4.447
  848WAT     H1 8795   1.021   4.906   4.390
  848WAT     H2 8796   1.002   4.959   4.531
  849WAT      O 8797   2.912   0.188   3.080
  849WAT     H1 8798   2.972   0.204   3.153
  849WAT     H2 8799   2.839   0.140   3.119
  850WAT      O 8800   7.431   2.525   3.382
  850WAT     H1 8801   7.452   2.433   3.398
  850WAT     H2 8802   7.402   2.528   3.291
  851WAT      O 8803   2.941   2.130   2.700
  851WAT     H1 8804   2.985   2.047   2.720
  851WAT     H2 8805   2.880   2.108   2.630
  852WAT      O 8806   8.590   1.376   6.838
  852WAT     H1 8807   8.585   1.396   6.744
  852WAT     H2 8808   8.682   1.354   6.853
  853WAT      O 8809   7.806   0.332   1.465
  853WAT     H1 8810   7.717   0.296   1.459
  853WAT     H2 8811   7.835   0.339   1.374
  854WAT      O 8812   2.448   4.785   7.581
  854WAT     H1 8813   2.534   4.824   7.597
  854WAT     H2 8814   2.396   4.811   7.657
  855WAT      O 8815   6.710   4.537   2.726
  855WAT     H1 8816   6.733   4.480   2.653
  855WAT     H2 8817   6.647   4.487   2.778
  856WAT      O 8818   8.176   2.382   7.803
  856WAT     H1 8819   8.241   2.436   7.757
  856WAT     H2 8820   8.132   2.442   7.863
  857WAT      O 8821   0.379   7.194   3.669
  857WAT     H1 8822   0.447   7.212   3.604
  857WAT     H2 8823   0.299   7.231   3.632
  858WAT      O 8824   9.255   6.988   0.830
  858WAT     H1 8825   9.258   7.060   0.893
  858WAT     H2 8826   9.278   7.028   0.746
  859WAT      O 8827   9.403   4.706   7.704
  859WAT     H1 8828   9.308   4.713   7.712
  859WAT     H2 8829   9.417   4.691   7.610
  860WAT      O 8830   4.858   2.688   0.303
  860WAT     H1 8831   4.943   2.704   0.263
  860WAT     H2 8832   4.853   2.593   0.312
  861WAT      O 8833   1.516   4.167   1.577
  861WAT     H1 8834   1.544   4.180   1.668
  861WAT     H2 8835   1.487   4.076   1.574
  862WAT      O 8836   3.905   2.231   4.198
  862WAT     H1 8837   3.921   2.322   4.224
  862WAT     H2 8838   3.985   2.204   4.154
  863WAT      O 8839   3.878   3.606   0.660
  863WAT     H1 8840   3.821   3.547   0.710
  863WAT     H2 8841   3.889   3.683   0.716
  864WAT      O 8842   0.987   0.874   3.950
  864WAT     H1 8843   0.945   0.912   4.027
  864WAT     H2 8844   1.081   0.878   3.970
  865WAT      O 8845   7.233   0.454   4.979
  865WAT     H1 8846   7.262   0.518   4.914
  865WAT     H2 8847   7.256   0.369   4.941
  866WAT      O 8848   7.873   8.305   6.527
  866WAT     H1 8849   7.806   8.282   6.591
  866WAT     H2 8850   7.833   8.286   6.442
  867WAT      O 8851   4.114   0.985   3.875
  867WAT     H1 8852   4.126   1.017   3.964
  867WAT     H2 8853   4.022   0.960   3.870
  868WAT      O 8854   3.899   0.184   8.415
  868WAT     H1 8855   3.820   0.140   8.447
  868WAT     H2 8856   3.905   0.264   8.468
  869WAT      O 8857   5.888   7.190   1.960
  869WAT     H1 8858   5.937   7.252   2.015
  869WAT     H2 8859   5.850   7.128   2.022
  870WAT      O 8860   0.518   6.201   2.507
  870WAT     H1 8861   0.527   6.162   2.594
  870WAT     H2 8862   0.437   6.251   2.511
  871WAT      O 8863   6.640   2.989   1.224
  871WAT     H1 8864   6.716   2.932   1.214
  871WAT     H2 8865   6.655   3.060   1.161
  872WAT      O 8866   4.016   7.579   6.720
  872WAT     H1 8867   4.004   7.594   6.814
  872WAT     H2 8868   4.024   7.667   6.682
  873WAT      O 8869   4.279   7.090   8.355
  873WAT     H1 8870   4.230   7.016   8.392
  873WAT     H2 8871   4.215   7.136   8.300
  874WAT      O 8872   8.762   8.250   2.915
  874WAT     H1 8873   8.672   8.246   2.948
  874WAT     H2 8874   8.813   8.283   2.988
  875WAT      O 8875   6.766   4.247   2.047
  875WAT     H1 8876   6.784   4.294   2.128
  875WAT     H2 8877   6.843   4.192   2.033
  876WAT      O 8878   5.784   7.767   3.060
  876WAT     H1 8879   5.744   7.685   3.033
  876WAT     H2 8880   5.714   7.832   3.053
  877WAT      O 8881   8.812   6.902   0.056
  877WAT     H1 8882   8.834   6.845   0.129
  877WAT     H2 8883   8.808   6.843  -0.020
  878WAT      O 8884   3.127   1.134   0.951
  878WAT     H1 8885   3.085   1.142   0.866
  878WAT     H2 8886   3.198   1.199   0.949
[truncated: 2,659,802 more chars]
