# Supplementary material for: Role of Enzyme and Active Site Conformational Dynamics in the Catalysis by α-Amylase Explored with QM/MM Molecular Dynamics
Source: J Chem Inf Model. 2022 Jul 26;62(15):3638–50. doi: 10.1021/acs.jcim.2c00691 (PMC9778734; doi:10.1021/acs.jcim.2c00691)
Supplement: Supplementary file 5 — ci2c00691_si_005.zip [file ci2c00691_si_005.zip › SI_gmx-md_inputs/frame_516/frame_981-r3.gro]

amyl_GMX.gro created by acpype (v: 2020-09-02T11:49:19CEST) on Mon Oct 19 15:37:50 2020 t= 98100.00000 step= 49050000
67992
    1TYR      N    1   4.614   2.562   3.935
    1TYR     H1    2   4.631   2.552   3.836
    1TYR     H2    3   4.564   2.649   3.949
    1TYR     H3    4   4.558   2.485   3.968
    1TYR     CA    5   4.737   2.552   4.017
    1TYR     HA    6   4.768   2.449   4.002
    1TYR     CB    7   4.844   2.649   3.974
    1TYR    HB2    8   4.800   2.748   3.984
    1TYR    HB3    9   4.930   2.637   4.041
    1TYR     CG   10   4.894   2.631   3.832
    1TYR    CD1   11   4.824   2.698   3.728
    1TYR    HD1   12   4.736   2.757   3.746
    1TYR    CE1   13   4.862   2.682   3.595
    1TYR    HE1   14   4.794   2.722   3.521
    1TYR     CZ   15   4.986   2.616   3.568
    1TYR     OH   16   5.022   2.589   3.443
    1TYR     HH   17   4.964   2.614   3.371
    1TYR    CE2   18   5.061   2.557   3.674
    1TYR    HE2   19   5.147   2.498   3.647
    1TYR    CD2   20   5.015   2.558   3.803
    1TYR    HD2   21   5.071   2.505   3.878
    1TYR      C   22   4.706   2.567   4.164
    1TYR      O   23   4.663   2.677   4.201
    2SER      N   24   4.731   2.466   4.239
    2SER      H   25   4.783   2.390   4.198
    2SER     CA   26   4.697   2.463   4.379
    2SER     HA   27   4.595   2.500   4.388
    2SER     CB   28   4.705   2.315   4.434
    2SER    HB2   29   4.798   2.268   4.401
    2SER    HB3   30   4.686   2.318   4.541
    2SER     OG   31   4.604   2.247   4.370
    2SER     HG   32   4.595   2.168   4.424
    2SER      C   33   4.789   2.558   4.457
    2SER      O   34   4.904   2.580   4.423
    3PRO      N   35   4.728   2.624   4.561
    3PRO     CD   36   4.594   2.606   4.605
    3PRO    HD2   37   4.572   2.503   4.635
    3PRO    HD3   38   4.532   2.631   4.518
    3PRO     CG   39   4.572   2.695   4.727
    3PRO    HG2   40   4.577   2.641   4.822
    3PRO    HG3   41   4.475   2.745   4.724
    3PRO     CB   42   4.689   2.796   4.715
    3PRO    HB2   43   4.704   2.844   4.811
    3PRO    HB3   44   4.655   2.879   4.653
    3PRO     CA   45   4.803   2.713   4.650
    3PRO     HA   46   4.870   2.778   4.594
    3PRO      C   47   4.879   2.650   4.766
    3PRO      O   48   4.858   2.536   4.804
    4ASN      N   49   4.961   2.727   4.828
    4ASN      H   50   4.975   2.823   4.800
    4ASN     CA   51   5.033   2.696   4.957
    4ASN     HA   52   5.001   2.600   4.998
    4ASN     CB   53   5.179   2.672   4.910
    4ASN    HB2   54   5.242   2.655   4.997
    4ASN    HB3   55   5.185   2.589   4.839
    4ASN     CG   56   5.248   2.791   4.841
    4ASN    OD1   57   5.195   2.903   4.847
    4ASN    ND2   58   5.354   2.771   4.759
    4ASN   HD21   59   5.395   2.856   4.723
    4ASN   HD22   60   5.393   2.683   4.730
    4ASN      C   61   5.020   2.795   5.078
    4ASN      O   62   5.099   2.791   5.174
    5THR      N   63   4.911   2.872   5.094
    5THR      H   64   4.846   2.865   5.017
    5THR     CA   65   4.877   2.986   5.189
    5THR     HA   66   4.956   3.060   5.197
    5THR     CB   67   4.754   3.065   5.131
    5THR     HB   68   4.696   3.103   5.215
    5THR    CG2   69   4.799   3.177   5.039
    5THR   HG21   70   4.852   3.118   4.963
    5THR   HG22   71   4.714   3.231   4.997
    5THR   HG23   72   4.872   3.244   5.083
    5THR    OG1   73   4.661   2.988   5.058
    5THR    HG1   74   4.582   3.043   5.053
    5THR      C   75   4.837   2.928   5.325
    5THR      O   76   4.808   2.807   5.327
    6GLN      N   77   4.833   3.006   5.430
    6GLN      H   78   4.850   3.105   5.419
    6GLN     CA   79   4.792   2.960   5.556
    6GLN     HA   80   4.867   2.890   5.593
    6GLN     CB   81   4.806   3.085   5.648
    6GLN    HB2   82   4.900   3.135   5.626
    6GLN    HB3   83   4.721   3.145   5.615
    6GLN     CG   84   4.797   3.062   5.798
    6GLN    HG2   85   4.852   2.975   5.833
    6GLN    HG3   86   4.872   3.126   5.845
    6GLN     CD   87   4.663   3.055   5.864
    6GLN    OE1   88   4.565   3.071   5.799
    6GLN    NE2   89   4.655   3.034   5.997
    6GLN   HE21   90   4.565   3.021   6.041
    6GLN   HE22   91   4.737   3.034   6.055
    6GLN      C   92   4.646   2.891   5.554
    6GLN      O   93   4.551   2.954   5.501
    7GLN      N   94   4.648   2.766   5.590
    7GLN      H   95   4.729   2.732   5.639
    7GLN     CA   96   4.534   2.675   5.584
    7GLN     HA   97   4.576   2.574   5.591
    7GLN     CB   98   4.450   2.691   5.710
    7GLN    HB2   99   4.408   2.791   5.719
    7GLN    HB3  100   4.365   2.623   5.710
    7GLN     CG  101   4.528   2.668   5.843
    7GLN    HG2  102   4.614   2.735   5.840
    7GLN    HG3  103   4.452   2.702   5.914
    7GLN     CD  104   4.553   2.520   5.859
    7GLN    OE1  105   4.661   2.465   5.860
    7GLN    NE2  106   4.452   2.439   5.881
    7GLN   HE21  107   4.477   2.352   5.926
    7GLN   HE22  108   4.358   2.476   5.882
    7GLN      C  109   4.449   2.679   5.455
    7GLN      O  110   4.327   2.666   5.452
    8GLY      N  111   4.523   2.696   5.344
    8GLY      H  112   4.620   2.724   5.348
    8GLY     CA  113   4.467   2.695   5.204
    8GLY    HA2  114   4.548   2.672   5.135
    8GLY    HA3  115   4.392   2.616   5.204
    8GLY      C  116   4.396   2.826   5.168
    8GLY      O  117   4.341   2.827   5.059
    9ARG      N  118   4.383   2.927   5.256
    9ARG      H  119   4.408   2.910   5.352
    9ARG     CA  120   4.276   3.036   5.246
    9ARG     HA  121   4.181   2.984   5.238
    9ARG     CB  122   4.271   3.113   5.372
    9ARG    HB2  123   4.376   3.128   5.399
    9ARG    HB3  124   4.225   3.211   5.362
    9ARG     CG  125   4.204   3.042   5.484
    9ARG    HG2  126   4.096   3.060   5.481
    9ARG    HG3  127   4.232   2.937   5.492
    9ARG     CD  128   4.248   3.098   5.617
    9ARG    HD2  129   4.355   3.079   5.630
    9ARG    HD3  130   4.233   3.206   5.616
    9ARG     NE  131   4.173   3.029   5.729
    9ARG     HE  132   4.108   2.957   5.700
    9ARG     CZ  133   4.189   3.051   5.858
    9ARG    NH1  134   4.264   3.147   5.904
    9ARG   HH11  135   4.309   3.198   5.830
    9ARG   HH12  136   4.314   3.121   5.988
    9ARG    NH2  137   4.135   2.967   5.939
    9ARG   HH21  138   4.072   2.896   5.905
    9ARG   HH22  139   4.132   2.979   6.040
    9ARG      C  140   4.297   3.121   5.119
    9ARG      O  141   4.414   3.141   5.080
   10THR      N  142   4.189   3.170   5.059
   10THR      H  143   4.103   3.135   5.098
   10THR     CA  144   4.190   3.226   4.925
   10THR     HA  145   4.274   3.182   4.870
   10THR     CB  146   4.058   3.200   4.850
   10THR     HB  147   4.073   3.257   4.758
   10THR    CG2  148   4.037   3.057   4.813
   10THR   HG21  149   3.939   3.042   4.766
   10THR   HG22  150   4.113   3.019   4.745
   10THR   HG23  151   4.042   2.996   4.903
   10THR    OG1  152   3.948   3.257   4.923
   10THR    HG1  153   3.937   3.196   4.996
   10THR      C  154   4.212   3.375   4.915
   10THR      O  155   4.232   3.429   4.807
   11SER      N  156   4.230   3.445   5.030
   11SER      H  157   4.241   3.394   5.117
   11SER     CA  158   4.255   3.587   5.031
   11SER     HA  159   4.233   3.633   4.935
   11SER     CB  160   4.164   3.651   5.135
   11SER    HB2  161   4.199   3.630   5.236
   11SER    HB3  162   4.166   3.757   5.111
   11SER     OG  163   4.021   3.619   5.130
   11SER     HG  164   3.997   3.542   5.182
   11SER      C  165   4.404   3.607   5.056
   11SER      O  166   4.448   3.554   5.155
   12ILE      N  167   4.479   3.679   4.968
   12ILE      H  168   4.440   3.713   4.881
   12ILE     CA  169   4.606   3.737   5.000
   12ILE     HA  170   4.637   3.708   5.100
   12ILE     CB  171   4.718   3.692   4.900
   12ILE     HB  172   4.798   3.763   4.922
   12ILE    CG2  173   4.764   3.549   4.936
   12ILE   HG21  174   4.680   3.481   4.921
   12ILE   HG22  175   4.857   3.522   4.885
   12ILE   HG23  176   4.784   3.537   5.042
   12ILE    CG1  177   4.685   3.694   4.751
   12ILE   HG12  178   4.652   3.595   4.721
   12ILE   HG13  179   4.605   3.766   4.733
   12ILE    CD1  180   4.806   3.709   4.654
   12ILE   HD11  181   4.866   3.798   4.673
   12ILE   HD12  182   4.862   3.616   4.661
   12ILE   HD13  183   4.769   3.721   4.552
   12ILE      C  184   4.599   3.889   5.002
   12ILE      O  185   4.527   3.954   4.925
   13VAL      N  186   4.682   3.956   5.089
   13VAL      H  187   4.756   3.906   5.135
   13VAL     CA  188   4.680   4.107   5.110
   13VAL     HA  189   4.589   4.147   5.067
   13VAL     CB  190   4.681   4.151   5.262
   13VAL     HB  191   4.775   4.120   5.309
   13VAL    CG1  192   4.661   4.301   5.271
   13VAL   HG11  193   4.570   4.337   5.224
   13VAL   HG12  194   4.661   4.328   5.376
   13VAL   HG13  195   4.756   4.346   5.239
   13VAL    CG2  196   4.563   4.080   5.330
   13VAL   HG21  197   4.580   3.973   5.342
   13VAL   HG22  198   4.556   4.131   5.426
   13VAL   HG23  199   4.468   4.097   5.279
   13VAL      C  200   4.790   4.173   5.036
   13VAL      O  201   4.895   4.118   5.053
   14HIE      N  202   4.777   4.288   4.965
   14HIE      H  203   4.682   4.320   4.957
   14HIE     CA  204   4.878   4.371   4.894
   14HIE     HA  205   4.956   4.302   4.864
   14HIE     CB  206   4.830   4.413   4.751
   14HIE    HB2  207   4.783   4.332   4.696
   14HIE    HB3  208   4.758   4.494   4.760
   14HIE     CG  209   4.947   4.454   4.662
   14HIE    ND1  210   5.084   4.447   4.695
   14HIE    CE1  211   5.150   4.492   4.589
   14HIE    HE1  212   5.258   4.504   4.585
   14HIE    NE2  213   5.065   4.540   4.496
   14HIE    HE2  214   5.097   4.572   4.406
   14HIE    CD2  215   4.939   4.522   4.543
   14HIE    HD2  216   4.853   4.554   4.487
   14HIE      C  217   4.922   4.482   4.987
   14HIE      O  218   4.853   4.586   4.991
   15LEU      N  219   5.029   4.464   5.063
   15LEU      H  220   5.085   4.381   5.048
   15LEU     CA  221   5.099   4.564   5.145
   15LEU     HA  222   5.033   4.648   5.166
   15LEU     CB  223   5.158   4.513   5.280
   15LEU    HB2  224   5.236   4.439   5.261
   15LEU    HB3  225   5.212   4.594   5.330
   15LEU     CG  226   5.062   4.442   5.378
   15LEU     HG  227   5.015   4.365   5.317
   15LEU    CD1  228   5.128   4.359   5.491
   15LEU   HD11  229   5.172   4.419   5.571
   15LEU   HD12  230   5.055   4.293   5.537
   15LEU   HD13  231   5.203   4.294   5.446
   15LEU    CD2  232   4.951   4.533   5.429
   15LEU   HD21  233   4.879   4.484   5.494
   15LEU   HD22  234   5.001   4.616   5.478
   15LEU   HD23  235   4.898   4.579   5.345
   15LEU      C  236   5.207   4.643   5.058
   15LEU      O  237   5.321   4.659   5.099
   16PHE      N  238   5.162   4.699   4.943
   16PHE      H  239   5.067   4.671   4.927
   16PHE     CA  240   5.223   4.788   4.850
   16PHE     HA  241   5.296   4.726   4.798
   16PHE     CB  242   5.114   4.855   4.758
   16PHE    HB2  243   5.069   4.774   4.702
   16PHE    HB3  244   5.048   4.907   4.828
   16PHE     CG  245   5.163   4.958   4.653
   16PHE    CD1  246   5.239   4.915   4.542
   16PHE    HD1  247   5.284   4.816   4.541
   16PHE    CE1  248   5.250   5.004   4.435
   16PHE    HE1  249   5.298   4.962   4.347
   16PHE     CZ  250   5.202   5.135   4.440
   16PHE     HZ  251   5.216   5.196   4.352
   16PHE    CE2  252   5.144   5.183   4.563
   16PHE    HE2  253   5.117   5.287   4.570
   16PHE    CD2  254   5.114   5.091   4.661
   16PHE    HD2  255   5.060   5.136   4.743
   16PHE      C  256   5.303   4.889   4.925
   16PHE      O  257   5.251   4.959   5.014
   17GLU      N  258   5.431   4.906   4.896
   17GLU      H  259   5.467   4.855   4.817
   17GLU     CA  260   5.513   5.020   4.945
   17GLU     HA  261   5.615   5.003   4.913
   17GLU     CB  262   5.455   5.152   4.881
   17GLU    HB2  263   5.350   5.158   4.909
   17GLU    HB3  264   5.503   5.240   4.924
   17GLU     CG  265   5.486   5.162   4.733
   17GLU    HG2  266   5.488   5.063   4.688
   17GLU    HG3  267   5.418   5.228   4.680
   17GLU     CD  268   5.631   5.209   4.708
   17GLU    OE1  269   5.660   5.248   4.590
   17GLU    OE2  270   5.723   5.210   4.793
   17GLU      C  271   5.528   5.030   5.099
   17GLU      O  272   5.595   5.118   5.145
   18TRP      N  273   5.479   4.929   5.179
   18TRP      H  274   5.413   4.863   5.141
   18TRP     CA  275   5.509   4.924   5.325
   18TRP     HA  276   5.488   5.021   5.371
   18TRP     CB  277   5.424   4.812   5.395
   18TRP    HB2  278   5.427   4.722   5.333
   18TRP    HB3  279   5.468   4.788   5.491
   18TRP     CG  280   5.278   4.837   5.422
   18TRP    CD1  281   5.197   4.916   5.352
   18TRP    HD1  282   5.220   4.963   5.257
   18TRP    NE1  283   5.074   4.928   5.414
   18TRP    HE1  284   4.996   4.983   5.379
   18TRP    CE2  285   5.062   4.856   5.528
   18TRP    CZ2  286   4.956   4.837   5.619
   18TRP    HZ2  287   4.862   4.885   5.599
   18TRP    CH2  288   4.977   4.743   5.722
   18TRP    HH2  289   4.896   4.711   5.786
   18TRP    CZ3  290   5.105   4.693   5.748
   18TRP    HZ3  291   5.119   4.631   5.835
   18TRP    CE3  292   5.212   4.724   5.658
   18TRP    HE3  293   5.309   4.681   5.674
   18TRP    CD2  294   5.193   4.793   5.537
   18TRP      C  295   5.661   4.889   5.350
   18TRP      O  296   5.726   4.812   5.278
   19ARG      N  297   5.715   4.941   5.458
   19ARG      H  298   5.640   4.976   5.515
   19ARG     CA  299   5.847   4.897   5.520
   19ARG     HA  300   5.933   4.910   5.455
   19ARG     CB  301   5.875   4.976   5.648
   19ARG    HB2  302   5.796   4.959   5.721
   19ARG    HB3  303   5.967   4.944   5.696
   19ARG     CG  304   5.893   5.127   5.622
   19ARG    HG2  305   5.960   5.149   5.539
   19ARG    HG3  306   5.799   5.171   5.588
   19ARG     CD  307   5.936   5.202   5.755
   19ARG    HD2  308   6.035   5.160   5.775
   19ARG    HD3  309   5.941   5.310   5.738
   19ARG     NE  310   5.839   5.168   5.862
   19ARG     HE  311   5.775   5.092   5.845
   19ARG     CZ  312   5.835   5.226   5.978
   19ARG    NH1  313   5.914   5.323   6.018
   19ARG   HH11  314   5.981   5.365   5.955
   19ARG   HH12  315   5.895   5.363   6.108
   19ARG    NH2  316   5.744   5.170   6.058
   19ARG   HH21  317   5.685   5.097   6.022
   19ARG   HH22  318   5.743   5.208   6.152
   19ARG      C  319   5.847   4.745   5.550
   19ARG      O  320   5.748   4.700   5.608
   20TRP      N  321   5.960   4.671   5.534
   20TRP      H  322   6.044   4.720   5.506
   20TRP     CA  323   5.958   4.533   5.582
   20TRP     HA  324   5.877   4.475   5.538
   20TRP     CB  325   6.091   4.472   5.548
   20TRP    HB2  326   6.174   4.520   5.600
   20TRP    HB3  327   6.096   4.371   5.590
   20TRP     CG  328   6.139   4.473   5.405
   20TRP    CD1  329   6.267   4.454   5.363
   20TRP    HD1  330   6.348   4.431   5.431
   20TRP    NE1  331   6.280   4.477   5.232
   20TRP    HE1  332   6.367   4.459   5.185
   20TRP    CE2  333   6.153   4.482   5.175
   20TRP    CZ2  334   6.111   4.473   5.041
   20TRP    HZ2  335   6.182   4.475   4.959
   20TRP    CH2  336   5.976   4.489   5.021
   20TRP    HH2  337   5.927   4.488   4.924
   20TRP    CZ3  338   5.883   4.510   5.122
   20TRP    HZ3  339   5.779   4.528   5.098
   20TRP    CE3  340   5.921   4.500   5.252
   20TRP    HE3  341   5.846   4.495   5.330
   20TRP    CD2  342   6.061   4.482   5.282
   20TRP      C  343   5.929   4.517   5.732
   20TRP      O  344   5.849   4.426   5.760
   21VAL      N  345   5.977   4.608   5.822
   21VAL      H  346   6.044   4.671   5.781
   21VAL     CA  347   5.965   4.594   5.967
   21VAL     HA  348   6.008   4.500   6.000
   21VAL     CB  349   6.039   4.704   6.043
   21VAL     HB  350   6.004   4.700   6.146
   21VAL    CG1  351   6.189   4.673   6.036
   21VAL   HG11  352   6.215   4.594   6.106
   21VAL   HG12  353   6.231   4.657   5.937
   21VAL   HG13  354   6.241   4.764   6.067
   21VAL    CG2  355   6.015   4.850   6.004
   21VAL   HG21  356   6.059   4.866   5.905
   21VAL   HG22  357   5.911   4.877   5.986
   21VAL   HG23  358   6.066   4.911   6.078
   21VAL      C  359   5.812   4.604   6.017
   21VAL      O  360   5.781   4.564   6.132
   22ASP      N  361   5.720   4.657   5.934
   22ASP      H  362   5.754   4.677   5.841
   22ASP     CA  363   5.570   4.667   5.957
   22ASP     HA  364   5.551   4.683   6.063
   22ASP     CB  365   5.512   4.793   5.886
   22ASP    HB2  366   5.550   4.800   5.783
   22ASP    HB3  367   5.405   4.799   5.869
   22ASP     CG  368   5.570   4.921   5.951
   22ASP    OD1  369   5.626   4.996   5.872
   22ASP    OD2  370   5.563   4.945   6.074
   22ASP      C  371   5.498   4.536   5.915
   22ASP      O  372   5.447   4.466   6.003
   23ILE      N  373   5.516   4.484   5.787
   23ILE      H  374   5.587   4.530   5.733
   23ILE     CA  375   5.469   4.343   5.745
   23ILE     HA  376   5.361   4.335   5.753
   23ILE     CB  377   5.526   4.320   5.604
   23ILE     HB  378   5.634   4.316   5.607
   23ILE    CG2  379   5.488   4.178   5.551
   23ILE   HG21  380   5.379   4.170   5.550
   23ILE   HG22  381   5.527   4.170   5.450
   23ILE   HG23  382   5.537   4.102   5.612
   23ILE    CG1  383   5.490   4.434   5.503
   23ILE   HG12  384   5.383   4.449   5.494
   23ILE   HG13  385   5.535   4.527   5.539
   23ILE    CD1  386   5.534   4.408   5.360
   23ILE   HD11  387   5.628   4.352   5.355
   23ILE   HD12  388   5.448   4.353   5.321
   23ILE   HD13  389   5.550   4.500   5.304
   23ILE      C  390   5.519   4.245   5.849
   23ILE      O  391   5.449   4.152   5.875
   24ALA      N  392   5.643   4.256   5.897
   24ALA      H  393   5.702   4.333   5.867
   24ALA     CA  394   5.705   4.169   5.992
   24ALA     HA  395   5.709   4.074   5.939
   24ALA     CB  396   5.853   4.202   6.008
   24ALA    HB1  397   5.856   4.295   6.065
   24ALA    HB2  398   5.905   4.126   6.067
   24ALA    HB3  399   5.902   4.214   5.912
   24ALA      C  400   5.629   4.153   6.129
   24ALA      O  401   5.647   4.062   6.204
   25LEU      N  402   5.532   4.245   6.157
   25LEU      H  403   5.517   4.318   6.089
   25LEU     CA  404   5.447   4.249   6.272
   25LEU     HA  405   5.472   4.170   6.343
   25LEU     CB  406   5.481   4.381   6.340
   25LEU    HB2  407   5.585   4.409   6.321
   25LEU    HB3  408   5.415   4.455   6.296
   25LEU     CG  409   5.458   4.378   6.494
   25LEU     HG  410   5.352   4.357   6.510
   25LEU    CD1  411   5.533   4.271   6.574
   25LEU   HD11  412   5.517   4.296   6.679
   25LEU   HD12  413   5.494   4.170   6.560
   25LEU   HD13  414   5.639   4.263   6.549
   25LEU    CD2  415   5.498   4.517   6.551
   25LEU   HD21  416   5.607   4.524   6.560
   25LEU   HD22  417   5.463   4.598   6.487
   25LEU   HD23  418   5.455   4.539   6.649
   25LEU      C  419   5.296   4.240   6.239
   25LEU      O  420   5.221   4.171   6.307
   26GLU      N  421   5.255   4.291   6.121
   26GLU      H  422   5.323   4.350   6.075
   26GLU     CA  423   5.121   4.275   6.059
   26GLU     HA  424   5.050   4.317   6.130
   26GLU     CB  425   5.110   4.349   5.924
   26GLU    HB2  426   5.147   4.450   5.941
   26GLU    HB3  427   5.174   4.304   5.848
   26GLU     CG  428   4.965   4.358   5.871
   26GLU    HG2  429   4.979   4.402   5.772
   26GLU    HG3  430   4.908   4.266   5.859
   26GLU     CD  431   4.870   4.446   5.954
   26GLU    OE1  432   4.908   4.491   6.065
   26GLU    OE2  433   4.755   4.478   5.913
   26GLU      C  434   5.096   4.120   6.039
   26GLU      O  435   4.985   4.080   6.074
   27CYX      N  436   5.197   4.041   5.998
   27CYX      H  437   5.286   4.085   5.980
   27CYX     CA  438   5.190   3.901   5.975
   27CYX     HA  439   5.109   3.869   5.909
   27CYX     CB  440   5.311   3.849   5.890
   27CYX    HB2  441   5.289   3.755   5.839
   27CYX    HB3  442   5.341   3.922   5.815
   27CYX     SG  443   5.451   3.812   5.992
   27CYX      C  444   5.172   3.821   6.107
   27CYX      O  445   5.162   3.696   6.082
   28GLU      N  446   5.185   3.882   6.226
   28GLU      H  447   5.191   3.983   6.221
   28GLU     CA  448   5.193   3.811   6.352
   28GLU     HA  449   5.178   3.706   6.327
   28GLU     CB  450   5.333   3.842   6.424
   28GLU    HB2  451   5.410   3.814   6.352
   28GLU    HB3  452   5.353   3.949   6.436
   28GLU     CG  453   5.349   3.759   6.554
   28GLU    HG2  454   5.288   3.792   6.638
   28GLU    HG3  455   5.316   3.656   6.538
   28GLU     CD  456   5.492   3.769   6.616
   28GLU    OE1  457   5.557   3.663   6.629
   28GLU    OE2  458   5.540   3.883   6.641
   28GLU      C  459   5.075   3.853   6.438
   28GLU      O  460   5.024   3.769   6.509
   29ARG      N  461   5.038   3.980   6.441
   29ARG      H  462   5.098   4.043   6.390
   29ARG     CA  463   4.925   4.030   6.527
   29ARG     HA  464   4.936   3.963   6.612
   29ARG     CB  465   4.969   4.173   6.588
   29ARG    HB2  466   4.899   4.206   6.665
   29ARG    HB3  467   5.072   4.177   6.621
   29ARG     CG  468   4.951   4.276   6.472
   29ARG    HG2  469   4.994   4.234   6.381
   29ARG    HG3  470   4.845   4.298   6.460
   29ARG     CD  471   5.016   4.411   6.504
   29ARG    HD2  472   4.955   4.467   6.574
   29ARG    HD3  473   5.116   4.403   6.546
   29ARG     NE  474   5.015   4.499   6.385
   29ARG     HE  475   4.939   4.501   6.319
   29ARG     CZ  476   5.101   4.585   6.352
   29ARG    NH1  477   5.189   4.631   6.439
   29ARG   HH11  478   5.171   4.607   6.536
   29ARG   HH12  479   5.242   4.714   6.417
   29ARG    NH2  480   5.106   4.628   6.227
   29ARG   HH21  481   5.037   4.587   6.166
   29ARG   HH22  482   5.186   4.678   6.189
   29ARG      C  483   4.787   4.027   6.466
   29ARG      O  484   4.691   4.048   6.539
   30TYR      N  485   4.777   4.017   6.331
   30TYR      H  486   4.859   4.015   6.271
   30TYR     CA  487   4.652   4.039   6.264
   30TYR     HA  488   4.577   4.022   6.341
   30TYR     CB  489   4.643   4.186   6.215
   30TYR    HB2  490   4.664   4.251   6.300
   30TYR    HB3  491   4.724   4.204   6.144
   30TYR     CG  492   4.511   4.227   6.148
   30TYR    CD1  493   4.503   4.278   6.019
   30TYR    HD1  494   4.595   4.295   5.965
   30TYR    CE1  495   4.383   4.327   5.961
   30TYR    HE1  496   4.381   4.365   5.860
   30TYR     CZ  497   4.261   4.312   6.032
   30TYR     OH  498   4.139   4.325   5.970
   30TYR     HH  499   4.154   4.324   5.875
   30TYR    CE2  500   4.276   4.273   6.171
   30TYR    HE2  501   4.184   4.259   6.225
   30TYR    CD2  502   4.401   4.233   6.227
   30TYR    HD2  503   4.416   4.212   6.332
   30TYR      C  504   4.622   3.942   6.152
   30TYR      O  505   4.507   3.899   6.148
   31LEU      N  506   4.708   3.908   6.058
   31LEU      H  507   4.801   3.946   6.066
   31LEU     CA  508   4.667   3.845   5.933
   31LEU     HA  509   4.587   3.908   5.895
   31LEU     CB  510   4.776   3.838   5.824
   31LEU    HB2  511   4.861   3.782   5.862
   31LEU    HB3  512   4.745   3.780   5.738
   31LEU     CG  513   4.820   3.983   5.786
   31LEU     HG  514   4.846   4.041   5.875
   31LEU    CD1  515   4.940   3.989   5.696
   31LEU   HD11  516   4.975   4.088   5.667
   31LEU   HD12  517   5.030   3.945   5.740
   31LEU   HD13  518   4.917   3.925   5.610
   31LEU    CD2  519   4.709   4.062   5.712
   31LEU   HD21  520   4.662   3.994   5.640
   31LEU   HD22  521   4.631   4.100   5.777
   31LEU   HD23  522   4.752   4.149   5.662
   31LEU      C  523   4.599   3.705   5.945
   31LEU      O  524   4.495   3.680   5.883
   32ALA      N  525   4.662   3.610   6.019
   32ALA      H  526   4.744   3.626   6.076
   32ALA     CA  527   4.592   3.482   6.041
   32ALA     HA  528   4.551   3.453   5.945
   32ALA     CB  529   4.688   3.373   6.087
   32ALA    HB1  530   4.635   3.281   6.111
   32ALA    HB2  531   4.762   3.359   6.008
   32ALA    HB3  532   4.747   3.397   6.176
   32ALA      C  533   4.472   3.494   6.139
   32ALA      O  534   4.368   3.437   6.104
   33PRO      N  535   4.482   3.564   6.253
   33PRO     CD  536   4.598   3.625   6.310
   33PRO    HD2  537   4.630   3.718   6.262
   33PRO    HD3  538   4.676   3.549   6.307
   33PRO     CG  539   4.568   3.658   6.454
   33PRO    HG2  540   4.636   3.736   6.490
   33PRO    HG3  541   4.581   3.563   6.506
   33PRO     CB  542   4.427   3.709   6.438
   33PRO    HB2  543   4.425   3.804   6.385
   33PRO    HB3  544   4.376   3.711   6.535
   33PRO     CA  545   4.367   3.600   6.338
   33PRO     HA  546   4.339   3.510   6.394
   33PRO      C  547   4.248   3.665   6.259
   33PRO      O  548   4.138   3.677   6.319
   34LYS      N  549   4.271   3.720   6.138
   34LYS      H  550   4.366   3.728   6.104
   34LYS     CA  551   4.161   3.768   6.054
   34LYS     HA  552   4.070   3.730   6.101
   34LYS     CB  553   4.148   3.921   6.058
   34LYS    HB2  554   4.187   3.962   6.151
   34LYS    HB3  555   4.217   3.969   5.988
   34LYS     CG  556   4.007   3.972   6.039
   34LYS    HG2  557   4.002   4.079   6.020
   34LYS    HG3  558   3.982   3.926   5.943
   34LYS     CD  559   3.909   3.928   6.148
   34LYS    HD2  560   3.887   3.822   6.135
   34LYS    HD3  561   3.931   3.972   6.245
   34LYS     CE  562   3.781   4.005   6.093
   34LYS    HE2  563   3.800   4.112   6.089
   34LYS    HE3  564   3.754   3.958   5.998
   34LYS     NZ  565   3.661   4.009   6.181
   34LYS    HZ1  566   3.640   3.918   6.220
   34LYS    HZ2  567   3.680   4.069   6.260
   34LYS    HZ3  568   3.579   4.046   6.135
   34LYS      C  569   4.149   3.701   5.917
   34LYS      O  570   4.104   3.762   5.816
   35GLY      N  571   4.185   3.574   5.911
   35GLY      H  572   4.223   3.529   5.993
   35GLY     CA  573   4.152   3.487   5.795
   35GLY    HA2  574   4.185   3.386   5.818
   35GLY    HA3  575   4.046   3.498   5.776
   35GLY      C  576   4.232   3.501   5.657
   35GLY      O  577   4.182   3.443   5.555
   36PHE      N  578   4.332   3.589   5.653
   36PHE      H  579   4.374   3.626   5.738
   36PHE     CA  580   4.401   3.611   5.529
   36PHE     HA  581   4.336   3.601   5.442
   36PHE     CB  582   4.468   3.749   5.533
   36PHE    HB2  583   4.540   3.754   5.614
   36PHE    HB3  584   4.518   3.770   5.438
   36PHE     CG  585   4.380   3.873   5.552
   36PHE    CD1  586   4.358   3.923   5.678
   36PHE    HD1  587   4.404   3.874   5.762
   36PHE    CE1  588   4.284   4.045   5.701
   36PHE    HE1  589   4.270   4.083   5.802
   36PHE     CZ  590   4.218   4.101   5.590
   36PHE     HZ  591   4.140   4.175   5.600
   36PHE    CE2  592   4.234   4.057   5.458
   36PHE    HE2  593   4.178   4.092   5.372
   36PHE    CD2  594   4.325   3.947   5.440
   36PHE    HD2  595   4.340   3.909   5.339
   36PHE      C  596   4.514   3.511   5.509
   36PHE      O  597   4.600   3.499   5.599
   37GLY      N  598   4.528   3.443   5.397
   37GLY      H  599   4.464   3.469   5.324
   37GLY     CA  600   4.628   3.344   5.370
   37GLY    HA2  601   4.633   3.272   5.451
   37GLY    HA3  602   4.595   3.297   5.277
   37GLY      C  603   4.775   3.388   5.355
   37GLY      O  604   4.867   3.309   5.369
   38GLY      N  605   4.804   3.515   5.327
   38GLY      H  606   4.728   3.580   5.316
   38GLY     CA  607   4.947   3.561   5.299
   38GLY    HA2  608   5.006   3.547   5.389
   38GLY    HA3  609   4.993   3.499   5.222
   38GLY      C  610   4.950   3.711   5.250
   38GLY      O  611   4.852   3.784   5.244
   39VAL      N  612   5.078   3.752   5.220
   39VAL      H  613   5.156   3.688   5.214
   39VAL     CA  614   5.104   3.886   5.180
   39VAL     HA  615   5.010   3.939   5.163
   39VAL     CB  616   5.199   3.962   5.284
   39VAL     HB  617   5.288   3.900   5.291
   39VAL    CG1  618   5.225   4.108   5.238
   39VAL   HG11  619   5.280   4.111   5.144
   39VAL   HG12  620   5.132   4.159   5.213
   39VAL   HG13  621   5.286   4.166   5.307
   39VAL    CG2  622   5.136   3.960   5.420
   39VAL   HG21  623   5.103   3.861   5.454
   39VAL   HG22  624   5.212   3.986   5.493
   39VAL   HG23  625   5.051   4.028   5.425
   39VAL      C  626   5.163   3.894   5.041
   39VAL      O  627   5.259   3.821   5.017
   40GLN      N  628   5.114   3.983   4.957
   40GLN      H  629   5.036   4.039   4.987
   40GLN     CA  630   5.190   4.030   4.834
   40GLN     HA  631   5.269   3.958   4.814
   40GLN     CB  632   5.100   4.037   4.706
   40GLN    HB2  633   5.068   3.935   4.685
   40GLN    HB3  634   5.017   4.104   4.726
   40GLN     CG  635   5.173   4.089   4.581
   40GLN    HG2  636   5.210   4.192   4.583
   40GLN    HG3  637   5.250   4.018   4.551
   40GLN     CD  638   5.067   4.094   4.463
   40GLN    OE1  639   4.971   4.012   4.448
   40GLN    NE2  640   5.093   4.189   4.378
   40GLN   HE21  641   5.035   4.188   4.295
   40GLN   HE22  642   5.177   4.245   4.374
   40GLN      C  643   5.258   4.162   4.869
   40GLN      O  644   5.198   4.242   4.943
   41VAL      N  645   5.383   4.173   4.832
   41VAL      H  646   5.412   4.085   4.791
   41VAL     CA  647   5.475   4.286   4.863
   41VAL     HA  648   5.417   4.368   4.905
   41VAL     CB  649   5.593   4.255   4.956
   41VAL     HB  650   5.648   4.342   4.992
   41VAL    CG1  651   5.541   4.187   5.082
   41VAL   HG11  652   5.462   4.242   5.133
   41VAL   HG12  653   5.496   4.091   5.056
   41VAL   HG13  654   5.615   4.162   5.158
   41VAL    CG2  655   5.694   4.156   4.901
   41VAL   HG21  656   5.656   4.054   4.898
   41VAL   HG22  657   5.719   4.186   4.799
   41VAL   HG23  658   5.786   4.153   4.959
   41VAL      C  659   5.526   4.349   4.733
   41VAL      O  660   5.540   4.276   4.632
   42SER      N  661   5.569   4.472   4.740
   42SER      H  662   5.561   4.526   4.825
   42SER     CA  663   5.648   4.542   4.641
   42SER     HA  664   5.607   4.534   4.540
   42SER     CB  665   5.682   4.684   4.670
   42SER    HB2  666   5.726   4.700   4.768
   42SER    HB3  667   5.752   4.730   4.601
   42SER     OG  668   5.567   4.760   4.664
   42SER     HG  669   5.560   4.787   4.572
   42SER      C  670   5.787   4.474   4.623
   42SER      O  671   5.827   4.401   4.710
   43PRO      N  672   5.859   4.502   4.511
   43PRO     CD  673   5.817   4.592   4.404
   43PRO    HD2  674   5.853   4.693   4.423
   43PRO    HD3  675   5.709   4.597   4.391
   43PRO     CG  676   5.893   4.548   4.282
   43PRO    HG2  677   5.900   4.634   4.215
   43PRO    HG3  678   5.839   4.467   4.234
   43PRO     CB  679   6.024   4.507   4.340
   43PRO    HB2  680   6.087   4.593   4.363
   43PRO    HB3  681   6.078   4.438   4.275
   43PRO     CA  682   5.981   4.438   4.473
   43PRO     HA  683   5.953   4.337   4.445
   43PRO      C  684   6.093   4.445   4.576
   43PRO      O  685   6.111   4.548   4.645
   44PRO      N  686   6.167   4.333   4.596
   44PRO     CD  687   6.135   4.207   4.541
   44PRO    HD2  688   6.156   4.204   4.434
   44PRO    HD3  689   6.030   4.181   4.554
   44PRO     CG  690   6.229   4.107   4.609
   44PRO    HG2  691   6.322   4.099   4.554
   44PRO    HG3  692   6.194   4.005   4.621
   44PRO     CB  693   6.244   4.161   4.749
   44PRO    HB2  694   6.341   4.140   4.795
   44PRO    HB3  695   6.150   4.142   4.801
   44PRO     CA  696   6.253   4.313   4.711
   44PRO     HA  697   6.217   4.369   4.797
   44PRO      C  698   6.401   4.361   4.673
   44PRO      O  699   6.495   4.346   4.760
   45ASN      N  700   6.427   4.411   4.551
   45ASN      H  701   6.350   4.423   4.487
   45ASN     CA  702   6.559   4.437   4.489
   45ASN     HA  703   6.637   4.404   4.557
   45ASN     CB  704   6.576   4.350   4.365
   45ASN    HB2  705   6.676   4.335   4.325
   45ASN    HB3  706   6.546   4.249   4.391
   45ASN     CG  707   6.481   4.395   4.257
   45ASN    OD1  708   6.360   4.398   4.268
   45ASN    ND2  709   6.533   4.430   4.144
   45ASN   HD21  710   6.475   4.487   4.083
   45ASN   HD22  711   6.632   4.430   4.128
   45ASN      C  712   6.590   4.584   4.463
   45ASN      O  713   6.495   4.664   4.448
   46GLU      N  714   6.713   4.619   4.447
   46GLU      H  715   6.790   4.553   4.447
   46GLU     CA  716   6.740   4.760   4.430
   46GLU     HA  717   6.676   4.814   4.500
   46GLU     CB  718   6.890   4.781   4.452
   46GLU    HB2  719   6.926   4.714   4.531
   46GLU    HB3  720   6.943   4.758   4.360
   46GLU     CG  721   6.911   4.937   4.494
   46GLU    HG2  722   6.867   5.000   4.418
   46GLU    HG3  723   6.852   4.950   4.584
   46GLU     CD  724   7.060   4.960   4.517
   46GLU    OE1  725   7.134   4.868   4.567
   46GLU    OE2  726   7.108   5.069   4.479
   46GLU      C  727   6.707   4.815   4.286
   46GLU      O  728   6.737   4.751   4.186
   47ASN      N  729   6.661   4.942   4.280
   47ASN      H  730   6.656   4.991   4.368
   47ASN     CA  731   6.608   5.017   4.166
   47ASN     HA  732   6.629   4.968   4.070
   47ASN     CB  733   6.449   5.017   4.172
   47ASN    HB2  734   6.406   5.070   4.087
   47ASN    HB3  735   6.413   4.914   4.174
   47ASN     CG  736   6.384   5.091   4.289
   47ASN    OD1  737   6.341   5.041   4.388
   47ASN    ND2  738   6.384   5.220   4.284
   47ASN   HD21  739   6.356   5.260   4.372
   47ASN   HD22  740   6.420   5.279   4.210
   47ASN      C  741   6.665   5.158   4.142
   47ASN      O  742   6.725   5.211   4.236
   48VAL      N  743   6.635   5.212   4.025
   48VAL      H  744   6.578   5.163   3.957
   48VAL     CA  745   6.667   5.346   3.985
   48VAL     HA  746   6.768   5.358   4.022
   48VAL     CB  747   6.654   5.359   3.832
   48VAL     HB  748   6.677   5.262   3.788
   48VAL    CG1  749   6.505   5.392   3.789
   48VAL   HG11  750   6.464   5.343   3.700
   48VAL   HG12  751   6.426   5.366   3.860
   48VAL   HG13  752   6.491   5.498   3.769
   48VAL    CG2  753   6.755   5.451   3.760
   48VAL   HG21  754   6.750   5.430   3.653
   48VAL   HG22  755   6.746   5.556   3.786
   48VAL   HG23  756   6.853   5.420   3.796
   48VAL      C  757   6.585   5.448   4.071
   48VAL      O  758   6.480   5.429   4.122
   49ALA      N  759   6.657   5.558   4.081
   49ALA      H  760   6.749   5.549   4.041
   49ALA     CA  761   6.608   5.685   4.134
   49ALA     HA  762   6.533   5.670   4.211
   49ALA     CB  763   6.727   5.731   4.222
   49ALA    HB1  764   6.694   5.826   4.264
   49ALA    HB2  765   6.742   5.666   4.308
   49ALA    HB3  766   6.814   5.727   4.157
   49ALA      C  767   6.560   5.788   4.031
   49ALA      O  768   6.636   5.831   3.946
   50ILE      N  769   6.438   5.841   4.042
   50ILE      H  770   6.387   5.799   4.118
   50ILE     CA  771   6.376   5.942   3.961
   50ILE     HA  772   6.447   5.966   3.882
   50ILE     CB  773   6.237   5.893   3.903
   50ILE     HB  774   6.168   5.902   3.987
   50ILE    CG2  775   6.181   5.991   3.792
   50ILE   HG21  776   6.082   5.962   3.759
   50ILE   HG22  777   6.175   6.093   3.832
   50ILE   HG23  778   6.241   5.983   3.702
   50ILE    CG1  779   6.224   5.748   3.846
   50ILE   HG12  780   6.288   5.685   3.908
   50ILE   HG13  781   6.121   5.721   3.868
   50ILE    CD1  782   6.273   5.740   3.699
   50ILE   HD11  783   6.278   5.632   3.684
   50ILE   HD12  784   6.201   5.787   3.632
   50ILE   HD13  785   6.371   5.786   3.688
   50ILE      C  786   6.359   6.075   4.032
   50ILE      O  787   6.321   6.085   4.150
   51TYR      N  788   6.398   6.186   3.968
   51TYR      H  789   6.445   6.169   3.880
   51TYR     CA  790   6.408   6.322   4.022
   51TYR     HA  791   6.362   6.321   4.120
   51TYR     CB  792   6.546   6.369   4.044
   51TYR    HB2  793   6.593   6.397   3.950
   51TYR    HB3  794   6.546   6.467   4.091
   51TYR     CG  795   6.645   6.276   4.107
   51TYR    CD1  796   6.623   6.235   4.240
   51TYR    HD1  797   6.542   6.276   4.298
   51TYR    CE1  798   6.714   6.150   4.300
   51TYR    HE1  799   6.693   6.119   4.401
   51TYR     CZ  800   6.820   6.101   4.225
   51TYR     OH  801   6.914   6.020   4.282
   51TYR     HH  802   6.891   6.012   4.374
   51TYR    CE2  803   6.842   6.146   4.096
   51TYR    HE2  804   6.922   6.107   4.036
   51TYR    CD2  805   6.757   6.241   4.039
   51TYR    HD2  806   6.776   6.281   3.941
   51TYR      C  807   6.316   6.423   3.953
   51TYR      O  808   6.316   6.543   3.989
   52ASN      N  809   6.244   6.371   3.849
   52ASN      H  810   6.261   6.277   3.818
   52ASN     CA  811   6.123   6.443   3.788
   52ASN     HA  812   6.074   6.487   3.874
   52ASN     CB  813   6.178   6.542   3.689
   52ASN    HB2  814   6.234   6.619   3.741
   52ASN    HB3  815   6.240   6.477   3.627
   52ASN     CG  816   6.071   6.609   3.606
   52ASN    OD1  817   5.955   6.626   3.650
   52ASN    ND2  818   6.102   6.657   3.486
   52ASN   HD21  819   6.027   6.679   3.422
   52ASN   HD22  820   6.196   6.645   3.452
   52ASN      C  821   6.028   6.333   3.728
   52ASN      O  822   6.050   6.288   3.618
   53PRO      N  823   5.919   6.290   3.796
   53PRO     CD  824   5.823   6.191   3.745
   53PRO    HD2  825   5.877   6.096   3.745
   53PRO    HD3  826   5.778   6.209   3.648
   53PRO     CG  827   5.714   6.184   3.845
   53PRO    HG2  828   5.717   6.081   3.880
   53PRO    HG3  829   5.621   6.217   3.799
   53PRO     CB  830   5.742   6.273   3.959
   53PRO    HB2  831   5.730   6.224   4.056
   53PRO    HB3  832   5.668   6.353   3.954
   53PRO     CA  833   5.884   6.324   3.937
   53PRO     HA  834   5.873   6.433   3.945
   53PRO      C  835   5.974   6.274   4.051
   53PRO      O  836   6.051   6.182   4.028
   54PHE      N  837   5.964   6.331   4.170
   54PHE      H  838   5.902   6.410   4.174
   54PHE     CA  839   6.053   6.305   4.286
   54PHE     HA  840   6.153   6.280   4.252
   54PHE     CB  841   6.062   6.431   4.378
   54PHE    HB2  842   6.056   6.520   4.314
   54PHE    HB3  843   5.976   6.434   4.444
   54PHE     CG  844   6.175   6.447   4.478
   54PHE    CD1  845   6.271   6.551   4.460
   54PHE    HD1  846   6.252   6.611   4.372
   54PHE    CE1  847   6.378   6.567   4.549
   54PHE    HE1  848   6.459   6.633   4.525
   54PHE     CZ  849   6.394   6.477   4.659
   54PHE     HZ  850   6.485   6.467   4.715
   54PHE    CE2  851   6.305   6.372   4.679
   54PHE    HE2  852   6.324   6.294   4.751
   54PHE    CD2  853   6.195   6.358   4.588
   54PHE    HD2  854   6.133   6.269   4.591
   54PHE      C  855   6.003   6.177   4.351
   54PHE      O  856   5.908   6.185   4.426
   55ARG      N  857   6.078   6.069   4.330
   55ARG      H  858   6.146   6.078   4.255
   55ARG     CA  859   6.054   5.941   4.398
   55ARG     HA  860   6.108   5.869   4.338
   55ARG     CB  861   6.115   5.939   4.535
   55ARG    HB2  862   6.060   6.003   4.604
   55ARG    HB3  863   6.109   5.833   4.556
   55ARG     CG  864   6.258   5.978   4.551
   55ARG    HG2  865   6.270   6.086   4.550
   55ARG    HG3  866   6.290   5.946   4.650
   55ARG     CD  867   6.368   5.927   4.451
   55ARG    HD2  868   6.332   5.957   4.353
   55ARG    HD3  869   6.463   5.975   4.474
   55ARG     NE  870   6.379   5.781   4.461
   55ARG     HE  871   6.312   5.729   4.406
   55ARG     CZ  872   6.486   5.714   4.511
   55ARG    NH1  873   6.577   5.771   4.581
   55ARG   HH11  874   6.576   5.871   4.598
   55ARG   HH12  875   6.639   5.716   4.638
   55ARG    NH2  876   6.493   5.585   4.506
   55ARG   HH21  877   6.409   5.545   4.465
   55ARG   HH22  878   6.561   5.530   4.555
   55ARG      C  879   5.911   5.888   4.379
   55ARG      O  880   5.846   5.874   4.479
   56PRO      N  881   5.853   5.866   4.255
   56PRO     CD  882   5.933   5.869   4.129
   56PRO    HD2  883   6.032   5.829   4.151
   56PRO    HD3  884   5.929   5.972   4.095
   56PRO     CG  885   5.851   5.776   4.034
   56PRO    HG2  886   5.876   5.672   4.056
   56PRO    HG3  887   5.856   5.796   3.927
   56PRO     CB  888   5.710   5.805   4.082
   56PRO    HB2  889   5.642   5.732   4.038
   56PRO    HB3  890   5.684   5.906   4.050
   56PRO     CA  891   5.720   5.809   4.238
   56PRO     HA  892   5.650   5.872   4.293
   56PRO      C  893   5.714   5.662   4.294
   56PRO      O  894   5.812   5.604   4.329
   57TRP      N  895   5.598   5.603   4.283
   57TRP      H  896   5.523   5.651   4.235
   57TRP     CA  897   5.576   5.463   4.306
   57TRP     HA  898   5.613   5.433   4.403
   57TRP     CB  899   5.426   5.435   4.322
   57TRP    HB2  900   5.425   5.336   4.369
   57TRP    HB3  901   5.377   5.510   4.385
   57TRP     CG  902   5.341   5.423   4.200
   57TRP    CD1  903   5.273   5.524   4.151
   57TRP    HD1  904   5.266   5.622   4.196
   57TRP    NE1  905   5.207   5.487   4.036
   57TRP    HE1  906   5.168   5.555   3.973
   57TRP    CE2  907   5.225   5.350   4.006
   57TRP    CZ2  908   5.181   5.270   3.906
   57TRP    HZ2  909   5.113   5.315   3.835
   57TRP    CH2  910   5.221   5.133   3.907
   57TRP    HH2  911   5.185   5.065   3.831
   57TRP    CZ3  912   5.310   5.084   4.014
   57TRP    HZ3  913   5.341   4.982   4.027
   57TRP    CE3  914   5.350   5.177   4.115
   57TRP    HE3  915   5.432   5.151   4.181
   57TRP    CD2  916   5.311   5.308   4.112
   57TRP      C  917   5.646   5.380   4.196
   57TRP      O  918   5.718   5.284   4.232
   58TRP      N  919   5.635   5.407   4.070
   58TRP      H  920   5.589   5.495   4.048
   58TRP     CA  921   5.663   5.303   3.966
   58TRP     HA  922   5.618   5.205   3.986
   58TRP     CB  923   5.597   5.354   3.838
   58TRP    HB2  924   5.638   5.292   3.758
   58TRP    HB3  925   5.490   5.332   3.845
   58TRP     CG  926   5.604   5.498   3.804
   58TRP    CD1  927   5.495   5.579   3.814
   58TRP    HD1  928   5.399   5.545   3.850
   58TRP    NE1  929   5.530   5.700   3.757
   58TRP    HE1  930   5.462   5.774   3.746
   58TRP    CE2  931   5.659   5.710   3.727
   58TRP    CZ2  932   5.739   5.809   3.671
   58TRP    HZ2  933   5.702   5.910   3.666
   58TRP    CH2  934   5.869   5.771   3.625
   58TRP    HH2  935   5.939   5.852   3.605
   58TRP    CZ3  936   5.920   5.641   3.632
   58TRP    HZ3  937   6.016   5.614   3.590
   58TRP    CE3  938   5.842   5.546   3.695
   58TRP    HE3  939   5.875   5.444   3.708
   58TRP    CD2  940   5.710   5.577   3.745
   58TRP      C  941   5.810   5.278   3.936
   58TRP      O  942   5.849   5.186   3.863
   59GLU      N  943   5.903   5.357   4.000
   59GLU      H  944   5.858   5.418   4.067
   59GLU     CA  945   6.050   5.333   3.992
   59GLU     HA  946   6.074   5.332   3.886
   59GLU     CB  947   6.135   5.446   4.055
   59GLU    HB2  948   6.241   5.425   4.041
   59GLU    HB3  949   6.118   5.535   3.993
   59GLU     CG  950   6.112   5.485   4.201
   59GLU    HG2  951   6.010   5.523   4.211
   59GLU    HG3  952   6.130   5.388   4.246
   59GLU     CD  953   6.206   5.578   4.270
   59GLU    OE1  954   6.226   5.693   4.223
   59GLU    OE2  955   6.256   5.548   4.380
   59GLU      C  956   6.092   5.192   4.046
   59GLU      O  957   6.189   5.128   4.005
   60ARG      N  958   6.012   5.143   4.142
   60ARG      H  959   5.934   5.201   4.171
   60ARG     CA  960   6.040   5.013   4.206
   60ARG     HA  961   6.141   5.016   4.247
   60ARG     CB  962   5.946   4.981   4.321
   60ARG    HB2  963   5.841   4.970   4.296
   60ARG    HB3  964   5.981   4.883   4.352
   60ARG     CG  965   5.957   5.081   4.431
   60ARG    HG2  966   6.063   5.102   4.447
   60ARG    HG3  967   5.909   5.173   4.401
   60ARG     CD  968   5.898   5.037   4.564
   60ARG    HD2  969   5.898   5.128   4.623
   60ARG    HD3  970   5.798   4.998   4.544
   60ARG     NE  971   5.991   4.935   4.617
   60ARG     HE  972   6.060   4.888   4.560
   60ARG     CZ  973   5.981   4.895   4.743
   60ARG    NH1  974   5.924   4.963   4.840
   60ARG   HH11  975   5.878   5.050   4.814
   60ARG   HH12  976   5.922   4.934   4.936
   60ARG    NH2  977   6.041   4.785   4.776
   60ARG   HH21  978   6.083   4.726   4.705
   60ARG   HH22  979   6.048   4.752   4.871
   60ARG      C  980   6.030   4.898   4.111
   60ARG      O  981   6.075   4.788   4.140
   61TYR      N  982   5.991   4.922   3.986
   61TYR      H  983   5.965   5.019   3.974
   61TYR     CA  984   5.991   4.828   3.875
   61TYR     HA  985   6.015   4.728   3.910
   61TYR     CB  986   5.850   4.832   3.818
   61TYR    HB2  987   5.814   4.931   3.789
   61TYR    HB3  988   5.831   4.773   3.728
   61TYR     CG  989   5.753   4.777   3.915
   61TYR    CD1  990   5.676   4.864   3.998
   61TYR    HD1  991   5.683   4.971   3.984
   61TYR    CE1  992   5.577   4.821   4.089
   61TYR    HE1  993   5.507   4.878   4.147
   61TYR     CZ  994   5.556   4.682   4.095
   61TYR     OH  995   5.462   4.632   4.180
   61TYR     HH  996   5.468   4.539   4.202
   61TYR    CE2  997   5.637   4.593   4.017
   61TYR    HE2  998   5.607   4.489   4.023
   61TYR    CD2  999   5.730   4.643   3.923
   61TYR    HD2 1000   5.779   4.566   3.866
   61TYR      C 1001   6.094   4.864   3.766
   61TYR      O 1002   6.074   4.831   3.649
   62GLN      N 1003   6.206   4.938   3.795
   62GLN      H 1004   6.217   4.976   3.888
   62GLN     CA 1005   6.314   4.981   3.707
   62GLN     HA 1006   6.306   4.918   3.619
   62GLN     CB 1007   6.291   5.134   3.668
   62GLN    HB2 1008   6.285   5.187   3.763
   62GLN    HB3 1009   6.371   5.167   3.601
   62GLN     CG 1010   6.151   5.169   3.606
   62GLN    HG2 1011   6.131   5.093   3.530
   62GLN    HG3 1012   6.065   5.149   3.669
   62GLN     CD 1013   6.127   5.303   3.551
   62GLN    OE1 1014   6.212   5.388   3.540
   62GLN    NE2 1015   6.006   5.337   3.522
   62GLN   HE21 1016   5.998   5.430   3.483
   62GLN   HE22 1017   5.922   5.287   3.549
   62GLN      C 1018   6.452   4.950   3.783
   62GLN      O 1019   6.526   5.035   3.844
   63PRO      N 1020   6.501   4.821   3.779
   63PRO     CD 1021   6.443   4.708   3.702
   63PRO    HD2 1022   6.485   4.717   3.602
   63PRO    HD3 1023   6.335   4.721   3.696
   63PRO     CG 1024   6.481   4.584   3.779
   63PRO    HG2 1025   6.482   4.488   3.728
   63PRO    HG3 1026   6.407   4.572   3.859
   63PRO     CB 1027   6.617   4.619   3.838
   63PRO    HB2 1028   6.703   4.600   3.773
   63PRO    HB3 1029   6.632   4.561   3.929
   63PRO     CA 1030   6.608   4.774   3.865
   63PRO     HA 1031   6.589   4.791   3.971
   63PRO      C 1032   6.747   4.830   3.824
   63PRO      O 1033   6.774   4.867   3.710
   64VAL      N 1034   6.835   4.840   3.919
   64VAL      H 1035   6.805   4.816   4.012
   64VAL     CA 1036   6.980   4.871   3.903
   64VAL     HA 1037   7.007   4.872   3.798
   64VAL     CB 1038   7.011   5.008   3.967
   64VAL     HB 1039   7.119   5.019   3.963
   64VAL    CG1 1040   6.940   5.120   3.897
   64VAL   HG11 1041   6.987   5.124   3.799
   64VAL   HG12 1042   6.836   5.099   3.873
   64VAL   HG13 1043   6.947   5.218   3.943
   64VAL    CG2 1044   6.975   5.008   4.117
   64VAL   HG21 1045   6.869   4.988   4.129
   64VAL   HG22 1046   7.009   4.917   4.166
   64VAL   HG23 1047   6.998   5.098   4.173
   64VAL      C 1048   7.069   4.760   3.964
   64VAL      O 1049   7.186   4.745   3.937
   65SER      N 1050   7.010   4.666   4.048
   65SER      H 1051   6.918   4.680   4.084
   65SER     CA 1052   7.061   4.535   4.086
   65SER     HA 1053   7.129   4.502   4.007
   65SER     CB 1054   7.152   4.557   4.210
   65SER    HB2 1055   7.224   4.636   4.190
   65SER    HB3 1056   7.103   4.578   4.305
   65SER     OG 1057   7.237   4.445   4.231
   65SER     HG 1058   7.311   4.472   4.286
   65SER      C 1059   6.956   4.427   4.112
   65SER      O 1060   6.837   4.451   4.138
   66TYR      N 1061   6.998   4.303   4.136
   66TYR      H 1062   7.096   4.290   4.118
   66TYR     CA 1063   6.907   4.197   4.202
   66TYR     HA 1064   6.806   4.235   4.215
   66TYR     CB 1065   6.907   4.062   4.122
   66TYR    HB2 1066   7.006   4.016   4.116
   66TYR    HB3 1067   6.848   3.996   4.184
   66TYR     CG 1068   6.864   4.063   3.979
   66TYR    CD1 1069   6.771   4.154   3.930
   66TYR    HD1 1070   6.732   4.236   3.987
   66TYR    CE1 1071   6.721   4.140   3.798
   66TYR    HE1 1072   6.646   4.208   3.760
   66TYR     CZ 1073   6.764   4.044   3.711
   66TYR     OH 1074   6.718   4.036   3.587
   66TYR     HH 1075   6.638   4.087   3.575
   66TYR    CE2 1076   6.864   3.951   3.760
   66TYR    HE2 1077   6.890   3.871   3.692
   66TYR    CD2 1078   6.914   3.962   3.892
   66TYR    HD2 1079   6.989   3.894   3.929
   66TYR      C 1080   6.963   4.172   4.346
   66TYR      O 1081   6.911   4.087   4.417
   67LYS      N 1082   7.064   4.246   4.398
   67LYS      H 1083   7.112   4.314   4.341
   67LYS     CA 1084   7.092   4.251   4.541
   67LYS     HA 1085   7.094   4.147   4.574
   67LYS     CB 1086   7.231   4.310   4.575
   67LYS    HB2 1087   7.225   4.419   4.566
   67LYS    HB3 1088   7.244   4.295   4.682
   67LYS     CG 1089   7.363   4.269   4.512
   67LYS    HG2 1090   7.364   4.280   4.404
   67LYS    HG3 1091   7.440   4.335   4.551
   67LYS     CD 1092   7.399   4.125   4.550
   67LYS    HD2 1093   7.395   4.111   4.658
   67LYS    HD3 1094   7.333   4.048   4.510
   67LYS     CE 1095   7.548   4.097   4.517
   67LYS    HE2 1096   7.567   4.088   4.410
   67LYS    HE3 1097   7.598   4.184   4.562
   67LYS     NZ 1098   7.598   3.980   4.581
   67LYS    HZ1 1099   7.594   3.992   4.681
   67LYS    HZ2 1100   7.551   3.891   4.567
   67LYS    HZ3 1101   7.691   3.968   4.545
   67LYS      C 1102   6.971   4.323   4.609
   67LYS      O 1103   6.903   4.410   4.558
   68LEU      N 1104   6.933   4.277   4.726
   68LEU      H 1105   6.991   4.208   4.771
   68LEU     CA 1106   6.810   4.301   4.801
   68LEU     HA 1107   6.729   4.329   4.734
   68LEU     CB 1108   6.783   4.166   4.867
   68LEU    HB2 1109   6.865   4.143   4.934
   68LEU    HB3 1110   6.702   4.185   4.938
   68LEU     CG 1111   6.761   4.038   4.784
   68LEU     HG 1112   6.849   4.004   4.730
   68LEU    CD1 1113   6.702   3.925   4.869
   68LEU   HD11 1114   6.610   3.966   4.910
   68LEU   HD12 1115   6.684   3.841   4.801
   68LEU   HD13 1116   6.768   3.890   4.948
   68LEU    CD2 1117   6.664   4.079   4.663
   68LEU   HD21 1118   6.718   4.133   4.586
   68LEU   HD22 1119   6.630   3.985   4.619
   68LEU   HD23 1120   6.578   4.143   4.682
   68LEU      C 1121   6.803   4.422   4.898
   68LEU      O 1122   6.769   4.410   5.019
   69CYX      N 1123   6.835   4.543   4.851
   69CYX      H 1124   6.866   4.548   4.755
   69CYX     CA 1125   6.816   4.672   4.921
   69CYX     HA 1126   6.775   4.654   5.020
   69CYX     CB 1127   6.953   4.743   4.936
   69CYX    HB2 1128   7.026   4.674   4.979
   69CYX    HB3 1129   6.995   4.781   4.842
   69CYX     SG 1130   6.945   4.879   5.051
   69CYX      C 1131   6.701   4.758   4.862
   69CYX      O 1132   6.685   4.764   4.741
   70THR      N 1133   6.617   4.826   4.944
   70THR      H 1134   6.631   4.820   5.044
   70THR     CA 1135   6.496   4.903   4.893
   70THR     HA 1136   6.524   4.940   4.795
   70THR     CB 1137   6.373   4.816   4.888
   70THR     HB 1138   6.295   4.874   4.840
   70THR    CG2 1139   6.383   4.694   4.793
   70THR   HG21 1140   6.281   4.665   4.768
   70THR   HG22 1141   6.435   4.731   4.705
   70THR   HG23 1142   6.452   4.615   4.821
   70THR    OG1 1143   6.332   4.760   5.012
   70THR    HG1 1144   6.404   4.702   5.037
   70THR      C 1145   6.474   5.029   4.978
   70THR      O 1146   6.539   5.045   5.080
   71ARG      N 1147   6.375   5.115   4.942
   71ARG      H 1148   6.333   5.103   4.851
   71ARG     CA 1149   6.312   5.207   5.029
   71ARG     HA 1150   6.392   5.270   5.068
   71ARG     CB 1151   6.230   5.310   4.941
   71ARG    HB2 1152   6.195   5.390   5.007
   71ARG    HB3 1153   6.304   5.350   4.871
   71ARG     CG 1154   6.106   5.265   4.867
   71ARG    HG2 1155   6.131   5.226   4.768
   71ARG    HG3 1156   6.049   5.187   4.919
   71ARG     CD 1157   6.002   5.388   4.853
   71ARG    HD2 1158   5.937   5.395   4.940
   71ARG    HD3 1159   6.055   5.483   4.841
   71ARG     NE 1160   5.923   5.369   4.730
   71ARG     HE 1161   5.832   5.327   4.745
   71ARG     CZ 1162   5.922   5.440   4.615
   71ARG    NH1 1163   6.008   5.542   4.600
   71ARG   HH11 1164   6.054   5.575   4.683
   71ARG   HH12 1165   6.014   5.594   4.513
   71ARG    NH2 1166   5.848   5.409   4.515
   71ARG   HH21 1167   5.789   5.328   4.526
   71ARG   HH22 1168   5.850   5.465   4.431
   71ARG      C 1169   6.240   5.143   5.150
   71ARG      O 1170   6.248   5.195   5.259
   72SER      N 1171   6.186   5.022   5.123
   72SER      H 1172   6.186   4.977   5.033
   72SER     CA 1173   6.117   4.943   5.227
   72SER     HA 1174   6.036   5.002   5.269
   72SER     CB 1175   6.049   4.819   5.169
   72SER    HB2 1176   6.112   4.769   5.095
   72SER    HB3 1177   6.016   4.748   5.246
   72SER     OG 1178   5.938   4.838   5.096
   72SER     HG 1179   5.859   4.819   5.147
   72SER      C 1180   6.214   4.890   5.335
   72SER      O 1181   6.169   4.862   5.447
   73GLY      N 1182   6.344   4.869   5.305
   73GLY      H 1183   6.366   4.869   5.207
   73GLY     CA 1184   6.457   4.843   5.393
   73GLY    HA2 1185   6.510   4.932   5.427
   73GLY    HA3 1186   6.431   4.780   5.478
   73GLY      C 1187   6.551   4.744   5.315
   73GLY      O 1188   6.557   4.739   5.191
   74ASN      N 1189   6.630   4.665   5.384
   74ASN      H 1190   6.637   4.691   5.481
   74ASN     CA 1191   6.748   4.590   5.329
   74ASN     HA 1192   6.755   4.608   5.222
   74ASN     CB 1193   6.861   4.650   5.401
   74ASN    HB2 1194   6.832   4.754   5.418
   74ASN    HB3 1195   6.872   4.603   5.499
   74ASN     CG 1196   6.995   4.642   5.329
   74ASN    OD1 1197   7.035   4.548   5.260
   74ASN    ND2 1198   7.078   4.736   5.355
   74ASN   HD21 1199   7.157   4.735   5.293
   74ASN   HD22 1200   7.059   4.817   5.412
   74ASN      C 1201   6.742   4.440   5.359
   74ASN      O 1202   6.643   4.392   5.413
   75GLU      N 1203   6.839   4.356   5.319
   75GLU      H 1204   6.918   4.398   5.272
   75GLU     CA 1205   6.835   4.211   5.328
   75GLU     HA 1206   6.742   4.187   5.276
   75GLU     CB 1207   6.936   4.149   5.239
   75GLU    HB2 1208   6.936   4.205   5.146
   75GLU    HB3 1209   7.036   4.163   5.280
   75GLU     CG 1210   6.908   4.009   5.192
   75GLU    HG2 1211   6.867   3.958   5.280
   75GLU    HG3 1212   6.826   4.006   5.121
   75GLU     CD 1213   7.027   3.929   5.132
   75GLU    OE1 1214   7.109   3.874   5.205
   75GLU    OE2 1215   7.030   3.924   5.011
   75GLU      C 1216   6.831   4.164   5.472
   75GLU      O 1217   6.750   4.078   5.497
   76ASP      N 1218   6.897   4.218   5.575
   76ASP      H 1219   6.958   4.295   5.552
   76ASP     CA 1220   6.874   4.177   5.712
   76ASP     HA 1221   6.873   4.068   5.715
   76ASP     CB 1222   6.989   4.239   5.802
   76ASP    HB2 1223   7.083   4.225   5.749
   76ASP    HB3 1224   6.976   4.346   5.787
   76ASP     CG 1225   6.988   4.189   5.945
   76ASP    OD1 1226   7.017   4.068   5.969
   76ASP    OD2 1227   6.963   4.268   6.039
   76ASP      C 1228   6.736   4.212   5.765
   76ASP      O 1229   6.687   4.142   5.856
   77GLU      N 1230   6.664   4.308   5.705
   77GLU      H 1231   6.707   4.366   5.635
   77GLU     CA 1232   6.522   4.341   5.743
   77GLU     HA 1233   6.508   4.323   5.850
   77GLU     CB 1234   6.472   4.489   5.720
   77GLU    HB2 1235   6.457   4.522   5.617
   77GLU    HB3 1236   6.377   4.490   5.773
   77GLU     CG 1237   6.565   4.594   5.793
   77GLU    HG2 1238   6.554   4.606   5.900
   77GLU    HG3 1239   6.664   4.554   5.772
   77GLU     CD 1240   6.547   4.731   5.732
   77GLU    OE1 1241   6.455   4.806   5.771
   77GLU    OE2 1242   6.632   4.768   5.652
   77GLU      C 1243   6.429   4.254   5.658
   77GLU      O 1244   6.318   4.219   5.703
   78PHE      N 1245   6.471   4.211   5.535
   78PHE      H 1246   6.570   4.220   5.516
   78PHE     CA 1247   6.388   4.127   5.446
   78PHE     HA 1248   6.287   4.169   5.454
   78PHE     CB 1249   6.441   4.135   5.299
   78PHE    HB2 1250   6.441   4.240   5.270
   78PHE    HB3 1251   6.544   4.099   5.302
   78PHE     CG 1252   6.366   4.050   5.193
   78PHE    CD1 1253   6.238   4.088   5.162
   78PHE    HD1 1254   6.201   4.186   5.192
   78PHE    CE1 1255   6.151   4.008   5.080
   78PHE    HE1 1256   6.050   4.039   5.058
   78PHE     CZ 1257   6.196   3.890   5.044
   78PHE     HZ 1258   6.132   3.812   5.006
   78PHE    CE2 1259   6.326   3.841   5.083
   78PHE    HE2 1260   6.351   3.742   5.048
   78PHE    CD2 1261   6.411   3.923   5.155
   78PHE    HD2 1262   6.508   3.880   5.175
   78PHE      C 1263   6.391   3.982   5.490
   78PHE      O 1264   6.285   3.925   5.501
   79ARG      N 1265   6.503   3.920   5.524
   79ARG      H 1266   6.586   3.972   5.499
   79ARG     CA 1267   6.515   3.789   5.585
   79ARG     HA 1268   6.471   3.710   5.524
   79ARG     CB 1269   6.661   3.763   5.611
   79ARG    HB2 1270   6.707   3.845   5.666
   79ARG    HB3 1271   6.673   3.673   5.671
   79ARG     CG 1272   6.756   3.744   5.494
   79ARG    HG2 1273   6.736   3.641   5.467
   79ARG    HG3 1274   6.727   3.807   5.409
   79ARG     CD 1275   6.905   3.758   5.540
   79ARG    HD2 1276   6.918   3.863   5.562
   79ARG    HD3 1277   6.926   3.692   5.624
   79ARG     NE 1278   7.004   3.724   5.435
   79ARG     HE 1279   7.065   3.799   5.405
   79ARG     CZ 1280   7.034   3.609   5.373
   79ARG    NH1 1281   6.976   3.495   5.396
   79ARG   HH11 1282   6.909   3.476   5.469
   79ARG   HH12 1283   6.976   3.429   5.319
   79ARG    NH2 1284   7.106   3.606   5.271
   79ARG   HH21 1285   7.136   3.693   5.230
   79ARG   HH22 1286   7.122   3.513   5.236
   79ARG      C 1287   6.445   3.781   5.722
   79ARG      O 1288   6.361   3.687   5.738
   80ASN      N 1289   6.460   3.880   5.805
   80ASN      H 1290   6.533   3.948   5.796
   80ASN     CA 1291   6.384   3.872   5.930
   80ASN     HA 1292   6.398   3.779   5.987
   80ASN     CB 1293   6.430   3.989   6.025
   80ASN    HB2 1294   6.529   3.972   6.066
   80ASN    HB3 1295   6.423   4.084   5.971
   80ASN     CG 1296   6.342   4.006   6.154
   80ASN    OD1 1297   6.344   3.935   6.256
   80ASN    ND2 1298   6.252   4.098   6.145
   80ASN   HD21 1299   6.205   4.112   6.233
   80ASN   HD22 1300   6.235   4.156   6.064
   80ASN      C 1301   6.231   3.877   5.904
   80ASN      O 1302   6.164   3.789   5.968
   81MET      N 1303   6.175   3.953   5.803
   81MET      H 1304   6.236   4.022   5.761
   81MET     CA 1305   6.038   3.957   5.765
   81MET     HA 1306   5.996   3.969   5.865
   81MET     CB 1307   6.011   4.082   5.681
   81MET    HB2 1308   6.035   4.167   5.744
   81MET    HB3 1309   6.084   4.088   5.600
   81MET     CG 1310   5.871   4.101   5.627
   81MET    HG2 1311   5.793   4.084   5.701
   81MET    HG3 1312   5.856   4.204   5.594
   81MET     SD 1313   5.822   3.993   5.493
   81MET     CE 1314   5.903   4.060   5.348
   81MET    HE1 1315   5.996   4.100   5.390
   81MET    HE2 1316   5.920   3.993   5.264
   81MET    HE3 1317   5.855   4.153   5.320
   81MET      C 1318   5.980   3.826   5.712
   81MET      O 1319   5.879   3.779   5.765
   82VAL      N 1320   6.043   3.759   5.621
   82VAL      H 1321   6.123   3.801   5.577
   82VAL     CA 1322   6.000   3.619   5.579
   82VAL     HA 1323   5.894   3.619   5.551
   82VAL     CB 1324   6.067   3.575   5.439
   82VAL     HB 1325   6.173   3.562   5.459
   82VAL    CG1 1326   6.011   3.435   5.403
   82VAL   HG11 1327   6.046   3.361   5.475
   82VAL   HG12 1328   5.902   3.435   5.403
   82VAL   HG13 1329   6.053   3.409   5.306
   82VAL    CG2 1330   6.043   3.685   5.334
   82VAL   HG21 1331   6.086   3.652   5.239
   82VAL   HG22 1332   5.937   3.703   5.316
   82VAL   HG23 1333   6.091   3.780   5.356
   82VAL      C 1334   6.019   3.509   5.690
   82VAL      O 1335   5.932   3.418   5.705
   83THR      N 1336   6.120   3.526   5.778
   83THR      H 1337   6.189   3.597   5.754
   83THR     CA 1338   6.144   3.427   5.884
   83THR     HA 1339   6.138   3.332   5.831
   83THR     CB 1340   6.287   3.441   5.937
   83THR     HB 1341   6.307   3.531   5.994
   83THR    CG2 1342   6.325   3.319   6.023
   83THR   HG21 1343   6.279   3.225   5.991
   83THR   HG22 1344   6.431   3.294   6.028
   83THR   HG23 1345   6.290   3.336   6.125
   83THR    OG1 1346   6.375   3.432   5.822
   83THR    HG1 1347   6.374   3.520   5.784
   83THR      C 1348   6.038   3.435   5.993
   83THR      O 1349   6.003   3.327   6.042
   84ARG      N 1350   6.007   3.556   6.042
   84ARG      H 1351   6.048   3.639   6.002
   84ARG     CA 1352   5.912   3.567   6.152
   84ARG     HA 1353   5.924   3.476   6.210
   84ARG     CB 1354   5.942   3.680   6.244
   84ARG    HB2 1355   5.883   3.668   6.335
   84ARG    HB3 1356   6.041   3.675   6.290
   84ARG     CG 1357   5.916   3.826   6.187
   84ARG    HG2 1358   5.943   3.824   6.081
   84ARG    HG3 1359   5.810   3.850   6.187
   84ARG     CD 1360   5.979   3.939   6.276
   84ARG    HD2 1361   6.086   3.926   6.257
   84ARG    HD3 1362   5.932   4.031   6.240
   84ARG     NE 1363   5.949   3.930   6.419
   84ARG     HE 1364   6.029   3.918   6.479
   84ARG     CZ 1365   5.830   3.920   6.480
   84ARG    NH1 1366   5.715   3.947   6.431
   84ARG   HH11 1367   5.704   3.980   6.336
   84ARG   HH12 1368   5.640   3.932   6.497
   84ARG    NH2 1369   5.828   3.895   6.608
   84ARG   HH21 1370   5.909   3.872   6.665
   84ARG   HH22 1371   5.738   3.902   6.652
   84ARG      C 1372   5.769   3.551   6.104
   84ARG      O 1373   5.694   3.521   6.191
   85CYX      N 1374   5.743   3.551   5.970
   85CYX      H 1375   5.827   3.570   5.916
   85CYX     CA 1376   5.608   3.524   5.917
   85CYX     HA 1377   5.533   3.548   5.993
   85CYX     CB 1378   5.584   3.622   5.801
   85CYX    HB2 1379   5.649   3.614   5.714
   85CYX    HB3 1380   5.481   3.601   5.770
   85CYX     SG 1381   5.585   3.789   5.852
   85CYX      C 1382   5.580   3.372   5.890
   85CYX      O 1383   5.484   3.328   5.943
   86ASN      N 1384   5.682   3.301   5.832
   86ASN      H 1385   5.766   3.350   5.805
   86ASN     CA 1386   5.691   3.159   5.836
   86ASN     HA 1387   5.607   3.113   5.784
   86ASN     CB 1388   5.817   3.120   5.759
   86ASN    HB2 1389   5.901   3.187   5.777
   86ASN    HB3 1390   5.852   3.020   5.787
   86ASN     CG 1391   5.799   3.119   5.610
   86ASN    OD1 1392   5.688   3.136   5.555
   86ASN    ND2 1393   5.901   3.090   5.531
   86ASN   HD21 1394   5.890   3.098   5.431
   86ASN   HD22 1395   5.989   3.069   5.577
   86ASN      C 1396   5.688   3.098   5.976
   86ASN      O 1397   5.633   2.986   5.992
   87ASN      N 1398   5.751   3.160   6.085
   87ASN      H 1399   5.819   3.234   6.084
   87ASN     CA 1400   5.736   3.108   6.215
   87ASN     HA 1401   5.761   3.002   6.216
   87ASN     CB 1402   5.825   3.182   6.312
   87ASN    HB2 1403   5.930   3.158   6.295
   87ASN    HB3 1404   5.813   3.289   6.299
   87ASN     CG 1405   5.791   3.151   6.456
   87ASN    OD1 1406   5.799   3.043   6.506
   87ASN    ND2 1407   5.752   3.250   6.537
   87ASN   HD21 1408   5.717   3.217   6.627
   87ASN   HD22 1409   5.740   3.345   6.504
   87ASN      C 1410   5.586   3.103   6.259
   87ASN      O 1411   5.550   3.013   6.335
   88VAL      N 1412   5.504   3.194   6.215
   88VAL      H 1413   5.534   3.278   6.168
   88VAL     CA 1414   5.363   3.192   6.246
   88VAL     HA 1415   5.336   3.129   6.331
   88VAL     CB 1416   5.320   3.329   6.295
   88VAL     HB 1417   5.217   3.312   6.326
   88VAL    CG1 1418   5.391   3.369   6.429
   88VAL   HG11 1419   5.497   3.377   6.407
   88VAL   HG12 1420   5.349   3.462   6.467
   88VAL   HG13 1421   5.368   3.296   6.507
   88VAL    CG2 1422   5.325   3.452   6.201
   88VAL   HG21 1423   5.240   3.514   6.229
   88VAL   HG22 1424   5.421   3.503   6.212
   88VAL   HG23 1425   5.307   3.424   6.097
   88VAL      C 1426   5.275   3.126   6.140
   88VAL      O 1427   5.153   3.130   6.148
   89GLY      N 1428   5.335   3.056   6.044
   89GLY      H 1429   5.436   3.057   6.045
   89GLY     CA 1430   5.276   2.995   5.921
   89GLY    HA2 1431   5.360   2.950   5.869
   89GLY    HA3 1432   5.199   2.925   5.954
   89GLY      C 1433   5.229   3.097   5.810
   89GLY      O 1434   5.168   3.047   5.711
   90VAL      N 1435   5.250   3.227   5.824
   90VAL      H 1436   5.318   3.261   5.891
   90VAL     CA 1437   5.201   3.331   5.733
   90VAL     HA 1438   5.113   3.285   5.686
   90VAL     CB 1439   5.155   3.460   5.801
   90VAL     HB 1440   5.235   3.502   5.862
   90VAL    CG1 1441   5.130   3.558   5.680
   90VAL   HG11 1442   5.218   3.573   5.617
   90VAL   HG12 1443   5.045   3.528   5.619
   90VAL   HG13 1444   5.094   3.653   5.718
   90VAL    CG2 1445   5.033   3.451   5.889
   90VAL   HG21 1446   5.050   3.376   5.966
   90VAL   HG22 1447   5.003   3.548   5.928
   90VAL   HG23 1448   4.950   3.412   5.829
   90VAL      C 1449   5.296   3.327   5.614
   90VAL      O 1450   5.416   3.325   5.640
   91ARG      N 1451   5.257   3.329   5.484
   91ARG      H 1452   5.158   3.318   5.468
   91ARG     CA 1453   5.349   3.305   5.367
   91ARG     HA 1454   5.452   3.303   5.403
   91ARG     CB 1455   5.292   3.195   5.284
   91ARG    HB2 1456   5.200   3.226   5.235
   91ARG    HB3 1457   5.364   3.184   5.203
   91ARG     CG 1458   5.282   3.059   5.351
   91ARG    HG2 1459   5.189   3.058   5.406
   91ARG    HG3 1460   5.282   2.989   5.267
   91ARG     CD 1461   5.394   3.013   5.445
   91ARG    HD2 1462   5.491   3.041   5.403
   91ARG    HD3 1463   5.385   3.075   5.534
   91ARG     NE 1464   5.389   2.870   5.477
   91ARG     HE 1465   5.312   2.814   5.443
   91ARG     CZ 1466   5.472   2.806   5.557
   91ARG    NH1 1467   5.585   2.865   5.591
   91ARG   HH11 1468   5.631   2.937   5.537
   91ARG   HH12 1469   5.633   2.811   5.661
   91ARG    NH2 1470   5.451   2.680   5.586
   91ARG   HH21 1471   5.363   2.633   5.566
   91ARG   HH22 1472   5.533   2.621   5.591
   91ARG      C 1473   5.353   3.431   5.283
   91ARG      O 1474   5.248   3.502   5.259
   92ILE      N 1475   5.468   3.463   5.220
   92ILE      H 1476   5.541   3.397   5.241
   92ILE     CA 1477   5.506   3.587   5.159
   92ILE     HA 1478   5.437   3.670   5.177
   92ILE     CB 1479   5.635   3.649   5.231
   92ILE     HB 1480   5.717   3.579   5.210
   92ILE    CG2 1481   5.669   3.793   5.172
   92ILE   HG21 1482   5.577   3.848   5.152
   92ILE   HG22 1483   5.740   3.841   5.239
   92ILE   HG23 1484   5.711   3.790   5.071
   92ILE    CG1 1485   5.627   3.669   5.382
   92ILE   HG12 1486   5.610   3.575   5.435
   92ILE   HG13 1487   5.726   3.698   5.416
   92ILE    CD1 1488   5.517   3.769   5.435
   92ILE   HD11 1489   5.519   3.866   5.385
   92ILE   HD12 1490   5.422   3.720   5.414
   92ILE   HD13 1491   5.531   3.784   5.542
   92ILE      C 1492   5.527   3.567   5.001
   92ILE      O 1493   5.598   3.477   4.956
   93TYR      N 1494   5.457   3.650   4.917
   93TYR      H 1495   5.412   3.726   4.967
   93TYR     CA 1496   5.449   3.648   4.775
   93TYR     HA 1497   5.515   3.565   4.752
   93TYR     CB 1498   5.310   3.613   4.721
   93TYR    HB2 1499   5.245   3.695   4.751
   93TYR    HB3 1500   5.308   3.612   4.612
   93TYR     CG 1501   5.252   3.483   4.784
   93TYR    CD1 1502   5.287   3.355   4.742
   93TYR    HD1 1503   5.353   3.351   4.656
   93TYR    CE1 1504   5.235   3.237   4.796
   93TYR    HE1 1505   5.262   3.140   4.757
   93TYR     CZ 1506   5.147   3.249   4.905
   93TYR     OH 1507   5.101   3.136   4.964
   93TYR     HH 1508   5.134   3.063   4.911
   93TYR    CE2 1509   5.112   3.375   4.955
   93TYR    HE2 1510   5.056   3.386   5.047
   93TYR    CD2 1511   5.162   3.491   4.895
   93TYR    HD2 1512   5.125   3.582   4.941
   93TYR      C 1513   5.522   3.779   4.725
   93TYR      O 1514   5.481   3.891   4.767
   94VAL      N 1515   5.629   3.750   4.652
   94VAL      H 1516   5.653   3.654   4.629
   94VAL     CA 1517   5.729   3.853   4.613
   94VAL     HA 1518   5.703   3.944   4.666
   94VAL     CB 1519   5.867   3.836   4.671
   94VAL     HB 1520   5.914   3.933   4.657
   94VAL    CG1 1521   5.873   3.796   4.819
   94VAL   HG11 1522   5.974   3.819   4.851
   94VAL   HG12 1523   5.807   3.853   4.885
   94VAL   HG13 1524   5.840   3.693   4.834
   94VAL    CG2 1525   5.947   3.728   4.588
   94VAL   HG21 1526   5.884   3.640   4.576
   94VAL   HG22 1527   5.971   3.765   4.488
   94VAL   HG23 1528   6.035   3.704   4.647
   94VAL      C 1529   5.730   3.892   4.465
   94VAL      O 1530   5.723   3.808   4.376
   95ASP      N 1531   5.744   4.021   4.437
   95ASP      H 1532   5.728   4.084   4.515
   95ASP     CA 1533   5.722   4.092   4.304
   95ASP     HA 1534   5.656   4.024   4.249
   95ASP     CB 1535   5.652   4.222   4.327
   95ASP    HB2 1536   5.570   4.199   4.395
   95ASP    HB3 1537   5.723   4.296   4.364
   95ASP     CG 1538   5.591   4.287   4.200
   95ASP    OD1 1539   5.505   4.374   4.206
   95ASP    OD2 1540   5.622   4.238   4.089
   95ASP      C 1541   5.853   4.089   4.223
   95ASP      O 1542   5.951   4.156   4.263
   96ALA      N 1543   5.856   4.011   4.113
   96ALA      H 1544   5.769   3.972   4.079
   96ALA     CA 1545   5.978   3.966   4.048
   96ALA     HA 1546   6.067   3.992   4.104
   96ALA     CB 1547   5.969   3.818   4.043
   96ALA    HB1 1548   5.984   3.776   4.143
   96ALA    HB2 1549   5.878   3.787   3.992
   96ALA    HB3 1550   6.047   3.774   3.982
   96ALA      C 1551   5.984   4.042   3.918
   96ALA      O 1552   5.920   4.008   3.819
   97VAL      N 1553   6.059   4.150   3.913
   97VAL      H 1554   6.100   4.185   3.998
   97VAL     CA 1555   6.078   4.238   3.794
   97VAL     HA 1556   5.989   4.252   3.732
   97VAL     CB 1557   6.117   4.372   3.855
   97VAL     HB 1558   6.214   4.373   3.903
   97VAL    CG1 1559   6.106   4.482   3.748
   97VAL   HG11 1560   6.001   4.488   3.721
   97VAL   HG12 1561   6.146   4.575   3.789
   97VAL   HG13 1562   6.171   4.453   3.666
   97VAL    CG2 1563   6.007   4.421   3.961
   97VAL   HG21 1564   6.035   4.368   4.052
   97VAL   HG22 1565   6.002   4.528   3.982
   97VAL   HG23 1566   5.907   4.383   3.940
   97VAL      C 1567   6.191   4.181   3.715
   97VAL      O 1568   6.309   4.216   3.734
   98ILE      N 1569   6.163   4.083   3.627
   98ILE      H 1570   6.071   4.071   3.587
   98ILE     CA 1571   6.271   4.006   3.561
   98ILE     HA 1572   6.369   4.040   3.597
   98ILE     CB 1573   6.254   3.857   3.608
   98ILE     HB 1574   6.336   3.799   3.567
   98ILE    CG2 1575   6.266   3.839   3.758
   98ILE   HG21 1576   6.191   3.898   3.811
   98ILE   HG22 1577   6.249   3.736   3.787
   98ILE   HG23 1578   6.364   3.873   3.791
   98ILE    CG1 1579   6.117   3.799   3.555
   98ILE   HG12 1580   6.027   3.851   3.588
   98ILE   HG13 1581   6.125   3.804   3.447
   98ILE    CD1 1582   6.091   3.646   3.593
   98ILE   HD11 1583   6.072   3.632   3.699
   98ILE   HD12 1584   6.004   3.613   3.536
   98ILE   HD13 1585   6.170   3.579   3.560
   98ILE      C 1586   6.276   4.018   3.406
   98ILE      O 1587   6.376   3.970   3.349
   99ASN      N 1588   6.189   4.088   3.330
   99ASN      H 1589   6.109   4.133   3.372
   99ASN     CA 1590   6.223   4.129   3.190
   99ASN     HA 1591   6.255   4.040   3.136
   99ASN     CB 1592   6.080   4.162   3.131
   99ASN    HB2 1593   6.010   4.078   3.136
   99ASN    HB3 1594   6.038   4.245   3.188
   99ASN     CG 1595   6.076   4.208   2.990
   99ASN    OD1 1596   6.082   4.133   2.895
   99ASN    ND2 1597   6.064   4.334   2.970
   99ASN   HD21 1598   6.113   4.362   2.886
   99ASN   HD22 1599   6.054   4.401   3.045
   99ASN      C 1600   6.324   4.241   3.170
   99ASN      O 1601   6.368   4.253   3.051
  100HIE      N 1602   6.348   4.340   3.259
  100HIE      H 1603   6.308   4.334   3.351
  100HIE     CA 1604   6.432   4.456   3.220
  100HIE     HA 1605   6.508   4.432   3.146
  100HIE     CB 1606   6.335   4.552   3.157
  100HIE    HB2 1607   6.380   4.647   3.129
  100HIE    HB3 1608   6.301   4.505   3.065
  100HIE     CG 1609   6.218   4.573   3.236
  100HIE    ND1 1610   6.086   4.531   3.196
  100HIE    CE1 1611   6.004   4.579   3.295
  100HIE    HE1 1612   5.897   4.566   3.283
  100HIE    NE2 1613   6.069   4.647   3.385
  100HIE    HE2 1614   6.029   4.681   3.472
  100HIE    CD2 1615   6.205   4.646   3.352
  100HIE    HD2 1616   6.288   4.684   3.410
  100HIE      C 1617   6.503   4.509   3.337
  100HIE      O 1618   6.465   4.487   3.455
  101MET      N 1619   6.614   4.586   3.311
  101MET      H 1620   6.628   4.593   3.211
  101MET     CA 1621   6.687   4.686   3.401
  101MET     HA 1622   6.664   4.668   3.505
  101MET     CB 1623   6.843   4.681   3.390
  101MET    HB2 1624   6.881   4.716   3.293
  101MET    HB3 1625   6.895   4.742   3.464
  101MET     CG 1626   6.905   4.535   3.404
  101MET    HG2 1627   6.858   4.476   3.325
  101MET    HG3 1628   7.011   4.542   3.382
  101MET     SD 1629   6.875   4.438   3.551
  101MET     CE 1630   7.017   4.501   3.651
  101MET    HE1 1631   7.113   4.491   3.601
  101MET    HE2 1632   7.006   4.607   3.674
  101MET    HE3 1633   7.028   4.442   3.742
  101MET      C 1634   6.635   4.824   3.356
  101MET      O 1635   6.565   4.833   3.254
  102CYS      N 1636   6.654   4.922   3.443
  102CYS      H 1637   6.691   4.900   3.535
  102CYS     CA 1638   6.630   5.063   3.412
  102CYS     HA 1639   6.525   5.057   3.385
  102CYS     CB 1640   6.655   5.157   3.531
  102CYS    HB2 1641   6.629   5.259   3.503
  102CYS    HB3 1642   6.598   5.128   3.620
  102CYS     SG 1643   6.834   5.150   3.567
  102CYS     HG 1644   6.835   5.016   3.575
  102CYS      C 1645   6.700   5.118   3.283
  102CYS      O 1646   6.815   5.082   3.248
  103GLY      N 1647   6.622   5.204   3.216
  103GLY      H 1648   6.531   5.216   3.258
  103GLY     CA 1649   6.641   5.281   3.091
  103GLY    HA2 1650   6.687   5.212   3.020
  103GLY    HA3 1651   6.549   5.328   3.056
  103GLY      C 1652   6.741   5.401   3.121
  103GLY      O 1653   6.780   5.431   3.234
  104ASN      N 1654   6.772   5.473   3.012
  104ASN      H 1655   6.729   5.442   2.926
  104ASN     CA 1656   6.903   5.539   2.997
  104ASN     HA 1657   6.975   5.492   3.064
  104ASN     CB 1658   6.956   5.503   2.854
  104ASN    HB2 1659   6.949   5.395   2.844
  104ASN    HB3 1660   6.886   5.551   2.785
  104ASN     CG 1661   7.094   5.534   2.822
  104ASN    OD1 1662   7.188   5.537   2.903
  104ASN    ND2 1663   7.122   5.539   2.691
  104ASN   HD21 1664   7.221   5.554   2.677
  104ASN   HD22 1665   7.048   5.544   2.623
  104ASN      C 1666   6.904   5.685   3.034
  104ASN      O 1667   7.004   5.759   3.027
  105ALA      N 1668   6.788   5.746   3.064
  105ALA      H 1669   6.698   5.701   3.070
  105ALA     CA 1670   6.779   5.893   3.084
  105ALA     HA 1671   6.838   5.929   3.000
  105ALA     CB 1672   6.638   5.939   3.054
  105ALA    HB1 1673   6.624   6.033   3.106
  105ALA    HB2 1674   6.618   5.939   2.947
  105ALA    HB3 1675   6.563   5.873   3.099
  105ALA      C 1676   6.829   5.942   3.224
  105ALA      O 1677   6.794   6.053   3.268
  106VAL      N 1678   6.906   5.862   3.301
  106VAL      H 1679   6.951   5.787   3.250
  106VAL     CA 1680   6.950   5.878   3.443
  106VAL     HA 1681   6.912   5.975   3.476
  106VAL     CB 1682   6.881   5.770   3.534
  106VAL     HB 1683   6.892   5.811   3.634
  106VAL    CG1 1684   6.728   5.748   3.503
  106VAL   HG11 1685   6.689   5.848   3.522
  106VAL   HG12 1686   6.722   5.729   3.396
  106VAL   HG13 1687   6.675   5.668   3.555
  106VAL    CG2 1688   6.950   5.643   3.504
  106VAL   HG21 1689   7.055   5.658   3.530
  106VAL   HG22 1690   6.912   5.567   3.572
  106VAL   HG23 1691   6.931   5.625   3.398
  106VAL      C 1692   7.102   5.887   3.461
  106VAL      O 1693   7.172   5.848   3.366
  107SER      N 1694   7.157   5.918   3.579
  107SER      H 1695   7.097   5.955   3.651
  107SER     CA 1696   7.303   5.926   3.602
  107SER     HA 1697   7.353   5.953   3.509
  107SER     CB 1698   7.331   6.044   3.699
  107SER    HB2 1699   7.281   6.029   3.795
  107SER    HB3 1700   7.439   6.048   3.709
  107SER     OG 1701   7.290   6.162   3.631
  107SER     HG 1702   7.289   6.235   3.694
  107SER      C 1703   7.358   5.789   3.641
  107SER      O 1704   7.357   5.739   3.757
  108ALA      N 1705   7.416   5.729   3.536
  108ALA      H 1706   7.415   5.779   3.448
  108ALA     CA 1707   7.487   5.599   3.537
  108ALA     HA 1708   7.423   5.511   3.532
  108ALA     CB 1709   7.570   5.598   3.407
  108ALA    HB1 1710   7.651   5.526   3.423
  108ALA    HB2 1711   7.514   5.593   3.314
  108ALA    HB3 1712   7.622   5.693   3.419
  108ALA      C 1713   7.579   5.585   3.654
  108ALA      O 1714   7.675   5.654   3.671
  109GLY      N 1715   7.541   5.495   3.749
  109GLY      H 1716   7.452   5.449   3.736
  109GLY     CA 1717   7.620   5.462   3.865
  109GLY    HA2 1718   7.634   5.355   3.876
  109GLY    HA3 1719   7.723   5.492   3.845
  109GLY      C 1720   7.587   5.543   3.994
  109GLY      O 1721   7.629   5.506   4.099
  110THR      N 1722   7.513   5.654   3.982
  110THR      H 1723   7.482   5.687   3.892
  110THR     CA 1724   7.473   5.740   4.090
  110THR     HA 1725   7.511   5.690   4.179
  110THR     CB 1726   7.535   5.884   4.084
  110THR     HB 1727   7.500   5.946   4.167
  110THR    CG2 1728   7.690   5.883   4.104
  110THR   HG21 1729   7.730   5.820   4.183
  110THR   HG22 1730   7.736   5.862   4.007
  110THR   HG23 1731   7.720   5.981   4.141
  110THR    OG1 1732   7.527   5.953   3.962
  110THR    HG1 1733   7.477   6.032   3.985
  110THR      C 1734   7.321   5.729   4.111
  110THR      O 1735   7.279   5.721   4.232
  111SER      N 1736   7.232   5.717   4.010
  111SER      H 1737   7.272   5.714   3.917
  111SER     CA 1738   7.080   5.716   4.025
  111SER     HA 1739   7.058   5.794   4.097
  111SER     CB 1740   7.022   5.762   3.896
  111SER    HB2 1741   7.072   5.712   3.814
  111SER    HB3 1742   6.916   5.736   3.901
  111SER     OG 1743   7.041   5.899   3.878
  111SER     HG 1744   6.964   5.937   3.836
  111SER      C 1745   7.016   5.591   4.083
  111SER      O 1746   6.928   5.532   4.022
  112SER      N 1747   7.070   5.543   4.196
  112SER      H 1748   7.138   5.599   4.245
  112SER     CA 1749   7.048   5.411   4.250
  112SER     HA 1750   6.961   5.361   4.208
  112SER     CB 1751   7.166   5.313   4.214
  112SER    HB2 1752   7.168   5.224   4.277
  112SER    HB3 1753   7.161   5.275   4.111
  112SER     OG 1754   7.287   5.390   4.229
  112SER     HG 1755   7.356   5.325   4.213
  112SER      C 1756   7.010   5.415   4.395
  112SER      O 1757   7.088   5.475   4.473
  113THR      N 1758   6.899   5.355   4.429
  113THR      H 1759   6.843   5.306   4.361
  113THR     CA 1760   6.838   5.372   4.562
  113THR     HA 1761   6.812   5.478   4.563
  113THR     CB 1762   6.717   5.286   4.582
  113THR     HB 1763   6.739   5.189   4.538
  113THR    CG2 1764   6.667   5.271   4.723
  113THR   HG21 1765   6.648   5.372   4.759
  113THR   HG22 1766   6.581   5.204   4.719
  113THR   HG23 1767   6.750   5.232   4.782
  113THR    OG1 1768   6.615   5.341   4.506
  113THR    HG1 1769   6.611   5.293   4.423
  113THR      C 1770   6.935   5.354   4.679
  113THR      O 1771   6.943   5.447   4.762
  114CYX      N 1772   7.002   5.243   4.693
  114CYX      H 1773   7.002   5.184   4.612
  114CYX     CA 1774   7.085   5.220   4.809
  114CYX     HA 1775   7.064   5.298   4.883
  114CYX     CB 1776   7.068   5.079   4.863
  114CYX    HB2 1777   7.104   5.012   4.785
  114CYX    HB3 1778   7.139   5.071   4.945
  114CYX     SG 1779   6.908   5.039   4.930
  114CYX      C 1780   7.235   5.241   4.779
  114CYX      O 1781   7.313   5.266   4.870
  115GLY      N 1782   7.274   5.215   4.653
  115GLY      H 1783   7.210   5.167   4.591
  115GLY     CA 1784   7.407   5.255   4.607
  115GLY    HA2 1785   7.398   5.356   4.566
  115GLY    HA3 1786   7.469   5.251   4.697
  115GLY      C 1787   7.471   5.166   4.497
  115GLY      O 1788   7.590   5.181   4.467
  116SER      N 1789   7.386   5.081   4.432
  116SER      H 1790   7.287   5.086   4.452
  116SER     CA 1791   7.447   4.990   4.336
  116SER     HA 1792   7.518   4.925   4.386
  116SER     CB 1793   7.343   4.888   4.293
  116SER    HB2 1794   7.252   4.944   4.270
  116SER    HB3 1795   7.377   4.825   4.211
  116SER     OG 1796   7.327   4.801   4.406
  116SER     HG 1797   7.247   4.827   4.454
  116SER      C 1798   7.506   5.060   4.214
  116SER      O 1799   7.433   5.140   4.151
  117TYR      N 1800   7.625   5.025   4.169
  117TYR      H 1801   7.678   4.964   4.229
  117TYR     CA 1802   7.695   5.071   4.051
  117TYR     HA 1803   7.672   5.177   4.039
  117TYR     CB 1804   7.843   5.060   4.062
  117TYR    HB2 1805   7.876   5.094   4.160
  117TYR    HB3 1806   7.867   4.955   4.044
  117TYR     CG 1807   7.896   5.153   3.956
  117TYR    CD1 1808   7.917   5.116   3.824
  117TYR    HD1 1809   7.894   5.016   3.789
  117TYR    CE1 1810   7.975   5.214   3.735
  117TYR    HE1 1811   8.000   5.185   3.634
  117TYR     CZ 1812   8.005   5.345   3.779
  117TYR     OH 1813   8.054   5.440   3.695
  117TYR     HH 1814   8.059   5.417   3.602
  117TYR    CE2 1815   7.968   5.384   3.907
  117TYR    HE2 1816   7.974   5.487   3.938
  117TYR    CD2 1817   7.921   5.285   3.996
  117TYR    HD2 1818   7.893   5.320   4.094
  117TYR      C 1819   7.639   5.006   3.916
  117TYR      O 1820   7.623   4.884   3.894
  118PHE      N 1821   7.605   5.097   3.818
  118PHE      H 1822   7.630   5.194   3.827
  118PHE     CA 1823   7.536   5.053   3.691
  118PHE     HA 1824   7.580   4.955   3.669
  118PHE     CB 1825   7.386   5.030   3.711
  118PHE    HB2 1826   7.353   4.973   3.624
  118PHE    HB3 1827   7.374   4.952   3.786
  118PHE     CG 1828   7.314   5.158   3.732
  118PHE    CD1 1829   7.239   5.215   3.624
  118PHE    HD1 1830   7.231   5.156   3.534
  118PHE    CE1 1831   7.183   5.339   3.635
  118PHE    HE1 1832   7.127   5.381   3.554
  118PHE     CZ 1833   7.205   5.414   3.750
  118PHE     HZ 1834   7.171   5.516   3.757
  118PHE    CE2 1835   7.272   5.363   3.860
  118PHE    HE2 1836   7.287   5.421   3.949
  118PHE    CD2 1837   7.323   5.232   3.855
  118PHE    HD2 1838   7.378   5.205   3.944
  118PHE      C 1839   7.576   5.159   3.581
  118PHE      O 1840   7.623   5.263   3.610
  119ASN      N 1841   7.541   5.137   3.451
  119ASN      H 1842   7.526   5.042   3.419
  119ASN     CA 1843   7.554   5.232   3.344
  119ASN     HA 1844   7.519   5.332   3.371
  119ASN     CB 1845   7.705   5.240   3.303
  119ASN    HB2 1846   7.767   5.277   3.385
  119ASN    HB3 1847   7.745   5.141   3.281
  119ASN     CG 1848   7.733   5.333   3.182
  119ASN    OD1 1849   7.645   5.371   3.106
  119ASN    ND2 1850   7.855   5.363   3.146
  119ASN   HD21 1851   7.876   5.429   3.073
  119ASN   HD22 1852   7.922   5.343   3.219
  119ASN      C 1853   7.474   5.178   3.219
  119ASN      O 1854   7.523   5.091   3.151
  120PRO      N 1855   7.350   5.226   3.191
  120PRO     CD 1856   7.301   5.343   3.259
  120PRO    HD2 1857   7.370   5.424   3.234
  120PRO    HD3 1858   7.301   5.324   3.366
  120PRO     CG 1859   7.159   5.363   3.209
  120PRO    HG2 1860   7.155   5.463   3.166
  120PRO    HG3 1861   7.087   5.354   3.291
  120PRO     CB 1862   7.128   5.253   3.105
  120PRO    HB2 1863   7.078   5.302   3.021
  120PRO    HB3 1864   7.066   5.174   3.147
  120PRO     CA 1865   7.264   5.196   3.073
  120PRO     HA 1866   7.257   5.087   3.062
  120PRO      C 1867   7.323   5.247   2.939
  120PRO      O 1868   7.308   5.181   2.838
  121GLY      N 1869   7.407   5.355   2.939
  121GLY      H 1870   7.411   5.412   3.023
  121GLY     CA 1871   7.479   5.416   2.824
  121GLY    HA2 1872   7.400   5.435   2.751
  121GLY    HA3 1873   7.526   5.501   2.872
  121GLY      C 1874   7.585   5.320   2.764
  121GLY      O 1875   7.603   5.329   2.640
  122SER      N 1876   7.639   5.227   2.848
  122SER      H 1877   7.629   5.256   2.944
  122SER     CA 1878   7.734   5.127   2.808
  122SER     HA 1879   7.754   5.135   2.701
  122SER     CB 1880   7.859   5.130   2.894
  122SER    HB2 1881   7.825   5.102   2.994
  122SER    HB3 1882   7.927   5.064   2.840
  122SER     OG 1883   7.924   5.254   2.894
  122SER     HG 1884   7.900   5.304   2.816
  122SER      C 1885   7.669   4.987   2.829
  122SER      O 1886   7.744   4.887   2.822
  123ARG      N 1887   7.533   4.980   2.849
  123ARG      H 1888   7.489   5.071   2.855
  123ARG     CA 1889   7.470   4.845   2.884
  123ARG     HA 1890   7.370   4.861   2.926
  123ARG     CB 1891   7.441   4.775   2.749
  123ARG    HB2 1892   7.534   4.744   2.700
  123ARG    HB3 1893   7.378   4.691   2.777
  123ARG     CG 1894   7.348   4.854   2.665
  123ARG    HG2 1895   7.265   4.899   2.719
  123ARG    HG3 1896   7.411   4.928   2.616
  123ARG     CD 1897   7.272   4.778   2.557
  123ARG    HD2 1898   7.219   4.701   2.614
  123ARG    HD3 1899   7.201   4.855   2.524
  123ARG     NE 1900   7.358   4.729   2.447
  123ARG     HE 1901   7.454   4.760   2.447
  123ARG     CZ 1902   7.344   4.625   2.373
  123ARG    NH1 1903   7.230   4.566   2.363
  123ARG   HH11 1904   7.145   4.605   2.401
  123ARG   HH12 1905   7.224   4.489   2.299
  123ARG    NH2 1906   7.443   4.584   2.301
  123ARG   HH21 1907   7.536   4.613   2.325
  123ARG   HH22 1908   7.418   4.543   2.212
  123ARG      C 1909   7.552   4.763   2.980
  123ARG      O 1910   7.580   4.645   2.960
  124ASP      N 1911   7.594   4.823   3.091
  124ASP      H 1912   7.566   4.919   3.105
  124ASP     CA 1913   7.700   4.771   3.186
  124ASP     HA 1914   7.719   4.666   3.169
  124ASP     CB 1915   7.841   4.834   3.162
  124ASP    HB2 1916   7.848   4.861   3.056
  124ASP    HB3 1917   7.840   4.930   3.214
  124ASP     CG 1918   7.957   4.750   3.208
  124ASP    OD1 1919   7.959   4.698   3.319
  124ASP    OD2 1920   8.046   4.731   3.121
  124ASP      C 1921   7.645   4.778   3.328
  124ASP      O 1922   7.620   4.885   3.380
  125PHE      N 1923   7.614   4.662   3.392
  125PHE      H 1924   7.622   4.578   3.336
  125PHE     CA 1925   7.548   4.643   3.523
  125PHE     HA 1926   7.544   4.737   3.577
  125PHE     CB 1927   7.401   4.591   3.508
  125PHE    HB2 1928   7.409   4.498   3.451
  125PHE    HB3 1929   7.354   4.560   3.602
  125PHE     CG 1930   7.301   4.692   3.446
  125PHE    CD1 1931   7.308   4.732   3.310
  125PHE    HD1 1932   7.374   4.686   3.239
  125PHE    CE1 1933   7.229   4.835   3.258
  125PHE    HE1 1934   7.230   4.874   3.157
  125PHE     CZ 1935   7.146   4.906   3.349
  125PHE     HZ 1936   7.088   4.988   3.310
  125PHE    CE2 1937   7.133   4.866   3.484
  125PHE    HE2 1938   7.065   4.921   3.547
  125PHE    CD2 1939   7.218   4.763   3.534
  125PHE    HD2 1940   7.220   4.726   3.636
  125PHE      C 1941   7.633   4.547   3.608
  125PHE      O 1942   7.603   4.428   3.623
  126PRO      N 1943   7.745   4.592   3.669
  126PRO     CD 1944   7.797   4.726   3.652
  126PRO    HD2 1945   7.722   4.805   3.664
  126PRO    HD3 1946   7.849   4.724   3.556
  126PRO     CG 1947   7.907   4.751   3.759
  126PRO    HG2 1948   7.864   4.779   3.855
  126PRO    HG3 1949   7.991   4.812   3.728
  126PRO     CB 1950   7.963   4.605   3.781
  126PRO    HB2 1951   7.989   4.585   3.884
  126PRO    HB3 1952   8.043   4.596   3.707
  126PRO     CA 1953   7.853   4.511   3.734
  126PRO     HA 1954   7.893   4.432   3.671
  126PRO      C 1955   7.805   4.435   3.851
  126PRO      O 1956   7.870   4.343   3.884
  127ALA      N 1957   7.694   4.477   3.905
  127ALA      H 1958   7.654   4.568   3.887
  127ALA     CA 1959   7.647   4.410   4.024
  127ALA     HA 1960   7.730   4.401   4.094
  127ALA     CB 1961   7.544   4.494   4.101
  127ALA    HB1 1962   7.600   4.577   4.145
  127ALA    HB2 1963   7.457   4.513   4.039
  127ALA    HB3 1964   7.517   4.427   4.183
  127ALA      C 1965   7.590   4.264   4.005
  127ALA      O 1966   7.602   4.174   4.091
  128VAL      N 1967   7.522   4.245   3.893
  128VAL      H 1968   7.504   4.324   3.833
  128VAL     CA 1969   7.445   4.115   3.862
  128VAL     HA 1970   7.391   4.081   3.950
  128VAL     CB 1971   7.342   4.141   3.753
  128VAL     HB 1972   7.391   4.165   3.658
  128VAL    CG1 1973   7.264   4.007   3.727
  128VAL   HG11 1974   7.322   3.937   3.666
  128VAL   HG12 1975   7.220   3.953   3.811
  128VAL   HG13 1976   7.175   4.033   3.669
  128VAL    CG2 1977   7.257   4.261   3.800
  128VAL   HG21 1978   7.183   4.283   3.723
  128VAL   HG22 1979   7.209   4.227   3.892
  128VAL   HG23 1980   7.312   4.354   3.816
  128VAL      C 1981   7.539   3.998   3.836
  128VAL      O 1982   7.517   3.894   3.899
  129PRO      N 1983   7.655   4.007   3.764
  129PRO     CD 1984   7.764   3.913   3.770
  129PRO    HD2 1985   7.747   3.824   3.710
  129PRO    HD3 1986   7.772   3.885   3.876
  129PRO     CG 1987   7.893   3.990   3.739
  129PRO    HG2 1988   7.973   3.922   3.708
  129PRO    HG3 1989   7.915   4.036   3.836
  129PRO     CB 1990   7.838   4.083   3.630
  129PRO    HB2 1991   7.844   4.025   3.538
  129PRO    HB3 1992   7.890   4.178   3.621
  129PRO     CA 1993   7.685   4.102   3.658
  129PRO     HA 1994   7.669   4.200   3.702
  129PRO      C 1995   7.600   4.086   3.529
  129PRO      O 1996   7.569   3.978   3.481
  130TYR      N 1997   7.579   4.193   3.448
  130TYR      H 1998   7.611   4.280   3.488
  130TYR     CA 1999   7.521   4.196   3.312
  130TYR     HA 2000   7.525   4.100   3.260
  130TYR     CB 2001   7.373   4.241   3.305
  130TYR    HB2 2002   7.369   4.329   3.369
  130TYR    HB3 2003   7.352   4.273   3.203
  130TYR     CG 2004   7.261   4.153   3.347
  130TYR    CD1 2005   7.248   4.021   3.305
  130TYR    HD1 2006   7.325   3.989   3.236
  130TYR    CE1 2007   7.141   3.934   3.334
  130TYR    HE1 2008   7.144   3.829   3.309
  130TYR     CZ 2009   7.037   3.987   3.408
  130TYR     OH 2010   6.931   3.913   3.444
  130TYR     HH 2011   6.862   3.974   3.472
  130TYR    CE2 2012   7.043   4.122   3.445
  130TYR    HE2 2013   6.958   4.172   3.489
  130TYR    CD2 2014   7.150   4.205   3.413
  130TYR    HD2 2015   7.149   4.308   3.447
  130TYR      C 2016   7.600   4.289   3.219
  130TYR      O 2017   7.655   4.389   3.269
  131SER      N 2018   7.603   4.259   3.087
  131SER      H 2019   7.568   4.168   3.060
  131SER     CA 2020   7.677   4.325   2.977
  131SER     HA 2021   7.707   4.425   3.009
  131SER     CB 2022   7.798   4.230   2.944
  131SER    HB2 2023   7.872   4.285   2.886
  131SER    HB3 2024   7.851   4.205   3.036
  131SER     OG 2025   7.756   4.117   2.874
  131SER     HG 2026   7.690   4.063   2.919
  131SER      C 2027   7.587   4.343   2.853
  131SER      O 2028   7.489   4.280   2.849
  132GLY      N 2029   7.631   4.430   2.759
  132GLY      H 2030   7.712   4.484   2.786
  132GLY     CA 2031   7.564   4.450   2.631
  132GLY    HA2 2032   7.483   4.512   2.670
  132GLY    HA3 2033   7.640   4.496   2.568
  132GLY      C 2034   7.510   4.323   2.562
  132GLY      O 2035   7.404   4.327   2.501
  133TRP      N 2036   7.594   4.221   2.560
  133TRP      H 2037   7.681   4.222   2.613
  133TRP     CA 2038   7.558   4.095   2.499
  133TRP     HA 2039   7.525   4.106   2.396
  133TRP     CB 2040   7.677   4.003   2.496
  133TRP    HB2 2041   7.721   3.997   2.595
  133TRP    HB3 2042   7.636   3.909   2.458
  133TRP     CG 2043   7.786   4.055   2.404
  133TRP    CD1 2044   7.796   4.033   2.271
  133TRP    HD1 2045   7.733   3.962   2.220
  133TRP    NE1 2046   7.901   4.095   2.220
  133TRP    HE1 2047   7.936   4.083   2.125
  133TRP    CE2 2048   7.967   4.172   2.313
  133TRP    CZ2 2049   8.080   4.254   2.307
  133TRP    HZ2 2050   8.136   4.267   2.216
  133TRP    CH2 2051   8.112   4.331   2.415
  133TRP    HH2 2052   8.202   4.391   2.416
  133TRP    CZ3 2053   8.038   4.322   2.537
  133TRP    HZ3 2054   8.072   4.377   2.624
  133TRP    CE3 2055   7.924   4.240   2.554
  133TRP    HE3 2056   7.866   4.241   2.645
  133TRP    CD2 2057   7.890   4.159   2.438
  133TRP      C 2058   7.444   4.019   2.574
  133TRP      O 2059   7.384   3.926   2.519
  134ASP      N 2060   7.406   4.048   2.704
  134ASP      H 2061   7.451   4.129   2.745
  134ASP     CA 2062   7.299   3.986   2.776
  134ASP     HA 2063   7.263   3.894   2.730
  134ASP     CB 2064   7.347   3.976   2.924
  134ASP    HB2 2065   7.360   4.077   2.963
  134ASP    HB3 2066   7.266   3.936   2.985
  134ASP     CG 2067   7.473   3.906   2.939
  134ASP    OD1 2068   7.493   3.803   2.875
  134ASP    OD2 2069   7.566   3.962   3.000
  134ASP      C 2070   7.168   4.074   2.769
  134ASP      O 2071   7.054   4.029   2.797
  135PHE      N 2072   7.169   4.198   2.714
  135PHE      H 2073   7.258   4.228   2.678
  135PHE     CA 2074   7.052   4.283   2.684
  135PHE     HA 2075   6.978   4.263   2.762
  135PHE     CB 2076   7.088   4.431   2.695
  135PHE    HB2 2077   7.172   4.448   2.627
  135PHE    HB3 2078   6.999   4.488   2.668
  135PHE     CG 2079   7.112   4.466   2.842
  135PHE    CD1 2080   7.005   4.474   2.931
  135PHE    HD1 2081   6.905   4.461   2.893
  135PHE    CE1 2082   7.032   4.490   3.069
  135PHE    HE1 2083   6.945   4.490   3.132
  135PHE     CZ 2084   7.163   4.509   3.118
  135PHE     HZ 2085   7.185   4.539   3.220
  135PHE    CE2 2086   7.274   4.511   3.022
  135PHE    HE2 2087   7.378   4.528   3.045
  135PHE    CD2 2088   7.243   4.480   2.889
  135PHE    HD2 2089   7.320   4.487   2.813
  135PHE      C 2090   6.991   4.229   2.547
  135PHE      O 2091   7.048   4.143   2.471
  136ASN      N 2092   6.871   4.284   2.517
  136ASN      H 2093   6.826   4.347   2.583
  136ASN     CA 2094   6.804   4.256   2.388
  136ASN     HA 2095   6.805   4.149   2.369
  136ASN     CB 2096   6.658   4.307   2.406
  136ASN    HB2 2097   6.620   4.249   2.491
  136ASN    HB3 2098   6.661   4.411   2.439
  136ASN     CG 2099   6.567   4.292   2.289
  136ASN    OD1 2100   6.613   4.249   2.184
  136ASN    ND2 2101   6.439   4.312   2.304
  136ASN   HD21 2102   6.379   4.306   2.224
  136ASN   HD22 2103   6.402   4.314   2.398
  136ASN      C 2104   6.872   4.333   2.270
  136ASN      O 2105   6.899   4.451   2.285
  137ASP      N 2106   6.894   4.261   2.160
  137ASP      H 2107   6.868   4.163   2.155
  137ASP     CA 2108   6.949   4.324   2.040
  137ASP     HA 2109   7.028   4.386   2.083
  137ASP     CB 2110   6.998   4.207   1.953
  137ASP    HB2 2111   7.058   4.140   2.015
  137ASP    HB3 2112   6.913   4.152   1.913
  137ASP     CG 2113   7.091   4.256   1.841
  137ASP    OD1 2114   7.067   4.212   1.725
  137ASP    OD2 2115   7.180   4.338   1.874
  137ASP      C 2116   6.844   4.412   1.961
  137ASP      O 2117   6.875   4.462   1.855
  138GLY      N 2118   6.720   4.414   2.005
  138GLY      H 2119   6.708   4.367   2.094
  138GLY     CA 2120   6.603   4.469   1.932
  138GLY    HA2 2121   6.518   4.469   2.000
  138GLY    HA3 2122   6.620   4.574   1.906
  138GLY      C 2123   6.569   4.386   1.809
  138GLY      O 2124   6.615   4.414   1.698
  139LYS      N 2125   6.478   4.285   1.836
  139LYS      H 2126   6.448   4.278   1.932
  139LYS     CA 2127   6.450   4.167   1.759
  139LYS     HA 2128   6.520   4.159   1.677
  139LYS     CB 2129   6.470   4.052   1.855
  139LYS    HB2 2130   6.538   4.083   1.934
  139LYS    HB3 2131   6.375   4.041   1.908
  139LYS     CG 2132   6.516   3.912   1.806
  139LYS    HG2 2133   6.469   3.882   1.712
  139LYS    HG3 2134   6.623   3.918   1.783
  139LYS     CD 2135   6.484   3.801   1.907
  139LYS    HD2 2136   6.525   3.823   2.005
  139LYS    HD3 2137   6.376   3.795   1.912
  139LYS     CE 2138   6.555   3.665   1.870
  139LYS    HE2 2139   6.504   3.630   1.780
  139LYS    HE3 2140   6.651   3.690   1.824
  139LYS     NZ 2141   6.558   3.564   1.977
  139LYS    HZ1 2142   6.637   3.572   2.039
  139LYS    HZ2 2143   6.470   3.572   2.026
  139LYS    HZ3 2144   6.561   3.471   1.936
  139LYS      C 2145   6.310   4.161   1.685
  139LYS      O 2146   6.287   4.073   1.605
  140CYX      N 2147   6.226   4.259   1.712
  140CYX      H 2148   6.256   4.327   1.780
  140CYX     CA 2149   6.093   4.279   1.638
  140CYX     HA 2150   6.049   4.186   1.603
  140CYX     CB 2151   6.005   4.372   1.720
  140CYX    HB2 2152   5.906   4.381   1.675
  140CYX    HB3 2153   5.997   4.325   1.818
  140CYX     SG 2154   6.063   4.543   1.763
  140CYX      C 2155   6.116   4.356   1.504
  140CYX      O 2156   6.224   4.408   1.470
  141LYS      N 2157   6.013   4.362   1.423
  141LYS      H 2158   5.929   4.318   1.457
  141LYS     CA 2159   6.014   4.421   1.281
  141LYS     HA 2160   6.104   4.387   1.228
  141LYS     CB 2161   5.900   4.355   1.200
  141LYS    HB2 2162   5.919   4.378   1.095
  141LYS    HB3 2163   5.913   4.248   1.217
  141LYS     CG 2164   5.757   4.403   1.226
  141LYS    HG2 2165   5.756   4.415   1.335
  141LYS    HG3 2166   5.738   4.500   1.181
  141LYS     CD 2167   5.664   4.298   1.169
  141LYS    HD2 2168   5.685   4.307   1.062
  141LYS    HD3 2169   5.680   4.200   1.214
  141LYS     CE 2170   5.508   4.321   1.181
  141LYS    HE2 2171   5.454   4.237   1.136
  141LYS    HE3 2172   5.493   4.324   1.289
  141LYS     NZ 2173   5.467   4.454   1.130
  141LYS    HZ1 2174   5.370   4.472   1.149
  141LYS    HZ2 2175   5.513   4.521   1.190
  141LYS    HZ3 2176   5.489   4.466   1.032
  141LYS      C 2177   6.011   4.573   1.260
  141LYS      O 2178   5.999   4.617   1.148
  142THR      N 2179   6.031   4.656   1.360
  142THR      H 2180   6.059   4.622   1.450
  142THR     CA 2181   6.041   4.808   1.358
  142THR     HA 2182   5.964   4.844   1.291
  142THR     CB 2183   6.025   4.876   1.494
  142THR     HB 2184   6.053   4.981   1.488
  142THR    CG2 2185   5.879   4.872   1.557
  142THR   HG21 2186   5.885   4.913   1.658
  142THR   HG22 2187   5.808   4.932   1.499
  142THR   HG23 2188   5.844   4.769   1.548
  142THR    OG1 2189   6.118   4.816   1.576
  142THR    HG1 2190   6.106   4.857   1.662
  142THR      C 2191   6.176   4.849   1.294
  142THR      O 2192   6.262   4.764   1.283
  143GLY      N 2193   6.188   4.974   1.260
  143GLY      H 2194   6.105   5.032   1.269
  143GLY     CA 2195   6.300   5.035   1.195
  143GLY    HA2 2196   6.300   5.005   1.091
  143GLY    HA3 2197   6.272   5.140   1.184
  143GLY      C 2198   6.438   5.020   1.257
  143GLY      O 2199   6.537   4.996   1.195
  144SER      N 2200   6.441   5.024   1.387
  144SER      H 2201   6.354   5.048   1.433
  144SER     CA 2202   6.563   5.004   1.467
  144SER     HA 2203   6.645   4.995   1.395
  144SER     CB 2204   6.579   5.126   1.555
  144SER    HB2 2205   6.677   5.129   1.602
  144SER    HB3 2206   6.577   5.215   1.492
  144SER     OG 2207   6.467   5.139   1.645
  144SER     HG 2208   6.496   5.197   1.717
  144SER      C 2209   6.563   4.892   1.567
  144SER      O 2210   6.673   4.857   1.623
  145GLY      N 2211   6.458   4.820   1.582
  145GLY      H 2212   6.375   4.837   1.528
  145GLY     CA 2213   6.437   4.714   1.683
  145GLY    HA2 2214   6.367   4.644   1.636
  145GLY    HA3 2215   6.531   4.660   1.692
  145GLY      C 2216   6.383   4.765   1.818
  145GLY      O 2217   6.365   4.680   1.904
  146ASP      N 2218   6.353   4.898   1.842
  146ASP      H 2219   6.376   4.957   1.763
  146ASP     CA 2220   6.275   4.963   1.952
  146ASP     HA 2221   6.296   4.911   2.046
  146ASP     CB 2222   6.319   5.108   1.970
  146ASP    HB2 2223   6.293   5.163   1.879
  146ASP    HB3 2224   6.266   5.153   2.054
  146ASP     CG 2225   6.467   5.115   2.006
  146ASP    OD1 2226   6.555   5.144   1.918
  146ASP    OD2 2227   6.500   5.096   2.126
  146ASP      C 2228   6.130   4.965   1.920
  146ASP      O 2229   6.087   4.975   1.800
  147ILE      N 2230   6.047   4.968   2.023
  147ILE      H 2231   6.093   4.947   2.111
  147ILE     CA 2232   5.900   4.956   2.026
  147ILE     HA 2233   5.883   4.876   1.954
  147ILE     CB 2234   5.846   4.921   2.172
  147ILE     HB 2235   5.904   4.837   2.209
  147ILE    CG2 2236   5.871   5.030   2.274
  147ILE   HG21 2237   5.979   5.049   2.279
  147ILE   HG22 2238   5.814   5.121   2.253
  147ILE   HG23 2239   5.837   5.000   2.373
  147ILE    CG1 2240   5.694   4.877   2.165
  147ILE   HG12 2241   5.643   4.972   2.153
  147ILE   HG13 2242   5.674   4.821   2.073
  147ILE    CD1 2243   5.641   4.799   2.278
  147ILE   HD11 2244   5.539   4.772   2.252
  147ILE   HD12 2245   5.702   4.709   2.291
  147ILE   HD13 2246   5.642   4.870   2.360
  147ILE      C 2247   5.835   5.083   1.972
  147ILE      O 2248   5.888   5.191   1.992
  148GLU      N 2249   5.734   5.063   1.890
  148GLU      H 2250   5.700   4.971   1.869
  148GLU     CA 2251   5.652   5.169   1.827
  148GLU     HA 2252   5.682   5.263   1.873
  148GLU     CB 2253   5.694   5.177   1.678
  148GLU    HB2 2254   5.801   5.194   1.665
  148GLU    HB3 2255   5.672   5.079   1.637
  148GLU     CG 2256   5.631   5.303   1.612
  148GLU    HG2 2257   5.525   5.304   1.636
  148GLU    HG3 2258   5.683   5.390   1.653
  148GLU     CD 2259   5.649   5.294   1.458
  148GLU    OE1 2260   5.760   5.310   1.413
  148GLU    OE2 2261   5.547   5.278   1.386
  148GLU      C 2262   5.494   5.165   1.861
  148GLU      O 2263   5.426   5.273   1.862
  149ASN      N 2264   5.444   5.051   1.899
  149ASN      H 2265   5.506   4.972   1.909
  149ASN     CA 2266   5.314   5.028   1.952
  149ASN     HA 2267   5.282   5.123   1.997
  149ASN     CB 2268   5.229   5.012   1.830
  149ASN    HB2 2269   5.228   5.099   1.764
  149ASN    HB3 2270   5.258   4.928   1.765
  149ASN     CG 2271   5.082   4.986   1.861
  149ASN    OD1 2272   5.031   5.020   1.968
  149ASN    ND2 2273   5.007   4.938   1.768
  149ASN   HD21 2274   4.908   4.940   1.785
  149ASN   HD22 2275   5.045   4.913   1.677
  149ASN      C 2276   5.307   4.915   2.054
  149ASN      O 2277   5.354   4.804   2.023
  150TYR      N 2278   5.247   4.944   2.168
  150TYR      H 2279   5.212   5.038   2.182
  150TYR     CA 2280   5.233   4.866   2.286
  150TYR     HA 2281   5.321   4.801   2.294
  150TYR     CB 2282   5.218   4.961   2.407
  150TYR    HB2 2283   5.138   5.032   2.384
  150TYR    HB3 2284   5.173   4.904   2.488
  150TYR     CG 2285   5.342   5.025   2.458
  150TYR    CD1 2286   5.360   5.159   2.410
  150TYR    HD1 2287   5.291   5.203   2.339
  150TYR    CE1 2288   5.467   5.229   2.468
  150TYR    HE1 2289   5.488   5.330   2.435
  150TYR     CZ 2290   5.548   5.171   2.567
  150TYR     OH 2291   5.662   5.232   2.606
  150TYR     HH 2292   5.677   5.318   2.568
  150TYR    CE2 2293   5.527   5.042   2.617
  150TYR    HE2 2294   5.597   4.994   2.683
  150TYR    CD2 2295   5.421   4.970   2.562
  150TYR    HD2 2296   5.406   4.865   2.580
  150TYR      C 2297   5.114   4.769   2.277
  150TYR      O 2298   5.092   4.686   2.369
  151ASN      N 2299   5.026   4.784   2.182
  151ASN      H 2300   5.029   4.865   2.121
  151ASN     CA 2301   4.919   4.691   2.152
  151ASN     HA 2302   4.906   4.639   2.246
  151ASN     CB 2303   4.792   4.776   2.128
  151ASN    HB2 2304   4.786   4.864   2.192
  151ASN    HB3 2305   4.785   4.810   2.025
  151ASN     CG 2306   4.661   4.697   2.150
  151ASN    OD1 2307   4.654   4.575   2.174
  151ASN    ND2 2308   4.543   4.762   2.132
  151ASN   HD21 2309   4.454   4.716   2.141
  151ASN   HD22 2310   4.548   4.857   2.098
  151ASN      C 2311   4.949   4.594   2.037
  151ASN      O 2312   4.889   4.490   2.033
  152ASP      N 2313   5.039   4.628   1.943
  152ASP      H 2314   5.072   4.723   1.949
  152ASP     CA 2315   5.080   4.539   1.841
  152ASP     HA 2316   4.991   4.522   1.780
  152ASP     CB 2317   5.179   4.620   1.757
  152ASP    HB2 2318   5.132   4.717   1.741
  152ASP    HB3 2319   5.266   4.635   1.821
  152ASP     CG 2320   5.216   4.562   1.622
  152ASP    OD1 2321   5.217   4.436   1.618
  152ASP    OD2 2322   5.259   4.629   1.524
  152ASP      C 2323   5.136   4.409   1.896
  152ASP      O 2324   5.240   4.396   1.958
  153ALA      N 2325   5.058   4.303   1.869
  153ALA      H 2326   4.981   4.312   1.803
  153ALA     CA 2327   5.092   4.168   1.909
  153ALA     HA 2328   5.098   4.162   2.018
  153ALA     CB 2329   4.979   4.074   1.867
  153ALA    HB1 2330   4.958   4.084   1.761
  153ALA    HB2 2331   5.007   3.973   1.894
  153ALA    HB3 2332   4.889   4.097   1.924
  153ALA      C 2333   5.226   4.127   1.854
  153ALA      O 2334   5.296   4.038   1.908
  154THR      N 2335   5.280   4.192   1.750
  154THR      H 2336   5.216   4.259   1.709
  154THR     CA 2337   5.410   4.157   1.690
  154THR     HA 2338   5.434   4.052   1.707
  154THR     CB 2339   5.414   4.182   1.534
  154THR     HB 2340   5.511   4.151   1.497
  154THR    CG2 2341   5.291   4.115   1.461
  154THR   HG21 2342   5.327   4.013   1.452
  154THR   HG22 2343   5.197   4.122   1.516
  154THR   HG23 2344   5.275   4.159   1.362
  154THR    OG1 2345   5.419   4.315   1.503
  154THR    HG1 2346   5.352   4.358   1.557
  154THR      C 2347   5.530   4.229   1.762
  154THR      O 2348   5.648   4.200   1.739
  155GLN      N 2349   5.501   4.323   1.857
  155GLN      H 2350   5.408   4.355   1.882
  155GLN     CA 2351   5.605   4.409   1.916
  155GLN     HA 2352   5.702   4.396   1.867
  155GLN     CB 2353   5.566   4.552   1.896
  155GLN    HB2 2354   5.465   4.558   1.938
  155GLN    HB3 2355   5.637   4.612   1.954
  155GLN     CG 2356   5.566   4.589   1.748
  155GLN    HG2 2357   5.664   4.571   1.704
  155GLN    HG3 2358   5.495   4.535   1.686
  155GLN     CD 2359   5.538   4.740   1.730
  155GLN    OE1 2360   5.581   4.828   1.802
  155GLN    NE2 2361   5.472   4.778   1.624
  155GLN   HE21 2362   5.448   4.873   1.601
  155GLN   HE22 2363   5.452   4.707   1.555
  155GLN      C 2364   5.639   4.374   2.057
  155GLN      O 2365   5.757   4.361   2.088
  156VAL      N 2366   5.541   4.374   2.145
  156VAL      H 2367   5.447   4.383   2.109
  156VAL     CA 2368   5.565   4.389   2.289
  156VAL     HA 2369   5.594   4.492   2.308
  156VAL     CB 2370   5.432   4.378   2.365
  156VAL     HB 2371   5.446   4.353   2.471
  156VAL    CG1 2372   5.351   4.506   2.348
  156VAL   HG11 2373   5.257   4.501   2.403
  156VAL   HG12 2374   5.409   4.584   2.396
  156VAL   HG13 2375   5.330   4.540   2.246
  156VAL    CG2 2376   5.344   4.264   2.318
  156VAL   HG21 2377   5.403   4.172   2.310
  156VAL   HG22 2378   5.249   4.249   2.368
  156VAL   HG23 2379   5.308   4.275   2.216
  156VAL      C 2380   5.677   4.306   2.352
  156VAL      O 2381   5.759   4.347   2.434
  157ARG      N 2382   5.678   4.183   2.299
  157ARG      H 2383   5.602   4.152   2.241
  157ARG     CA 2384   5.777   4.084   2.340
  157ARG     HA 2385   5.784   4.088   2.449
  157ARG     CB 2386   5.731   3.945   2.309
  157ARG    HB2 2387   5.688   3.946   2.209
  157ARG    HB3 2388   5.816   3.879   2.324
  157ARG     CG 2389   5.622   3.901   2.406
  157ARG    HG2 2390   5.664   3.865   2.499
  157ARG    HG3 2391   5.540   3.972   2.416
  157ARG     CD 2392   5.551   3.778   2.343
  157ARG    HD2 2393   5.534   3.788   2.236
  157ARG    HD3 2394   5.613   3.693   2.372
  157ARG     NE 2395   5.415   3.775   2.406
  157ARG     HE 2396   5.414   3.733   2.498
  157ARG     CZ 2397   5.305   3.816   2.348
  157ARG    NH1 2398   5.301   3.895   2.242
  157ARG   HH11 2399   5.388   3.912   2.195
  157ARG   HH12 2400   5.220   3.953   2.223
  157ARG    NH2 2401   5.190   3.787   2.410
  157ARG   HH21 2402   5.178   3.710   2.475
  157ARG   HH22 2403   5.110   3.845   2.393
  157ARG      C 2404   5.916   4.104   2.287
  157ARG      O 2405   6.009   4.059   2.360
  158ASP      N 2406   5.941   4.152   2.163
  158ASP      H 2407   5.860   4.184   2.111
  158ASP     CA 2408   6.077   4.131   2.101
  158ASP     HA 2409   6.142   4.067   2.162
  158ASP     CB 2410   6.058   4.039   1.974
  158ASP    HB2 2411   5.972   4.072   1.916
  158ASP    HB3 2412   6.141   4.046   1.904
  158ASP     CG 2413   6.057   3.887   2.001
  158ASP    OD1 2414   6.153   3.839   2.063
  158ASP    OD2 2415   5.961   3.820   1.966
  158ASP      C 2416   6.148   4.261   2.062
  158ASP      O 2417   6.254   4.257   1.994
  159CYX      N 2418   6.083   4.378   2.100
  159CYX      H 2419   5.989   4.377   2.137
  159CYX     CA 2420   6.136   4.512   2.087
  159CYX     HA 2421   6.203   4.512   2.001
  159CYX     CB 2422   6.027   4.614   2.059
  159CYX    HB2 2423   5.960   4.602   2.144
  159CYX    HB3 2424   6.077   4.710   2.047
  159CYX     SG 2425   5.931   4.599   1.900
  159CYX      C 2426   6.220   4.550   2.214
  159CYX      O 2427   6.182   4.510   2.326
  160ARG      N 2428   6.320   4.640   2.196
  160ARG      H 2429   6.328   4.680   2.104
  160ARG     CA 2430   6.367   4.708   2.315
  160ARG     HA 2431   6.386   4.631   2.391
  160ARG     CB 2432   6.487   4.803   2.275
  160ARG    HB2 2433   6.456   4.870   2.195
  160ARG    HB3 2434   6.514   4.851   2.369
  160ARG     CG 2435   6.611   4.725   2.241
  160ARG    HG2 2436   6.644   4.665   2.326
  160ARG    HG3 2437   6.584   4.661   2.157
  160ARG     CD 2438   6.724   4.821   2.209
  160ARG    HD2 2439   6.744   4.886   2.294
  160ARG    HD3 2440   6.809   4.753   2.198
  160ARG     NE 2441   6.715   4.898   2.085
  160ARG     HE 2442   6.658   4.981   2.094
  160ARG     CZ 2443   6.763   4.875   1.966
  160ARG    NH1 2444   6.807   4.756   1.941
  160ARG   HH11 2445   6.818   4.685   2.012
  160ARG   HH12 2446   6.857   4.742   1.855
  160ARG    NH2 2447   6.749   4.968   1.877
  160ARG   HH21 2448   6.702   5.052   1.907
  160ARG   HH22 2449   6.761   4.948   1.779
  160ARG      C 2450   6.254   4.797   2.365
  160ARG      O 2451   6.176   4.848   2.280
  161LEU      N 2452   6.245   4.818   2.496
  161LEU      H 2453   6.321   4.786   2.555
  161LEU     CA 2454   6.135   4.899   2.551
  161LEU     HA 2455   6.053   4.904   2.479
  161LEU     CB 2456   6.086   4.833   2.676
  161LEU    HB2 2457   6.168   4.820   2.746
  161LEU    HB3 2458   6.010   4.901   2.715
  161LEU     CG 2459   6.021   4.699   2.664
  161LEU     HG 2460   6.087   4.635   2.605
  161LEU    CD1 2461   5.983   4.640   2.798
  161LEU   HD11 2462   5.928   4.714   2.856
  161LEU   HD12 2463   5.929   4.546   2.786
  161LEU   HD13 2464   6.072   4.603   2.848
  161LEU    CD2 2465   5.890   4.706   2.584
  161LEU   HD21 2466   5.833   4.615   2.600
  161LEU   HD22 2467   5.833   4.780   2.640
  161LEU   HD23 2468   5.914   4.718   2.478
  161LEU      C 2469   6.175   5.043   2.576
  161LEU      O 2470   6.277   5.069   2.630
  162THR      N 2471   6.081   5.133   2.550
  162THR      H 2472   6.003   5.098   2.497
  162THR     CA 2473   6.093   5.278   2.588
  162THR     HA 2474   6.179   5.323   2.539
  162THR     CB 2475   5.965   5.353   2.541
  162THR     HB 2476   5.884   5.329   2.610
  162THR    CG2 2477   5.990   5.503   2.538
  162THR   HG21 2478   6.048   5.536   2.452
  162THR   HG22 2479   5.896   5.558   2.534
  162THR   HG23 2480   6.039   5.536   2.629
  162THR    OG1 2481   5.937   5.315   2.402
  162THR    HG1 2482   5.853   5.360   2.388
  162THR      C 2483   6.106   5.291   2.743
  162THR      O 2484   6.042   5.222   2.816
  163GLY      N 2485   6.198   5.376   2.786
  163GLY      H 2486   6.252   5.436   2.726
  163GLY     CA 2487   6.208   5.414   2.928
  163GLY    HA2 2488   6.260   5.510   2.937
  163GLY    HA3 2489   6.107   5.431   2.966
  163GLY      C 2490   6.277   5.312   3.028
  163GLY      O 2491   6.267   5.325   3.153
  164LEU      N 2492   6.327   5.208   2.970
  164LEU      H 2493   6.322   5.219   2.870
  164LEU     CA 2494   6.369   5.076   3.027
  164LEU     HA 2495   6.407   5.083   3.129
  164LEU     CB 2496   6.246   4.978   3.029
  164LEU    HB2 2497   6.217   4.962   2.925
  164LEU    HB3 2498   6.287   4.888   3.076
  164LEU     CG 2499   6.119   5.020   3.109
  164LEU     HG 2500   6.100   5.125   3.088
  164LEU    CD1 2501   6.004   4.935   3.050
  164LEU   HD11 2502   6.010   4.828   3.068
  164LEU   HD12 2503   5.907   4.976   3.078
  164LEU   HD13 2504   6.012   4.943   2.941
  164LEU    CD2 2505   6.125   5.011   3.267
  164LEU   HD21 2506   6.159   4.911   3.292
  164LEU   HD22 2507   6.201   5.081   3.304
  164LEU   HD23 2508   6.027   5.033   3.309
  164LEU      C 2509   6.481   5.020   2.946
  164LEU      O 2510   6.502   5.065   2.832
  165LEU      N 2511   6.547   4.915   2.992
  165LEU      H 2512   6.536   4.904   3.092
  165LEU     CA 2513   6.654   4.837   2.925
  165LEU     HA 2514   6.653   4.864   2.820
  165LEU     CB 2515   6.785   4.884   2.978
  165LEU    HB2 2516   6.792   4.993   2.971
  165LEU    HB3 2517   6.795   4.847   3.080
  165LEU     CG 2518   6.904   4.819   2.891
  165LEU     HG 2519   6.883   4.717   2.860
  165LEU    CD1 2520   6.918   4.881   2.751
  165LEU   HD11 2521   6.943   4.986   2.766
  165LEU   HD12 2522   6.991   4.829   2.689
  165LEU   HD13 2523   6.828   4.872   2.691
  165LEU    CD2 2524   7.031   4.846   2.965
  165LEU   HD21 2525   7.123   4.825   2.910
  165LEU   HD22 2526   7.034   4.948   3.003
  165LEU   HD23 2527   7.040   4.784   3.054
  165LEU      C 2528   6.626   4.689   2.931
  165LEU      O 2529   6.663   4.621   3.021
  166ASP      N 2530   6.568   4.645   2.816
  166ASP      H 2531   6.566   4.717   2.745
  166ASP     CA 2532   6.499   4.523   2.793
  166ASP     HA 2533   6.439   4.495   2.880
  166ASP     CB 2534   6.406   4.531   2.671
  166ASP    HB2 2535   6.336   4.613   2.688
  166ASP    HB3 2536   6.461   4.560   2.582
  166ASP     CG 2537   6.327   4.395   2.667
  166ASP    OD1 2538   6.230   4.373   2.741
  166ASP    OD2 2539   6.344   4.315   2.574
  166ASP      C 2540   6.599   4.401   2.772
  166ASP      O 2541   6.687   4.409   2.690
  167LEU      N 2542   6.587   4.298   2.848
  167LEU      H 2543   6.517   4.306   2.921
  167LEU     CA 2544   6.689   4.187   2.856
  167LEU     HA 2545   6.791   4.223   2.840
  167LEU     CB 2546   6.682   4.129   3.003
  167LEU    HB2 2547   6.582   4.129   3.046
  167LEU    HB3 2548   6.706   4.023   3.003
  167LEU     CG 2549   6.778   4.206   3.095
  167LEU     HG 2550   6.769   4.314   3.081
  167LEU    CD1 2551   6.734   4.155   3.230
  167LEU   HD11 2552   6.625   4.159   3.241
  167LEU   HD12 2553   6.755   4.049   3.248
  167LEU   HD13 2554   6.777   4.213   3.312
  167LEU    CD2 2555   6.929   4.167   3.079
  167LEU   HD21 2556   6.941   4.059   3.071
  167LEU   HD22 2557   6.968   4.209   2.987
  167LEU   HD23 2558   6.992   4.217   3.153
  167LEU      C 2559   6.667   4.081   2.747
  167LEU      O 2560   6.559   4.081   2.692
  168ALA      N 2561   6.756   3.985   2.728
  168ALA      H 2562   6.846   4.002   2.770
  168ALA     CA 2563   6.752   3.873   2.637
  168ALA     HA 2564   6.662   3.887   2.577
  168ALA     CB 2565   6.885   3.866   2.551
  168ALA    HB1 2566   6.892   3.772   2.497
  168ALA    HB2 2567   6.895   3.953   2.486
  168ALA    HB3 2568   6.971   3.872   2.618
  168ALA      C 2569   6.725   3.738   2.706
  168ALA      O 2570   6.814   3.647   2.713
  169LEU      N 2571   6.606   3.711   2.763
  169LEU      H 2572   6.540   3.786   2.778
  169LEU     CA 2573   6.563   3.587   2.824
  169LEU     HA 2574   6.630   3.556   2.904
  169LEU     CB 2575   6.423   3.609   2.889
  169LEU    HB2 2576   6.353   3.650   2.815
  169LEU    HB3 2577   6.385   3.509   2.908
  169LEU     CG 2578   6.417   3.684   3.023
  169LEU     HG 2579   6.480   3.632   3.096
  169LEU    CD1 2580   6.477   3.827   3.009
  169LEU   HD11 2581   6.454   3.864   2.909
  169LEU   HD12 2582   6.436   3.894   3.084
  169LEU   HD13 2583   6.586   3.828   3.016
  169LEU    CD2 2584   6.270   3.702   3.055
  169LEU   HD21 2585   6.217   3.607   3.052
  169LEU   HD22 2586   6.262   3.746   3.154
  169LEU   HD23 2587   6.224   3.765   2.979
  169LEU      C 2588   6.551   3.467   2.729
  169LEU      O 2589   6.521   3.354   2.768
  170GLU      N 2590   6.584   3.488   2.603
  170GLU      H 2591   6.591   3.585   2.575
  170GLU     CA 2592   6.626   3.397   2.496
  170GLU     HA 2593   6.553   3.317   2.500
  170GLU     CB 2594   6.613   3.473   2.364
  170GLU    HB2 2595   6.600   3.405   2.279
  170GLU    HB3 2596   6.522   3.533   2.359
  170GLU     CG 2597   6.733   3.567   2.345
  170GLU    HG2 2598   6.729   3.620   2.440
  170GLU    HG3 2599   6.815   3.501   2.314
  170GLU     CD 2600   6.729   3.672   2.242
  170GLU    OE1 2601   6.692   3.783   2.282
  170GLU    OE2 2602   6.771   3.654   2.128
  170GLU      C 2603   6.764   3.330   2.517
  170GLU      O 2604   6.798   3.235   2.449
  171LYS      N 2605   6.843   3.376   2.612
  171LYS      H 2606   6.814   3.453   2.670
  171LYS     CA 2607   6.985   3.336   2.635
  171LYS     HA 2608   7.008   3.262   2.558
  171LYS     CB 2609   7.081   3.451   2.614
  171LYS    HB2 2610   7.063   3.534   2.682
  171LYS    HB3 2611   7.180   3.408   2.631
  171LYS     CG 2612   7.073   3.505   2.470
  171LYS    HG2 2613   7.068   3.418   2.404
  171LYS    HG3 2614   6.981   3.563   2.462
  171LYS     CD 2615   7.189   3.592   2.424
  171LYS    HD2 2616   7.240   3.651   2.500
  171LYS    HD3 2617   7.258   3.522   2.379
  171LYS     CE 2618   7.145   3.691   2.308
  171LYS    HE2 2619   7.094   3.640   2.226
  171LYS    HE3 2620   7.068   3.758   2.345
  171LYS     NZ 2621   7.261   3.778   2.276
  171LYS    HZ1 2622   7.347   3.726   2.279
  171LYS    HZ2 2623   7.244   3.838   2.196
  171LYS    HZ3 2624   7.282   3.840   2.354
  171LYS      C 2625   7.019   3.265   2.766
  171LYS      O 2626   6.974   3.313   2.874
  172ASP      N 2627   7.101   3.161   2.759
  172ASP      H 2628   7.143   3.131   2.672
  172ASP     CA 2629   7.129   3.074   2.868
  172ASP     HA 2630   7.037   3.046   2.919
  172ASP     CB 2631   7.195   2.947   2.821
  172ASP    HB2 2632   7.128   2.887   2.760
  172ASP    HB3 2633   7.264   2.966   2.739
  172ASP     CG 2634   7.275   2.871   2.934
  172ASP    OD1 2635   7.213   2.793   3.010
  172ASP    OD2 2636   7.402   2.882   2.934
  172ASP      C 2637   7.188   3.138   2.998
  172ASP      O 2638   7.162   3.096   3.110
  173TYR      N 2639   7.275   3.234   2.976
  173TYR      H 2640   7.309   3.249   2.882
  173TYR     CA 2641   7.324   3.318   3.085
  173TYR     HA 2642   7.356   3.250   3.164
  173TYR     CB 2643   7.443   3.395   3.039
  173TYR    HB2 2644   7.521   3.330   2.999
  173TYR    HB3 2645   7.409   3.460   2.958
  173TYR     CG 2646   7.512   3.484   3.139
  173TYR    CD1 2647   7.462   3.621   3.165
  173TYR    HD1 2648   7.386   3.667   3.103
  173TYR    CE1 2649   7.519   3.699   3.264
  173TYR    HE1 2650   7.477   3.798   3.272
  173TYR     CZ 2651   7.606   3.635   3.354
  173TYR     OH 2652   7.651   3.710   3.458
  173TYR     HH 2653   7.623   3.802   3.460
  173TYR    CE2 2654   7.663   3.510   3.327
  173TYR    HE2 2655   7.735   3.471   3.397
  173TYR    CD2 2656   7.617   3.440   3.210
  173TYR    HD2 2657   7.655   3.341   3.189
  173TYR      C 2658   7.215   3.405   3.148
  173TYR      O 2659   7.204   3.406   3.268
  174VAL      N 2660   7.128   3.474   3.073
  174VAL      H 2661   7.142   3.477   2.973
  174VAL     CA 2662   7.020   3.550   3.134
  174VAL     HA 2663   7.060   3.622   3.205
  174VAL     CB 2664   6.952   3.643   3.029
  174VAL     HB 2665   6.922   3.578   2.947
  174VAL    CG1 2666   6.829   3.717   3.083
  174VAL   HG11 2667   6.852   3.796   3.154
  174VAL   HG12 2668   6.781   3.762   2.996
  174VAL   HG13 2669   6.747   3.653   3.114
  174VAL    CG2 2670   7.052   3.749   2.990
  174VAL   HG21 2671   7.144   3.702   2.956
  174VAL   HG22 2672   7.009   3.814   2.914
  174VAL   HG23 2673   7.073   3.816   3.074
  174VAL      C 2674   6.924   3.452   3.208
  174VAL      O 2675   6.880   3.485   3.317
  175ARG      N 2676   6.892   3.335   3.143
  175ARG      H 2677   6.908   3.335   3.043
  175ARG     CA 2678   6.812   3.233   3.205
  175ARG     HA 2679   6.717   3.277   3.235
  175ARG     CB 2680   6.780   3.124   3.108
  175ARG    HB2 2681   6.873   3.095   3.060
  175ARG    HB3 2682   6.737   3.040   3.163
  175ARG     CG 2683   6.689   3.169   2.989
  175ARG    HG2 2684   6.587   3.199   3.013
  175ARG    HG3 2685   6.733   3.252   2.933
  175ARG     CD 2686   6.679   3.049   2.891
  175ARG    HD2 2687   6.779   3.025   2.856
  175ARG    HD3 2688   6.638   2.962   2.943
  175ARG     NE 2689   6.581   3.085   2.786
  175ARG     HE 2690   6.542   3.178   2.792
  175ARG     CZ 2691   6.569   3.013   2.675
  175ARG    NH1 2692   6.623   2.894   2.656
  175ARG   HH11 2693   6.666   2.857   2.739
  175ARG   HH12 2694   6.618   2.849   2.565
  175ARG    NH2 2695   6.498   3.054   2.578
  175ARG   HH21 2696   6.429   3.124   2.599
  175ARG   HH22 2697   6.477   2.991   2.502
  175ARG      C 2698   6.876   3.184   3.333
  175ARG      O 2699   6.797   3.167   3.425
  176SER      N 2700   7.007   3.166   3.341
  176SER      H 2701   7.061   3.181   3.258
  176SER     CA 2702   7.072   3.115   3.462
  176SER     HA 2703   7.017   3.035   3.512
  176SER     CB 2704   7.213   3.062   3.425
  176SER    HB2 2705   7.263   3.143   3.371
  176SER    HB3 2706   7.274   3.041   3.513
  176SER     OG 2707   7.201   2.952   3.341
  176SER     HG 2708   7.188   2.981   3.250
  176SER      C 2709   7.081   3.220   3.570
  176SER      O 2710   7.054   3.193   3.684
  177LYS      N 2711   7.108   3.346   3.533
  177LYS      H 2712   7.115   3.371   3.435
  177LYS     CA 2713   7.109   3.458   3.626
  177LYS     HA 2714   7.166   3.420   3.711
  177LYS     CB 2715   7.179   3.582   3.559
  177LYS    HB2 2716   7.160   3.590   3.452
  177LYS    HB3 2717   7.136   3.672   3.603
  177LYS     CG 2718   7.325   3.589   3.567
  177LYS    HG2 2719   7.375   3.497   3.537
  177LYS    HG3 2720   7.349   3.676   3.506
  177LYS     CD 2721   7.370   3.628   3.708
  177LYS    HD2 2722   7.318   3.720   3.735
  177LYS    HD3 2723   7.331   3.544   3.766
  177LYS     CE 2724   7.523   3.627   3.719
  177LYS    HE2 2725   7.564   3.531   3.688
  177LYS    HE3 2726   7.574   3.712   3.673
  177LYS     NZ 2727   7.560   3.624   3.866
  177LYS    HZ1 2728   7.498   3.559   3.912
  177LYS    HZ2 2729   7.657   3.605   3.887
  177LYS    HZ3 2730   7.542   3.714   3.907
  177LYS      C 2731   6.976   3.496   3.696
  177LYS      O 2732   6.971   3.517   3.816
  178ILE      N 2733   6.868   3.491   3.620
  178ILE      H 2734   6.870   3.483   3.519
  178ILE     CA 2735   6.734   3.517   3.677
  178ILE     HA 2736   6.737   3.601   3.746
  178ILE     CB 2737   6.634   3.559   3.570
  178ILE     HB 2738   6.643   3.485   3.490
  178ILE    CG2 2739   6.487   3.560   3.623
  178ILE   HG21 2740   6.463   3.460   3.659
  178ILE   HG22 2741   6.476   3.634   3.702
  178ILE   HG23 2742   6.423   3.586   3.539
  178ILE    CG1 2743   6.670   3.705   3.521
  178ILE   HG12 2744   6.637   3.780   3.593
  178ILE   HG13 2745   6.779   3.713   3.515
  178ILE    CD1 2746   6.614   3.748   3.385
  178ILE   HD11 2747   6.506   3.731   3.378
  178ILE   HD12 2748   6.638   3.851   3.361
  178ILE   HD13 2749   6.659   3.689   3.305
  178ILE      C 2750   6.684   3.396   3.760
  178ILE      O 2751   6.634   3.417   3.874
  179ALA      N 2752   6.722   3.271   3.730
  179ALA      H 2753   6.764   3.257   3.640
  179ALA     CA 2754   6.684   3.159   3.807
  179ALA     HA 2755   6.578   3.175   3.828
  179ALA     CB 2756   6.707   3.033   3.721
  179ALA    HB1 2757   6.814   3.028   3.699
  179ALA    HB2 2758   6.691   2.946   3.784
  179ALA    HB3 2759   6.644   3.035   3.633
  179ALA      C 2760   6.761   3.155   3.940
  179ALA      O 2761   6.706   3.122   4.043
  180GLU      N 2762   6.895   3.181   3.936
  180GLU      H 2763   6.937   3.197   3.846
  180GLU     CA 2764   6.988   3.212   4.051
  180GLU     HA 2765   7.017   3.125   4.110
  180GLU     CB 2766   7.113   3.267   3.990
  180GLU    HB2 2767   7.161   3.176   3.954
  180GLU    HB3 2768   7.091   3.337   3.909
  180GLU     CG 2769   7.212   3.326   4.093
  180GLU    HG2 2770   7.165   3.412   4.141
  180GLU    HG3 2771   7.224   3.254   4.174
  180GLU     CD 2772   7.338   3.389   4.032
  180GLU    OE1 2773   7.434   3.317   3.993
  180GLU    OE2 2774   7.356   3.516   4.037
  180GLU      C 2775   6.921   3.312   4.146
  180GLU      O 2776   6.922   3.287   4.268
  181TYR      N 2777   6.857   3.418   4.102
  181TYR      H 2778   6.854   3.430   4.002
  181TYR     CA 2779   6.801   3.526   4.193
  181TYR     HA 2780   6.869   3.558   4.272
  181TYR     CB 2781   6.784   3.653   4.101
  181TYR    HB2 2782   6.881   3.701   4.094
  181TYR    HB3 2783   6.754   3.628   4.000
  181TYR     CG 2784   6.672   3.746   4.142
  181TYR    CD1 2785   6.687   3.804   4.269
  181TYR    HD1 2786   6.757   3.764   4.341
  181TYR    CE1 2787   6.591   3.898   4.315
  181TYR    HE1 2788   6.598   3.930   4.418
  181TYR     CZ 2789   6.494   3.945   4.229
  181TYR     OH 2790   6.414   4.042   4.267
  181TYR     HH 2791   6.366   4.081   4.193
  181TYR    CE2 2792   6.490   3.895   4.096
  181TYR    HE2 2793   6.424   3.945   4.027
  181TYR    CD2 2794   6.579   3.802   4.050
  181TYR    HD2 2795   6.573   3.767   3.948
  181TYR      C 2796   6.681   3.476   4.265
  181TYR      O 2797   6.657   3.498   4.381
  182MET      N 2798   6.594   3.407   4.198
  182MET      H 2799   6.618   3.374   4.106
  182MET     CA 2800   6.470   3.345   4.250
  182MET     HA 2801   6.417   3.422   4.307
  182MET     CB 2802   6.378   3.313   4.130
  182MET    HB2 2803   6.435   3.243   4.068
  182MET    HB3 2804   6.282   3.271   4.159
  182MET     CG 2805   6.343   3.432   4.032
  182MET    HG2 2806   6.263   3.484   4.085
  182MET    HG3 2807   6.435   3.490   4.018
  182MET     SD 2808   6.271   3.364   3.879
  182MET     CE 2809   6.101   3.329   3.921
  182MET    HE1 2810   6.051   3.424   3.940
  182MET    HE2 2811   6.052   3.280   3.836
  182MET    HE3 2812   6.101   3.273   4.014
  182MET      C 2813   6.505   3.234   4.350
  182MET      O 2814   6.451   3.225   4.466
  183ASN      N 2815   6.605   3.156   4.321
  183ASN      H 2816   6.656   3.172   4.236
  183ASN     CA 2817   6.670   3.052   4.411
  183ASN     HA 2818   6.589   2.984   4.440
  183ASN     CB 2819   6.769   2.964   4.322
  183ASN    HB2 2820   6.831   3.026   4.257
  183ASN    HB3 2821   6.834   2.919   4.397
  183ASN     CG 2822   6.703   2.859   4.238
  183ASN    OD1 2823   6.581   2.833   4.255
  183ASN    ND2 2824   6.774   2.792   4.152
  183ASN   HD21 2825   6.722   2.722   4.101
  183ASN   HD22 2826   6.874   2.803   4.158
  183ASN      C 2827   6.741   3.109   4.539
  183ASN      O 2828   6.754   3.035   4.639
  184HIE      N 2829   6.765   3.241   4.543
  184HIE      H 2830   6.742   3.298   4.463
  184HIE     CA 2831   6.800   3.310   4.674
  184HIE     HA 2832   6.867   3.254   4.739
  184HIE     CB 2833   6.876   3.441   4.624
  184HIE    HB2 2834   6.940   3.415   4.540
  184HIE    HB3 2835   6.806   3.507   4.572
  184HIE     CG 2836   6.952   3.519   4.730
  184HIE    ND1 2837   7.066   3.480   4.791
  184HIE    CE1 2838   7.110   3.586   4.868
  184HIE    HE1 2839   7.205   3.583   4.920
  184HIE    NE2 2840   7.022   3.686   4.849
  184HIE    HE2 2841   7.029   3.780   4.886
  184HIE    CD2 2842   6.923   3.653   4.757
  184HIE    HD2 2843   6.846   3.717   4.716
  184HIE      C 2844   6.675   3.348   4.755
  184HIE      O 2845   6.669   3.332   4.878
  185LEU      N 2846   6.578   3.404   4.682
  185LEU      H 2847   6.588   3.420   4.583
  185LEU     CA 2848   6.450   3.438   4.742
  185LEU     HA 2849   6.474   3.502   4.827
  185LEU     CB 2850   6.367   3.523   4.644
  185LEU    HB2 2851   6.363   3.470   4.548
  185LEU    HB3 2852   6.262   3.537   4.671
  185LEU     CG 2853   6.409   3.667   4.618
  185LEU     HG 2854   6.517   3.667   4.604
  185LEU    CD1 2855   6.340   3.731   4.498
  185LEU   HD11 2856   6.355   3.671   4.408
  185LEU   HD12 2857   6.235   3.756   4.514
  185LEU   HD13 2858   6.388   3.826   4.474
  185LEU    CD2 2859   6.371   3.755   4.743
  185LEU   HD21 2860   6.266   3.748   4.770
  185LEU   HD22 2861   6.434   3.725   4.827
  185LEU   HD23 2862   6.382   3.862   4.729
  185LEU      C 2863   6.386   3.315   4.813
  185LEU      O 2864   6.328   3.328   4.923
  186ILE      N 2865   6.406   3.195   4.761
  186ILE      H 2866   6.448   3.198   4.669
  186ILE     CA 2867   6.343   3.070   4.820
  186ILE     HA 2868   6.261   3.099   4.885
  186ILE     CB 2869   6.277   2.972   4.720
  186ILE     HB 2870   6.233   2.888   4.774
  186ILE    CG2 2871   6.151   3.040   4.658
  186ILE   HG21 2872   6.102   2.966   4.594
  186ILE   HG22 2873   6.080   3.069   4.736
  186ILE   HG23 2874   6.192   3.117   4.593
  186ILE    CG1 2875   6.366   2.918   4.605
  186ILE   HG12 2876   6.382   3.000   4.534
  186ILE   HG13 2877   6.452   2.877   4.658
  186ILE    CD1 2878   6.314   2.792   4.536
  186ILE   HD11 2879   6.331   2.704   4.598
  186ILE   HD12 2880   6.209   2.800   4.511
  186ILE   HD13 2881   6.357   2.788   4.436
  186ILE      C 2882   6.445   3.006   4.916
  186ILE      O 2883   6.401   2.932   5.003
  187ASP      N 2884   6.577   3.033   4.913
  187ASP      H 2885   6.618   3.068   4.828
  187ASP     CA 2886   6.661   3.001   5.026
  187ASP     HA 2887   6.654   2.894   5.046
  187ASP     CB 2888   6.809   3.028   4.980
  187ASP    HB2 2889   6.828   2.983   4.882
  187ASP    HB3 2890   6.838   3.133   4.981
  187ASP     CG 2891   6.912   2.953   5.067
  187ASP    OD1 2892   6.969   3.009   5.168
  187ASP    OD2 2893   6.929   2.833   5.040
  187ASP      C 2894   6.617   3.079   5.149
  187ASP      O 2895   6.632   3.025   5.258
  188ILE      N 2896   6.567   3.203   5.135
  188ILE      H 2897   6.571   3.240   5.041
  188ILE     CA 2898   6.521   3.296   5.239
  188ILE     HA 2899   6.580   3.277   5.328
  188ILE     CB 2900   6.550   3.437   5.186
  188ILE     HB 2901   6.505   3.446   5.087
  188ILE    CG2 2902   6.477   3.538   5.281
  188ILE   HG21 2903   6.509   3.526   5.384
  188ILE   HG22 2904   6.497   3.642   5.257
  188ILE   HG23 2905   6.368   3.542   5.280
  188ILE    CG1 2906   6.700   3.475   5.179
  188ILE   HG12 2907   6.728   3.469   5.284
  188ILE   HG13 2908   6.761   3.406   5.121
  188ILE    CD1 2909   6.727   3.614   5.120
  188ILE   HD11 2910   6.826   3.616   5.075
  188ILE   HD12 2911   6.657   3.639   5.041
  188ILE   HD13 2912   6.730   3.691   5.197
  188ILE      C 2913   6.382   3.255   5.292
  188ILE      O 2914   6.327   3.314   5.391
  189GLY      N 2915   6.311   3.173   5.217
  189GLY      H 2916   6.358   3.145   5.132
  189GLY     CA 2917   6.189   3.109   5.259
  189GLY    HA2 2918   6.180   3.003   5.236
  189GLY    HA3 2919   6.187   3.118   5.368
  189GLY      C 2920   6.061   3.172   5.204
  189GLY      O 2921   5.956   3.143   5.256
  190VAL      N 2922   6.064   3.262   5.098
  190VAL      H 2923   6.155   3.292   5.065
  190VAL     CA 2924   5.941   3.311   5.031
  190VAL     HA 2925   5.875   3.353   5.107
  190VAL     CB 2926   5.964   3.419   4.922
  190VAL     HB 2927   5.871   3.475   4.914
  190VAL    CG1 2928   6.050   3.534   4.956
  190VAL   HG11 2929   6.011   3.583   5.046
  190VAL   HG12 2930   6.146   3.487   4.974
  190VAL   HG13 2931   6.077   3.591   4.868
  190VAL    CG2 2932   6.004   3.376   4.784
  190VAL   HG21 2933   6.113   3.375   4.776
  190VAL   HG22 2934   5.965   3.279   4.753
  190VAL   HG23 2935   5.950   3.441   4.716
  190VAL      C 2936   5.867   3.191   4.972
  190VAL      O 2937   5.929   3.101   4.913
  191ALA      N 2938   5.735   3.198   4.986
  191ALA      H 2939   5.690   3.277   5.031
  191ALA     CA 2940   5.646   3.093   4.932
  191ALA     HA 2941   5.687   2.992   4.942
  191ALA     CB 2942   5.510   3.095   5.006
  191ALA    HB1 2943   5.458   3.177   4.958
  191ALA    HB2 2944   5.462   3.001   4.978
  191ALA    HB3 2945   5.518   3.089   5.114
  191ALA      C 2946   5.622   3.110   4.774
  191ALA      O 2947   5.576   3.021   4.712
  192GLY      N 2948   5.637   3.224   4.712
  192GLY      H 2949   5.683   3.301   4.759
  192GLY     CA 2950   5.615   3.237   4.567
  192GLY    HA2 2951   5.677   3.162   4.517
  192GLY    HA3 2952   5.516   3.201   4.541
  192GLY      C 2953   5.631   3.377   4.510
  192GLY      O 2954   5.679   3.467   4.580
  193PHE      N 2955   5.593   3.401   4.385
  193PHE      H 2956   5.556   3.327   4.327
  193PHE     CA 2957   5.637   3.516   4.306
  193PHE     HA 2958   5.668   3.587   4.382
  193PHE     CB 2959   5.753   3.477   4.210
  193PHE    HB2 2960   5.716   3.396   4.147
  193PHE    HB3 2961   5.774   3.565   4.149
  193PHE     CG 2962   5.886   3.425   4.270
  193PHE    CD1 2963   5.902   3.288   4.283
  193PHE    HD1 2964   5.824   3.220   4.252
  193PHE    CE1 2965   6.021   3.241   4.338
  193PHE    HE1 2966   6.026   3.136   4.362
  193PHE     CZ 2967   6.122   3.335   4.386
  193PHE     HZ 2968   6.218   3.299   4.422
  193PHE    CE2 2969   6.104   3.469   4.367
  193PHE    HE2 2970   6.184   3.535   4.398
  193PHE    CD2 2971   5.987   3.515   4.305
  193PHE    HD2 2972   5.968   3.620   4.292
  193PHE      C 2973   5.528   3.571   4.225
  193PHE      O 2974   5.449   3.492   4.176
  194ARG      N 2975   5.519   3.704   4.217
  194ARG      H 2976   5.588   3.759   4.266
  194ARG     CA 2977   5.431   3.786   4.127
  194ARG     HA 2978   5.365   3.707   4.091
  194ARG     CB 2979   5.360   3.898   4.209
  194ARG    HB2 2980   5.281   3.847   4.265
  194ARG    HB3 2981   5.413   3.950   4.289
  194ARG     CG 2982   5.280   3.983   4.111
  194ARG    HG2 2983   5.247   3.919   4.030
  194ARG    HG3 2984   5.190   4.014   4.163
  194ARG     CD 2985   5.344   4.114   4.074
  194ARG    HD2 2986   5.379   4.169   4.161
  194ARG    HD3 2987   5.424   4.091   4.003
  194ARG     NE 2988   5.264   4.208   3.993
  194ARG     HE 2989   5.165   4.212   4.011
  194ARG     CZ 2990   5.312   4.298   3.910
  194ARG    NH1 2991   5.434   4.318   3.882
  194ARG   HH11 2992   5.495   4.275   3.949
  194ARG   HH12 2993   5.458   4.400   3.828
  194ARG    NH2 2994   5.231   4.376   3.848
  194ARG   HH21 2995   5.130   4.369   3.857
  194ARG   HH22 2996   5.267   4.424   3.767
  194ARG      C 2997   5.520   3.826   4.011
  194ARG      O 2998   5.613   3.901   4.041
  195LEU      N 2999   5.495   3.773   3.886
  195LEU      H 3000   5.413   3.714   3.876
  195LEU     CA 3001   5.579   3.790   3.768
  195LEU     HA 3002   5.681   3.807   3.804
  195LEU     CB 3003   5.594   3.662   3.682
  195LEU    HB2 3004   5.494   3.631   3.650
  195LEU    HB3 3005   5.663   3.690   3.602
  195LEU     CG 3006   5.648   3.535   3.758
  195LEU     HG 3007   5.560   3.491   3.806
  195LEU    CD1 3008   5.701   3.440   3.653
  195LEU   HD11 3009   5.643   3.444   3.561
  195LEU   HD12 3010   5.806   3.459   3.628
  195LEU   HD13 3011   5.690   3.341   3.697
  195LEU    CD2 3012   5.751   3.546   3.866
  195LEU   HD21 3013   5.748   3.454   3.924
  195LEU   HD22 3014   5.850   3.566   3.826
  195LEU   HD23 3015   5.728   3.626   3.936
  195LEU      C 3016   5.542   3.918   3.692
  195LEU      O 3017   5.431   3.926   3.639
  196ASP      N 3018   5.628   4.022   3.703
  196ASP      H 3019   5.722   4.007   3.735
  196ASP     CA 3020   5.603   4.156   3.650
  196ASP     HA 3021   5.506   4.181   3.691
  196ASP     CB 3022   5.710   4.257   3.701
  196ASP    HB2 3023   5.714   4.260   3.810
  196ASP    HB3 3024   5.805   4.219   3.663
  196ASP     CG 3025   5.680   4.390   3.653
  196ASP    OD1 3026   5.582   4.450   3.707
  196ASP    OD2 3027   5.758   4.445   3.567
  196ASP      C 3028   5.593   4.153   3.498
  196ASP      O 3029   5.660   4.072   3.429
  197ALA      N 3030   5.521   4.247   3.445
  197ALA      H 3031   5.474   4.308   3.511
  197ALA     CA 3032   5.488   4.284   3.303
  197ALA     HA 3033   5.381   4.300   3.287
  197ALA     CB 3034   5.566   4.412   3.267
  197ALA    HB1 3035   5.547   4.492   3.339
  197ALA    HB2 3036   5.670   4.379   3.272
  197ALA    HB3 3037   5.530   4.447   3.170
  197ALA      C 3038   5.518   4.175   3.199
  197ALA      O 3039   5.603   4.185   3.110
  198SER      N 3040   5.461   4.056   3.227
  198SER      H 3041   5.387   4.043   3.294
  198SER     CA 3042   5.505   3.929   3.163
  198SER     HA 3043   5.613   3.913   3.167
  198SER     CB 3044   5.440   3.810   3.236
  198SER    HB2 3045   5.333   3.820   3.254
  198SER    HB3 3046   5.452   3.722   3.172
  198SER     OG 3047   5.507   3.789   3.357
  198SER     HG 3048   5.535   3.872   3.395
  198SER      C 3049   5.465   3.934   3.016
  198SER      O 3050   5.527   3.866   2.940
  199LYS      N 3051   5.371   4.018   2.969
  199LYS      H 3052   5.327   4.083   3.032
  199LYS     CA 3053   5.345   4.036   2.824
  199LYS     HA 3054   5.324   3.935   2.789
  199LYS     CB 3055   5.220   4.122   2.807
  199LYS    HB2 3056   5.153   4.091   2.887
  199LYS    HB3 3057   5.244   4.227   2.824
  199LYS     CG 3058   5.164   4.100   2.670
  199LYS    HG2 3059   5.231   4.139   2.593
  199LYS    HG3 3060   5.155   3.992   2.658
  199LYS     CD 3061   5.032   4.181   2.658
  199LYS    HD2 3062   4.964   4.155   2.739
  199LYS    HD3 3063   5.066   4.284   2.663
  199LYS     CE 3064   4.968   4.154   2.519
  199LYS    HE2 3065   5.044   4.186   2.448
  199LYS    HE3 3066   4.952   4.049   2.495
  199LYS     NZ 3067   4.845   4.237   2.508
  199LYS    HZ1 3068   4.784   4.231   2.588
  199LYS    HZ2 3069   4.852   4.337   2.501
  199LYS    HZ3 3070   4.802   4.206   2.422
  199LYS      C 3071   5.464   4.094   2.740
  199LYS      O 3072   5.468   4.067   2.619
  200HIE      N 3073   5.563   4.147   2.808
  200HIE      H 3074   5.543   4.167   2.905
  200HIE     CA 3075   5.695   4.182   2.753
  200HIE     HA 3076   5.665   4.224   2.657
  200HIE     CB 3077   5.759   4.303   2.823
  200HIE    HB2 3078   5.784   4.281   2.927
  200HIE    HB3 3079   5.846   4.330   2.763
  200HIE     CG 3080   5.663   4.420   2.822
  200HIE    ND1 3081   5.564   4.443   2.724
  200HIE    CE1 3082   5.511   4.562   2.755
  200HIE    HE1 3083   5.441   4.625   2.701
  200HIE    NE2 3084   5.569   4.609   2.866
  200HIE    HE2 3085   5.552   4.701   2.902
  200HIE    CD2 3086   5.659   4.518   2.916
  200HIE    HD2 3087   5.707   4.513   3.013
  200HIE      C 3088   5.788   4.061   2.722
  200HIE      O 3089   5.885   4.082   2.655
  201MET      N 3090   5.763   3.944   2.776
  201MET      H 3091   5.671   3.934   2.817
  201MET     CA 3092   5.840   3.823   2.746
  201MET     HA 3093   5.912   3.839   2.666
  201MET     CB 3094   5.925   3.780   2.873
  201MET    HB2 3095   5.956   3.676   2.859
  201MET    HB3 3096   6.020   3.831   2.887
  201MET     CG 3097   5.852   3.778   3.007
  201MET    HG2 3098   5.826   3.881   3.031
  201MET    HG3 3099   5.756   3.730   2.989
  201MET     SD 3100   5.933   3.696   3.144
  201MET     CE 3101   5.816   3.725   3.277
  201MET    HE1 3102   5.722   3.675   3.254
  201MET    HE2 3103   5.840   3.662   3.363
  201MET    HE3 3104   5.807   3.832   3.299
  201MET      C 3105   5.744   3.707   2.698
  201MET      O 3106   5.620   3.716   2.699
  202TRP      N 3107   5.797   3.601   2.634
  202TRP      H 3108   5.898   3.597   2.627
  202TRP     CA 3109   5.715   3.488   2.588
  202TRP     HA 3110   5.620   3.528   2.550
  202TRP     CB 3111   5.787   3.419   2.460
  202TRP    HB2 3112   5.888   3.391   2.488
  202TRP    HB3 3113   5.739   3.323   2.440
  202TRP     CG 3114   5.785   3.497   2.328
  202TRP    CD1 3115   5.881   3.584   2.286
  202TRP    HD1 3116   5.969   3.600   2.346
  202TRP    NE1 3117   5.853   3.637   2.157
  202TRP    HE1 3118   5.903   3.707   2.105
  202TRP    CE2 3119   5.733   3.585   2.112
  202TRP    CZ2 3120   5.662   3.600   1.998
  202TRP    HZ2 3121   5.688   3.686   1.938
  202TRP    CH2 3122   5.555   3.510   1.971
  202TRP    HH2 3123   5.504   3.515   1.875
  202TRP    CZ3 3124   5.525   3.418   2.064
  202TRP    HZ3 3125   5.448   3.343   2.053
  202TRP    CE3 3126   5.588   3.410   2.192
  202TRP    HE3 3127   5.560   3.324   2.251
  202TRP    CD2 3128   5.692   3.494   2.216
  202TRP      C 3129   5.687   3.378   2.696
  202TRP      O 3130   5.772   3.356   2.784
  203PRO      N 3131   5.574   3.304   2.685
  203PRO     CD 3132   5.453   3.332   2.599
  203PRO    HD2 3133   5.472   3.278   2.506
  203PRO    HD3 3134   5.439   3.439   2.584
  203PRO     CG 3135   5.339   3.257   2.664
  203PRO    HG2 3136   5.276   3.234   2.578
  203PRO    HG3 3137   5.298   3.317   2.745
  203PRO     CB 3138   5.412   3.131   2.716
  203PRO    HB2 3139   5.431   3.062   2.633
  203PRO    HB3 3140   5.356   3.074   2.791
  203PRO     CA 3141   5.543   3.188   2.769
  203PRO     HA 3142   5.531   3.215   2.874
  203PRO      C 3143   5.649   3.079   2.769
  203PRO      O 3144   5.676   3.021   2.869
  204GLY      N 3145   5.718   3.055   2.656
  204GLY      H 3146   5.697   3.108   2.572
  204GLY     CA 3147   5.827   2.958   2.643
  204GLY    HA2 3148   5.792   2.859   2.670
  204GLY    HA3 3149   5.858   2.963   2.539
  204GLY      C 3150   5.952   2.985   2.725
  204GLY      O 3151   6.023   2.888   2.759
  205ASP      N 3152   5.976   3.115   2.741
  205ASP      H 3153   5.919   3.178   2.687
  205ASP     CA 3154   6.096   3.176   2.795
  205ASP     HA 3155   6.183   3.112   2.777
  205ASP     CB 3156   6.123   3.307   2.725
  205ASP    HB2 3157   6.033   3.368   2.720
  205ASP    HB3 3158   6.205   3.351   2.782
  205ASP     CG 3159   6.187   3.294   2.581
  205ASP    OD1 3160   6.155   3.380   2.496
  205ASP    OD2 3161   6.278   3.208   2.553
  205ASP      C 3162   6.086   3.186   2.944
  205ASP      O 3163   6.187   3.160   3.014
  206ILE      N 3164   5.972   3.220   3.000
  206ILE      H 3165   5.899   3.251   2.937
  206ILE     CA 3166   5.949   3.201   3.145
  206ILE     HA 3167   6.027   3.262   3.191
  206ILE     CB 3168   5.805   3.242   3.182
  206ILE     HB 3169   5.740   3.178   3.123
  206ILE    CG2 3170   5.766   3.227   3.331
  206ILE   HG21 3171   5.758   3.119   3.347
  206ILE   HG22 3172   5.841   3.265   3.400
  206ILE   HG23 3173   5.668   3.266   3.359
  206ILE    CG1 3174   5.779   3.390   3.154
  206ILE   HG12 3175   5.837   3.446   3.227
  206ILE   HG13 3176   5.820   3.419   3.057
  206ILE    CD1 3177   5.632   3.428   3.145
  206ILE   HD11 3178   5.574   3.412   3.235
  206ILE   HD12 3179   5.632   3.530   3.106
  206ILE   HD13 3180   5.580   3.374   3.066
  206ILE      C 3181   5.958   3.050   3.179
  206ILE      O 3182   6.022   3.016   3.280
  207LYS      N 3183   5.897   2.960   3.103
  207LYS      H 3184   5.840   2.992   3.026
  207LYS     CA 3185   5.913   2.815   3.126
  207LYS     HA 3186   5.866   2.786   3.219
  207LYS     CB 3187   5.834   2.742   3.013
  207LYS    HB2 3188   5.740   2.795   2.994
  207LYS    HB3 3189   5.901   2.753   2.928
  207LYS     CG 3190   5.810   2.593   3.046
  207LYS    HG2 3191   5.902   2.540   3.070
  207LYS    HG3 3192   5.757   2.590   3.141
  207LYS     CD 3193   5.727   2.522   2.945
  207LYS    HD2 3194   5.622   2.548   2.955
  207LYS    HD3 3195   5.761   2.558   2.848
  207LYS     CE 3196   5.739   2.363   2.954
  207LYS    HE2 3197   5.721   2.336   3.058
  207LYS    HE3 3198   5.650   2.317   2.909
  207LYS     NZ 3199   5.862   2.317   2.884
  207LYS    HZ1 3200   5.874   2.217   2.886
  207LYS    HZ2 3201   5.854   2.344   2.787
  207LYS    HZ3 3202   5.945   2.357   2.926
  207LYS      C 3203   6.058   2.768   3.128
  207LYS      O 3204   6.091   2.674   3.198
  208ALA      N 3205   6.149   2.836   3.055
  208ALA      H 3206   6.113   2.911   2.997
  208ALA     CA 3207   6.296   2.808   3.052
  208ALA     HA 3208   6.317   2.702   3.040
  208ALA     CB 3209   6.359   2.864   2.930
  208ALA    HB1 3210   6.295   2.847   2.843
  208ALA    HB2 3211   6.368   2.972   2.933
  208ALA    HB3 3212   6.451   2.811   2.905
  208ALA      C 3213   6.363   2.852   3.183
  208ALA      O 3214   6.463   2.788   3.226
  209ILE      N 3215   6.321   2.962   3.250
  209ILE      H 3216   6.237   3.005   3.213
  209ILE     CA 3217   6.362   2.999   3.382
  209ILE     HA 3218   6.468   2.977   3.393
  209ILE     CB 3219   6.340   3.149   3.404
  209ILE     HB 3220   6.234   3.167   3.383
  209ILE    CG2 3221   6.353   3.183   3.554
  209ILE   HG21 3222   6.450   3.160   3.599
  209ILE   HG22 3223   6.342   3.290   3.569
  209ILE   HG23 3224   6.282   3.133   3.620
  209ILE    CG1 3225   6.436   3.236   3.321
  209ILE   HG12 3226   6.534   3.235   3.368
  209ILE   HG13 3227   6.449   3.192   3.222
  209ILE    CD1 3228   6.394   3.383   3.307
  209ILE   HD11 3229   6.370   3.424   3.406
  209ILE   HD12 3230   6.479   3.426   3.256
  209ILE   HD13 3231   6.304   3.396   3.246
  209ILE      C 3232   6.294   2.913   3.487
  209ILE      O 3233   6.370   2.873   3.577
  210LEU      N 3234   6.165   2.884   3.480
  210LEU      H 3235   6.112   2.920   3.403
  210LEU     CA 3236   6.090   2.811   3.588
  210LEU     HA 3237   6.108   2.860   3.683
  210LEU     CB 3238   5.934   2.804   3.572
  210LEU    HB2 3239   5.908   2.752   3.480
  210LEU    HB3 3240   5.899   2.743   3.655
  210LEU     CG 3241   5.856   2.938   3.575
  210LEU     HG 3242   5.888   3.015   3.505
  210LEU    CD1 3243   5.709   2.917   3.559
  210LEU   HD11 3244   5.664   2.838   3.618
  210LEU   HD12 3245   5.645   3.005   3.557
  210LEU   HD13 3246   5.698   2.887   3.455
  210LEU    CD2 3247   5.871   3.006   3.714
  210LEU   HD21 3248   5.976   3.030   3.731
  210LEU   HD22 3249   5.818   3.101   3.710
  210LEU   HD23 3250   5.840   2.933   3.790
  210LEU      C 3251   6.131   2.667   3.601
  210LEU      O 3252   6.091   2.597   3.695
  211ASP      N 3253   6.227   2.627   3.517
  211ASP      H 3254   6.256   2.701   3.455
  211ASP     CA 3255   6.281   2.493   3.500
  211ASP     HA 3256   6.207   2.422   3.539
  211ASP     CB 3257   6.298   2.464   3.349
  211ASP    HB2 3258   6.197   2.463   3.307
  211ASP    HB3 3259   6.343   2.550   3.301
  211ASP     CG 3260   6.369   2.338   3.319
  211ASP    OD1 3261   6.483   2.338   3.265
  211ASP    OD2 3262   6.315   2.231   3.361
  211ASP      C 3263   6.407   2.467   3.593
  211ASP      O 3264   6.433   2.351   3.638
  212LYS      N 3265   6.472   2.576   3.630
  212LYS      H 3266   6.433   2.666   3.603
  212LYS     CA 3267   6.586   2.578   3.729
  212LYS     HA 3268   6.622   2.479   3.759
  212LYS     CB 3269   6.707   2.639   3.666
  212LYS    HB2 3270   6.690   2.744   3.646
  212LYS    HB3 3271   6.781   2.636   3.746
  212LYS     CG 3272   6.750   2.564   3.539
  212LYS    HG2 3273   6.765   2.460   3.566
  212LYS    HG3 3274   6.680   2.575   3.457
  212LYS     CD 3275   6.891   2.608   3.495
  212LYS    HD2 3276   6.882   2.714   3.471
  212LYS    HD3 3277   6.968   2.599   3.572
  212LYS     CE 3278   6.943   2.538   3.366
  212LYS    HE2 3279   7.048   2.567   3.359
  212LYS    HE3 3280   6.936   2.430   3.379
  212LYS     NZ 3281   6.875   2.570   3.235
  212LYS    HZ1 3282   6.894   2.658   3.191
  212LYS    HZ2 3283   6.908   2.499   3.171
  212LYS    HZ3 3284   6.776   2.553   3.247
  212LYS      C 3285   6.549   2.649   3.860
  212LYS      O 3286   6.625   2.632   3.953
  213LEU      N 3287   6.426   2.706   3.866
  213LEU      H 3288   6.389   2.744   3.780
  213LEU     CA 3289   6.370   2.752   3.991
  213LEU     HA 3290   6.442   2.819   4.039
  213LEU     CB 3291   6.231   2.813   3.959
  213LEU    HB2 3292   6.250   2.887   3.882
  213LEU    HB3 3293   6.157   2.745   3.918
  213LEU     CG 3294   6.169   2.877   4.080
  213LEU     HG 3295   6.150   2.803   4.158
  213LEU    CD1 3296   6.251   2.986   4.150
  213LEU   HD11 3297   6.333   3.018   4.086
  213LEU   HD12 3298   6.184   3.065   4.184
  213LEU   HD13 3299   6.287   2.943   4.243
  213LEU    CD2 3300   6.034   2.919   4.034
  213LEU   HD21 3301   5.965   2.841   4.001
  213LEU   HD22 3302   5.982   2.975   4.112
  213LEU   HD23 3303   6.042   2.984   3.947
  213LEU      C 3304   6.358   2.623   4.074
  213LEU      O 3305   6.281   2.529   4.036
  214HIE      N 3306   6.430   2.605   4.185
  214HIE      H 3307   6.487   2.681   4.220
  214HIE     CA 3308   6.434   2.482   4.272
  214HIE     HA 3309   6.455   2.393   4.214
  214HIE     CB 3310   6.553   2.501   4.365
  214HIE    HB2 3311   6.642   2.546   4.322
  214HIE    HB3 3312   6.523   2.575   4.439
  214HIE     CG 3313   6.589   2.381   4.450
  214HIE    ND1 3314   6.598   2.249   4.402
  214HIE    CE1 3315   6.667   2.183   4.490
  214HIE    HE1 3316   6.693   2.078   4.489
  214HIE    NE2 3317   6.704   2.271   4.586
  214HIE    HE2 3318   6.756   2.243   4.668
  214HIE    CD2 3319   6.651   2.396   4.572
  214HIE    HD2 3320   6.675   2.487   4.624
  214HIE      C 3321   6.306   2.455   4.352
  214HIE      O 3322   6.223   2.539   4.364
  215ASN      N 3323   6.301   2.336   4.411
  215ASN      H 3324   6.382   2.278   4.395
  215ASN     CA 3325   6.214   2.312   4.525
  215ASN     HA 3326   6.110   2.325   4.499
  215ASN     CB 3327   6.241   2.161   4.559
  215ASN    HB2 3328   6.342   2.150   4.598
  215ASN    HB3 3329   6.177   2.131   4.643
  215ASN     CG 3330   6.206   2.059   4.442
  215ASN    OD1 3331   6.102   2.048   4.384
  215ASN    ND2 3332   6.297   1.971   4.406
  215ASN   HD21 3333   6.262   1.909   4.334
  215ASN   HD22 3334   6.387   1.964   4.451
  215ASN      C 3335   6.235   2.410   4.640
  215ASN      O 3336   6.343   2.461   4.663
  216LEU      N 3337   6.127   2.421   4.721
  216LEU      H 3338   6.047   2.367   4.690
  216LEU     CA 3339   6.129   2.510   4.838
  216LEU     HA 3340   6.175   2.604   4.809
  216LEU     CB 3341   5.986   2.534   4.895
  216LEU    HB2 3342   5.930   2.440   4.900
  216LEU    HB3 3343   6.000   2.576   4.995
  216LEU     CG 3344   5.895   2.617   4.804
  216LEU     HG 3345   5.893   2.577   4.702
  216LEU    CD1 3346   5.755   2.617   4.858
  216LEU   HD11 3347   5.743   2.681   4.945
  216LEU   HD12 3348   5.686   2.653   4.782
  216LEU   HD13 3349   5.722   2.515   4.880
  216LEU    CD2 3350   5.942   2.760   4.791
  216LEU   HD21 3351   5.922   2.816   4.882
  216LEU   HD22 3352   6.048   2.759   4.765
  216LEU   HD23 3353   5.888   2.815   4.715
  216LEU      C 3354   6.231   2.459   4.943
  216LEU      O 3355   6.264   2.337   4.946
  217ASN      N 3356   6.277   2.549   5.035
  217ASN      H 3357   6.242   2.643   5.031
  217ASN     CA 3358   6.356   2.508   5.150
  217ASN     HA 3359   6.445   2.452   5.122
  217ASN     CB 3360   6.421   2.644   5.211
  217ASN    HB2 3361   6.485   2.679   5.129
  217ASN    HB3 3362   6.340   2.713   5.232
  217ASN     CG 3363   6.509   2.629   5.344
  217ASN    OD1 3364   6.511   2.521   5.414
  217ASN    ND2 3365   6.599   2.727   5.373
  217ASN   HD21 3366   6.677   2.698   5.430
  217ASN   HD22 3367   6.595   2.813   5.321
  217ASN      C 3368   6.265   2.422   5.248
  217ASN      O 3369   6.147   2.443   5.282
  218SER      N 3370   6.323   2.316   5.305
  218SER      H 3371   6.415   2.286   5.276
  218SER     CA 3372   6.257   2.217   5.384
  218SER     HA 3373   6.155   2.211   5.346
  218SER     CB 3374   6.315   2.082   5.355
  218SER    HB2 3375   6.274   2.005   5.420
  218SER    HB3 3376   6.296   2.070   5.249
  218SER     OG 3377   6.452   2.091   5.357
  218SER     HG 3378   6.490   2.011   5.320
  218SER      C 3379   6.251   2.253   5.528
  218SER      O 3380   6.193   2.179   5.604
  219ASN      N 3381   6.304   2.367   5.575
  219ASN      H 3382   6.360   2.425   5.514
  219ASN     CA 3383   6.282   2.433   5.706
  219ASN     HA 3384   6.300   2.351   5.775
  219ASN     CB 3385   6.385   2.543   5.725
  219ASN    HB2 3386   6.477   2.513   5.674
  219ASN    HB3 3387   6.353   2.624   5.660
  219ASN     CG 3388   6.411   2.592   5.870
  219ASN    OD1 3389   6.353   2.543   5.962
  219ASN    ND2 3390   6.494   2.692   5.891
  219ASN   HD21 3391   6.492   2.742   5.979
  219ASN   HD22 3392   6.523   2.745   5.810
  219ASN      C 3393   6.135   2.479   5.726
  219ASN      O 3394   6.082   2.454   5.832
  220TRP      N 3395   6.079   2.521   5.616
  220TRP      H 3396   6.126   2.528   5.527
  220TRP     CA 3397   5.946   2.587   5.616
  220TRP     HA 3398   5.906   2.586   5.717
  220TRP     CB 3399   5.972   2.726   5.567
  220TRP    HB2 3400   6.020   2.716   5.470
  220TRP    HB3 3401   5.876   2.775   5.550
  220TRP     CG 3402   6.056   2.804   5.653
  220TRP    CD1 3403   6.033   2.831   5.781
  220TRP    HD1 3404   5.950   2.787   5.833
  220TRP    NE1 3405   6.135   2.908   5.835
  220TRP    HE1 3406   6.154   2.917   5.934
  220TRP    CE2 3407   6.231   2.941   5.741
  220TRP    CZ2 3408   6.348   3.017   5.740
  220TRP    HZ2 3409   6.390   3.063   5.828
  220TRP    CH2 3410   6.425   3.020   5.620
  220TRP    HH2 3411   6.505   3.092   5.610
  220TRP    CZ3 3412   6.381   2.950   5.505
  220TRP    HZ3 3413   6.436   2.971   5.414
  220TRP    CE3 3414   6.261   2.878   5.507
  220TRP    HE3 3415   6.218   2.834   5.419
  220TRP    CD2 3416   6.186   2.872   5.628
  220TRP      C 3417   5.840   2.515   5.533
  220TRP      O 3418   5.723   2.546   5.547
  221PHE      N 3419   5.877   2.417   5.450
  221PHE      H 3420   5.974   2.391   5.447
  221PHE     CA 3421   5.783   2.345   5.365
  221PHE     HA 3422   5.683   2.348   5.408
  221PHE     CB 3423   5.785   2.417   5.228
  221PHE    HB2 3424   5.884   2.406   5.185
  221PHE    HB3 3425   5.725   2.366   5.154
  221PHE     CG 3426   5.748   2.561   5.225
  221PHE    CD1 3427   5.850   2.654   5.237
  221PHE    HD1 3428   5.951   2.627   5.265
  221PHE    CE1 3429   5.814   2.794   5.237
  221PHE    HE1 3430   5.892   2.865   5.259
  221PHE     CZ 3431   5.677   2.822   5.217
  221PHE     HZ 3432   5.651   2.927   5.219
  221PHE    CE2 3433   5.583   2.729   5.196
  221PHE    HE2 3434   5.483   2.770   5.197
  221PHE    CD2 3435   5.612   2.594   5.199
  221PHE    HD2 3436   5.531   2.527   5.175
  221PHE      C 3437   5.813   2.193   5.351
  221PHE      O 3438   5.927   2.147   5.379
  222PRO      N 3439   5.712   2.112   5.308
  222PRO     CD 3440   5.571   2.130   5.344
  222PRO    HD2 3441   5.534   2.203   5.272
  222PRO    HD3 3442   5.568   2.161   5.448
  222PRO     CG 3443   5.504   1.991   5.326
  222PRO    HG2 3444   5.400   1.999   5.293
  222PRO    HG3 3445   5.513   1.932   5.417
  222PRO     CB 3446   5.595   1.927   5.225
  222PRO    HB2 3447   5.567   1.947   5.122
  222PRO    HB3 3448   5.592   1.820   5.248
  222PRO     CA 3449   5.737   1.981   5.256
  222PRO     HA 3450   5.777   1.921   5.337
  222PRO      C 3451   5.834   1.978   5.134
  222PRO      O 3452   5.826   2.051   5.040
  223ALA      N 3453   5.935   1.889   5.140
  223ALA      H 3454   5.956   1.845   5.228
  223ALA     CA 3455   6.031   1.881   5.030
  223ALA     HA 3456   6.070   1.979   5.004
  223ALA     CB 3457   6.142   1.785   5.074
  223ALA    HB1 3458   6.095   1.689   5.096
  223ALA    HB2 3459   6.223   1.783   5.001
  223ALA    HB3 3460   6.183   1.835   5.162
  223ALA      C 3461   5.962   1.830   4.898
  223ALA      O 3462   5.850   1.781   4.896
  224GLY      N 3463   6.025   1.860   4.791
  224GLY      H 3464   6.113   1.910   4.797
  224GLY     CA 3465   5.972   1.835   4.652
  224GLY    HA2 3466   6.044   1.844   4.570
  224GLY    HA3 3467   5.929   1.735   4.643
  224GLY      C 3468   5.865   1.934   4.615
  224GLY      O 3469   5.844   1.942   4.494
  225SER      N 3470   5.815   2.020   4.705
  225SER      H 3471   5.838   2.004   4.802
  225SER     CA 3472   5.716   2.123   4.673
  225SER     HA 3473   5.651   2.080   4.597
  225SER     CB 3474   5.637   2.163   4.797
  225SER    HB2 3475   5.540   2.203   4.764
  225SER    HB3 3476   5.611   2.070   4.847
  225SER     OG 3477   5.694   2.250   4.886
  225SER     HG 3478   5.760   2.203   4.938
  225SER      C 3479   5.788   2.245   4.609
  225SER      O 3480   5.889   2.289   4.662
  226LYS      N 3481   5.730   2.294   4.496
  226LYS      H 3482   5.637   2.265   4.466
  226LYS     CA 3483   5.780   2.402   4.409
  226LYS     HA 3484   5.885   2.426   4.428
  226LYS     CB 3485   5.765   2.357   4.272
  226LYS    HB2 3486   5.666   2.313   4.262
  226LYS    HB3 3487   5.757   2.449   4.214
  226LYS     CG 3488   5.866   2.272   4.199
  226LYS    HG2 3489   5.892   2.188   4.265
  226LYS    HG3 3490   5.831   2.236   4.102
  226LYS     CD 3491   5.999   2.343   4.169
  226LYS    HD2 3492   5.971   2.433   4.114
  226LYS    HD3 3493   6.039   2.380   4.264
  226LYS     CE 3494   6.111   2.266   4.094
  226LYS    HE2 3495   6.206   2.271   4.148
  226LYS    HE3 3496   6.082   2.161   4.093
  226LYS     NZ 3497   6.138   2.322   3.959
  226LYS    HZ1 3498   6.156   2.422   3.959
  226LYS    HZ2 3499   6.220   2.274   3.926
  226LYS    HZ3 3500   6.073   2.298   3.886
  226LYS      C 3501   5.703   2.532   4.437
  226LYS      O 3502   5.602   2.527   4.507
  227PRO      N 3503   5.761   2.649   4.412
  227PRO     CD 3504   5.888   2.672   4.343
  227PRO    HD2 3505   5.864   2.676   4.237
  227PRO    HD3 3506   5.964   2.598   4.368
  227PRO     CG 3507   5.938   2.805   4.395
  227PRO    HG2 3508   5.991   2.851   4.312
  227PRO    HG3 3509   6.000   2.806   4.485
  227PRO     CB 3510   5.806   2.881   4.421
  227PRO    HB2 3511   5.784   2.926   4.324
  227PRO    HB3 3512   5.813   2.958   4.497
  227PRO     CA 3513   5.702   2.773   4.455
  227PRO     HA 3514   5.682   2.764   4.561
  227PRO      C 3515   5.570   2.796   4.381
  227PRO      O 3516   5.546   2.749   4.272
  228PHE      N 3517   5.481   2.877   4.441
  228PHE      H 3518   5.503   2.912   4.534
  228PHE     CA 3519   5.352   2.922   4.378
  228PHE     HA 3520   5.316   2.841   4.315
  228PHE     CB 3521   5.254   2.956   4.489
  228PHE    HB2 3522   5.246   2.873   4.558
  228PHE    HB3 3523   5.305   3.040   4.535
  228PHE     CG 3524   5.111   3.009   4.442
  228PHE    CD1 3525   5.087   3.144   4.449
  228PHE    HD1 3526   5.173   3.207   4.464
  228PHE    CE1 3527   4.957   3.191   4.431
  228PHE    HE1 3528   4.941   3.298   4.443
  228PHE     CZ 3529   4.852   3.105   4.416
  228PHE     HZ 3530   4.757   3.156   4.413
  228PHE    CE2 3531   4.876   2.966   4.408
  228PHE    HE2 3532   4.794   2.900   4.385
  228PHE    CD2 3533   5.004   2.915   4.421
  228PHE    HD2 3534   5.036   2.812   4.419
  228PHE      C 3535   5.386   3.046   4.286
  228PHE      O 3536   5.473   3.120   4.315
  229ILE      N 3537   5.319   3.059   4.170
  229ILE      H 3538   5.245   2.992   4.156
  229ILE     CA 3539   5.351   3.158   4.056
  229ILE     HA 3540   5.414   3.239   4.091
  229ILE     CB 3541   5.429   3.090   3.936
  229ILE     HB 3542   5.367   3.005   3.904
  229ILE    CG2 3543   5.446   3.179   3.813
  229ILE   HG21 3544   5.351   3.194   3.761
  229ILE   HG22 3545   5.475   3.268   3.868
  229ILE   HG23 3546   5.520   3.134   3.747
  229ILE    CG1 3547   5.565   3.029   3.966
  229ILE   HG12 3548   5.553   2.967   4.054
  229ILE   HG13 3549   5.604   2.965   3.887
  229ILE    CD1 3550   5.675   3.130   4.003
  229ILE   HD11 3551   5.679   3.208   3.926
  229ILE   HD12 3552   5.644   3.187   4.090
  229ILE   HD13 3553   5.775   3.089   4.014
  229ILE      C 3554   5.229   3.226   3.995
  229ILE      O 3555   5.136   3.161   3.944
  230TYR      N 3556   5.218   3.360   3.997
  230TYR      H 3557   5.283   3.423   4.042
  230TYR     CA 3558   5.117   3.425   3.912
  230TYR     HA 3559   5.089   3.351   3.837
  230TYR     CB 3560   4.997   3.459   3.999
  230TYR    HB2 3561   4.923   3.506   3.934
  230TYR    HB3 3562   4.958   3.363   4.033
  230TYR     CG 3563   5.023   3.546   4.120
  230TYR    CD1 3564   5.055   3.488   4.242
  230TYR    HD1 3565   5.080   3.383   4.251
  230TYR    CE1 3566   5.070   3.568   4.355
  230TYR    HE1 3567   5.097   3.521   4.448
  230TYR     CZ 3568   5.048   3.702   4.350
  230TYR     OH 3569   5.057   3.770   4.467
  230TYR     HH 3570   5.039   3.860   4.440
  230TYR    CE2 3571   5.016   3.762   4.225
  230TYR    HE2 3572   4.998   3.868   4.210
  230TYR    CD2 3573   5.009   3.684   4.109
  230TYR    HD2 3574   4.984   3.727   4.013
  230TYR      C 3575   5.183   3.540   3.836
  230TYR      O 3576   5.274   3.606   3.887
  231GLN      N 3577   5.138   3.570   3.716
  231GLN      H 3578   5.062   3.520   3.673
  231GLN     CA 3579   5.201   3.665   3.621
  231GLN     HA 3580   5.291   3.708   3.666
  231GLN     CB 3581   5.223   3.586   3.492
  231GLN    HB2 3582   5.129   3.567   3.441
  231GLN    HB3 3583   5.276   3.651   3.422
  231GLN     CG 3584   5.297   3.454   3.511
  231GLN    HG2 3585   5.400   3.486   3.491
  231GLN    HG3 3586   5.293   3.419   3.614
  231GLN     CD 3587   5.247   3.348   3.419
  231GLN    OE1 3588   5.307   3.324   3.311
  231GLN    NE2 3589   5.143   3.279   3.463
  231GLN   HE21 3590   5.116   3.210   3.394
  231GLN   HE22 3591   5.086   3.316   3.537
  231GLN      C 3592   5.102   3.771   3.588
  231GLN      O 3593   4.981   3.744   3.566
  232GLH      N 3594   5.150   3.896   3.574
  232GLH      H 3595   5.250   3.911   3.574
  232GLH     CA 3596   5.065   4.007   3.543
  232GLH     HA 3597   4.960   3.984   3.560
  232GLH     CB 3598   5.112   4.140   3.615
  232GLH    HB2 3599   5.121   4.127   3.723
  232GLH    HB3 3600   5.217   4.160   3.594
  232GLH     CG 3601   5.018   4.262   3.612
  232GLH    HG2 3602   4.917   4.224   3.624
  232GLH    HG3 3603   5.027   4.322   3.702
  232GLH     CD 3604   5.028   4.353   3.489
  232GLH    OE1 3605   5.052   4.318   3.375
  232GLH    OE2 3606   4.996   4.478   3.515
  232GLH    HE2 3607   5.002   4.498   3.609
  232GLH      C 3608   5.059   4.013   3.391
  232GLH      O 3609   5.161   4.021   3.320
  233VAL      N 3610   4.936   4.010   3.339
  233VAL      H 3611   4.861   3.985   3.401
  233VAL     CA 3612   4.912   4.008   3.191
  233VAL     HA 3613   4.993   4.053   3.133
  233VAL     CB 3614   4.907   3.860   3.131
  233VAL     HB 3615   4.861   3.856   3.033
  233VAL    CG1 3616   5.049   3.807   3.122
  233VAL   HG11 3617   5.103   3.866   3.048
  233VAL   HG12 3618   5.101   3.809   3.218
  233VAL   HG13 3619   5.051   3.703   3.090
  233VAL    CG2 3620   4.827   3.751   3.206
  233VAL   HG21 3621   4.849   3.761   3.312
  233VAL   HG22 3622   4.720   3.768   3.193
  233VAL   HG23 3623   4.853   3.655   3.162
  233VAL      C 3624   4.786   4.085   3.158
  233VAL      O 3625   4.683   4.056   3.204
  234ILE      N 3626   4.805   4.171   3.053
  234ILE      H 3627   4.899   4.182   3.017
  234ILE     CA 3628   4.699   4.264   3.001
  234ILE     HA 3629   4.624   4.261   3.080
  234ILE     CB 3630   4.735   4.415   2.987
  234ILE     HB 3631   4.808   4.434   2.908
  234ILE    CG2 3632   4.614   4.496   2.966
  234ILE   HG21 3633   4.581   4.464   2.867
  234ILE   HG22 3634   4.532   4.480   3.037
  234ILE   HG23 3635   4.634   4.603   2.965
  234ILE    CG1 3636   4.809   4.474   3.108
  234ILE   HG12 3637   4.889   4.411   3.146
  234ILE   HG13 3638   4.862   4.567   3.086
  234ILE    CD1 3639   4.730   4.503   3.233
  234ILE   HD11 3640   4.656   4.583   3.221
  234ILE   HD12 3641   4.689   4.413   3.277
  234ILE   HD13 3642   4.808   4.535   3.302
  234ILE      C 3643   4.638   4.222   2.870
  234ILE      O 3644   4.714   4.183   2.785
  235ASP      N 3645   4.502   4.201   2.868
  235ASP      H 3646   4.440   4.245   2.934
  235ASP     CA 3647   4.433   4.142   2.754
  235ASP     HA 3648   4.496   4.102   2.675
  235ASP     CB 3649   4.366   4.015   2.809
  235ASP    HB2 3650   4.437   3.948   2.856
  235ASP    HB3 3651   4.299   4.037   2.892
  235ASP     CG 3652   4.295   3.936   2.701
  235ASP    OD1 3653   4.346   3.921   2.589
  235ASP    OD2 3654   4.177   3.918   2.720
  235ASP      C 3655   4.323   4.234   2.694
  235ASP      O 3656   4.237   4.279   2.772
  236LEU      N 3657   4.327   4.255   2.564
  236LEU      H 3658   4.406   4.228   2.507
  236LEU     CA 3659   4.233   4.338   2.503
  236LEU     HA 3660   4.196   4.413   2.573
  236LEU     CB 3661   4.301   4.399   2.381
  236LEU    HB2 3662   4.397   4.436   2.415
  236LEU    HB3 3663   4.325   4.323   2.307
  236LEU     CG 3664   4.223   4.511   2.315
  236LEU     HG 3665   4.116   4.490   2.320
  236LEU    CD1 3666   4.252   4.650   2.382
  236LEU   HD11 3667   4.198   4.729   2.329
  236LEU   HD12 3668   4.220   4.651   2.487
  236LEU   HD13 3669   4.356   4.679   2.374
  236LEU    CD2 3670   4.273   4.536   2.170
  236LEU   HD21 3671   4.238   4.630   2.126
  236LEU   HD22 3672   4.381   4.535   2.175
  236LEU   HD23 3673   4.243   4.450   2.110
  236LEU      C 3674   4.105   4.249   2.463
  236LEU      O 3675   3.996   4.299   2.424
  237GLY      N 3676   4.128   4.114   2.468
  237GLY      H 3677   4.222   4.083   2.492
  237GLY     CA 3678   4.043   4.003   2.416
  237GLY    HA2 3679   4.066   3.909   2.467
  237GLY    HA3 3680   3.936   4.015   2.432
  237GLY      C 3681   4.075   3.974   2.265
  237GLY      O 3682   4.119   4.067   2.199
  238GLY      N 3683   4.051   3.851   2.222
  238GLY      H 3684   4.016   3.782   2.287
  238GLY     CA 3685   4.078   3.812   2.085
  238GLY    HA2 3686   4.040   3.711   2.072
  238GLY    HA3 3687   4.030   3.874   2.009
  238GLY      C 3688   4.227   3.821   2.046
  238GLY      O 3689   4.255   3.821   1.929
  239GLU      N 3690   4.318   3.825   2.143
  239GLU      H 3691   4.274   3.834   2.234
  239GLU     CA 3692   4.466   3.821   2.113
  239GLU     HA 3693   4.479   3.893   2.033
  239GLU     CB 3694   4.549   3.877   2.242
  239GLU    HB2 3695   4.520   3.810   2.323
  239GLU    HB3 3696   4.654   3.852   2.232
  239GLU     CG 3697   4.516   4.027   2.266
  239GLU    HG2 3698   4.515   4.081   2.172
  239GLU    HG3 3699   4.414   4.025   2.304
  239GLU     CD 3700   4.603   4.090   2.369
  239GLU    OE1 3701   4.601   4.214   2.386
  239GLU    OE2 3702   4.676   4.017   2.441
  239GLU      C 3703   4.508   3.680   2.067
  239GLU      O 3704   4.437   3.580   2.101
  240PRO      N 3705   4.628   3.663   2.007
  240PRO     CD 3706   4.699   3.773   1.935
  240PRO    HD2 3707   4.730   3.852   2.003
  240PRO    HD3 3708   4.634   3.812   1.857
  240PRO     CG 3709   4.827   3.705   1.879
  240PRO    HG2 3710   4.915   3.767   1.890
  240PRO    HG3 3711   4.810   3.687   1.773
  240PRO     CB 3712   4.840   3.573   1.960
  240PRO    HB2 3713   4.894   3.581   2.055
  240PRO    HB3 3714   4.884   3.495   1.898
  240PRO     CA 3715   4.696   3.537   1.991
  240PRO     HA 3716   4.649   3.492   1.903
  240PRO      C 3717   4.687   3.443   2.117
  240PRO      O 3718   4.689   3.489   2.228
  241ILE      N 3719   4.672   3.309   2.099
  241ILE      H 3720   4.691   3.273   2.006
  241ILE     CA 3721   4.656   3.207   2.201
  241ILE     HA 3722   4.642   3.259   2.296
  241ILE     CB 3723   4.531   3.116   2.177
  241ILE     HB 3724   4.537   3.037   2.252
  241ILE    CG2 3725   4.405   3.192   2.211
  241ILE   HG21 3726   4.319   3.127   2.191
  241ILE   HG22 3727   4.405   3.214   2.318
  241ILE   HG23 3728   4.401   3.282   2.149
  241ILE    CG1 3729   4.531   3.053   2.030
  241ILE   HG12 3730   4.535   3.132   1.955
  241ILE   HG13 3731   4.627   3.001   2.035
  241ILE    CD1 3732   4.431   2.945   1.995
  241ILE   HD11 3733   4.476   2.904   1.905
  241ILE   HD12 3734   4.417   2.872   2.075
  241ILE   HD13 3735   4.333   2.985   1.969
  241ILE      C 3736   4.791   3.133   2.240
  241ILE      O 3737   4.812   3.108   2.362
  242LYS      N 3738   4.874   3.098   2.141
  242LYS      H 3739   4.849   3.136   2.051
  242LYS     CA 3740   5.010   3.045   2.152
  242LYS     HA 3741   5.008   2.955   2.214
  242LYS     CB 3742   5.050   2.986   2.011
  242LYS    HB2 3743   4.968   2.922   1.979
  242LYS    HB3 3744   5.079   3.068   1.944
  242LYS     CG 3745   5.178   2.899   2.037
  242LYS    HG2 3746   5.267   2.962   2.045
  242LYS    HG3 3747   5.156   2.835   2.122
  242LYS     CD 3748   5.200   2.807   1.919
  242LYS    HD2 3749   5.132   2.723   1.936
  242LYS    HD3 3750   5.166   2.868   1.835
  242LYS     CE 3751   5.336   2.746   1.913
  242LYS    HE2 3752   5.401   2.820   1.867
  242LYS    HE3 3753   5.368   2.715   2.012
  242LYS     NZ 3754   5.333   2.627   1.828
  242LYS    HZ1 3755   5.283   2.644   1.742
  242LYS    HZ2 3756   5.431   2.609   1.809
  242LYS    HZ3 3757   5.303   2.547   1.880
  242LYS      C 3758   5.122   3.135   2.206
  242LYS      O 3759   5.202   3.100   2.301
  243SER      N 3760   5.112   3.259   2.171
  243SER      H 3761   5.028   3.277   2.118
  243SER     CA 3762   5.180   3.373   2.239
  243SER     HA 3763   5.283   3.340   2.256
  243SER     CB 3764   5.171   3.497   2.147
  243SER    HB2 3765   5.068   3.534   2.138
  243SER    HB3 3766   5.231   3.576   2.192
  243SER     OG 3767   5.216   3.480   2.013
  243SER     HG 3768   5.220   3.568   1.975
  243SER      C 3769   5.132   3.413   2.383
  243SER      O 3770   5.187   3.496   2.454
  244SER      N 3771   5.017   3.354   2.424
  244SER      H 3772   4.982   3.283   2.361
  244SER     CA 3773   4.947   3.383   2.547
  244SER     HA 3774   4.999   3.457   2.608
  244SER     CB 3775   4.798   3.428   2.514
  244SER    HB2 3776   4.746   3.353   2.454
  244SER    HB3 3777   4.737   3.437   2.604
  244SER     OG 3778   4.803   3.556   2.462
  244SER     HG 3779   4.740   3.563   2.390
  244SER      C 3780   4.935   3.253   2.634
  244SER      O 3781   4.866   3.242   2.730
  245ASP      N 3782   5.021   3.154   2.615
  245ASP      H 3783   5.074   3.155   2.529
  245ASP     CA 3784   5.017   3.024   2.691
  245ASP     HA 3785   4.915   2.987   2.687
  245ASP     CB 3786   5.104   2.926   2.609
  245ASP    HB2 3787   5.088   2.931   2.502
  245ASP    HB3 3788   5.211   2.940   2.625
  245ASP     CG 3789   5.065   2.777   2.636
  245ASP    OD1 3790   5.162   2.695   2.642
  245ASP    OD2 3791   4.944   2.746   2.629
  245ASP      C 3792   5.061   3.033   2.839
  245ASP      O 3793   5.078   2.926   2.894
  246TYR      N 3794   5.076   3.156   2.892
  246TYR      H 3795   5.056   3.230   2.827
  246TYR     CA 3796   5.108   3.179   3.034
  246TYR     HA 3797   5.213   3.158   3.052
  246TYR     CB 3798   5.075   3.328   3.056
  246TYR    HB2 3799   4.969   3.339   3.035
  246TYR    HB3 3800   5.094   3.355   3.160
  246TYR     CG 3801   5.149   3.429   2.969
  246TYR    CD1 3802   5.080   3.507   2.878
  246TYR    HD1 3803   4.973   3.495   2.876
  246TYR    CE1 3804   5.146   3.589   2.789
  246TYR    HE1 3805   5.099   3.640   2.706
  246TYR     CZ 3806   5.288   3.600   2.790
  246TYR     OH 3807   5.343   3.678   2.695
  246TYR     HH 3808   5.436   3.686   2.713
  246TYR    CE2 3809   5.358   3.539   2.891
  246TYR    HE2 3810   5.466   3.543   2.894
  246TYR    CD2 3811   5.293   3.446   2.974
  246TYR    HD2 3812   5.351   3.396   3.050
  246TYR      C 3813   5.026   3.107   3.142
  246TYR      O 3814   5.075   3.084   3.256
  247PHE      N 3815   4.915   3.050   3.111
  247PHE      H 3816   4.878   3.059   3.018
  247PHE     CA 3817   4.844   2.960   3.196
  247PHE     HA 3818   4.854   2.995   3.299
  247PHE     CB 3819   4.694   2.960   3.168
  247PHE    HB2 3820   4.651   2.875   3.219
  247PHE    HB3 3821   4.641   3.045   3.212
  247PHE     CG 3822   4.681   2.952   3.022
  247PHE    CD1 3823   4.696   2.822   2.962
  247PHE    HD1 3824   4.719   2.734   3.019
  247PHE    CE1 3825   4.656   2.809   2.824
  247PHE    HE1 3826   4.670   2.710   2.783
  247PHE     CZ 3827   4.618   2.923   2.753
  247PHE     HZ 3828   4.615   2.912   2.645
  247PHE    CE2 3829   4.618   3.049   2.807
  247PHE    HE2 3830   4.595   3.134   2.744
  247PHE    CD2 3831   4.639   3.064   2.944
  247PHE    HD2 3832   4.630   3.159   2.994
  247PHE      C 3833   4.907   2.814   3.202
  247PHE      O 3834   4.864   2.719   3.273
  248GLY      N 3835   5.012   2.786   3.124
  248GLY      H 3836   5.034   2.853   3.051
  248GLY     CA 3837   5.106   2.675   3.133
  248GLY    HA2 3838   5.056   2.582   3.162
  248GLY    HA3 3839   5.148   2.658   3.034
  248GLY      C 3840   5.226   2.684   3.225
  248GLY      O 3841   5.284   2.583   3.260
  249ASN      N 3842   5.262   2.806   3.262
  249ASN      H 3843   5.214   2.878   3.209
  249ASN     CA 3844   5.354   2.853   3.363
  249ASN     HA 3845   5.427   2.776   3.385
  249ASN     CB 3846   5.434   2.975   3.306
  249ASN    HB2 3847   5.372   3.062   3.285
  249ASN    HB3 3848   5.505   3.015   3.378
  249ASN     CG 3849   5.505   2.947   3.177
  249ASN    OD1 3850   5.577   2.859   3.165
  249ASN    ND2 3851   5.472   3.008   3.069
  249ASN   HD21 3852   5.528   2.980   2.990
  249ASN   HD22 3853   5.412   3.089   3.072
  249ASN      C 3854   5.287   2.875   3.504
  249ASN      O 3855   5.358   2.863   3.605
  250GLY      N 3856   5.157   2.908   3.506
  250GLY      H 3857   5.104   2.910   3.420
  250GLY     CA 3858   5.084   2.949   3.630
  250GLY    HA2 3859   5.088   2.868   3.703
  250GLY    HA3 3860   5.142   3.031   3.674
  250GLY      C 3861   4.936   2.997   3.626
  250GLY      O 3862   4.866   2.978   3.530
  251ARG      N 3863   4.899   3.075   3.725
  251ARG      H 3864   4.952   3.076   3.811
  251ARG     CA 3865   4.790   3.164   3.723
  251ARG     HA 3866   4.716   3.115   3.660
  251ARG     CB 3867   4.736   3.180   3.862
  251ARG    HB2 3868   4.820   3.197   3.930
  251ARG    HB3 3869   4.664   3.262   3.861
  251ARG     CG 3870   4.660   3.066   3.930
  251ARG    HG2 3871   4.559   3.071   3.889
  251ARG    HG3 3872   4.713   2.973   3.910
  251ARG     CD 3873   4.641   3.089   4.081
  251ARG    HD2 3874   4.742   3.096   4.123
  251ARG    HD3 3875   4.580   3.178   4.095
  251ARG     NE 3876   4.573   2.961   4.124
  251ARG     HE 3877   4.643   2.890   4.144
  251ARG     CZ 3878   4.453   2.933   4.151
  251ARG    NH1 3879   4.351   3.010   4.138
  251ARG   HH11 3880   4.365   3.101   4.096
  251ARG   HH12 3881   4.256   2.979   4.147
  251ARG    NH2 3882   4.425   2.825   4.217
  251ARG   HH21 3883   4.501   2.764   4.244
  251ARG   HH22 3884   4.338   2.805   4.265
  251ARG      C 3885   4.825   3.302   3.658
  251ARG      O 3886   4.943   3.342   3.656
  252VAL      N 3887   4.721   3.378   3.616
  252VAL      H 3888   4.630   3.334   3.627
  252VAL     CA 3889   4.715   3.493   3.533
  252VAL     HA 3890   4.808   3.547   3.547
  252VAL     CB 3891   4.706   3.461   3.381
  252VAL     HB 3892   4.695   3.551   3.321
  252VAL    CG1 3893   4.833   3.390   3.335
  252VAL   HG11 3894   4.847   3.302   3.397
  252VAL   HG12 3895   4.820   3.355   3.232
  252VAL   HG13 3896   4.921   3.454   3.342
  252VAL    CG2 3897   4.586   3.373   3.353
  252VAL   HG21 3898   4.500   3.441   3.352
  252VAL   HG22 3899   4.603   3.337   3.251
  252VAL   HG23 3900   4.585   3.287   3.419
  252VAL      C 3901   4.596   3.579   3.568
  252VAL      O 3902   4.504   3.537   3.638
  253THR      N 3903   4.605   3.704   3.522
  253THR      H 3904   4.682   3.728   3.462
  253THR     CA 3905   4.520   3.814   3.571
  253THR     HA 3906   4.486   3.780   3.669
  253THR     CB 3907   4.597   3.936   3.596
  253THR     HB 3908   4.523   4.011   3.624
  253THR    CG2 3909   4.707   3.925   3.703
  253THR   HG21 3910   4.793   3.868   3.667
  253THR   HG22 3911   4.756   4.020   3.726
  253THR   HG23 3912   4.661   3.885   3.794
  253THR    OG1 3913   4.677   3.975   3.484
  253THR    HG1 3914   4.626   4.000   3.406
  253THR      C 3915   4.410   3.851   3.464
  253THR      O 3916   4.421   3.827   3.341
  254GLU      N 3917   4.314   3.925   3.513
  254GLU      H 3918   4.302   3.935   3.613
  254GLU     CA 3919   4.204   3.975   3.426
  254GLU     HA 3920   4.242   3.987   3.324
  254GLU     CB 3921   4.090   3.867   3.420
  254GLU    HB2 3922   4.139   3.775   3.389
  254GLU    HB3 3923   4.045   3.845   3.516
  254GLU     CG 3924   3.976   3.895   3.323
  254GLU    HG2 3925   3.911   3.808   3.314
  254GLU    HG3 3926   3.907   3.973   3.358
  254GLU     CD 3927   4.020   3.943   3.182
  254GLU    OE1 3928   4.057   4.063   3.173
  254GLU    OE2 3929   4.027   3.867   3.082
  254GLU      C 3930   4.161   4.109   3.477
  254GLU      O 3931   4.117   4.122   3.590
  255PHE      N 3932   4.185   4.214   3.396
  255PHE      H 3933   4.248   4.200   3.318
  255PHE     CA 3934   4.153   4.351   3.432
  255PHE     HA 3935   4.126   4.372   3.535
  255PHE     CB 3936   4.264   4.446   3.386
  255PHE    HB2 3937   4.280   4.436   3.278
  255PHE    HB3 3938   4.227   4.548   3.395
  255PHE     CG 3939   4.396   4.440   3.457
  255PHE    CD1 3940   4.471   4.322   3.445
  255PHE    HD1 3941   4.421   4.235   3.406
  255PHE    CE1 3942   4.597   4.319   3.507
  255PHE    HE1 3943   4.651   4.226   3.506
  255PHE     CZ 3944   4.645   4.435   3.583
  255PHE     HZ 3945   4.740   4.427   3.634
  255PHE    CE2 3946   4.570   4.553   3.584
  255PHE    HE2 3947   4.601   4.650   3.619
  255PHE    CD2 3948   4.447   4.554   3.516
  255PHE    HD2 3949   4.391   4.646   3.516
  255PHE      C 3950   4.017   4.388   3.377
  255PHE      O 3951   3.939   4.466   3.444
  256LYS      N 3952   3.954   4.310   3.283
  256LYS      H 3953   4.009   4.239   3.237
  256LYS     CA 3954   3.817   4.317   3.229
  256LYS     HA 3955   3.796   4.423   3.226
  256LYS     CB 3956   3.800   4.272   3.078
  256LYS    HB2 3957   3.799   4.163   3.070
  256LYS    HB3 3958   3.708   4.319   3.044
  256LYS     CG 3959   3.911   4.331   2.993
  256LYS    HG2 3960   3.904   4.440   2.993
  256LYS    HG3 3961   4.010   4.301   3.028
  256LYS     CD 3962   3.897   4.279   2.844
  256LYS    HD2 3963   3.800   4.309   2.803
  256LYS    HD3 3964   3.967   4.344   2.791
  256LYS     CE 3965   3.915   4.128   2.833
  256LYS    HE2 3966   3.842   4.067   2.886
  256LYS    HE3 3967   3.902   4.105   2.727
  256LYS     NZ 3968   4.046   4.083   2.877
  256LYS    HZ1 3969   4.038   4.070   2.977
  256LYS    HZ2 3970   4.064   3.995   2.832
  256LYS    HZ3 3971   4.121   4.147   2.855
  256LYS      C 3972   3.711   4.248   3.322
  256LYS      O 3973   3.588   4.276   3.310
  257TYR      N 3974   3.753   4.190   3.428
  257TYR      H 3975   3.852   4.182   3.444
  257TYR     CA 3976   3.662   4.152   3.543
  257TYR     HA 3977   3.573   4.114   3.494
  257TYR     CB 3978   3.729   4.033   3.614
  257TYR    HB2 3979   3.716   3.945   3.550
  257TYR    HB3 3980   3.832   4.066   3.626
  257TYR     CG 3981   3.663   4.002   3.744
  257TYR    CD1 3982   3.714   4.055   3.865
  257TYR    HD1 3983   3.797   4.124   3.856
  257TYR    CE1 3984   3.645   4.030   3.991
  257TYR    HE1 3985   3.671   4.067   4.090
  257TYR     CZ 3986   3.536   3.934   3.988
  257TYR     OH 3987   3.495   3.893   4.110
  257TYR     HH 3988   3.453   3.807   4.115
  257TYR    CE2 3989   3.501   3.863   3.869
  257TYR    HE2 3990   3.423   3.789   3.876
  257TYR    CD2 3991   3.562   3.902   3.750
  257TYR    HD2 3992   3.534   3.856   3.656
  257TYR      C 3993   3.629   4.268   3.643
  257TYR      O 3994   3.511   4.297   3.665
  258GLY      N 3995   3.732   4.336   3.690
  258GLY      H 3996   3.827   4.303   3.680
  258GLY     CA 3997   3.724   4.454   3.769
  258GLY    HA2 3998   3.668   4.441   3.861
  258GLY    HA3 3999   3.826   4.479   3.796
  258GLY      C 4000   3.660   4.568   3.692
  258GLY      O 4001   3.604   4.661   3.748
  259ALA      N 4002   3.666   4.570   3.557
  259ALA      H 4003   3.723   4.507   3.502
  259ALA     CA 4004   3.613   4.677   3.471
  259ALA     HA 4005   3.644   4.775   3.508
  259ALA     CB 4006   3.676   4.669   3.331
  259ALA    HB1 4007   3.672   4.767   3.283
  259ALA    HB2 4008   3.783   4.647   3.338
  259ALA    HB3 4009   3.628   4.588   3.276
  259ALA      C 4010   3.460   4.671   3.466
  259ALA      O 4011   3.400   4.775   3.488
  260LYS      N 4012   3.407   4.554   3.434
  260LYS      H 4013   3.465   4.476   3.406
  260LYS     CA 4014   3.264   4.516   3.434
  260LYS     HA 4015   3.212   4.583   3.366
  260LYS     CB 4016   3.259   4.375   3.375
  260LYS    HB2 4017   3.311   4.383   3.279
  260LYS    HB3 4018   3.329   4.309   3.426
  260LYS     CG 4019   3.115   4.318   3.359
  260LYS    HG2 4020   3.125   4.222   3.308
  260LYS    HG3 4021   3.067   4.304   3.455
  260LYS     CD 4022   3.019   4.401   3.274
  260LYS    HD2 4023   2.932   4.338   3.259
  260LYS    HD3 4024   2.981   4.487   3.331
  260LYS     CE 4025   3.088   4.432   3.143
  260LYS    HE2 4026   3.179   4.488   3.163
  260LYS    HE3 4027   3.137   4.340   3.110
  260LYS     NZ 4028   3.000   4.495   3.038
  260LYS    HZ1 4029   2.967   4.586   3.066
  260LYS    HZ2 4030   3.040   4.496   2.945
  260LYS    HZ3 4031   2.914   4.444   3.023
  260LYS      C 4032   3.210   4.529   3.578
  260LYS      O 4033   3.103   4.591   3.596
  261LEU      N 4034   3.278   4.491   3.682
  261LEU      H 4035   3.368   4.446   3.677
  261LEU     CA 4036   3.234   4.513   3.818
  261LEU     HA 4037   3.135   4.473   3.840
  261LEU     CB 4038   3.347   4.441   3.898
  261LEU    HB2 4039   3.363   4.339   3.864
  261LEU    HB3 4040   3.446   4.486   3.890
  261LEU     CG 4041   3.316   4.419   4.051
  261LEU     HG 4042   3.302   4.509   4.109
  261LEU    CD1 4043   3.195   4.330   4.077
  261LEU   HD11 4044   3.099   4.372   4.047
  261LEU   HD12 4045   3.217   4.240   4.020
  261LEU   HD13 4046   3.185   4.322   4.185
  261LEU    CD2 4047   3.431   4.348   4.122
  261LEU   HD21 4048   3.417   4.352   4.230
  261LEU   HD22 4049   3.422   4.251   4.075
  261LEU   HD23 4050   3.527   4.394   4.098
  261LEU      C 4051   3.224   4.667   3.860
  261LEU      O 4052   3.147   4.700   3.949
  262GLY      N 4053   3.305   4.756   3.800
  262GLY      H 4054   3.374   4.721   3.735
  262GLY     CA 4055   3.295   4.901   3.815
  262GLY    HA2 4056   3.271   4.937   3.915
  262GLY    HA3 4057   3.386   4.938   3.767
  262GLY      C 4058   3.184   4.954   3.726
  262GLY      O 4059   3.101   5.024   3.778
  263THR      N 4060   3.164   4.912   3.600
  263THR      H 4061   3.234   4.850   3.561
  263THR     CA 4062   3.062   4.973   3.513
  263THR     HA 4063   3.087   5.079   3.520
  263THR     CB 4064   3.072   4.926   3.367
  263THR     HB 4065   2.990   4.967   3.308
  263THR    CG2 4066   3.196   4.975   3.295
  263THR   HG21 4067   3.210   5.082   3.308
  263THR   HG22 4068   3.288   4.928   3.330
  263THR   HG23 4069   3.188   4.961   3.188
  263THR    OG1 4070   3.070   4.788   3.353
  263THR    HG1 4071   3.015   4.762   3.279
  263THR      C 4072   2.920   4.944   3.565
  263THR      O 4073   2.837   5.038   3.568
  264VAL      N 4074   2.884   4.821   3.615
  264VAL      H 4075   2.951   4.746   3.614
  264VAL     CA 4076   2.747   4.807   3.676
  264VAL     HA 4077   2.671   4.845   3.608
  264VAL     CB 4078   2.709   4.658   3.699
  264VAL     HB 4079   2.614   4.632   3.745
  264VAL    CG1 4080   2.720   4.589   3.556
  264VAL   HG11 4081   2.692   4.484   3.559
  264VAL   HG12 4082   2.661   4.650   3.488
  264VAL   HG13 4083   2.827   4.591   3.535
  264VAL    CG2 4084   2.809   4.573   3.784
  264VAL   HG21 4085   2.908   4.619   3.786
  264VAL   HG22 4086   2.769   4.571   3.885
  264VAL   HG23 4087   2.823   4.472   3.744
  264VAL      C 4088   2.722   4.868   3.814
  264VAL      O 4089   2.606   4.877   3.849
  265ILE      N 4090   2.823   4.915   3.884
  265ILE      H 4091   2.916   4.914   3.846
  265ILE     CA 4092   2.813   4.972   4.014
  265ILE     HA 4093   2.714   4.955   4.056
  265ILE     CB 4094   2.915   4.908   4.111
  265ILE     HB 4095   3.015   4.915   4.070
  265ILE    CG2 4096   2.926   4.978   4.246
  265ILE   HG21 4097   2.999   4.929   4.311
  265ILE   HG22 4098   2.960   5.080   4.229
  265ILE   HG23 4099   2.828   4.971   4.294
  265ILE    CG1 4100   2.873   4.760   4.125
  265ILE   HG12 4101   2.771   4.771   4.163
  265ILE   HG13 4102   2.888   4.712   4.029
  265ILE    CD1 4103   2.957   4.666   4.216
  265ILE   HD11 4104   3.062   4.675   4.189
  265ILE   HD12 4105   2.957   4.705   4.317
  265ILE   HD13 4106   2.922   4.563   4.205
  265ILE      C 4107   2.827   5.127   4.020
  265ILE      O 4108   2.763   5.193   4.103
  266ARG      N 4109   2.900   5.180   3.922
  266ARG      H 4110   2.962   5.115   3.876
  266ARG     CA 4111   2.895   5.320   3.880
  266ARG     HA 4112   2.884   5.377   3.972
  266ARG     CB 4113   3.017   5.372   3.809
  266ARG    HB2 4114   3.028   5.317   3.715
  266ARG    HB3 4115   2.998   5.477   3.791
  266ARG     CG 4116   3.146   5.353   3.895
  266ARG    HG2 4117   3.151   5.402   3.992
  266ARG    HG3 4118   3.180   5.250   3.908
  266ARG     CD 4119   3.252   5.417   3.797
  266ARG    HD2 4120   3.249   5.366   3.700
  266ARG    HD3 4121   3.236   5.523   3.780
  266ARG     NE 4122   3.388   5.407   3.859
  266ARG     HE 4123   3.449   5.333   3.829
  266ARG     CZ 4124   3.441   5.494   3.946
  266ARG    NH1 4125   3.370   5.565   4.026
  266ARG   HH11 4126   3.273   5.580   4.002
  266ARG   HH12 4127   3.417   5.632   4.085
  266ARG    NH2 4128   3.569   5.486   3.956
  266ARG   HH21 4129   3.623   5.422   3.901
  266ARG   HH22 4130   3.624   5.554   4.006
  266ARG      C 4131   2.773   5.347   3.796
  266ARG      O 4132   2.748   5.461   3.755
  267LYS      N 4133   2.689   5.242   3.766
  267LYS      H 4134   2.734   5.152   3.775
  267LYS     CA 4135   2.563   5.245   3.693
  267LYS     HA 4136   2.548   5.144   3.654
  267LYS     CB 4137   2.446   5.277   3.784
  267LYS    HB2 4138   2.463   5.381   3.811
  267LYS    HB3 4139   2.355   5.269   3.725
  267LYS     CG 4140   2.420   5.197   3.914
  267LYS    HG2 4141   2.411   5.093   3.881
  267LYS    HG3 4142   2.504   5.207   3.982
  267LYS     CD 4143   2.295   5.253   3.981
  267LYS    HD2 4144   2.228   5.303   3.912
  267LYS    HD3 4145   2.245   5.167   4.026
  267LYS     CE 4146   2.320   5.358   4.092
  267LYS    HE2 4147   2.381   5.302   4.162
  267LYS    HE3 4148   2.365   5.451   4.056
  267LYS     NZ 4149   2.198   5.404   4.162
  267LYS    HZ1 4150   2.131   5.438   4.094
  267LYS    HZ2 4151   2.145   5.342   4.221
  267LYS    HZ3 4152   2.223   5.481   4.222
  267LYS      C 4153   2.576   5.322   3.559
  267LYS      O 4154   2.509   5.424   3.539
  268TRP      N 4155   2.666   5.272   3.473
  268TRP      H 4156   2.718   5.192   3.507
  268TRP     CA 4157   2.683   5.319   3.333
  268TRP     HA 4158   2.696   5.427   3.337
  268TRP     CB 4159   2.817   5.261   3.275
  268TRP    HB2 4160   2.832   5.153   3.281
  268TRP    HB3 4161   2.819   5.277   3.167
  268TRP     CG 4162   2.951   5.325   3.312
  268TRP    CD1 4163   3.064   5.302   3.242
  268TRP    HD1 4164   3.078   5.238   3.156
  268TRP    NE1 4165   3.169   5.378   3.285
  268TRP    HE1 4166   3.260   5.385   3.241
  268TRP    CE2 4167   3.124   5.472   3.375
  268TRP    CZ2 4168   3.189   5.567   3.449
  268TRP    HZ2 4169   3.297   5.572   3.442
  268TRP    CH2 4170   3.123   5.650   3.543
  268TRP    HH2 4171   3.169   5.727   3.603
  268TRP    CZ3 4172   2.989   5.634   3.558
  268TRP    HZ3 4173   2.934   5.693   3.630
  268TRP    CE3 4174   2.923   5.527   3.493
  268TRP    HE3 4175   2.819   5.512   3.516
  268TRP    CD2 4176   2.985   5.440   3.402
  268TRP      C 4177   2.562   5.292   3.246
  268TRP      O 4178   2.479   5.212   3.282
  269ASN      N 4179   2.551   5.363   3.135
  269ASN      H 4180   2.617   5.438   3.121
  269ASN     CA 4181   2.443   5.344   3.037
  269ASN     HA 4182   2.348   5.381   3.074
  269ASN     CB 4183   2.467   5.435   2.917
  269ASN    HB2 4184   2.494   5.537   2.948
  269ASN    HB3 4185   2.552   5.395   2.862
  269ASN     CG 4186   2.347   5.450   2.824
  269ASN    OD1 4187   2.234   5.402   2.848
  269ASN    ND2 4188   2.356   5.504   2.710
  269ASN   HD21 4189   2.280   5.508   2.644
  269ASN   HD22 4190   2.446   5.543   2.684
  269ASN      C 4191   2.430   5.204   2.988
  269ASN      O 4192   2.520   5.155   2.917
  270GLY      N 4193   2.319   5.144   3.020
  270GLY      H 4194   2.250   5.199   3.070
  270GLY     CA 4195   2.283   5.010   2.994
  270GLY    HA2 4196   2.176   5.011   3.014
  270GLY    HA3 4197   2.307   5.000   2.888
  270GLY      C 4198   2.357   4.909   3.074
  270GLY      O 4199   2.344   4.793   3.047
  271GLU      N 4200   2.443   4.949   3.167
  271GLU      H 4201   2.448   5.047   3.193
  271GLU     CA 4202   2.510   4.862   3.264
  271GLU     HA 4203   2.501   4.762   3.223
  271GLU     CB 4204   2.663   4.900   3.273
  271GLU    HB2 4205   2.672   5.005   3.300
  271GLU    HB3 4206   2.706   4.834   3.348
  271GLU     CG 4207   2.732   4.874   3.142
  271GLU    HG2 4208   2.671   4.893   3.054
  271GLU    HG3 4209   2.807   4.951   3.126
  271GLU     CD 4210   2.795   4.741   3.128
  271GLU    OE1 4211   2.920   4.739   3.135
  271GLU    OE2 4212   2.734   4.638   3.090
  271GLU      C 4213   2.446   4.861   3.401
  271GLU      O 4214   2.443   4.965   3.469
  272LYS      N 4215   2.395   4.748   3.442
  272LYS      H 4216   2.409   4.662   3.391
  272LYS     CA 4217   2.315   4.724   3.569
  272LYS     HA 4218   2.325   4.814   3.629
  272LYS     CB 4219   2.164   4.730   3.526
  272LYS    HB2 4220   2.109   4.723   3.620
  272LYS    HB3 4221   2.141   4.821   3.471
  272LYS     CG 4222   2.130   4.616   3.428
  272LYS    HG2 4223   2.191   4.625   3.338
  272LYS    HG3 4224   2.150   4.517   3.469
  272LYS     CD 4225   1.985   4.635   3.395
  272LYS    HD2 4226   1.927   4.621   3.487
  272LYS    HD3 4227   1.964   4.735   3.358
  272LYS     CE 4228   1.930   4.535   3.287
  272LYS    HE2 4229   1.990   4.544   3.196
  272LYS    HE3 4230   1.951   4.434   3.323
  272LYS     NZ 4231   1.784   4.547   3.265
  272LYS    HZ1 4232   1.771   4.634   3.215
  272LYS    HZ2 4233   1.749   4.474   3.204
  272LYS    HZ3 4234   1.733   4.537   3.351
  272LYS      C 4235   2.349   4.599   3.648
  272LYS      O 4236   2.405   4.501   3.597
  273MET      N 4237   2.328   4.603   3.781
  273MET      H 4238   2.302   4.691   3.825
  273MET     CA 4239   2.361   4.489   3.864
  273MET     HA 4240   2.464   4.472   3.831
  273MET     CB 4241   2.370   4.537   4.009
  273MET    HB2 4242   2.396   4.643   4.006
  273MET    HB3 4243   2.268   4.527   4.046
  273MET     CG 4244   2.468   4.466   4.097
  273MET    HG2 4245   2.438   4.362   4.109
  273MET    HG3 4246   2.564   4.462   4.046
  273MET     SD 4247   2.489   4.547   4.262
  273MET     CE 4248   2.637   4.456   4.330
  273MET    HE1 4249   2.719   4.480   4.262
  273MET    HE2 4250   2.670   4.488   4.429
  273MET    HE3 4251   2.623   4.348   4.335
  273MET      C 4252   2.290   4.354   3.840
  273MET      O 4253   2.349   4.251   3.878
  274SER      N 4254   2.168   4.358   3.790
  274SER      H 4255   2.147   4.450   3.755
  274SER     CA 4256   2.077   4.243   3.753
  274SER     HA 4257   2.057   4.189   3.846
  274SER     CB 4258   1.946   4.295   3.703
  274SER    HB2 4259   1.879   4.210   3.688
  274SER    HB3 4260   1.892   4.337   3.788
  274SER     OG 4261   1.970   4.366   3.580
  274SER     HG 4262   1.963   4.304   3.507
  274SER      C 4263   2.147   4.148   3.663
  274SER      O 4264   2.102   4.035   3.651
  275TYR      N 4265   2.252   4.183   3.589
  275TYR      H 4266   2.281   4.279   3.584
  275TYR     CA 4267   2.325   4.095   3.493
  275TYR     HA 4268   2.250   4.043   3.434
  275TYR     CB 4269   2.419   4.180   3.406
  275TYR    HB2 4270   2.495   4.231   3.465
  275TYR    HB3 4271   2.478   4.121   3.335
  275TYR     CG 4272   2.358   4.295   3.323
  275TYR    CD1 4273   2.435   4.402   3.278
  275TYR    HD1 4274   2.540   4.402   3.305
  275TYR    CE1 4275   2.382   4.491   3.183
  275TYR    HE1 4276   2.445   4.566   3.137
  275TYR     CZ 4277   2.252   4.472   3.134
  275TYR     OH 4278   2.187   4.560   3.051
  275TYR     HH 4279   2.238   4.638   3.029
  275TYR    CE2 4280   2.171   4.367   3.178
  275TYR    HE2 4281   2.070   4.362   3.140
  275TYR    CD2 4282   2.229   4.276   3.265
  275TYR    HD2 4283   2.167   4.191   3.291
  275TYR      C 4284   2.406   3.980   3.554
  275TYR      O 4285   2.432   3.882   3.484
  276LEU      N 4286   2.442   3.982   3.680
  276LEU      H 4287   2.409   4.057   3.739
  276LEU     CA 4288   2.556   3.895   3.735
  276LEU     HA 4289   2.626   3.870   3.655
  276LEU     CB 4290   2.639   3.974   3.839
  276LEU    HB2 4291   2.573   4.039   3.896
  276LEU    HB3 4292   2.674   3.905   3.916
  276LEU     CG 4293   2.755   4.049   3.770
  276LEU     HG 4294   2.820   3.976   3.721
  276LEU    CD1 4295   2.710   4.154   3.670
  276LEU   HD11 4296   2.629   4.218   3.705
  276LEU   HD12 4297   2.781   4.218   3.617
  276LEU   HD13 4298   2.667   4.097   3.588
  276LEU    CD2 4299   2.838   4.117   3.875
  276LEU   HD21 4300   2.911   4.176   3.820
  276LEU   HD22 4301   2.775   4.186   3.932
  276LEU   HD23 4302   2.896   4.056   3.944
  276LEU      C 4303   2.500   3.754   3.775
  276LEU      O 4304   2.565   3.688   3.846
  277LYS      N 4305   2.379   3.718   3.731
  277LYS      H 4306   2.334   3.783   3.668
  277LYS     CA 4307   2.328   3.583   3.752
  277LYS     HA 4308   2.295   3.573   3.855
  277LYS     CB 4309   2.206   3.564   3.655
  277LYS    HB2 4310   2.245   3.569   3.553
  277LYS    HB3 4311   2.160   3.468   3.677
  277LYS     CG 4312   2.082   3.669   3.665
  277LYS    HG2 4313   2.039   3.670   3.765
  277LYS    HG3 4314   2.116   3.770   3.642
  277LYS     CD 4315   1.977   3.630   3.561
  277LYS    HD2 4316   2.010   3.637   3.458
  277LYS    HD3 4317   1.933   3.533   3.582
  277LYS     CE 4318   1.856   3.728   3.559
  277LYS    HE2 4319   1.785   3.700   3.481
  277LYS    HE3 4320   1.808   3.732   3.656
  277LYS     NZ 4321   1.919   3.862   3.521
  277LYS    HZ1 4322   1.970   3.852   3.434
  277LYS    HZ2 4323   1.844   3.925   3.501
  277LYS    HZ3 4324   1.967   3.902   3.601
  277LYS      C 4325   2.422   3.461   3.713
  277LYS      O 4326   2.432   3.357   3.782
  278ASN      N 4327   2.494   3.470   3.597
  278ASN      H 4328   2.490   3.556   3.546
  278ASN     CA 4329   2.597   3.383   3.561
  278ASN     HA 4330   2.605   3.309   3.641
  278ASN     CB 4331   2.558   3.313   3.431
  278ASN    HB2 4332   2.462   3.262   3.433
  278ASN    HB3 4333   2.557   3.386   3.350
  278ASN     CG 4334   2.657   3.202   3.402
  278ASN    OD1 4335   2.692   3.127   3.491
  278ASN    ND2 4336   2.690   3.178   3.275
  278ASN   HD21 4337   2.737   3.091   3.254
  278ASN   HD22 4338   2.658   3.232   3.197
  278ASN      C 4339   2.739   3.454   3.546
  278ASN      O 4340   2.779   3.492   3.437
  279TRP      N 4341   2.806   3.468   3.662
  279TRP      H 4342   2.760   3.438   3.746
  279TRP     CA 4343   2.924   3.558   3.679
  279TRP     HA 4344   2.956   3.599   3.583
  279TRP     CB 4345   2.886   3.669   3.779
  279TRP    HB2 4346   2.804   3.729   3.739
  279TRP    HB3 4347   2.857   3.616   3.870
  279TRP     CG 4348   2.997   3.761   3.823
  279TRP    CD1 4349   3.046   3.765   3.950
  279TRP    HD1 4350   3.013   3.694   4.025
  279TRP    NE1 4351   3.152   3.856   3.949
  279TRP    HE1 4352   3.217   3.866   4.025
  279TRP    CE2 4353   3.163   3.924   3.828
  279TRP    CZ2 4354   3.247   4.026   3.776
  279TRP    HZ2 4355   3.313   4.088   3.835
  279TRP    CH2 4356   3.223   4.072   3.642
  279TRP    HH2 4357   3.283   4.153   3.602
  279TRP    CZ3 4358   3.132   4.015   3.558
  279TRP    HZ3 4359   3.134   4.055   3.458
  279TRP    CE3 4360   3.053   3.908   3.611
  279TRP    HE3 4361   2.976   3.866   3.548
  279TRP    CD2 4362   3.061   3.865   3.744
  279TRP      C 4363   3.050   3.473   3.714
  279TRP      O 4364   3.037   3.352   3.725
  280GLY      N 4365   3.166   3.532   3.729
  280GLY      H 4366   3.173   3.631   3.711
  280GLY     CA 4367   3.291   3.452   3.734
  280GLY    HA2 4368   3.378   3.510   3.763
  280GLY    HA3 4369   3.263   3.392   3.821
  280GLY      C 4370   3.316   3.360   3.611
  280GLY      O 4371   3.313   3.410   3.500
  281GLU      N 4372   3.351   3.236   3.628
  281GLU      H 4373   3.348   3.208   3.725
  281GLU     CA 4374   3.406   3.158   3.514
  281GLU     HA 4375   3.478   3.214   3.454
  281GLU     CB 4376   3.482   3.035   3.566
  281GLU    HB2 4377   3.531   2.976   3.488
  281GLU    HB3 4378   3.565   3.070   3.626
  281GLU     CG 4379   3.414   2.941   3.666
  281GLU    HG2 4380   3.391   2.993   3.759
  281GLU    HG3 4381   3.333   2.880   3.626
  281GLU     CD 4382   3.512   2.825   3.700
  281GLU    OE1 4383   3.509   2.721   3.631
  281GLU    OE2 4384   3.597   2.846   3.788
  281GLU      C 4385   3.289   3.135   3.412
  281GLU      O 4386   3.312   3.130   3.294
  282GLY      N 4387   3.164   3.142   3.456
  282GLY      H 4388   3.148   3.153   3.555
  282GLY     CA 4389   3.042   3.143   3.370
  282GLY    HA2 4390   3.022   3.049   3.318
  282GLY    HA3 4391   2.955   3.142   3.435
  282GLY      C 4392   3.027   3.254   3.261
  282GLY      O 4393   2.953   3.235   3.164
  283TRP      N 4394   3.097   3.366   3.285
  283TRP      H 4395   3.154   3.364   3.368
  283TRP     CA 4396   3.096   3.481   3.203
  283TRP     HA 4397   2.992   3.486   3.171
  283TRP     CB 4398   3.107   3.606   3.300
  283TRP    HB2 4399   3.046   3.590   3.389
  283TRP    HB3 4400   3.208   3.619   3.338
  283TRP     CG 4401   3.071   3.739   3.245
  283TRP    CD1 4402   3.150   3.811   3.158
  283TRP    HD1 4403   3.248   3.784   3.123
  283TRP    NE1 4404   3.075   3.913   3.108
  283TRP    HE1 4405   3.113   3.979   3.042
  283TRP    CE2 4406   2.957   3.930   3.180
  283TRP    CZ2 4407   2.864   4.037   3.185
  283TRP    HZ2 4408   2.885   4.120   3.119
  283TRP    CH2 4409   2.756   4.027   3.268
  283TRP    HH2 4410   2.679   4.102   3.278
  283TRP    CZ3 4411   2.745   3.914   3.347
  283TRP    HZ3 4412   2.666   3.921   3.420
  283TRP    CE3 4413   2.840   3.809   3.358
  283TRP    HE3 4414   2.841   3.740   3.440
  283TRP    CD2 4415   2.950   3.814   3.261
  283TRP      C 4416   3.195   3.485   3.080
  283TRP      O 4417   3.175   3.561   2.985
  284GLY      N 4418   3.294   3.392   3.081
  284GLY      H 4419   3.289   3.329   3.160
  284GLY     CA 4420   3.398   3.380   2.983
  284GLY    HA2 4421   3.382   3.290   2.924
  284GLY    HA3 4422   3.376   3.458   2.910
  284GLY      C 4423   3.544   3.399   3.035
  284GLY      O 4424   3.636   3.376   2.960
  285PHE      N 4425   3.555   3.454   3.156
  285PHE      H 4426   3.467   3.464   3.205
  285PHE     CA 4427   3.683   3.475   3.226
  285PHE     HA 4428   3.748   3.537   3.165
  285PHE     CB 4429   3.657   3.549   3.362
  285PHE    HB2 4430   3.617   3.478   3.435
  285PHE    HB3 4431   3.750   3.586   3.406
  285PHE     CG 4432   3.569   3.670   3.343
  285PHE    CD1 4433   3.458   3.679   3.426
  285PHE    HD1 4434   3.442   3.606   3.504
  285PHE    CE1 4435   3.386   3.801   3.418
  285PHE    HE1 4436   3.316   3.817   3.498
  285PHE     CZ 4437   3.414   3.903   3.321
  285PHE     HZ 4438   3.358   3.995   3.319
  285PHE    CE2 4439   3.517   3.882   3.235
  285PHE    HE2 4440   3.538   3.967   3.172
  285PHE    CD2 4441   3.600   3.769   3.246
  285PHE    HD2 4442   3.687   3.758   3.182
  285PHE      C 4443   3.757   3.348   3.255
  285PHE      O 4444   3.700   3.241   3.256
  286VAL      N 4445   3.888   3.364   3.278
  286VAL      H 4446   3.930   3.455   3.265
  286VAL     CA 4447   3.985   3.250   3.309
  286VAL     HA 4448   3.989   3.195   3.216
  286VAL     CB 4449   4.125   3.300   3.328
  286VAL     HB 4450   4.153   3.335   3.228
  286VAL    CG1 4451   4.157   3.426   3.412
  286VAL   HG11 4452   4.239   3.481   3.364
  286VAL   HG12 4453   4.067   3.485   3.426
  286VAL   HG13 4454   4.172   3.393   3.515
  286VAL    CG2 4455   4.220   3.185   3.361
  286VAL   HG21 4456   4.215   3.168   3.468
  286VAL   HG22 4457   4.189   3.098   3.303
  286VAL   HG23 4458   4.322   3.215   3.338
  286VAL      C 4459   3.942   3.178   3.443
  286VAL      O 4460   3.916   3.249   3.544
  287PRO      N 4461   3.928   3.045   3.451
  287PRO     CD 4462   3.925   2.950   3.337
  287PRO    HD2 4463   4.030   2.925   3.324
  287PRO    HD3 4464   3.883   2.986   3.243
  287PRO     CG 4465   3.851   2.821   3.373
  287PRO    HG2 4466   3.878   2.731   3.318
  287PRO    HG3 4467   3.746   2.847   3.359
  287PRO     CB 4468   3.873   2.817   3.522
  287PRO    HB2 4469   3.972   2.775   3.539
  287PRO    HB3 4470   3.797   2.760   3.577
  287PRO     CA 4471   3.876   2.963   3.562
  287PRO     HA 4472   3.771   2.991   3.575
  287PRO      C 4473   3.936   2.990   3.705
  287PRO      O 4474   4.044   3.047   3.723
  288SER      N 4475   3.868   2.943   3.807
  288SER      H 4476   3.777   2.903   3.790
  288SER     CA 4477   3.897   2.972   3.948
  288SER     HA 4478   3.888   3.079   3.971
  288SER     CB 4479   3.791   2.893   4.027
  288SER    HB2 4480   3.790   2.788   3.998
  288SER    HB3 4481   3.817   2.899   4.133
  288SER     OG 4482   3.668   2.961   4.003
  288SER     HG 4483   3.632   2.922   3.923
  288SER      C 4484   4.027   2.916   3.991
  288SER      O 4485   4.085   2.967   4.085
  289ASP      N 4486   4.075   2.816   3.926
  289ASP      H 4487   4.007   2.770   3.867
  289ASP     CA 4488   4.202   2.747   3.949
  289ASP     HA 4489   4.233   2.752   4.053
  289ASP     CB 4490   4.180   2.603   3.915
  289ASP    HB2 4491   4.266   2.539   3.930
  289ASP    HB3 4492   4.103   2.568   3.984
  289ASP     CG 4493   4.149   2.589   3.762
  289ASP    OD1 4494   4.039   2.628   3.722
  289ASP    OD2 4495   4.231   2.524   3.697
  289ASP      C 4496   4.315   2.811   3.866
  289ASP      O 4497   4.430   2.771   3.891
  290ARG      N 4498   4.300   2.909   3.775
  290ARG      H 4499   4.204   2.930   3.750
  290ARG     CA 4500   4.399   2.975   3.692
  290ARG     HA 4501   4.501   2.951   3.723
  290ARG     CB 4502   4.388   2.919   3.546
  290ARG    HB2 4503   4.283   2.895   3.528
  290ARG    HB3 4504   4.404   3.000   3.475
  290ARG     CG 4505   4.479   2.804   3.508
  290ARG    HG2 4506   4.569   2.855   3.472
  290ARG    HG3 4507   4.518   2.740   3.587
  290ARG     CD 4508   4.414   2.711   3.406
  290ARG    HD2 4509   4.401   2.757   3.308
  290ARG    HD3 4510   4.486   2.629   3.401
  290ARG     NE 4511   4.278   2.658   3.444
  290ARG     HE 4512   4.265   2.655   3.544
  290ARG     CZ 4513   4.187   2.605   3.366
  290ARG    NH1 4514   4.205   2.607   3.237
  290ARG   HH11 4515   4.292   2.638   3.195
  290ARG   HH12 4516   4.148   2.544   3.181
  290ARG    NH2 4517   4.082   2.554   3.418
  290ARG   HH21 4518   4.068   2.571   3.516
  290ARG   HH22 4519   4.008   2.514   3.362
  290ARG      C 4520   4.391   3.130   3.697
  290ARG      O 4521   4.485   3.204   3.660
  291ALA      N 4522   4.288   3.180   3.769
  291ALA      H 4523   4.214   3.114   3.789
  291ALA     CA 4524   4.258   3.315   3.809
  291ALA     HA 4525   4.282   3.374   3.720
  291ALA     CB 4526   4.105   3.323   3.835
  291ALA    HB1 4527   4.080   3.269   3.927
  291ALA    HB2 4528   4.073   3.426   3.851
  291ALA    HB3 4529   4.042   3.284   3.756
  291ALA      C 4530   4.341   3.359   3.932
  291ALA      O 4531   4.344   3.278   4.031
  292LEU      N 4532   4.403   3.477   3.927
  292LEU      H 4533   4.409   3.522   3.837
  292LEU     CA 4534   4.425   3.564   4.045
  292LEU     HA 4535   4.395   3.516   4.138
  292LEU     CB 4536   4.574   3.591   4.073
  292LEU    HB2 4537   4.622   3.499   4.104
  292LEU    HB3 4538   4.627   3.622   3.983
  292LEU     CG 4539   4.611   3.689   4.187
  292LEU     HG 4540   4.715   3.678   4.219
  292LEU    CD1 4541   4.584   3.832   4.143
  292LEU   HD11 4542   4.479   3.858   4.147
  292LEU   HD12 4543   4.638   3.905   4.202
  292LEU   HD13 4544   4.610   3.853   4.039
  292LEU    CD2 4545   4.538   3.664   4.317
  292LEU   HD21 4546   4.545   3.558   4.345
  292LEU   HD22 4547   4.582   3.723   4.397
  292LEU   HD23 4548   4.433   3.693   4.314
  292LEU      C 4549   4.333   3.683   4.023
  292LEU      O 4550   4.346   3.737   3.909
  293VAL      N 4551   4.243   3.701   4.118
  293VAL      H 4552   4.245   3.651   4.206
  293VAL     CA 4553   4.122   3.790   4.109
  293VAL     HA 4554   4.117   3.831   4.008
  293VAL     CB 4555   3.994   3.708   4.133
  293VAL     HB 4556   3.969   3.684   4.236
  293VAL    CG1 4557   3.871   3.783   4.081
  293VAL   HG11 4558   3.863   3.773   3.973
  293VAL   HG12 4559   3.778   3.738   4.117
  293VAL   HG13 4560   3.876   3.887   4.111
  293VAL    CG2 4561   3.996   3.573   4.061
  293VAL   HG21 4562   4.042   3.584   3.963
  293VAL   HG22 4563   4.033   3.498   4.131
  293VAL   HG23 4564   3.897   3.537   4.036
  293VAL      C 4565   4.138   3.908   4.211
  293VAL      O 4566   4.167   3.885   4.327
  294PHE      N 4567   4.124   4.032   4.158
  294PHE      H 4568   4.100   4.043   4.060
  294PHE     CA 4569   4.119   4.160   4.235
  294PHE     HA 4570   4.086   4.131   4.335
  294PHE     CB 4571   4.260   4.218   4.252
  294PHE    HB2 4572   4.266   4.319   4.293
  294PHE    HB3 4573   4.304   4.149   4.323
  294PHE     CG 4574   4.348   4.223   4.121
  294PHE    CD1 4575   4.463   4.155   4.110
  294PHE    HD1 4576   4.494   4.093   4.193
  294PHE    CE1 4577   4.546   4.176   3.996
  294PHE    HE1 4578   4.648   4.139   4.001
  294PHE     CZ 4579   4.501   4.254   3.887
  294PHE     HZ 4580   4.552   4.252   3.792
  294PHE    CE2 4581   4.381   4.327   3.901
  294PHE    HE2 4582   4.346   4.394   3.823
  294PHE    CD2 4583   4.306   4.311   4.017
  294PHE    HD2 4584   4.209   4.359   4.021
  294PHE      C 4585   4.019   4.255   4.174
  294PHE      O 4586   3.986   4.247   4.056
  295VAL      N 4587   3.969   4.357   4.246
  295VAL      H 4588   3.988   4.370   4.344
  295VAL     CA 4589   3.874   4.457   4.196
  295VAL     HA 4590   3.809   4.408   4.123
  295VAL     CB 4591   3.791   4.503   4.315
  295VAL     HB 4592   3.855   4.550   4.390
  295VAL    CG1 4593   3.701   4.617   4.272
  295VAL   HG11 4594   3.640   4.590   4.185
  295VAL   HG12 4595   3.624   4.637   4.346
  295VAL   HG13 4596   3.764   4.705   4.265
  295VAL    CG2 4597   3.707   4.385   4.366
  295VAL   HG21 4598   3.671   4.329   4.280
  295VAL   HG22 4599   3.765   4.321   4.432
  295VAL   HG23 4600   3.613   4.412   4.415
  295VAL      C 4601   3.951   4.571   4.124
  295VAL      O 4602   3.904   4.620   4.021
  296ASP      N 4603   4.066   4.604   4.179
  296ASP      H 4604   4.101   4.556   4.260
  296ASP     CA 4605   4.159   4.702   4.120
  296ASP     HA 4606   4.123   4.718   4.018
  296ASP     CB 4607   4.128   4.836   4.188
  296ASP    HB2 4608   4.149   4.926   4.130
  296ASP    HB3 4609   4.020   4.842   4.203
  296ASP     CG 4610   4.180   4.842   4.328
  296ASP    OD1 4611   4.147   4.765   4.416
  296ASP    OD2 4612   4.266   4.929   4.352
  296ASP      C 4613   4.302   4.660   4.136
  296ASP      O 4614   4.339   4.575   4.218
  297ASN      N 4615   4.389   4.735   4.070
  297ASN      H 4616   4.364   4.818   4.019
  297ASN     CA 4617   4.535   4.696   4.062
  297ASN     HA 4618   4.561   4.624   4.140
  297ASN     CB 4619   4.558   4.639   3.922
  297ASN    HB2 4620   4.492   4.553   3.919
  297ASN    HB3 4621   4.544   4.710   3.841
  297ASN     CG 4622   4.702   4.591   3.914
  297ASN    OD1 4623   4.779   4.673   3.882
  297ASN    ND2 4624   4.722   4.468   3.955
  297ASN   HD21 4625   4.812   4.423   3.964
  297ASN   HD22 4626   4.641   4.410   3.968
  297ASN      C 4627   4.620   4.820   4.087
  297ASN      O 4628   4.586   4.927   4.031
  298HIE      N 4629   4.736   4.818   4.154
  298HIE      H 4630   4.773   4.727   4.176
  298HIE     CA 4631   4.816   4.935   4.182
  298HIE     HA 4632   4.761   5.012   4.236
  298HIE     CB 4633   4.939   4.892   4.269
  298HIE    HB2 4634   4.989   4.984   4.299
  298HIE    HB3 4635   4.902   4.829   4.350
  298HIE     CG 4636   5.031   4.799   4.195
  298HIE    ND1 4637   5.036   4.656   4.201
  298HIE    CE1 4638   5.124   4.621   4.110
  298HIE    HE1 4639   5.160   4.520   4.100
  298HIE    NE2 4640   5.178   4.729   4.054
  298HIE    HE2 4641   5.260   4.731   3.996
  298HIE    CD2 4642   5.119   4.843   4.100
  298HIE    HD2 4643   5.116   4.946   4.068
  298HIE      C 4644   4.869   5.012   4.058
  298HIE      O 4645   4.909   5.125   4.067
  299ASP      N 4646   4.849   4.961   3.937
  299ASP      H 4647   4.824   4.863   3.926
  299ASP     CA 4648   4.880   5.025   3.810
  299ASP     HA 4649   4.956   5.101   3.830
  299ASP     CB 4650   4.948   4.918   3.729
  299ASP    HB2 4651   5.027   4.875   3.789
  299ASP    HB3 4652   4.879   4.838   3.705
  299ASP     CG 4653   5.004   4.979   3.601
  299ASP    OD1 4654   5.077   5.081   3.612
  299ASP    OD2 4655   4.966   4.926   3.491
  299ASP      C 4656   4.763   5.087   3.736
  299ASP      O 4657   4.779   5.188   3.661
  300ASN      N 4658   4.639   5.030   3.762
  300ASN      H 4659   4.638   4.959   3.833
  300ASN     CA 4660   4.522   5.085   3.694
  300ASN     HA 4661   4.563   5.146   3.613
  300ASN     CB 4662   4.442   4.977   3.616
  300ASN    HB2 4663   4.374   5.038   3.557
  300ASN    HB3 4664   4.509   4.922   3.550
  300ASN     CG 4665   4.348   4.896   3.706
  300ASN    OD1 4666   4.333   4.909   3.826
  300ASN    ND2 4667   4.270   4.807   3.646
  300ASN   HD21 4668   4.211   4.749   3.705
  300ASN   HD22 4669   4.252   4.806   3.547
  300ASN      C 4670   4.438   5.180   3.791
  300ASN      O 4671   4.346   5.246   3.750
  301GLN      N 4672   4.475   5.188   3.916
  301GLN      H 4673   4.546   5.120   3.937
  301GLN     CA 4674   4.425   5.280   4.014
  301GLN     HA 4675   4.322   5.249   4.036
  301GLN     CB 4676   4.510   5.263   4.142
  301GLN    HB2 4677   4.563   5.169   4.127
  301GLN    HB3 4678   4.582   5.344   4.147
  301GLN     CG 4679   4.438   5.251   4.280
  301GLN    HG2 4680   4.402   5.350   4.307
  301GLN    HG3 4681   4.346   5.193   4.268
  301GLN     CD 4682   4.523   5.199   4.399
  301GLN    OE1 4683   4.644   5.191   4.395
  301GLN    NE2 4684   4.455   5.146   4.501
  301GLN   HE21 4685   4.501   5.141   4.591
  301GLN   HE22 4686   4.355   5.139   4.496
  301GLN      C 4687   4.415   5.433   3.977
  301GLN      O 4688   4.380   5.510   4.066
  302ARG      N 4689   4.460   5.481   3.860
  302ARG      H 4690   4.495   5.406   3.802
  302ARG     CA 4691   4.490   5.624   3.830
  302ARG     HA 4692   4.442   5.689   3.903
  302ARG     CB 4693   4.635   5.663   3.852
  302ARG    HB2 4694   4.698   5.613   3.779
  302ARG    HB3 4695   4.655   5.768   3.830
  302ARG     CG 4696   4.691   5.637   3.988
  302ARG    HG2 4697   4.638   5.701   4.059
  302ARG    HG3 4698   4.662   5.535   4.016
  302ARG     CD 4699   4.843   5.664   3.997
  302ARG    HD2 4700   4.904   5.597   3.937
  302ARG    HD3 4701   4.864   5.766   3.963
  302ARG     NE 4702   4.894   5.657   4.138
  302ARG     HE 4703   4.922   5.743   4.183
  302ARG     CZ 4704   4.888   5.548   4.221
  302ARG    NH1 4705   4.847   5.431   4.182
  302ARG   HH11 4706   4.836   5.414   4.083
  302ARG   HH12 4707   4.845   5.362   4.255
  302ARG    NH2 4708   4.920   5.558   4.341
  302ARG   HH21 4709   4.957   5.646   4.375
  302ARG   HH22 4710   4.921   5.478   4.403
  302ARG      C 4711   4.422   5.669   3.699
  302ARG      O 4712   4.474   5.755   3.632
  303GLY      N 4713   4.310   5.611   3.662
  303GLY      H 4714   4.266   5.541   3.721
  303GLY     CA 4715   4.235   5.630   3.537
  303GLY    HA2 4716   4.127   5.614   3.546
  303GLY    HA3 4717   4.241   5.738   3.521
  303GLY      C 4718   4.302   5.569   3.417
  303GLY      O 4719   4.233   5.537   3.322
  304HIE      N 4720   4.435   5.552   3.406
  304HIE      H 4721   4.501   5.584   3.475
  304HIE     CA 4722   4.497   5.558   3.276
  304HIE     HA 4723   4.431   5.593   3.196
  304HIE     CB 4724   4.624   5.647   3.275
  304HIE    HB2 4725   4.660   5.659   3.173
  304HIE    HB3 4726   4.591   5.745   3.310
  304HIE     CG 4727   4.735   5.603   3.371
  304HIE    ND1 4728   4.742   5.648   3.501
  304HIE    CE1 4729   4.858   5.599   3.544
  304HIE    HE1 4730   4.893   5.613   3.645
  304HIE    NE2 4731   4.913   5.507   3.464
  304HIE    HE2 4732   4.986   5.440   3.481
  304HIE    CD2 4733   4.840   5.521   3.342
  304HIE    HD2 4734   4.859   5.464   3.252
  304HIE      C 4735   4.539   5.419   3.228
  304HIE      O 4736   4.579   5.397   3.118
  305GLY      N 4737   4.528   5.325   3.319
  305GLY      H 4738   4.478   5.349   3.404
  305GLY     CA 4739   4.555   5.188   3.307
  305GLY    HA2 4740   4.644   5.165   3.247
  305GLY    HA3 4741   4.571   5.150   3.408
  305GLY      C 4742   4.439   5.099   3.251
  305GLY      O 4743   4.331   5.152   3.226
  306ALA      N 4744   4.454   4.967   3.240
  306ALA      H 4745   4.546   4.929   3.257
  306ALA     CA 4746   4.358   4.878   3.182
  306ALA     HA 4747   4.329   4.911   3.082
  306ALA     CB 4748   4.421   4.740   3.181
  306ALA    HB1 4749   4.442   4.708   3.283
  306ALA    HB2 4750   4.356   4.676   3.121
  306ALA    HB3 4751   4.519   4.739   3.132
  306ALA      C 4752   4.225   4.865   3.262
  306ALA      O 4753   4.220   4.852   3.387
  307GLY      N 4754   4.110   4.877   3.185
  307GLY      H 4755   4.122   4.868   3.085
  307GLY     CA 4756   3.969   4.886   3.230
  307GLY    HA2 4757   3.908   4.871   3.141
  307GLY    HA3 4758   3.948   4.818   3.312
  307GLY      C 4759   3.945   5.031   3.277
  307GLY      O 4760   3.834   5.060   3.318
  308GLY      N 4761   4.043   5.120   3.268
  308GLY      H 4762   4.139   5.098   3.245
  308GLY     CA 4763   4.016   5.264   3.265
  308GLY    HA2 4764   4.108   5.314   3.234
  308GLY    HA3 4765   3.937   5.284   3.194
  308GLY      C 4766   3.982   5.329   3.404
  308GLY      O 4767   4.020   5.277   3.507
  309ALA      N 4768   3.907   5.443   3.390
  309ALA      H 4769   3.877   5.463   3.295
  309ALA     CA 4770   3.838   5.501   3.503
  309ALA     HA 4771   3.909   5.529   3.581
  309ALA     CB 4772   3.786   5.638   3.449
  309ALA    HB1 4773   3.757   5.692   3.539
  309ALA    HB2 4774   3.870   5.690   3.402
  309ALA    HB3 4775   3.703   5.632   3.379
  309ALA      C 4776   3.710   5.425   3.560
  309ALA      O 4777   3.667   5.458   3.671
  310SER      N 4778   3.657   5.323   3.493
  310SER      H 4779   3.692   5.300   3.401
  310SER     CA 4780   3.545   5.241   3.537
  310SER     HA 4781   3.464   5.308   3.566
  310SER     CB 4782   3.495   5.139   3.427
  310SER    HB2 4783   3.573   5.072   3.393
  310SER    HB3 4784   3.407   5.085   3.462
  310SER     OG 4785   3.451   5.203   3.311
  310SER     HG 4786   3.459   5.139   3.239
  310SER      C 4787   3.574   5.157   3.659
  310SER      O 4788   3.485   5.146   3.742
  311ILE      N 4789   3.704   5.110   3.685
  311ILE      H 4790   3.783   5.133   3.626
  311ILE     CA 4791   3.750   5.047   3.808
  311ILE     HA 4792   3.705   4.947   3.813
  311ILE     CB 4793   3.906   5.038   3.804
  311ILE     HB 4794   3.948   5.138   3.807
  311ILE    CG2 4795   3.958   4.971   3.926
  311ILE   HG21 4796   3.930   4.866   3.932
  311ILE   HG22 4797   4.066   4.982   3.926
  311ILE   HG23 4798   3.922   5.021   4.016
  311ILE    CG1 4799   3.954   4.970   3.673
  311ILE   HG12 4800   3.916   5.022   3.586
  311ILE   HG13 4801   4.063   4.982   3.668
  311ILE    CD1 4802   3.920   4.823   3.652
  311ILE   HD11 4803   3.812   4.822   3.635
  311ILE   HD12 4804   3.966   4.777   3.564
  311ILE   HD13 4805   3.944   4.765   3.740
  311ILE      C 4806   3.709   5.125   3.930
  311ILE      O 4807   3.715   5.247   3.939
  312LEU      N 4808   3.668   5.052   4.033
  312LEU      H 4809   3.644   4.956   4.013
  312LEU     CA 4810   3.646   5.092   4.168
  312LEU     HA 4811   3.601   5.191   4.164
  312LEU     CB 4812   3.528   5.012   4.233
  312LEU    HB2 4813   3.540   4.904   4.224
  312LEU    HB3 4814   3.531   5.035   4.339
  312LEU     CG 4815   3.395   5.056   4.172
  312LEU     HG 4816   3.410   5.050   4.064
  312LEU    CD1 4817   3.289   4.960   4.208
  312LEU   HD11 4818   3.256   4.968   4.311
  312LEU   HD12 4819   3.206   4.970   4.138
  312LEU   HD13 4820   3.326   4.859   4.189
  312LEU    CD2 4821   3.343   5.199   4.208
  312LEU   HD21 4822   3.234   5.206   4.199
  312LEU   HD22 4823   3.367   5.215   4.313
  312LEU   HD23 4824   3.380   5.273   4.138
  312LEU      C 4825   3.773   5.099   4.253
  312LEU      O 4826   3.854   5.010   4.236
  313THR      N 4827   3.792   5.202   4.337
  313THR      H 4828   3.718   5.270   4.344
  313THR     CA 4829   3.916   5.218   4.416
  313THR     HA 4830   3.968   5.123   4.427
  313THR     CB 4831   4.024   5.297   4.350
  313THR     HB 4832   4.123   5.279   4.390
  313THR    CG2 4833   4.037   5.280   4.201
  313THR   HG21 4834   4.050   5.172   4.188
  313THR   HG22 4835   3.944   5.308   4.152
  313THR   HG23 4836   4.125   5.331   4.161
  313THR    OG1 4837   4.008   5.430   4.376
  313THR    HG1 4838   3.990   5.465   4.289
  313THR      C 4839   3.879   5.273   4.550
  313THR      O 4840   3.762   5.299   4.577
  314PHE      N 4841   3.975   5.300   4.626
  314PHE      H 4842   4.070   5.266   4.618
  314PHE     CA 4843   3.958   5.377   4.752
  314PHE     HA 4844   3.880   5.335   4.816
  314PHE     CB 4845   4.087   5.372   4.838
  314PHE    HB2 4846   4.063   5.410   4.937
  314PHE    HB3 4847   4.107   5.265   4.850
  314PHE     CG 4848   4.208   5.448   4.788
  314PHE    CD1 4849   4.228   5.580   4.828
  314PHE    HD1 4850   4.154   5.626   4.892
  314PHE    CE1 4851   4.338   5.655   4.781
  314PHE    HE1 4852   4.342   5.761   4.802
  314PHE     CZ 4853   4.433   5.591   4.704
  314PHE     HZ 4854   4.514   5.646   4.657
  314PHE    CE2 4855   4.417   5.452   4.671
  314PHE    HE2 4856   4.480   5.405   4.598
  314PHE    CD2 4857   4.303   5.386   4.707
  314PHE    HD2 4858   4.287   5.288   4.664
  314PHE      C 4859   3.920   5.525   4.742
  314PHE      O 4860   3.871   5.581   4.839
  315TRP      N 4861   3.923   5.580   4.626
  315TRP      H 4862   3.966   5.534   4.547
  315TRP     CA 4863   3.843   5.699   4.592
  315TRP     HA 4864   3.835   5.760   4.682
  315TRP     CB 4865   3.908   5.777   4.477
  315TRP    HB2 4866   3.899   5.723   4.384
  315TRP    HB3 4867   3.857   5.873   4.466
  315TRP     CG 4868   4.055   5.812   4.504
  315TRP    CD1 4869   4.165   5.756   4.453
  315TRP    HD1 4870   4.178   5.682   4.376
  315TRP    NE1 4871   4.273   5.825   4.496
  315TRP    HE1 4872   4.363   5.812   4.454
  315TRP    CE2 4873   4.239   5.919   4.584
  315TRP    CZ2 4874   4.317   6.011   4.648
  315TRP    HZ2 4875   4.425   6.014   4.639
  315TRP    CH2 4876   4.256   6.106   4.733
  315TRP    HH2 4877   4.307   6.184   4.787
  315TRP    CZ3 4878   4.116   6.104   4.743
  315TRP    HZ3 4879   4.062   6.182   4.794
  315TRP    CE3 4880   4.039   6.002   4.682
  315TRP    HE3 4881   3.931   6.009   4.684
  315TRP    CD2 4882   4.099   5.913   4.597
  315TRP      C 4883   3.696   5.678   4.555
  315TRP      O 4884   3.617   5.771   4.534
  316ASP      N 4885   3.653   5.557   4.558
  316ASP      H 4886   3.721   5.486   4.581
  316ASP     CA 4887   3.517   5.511   4.532
  316ASP     HA 4888   3.447   5.595   4.535
  316ASP     CB 4889   3.508   5.451   4.389
  316ASP    HB2 4890   3.540   5.347   4.395
  316ASP    HB3 4891   3.404   5.452   4.356
  316ASP     CG 4892   3.581   5.544   4.284
  316ASP    OD1 4893   3.518   5.642   4.242
  316ASP    OD2 4894   3.693   5.521   4.241
  316ASP      C 4895   3.467   5.422   4.642
  316ASP      O 4896   3.399   5.323   4.624
  317ALA      N 4897   3.490   5.472   4.768
  317ALA      H 4898   3.544   5.557   4.766
  317ALA     CA 4899   3.526   5.378   4.881
  317ALA     HA 4900   3.597   5.308   4.838
  317ALA     CB 4901   3.591   5.457   4.996
  317ALA    HB1 4902   3.528   5.538   5.033
  317ALA    HB2 4903   3.616   5.399   5.085
  317ALA    HB3 4904   3.679   5.510   4.960
  317ALA      C 4905   3.403   5.291   4.920
  317ALA      O 4906   3.420   5.166   4.941
  318ARG      N 4907   3.286   5.359   4.939
  318ARG      H 4908   3.277   5.459   4.924
  318ARG     CA 4909   3.156   5.294   4.970
  318ARG     HA 4910   3.171   5.238   5.062
  318ARG     CB 4911   3.052   5.396   5.006
  318ARG    HB2 4912   3.084   5.448   5.096
  318ARG    HB3 4913   3.044   5.464   4.921
  318ARG     CG 4914   2.916   5.345   5.029
  318ARG    HG2 4915   2.876   5.287   4.946
  318ARG    HG3 4916   2.913   5.291   5.123
  318ARG     CD 4917   2.823   5.461   5.057
  318ARG    HD2 4918   2.861   5.518   5.142
  318ARG    HD3 4919   2.834   5.532   4.975
  318ARG     NE 4920   2.686   5.421   5.081
  318ARG     HE 4921   2.660   5.417   5.179
  318ARG     CZ 4922   2.597   5.394   4.986
  318ARG    NH1 4923   2.630   5.414   4.863
  318ARG   HH11 4924   2.703   5.479   4.838
  318ARG   HH12 4925   2.564   5.394   4.789
  318ARG    NH2 4926   2.480   5.353   5.017
  318ARG   HH21 4927   2.440   5.360   5.109
  318ARG   HH22 4928   2.425   5.304   4.947
  318ARG      C 4929   3.115   5.191   4.859
  318ARG      O 4930   3.097   5.073   4.890
  319LEU      N 4931   3.109   5.240   4.734
  319LEU      H 4932   3.136   5.337   4.725
  319LEU     CA 4933   3.087   5.154   4.619
  319LEU     HA 4934   2.993   5.102   4.636
  319LEU     CB 4935   3.086   5.241   4.491
  319LEU    HB2 4936   3.172   5.306   4.476
  319LEU    HB3 4937   3.081   5.173   4.407
  319LEU     CG 4938   2.958   5.334   4.465
  319LEU     HG 4939   2.966   5.403   4.549
  319LEU    CD1 4940   2.984   5.420   4.349
  319LEU   HD11 4941   2.975   5.370   4.253
  319LEU   HD12 4942   2.912   5.502   4.357
  319LEU   HD13 4943   3.082   5.467   4.358
  319LEU    CD2 4944   2.823   5.273   4.458
  319LEU   HD21 4945   2.796   5.253   4.562
  319LEU   HD22 4946   2.752   5.344   4.416
  319LEU   HD23 4947   2.825   5.184   4.395
  319LEU      C 4948   3.183   5.036   4.614
  319LEU      O 4949   3.132   4.927   4.588
  320TYR      N 4950   3.313   5.060   4.639
  320TYR      H 4951   3.338   5.158   4.645
  320TYR     CA 4952   3.427   4.973   4.626
  320TYR     HA 4953   3.429   4.933   4.524
  320TYR     CB 4954   3.561   5.050   4.639
  320TYR    HB2 4955   3.569   5.123   4.558
  320TYR    HB3 4956   3.543   5.113   4.725
  320TYR     CG 4957   3.689   4.966   4.646
  320TYR    CD1 4958   3.733   4.892   4.532
  320TYR    HD1 4959   3.668   4.881   4.447
  320TYR    CE1 4960   3.856   4.820   4.537
  320TYR    HE1 4961   3.890   4.770   4.447
  320TYR     CZ 4962   3.932   4.825   4.653
  320TYR     OH 4963   4.061   4.779   4.657
  320TYR     HH 4964   4.100   4.777   4.569
  320TYR    CE2 4965   3.887   4.891   4.767
  320TYR    HE2 4966   3.957   4.898   4.849
  320TYR    CD2 4967   3.771   4.969   4.760
  320TYR    HD2 4968   3.754   5.032   4.845
  320TYR      C 4969   3.420   4.859   4.726
  320TYR      O 4970   3.432   4.739   4.690
  321LYS      N 4971   3.391   4.898   4.849
  321LYS      H 4972   3.378   4.997   4.863
  321LYS     CA 4973   3.354   4.809   4.965
  321LYS     HA 4974   3.446   4.758   4.995
  321LYS     CB 4975   3.310   4.899   5.086
  321LYS    HB2 4976   3.259   4.987   5.049
  321LYS    HB3 4977   3.246   4.846   5.156
  321LYS     CG 4978   3.428   4.953   5.168
  321LYS    HG2 4979   3.464   4.869   5.228
  321LYS    HG3 4980   3.507   4.999   5.109
  321LYS     CD 4981   3.376   5.055   5.270
  321LYS    HD2 4982   3.325   5.136   5.217
  321LYS    HD3 4983   3.303   5.002   5.332
  321LYS     CE 4984   3.491   5.102   5.359
  321LYS    HE2 4985   3.553   5.016   5.385
  321LYS    HE3 4986   3.561   5.164   5.304
  321LYS     NZ 4987   3.438   5.177   5.475
  321LYS    HZ1 4988   3.518   5.231   5.505
  321LYS    HZ2 4989   3.363   5.244   5.465
  321LYS    HZ3 4990   3.413   5.112   5.548
  321LYS      C 4991   3.255   4.701   4.937
  321LYS      O 4992   3.276   4.585   4.973
  322MET      N 4993   3.153   4.726   4.859
  322MET      H 4994   3.153   4.817   4.816
  322MET     CA 4995   3.055   4.635   4.803
  322MET     HA 4996   3.027   4.558   4.875
  322MET     CB 4997   2.928   4.717   4.773
  322MET    HB2 4998   2.880   4.717   4.870
  322MET    HB3 4999   2.954   4.817   4.738
  322MET     CG 5000   2.841   4.646   4.665
  322MET    HG2 5001   2.890   4.669   4.571
  322MET    HG3 5002   2.826   4.541   4.693
  322MET     SD 5003   2.679   4.705   4.633
  322MET     CE 5004   2.703   4.881   4.610
  322MET    HE1 5005   2.777   4.900   4.533
  322MET    HE2 5006   2.610   4.922   4.572
  322MET    HE3 5007   2.740   4.935   4.697
  322MET      C 5008   3.102   4.564   4.680
  322MET      O 5009   3.063   4.452   4.657
  323ALA      N 5010   3.185   4.624   4.597
  323ALA      H 5011   3.220   4.715   4.620
  323ALA     CA 5012   3.238   4.552   4.476
  323ALA     HA 5013   3.160   4.512   4.411
  323ALA     CB 5014   3.313   4.661   4.395
  323ALA    HB1 5015   3.375   4.616   4.317
  323ALA    HB2 5016   3.241   4.733   4.356
  323ALA    HB3 5017   3.388   4.713   4.455
  323ALA      C 5018   3.334   4.440   4.522
  323ALA      O 5019   3.326   4.327   4.476
  324VAL      N 5020   3.434   4.476   4.604
  324VAL      H 5021   3.455   4.565   4.647
  324VAL     CA 5022   3.517   4.371   4.668
  324VAL     HA 5023   3.564   4.320   4.583
  324VAL     CB 5024   3.622   4.443   4.757
  324VAL     HB 5025   3.568   4.484   4.843
  324VAL    CG1 5026   3.718   4.333   4.811
  324VAL   HG11 5027   3.672   4.235   4.823
  324VAL   HG12 5028   3.798   4.331   4.737
  324VAL   HG13 5029   3.762   4.368   4.905
  324VAL    CG2 5030   3.711   4.560   4.703
  324VAL   HG21 5031   3.744   4.619   4.788
  324VAL   HG22 5032   3.798   4.523   4.650
  324VAL   HG23 5033   3.647   4.631   4.651
  324VAL      C 5034   3.435   4.264   4.739
  324VAL      O 5035   3.470   4.145   4.742
  325GLY      N 5036   3.320   4.299   4.796
  325GLY      H 5037   3.298   4.397   4.800
  325GLY     CA 5038   3.227   4.206   4.869
  325GLY    HA2 5039   3.270   4.138   4.942
  325GLY    HA3 5040   3.153   4.266   4.920
  325GLY      C 5041   3.155   4.119   4.775
  325GLY      O 5042   3.127   4.009   4.818
  326PHE      N 5043   3.120   4.156   4.659
  326PHE      H 5044   3.134   4.251   4.629
  326PHE     CA 5045   3.084   4.063   4.553
  326PHE     HA 5046   2.986   4.027   4.587
  326PHE     CB 5047   3.048   4.137   4.424
  326PHE    HB2 5048   3.020   4.237   4.458
  326PHE    HB3 5049   3.138   4.136   4.362
  326PHE     CG 5050   2.927   4.078   4.346
  326PHE    CD1 5051   2.948   3.970   4.258
  326PHE    HD1 5052   3.048   3.936   4.240
  326PHE    CE1 5053   2.838   3.904   4.202
  326PHE    HE1 5054   2.847   3.814   4.143
  326PHE     CZ 5055   2.710   3.962   4.211
  326PHE     HZ 5056   2.633   3.905   4.160
  326PHE    CE2 5057   2.687   4.074   4.296
  326PHE    HE2 5058   2.590   4.120   4.304
  326PHE    CD2 5059   2.797   4.128   4.364
  326PHE    HD2 5060   2.791   4.213   4.431
  326PHE      C 5061   3.193   3.959   4.525
  326PHE      O 5062   3.158   3.840   4.530
  327MET      N 5063   3.318   3.997   4.512
  327MET      H 5064   3.347   4.093   4.515
  327MET     CA 5065   3.428   3.908   4.480
  327MET     HA 5066   3.391   3.852   4.394
  327MET     CB 5067   3.547   3.993   4.433
  327MET    HB2 5068   3.527   4.059   4.349
  327MET    HB3 5069   3.585   4.050   4.518
  327MET     CG 5070   3.665   3.916   4.383
  327MET    HG2 5071   3.700   3.851   4.464
  327MET    HG3 5072   3.634   3.850   4.302
  327MET     SD 5073   3.824   4.008   4.347
  327MET     CE 5074   3.871   4.052   4.520
  327MET    HE1 5075   3.867   3.963   4.582
  327MET    HE2 5076   3.974   4.087   4.520
  327MET    HE3 5077   3.815   4.131   4.571
  327MET      C 5078   3.464   3.812   4.599
  327MET      O 5079   3.513   3.703   4.572
  328LEU      N 5080   3.436   3.851   4.723
  328LEU      H 5081   3.413   3.947   4.740
  328LEU     CA 5082   3.455   3.772   4.844
  328LEU     HA 5083   3.548   3.722   4.818
  328LEU     CB 5084   3.482   3.857   4.975
  328LEU    HB2 5085   3.405   3.931   4.996
  328LEU    HB3 5086   3.476   3.793   5.063
  328LEU     CG 5087   3.626   3.922   4.972
  328LEU     HG 5088   3.639   3.970   4.876
  328LEU    CD1 5089   3.641   4.023   5.090
  328LEU   HD11 5090   3.634   3.975   5.187
  328LEU   HD12 5091   3.734   4.079   5.079
  328LEU   HD13 5092   3.558   4.093   5.083
  328LEU    CD2 5093   3.734   3.810   4.987
  328LEU   HD21 5094   3.715   3.749   5.075
  328LEU   HD22 5095   3.749   3.754   4.895
  328LEU   HD23 5096   3.826   3.857   5.023
  328LEU      C 5097   3.333   3.678   4.854
  328LEU      O 5098   3.344   3.569   4.904
  329ALA      N 5099   3.214   3.720   4.811
  329ALA      H 5100   3.207   3.812   4.768
  329ALA     CA 5101   3.098   3.632   4.830
  329ALA     HA 5102   3.107   3.576   4.923
  329ALA     CB 5103   2.974   3.715   4.852
  329ALA    HB1 5104   2.997   3.793   4.926
  329ALA    HB2 5105   2.954   3.772   4.761
  329ALA    HB3 5106   2.894   3.646   4.878
  329ALA      C 5107   3.076   3.523   4.721
  329ALA      O 5108   3.026   3.411   4.743
  330HIE      N 5109   3.118   3.547   4.595
  330HIE      H 5110   3.157   3.637   4.570
  330HIE     CA 5111   3.102   3.465   4.474
  330HIE     HA 5112   3.009   3.409   4.484
  330HIE     CB 5113   3.104   3.559   4.358
  330HIE    HB2 5114   3.046   3.650   4.378
  330HIE    HB3 5115   3.202   3.599   4.334
  330HIE     CG 5116   3.062   3.489   4.229
  330HIE    ND1 5117   3.146   3.434   4.134
  330HIE    CE1 5118   3.069   3.368   4.046
  330HIE    HE1 5119   3.102   3.323   3.953
  330HIE    NE2 5120   2.940   3.383   4.081
  330HIE    HE2 5121   2.857   3.353   4.032
  330HIE    CD2 5122   2.929   3.463   4.197
  330HIE    HD2 5123   2.841   3.481   4.256
  330HIE      C 5124   3.206   3.352   4.467
  330HIE      O 5125   3.324   3.374   4.491
  331PRO      N 5126   3.168   3.224   4.431
  331PRO     CD 5127   3.043   3.168   4.376
  331PRO    HD2 5128   3.008   3.239   4.301
  331PRO    HD3 5129   2.970   3.152   4.455
  331PRO     CG 5130   3.068   3.035   4.306
  331PRO    HG2 5131   3.106   3.052   4.205
  331PRO    HG3 5132   2.982   2.969   4.305
  331PRO     CB 5133   3.177   2.982   4.392
  331PRO    HB2 5134   3.244   2.914   4.340
  331PRO    HB3 5135   3.137   2.935   4.481
  331PRO     CA 5136   3.264   3.104   4.433
  331PRO     HA 5137   3.305   3.089   4.532
  331PRO      C 5138   3.392   3.124   4.339
  331PRO      O 5139   3.470   3.028   4.338
  332TYR      N 5140   3.405   3.231   4.254
  332TYR      H 5141   3.338   3.305   4.262
  332TYR     CA 5142   3.516   3.250   4.163
  332TYR     HA 5143   3.524   3.158   4.105
  332TYR     CB 5144   3.481   3.359   4.067
  332TYR    HB2 5145   3.385   3.335   4.021
  332TYR    HB3 5146   3.457   3.456   4.111
  332TYR     CG 5147   3.580   3.392   3.961
  332TYR    CD1 5148   3.616   3.530   3.935
  332TYR    HD1 5149   3.567   3.610   3.988
  332TYR    CE1 5150   3.710   3.561   3.839
  332TYR    HE1 5151   3.756   3.658   3.827
  332TYR     CZ 5152   3.764   3.462   3.758
  332TYR     OH 5153   3.850   3.504   3.659
  332TYR     HH 5154   3.867   3.428   3.603
  332TYR    CE2 5155   3.724   3.324   3.774
  332TYR    HE2 5156   3.765   3.245   3.713
  332TYR    CD2 5157   3.633   3.290   3.879
  332TYR    HD2 5158   3.593   3.190   3.887
  332TYR      C 5159   3.654   3.279   4.233
  332TYR      O 5160   3.670   3.382   4.302
  333GLY      N 5161   3.753   3.196   4.194
  333GLY      H 5162   3.728   3.115   4.139
  333GLY     CA 5163   3.887   3.238   4.215
  333GLY    HA2 5164   3.955   3.192   4.144
  333GLY    HA3 5165   3.904   3.342   4.190
  333GLY      C 5166   3.954   3.238   4.356
  333GLY      O 5167   3.898   3.227   4.469
  334PHE      N 5168   4.083   3.249   4.345
  334PHE      H 5169   4.121   3.248   4.251
  334PHE     CA 5170   4.179   3.294   4.446
  334PHE     HA 5171   4.144   3.254   4.542
  334PHE     CB 5172   4.315   3.230   4.422
  334PHE    HB2 5173   4.311   3.129   4.381
  334PHE    HB3 5174   4.358   3.286   4.339
  334PHE     CG 5175   4.417   3.221   4.533
  334PHE    CD1 5176   4.401   3.120   4.630
  334PHE    HD1 5177   4.312   3.058   4.638
  334PHE    CE1 5178   4.493   3.096   4.734
  334PHE    HE1 5179   4.468   3.025   4.811
  334PHE     CZ 5180   4.609   3.172   4.732
  334PHE     HZ 5181   4.687   3.160   4.806
  334PHE    CE2 5182   4.632   3.268   4.632
  334PHE    HE2 5183   4.726   3.319   4.642
  334PHE    CD2 5184   4.539   3.288   4.530
  334PHE    HD2 5185   4.558   3.359   4.450
  334PHE      C 5186   4.190   3.449   4.441
  334PHE      O 5187   4.214   3.511   4.337
  335THR      N 5188   4.169   3.518   4.553
  335THR      H 5189   4.170   3.461   4.636
  335THR     CA 5190   4.134   3.663   4.552
  335THR     HA 5191   4.126   3.703   4.451
  335THR     CB 5192   4.002   3.680   4.630
  335THR     HB 5193   3.999   3.784   4.663
  335THR    CG2 5194   3.878   3.653   4.534
  335THR   HG21 5195   3.791   3.684   4.592
  335THR   HG22 5196   3.881   3.711   4.442
  335THR   HG23 5197   3.873   3.546   4.514
  335THR    OG1 5198   3.999   3.594   4.740
  335THR    HG1 5199   4.088   3.568   4.765
  335THR      C 5200   4.249   3.743   4.626
  335THR      O 5201   4.298   3.696   4.727
  336ARG      N 5202   4.266   3.869   4.582
  336ARG      H 5203   4.217   3.888   4.495
  336ARG     CA 5204   4.356   3.964   4.647
  336ARG     HA 5205   4.373   3.915   4.743
  336ARG     CB 5206   4.488   3.978   4.573
  336ARG    HB2 5207   4.525   3.880   4.546
  336ARG    HB3 5208   4.466   4.027   4.478
  336ARG     CG 5209   4.602   4.058   4.640
  336ARG    HG2 5210   4.570   4.157   4.670
  336ARG    HG3 5211   4.650   4.012   4.726
  336ARG     CD 5212   4.713   4.076   4.536
  336ARG    HD2 5213   4.808   4.073   4.589
  336ARG    HD3 5214   4.700   3.993   4.466
  336ARG     NE 5215   4.690   4.198   4.458
  336ARG     HE 5216   4.623   4.267   4.489
  336ARG     CZ 5217   4.743   4.229   4.337
  336ARG    NH1 5218   4.799   4.143   4.264
  336ARG   HH11 5219   4.838   4.067   4.318
  336ARG   HH12 5220   4.841   4.172   4.177
  336ARG    NH2 5221   4.720   4.343   4.273
  336ARG   HH21 5222   4.677   4.417   4.326
  336ARG   HH22 5223   4.782   4.363   4.196
  336ARG      C 5224   4.280   4.094   4.680
  336ARG      O 5225   4.200   4.146   4.603
  337VAL      N 5226   4.321   4.149   4.798
  337VAL      H 5227   4.407   4.119   4.841
  337VAL     CA 5228   4.272   4.271   4.861
  337VAL     HA 5229   4.202   4.320   4.794
  337VAL     CB 5230   4.190   4.236   4.984
  337VAL     HB 5231   4.157   4.329   5.030
  337VAL    CG1 5232   4.065   4.146   4.951
  337VAL   HG11 5233   4.088   4.049   4.906
  337VAL   HG12 5234   4.019   4.133   5.049
  337VAL   HG13 5235   3.996   4.201   4.887
  337VAL    CG2 5236   4.275   4.153   5.081
  337VAL   HG21 5237   4.361   4.214   5.108
  337VAL   HG22 5238   4.210   4.131   5.166
  337VAL   HG23 5239   4.320   4.063   5.039
  337VAL      C 5240   4.380   4.369   4.897
  337VAL      O 5241   4.491   4.334   4.930
  338MET      N 5242   4.349   4.499   4.892
  338MET      H 5243   4.252   4.525   4.878
  338MET     CA 5244   4.447   4.607   4.886
  338MET     HA 5245   4.539   4.571   4.840
  338MET     CB 5246   4.397   4.697   4.778
  338MET    HB2 5247   4.369   4.637   4.691
  338MET    HB3 5248   4.308   4.750   4.813
  338MET     CG 5249   4.496   4.811   4.725
  338MET    HG2 5250   4.450   4.866   4.643
  338MET    HG3 5251   4.501   4.888   4.802
  338MET     SD 5252   4.663   4.771   4.675
  338MET     CE 5253   4.739   4.934   4.660
  338MET    HE1 5254   4.847   4.928   4.648
  338MET    HE2 5255   4.699   4.987   4.573
  338MET    HE3 5256   4.720   4.995   4.748
  338MET      C 5257   4.480   4.684   5.016
  338MET      O 5258   4.404   4.674   5.114
  339SER      N 5259   4.596   4.750   5.024
  339SER      H 5260   4.662   4.737   4.949
  339SER     CA 5261   4.630   4.836   5.133
  339SER     HA 5262   4.542   4.872   5.187
  339SER     CB 5263   4.712   4.743   5.225
  339SER    HB2 5264   4.689   4.636   5.216
  339SER    HB3 5265   4.815   4.751   5.191
  339SER     OG 5266   4.696   4.797   5.360
  339SER     HG 5267   4.638   4.745   5.416
  339SER      C 5268   4.709   4.957   5.095
  339SER      O 5269   4.833   4.955   5.109
  340SER      N 5270   4.634   5.058   5.047
  340SER      H 5271   4.537   5.032   5.053
  340SER     CA 5272   4.679   5.180   4.976
  340SER     HA 5273   4.759   5.160   4.905
  340SER     CB 5274   4.562   5.228   4.892
  340SER    HB2 5275   4.476   5.238   4.958
  340SER    HB3 5276   4.590   5.318   4.837
  340SER     OG 5277   4.535   5.127   4.804
  340SER     HG 5278   4.457   5.078   4.830
  340SER      C 5279   4.729   5.298   5.070
  340SER      O 5280   4.716   5.287   5.191
  341TYR      N 5281   4.777   5.411   5.014
  341TYR      H 5282   4.795   5.409   4.914
  341TYR     CA 5283   4.792   5.542   5.078
  341TYR     HA 5284   4.749   5.541   5.178
  341TYR     CB 5285   4.940   5.570   5.093
  341TYR    HB2 5286   4.949   5.675   5.123
  341TYR    HB3 5287   4.994   5.512   5.168
  341TYR     CG 5288   5.025   5.546   4.976
  341TYR    CD1 5289   5.034   5.640   4.875
  341TYR    HD1 5290   4.980   5.733   4.879
  341TYR    CE1 5291   5.115   5.620   4.761
  341TYR    HE1 5292   5.116   5.700   4.689
  341TYR     CZ 5293   5.192   5.507   4.745
  341TYR     OH 5294   5.275   5.482   4.644
  341TYR     HH 5295   5.280   5.561   4.590
  341TYR    CE2 5296   5.180   5.408   4.845
  341TYR    HE2 5297   5.233   5.314   4.837
  341TYR    CD2 5298   5.102   5.426   4.959
  341TYR    HD2 5299   5.105   5.342   5.027
  341TYR      C 5300   4.710   5.642   4.995
  341TYR      O 5301   4.692   5.619   4.873
  342ARG      N 5302   4.656   5.746   5.058
  342ARG      H 5303   4.663   5.744   5.158
  342ARG     CA 5304   4.593   5.858   4.987
  342ARG     HA 5305   4.543   5.813   4.902
  342ARG     CB 5306   4.490   5.927   5.090
  342ARG    HB2 5307   4.454   5.846   5.154
  342ARG    HB3 5308   4.544   5.997   5.154
  342ARG     CG 5309   4.374   5.993   5.022
  342ARG    HG2 5310   4.419   6.077   4.968
  342ARG    HG3 5311   4.331   5.921   4.953
  342ARG     CD 5312   4.266   6.039   5.121
  342ARG    HD2 5313   4.167   6.037   5.076
  342ARG    HD3 5314   4.251   5.962   5.196
  342ARG     NE 5315   4.284   6.173   5.181
  342ARG     HE 5316   4.250   6.256   5.134
  342ARG     CZ 5317   4.353   6.203   5.295
  342ARG    NH1 5318   4.396   6.108   5.372
  342ARG   HH11 5319   4.386   6.008   5.360
  342ARG   HH12 5320   4.464   6.138   5.440
  342ARG    NH2 5321   4.389   6.325   5.322
  342ARG   HH21 5322   4.389   6.374   5.233
  342ARG   HH22 5323   4.458   6.346   5.392
  342ARG      C 5324   4.693   5.965   4.938
  342ARG      O 5325   4.740   6.040   5.022
  343TRP      N 5326   4.730   5.977   4.811
  343TRP      H 5327   4.710   5.904   4.745
  343TRP     CA 5328   4.811   6.089   4.765
  343TRP     HA 5329   4.905   6.101   4.819
  343TRP     CB 5330   4.847   6.049   4.616
  343TRP    HB2 5331   4.907   6.127   4.569
  343TRP    HB3 5332   4.903   5.956   4.622
  343TRP     CG 5333   4.731   6.025   4.523
  343TRP    CD1 5334   4.669   6.128   4.458
  343TRP    HD1 5335   4.686   6.234   4.459
  343TRP    NE1 5336   4.579   6.081   4.366
  343TRP    HE1 5337   4.535   6.139   4.296
  343TRP    CE2 5338   4.581   5.940   4.369
  343TRP    CZ2 5339   4.515   5.849   4.285
  343TRP    HZ2 5340   4.445   5.890   4.213
  343TRP    CH2 5341   4.531   5.708   4.311
  343TRP    HH2 5342   4.479   5.632   4.254
  343TRP    CZ3 5343   4.629   5.668   4.413
  343TRP    HZ3 5344   4.644   5.566   4.444
  343TRP    CE3 5345   4.695   5.768   4.492
  343TRP    HE3 5346   4.764   5.741   4.572
  343TRP    CD2 5347   4.674   5.905   4.472
  343TRP      C 5348   4.737   6.222   4.771
  343TRP      O 5349   4.616   6.225   4.795
  344PRO      N 5350   4.802   6.340   4.772
  344PRO     CD 5351   4.942   6.349   4.726
  344PRO    HD2 5352   4.952   6.331   4.619
  344PRO    HD3 5353   5.007   6.284   4.784
  344PRO     CG 5354   4.978   6.501   4.737
  344PRO    HG2 5355   4.992   6.555   4.643
  344PRO    HG3 5356   5.077   6.519   4.778
  344PRO     CB 5357   4.877   6.560   4.822
  344PRO    HB2 5358   4.858   6.666   4.806
  344PRO    HB3 5359   4.904   6.544   4.927
  344PRO     CA 5360   4.750   6.476   4.778
  344PRO     HA 5361   4.682   6.480   4.863
  344PRO      C 5362   4.680   6.524   4.654
  344PRO      O 5363   4.718   6.497   4.539
  345ARG      N 5364   4.571   6.603   4.665
  345ARG      H 5365   4.540   6.626   4.758
  345ARG     CA 5366   4.481   6.657   4.557
  345ARG     HA 5367   4.536   6.637   4.465
  345ARG     CB 5368   4.362   6.555   4.543
  345ARG    HB2 5369   4.303   6.548   4.635
  345ARG    HB3 5370   4.300   6.610   4.472
  345ARG     CG 5371   4.386   6.428   4.466
  345ARG    HG2 5372   4.430   6.449   4.368
  345ARG    HG3 5373   4.463   6.369   4.516
  345ARG     CD 5374   4.264   6.331   4.454
  345ARG    HD2 5375   4.259   6.267   4.542
  345ARG    HD3 5376   4.175   6.393   4.442
  345ARG     NE 5377   4.276   6.254   4.333
  345ARG     HE 5378   4.349   6.275   4.267
  345ARG     CZ 5379   4.196   6.154   4.296
  345ARG    NH1 5380   4.094   6.107   4.358
  345ARG   HH11 5381   4.057   6.161   4.435
  345ARG   HH12 5382   4.032   6.051   4.301
  345ARG    NH2 5383   4.212   6.100   4.180
  345ARG   HH21 5384   4.280   6.139   4.116
  345ARG   HH22 5385   4.161   6.019   4.147
  345ARG      C 5386   4.440   6.801   4.569
  345ARG      O 5387   4.399   6.855   4.465
  346GLN      N 5388   4.433   6.855   4.694
  346GLN      H 5389   4.452   6.790   4.769
  346GLN     CA 5390   4.373   6.984   4.740
  346GLN     HA 5391   4.273   6.977   4.699
  346GLN     CB 5392   4.356   6.976   4.896
  346GLN    HB2 5393   4.311   7.067   4.937
  346GLN    HB3 5394   4.295   6.892   4.928
  346GLN     CG 5395   4.486   6.963   4.978
  346GLN    HG2 5396   4.539   6.872   4.948
  346GLN    HG3 5397   4.554   7.044   4.952
  346GLN     CD 5398   4.464   6.967   5.131
  346GLN    OE1 5399   4.356   6.963   5.191
  346GLN    NE2 5400   4.571   6.982   5.204
  346GLN   HE21 5401   4.565   6.976   5.305
  346GLN   HE22 5402   4.661   6.988   5.160
  346GLN      C 5403   4.446   7.111   4.693
  346GLN      O 5404   4.572   7.113   4.684
  347PHE      N 5405   4.371   7.217   4.661
  347PHE      H 5406   4.274   7.214   4.690
  347PHE     CA 5407   4.427   7.352   4.629
  347PHE     HA 5408   4.346   7.412   4.586
  347PHE     CB 5409   4.482   7.432   4.746
  347PHE    HB2 5410   4.588   7.409   4.750
  347PHE    HB3 5411   4.461   7.538   4.731
  347PHE     CG 5412   4.418   7.399   4.880
  347PHE    CD1 5413   4.278   7.396   4.900
  347PHE    HD1 5414   4.200   7.411   4.827
  347PHE    CE1 5415   4.228   7.353   5.023
  347PHE    HE1 5416   4.123   7.331   5.033
  347PHE     CZ 5417   4.322   7.328   5.122
  347PHE     HZ 5418   4.278   7.295   5.215
  347PHE    CE2 5419   4.460   7.325   5.107
  347PHE    HE2 5420   4.514   7.270   5.183
  347PHE    CD2 5421   4.514   7.354   4.983
  347PHE    HD2 5422   4.621   7.352   4.969
  347PHE      C 5423   4.521   7.360   4.505
  347PHE      O 5424   4.606   7.452   4.499
  348GLN      N 5425   4.512   7.270   4.407
  348GLN      H 5426   4.441   7.199   4.405
  348GLN     CA 5427   4.601   7.268   4.293
  348GLN     HA 5428   4.698   7.314   4.312
  348GLN     CB 5429   4.609   7.121   4.245
  348GLN    HB2 5430   4.513   7.092   4.203
  348GLN    HB3 5431   4.659   7.116   4.149
  348GLN     CG 5432   4.677   7.015   4.338
  348GLN    HG2 5433   4.782   7.040   4.345
  348GLN    HG3 5434   4.629   7.019   4.436
  348GLN     CD 5435   4.665   6.868   4.280
  348GLN    OE1 5436   4.600   6.837   4.177
  348GLN    NE2 5437   4.734   6.771   4.346
  348GLN   HE21 5438   4.738   6.679   4.304
  348GLN   HE22 5439   4.806   6.797   4.412
  348GLN      C 5440   4.549   7.353   4.172
  348GLN      O 5441   4.432   7.375   4.157
  349ASN      N 5442   4.640   7.391   4.086
  349ASN      H 5443   4.734   7.364   4.111
  349ASN     CA 5444   4.607   7.432   3.949
  349ASN     HA 5445   4.514   7.489   3.954
  349ASN     CB 5446   4.710   7.531   3.897
  349ASN    HB2 5447   4.707   7.613   3.968
  349ASN    HB3 5448   4.812   7.491   3.902
  349ASN     CG 5449   4.695   7.583   3.755
  349ASN    OD1 5450   4.593   7.558   3.693
  349ASN    ND2 5451   4.788   7.663   3.710
  349ASN   HD21 5452   4.782   7.716   3.625
  349ASN   HD22 5453   4.871   7.678   3.767
  349ASN      C 5454   4.576   7.311   3.866
  349ASN      O 5455   4.660   7.219   3.868
  350GLY      N 5456   4.456   7.299   3.804
  350GLY      H 5457   4.402   7.383   3.794
  350GLY     CA 5458   4.416   7.181   3.729
  350GLY    HA2 5459   4.333   7.202   3.661
  350GLY    HA3 5460   4.502   7.144   3.673
  350GLY      C 5461   4.363   7.068   3.817
  350GLY      O 5462   4.285   7.090   3.904
  351ASN      N 5463   4.396   6.942   3.784
  351ASN      H 5464   4.454   6.932   3.703
  351ASN     CA 5465   4.333   6.825   3.837
  351ASN     HA 5466   4.306   6.842   3.942
  351ASN     CB 5467   4.215   6.793   3.748
  351ASN    HB2 5468   4.148   6.879   3.751
  351ASN    HB3 5469   4.252   6.767   3.649
  351ASN     CG 5470   4.142   6.678   3.813
  351ASN    OD1 5471   4.116   6.677   3.927
  351ASN    ND2 5472   4.103   6.572   3.738
  351ASN   HD21 5473   4.068   6.485   3.774
  351ASN   HD22 5474   4.129   6.575   3.640
  351ASN      C 5475   4.434   6.712   3.851
  351ASN      O 5476   4.479   6.663   3.750
  352ASP      N 5477   4.464   6.671   3.974
  352ASP      H 5478   4.433   6.732   4.047
  352ASP     CA 5479   4.540   6.556   4.013
  352ASP     HA 5480   4.548   6.566   4.121
  352ASP     CB 5481   4.452   6.436   3.974
  352ASP    HB2 5482   4.346   6.458   3.985
  352ASP    HB3 5483   4.477   6.399   3.874
  352ASP     CG 5484   4.463   6.311   4.067
  352ASP    OD1 5485   4.416   6.207   4.014
  352ASP    OD2 5486   4.515   6.306   4.181
  352ASP      C 5487   4.685   6.540   3.966
  352ASP      O 5488   4.742   6.431   3.945
  353VAL      N 5489   4.756   6.648   3.952
  353VAL      H 5490   4.714   6.733   3.989
  353VAL     CA 5491   4.891   6.664   3.886
  353VAL     HA 5492   4.891   6.598   3.799
  353VAL     CB 5493   4.911   6.811   3.848
  353VAL     HB 5494   5.010   6.817   3.803
  353VAL    CG1 5495   4.814   6.877   3.750
  353VAL   HG11 5496   4.723   6.904   3.804
  353VAL   HG12 5497   4.857   6.965   3.703
  353VAL   HG13 5498   4.794   6.800   3.675
  353VAL    CG2 5499   4.919   6.902   3.967
  353VAL   HG21 5500   4.972   6.993   3.938
  353VAL   HG22 5501   4.821   6.918   4.012
  353VAL   HG23 5502   4.997   6.862   4.032
  353VAL      C 5503   5.008   6.604   3.977
  353VAL      O 5504   5.126   6.622   3.943
  354ASN      N 5505   4.981   6.541   4.093
  354ASN      H 5506   4.886   6.515   4.118
  354ASN     CA 5507   5.068   6.485   4.197
  354ASN     HA 5508   5.170   6.481   4.160
  354ASN     CB 5509   5.074   6.578   4.321
  354ASN    HB2 5510   5.057   6.683   4.294
  354ASN    HB3 5511   4.994   6.563   4.393
  354ASN     CG 5512   5.208   6.583   4.393
  354ASN    OD1 5513   5.273   6.687   4.391
  354ASN    ND2 5514   5.261   6.476   4.443
  354ASN   HD21 5515   5.357   6.491   4.471
  354ASN   HD22 5516   5.220   6.386   4.424
  354ASN      C 5517   5.034   6.341   4.238
  354ASN      O 5518   5.090   6.291   4.334
  355ASP      N 5519   4.960   6.273   4.148
  355ASP      H 5520   4.939   6.320   4.061
  355ASP     CA 5521   4.916   6.141   4.182
  355ASP     HA 5522   4.875   6.137   4.283
  355ASP     CB 5523   4.799   6.111   4.092
  355ASP    HB2 5524   4.750   6.026   4.140
  355ASP    HB3 5525   4.720   6.186   4.085
  355ASP     CG 5526   4.831   6.064   3.954
  355ASP    OD1 5527   4.932   6.106   3.893
  355ASP    OD2 5528   4.756   5.980   3.892
  355ASP      C 5529   5.027   6.028   4.174
  355ASP      O 5530   5.000   5.916   4.206
  356TRP      N 5531   5.154   6.060   4.151
  356TRP      H 5532   5.171   6.156   4.127
  356TRP     CA 5533   5.257   5.958   4.116
  356TRP     HA 5534   5.212   5.861   4.094
  356TRP     CB 5535   5.331   6.013   4.003
  356TRP    HB2 5536   5.425   5.961   3.984
  356TRP    HB3 5537   5.268   6.001   3.915
  356TRP     CG 5538   5.363   6.166   4.016
  356TRP    CD1 5539   5.308   6.261   3.941
  356TRP    HD1 5540   5.243   6.234   3.860
  356TRP    NE1 5541   5.356   6.383   3.972
  356TRP    HE1 5542   5.313   6.467   3.937
  356TRP    CE2 5543   5.437   6.380   4.080
  356TRP    CZ2 5544   5.510   6.473   4.153
  356TRP    HZ2 5545   5.502   6.579   4.131
  356TRP    CH2 5546   5.588   6.431   4.261
  356TRP    HH2 5547   5.633   6.510   4.319
  356TRP    CZ3 5548   5.611   6.298   4.285
  356TRP    HZ3 5549   5.673   6.268   4.368
  356TRP    CE3 5550   5.536   6.209   4.213
  356TRP    HE3 5551   5.558   6.105   4.235
  356TRP    CD2 5552   5.451   6.240   4.109
  356TRP      C 5553   5.342   5.918   4.233
  356TRP      O 5554   5.420   5.821   4.222
  357VAL      N 5555   5.328   5.985   4.347
  357VAL      H 5556   5.251   6.050   4.357
  357VAL     CA 5557   5.404   5.965   4.472
  357VAL     HA 5558   5.505   5.994   4.443
  357VAL     CB 5559   5.343   6.058   4.588
  357VAL     HB 5560   5.391   6.028   4.681
  357VAL    CG1 5561   5.374   6.211   4.564
  357VAL   HG11 5562   5.309   6.279   4.618
  357VAL   HG12 5563   5.479   6.237   4.575
  357VAL   HG13 5564   5.344   6.233   4.461
  357VAL    CG2 5565   5.193   6.035   4.617
  357VAL   HG21 5566   5.126   6.063   4.536
  357VAL   HG22 5567   5.172   5.931   4.637
  357VAL   HG23 5568   5.158   6.097   4.699
  357VAL      C 5569   5.414   5.818   4.515
  357VAL      O 5570   5.319   5.741   4.509
  358GLY      N 5571   5.535   5.783   4.563
  358GLY      H 5572   5.601   5.859   4.569
  358GLY     CA 5573   5.550   5.672   4.653
  358GLY    HA2 5574   5.499   5.586   4.610
  358GLY    HA3 5575   5.656   5.648   4.661
  358GLY      C 5576   5.484   5.694   4.793
  358GLY      O 5577   5.403   5.784   4.802
  359PRO      N 5578   5.518   5.615   4.898
  359PRO     CD 5579   5.628   5.516   4.898
  359PRO    HD2 5580   5.720   5.562   4.861
  359PRO    HD3 5581   5.601   5.424   4.846
  359PRO     CG 5582   5.647   5.467   5.041
  359PRO    HG2 5583   5.720   5.523   5.100
  359PRO    HG3 5584   5.679   5.363   5.044
  359PRO     CB 5585   5.503   5.493   5.100
  359PRO    HB2 5586   5.501   5.514   5.207
  359PRO    HB3 5587   5.443   5.404   5.080
  359PRO     CA 5588   5.445   5.608   5.021
  359PRO     HA 5589   5.339   5.601   4.996
  359PRO      C 5590   5.470   5.737   5.104
  359PRO      O 5591   5.578   5.794   5.104
  360PRO      N 5592   5.360   5.785   5.177
  360PRO     CD 5593   5.237   5.709   5.197
  360PRO    HD2 5594   5.277   5.608   5.209
  360PRO    HD3 5595   5.166   5.729   5.117
  360PRO     CG 5596   5.181   5.755   5.338
  360PRO    HG2 5597   5.227   5.691   5.413
  360PRO    HG3 5598   5.073   5.745   5.342
  360PRO     CB 5599   5.232   5.894   5.339
  360PRO    HB2 5600   5.240   5.926   5.443
  360PRO    HB3 5601   5.166   5.957   5.279
  360PRO     CA 5602   5.362   5.894   5.260
  360PRO     HA 5603   5.370   5.982   5.197
  360PRO      C 5604   5.482   5.883   5.361
  360PRO      O 5605   5.491   5.786   5.436
  361ASN      N 5606   5.570   5.984   5.355
  361ASN      H 5607   5.534   6.053   5.290
  361ASN     CA 5608   5.695   5.993   5.426
  361ASN     HA 5609   5.702   5.920   5.506
  361ASN     CB 5610   5.808   5.962   5.329
  361ASN    HB2 5611   5.907   5.968   5.374
  361ASN    HB3 5612   5.796   5.860   5.293
  361ASN     CG 5613   5.808   6.053   5.210
  361ASN    OD1 5614   5.863   6.164   5.211
  361ASN    ND2 5615   5.747   6.013   5.100
  361ASN   HD21 5616   5.733   6.072   5.019
  361ASN   HD22 5617   5.694   5.927   5.105
  361ASN      C 5618   5.700   6.138   5.485
  361ASN      O 5619   5.628   6.230   5.442
  362ASN      N 5620   5.798   6.160   5.577
  362ASN      H 5621   5.851   6.079   5.607
  362ASN     CA 5622   5.846   6.298   5.616
  362ASN     HA 5623   5.843   6.358   5.525
  362ASN     CB 5624   5.763   6.345   5.733
  362ASN    HB2 5625   5.657   6.359   5.715
  362ASN    HB3 5626   5.772   6.269   5.811
  362ASN     CG 5627   5.809   6.480   5.789
  362ASN    OD1 5628   5.784   6.582   5.727
  362ASN    ND2 5629   5.884   6.488   5.893
  362ASN   HD21 5630   5.893   6.577   5.939
  362ASN   HD22 5631   5.898   6.400   5.941
  362ASN      C 5632   5.991   6.299   5.660
  362ASN      O 5633   6.033   6.197   5.716
  363ASN      N 5634   6.071   6.400   5.644
  363ASN      H 5635   6.033   6.486   5.608
  363ASN     CA 5636   6.214   6.405   5.685
  363ASN     HA 5637   6.267   6.484   5.632
  363ASN     CB 5638   6.227   6.434   5.832
  363ASN    HB2 5639   6.160   6.509   5.871
  363ASN    HB3 5640   6.203   6.336   5.872
  363ASN     CG 5641   6.370   6.460   5.876
  363ASN    OD1 5642   6.430   6.559   5.837
  363ASN    ND2 5643   6.421   6.382   5.970
  363ASN   HD21 5644   6.517   6.393   5.997
  363ASN   HD22 5645   6.367   6.310   6.017
  363ASN      C 5646   6.290   6.284   5.636
  363ASN      O 5647   6.387   6.233   5.692
  364GLY      N 5648   6.253   6.242   5.515
  364GLY      H 5649   6.170   6.282   5.475
  364GLY     CA 5650   6.315   6.132   5.441
  364GLY    HA2 5651   6.288   6.142   5.336
  364GLY    HA3 5652   6.423   6.145   5.439
  364GLY      C 5653   6.291   5.994   5.500
  364GLY      O 5654   6.353   5.902   5.447
  365VAL      N 5655   6.200   5.975   5.597
  365VAL      H 5656   6.134   6.049   5.619
  365VAL     CA 5657   6.152   5.844   5.638
  365VAL     HA 5658   6.201   5.767   5.578
  365VAL     CB 5659   6.195   5.810   5.785
  365VAL     HB 5660   6.159   5.709   5.809
  365VAL    CG1 5661   6.343   5.802   5.793
  365VAL   HG11 5662   6.389   5.725   5.731
  365VAL   HG12 5663   6.391   5.897   5.766
  365VAL   HG13 5664   6.364   5.777   5.897
  365VAL    CG2 5665   6.152   5.914   5.891
  365VAL   HG21 5666   6.167   5.882   5.994
  365VAL   HG22 5667   6.211   6.002   5.870
  365VAL   HG23 5668   6.048   5.943   5.873
  365VAL      C 5669   6.009   5.811   5.628
  365VAL      O 5670   5.927   5.899   5.621
  366ILE      N 5671   5.978   5.690   5.607
  366ILE      H 5672   6.054   5.624   5.619
  366ILE     CA 5673   5.846   5.643   5.579
  366ILE     HA 5674   5.802   5.712   5.507
  366ILE     CB 5675   5.844   5.507   5.504
  366ILE     HB 5676   5.928   5.451   5.543
  366ILE    CG2 5677   5.705   5.447   5.515
  366ILE   HG21 5678   5.674   5.412   5.614
  366ILE   HG22 5679   5.625   5.514   5.485
  366ILE   HG23 5680   5.705   5.352   5.462
  366ILE    CG1 5681   5.891   5.535   5.360
  366ILE   HG12 5682   5.819   5.591   5.301
  366ILE   HG13 5683   5.979   5.599   5.353
  366ILE    CD1 5684   5.925   5.406   5.281
  366ILE   HD11 5685   6.019   5.367   5.319
  366ILE   HD12 5686   5.847   5.332   5.302
  366ILE   HD13 5687   5.917   5.420   5.173
  366ILE      C 5688   5.759   5.646   5.705
  366ILE      O 5689   5.798   5.617   5.818
  367LYS      N 5690   5.633   5.690   5.689
  367LYS      H 5691   5.615   5.719   5.594
  367LYS     CA 5692   5.543   5.719   5.801
  367LYS     HA 5693   5.591   5.770   5.884
  367LYS     CB 5694   5.426   5.805   5.760
  367LYS    HB2 5695   5.377   5.763   5.672
  367LYS    HB3 5696   5.355   5.803   5.842
  367LYS     CG 5697   5.470   5.947   5.716
  367LYS    HG2 5698   5.570   5.949   5.672
  367LYS    HG3 5699   5.401   5.984   5.640
  367LYS     CD 5700   5.481   6.044   5.838
  367LYS    HD2 5701   5.543   5.988   5.908
  367LYS    HD3 5702   5.539   6.130   5.803
  367LYS     CE 5703   5.354   6.090   5.919
  367LYS    HE2 5704   5.290   6.003   5.934
  367LYS    HE3 5705   5.391   6.125   6.015
  367LYS     NZ 5706   5.279   6.193   5.841
  367LYS    HZ1 5707   5.214   6.239   5.903
  367LYS    HZ2 5708   5.328   6.270   5.798
  367LYS    HZ3 5709   5.220   6.158   5.767
  367LYS      C 5710   5.484   5.584   5.851
  367LYS      O 5711   5.474   5.487   5.778
  368GLU      N 5712   5.449   5.589   5.978
  368GLU      H 5713   5.455   5.680   6.023
  368GLU     CA 5714   5.400   5.478   6.055
  368GLU     HA 5715   5.459   5.389   6.030
  368GLU     CB 5716   5.413   5.518   6.206
  368GLU    HB2 5717   5.350   5.605   6.220
  368GLU    HB3 5718   5.378   5.430   6.260
  368GLU     CG 5719   5.560   5.547   6.246
  368GLU    HG2 5720   5.599   5.616   6.170
  368GLU    HG3 5721   5.555   5.602   6.340
  368GLU     CD 5722   5.658   5.426   6.249
  368GLU    OE1 5723   5.779   5.453   6.221
  368GLU    OE2 5724   5.618   5.307   6.280
  368GLU      C 5725   5.253   5.442   6.024
  368GLU      O 5726   5.174   5.525   5.996
  369VAL      N 5727   5.219   5.312   6.029
  369VAL      H 5728   5.292   5.251   6.061
  369VAL     CA 5729   5.082   5.265   5.970
  369VAL     HA 5730   5.057   5.329   5.886
  369VAL     CB 5731   5.091   5.111   5.936
  369VAL     HB 5732   5.105   5.045   6.021
  369VAL    CG1 5733   4.963   5.064   5.874
  369VAL   HG11 5734   4.894   5.073   5.958
  369VAL   HG12 5735   4.943   5.117   5.781
  369VAL   HG13 5736   4.968   4.957   5.852
  369VAL    CG2 5737   5.214   5.095   5.838
  369VAL   HG21 5738   5.220   4.991   5.808
  369VAL   HG22 5739   5.198   5.163   5.754
  369VAL   HG23 5740   5.309   5.117   5.886
  369VAL      C 5741   4.976   5.296   6.080
  369VAL      O 5742   4.869   5.344   6.047
  370THR      N 5743   5.011   5.295   6.212
  370THR      H 5744   5.110   5.280   6.229
  370THR     CA 5745   4.935   5.352   6.332
  370THR     HA 5746   5.005   5.326   6.412
  370THR     CB 5747   4.944   5.504   6.338
  370THR     HB 5748   4.868   5.542   6.269
  370THR    CG2 5749   4.921   5.561   6.478
  370THR   HG21 5750   4.875   5.484   6.540
  370THR   HG22 5751   5.018   5.592   6.518
  370THR   HG23 5752   4.859   5.650   6.468
  370THR    OG1 5753   5.066   5.550   6.287
  370THR    HG1 5754   5.069   5.518   6.197
  370THR      C 5755   4.789   5.298   6.343
  370THR      O 5756   4.699   5.370   6.305
  371ILE      N 5757   4.771   5.177   6.382
  371ILE      H 5758   4.858   5.132   6.405
  371ILE     CA 5759   4.638   5.108   6.414
  371ILE     HA 5760   4.585   5.125   6.320
  371ILE     CB 5761   4.662   4.950   6.436
  371ILE     HB 5762   4.697   4.931   6.538
  371ILE    CG2 5763   4.522   4.883   6.421
  371ILE   HG21 5764   4.483   4.878   6.319
  371ILE   HG22 5765   4.536   4.782   6.460
  371ILE   HG23 5766   4.446   4.937   6.478
  371ILE    CG1 5767   4.752   4.882   6.332
  371ILE   HG12 5768   4.854   4.902   6.364
  371ILE   HG13 5769   4.744   4.773   6.342
  371ILE    CD1 5770   4.736   4.921   6.186
  371ILE   HD11 5771   4.763   5.026   6.175
  371ILE   HD12 5772   4.794   4.857   6.120
  371ILE   HD13 5773   4.634   4.923   6.147
  371ILE      C 5774   4.575   5.177   6.533
  371ILE      O 5775   4.639   5.182   6.641
  372ASN      N 5776   4.451   5.222   6.523
  372ASN      H 5777   4.420   5.215   6.427
  372ASN     CA 5778   4.371   5.284   6.630
  372ASN     HA 5779   4.443   5.320   6.703
  372ASN     CB 5780   4.286   5.401   6.584
  372ASN    HB2 5781   4.249   5.462   6.666
  372ASN    HB3 5782   4.353   5.472   6.536
  372ASN     CG 5783   4.167   5.362   6.496
  372ASN    OD1 5784   4.073   5.299   6.551
  372ASN    ND2 5785   4.169   5.410   6.374
  372ASN   HD21 5786   4.089   5.398   6.312
  372ASN   HD22 5787   4.238   5.477   6.344
  372ASN      C 5788   4.278   5.175   6.691
  372ASN      O 5789   4.267   5.074   6.623
  373PRO      N 5790   4.224   5.201   6.807
  373PRO     CD 5791   4.245   5.315   6.897
  373PRO    HD2 5792   4.177   5.395   6.867
  373PRO    HD3 5793   4.350   5.343   6.902
  373PRO     CG 5794   4.209   5.273   7.038
  373PRO    HG2 5795   4.166   5.353   7.098
  373PRO    HG3 5796   4.295   5.230   7.089
  373PRO     CB 5797   4.097   5.172   7.011
  373PRO    HB2 5798   4.002   5.223   6.993
  373PRO    HB3 5799   4.092   5.099   7.092
  373PRO     CA 5800   4.149   5.096   6.886
  373PRO     HA 5801   4.218   5.018   6.918
  373PRO      C 5802   4.031   5.027   6.812
  373PRO      O 5803   3.985   4.920   6.858
  374ASP      N 5804   3.979   5.071   6.697
  374ASP      H 5805   4.013   5.162   6.669
  374ASP     CA 5806   3.876   5.017   6.609
  374ASP     HA 5807   3.845   4.927   6.663
  374ASP     CB 5808   3.750   5.103   6.591
  374ASP    HB2 5809   3.727   5.149   6.687
  374ASP    HB3 5810   3.763   5.189   6.526
  374ASP     CG 5811   3.631   5.020   6.546
  374ASP    OD1 5812   3.613   4.905   6.587
  374ASP    OD2 5813   3.551   5.066   6.461
  374ASP      C 5814   3.932   4.958   6.481
  374ASP      O 5815   3.870   4.968   6.371
  375THR      N 5816   4.050   4.897   6.491
  375THR      H 5817   4.104   4.911   6.576
  375THR     CA 5818   4.113   4.800   6.396
  375THR     HA 5819   4.204   4.757   6.439
  375THR     CB 5820   4.025   4.681   6.368
  375THR     HB 5821   3.936   4.718   6.318
  375THR    CG2 5822   4.086   4.560   6.294
  375THR   HG21 5823   4.090   4.575   6.186
  375THR   HG22 5824   4.178   4.527   6.343
  375THR   HG23 5825   4.012   4.481   6.305
  375THR    OG1 5826   3.983   4.630   6.486
  375THR    HG1 5827   3.889   4.647   6.498
  375THR      C 5828   4.174   4.860   6.266
  375THR      O 5829   4.230   4.789   6.184
  376THR      N 5830   4.175   4.993   6.259
  376THR      H 5831   4.150   5.043   6.344
  376THR     CA 5832   4.202   5.070   6.137
  376THR     HA 5833   4.243   4.997   6.068
  376THR     CB 5834   4.076   5.134   6.082
  376THR     HB 5835   4.098   5.213   6.011
  376THR    CG2 5836   3.983   5.030   6.016
  376THR   HG21 5837   4.028   4.983   5.929
  376THR   HG22 5838   3.943   4.954   6.083
  376THR   HG23 5839   3.904   5.098   5.984
  376THR    OG1 5840   4.004   5.188   6.195
  376THR    HG1 5841   3.949   5.117   6.230
  376THR      C 5842   4.314   5.172   6.151
  376THR      O 5843   4.356   5.213   6.261
  377CYX      N 5844   4.373   5.207   6.036
  377CYX      H 5845   4.340   5.169   5.948
  377CYX     CA 5846   4.503   5.269   6.022
  377CYX     HA 5847   4.559   5.228   6.106
  377CYX     CB 5848   4.562   5.226   5.881
  377CYX    HB2 5849   4.498   5.233   5.793
  377CYX    HB3 5850   4.657   5.276   5.863
  377CYX     SG 5851   4.606   5.057   5.880
  377CYX      C 5852   4.492   5.424   6.039
  377CYX      O 5853   4.385   5.487   6.023
  378GLY      N 5854   4.610   5.488   6.064
  378GLY      H 5855   4.686   5.427   6.090
  378GLY     CA 5856   4.637   5.632   6.071
  378GLY    HA2 5857   4.572   5.683   6.142
  378GLY    HA3 5858   4.736   5.631   6.117
  378GLY      C 5859   4.658   5.714   5.943
  378GLY      O 5860   4.606   5.677   5.837
  379ASN      N 5861   4.727   5.830   5.960
  379ASN      H 5862   4.786   5.830   6.042
  379ASN     CA 5863   4.740   5.937   5.860
  379ASN     HA 5864   4.637   5.971   5.849
  379ASN     CB 5865   4.820   6.052   5.923
  379ASN    HB2 5866   4.807   6.053   6.032
  379ASN    HB3 5867   4.926   6.028   5.917
  379ASN     CG 5868   4.788   6.192   5.871
  379ASN    OD1 5869   4.715   6.207   5.772
  379ASN    ND2 5870   4.841   6.296   5.933
  379ASN   HD21 5871   4.802   6.387   5.912
  379ASN   HD22 5872   4.899   6.277   6.014
  379ASN      C 5873   4.794   5.890   5.728
  379ASN      O 5874   4.895   5.819   5.722
  380ASP      N 5875   4.726   5.932   5.623
  380ASP      H 5876   4.657   6.003   5.637
  380ASP     CA 5877   4.742   5.901   5.480
  380ASP     HA 5878   4.660   5.950   5.427
  380ASP     CB 5879   4.882   5.957   5.432
  380ASP    HB2 5880   4.962   5.911   5.490
  380ASP    HB3 5881   4.912   5.935   5.329
  380ASP     CG 5882   4.894   6.111   5.444
  380ASP    OD1 5883   4.817   6.185   5.383
  380ASP    OD2 5884   4.985   6.159   5.515
  380ASP      C 5885   4.724   5.753   5.432
  380ASP      O 5886   4.666   5.731   5.326
  381TRP      N 5887   4.772   5.653   5.509
  381TRP      H 5888   4.839   5.688   5.575
  381TRP     CA 5889   4.760   5.509   5.491
  381TRP     HA 5890   4.802   5.472   5.398
  381TRP     CB 5891   4.837   5.442   5.607
  381TRP    HB2 5892   4.820   5.489   5.704
  381TRP    HB3 5893   4.795   5.343   5.622
  381TRP     CG 5894   4.986   5.433   5.589
  381TRP    CD1 5895   5.073   5.482   5.676
  381TRP    HD1 5896   5.046   5.545   5.759
  381TRP    NE1 5897   5.199   5.453   5.631
  381TRP    HE1 5898   5.284   5.465   5.684
  381TRP    CE2 5899   5.201   5.378   5.516
  381TRP    CZ2 5900   5.299   5.330   5.430
  381TRP    HZ2 5901   5.400   5.339   5.467
  381TRP    CH2 5902   5.263   5.248   5.323
  381TRP    HH2 5903   5.332   5.184   5.270
  381TRP    CZ3 5904   5.126   5.233   5.293
  381TRP    HZ3 5905   5.100   5.168   5.211
  381TRP    CE3 5906   5.027   5.289   5.372
  381TRP    HE3 5907   4.926   5.289   5.335
  381TRP    CD2 5908   5.064   5.364   5.485
  381TRP      C 5909   4.609   5.481   5.488
  381TRP      O 5910   4.534   5.524   5.573
  382VAL      N 5911   4.564   5.411   5.381
  382VAL      H 5912   4.633   5.362   5.326
  382VAL     CA 5913   4.425   5.372   5.361
  382VAL     HA 5914   4.356   5.440   5.412
  382VAL     CB 5915   4.388   5.361   5.204
  382VAL     HB 5916   4.439   5.272   5.170
  382VAL    CG1 5917   4.238   5.335   5.180
  382VAL   HG11 5918   4.185   5.421   5.220
  382VAL   HG12 5919   4.216   5.316   5.075
  382VAL   HG13 5920   4.215   5.240   5.229
  382VAL    CG2 5921   4.427   5.490   5.127
  382VAL   HG21 5922   4.529   5.516   5.155
  382VAL   HG22 5923   4.410   5.460   5.024
  382VAL   HG23 5924   4.363   5.576   5.145
  382VAL      C 5925   4.384   5.246   5.431
  382VAL      O 5926   4.284   5.250   5.500
  383CYX      N 5927   4.456   5.140   5.407
  383CYX      H 5928   4.539   5.160   5.353
  383CYX     CA 5929   4.423   5.011   5.461
  383CYX     HA 5930   4.493   4.947   5.406
  383CYX     CB 5931   4.457   5.001   5.610
  383CYX    HB2 5932   4.385   5.069   5.655
  383CYX    HB3 5933   4.438   4.895   5.628
  383CYX     SG 5934   4.624   5.032   5.672
  383CYX      C 5935   4.282   4.953   5.430
  383CYX      O 5936   4.204   4.922   5.520
  384GLU      N 5937   4.252   4.922   5.303
  384GLU      H 5938   4.315   4.929   5.224
  384GLU     CA 5939   4.121   4.862   5.272
  384GLU     HA 5940   4.047   4.932   5.311
  384GLU     CB 5941   4.105   4.865   5.120
  384GLU    HB2 5942   4.158   4.778   5.079
  384GLU    HB3 5943   4.002   4.840   5.094
  384GLU     CG 5944   4.138   4.998   5.053
  384GLU    HG2 5945   4.062   5.026   4.980
  384GLU    HG3 5946   4.124   5.079   5.125
  384GLU     CD 5947   4.278   4.993   4.990
  384GLU    OE1 5948   4.375   4.983   5.064
  384GLU    OE2 5949   4.292   5.020   4.872
  384GLU      C 5950   4.105   4.720   5.327
  384GLU      O 5951   4.000   4.692   5.382
  385HIE      N 5952   4.212   4.642   5.341
  385HIE      H 5953   4.302   4.671   5.306
  385HIE     CA 5954   4.211   4.519   5.418
  385HIE     HA 5955   4.146   4.443   5.375
  385HIE     CB 5956   4.359   4.457   5.409
  385HIE    HB2 5957   4.349   4.352   5.437
  385HIE    HB3 5958   4.383   4.469   5.303
  385HIE     CG 5959   4.463   4.507   5.513
  385HIE    ND1 5960   4.507   4.634   5.517
  385HIE    CE1 5961   4.607   4.645   5.609
  385HIE    HE1 5962   4.673   4.730   5.601
  385HIE    NE2 5963   4.623   4.521   5.662
  385HIE    HE2 5964   4.690   4.508   5.737
  385HIE    CD2 5965   4.541   4.431   5.598
  385HIE    HD2 5966   4.525   4.325   5.612
  385HIE      C 5967   4.175   4.517   5.571
  385HIE      O 5968   4.169   4.413   5.638
  386ARG      N 5969   4.158   4.634   5.625
  386ARG      H 5970   4.188   4.708   5.563
  386ARG     CA 5971   4.120   4.656   5.761
  386ARG     HA 5972   4.106   4.564   5.818
  386ARG     CB 5973   4.226   4.743   5.834
  386ARG    HB2 5974   4.257   4.815   5.758
  386ARG    HB3 5975   4.195   4.797   5.924
  386ARG     CG 5976   4.349   4.656   5.870
  386ARG    HG2 5977   4.322   4.585   5.948
  386ARG    HG3 5978   4.401   4.608   5.786
  386ARG     CD 5979   4.460   4.737   5.941
  386ARG    HD2 5980   4.515   4.784   5.859
  386ARG    HD3 5981   4.416   4.807   6.011
  386ARG     NE 5982   4.570   4.654   6.007
  386ARG     HE 5983   4.638   4.606   5.950
  386ARG     CZ 5984   4.566   4.613   6.132
  386ARG    NH1 5985   4.460   4.616   6.215
  386ARG   HH11 5986   4.370   4.648   6.180
  386ARG   HH12 5987   4.461   4.596   6.313
  386ARG    NH2 5988   4.668   4.552   6.178
  386ARG   HH21 5989   4.744   4.536   6.114
  386ARG   HH22 5990   4.652   4.505   6.267
  386ARG      C 5991   3.986   4.729   5.769
  386ARG      O 5992   3.930   4.746   5.875
  387TRP      N 5993   3.925   4.773   5.656
  387TRP      H 5994   3.968   4.748   5.568
  387TRP     CA 5995   3.790   4.829   5.660
  387TRP     HA 5996   3.785   4.909   5.734
  387TRP     CB 5997   3.773   4.886   5.516
  387TRP    HB2 5998   3.788   4.810   5.440
  387TRP    HB3 5999   3.666   4.908   5.516
  387TRP     CG 6000   3.845   5.017   5.481
  387TRP    CD1 6001   3.926   5.094   5.556
  387TRP    HD1 6002   3.965   5.065   5.653
  387TRP    NE1 6003   3.968   5.209   5.486
  387TRP    HE1 6004   4.038   5.268   5.528
  387TRP    CE2 6005   3.915   5.213   5.360
  387TRP    CZ2 6006   3.926   5.305   5.257
  387TRP    HZ2 6007   3.978   5.399   5.270
  387TRP    CH2 6008   3.868   5.270   5.131
  387TRP    HH2 6009   3.874   5.340   5.049
  387TRP    CZ3 6010   3.801   5.146   5.117
  387TRP    HZ3 6011   3.738   5.131   5.030
  387TRP    CE3 6012   3.792   5.055   5.223
  387TRP    HE3 6013   3.737   4.963   5.215
  387TRP    CD2 6014   3.847   5.089   5.349
  387TRP      C 6015   3.696   4.716   5.700
  387TRP      O 6016   3.705   4.605   5.644
  388ARG      N 6017   3.605   4.754   5.789
  388ARG      H 6018   3.609   4.851   5.817
  388ARG     CA 6019   3.505   4.655   5.841
  388ARG     HA 6020   3.554   4.588   5.912
  388ARG     CB 6021   3.397   4.738   5.922
  388ARG    HB2 6022   3.447   4.798   5.998
  388ARG    HB3 6023   3.339   4.804   5.858
  388ARG     CG 6024   3.293   4.653   5.999
  388ARG    HG2 6025   3.233   4.609   5.920
  388ARG    HG3 6026   3.339   4.575   6.059
  388ARG     CD 6027   3.201   4.737   6.089
  388ARG    HD2 6028   3.165   4.654   6.150
  388ARG    HD3 6029   3.257   4.803   6.155
  388ARG     NE 6030   3.095   4.806   6.015
  388ARG     HE 6031   3.047   4.758   5.941
  388ARG     CZ 6032   3.031   4.914   6.045
  388ARG    NH1 6033   3.066   4.993   6.143
  388ARG   HH11 6034   3.143   4.963   6.202
  388ARG   HH12 6035   3.001   5.064   6.171
  388ARG    NH2 6036   2.935   4.954   5.976
  388ARG   HH21 6037   2.915   4.921   5.883
  388ARG   HH22 6038   2.888   5.039   6.003
  388ARG      C 6039   3.442   4.574   5.730
  388ARG      O 6040   3.445   4.454   5.740
  389GLN      N 6041   3.390   4.632   5.621
  389GLN      H 6042   3.393   4.732   5.609
  389GLN     CA 6043   3.311   4.570   5.517
  389GLN     HA 6044   3.232   4.511   5.563
  389GLN     CB 6045   3.256   4.681   5.430
  389GLN    HB2 6046   3.329   4.729   5.364
  389GLN    HB3 6047   3.185   4.637   5.362
  389GLN     CG 6048   3.167   4.788   5.493
  389GLN    HG2 6049   3.095   4.831   5.424
  389GLN    HG3 6050   3.101   4.743   5.567
  389GLN     CD 6051   3.246   4.895   5.565
  389GLN    OE1 6052   3.367   4.905   5.562
  389GLN    NE2 6053   3.172   4.969   5.645
  389GLN   HE21 6054   3.209   5.051   5.692
  389GLN   HE22 6055   3.072   4.955   5.643
  389GLN      C 6056   3.387   4.481   5.425
  389GLN      O 6057   3.322   4.410   5.350
  390ILE      N 6058   3.522   4.482   5.425
  390ILE      H 6059   3.561   4.551   5.488
  390ILE     CA 6060   3.616   4.381   5.362
  390ILE     HA 6061   3.566   4.326   5.282
  390ILE     CB 6062   3.730   4.467   5.304
  390ILE     HB 6063   3.761   4.539   5.380
  390ILE    CG2 6064   3.844   4.381   5.269
  390ILE   HG21 6065   3.893   4.338   5.357
  390ILE   HG22 6066   3.809   4.295   5.213
  390ILE   HG23 6067   3.925   4.433   5.216
  390ILE    CG1 6068   3.683   4.550   5.178
  390ILE   HG12 6069   3.661   4.482   5.095
  390ILE   HG13 6070   3.588   4.594   5.209
  390ILE    CD1 6071   3.773   4.662   5.133
  390ILE   HD11 6072   3.793   4.725   5.219
  390ILE   HD12 6073   3.869   4.631   5.091
  390ILE   HD13 6074   3.714   4.722   5.064
  390ILE      C 6075   3.678   4.277   5.463
  390ILE      O 6076   3.682   4.158   5.426
  391ARG      N 6077   3.722   4.322   5.576
  391ARG      H 6078   3.712   4.420   5.596
  391ARG     CA 6079   3.787   4.234   5.667
  391ARG     HA 6080   3.869   4.182   5.618
  391ARG     CB 6081   3.848   4.319   5.776
  391ARG    HB2 6082   3.923   4.255   5.822
  391ARG    HB3 6083   3.899   4.407   5.737
  391ARG     CG 6084   3.754   4.364   5.890
  391ARG    HG2 6085   3.696   4.448   5.852
  391ARG    HG3 6086   3.694   4.281   5.927
  391ARG     CD 6087   3.827   4.418   6.017
  391ARG    HD2 6088   3.890   4.346   6.067
  391ARG    HD3 6089   3.883   4.506   5.986
  391ARG     NE 6090   3.722   4.449   6.118
  391ARG     HE 6091   3.695   4.378   6.184
  391ARG     CZ 6092   3.682   4.568   6.159
  391ARG    NH1 6093   3.725   4.670   6.103
  391ARG   HH11 6094   3.785   4.669   6.022
  391ARG   HH12 6095   3.696   4.763   6.129
  391ARG    NH2 6096   3.589   4.582   6.248
  391ARG   HH21 6097   3.548   4.495   6.277
  391ARG   HH22 6098   3.565   4.668   6.296
  391ARG      C 6099   3.694   4.125   5.720
  391ARG      O 6100   3.735   4.009   5.720
  392ASN      N 6101   3.566   4.142   5.747
  392ASN      H 6102   3.545   4.240   5.759
  392ASN     CA 6103   3.463   4.044   5.791
  392ASN     HA 6104   3.503   3.983   5.871
  392ASN     CB 6105   3.350   4.126   5.855
  392ASN    HB2 6106   3.326   4.215   5.797
  392ASN    HB3 6107   3.264   4.060   5.865
  392ASN     CG 6108   3.375   4.184   5.987
  392ASN    OD1 6109   3.487   4.193   6.033
  392ASN    ND2 6110   3.275   4.237   6.048
  392ASN   HD21 6111   3.290   4.271   6.142
  392ASN   HD22 6112   3.181   4.233   6.011
  392ASN      C 6113   3.407   3.953   5.677
  392ASN      O 6114   3.367   3.839   5.699
  393MET      N 6115   3.413   4.003   5.558
  393MET      H 6116   3.456   4.094   5.549
  393MET     CA 6117   3.378   3.930   5.436
  393MET     HA 6118   3.291   3.866   5.453
  393MET     CB 6119   3.343   4.017   5.320
  393MET    HB2 6120   3.412   4.102   5.316
  393MET    HB3 6121   3.368   3.962   5.230
  393MET     CG 6122   3.203   4.075   5.316
  393MET    HG2 6123   3.194   4.141   5.403
  393MET    HG3 6124   3.201   4.137   5.227
  393MET     SD 6125   3.080   3.943   5.310
  393MET     CE 6126   3.133   3.849   5.172
  393MET    HE1 6127   3.225   3.792   5.186
  393MET    HE2 6128   3.053   3.779   5.148
  393MET    HE3 6129   3.150   3.921   5.092
  393MET      C 6130   3.494   3.829   5.403
  393MET      O 6131   3.464   3.728   5.341
  394VAL      N 6132   3.623   3.844   5.449
  394VAL      H 6133   3.643   3.922   5.510
  394VAL     CA 6134   3.725   3.731   5.446
  394VAL     HA 6135   3.733   3.690   5.346
  394VAL     CB 6136   3.864   3.782   5.492
  394VAL     HB 6137   3.850   3.826   5.591
  394VAL    CG1 6138   3.986   3.678   5.500
  394VAL   HG11 6139   4.026   3.650   5.402
  394VAL   HG12 6140   4.075   3.724   5.542
  394VAL   HG13 6141   3.955   3.590   5.556
  394VAL    CG2 6142   3.902   3.900   5.396
  394VAL   HG21 6143   3.886   3.876   5.291
  394VAL   HG22 6144   3.838   3.985   5.421
  394VAL   HG23 6145   4.009   3.920   5.401
  394VAL      C 6146   3.673   3.618   5.534
  394VAL      O 6147   3.706   3.503   5.507
  395ILE      N 6148   3.607   3.645   5.642
  395ILE      H 6149   3.574   3.740   5.653
  395ILE     CA 6150   3.567   3.545   5.735
  395ILE     HA 6151   3.644   3.470   5.752
  395ILE     CB 6152   3.536   3.610   5.875
  395ILE     HB 6153   3.476   3.698   5.851
  395ILE    CG2 6154   3.457   3.512   5.965
  395ILE   HG21 6155   3.523   3.431   5.995
  395ILE   HG22 6156   3.429   3.566   6.056
  395ILE   HG23 6157   3.360   3.477   5.928
  395ILE    CG1 6158   3.667   3.664   5.936
  395ILE   HG12 6159   3.729   3.729   5.875
  395ILE   HG13 6160   3.626   3.733   6.010
  395ILE    CD1 6161   3.763   3.560   5.995
  395ILE   HD11 6162   3.859   3.600   6.025
  395ILE   HD12 6163   3.714   3.518   6.083
  395ILE   HD13 6164   3.789   3.476   5.930
  395ILE      C 6165   3.444   3.480   5.681
  395ILE      O 6166   3.434   3.359   5.677
  396PHE      N 6167   3.348   3.561   5.619
  396PHE      H 6168   3.375   3.659   5.617
  396PHE     CA 6169   3.255   3.500   5.526
  396PHE     HA 6170   3.189   3.436   5.584
  396PHE     CB 6171   3.161   3.603   5.461
  396PHE    HB2 6172   3.120   3.663   5.543
  396PHE    HB3 6173   3.212   3.676   5.397
  396PHE     CG 6174   3.047   3.554   5.379
  396PHE    CD1 6175   3.057   3.494   5.253
  396PHE    HD1 6176   3.156   3.475   5.215
  396PHE    CE1 6177   2.944   3.465   5.172
  396PHE    HE1 6178   2.960   3.433   5.070
  396PHE     CZ 6179   2.813   3.512   5.210
  396PHE     HZ 6180   2.735   3.495   5.137
  396PHE    CE2 6181   2.803   3.569   5.342
  396PHE    HE2 6182   2.705   3.599   5.377
  396PHE    CD2 6183   2.917   3.590   5.416
  396PHE    HD2 6184   2.906   3.647   5.507
  396PHE      C 6185   3.321   3.411   5.423
  396PHE      O 6186   3.286   3.291   5.419
  397ARG      N 6187   3.416   3.455   5.346
  397ARG      H 6188   3.432   3.554   5.358
  397ARG     CA 6189   3.490   3.370   5.250
  397ARG     HA 6190   3.420   3.328   5.179
  397ARG     CB 6191   3.590   3.450   5.162
  397ARG    HB2 6192   3.538   3.539   5.126
  397ARG    HB3 6193   3.666   3.489   5.229
  397ARG     CG 6194   3.656   3.380   5.041
  397ARG    HG2 6195   3.745   3.328   5.076
  397ARG    HG3 6196   3.580   3.311   5.005
  397ARG     CD 6197   3.690   3.481   4.935
  397ARG    HD2 6198   3.610   3.554   4.928
  397ARG    HD3 6199   3.783   3.533   4.958
  397ARG     NE 6200   3.714   3.408   4.810
  397ARG     HE 6201   3.789   3.340   4.815
  397ARG     CZ 6202   3.626   3.397   4.707
  397ARG    NH1 6203   3.510   3.449   4.708
  397ARG   HH11 6204   3.466   3.494   4.788
  397ARG   HH12 6205   3.458   3.448   4.621
  397ARG    NH2 6206   3.659   3.334   4.595
  397ARG   HH21 6207   3.750   3.291   4.584
  397ARG   HH22 6208   3.607   3.357   4.512
  397ARG      C 6209   3.556   3.242   5.299
  397ARG      O 6210   3.563   3.152   5.223
  398ASN      N 6211   3.599   3.235   5.427
  398ASN      H 6212   3.614   3.312   5.490
  398ASN     CA 6213   3.648   3.107   5.474
  398ASN     HA 6214   3.694   3.059   5.387
  398ASN     CB 6215   3.755   3.132   5.587
  398ASN    HB2 6216   3.699   3.174   5.670
  398ASN    HB3 6217   3.793   3.038   5.628
  398ASN     CG 6218   3.876   3.212   5.542
  398ASN    OD1 6219   3.908   3.206   5.423
  398ASN    ND2 6220   3.946   3.286   5.628
  398ASN   HD21 6221   4.012   3.354   5.594
  398ASN   HD22 6222   3.930   3.275   5.727
  398ASN      C 6223   3.535   3.014   5.525
  398ASN      O 6224   3.535   2.895   5.497
  399VAL      N 6225   3.433   3.064   5.597
  399VAL      H 6226   3.441   3.159   5.630
  399VAL     CA 6227   3.305   2.998   5.627
  399VAL     HA 6228   3.333   2.914   5.690
  399VAL     CB 6229   3.217   3.094   5.711
  399VAL     HB 6230   3.186   3.182   5.655
  399VAL    CG1 6231   3.079   3.031   5.749
  399VAL   HG11 6232   3.022   3.028   5.656
  399VAL   HG12 6233   3.096   2.931   5.787
  399VAL   HG13 6234   3.038   3.086   5.834
  399VAL    CG2 6235   3.278   3.127   5.847
  399VAL   HG21 6236   3.373   3.172   5.817
  399VAL   HG22 6237   3.224   3.202   5.905
  399VAL   HG23 6238   3.288   3.042   5.914
  399VAL      C 6239   3.227   2.939   5.508
  399VAL      O 6240   3.165   2.835   5.523
  400VAL      N 6241   3.240   2.998   5.391
  400VAL      H 6242   3.278   3.092   5.391
  400VAL     CA 6243   3.170   2.948   5.268
  400VAL     HA 6244   3.090   2.881   5.302
  400VAL     CB 6245   3.094   3.058   5.201
  400VAL     HB 6246   3.043   3.013   5.115
  400VAL    CG1 6247   2.980   3.121   5.293
  400VAL   HG11 6248   2.929   3.204   5.243
  400VAL   HG12 6249   2.913   3.040   5.322
  400VAL   HG13 6250   3.030   3.156   5.383
  400VAL    CG2 6251   3.189   3.159   5.146
  400VAL   HG21 6252   3.144   3.245   5.096
  400VAL   HG22 6253   3.253   3.208   5.221
  400VAL   HG23 6254   3.253   3.105   5.077
  400VAL      C 6255   3.256   2.861   5.172
  400VAL      O 6256   3.222   2.848   5.053
  401ASP      N 6257   3.363   2.805   5.221
  401ASP      H 6258   3.389   2.829   5.316
  401ASP     CA 6259   3.459   2.712   5.148
  401ASP     HA 6260   3.511   2.781   5.083
  401ASP     CB 6261   3.541   2.631   5.250
  401ASP    HB2 6262   3.592   2.691   5.324
  401ASP    HB3 6263   3.482   2.578   5.325
  401ASP     CG 6264   3.633   2.529   5.176
  401ASP    OD1 6265   3.712   2.583   5.097
  401ASP    OD2 6266   3.623   2.410   5.203
  401ASP      C 6267   3.383   2.611   5.058
  401ASP      O 6268   3.295   2.541   5.104
  402GLY      N 6269   3.409   2.608   4.926
  402GLY      H 6270   3.474   2.678   4.892
  402GLY     CA 6271   3.346   2.509   4.830
  402GLY    HA2 6272   3.383   2.545   4.734
  402GLY    HA3 6273   3.400   2.417   4.852
  402GLY      C 6274   3.194   2.493   4.820
  402GLY      O 6275   3.141   2.391   4.766
  403GLN      N 6276   3.123   2.592   4.863
  403GLN      H 6277   3.181   2.667   4.899
  403GLN     CA 6278   2.978   2.601   4.868
  403GLN     HA 6279   2.941   2.499   4.886
  403GLN     CB 6280   2.932   2.703   4.968
  403GLN    HB2 6281   2.982   2.800   4.967
  403GLN    HB3 6282   2.829   2.727   4.941
  403GLN     CG 6283   2.942   2.656   5.112
  403GLN    HG2 6284   3.038   2.611   5.141
  403GLN    HG3 6285   2.941   2.748   5.170
  403GLN     CD 6286   2.838   2.563   5.151
  403GLN    OE1 6287   2.728   2.608   5.180
  403GLN    NE2 6288   2.864   2.438   5.161
  403GLN   HE21 6289   2.779   2.384   5.168
  403GLN   HE22 6290   2.957   2.403   5.143
  403GLN      C 6291   2.933   2.651   4.727
  403GLN      O 6292   2.987   2.752   4.679
  404PRO      N 6293   2.840   2.588   4.659
  404PRO     CD 6294   2.769   2.464   4.694
  404PRO    HD2 6295   2.675   2.481   4.748
  404PRO    HD3 6296   2.830   2.383   4.733
  404PRO     CG 6297   2.724   2.404   4.559
  404PRO    HG2 6298   2.634   2.344   4.577
  404PRO    HG3 6299   2.801   2.341   4.516
  404PRO     CB 6300   2.708   2.526   4.468
  404PRO    HB2 6301   2.602   2.551   4.474
  404PRO    HB3 6302   2.740   2.507   4.365
  404PRO     CA 6303   2.789   2.635   4.531
  404PRO     HA 6304   2.875   2.650   4.466
  404PRO      C 6305   2.715   2.768   4.537
  404PRO      O 6306   2.681   2.827   4.643
  405PHE      N 6307   2.694   2.835   4.421
  405PHE      H 6308   2.724   2.792   4.335
  405PHE     CA 6309   2.612   2.954   4.405
  405PHE     HA 6310   2.623   3.030   4.481
  405PHE     CB 6311   2.660   3.012   4.271
  405PHE    HB2 6312   2.764   3.044   4.285
  405PHE    HB3 6313   2.650   2.934   4.195
  405PHE     CG 6314   2.583   3.130   4.227
  405PHE    CD1 6315   2.610   3.258   4.285
  405PHE    HD1 6316   2.689   3.260   4.359
  405PHE    CE1 6317   2.541   3.371   4.243
  405PHE    HE1 6318   2.566   3.467   4.285
  405PHE     CZ 6319   2.439   3.365   4.150
  405PHE     HZ 6320   2.383   3.451   4.117
  405PHE    CE2 6321   2.399   3.234   4.101
  405PHE    HE2 6322   2.311   3.229   4.040
  405PHE    CD2 6323   2.473   3.120   4.141
  405PHE    HD2 6324   2.447   3.020   4.107
  405PHE      C 6325   2.461   2.914   4.399
  405PHE      O 6326   2.430   2.822   4.316
  406THR      N 6327   2.374   2.984   4.472
  406THR      H 6328   2.414   3.055   4.531
  406THR     CA 6329   2.232   2.945   4.492
  406THR     HA 6330   2.190   2.911   4.397
  406THR     CB 6331   2.207   2.836   4.599
  406THR     HB 6332   2.280   2.761   4.570
  406THR    CG2 6333   2.222   2.878   4.742
  406THR   HG21 6334   2.244   2.790   4.802
  406THR   HG22 6335   2.305   2.946   4.757
  406THR   HG23 6336   2.132   2.933   4.769
  406THR    OG1 6337   2.080   2.775   4.579
  406THR    HG1 6338   2.107   2.682   4.578
  406THR      C 6339   2.145   3.068   4.527
  406THR      O 6340   2.202   3.180   4.541
  407ASN      N 6341   2.013   3.052   4.541
  407ASN      H 6342   1.989   2.954   4.528
  407ASN     CA 6343   1.908   3.144   4.587
  407ASN     HA 6344   1.810   3.107   4.559
  407ASN     CB 6345   1.910   3.129   4.741
  407ASN    HB2 6346   2.012   3.107   4.774
  407ASN    HB3 6347   1.886   3.219   4.798
  407ASN     CG 6348   1.818   3.023   4.791
  407ASN    OD1 6349   1.699   3.047   4.824
  407ASN    ND2 6350   1.868   2.901   4.801
  407ASN   HD21 6351   1.820   2.824   4.847
  407ASN   HD22 6352   1.953   2.873   4.754
  407ASN      C 6353   1.906   3.287   4.531
  407ASN      O 6354   1.871   3.383   4.599
  408TRP      N 6355   1.938   3.306   4.398
  408TRP      H 6356   1.979   3.228   4.349
  408TRP     CA 6357   1.960   3.438   4.346
  408TRP     HA 6358   2.028   3.493   4.411
  408TRP     CB 6359   2.041   3.419   4.209
  408TRP    HB2 6360   2.147   3.399   4.221
  408TRP    HB3 6361   2.005   3.335   4.150
  408TRP     CG 6362   2.031   3.545   4.126
  408TRP    CD1 6363   1.916   3.579   4.072
  408TRP    HD1 6364   1.836   3.508   4.056
  408TRP    NE1 6365   1.930   3.705   4.010
  408TRP    HE1 6366   1.862   3.750   3.950
  408TRP    CE2 6367   2.062   3.750   4.030
  408TRP    CZ2 6368   2.127   3.870   3.998
  408TRP    HZ2 6369   2.080   3.942   3.933
  408TRP    CH2 6370   2.250   3.898   4.054
  408TRP    HH2 6371   2.292   3.994   4.026
  408TRP    CZ3 6372   2.307   3.811   4.151
  408TRP    HZ3 6373   2.402   3.838   4.195
  408TRP    CE3 6374   2.248   3.690   4.182
  408TRP    HE3 6375   2.297   3.626   4.254
  408TRP    CD2 6376   2.121   3.658   4.123
  408TRP      C 6377   1.831   3.527   4.338
  408TRP      O 6378   1.718   3.479   4.320
  409TYR      N 6379   1.851   3.654   4.360
  409TYR      H 6380   1.937   3.676   4.408
  409TYR     CA 6381   1.747   3.753   4.339
  409TYR     HA 6382   1.671   3.702   4.280
  409TYR     CB 6383   1.697   3.801   4.477
  409TYR    HB2 6384   1.636   3.729   4.530
  409TYR    HB3 6385   1.778   3.842   4.537
  409TYR     CG 6386   1.603   3.922   4.461
  409TYR    CD1 6387   1.466   3.896   4.460
  409TYR    HD1 6388   1.431   3.795   4.472
  409TYR    CE1 6389   1.377   4.006   4.455
  409TYR    HE1 6390   1.271   3.991   4.439
  409TYR     CZ 6391   1.432   4.134   4.454
  409TYR     OH 6392   1.353   4.245   4.435
  409TYR     HH 6393   1.263   4.225   4.407
  409TYR    CE2 6394   1.572   4.159   4.464
  409TYR    HE2 6395   1.604   4.262   4.463
  409TYR    CD2 6396   1.656   4.050   4.463
  409TYR    HD2 6397   1.762   4.066   4.470
  409TYR      C 6398   1.791   3.868   4.244
  409TYR      O 6399   1.913   3.902   4.245
  410ASP      N 6400   1.699   3.925   4.163
  410ASP      H 6401   1.602   3.895   4.166
  410ASP     CA 6402   1.727   4.054   4.099
  410ASP     HA 6403   1.786   4.117   4.166
  410ASP     CB 6404   1.815   4.032   3.974
  410ASP    HB2 6405   1.855   4.129   3.945
  410ASP    HB3 6406   1.894   3.967   4.012
  410ASP     CG 6407   1.750   3.976   3.849
  410ASP    OD1 6408   1.689   4.049   3.769
  410ASP    OD2 6409   1.755   3.851   3.826
  410ASP      C 6410   1.591   4.110   4.060
  410ASP      O 6411   1.485   4.045   4.063
  411ASN      N 6412   1.585   4.237   4.039
  411ASN      H 6413   1.667   4.292   4.058
  411ASN     CA 6414   1.468   4.324   4.015
  411ASN     HA 6415   1.377   4.265   4.018
  411ASN     CB 6416   1.466   4.426   4.127
  411ASN    HB2 6417   1.364   4.461   4.141
  411ASN    HB3 6418   1.498   4.379   4.219
  411ASN     CG 6419   1.565   4.549   4.111
  411ASN    OD1 6420   1.666   4.538   4.043
  411ASN    ND2 6421   1.549   4.660   4.183
  411ASN   HD21 6422   1.598   4.741   4.148
  411ASN   HD22 6423   1.476   4.668   4.252
  411ASN      C 6424   1.470   4.379   3.871
  411ASN      O 6425   1.398   4.470   3.830
  412GLY      N 6426   1.571   4.343   3.786
  412GLY      H 6427   1.640   4.273   3.810
  412GLY     CA 6428   1.577   4.385   3.648
  412GLY    HA2 6429   1.625   4.309   3.587
  412GLY    HA3 6430   1.475   4.397   3.612
  412GLY      C 6431   1.663   4.513   3.631
  412GLY      O 6432   1.688   4.555   3.521
  413SER      N 6433   1.706   4.566   3.741
  413SER      H 6434   1.665   4.521   3.822
  413SER     CA 6435   1.776   4.694   3.761
  413SER     HA 6436   1.807   4.731   3.663
  413SER     CB 6437   1.669   4.790   3.818
  413SER    HB2 6438   1.579   4.781   3.757
  413SER    HB3 6439   1.645   4.776   3.924
  413SER     OG 6440   1.718   4.912   3.799
  413SER     HG 6441   1.689   4.972   3.868
  413SER      C 6442   1.898   4.676   3.854
  413SER      O 6443   2.003   4.628   3.810
  414ASN      N 6444   1.895   4.723   3.981
  414ASN      H 6445   1.809   4.768   4.010
  414ASN     CA 6446   2.013   4.738   4.072
  414ASN     HA 6447   2.084   4.663   4.035
  414ASN     CB 6448   2.067   4.880   4.058
  414ASN    HB2 6449   1.979   4.944   4.066
  414ASN    HB3 6450   2.136   4.900   4.141
  414ASN     CG 6451   2.140   4.901   3.930
  414ASN    OD1 6452   2.248   4.844   3.915
  414ASN    ND2 6453   2.084   4.965   3.829
  414ASN   HD21 6454   2.139   4.968   3.744
  414ASN   HD22 6455   1.999   5.019   3.842
  414ASN      C 6456   1.992   4.672   4.211
  414ASN      O 6457   2.082   4.686   4.295
  415GLN      N 6458   1.888   4.598   4.246
  415GLN      H 6459   1.810   4.589   4.182
  415GLN     CA 6460   1.869   4.526   4.375
  415GLN     HA 6461   1.939   4.561   4.451
  415GLN     CB 6462   1.733   4.554   4.439
  415GLN    HB2 6463   1.646   4.530   4.378
  415GLN    HB3 6464   1.732   4.488   4.526
  415GLN     CG 6465   1.714   4.695   4.496
  415GLN    HG2 6466   1.742   4.707   4.601
  415GLN    HG3 6467   1.776   4.758   4.433
  415GLN     CD 6468   1.571   4.749   4.494
  415GLN    OE1 6469   1.470   4.685   4.448
  415GLN    NE2 6470   1.552   4.872   4.537
  415GLN   HE21 6471   1.459   4.909   4.524
  415GLN   HE22 6472   1.632   4.910   4.585
  415GLN      C 6473   1.893   4.375   4.345
  415GLN      O 6474   1.821   4.323   4.257
  416VAL      N 6475   1.989   4.310   4.409
  416VAL      H 6476   2.035   4.359   4.484
  416VAL     CA 6477   2.025   4.170   4.388
  416VAL     HA 6478   1.934   4.118   4.356
  416VAL     CB 6479   2.127   4.154   4.273
  416VAL     HB 6480   2.145   4.049   4.252
  416VAL    CG1 6481   2.090   4.216   4.135
  416VAL   HG11 6482   1.986   4.198   4.109
  416VAL   HG12 6483   2.110   4.323   4.128
  416VAL   HG13 6484   2.149   4.166   4.058
  416VAL    CG2 6485   2.259   4.210   4.309
  416VAL   HG21 6486   2.301   4.159   4.395
  416VAL   HG22 6487   2.329   4.204   4.225
  416VAL   HG23 6488   2.251   4.315   4.338
  416VAL      C 6489   2.059   4.097   4.518
  416VAL      O 6490   2.087   4.162   4.619
  417ALA      N 6491   2.070   3.961   4.516
  417ALA      H 6492   2.063   3.914   4.427
  417ALA     CA 6493   2.111   3.880   4.631
  417ALA     HA 6494   2.176   3.944   4.690
  417ALA     CB 6495   1.985   3.854   4.721
  417ALA    HB1 6496   1.938   3.768   4.673
  417ALA    HB2 6497   2.017   3.835   4.823
  417ALA    HB3 6498   1.914   3.938   4.717
  417ALA      C 6499   2.164   3.744   4.585
  417ALA      O 6500   2.141   3.707   4.475
  418PHE      N 6501   2.242   3.670   4.669
  418PHE      H 6502   2.266   3.706   4.760
  418PHE     CA 6503   2.266   3.529   4.648
  418PHE     HA 6504   2.170   3.483   4.627
  418PHE     CB 6505   2.367   3.497   4.529
  418PHE    HB2 6506   2.377   3.390   4.511
  418PHE    HB3 6507   2.329   3.545   4.439
  418PHE     CG 6508   2.505   3.551   4.554
  418PHE    CD1 6509   2.600   3.487   4.638
  418PHE    HD1 6510   2.569   3.409   4.707
  418PHE    CE1 6511   2.732   3.533   4.645
  418PHE    HE1 6512   2.797   3.486   4.718
  418PHE     CZ 6513   2.780   3.637   4.563
  418PHE     HZ 6514   2.882   3.670   4.564
  418PHE    CE2 6515   2.688   3.703   4.488
  418PHE    HE2 6516   2.725   3.784   4.427
  418PHE    CD2 6517   2.548   3.661   4.482
  418PHE    HD2 6518   2.479   3.709   4.414
  418PHE      C 6519   2.309   3.455   4.779
  418PHE      O 6520   2.349   3.510   4.879
  419GLY      N 6521   2.288   3.321   4.779
  419GLY      H 6522   2.269   3.280   4.689
  419GLY     CA 6523   2.334   3.227   4.884
  419GLY    HA2 6524   2.355   3.284   4.975
  419GLY    HA3 6525   2.251   3.163   4.914
  419GLY      C 6526   2.455   3.144   4.841
  419GLY      O 6527   2.501   3.141   4.726
  420ARG      N 6528   2.516   3.086   4.942
  420ARG      H 6529   2.486   3.104   5.037
  420ARG     CA 6530   2.625   2.990   4.927
  420ARG     HA 6531   2.641   2.959   4.823
  420ARG     CB 6532   2.756   3.054   4.971
  420ARG    HB2 6533   2.759   3.090   5.074
  420ARG    HB3 6534   2.831   2.975   4.970
  420ARG     CG 6535   2.801   3.170   4.885
  420ARG    HG2 6536   2.724   3.247   4.892
  420ARG    HG3 6537   2.885   3.222   4.930
  420ARG     CD 6538   2.852   3.143   4.742
  420ARG    HD2 6539   2.773   3.091   4.687
  420ARG    HD3 6540   2.872   3.235   4.688
  420ARG     NE 6541   2.959   3.045   4.748
  420ARG     HE 6542   2.938   2.951   4.716
  420ARG     CZ 6543   3.095   3.063   4.768
  420ARG    NH1 6544   3.159   3.181   4.782
  420ARG   HH11 6545   3.106   3.266   4.796
  420ARG   HH12 6546   3.260   3.178   4.782
  420ARG    NH2 6547   3.177   2.964   4.753
  420ARG   HH21 6548   3.134   2.879   4.719
  420ARG   HH22 6549   3.273   2.984   4.779
  420ARG      C 6550   2.599   2.865   5.006
  420ARG      O 6551   2.618   2.865   5.126
  421GLY      N 6552   2.522   2.770   4.944
  421GLY      H 6553   2.521   2.777   4.843
  421GLY     CA 6554   2.466   2.641   4.987
  421GLY    HA2 6555   2.406   2.601   4.906
  421GLY    HA3 6556   2.551   2.576   5.006
  421GLY      C 6557   2.376   2.642   5.115
  421GLY      O 6558   2.256   2.667   5.108
  422ASN      N 6559   2.439   2.623   5.235
  422ASN      H 6560   2.540   2.620   5.231
  422ASN     CA 6561   2.368   2.627   5.362
  422ASN     HA 6562   2.267   2.666   5.347
  422ASN     CB 6563   2.345   2.481   5.399
  422ASN    HB2 6564   2.298   2.430   5.315
  422ASN    HB3 6565   2.444   2.449   5.431
  422ASN     CG 6566   2.258   2.460   5.522
  422ASN    OD1 6567   2.305   2.429   5.630
  422ASN    ND2 6568   2.133   2.490   5.511
  422ASN   HD21 6569   2.074   2.473   5.591
  422ASN   HD22 6570   2.101   2.514   5.419
  422ASN      C 6571   2.436   2.713   5.469
  422ASN      O 6572   2.389   2.710   5.582
  423ARG      N 6573   2.552   2.773   5.431
  423ARG      H 6574   2.571   2.780   5.332
  423ARG     CA 6575   2.648   2.839   5.527
  423ARG     HA 6576   2.597   2.832   5.623
  423ARG     CB 6577   2.782   2.765   5.535
  423ARG    HB2 6578   2.858   2.786   5.459
  423ARG    HB3 6579   2.825   2.792   5.632
  423ARG     CG 6580   2.768   2.615   5.541
  423ARG    HG2 6581   2.684   2.592   5.606
  423ARG    HG3 6582   2.745   2.570   5.444
  423ARG     CD 6583   2.898   2.548   5.605
  423ARG    HD2 6584   2.904   2.577   5.710
  423ARG    HD3 6585   2.897   2.439   5.599
  423ARG     NE 6586   3.022   2.589   5.535
  423ARG     HE 6587   3.055   2.676   5.575
  423ARG     CZ 6588   3.087   2.533   5.434
  423ARG    NH1 6589   3.055   2.415   5.383
  423ARG   HH11 6590   2.990   2.364   5.439
  423ARG   HH12 6591   3.112   2.378   5.308
  423ARG    NH2 6592   3.186   2.599   5.373
  423ARG   HH21 6593   3.207   2.691   5.409
  423ARG   HH22 6594   3.240   2.552   5.302
  423ARG      C 6595   2.670   2.988   5.507
  423ARG      O 6596   2.742   3.046   5.594
  424GLY      N 6597   2.600   3.049   5.409
  424GLY      H 6598   2.559   2.994   5.335
  424GLY     CA 6599   2.614   3.195   5.392
  424GLY    HA2 6600   2.614   3.252   5.486
  424GLY    HA3 6601   2.705   3.231   5.344
  424GLY      C 6602   2.506   3.255   5.309
  424GLY      O 6603   2.466   3.194   5.204
  425PHE      N 6604   2.466   3.382   5.329
  425PHE      H 6605   2.507   3.434   5.405
  425PHE     CA 6606   2.380   3.459   5.240
  425PHE     HA 6607   2.377   3.410   5.143
  425PHE     CB 6608   2.238   3.456   5.290
  425PHE    HB2 6609   2.215   3.352   5.313
  425PHE    HB3 6610   2.235   3.519   5.379
  425PHE     CG 6611   2.142   3.510   5.181
  425PHE    CD1 6612   2.113   3.428   5.066
  425PHE    HD1 6613   2.158   3.330   5.058
  425PHE    CE1 6614   2.009   3.466   4.979
  425PHE    HE1 6615   1.985   3.408   4.891
  425PHE     CZ 6616   1.950   3.594   4.996
  425PHE     HZ 6617   1.866   3.615   4.932
  425PHE    CE2 6618   1.994   3.681   5.096
  425PHE    HE2 6619   1.951   3.780   5.104
  425PHE    CD2 6620   2.087   3.640   5.196
  425PHE    HD2 6621   2.108   3.713   5.272
  425PHE      C 6622   2.425   3.607   5.232
  425PHE      O 6623   2.468   3.668   5.329
  426ILE      N 6624   2.420   3.674   5.109
  426ILE      H 6625   2.374   3.623   5.035
  426ILE     CA 6626   2.442   3.822   5.080
  426ILE     HA 6627   2.452   3.866   5.179
  426ILE     CB 6628   2.574   3.841   5.004
  426ILE     HB 6629   2.645   3.797   5.074
  426ILE    CG2 6630   2.583   3.771   4.866
  426ILE   HG21 6631   2.621   3.672   4.894
  426ILE   HG22 6632   2.483   3.755   4.826
  426ILE   HG23 6633   2.659   3.817   4.802
  426ILE    CG1 6634   2.610   3.995   5.000
  426ILE   HG12 6635   2.565   4.050   4.918
  426ILE   HG13 6636   2.583   4.041   5.095
  426ILE    CD1 6637   2.764   4.012   4.991
  426ILE   HD11 6638   2.816   3.967   5.075
  426ILE   HD12 6639   2.808   3.975   4.899
  426ILE   HD13 6640   2.791   4.117   4.999
  426ILE      C 6641   2.321   3.881   5.002
  426ILE      O 6642   2.256   3.812   4.922
  427VAL      N 6643   2.295   4.013   5.026
  427VAL      H 6644   2.339   4.055   5.106
  427VAL     CA 6645   2.200   4.102   4.956
  427VAL     HA 6646   2.179   4.067   4.855
  427VAL     CB 6647   2.057   4.098   5.022
  427VAL     HB 6648   2.016   3.997   5.008
  427VAL    CG1 6649   2.063   4.137   5.170
  427VAL   HG11 6650   1.970   4.117   5.223
  427VAL   HG12 6651   2.148   4.084   5.214
  427VAL   HG13 6652   2.084   4.244   5.166
  427VAL    CG2 6653   1.952   4.193   4.957
  427VAL   HG21 6654   1.990   4.293   4.973
  427VAL   HG22 6655   1.945   4.169   4.851
  427VAL   HG23 6656   1.864   4.185   5.021
  427VAL      C 6657   2.255   4.243   4.931
  427VAL      O 6658   2.314   4.303   5.019
  428PHE      N 6659   2.231   4.301   4.815
  428PHE      H 6660   2.171   4.250   4.753
  428PHE     CA 6661   2.276   4.436   4.781
  428PHE     HA 6662   2.332   4.491   4.856
  428PHE     CB 6663   2.376   4.419   4.663
  428PHE    HB2 6664   2.331   4.382   4.570
  428PHE    HB3 6665   2.412   4.520   4.642
  428PHE     CG 6666   2.493   4.319   4.686
  428PHE    CD1 6667   2.464   4.186   4.649
  428PHE    HD1 6668   2.362   4.156   4.628
  428PHE    CE1 6669   2.574   4.095   4.649
  428PHE    HE1 6670   2.558   3.991   4.622
  428PHE     CZ 6671   2.706   4.135   4.698
  428PHE     HZ 6672   2.785   4.064   4.717
  428PHE    CE2 6673   2.727   4.268   4.736
  428PHE    HE2 6674   2.824   4.297   4.774
  428PHE    CD2 6675   2.619   4.358   4.728
  428PHE    HD2 6676   2.634   4.461   4.756
  428PHE      C 6677   2.161   4.532   4.749
  428PHE      O 6678   2.061   4.489   4.694
  429ASN      N 6679   2.170   4.658   4.778
  429ASN      H 6680   2.237   4.688   4.847
  429ASN     CA 6681   2.097   4.762   4.714
  429ASN     HA 6682   2.061   4.729   4.617
  429ASN     CB 6683   1.977   4.794   4.804
  429ASN    HB2 6684   1.916   4.707   4.830
  429ASN    HB3 6685   2.023   4.815   4.901
  429ASN     CG 6686   1.896   4.912   4.764
  429ASN    OD1 6687   1.887   4.930   4.645
  429ASN    ND2 6688   1.816   4.987   4.836
  429ASN   HD21 6689   1.774   5.060   4.781
  429ASN   HD22 6690   1.811   4.972   4.936
  429ASN      C 6691   2.173   4.887   4.675
  429ASN      O 6692   2.192   4.978   4.756
  430ASN      N 6693   2.190   4.898   4.538
  430ASN      H 6694   2.175   4.819   4.477
  430ASN     CA 6695   2.246   5.018   4.473
  430ASN     HA 6696   2.272   5.086   4.554
  430ASN     CB 6697   2.378   4.980   4.397
  430ASN    HB2 6698   2.437   4.917   4.463
  430ASN    HB3 6699   2.362   4.914   4.312
  430ASN     CG 6700   2.454   5.108   4.356
  430ASN    OD1 6701   2.456   5.216   4.417
  430ASN    ND2 6702   2.517   5.096   4.241
  430ASN   HD21 6703   2.583   5.159   4.198
  430ASN   HD22 6704   2.495   5.016   4.184
  430ASN      C 6705   2.145   5.096   4.379
  430ASN      O 6706   2.184   5.165   4.283
  431ASP      N 6707   2.020   5.074   4.401
  431ASP      H 6708   1.991   5.019   4.481
  431ASP     CA 6709   1.904   5.119   4.312
  431ASP     HA 6710   1.948   5.147   4.216
  431ASP     CB 6711   1.804   5.002   4.297
  431ASP    HB2 6712   1.866   4.913   4.290
  431ASP    HB3 6713   1.743   5.004   4.387
  431ASP     CG 6714   1.726   5.003   4.167
  431ASP    OD1 6715   1.719   5.112   4.104
  431ASP    OD2 6716   1.676   4.898   4.128
  431ASP      C 6717   1.850   5.258   4.361
  431ASP      O 6718   1.900   5.308   4.463
  432ASP      N 6719   1.760   5.317   4.284
  432ASP      H 6720   1.733   5.278   4.195
  432ASP     CA 6721   1.717   5.453   4.313
  432ASP     HA 6722   1.798   5.520   4.339
  432ASP     CB 6723   1.651   5.511   4.197
  432ASP    HB2 6724   1.704   5.474   4.109
  432ASP    HB3 6725   1.551   5.469   4.183
  432ASP     CG 6726   1.651   5.671   4.198
  432ASP    OD1 6727   1.753   5.734   4.238
  432ASP    OD2 6728   1.549   5.732   4.163
  432ASP      C 6729   1.622   5.475   4.434
  432ASP      O 6730   1.585   5.583   4.468
  433TRP      N 6731   1.586   5.370   4.506
  433TRP      H 6732   1.630   5.282   4.484
  433TRP     CA 6733   1.484   5.356   4.606
  433TRP     HA 6734   1.490   5.447   4.666
  433TRP     CB 6735   1.347   5.346   4.525
  433TRP    HB2 6736   1.267   5.326   4.596
  433TRP    HB3 6737   1.329   5.444   4.480
  433TRP     CG 6738   1.337   5.240   4.414
  433TRP    CD1 6739   1.362   5.255   4.281
  433TRP    HD1 6740   1.391   5.344   4.227
  433TRP    NE1 6741   1.348   5.125   4.224
  433TRP    HE1 6742   1.370   5.112   4.127
  433TRP    CE2 6743   1.297   5.029   4.309
  433TRP    CZ2 6744   1.250   4.897   4.293
  433TRP    HZ2 6745   1.255   4.854   4.194
  433TRP    CH2 6746   1.207   4.824   4.406
  433TRP    HH2 6747   1.181   4.722   4.384
  433TRP    CZ3 6748   1.199   4.886   4.529
  433TRP    HZ3 6749   1.182   4.824   4.617
  433TRP    CE3 6750   1.244   5.023   4.545
  433TRP    HE3 6751   1.232   5.069   4.643
  433TRP    CD2 6752   1.296   5.096   4.433
  433TRP      C 6753   1.514   5.238   4.699
  433TRP      O 6754   1.607   5.154   4.675
  434SER      N 6755   1.448   5.246   4.813
  434SER      H 6756   1.379   5.319   4.826
  434SER     CA 6757   1.483   5.165   4.925
  434SER     HA 6758   1.591   5.158   4.936
  434SER     CB 6759   1.435   5.222   5.055
  434SER    HB2 6760   1.328   5.220   5.039
  434SER    HB3 6761   1.456   5.157   5.140
  434SER     OG 6762   1.471   5.353   5.081
  434SER     HG 6763   1.423   5.411   5.022
  434SER      C 6764   1.446   5.019   4.901
  434SER      O 6765   1.343   4.982   4.846
  435PHE      N 6766   1.515   4.927   4.969
  435PHE      H 6767   1.597   4.952   5.023
  435PHE     CA 6768   1.481   4.784   4.963
  435PHE     HA 6769   1.406   4.775   4.884
  435PHE     CB 6770   1.609   4.700   4.926
  435PHE    HB2 6771   1.636   4.744   4.830
  435PHE    HB3 6772   1.689   4.719   4.997
  435PHE     CG 6773   1.582   4.554   4.909
  435PHE    CD1 6774   1.529   4.502   4.790
  435PHE    HD1 6775   1.509   4.559   4.701
  435PHE    CE1 6776   1.499   4.365   4.777
  435PHE    HE1 6777   1.440   4.328   4.694
  435PHE     CZ 6778   1.525   4.280   4.881
  435PHE     HZ 6779   1.504   4.175   4.871
  435PHE    CE2 6780   1.573   4.332   5.003
  435PHE    HE2 6781   1.586   4.271   5.091
  435PHE    CD2 6782   1.600   4.468   5.015
  435PHE    HD2 6783   1.646   4.501   5.107
  435PHE      C 6784   1.424   4.740   5.098
  435PHE      O 6785   1.489   4.770   5.195
  436SER      N 6786   1.318   4.658   5.102
  436SER      H 6787   1.273   4.631   5.016
  436SER     CA 6788   1.255   4.588   5.219
  436SER     HA 6789   1.331   4.547   5.286
  436SER     CB 6790   1.156   4.680   5.290
  436SER    HB2 6791   1.208   4.770   5.323
  436SER    HB3 6792   1.079   4.701   5.215
  436SER     OG 6793   1.088   4.624   5.399
  436SER     HG 6794   1.115   4.687   5.467
  436SER      C 6795   1.174   4.462   5.173
  436SER      O 6796   1.081   4.480   5.098
  437LEU      N 6797   1.227   4.345   5.199
  437LEU      H 6798   1.300   4.341   5.269
  437LEU     CA 6799   1.179   4.215   5.141
  437LEU     HA 6800   1.070   4.219   5.136
  437LEU     CB 6801   1.230   4.194   5.000
  437LEU    HB2 6802   1.231   4.290   4.948
  437LEU    HB3 6803   1.330   4.151   5.005
  437LEU     CG 6804   1.153   4.106   4.903
  437LEU     HG 6805   1.161   4.001   4.931
  437LEU    CD1 6806   1.000   4.133   4.914
  437LEU   HD11 6807   0.947   4.084   4.833
  437LEU   HD12 6808   0.962   4.087   5.004
  437LEU   HD13 6809   0.977   4.240   4.908
  437LEU    CD2 6810   1.199   4.132   4.756
  437LEU   HD21 6811   1.306   4.116   4.743
  437LEU   HD22 6812   1.158   4.048   4.700
  437LEU   HD23 6813   1.158   4.218   4.703
  437LEU      C 6814   1.210   4.100   5.234
  437LEU      O 6815   1.323   4.077   5.277
  438THR      N 6816   1.105   4.012   5.251
  438THR      H 6817   1.010   4.040   5.231
  438THR     CA 6818   1.123   3.873   5.283
  438THR     HA 6819   1.207   3.869   5.353
  438THR     CB 6820   1.007   3.797   5.339
  438THR     HB 6821   0.920   3.787   5.274
  438THR    CG2 6822   1.049   3.664   5.412
  438THR   HG21 6823   1.075   3.586   5.340
  438THR   HG22 6824   1.130   3.673   5.485
  438THR   HG23 6825   0.963   3.630   5.469
  438THR    OG1 6826   0.957   3.872   5.443
  438THR    HG1 6827   0.896   3.938   5.409
  438THR      C 6828   1.183   3.796   5.165
  438THR      O 6829   1.122   3.776   5.060
  439LEU      N 6830   1.306   3.750   5.179
  439LEU      H 6831   1.344   3.765   5.271
  439LEU     CA 6832   1.381   3.664   5.081
  439LEU     HA 6833   1.326   3.652   4.988
  439LEU     CB 6834   1.521   3.727   5.049
  439LEU    HB2 6835   1.572   3.738   5.144
  439LEU    HB3 6836   1.575   3.652   4.991
  439LEU     CG 6837   1.526   3.863   4.967
  439LEU     HG 6838   1.463   3.936   5.018
  439LEU    CD1 6839   1.671   3.917   4.972
  439LEU   HD11 6840   1.750   3.846   4.948
  439LEU   HD12 6841   1.675   3.993   4.894
  439LEU   HD13 6842   1.703   3.959   5.068
  439LEU    CD2 6843   1.484   3.840   4.817
  439LEU   HD21 6844   1.385   3.794   4.820
  439LEU   HD22 6845   1.467   3.935   4.766
  439LEU   HD23 6846   1.559   3.779   4.767
  439LEU      C 6847   1.395   3.516   5.133
  439LEU      O 6848   1.422   3.493   5.249
  440GLN      N 6849   1.406   3.421   5.034
  440GLN      H 6850   1.388   3.450   4.939
  440GLN     CA 6851   1.458   3.286   5.066
  440GLN     HA 6852   1.436   3.254   5.168
  440GLN     CB 6853   1.404   3.176   4.976
  440GLN    HB2 6854   1.396   3.224   4.879
  440GLN    HB3 6855   1.476   3.095   4.964
  440GLN     CG 6856   1.268   3.129   5.018
  440GLN    HG2 6857   1.281   3.080   5.115
  440GLN    HG3 6858   1.199   3.212   5.028
  440GLN     CD 6859   1.201   3.041   4.922
  440GLN    OE1 6860   1.226   3.052   4.799
  440GLN    NE2 6861   1.112   2.951   4.956
  440GLN   HE21 6862   1.085   2.886   4.885
  440GLN   HE22 6863   1.104   2.925   5.054
  440GLN      C 6864   1.612   3.290   5.057
  440GLN      O 6865   1.670   3.371   4.980
  441THR      N 6866   1.680   3.217   5.145
  441THR      H 6867   1.640   3.146   5.205
  441THR     CA 6868   1.826   3.231   5.159
  441THR     HA 6869   1.858   3.293   5.075
  441THR     CB 6870   1.861   3.294   5.296
  441THR     HB 6871   1.968   3.316   5.301
  441THR    CG2 6872   1.804   3.427   5.332
  441THR   HG21 6873   1.809   3.497   5.249
  441THR   HG22 6874   1.704   3.417   5.376
  441THR   HG23 6875   1.856   3.473   5.416
  441THR    OG1 6876   1.847   3.204   5.405
  441THR    HG1 6877   1.753   3.188   5.416
  441THR      C 6878   1.908   3.105   5.154
  441THR      O 6879   2.031   3.116   5.139
  442GLY      N 6880   1.843   2.992   5.174
  442GLY      H 6881   1.742   2.981   5.174
  442GLY     CA 6882   1.906   2.862   5.184
  442GLY    HA2 6883   1.841   2.777   5.161
  442GLY    HA3 6884   1.990   2.859   5.114
  442GLY      C 6885   1.969   2.813   5.318
  442GLY      O 6886   2.040   2.716   5.319
  443LEU      N 6887   1.948   2.889   5.425
  443LEU      H 6888   1.899   2.978   5.417
  443LEU     CA 6889   2.015   2.880   5.552
  443LEU     HA 6890   2.108   2.823   5.541
  443LEU     CB 6891   2.045   3.026   5.609
  443LEU    HB2 6892   1.948   3.076   5.604
  443LEU    HB3 6893   2.074   3.029   5.714
  443LEU     CG 6894   2.154   3.114   5.541
  443LEU     HG 6895   2.135   3.134   5.435
  443LEU    CD1 6896   2.176   3.259   5.603
  443LEU   HD11 6897   2.254   3.318   5.553
  443LEU   HD12 6898   2.079   3.307   5.592
  443LEU   HD13 6899   2.197   3.264   5.709
  443LEU    CD2 6900   2.296   3.051   5.537
  443LEU   HD21 6901   2.367   3.132   5.519
  443LEU   HD22 6902   2.326   3.011   5.634
  443LEU   HD23 6903   2.291   2.966   5.468
  443LEU      C 6904   1.933   2.811   5.659
  443LEU      O 6905   1.810   2.824   5.666
  444PRO      N 6906   1.991   2.753   5.765
  444PRO     CD 6907   2.136   2.733   5.777
  444PRO    HD2 6908   2.195   2.824   5.772
  444PRO    HD3 6909   2.175   2.668   5.698
  444PRO     CG 6910   2.155   2.670   5.915
  444PRO    HG2 6911   2.192   2.741   5.988
  444PRO    HG3 6912   2.233   2.593   5.913
  444PRO     CB 6913   2.022   2.613   5.958
  444PRO    HB2 6914   2.005   2.616   6.065
  444PRO    HB3 6915   2.023   2.511   5.919
  444PRO     CA 6916   1.921   2.699   5.876
  444PRO     HA 6917   1.840   2.635   5.841
  444PRO      C 6918   1.856   2.796   5.973
  444PRO      O 6919   1.900   2.908   5.989
  445ALA      N 6920   1.739   2.755   6.017
  445ALA      H 6921   1.707   2.661   6.000
  445ALA     CA 6922   1.652   2.838   6.097
  445ALA     HA 6923   1.616   2.919   6.034
  445ALA     CB 6924   1.530   2.758   6.132
  445ALA    HB1 6925   1.494   2.706   6.043
  445ALA    HB2 6926   1.557   2.682   6.205
  445ALA    HB3 6927   1.450   2.820   6.174
  445ALA      C 6928   1.718   2.898   6.219
  445ALA      O 6929   1.803   2.834   6.287
  446GLY      N 6930   1.685   3.021   6.249
  446GLY      H 6931   1.613   3.063   6.193
  446GLY     CA 6932   1.757   3.092   6.359
  446GLY    HA2 6933   1.716   3.051   6.452
  446GLY    HA3 6934   1.864   3.071   6.358
  446GLY      C 6935   1.741   3.246   6.366
  446GLY      O 6936   1.647   3.305   6.305
  447THR      N 6937   1.836   3.313   6.430
  447THR      H 6938   1.909   3.258   6.473
  447THR     CA 6939   1.858   3.452   6.439
  447THR     HA 6940   1.793   3.501   6.367
  447THR     CB 6941   1.801   3.497   6.579
  447THR     HB 6942   1.876   3.463   6.650
  447THR    CG2 6943   1.794   3.645   6.587
  447THR   HG21 6944   1.695   3.684   6.562
  447THR   HG22 6945   1.814   3.685   6.687
  447THR   HG23 6946   1.858   3.702   6.520
  447THR    OG1 6947   1.670   3.448   6.606
  447THR    HG1 6948   1.677   3.352   6.614
  447THR      C 6949   2.003   3.481   6.426
  447THR      O 6950   2.090   3.419   6.493
  448TYR      N 6951   2.036   3.573   6.332
  448TYR      H 6952   1.960   3.629   6.297
  448TYR     CA 6953   2.162   3.600   6.272
  448TYR     HA 6954   2.242   3.538   6.313
  448TYR     CB 6955   2.143   3.548   6.126
  448TYR    HB2 6956   2.045   3.581   6.091
  448TYR    HB3 6957   2.213   3.596   6.058
  448TYR     CG 6958   2.148   3.404   6.091
  448TYR    CD1 6959   2.047   3.319   6.129
  448TYR    HD1 6960   1.949   3.348   6.165
  448TYR    CE1 6961   2.059   3.182   6.083
  448TYR    HE1 6962   1.981   3.113   6.109
  448TYR     CZ 6963   2.180   3.138   6.024
  448TYR     OH 6964   2.184   3.022   5.958
  448TYR     HH 6965   2.098   2.980   5.948
  448TYR    CE2 6966   2.286   3.225   6.003
  448TYR    HE2 6967   2.375   3.191   5.953
  448TYR    CD2 6968   2.272   3.355   6.041
  448TYR    HD2 6969   2.351   3.427   6.031
  448TYR      C 6970   2.205   3.746   6.295
  448TYR      O 6971   2.126   3.832   6.346
  449CYX      N 6972   2.334   3.770   6.257
  449CYX      H 6973   2.392   3.689   6.237
  449CYX     CA 6974   2.408   3.899   6.277
  449CYX     HA 6975   2.340   3.978   6.308
  449CYX     CB 6976   2.501   3.887   6.399
  449CYX    HB2 6977   2.572   3.804   6.394
  449CYX    HB3 6978   2.551   3.982   6.416
  449CYX     SG 6979   2.399   3.856   6.548
  449CYX      C 6980   2.490   3.946   6.156
  449CYX      O 6981   2.584   3.878   6.114
  450ASP      N 6982   2.438   4.049   6.093
  450ASP      H 6983   2.357   4.092   6.135
  450ASP     CA 6984   2.501   4.110   5.974
  450ASP     HA 6985   2.506   4.034   5.896
  450ASP     CB 6986   2.423   4.237   5.920
  450ASP    HB2 6987   2.324   4.218   5.879
  450ASP    HB3 6988   2.416   4.301   6.008
  450ASP     CG 6989   2.498   4.312   5.809
  450ASP    OD1 6990   2.557   4.244   5.728
  450ASP    OD2 6991   2.500   4.438   5.815
  450ASP      C 6992   2.648   4.149   5.990
  450ASP      O 6993   2.680   4.232   6.077
  451VAL      N 6994   2.735   4.091   5.909
  451VAL      H 6995   2.708   4.023   5.839
  451VAL     CA 6996   2.879   4.116   5.926
  451VAL     HA 6997   2.891   4.140   6.032
  451VAL     CB 6998   2.966   3.994   5.886
  451VAL     HB 6999   3.070   4.009   5.916
  451VAL    CG1 7000   2.922   3.870   5.959
  451VAL   HG11 7001   2.814   3.866   5.973
  451VAL   HG12 7002   2.954   3.783   5.901
  451VAL   HG13 7003   2.986   3.854   6.047
  451VAL    CG2 7004   2.959   3.976   5.738
  451VAL   HG21 7005   2.987   4.060   5.675
  451VAL   HG22 7006   3.018   3.887   5.715
  451VAL   HG23 7007   2.855   3.948   5.719
  451VAL      C 7008   2.931   4.243   5.855
  451VAL      O 7009   3.055   4.261   5.846
  452ILE      N 7010   2.846   4.329   5.797
  452ILE      H 7011   2.749   4.302   5.803
  452ILE     CA 7012   2.879   4.451   5.723
  452ILE     HA 7013   2.984   4.452   5.694
  452ILE     CB 7014   2.801   4.457   5.593
  452ILE     HB 7015   2.696   4.465   5.622
  452ILE    CG2 7016   2.838   4.583   5.509
  452ILE   HG21 7017   2.933   4.576   5.457
  452ILE   HG22 7018   2.767   4.602   5.429
  452ILE   HG23 7019   2.850   4.676   5.566
  452ILE    CG1 7020   2.796   4.338   5.492
  452ILE   HG12 7021   2.735   4.266   5.546
  452ILE   HG13 7022   2.749   4.368   5.397
  452ILE    CD1 7023   2.935   4.272   5.475
  452ILE   HD11 7024   2.933   4.189   5.404
  452ILE   HD12 7025   2.996   4.352   5.433
  452ILE   HD13 7026   2.979   4.233   5.567
  452ILE      C 7027   2.863   4.577   5.820
  452ILE      O 7028   2.950   4.662   5.827
  453SER      N 7029   2.741   4.585   5.881
  453SER      H 7030   2.673   4.511   5.864
  453SER     CA 7031   2.709   4.685   5.986
  453SER     HA 7032   2.728   4.786   5.951
  453SER     CB 7033   2.556   4.681   6.010
  453SER    HB2 7034   2.532   4.743   6.096
  453SER    HB3 7035   2.497   4.713   5.924
  453SER     OG 7036   2.507   4.555   6.043
  453SER     HG 7037   2.486   4.512   5.960
  453SER      C 7038   2.776   4.671   6.124
  453SER      O 7039   2.778   4.765   6.200
  454GLY      N 7040   2.831   4.558   6.157
  454GLY      H 7041   2.811   4.477   6.100
  454GLY     CA 7042   2.899   4.531   6.281
  454GLY    HA2 7043   2.979   4.601   6.305
  454GLY    HA3 7044   2.826   4.526   6.362
  454GLY      C 7045   2.955   4.389   6.282
  454GLY      O 7046   3.002   4.336   6.181
  455ASP      N 7047   2.952   4.314   6.395
  455ASP      H 7048   2.921   4.358   6.480
  455ASP     CA 7049   3.003   4.176   6.410
  455ASP     HA 7050   2.981   4.117   6.321
  455ASP     CB 7051   3.157   4.191   6.432
  455ASP    HB2 7052   3.194   4.279   6.380
  455ASP    HB3 7053   3.180   4.198   6.538
  455ASP     CG 7054   3.239   4.076   6.383
  455ASP    OD1 7055   3.361   4.086   6.354
  455ASP    OD2 7056   3.180   3.964   6.385
  455ASP      C 7057   2.940   4.114   6.540
  455ASP      O 7058   2.860   4.181   6.600
  456LYS      N 7059   2.964   3.988   6.572
  456LYS      H 7060   3.032   3.940   6.514
  456LYS     CA 7061   2.913   3.913   6.688
  456LYS     HA 7062   2.824   3.960   6.729
  456LYS     CB 7063   2.865   3.779   6.640
  456LYS    HB2 7064   2.793   3.797   6.561
  456LYS    HB3 7065   2.942   3.736   6.575
  456LYS     CG 7066   2.823   3.676   6.746
  456LYS    HG2 7067   2.905   3.665   6.817
  456LYS    HG3 7068   2.738   3.714   6.803
  456LYS     CD 7069   2.793   3.537   6.692
  456LYS    HD2 7070   2.700   3.532   6.636
  456LYS    HD3 7071   2.876   3.495   6.635
  456LYS     CE 7072   2.767   3.457   6.821
  456LYS    HE2 7073   2.853   3.458   6.888
  456LYS    HE3 7074   2.680   3.504   6.867
  456LYS     NZ 7075   2.743   3.313   6.787
  456LYS    HZ1 7076   2.656   3.305   6.735
  456LYS    HZ2 7077   2.817   3.276   6.731
  456LYS    HZ3 7078   2.726   3.260   6.872
  456LYS      C 7079   3.013   3.908   6.801
  456LYS      O 7080   3.133   3.908   6.779
  457ILE      N 7081   2.972   3.897   6.928
  457ILE      H 7082   2.874   3.887   6.950
  457ILE     CA 7083   3.057   3.882   7.047
  457ILE     HA 7084   3.152   3.840   7.015
  457ILE     CB 7085   3.077   4.018   7.114
  457ILE     HB 7086   3.099   3.999   7.219
  457ILE    CG2 7087   3.209   4.096   7.067
  457ILE   HG21 7088   3.199   4.141   6.968
  457ILE   HG22 7089   3.250   4.168   7.137
  457ILE   HG23 7090   3.280   4.015   7.050
  457ILE    CG1 7091   2.956   4.099   7.121
  457ILE   HG12 7092   2.872   4.032   7.138
  457ILE   HG13 7093   2.976   4.166   7.204
  457ILE    CD1 7094   2.910   4.206   7.014
  457ILE   HD11 7095   2.808   4.241   7.034
  457ILE   HD12 7096   2.974   4.294   7.013
  457ILE   HD13 7097   2.912   4.167   6.912
  457ILE      C 7098   2.988   3.781   7.152
  457ILE      O 7099   2.877   3.728   7.121
  458ASN      N 7100   3.045   3.753   7.270
  458ASN      H 7101   3.135   3.795   7.291
  458ASN     CA 7102   2.977   3.671   7.368
  458ASN     HA 7103   2.976   3.572   7.322
  458ASN     CB 7104   3.058   3.655   7.504
  458ASN    HB2 7105   3.092   3.754   7.535
  458ASN    HB3 7106   2.994   3.610   7.580
  458ASN     CG 7107   3.173   3.560   7.480
  458ASN    OD1 7108   3.159   3.442   7.450
  458ASN    ND2 7109   3.301   3.609   7.474
  458ASN   HD21 7110   3.372   3.573   7.412
  458ASN   HD22 7111   3.324   3.703   7.503
  458ASN      C 7112   2.831   3.710   7.383
  458ASN      O 7113   2.799   3.822   7.413
  459GLY      N 7114   2.739   3.616   7.363
  459GLY      H 7115   2.776   3.536   7.315
  459GLY     CA 7116   2.590   3.637   7.384
  459GLY    HA2 7117   2.550   3.537   7.364
  459GLY    HA3 7118   2.577   3.662   7.489
  459GLY      C 7119   2.522   3.748   7.301
  459GLY      O 7120   2.412   3.785   7.338
  460ASN      N 7121   2.582   3.811   7.199
  460ASN      H 7122   2.679   3.791   7.181
  460ASN     CA 7123   2.534   3.941   7.154
  460ASN     HA 7124   2.426   3.939   7.146
  460ASN     CB 7125   2.577   4.055   7.257
  460ASN    HB2 7126   2.539   4.022   7.353
  460ASN    HB3 7127   2.686   4.046   7.261
  460ASN     CG 7128   2.528   4.195   7.235
  460ASN    OD1 7129   2.605   4.284   7.196
  460ASN    ND2 7130   2.399   4.230   7.255
  460ASN   HD21 7131   2.380   4.330   7.256
  460ASN   HD22 7132   2.340   4.164   7.302
  460ASN      C 7133   2.587   3.985   7.018
  460ASN      O 7134   2.685   3.921   6.973
  461CYX      N 7135   2.542   4.099   6.955
  461CYX      H 7136   2.453   4.137   6.985
  461CYX     CA 7137   2.599   4.134   6.820
  461CYX     HA 7138   2.701   4.096   6.814
  461CYX     CB 7139   2.516   4.075   6.720
  461CYX    HB2 7140   2.410   4.102   6.720
  461CYX    HB3 7141   2.560   4.103   6.624
  461CYX     SG 7142   2.524   3.894   6.701
  461CYX      C 7143   2.587   4.284   6.799
  461CYX      O 7144   2.481   4.341   6.838
  462THR      N 7145   2.688   4.346   6.740
  462THR      H 7146   2.770   4.292   6.717
  462THR     CA 7147   2.683   4.489   6.688
  462THR     HA 7148   2.601   4.536   6.741
  462THR     CB 7149   2.821   4.563   6.714
  462THR     HB 7150   2.801   4.665   6.682
  462THR    CG2 7151   2.875   4.568   6.857
  462THR   HG21 7152   2.963   4.633   6.863
  462THR   HG22 7153   2.796   4.616   6.915
  462THR   HG23 7154   2.895   4.470   6.898
  462THR    OG1 7155   2.931   4.506   6.646
  462THR    HG1 7156   2.984   4.582   6.621
  462THR      C 7157   2.636   4.495   6.537
  462THR      O 7158   2.589   4.594   6.483
  463GLY      N 7159   2.638   4.377   6.474
  463GLY      H 7160   2.687   4.303   6.522
  463GLY     CA 7161   2.569   4.339   6.351
  463GLY    HA2 7162   2.594   4.416   6.278
  463GLY    HA3 7163   2.594   4.237   6.321
  463GLY      C 7164   2.419   4.360   6.365
  463GLY      O 7165   2.365   4.329   6.470
  464ILE      N 7166   2.340   4.395   6.258
  464ILE      H 7167   2.392   4.407   6.172
  464ILE     CA 7168   2.194   4.390   6.260
  464ILE     HA 7169   2.160   4.456   6.340
  464ILE     CB 7170   2.132   4.448   6.129
  464ILE     HB 7171   2.182   4.405   6.042
  464ILE    CG2 7172   1.976   4.436   6.128
  464ILE   HG21 7173   1.925   4.470   6.218
  464ILE   HG22 7174   1.930   4.501   6.054
  464ILE   HG23 7175   1.948   4.333   6.108
  464ILE    CG1 7176   2.162   4.608   6.124
  464ILE   HG12 7177   2.086   4.659   6.184
  464ILE   HG13 7178   2.261   4.620   6.168
  464ILE    CD1 7179   2.165   4.668   5.984
  464ILE   HD11 7180   2.190   4.773   5.995
  464ILE   HD12 7181   2.245   4.608   5.941
  464ILE   HD13 7182   2.066   4.654   5.940
  464ILE      C 7183   2.148   4.253   6.296
  464ILE      O 7184   2.203   4.148   6.261
  465LYS      N 7185   2.038   4.250   6.366
  465LYS      H 7186   1.994   4.334   6.401
  465LYS     CA 7187   1.966   4.127   6.403
  465LYS     HA 7188   2.041   4.050   6.423
  465LYS     CB 7189   1.904   4.145   6.544
  465LYS    HB2 7190   1.809   4.198   6.533
  465LYS    HB3 7191   1.889   4.046   6.586
  465LYS     CG 7192   1.989   4.224   6.647
  465LYS    HG2 7193   1.982   4.329   6.619
  465LYS    HG3 7194   1.928   4.228   6.737
  465LYS     CD 7195   2.134   4.187   6.685
  465LYS    HD2 7196   2.134   4.083   6.717
  465LYS    HD3 7197   2.193   4.194   6.593
  465LYS     CE 7198   2.199   4.279   6.790
  465LYS    HE2 7199   2.137   4.290   6.879
  465LYS    HE3 7200   2.296   4.236   6.817
  465LYS     NZ 7201   2.222   4.406   6.714
  465LYS    HZ1 7202   2.277   4.384   6.632
  465LYS    HZ2 7203   2.142   4.462   6.690
  465LYS    HZ3 7204   2.278   4.465   6.774
  465LYS      C 7205   1.863   4.086   6.297
  465LYS      O 7206   1.762   4.156   6.268
  466ILE      N 7207   1.894   3.968   6.237
  466ILE      H 7208   1.972   3.913   6.270
  466ILE     CA 7209   1.812   3.912   6.124
  466ILE     HA 7210   1.746   3.993   6.095
  466ILE     CB 7211   1.915   3.893   6.010
  466ILE     HB 7212   1.983   3.815   6.046
  466ILE    CG2 7213   1.844   3.833   5.884
  466ILE   HG21 7214   1.920   3.808   5.810
  466ILE   HG22 7215   1.799   3.739   5.913
  466ILE   HG23 7216   1.768   3.904   5.851
  466ILE    CG1 7217   2.001   4.016   5.968
  466ILE   HG12 7218   2.050   4.067   6.050
  466ILE   HG13 7219   2.078   3.974   5.903
  466ILE    CD1 7220   1.927   4.124   5.890
  466ILE   HD11 7221   1.833   4.139   5.944
  466ILE   HD12 7222   1.982   4.218   5.896
  466ILE   HD13 7223   1.908   4.095   5.786
  466ILE      C 7224   1.747   3.778   6.168
  466ILE      O 7225   1.814   3.693   6.222
  467TYR      N 7226   1.620   3.747   6.138
  467TYR      H 7227   1.565   3.812   6.083
  467TYR     CA 7228   1.555   3.619   6.176
  467TYR     HA 7229   1.613   3.561   6.247
  467TYR     CB 7230   1.431   3.657   6.260
  467TYR    HB2 7231   1.464   3.712   6.347
  467TYR    HB3 7232   1.361   3.722   6.206
  467TYR     CG 7233   1.344   3.545   6.300
  467TYR    CD1 7234   1.227   3.510   6.219
  467TYR    HD1 7235   1.212   3.567   6.129
  467TYR    CE1 7236   1.143   3.408   6.256
  467TYR    HE1 7237   1.059   3.387   6.191
  467TYR     CZ 7238   1.164   3.328   6.365
  467TYR     OH 7239   1.085   3.224   6.398
  467TYR     HH 7240   1.030   3.202   6.322
  467TYR    CE2 7241   1.280   3.361   6.445
  467TYR    HE2 7242   1.290   3.306   6.538
  467TYR    CD2 7243   1.363   3.472   6.415
  467TYR    HD2 7244   1.438   3.503   6.486
  467TYR      C 7245   1.518   3.533   6.053
  467TYR      O 7246   1.464   3.581   5.955
  468VAL      N 7247   1.548   3.407   6.059
  468VAL      H 7248   1.568   3.372   6.152
  468VAL     CA 7249   1.564   3.312   5.950
  468VAL     HA 7250   1.535   3.361   5.857
  468VAL     CB 7251   1.712   3.268   5.933
  468VAL     HB 7252   1.754   3.221   6.022
  468VAL    CG1 7253   1.717   3.163   5.824
  468VAL   HG11 7254   1.656   3.081   5.862
  468VAL   HG12 7255   1.675   3.214   5.737
  468VAL   HG13 7256   1.819   3.130   5.806
  468VAL    CG2 7257   1.795   3.386   5.896
  468VAL   HG21 7258   1.898   3.359   5.873
  468VAL   HG22 7259   1.739   3.426   5.812
  468VAL   HG23 7260   1.797   3.460   5.976
  468VAL      C 7261   1.472   3.188   5.984
  468VAL      O 7262   1.474   3.133   6.090
  469SER      N 7263   1.384   3.147   5.895
  469SER      H 7264   1.396   3.180   5.801
  469SER     CA 7265   1.268   3.058   5.922
  469SER     HA 7266   1.249   3.062   6.029
  469SER     CB 7267   1.139   3.104   5.852
  469SER    HB2 7268   1.060   3.049   5.902
  469SER    HB3 7269   1.131   3.212   5.870
  469SER     OG 7270   1.147   3.071   5.718
  469SER     HG 7271   1.057   3.083   5.687
  469SER      C 7272   1.304   2.917   5.886
  469SER      O 7273   1.410   2.887   5.834
  470ASP      N 7274   1.216   2.812   5.907
  470ASP      H 7275   1.123   2.822   5.945
  470ASP     CA 7276   1.235   2.674   5.853
  470ASP     HA 7277   1.338   2.644   5.873
  470ASP     CB 7278   1.153   2.567   5.925
  470ASP    HB2 7279   1.180   2.471   5.881
  470ASP    HB3 7280   1.180   2.562   6.031
  470ASP     CG 7281   1.005   2.598   5.924
  470ASP    OD1 7282   0.927   2.534   5.846
  470ASP    OD2 7283   0.962   2.684   6.006
  470ASP      C 7284   1.203   2.671   5.700
  470ASP      O 7285   1.233   2.566   5.647
  471ASP      N 7286   1.151   2.777   5.641
  471ASP      H 7287   1.126   2.853   5.703
  471ASP     CA 7288   1.156   2.786   5.493
  471ASP     HA 7289   1.145   2.683   5.459
  471ASP     CB 7290   1.047   2.877   5.456
  471ASP    HB2 7291   0.967   2.884   5.530
  471ASP    HB3 7292   1.095   2.974   5.465
  471ASP     CG 7293   1.012   2.822   5.312
  471ASP    OD1 7294   1.043   2.878   5.204
  471ASP    OD2 7295   0.948   2.716   5.307
  471ASP      C 7296   1.294   2.841   5.433
  471ASP      O 7297   1.315   2.869   5.316
  472GLY      N 7298   1.386   2.869   5.527
  472GLY      H 7299   1.357   2.844   5.620
  472GLY     CA 7300   1.511   2.933   5.508
  472GLY    HA2 7301   1.580   2.904   5.587
  472GLY    HA3 7302   1.548   2.890   5.414
  472GLY      C 7303   1.485   3.078   5.480
  472GLY      O 7304   1.582   3.146   5.431
  473LYS      N 7305   1.368   3.139   5.497
  473LYS      H 7306   1.321   3.094   5.575
  473LYS     CA 7307   1.334   3.278   5.461
  473LYS     HA 7308   1.385   3.303   5.368
  473LYS     CB 7309   1.180   3.301   5.449
  473LYS    HB2 7310   1.129   3.255   5.534
  473LYS    HB3 7311   1.166   3.409   5.449
  473LYS     CG 7312   1.127   3.244   5.318
  473LYS    HG2 7313   1.161   3.312   5.241
  473LYS    HG3 7314   1.161   3.142   5.305
  473LYS     CD 7315   0.976   3.257   5.323
  473LYS    HD2 7316   0.937   3.191   5.401
  473LYS    HD3 7317   0.946   3.359   5.344
  473LYS     CE 7318   0.910   3.233   5.180
  473LYS    HE2 7319   0.824   3.299   5.177
  473LYS    HE3 7320   0.972   3.277   5.102
  473LYS     NZ 7321   0.873   3.087   5.153
  473LYS    HZ1 7322   0.794   3.056   5.208
  473LYS    HZ2 7323   0.844   3.081   5.056
  473LYS    HZ3 7324   0.948   3.022   5.169
  473LYS      C 7325   1.392   3.370   5.571
  473LYS      O 7326   1.383   3.336   5.684
  474ALA      N 7327   1.451   3.483   5.530
  474ALA      H 7328   1.460   3.496   5.430
  474ALA     CA 7329   1.478   3.604   5.611
  474ALA     HA 7330   1.440   3.595   5.713
  474ALA     CB 7331   1.629   3.623   5.624
  474ALA    HB1 7332   1.688   3.549   5.570
  474ALA    HB2 7333   1.667   3.725   5.611
  474ALA    HB3 7334   1.653   3.603   5.728
  474ALA      C 7335   1.416   3.733   5.559
  474ALA      O 7336   1.405   3.756   5.436
  475HIE      N 7337   1.376   3.830   5.647
  475HIE      H 7338   1.380   3.807   5.745
  475HIE     CA 7339   1.356   3.968   5.603
  475HIE     HA 7340   1.308   3.967   5.505
  475HIE     CB 7341   1.241   4.030   5.683
  475HIE    HB2 7342   1.152   3.969   5.668
  475HIE    HB3 7343   1.265   4.018   5.789
  475HIE     CG 7344   1.215   4.174   5.660
  475HIE    ND1 7345   1.125   4.219   5.567
  475HIE    CE1 7346   1.145   4.349   5.560
  475HIE    HE1 7347   1.079   4.419   5.510
  475HIE    NE2 7348   1.239   4.390   5.644
  475HIE    HE2 7349   1.273   4.482   5.667
  475HIE    CD2 7350   1.293   4.275   5.706
  475HIE    HD2 7351   1.364   4.266   5.786
  475HIE      C 7352   1.480   4.059   5.589
  475HIE      O 7353   1.552   4.070   5.690
  476PHE      N 7354   1.507   4.134   5.481
  476PHE      H 7355   1.440   4.135   5.405
  476PHE     CA 7356   1.610   4.232   5.466
  476PHE     HA 7357   1.650   4.243   5.566
  476PHE     CB 7358   1.709   4.179   5.363
  476PHE    HB2 7359   1.659   4.166   5.267
  476PHE    HB3 7360   1.780   4.259   5.341
  476PHE     CG 7361   1.780   4.044   5.401
  476PHE    CD1 7362   1.884   4.043   5.497
  476PHE    HD1 7363   1.916   4.135   5.543
  476PHE    CE1 7364   1.938   3.922   5.537
  476PHE    HE1 7365   2.026   3.926   5.599
  476PHE     CZ 7366   1.896   3.803   5.481
  476PHE     HZ 7367   1.945   3.710   5.506
  476PHE    CE2 7368   1.794   3.802   5.383
  476PHE    HE2 7369   1.753   3.708   5.350
  476PHE    CD2 7370   1.728   3.921   5.345
  476PHE    HD2 7371   1.640   3.924   5.284
  476PHE      C 7372   1.562   4.371   5.424
  476PHE      O 7373   1.468   4.377   5.348
  477SER      N 7374   1.617   4.479   5.490
  477SER      H 7375   1.689   4.460   5.558
  477SER     CA 7376   1.586   4.609   5.452
  477SER     HA 7377   1.540   4.602   5.354
  477SER     CB 7378   1.475   4.654   5.541
  477SER    HB2 7379   1.437   4.752   5.514
  477SER    HB3 7380   1.397   4.578   5.535
  477SER     OG 7381   1.513   4.663   5.682
  477SER     HG 7382   1.432   4.648   5.730
  477SER      C 7383   1.711   4.697   5.450
  477SER      O 7384   1.796   4.678   5.538
  478ILE      N 7385   1.719   4.776   5.340
  478ILE      H 7386   1.639   4.774   5.278
  478ILE     CA 7387   1.841   4.850   5.307
  478ILE     HA 7388   1.884   4.862   5.406
  478ILE     CB 7389   1.938   4.786   5.210
  478ILE     HB 7390   1.878   4.799   5.120
  478ILE    CG2 7391   2.066   4.870   5.194
  478ILE   HG21 7392   2.117   4.886   5.289
  478ILE   HG22 7393   2.147   4.837   5.130
  478ILE   HG23 7394   2.044   4.971   5.159
  478ILE    CG1 7395   1.973   4.641   5.236
  478ILE   HG12 7396   2.044   4.642   5.319
  478ILE   HG13 7397   1.886   4.586   5.271
  478ILE    CD1 7398   2.021   4.571   5.108
  478ILE   HD11 7399   1.945   4.589   5.032
  478ILE   HD12 7400   2.105   4.624   5.064
  478ILE   HD13 7401   2.031   4.464   5.125
  478ILE      C 7402   1.797   4.979   5.245
  478ILE      O 7403   1.738   4.979   5.137
  479SER      N 7404   1.809   5.098   5.306
  479SER      H 7405   1.847   5.095   5.399
  479SER     CA 7406   1.767   5.236   5.251
  479SER     HA 7407   1.662   5.231   5.225
  479SER     CB 7408   1.791   5.340   5.360
  479SER    HB2 7409   1.748   5.298   5.452
  479SER    HB3 7410   1.899   5.345   5.375
  479SER     OG 7411   1.741   5.468   5.332
  479SER     HG 7412   1.746   5.524   5.410
  479SER      C 7413   1.848   5.271   5.131
  479SER      O 7414   1.965   5.228   5.111
  480ASN      N 7415   1.785   5.350   5.038
  480ASN      H 7416   1.695   5.390   5.060
  480ASN     CA 7417   1.871   5.406   4.923
  480ASN     HA 7418   1.923   5.325   4.873
  480ASN     CB 7419   1.769   5.463   4.821
  480ASN    HB2 7420   1.823   5.470   4.727
  480ASN    HB3 7421   1.692   5.387   4.807
  480ASN     CG 7422   1.705   5.591   4.858
  480ASN    OD1 7423   1.723   5.651   4.965
  480ASN    ND2 7424   1.635   5.661   4.770
  480ASN   HD21 7425   1.603   5.748   4.811
  480ASN   HD22 7426   1.621   5.638   4.673
  480ASN      C 7427   1.976   5.516   4.970
  480ASN      O 7428   2.065   5.563   4.894
  481SER      N 7429   1.971   5.544   5.101
  481SER      H 7430   1.884   5.517   5.144
  481SER     CA 7431   2.055   5.631   5.186
  481SER     HA 7432   2.131   5.672   5.119
  481SER     CB 7433   1.966   5.737   5.249
  481SER    HB2 7434   1.898   5.681   5.314
  481SER    HB3 7435   2.022   5.803   5.315
  481SER     OG 7436   1.883   5.812   5.162
  481SER     HG 7437   1.840   5.757   5.096
  481SER      C 7438   2.128   5.552   5.303
  481SER      O 7439   2.181   5.612   5.397
  482ALA      N 7440   2.136   5.424   5.286
  482ALA      H 7441   2.103   5.391   5.196
  482ALA     CA 7442   2.213   5.338   5.370
  482ALA     HA 7443   2.169   5.355   5.468
  482ALA     CB 7444   2.197   5.189   5.325
  482ALA    HB1 7445   2.092   5.169   5.300
  482ALA    HB2 7446   2.259   5.168   5.239
  482ALA    HB3 7447   2.228   5.114   5.398
  482ALA      C 7448   2.357   5.388   5.376
  482ALA      O 7449   2.409   5.432   5.277
  483GLU      N 7450   2.425   5.388   5.493
  483GLU      H 7451   2.388   5.344   5.576
  483GLU     CA 7452   2.570   5.415   5.502
  483GLU     HA 7453   2.600   5.504   5.448
  483GLU     CB 7454   2.603   5.439   5.651
  483GLU    HB2 7455   2.575   5.541   5.677
  483GLU    HB3 7456   2.563   5.363   5.717
  483GLU     CG 7457   2.761   5.436   5.662
  483GLU    HG2 7458   2.784   5.428   5.768
  483GLU    HG3 7459   2.813   5.355   5.611
  483GLU     CD 7460   2.822   5.566   5.612
  483GLU    OE1 7461   2.897   5.634   5.690
  483GLU    OE2 7462   2.804   5.607   5.491
  483GLU      C 7463   2.645   5.293   5.449
  483GLU      O 7464   2.736   5.303   5.371
  484ASP      N 7465   2.595   5.175   5.476
  484ASP      H 7466   2.516   5.171   5.538
  484ASP     CA 7467   2.643   5.049   5.410
  484ASP     HA 7468   2.731   5.072   5.350
  484ASP     CB 7469   2.683   4.954   5.524
  484ASP    HB2 7470   2.603   4.958   5.598
  484ASP    HB3 7471   2.695   4.855   5.482
  484ASP     CG 7472   2.815   4.988   5.595
  484ASP    OD1 7473   2.915   5.023   5.534
  484ASP    OD2 7474   2.818   4.984   5.718
  484ASP      C 7475   2.542   4.998   5.304
  484ASP      O 7476   2.435   4.949   5.346
  485PRO      N 7477   2.569   5.001   5.169
  485PRO     CD 7478   2.687   5.064   5.109
  485PRO    HD2 7479   2.785   5.046   5.153
  485PRO    HD3 7480   2.652   5.167   5.112
  485PRO     CG 7481   2.696   5.021   4.966
  485PRO    HG2 7482   2.744   4.923   4.966
  485PRO    HG3 7483   2.764   5.084   4.908
  485PRO     CB 7484   2.547   5.008   4.931
  485PRO    HB2 7485   2.527   4.939   4.849
  485PRO    HB3 7486   2.499   5.104   4.910
  485PRO     CA 7487   2.472   4.956   5.061
  485PRO     HA 7488   2.378   5.009   5.073
  485PRO      C 7489   2.439   4.808   5.056
  485PRO      O 7490   2.366   4.769   4.966
  486PHE      N 7491   2.482   4.724   5.150
  486PHE      H 7492   2.531   4.759   5.232
  486PHE     CA 7493   2.464   4.578   5.147
  486PHE     HA 7494   2.369   4.561   5.097
  486PHE     CB 7495   2.572   4.519   5.055
  486PHE    HB2 7496   2.528   4.423   5.029
  486PHE    HB3 7497   2.571   4.576   4.963
  486PHE     CG 7498   2.716   4.502   5.097
  486PHE    CD1 7499   2.811   4.606   5.114
  486PHE    HD1 7500   2.775   4.708   5.112
  486PHE    CE1 7501   2.947   4.587   5.135
  486PHE    HE1 7502   3.016   4.670   5.141
  486PHE     CZ 7503   2.995   4.458   5.137
  486PHE     HZ 7504   3.102   4.445   5.146
  486PHE    CE2 7505   2.907   4.346   5.141
  486PHE    HE2 7506   2.942   4.244   5.148
  486PHE    CD2 7507   2.766   4.367   5.117
  486PHE    HD2 7508   2.701   4.282   5.106
  486PHE      C 7509   2.463   4.508   5.283
  486PHE      O 7510   2.501   4.575   5.383
  487ILE      N 7511   2.420   4.381   5.292
  487ILE      H 7512   2.409   4.320   5.212
  487ILE     CA 7513   2.411   4.309   5.418
  487ILE     HA 7514   2.468   4.354   5.499
  487ILE     CB 7515   2.263   4.319   5.470
  487ILE     HB 7516   2.191   4.320   5.387
  487ILE    CG2 7517   2.223   4.201   5.569
  487ILE   HG21 7518   2.304   4.183   5.640
  487ILE   HG22 7519   2.126   4.211   5.618
  487ILE   HG23 7520   2.206   4.109   5.513
  487ILE    CG1 7521   2.244   4.447   5.559
  487ILE   HG12 7522   2.310   4.444   5.646
  487ILE   HG13 7523   2.270   4.532   5.496
  487ILE    CD1 7524   2.101   4.473   5.620
  487ILE   HD11 7525   2.022   4.453   5.547
  487ILE   HD12 7526   2.076   4.400   5.697
  487ILE   HD13 7527   2.099   4.575   5.658
  487ILE      C 7528   2.468   4.173   5.385
  487ILE      O 7529   2.429   4.116   5.286
  488ALA      N 7530   2.538   4.107   5.481
  488ALA      H 7531   2.547   4.145   5.574
  488ALA     CA 7532   2.579   3.964   5.471
  488ALA     HA 7533   2.514   3.916   5.398
  488ALA     CB 7534   2.718   3.940   5.411
  488ALA    HB1 7535   2.737   3.840   5.373
  488ALA    HB2 7536   2.728   4.006   5.324
  488ALA    HB3 7537   2.800   3.973   5.475
  488ALA      C 7538   2.567   3.884   5.604
  488ALA      O 7539   2.593   3.931   5.715
  489ILE      N 7540   2.526   3.761   5.602
  489ILE      H 7541   2.496   3.719   5.515
  489ILE     CA 7542   2.526   3.668   5.724
  489ILE     HA 7543   2.596   3.708   5.797
  489ILE     CB 7544   2.390   3.667   5.793
  489ILE     HB 7545   2.408   3.594   5.873
  489ILE    CG2 7546   2.330   3.798   5.853
  489ILE   HG21 7547   2.421   3.846   5.890
  489ILE   HG22 7548   2.284   3.872   5.787
  489ILE   HG23 7549   2.254   3.784   5.930
  489ILE    CG1 7550   2.277   3.617   5.689
  489ILE   HG12 7551   2.252   3.696   5.619
  489ILE   HG13 7552   2.312   3.524   5.644
  489ILE    CD1 7553   2.149   3.581   5.769
  489ILE   HD11 7554   2.078   3.540   5.697
  489ILE   HD12 7555   2.159   3.500   5.841
  489ILE   HD13 7556   2.103   3.660   5.828
  489ILE      C 7557   2.577   3.520   5.693
  489ILE      O 7558   2.564   3.476   5.582
  490HIE      N 7559   2.637   3.454   5.789
  490HIE      H 7560   2.642   3.507   5.875
  490HIE     CA 7561   2.699   3.320   5.772
  490HIE     HA 7562   2.649   3.273   5.687
  490HIE     CB 7563   2.846   3.332   5.740
  490HIE    HB2 7564   2.894   3.238   5.712
  490HIE    HB3 7565   2.856   3.395   5.653
  490HIE     CG 7566   2.937   3.393   5.849
  490HIE    ND1 7567   2.978   3.335   5.970
  490HIE    CE1 7568   3.056   3.421   6.036
  490HIE    HE1 7569   3.109   3.405   6.129
  490HIE    NE2 7570   3.078   3.525   5.961
  490HIE    HE2 7571   3.137   3.606   5.979
  490HIE    CD2 7572   2.996   3.513   5.850
  490HIE    HD2 7573   2.979   3.591   5.777
  490HIE      C 7574   2.679   3.227   5.901
  490HIE      O 7575   2.630   3.259   6.010
  491ALA      N 7576   2.701   3.093   5.884
  491ALA      H 7577   2.724   3.065   5.790
  491ALA     CA 7578   2.695   2.988   5.995
  491ALA     HA 7579   2.591   2.960   6.013
  491ALA     CB 7580   2.779   2.870   5.940
  491ALA    HB1 7581   2.723   2.829   5.855
  491ALA    HB2 7582   2.884   2.890   5.921
  491ALA    HB3 7583   2.783   2.794   6.018
  491ALA      C 7584   2.747   3.038   6.132
  491ALA      O 7585   2.673   3.019   6.237
  492GLU      N 7586   2.867   3.098   6.133
  492GLU      H 7587   2.901   3.136   6.047
  492GLU     CA 7588   2.923   3.142   6.264
  492GLU     HA 7589   2.880   3.087   6.347
  492GLU     CB 7590   3.068   3.102   6.248
  492GLU    HB2 7591   3.070   2.995   6.229
  492GLU    HB3 7592   3.113   3.146   6.159
  492GLU     CG 7593   3.175   3.138   6.350
  492GLU    HG2 7594   3.216   3.236   6.326
  492GLU    HG3 7595   3.116   3.145   6.441
  492GLU     CD 7596   3.297   3.042   6.356
  492GLU    OE1 7597   3.323   2.978   6.250
  492GLU    OE2 7598   3.370   3.042   6.459
  492GLU      C 7599   2.893   3.285   6.300
  492GLU      O 7600   2.956   3.329   6.395
  493SER      N 7601   2.790   3.349   6.239
  493SER      H 7602   2.755   3.304   6.155
  493SER     CA 7603   2.716   3.471   6.293
  493SER     HA 7604   2.773   3.499   6.382
  493SER     CB 7605   2.722   3.597   6.203
  493SER    HB2 7606   2.712   3.684   6.267
  493SER    HB3 7607   2.819   3.607   6.153
  493SER     OG 7608   2.625   3.608   6.098
  493SER     HG 7609   2.630   3.700   6.070
  493SER      C 7610   2.575   3.438   6.342
  493SER      O 7611   2.496   3.528   6.374
  494LYS      N 7612   2.525   3.312   6.344
  494LYS      H 7613   2.581   3.233   6.317
  494LYS     CA 7614   2.407   3.271   6.430
  494LYS     HA 7615   2.323   3.338   6.410
  494LYS     CB 7616   2.379   3.120   6.386
  494LYS    HB2 7617   2.385   3.109   6.278
  494LYS    HB3 7618   2.453   3.059   6.437
  494LYS     CG 7619   2.240   3.077   6.448
  494LYS    HG2 7620   2.237   3.104   6.554
  494LYS    HG3 7621   2.155   3.130   6.405
  494LYS     CD 7622   2.214   2.926   6.420
  494LYS    HD2 7623   2.174   2.922   6.319
  494LYS    HD3 7624   2.307   2.869   6.421
  494LYS     CE 7625   2.111   2.872   6.514
  494LYS    HE2 7626   2.024   2.938   6.509
  494LYS    HE3 7627   2.065   2.779   6.480
  494LYS     NZ 7628   2.147   2.855   6.662
  494LYS    HZ1 7629   2.216   2.921   6.694
  494LYS    HZ2 7630   2.061   2.873   6.714
  494LYS    HZ3 7631   2.173   2.762   6.691
  494LYS      C 7632   2.413   3.285   6.584
  494LYS      O 7633   2.509   3.249   6.647
  495LEU      N 7634   2.314   3.348   6.641
  495LEU      H 7635   2.236   3.378   6.585
  495LEU     CA 7636   2.307   3.388   6.778
  495LEU     HA 7637   2.409   3.415   6.805
  495LEU     CB 7638   2.213   3.513   6.795
  495LEU    HB2 7639   2.251   3.592   6.732
  495LEU    HB3 7640   2.111   3.487   6.767
  495LEU     CG 7641   2.209   3.574   6.936
  495LEU     HG 7642   2.206   3.501   7.017
  495LEU    CD1 7643   2.331   3.658   6.965
  495LEU   HD11 7644   2.409   3.586   6.993
  495LEU   HD12 7645   2.366   3.727   6.888
  495LEU   HD13 7646   2.320   3.716   7.056
  495LEU    CD2 7647   2.088   3.668   6.952
  495LEU   HD21 7648   2.094   3.743   6.873
  495LEU   HD22 7649   1.996   3.618   6.923
  495LEU   HD23 7650   2.076   3.702   7.055
  495LEU      C 7651   2.257   3.270   6.865
  495LEU      O 7652   2.133   3.243   6.869
  495LEU    OXT 7653   2.332   3.221   6.951
  496CA2    CA2 7654   6.157   4.138   2.629
  497CL1    CL1 7655   4.955   4.259   4.011
  498ROH    HO1 7656   4.564   4.712   2.729
  498ROH     O1 7657   4.592   4.636   2.678
  4994GA     C1 7658   4.648   4.692   2.557
  4994GA     H1 7659   4.576   4.700   2.475
  4994GA     C2 7660   4.761   4.605   2.492
  4994GA     H2 7661   4.816   4.659   2.415
  4994GA     O2 7662   4.712   4.485   2.433
  4994GA    H2O 7663   4.675   4.505   2.347
  4994GA     C3 7664   4.872   4.574   2.598
  4994GA     H3 7665   4.820   4.515   2.673
  4994GA     O3 7666   4.987   4.499   2.531
  4994GA    H3O 7667   5.043   4.560   2.482
  4994GA     C4 7668   4.925   4.702   2.675
  4994GA     H4 7669   5.009   4.746   2.620
  4994GA     C5 7670   4.812   4.807   2.711
  4994GA     H5 7671   4.761   4.775   2.802
  4994GA     C6 7672   4.870   4.948   2.726
  4994GA    H62 7673   4.780   5.009   2.730
  4994GA    H61 7674   4.935   4.958   2.813
  4994GA     O6 7675   4.948   4.992   2.605
  4994GA    H6O 7676   4.884   5.009   2.536
  4994GA     O5 7677   4.707   4.816   2.602
  4994GA     O4 7678   4.980   4.646   2.807
  5004GA     C1 7679   5.127   4.595   2.802
  5004GA     H1 7680   5.132   4.540   2.709
  5004GA     C2 7681   5.174   4.507   2.926
  5004GA     H2 7682   5.276   4.474   2.906
  5004GA     O2 7683   5.079   4.395   2.944
  5004GA    H2O 7684   5.127   4.339   3.005
  5004GA     C3 7685   5.168   4.585   3.063
  5004GA     H3 7686   5.066   4.617   3.083
  5004GA     O3 7687   5.216   4.502   3.170
  5004GA    H3O 7688   5.175   4.526   3.253
  5004GA     C4 7689   5.265   4.711   3.050
  5004GA     H4 7690   5.361   4.659   3.038
  5004GA     C5 7691   5.221   4.791   2.922
  5004GA     H5 7692   5.115   4.815   2.935
  5004GA     C6 7693   5.303   4.919   2.890
  5004GA    H62 7694   5.285   4.947   2.786
  5004GA    H61 7695   5.273   5.007   2.947
  5004GA     O6 7696   5.448   4.894   2.894
  5004GA    H6O 7697   5.496   4.963   2.940
  5004GA     O5 7698   5.220   4.709   2.798
  5004GA     O4 7699   5.267   4.794   3.171
  5014GA     C1 7700   5.388   4.785   3.255
  5014GA     H1 7701   5.432   4.688   3.236
  5014GA     C2 7702   5.353   4.798   3.407
  5014GA     H2 7703   5.443   4.780   3.466
  5014GA     O2 7704   5.240   4.720   3.464
  5014GA    H2O 7705   5.169   4.726   3.400
  5014GA     C3 7706   5.309   4.944   3.440
  5014GA     H3 7707   5.208   4.968   3.406
  5014GA     O3 7708   5.302   4.964   3.583
  5014GA    H3O 7709   5.219   5.005   3.608
  5014GA     C4 7710   5.403   5.049   3.377
  5014GA     H4 7711   5.499   5.056   3.430
  5014GA     C5 7712   5.433   5.017   3.230
  5014GA     H5 7713   5.346   5.038   3.168
  5014GA     C6 7714   5.556   5.107   3.184
  5014GA    H62 7715   5.541   5.212   3.210
  5014GA    H61 7716   5.649   5.088   3.237
  5014GA     O6 7717   5.569   5.099   3.036
  5014GA    H6O 7718   5.647   5.144   3.004
  5014GA     O5 7719   5.487   4.877   3.216
  5014GA     O4 7720   5.344   5.188   3.377
  5024GA     C1 7721   5.370   5.268   3.495
  5024GA     H1 7722   5.384   5.202   3.581
  5024GA     C2 7723   5.250   5.364   3.516
  5024GA     H2 7724   5.260   5.383   3.623
  5024GA     O2 7725   5.114   5.311   3.512
  5024GA    H2O 7726   5.116   5.226   3.558
  5024GA     C3 7727   5.260   5.501   3.442
  5024GA     H3 7728   5.216   5.491   3.342
  5024GA     O3 7729   5.183   5.604   3.531
  5024GA    H3O 7730   5.194   5.696   3.507
  5024GA     C4 7731   5.400   5.565   3.429
  5024GA     H4 7732   5.439   5.617   3.517
  5024GA     C5 7733   5.498   5.453   3.384
  5024GA     H5 7734   5.458   5.417   3.289
  5024GA     C6 7735   5.648   5.496   3.375
  5024GA    H62 7736   5.650   5.576   3.301
  5024GA    H61 7737   5.678   5.531   3.474
  5024GA     O6 7738   5.737   5.390   3.329
  5024GA    H6O 7739   5.730   5.320   3.395
  5024GA     O5 7740   5.497   5.339   3.478
  5024GA     O4 7741   5.388   5.668   3.312
  5030GA     C1 7742   5.280   5.773   3.310
  5030GA     H1 7743   5.193   5.711   3.290
  5030GA     C2 7744   5.314   5.873   3.193
  5030GA     H2 7745   5.238   5.950   3.197
  5030GA     C3 7746   5.447   5.938   3.225
  5030GA     H3 7747   5.527   5.864   3.223
  5030GA     C4 7748   5.449   6.012   3.365
  5030GA     H4 7749   5.383   6.098   3.355
  5030GA     C5 7750   5.393   5.920   3.471
  5030GA     H5 7751   5.465   5.840   3.492
  5030GA     C6 7752   5.376   5.983   3.605
  5030GA    H62 7753   5.476   6.005   3.643
  5030GA    H61 7754   5.314   6.072   3.595
  5030GA     O6 7755   5.319   5.895   3.703
  5030GA    H6O 7756   5.224   5.905   3.700
  5030GA     O5 7757   5.271   5.842   3.439
  5030GA     O4 7758   5.583   6.049   3.401
  5030GA    H4O 7759   5.583   6.144   3.406
  5030GA     O3 7760   5.485   6.037   3.122
  5030GA    H3O 7761   5.466   5.992   3.040
  5030GA     O2 7762   5.305   5.802   3.063
  5030GA    H2O 7763   5.225   5.749   3.056
  504Na+    NA+ 7764   4.536   8.249   2.444
  505WAT      O 7765   7.056   7.968   6.922
  505WAT     H1 7766   6.976   8.016   6.941
  505WAT     H2 7767   7.058   7.898   6.987
  506WAT      O 7768   7.111   3.740   4.269
  506WAT     H1 7769   7.098   3.738   4.174
  506WAT     H2 7770   7.171   3.668   4.287
  507WAT      O 7771   4.022   4.357   4.526
  507WAT     H1 7772   4.067   4.277   4.555
  507WAT     H2 7773   4.088   4.425   4.531
  508WAT      O 7774   8.366   0.641   0.651
  508WAT     H1 7775   8.400   0.574   0.711
  508WAT     H2 7776   8.430   0.643   0.579
  509WAT      O 7777   6.031   4.330   2.513
  509WAT     H1 7778   5.937   4.335   2.495
  509WAT     H2 7779   6.065   4.415   2.484
  510WAT      O 7780   4.393   8.098   3.173
  510WAT     H1 7781   4.332   8.043   3.125
  510WAT     H2 7782   4.403   8.176   3.118
  511WAT      O 7783   6.752   6.594   4.396
  511WAT     H1 7784   6.706   6.672   4.364
  511WAT     H2 7785   6.683   6.529   4.409
  512WAT      O 7786   1.290   6.810   0.480
  512WAT     H1 7787   1.277   6.730   0.532
  512WAT     H2 7788   1.383   6.811   0.459
  513WAT      O 7789   6.137   3.646   1.595
  513WAT     H1 7790   6.070   3.629   1.661
  513WAT     H2 7791   6.116   3.733   1.560
  514WAT      O 7792   7.498   3.239   5.698
  514WAT     H1 7793   7.489   3.289   5.617
  514WAT     H2 7794   7.508   3.305   5.766
  515WAT      O 7795   4.526   4.846   4.382
  515WAT     H1 7796   4.443   4.892   4.374
  515WAT     H2 7797   4.567   4.885   4.460
  516WAT      O 7798   0.049   8.190   0.578
  516WAT     H1 7799  -0.001   8.268   0.554
  516WAT     H2 7800   0.045   8.187   0.673
  517WAT      O 7801   7.714   3.394   4.015
  517WAT     H1 7802   7.631   3.346   4.018
  517WAT     H2 7803   7.780   3.330   4.042
  518WAT      O 7804   3.676   4.749   3.975
  518WAT     H1 7805   3.643   4.702   3.898
  518WAT     H2 7806   3.752   4.699   4.004
  519WAT      O 7807   2.178   0.615   3.638
  519WAT     H1 7808   2.085   0.593   3.643
  519WAT     H2 7809   2.200   0.648   3.725
  520WAT      O 7810   6.510   4.226   3.526
  520WAT     H1 7811   6.428   4.214   3.574
  520WAT     H2 7812   6.493   4.299   3.467
  521WAT      O 7813   7.289   1.508   7.739
  521WAT     H1 7814   7.259   1.508   7.648
  521WAT     H2 7815   7.377   1.547   7.735
  522WAT      O 7816   5.262   1.143   8.013
  522WAT     H1 7817   5.249   1.070   8.074
  522WAT     H2 7818   5.351   1.174   8.031
  523WAT      O 7819   0.305   7.904   7.930
  523WAT     H1 7820   0.285   7.811   7.916
  523WAT     H2 7821   0.283   7.946   7.847
  524WAT      O 7822   2.187   5.634   7.731
  524WAT     H1 7823   2.231   5.719   7.725
  524WAT     H2 7824   2.100   5.650   7.694
  525WAT      O 7825   5.574   4.647   5.001
  525WAT     H1 7826   5.485   4.660   5.033
  525WAT     H2 7827   5.630   4.680   5.071
  526WAT      O 7828   1.775   2.106   0.449
  526WAT     H1 7829   1.759   2.117   0.355
  526WAT     H2 7830   1.688   2.097   0.488
  527WAT      O 7831   8.452   7.964   0.885
  527WAT     H1 7832   8.546   7.948   0.874
  527WAT     H2 7833   8.429   7.915   0.964
  528WAT      O 7834   5.047   5.801   4.445
  528WAT     H1 7835   5.140   5.787   4.463
  528WAT     H2 7836   5.046   5.867   4.376
  529WAT      O 7837   0.765   7.764   5.101
  529WAT     H1 7838   0.786   7.713   5.179
  529WAT     H2 7839   0.750   7.698   5.033
  530WAT      O 7840   8.551   4.298   1.598
  530WAT     H1 7841   8.607   4.330   1.528
  530WAT     H2 7842   8.527   4.210   1.571
  531WAT      O 7843   6.483   4.415   5.036
  531WAT     H1 7844   6.579   4.419   5.045
  531WAT     H2 7845   6.470   4.377   4.949
  532WAT      O 7846   4.870   5.307   4.440
  532WAT     H1 7847   4.790   5.253   4.443
  532WAT     H2 7848   4.892   5.321   4.532
  533WAT      O 7849  -0.130   4.144   2.685
  533WAT     H1 7850  -0.169   4.061   2.656
  533WAT     H2 7851  -0.196   4.183   2.743
  534WAT      O 7852   4.151   4.591   3.792
  534WAT     H1 7853   4.097   4.599   3.871
  534WAT     H2 7854   4.155   4.497   3.775
  535WAT      O 7855   5.542   5.074   4.395
  535WAT     H1 7856   5.604   5.137   4.430
  535WAT     H2 7857   5.461   5.089   4.444
  536WAT      O 7858   3.702   0.716   7.229
  536WAT     H1 7859   3.717   0.693   7.137
  536WAT     H2 7860   3.646   0.794   7.225
  537WAT      O 7861   5.544   4.812   4.400
  537WAT     H1 7862   5.513   4.756   4.329
  537WAT     H2 7863   5.538   4.901   4.366
  538WAT      O 7864   2.557   4.778   6.864
  538WAT     H1 7865   2.510   4.750   6.943
  538WAT     H2 7866   2.517   4.861   6.840
  539WAT      O 7867   5.027   5.108   4.988
  539WAT     H1 7868   4.977   5.040   5.033
  539WAT     H2 7869   5.116   5.072   4.981
  540WAT      O 7870   4.101   3.945   1.464
  540WAT     H1 7871   4.110   4.008   1.393
  540WAT     H2 7872   4.041   3.879   1.430
  541WAT      O 7873   6.212   4.186   4.158
  541WAT     H1 7874   6.132   4.181   4.211
  541WAT     H2 7875   6.257   4.265   4.189
  542WAT      O 7876   6.355   4.760   0.518
  542WAT     H1 7877   6.430   4.807   0.556
  542WAT     H2 7878   6.356   4.784   0.426
  543WAT      O 7879   6.341   4.085   2.820
  543WAT     H1 7880   6.366   4.099   2.912
  543WAT     H2 7881   6.424   4.088   2.772
  544WAT      O 7882   6.955   0.924   5.067
  544WAT     H1 7883   6.905   0.903   4.988
  544WAT     H2 7884   6.889   0.936   5.135
  545WAT      O 7885   6.642   6.553   0.209
  545WAT     H1 7886   6.661   6.646   0.219
  545WAT     H2 7887   6.623   6.522   0.297
  546WAT      O 7888   2.228   5.153   6.449
  546WAT     H1 7889   2.234   5.244   6.477
  546WAT     H2 7890   2.172   5.155   6.372
  547WAT      O 7891   3.517   3.609   4.336
  547WAT     H1 7892   3.601   3.563   4.329
  547WAT     H2 7893   3.523   3.658   4.418
  548WAT      O 7894   7.423   6.912   6.649
  548WAT     H1 7895   7.465   6.868   6.575
  548WAT     H2 7896   7.401   6.999   6.617
  549WAT      O 7897   0.701   1.647   6.452
  549WAT     H1 7898   0.694   1.719   6.514
  549WAT     H2 7899   0.691   1.567   6.505
  550WAT      O 7900   3.731   1.451   6.961
  550WAT     H1 7901   3.641   1.423   6.978
  550WAT     H2 7902   3.729   1.546   6.973
  551WAT      O 7903   3.152   3.650   0.611
  551WAT     H1 7904   3.177   3.692   0.529
  551WAT     H2 7905   3.177   3.558   0.600
  552WAT      O 7906   5.567   1.354   5.900
  552WAT     H1 7907   5.592   1.378   5.811
  552WAT     H2 7908   5.493   1.295   5.889
  553WAT      O 7909   4.921   5.202   6.889
  553WAT     H1 7910   4.984   5.237   6.826
  553WAT     H2 7911   4.890   5.121   6.849
  554WAT      O 7912   2.213   1.095   3.114
  554WAT     H1 7913   2.158   1.053   3.179
  554WAT     H2 7914   2.253   1.169   3.160
  555WAT      O 7915   5.572   6.636   5.899
  555WAT     H1 7916   5.604   6.679   5.820
  555WAT     H2 7917   5.601   6.692   5.970
  556WAT      O 7918   0.834   1.300   0.272
  556WAT     H1 7919   0.919   1.280   0.233
  556WAT     H2 7920   0.855   1.335   0.359
  557WAT      O 7921   7.636   8.872   8.374
  557WAT     H1 7922   7.583   8.805   8.329
  557WAT     H2 7923   7.584   8.952   8.366
  558WAT      O 7924   1.122   0.778   0.530
  558WAT     H1 7925   1.080   0.793   0.615
  558WAT     H2 7926   1.055   0.799   0.466
  559WAT      O 7927   4.782   5.080   5.372
  559WAT     H1 7928   4.760   4.987   5.365
  559WAT     H2 7929   4.783   5.111   5.281
  560WAT      O 7930   2.988   5.350   5.344
  560WAT     H1 7931   3.011   5.443   5.341
  560WAT     H2 7932   2.897   5.349   5.373
  561WAT      O 7933   2.258   2.283   3.283
  561WAT     H1 7934   2.289   2.332   3.359
  561WAT     H2 7935   2.298   2.326   3.208
  562WAT      O 7936   4.964   1.014   6.151
  562WAT     H1 7937   4.978   1.108   6.142
  562WAT     H2 7938   4.891   0.995   6.091
  563WAT      O 7939   0.413   8.394   3.713
  563WAT     H1 7940   0.348   8.324   3.721
  563WAT     H2 7941   0.460   8.391   3.796
  564WAT      O 7942   4.394   1.810   5.301
  564WAT     H1 7943   4.479   1.853   5.304
  564WAT     H2 7944   4.391   1.768   5.215
  565WAT      O 7945   7.266   2.498   4.268
  565WAT     H1 7946   7.278   2.498   4.363
  565WAT     H2 7947   7.267   2.405   4.244
  566WAT      O 7948   4.045   4.509   4.791
  566WAT     H1 7949   4.041   4.592   4.744
  566WAT     H2 7950   4.000   4.447   4.734
  567WAT      O 7951   3.560   6.269   8.199
  567WAT     H1 7952   3.578   6.361   8.178
  567WAT     H2 7953   3.611   6.253   8.279
  568WAT      O 7954   2.247   8.805   2.768
  568WAT     H1 7955   2.169   8.762   2.735
  568WAT     H2 7956   2.273   8.752   2.844
  569WAT      O 7957   2.589   3.877   1.718
  569WAT     H1 7958   2.563   3.865   1.809
  569WAT     H2 7959   2.525   3.828   1.667
  570WAT      O 7960   0.743   6.530   3.969
  570WAT     H1 7961   0.794   6.560   3.894
  570WAT     H2 7962   0.703   6.448   3.940
  571WAT      O 7963   9.000   3.887   3.740
  571WAT     H1 7964   8.917   3.841   3.727
  571WAT     H2 7965   9.066   3.818   3.738
  572WAT      O 7966  -0.095   2.776   5.029
  572WAT     H1 7967  -0.094   2.811   4.940
  572WAT     H2 7968  -0.123   2.850   5.084
  573WAT      O 7969   8.002   5.516   7.473
  573WAT     H1 7970   8.048   5.454   7.530
  573WAT     H2 7971   8.012   5.601   7.515
  574WAT      O 7972   7.807   3.230   7.119
  574WAT     H1 7973   7.826   3.198   7.207
  574WAT     H2 7974   7.717   3.202   7.103
  575WAT      O 7975   4.824   0.684   6.949
  575WAT     H1 7976   4.804   0.591   6.958
  575WAT     H2 7977   4.916   0.691   6.974
  576WAT      O 7978  -0.145   5.405   6.975
  576WAT     H1 7979  -0.174   5.491   7.006
  576WAT     H2 7980  -0.056   5.420   6.942
  577WAT      O 7981   8.298   8.088   6.301
  577WAT     H1 7982   8.230   8.154   6.284
  577WAT     H2 7983   8.363   8.135   6.353
  578WAT      O 7984   1.817   1.966   5.003
  578WAT     H1 7985   1.780   2.023   5.070
  578WAT     H2 7986   1.752   1.896   4.991
  579WAT      O 7987   4.315   1.852   1.269
  579WAT     H1 7988   4.227   1.830   1.240
  579WAT     H2 7989   4.304   1.927   1.327
  580WAT      O 7990   4.899   4.229   7.164
  580WAT     H1 7991   4.926   4.153   7.112
  580WAT     H2 7992   4.973   4.289   7.159
  581WAT      O 7993   0.994   2.483   3.295
  581WAT     H1 7994   0.904   2.516   3.295
  581WAT     H2 7995   1.042   2.544   3.351
  582WAT      O 7996   8.077   1.171   6.996
  582WAT     H1 7997   8.109   1.259   6.975
  582WAT     H2 7998   8.054   1.132   6.912
  583WAT      O 7999   5.195   6.019   1.974
  583WAT     H1 8000   5.168   5.928   1.988
  583WAT     H2 8001   5.140   6.050   1.903
  584WAT      O 8002   7.861   2.025   3.905
  584WAT     H1 8003   7.812   1.946   3.884
  584WAT     H2 8004   7.891   2.012   3.995
  585WAT      O 8005   4.135   3.048   6.766
  585WAT     H1 8006   4.110   3.137   6.742
  585WAT     H2 8007   4.081   3.027   6.842
  586WAT      O 8008   6.365   6.911   4.440
  586WAT     H1 8009   6.405   6.956   4.515
  586WAT     H2 8010   6.436   6.861   4.401
  587WAT      O 8011   2.581   7.453   6.454
  587WAT     H1 8012   2.615   7.367   6.479
  587WAT     H2 8013   2.577   7.450   6.358
  588WAT      O 8014   6.467   1.320   1.003
  588WAT     H1 8015   6.517   1.256   1.056
  588WAT     H2 8016   6.388   1.273   0.978
  589WAT      O 8017   4.890   2.767   0.808
  589WAT     H1 8018   4.965   2.764   0.868
  589WAT     H2 8019   4.837   2.692   0.832
  590WAT      O 8020   6.293   7.266   2.544
  590WAT     H1 8021   6.248   7.275   2.628
  590WAT     H2 8022   6.251   7.192   2.501
  591WAT      O 8023   0.891   6.333   1.309
  591WAT     H1 8024   0.854   6.276   1.243
  591WAT     H2 8025   0.835   6.410   1.309
  592WAT      O 8026   6.297   0.629   0.408
  592WAT     H1 8027   6.227   0.639   0.472
  592WAT     H2 8028   6.317   0.535   0.408
  593WAT      O 8029  -0.169   1.922   3.231
  593WAT     H1 8030  -0.090   1.868   3.226
  593WAT     H2 8031  -0.239   1.860   3.253
  594WAT      O 8032   4.225   4.534   4.461
  594WAT     H1 8033   4.207   4.628   4.459
  594WAT     H2 8034   4.295   4.523   4.396
  595WAT      O 8035   3.514   2.841   0.223
  595WAT     H1 8036   3.550   2.821   0.137
  595WAT     H2 8037   3.481   2.757   0.256
  596WAT      O 8038   3.497   1.914   5.325
  596WAT     H1 8039   3.420   1.934   5.377
  596WAT     H2 8040   3.473   1.837   5.274
  597WAT      O 8041   5.496   1.416   4.553
  597WAT     H1 8042   5.518   1.356   4.625
  597WAT     H2 8043   5.568   1.479   4.552
  598WAT      O 8044   3.301   6.410   1.411
  598WAT     H1 8045   3.243   6.487   1.412
  598WAT     H2 8046   3.389   6.446   1.408
  599WAT      O 8047   8.325   1.460   1.933
  599WAT     H1 8048   8.264   1.534   1.924
  599WAT     H2 8049   8.391   1.476   1.865
  600WAT      O 8050   4.908   5.787   1.045
  600WAT     H1 8051   4.825   5.788   0.996
  600WAT     H2 8052   4.891   5.729   1.119
  601WAT      O 8053   1.300   4.732   3.926
  601WAT     H1 8054   1.318   4.767   3.838
  601WAT     H2 8055   1.362   4.778   3.982
  602WAT      O 8056   1.339   6.096   5.871
  602WAT     H1 8057   1.307   6.029   5.811
  602WAT     H2 8058   1.260   6.127   5.915
  603WAT      O 8059   8.924   2.239   3.110
  603WAT     H1 8060   9.002   2.275   3.151
  603WAT     H2 8061   8.952   2.210   3.024
  604WAT      O 8062   7.449   5.924   1.717
  604WAT     H1 8063   7.408   5.994   1.768
  604WAT     H2 8064   7.401   5.924   1.634
  605WAT      O 8065   6.753   4.421   6.107
  605WAT     H1 8066   6.793   4.502   6.075
  605WAT     H2 8067   6.824   4.357   6.104
  606WAT      O 8068   6.422   6.326   8.197
  606WAT     H1 8069   6.375   6.248   8.167
  606WAT     H2 8070   6.439   6.309   8.290
  607WAT      O 8071   0.068   2.834   2.965
  607WAT     H1 8072   0.052   2.855   2.873
  607WAT     H2 8073   0.045   2.914   3.011
  608WAT      O 8074   4.976   6.745   6.717
  608WAT     H1 8075   5.001   6.761   6.808
  608WAT     H2 8076   5.021   6.664   6.694
  609WAT      O 8077   8.897   7.471   3.950
  609WAT     H1 8078   8.911   7.567   3.952
  609WAT     H2 8079   8.802   7.461   3.956
  610WAT      O 8080   8.759   8.294   4.027
  610WAT     H1 8081   8.737   8.245   4.105
  610WAT     H2 8082   8.677   8.333   3.998
  611WAT      O 8083   6.078   6.864   5.287
  611WAT     H1 8084   6.027   6.806   5.344
  611WAT     H2 8085   6.012   6.915   5.241
  612WAT      O 8086   6.617   8.394   6.105
  612WAT     H1 8087   6.669   8.388   6.184
  612WAT     H2 8088   6.678   8.370   6.034
  613WAT      O 8089   8.411   4.487   3.628
  613WAT     H1 8090   8.430   4.395   3.609
  613WAT     H2 8091   8.321   4.499   3.599
  614WAT      O 8092   0.764   1.317   7.095
  614WAT     H1 8093   0.816   1.239   7.073
  614WAT     H2 8094   0.827   1.389   7.093
  615WAT      O 8095   2.295   5.119   8.179
  615WAT     H1 8096   2.353   5.174   8.232
  615WAT     H2 8097   2.221   5.176   8.158
  616WAT      O 8098   3.408   8.713   5.960
  616WAT     H1 8099   3.490   8.677   5.993
  616WAT     H2 8100   3.435   8.782   5.898
  617WAT      O 8101   6.030   2.104   6.002
  617WAT     H1 8102   6.112   2.113   5.954
  617WAT     H2 8103   5.987   2.028   5.962
  618WAT      O 8104   6.733   2.988   5.513
  618WAT     H1 8105   6.821   2.988   5.477
  618WAT     H2 8106   6.677   3.020   5.442
  619WAT      O 8107   3.157   6.419   0.886
  619WAT     H1 8108   3.209   6.449   0.960
  619WAT     H2 8109   3.070   6.402   0.923
  620WAT      O 8110   7.545   8.513   6.597
  620WAT     H1 8111   7.618   8.460   6.565
  620WAT     H2 8112   7.566   8.602   6.569
  621WAT      O 8113   6.741   2.922   7.631
  621WAT     H1 8114   6.709   3.009   7.654
  621WAT     H2 8115   6.697   2.901   7.549
  622WAT      O 8116   1.764   5.828   6.259
  622WAT     H1 8117   1.722   5.779   6.330
  622WAT     H2 8118   1.692   5.862   6.207
  623WAT      O 8119   2.151   0.736   8.135
  623WAT     H1 8120   2.209   0.733   8.212
  623WAT     H2 8121   2.063   0.731   8.171
  624WAT      O 8122   3.215   6.546   0.477
  624WAT     H1 8123   3.305   6.519   0.492
  624WAT     H2 8124   3.186   6.583   0.560
  625WAT      O 8125   8.714   2.203   6.536
  625WAT     H1 8126   8.730   2.138   6.605
  625WAT     H2 8127   8.755   2.283   6.569
  626WAT      O 8128   4.312   3.544   1.420
  626WAT     H1 8129   4.324   3.551   1.515
  626WAT     H2 8130   4.330   3.632   1.387
  627WAT      O 8131   6.667   5.986   5.233
  627WAT     H1 8132   6.713   5.960   5.312
  627WAT     H2 8133   6.683   6.080   5.225
  628WAT      O 8134   7.033   1.526   0.792
  628WAT     H1 8135   7.026   1.433   0.811
  628WAT     H2 8136   7.060   1.529   0.700
  629WAT      O 8137   9.040   2.220   1.680
  629WAT     H1 8138   9.028   2.307   1.644
  629WAT     H2 8139   9.130   2.218   1.710
  630WAT      O 8140   3.655   4.858   7.820
  630WAT     H1 8141   3.727   4.895   7.770
  630WAT     H2 8142   3.618   4.932   7.868
  631WAT      O 8143   7.127   1.290   3.169
  631WAT     H1 8144   7.107   1.340   3.090
  631WAT     H2 8145   7.194   1.341   3.214
  632WAT      O 8146   5.455   1.063   5.041
  632WAT     H1 8147   5.528   1.124   5.054
  632WAT     H2 8148   5.487   0.980   5.076
  633WAT      O 8149   7.521   8.541   3.363
  633WAT     H1 8150   7.532   8.589   3.281
  633WAT     H2 8151   7.601   8.561   3.413
  634WAT      O 8152   5.074   8.898   0.141
  634WAT     H1 8153   5.166   8.882   0.163
  634WAT     H2 8154   5.075   8.984   0.098
  635WAT      O 8155   6.243   6.600   6.163
  635WAT     H1 8156   6.151   6.577   6.176
  635WAT     H2 8157   6.291   6.523   6.192
  636WAT      O 8158   1.475   2.606   5.175
  636WAT     H1 8159   1.462   2.698   5.155
  636WAT     H2 8160   1.479   2.601   5.270
  637WAT      O 8161   7.425   1.743   6.455
  637WAT     H1 8162   7.376   1.825   6.460
  637WAT     H2 8163   7.398   1.695   6.534
  638WAT      O 8164   7.366   5.009   7.766
  638WAT     H1 8165   7.367   4.977   7.857
  638WAT     H2 8166   7.340   5.101   7.774
  639WAT      O 8167   2.498   6.062   4.861
  639WAT     H1 8168   2.497   5.966   4.856
  639WAT     H2 8169   2.579   6.083   4.907
  640WAT      O 8170   7.627   5.728   5.416
  640WAT     H1 8171   7.603   5.637   5.396
  640WAT     H2 8172   7.692   5.721   5.485
  641WAT      O 8173   6.650   5.329   2.762
  641WAT     H1 8174   6.632   5.370   2.678
  641WAT     H2 8175   6.595   5.251   2.764
  642WAT      O 8176   2.484   0.975   1.371
  642WAT     H1 8177   2.527   1.060   1.380
  642WAT     H2 8178   2.431   0.966   1.450
  643WAT      O 8179   2.957   8.577   3.078
  643WAT     H1 8180   2.959   8.483   3.095
  643WAT     H2 8181   3.040   8.610   3.115
  644WAT      O 8182  -0.012   0.966   7.197
  644WAT     H1 8183   0.010   0.933   7.283
  644WAT     H2 8184  -0.066   0.897   7.158
  645WAT      O 8185   8.064   7.522   4.779
  645WAT     H1 8186   7.987   7.465   4.776
  645WAT     H2 8187   8.100   7.518   4.690
  646WAT      O 8188  -0.024   6.007   8.313
  646WAT     H1 8189  -0.069   5.924   8.301
  646WAT     H2 8190   0.063   5.993   8.276
  647WAT      O 8191   1.862   5.332   2.186
  647WAT     H1 8192   1.815   5.400   2.233
  647WAT     H2 8193   1.863   5.362   2.095
  648WAT      O 8194   3.631   0.781   8.381
  648WAT     H1 8195   3.668   0.733   8.456
  648WAT     H2 8196   3.641   0.721   8.307
  649WAT      O 8197   5.040   7.724   7.457
  649WAT     H1 8198   5.049   7.816   7.432
  649WAT     H2 8199   4.991   7.725   7.539
  650WAT      O 8200   2.131   2.362   3.707
  650WAT     H1 8201   2.121   2.310   3.627
  650WAT     H2 8202   2.166   2.446   3.677
  651WAT      O 8203   2.752   3.306   1.157
  651WAT     H1 8204   2.845   3.302   1.179
  651WAT     H2 8205   2.709   3.332   1.238
  652WAT      O 8206   8.461   2.523   3.577
  652WAT     H1 8207   8.476   2.515   3.483
  652WAT     H2 8208   8.521   2.460   3.617
  653WAT      O 8209   8.286   1.197   7.706
  653WAT     H1 8210   8.210   1.142   7.687
  653WAT     H2 8211   8.287   1.262   7.636
  654WAT      O 8212   7.913   1.734   6.447
  654WAT     H1 8213   7.829   1.750   6.405
  654WAT     H2 8214   7.910   1.642   6.474
  655WAT      O 8215   0.384   5.085   4.735
  655WAT     H1 8216   0.297   5.046   4.735
  655WAT     H2 8217   0.436   5.031   4.794
  656WAT      O 8218   3.543   3.682   2.805
  656WAT     H1 8219   3.632   3.652   2.821
  656WAT     H2 8220   3.539   3.769   2.845
  657WAT      O 8221  -0.044   2.329   4.482
  657WAT     H1 8222  -0.032   2.236   4.464
  657WAT     H2 8223  -0.025   2.338   4.576
  658WAT      O 8224   0.263   1.482   4.657
  658WAT     H1 8225   0.260   1.566   4.702
  658WAT     H2 8226   0.240   1.417   4.724
  659WAT      O 8227   2.769   7.849   1.184
  659WAT     H1 8228   2.789   7.902   1.107
  659WAT     H2 8229   2.854   7.823   1.218
  660WAT      O 8230   8.077   0.692   6.362
  660WAT     H1 8231   8.098   0.666   6.273
  660WAT     H2 8232   8.102   0.617   6.416
  661WAT      O 8233   5.037   3.802   7.103
  661WAT     H1 8234   5.002   3.746   7.034
  661WAT     H2 8235   5.132   3.789   7.097
  662WAT      O 8236   3.553   1.588   7.834
  662WAT     H1 8237   3.542   1.558   7.743
  662WAT     H2 8238   3.548   1.683   7.828
  663WAT      O 8239   7.824   7.700   6.742
  663WAT     H1 8240   7.906   7.747   6.731
  663WAT     H2 8241   7.849   7.608   6.751
  664WAT      O 8242   6.971   1.983   4.986
  664WAT     H1 8243   6.969   1.899   5.033
  664WAT     H2 8244   6.955   2.048   5.054
  665WAT      O 8245   9.072   2.686   1.461
  665WAT     H1 8246   9.121   2.695   1.379
  665WAT     H2 8247   9.070   2.776   1.497
  666WAT      O 8248   4.396   3.052   6.148
  666WAT     H1 8249   4.367   2.972   6.193
  666WAT     H2 8250   4.427   3.108   6.219
  667WAT      O 8251   2.854   4.154   7.841
  667WAT     H1 8252   2.865   4.104   7.760
  667WAT     H2 8253   2.943   4.182   7.864
  668WAT      O 8254   5.317   4.649   7.978
  668WAT     H1 8255   5.378   4.596   7.927
  668WAT     H2 8256   5.242   4.592   7.994
  669WAT      O 8257   7.745   1.662   0.805
  669WAT     H1 8258   7.803   1.695   0.736
  669WAT     H2 8259   7.804   1.621   0.868
  670WAT      O 8260   4.173   3.979   7.482
  670WAT     H1 8261   4.089   3.949   7.518
  670WAT     H2 8262   4.187   4.065   7.521
  671WAT      O 8263   4.382   8.876   4.615
  671WAT     H1 8264   4.453   8.851   4.675
  671WAT     H2 8265   4.302   8.845   4.658
  672WAT      O 8266   8.038   8.119   4.992
  672WAT     H1 8267   8.109   8.120   5.056
  672WAT     H2 8268   7.968   8.069   5.035
  673WAT      O 8269   0.811   0.738   0.627
  673WAT     H1 8270   0.782   0.661   0.675
  673WAT     H2 8271   0.823   0.805   0.694
  674WAT      O 8272   4.566   6.127   1.352
  674WAT     H1 8273   4.623   6.100   1.281
  674WAT     H2 8274   4.483   6.148   1.310
  675WAT      O 8275   3.130   5.709   3.922
  675WAT     H1 8276   3.046   5.665   3.933
  675WAT     H2 8277   3.113   5.778   3.858
  676WAT      O 8278   2.804   6.703   8.160
  676WAT     H1 8279   2.879   6.649   8.181
  676WAT     H2 8280   2.768   6.729   8.246
  677WAT      O 8281   7.260   6.004   5.332
  677WAT     H1 8282   7.172   5.980   5.361
  677WAT     H2 8283   7.268   6.096   5.355
  678WAT      O 8284   7.493   0.489   2.674
  678WAT     H1 8285   7.578   0.453   2.650
  678WAT     H2 8286   7.452   0.420   2.726
  679WAT      O 8287   4.279   2.569   6.872
  679WAT     H1 8288   4.244   2.654   6.848
  679WAT     H2 8289   4.325   2.585   6.955
  680WAT      O 8290   8.822   4.340   1.271
  680WAT     H1 8291   8.886   4.378   1.211
  680WAT     H2 8292   8.866   4.263   1.307
  681WAT      O 8293   0.873   8.230   4.885
  681WAT     H1 8294   0.818   8.153   4.867
  681WAT     H2 8295   0.954   8.193   4.922
  682WAT      O 8296   3.990   1.046   4.066
  682WAT     H1 8297   4.039   1.035   3.984
  682WAT     H2 8298   4.034   0.988   4.128
  683WAT      O 8299   7.812   3.806   4.841
  683WAT     H1 8300   7.735   3.862   4.847
  683WAT     H2 8301   7.809   3.772   4.751
  684WAT      O 8302   5.137   6.808   1.471
  684WAT     H1 8303   5.203   6.832   1.537
  684WAT     H2 8304   5.060   6.784   1.522
  685WAT      O 8305   7.879   1.671   2.369
  685WAT     H1 8306   7.923   1.747   2.331
  685WAT     H2 8307   7.806   1.707   2.419
  686WAT      O 8308   5.036   7.986   6.847
  686WAT     H1 8309   5.089   8.066   6.854
  686WAT     H2 8310   4.971   8.007   6.780
  687WAT      O 8311   6.076   1.866   7.773
  687WAT     H1 8312   6.069   1.771   7.766
  687WAT     H2 8313   6.060   1.884   7.866
  688WAT      O 8314   1.072   2.210   6.763
  688WAT     H1 8315   1.126   2.254   6.829
  688WAT     H2 8316   1.134   2.160   6.710
  689WAT      O 8317   2.772   7.343   3.112
  689WAT     H1 8318   2.751   7.308   3.025
  689WAT     H2 8319   2.773   7.438   3.100
  690WAT      O 8320   5.253   2.467   7.187
  690WAT     H1 8321   5.338   2.429   7.210
  690WAT     H2 8322   5.271   2.522   7.111
  691WAT      O 8323   8.143   6.842   7.152
  691WAT     H1 8324   8.164   6.930   7.120
  691WAT     H2 8325   8.050   6.832   7.133
  692WAT      O 8326  -0.029   2.884   4.726
  692WAT     H1 8327  -0.030   2.788   4.722
  692WAT     H2 8328  -0.038   2.912   4.635
  693WAT      O 8329   9.129   4.625   6.064
  693WAT     H1 8330   9.206   4.673   6.093
  693WAT     H2 8331   9.136   4.623   5.969
  694WAT      O 8332   3.321   3.122   1.159
  694WAT     H1 8333   3.390   3.057   1.173
  694WAT     H2 8334   3.356   3.203   1.195
  695WAT      O 8335   4.945   4.787   7.418
  695WAT     H1 8336   4.939   4.692   7.410
  695WAT     H2 8337   4.942   4.803   7.512
  696WAT      O 8338   5.289   2.304   4.680
  696WAT     H1 8339   5.307   2.261   4.764
  696WAT     H2 8340   5.202   2.273   4.656
  697WAT      O 8341   5.684   4.658   7.679
  697WAT     H1 8342   5.610   4.713   7.652
  697WAT     H2 8343   5.656   4.621   7.763
  698WAT      O 8344   5.003   3.428   6.353
  698WAT     H1 8345   4.991   3.337   6.380
  698WAT     H2 8346   5.094   3.431   6.322
  699WAT      O 8347   4.416   1.373   2.611
  699WAT     H1 8348   4.366   1.341   2.686
  699WAT     H2 8349   4.507   1.362   2.636
  700WAT      O 8350  -0.048   2.423   7.322
  700WAT     H1 8351  -0.116   2.490   7.323
  700WAT     H2 8352  -0.066   2.370   7.401
  701WAT      O 8353   1.904   8.417   5.679
  701WAT     H1 8354   1.955   8.347   5.638
  701WAT     H2 8355   1.825   8.373   5.711
  702WAT      O 8356   0.640   3.740   7.491
  702WAT     H1 8357   0.715   3.680   7.492
  702WAT     H2 8358   0.604   3.732   7.403
  703WAT      O 8359   2.008   5.226   8.119
  703WAT     H1 8360   1.990   5.140   8.156
  703WAT     H2 8361   1.928   5.250   8.073
  704WAT      O 8362   4.849   8.224   1.362
  704WAT     H1 8363   4.767   8.175   1.367
  704WAT     H2 8364   4.916   8.162   1.391
  705WAT      O 8365   1.210   5.209   5.352
  705WAT     H1 8366   1.184   5.189   5.262
  705WAT     H2 8367   1.209   5.124   5.396
  706WAT      O 8368   6.138   7.074   6.591
  706WAT     H1 8369   6.114   7.160   6.626
  706WAT     H2 8370   6.158   7.021   6.669
  707WAT      O 8371   7.425   7.395   6.675
  707WAT     H1 8372   7.477   7.360   6.746
  707WAT     H2 8373   7.487   7.446   6.623
  708WAT      O 8374   7.414   1.542   1.364
  708WAT     H1 8375   7.495   1.535   1.415
  708WAT     H2 8376   7.371   1.457   1.376
  709WAT      O 8377   1.399   6.661   1.262
  709WAT     H1 8378   1.394   6.566   1.271
  709WAT     H2 8379   1.313   6.687   1.228
  710WAT      O 8380   6.257   3.579   6.281
  710WAT     H1 8381   6.253   3.674   6.290
  710WAT     H2 8382   6.341   3.562   6.239
  711WAT      O 8383   6.273   6.809   1.654
  711WAT     H1 8384   6.224   6.729   1.670
  711WAT     H2 8385   6.364   6.780   1.642
  712WAT      O 8386   7.489   5.141   7.426
  712WAT     H1 8387   7.542   5.067   7.456
  712WAT     H2 8388   7.401   5.122   7.459
  713WAT      O 8389   3.486   0.999   7.167
  713WAT     H1 8390   3.571   0.985   7.126
  713WAT     H2 8391   3.483   1.092   7.186
  714WAT      O 8392   3.265   0.609   6.968
  714WAT     H1 8393   3.286   0.685   7.022
  714WAT     H2 8394   3.185   0.573   7.006
  715WAT      O 8395   0.788   0.754   7.619
  715WAT     H1 8396   0.695   0.747   7.640
  715WAT     H2 8397   0.812   0.669   7.583
  716WAT      O 8398   8.813   8.180   0.737
  716WAT     H1 8399   8.800   8.274   0.720
  716WAT     H2 8400   8.907   8.168   0.731
  717WAT      O 8401   8.017   7.735   4.991
  717WAT     H1 8402   7.996   7.668   5.056
  717WAT     H2 8403   8.017   7.689   4.908
  718WAT      O 8404   3.418   4.341   5.076
  718WAT     H1 8405   3.379   4.359   5.162
  718WAT     H2 8406   3.384   4.411   5.020
  719WAT      O 8407   0.645   8.616   3.133
  719WAT     H1 8408   0.666   8.635   3.224
  719WAT     H2 8409   0.550   8.605   3.132
  720WAT      O 8410   3.169   6.938   2.675
  720WAT     H1 8411   3.163   7.033   2.674
  720WAT     H2 8412   3.244   6.919   2.618
  721WAT      O 8413   0.051   1.258   2.402
  721WAT     H1 8414   0.098   1.222   2.326
  721WAT     H2 8415   0.001   1.185   2.436
  722WAT      O 8416   7.053   8.427   6.047
  722WAT     H1 8417   7.046   8.503   5.989
  722WAT     H2 8418   7.052   8.464   6.135
  723WAT      O 8419   8.416   3.267   7.224
  723WAT     H1 8420   8.412   3.357   7.191
  723WAT     H2 8421   8.403   3.275   7.319
  724WAT      O 8422   0.157   7.668   1.370
  724WAT     H1 8423   0.166   7.741   1.431
  724WAT     H2 8424   0.203   7.696   1.291
  725WAT      O 8425   1.921   5.324   3.326
  725WAT     H1 8426   1.977   5.275   3.265
  725WAT     H2 8427   1.929   5.415   3.298
  726WAT      O 8428   5.398   3.346   7.831
  726WAT     H1 8429   5.324   3.364   7.773
  726WAT     H2 8430   5.452   3.284   7.782
  727WAT      O 8431   5.735   8.867   4.559
  727WAT     H1 8432   5.823   8.846   4.533
  727WAT     H2 8433   5.742   8.890   4.652
  728WAT      O 8434   0.788   3.816   6.726
  728WAT     H1 8435   0.723   3.861   6.779
  728WAT     H2 8436   0.741   3.741   6.689
  729WAT      O 8437   7.635   2.742   5.180
  729WAT     H1 8438   7.659   2.652   5.201
  729WAT     H2 8439   7.568   2.734   5.113
  730WAT      O 8440   4.577   1.124   3.023
  730WAT     H1 8441   4.597   1.087   2.937
  730WAT     H2 8442   4.510   1.190   3.006
  731WAT      O 8443   1.634   8.835   8.351
  731WAT     H1 8444   1.724   8.816   8.324
  731WAT     H2 8445   1.604   8.754   8.392
  732WAT      O 8446   8.774   6.564   1.618
  732WAT     H1 8447   8.833   6.489   1.620
  732WAT     H2 8448   8.699   6.535   1.568
  733WAT      O 8449   3.662   1.391   2.416
  733WAT     H1 8450   3.682   1.349   2.500
  733WAT     H2 8451   3.585   1.344   2.384
  734WAT      O 8452   4.916   3.010   4.738
  734WAT     H1 8453   4.969   3.071   4.789
  734WAT     H2 8454   4.912   3.049   4.650
  735WAT      O 8455   1.489   3.345   6.926
  735WAT     H1 8456   1.539   3.271   6.960
  735WAT     H2 8457   1.416   3.304   6.880
  736WAT      O 8458   0.547   2.680   1.294
  736WAT     H1 8459   0.589   2.665   1.210
  736WAT     H2 8460   0.508   2.595   1.317
  737WAT      O 8461   1.587   8.391   5.075
  737WAT     H1 8462   1.607   8.355   5.162
  737WAT     H2 8463   1.620   8.325   5.014
  738WAT      O 8464   5.389   1.894   2.397
  738WAT     H1 8465   5.307   1.927   2.360
  738WAT     H2 8466   5.371   1.803   2.419
  739WAT      O 8467   8.661   6.641   3.405
  739WAT     H1 8468   8.632   6.724   3.368
  739WAT     H2 8469   8.595   6.620   3.471
  740WAT      O 8470   6.119   1.458   6.492
  740WAT     H1 8471   6.133   1.542   6.449
  740WAT     H2 8472   6.206   1.430   6.519
  741WAT      O 8473   1.119   2.441   2.459
  741WAT     H1 8474   1.100   2.426   2.366
  741WAT     H2 8475   1.055   2.506   2.486
  742WAT      O 8476   4.961   1.833   6.930
  742WAT     H1 8477   4.956   1.901   6.998
  742WAT     H2 8478   4.907   1.867   6.858
  743WAT      O 8479   2.900   6.082   3.960
  743WAT     H1 8480   2.919   6.169   3.995
  743WAT     H2 8481   2.805   6.074   3.965
  744WAT      O 8482   5.007   6.427   2.886
  744WAT     H1 8483   4.953   6.498   2.852
  744WAT     H2 8484   5.034   6.378   2.808
  745WAT      O 8485   9.096   1.772   4.407
  745WAT     H1 8486   9.178   1.734   4.440
  745WAT     H2 8487   9.081   1.848   4.463
  746WAT      O 8488   7.945   5.838   7.006
  746WAT     H1 8489   7.938   5.917   7.060
  746WAT     H2 8490   7.929   5.766   7.068
  747WAT      O 8491   7.115   2.527   2.455
  747WAT     H1 8492   7.182   2.502   2.520
  747WAT     H2 8493   7.122   2.623   2.450
  748WAT      O 8494   1.491   6.697   4.080
  748WAT     H1 8495   1.570   6.735   4.040
  748WAT     H2 8496   1.459   6.767   4.138
  749WAT      O 8497   6.541   0.611   8.542
  749WAT     H1 8498   6.606   0.541   8.546
  749WAT     H2 8499   6.482   0.593   8.615
  750WAT      O 8500   6.600   4.252   0.050
  750WAT     H1 8501   6.652   4.275  -0.027
  750WAT     H2 8502   6.664   4.222   0.115
  751WAT      O 8503   3.309   8.192   1.088
  751WAT     H1 8504   3.255   8.180   1.009
  751WAT     H2 8505   3.268   8.135   1.154
  752WAT      O 8506   7.979   7.297   7.380
  752WAT     H1 8507   8.052   7.254   7.425
  752WAT     H2 8508   7.931   7.341   7.449
  753WAT      O 8509   6.162   3.051   7.871
  753WAT     H1 8510   6.157   3.014   7.959
  753WAT     H2 8511   6.072   3.049   7.839
  754WAT      O 8512   2.264   3.186   7.964
  754WAT     H1 8513   2.344   3.188   7.911
  754WAT     H2 8514   2.281   3.119   8.030
  755WAT      O 8515   5.557   5.984   6.392
  755WAT     H1 8516   5.638   5.957   6.350
  755WAT     H2 8517   5.585   6.040   6.465
  756WAT      O 8518   3.501   5.545   7.471
  756WAT     H1 8519   3.474   5.510   7.386
  756WAT     H2 8520   3.583   5.591   7.453
  757WAT      O 8521   1.524   7.096   7.164
  757WAT     H1 8522   1.565   7.011   7.182
  757WAT     H2 8523   1.507   7.133   7.250
  758WAT      O 8524   6.753   7.007   4.453
  758WAT     H1 8525   6.767   7.101   4.444
  758WAT     H2 8526   6.839   6.971   4.471
  759WAT      O 8527   3.944   6.925   2.433
  759WAT     H1 8528   3.893   6.939   2.513
  759WAT     H2 8529   3.882   6.883   2.373
  760WAT      O 8530   8.915   3.775   6.110
  760WAT     H1 8531   8.971   3.844   6.074
  760WAT     H2 8532   8.974   3.719   6.160
  761WAT      O 8533   2.922   5.888   6.599
  761WAT     H1 8534   2.870   5.815   6.632
  761WAT     H2 8535   2.923   5.876   6.504
  762WAT      O 8536   2.152   1.948   6.879
  762WAT     H1 8537   2.062   1.977   6.892
  762WAT     H2 8538   2.172   1.972   6.789
  763WAT      O 8539   6.252   3.610   7.903
  763WAT     H1 8540   6.222   3.593   7.992
  763WAT     H2 8541   6.199   3.553   7.848
  764WAT      O 8542   0.477   1.121   1.916
  764WAT     H1 8543   0.535   1.197   1.921
  764WAT     H2 8544   0.498   1.069   1.993
  765WAT      O 8545   8.893   0.771   3.703
  765WAT     H1 8546   8.903   0.800   3.612
  765WAT     H2 8547   8.983   0.755   3.732
  766WAT      O 8548   5.194   7.827   6.616
  766WAT     H1 8549   5.175   7.832   6.709
  766WAT     H2 8550   5.181   7.735   6.593
  767WAT      O 8551   6.710   1.557   5.056
  767WAT     H1 8552   6.705   1.649   5.028
  767WAT     H2 8553   6.679   1.558   5.146
  768WAT      O 8554   8.987   2.463   1.212
  768WAT     H1 8555   9.035   2.392   1.256
  768WAT     H2 8556   8.897   2.431   1.209
  769WAT      O 8557   1.491   2.178   6.882
  769WAT     H1 8558   1.437   2.104   6.911
  769WAT     H2 8559   1.435   2.254   6.895
  770WAT      O 8560   4.178   3.491   7.171
  770WAT     H1 8561   4.181   3.576   7.215
  770WAT     H2 8562   4.182   3.427   7.242
  771WAT      O 8563   2.371   1.622   5.056
  771WAT     H1 8564   2.455   1.618   5.101
  771WAT     H2 8565   2.327   1.541   5.081
  772WAT      O 8566   3.258   1.399   6.368
  772WAT     H1 8567   3.307   1.460   6.424
  772WAT     H2 8568   3.166   1.414   6.390
  773WAT      O 8569   3.368   6.112   2.512
  773WAT     H1 8570   3.340   6.052   2.581
  773WAT     H2 8571   3.445   6.155   2.548
  774WAT      O 8572   7.372   0.657   6.016
  774WAT     H1 8573   7.327   0.626   6.095
  774WAT     H2 8574   7.454   0.693   6.049
  775WAT      O 8575   2.176   8.312   0.596
  775WAT     H1 8576   2.226   8.307   0.514
  775WAT     H2 8577   2.092   8.349   0.571
  776WAT      O 8578   6.122   4.841   8.186
  776WAT     H1 8579   6.162   4.795   8.112
  776WAT     H2 8580   6.045   4.884   8.149
  777WAT      O 8581   6.702   5.610   2.508
  777WAT     H1 8582   6.636   5.548   2.478
  777WAT     H2 8583   6.719   5.665   2.431
  778WAT      O 8584   6.665   6.293   0.073
  778WAT     H1 8585   6.682   6.356   0.143
  778WAT     H2 8586   6.580   6.255   0.094
  779WAT      O 8587   3.437   3.339   7.653
  779WAT     H1 8588   3.388   3.411   7.692
  779WAT     H2 8589   3.473   3.375   7.572
  780WAT      O 8590   4.070   7.150   7.033
  780WAT     H1 8591   4.054   7.206   7.108
  780WAT     H2 8592   3.983   7.130   6.999
  781WAT      O 8593   0.325   8.287   2.827
  781WAT     H1 8594   0.333   8.206   2.878
  781WAT     H2 8595   0.251   8.332   2.866
  782WAT      O 8596   3.257   1.911   1.821
  782WAT     H1 8597   3.182   1.971   1.824
  782WAT     H2 8598   3.317   1.951   1.758
  783WAT      O 8599   1.055   8.106   2.558
  783WAT     H1 8600   1.070   8.013   2.542
  783WAT     H2 8601   0.962   8.118   2.538
  784WAT      O 8602   5.805   3.648   7.225
  784WAT     H1 8603   5.734   3.649   7.289
  784WAT     H2 8604   5.784   3.574   7.168
  785WAT      O 8605   4.209   2.426   7.519
  785WAT     H1 8606   4.185   2.477   7.596
  785WAT     H2 8607   4.186   2.336   7.543
  786WAT      O 8608   2.599   0.470   0.806
  786WAT     H1 8609   2.542   0.507   0.738
  786WAT     H2 8610   2.687   0.480   0.772
  787WAT      O 8611   8.180   3.937   0.229
  787WAT     H1 8612   8.208   3.984   0.150
  787WAT     H2 8613   8.085   3.930   0.220
  788WAT      O 8614   9.104   7.769   8.264
  788WAT     H1 8615   9.126   7.823   8.188
  788WAT     H2 8616   9.037   7.819   8.310
  789WAT      O 8617   7.515   1.207   6.590
  789WAT     H1 8618   7.536   1.294   6.556
  789WAT     H2 8619   7.508   1.220   6.685
  790WAT      O 8620   3.929   2.858   2.916
  790WAT     H1 8621   3.879   2.935   2.944
  790WAT     H2 8622   4.013   2.894   2.887
  791WAT      O 8623   1.004   4.308   2.822
  791WAT     H1 8624   0.972   4.222   2.850
  791WAT     H2 8625   1.005   4.361   2.902
  792WAT      O 8626   5.001   3.117   8.601
  792WAT     H1 8627   4.929   3.075   8.553
  792WAT     H2 8628   5.024   3.194   8.548
  793WAT      O 8629   8.341   3.779   3.002
  793WAT     H1 8630   8.288   3.831   2.941
  793WAT     H2 8631   8.277   3.739   3.061
  794WAT      O 8632   2.347   0.851   5.207
  794WAT     H1 8633   2.362   0.915   5.278
  794WAT     H2 8634   2.398   0.775   5.233
  795WAT      O 8635   3.131   1.944   7.487
  795WAT     H1 8636   3.133   1.972   7.396
  795WAT     H2 8637   3.183   1.864   7.489
  796WAT      O 8638   2.016   3.123   0.432
  796WAT     H1 8639   2.035   3.216   0.417
  796WAT     H2 8640   2.049   3.106   0.521
  797WAT      O 8641   8.618   2.699   5.550
  797WAT     H1 8642   8.546   2.757   5.527
  797WAT     H2 8643   8.686   2.757   5.585
  798WAT      O 8644   5.070   7.131   0.370
  798WAT     H1 8645   5.025   7.111   0.452
  798WAT     H2 8646   5.116   7.050   0.348
  799WAT      O 8647   0.076   7.006   1.358
  799WAT     H1 8648   0.024   6.927   1.346
  799WAT     H2 8649   0.041   7.068   1.295
  800WAT      O 8650   1.777   4.292   7.349
  800WAT     H1 8651   1.821   4.377   7.342
  800WAT     H2 8652   1.700   4.309   7.403
  801WAT      O 8653   3.892   0.704   6.734
  801WAT     H1 8654   3.923   0.743   6.653
  801WAT     H2 8655   3.945   0.745   6.802
  802WAT      O 8656   2.940   7.368   7.740
  802WAT     H1 8657   2.954   7.396   7.830
  802WAT     H2 8658   2.903   7.280   7.748
  803WAT      O 8659   5.693   3.654   6.853
  803WAT     H1 8660   5.648   3.719   6.908
  803WAT     H2 8661   5.651   3.663   6.767
  804WAT      O 8662   1.600   2.484   2.462
  804WAT     H1 8663   1.648   2.541   2.401
  804WAT     H2 8664   1.524   2.535   2.488
  805WAT      O 8665   0.271   7.643   7.846
  805WAT     H1 8666   0.299   7.595   7.768
  805WAT     H2 8667   0.199   7.591   7.882
  806WAT      O 8668   4.627   8.317   7.119
  806WAT     H1 8669   4.653   8.403   7.153
  806WAT     H2 8670   4.602   8.267   7.197
  807WAT      O 8671   4.656   1.510   5.183
  807WAT     H1 8672   4.640   1.518   5.089
  807WAT     H2 8673   4.720   1.439   5.190
  808WAT      O 8674   6.916   5.752   1.797
  808WAT     H1 8675   6.900   5.659   1.814
  808WAT     H2 8676   6.833   5.784   1.761
  809WAT      O 8677   8.338   5.130   4.014
  809WAT     H1 8678   8.286   5.102   3.939
  809WAT     H2 8679   8.364   5.220   3.992
  810WAT      O 8680   6.560   1.630   7.840
  810WAT     H1 8681   6.644   1.669   7.816
  810WAT     H2 8682   6.495   1.697   7.816
  811WAT      O 8683   6.069   0.725   5.424
  811WAT     H1 8684   6.113   0.640   5.428
  811WAT     H2 8685   5.996   0.712   5.364
  812WAT      O 8686   2.695   7.154   8.101
  812WAT     H1 8687   2.623   7.091   8.108
  812WAT     H2 8688   2.767   7.113   8.149
  813WAT      O 8689   1.912   3.276   2.190
  813WAT     H1 8690   1.867   3.312   2.267
  813WAT     H2 8691   1.843   3.229   2.143
  814WAT      O 8692   0.649   1.620   4.458
  814WAT     H1 8693   0.693   1.600   4.376
  814WAT     H2 8694   0.579   1.554   4.465
  815WAT      O 8695   1.067   6.666   6.486
  815WAT     H1 8696   1.105   6.684   6.572
  815WAT     H2 8697   0.985   6.715   6.486
  816WAT      O 8698   2.509   1.047   0.018
  816WAT     H1 8699   2.597   1.085   0.012
  816WAT     H2 8700   2.516   0.962  -0.027
  817WAT      O 8701   5.978   1.752   5.412
  817WAT     H1 8702   5.969   1.814   5.484
  817WAT     H2 8703   6.061   1.707   5.429
  818WAT      O 8704   0.822   8.375   6.910
  818WAT     H1 8705   0.852   8.314   6.978
  818WAT     H2 8706   0.902   8.420   6.881
  819WAT      O 8707   8.043   2.320   5.867
  819WAT     H1 8708   8.010   2.354   5.950
  819WAT     H2 8709   7.965   2.289   5.821
  820WAT      O 8710   1.936   0.504   3.630
  820WAT     H1 8711   1.879   0.429   3.616
  820WAT     H2 8712   1.877   0.576   3.654
  821WAT      O 8713   0.426   5.858   3.281
  821WAT     H1 8714   0.411   5.914   3.357
  821WAT     H2 8715   0.357   5.792   3.286
  822WAT      O 8716   6.868   6.249   1.686
  822WAT     H1 8717   6.884   6.165   1.728
  822WAT     H2 8718   6.805   6.231   1.617
  823WAT      O 8719   6.445   3.827   2.345
  823WAT     H1 8720   6.409   3.783   2.268
  823WAT     H2 8721   6.540   3.815   2.337
  824WAT      O 8722   8.291   5.979   8.149
  824WAT     H1 8723   8.320   5.904   8.202
  824WAT     H2 8724   8.225   5.943   8.091
  825WAT      O 8725   1.765   6.227   2.751
  825WAT     H1 8726   1.730   6.311   2.779
  825WAT     H2 8727   1.815   6.195   2.826
  826WAT      O 8728   8.594   6.308   7.121
  826WAT     H1 8729   8.533   6.377   7.148
  826WAT     H2 8730   8.670   6.355   7.087
  827WAT      O 8731   6.323   8.828   8.300
  827WAT     H1 8732   6.355   8.745   8.336
  827WAT     H2 8733   6.329   8.817   8.206
  828WAT      O 8734   0.410   7.308   7.388
  828WAT     H1 8735   0.462   7.385   7.407
  828WAT     H2 8736   0.367   7.286   7.471
  829WAT      O 8737   6.009   1.493   0.738
  829WAT     H1 8738   5.991   1.399   0.734
  829WAT     H2 8739   6.025   1.510   0.831
  830WAT      O 8740   3.739   0.777   7.568
  830WAT     H1 8741   3.734   0.797   7.662
  830WAT     H2 8742   3.821   0.815   7.540
  831WAT      O 8743   2.217   0.792   7.750
  831WAT     H1 8744   2.299   0.814   7.794
  831WAT     H2 8745   2.227   0.701   7.724
  832WAT      O 8746   5.732   6.664   7.929
  832WAT     H1 8747   5.765   6.575   7.916
  832WAT     H2 8748   5.730   6.703   7.842
  833WAT      O 8749   6.121   6.372   3.327
  833WAT     H1 8750   6.106   6.466   3.316
  833WAT     H2 8751   6.104   6.356   3.420
  834WAT      O 8752   0.474   8.465   4.362
  834WAT     H1 8753   0.387   8.425   4.372
  834WAT     H2 8754   0.460   8.537   4.300
  835WAT      O 8755   7.736   1.961   8.488
  835WAT     H1 8756   7.691   1.934   8.408
  835WAT     H2 8757   7.742   2.056   8.482
  836WAT      O 8758   5.224   7.540   1.398
  836WAT     H1 8759   5.169   7.616   1.416
  836WAT     H2 8760   5.313   7.569   1.419
  837WAT      O 8761   4.311   0.599   5.733
  837WAT     H1 8762   4.394   0.637   5.703
  837WAT     H2 8763   4.257   0.592   5.654
  838WAT      O 8764   8.035   7.423   7.852
  838WAT     H1 8765   8.092   7.347   7.838
  838WAT     H2 8766   8.095   7.493   7.879
  839WAT      O 8767   1.896   1.465   0.943
  839WAT     H1 8768   1.899   1.469   1.038
  839WAT     H2 8769   1.876   1.374   0.923
  840WAT      O 8770   1.614   7.427   2.731
  840WAT     H1 8771   1.563   7.356   2.691
  840WAT     H2 8772   1.610   7.410   2.825
  841WAT      O 8773   2.850   1.917   4.085
  841WAT     H1 8774   2.846   2.001   4.131
  841WAT     H2 8775   2.784   1.863   4.128
  842WAT      O 8776   8.752   5.389   8.392
  842WAT     H1 8777   8.679   5.402   8.332
  842WAT     H2 8778   8.830   5.396   8.337
  843WAT      O 8779   9.161   4.030   4.620
  843WAT     H1 8780   9.083   4.050   4.671
  843WAT     H2 8781   9.136   4.052   4.530
  844WAT      O 8782   0.444   3.105   5.658
  844WAT     H1 8783   0.521   3.051   5.641
  844WAT     H2 8784   0.447   3.122   5.753
  845WAT      O 8785   2.603   8.216   0.587
  845WAT     H1 8786   2.559   8.275   0.649
  845WAT     H2 8787   2.536   8.196   0.521
  846WAT      O 8788   8.333   6.603   7.861
  846WAT     H1 8789   8.277   6.606   7.784
  846WAT     H2 8790   8.375   6.689   7.863
  847WAT      O 8791   1.846   3.268   0.780
  847WAT     H1 8792   1.775   3.206   0.766
  847WAT     H2 8793   1.885   3.241   0.863
  848WAT      O 8794   1.959   5.708   7.564
  848WAT     H1 8795   1.871   5.690   7.533
  848WAT     H2 8796   1.984   5.789   7.520
  849WAT      O 8797   5.910   1.402   6.300
  849WAT     H1 8798   5.912   1.327   6.240
  849WAT     H2 8799   5.956   1.371   6.378
  850WAT      O 8800   2.346   4.962   8.444
  850WAT     H1 8801   2.378   5.026   8.380
  850WAT     H2 8802   2.416   4.896   8.448
  851WAT      O 8803   4.924   4.080   1.495
  851WAT     H1 8804   4.839   4.059   1.532
  851WAT     H2 8805   4.905   4.114   1.407
  852WAT      O 8806   8.246   4.606   5.625
  852WAT     H1 8807   8.304   4.672   5.586
  852WAT     H2 8808   8.289   4.581   5.707
  853WAT      O 8809   4.426   6.787   2.673
  853WAT     H1 8810   4.506   6.738   2.651
  853WAT     H2 8811   4.398   6.750   2.757
  854WAT      O 8812   5.969   3.407   1.004
  854WAT     H1 8813   5.969   3.337   0.939
  854WAT     H2 8814   6.031   3.378   1.071
  855WAT      O 8815   3.113   1.746   0.951
  855WAT     H1 8816   3.019   1.745   0.929
  855WAT     H2 8817   3.151   1.679   0.894
  856WAT      O 8818   8.298   3.912   7.238
  856WAT     H1 8819   8.388   3.941   7.248
  856WAT     H2 8820   8.283   3.912   7.143
  857WAT      O 8821   9.155   0.939   0.282
  857WAT     H1 8822   9.108   0.857   0.294
  857WAT     H2 8823   9.149   0.983   0.367
  858WAT      O 8824   1.658   1.285   1.451
  858WAT     H1 8825   1.744   1.320   1.475
  858WAT     H2 8826   1.653   1.297   1.356
  859WAT      O 8827   3.569   8.102   1.069
  859WAT     H1 8828   3.508   8.064   1.006
  859WAT     H2 8829   3.521   8.174   1.110
  860WAT      O 8830   7.280   8.495   2.542
  860WAT     H1 8831   7.274   8.557   2.615
  860WAT     H2 8832   7.198   8.506   2.494
  861WAT      O 8833   7.057   8.903   4.642
  861WAT     H1 8834   7.111   8.971   4.682
  861WAT     H2 8835   7.007   8.948   4.574
  862WAT      O 8836   4.618   7.849   2.228
  862WAT     H1 8837   4.673   7.837   2.305
  862WAT     H2 8838   4.669   7.813   2.155
  863WAT      O 8839   0.771   3.792   4.870
  863WAT     H1 8840   0.765   3.696   4.871
  863WAT     H2 8841   0.864   3.810   4.883
  864WAT      O 8842   2.428   0.841   7.119
  864WAT     H1 8843   2.337   0.813   7.120
  864WAT     H2 8844   2.460   0.814   7.033
  865WAT      O 8845   4.026   8.105   0.284
  865WAT     H1 8846   4.007   8.195   0.311
  865WAT     H2 8847   4.059   8.063   0.364
  866WAT      O 8848   6.611   1.166   7.709
  866WAT     H1 8849   6.664   1.176   7.788
  866WAT     H2 8850   6.581   1.255   7.689
  867WAT      O 8851   6.354   1.340   3.607
  867WAT     H1 8852   6.414   1.347   3.533
  867WAT     H2 8853   6.399   1.283   3.669
  868WAT      O 8854   0.719   5.602   5.073
  868WAT     H1 8855   0.787   5.645   5.125
  868WAT     H2 8856   0.745   5.617   4.982
  869WAT      O 8857   4.750   1.329   7.220
  869WAT     H1 8858   4.712   1.417   7.219
  869WAT     H2 8859   4.821   1.333   7.156
  870WAT      O 8860   2.842   5.210   2.153
  870WAT     H1 8861   2.907   5.168   2.098
  870WAT     H2 8862   2.845   5.161   2.236
  871WAT      O 8863   7.911   8.037   7.056
  871WAT     H1 8864   7.900   8.111   7.116
  871WAT     H2 8865   7.886   7.960   7.108
  872WAT      O 8866   8.517   1.718   3.243
  872WAT     H1 8867   8.457   1.665   3.296
  872WAT     H2 8868   8.465   1.745   3.168
  873WAT      O 8869   4.970   2.574   5.399
  873WAT     H1 8870   5.031   2.637   5.439
  873WAT     H2 8871   4.908   2.628   5.350
  874WAT      O 8872   0.841   4.201   7.284
  874WAT     H1 8873   0.839   4.112   7.320
  874WAT     H2 8874   0.777   4.249   7.336
  875WAT      O 8875   7.210   6.550   7.963
  875WAT     H1 8876   7.272   6.486   7.999
  875WAT     H2 8877   7.239   6.634   7.999
  876WAT      O 8878   8.111   2.021   8.140
  876WAT     H1 8879   8.195   2.007   8.096
  876WAT     H2 8880   8.134   2.038   8.232
  877WAT      O 8881   1.063   5.090   7.085
  877WAT     H1 8882   1.080   5.165   7.142
  877WAT     H2 8883   1.150   5.057   7.063
  878WAT      O 8884   7.558   7.520   6.478
  878WAT     H1 8885   7.535   7.447   6.421
  878WAT     H2 8886   7.652   7.530   6.468
[truncated: 2,659,802 more chars]
