# Supplementary material for: Role of Enzyme and Active Site Conformational Dynamics in the Catalysis by α-Amylase Explored with QM/MM Molecular Dynamics
Source: J Chem Inf Model. 2022 Jul 26;62(15):3638–50. doi: 10.1021/acs.jcim.2c00691 (PMC9778734; doi:10.1021/acs.jcim.2c00691)
Supplement: Supplementary file 5 — ci2c00691_si_005.zip [file ci2c00691_si_005.zip › SI_gmx-md_inputs/frame_687/amyl_GMX.gro]

amyl_GMX.gro created by acpype (v: 2020-09-02T11:49:19CEST) on Tue Oct 20 17:21:51 2020
 67992
    1  TYR    N    1   4.731   2.902   5.499
    1  TYR   H1    2   4.665   2.932   5.569
    1  TYR   H2    3   4.757   2.807   5.522
    1  TYR   H3    4   4.696   2.904   5.404
    1  TYR   CA    5   4.846   2.988   5.513
    1  TYR   HA    6   4.880   2.977   5.616
    1  TYR   CB    7   4.970   2.951   5.434
    1  TYR  HB2    8   4.950   2.855   5.387
    1  TYR  HB3    9   4.986   3.017   5.348
    1  TYR   CG   10   5.092   2.956   5.514
    1  TYR  CD1   11   5.151   2.833   5.565
    1  TYR  HD1   12   5.114   2.734   5.545
    1  TYR  CE1   13   5.272   2.847   5.644
    1  TYR  HE1   14   5.313   2.761   5.694
    1  TYR   CZ   15   5.320   2.979   5.671
    1  TYR   OH   16   5.441   2.990   5.727
    1  TYR   HH   17   5.474   2.910   5.768
    1  TYR  CE2   18   5.268   3.092   5.614
    1  TYR  HE2   19   5.319   3.187   5.609
    1  TYR  CD2   20   5.153   3.085   5.536
    1  TYR  HD2   21   5.110   3.173   5.490
    1  TYR    C   22   4.807   3.135   5.493
    1  TYR    O   23   4.736   3.163   5.392
    2  SER    N   24   4.837   3.228   5.584
    2  SER    H   25   4.909   3.206   5.651
    2  SER   CA   26   4.806   3.374   5.565
    2  SER   HA   27   4.732   3.378   5.484
    2  SER   CB   28   4.747   3.431   5.697
    2  SER  HB2   29   4.819   3.402   5.774
    2  SER  HB3   30   4.728   3.538   5.684
    2  SER   OG   31   4.631   3.376   5.743
    2  SER   HG   32   4.643   3.281   5.748
    2  SER    C   33   4.930   3.452   5.523
    2  SER    O   34   5.033   3.401   5.544
    3  PRO    N   35   4.917   3.576   5.481
    3  PRO   CD   36   4.794   3.645   5.438
    3  PRO  HD2   37   4.750   3.708   5.516
    3  PRO  HD3   38   4.719   3.578   5.396
    3  PRO   CG   39   4.834   3.735   5.320
    3  PRO  HG2   40   4.765   3.817   5.301
    3  PRO  HG3   41   4.847   3.681   5.227
    3  PRO   CB   42   4.969   3.782   5.368
    3  PRO  HB2   43   4.962   3.857   5.446
    3  PRO  HB3   44   5.022   3.818   5.280
    3  PRO   CA   45   5.029   3.659   5.434
    3  PRO   HA   46   5.079   3.599   5.358
    3  PRO    C   47   5.143   3.697   5.529
    3  PRO    O   48   5.240   3.754   5.483
    4  ASN    N   49   5.124   3.668   5.655
    4  ASN    H   50   5.032   3.644   5.691
    4  ASN   CA   51   5.226   3.687   5.755
    4  ASN   HA   52   5.184   3.668   5.854
    4  ASN   CB   53   5.341   3.586   5.740
    4  ASN  HB2   54   5.299   3.486   5.739
    4  ASN  HB3   55   5.384   3.600   5.642
    4  ASN   CG   56   5.444   3.595   5.851
    4  ASN  OD1   57   5.430   3.654   5.958
    4  ASN  ND2   58   5.559   3.533   5.837
    4  ASN HD21   59   5.612   3.507   5.919
    4  ASN HD22   60   5.567   3.485   5.748
    4  ASN    C   61   5.260   3.837   5.766
    4  ASN    O   62   5.373   3.884   5.743
    5  THR    N   63   5.157   3.916   5.806
    5  THR    H   64   5.073   3.862   5.821
    5  THR   CA   65   5.156   4.056   5.825
    5  THR   HA   66   5.225   4.096   5.750
    5  THR   CB   67   5.022   4.120   5.797
    5  THR   HB   68   5.015   4.223   5.834
    5  THR  CG2   69   4.988   4.111   5.648
    5  THR HG21   70   5.069   4.142   5.582
    5  THR HG22   71   4.965   4.005   5.632
    5  THR HG23   72   4.905   4.178   5.627
    5  THR  OG1   73   4.910   4.052   5.853
    5  THR  HG1   74   4.837   4.113   5.841
    5  THR    C   75   5.203   4.095   5.967
    5  THR    O   76   5.186   4.008   6.050
    6  GLN    N   77   5.252   4.215   5.987
    6  GLN    H   78   5.246   4.277   5.908
    6  GLN   CA   79   5.276   4.284   6.115
    6  GLN   HA   80   5.309   4.206   6.182
    6  GLN   CB   81   5.392   4.386   6.091
    6  GLN  HB2   82   5.362   4.459   6.016
    6  GLN  HB3   83   5.406   4.441   6.184
    6  GLN   CG   84   5.532   4.328   6.060
    6  GLN  HG2   85   5.530   4.262   5.972
    6  GLN  HG3   86   5.601   4.406   6.028
    6  GLN   CD   87   5.595   4.267   6.181
    6  GLN  OE1   88   5.575   4.153   6.217
    6  GLN  NE2   89   5.671   4.344   6.260
    6  GLN HE21   90   5.727   4.299   6.331
    6  GLN HE22   91   5.676   4.443   6.242
    6  GLN    C   92   5.146   4.348   6.178
    6  GLN    O   93   5.051   4.373   6.105
    7  GLN    N   94   5.143   4.363   6.315
    7  GLN    H   95   5.228   4.343   6.365
    7  GLN   CA   96   5.034   4.420   6.398
    7  GLN   HA   97   5.056   4.391   6.501
    7  GLN   CB   98   5.028   4.579   6.390
    7  GLN  HB2   99   4.977   4.594   6.294
    7  GLN  HB3  100   4.970   4.613   6.476
    7  GLN   CG  101   5.161   4.657   6.398
    7  GLN  HG2  102   5.145   4.744   6.461
    7  GLN  HG3  103   5.244   4.599   6.440
    7  GLN   CD  104   5.214   4.712   6.264
    7  GLN  OE1  105   5.202   4.645   6.162
    7  GLN  NE2  106   5.290   4.817   6.269
    7  GLN HE21  107   5.310   4.867   6.183
    7  GLN HE22  108   5.311   4.867   6.355
    7  GLN    C  109   4.899   4.356   6.367
    7  GLN    O  110   4.795   4.419   6.404
    8  GLY    N  111   4.889   4.244   6.298
    8  GLY    H  112   4.967   4.184   6.279
    8  GLY   CA  113   4.761   4.181   6.264
    8  GLY  HA2  114   4.778   4.075   6.242
    8  GLY  HA3  115   4.696   4.196   6.350
    8  GLY    C  116   4.695   4.239   6.145
    8  GLY    O  117   4.583   4.201   6.112
    9  ARG    N  118   4.759   4.330   6.072
    9  ARG    H  119   4.859   4.337   6.085
    9  ARG   CA  120   4.697   4.408   5.965
    9  ARG   HA  121   4.616   4.465   6.010
    9  ARG   CB  122   4.793   4.504   5.908
    9  ARG  HB2  123   4.883   4.455   5.871
    9  ARG  HB3  124   4.735   4.549   5.828
    9  ARG   CG  125   4.840   4.611   6.005
    9  ARG  HG2  126   4.754   4.672   6.031
    9  ARG  HG3  127   4.869   4.566   6.100
    9  ARG   CD  128   4.947   4.707   5.956
    9  ARG  HD2  129   5.038   4.647   5.953
    9  ARG  HD3  130   4.925   4.737   5.854
    9  ARG   NE  131   4.952   4.828   6.041
    9  ARG   HE  132   4.918   4.820   6.136
    9  ARG   CZ  133   5.022   4.933   6.014
    9  ARG  NH1  134   5.054   4.972   5.892
    9  ARG HH11  135   5.038   4.920   5.807
    9  ARG HH12  136   5.089   5.066   5.897
    9  ARG  NH2  137   5.040   5.026   6.106
    9  ARG HH21  138   4.995   4.998   6.192
    9  ARG HH22  139   5.075   5.118   6.082
    9  ARG    C  140   4.642   4.318   5.853
    9  ARG    O  141   4.693   4.207   5.829
   10  THR    N  142   4.537   4.369   5.783
   10  THR    H  143   4.514   4.465   5.804
   10  THR   CA  144   4.430   4.291   5.717
   10  THR   HA  145   4.464   4.188   5.707
   10  THR   CB  146   4.288   4.292   5.788
   10  THR   HB  147   4.216   4.233   5.731
   10  THR  CG2  148   4.292   4.242   5.931
   10  THR HG21  149   4.364   4.299   5.991
   10  THR HG22  150   4.193   4.247   5.976
   10  THR HG23  151   4.328   4.139   5.929
   10  THR  OG1  152   4.253   4.432   5.799
   10  THR  HG1  153   4.310   4.474   5.864
   10  THR    C  154   4.425   4.321   5.566
   10  THR    O  155   4.347   4.253   5.505
   11  SER    N  156   4.506   4.407   5.512
   11  SER    H  157   4.571   4.460   5.569
   11  SER   CA  158   4.523   4.429   5.367
   11  SER   HA  159   4.500   4.334   5.320
   11  SER   CB  160   4.414   4.528   5.311
   11  SER  HB2  161   4.413   4.521   5.203
   11  SER  HB3  162   4.313   4.494   5.333
   11  SER   OG  163   4.436   4.659   5.358
   11  SER   HG  164   4.397   4.653   5.446
   11  SER    C  165   4.661   4.473   5.312
   11  SER    O  166   4.749   4.527   5.386
   12  ILE    N  167   4.674   4.449   5.179
   12  ILE    H  168   4.589   4.427   5.129
   12  ILE   CA  169   4.791   4.486   5.099
   12  ILE   HA  170   4.851   4.550   5.164
   12  ILE   CB  171   4.883   4.370   5.060
   12  ILE   HB  172   4.963   4.416   5.002
   12  ILE  CG2  173   4.937   4.296   5.179
   12  ILE HG21  174   5.023   4.236   5.147
   12  ILE HG22  175   4.973   4.373   5.246
   12  ILE HG23  176   4.866   4.226   5.222
   12  ILE  CG1  177   4.804   4.277   4.967
   12  ILE HG12  178   4.721   4.228   5.017
   12  ILE HG13  179   4.765   4.327   4.878
   12  ILE  CD1  180   4.888   4.161   4.910
   12  ILE HD11  181   4.925   4.099   4.992
   12  ILE HD12  182   4.827   4.102   4.841
   12  ILE HD13  183   4.975   4.204   4.861
   12  ILE    C  184   4.751   4.570   4.977
   12  ILE    O  185   4.637   4.546   4.931
   13  VAL    N  186   4.828   4.666   4.931
   13  VAL    H  187   4.918   4.675   4.976
   13  VAL   CA  188   4.811   4.737   4.808
   13  VAL   HA  189   4.709   4.715   4.774
   13  VAL   CB  190   4.806   4.893   4.840
   13  VAL   HB  191   4.721   4.913   4.904
   13  VAL  CG1  192   4.928   4.950   4.911
   13  VAL HG11  193   5.012   4.936   4.843
   13  VAL HG12  194   4.917   5.053   4.946
   13  VAL HG13  195   4.933   4.898   5.006
   13  VAL  CG2  196   4.798   4.961   4.705
   13  VAL HG21  197   4.819   5.066   4.725
   13  VAL HG22  198   4.884   4.928   4.646
   13  VAL HG23  199   4.704   4.947   4.652
   13  VAL    C  200   4.908   4.694   4.698
   13  VAL    O  201   5.027   4.686   4.710
   14  HIE    N  202   4.849   4.654   4.587
   14  HIE    H  203   4.750   4.665   4.575
   14  HIE   CA  204   4.921   4.640   4.462
   14  HIE   HA  205   5.019   4.599   4.489
   14  HIE   CB  206   4.837   4.548   4.372
   14  HIE  HB2  207   4.821   4.452   4.421
   14  HIE  HB3  208   4.737   4.588   4.353
   14  HIE   CG  209   4.902   4.520   4.244
   14  HIE  ND1  210   5.039   4.511   4.233
   14  HIE  CE1  211   5.063   4.484   4.102
   14  HIE  HE1  212   5.157   4.480   4.049
   14  HIE  NE2  213   4.944   4.451   4.042
   14  HIE  HE2  214   4.926   4.417   3.949
   14  HIE  CD2  215   4.840   4.484   4.127
   14  HIE  HD2  216   4.733   4.478   4.115
   14  HIE    C  217   4.946   4.778   4.399
   14  HIE    O  218   4.856   4.839   4.335
   15  LEU    N  219   5.068   4.827   4.419
   15  LEU    H  220   5.136   4.769   4.465
   15  LEU   CA  221   5.105   4.956   4.369
   15  LEU   HA  222   5.019   5.022   4.376
   15  LEU   CB  223   5.217   5.015   4.455
   15  LEU  HB2  224   5.291   4.936   4.466
   15  LEU  HB3  225   5.258   5.106   4.412
   15  LEU   CG  226   5.162   5.058   4.592
   15  LEU   HG  227   5.107   4.980   4.645
   15  LEU  CD1  228   5.278   5.102   4.679
   15  LEU HD11  229   5.336   5.181   4.632
   15  LEU HD12  230   5.239   5.132   4.776
   15  LEU HD13  231   5.336   5.011   4.688
   15  LEU  CD2  232   5.080   5.183   4.582
   15  LEU HD21  233   5.035   5.223   4.673
   15  LEU HD22  234   5.139   5.262   4.535
   15  LEU HD23  235   4.997   5.171   4.512
   15  LEU    C  236   5.162   4.932   4.219
   15  LEU    O  237   5.281   4.928   4.198
   16  PHE    N  238   5.070   4.894   4.129
   16  PHE    H  239   4.980   4.881   4.173
   16  PHE   CA  240   5.102   4.851   3.993
   16  PHE   HA  241   5.132   4.747   4.002
   16  PHE   CB  242   4.965   4.841   3.921
   16  PHE  HB2  243   4.910   4.759   3.967
   16  PHE  HB3  244   4.906   4.931   3.941
   16  PHE   CG  245   4.963   4.799   3.774
   16  PHE  CD1  246   4.967   4.661   3.743
   16  PHE  HD1  247   4.989   4.590   3.821
   16  PHE  CE1  248   4.954   4.625   3.608
   16  PHE  HE1  249   4.947   4.523   3.573
   16  PHE   CZ  250   4.945   4.721   3.508
   16  PHE   HZ  251   4.937   4.688   3.406
   16  PHE  CE2  252   4.939   4.858   3.546
   16  PHE  HE2  253   4.928   4.935   3.471
   16  PHE  CD2  254   4.954   4.896   3.678
   16  PHE  HD2  255   4.935   4.997   3.711
   16  PHE    C  256   5.185   4.949   3.915
   16  PHE    O  257   5.150   5.068   3.925
   17  GLU    N  258   5.297   4.921   3.862
   17  GLU    H  259   5.319   4.823   3.872
   17  GLU   CA  260   5.390   5.008   3.787
   17  GLU   HA  261   5.462   4.932   3.758
   17  GLU   CB  262   5.328   5.057   3.653
   17  GLU  HB2  263   5.236   5.106   3.684
   17  GLU  HB3  264   5.381   5.142   3.612
   17  GLU   CG  265   5.302   4.959   3.539
   17  GLU  HG2  266   5.259   4.867   3.580
   17  GLU  HG3  267   5.244   5.014   3.466
   17  GLU   CD  268   5.433   4.917   3.462
   17  GLU  OE1  269   5.408   4.848   3.362
   17  GLU  OE2  270   5.549   4.941   3.497
   17  GLU    C  271   5.460   5.121   3.864
   17  GLU    O  272   5.543   5.195   3.809
   18  TRP    N  273   5.444   5.130   3.999
   18  TRP    H  274   5.365   5.079   4.037
   18  TRP   CA  275   5.536   5.215   4.082
   18  TRP   HA  276   5.527   5.319   4.052
   18  TRP   CB  277   5.488   5.202   4.222
   18  TRP  HB2  278   5.471   5.097   4.245
   18  TRP  HB3  279   5.572   5.235   4.284
   18  TRP   CG  280   5.367   5.284   4.264
   18  TRP  CD1  281   5.257   5.291   4.191
   18  TRP  HD1  282   5.241   5.229   4.103
   18  TRP  NE1  283   5.174   5.384   4.251
   18  TRP  HE1  284   5.081   5.404   4.218
   18  TRP  CE2  285   5.231   5.442   4.363
   18  TRP  CZ2  286   5.188   5.543   4.451
   18  TRP  HZ2  287   5.087   5.580   4.448
   18  TRP  CH2  288   5.282   5.598   4.542
   18  TRP  HH2  289   5.248   5.664   4.620
   18  TRP  CZ3  290   5.408   5.548   4.547
   18  TRP  HZ3  291   5.482   5.598   4.609
   18  TRP  CE3  292   5.451   5.450   4.453
   18  TRP  HE3  293   5.557   5.434   4.445
   18  TRP  CD2  294   5.368   5.396   4.361
   18  TRP    C  295   5.678   5.177   4.070
   18  TRP    O  296   5.717   5.058   4.061
   19  ARG    N  297   5.768   5.276   4.091
   19  ARG    H  298   5.736   5.371   4.107
   19  ARG   CA  299   5.913   5.266   4.088
   19  ARG   HA  300   5.943   5.191   4.015
   19  ARG   CB  301   5.977   5.395   4.046
   19  ARG  HB2  302   5.947   5.474   4.115
   19  ARG  HB3  303   6.085   5.385   4.046
   19  ARG   CG  304   5.933   5.438   3.905
   19  ARG  HG2  305   5.990   5.381   3.831
   19  ARG  HG3  306   5.826   5.420   3.897
   19  ARG   CD  307   5.966   5.587   3.886
   19  ARG  HD2  308   5.923   5.618   3.791
   19  ARG  HD3  309   5.915   5.635   3.970
   19  ARG   NE  310   6.110   5.622   3.888
   19  ARG   HE  311   6.159   5.592   3.805
   19  ARG   CZ  312   6.170   5.705   3.974
   19  ARG  NH1  313   6.118   5.750   4.083
   19  ARG HH11  314   6.023   5.727   4.109
   19  ARG HH12  315   6.174   5.803   4.147
   19  ARG  NH2  316   6.289   5.748   3.954
   19  ARG HH21  317   6.338   5.729   3.868
   19  ARG HH22  318   6.344   5.808   4.014
   19  ARG    C  319   5.969   5.225   4.227
   19  ARG    O  320   5.913   5.268   4.329
   20  TRP    N  321   6.066   5.139   4.229
   20  TRP    H  322   6.109   5.115   4.140
   20  TRP   CA  323   6.135   5.105   4.351
   20  TRP   HA  324   6.070   5.040   4.410
   20  TRP   CB  325   6.252   5.011   4.320
   20  TRP  HB2  326   6.335   5.065   4.275
   20  TRP  HB3  327   6.281   4.967   4.415
   20  TRP   CG  328   6.219   4.904   4.231
   20  TRP  CD1  329   6.315   4.845   4.155
   20  TRP  HD1  330   6.421   4.864   4.148
   20  TRP  NE1  331   6.253   4.746   4.081
   20  TRP  HE1  332   6.299   4.685   4.014
   20  TRP  CE2  333   6.118   4.731   4.110
   20  TRP  CZ2  334   6.018   4.643   4.070
   20  TRP  HZ2  335   6.031   4.566   3.996
   20  TRP  CH2  336   5.888   4.663   4.111
   20  TRP  HH2  337   5.807   4.602   4.074
   20  TRP  CZ3  338   5.857   4.755   4.211
   20  TRP  HZ3  339   5.758   4.768   4.252
   20  TRP  CE3  340   5.959   4.839   4.255
   20  TRP  HE3  341   5.929   4.907   4.333
   20  TRP  CD2  342   6.092   4.832   4.210
   20  TRP    C  343   6.189   5.221   4.436
   20  TRP    O  344   6.197   5.213   4.557
   21  VAL    N  345   6.238   5.335   4.379
   21  VAL    H  346   6.254   5.337   4.280
   21  VAL   CA  347   6.278   5.448   4.467
   21  VAL   HA  348   6.334   5.416   4.555
   21  VAL   CB  349   6.384   5.542   4.408
   21  VAL   HB  350   6.399   5.623   4.480
   21  VAL  CG1  351   6.504   5.453   4.391
   21  VAL HG11  352   6.544   5.411   4.483
   21  VAL HG12  353   6.462   5.374   4.328
   21  VAL HG13  354   6.582   5.500   4.332
   21  VAL  CG2  355   6.347   5.604   4.272
   21  VAL HG21  356   6.423   5.674   4.238
   21  VAL HG22  357   6.335   5.526   4.198
   21  VAL HG23  358   6.251   5.653   4.289
   21  VAL    C  359   6.158   5.515   4.523
   21  VAL    O  360   6.163   5.569   4.633
   22  ASP    N  361   6.036   5.510   4.462
   22  ASP    H  362   6.027   5.448   4.383
   22  ASP   CA  363   5.909   5.562   4.520
   22  ASP   HA  364   5.931   5.650   4.580
   22  ASP   CB  365   5.813   5.615   4.418
   22  ASP  HB2  366   5.789   5.538   4.346
   22  ASP  HB3  367   5.722   5.657   4.459
   22  ASP   CG  368   5.874   5.728   4.333
   22  ASP  OD1  369   5.845   5.722   4.211
   22  ASP  OD2  370   5.914   5.833   4.389
   22  ASP    C  371   5.825   5.473   4.616
   22  ASP    O  372   5.772   5.521   4.716
   23  ILE    N  373   5.824   5.339   4.596
   23  ILE    H  374   5.853   5.302   4.506
   23  ILE   CA  375   5.780   5.240   4.694
   23  ILE   HA  376   5.686   5.276   4.736
   23  ILE   CB  377   5.778   5.100   4.633
   23  ILE   HB  378   5.875   5.074   4.592
   23  ILE  CG2  379   5.748   4.992   4.743
   23  ILE HG21  380   5.746   4.892   4.701
   23  ILE HG22  381   5.829   5.004   4.815
   23  ILE HG23  382   5.655   5.016   4.794
   23  ILE  CG1  383   5.669   5.095   4.523
   23  ILE HG12  384   5.571   5.138   4.547
   23  ILE HG13  385   5.704   5.155   4.439
   23  ILE  CD1  386   5.647   4.955   4.474
   23  ILE HD11  387   5.591   4.955   4.381
   23  ILE HD12  388   5.737   4.898   4.451
   23  ILE HD13  389   5.581   4.918   4.553
   23  ILE    C  390   5.861   5.247   4.824
   23  ILE    O  391   5.799   5.262   4.934
   24  ALA    N  392   5.995   5.252   4.809
   24  ALA    H  393   6.041   5.215   4.727
   24  ALA   CA  394   6.083   5.277   4.920
   24  ALA   HA  395   6.090   5.187   4.981
   24  ALA   CB  396   6.226   5.296   4.873
   24  ALA  HB1  397   6.262   5.213   4.811
   24  ALA  HB2  398   6.231   5.385   4.811
   24  ALA  HB3  399   6.296   5.314   4.955
   24  ALA    C  400   6.055   5.400   5.013
   24  ALA    O  401   6.107   5.412   5.122
   25  LEU    N  402   5.971   5.495   4.972
   25  LEU    H  403   5.930   5.483   4.881
   25  LEU   CA  404   5.930   5.605   5.045
   25  LEU   HA  405   5.974   5.607   5.145
   25  LEU   CB  406   5.988   5.726   4.974
   25  LEU  HB2  407   6.096   5.722   4.989
   25  LEU  HB3  408   5.966   5.723   4.867
   25  LEU   CG  409   5.943   5.859   5.047
   25  LEU   HG  410   5.835   5.848   5.058
   25  LEU  CD1  411   6.006   5.883   5.186
   25  LEU HD11  412   6.114   5.874   5.185
   25  LEU HD12  413   5.995   5.989   5.213
   25  LEU HD13  414   5.966   5.812   5.258
   25  LEU  CD2  415   5.977   5.967   4.953
   25  LEU HD21  416   6.074   5.954   4.905
   25  LEU HD22  417   5.905   5.969   4.871
   25  LEU HD23  418   5.966   6.063   5.003
   25  LEU    C  419   5.774   5.602   5.069
   25  LEU    O  420   5.737   5.635   5.181
   26  GLU    N  421   5.696   5.535   4.986
   26  GLU    H  422   5.730   5.505   4.895
   26  GLU   CA  423   5.553   5.530   5.016
   26  GLU   HA  424   5.512   5.628   5.038
   26  GLU   CB  425   5.488   5.462   4.893
   26  GLU  HB2  426   5.514   5.519   4.804
   26  GLU  HB3  427   5.525   5.359   4.886
   26  GLU   CG  428   5.335   5.440   4.889
   26  GLU  HG2  429   5.310   5.385   4.799
   26  GLU  HG3  430   5.309   5.374   4.972
   26  GLU   CD  431   5.253   5.574   4.884
   26  GLU  OE1  432   5.316   5.677   4.889
   26  GLU  OE2  433   5.129   5.564   4.871
   26  GLU    C  434   5.521   5.443   5.141
   26  GLU    O  435   5.426   5.465   5.215
   27  CYX    N  436   5.606   5.345   5.157
   27  CYX    H  437   5.693   5.343   5.106
   27  CYX   CA  438   5.583   5.247   5.264
   27  CYX   HA  439   5.477   5.223   5.265
   27  CYX   CB  440   5.661   5.114   5.249
   27  CYX  HB2  441   5.637   5.056   5.339
   27  CYX  HB3  442   5.624   5.053   5.167
   27  CYX   SG  443   5.835   5.117   5.235
   27  CYX    C  444   5.611   5.309   5.400
   27  CYX    O  445   5.537   5.288   5.491
   28  GLU    N  446   5.717   5.389   5.411
   28  GLU    H  447   5.767   5.410   5.326
   28  GLU   CA  448   5.744   5.473   5.531
   28  GLU   HA  449   5.725   5.414   5.620
   28  GLU   CB  450   5.895   5.506   5.541
   28  GLU  HB2  451   5.960   5.418   5.542
   28  GLU  HB3  452   5.914   5.562   5.450
   28  GLU   CG  453   5.928   5.598   5.660
   28  GLU  HG2  454   5.896   5.699   5.633
   28  GLU  HG3  455   5.874   5.573   5.751
   28  GLU   CD  456   6.074   5.607   5.690
   28  GLU  OE1  457   6.145   5.660   5.602
   28  GLU  OE2  458   6.130   5.581   5.798
   28  GLU    C  459   5.657   5.599   5.543
   28  GLU    O  460   5.599   5.614   5.644
   29  ARG    N  461   5.620   5.663   5.439
   29  ARG    H  462   5.662   5.643   5.349
   29  ARG   CA  463   5.545   5.788   5.455
   29  ARG   HA  464   5.589   5.841   5.540
   29  ARG   CB  465   5.564   5.889   5.341
   29  ARG  HB2  466   5.526   5.987   5.371
   29  ARG  HB3  467   5.666   5.912   5.312
   29  ARG   CG  468   5.498   5.845   5.214
   29  ARG  HG2  469   5.512   5.738   5.202
   29  ARG  HG3  470   5.391   5.862   5.226
   29  ARG   CD  471   5.530   5.935   5.094
   29  ARG  HD2  472   5.489   6.034   5.112
   29  ARG  HD3  473   5.636   5.953   5.081
   29  ARG   NE  474   5.479   5.886   4.966
   29  ARG   HE  475   5.393   5.834   4.973
   29  ARG   CZ  476   5.525   5.904   4.840
   29  ARG  NH1  477   5.630   5.978   4.812
   29  ARG HH11  478   5.677   6.038   4.878
   29  ARG HH12  479   5.653   5.984   4.714
   29  ARG  NH2  480   5.472   5.844   4.733
   29  ARG HH21  481   5.410   5.768   4.757
   29  ARG HH22  482   5.503   5.862   4.639
   29  ARG    C  483   5.395   5.782   5.483
   29  ARG    O  484   5.347   5.869   5.550
   30  TYR    N  485   5.324   5.677   5.435
   30  TYR    H  486   5.384   5.618   5.379
   30  TYR   CA  487   5.174   5.654   5.442
   30  TYR   HA  488   5.138   5.729   5.512
   30  TYR   CB  489   5.117   5.688   5.303
   30  TYR  HB2  490   5.133   5.796   5.297
   30  TYR  HB3  491   5.171   5.633   5.227
   30  TYR   CG  492   4.971   5.656   5.289
   30  TYR  CD1  493   4.924   5.550   5.206
   30  TYR  HD1  494   5.006   5.497   5.160
   30  TYR  CE1  495   4.789   5.530   5.179
   30  TYR  HE1  496   4.763   5.453   5.108
   30  TYR   CZ  497   4.700   5.607   5.259
   30  TYR   OH  498   4.567   5.581   5.246
   30  TYR   HH  499   4.552   5.515   5.178
   30  TYR  CE2  500   4.742   5.707   5.355
   30  TYR  HE2  501   4.668   5.761   5.412
   30  TYR  CD2  502   4.876   5.723   5.369
   30  TYR  HD2  503   4.905   5.797   5.443
   30  TYR    C  504   5.136   5.511   5.484
   30  TYR    O  505   5.051   5.490   5.572
   31  LEU    N  506   5.197   5.408   5.431
   31  LEU    H  507   5.252   5.436   5.351
   31  LEU   CA  508   5.146   5.264   5.447
   31  LEU   HA  509   5.037   5.266   5.447
   31  LEU   CB  510   5.203   5.158   5.348
   31  LEU  HB2  511   5.304   5.130   5.376
   31  LEU  HB3  512   5.151   5.063   5.364
   31  LEU   CG  513   5.183   5.209   5.203
   31  LEU   HG  514   5.224   5.310   5.196
   31  LEU  CD1  515   5.252   5.109   5.110
   31  LEU HD11  516   5.357   5.086   5.133
   31  LEU HD12  517   5.192   5.018   5.116
   31  LEU HD13  518   5.236   5.146   5.009
   31  LEU  CD2  519   5.038   5.221   5.156
   31  LEU HD21  520   5.037   5.258   5.053
   31  LEU HD22  521   4.991   5.123   5.150
   31  LEU HD23  522   4.969   5.275   5.221
   31  LEU    C  523   5.163   5.209   5.595
   31  LEU    O  524   5.073   5.147   5.649
   32  ALA    N  525   5.283   5.240   5.650
   32  ALA    H  526   5.350   5.278   5.584
   32  ALA   CA  527   5.313   5.227   5.791
   32  ALA   HA  528   5.298   5.120   5.806
   32  ALA   CB  529   5.464   5.255   5.813
   32  ALA  HB1  530   5.526   5.197   5.745
   32  ALA  HB2  531   5.487   5.360   5.795
   32  ALA  HB3  532   5.498   5.216   5.909
   32  ALA    C  533   5.210   5.304   5.884
   32  ALA    O  534   5.127   5.235   5.945
   33  PRO    N  535   5.200   5.439   5.874
   33  PRO   CD  536   5.287   5.537   5.802
   33  PRO  HD2  537   5.291   5.519   5.695
   33  PRO  HD3  538   5.383   5.527   5.853
   33  PRO   CG  539   5.237   5.674   5.827
   33  PRO  HG2  540   5.176   5.713   5.746
   33  PRO  HG3  541   5.316   5.748   5.841
   33  PRO   CB  542   5.154   5.665   5.949
   33  PRO  HB2  543   5.075   5.740   5.945
   33  PRO  HB3  544   5.221   5.683   6.033
   33  PRO   CA  545   5.115   5.517   5.968
   33  PRO   HA  546   5.139   5.491   6.071
   33  PRO    C  547   4.966   5.507   5.949
   33  PRO    O  548   4.886   5.528   6.039
   34  LYS    N  549   4.922   5.472   5.822
   34  LYS    H  550   4.993   5.473   5.749
   34  LYS   CA  551   4.786   5.456   5.777
   34  LYS   HA  552   4.735   5.493   5.865
   34  LYS   CB  553   4.750   5.561   5.677
   34  LYS  HB2  554   4.812   5.528   5.594
   34  LYS  HB3  555   4.644   5.554   5.652
   34  LYS   CG  556   4.782   5.709   5.711
   34  LYS  HG2  557   4.889   5.722   5.728
   34  LYS  HG3  558   4.760   5.773   5.626
   34  LYS   CD  559   4.710   5.764   5.834
   34  LYS  HD2  560   4.610   5.723   5.845
   34  LYS  HD3  561   4.757   5.722   5.922
   34  LYS   CE  562   4.715   5.924   5.851
   34  LYS  HE2  563   4.693   5.939   5.957
   34  LYS  HE3  564   4.820   5.955   5.849
   34  LYS   NZ  565   4.632   6.010   5.768
   34  LYS  HZ1  566   4.653   6.004   5.669
   34  LYS  HZ2  567   4.536   5.997   5.795
   34  LYS  HZ3  568   4.653   6.107   5.790
   34  LYS    C  569   4.725   5.307   5.770
   34  LYS    O  570   4.637   5.277   5.695
   35  GLY    N  571   4.783   5.216   5.851
   35  GLY    H  572   4.869   5.243   5.895
   35  GLY   CA  573   4.730   5.086   5.876
   35  GLY  HA2  574   4.768   5.050   5.972
   35  GLY  HA3  575   4.625   5.095   5.906
   35  GLY    C  576   4.743   4.977   5.769
   35  GLY    O  577   4.689   4.865   5.783
   36  PHE    N  578   4.808   5.008   5.661
   36  PHE    H  579   4.847   5.100   5.652
   36  PHE   CA  580   4.826   4.914   5.551
   36  PHE   HA  581   4.733   4.858   5.536
   36  PHE   CB  582   4.867   4.977   5.416
   36  PHE  HB2  583   4.945   5.052   5.428
   36  PHE  HB3  584   4.900   4.900   5.346
   36  PHE   CG  585   4.748   5.042   5.351
   36  PHE  CD1  586   4.698   5.170   5.393
   36  PHE  HD1  587   4.740   5.218   5.481
   36  PHE  CE1  588   4.586   5.225   5.328
   36  PHE  HE1  589   4.543   5.320   5.356
   36  PHE   CZ  590   4.534   5.165   5.213
   36  PHE   HZ  591   4.448   5.213   5.169
   36  PHE  CE2  592   4.596   5.051   5.158
   36  PHE  HE2  593   4.564   5.004   5.066
   36  PHE  CD2  594   4.694   4.982   5.235
   36  PHE  HD2  595   4.721   4.882   5.204
   36  PHE    C  596   4.932   4.809   5.592
   36  PHE    O  597   5.042   4.836   5.653
   37  GLY    N  598   4.909   4.680   5.558
   37  GLY    H  599   4.816   4.647   5.536
   37  GLY   CA  600   5.000   4.563   5.594
   37  GLY  HA2  601   5.035   4.576   5.696
   37  GLY  HA3  602   4.940   4.471   5.592
   37  GLY    C  603   5.111   4.540   5.497
   37  GLY    O  604   5.210   4.491   5.539
   38  GLY    N  605   5.101   4.586   5.370
   38  GLY    H  606   5.015   4.633   5.349
   38  GLY   CA  607   5.198   4.547   5.268
   38  GLY  HA2  608   5.298   4.573   5.301
   38  GLY  HA3  609   5.194   4.438   5.270
   38  GLY    C  610   5.169   4.609   5.127
   38  GLY    O  611   5.070   4.678   5.114
   39  VAL    N  612   5.268   4.575   5.043
   39  VAL    H  613   5.343   4.517   5.080
   39  VAL   CA  614   5.273   4.612   4.907
   39  VAL   HA  615   5.179   4.660   4.881
   39  VAL   CB  616   5.395   4.701   4.883
   39  VAL   HB  617   5.486   4.663   4.928
   39  VAL  CG1  618   5.418   4.731   4.736
   39  VAL HG11  619   5.504   4.797   4.732
   39  VAL HG12  620   5.452   4.645   4.678
   39  VAL HG13  621   5.328   4.776   4.695
   39  VAL  CG2  622   5.364   4.840   4.943
   39  VAL HG21  623   5.362   4.829   5.051
   39  VAL HG22  624   5.444   4.909   4.916
   39  VAL HG23  625   5.263   4.871   4.913
   39  VAL    C  626   5.282   4.486   4.824
   39  VAL    O  627   5.360   4.396   4.850
   40  GLN    N  628   5.205   4.474   4.717
   40  GLN    H  629   5.136   4.545   4.697
   40  GLN   CA  630   5.242   4.395   4.603
   40  GLN   HA  631   5.320   4.324   4.631
   40  GLN   CB  632   5.115   4.317   4.554
   40  GLN  HB2  633   5.052   4.287   4.638
   40  GLN  HB3  634   5.056   4.387   4.496
   40  GLN   CG  635   5.161   4.198   4.466
   40  GLN  HG2  636   5.223   4.227   4.382
   40  GLN  HG3  637   5.217   4.122   4.521
   40  GLN   CD  638   5.036   4.132   4.408
   40  GLN  OE1  639   4.982   4.038   4.465
   40  GLN  NE2  640   4.999   4.182   4.293
   40  GLN HE21  641   4.910   4.154   4.254
   40  GLN HE22  642   5.043   4.264   4.254
   40  GLN    C  643   5.302   4.484   4.494
   40  GLN    O  644   5.257   4.597   4.467
   41  VAL    N  645   5.412   4.433   4.435
   41  VAL    H  646   5.439   4.340   4.461
   41  VAL   CA  647   5.484   4.498   4.323
   41  VAL   HA  648   5.443   4.598   4.313
   41  VAL   CB  649   5.636   4.494   4.343
   41  VAL   HB  650   5.690   4.536   4.258
   41  VAL  CG1  651   5.660   4.589   4.459
   41  VAL HG11  652   5.597   4.678   4.455
   41  VAL HG12  653   5.638   4.540   4.554
   41  VAL HG13  654   5.765   4.619   4.462
   41  VAL  CG2  655   5.692   4.358   4.366
   41  VAL HG21  656   5.798   4.356   4.341
   41  VAL HG22  657   5.672   4.322   4.467
   41  VAL HG23  658   5.650   4.286   4.295
   41  VAL    C  659   5.452   4.429   4.190
   41  VAL    O  660   5.421   4.310   4.187
   42  SER    N  661   5.468   4.513   4.082
   42  SER    H  662   5.498   4.607   4.102
   42  SER   CA  663   5.470   4.464   3.940
   42  SER   HA  664   5.384   4.399   3.926
   42  SER   CB  665   5.456   4.584   3.851
   42  SER  HB2  666   5.546   4.643   3.870
   42  SER  HB3  667   5.452   4.545   3.749
   42  SER   OG  668   5.332   4.653   3.866
   42  SER   HG  669   5.267   4.607   3.813
   42  SER    C  670   5.598   4.384   3.914
   42  SER    O  671   5.697   4.391   3.989
   43  PRO    N  672   5.600   4.296   3.814
   43  PRO   CD  673   5.488   4.273   3.714
   43  PRO  HD2  674   5.507   4.345   3.635
   43  PRO  HD3  675   5.388   4.284   3.757
   43  PRO   CG  676   5.517   4.136   3.661
   43  PRO  HG2  677   5.486   4.121   3.558
   43  PRO  HG3  678   5.459   4.063   3.719
   43  PRO   CB  679   5.674   4.123   3.670
   43  PRO  HB2  680   5.721   4.176   3.587
   43  PRO  HB3  681   5.700   4.017   3.670
   43  PRO   CA  682   5.705   4.191   3.804
   43  PRO   HA  683   5.694   4.116   3.883
   43  PRO    C  684   5.851   4.244   3.801
   43  PRO    O  685   5.867   4.336   3.722
   44  PRO    N  686   5.943   4.197   3.888
   44  PRO   CD  687   5.919   4.100   3.998
   44  PRO  HD2  688   5.904   4.002   3.953
   44  PRO  HD3  689   5.848   4.145   4.066
   44  PRO   CG  690   6.047   4.083   4.072
   44  PRO  HG2  691   6.117   4.010   4.031
   44  PRO  HG3  692   6.031   4.048   4.174
   44  PRO   CB  693   6.104   4.225   4.057
   44  PRO  HB2  694   6.210   4.241   4.077
   44  PRO  HB3  695   6.049   4.284   4.130
   44  PRO   CA  696   6.073   4.263   3.910
   44  PRO   HA  697   6.059   4.371   3.907
   44  PRO    C  698   6.180   4.216   3.808
   44  PRO    O  699   6.289   4.275   3.813
   45  ASN    N  700   6.160   4.119   3.732
   45  ASN    H  701   6.073   4.071   3.748
   45  ASN   CA  702   6.266   4.060   3.635
   45  ASN   HA  703   6.365   4.089   3.672
   45  ASN   CB  704   6.242   3.906   3.620
   45  ASN  HB2  705   6.332   3.860   3.580
   45  ASN  HB3  706   6.228   3.869   3.722
   45  ASN   CG  707   6.122   3.877   3.526
   45  ASN  OD1  708   6.000   3.890   3.556
   45  ASN  ND2  709   6.153   3.837   3.412
   45  ASN HD21  710   6.079   3.812   3.348
   45  ASN HD22  711   6.250   3.843   3.385
   45  ASN    C  712   6.254   4.129   3.497
   45  ASN    O  713   6.150   4.182   3.458
   46  GLU    N  714   6.365   4.110   3.420
   46  GLU    H  715   6.439   4.055   3.462
   46  GLU   CA  716   6.381   4.156   3.277
   46  GLU   HA  717   6.377   4.265   3.273
   46  GLU   CB  718   6.521   4.115   3.230
   46  GLU  HB2  719   6.592   4.145   3.307
   46  GLU  HB3  720   6.529   4.007   3.233
   46  GLU   CG  721   6.559   4.160   3.092
   46  GLU  HG2  722   6.507   4.112   3.009
   46  GLU  HG3  723   6.542   4.268   3.087
   46  GLU   CD  724   6.706   4.136   3.049
   46  GLU  OE1  725   6.779   4.056   3.103
   46  GLU  OE2  726   6.744   4.218   2.961
   46  GLU    C  727   6.288   4.103   3.169
   46  GLU    O  728   6.277   3.981   3.154
   47  ASN    N  729   6.223   4.197   3.102
   47  ASN    H  730   6.232   4.295   3.121
   47  ASN   CA  731   6.133   4.166   2.988
   47  ASN   HA  732   6.123   4.058   2.978
   47  ASN   CB  733   5.995   4.227   3.020
   47  ASN  HB2  734   5.933   4.205   2.932
   47  ASN  HB3  735   5.946   4.173   3.101
   47  ASN   CG  736   6.006   4.372   3.052
   47  ASN  OD1  737   6.018   4.409   3.162
   47  ASN  ND2  738   6.002   4.465   2.961
   47  ASN HD21  739   6.002   4.562   2.989
   47  ASN HD22  740   5.986   4.446   2.863
   47  ASN    C  741   6.196   4.220   2.862
   47  ASN    O  742   6.290   4.297   2.873
   48  VAL    N  743   6.140   4.192   2.743
   48  VAL    H  744   6.063   4.130   2.762
   48  VAL   CA  745   6.149   4.259   2.617
   48  VAL   HA  746   6.257   4.253   2.604
   48  VAL   CB  747   6.080   4.190   2.501
   48  VAL   HB  748   6.139   4.100   2.484
   48  VAL  CG1  749   5.942   4.133   2.549
   48  VAL HG11  750   5.893   4.221   2.592
   48  VAL HG12  751   5.876   4.089   2.475
   48  VAL HG13  752   5.952   4.054   2.624
   48  VAL  CG2  753   6.082   4.270   2.368
   48  VAL HG21  754   6.025   4.361   2.389
   48  VAL HG22  755   6.181   4.299   2.333
   48  VAL HG23  756   6.032   4.202   2.300
   48  VAL    C  757   6.113   4.406   2.630
   48  VAL    O  758   6.002   4.429   2.674
   49  ALA    N  759   6.200   4.496   2.580
   49  ALA    H  760   6.284   4.465   2.534
   49  ALA   CA  761   6.162   4.635   2.556
   49  ALA   HA  762   6.093   4.669   2.634
   49  ALA   CB  763   6.286   4.726   2.537
   49  ALA  HB1  764   6.349   4.716   2.625
   49  ALA  HB2  765   6.351   4.692   2.456
   49  ALA  HB3  766   6.257   4.830   2.520
   49  ALA    C  767   6.078   4.641   2.422
   49  ALA    O  768   6.131   4.637   2.309
   50  ILE    N  769   5.942   4.635   2.448
   50  ILE    H  770   5.912   4.636   2.545
   50  ILE   CA  771   5.848   4.619   2.334
   50  ILE   HA  772   5.904   4.550   2.271
   50  ILE   CB  773   5.714   4.553   2.381
   50  ILE   HB  774   5.671   4.624   2.452
   50  ILE  CG2  775   5.615   4.541   2.260
   50  ILE HG21  776   5.522   4.495   2.292
   50  ILE HG22  777   5.591   4.629   2.201
   50  ILE HG23  778   5.658   4.478   2.182
   50  ILE  CG1  779   5.744   4.414   2.451
   50  ILE HG12  780   5.798   4.350   2.381
   50  ILE HG13  781   5.803   4.426   2.541
   50  ILE  CD1  782   5.619   4.340   2.492
   50  ILE HD11  783   5.551   4.413   2.536
   50  ILE HD12  784   5.570   4.310   2.399
   50  ILE HD13  785   5.635   4.259   2.562
   50  ILE    C  786   5.841   4.753   2.257
   50  ILE    O  787   5.841   4.863   2.313
   51  TYR    N  788   5.847   4.757   2.123
   51  TYR    H  789   5.863   4.672   2.070
   51  TYR   CA  790   5.838   4.880   2.038
   51  TYR   HA  791   5.839   4.970   2.100
   51  TYR   CB  792   5.961   4.889   1.952
   51  TYR  HB2  793   5.972   4.811   1.876
   51  TYR  HB3  794   5.963   4.980   1.892
   51  TYR   CG  795   6.098   4.885   2.022
   51  TYR  CD1  796   6.204   4.819   1.954
   51  TYR  HD1  797   6.178   4.781   1.857
   51  TYR  CE1  798   6.335   4.810   2.004
   51  TYR  HE1  799   6.419   4.758   1.962
   51  TYR   CZ  800   6.360   4.864   2.135
   51  TYR   OH  801   6.478   4.844   2.193
   51  TYR   HH  802   6.541   4.799   2.135
   51  TYR  CE2  803   6.260   4.928   2.205
   51  TYR  HE2  804   6.294   4.973   2.297
   51  TYR  CD2  805   6.127   4.944   2.149
   51  TYR  HD2  806   6.048   4.982   2.212
   51  TYR    C  807   5.721   4.886   1.951
   51  TYR    O  808   5.688   4.996   1.909
   52  ASN    N  809   5.661   4.775   1.921
   52  ASN    H  810   5.702   4.688   1.951
   52  ASN   CA  811   5.539   4.770   1.847
   52  ASN   HA  812   5.509   4.869   1.815
   52  ASN   CB  813   5.556   4.700   1.715
   52  ASN  HB2  814   5.642   4.738   1.659
   52  ASN  HB3  815   5.578   4.593   1.717
   52  ASN   CG  816   5.436   4.706   1.627
   52  ASN  OD1  817   5.331   4.765   1.655
   52  ASN  ND2  818   5.439   4.647   1.507
   52  ASN HD21  819   5.355   4.661   1.453
   52  ASN HD22  820   5.507   4.574   1.489
   52  ASN    C  821   5.411   4.712   1.926
   52  ASN    O  822   5.380   4.594   1.911
   53  PRO    N  823   5.340   4.791   2.003
   53  PRO   CD  824   5.232   4.735   2.087
   53  PRO  HD2  825   5.266   4.652   2.149
   53  PRO  HD3  826   5.150   4.694   2.029
   53  PRO   CG  827   5.184   4.846   2.175
   53  PRO  HG2  828   5.239   4.843   2.269
   53  PRO  HG3  829   5.078   4.838   2.197
   53  PRO   CB  830   5.225   4.977   2.100
   53  PRO  HB2  831   5.242   5.055   2.174
   53  PRO  HB3  832   5.150   5.011   2.029
   53  PRO   CA  833   5.358   4.937   2.030
   53  PRO   HA  834   5.382   4.987   1.937
   53  PRO    C  835   5.472   4.965   2.127
   53  PRO    O  836   5.541   4.872   2.173
   54  PHE    N  837   5.494   5.092   2.155
   54  PHE    H  838   5.433   5.163   2.115
   54  PHE   CA  839   5.611   5.141   2.232
   54  PHE   HA  840   5.693   5.073   2.207
   54  PHE   CB  841   5.652   5.281   2.185
   54  PHE  HB2  842   5.654   5.283   2.076
   54  PHE  HB3  843   5.571   5.351   2.205
   54  PHE   CG  844   5.789   5.327   2.228
   54  PHE  CD1  845   5.904   5.278   2.161
   54  PHE  HD1  846   5.892   5.226   2.067
   54  PHE  CE1  847   6.039   5.296   2.213
   54  PHE  HE1  848   6.121   5.242   2.166
   54  PHE   CZ  849   6.065   5.366   2.329
   54  PHE   HZ  850   6.165   5.381   2.365
   54  PHE  CE2  851   5.950   5.416   2.395
   54  PHE  HE2  852   5.961   5.472   2.487
   54  PHE  CD2  853   5.818   5.392   2.349
   54  PHE  HD2  854   5.739   5.431   2.412
   54  PHE    C  855   5.576   5.129   2.382
   54  PHE    O  856   5.505   5.211   2.440
   55  ARG    N  857   5.651   5.037   2.453
   55  ARG    H  858   5.719   4.987   2.398
   55  ARG   CA  859   5.661   5.009   2.598
   55  ARG   HA  860   5.700   4.911   2.625
   55  ARG   CB  861   5.755   5.112   2.655
   55  ARG  HB2  862   5.714   5.212   2.642
   55  ARG  HB3  863   5.765   5.097   2.762
   55  ARG   CG  864   5.893   5.109   2.597
   55  ARG  HG2  865   5.887   5.134   2.491
   55  ARG  HG3  866   5.954   5.188   2.640
   55  ARG   CD  867   5.973   4.971   2.609
   55  ARG  HD2  868   5.914   4.893   2.560
   55  ARG  HD3  869   6.070   4.985   2.562
   55  ARG   NE  870   5.989   4.945   2.753
   55  ARG   HE  871   5.917   4.887   2.794
   55  ARG   CZ  872   6.092   4.962   2.836
   55  ARG  NH1  873   6.206   5.021   2.804
   55  ARG HH11  874   6.220   5.082   2.725
   55  ARG HH12  875   6.279   5.027   2.875
   55  ARG  NH2  876   6.098   4.926   2.952
   55  ARG HH21  877   6.016   4.880   2.989
   55  ARG HH22  878   6.170   4.949   3.019
   55  ARG    C  879   5.518   5.000   2.668
   55  ARG    O  880   5.482   5.087   2.747
   56  PRO    N  881   5.431   4.903   2.633
   56  PRO   CD  882   5.454   4.791   2.544
   56  PRO  HD2  883   5.553   4.749   2.558
   56  PRO  HD3  884   5.450   4.835   2.445
   56  PRO   CG  885   5.344   4.689   2.565
   56  PRO  HG2  886   5.378   4.629   2.649
   56  PRO  HG3  887   5.326   4.629   2.475
   56  PRO   CB  888   5.231   4.778   2.618
   56  PRO  HB2  889   5.163   4.711   2.670
   56  PRO  HB3  890   5.189   4.817   2.525
   56  PRO   CA  891   5.303   4.885   2.701
   56  PRO   HA  892   5.247   4.977   2.708
   56  PRO    C  893   5.315   4.845   2.847
   56  PRO    O  894   5.419   4.794   2.889
   57  TRP    N  895   5.209   4.846   2.927
   57  TRP    H  896   5.126   4.886   2.885
   57  TRP   CA  897   5.221   4.796   3.068
   57  TRP   HA  898   5.303   4.848   3.116
   57  TRP   CB  899   5.087   4.825   3.147
   57  TRP  HB2  900   5.085   4.794   3.251
   57  TRP  HB3  901   5.074   4.932   3.131
   57  TRP   CG  902   4.970   4.759   3.099
   57  TRP  CD1  903   4.879   4.809   3.014
   57  TRP  HD1  904   4.894   4.906   2.970
   57  TRP  NE1  905   4.778   4.721   2.986
   57  TRP  HE1  906   4.708   4.740   2.916
   57  TRP  CE2  907   4.791   4.612   3.061
   57  TRP  CZ2  908   4.719   4.493   3.073
   57  TRP  HZ2  909   4.642   4.483   2.998
   57  TRP  CH2  910   4.764   4.391   3.153
   57  TRP  HH2  911   4.707   4.300   3.155
   57  TRP  CZ3  912   4.874   4.412   3.231
   57  TRP  HZ3  913   4.910   4.338   3.302
   57  TRP  CE3  914   4.961   4.524   3.215
   57  TRP  HE3  915   5.056   4.529   3.265
   57  TRP  CD2  916   4.912   4.629   3.137
   57  TRP    C  917   5.252   4.642   3.073
   57  TRP    O  918   5.332   4.603   3.155
   58  TRP    N  919   5.200   4.561   2.980
   58  TRP    H  920   5.147   4.610   2.909
   58  TRP   CA  921   5.200   4.422   2.968
   58  TRP   HA  922   5.190   4.380   3.068
   58  TRP   CB  923   5.077   4.373   2.885
   58  TRP  HB2  924   5.083   4.269   2.850
   58  TRP  HB3  925   4.992   4.386   2.951
   58  TRP   CG  926   5.038   4.444   2.761
   58  TRP  CD1  927   4.926   4.508   2.744
   58  TRP  HD1  928   4.845   4.505   2.815
   58  TRP  NE1  929   4.917   4.554   2.609
   58  TRP  HE1  930   4.834   4.590   2.564
   58  TRP  CE2  931   5.026   4.510   2.533
   58  TRP  CZ2  932   5.066   4.528   2.400
   58  TRP  HZ2  933   5.010   4.580   2.324
   58  TRP  CH2  934   5.178   4.455   2.355
   58  TRP  HH2  935   5.205   4.447   2.251
   58  TRP  CZ3  936   5.251   4.377   2.442
   58  TRP  HZ3  937   5.334   4.316   2.410
   58  TRP  CE3  938   5.224   4.377   2.577
   58  TRP  HE3  939   5.285   4.321   2.646
   58  TRP  CD2  940   5.106   4.443   2.627
   58  TRP    C  941   5.335   4.365   2.916
   58  TRP    O  942   5.350   4.242   2.913
   59  GLU    N  943   5.429   4.449   2.872
   59  GLU    H  944   5.404   4.546   2.885
   59  GLU   CA  945   5.572   4.411   2.860
   59  GLU   HA  946   5.562   4.343   2.776
   59  GLU   CB  947   5.668   4.528   2.833
   59  GLU  HB2  948   5.760   4.500   2.783
   59  GLU  HB3  949   5.626   4.591   2.755
   59  GLU   CG  950   5.700   4.609   2.963
   59  GLU  HG2  951   5.609   4.658   2.998
   59  GLU  HG3  952   5.750   4.552   3.042
   59  GLU   CD  953   5.797   4.728   2.936
   59  GLU  OE1  954   5.763   4.822   2.868
   59  GLU  OE2  955   5.909   4.727   2.996
   59  GLU    C  956   5.627   4.326   2.978
   59  GLU    O  957   5.698   4.230   2.962
   60  ARG    N  958   5.580   4.355   3.095
   60  ARG    H  959   5.525   4.439   3.098
   60  ARG   CA  960   5.631   4.295   3.217
   60  ARG   HA  961   5.739   4.302   3.207
   60  ARG   CB  962   5.590   4.388   3.333
   60  ARG  HB2  963   5.481   4.392   3.336
   60  ARG  HB3  964   5.603   4.341   3.430
   60  ARG   CG  965   5.657   4.526   3.307
   60  ARG  HG2  966   5.761   4.520   3.274
   60  ARG  HG3  967   5.595   4.574   3.231
   60  ARG   CD  968   5.634   4.614   3.429
   60  ARG  HD2  969   5.643   4.718   3.399
   60  ARG  HD3  970   5.534   4.591   3.467
   60  ARG   NE  971   5.731   4.586   3.530
   60  ARG   HE  972   5.793   4.507   3.513
   60  ARG   CZ  973   5.769   4.667   3.630
   60  ARG  NH1  974   5.728   4.787   3.647
   60  ARG HH11  975   5.670   4.827   3.575
   60  ARG HH12  976   5.758   4.834   3.732
   60  ARG  NH2  977   5.849   4.624   3.719
   60  ARG HH21  978   5.875   4.527   3.710
   60  ARG HH22  979   5.878   4.688   3.792
   60  ARG    C  980   5.591   4.145   3.226
   60  ARG    O  981   5.657   4.064   3.295
   61  TYR    N  982   5.493   4.101   3.149
   61  TYR    H  983   5.454   4.169   3.085
   61  TYR   CA  984   5.450   3.965   3.140
   61  TYR   HA  985   5.484   3.909   3.226
   61  TYR   CB  986   5.293   3.958   3.140
   61  TYR  HB2  987   5.256   4.013   3.053
   61  TYR  HB3  988   5.248   3.859   3.131
   61  TYR   CG  989   5.234   4.016   3.268
   61  TYR  CD1  990   5.217   4.159   3.279
   61  TYR  HD1  991   5.235   4.223   3.194
   61  TYR  CE1  992   5.172   4.220   3.395
   61  TYR  HE1  993   5.162   4.328   3.395
   61  TYR   CZ  994   5.165   4.143   3.515
   61  TYR   OH  995   5.130   4.182   3.635
   61  TYR   HH  996   5.150   4.116   3.701
   61  TYR  CE2  997   5.183   4.004   3.506
   61  TYR  HE2  998   5.170   3.927   3.582
   61  TYR  CD2  999   5.214   3.937   3.386
   61  TYR  HD2 1000   5.217   3.829   3.380
   61  TYR    C 1001   5.516   3.889   3.016
   61  TYR    O 1002   5.484   3.779   2.987
   62  GLN    N 1003   5.619   3.949   2.962
   62  GLN    H 1004   5.654   4.035   3.003
   62  GLN   CA 1005   5.695   3.892   2.854
   62  GLN   HA 1006   5.663   3.789   2.838
   62  GLN   CB 1007   5.683   3.982   2.730
   62  GLN  HB2 1008   5.730   4.076   2.757
   62  GLN  HB3 1009   5.746   3.943   2.650
   62  GLN   CG 1010   5.536   4.012   2.681
   62  GLN  HG2 1011   5.466   3.952   2.739
   62  GLN  HG3 1012   5.506   4.115   2.703
   62  GLN   CD 1013   5.513   3.989   2.537
   62  GLN  OE1 1014   5.588   3.924   2.470
   62  GLN  NE2 1015   5.406   4.046   2.487
   62  GLN HE21 1016   5.383   4.018   2.393
   62  GLN HE22 1017   5.338   4.072   2.558
   62  GLN    C 1018   5.848   3.876   2.890
   62  GLN    O 1019   5.931   3.946   2.835
   63  PRO    N 1020   5.883   3.781   2.981
   63  PRO   CD 1021   5.794   3.692   3.056
   63  PRO  HD2 1022   5.764   3.610   2.991
   63  PRO  HD3 1023   5.718   3.753   3.105
   63  PRO   CG 1024   5.873   3.638   3.174
   63  PRO  HG2 1025   5.855   3.533   3.194
   63  PRO  HG3 1026   5.863   3.701   3.262
   63  PRO   CB 1027   6.016   3.655   3.124
   63  PRO  HB2 1028   6.042   3.560   3.078
   63  PRO  HB3 1029   6.085   3.663   3.208
   63  PRO   CA 1030   6.022   3.766   3.022
   63  PRO   HA 1031   6.044   3.856   3.079
   63  PRO    C 1032   6.127   3.736   2.923
   63  PRO    O 1033   6.105   3.663   2.826
   64  VAL    N 1034   6.244   3.789   2.956
   64  VAL    H 1035   6.252   3.829   3.048
   64  VAL   CA 1036   6.366   3.763   2.889
   64  VAL   HA 1037   6.339   3.695   2.809
   64  VAL   CB 1038   6.415   3.896   2.832
   64  VAL   HB 1039   6.392   3.980   2.897
   64  VAL  CG1 1040   6.567   3.901   2.790
   64  VAL HG11 1041   6.582   4.000   2.747
   64  VAL HG12 1042   6.626   3.885   2.880
   64  VAL HG13 1043   6.593   3.823   2.718
   64  VAL  CG2 1044   6.323   3.925   2.705
   64  VAL HG21 1045   6.217   3.933   2.728
   64  VAL HG22 1046   6.356   4.015   2.655
   64  VAL HG23 1047   6.347   3.850   2.630
   64  VAL    C 1048   6.472   3.695   2.974
   64  VAL    O 1049   6.543   3.608   2.929
   65  SER    N 1050   6.481   3.728   3.102
   65  SER    H 1051   6.422   3.803   3.135
   65  SER   CA 1052   6.569   3.668   3.199
   65  SER   HA 1053   6.577   3.561   3.178
   65  SER   CB 1054   6.707   3.731   3.181
   65  SER  HB2 1055   6.778   3.657   3.217
   65  SER  HB3 1056   6.741   3.755   3.080
   65  SER   OG 1057   6.720   3.841   3.268
   65  SER   HG 1058   6.714   3.926   3.223
   65  SER    C 1059   6.517   3.684   3.337
   65  SER    O 1060   6.425   3.758   3.354
   66  TYR    N 1061   6.585   3.622   3.439
   66  TYR    H 1062   6.658   3.558   3.410
   66  TYR   CA 1063   6.572   3.648   3.585
   66  TYR   HA 1064   6.477   3.693   3.616
   66  TYR   CB 1065   6.555   3.505   3.654
   66  TYR  HB2 1066   6.654   3.460   3.652
   66  TYR  HB3 1067   6.529   3.523   3.759
   66  TYR   CG 1068   6.453   3.413   3.590
   66  TYR  CD1 1069   6.328   3.460   3.544
   66  TYR  HD1 1070   6.299   3.563   3.554
   66  TYR  CE1 1071   6.234   3.374   3.488
   66  TYR  HE1 1072   6.133   3.407   3.471
   66  TYR   CZ 1073   6.270   3.236   3.471
   66  TYR   OH 1074   6.186   3.146   3.421
   66  TYR   HH 1075   6.100   3.180   3.394
   66  TYR  CE2 1076   6.397   3.190   3.518
   66  TYR  HE2 1077   6.430   3.088   3.504
   66  TYR  CD2 1078   6.484   3.275   3.580
   66  TYR  HD2 1079   6.581   3.244   3.614
   66  TYR    C 1080   6.672   3.756   3.643
   66  TYR    O 1081   6.681   3.763   3.766
   67  LYS    N 1082   6.753   3.833   3.568
   67  LYS    H 1083   6.736   3.833   3.468
   67  LYS   CA 1084   6.813   3.950   3.621
   67  LYS   HA 1085   6.851   3.934   3.722
   67  LYS   CB 1086   6.928   3.991   3.528
   67  LYS  HB2 1087   6.891   4.002   3.426
   67  LYS  HB3 1088   6.967   4.086   3.563
   67  LYS   CG 1089   7.053   3.903   3.520
   67  LYS  HG2 1090   7.147   3.951   3.493
   67  LYS  HG3 1091   7.075   3.854   3.614
   67  LYS   CD 1092   7.027   3.787   3.419
   67  LYS  HD2 1093   6.958   3.711   3.453
   67  LYS  HD3 1094   6.981   3.824   3.328
   67  LYS   CE 1095   7.148   3.697   3.390
   67  LYS  HE2 1096   7.108   3.614   3.332
   67  LYS  HE3 1097   7.221   3.744   3.324
   67  LYS   NZ 1098   7.215   3.652   3.515
   67  LYS  HZ1 1099   7.249   3.557   3.509
   67  LYS  HZ2 1100   7.290   3.711   3.548
   67  LYS  HZ3 1101   7.144   3.649   3.587
   67  LYS    C 1102   6.704   4.058   3.644
   67  LYS    O 1103   6.601   4.062   3.576
   68  LEU    N 1104   6.722   4.128   3.756
   68  LEU    H 1105   6.808   4.120   3.809
   68  LEU   CA 1106   6.614   4.208   3.812
   68  LEU   HA 1107   6.516   4.172   3.783
   68  LEU   CB 1108   6.615   4.194   3.969
   68  LEU  HB2 1109   6.706   4.244   4.004
   68  LEU  HB3 1110   6.529   4.251   4.003
   68  LEU   CG 1111   6.611   4.053   4.019
   68  LEU   HG 1112   6.696   3.995   3.983
   68  LEU  CD1 1113   6.626   4.066   4.176
   68  LEU HD11 1114   6.609   3.969   4.222
   68  LEU HD12 1115   6.724   4.097   4.212
   68  LEU HD13 1116   6.548   4.131   4.217
   68  LEU  CD2 1117   6.475   3.988   3.996
   68  LEU HD21 1118   6.483   3.892   4.048
   68  LEU HD22 1119   6.396   4.049   4.039
   68  LEU HD23 1120   6.460   3.977   3.888
   68  LEU    C 1121   6.616   4.355   3.774
   68  LEU    O 1122   6.597   4.445   3.854
   69  CYX    N 1123   6.616   4.384   3.644
   69  CYX    H 1124   6.595   4.311   3.577
   69  CYX   CA 1125   6.614   4.526   3.585
   69  CYX   HA 1126   6.596   4.592   3.669
   69  CYX   CB 1127   6.751   4.559   3.530
   69  CYX  HB2 1128   6.736   4.585   3.425
   69  CYX  HB3 1129   6.799   4.639   3.586
   69  CYX   SG 1130   6.874   4.429   3.528
   69  CYX    C 1131   6.493   4.557   3.490
   69  CYX    O 1132   6.447   4.481   3.408
   70  THR    N 1133   6.428   4.670   3.524
   70  THR    H 1134   6.467   4.741   3.585
   70  THR   CA 1135   6.289   4.701   3.488
   70  THR   HA 1136   6.271   4.646   3.396
   70  THR   CB 1137   6.185   4.653   3.592
   70  THR   HB 1138   6.089   4.685   3.550
   70  THR  CG2 1139   6.183   4.498   3.600
   70  THR HG21 1140   6.103   4.461   3.664
   70  THR HG22 1141   6.171   4.463   3.498
   70  THR HG23 1142   6.280   4.459   3.631
   70  THR  OG1 1143   6.197   4.709   3.715
   70  THR  HG1 1144   6.260   4.661   3.769
   70  THR    C 1145   6.255   4.847   3.467
   70  THR    O 1146   6.330   4.929   3.516
   71  ARG    N 1147   6.142   4.879   3.408
   71  ARG    H 1148   6.088   4.809   3.360
   71  ARG   CA 1149   6.085   5.017   3.409
   71  ARG   HA 1150   6.140   5.086   3.346
   71  ARG   CB 1151   5.944   5.006   3.352
   71  ARG  HB2 1152   5.942   4.940   3.265
   71  ARG  HB3 1153   5.882   4.948   3.421
   71  ARG   CG 1154   5.894   5.144   3.307
   71  ARG  HG2 1155   5.932   5.221   3.373
   71  ARG  HG3 1156   5.943   5.173   3.214
   71  ARG   CD 1157   5.742   5.162   3.293
   71  ARG  HD2 1158   5.698   5.198   3.386
   71  ARG  HD3 1159   5.725   5.243   3.222
   71  ARG   NE 1160   5.672   5.037   3.265
   71  ARG   HE 1161   5.619   4.994   3.339
   71  ARG   CZ 1162   5.642   4.987   3.143
   71  ARG  NH1 1163   5.701   5.030   3.034
   71  ARG HH11 1164   5.770   5.103   3.047
   71  ARG HH12 1165   5.696   4.977   2.949
   71  ARG  NH2 1166   5.558   4.891   3.128
   71  ARG HH21 1167   5.497   4.856   3.201
   71  ARG HH22 1168   5.541   4.857   3.035
   71  ARG    C 1169   6.081   5.074   3.553
   71  ARG    O 1170   6.111   5.188   3.572
   72  SER    N 1171   6.051   4.995   3.654
   72  SER    H 1172   6.036   4.900   3.625
   72  SER   CA 1173   6.047   5.033   3.799
   72  SER   HA 1174   5.982   5.120   3.796
   72  SER   CB 1175   5.990   4.918   3.881
   72  SER  HB2 1176   6.060   4.834   3.876
   72  SER  HB3 1177   5.990   4.952   3.985
   72  SER   OG 1178   5.859   4.887   3.876
   72  SER   HG 1179   5.811   4.939   3.941
   72  SER    C 1180   6.186   5.066   3.858
   72  SER    O 1181   6.192   5.142   3.950
   73  GLY    N 1182   6.297   5.002   3.812
   73  GLY    H 1183   6.277   4.928   3.746
   73  GLY   CA 1184   6.439   5.009   3.867
   73  GLY  HA2 1185   6.489   5.092   3.817
   73  GLY  HA3 1186   6.425   5.030   3.974
   73  GLY    C 1187   6.514   4.880   3.859
   73  GLY    O 1188   6.477   4.788   3.785
   74  ASN    N 1189   6.624   4.883   3.928
   74  ASN    H 1190   6.655   4.969   3.970
   74  ASN   CA 1191   6.726   4.776   3.936
   74  ASN   HA 1192   6.704   4.702   3.859
   74  ASN   CB 1193   6.860   4.857   3.910
   74  ASN  HB2 1194   6.852   4.943   3.975
   74  ASN  HB3 1195   6.937   4.791   3.950
   74  ASN   CG 1196   6.886   4.893   3.765
   74  ASN  OD1 1197   6.805   4.883   3.672
   74  ASN  ND2 1198   7.004   4.937   3.750
   74  ASN HD21 1199   7.031   4.939   3.653
   74  ASN HD22 1200   7.061   4.954   3.832
   74  ASN    C 1201   6.721   4.695   4.068
   74  ASN    O 1202   6.642   4.734   4.155
   75  GLU    N 1203   6.806   4.586   4.078
   75  GLU    H 1204   6.865   4.562   4.000
   75  GLU   CA 1205   6.826   4.506   4.206
   75  GLU   HA 1206   6.727   4.478   4.242
   75  GLU   CB 1207   6.920   4.388   4.174
   75  GLU  HB2 1208   6.887   4.333   4.086
   75  GLU  HB3 1209   7.015   4.439   4.159
   75  GLU   CG 1210   6.925   4.294   4.296
   75  GLU  HG2 1211   6.962   4.356   4.378
   75  GLU  HG3 1212   6.828   4.252   4.320
   75  GLU   CD 1213   7.028   4.178   4.266
   75  GLU  OE1 1214   7.007   4.109   4.163
   75  GLU  OE2 1215   7.118   4.161   4.346
   75  GLU    C 1216   6.882   4.591   4.322
   75  GLU    O 1217   6.842   4.572   4.435
   76  ASP    N 1218   6.976   4.687   4.298
   76  ASP    H 1219   7.008   4.699   4.204
   76  ASP   CA 1220   7.026   4.783   4.399
   76  ASP   HA 1221   7.075   4.724   4.477
   76  ASP   CB 1222   7.123   4.876   4.323
   76  ASP  HB2 1223   7.209   4.826   4.280
   76  ASP  HB3 1224   7.062   4.920   4.243
   76  ASP   CG 1225   7.177   4.985   4.418
   76  ASP  OD1 1226   7.276   4.955   4.493
   76  ASP  OD2 1227   7.131   5.099   4.396
   76  ASP    C 1228   6.910   4.863   4.458
   76  ASP    O 1229   6.919   4.920   4.568
   77  GLU    N 1230   6.801   4.890   4.379
   77  GLU    H 1231   6.788   4.845   4.290
   77  GLU   CA 1232   6.695   4.973   4.432
   77  GLU   HA 1233   6.736   5.046   4.501
   77  GLU   CB 1234   6.637   5.058   4.318
   77  GLU  HB2 1235   6.605   4.993   4.237
   77  GLU  HB3 1236   6.550   5.109   4.359
   77  GLU   CG 1237   6.745   5.160   4.269
   77  GLU  HG2 1238   6.781   5.223   4.350
   77  GLU  HG3 1239   6.833   5.114   4.224
   77  GLU   CD 1240   6.678   5.256   4.158
   77  GLU  OE1 1241   6.603   5.209   4.069
   77  GLU  OE2 1242   6.727   5.371   4.152
   77  GLU    C 1243   6.587   4.884   4.493
   77  GLU    O 1244   6.532   4.921   4.599
   78  PHE    N 1245   6.558   4.771   4.435
   78  PHE    H 1246   6.605   4.749   4.349
   78  PHE   CA 1247   6.471   4.667   4.490
   78  PHE   HA 1248   6.368   4.704   4.496
   78  PHE   CB 1249   6.462   4.549   4.398
   78  PHE  HB2 1250   6.451   4.597   4.300
   78  PHE  HB3 1251   6.555   4.494   4.408
   78  PHE   CG 1252   6.350   4.449   4.432
   78  PHE  CD1 1253   6.218   4.472   4.395
   78  PHE  HD1 1254   6.192   4.556   4.332
   78  PHE  CE1 1255   6.116   4.385   4.436
   78  PHE  HE1 1256   6.013   4.404   4.409
   78  PHE   CZ 1257   6.143   4.277   4.519
   78  PHE   HZ 1258   6.056   4.222   4.553
   78  PHE  CE2 1259   6.273   4.258   4.558
   78  PHE  HE2 1260   6.297   4.175   4.622
   78  PHE  CD2 1261   6.380   4.339   4.510
   78  PHE  HD2 1262   6.485   4.333   4.533
   78  PHE    C 1263   6.512   4.637   4.639
   78  PHE    O 1264   6.436   4.651   4.734
   79  ARG    N 1265   6.636   4.593   4.660
   79  ARG    H 1266   6.690   4.587   4.575
   79  ARG   CA 1267   6.706   4.572   4.785
   79  ARG   HA 1268   6.678   4.480   4.836
   79  ARG   CB 1269   6.859   4.557   4.761
   79  ARG  HB2 1270   6.897   4.635   4.695
   79  ARG  HB3 1271   6.908   4.553   4.859
   79  ARG   CG 1272   6.900   4.420   4.703
   79  ARG  HG2 1273   6.874   4.333   4.763
   79  ARG  HG3 1274   6.852   4.418   4.606
   79  ARG   CD 1275   7.053   4.402   4.686
   79  ARG  HD2 1276   7.094   4.481   4.624
   79  ARG  HD3 1277   7.106   4.410   4.781
   79  ARG   NE 1278   7.081   4.274   4.622
   79  ARG   HE 1279   7.078   4.258   4.522
   79  ARG   CZ 1280   7.073   4.155   4.682
   79  ARG  NH1 1281   7.074   4.136   4.810
   79  ARG HH11 1282   7.064   4.214   4.874
   79  ARG HH12 1283   7.090   4.041   4.840
   79  ARG  NH2 1284   7.090   4.054   4.605
   79  ARG HH21 1285   7.095   4.065   4.504
   79  ARG HH22 1286   7.092   3.964   4.651
   79  ARG    C 1287   6.695   4.687   4.891
   79  ARG    O 1288   6.621   4.664   4.989
   80  ASN    N 1289   6.742   4.814   4.877
   80  ASN    H 1290   6.803   4.833   4.798
   80  ASN   CA 1291   6.713   4.928   4.964
   80  ASN   HA 1292   6.764   4.907   5.058
   80  ASN   CB 1293   6.770   5.050   4.898
   80  ASN  HB2 1294   6.872   5.026   4.868
   80  ASN  HB3 1295   6.719   5.055   4.802
   80  ASN   CG 1296   6.779   5.178   4.974
   80  ASN  OD1 1297   6.741   5.199   5.090
   80  ASN  ND2 1298   6.838   5.278   4.920
   80  ASN HD21 1299   6.851   5.366   4.968
   80  ASN HD22 1300   6.884   5.266   4.831
   80  ASN    C 1301   6.562   4.955   4.985
   80  ASN    O 1302   6.524   4.997   5.090
   81  MET    N 1303   6.472   4.914   4.891
   81  MET    H 1304   6.510   4.876   4.805
   81  MET   CA 1305   6.328   4.937   4.901
   81  MET   HA 1306   6.309   5.038   4.939
   81  MET   CB 1307   6.259   4.937   4.762
   81  MET  HB2 1308   6.283   5.024   4.700
   81  MET  HB3 1309   6.290   4.844   4.716
   81  MET   CG 1310   6.108   4.937   4.764
   81  MET  HG2 1311   6.073   5.005   4.841
   81  MET  HG3 1312   6.068   4.980   4.672
   81  MET   SD 1313   6.017   4.782   4.794
   81  MET   CE 1314   6.020   4.694   4.630
   81  MET  HE1 1315   6.124   4.679   4.601
   81  MET  HE2 1316   5.982   4.592   4.623
   81  MET  HE3 1317   5.969   4.744   4.547
   81  MET    C 1318   6.264   4.831   5.004
   81  MET    O 1319   6.203   4.862   5.103
   82  VAL    N 1320   6.311   4.708   4.984
   82  VAL    H 1321   6.366   4.697   4.899
   82  VAL   CA 1322   6.252   4.592   5.051
   82  VAL   HA 1323   6.143   4.594   5.055
   82  VAL   CB 1324   6.298   4.461   4.987
   82  VAL   HB 1325   6.405   4.458   4.966
   82  VAL  CG1 1326   6.264   4.337   5.069
   82  VAL HG11 1327   6.286   4.259   4.996
   82  VAL HG12 1328   6.331   4.321   5.154
   82  VAL HG13 1329   6.161   4.346   5.104
   82  VAL  CG2 1330   6.229   4.450   4.852
   82  VAL HG21 1331   6.235   4.541   4.792
   82  VAL HG22 1332   6.280   4.369   4.799
   82  VAL HG23 1333   6.128   4.412   4.867
   82  VAL    C 1334   6.299   4.593   5.195
   82  VAL    O 1335   6.225   4.564   5.285
   83  THR    N 1336   6.426   4.642   5.217
   83  THR    H 1337   6.488   4.660   5.139
   83  THR   CA 1338   6.492   4.670   5.344
   83  THR   HA 1339   6.472   4.580   5.402
   83  THR   CB 1340   6.644   4.709   5.330
   83  THR   HB 1341   6.650   4.791   5.259
   83  THR  CG2 1342   6.717   4.760   5.453
   83  THR HG21 1343   6.825   4.765   5.439
   83  THR HG22 1344   6.684   4.862   5.474
   83  THR HG23 1345   6.695   4.695   5.538
   83  THR  OG1 1346   6.703   4.596   5.280
   83  THR  HG1 1347   6.796   4.619   5.274
   83  THR    C 1348   6.425   4.778   5.418
   83  THR    O 1349   6.405   4.756   5.543
   84  ARG    N 1350   6.372   4.883   5.350
   84  ARG    H 1351   6.373   4.885   5.249
   84  ARG   CA 1352   6.308   4.992   5.414
   84  ARG   HA 1353   6.351   4.990   5.514
   84  ARG   CB 1354   6.326   5.133   5.349
   84  ARG  HB2 1355   6.417   5.134   5.290
   84  ARG  HB3 1356   6.247   5.142   5.274
   84  ARG   CG 1357   6.330   5.248   5.446
   84  ARG  HG2 1358   6.241   5.238   5.508
   84  ARG  HG3 1359   6.420   5.251   5.509
   84  ARG   CD 1360   6.294   5.383   5.373
   84  ARG  HD2 1361   6.362   5.391   5.288
   84  ARG  HD3 1362   6.191   5.392   5.338
   84  ARG   NE 1363   6.323   5.489   5.469
   84  ARG   HE 1364   6.243   5.547   5.489
   84  ARG   CZ 1365   6.438   5.546   5.503
   84  ARG  NH1 1366   6.562   5.515   5.458
   84  ARG HH11 1367   6.568   5.451   5.380
   84  ARG HH12 1368   6.640   5.574   5.485
   84  ARG  NH2 1369   6.426   5.646   5.584
   84  ARG HH21 1370   6.331   5.674   5.605
   84  ARG HH22 1371   6.507   5.694   5.620
   84  ARG    C 1372   6.164   4.958   5.462
   84  ARG    O 1373   6.117   4.980   5.575
   85  CYX    N 1374   6.095   4.900   5.367
   85  CYX    H 1375   6.126   4.884   5.272
   85  CYX   CA 1376   5.955   4.856   5.396
   85  CYX   HA 1377   5.897   4.944   5.421
   85  CYX   CB 1378   5.910   4.808   5.261
   85  CYX  HB2 1379   5.982   4.736   5.222
   85  CYX  HB3 1380   5.811   4.761   5.268
   85  CYX   SG 1381   5.892   4.942   5.133
   85  CYX    C 1382   5.945   4.751   5.505
   85  CYX    O 1383   5.848   4.756   5.580
   86  ASN    N 1384   6.043   4.658   5.519
   86  ASN    H 1385   6.124   4.656   5.459
   86  ASN   CA 1386   6.048   4.563   5.632
   86  ASN   HA 1387   5.948   4.519   5.640
   86  ASN   CB 1388   6.156   4.454   5.607
   86  ASN  HB2 1389   6.253   4.489   5.571
   86  ASN  HB3 1390   6.190   4.417   5.704
   86  ASN   CG 1391   6.112   4.339   5.519
   86  ASN  OD1 1392   6.003   4.289   5.529
   86  ASN  ND2 1393   6.199   4.292   5.433
   86  ASN HD21 1394   6.156   4.232   5.364
   86  ASN HD22 1395   6.288   4.338   5.418
   86  ASN    C 1396   6.082   4.629   5.766
   86  ASN    O 1397   6.016   4.602   5.869
   87  ASN    N 1398   6.172   4.724   5.768
   87  ASN    H 1399   6.231   4.726   5.687
   87  ASN   CA 1400   6.212   4.811   5.880
   87  ASN   HA 1401   6.258   4.742   5.950
   87  ASN   CB 1402   6.327   4.910   5.836
   87  ASN  HB2 1403   6.407   4.859   5.784
   87  ASN  HB3 1404   6.297   4.987   5.765
   87  ASN   CG 1405   6.376   4.987   5.950
   87  ASN  OD1 1406   6.323   5.093   5.986
   87  ASN  ND2 1407   6.474   4.933   6.022
   87  ASN HD21 1408   6.496   4.974   6.111
   87  ASN HD22 1409   6.518   4.848   5.992
   87  ASN    C 1410   6.093   4.890   5.943
   87  ASN    O 1411   6.079   4.907   6.062
   88  VAL    N 1412   6.003   4.934   5.857
   88  VAL    H 1413   6.017   4.907   5.761
   88  VAL   CA 1414   5.878   5.011   5.891
   88  VAL   HA 1415   5.887   5.036   5.997
   88  VAL   CB 1416   5.855   5.136   5.808
   88  VAL   HB 1417   5.776   5.194   5.855
   88  VAL  CG1 1418   5.969   5.236   5.800
   88  VAL HG11 1419   6.000   5.260   5.902
   88  VAL HG12 1420   6.056   5.192   5.750
   88  VAL HG13 1421   5.934   5.328   5.754
   88  VAL  CG2 1422   5.821   5.102   5.661
   88  VAL HG21 1423   5.734   5.037   5.649
   88  VAL HG22 1424   5.802   5.194   5.607
   88  VAL HG23 1425   5.909   5.064   5.608
   88  VAL    C 1426   5.750   4.919   5.913
   88  VAL    O 1427   5.641   4.961   5.931
   89  GLY    N 1428   5.772   4.787   5.895
   89  GLY    H 1429   5.865   4.754   5.874
   89  GLY   CA 1430   5.682   4.676   5.903
   89  GLY  HA2 1431   5.755   4.595   5.908
   89  GLY  HA3 1432   5.619   4.687   5.991
   89  GLY    C 1433   5.579   4.659   5.788
   89  GLY    O 1434   5.489   4.570   5.801
   90  VAL    N 1435   5.594   4.720   5.674
   90  VAL    H 1436   5.665   4.791   5.674
   90  VAL   CA 1437   5.513   4.698   5.548
   90  VAL   HA 1438   5.412   4.667   5.574
   90  VAL   CB 1439   5.511   4.829   5.469
   90  VAL   HB 1440   5.616   4.856   5.454
   90  VAL  CG1 1441   5.439   4.827   5.334
   90  VAL HG11 1442   5.334   4.800   5.346
   90  VAL HG12 1443   5.449   4.921   5.280
   90  VAL HG13 1444   5.497   4.754   5.278
   90  VAL  CG2 1445   5.435   4.934   5.553
   90  VAL HG21 1446   5.472   4.937   5.655
   90  VAL HG22 1447   5.463   5.034   5.519
   90  VAL HG23 1448   5.327   4.926   5.541
   90  VAL    C 1449   5.584   4.586   5.464
   90  VAL    O 1450   5.672   4.617   5.390
   91  ARG    N 1451   5.532   4.465   5.474
   91  ARG    H 1452   5.446   4.450   5.524
   91  ARG   CA 1453   5.580   4.355   5.388
   91  ARG   HA 1454   5.689   4.357   5.386
   91  ARG   CB 1455   5.519   4.220   5.420
   91  ARG  HB2 1456   5.417   4.215   5.381
   91  ARG  HB3 1457   5.569   4.146   5.358
   91  ARG   CG 1458   5.534   4.175   5.570
   91  ARG  HG2 1459   5.478   4.248   5.628
   91  ARG  HG3 1460   5.494   4.077   5.596
   91  ARG   CD 1461   5.677   4.186   5.612
   91  ARG  HD2 1462   5.737   4.135   5.536
   91  ARG  HD3 1463   5.702   4.292   5.611
   91  ARG   NE 1464   5.694   4.137   5.753
   91  ARG   HE 1465   5.628   4.070   5.789
   91  ARG   CZ 1466   5.800   4.164   5.827
   91  ARG  NH1 1467   5.905   4.232   5.785
   91  ARG HH11 1468   5.909   4.245   5.685
   91  ARG HH12 1469   5.974   4.263   5.851
   91  ARG  NH2 1470   5.803   4.122   5.947
   91  ARG HH21 1471   5.730   4.060   5.979
   91  ARG HH22 1472   5.882   4.153   6.001
   91  ARG    C 1473   5.562   4.381   5.233
   91  ARG    O 1474   5.458   4.424   5.180
   92  ILE    N 1475   5.663   4.345   5.157
   92  ILE    H 1476   5.739   4.292   5.196
   92  ILE   CA 1477   5.668   4.338   5.010
   92  ILE   HA 1478   5.595   4.403   4.963
   92  ILE   CB 1479   5.808   4.378   4.961
   92  ILE   HB 1480   5.881   4.313   5.008
   92  ILE  CG2 1481   5.817   4.360   4.809
   92  ILE HG21 1482   5.742   4.420   4.756
   92  ILE HG22 1483   5.913   4.396   4.772
   92  ILE HG23 1484   5.817   4.255   4.780
   92  ILE  CG1 1485   5.857   4.521   4.998
   92  ILE HG12 1486   5.868   4.534   5.106
   92  ILE HG13 1487   5.958   4.540   4.961
   92  ILE  CD1 1488   5.761   4.631   4.961
   92  ILE HD11 1489   5.811   4.727   4.974
   92  ILE HD12 1490   5.724   4.630   4.858
   92  ILE HD13 1491   5.672   4.634   5.024
   92  ILE    C 1492   5.639   4.199   4.960
   92  ILE    O 1493   5.705   4.105   5.015
   93  TYR    N 1494   5.545   4.186   4.864
   93  TYR    H 1495   5.497   4.263   4.822
   93  TYR   CA 1496   5.509   4.062   4.802
   93  TYR   HA 1497   5.573   3.984   4.843
   93  TYR   CB 1498   5.366   4.024   4.825
   93  TYR  HB2 1499   5.300   4.097   4.778
   93  TYR  HB3 1500   5.328   3.936   4.774
   93  TYR   CG 1501   5.321   4.020   4.972
   93  TYR  CD1 1502   5.333   3.895   5.034
   93  TYR  HD1 1503   5.354   3.803   4.981
   93  TYR  CE1 1504   5.307   3.886   5.178
   93  TYR  HE1 1505   5.307   3.792   5.230
   93  TYR   CZ 1506   5.271   4.004   5.245
   93  TYR   OH 1507   5.266   4.008   5.384
   93  TYR   HH 1508   5.269   3.924   5.430
   93  TYR  CE2 1509   5.250   4.126   5.177
   93  TYR  HE2 1510   5.240   4.220   5.228
   93  TYR  CD2 1511   5.276   4.135   5.041
   93  TYR  HD2 1512   5.267   4.231   4.993
   93  TYR    C 1513   5.534   4.080   4.647
   93  TYR    O 1514   5.507   4.188   4.592
   94  VAL    N 1515   5.576   3.979   4.570
   94  VAL    H 1516   5.586   3.888   4.612
   94  VAL   CA 1517   5.614   3.991   4.427
   94  VAL   HA 1518   5.631   4.095   4.400
   94  VAL   CB 1519   5.754   3.931   4.406
   94  VAL   HB 1520   5.765   3.848   4.476
   94  VAL  CG1 1521   5.781   3.890   4.261
   94  VAL HG11 1522   5.887   3.870   4.245
   94  VAL HG12 1523   5.733   3.795   4.235
   94  VAL HG13 1524   5.750   3.965   4.188
   94  VAL  CG2 1525   5.851   4.046   4.448
   94  VAL HG21 1526   5.851   4.137   4.389
   94  VAL HG22 1527   5.811   4.089   4.540
   94  VAL HG23 1528   5.947   3.997   4.464
   94  VAL    C 1529   5.508   3.925   4.338
   94  VAL    O 1530   5.458   3.817   4.371
   95  ASP    N 1531   5.479   3.987   4.218
   95  ASP    H 1532   5.504   4.085   4.215
   95  ASP   CA 1533   5.409   3.924   4.106
   95  ASP   HA 1534   5.335   3.855   4.147
   95  ASP   CB 1535   5.335   4.028   4.022
   95  ASP  HB2 1536   5.287   4.100   4.089
   95  ASP  HB3 1537   5.407   4.091   3.969
   95  ASP   CG 1538   5.249   3.956   3.924
   95  ASP  OD1 1539   5.194   3.851   3.961
   95  ASP  OD2 1540   5.217   4.023   3.825
   95  ASP    C 1541   5.499   3.834   4.019
   95  ASP    O 1542   5.580   3.888   3.939
   96  ALA    N 1543   5.498   3.699   4.038
   96  ALA    H 1544   5.438   3.661   4.110
   96  ALA   CA 1545   5.599   3.608   3.975
   96  ALA   HA 1546   5.690   3.667   3.962
   96  ALA   CB 1547   5.637   3.496   4.068
   96  ALA  HB1 1548   5.675   3.541   4.160
   96  ALA  HB2 1549   5.553   3.434   4.099
   96  ALA  HB3 1550   5.703   3.429   4.015
   96  ALA    C 1551   5.553   3.546   3.838
   96  ALA    O 1552   5.471   3.453   3.832
   97  VAL    N 1553   5.624   3.603   3.735
   97  VAL    H 1554   5.671   3.692   3.745
   97  VAL   CA 1555   5.596   3.562   3.592
   97  VAL   HA 1556   5.492   3.531   3.580
   97  VAL   CB 1557   5.603   3.684   3.497
   97  VAL   HB 1558   5.706   3.716   3.483
   97  VAL  CG1 1559   5.557   3.633   3.360
   97  VAL HG11 1560   5.565   3.710   3.283
   97  VAL HG12 1561   5.617   3.550   3.323
   97  VAL HG13 1562   5.452   3.606   3.376
   97  VAL  CG2 1563   5.525   3.805   3.542
   97  VAL HG21 1564   5.539   3.879   3.463
   97  VAL HG22 1565   5.421   3.790   3.569
   97  VAL HG23 1566   5.567   3.848   3.633
   97  VAL    C 1567   5.690   3.445   3.557
   97  VAL    O 1568   5.804   3.467   3.515
   98  ILE    N 1569   5.629   3.328   3.574
   98  ILE    H 1570   5.530   3.333   3.595
   98  ILE   CA 1571   5.710   3.203   3.572
   98  ILE   HA 1572   5.815   3.221   3.548
   98  ILE   CB 1573   5.710   3.134   3.720
   98  ILE   HB 1574   5.772   3.046   3.706
   98  ILE  CG2 1575   5.773   3.220   3.822
   98  ILE HG21 1576   5.709   3.308   3.828
   98  ILE HG22 1577   5.771   3.170   3.919
   98  ILE HG23 1578   5.875   3.245   3.794
   98  ILE  CG1 1579   5.571   3.073   3.766
   98  ILE HG12 1580   5.496   3.150   3.784
   98  ILE HG13 1581   5.537   3.008   3.686
   98  ILE  CD1 1582   5.580   2.993   3.890
   98  ILE HD11 1583   5.613   3.053   3.975
   98  ILE HD12 1584   5.481   2.953   3.909
   98  ILE HD13 1585   5.645   2.908   3.871
   98  ILE    C 1586   5.666   3.097   3.468
   98  ILE    O 1587   5.742   3.004   3.438
   99  ASN    N 1588   5.545   3.089   3.420
   99  ASN    H 1589   5.480   3.155   3.459
   99  ASN   CA 1590   5.493   2.988   3.327
   99  ASN   HA 1591   5.509   2.889   3.370
   99  ASN   CB 1592   5.347   3.021   3.314
   99  ASN  HB2 1593   5.292   2.989   3.402
   99  ASN  HB3 1594   5.328   3.128   3.300
   99  ASN   CG 1595   5.276   2.944   3.198
   99  ASN  OD1 1596   5.244   2.831   3.209
   99  ASN  ND2 1597   5.265   3.017   3.087
   99  ASN HD21 1598   5.204   2.975   3.018
   99  ASN HD22 1599   5.294   3.114   3.083
   99  ASN    C 1600   5.555   2.989   3.181
   99  ASN    O 1601   5.551   2.894   3.104
  100  HIE    N 1602   5.613   3.103   3.143
  100  HIE    H 1603   5.596   3.181   3.205
  100  HIE   CA 1604   5.659   3.133   3.003
  100  HIE   HA 1605   5.688   3.038   2.958
  100  HIE   CB 1606   5.546   3.186   2.920
  100  HIE  HB2 1607   5.575   3.213   2.819
  100  HIE  HB3 1608   5.464   3.114   2.913
  100  HIE   CG 1609   5.487   3.299   2.997
  100  HIE  ND1 1610   5.383   3.285   3.095
  100  HIE  CE1 1611   5.356   3.412   3.139
  100  HIE  HE1 1612   5.294   3.443   3.223
  100  HIE  NE2 1613   5.431   3.500   3.066
  100  HIE  HE2 1614   5.411   3.599   3.073
  100  HIE  CD2 1615   5.516   3.433   2.983
  100  HIE  HD2 1616   5.582   3.479   2.911
  100  HIE    C 1617   5.776   3.234   2.992
  100  HIE    O 1618   5.808   3.300   3.094
  101  MET    N 1619   5.829   3.250   2.867
  101  MET    H 1620   5.775   3.194   2.803
  101  MET   CA 1621   5.906   3.366   2.826
  101  MET   HA 1622   5.933   3.424   2.915
  101  MET   CB 1623   6.038   3.320   2.762
  101  MET  HB2 1624   6.004   3.261   2.677
  101  MET  HB3 1625   6.096   3.407   2.731
  101  MET   CG 1626   6.122   3.227   2.856
  101  MET  HG2 1627   6.062   3.138   2.870
  101  MET  HG3 1628   6.210   3.185   2.807
  101  MET   SD 1629   6.179   3.291   3.012
  101  MET   CE 1630   6.321   3.382   2.972
  101  MET  HE1 1631   6.398   3.314   2.935
  101  MET  HE2 1632   6.303   3.461   2.899
  101  MET  HE3 1633   6.362   3.434   3.058
  101  MET    C 1634   5.827   3.453   2.732
  101  MET    O 1635   5.709   3.425   2.715
  102  CYS    N 1636   5.888   3.555   2.680
  102  CYS    H 1637   5.987   3.570   2.697
  102  CYS   CA 1638   5.823   3.638   2.578
  102  CYS   HA 1639   5.736   3.685   2.624
  102  CYS   CB 1640   5.927   3.750   2.540
  102  CYS  HB2 1641   5.869   3.832   2.498
  102  CYS  HB3 1642   5.989   3.775   2.626
  102  CYS   SG 1643   6.042   3.691   2.405
  102  CYS   HG 1644   6.126   3.794   2.392
  102  CYS    C 1645   5.757   3.570   2.454
  102  CYS    O 1646   5.763   3.453   2.436
  103  GLY    N 1647   5.675   3.641   2.380
  103  GLY    H 1648   5.667   3.738   2.409
  103  GLY   CA 1649   5.592   3.602   2.269
  103  GLY  HA2 1650   5.515   3.532   2.302
  103  GLY  HA3 1651   5.564   3.695   2.221
  103  GLY    C 1652   5.665   3.522   2.158
  103  GLY    O 1653   5.767   3.573   2.111
  104  ASN    N 1654   5.606   3.412   2.109
  104  ASN    H 1655   5.521   3.377   2.152
  104  ASN   CA 1656   5.666   3.336   1.999
  104  ASN   HA 1657   5.758   3.296   2.042
  104  ASN   CB 1658   5.588   3.212   1.960
  104  ASN  HB2 1659   5.661   3.145   1.916
  104  ASN  HB3 1660   5.544   3.164   2.047
  104  ASN   CG 1661   5.468   3.239   1.866
  104  ASN  OD1 1662   5.374   3.308   1.902
  104  ASN  ND2 1663   5.470   3.185   1.747
  104  ASN HD21 1664   5.387   3.200   1.691
  104  ASN HD22 1665   5.536   3.111   1.729
  104  ASN    C 1666   5.705   3.415   1.875
  104  ASN    O 1667   5.793   3.376   1.799
  105  ALA    N 1668   5.646   3.530   1.842
  105  ALA    H 1669   5.568   3.560   1.897
  105  ALA   CA 1670   5.657   3.616   1.719
  105  ALA   HA 1671   5.726   3.568   1.648
  105  ALA   CB 1672   5.523   3.633   1.660
  105  ALA  HB1 1673   5.522   3.671   1.558
  105  ALA  HB2 1674   5.479   3.534   1.650
  105  ALA  HB3 1675   5.460   3.701   1.718
  105  ALA    C 1676   5.732   3.741   1.746
  105  ALA    O 1677   5.768   3.820   1.654
  106  VAL    N 1678   5.778   3.767   1.869
  106  VAL    H 1679   5.757   3.697   1.938
  106  VAL   CA 1680   5.854   3.890   1.903
  106  VAL   HA 1681   5.808   3.979   1.861
  106  VAL   CB 1682   5.874   3.907   2.058
  106  VAL   HB 1683   5.912   3.811   2.092
  106  VAL  CG1 1684   5.969   4.020   2.102
  106  VAL HG11 1685   6.071   3.990   2.080
  106  VAL HG12 1686   5.948   4.117   2.055
  106  VAL HG13 1687   5.970   4.023   2.211
  106  VAL  CG2 1688   5.740   3.937   2.133
  106  VAL HG21 1689   5.701   4.037   2.115
  106  VAL HG22 1690   5.660   3.872   2.097
  106  VAL HG23 1691   5.749   3.916   2.240
  106  VAL    C 1692   5.991   3.879   1.833
  106  VAL    O 1693   6.056   3.772   1.820
  107  SER    N 1694   6.046   3.993   1.781
  107  SER    H 1695   5.990   4.077   1.775
  107  SER   CA 1696   6.187   3.996   1.722
  107  SER   HA 1697   6.205   3.927   1.639
  107  SER   CB 1698   6.205   4.135   1.644
  107  SER  HB2 1699   6.201   4.215   1.718
  107  SER  HB3 1700   6.299   4.129   1.589
  107  SER   OG 1701   6.101   4.145   1.558
  107  SER   HG 1702   6.115   4.227   1.511
  107  SER    C 1703   6.302   3.975   1.826
  107  SER    O 1704   6.309   4.040   1.933
  108  ALA    N 1705   6.404   3.901   1.789
  108  ALA    H 1706   6.391   3.861   1.697
  108  ALA   CA 1707   6.526   3.868   1.862
  108  ALA   HA 1708   6.507   3.830   1.963
  108  ALA   CB 1709   6.576   3.739   1.789
  108  ALA  HB1 1710   6.498   3.665   1.773
  108  ALA  HB2 1711   6.621   3.773   1.696
  108  ALA  HB3 1712   6.668   3.706   1.837
  108  ALA    C 1713   6.635   3.984   1.866
  108  ALA    O 1714   6.631   4.077   1.784
  109  GLY    N 1715   6.738   3.967   1.949
  109  GLY    H 1716   6.734   3.891   2.016
  109  GLY   CA 1717   6.843   4.060   1.980
  109  GLY  HA2 1718   6.937   4.007   1.964
  109  GLY  HA3 1719   6.845   4.148   1.916
  109  GLY    C 1720   6.850   4.099   2.132
  109  GLY    O 1721   6.826   4.009   2.211
  110  THR    N 1722   6.902   4.215   2.167
  110  THR    H 1723   6.929   4.278   2.093
  110  THR   CA 1724   6.919   4.254   2.312
  110  THR   HA 1725   6.902   4.177   2.387
  110  THR   CB 1726   7.066   4.294   2.319
  110  THR   HB 1727   7.075   4.345   2.415
  110  THR  CG2 1728   7.164   4.177   2.314
  110  THR HG21 1729   7.258   4.229   2.331
  110  THR HG22 1730   7.144   4.115   2.401
  110  THR HG23 1731   7.157   4.124   2.219
  110  THR  OG1 1732   7.092   4.387   2.223
  110  THR  HG1 1733   7.098   4.474   2.263
  110  THR    C 1734   6.827   4.369   2.354
  110  THR    O 1735   6.853   4.442   2.449
  111  SER    N 1736   6.721   4.380   2.279
  111  SER    H 1737   6.706   4.309   2.209
  111  SER   CA 1738   6.604   4.470   2.304
  111  SER   HA 1739   6.645   4.571   2.316
  111  SER   CB 1740   6.511   4.488   2.192
  111  SER  HB2 1741   6.468   4.391   2.168
  111  SER  HB3 1742   6.425   4.544   2.225
  111  SER   OG 1743   6.587   4.539   2.087
  111  SER   HG 1744   6.531   4.533   2.009
  111  SER    C 1745   6.521   4.441   2.433
  111  SER    O 1746   6.407   4.399   2.422
  112  SER    N 1747   6.584   4.461   2.542
  112  SER    H 1748   6.683   4.478   2.539
  112  SER   CA 1749   6.533   4.433   2.677
  112  SER   HA 1750   6.425   4.443   2.677
  112  SER   CB 1751   6.559   4.295   2.722
  112  SER  HB2 1752   6.525   4.278   2.824
  112  SER  HB3 1753   6.518   4.224   2.649
  112  SER   OG 1754   6.695   4.271   2.713
  112  SER   HG 1755   6.730   4.220   2.786
  112  SER    C 1756   6.576   4.524   2.787
  112  SER    O 1757   6.658   4.617   2.770
  113  THR    N 1758   6.518   4.509   2.906
  113  THR    H 1759   6.454   4.431   2.908
  113  THR   CA 1760   6.520   4.598   3.020
  113  THR   HA 1761   6.524   4.700   2.982
  113  THR   CB 1762   6.395   4.589   3.105
  113  THR   HB 1763   6.412   4.637   3.202
  113  THR  CG2 1764   6.285   4.673   3.050
  113  THR HG21 1765   6.241   4.622   2.964
  113  THR HG22 1766   6.196   4.684   3.113
  113  THR HG23 1767   6.327   4.772   3.034
  113  THR  OG1 1768   6.346   4.461   3.133
  113  THR  HG1 1769   6.349   4.453   3.228
  113  THR    C 1770   6.652   4.585   3.106
  113  THR    O 1771   6.667   4.663   3.206
  114  CYX    N 1772   6.734   4.483   3.091
  114  CYX    H 1773   6.703   4.412   3.025
  114  CYX   CA 1774   6.865   4.471   3.150
  114  CYX   HA 1775   6.886   4.560   3.210
  114  CYX   CB 1776   6.892   4.343   3.237
  114  CYX  HB2 1777   6.892   4.261   3.165
  114  CYX  HB3 1778   6.993   4.349   3.276
  114  CYX   SG 1779   6.791   4.315   3.381
  114  CYX    C 1780   6.971   4.474   3.030
  114  CYX    O 1781   7.087   4.515   3.049
  115  GLY    N 1782   6.929   4.439   2.902
  115  GLY    H 1783   6.846   4.382   2.904
  115  GLY   CA 1784   7.008   4.431   2.779
  115  GLY  HA2 1785   6.944   4.465   2.697
  115  GLY  HA3 1786   7.092   4.499   2.790
  115  GLY    C 1787   7.052   4.289   2.740
  115  GLY    O 1788   7.133   4.281   2.651
  116  SER    N 1789   7.002   4.186   2.802
  116  SER    H 1790   6.940   4.207   2.879
  116  SER   CA 1791   7.040   4.051   2.768
  116  SER   HA 1792   7.148   4.036   2.774
  116  SER   CB 1793   6.967   3.967   2.875
  116  SER  HB2 1794   6.860   3.985   2.867
  116  SER  HB3 1795   6.998   3.865   2.851
  116  SER   OG 1796   7.008   3.999   3.007
  116  SER   HG 1797   6.931   4.032   3.054
  116  SER    C 1798   6.993   4.014   2.628
  116  SER    O 1799   6.881   4.051   2.587
  117  TYR    N 1800   7.068   3.922   2.560
  117  TYR    H 1801   7.149   3.882   2.605
  117  TYR   CA 1802   7.021   3.854   2.439
  117  TYR   HA 1803   7.003   3.928   2.361
  117  TYR   CB 1804   7.135   3.770   2.381
  117  TYR  HB2 1805   7.225   3.830   2.367
  117  TYR  HB3 1806   7.151   3.690   2.452
  117  TYR   CG 1807   7.101   3.717   2.244
  117  TYR  CD1 1808   7.123   3.807   2.138
  117  TYR  HD1 1809   7.184   3.896   2.148
  117  TYR  CE1 1810   7.085   3.764   2.007
  117  TYR  HE1 1811   7.111   3.821   1.920
  117  TYR   CZ 1812   7.018   3.641   1.989
  117  TYR   OH 1813   6.971   3.612   1.861
  117  TYR   HH 1814   7.001   3.683   1.803
  117  TYR  CE2 1815   6.996   3.550   2.099
  117  TYR  HE2 1816   6.943   3.458   2.081
  117  TYR  CD2 1817   7.040   3.592   2.223
  117  TYR  HD2 1818   7.019   3.526   2.305
  117  TYR    C 1819   6.895   3.769   2.459
  117  TYR    O 1820   6.881   3.704   2.564
  118  PHE    N 1821   6.813   3.758   2.356
  118  PHE    H 1822   6.836   3.814   2.275
  118  PHE   CA 1823   6.703   3.658   2.337
  118  PHE   HA 1824   6.749   3.567   2.376
  118  PHE   CB 1825   6.575   3.683   2.413
  118  PHE  HB2 1826   6.503   3.604   2.392
  118  PHE  HB3 1827   6.606   3.687   2.517
  118  PHE   CG 1828   6.498   3.811   2.398
  118  PHE  CD1 1829   6.557   3.933   2.437
  118  PHE  HD1 1830   6.648   3.930   2.495
  118  PHE  CE1 1831   6.494   4.053   2.412
  118  PHE  HE1 1832   6.551   4.141   2.435
  118  PHE   CZ 1833   6.376   4.064   2.337
  118  PHE   HZ 1834   6.332   4.160   2.313
  118  PHE  CE2 1835   6.313   3.946   2.304
  118  PHE  HE2 1836   6.224   3.950   2.241
  118  PHE  CD2 1837   6.374   3.821   2.328
  118  PHE  HD2 1838   6.322   3.733   2.294
  118  PHE    C 1839   6.675   3.635   2.189
  118  PHE    O 1840   6.711   3.722   2.104
  119  ASN    N 1841   6.621   3.523   2.153
  119  ASN    H 1842   6.641   3.453   2.222
  119  ASN   CA 1843   6.574   3.483   2.022
  119  ASN   HA 1844   6.539   3.568   1.962
  119  ASN   CB 1845   6.689   3.406   1.960
  119  ASN  HB2 1846   6.769   3.478   1.943
  119  ASN  HB3 1847   6.731   3.328   2.023
  119  ASN   CG 1848   6.664   3.350   1.827
  119  ASN  OD1 1849   6.559   3.352   1.770
  119  ASN  ND2 1850   6.761   3.279   1.766
  119  ASN HD21 1851   6.739   3.249   1.672
  119  ASN HD22 1852   6.850   3.264   1.811
  119  ASN    C 1853   6.453   3.389   2.032
  119  ASN    O 1854   6.462   3.268   2.063
  120  PRO    N 1855   6.340   3.452   2.014
  120  PRO   CD 1856   6.301   3.588   2.025
  120  PRO  HD2 1857   6.304   3.623   1.922
  120  PRO  HD3 1858   6.377   3.649   2.074
  120  PRO   CG 1859   6.170   3.598   2.092
  120  PRO  HG2 1860   6.115   3.689   2.069
  120  PRO  HG3 1861   6.195   3.578   2.197
  120  PRO   CB 1862   6.099   3.478   2.030
  120  PRO  HB2 1863   6.061   3.498   1.930
  120  PRO  HB3 1864   6.017   3.450   2.095
  120  PRO   CA 1865   6.216   3.375   2.028
  120  PRO   HA 1866   6.219   3.332   2.128
  120  PRO    C 1867   6.200   3.267   1.919
  120  PRO    O 1868   6.147   3.159   1.946
  121  GLY    N 1869   6.243   3.291   1.795
  121  GLY    H 1870   6.282   3.382   1.774
  121  GLY   CA 1871   6.223   3.201   1.683
  121  GLY  HA2 1872   6.117   3.186   1.664
  121  GLY  HA3 1873   6.273   3.250   1.600
  121  GLY    C 1874   6.288   3.065   1.719
  121  GLY    O 1875   6.221   2.959   1.710
  122  SER    N 1876   6.408   3.067   1.771
  122  SER    H 1877   6.449   3.160   1.779
  122  SER   CA 1878   6.482   2.947   1.791
  122  SER   HA 1879   6.446   2.868   1.725
  122  SER   CB 1880   6.631   2.978   1.762
  122  SER  HB2 1881   6.668   3.043   1.841
  122  SER  HB3 1882   6.684   2.883   1.761
  122  SER   OG 1883   6.640   3.040   1.630
  122  SER   HG 1884   6.720   3.014   1.586
  122  SER    C 1885   6.471   2.886   1.929
  122  SER    O 1886   6.539   2.788   1.963
  123  ARG    N 1887   6.388   2.950   2.017
  123  ARG    H 1888   6.334   3.029   1.984
  123  ARG   CA 1889   6.369   2.935   2.160
  123  ARG   HA 1890   6.309   3.015   2.204
  123  ARG   CB 1891   6.280   2.808   2.178
  123  ARG  HB2 1892   6.311   2.727   2.111
  123  ARG  HB3 1893   6.287   2.777   2.282
  123  ARG   CG 1894   6.137   2.836   2.149
  123  ARG  HG2 1895   6.081   2.758   2.201
  123  ARG  HG3 1896   6.109   2.931   2.194
  123  ARG   CD 1897   6.101   2.835   1.997
  123  ARG  HD2 1898   6.151   2.910   1.936
  123  ARG  HD3 1899   6.143   2.740   1.964
  123  ARG   NE 1900   5.954   2.823   1.982
  123  ARG   HE 1901   5.904   2.761   2.045
  123  ARG   CZ 1902   5.886   2.873   1.884
  123  ARG  NH1 1903   5.936   2.949   1.789
  123  ARG HH11 1904   6.036   2.965   1.788
  123  ARG HH12 1905   5.876   2.988   1.717
  123  ARG  NH2 1906   5.758   2.855   1.889
  123  ARG HH21 1907   5.734   2.791   1.964
  123  ARG HH22 1908   5.693   2.896   1.824
  123  ARG    C 1909   6.501   2.939   2.235
  123  ARG    O 1910   6.523   2.858   2.325
  124  ASP    N 1911   6.587   3.038   2.206
  124  ASP    H 1912   6.565   3.100   2.130
  124  ASP   CA 1913   6.718   3.056   2.271
  124  ASP   HA 1914   6.744   2.975   2.339
  124  ASP   CB 1915   6.832   3.054   2.165
  124  ASP  HB2 1916   6.844   2.952   2.130
  124  ASP  HB3 1917   6.823   3.124   2.082
  124  ASP   CG 1918   6.965   3.081   2.228
  124  ASP  OD1 1919   7.047   3.159   2.181
  124  ASP  OD2 1920   7.004   3.016   2.326
  124  ASP    C 1921   6.722   3.185   2.360
  124  ASP    O 1922   6.726   3.304   2.317
  125  PHE    N 1923   6.724   3.168   2.494
  125  PHE    H 1924   6.722   3.076   2.535
  125  PHE   CA 1925   6.716   3.271   2.599
  125  PHE   HA 1926   6.728   3.370   2.556
  125  PHE   CB 1927   6.584   3.260   2.671
  125  PHE  HB2 1928   6.576   3.160   2.713
  125  PHE  HB3 1929   6.594   3.331   2.753
  125  PHE   CG 1930   6.460   3.305   2.594
  125  PHE  CD1 1931   6.413   3.220   2.490
  125  PHE  HD1 1932   6.457   3.123   2.473
  125  PHE  CE1 1933   6.312   3.265   2.405
  125  PHE  HE1 1934   6.283   3.198   2.324
  125  PHE   CZ 1935   6.248   3.392   2.433
  125  PHE   HZ 1936   6.160   3.429   2.383
  125  PHE  CE2 1937   6.288   3.464   2.547
  125  PHE  HE2 1938   6.232   3.553   2.570
  125  PHE  CD2 1939   6.402   3.426   2.624
  125  PHE  HD2 1940   6.433   3.490   2.705
  125  PHE    C 1941   6.831   3.268   2.704
  125  PHE    O 1942   6.820   3.224   2.819
  126  PRO    N 1943   6.951   3.293   2.658
  126  PRO   CD 1944   6.984   3.360   2.530
  126  PRO  HD2 1945   6.935   3.456   2.514
  126  PRO  HD3 1946   6.965   3.298   2.442
  126  PRO   CG 1947   7.131   3.395   2.537
  126  PRO  HG2 1948   7.126   3.481   2.603
  126  PRO  HG3 1949   7.193   3.406   2.447
  126  PRO   CB 1950   7.178   3.278   2.613
  126  PRO  HB2 1951   7.275   3.302   2.657
  126  PRO  HB3 1952   7.193   3.192   2.548
  126  PRO   CA 1953   7.076   3.245   2.714
  126  PRO   HA 1954   7.074   3.136   2.711
  126  PRO    C 1955   7.110   3.303   2.850
  126  PRO    O 1956   7.218   3.272   2.899
  127  ALA    N 1957   7.033   3.396   2.893
  127  ALA    H 1958   6.968   3.438   2.828
  127  ALA   CA 1959   7.066   3.466   3.022
  127  ALA   HA 1960   7.174   3.471   3.038
  127  ALA   CB 1961   7.003   3.610   3.025
  127  ALA  HB1 1962   7.049   3.675   2.950
  127  ALA  HB2 1963   6.903   3.594   2.986
  127  ALA  HB3 1964   7.010   3.658   3.122
  127  ALA    C 1965   7.017   3.388   3.138
  127  ALA    O 1966   7.072   3.405   3.248
  128  VAL    N 1967   6.920   3.295   3.118
  128  VAL    H 1968   6.877   3.287   3.027
  128  VAL   CA 1969   6.874   3.200   3.231
  128  VAL   HA 1970   6.860   3.260   3.321
  128  VAL   CB 1971   6.732   3.150   3.211
  128  VAL   HB 1972   6.722   3.101   3.115
  128  VAL  CG1 1973   6.698   3.053   3.328
  128  VAL HG11 1974   6.592   3.027   3.320
  128  VAL HG12 1975   6.760   2.964   3.326
  128  VAL HG13 1976   6.714   3.102   3.424
  128  VAL  CG2 1977   6.629   3.266   3.212
  128  VAL HG21 1978   6.646   3.323   3.121
  128  VAL HG22 1979   6.532   3.216   3.209
  128  VAL HG23 1980   6.646   3.321   3.305
  128  VAL    C 1981   6.977   3.089   3.265
  128  VAL    O 1982   6.996   3.073   3.385
  129  PRO    N 1983   7.038   3.017   3.168
  129  PRO   CD 1984   7.140   2.919   3.193
  129  PRO  HD2 1985   7.109   2.845   3.266
  129  PRO  HD3 1986   7.225   2.979   3.225
  129  PRO   CG 1987   7.174   2.836   3.066
  129  PRO  HG2 1988   7.126   2.739   3.073
  129  PRO  HG3 1989   7.283   2.839   3.062
  129  PRO   CB 1990   7.121   2.929   2.955
  129  PRO  HB2 1991   7.088   2.884   2.861
  129  PRO  HB3 1992   7.183   3.019   2.947
  129  PRO   CA 1993   6.996   2.993   3.024
  129  PRO   HA 1994   6.981   3.095   2.989
  129  PRO    C 1995   6.870   2.905   3.007
  129  PRO    O 1996   6.862   2.797   3.070
  130  TYR    N 1997   6.781   2.939   2.911
  130  TYR    H 1998   6.802   3.031   2.873
  130  TYR   CA 1999   6.690   2.841   2.851
  130  TYR   HA 2000   6.712   2.744   2.894
  130  TYR   CB 2001   6.545   2.880   2.873
  130  TYR  HB2 2002   6.525   2.965   2.808
  130  TYR  HB3 2003   6.480   2.805   2.828
  130  TYR   CG 2004   6.495   2.892   3.014
  130  TYR  CD1 2005   6.504   2.784   3.098
  130  TYR  HD1 2006   6.543   2.691   3.059
  130  TYR  CE1 2007   6.443   2.784   3.226
  130  TYR  HE1 2008   6.456   2.693   3.281
  130  TYR   CZ 2009   6.363   2.890   3.269
  130  TYR   OH 2010   6.301   2.885   3.387
  130  TYR   HH 2011   6.244   2.961   3.399
  130  TYR  CE2 2012   6.351   3.004   3.179
  130  TYR  HE2 2013   6.281   3.085   3.194
  130  TYR  CD2 2014   6.415   3.000   3.048
  130  TYR  HD2 2015   6.401   3.076   2.973
  130  TYR    C 2016   6.713   2.819   2.703
  130  TYR    O 2017   6.742   2.914   2.626
  131  SER    N 2018   6.704   2.695   2.651
  131  SER    H 2019   6.675   2.626   2.719
  131  SER   CA 2020   6.715   2.654   2.509
  131  SER   HA 2021   6.730   2.744   2.448
  131  SER   CB 2022   6.841   2.569   2.491
  131  SER  HB2 2023   6.928   2.622   2.528
  131  SER  HB3 2024   6.828   2.479   2.552
  131  SER   OG 2025   6.860   2.525   2.351
  131  SER   HG 2026   6.899   2.599   2.304
  131  SER    C 2027   6.585   2.576   2.467
  131  SER    O 2028   6.504   2.536   2.551
  132  GLY    N 2029   6.559   2.547   2.334
  132  GLY    H 2030   6.639   2.558   2.274
  132  GLY   CA 2031   6.430   2.500   2.287
  132  GLY  HA2 2032   6.359   2.582   2.299
  132  GLY  HA3 2033   6.442   2.472   2.182
  132  GLY    C 2034   6.380   2.364   2.349
  132  GLY    O 2035   6.262   2.330   2.336
  133  TRP    N 2036   6.476   2.294   2.414
  133  TRP    H 2037   6.564   2.339   2.433
  133  TRP   CA 2038   6.442   2.168   2.488
  133  TRP   HA 2039   6.383   2.097   2.431
  133  TRP   CB 2040   6.562   2.086   2.527
  133  TRP  HB2 2041   6.632   2.150   2.583
  133  TRP  HB3 2042   6.535   1.999   2.586
  133  TRP   CG 2043   6.647   2.039   2.416
  133  TRP  CD1 2044   6.602   1.955   2.320
  133  TRP  HD1 2045   6.506   1.906   2.326
  133  TRP  NE1 2046   6.695   1.940   2.219
  133  TRP  HE1 2047   6.679   1.874   2.144
  133  TRP  CE2 2048   6.802   2.024   2.240
  133  TRP  CZ2 2049   6.912   2.060   2.165
  133  TRP  HZ2 2050   6.924   2.019   2.066
  133  TRP  CH2 2051   7.004   2.143   2.221
  133  TRP  HH2 2052   7.091   2.176   2.166
  133  TRP  CZ3 2053   6.980   2.211   2.342
  133  TRP  HZ3 2054   7.047   2.288   2.378
  133  TRP  CE3 2055   6.865   2.184   2.417
  133  TRP  HE3 2056   6.846   2.242   2.506
  133  TRP  CD2 2057   6.777   2.086   2.369
  133  TRP    C 2058   6.364   2.205   2.619
  133  TRP    O 2059   6.280   2.126   2.669
  134  ASP    N 2060   6.396   2.321   2.681
  134  ASP    H 2061   6.451   2.392   2.635
  134  ASP   CA 2062   6.336   2.365   2.808
  134  ASP   HA 2063   6.333   2.290   2.888
  134  ASP   CB 2064   6.426   2.479   2.860
  134  ASP  HB2 2065   6.432   2.563   2.790
  134  ASP  HB3 2066   6.398   2.514   2.959
  134  ASP   CG 2067   6.565   2.425   2.881
  134  ASP  OD1 2068   6.578   2.336   2.968
  134  ASP  OD2 2069   6.673   2.472   2.831
  134  ASP    C 2070   6.201   2.433   2.790
  134  ASP    O 2071   6.150   2.498   2.877
  135  PHE    N 2072   6.143   2.431   2.668
  135  PHE    H 2073   6.196   2.388   2.594
  135  PHE   CA 2074   6.018   2.490   2.637
  135  PHE   HA 2075   5.981   2.543   2.724
  135  PHE   CB 2076   6.023   2.592   2.521
  135  PHE  HB2 2077   6.082   2.555   2.438
  135  PHE  HB3 2078   5.925   2.606   2.475
  135  PHE   CG 2079   6.085   2.727   2.570
  135  PHE  CD1 2080   6.005   2.831   2.623
  135  PHE  HD1 2081   5.897   2.824   2.619
  135  PHE  CE1 2082   6.061   2.953   2.653
  135  PHE  HE1 2083   5.994   3.033   2.678
  135  PHE   CZ 2084   6.200   2.971   2.632
  135  PHE   HZ 2085   6.247   3.064   2.662
  135  PHE  CE2 2086   6.279   2.867   2.588
  135  PHE  HE2 2087   6.382   2.883   2.561
  135  PHE  CD2 2088   6.224   2.744   2.552
  135  PHE  HD2 2089   6.288   2.664   2.518
  135  PHE    C 2090   5.919   2.374   2.614
  135  PHE    O 2091   5.935   2.286   2.533
  136  ASN    N 2092   5.807   2.380   2.684
  136  ASN    H 2093   5.794   2.471   2.724
  136  ASN   CA 2094   5.685   2.299   2.650
  136  ASN   HA 2095   5.726   2.199   2.639
  136  ASN   CB 2096   5.587   2.307   2.771
  136  ASN  HB2 2097   5.645   2.322   2.862
  136  ASN  HB3 2098   5.520   2.393   2.765
  136  ASN   CG 2099   5.512   2.179   2.783
  136  ASN  OD1 2100   5.565   2.088   2.833
  136  ASN  ND2 2101   5.401   2.165   2.723
  136  ASN HD21 2102   5.354   2.076   2.724
  136  ASN HD22 2103   5.349   2.239   2.678
  136  ASN    C 2104   5.621   2.348   2.524
  136  ASN    O 2105   5.554   2.265   2.461
  137  ASP    N 2106   5.636   2.475   2.480
  137  ASP    H 2107   5.687   2.543   2.534
  137  ASP   CA 2108   5.603   2.508   2.343
  137  ASP   HA 2109   5.495   2.523   2.336
  137  ASP   CB 2110   5.665   2.647   2.300
  137  ASP  HB2 2111   5.604   2.726   2.342
  137  ASP  HB3 2112   5.766   2.659   2.341
  137  ASP   CG 2113   5.675   2.671   2.151
  137  ASP  OD1 2114   5.592   2.749   2.106
  137  ASP  OD2 2115   5.774   2.635   2.084
  137  ASP    C 2116   5.644   2.403   2.234
  137  ASP    O 2117   5.565   2.379   2.144
  138  GLY    N 2118   5.763   2.341   2.240
  138  GLY    H 2119   5.831   2.364   2.311
  138  GLY   CA 2120   5.806   2.247   2.142
  138  GLY  HA2 2121   5.780   2.281   2.042
  138  GLY  HA3 2122   5.914   2.240   2.152
  138  GLY    C 2123   5.745   2.100   2.148
  138  GLY    O 2124   5.783   2.014   2.062
  139  LYS    N 2125   5.653   2.081   2.240
  139  LYS    H 2126   5.632   2.151   2.310
  139  LYS   CA 2127   5.575   1.951   2.256
  139  LYS   HA 2128   5.576   1.909   2.155
  139  LYS   CB 2129   5.657   1.862   2.353
  139  LYS  HB2 2130   5.609   1.764   2.365
  139  LYS  HB3 2131   5.758   1.848   2.314
  139  LYS   CG 2132   5.670   1.921   2.491
  139  LYS  HG2 2133   5.715   2.020   2.493
  139  LYS  HG3 2134   5.582   1.923   2.555
  139  LYS   CD 2135   5.752   1.833   2.577
  139  LYS  HD2 2136   5.708   1.734   2.574
  139  LYS  HD3 2137   5.848   1.833   2.525
  139  LYS   CE 2138   5.754   1.863   2.729
  139  LYS  HE2 2139   5.839   1.809   2.771
  139  LYS  HE3 2140   5.771   1.970   2.736
  139  LYS   NZ 2141   5.627   1.821   2.796
  139  LYS  HZ1 2142   5.552   1.880   2.765
  139  LYS  HZ2 2143   5.604   1.727   2.769
  139  LYS  HZ3 2144   5.636   1.833   2.896
  139  LYS    C 2145   5.426   1.963   2.303
  139  LYS    O 2146   5.363   1.871   2.354
  140  CYX    N 2147   5.371   2.080   2.272
  140  CYX    H 2148   5.440   2.150   2.248
  140  CYX   CA 2149   5.236   2.125   2.305
  140  CYX   HA 2150   5.226   2.126   2.413
  140  CYX   CB 2151   5.226   2.274   2.261
  140  CYX  HB2 2152   5.253   2.341   2.343
  140  CYX  HB3 2153   5.298   2.290   2.181
  140  CYX   SG 2154   5.067   2.336   2.206
  140  CYX    C 2155   5.125   2.031   2.243
  140  CYX    O 2156   5.126   1.993   2.130
  141  LYS    N 2157   5.020   2.002   2.323
  141  LYS    H 2158   5.030   2.022   2.421
  141  LYS   CA 2159   4.897   1.943   2.280
  141  LYS   HA 2160   4.910   1.835   2.267
  141  LYS   CB 2161   4.793   1.953   2.394
  141  LYS  HB2 2162   4.856   1.943   2.482
  141  LYS  HB3 2163   4.747   2.051   2.405
  141  LYS   CG 2164   4.683   1.842   2.390
  141  LYS  HG2 2165   4.631   1.848   2.295
  141  LYS  HG3 2166   4.736   1.747   2.399
  141  LYS   CD 2167   4.577   1.861   2.496
  141  LYS  HD2 2168   4.618   1.861   2.597
  141  LYS  HD3 2169   4.527   1.956   2.475
  141  LYS   CE 2170   4.487   1.736   2.479
  141  LYS  HE2 2171   4.434   1.744   2.385
  141  LYS  HE3 2172   4.548   1.647   2.468
  141  LYS   NZ 2173   4.395   1.724   2.590
  141  LYS  HZ1 2174   4.335   1.645   2.572
  141  LYS  HZ2 2175   4.446   1.712   2.676
  141  LYS  HZ3 2176   4.328   1.798   2.607
  141  LYS    C 2177   4.834   1.990   2.145
  141  LYS    O 2178   4.757   1.914   2.087
  142  THR    N 2179   4.850   2.116   2.114
  142  THR    H 2180   4.902   2.177   2.175
  142  THR   CA 2181   4.789   2.180   1.987
  142  THR   HA 2182   4.712   2.113   1.947
  142  THR   CB 2183   4.711   2.315   2.008
  142  THR   HB 2184   4.655   2.346   1.920
  142  THR  CG2 2185   4.610   2.322   2.120
  142  THR HG21 2186   4.648   2.341   2.220
  142  THR HG22 2187   4.538   2.405   2.112
  142  THR HG23 2188   4.543   2.236   2.116
  142  THR  OG1 2189   4.796   2.419   2.040
  142  THR  HG1 2190   4.755   2.490   2.090
  142  THR    C 2191   4.882   2.207   1.877
  142  THR    O 2192   5.003   2.221   1.896
  143  GLY    N 2193   4.829   2.220   1.755
  143  GLY    H 2194   4.729   2.226   1.748
  143  GLY   CA 2195   4.909   2.236   1.630
  143  GLY  HA2 2196   5.004   2.184   1.637
  143  GLY  HA3 2197   4.863   2.198   1.539
  143  GLY    C 2198   4.932   2.380   1.595
  143  GLY    O 2199   5.045   2.413   1.558
  144  SER    N 2200   4.841   2.468   1.627
  144  SER    H 2201   4.749   2.437   1.655
  144  SER   CA 2202   4.875   2.613   1.646
  144  SER   HA 2203   4.920   2.649   1.554
  144  SER   CB 2204   4.745   2.686   1.667
  144  SER  HB2 2205   4.756   2.793   1.644
  144  SER  HB3 2206   4.667   2.642   1.605
  144  SER   OG 2207   4.709   2.685   1.808
  144  SER   HG 2208   4.623   2.643   1.817
  144  SER    C 2209   4.975   2.648   1.760
  144  SER    O 2210   5.021   2.765   1.760
  145  GLY    N 2211   5.013   2.570   1.859
  145  GLY    H 2212   4.971   2.479   1.845
  145  GLY   CA 2213   5.095   2.598   1.974
  145  GLY  HA2 2214   5.115   2.500   2.017
  145  GLY  HA3 2215   5.183   2.647   1.933
  145  GLY    C 2216   5.014   2.671   2.080
  145  GLY    O 2217   5.070   2.683   2.188
  146  ASP    N 2218   4.890   2.712   2.063
  146  ASP    H 2219   4.857   2.713   1.967
  146  ASP   CA 2220   4.818   2.806   2.155
  146  ASP   HA 2221   4.875   2.832   2.244
  146  ASP   CB 2222   4.778   2.936   2.076
  146  ASP  HB2 2223   4.753   2.903   1.975
  146  ASP  HB3 2224   4.682   2.967   2.117
  146  ASP   CG 2225   4.887   3.041   2.089
  146  ASP  OD1 2226   4.991   3.055   2.013
  146  ASP  OD2 2227   4.863   3.128   2.181
  146  ASP    C 2228   4.695   2.736   2.216
  146  ASP    O 2229   4.655   2.632   2.169
  147  ILE    N 2230   4.632   2.788   2.321
  147  ILE    H 2231   4.673   2.871   2.362
  147  ILE   CA 2232   4.507   2.742   2.381
  147  ILE   HA 2233   4.521   2.635   2.393
  147  ILE   CB 2234   4.475   2.801   2.524
  147  ILE   HB 2235   4.378   2.757   2.547
  147  ILE  CG2 2236   4.586   2.748   2.617
  147  ILE HG21 2237   4.571   2.783   2.719
  147  ILE HG22 2238   4.583   2.639   2.617
  147  ILE HG23 2239   4.686   2.775   2.583
  147  ILE  CG1 2240   4.474   2.951   2.522
  147  ILE HG12 2241   4.577   2.977   2.497
  147  ILE HG13 2242   4.415   2.993   2.441
  147  ILE  CD1 2243   4.436   3.023   2.659
  147  ILE HD11 2244   4.407   3.127   2.647
  147  ILE HD12 2245   4.356   2.968   2.710
  147  ILE HD13 2246   4.525   3.016   2.722
  147  ILE    C 2247   4.391   2.774   2.277
  147  ILE    O 2248   4.384   2.888   2.225
  148  GLU    N 2249   4.291   2.687   2.278
  148  GLU    H 2250   4.303   2.596   2.319
  148  GLU   CA 2251   4.156   2.704   2.211
  148  GLU   HA 2252   4.140   2.812   2.209
  148  GLU   CB 2253   4.164   2.646   2.063
  148  GLU  HB2 2254   4.082   2.693   2.009
  148  GLU  HB3 2255   4.259   2.684   2.024
  148  GLU   CG 2256   4.165   2.493   2.047
  148  GLU  HG2 2257   4.251   2.453   2.100
  148  GLU  HG3 2258   4.079   2.447   2.097
  148  GLU   CD 2259   4.176   2.445   1.902
  148  GLU  OE1 2260   4.070   2.432   1.831
  148  GLU  OE2 2261   4.289   2.416   1.857
  148  GLU    C 2262   4.044   2.641   2.287
  148  GLU    O 2263   3.932   2.659   2.240
  149  ASN    N 2264   4.065   2.564   2.397
  149  ASN    H 2265   4.162   2.550   2.422
  149  ASN   CA 2266   3.959   2.513   2.486
  149  ASN   HA 2267   3.871   2.574   2.467
  149  ASN   CB 2268   3.933   2.366   2.438
  149  ASN  HB2 2269   3.925   2.372   2.330
  149  ASN  HB3 2270   4.020   2.305   2.465
  149  ASN   CG 2271   3.797   2.315   2.482
  149  ASN  OD1 2272   3.728   2.382   2.555
  149  ASN  ND2 2273   3.763   2.196   2.441
  149  ASN HD21 2274   3.688   2.145   2.485
  149  ASN HD22 2275   3.824   2.161   2.369
  149  ASN    C 2276   3.994   2.516   2.634
  149  ASN    O 2277   4.072   2.439   2.693
  150  TYR    N 2278   3.933   2.611   2.701
  150  TYR    H 2279   3.863   2.665   2.652
  150  TYR   CA 2280   3.925   2.608   2.848
  150  TYR   HA 2281   4.022   2.594   2.896
  150  TYR   CB 2282   3.861   2.730   2.905
  150  TYR  HB2 2283   3.769   2.761   2.856
  150  TYR  HB3 2284   3.842   2.711   3.011
  150  TYR   CG 2285   3.963   2.840   2.913
  150  TYR  CD1 2286   3.981   2.929   2.802
  150  TYR  HD1 2287   3.916   2.915   2.718
  150  TYR  CE1 2288   4.084   3.027   2.806
  150  TYR  HE1 2289   4.101   3.090   2.720
  150  TYR   CZ 2290   4.168   3.035   2.919
  150  TYR   OH 2291   4.265   3.134   2.932
  150  TYR   HH 2292   4.262   3.204   2.866
  150  TYR  CE2 2293   4.157   2.940   3.019
  150  TYR  HE2 2294   4.217   2.955   3.108
  150  TYR  CD2 2295   4.055   2.848   3.022
  150  TYR  HD2 2296   4.046   2.770   3.096
  150  TYR    C 2297   3.841   2.488   2.905
  150  TYR    O 2298   3.870   2.452   3.015
  151  ASN    N 2299   3.753   2.429   2.830
  151  ASN    H 2300   3.739   2.458   2.734
  151  ASN   CA 2301   3.675   2.311   2.871
  151  ASN   HA 2302   3.652   2.323   2.977
  151  ASN   CB 2303   3.541   2.309   2.804
  151  ASN  HB2 2304   3.502   2.411   2.816
  151  ASN  HB3 2305   3.562   2.281   2.700
  151  ASN   CG 2306   3.438   2.216   2.863
  151  ASN  OD1 2307   3.441   2.181   2.981
  151  ASN  ND2 2308   3.330   2.194   2.795
  151  ASN HD21 2309   3.272   2.116   2.822
  151  ASN HD22 2310   3.331   2.220   2.698
  151  ASN    C 2311   3.751   2.179   2.848
  151  ASN    O 2312   3.713   2.065   2.896
  152  ASP    N 2313   3.870   2.181   2.790
  152  ASP    H 2314   3.893   2.267   2.742
  152  ASP   CA 2315   3.956   2.061   2.787
  152  ASP   HA 2316   3.895   1.973   2.766
  152  ASP   CB 2317   4.059   2.084   2.680
  152  ASP  HB2 2318   4.014   2.111   2.585
  152  ASP  HB3 2319   4.118   2.171   2.709
  152  ASP   CG 2320   4.144   1.960   2.660
  152  ASP  OD1 2321   4.127   1.893   2.553
  152  ASP  OD2 2322   4.237   1.929   2.740
  152  ASP    C 2323   4.024   2.036   2.929
  152  ASP    O 2324   4.050   2.131   2.997
  153  ALA    N 2325   4.055   1.911   2.966
  153  ALA    H 2326   4.033   1.832   2.907
  153  ALA   CA 2327   4.116   1.863   3.095
  153  ALA   HA 2328   4.084   1.929   3.176
  153  ALA   CB 2329   4.064   1.726   3.130
  153  ALA  HB1 2330   4.128   1.652   3.081
  153  ALA  HB2 2331   4.079   1.710   3.236
  153  ALA  HB3 2332   3.955   1.723   3.126
  153  ALA    C 2333   4.273   1.877   3.107
  153  ALA    O 2334   4.320   1.848   3.214
  154  THR    N 2335   4.346   1.908   3.000
  154  THR    H 2336   4.307   1.910   2.906
  154  THR   CA 2337   4.489   1.928   3.002
  154  THR   HA 2338   4.522   1.924   3.105
  154  THR   CB 2339   4.575   1.819   2.952
  154  THR   HB 2340   4.676   1.861   2.947
  154  THR  CG2 2341   4.578   1.703   3.055
  154  THR HG21 2342   4.596   1.737   3.157
  154  THR HG22 2343   4.474   1.671   3.056
  154  THR HG23 2344   4.644   1.621   3.026
  154  THR  OG1 2345   4.535   1.758   2.830
  154  THR  HG1 2346   4.613   1.708   2.806
  154  THR    C 2347   4.530   2.062   2.937
  154  THR    O 2348   4.614   2.137   2.989
  155  GLN    N 2349   4.465   2.098   2.823
  155  GLN    H 2350   4.383   2.046   2.793
  155  GLN   CA 2351   4.523   2.183   2.719
  155  GLN   HA 2352   4.602   2.124   2.673
  155  GLN   CB 2353   4.417   2.213   2.617
  155  GLN  HB2 2354   4.347   2.131   2.605
  155  GLN  HB3 2355   4.355   2.298   2.647
  155  GLN   CG 2356   4.477   2.267   2.479
  155  GLN  HG2 2357   4.546   2.350   2.497
  155  GLN  HG3 2358   4.530   2.187   2.427
  155  GLN   CD 2359   4.364   2.326   2.394
  155  GLN  OE1 2360   4.321   2.435   2.419
  155  GLN  NE2 2361   4.301   2.245   2.311
  155  GLN HE21 2362   4.218   2.279   2.265
  155  GLN HE22 2363   4.322   2.146   2.316
  155  GLN    C 2364   4.578   2.315   2.774
  155  GLN    O 2365   4.688   2.356   2.726
  156  VAL    N 2366   4.511   2.380   2.870
  156  VAL    H 2367   4.418   2.351   2.898
  156  VAL   CA 2368   4.549   2.516   2.915
  156  VAL   HA 2369   4.559   2.579   2.827
  156  VAL   CB 2370   4.442   2.572   3.008
  156  VAL   HB 2371   4.479   2.667   3.047
  156  VAL  CG1 2372   4.320   2.612   2.920
  156  VAL HG11 2373   4.297   2.533   2.848
  156  VAL HG12 2374   4.234   2.622   2.985
  156  VAL HG13 2375   4.341   2.701   2.862
  156  VAL  CG2 2376   4.401   2.490   3.123
  156  VAL HG21 2377   4.350   2.399   3.091
  156  VAL HG22 2378   4.480   2.472   3.196
  156  VAL HG23 2379   4.320   2.546   3.170
  156  VAL    C 2380   4.682   2.516   2.982
  156  VAL    O 2381   4.757   2.608   2.963
  157  ARG    N 2382   4.720   2.403   3.040
  157  ARG    H 2383   4.649   2.331   3.033
  157  ARG   CA 2384   4.847   2.380   3.112
  157  ARG   HA 2385   4.869   2.471   3.168
  157  ARG   CB 2386   4.841   2.265   3.214
  157  ARG  HB2 2387   4.808   2.171   3.169
  157  ARG  HB3 2388   4.938   2.248   3.261
  157  ARG   CG 2389   4.735   2.302   3.329
  157  ARG  HG2 2390   4.772   2.391   3.380
  157  ARG  HG3 2391   4.634   2.306   3.289
  157  ARG   CD 2392   4.724   2.197   3.439
  157  ARG  HD2 2393   4.692   2.109   3.384
  157  ARG  HD3 2394   4.822   2.183   3.485
  157  ARG   NE 2395   4.623   2.242   3.544
  157  ARG   HE 2396   4.594   2.338   3.530
  157  ARG   CZ 2397   4.585   2.164   3.647
  157  ARG  NH1 2398   4.617   2.041   3.656
  157  ARG HH11 2399   4.642   1.995   3.570
  157  ARG HH12 2400   4.597   1.978   3.733
  157  ARG  NH2 2401   4.515   2.206   3.738
  157  ARG HH21 2402   4.504   2.306   3.751
  157  ARG HH22 2403   4.496   2.141   3.813
  157  ARG    C 2404   4.969   2.351   3.014
  157  ARG    O 2405   5.086   2.354   3.061
  158  ASP    N 2406   4.940   2.308   2.892
  158  ASP    H 2407   4.844   2.311   2.859
  158  ASP   CA 2408   5.038   2.245   2.802
  158  ASP   HA 2409   5.130   2.228   2.858
  158  ASP   CB 2410   4.996   2.098   2.765
  158  ASP  HB2 2411   4.963   2.041   2.852
  158  ASP  HB3 2412   4.906   2.097   2.703
  158  ASP   CG 2413   5.098   2.007   2.699
  158  ASP  OD1 2414   5.197   1.978   2.766
  158  ASP  OD2 2415   5.083   1.974   2.580
  158  ASP    C 2416   5.078   2.330   2.673
  158  ASP    O 2417   5.180   2.297   2.612
  159  CYX    N 2418   5.001   2.427   2.634
  159  CYX    H 2419   4.922   2.438   2.695
  159  CYX   CA 2420   5.018   2.510   2.519
  159  CYX   HA 2421   5.111   2.488   2.466
  159  CYX   CB 2422   4.909   2.482   2.420
  159  CYX  HB2 2423   4.806   2.485   2.457
  159  CYX  HB3 2424   4.921   2.543   2.331
  159  CYX   SG 2425   4.928   2.311   2.359
  159  CYX    C 2426   5.018   2.662   2.553
  159  CYX    O 2427   5.005   2.698   2.668
  160  ARG    N 2428   5.050   2.745   2.453
  160  ARG    H 2429   5.050   2.713   2.357
  160  ARG   CA 2430   5.086   2.883   2.480
  160  ARG   HA 2431   5.153   2.894   2.565
  160  ARG   CB 2432   5.150   2.944   2.357
  160  ARG  HB2 2433   5.079   2.926   2.276
  160  ARG  HB3 2434   5.160   3.052   2.370
  160  ARG   CG 2435   5.290   2.885   2.321
  160  ARG  HG2 2436   5.352   2.893   2.410
  160  ARG  HG3 2437   5.286   2.783   2.281
  160  ARG   CD 2438   5.358   2.970   2.212
  160  ARG  HD2 2439   5.384   3.068   2.251
  160  ARG  HD3 2440   5.451   2.923   2.184
  160  ARG   NE 2441   5.268   2.981   2.088
  160  ARG   HE 2442   5.178   3.027   2.095
  160  ARG   CZ 2443   5.284   2.936   1.965
  160  ARG  NH1 2444   5.380   2.856   1.933
  160  ARG HH11 2445   5.450   2.831   2.002
  160  ARG HH12 2446   5.377   2.803   1.847
  160  ARG  NH2 2447   5.193   2.955   1.872
  160  ARG HH21 2448   5.101   2.977   1.908
  160  ARG HH22 2449   5.198   2.907   1.783
  160  ARG    C 2450   4.957   2.958   2.523
  160  ARG    O 2451   4.862   2.953   2.452
  161  LEU    N 2452   4.969   3.041   2.625
  161  LEU    H 2453   5.053   3.029   2.680
  161  LEU   CA 2454   4.890   3.156   2.669
  161  LEU   HA 2455   4.787   3.137   2.637
  161  LEU   CB 2456   4.904   3.181   2.820
  161  LEU  HB2 2457   4.870   3.091   2.871
  161  LEU  HB3 2458   5.012   3.191   2.835
  161  LEU   CG 2459   4.829   3.299   2.871
  161  LEU   HG 2460   4.859   3.396   2.833
  161  LEU  CD1 2461   4.675   3.297   2.842
  161  LEU HD11 2462   4.627   3.378   2.896
  161  LEU HD12 2463   4.655   3.296   2.734
  161  LEU HD13 2464   4.625   3.215   2.892
  161  LEU  CD2 2465   4.835   3.309   3.025
  161  LEU HD21 2466   4.791   3.213   3.053
  161  LEU HD22 2467   4.942   3.310   3.048
  161  LEU HD23 2468   4.784   3.397   3.064
  161  LEU    C 2469   4.929   3.280   2.588
  161  LEU    O 2470   5.034   3.340   2.608
  162  THR    N 2471   4.839   3.316   2.497
  162  THR    H 2472   4.754   3.262   2.491
  162  THR   CA 2473   4.836   3.444   2.428
  162  THR   HA 2474   4.754   3.452   2.358
  162  THR   CB 2475   4.805   3.559   2.520
  162  THR   HB 2476   4.894   3.572   2.581
  162  THR  CG2 2477   4.758   3.683   2.435
  162  THR HG21 2478   4.745   3.771   2.499
  162  THR HG22 2479   4.839   3.708   2.368
  162  THR HG23 2480   4.660   3.657   2.394
  162  THR  OG1 2481   4.698   3.521   2.604
  162  THR  HG1 2482   4.707   3.571   2.685
  162  THR    C 2483   4.962   3.457   2.339
  162  THR    O 2484   5.031   3.559   2.350
  163  GLY    N 2485   5.005   3.354   2.270
  163  GLY    H 2486   4.947   3.271   2.271
  163  GLY   CA 2487   5.134   3.344   2.193
  163  GLY  HA2 2488   5.129   3.248   2.143
  163  GLY  HA3 2489   5.130   3.425   2.120
  163  GLY    C 2490   5.260   3.339   2.279
  163  GLY    O 2491   5.377   3.321   2.232
  164  LEU    N 2492   5.259   3.353   2.416
  164  LEU    H 2493   5.174   3.361   2.469
  164  LEU   CA 2494   5.383   3.357   2.498
  164  LEU   HA 2495   5.459   3.417   2.447
  164  LEU   CB 2496   5.354   3.416   2.637
  164  LEU  HB2 2497   5.293   3.348   2.697
  164  LEU  HB3 2498   5.442   3.423   2.702
  164  LEU   CG 2499   5.285   3.558   2.637
  164  LEU   HG 2500   5.200   3.564   2.569
  164  LEU  CD1 2501   5.236   3.591   2.779
  164  LEU HD11 2502   5.315   3.649   2.827
  164  LEU HD12 2503   5.144   3.650   2.779
  164  LEU HD13 2504   5.228   3.509   2.850
  164  LEU  CD2 2505   5.382   3.669   2.590
  164  LEU HD21 2506   5.332   3.767   2.586
  164  LEU HD22 2507   5.460   3.672   2.666
  164  LEU HD23 2508   5.418   3.643   2.490
  164  LEU    C 2509   5.452   3.222   2.517
  164  LEU    O 2510   5.383   3.124   2.548
  165  LEU    N 2511   5.581   3.211   2.496
  165  LEU    H 2512   5.638   3.293   2.479
  165  LEU   CA 2513   5.651   3.081   2.486
  165  LEU   HA 2514   5.595   3.029   2.408
  165  LEU   CB 2515   5.795   3.108   2.441
  165  LEU  HB2 2516   5.824   3.185   2.513
  165  LEU  HB3 2517   5.850   3.015   2.455
  165  LEU   CG 2518   5.807   3.159   2.300
  165  LEU   HG 2519   5.730   3.232   2.272
  165  LEU  CD1 2520   5.946   3.219   2.283
  165  LEU HD11 2521   5.952   3.262   2.183
  165  LEU HD12 2522   5.967   3.300   2.352
  165  LEU HD13 2523   6.016   3.140   2.311
  165  LEU  CD2 2524   5.794   3.038   2.203
  165  LEU HD21 2525   5.825   3.073   2.105
  165  LEU HD22 2526   5.865   2.961   2.234
  165  LEU HD23 2527   5.696   2.991   2.191
  165  LEU    C 2528   5.643   2.999   2.615
  165  LEU    O 2529   5.714   3.018   2.708
  166  ASP    N 2530   5.562   2.893   2.614
  166  ASP    H 2531   5.515   2.881   2.526
  166  ASP   CA 2532   5.540   2.807   2.732
  166  ASP   HA 2533   5.526   2.875   2.817
  166  ASP   CB 2534   5.417   2.725   2.698
  166  ASP  HB2 2535   5.346   2.790   2.647
  166  ASP  HB3 2536   5.451   2.640   2.640
  166  ASP   CG 2537   5.352   2.674   2.824
  166  ASP  OD1 2538   5.313   2.751   2.910
  166  ASP  OD2 2539   5.335   2.555   2.850
  166  ASP    C 2540   5.657   2.713   2.781
  166  ASP    O 2541   5.730   2.636   2.711
  167  LEU    N 2542   5.689   2.723   2.908
  167  LEU    H 2543   5.635   2.788   2.965
  167  LEU   CA 2544   5.808   2.671   2.965
  167  LEU   HA 2545   5.891   2.663   2.894
  167  LEU   CB 2546   5.863   2.765   3.071
  167  LEU  HB2 2547   5.781   2.801   3.134
  167  LEU  HB3 2548   5.928   2.705   3.134
  167  LEU   CG 2549   5.949   2.882   3.029
  167  LEU   HG 2550   5.890   2.941   2.959
  167  LEU  CD1 2551   5.969   2.967   3.148
  167  LEU HD11 2552   6.021   3.061   3.129
  167  LEU HD12 2553   5.872   3.007   3.178
  167  LEU HD13 2554   6.023   2.915   3.227
  167  LEU  CD2 2555   6.087   2.834   2.987
  167  LEU HD21 2556   6.157   2.916   2.972
  167  LEU HD22 2557   6.118   2.768   3.068
  167  LEU HD23 2558   6.077   2.787   2.889
  167  LEU    C 2559   5.784   2.532   3.020
  167  LEU    O 2560   5.680   2.497   3.085
  168  ALA    N 2561   5.882   2.439   3.004
  168  ALA    H 2562   5.953   2.474   2.942
  168  ALA   CA 2563   5.891   2.295   3.055
  168  ALA   HA 2564   5.795   2.248   3.031
  168  ALA   CB 2565   5.998   2.217   2.988
  168  ALA  HB1 2566   5.973   2.217   2.882
  168  ALA  HB2 2567   6.094   2.266   3.000
  168  ALA  HB3 2568   6.017   2.112   3.008
  168  ALA    C 2569   5.904   2.271   3.209
  168  ALA    O 2570   5.990   2.202   3.257
  169  LEU    N 2571   5.810   2.335   3.286
  169  LEU    H 2572   5.747   2.399   3.240
  169  LEU   CA 2573   5.799   2.324   3.437
  169  LEU   HA 2574   5.894   2.362   3.475
  169  LEU   CB 2575   5.694   2.428   3.490
  169  LEU  HB2 2576   5.600   2.419   3.434
  169  LEU  HB3 2577   5.673   2.395   3.591
  169  LEU   CG 2578   5.739   2.574   3.501
  169  LEU   HG 2579   5.820   2.592   3.571
  169  LEU  CD1 2580   5.781   2.644   3.368
  169  LEU HD11 2581   5.812   2.747   3.386
  169  LEU HD12 2582   5.863   2.586   3.324
  169  LEU HD13 2583   5.690   2.640   3.309
  169  LEU  CD2 2584   5.612   2.643   3.552
  169  LEU HD21 2585   5.580   2.598   3.646
  169  LEU HD22 2586   5.629   2.749   3.573
  169  LEU HD23 2587   5.528   2.637   3.484
  169  LEU    C 2588   5.786   2.186   3.500
  169  LEU    O 2589   5.793   2.172   3.619
  170  GLU    N 2590   5.780   2.080   3.420
  170  GLU    H 2591   5.754   2.101   3.325
  170  GLU   CA 2592   5.793   1.937   3.459
  170  GLU   HA 2593   5.740   1.932   3.555
  170  GLU   CB 2594   5.734   1.850   3.345
  170  GLU  HB2 2595   5.743   1.747   3.381
  170  GLU  HB3 2596   5.632   1.880   3.325
  170  GLU   CG 2597   5.814   1.845   3.219
  170  GLU  HG2 2598   5.825   1.944   3.174
  170  GLU  HG3 2599   5.914   1.804   3.235
  170  GLU   CD 2600   5.736   1.765   3.116
  170  GLU  OE1 2601   5.783   1.657   3.071
  170  GLU  OE2 2602   5.635   1.815   3.073
  170  GLU    C 2603   5.928   1.890   3.490
  170  GLU    O 2604   5.946   1.776   3.542
  171  LYS    N 2605   6.024   1.970   3.440
  171  LYS    H 2606   5.989   2.057   3.403
  171  LYS   CA 2607   6.172   1.944   3.452
  171  LYS   HA 2608   6.186   1.836   3.466
  171  LYS   CB 2609   6.237   1.999   3.327
  171  LYS  HB2 2610   6.228   2.108   3.327
  171  LYS  HB3 2611   6.345   1.986   3.332
  171  LYS   CG 2612   6.178   1.954   3.190
  171  LYS  HG2 2613   6.073   1.984   3.180
  171  LYS  HG3 2614   6.224   2.005   3.105
  171  LYS   CD 2615   6.193   1.805   3.156
  171  LYS  HD2 2616   6.298   1.777   3.146
  171  LYS  HD3 2617   6.146   1.736   3.226
  171  LYS   CE 2618   6.125   1.771   3.024
  171  LYS  HE2 2619   6.019   1.795   3.017
  171  LYS  HE3 2620   6.181   1.822   2.945
  171  LYS   NZ 2621   6.145   1.632   3.001
  171  LYS  HZ1 2622   6.239   1.605   2.976
  171  LYS  HZ2 2623   6.102   1.577   3.074
  171  LYS  HZ3 2624   6.087   1.604   2.924
  171  LYS    C 2625   6.240   2.003   3.574
  171  LYS    O 2626   6.219   2.114   3.614
  172  ASP    N 2627   6.327   1.922   3.634
  172  ASP    H 2628   6.332   1.824   3.608
  172  ASP   CA 2629   6.397   1.957   3.757
  172  ASP   HA 2630   6.320   1.971   3.833
  172  ASP   CB 2631   6.480   1.842   3.811
  172  ASP  HB2 2632   6.419   1.753   3.822
  172  ASP  HB3 2633   6.572   1.829   3.753
  172  ASP   CG 2634   6.516   1.875   3.952
  172  ASP  OD1 2635   6.428   1.854   4.043
  172  ASP  OD2 2636   6.623   1.925   3.981
  172  ASP    C 2637   6.479   2.085   3.739
  172  ASP    O 2638   6.487   2.165   3.830
  173  TYR    N 2639   6.547   2.108   3.624
  173  TYR    H 2640   6.530   2.045   3.547
  173  TYR   CA 2641   6.632   2.226   3.583
  173  TYR   HA 2642   6.718   2.230   3.651
  173  TYR   CB 2643   6.690   2.193   3.450
  173  TYR  HB2 2644   6.750   2.102   3.460
  173  TYR  HB3 2645   6.600   2.166   3.394
  173  TYR   CG 2646   6.767   2.305   3.393
  173  TYR  CD1 2647   6.711   2.391   3.297
  173  TYR  HD1 2648   6.611   2.374   3.260
  173  TYR  CE1 2649   6.778   2.507   3.254
  173  TYR  HE1 2650   6.737   2.579   3.186
  173  TYR   CZ 2651   6.910   2.532   3.304
  173  TYR   OH 2652   6.982   2.632   3.247
  173  TYR   HH 2653   6.924   2.669   3.179
  173  TYR  CE2 2654   6.962   2.443   3.397
  173  TYR  HE2 2655   7.058   2.467   3.439
  173  TYR  CD2 2656   6.893   2.333   3.441
  173  TYR  HD2 2657   6.938   2.265   3.511
  173  TYR    C 2658   6.544   2.353   3.573
  173  TYR    O 2659   6.578   2.457   3.631
  174  VAL    N 2660   6.435   2.346   3.495
  174  VAL    H 2661   6.408   2.256   3.459
  174  VAL   CA 2662   6.341   2.454   3.475
  174  VAL   HA 2663   6.393   2.541   3.435
  174  VAL   CB 2664   6.227   2.413   3.377
  174  VAL   HB 2665   6.170   2.331   3.422
  174  VAL  CG1 2666   6.142   2.536   3.346
  174  VAL HG11 2667   6.105   2.576   3.441
  174  VAL HG12 2668   6.197   2.613   3.293
  174  VAL HG13 2669   6.060   2.511   3.279
  174  VAL  CG2 2670   6.290   2.365   3.237
  174  VAL HG21 2671   6.344   2.451   3.197
  174  VAL HG22 2672   6.351   2.275   3.244
  174  VAL HG23 2673   6.200   2.346   3.179
  174  VAL    C 2674   6.285   2.506   3.614
  174  VAL    O 2675   6.292   2.625   3.655
  175  ARG    N 2676   6.246   2.412   3.697
  175  ARG    H 2677   6.258   2.314   3.676
  175  ARG   CA 2678   6.203   2.428   3.840
  175  ARG   HA 2679   6.112   2.487   3.849
  175  ARG   CB 2680   6.156   2.296   3.898
  175  ARG  HB2 2681   6.230   2.216   3.905
  175  ARG  HB3 2682   6.136   2.320   4.002
  175  ARG   CG 2683   6.024   2.231   3.841
  175  ARG  HG2 2684   5.945   2.280   3.899
  175  ARG  HG3 2685   6.010   2.253   3.735
  175  ARG   CD 2686   6.011   2.080   3.884
  175  ARG  HD2 2687   6.097   2.031   3.839
  175  ARG  HD3 2688   6.028   2.069   3.992
  175  ARG   NE 2689   5.894   2.021   3.834
  175  ARG   HE 2690   5.842   2.076   3.767
  175  ARG   CZ 2691   5.846   1.904   3.862
  175  ARG  NH1 2692   5.915   1.831   3.944
  175  ARG HH11 2693   6.002   1.858   3.988
  175  ARG HH12 2694   5.866   1.745   3.961
  175  ARG  NH2 2695   5.729   1.857   3.817
  175  ARG HH21 2696   5.661   1.911   3.766
  175  ARG HH22 2697   5.709   1.766   3.855
  175  ARG    C 2698   6.314   2.487   3.933
  175  ARG    O 2699   6.288   2.592   3.989
  176  SER    N 2700   6.432   2.431   3.925
  176  SER    H 2701   6.454   2.350   3.869
  176  SER   CA 2702   6.549   2.490   4.002
  176  SER   HA 2703   6.527   2.484   4.108
  176  SER   CB 2704   6.677   2.407   3.972
  176  SER  HB2 2705   6.700   2.423   3.867
  176  SER  HB3 2706   6.766   2.446   4.022
  176  SER   OG 2707   6.647   2.274   4.007
  176  SER   HG 2708   6.636   2.218   3.930
  176  SER    C 2709   6.574   2.640   3.965
  176  SER    O 2710   6.605   2.723   4.055
  177  LYS    N 2711   6.570   2.683   3.840
  177  LYS    H 2712   6.561   2.611   3.770
  177  LYS   CA 2713   6.588   2.820   3.791
  177  LYS   HA 2714   6.682   2.856   3.833
  177  LYS   CB 2715   6.574   2.846   3.639
  177  LYS  HB2 2716   6.489   2.799   3.590
  177  LYS  HB3 2717   6.570   2.954   3.625
  177  LYS   CG 2718   6.695   2.790   3.566
  177  LYS  HG2 2719   6.702   2.681   3.574
  177  LYS  HG3 2720   6.673   2.814   3.462
  177  LYS   CD 2721   6.831   2.852   3.604
  177  LYS  HD2 2722   6.832   2.958   3.580
  177  LYS  HD3 2723   6.857   2.846   3.710
  177  LYS   CE 2724   6.938   2.774   3.528
  177  LYS  HE2 2725   6.935   2.669   3.558
  177  LYS  HE3 2726   6.921   2.768   3.420
  177  LYS   NZ 2727   7.069   2.839   3.554
  177  LYS  HZ1 2728   7.097   2.826   3.650
  177  LYS  HZ2 2729   7.147   2.806   3.497
  177  LYS  HZ3 2730   7.060   2.939   3.547
  177  LYS    C 2731   6.483   2.910   3.854
  177  LYS    O 2732   6.510   3.016   3.902
  178  ILE    N 2733   6.353   2.866   3.844
  178  ILE    H 2734   6.334   2.791   3.779
  178  ILE   CA 2735   6.242   2.943   3.893
  178  ILE   HA 2736   6.245   3.045   3.855
  178  ILE   CB 2737   6.116   2.881   3.835
  178  ILE   HB 2738   6.115   2.772   3.845
  178  ILE  CG2 2739   5.989   2.926   3.902
  178  ILE HG21 2740   5.987   2.913   4.010
  178  ILE HG22 2741   5.985   3.033   3.885
  178  ILE HG23 2742   5.900   2.880   3.859
  178  ILE  CG1 2743   6.111   2.924   3.688
  178  ILE HG12 2744   6.083   3.028   3.669
  178  ILE HG13 2745   6.210   2.905   3.647
  178  ILE  CD1 2746   6.009   2.832   3.617
  178  ILE HD11 2747   6.040   2.727   3.620
  178  ILE HD12 2748   5.910   2.858   3.657
  178  ILE HD13 2749   6.009   2.863   3.513
  178  ILE    C 2750   6.241   2.953   4.045
  178  ILE    O 2751   6.231   3.063   4.096
  179  ALA    N 2752   6.266   2.844   4.116
  179  ALA    H 2753   6.260   2.753   4.072
  179  ALA   CA 2754   6.305   2.850   4.261
  179  ALA   HA 2755   6.223   2.905   4.308
  179  ALA   CB 2756   6.333   2.703   4.310
  179  ALA  HB1 2757   6.361   2.698   4.415
  179  ALA  HB2 2758   6.250   2.634   4.294
  179  ALA  HB3 2759   6.421   2.670   4.255
  179  ALA    C 2760   6.420   2.945   4.295
  179  ALA    O 2761   6.405   3.013   4.396
  180  GLU    N 2762   6.525   2.948   4.218
  180  GLU    H 2763   6.536   2.882   4.142
  180  GLU   CA 2764   6.641   3.035   4.232
  180  GLU   HA 2765   6.678   3.023   4.334
  180  GLU   CB 2766   6.745   2.984   4.135
  180  GLU  HB2 2767   6.780   2.885   4.163
  180  GLU  HB3 2768   6.713   2.997   4.032
  180  GLU   CG 2769   6.875   3.066   4.147
  180  GLU  HG2 2770   6.855   3.169   4.117
  180  GLU  HG3 2771   6.898   3.057   4.253
  180  GLU   CD 2772   6.983   3.014   4.056
  180  GLU  OE1 2773   6.965   3.014   3.934
  180  GLU  OE2 2774   7.095   2.995   4.106
  180  GLU    C 2775   6.612   3.181   4.216
  180  GLU    O 2776   6.660   3.268   4.290
  181  TYR    N 2777   6.520   3.217   4.124
  181  TYR    H 2778   6.491   3.153   4.051
  181  TYR   CA 2779   6.458   3.344   4.109
  181  TYR   HA 2780   6.527   3.419   4.070
  181  TYR   CB 2781   6.375   3.341   3.981
  181  TYR  HB2 2782   6.445   3.335   3.897
  181  TYR  HB3 2783   6.311   3.254   3.994
  181  TYR   CG 2784   6.289   3.464   3.951
  181  TYR  CD1 2785   6.335   3.595   3.989
  181  TYR  HD1 2786   6.436   3.598   4.027
  181  TYR  CE1 2787   6.257   3.709   3.976
  181  TYR  HE1 2788   6.286   3.811   3.996
  181  TYR   CZ 2789   6.129   3.690   3.925
  181  TYR   OH 2790   6.053   3.802   3.905
  181  TYR   HH 2791   5.979   3.784   3.846
  181  TYR  CE2 2792   6.079   3.564   3.881
  181  TYR  HE2 2793   5.978   3.557   3.843
  181  TYR  CD2 2794   6.160   3.445   3.903
  181  TYR  HD2 2795   6.124   3.344   3.888
  181  TYR    C 2796   6.381   3.395   4.236
  181  TYR    O 2797   6.404   3.509   4.281
  182  MET    N 2798   6.285   3.315   4.282
  182  MET    H 2799   6.276   3.220   4.248
  182  MET   CA 2800   6.208   3.330   4.406
  182  MET   HA 2801   6.151   3.423   4.405
  182  MET   CB 2802   6.111   3.216   4.420
  182  MET  HB2 2803   6.160   3.119   4.428
  182  MET  HB3 2804   6.056   3.229   4.513
  182  MET   CG 2805   6.004   3.218   4.308
  182  MET  HG2 2806   5.962   3.318   4.300
  182  MET  HG3 2807   6.053   3.181   4.218
  182  MET   SD 2808   5.878   3.095   4.350
  182  MET   CE 2809   5.776   3.114   4.197
  182  MET  HE1 2810   5.698   3.038   4.187
  182  MET  HE2 2811   5.725   3.210   4.189
  182  MET  HE3 2812   5.840   3.097   4.110
  182  MET    C 2813   6.306   3.341   4.520
  182  MET    O 2814   6.290   3.440   4.598
  183  ASN    N 2815   6.405   3.250   4.539
  183  ASN    H 2816   6.405   3.176   4.470
  183  ASN   CA 2817   6.489   3.241   4.652
  183  ASN   HA 2818   6.429   3.225   4.742
  183  ASN   CB 2819   6.584   3.119   4.628
  183  ASN  HB2 2820   6.522   3.033   4.603
  183  ASN  HB3 2821   6.643   3.139   4.538
  183  ASN   CG 2822   6.654   3.082   4.756
  183  ASN  OD1 2823   6.591   3.076   4.859
  183  ASN  ND2 2824   6.788   3.090   4.765
  183  ASN HD21 2825   6.831   3.083   4.856
  183  ASN HD22 2826   6.846   3.121   4.688
  183  ASN    C 2827   6.574   3.366   4.678
  183  ASN    O 2828   6.575   3.416   4.789
  184  HIE    N 2829   6.635   3.419   4.574
  184  HIE    H 2830   6.619   3.381   4.482
  184  HIE   CA 2831   6.694   3.558   4.584
  184  HIE   HA 2832   6.780   3.555   4.651
  184  HIE   CB 2833   6.747   3.601   4.447
  184  HIE  HB2 2834   6.672   3.583   4.370
  184  HIE  HB3 2835   6.782   3.704   4.441
  184  HIE   CG 2836   6.865   3.521   4.412
  184  HIE  ND1 2837   6.983   3.497   4.493
  184  HIE  CE1 2838   7.064   3.437   4.404
  184  HIE  HE1 2839   7.166   3.408   4.426
  184  HIE  NE2 2840   7.012   3.416   4.284
  184  HIE  HE2 2841   7.056   3.369   4.207
  184  HIE  CD2 2842   6.887   3.471   4.284
  184  HIE  HD2 2843   6.814   3.480   4.205
  184  HIE    C 2844   6.600   3.661   4.632
  184  HIE    O 2845   6.645   3.739   4.712
  185  LEU    N 2846   6.474   3.665   4.586
  185  LEU    H 2847   6.441   3.594   4.522
  185  LEU   CA 2848   6.372   3.761   4.627
  185  LEU   HA 2849   6.412   3.860   4.605
  185  LEU   CB 2850   6.250   3.746   4.543
  185  LEU  HB2 2851   6.215   3.643   4.539
  185  LEU  HB3 2852   6.171   3.804   4.591
  185  LEU   CG 2853   6.256   3.800   4.400
  185  LEU   HG 2854   6.335   3.744   4.349
  185  LEU  CD1 2855   6.132   3.775   4.319
  185  LEU HD11 2856   6.047   3.822   4.367
  185  LEU HD12 2857   6.140   3.825   4.222
  185  LEU HD13 2858   6.107   3.670   4.304
  185  LEU  CD2 2859   6.289   3.951   4.385
  185  LEU HD21 2860   6.383   3.977   4.434
  185  LEU HD22 2861   6.297   3.984   4.281
  185  LEU HD23 2862   6.210   4.011   4.430
  185  LEU    C 2863   6.342   3.747   4.777
  185  LEU    O 2864   6.332   3.844   4.847
  186  ILE    N 2865   6.327   3.628   4.832
  186  ILE    H 2866   6.315   3.550   4.768
  186  ILE   CA 2867   6.307   3.608   4.974
  186  ILE   HA 2868   6.241   3.687   5.008
  186  ILE   CB 2869   6.233   3.475   5.016
  186  ILE   HB 2870   6.202   3.479   5.120
  186  ILE  CG2 2871   6.100   3.466   4.941
  186  ILE HG21 2872   6.119   3.450   4.835
  186  ILE HG22 2873   6.036   3.385   4.978
  186  ILE HG23 2874   6.053   3.565   4.942
  186  ILE  CG1 2875   6.313   3.340   4.983
  186  ILE HG12 2876   6.307   3.329   4.874
  186  ILE HG13 2877   6.419   3.358   5.005
  186  ILE  CD1 2878   6.271   3.207   5.053
  186  ILE HD11 2879   6.177   3.180   5.005
  186  ILE HD12 2880   6.343   3.128   5.030
  186  ILE HD13 2881   6.255   3.216   5.160
  186  ILE    C 2882   6.433   3.635   5.056
  186  ILE    O 2883   6.422   3.687   5.170
  187  ASP    N 2884   6.548   3.600   5.004
  187  ASP    H 2885   6.549   3.541   4.922
  187  ASP   CA 2886   6.675   3.645   5.069
  187  ASP   HA 2887   6.669   3.610   5.172
  187  ASP   CB 2888   6.793   3.571   5.000
  187  ASP  HB2 2889   6.766   3.466   4.988
  187  ASP  HB3 2890   6.808   3.621   4.905
  187  ASP   CG 2891   6.917   3.597   5.077
  187  ASP  OD1 2892   6.935   3.554   5.197
  187  ASP  OD2 2893   7.005   3.665   5.024
  187  ASP    C 2894   6.694   3.799   5.070
  187  ASP    O 2895   6.706   3.856   5.176
  188  ILE    N 2896   6.666   3.878   4.963
  188  ILE    H 2897   6.665   3.826   4.876
  188  ILE   CA 2898   6.650   4.028   4.958
  188  ILE   HA 2899   6.751   4.065   4.975
  188  ILE   CB 2900   6.610   4.073   4.815
  188  ILE   HB 2901   6.522   4.021   4.776
  188  ILE  CG2 2902   6.586   4.224   4.822
  188  ILE HG21 2903   6.488   4.251   4.862
  188  ILE HG22 2904   6.663   4.283   4.872
  188  ILE HG23 2905   6.583   4.265   4.721
  188  ILE  CG1 2906   6.726   4.052   4.715
  188  ILE HG12 2907   6.804   4.124   4.740
  188  ILE HG13 2908   6.766   3.953   4.734
  188  ILE  CD1 2909   6.684   4.054   4.569
  188  ILE HD11 2910   6.619   3.967   4.555
  188  ILE HD12 2911   6.637   4.152   4.557
  188  ILE HD13 2912   6.770   4.037   4.504
  188  ILE    C 2913   6.554   4.079   5.065
  188  ILE    O 2914   6.583   4.174   5.136
  189  GLY    N 2915   6.437   4.016   5.071
  189  GLY    H 2916   6.410   3.948   5.001
  189  GLY   CA 2917   6.354   4.013   5.189
  189  GLY  HA2 2918   6.384   3.928   5.250
  189  GLY  HA3 2919   6.381   4.097   5.254
  189  GLY    C 2920   6.205   4.022   5.170
  189  GLY    O 2921   6.130   4.073   5.261
  190  VAL    N 2922   6.152   3.981   5.053
  190  VAL    H 2923   6.209   3.934   4.984
  190  VAL   CA 2924   6.006   3.968   5.027
  190  VAL   HA 2925   5.967   4.066   5.056
  190  VAL   CB 2926   5.969   3.944   4.873
  190  VAL   HB 2927   5.864   3.970   4.868
  190  VAL  CG1 2928   6.049   4.040   4.777
  190  VAL HG11 2929   6.146   3.997   4.754
  190  VAL HG12 2930   5.987   4.067   4.691
  190  VAL HG13 2931   6.068   4.136   4.826
  190  VAL  CG2 2932   5.988   3.797   4.820
  190  VAL HG21 2933   5.936   3.800   4.724
  190  VAL HG22 2934   6.093   3.767   4.818
  190  VAL HG23 2935   5.926   3.739   4.889
  190  VAL    C 2936   5.942   3.861   5.110
  190  VAL    O 2937   6.009   3.763   5.130
  191  ALA    N 2938   5.818   3.883   5.155
  191  ALA    H 2939   5.771   3.961   5.110
  191  ALA   CA 2940   5.736   3.792   5.236
  191  ALA   HA 2941   5.794   3.747   5.316
  191  ALA   CB 2942   5.615   3.875   5.292
  191  ALA  HB1 2943   5.650   3.949   5.364
  191  ALA  HB2 2944   5.563   3.936   5.218
  191  ALA  HB3 2945   5.553   3.814   5.357
  191  ALA    C 2946   5.667   3.671   5.158
  191  ALA    O 2947   5.632   3.568   5.210
  192  GLY    N 2948   5.668   3.682   5.022
  192  GLY    H 2949   5.707   3.762   4.973
  192  GLY   CA 2950   5.580   3.601   4.942
  192  GLY  HA2 2951   5.625   3.502   4.937
  192  GLY  HA3 2952   5.485   3.589   4.993
  192  GLY    C 2953   5.544   3.652   4.802
  192  GLY    O 2954   5.591   3.751   4.757
  193  PHE    N 2955   5.458   3.576   4.733
  193  PHE    H 2956   5.414   3.497   4.778
  193  PHE   CA 2957   5.430   3.601   4.591
  193  PHE   HA 2958   5.467   3.700   4.565
  193  PHE   CB 2959   5.512   3.500   4.506
  193  PHE  HB2 2960   5.469   3.400   4.513
  193  PHE  HB3 2961   5.490   3.525   4.402
  193  PHE   CG 2962   5.657   3.492   4.532
  193  PHE  CD1 2963   5.703   3.413   4.641
  193  PHE  HD1 2964   5.637   3.355   4.703
  193  PHE  CE1 2965   5.836   3.402   4.670
  193  PHE  HE1 2966   5.860   3.341   4.757
  193  PHE   CZ 2967   5.932   3.478   4.601
  193  PHE   HZ 2968   6.037   3.482   4.625
  193  PHE  CE2 2969   5.890   3.570   4.499
  193  PHE  HE2 2970   5.963   3.636   4.456
  193  PHE  CD2 2971   5.749   3.577   4.470
  193  PHE  HD2 2972   5.715   3.643   4.391
  193  PHE    C 2973   5.279   3.590   4.557
  193  PHE    O 2974   5.203   3.520   4.622
  194  ARG    N 2975   5.239   3.656   4.450
  194  ARG    H 2976   5.308   3.721   4.413
  194  ARG   CA 2977   5.137   3.613   4.352
  194  ARG   HA 2978   5.055   3.556   4.396
  194  ARG   CB 2979   5.081   3.747   4.300
  194  ARG  HB2 2980   5.047   3.804   4.386
  194  ARG  HB3 2981   5.170   3.798   4.262
  194  ARG   CG 2982   4.975   3.733   4.193
  194  ARG  HG2 2983   5.020   3.668   4.118
  194  ARG  HG3 2984   4.884   3.680   4.225
  194  ARG   CD 2985   4.935   3.870   4.131
  194  ARG  HD2 2986   4.906   3.929   4.218
  194  ARG  HD3 2987   5.016   3.929   4.087
  194  ARG   NE 2988   4.835   3.857   4.028
  194  ARG   HE 2989   4.739   3.869   4.055
  194  ARG   CZ 2990   4.858   3.836   3.897
  194  ARG  NH1 2991   4.965   3.792   3.838
  194  ARG HH11 2992   5.046   3.806   3.897
  194  ARG HH12 2993   4.962   3.744   3.749
  194  ARG  NH2 2994   4.759   3.852   3.820
  194  ARG HH21 2995   4.679   3.893   3.865
  194  ARG HH22 2996   4.764   3.855   3.719
  194  ARG    C 2997   5.202   3.521   4.242
  194  ARG    O 2998   5.308   3.557   4.191
  195  LEU    N 2999   5.142   3.405   4.214
  195  LEU    H 3000   5.062   3.371   4.266
  195  LEU   CA 3001   5.193   3.319   4.113
  195  LEU   HA 3002   5.296   3.343   4.088
  195  LEU   CB 3003   5.199   3.176   4.170
  195  LEU  HB2 3004   5.101   3.147   4.207
  195  LEU  HB3 3005   5.231   3.110   4.089
  195  LEU   CG 3006   5.303   3.157   4.282
  195  LEU   HG 3007   5.260   3.208   4.368
  195  LEU  CD1 3008   5.303   3.004   4.305
  195  LEU HD11 3009   5.344   2.959   4.215
  195  LEU HD12 3010   5.364   2.981   4.393
  195  LEU HD13 3011   5.201   2.974   4.330
  195  LEU  CD2 3012   5.439   3.212   4.251
  195  LEU HD21 3013   5.482   3.159   4.167
  195  LEU HD22 3014   5.448   3.321   4.242
  195  LEU HD23 3015   5.510   3.176   4.326
  195  LEU    C 3016   5.100   3.336   3.991
  195  LEU    O 3017   4.987   3.289   3.997
  196  ASP    N 3018   5.148   3.425   3.908
  196  ASP    H 3019   5.240   3.461   3.928
  196  ASP   CA 3020   5.085   3.459   3.786
  196  ASP   HA 3021   4.986   3.498   3.812
  196  ASP   CB 3022   5.177   3.566   3.720
  196  ASP  HB2 3023   5.196   3.656   3.780
  196  ASP  HB3 3024   5.276   3.526   3.699
  196  ASP   CG 3025   5.119   3.619   3.593
  196  ASP  OD1 3026   5.007   3.675   3.594
  196  ASP  OD2 3027   5.164   3.575   3.481
  196  ASP    C 3028   5.055   3.335   3.694
  196  ASP    O 3029   5.118   3.233   3.713
  197  ALA    N 3030   4.959   3.343   3.604
  197  ALA    H 3031   4.914   3.433   3.595
  197  ALA   CA 3032   4.918   3.235   3.508
  197  ALA   HA 3033   4.823   3.263   3.463
  197  ALA   CB 3034   5.015   3.225   3.395
  197  ALA  HB1 3035   5.044   3.326   3.363
  197  ALA  HB2 3036   5.102   3.167   3.424
  197  ALA  HB3 3037   4.965   3.172   3.313
  197  ALA    C 3038   4.891   3.092   3.567
  197  ALA    O 3039   4.903   2.989   3.499
  198  SER    N 3040   4.854   3.077   3.693
  198  SER    H 3041   4.811   3.154   3.743
  198  SER   CA 3042   4.849   2.949   3.765
  198  SER   HA 3043   4.950   2.914   3.748
  198  SER   CB 3044   4.819   2.965   3.916
  198  SER  HB2 3045   4.729   3.023   3.935
  198  SER  HB3 3046   4.817   2.869   3.968
  198  SER   OG 3047   4.931   3.035   3.975
  198  SER   HG 3048   4.966   3.111   3.926
  198  SER    C 3049   4.744   2.852   3.710
  198  SER    O 3050   4.766   2.730   3.728
  199  LYS    N 3051   4.642   2.894   3.644
  199  LYS    H 3052   4.640   2.995   3.634
  199  LYS   CA 3053   4.549   2.813   3.562
  199  LYS   HA 3054   4.495   2.736   3.617
  199  LYS   CB 3055   4.430   2.901   3.508
  199  LYS  HB2 3056   4.415   2.976   3.585
  199  LYS  HB3 3057   4.461   2.958   3.421
  199  LYS   CG 3058   4.304   2.826   3.477
  199  LYS  HG2 3059   4.317   2.756   3.395
  199  LYS  HG3 3060   4.270   2.772   3.566
  199  LYS   CD 3061   4.189   2.921   3.439
  199  LYS  HD2 3062   4.164   2.972   3.532
  199  LYS  HD3 3063   4.236   2.994   3.375
  199  LYS   CE 3064   4.066   2.842   3.389
  199  LYS  HE2 3065   4.083   2.799   3.290
  199  LYS  HE3 3066   4.032   2.760   3.453
  199  LYS   NZ 3067   3.953   2.942   3.360
  199  LYS  HZ1 3068   3.913   2.975   3.446
  199  LYS  HZ2 3069   3.995   3.025   3.321
  199  LYS  HZ3 3070   3.880   2.897   3.307
  199  LYS    C 3071   4.618   2.742   3.451
  199  LYS    O 3072   4.563   2.640   3.410
  200  HIE    N 3073   4.730   2.796   3.397
  200  HIE    H 3074   4.756   2.890   3.423
  200  HIE   CA 3075   4.798   2.741   3.279
  200  HIE   HA 3076   4.731   2.669   3.231
  200  HIE   CB 3077   4.823   2.857   3.183
  200  HIE  HB2 3078   4.856   2.946   3.237
  200  HIE  HB3 3079   4.892   2.828   3.104
  200  HIE   CG 3080   4.702   2.910   3.113
  200  HIE  ND1 3081   4.614   2.993   3.182
  200  HIE  CE1 3082   4.514   3.004   3.096
  200  HIE  HE1 3083   4.431   3.071   3.109
  200  HIE  NE2 3084   4.535   2.945   2.977
  200  HIE  HE2 3085   4.471   2.939   2.899
  200  HIE  CD2 3086   4.657   2.886   2.988
  200  HIE  HD2 3087   4.708   2.822   2.917
  200  HIE    C 3088   4.924   2.669   3.328
  200  HIE    O 3089   5.014   2.628   3.248
  201  MET    N 3090   4.939   2.641   3.458
  201  MET    H 3091   4.863   2.681   3.511
  201  MET   CA 3092   5.035   2.551   3.523
  201  MET   HA 3093   5.106   2.506   3.454
  201  MET   CB 3094   5.118   2.638   3.617
  201  MET  HB2 3095   5.055   2.681   3.694
  201  MET  HB3 3096   5.189   2.581   3.678
  201  MET   CG 3097   5.198   2.737   3.536
  201  MET  HG2 3098   5.246   2.684   3.454
  201  MET  HG3 3099   5.132   2.810   3.488
  201  MET   SD 3100   5.336   2.812   3.623
  201  MET   CE 3101   5.239   2.945   3.695
  201  MET  HE1 3102   5.303   3.009   3.756
  201  MET  HE2 3103   5.199   3.009   3.617
  201  MET  HE3 3104   5.167   2.900   3.763
  201  MET    C 3105   4.975   2.442   3.601
  201  MET    O 3106   4.864   2.452   3.654
  202  TRP    N 3107   5.057   2.339   3.611
  202  TRP    H 3108   5.146   2.346   3.565
  202  TRP   CA 3109   5.025   2.216   3.685
  202  TRP   HA 3110   4.924   2.176   3.672
  202  TRP   CB 3111   5.114   2.110   3.625
  202  TRP  HB2 3112   5.220   2.126   3.642
  202  TRP  HB3 3113   5.109   2.013   3.675
  202  TRP   CG 3114   5.096   2.078   3.483
  202  TRP  CD1 3115   5.173   2.127   3.380
  202  TRP  HD1 3116   5.241   2.210   3.391
  202  TRP  NE1 3117   5.128   2.069   3.264
  202  TRP  HE1 3118   5.181   2.067   3.178
  202  TRP  CE2 3119   5.023   1.982   3.286
  202  TRP  CZ2 3120   4.953   1.896   3.198
  202  TRP  HZ2 3121   4.982   1.894   3.094
  202  TRP  CH2 3122   4.863   1.805   3.249
  202  TRP  HH2 3123   4.828   1.738   3.172
  202  TRP  CZ3 3124   4.835   1.803   3.380
  202  TRP  HZ3 3125   4.764   1.731   3.417
  202  TRP  CE3 3126   4.909   1.890   3.470
  202  TRP  HE3 3127   4.882   1.890   3.575
  202  TRP  CD2 3128   5.008   1.979   3.425
  202  TRP    C 3129   5.049   2.243   3.833
  202  TRP    O 3130   5.152   2.300   3.872
  203  PRO    N 3131   4.960   2.194   3.924
  203  PRO   CD 3132   4.818   2.165   3.905
  203  PRO  HD2 3133   4.814   2.059   3.882
  203  PRO  HD3 3134   4.770   2.232   3.834
  203  PRO   CG 3135   4.754   2.181   4.044
  203  PRO  HG2 3136   4.672   2.110   4.041
  203  PRO  HG3 3137   4.717   2.283   4.049
  203  PRO   CB 3138   4.867   2.164   4.142
  203  PRO  HB2 3139   4.880   2.057   4.162
  203  PRO  HB3 3140   4.844   2.217   4.234
  203  PRO   CA 3141   4.987   2.223   4.065
  203  PRO   HA 3142   4.996   2.331   4.078
  203  PRO    C 3143   5.115   2.162   4.124
  203  PRO    O 3144   5.187   2.226   4.195
  204  GLY    N 3145   5.145   2.035   4.090
  204  GLY    H 3146   5.075   1.986   4.036
  204  GLY   CA 3147   5.259   1.960   4.133
  204  GLY  HA2 3148   5.250   1.934   4.239
  204  GLY  HA3 3149   5.255   1.870   4.072
  204  GLY    C 3150   5.399   2.026   4.095
  204  GLY    O 3151   5.500   2.008   4.162
  205  ASP    N 3152   5.398   2.101   3.983
  205  ASP    H 3153   5.316   2.113   3.925
  205  ASP   CA 3154   5.519   2.175   3.941
  205  ASP   HA 3155   5.607   2.111   3.951
  205  ASP   CB 3156   5.514   2.224   3.796
  205  ASP  HB2 3157   5.426   2.289   3.795
  205  ASP  HB3 3158   5.600   2.289   3.778
  205  ASP   CG 3159   5.506   2.120   3.680
  205  ASP  OD1 3160   5.522   1.996   3.705
  205  ASP  OD2 3161   5.471   2.160   3.567
  205  ASP    C 3162   5.544   2.299   4.027
  205  ASP    O 3163   5.654   2.323   4.071
  206  ILE    N 3164   5.433   2.365   4.068
  206  ILE    H 3165   5.342   2.325   4.052
  206  ILE   CA 3166   5.438   2.468   4.164
  206  ILE   HA 3167   5.525   2.521   4.125
  206  ILE   CB 3168   5.306   2.554   4.169
  206  ILE   HB 3169   5.223   2.485   4.182
  206  ILE  CG2 3170   5.294   2.635   4.296
  206  ILE HG21 3171   5.201   2.691   4.277
  206  ILE HG22 3172   5.288   2.582   4.390
  206  ILE HG23 3173   5.381   2.700   4.295
  206  ILE  CG1 3174   5.302   2.629   4.029
  206  ILE HG12 3175   5.369   2.714   4.015
  206  ILE HG13 3176   5.321   2.558   3.949
  206  ILE  CD1 3177   5.161   2.684   4.012
  206  ILE HD11 3178   5.147   2.775   4.071
  206  ILE HD12 3179   5.150   2.705   3.906
  206  ILE HD13 3180   5.079   2.620   4.044
  206  ILE    C 3181   5.473   2.409   4.296
  206  ILE    O 3182   5.556   2.472   4.364
  207  LYS    N 3183   5.418   2.297   4.329
  207  LYS    H 3184   5.340   2.273   4.269
  207  LYS   CA 3185   5.458   2.222   4.447
  207  LYS   HA 3186   5.417   2.276   4.533
  207  LYS   CB 3187   5.381   2.093   4.448
  207  LYS  HB2 3188   5.282   2.102   4.405
  207  LYS  HB3 3189   5.437   2.011   4.403
  207  LYS   CG 3190   5.351   2.037   4.589
  207  LYS  HG2 3191   5.445   2.036   4.645
  207  LYS  HG3 3192   5.293   2.106   4.651
  207  LYS   CD 3193   5.288   1.898   4.585
  207  LYS  HD2 3194   5.188   1.907   4.542
  207  LYS  HD3 3195   5.361   1.838   4.530
  207  LYS   CE 3196   5.265   1.838   4.723
  207  LYS  HE2 3197   5.357   1.832   4.782
  207  LYS  HE3 3198   5.198   1.916   4.760
  207  LYS   NZ 3199   5.210   1.701   4.725
  207  LYS  HZ1 3200   5.130   1.690   4.663
  207  LYS  HZ2 3201   5.286   1.637   4.707
  207  LYS  HZ3 3202   5.169   1.671   4.813
  207  LYS    C 3203   5.613   2.193   4.454
  207  LYS    O 3204   5.671   2.207   4.562
  208  ALA    N 3205   5.678   2.164   4.347
  208  ALA    H 3206   5.618   2.144   4.268
  208  ALA   CA 3207   5.817   2.140   4.338
  208  ALA   HA 3208   5.840   2.080   4.427
  208  ALA   CB 3209   5.851   2.064   4.207
  208  ALA  HB1 3210   5.827   2.130   4.122
  208  ALA  HB2 3211   5.955   2.031   4.206
  208  ALA  HB3 3212   5.802   1.968   4.191
  208  ALA    C 3213   5.904   2.271   4.343
  208  ALA    O 3214   6.010   2.271   4.407
  209  ILE    N 3215   5.858   2.379   4.276
  209  ILE    H 3216   5.768   2.370   4.231
  209  ILE   CA 3217   5.927   2.509   4.278
  209  ILE   HA 3218   6.033   2.509   4.253
  209  ILE   CB 3219   5.849   2.610   4.189
  209  ILE   HB 3220   5.741   2.598   4.198
  209  ILE  CG2 3221   5.877   2.761   4.220
  209  ILE HG21 3222   5.812   2.823   4.158
  209  ILE HG22 3223   5.846   2.777   4.323
  209  ILE HG23 3224   5.983   2.782   4.210
  209  ILE  CG1 3225   5.887   2.569   4.042
  209  ILE HG12 3226   5.986   2.606   4.016
  209  ILE HG13 3227   5.883   2.460   4.035
  209  ILE  CD1 3228   5.790   2.614   3.934
  209  ILE HD11 3229   5.691   2.568   3.946
  209  ILE HD12 3230   5.780   2.722   3.946
  209  ILE HD13 3231   5.815   2.591   3.830
  209  ILE    C 3232   5.934   2.560   4.424
  209  ILE    O 3233   6.048   2.602   4.461
  210  LEU    N 3234   5.823   2.546   4.495
  210  LEU    H 3235   5.739   2.527   4.441
  210  LEU   CA 3236   5.804   2.582   4.636
  210  LEU   HA 3237   5.852   2.676   4.663
  210  LEU   CB 3238   5.652   2.601   4.676
  210  LEU  HB2 3239   5.592   2.512   4.656
  210  LEU  HB3 3240   5.636   2.615   4.783
  210  LEU   CG 3241   5.578   2.707   4.602
  210  LEU   HG 3242   5.604   2.697   4.497
  210  LEU  CD1 3243   5.426   2.699   4.621
  210  LEU HD11 3244   5.394   2.595   4.617
  210  LEU HD12 3245   5.407   2.746   4.717
  210  LEU HD13 3246   5.371   2.752   4.543
  210  LEU  CD2 3247   5.629   2.845   4.638
  210  LEU HD21 3248   5.579   2.917   4.573
  210  LEU HD22 3249   5.599   2.870   4.740
  210  LEU HD23 3250   5.737   2.855   4.629
  210  LEU    C 3251   5.862   2.481   4.736
  210  LEU    O 3252   5.880   2.522   4.852
  211  ASP    N 3253   5.883   2.358   4.689
  211  ASP    H 3254   5.864   2.336   4.593
  211  ASP   CA 3255   5.959   2.263   4.776
  211  ASP   HA 3256   5.941   2.272   4.884
  211  ASP   CB 3257   5.934   2.113   4.740
  211  ASP  HB2 3258   5.828   2.093   4.723
  211  ASP  HB3 3259   5.979   2.096   4.642
  211  ASP   CG 3260   5.994   2.015   4.843
  211  ASP  OD1 3261   6.027   1.896   4.807
  211  ASP  OD2 3262   5.991   2.042   4.964
  211  ASP    C 3263   6.113   2.296   4.771
  211  ASP    O 3264   6.182   2.302   4.875
  212  LYS    N 3265   6.165   2.325   4.656
  212  LYS    H 3266   6.102   2.321   4.577
  212  LYS   CA 3267   6.305   2.366   4.640
  212  LYS   HA 3268   6.371   2.300   4.696
  212  LYS   CB 3269   6.348   2.382   4.492
  212  LYS  HB2 3270   6.266   2.440   4.448
  212  LYS  HB3 3271   6.430   2.451   4.470
  212  LYS   CG 3272   6.360   2.256   4.404
  212  LYS  HG2 3273   6.426   2.188   4.457
  212  LYS  HG3 3274   6.264   2.204   4.414
  212  LYS   CD 3275   6.381   2.277   4.251
  212  LYS  HD2 3276   6.288   2.312   4.207
  212  LYS  HD3 3277   6.460   2.351   4.245
  212  LYS   CE 3278   6.410   2.146   4.169
  212  LYS  HE2 3279   6.336   2.066   4.182
  212  LYS  HE3 3280   6.412   2.168   4.062
  212  LYS   NZ 3281   6.544   2.093   4.209
  212  LYS  HZ1 3282   6.566   2.020   4.143
  212  LYS  HZ2 3283   6.611   2.167   4.228
  212  LYS  HZ3 3284   6.534   2.037   4.292
  212  LYS    C 3285   6.338   2.496   4.708
  212  LYS    O 3286   6.457   2.526   4.737
  213  LEU    N 3287   6.238   2.579   4.745
  213  LEU    H 3288   6.144   2.551   4.720
  213  LEU   CA 3289   6.259   2.717   4.795
  213  LEU   HA 3290   6.337   2.761   4.733
  213  LEU   CB 3291   6.123   2.797   4.786
  213  LEU  HB2 3292   6.083   2.773   4.687
  213  LEU  HB3 3293   6.055   2.754   4.860
  213  LEU   CG 3294   6.128   2.947   4.796
  213  LEU   HG 3295   6.141   2.969   4.902
  213  LEU  CD1 3296   6.245   3.010   4.714
  213  LEU HD11 3297   6.244   2.970   4.613
  213  LEU HD12 3298   6.231   3.117   4.700
  213  LEU HD13 3299   6.338   2.999   4.770
  213  LEU  CD2 3300   5.988   2.989   4.743
  213  LEU HD21 3301   5.971   2.969   4.637
  213  LEU HD22 3302   5.912   2.926   4.790
  213  LEU HD23 3303   5.974   3.094   4.766
  213  LEU    C 3304   6.306   2.722   4.946
  213  LEU    O 3305   6.305   2.613   5.011
  214  HIE    N 3306   6.353   2.828   5.004
  214  HIE    H 3307   6.363   2.909   4.945
  214  HIE   CA 3308   6.407   2.841   5.140
  214  HIE   HA 3309   6.434   2.742   5.177
  214  HIE   CB 3310   6.542   2.917   5.129
  214  HIE  HB2 3311   6.601   2.876   5.047
  214  HIE  HB3 3312   6.527   3.016   5.087
  214  HIE   CG 3313   6.642   2.912   5.243
  214  HIE  ND1 3314   6.669   2.800   5.328
  214  HIE  CE1 3315   6.752   2.851   5.424
  214  HIE  HE1 3316   6.776   2.801   5.517
  214  HIE  NE2 3317   6.789   2.976   5.396
  214  HIE  HE2 3318   6.829   3.036   5.466
  214  HIE  CD2 3319   6.725   3.020   5.281
  214  HIE  HD2 3320   6.731   3.117   5.234
  214  HIE    C 3321   6.312   2.903   5.238
  214  HIE    O 3322   6.191   2.929   5.219
  215  ASN    N 3323   6.366   2.941   5.351
  215  ASN    H 3324   6.466   2.934   5.359
  215  ASN   CA 3325   6.296   3.017   5.465
  215  ASN   HA 3326   6.191   2.990   5.469
  215  ASN   CB 3327   6.351   2.962   5.601
  215  ASN  HB2 3328   6.458   2.978   5.608
  215  ASN  HB3 3329   6.303   3.017   5.682
  215  ASN   CG 3330   6.307   2.827   5.635
  215  ASN  OD1 3331   6.371   2.734   5.597
  215  ASN  ND2 3332   6.194   2.812   5.704
  215  ASN HD21 3333   6.164   2.720   5.732
  215  ASN HD22 3334   6.140   2.893   5.731
  215  ASN    C 3335   6.311   3.168   5.449
  215  ASN    O 3336   6.409   3.219   5.391
  216  LEU    N 3337   6.222   3.247   5.509
  216  LEU    H 3338   6.139   3.206   5.550
  216  LEU   CA 3339   6.213   3.397   5.496
  216  LEU   HA 3340   6.218   3.416   5.389
  216  LEU   CB 3341   6.077   3.454   5.547
  216  LEU  HB2 3342   6.057   3.419   5.648
  216  LEU  HB3 3343   6.089   3.562   5.550
  216  LEU   CG 3344   5.958   3.415   5.453
  216  LEU   HG 3345   5.928   3.310   5.457
  216  LEU  CD1 3346   5.830   3.491   5.497
  216  LEU HD11 3347   5.800   3.460   5.598
  216  LEU HD12 3348   5.850   3.598   5.496
  216  LEU HD13 3349   5.752   3.469   5.424
  216  LEU  CD2 3350   5.980   3.457   5.306
  216  LEU HD21 3351   6.005   3.563   5.294
  216  LEU HD22 3352   6.048   3.385   5.259
  216  LEU HD23 3353   5.892   3.467   5.243
  216  LEU    C 3354   6.334   3.458   5.574
  216  LEU    O 3355   6.390   3.385   5.651
  217  ASN    N 3356   6.373   3.585   5.549
  217  ASN    H 3357   6.337   3.632   5.467
  217  ASN   CA 3358   6.500   3.629   5.600
  217  ASN   HA 3359   6.574   3.550   5.588
  217  ASN   CB 3360   6.546   3.740   5.508
  217  ASN  HB2 3361   6.566   3.693   5.412
  217  ASN  HB3 3362   6.473   3.820   5.496
  217  ASN   CG 3363   6.680   3.796   5.554
  217  ASN  OD1 3364   6.704   3.822   5.675
  217  ASN  ND2 3365   6.759   3.825   5.454
  217  ASN HD21 3366   6.847   3.866   5.483
  217  ASN HD22 3367   6.734   3.835   5.357
  217  ASN    C 3368   6.484   3.655   5.752
  217  ASN    O 3369   6.408   3.748   5.787
  218  SER    N 3370   6.551   3.586   5.830
  218  SER    H 3371   6.603   3.509   5.789
  218  SER   CA 3372   6.554   3.588   5.979
  218  SER   HA 3373   6.449   3.578   6.005
  218  SER   CB 3374   6.633   3.469   6.046
  218  SER  HB2 3375   6.737   3.484   6.015
  218  SER  HB3 3376   6.620   3.476   6.154
  218  SER   OG 3377   6.589   3.346   5.996
  218  SER   HG 3378   6.638   3.283   6.049
  218  SER    C 3379   6.608   3.717   6.038
  218  SER    O 3380   6.597   3.731   6.156
  219  ASN    N 3381   6.650   3.813   5.954
  219  ASN    H 3382   6.671   3.809   5.855
  219  ASN   CA 3383   6.672   3.946   6.013
  219  ASN   HA 3384   6.708   3.929   6.115
  219  ASN   CB 3385   6.780   4.003   5.916
  219  ASN  HB2 3386   6.861   3.932   5.905
  219  ASN  HB3 3387   6.736   4.009   5.816
  219  ASN   CG 3388   6.830   4.142   5.959
  219  ASN  OD1 3389   6.893   4.153   6.065
  219  ASN  ND2 3390   6.817   4.245   5.881
  219  ASN HD21 3391   6.899   4.302   5.897
  219  ASN HD22 3392   6.784   4.237   5.786
  219  ASN    C 3393   6.544   4.035   6.025
  219  ASN    O 3394   6.543   4.135   6.103
  220  TRP    N 3395   6.440   3.988   5.962
  220  TRP    H 3396   6.451   3.912   5.896
  220  TRP   CA 3397   6.316   4.063   5.956
  220  TRP   HA 3398   6.312   4.130   6.042
  220  TRP   CB 3399   6.308   4.133   5.819
  220  TRP  HB2 3400   6.336   4.057   5.746
  220  TRP  HB3 3401   6.205   4.162   5.801
  220  TRP   CG 3402   6.403   4.249   5.795
  220  TRP  CD1 3403   6.400   4.376   5.848
  220  TRP  HD1 3404   6.334   4.415   5.923
  220  TRP  NE1 3405   6.505   4.449   5.800
  220  TRP  HE1 3406   6.519   4.537   5.848
  220  TRP  CE2 3407   6.588   4.378   5.717
  220  TRP  CZ2 3408   6.705   4.409   5.639
  220  TRP  HZ2 3409   6.764   4.500   5.638
  220  TRP  CH2 3410   6.762   4.302   5.570
  220  TRP  HH2 3411   6.857   4.314   5.520
  220  TRP  CZ3 3412   6.704   4.173   5.573
  220  TRP  HZ3 3413   6.742   4.094   5.509
  220  TRP  CE3 3414   6.589   4.149   5.648
  220  TRP  HE3 3415   6.537   4.055   5.639
  220  TRP  CD2 3416   6.524   4.255   5.715
  220  TRP    C 3417   6.191   3.977   5.975
  220  TRP    O 3418   6.092   4.027   6.026
  221  PHE    N 3419   6.196   3.849   5.952
  221  PHE    H 3420   6.285   3.817   5.916
  221  PHE   CA 3421   6.085   3.756   5.976
  221  PHE   HA 3422   6.004   3.820   6.012
  221  PHE   CB 3423   6.039   3.692   5.849
  221  PHE  HB2 3424   6.112   3.617   5.817
  221  PHE  HB3 3425   5.951   3.634   5.877
  221  PHE   CG 3426   6.004   3.778   5.732
  221  PHE  CD1 3427   6.096   3.854   5.655
  221  PHE  HD1 3428   6.202   3.843   5.676
  221  PHE  CE1 3429   6.052   3.932   5.544
  221  PHE  HE1 3430   6.123   3.989   5.486
  221  PHE   CZ 3431   5.917   3.944   5.513
  221  PHE   HZ 3432   5.873   4.007   5.437
  221  PHE  CE2 3433   5.827   3.870   5.592
  221  PHE  HE2 3434   5.720   3.867   5.576
  221  PHE  CD2 3435   5.869   3.798   5.703
  221  PHE  HD2 3436   5.787   3.762   5.764
  221  PHE    C 3437   6.112   3.650   6.089
  221  PHE    O 3438   6.229   3.615   6.107
  222  PRO    N 3439   6.013   3.606   6.161
  222  PRO   CD 3440   5.870   3.643   6.156
  222  PRO  HD2 3441   5.816   3.614   6.066
  222  PRO  HD3 3442   5.857   3.751   6.165
  222  PRO   CG 3443   5.797   3.587   6.282
  222  PRO  HG2 3444   5.696   3.558   6.253
  222  PRO  HG3 3445   5.803   3.661   6.362
  222  PRO   CB 3446   5.886   3.462   6.310
  222  PRO  HB2 3447   5.835   3.381   6.257
  222  PRO  HB3 3448   5.885   3.441   6.417
  222  PRO   CA 3449   6.028   3.503   6.262
  222  PRO   HA 3450   6.074   3.551   6.348
  222  PRO    C 3451   6.107   3.380   6.208
  222  PRO    O 3452   6.059   3.313   6.116
  223  ALA    N 3453   6.222   3.343   6.268
  223  ALA    H 3454   6.251   3.399   6.347
  223  ALA   CA 3455   6.311   3.239   6.237
  223  ALA   HA 3456   6.363   3.264   6.145
  223  ALA   CB 3457   6.436   3.233   6.314
  223  ALA  HB1 3458   6.419   3.200   6.417
  223  ALA  HB2 3459   6.503   3.165   6.262
  223  ALA  HB3 3460   6.475   3.335   6.315
  223  ALA    C 3461   6.231   3.107   6.217
  223  ALA    O 3462   6.179   3.054   6.318
  224  GLY    N 3463   6.228   3.051   6.095
  224  GLY    H 3464   6.259   3.115   6.025
  224  GLY   CA 3465   6.151   2.929   6.058
  224  GLY  HA2 3466   6.212   2.851   6.012
  224  GLY  HA3 3467   6.124   2.874   6.149
  224  GLY    C 3468   6.027   2.948   5.975
  224  GLY    O 3469   5.953   2.853   5.939
  225  SER    N 3470   6.008   3.081   5.945
  225  SER    H 3471   6.059   3.157   5.988
  225  SER   CA 3472   5.893   3.114   5.857
  225  SER   HA 3473   5.809   3.051   5.886
  225  SER   CB 3474   5.844   3.262   5.857
  225  SER  HB2 3475   5.912   3.337   5.817
  225  SER  HB3 3476   5.752   3.268   5.798
  225  SER   OG 3477   5.825   3.306   5.993
  225  SER   HG 3478   5.907   3.299   6.043
  225  SER    C 3479   5.927   3.080   5.711
  225  SER    O 3480   6.044   3.091   5.684
  226  LYS    N 3481   5.832   3.042   5.627
  226  LYS    H 3482   5.735   3.033   5.656
  226  LYS   CA 3483   5.852   3.025   5.481
  226  LYS   HA 3484   5.951   3.062   5.453
  226  LYS   CB 3485   5.828   2.875   5.459
  226  LYS  HB2 3486   5.851   2.851   5.356
  226  LYS  HB3 3487   5.898   2.821   5.523
  226  LYS   CG 3488   5.686   2.828   5.485
  226  LYS  HG2 3489   5.659   2.851   5.588
  226  LYS  HG3 3490   5.619   2.885   5.420
  226  LYS   CD 3491   5.666   2.679   5.459
  226  LYS  HD2 3492   5.754   2.622   5.489
  226  LYS  HD3 3493   5.578   2.637   5.509
  226  LYS   CE 3494   5.648   2.652   5.308
  226  LYS  HE2 3495   5.577   2.717   5.258
  226  LYS  HE3 3496   5.746   2.666   5.262
  226  LYS   NZ 3497   5.613   2.511   5.289
  226  LYS  HZ1 3498   5.691   2.452   5.313
  226  LYS  HZ2 3499   5.529   2.485   5.339
  226  LYS  HZ3 3500   5.591   2.495   5.192
  226  LYS    C 3501   5.756   3.115   5.404
  226  LYS    O 3502   5.647   3.149   5.459
  227  PRO    N 3503   5.774   3.146   5.273
  227  PRO   CD 3504   5.882   3.102   5.190
  227  PRO  HD2 3505   5.916   3.003   5.220
  227  PRO  HD3 3506   5.965   3.169   5.215
  227  PRO   CG 3507   5.851   3.128   5.047
  227  PRO  HG2 3508   5.782   3.049   5.017
  227  PRO  HG3 3509   5.939   3.145   4.984
  227  PRO   CB 3510   5.768   3.252   5.058
  227  PRO  HB2 3511   5.707   3.245   4.968
  227  PRO  HB3 3512   5.839   3.333   5.073
  227  PRO   CA 3513   5.695   3.236   5.196
  227  PRO   HA 3514   5.695   3.334   5.243
  227  PRO    C 3515   5.549   3.193   5.178
  227  PRO    O 3516   5.509   3.076   5.158
  228  PHE    N 3517   5.471   3.301   5.186
  228  PHE    H 3518   5.516   3.381   5.226
  228  PHE   CA 3519   5.330   3.295   5.153
  228  PHE   HA 3520   5.282   3.206   5.194
  228  PHE   CB 3521   5.261   3.419   5.214
  228  PHE  HB2 3522   5.251   3.412   5.322
  228  PHE  HB3 3523   5.311   3.515   5.198
  228  PHE   CG 3524   5.122   3.449   5.157
  228  PHE  CD1 3525   5.017   3.359   5.193
  228  PHE  HD1 3526   5.037   3.288   5.272
  228  PHE  CE1 3527   4.888   3.377   5.144
  228  PHE  HE1 3528   4.811   3.309   5.178
  228  PHE   CZ 3529   4.863   3.482   5.048
  228  PHE   HZ 3530   4.765   3.499   5.006
  228  PHE  CE2 3531   4.964   3.567   5.012
  228  PHE  HE2 3532   4.947   3.652   4.949
  228  PHE  CD2 3533   5.097   3.554   5.067
  228  PHE  HD2 3534   5.168   3.629   5.036
  228  PHE    C 3535   5.323   3.301   5.000
  228  PHE    O 3536   5.374   3.394   4.944
  229  ILE    N 3537   5.229   3.223   4.938
  229  ILE    H 3538   5.192   3.143   4.987
  229  ILE   CA 3539   5.170   3.246   4.812
  229  ILE   HA 3540   5.204   3.343   4.775
  229  ILE   CB 3541   5.236   3.143   4.718
  229  ILE   HB 3542   5.201   3.169   4.618
  229  ILE  CG2 3543   5.390   3.151   4.702
  229  ILE HG21 3544   5.418   3.072   4.633
  229  ILE HG22 3545   5.418   3.251   4.669
  229  ILE HG23 3546   5.438   3.120   4.795
  229  ILE  CG1 3547   5.190   2.996   4.746
  229  ILE HG12 3548   5.280   2.939   4.725
  229  ILE HG13 3549   5.163   2.972   4.849
  229  ILE  CD1 3550   5.072   2.934   4.669
  229  ILE HD11 3551   5.071   2.826   4.682
  229  ILE HD12 3552   4.973   2.976   4.685
  229  ILE HD13 3553   5.082   2.948   4.561
  229  ILE    C 3554   5.019   3.252   4.803
  229  ILE    O 3555   4.947   3.187   4.878
  230  TYR    N 3556   4.971   3.323   4.699
  230  TYR    H 3557   5.041   3.378   4.651
  230  TYR   CA 3558   4.843   3.289   4.636
  230  TYR   HA 3559   4.806   3.196   4.680
  230  TYR   CB 3560   4.749   3.396   4.667
  230  TYR  HB2 3561   4.652   3.345   4.665
  230  TYR  HB3 3562   4.759   3.422   4.772
  230  TYR   CG 3563   4.763   3.526   4.588
  230  TYR  CD1 3564   4.871   3.617   4.621
  230  TYR  HD1 3565   4.947   3.596   4.695
  230  TYR  CE1 3566   4.865   3.744   4.575
  230  TYR  HE1 3567   4.922   3.825   4.617
  230  TYR   CZ 3568   4.765   3.786   4.485
  230  TYR   OH 3569   4.763   3.919   4.448
  230  TYR   HH 3570   4.841   3.972   4.464
  230  TYR  CE2 3571   4.672   3.696   4.436
  230  TYR  HE2 3572   4.601   3.734   4.363
  230  TYR  CD2 3573   4.669   3.565   4.491
  230  TYR  HD2 3574   4.592   3.495   4.463
  230  TYR    C 3575   4.862   3.274   4.481
  230  TYR    O 3576   4.950   3.329   4.412
  231  GLN    N 3577   4.786   3.182   4.423
  231  GLN    H 3578   4.723   3.136   4.486
  231  GLN   CA 3579   4.783   3.135   4.284
  231  GLN   HA 3580   4.879   3.150   4.235
  231  GLN   CB 3581   4.758   2.982   4.286
  231  GLN  HB2 3582   4.676   2.970   4.356
  231  GLN  HB3 3583   4.720   2.956   4.187
  231  GLN   CG 3584   4.887   2.916   4.335
  231  GLN  HG2 3585   4.966   2.913   4.260
  231  GLN  HG3 3586   4.937   2.979   4.408
  231  GLN   CD 3587   4.872   2.775   4.396
  231  GLN  OE1 3588   4.914   2.674   4.340
  231  GLN  NE2 3589   4.800   2.758   4.505
  231  GLN HE21 3590   4.794   2.664   4.542
  231  GLN HE22 3591   4.747   2.833   4.546
  231  GLN    C 3592   4.677   3.211   4.199
  231  GLN    O 3593   4.559   3.209   4.244
  232  GLH    N 3594   4.714   3.270   4.091
  232  GLH    H 3595   4.810   3.284   4.065
  232  GLH   CA 3596   4.620   3.336   4.007
  232  GLH   HA 3597   4.540   3.372   4.072
  232  GLH   CB 3598   4.692   3.462   3.942
  232  GLH  HB2 3599   4.742   3.522   4.018
  232  GLH  HB3 3600   4.780   3.429   3.887
  232  GLH   CG 3601   4.586   3.553   3.871
  232  GLH  HG2 3602   4.484   3.522   3.894
  232  GLH  HG3 3603   4.611   3.656   3.898
  232  GLH   CD 3604   4.578   3.552   3.719
  232  GLH  OE1 3605   4.646   3.474   3.646
  232  GLH  OE2 3606   4.490   3.635   3.664
  232  GLH  HE2 3607   4.514   3.637   3.571
  232  GLH    C 3608   4.553   3.241   3.909
  232  GLH    O 3609   4.604   3.216   3.805
  233  VAL    N 3610   4.445   3.189   3.953
  233  VAL    H 3611   4.402   3.230   4.034
  233  VAL   CA 3612   4.364   3.095   3.879
  233  VAL   HA 3613   4.385   3.097   3.772
  233  VAL   CB 3614   4.389   2.953   3.927
  233  VAL   HB 3615   4.490   2.931   3.893
  233  VAL  CG1 3616   4.382   2.940   4.081
  233  VAL HG11 3617   4.412   2.838   4.107
  233  VAL HG12 3618   4.448   3.014   4.128
  233  VAL HG13 3619   4.278   2.948   4.113
  233  VAL  CG2 3620   4.297   2.851   3.862
  233  VAL HG21 3621   4.340   2.754   3.836
  233  VAL HG22 3622   4.210   2.827   3.923
  233  VAL HG23 3623   4.257   2.880   3.765
  233  VAL    C 3624   4.219   3.136   3.883
  233  VAL    O 3625   4.163   3.175   3.987
  234  ILE    N 3626   4.148   3.130   3.770
  234  ILE    H 3627   4.190   3.079   3.693
  234  ILE   CA 3628   4.006   3.184   3.750
  234  ILE   HA 3629   3.969   3.244   3.833
  234  ILE   CB 3630   4.006   3.271   3.619
  234  ILE   HB 3631   4.045   3.205   3.541
  234  ILE  CG2 3632   3.863   3.311   3.586
  234  ILE HG21 3633   3.860   3.385   3.506
  234  ILE HG22 3634   3.799   3.227   3.561
  234  ILE HG23 3635   3.816   3.361   3.671
  234  ILE  CG1 3636   4.086   3.404   3.628
  234  ILE HG12 3637   4.060   3.463   3.540
  234  ILE HG13 3638   4.046   3.484   3.690
  234  ILE  CD1 3639   4.236   3.386   3.637
  234  ILE HD11 3640   4.269   3.355   3.736
  234  ILE HD12 3641   4.274   3.316   3.562
  234  ILE HD13 3642   4.276   3.486   3.626
  234  ILE    C 3643   3.910   3.071   3.732
  234  ILE    O 3644   3.918   2.987   3.640
  235  ASP    N 3645   3.801   3.081   3.810
  235  ASP    H 3646   3.801   3.157   3.877
  235  ASP   CA 3647   3.700   2.978   3.828
  235  ASP   HA 3648   3.711   2.899   3.753
  235  ASP   CB 3649   3.719   2.908   3.967
  235  ASP  HB2 3650   3.818   2.867   3.984
  235  ASP  HB3 3651   3.710   2.975   4.052
  235  ASP   CG 3652   3.622   2.790   3.991
  235  ASP  OD1 3653   3.602   2.739   4.099
  235  ASP  OD2 3654   3.576   2.736   3.890
  235  ASP    C 3655   3.562   3.039   3.815
  235  ASP    O 3656   3.499   3.064   3.918
  236  LEU    N 3657   3.513   3.060   3.696
  236  LEU    H 3658   3.571   3.045   3.615
  236  LEU   CA 3659   3.375   3.114   3.668
  236  LEU   HA 3660   3.332   3.141   3.764
  236  LEU   CB 3661   3.375   3.228   3.568
  236  LEU  HB2 3662   3.401   3.192   3.469
  236  LEU  HB3 3663   3.273   3.264   3.555
  236  LEU   CG 3664   3.471   3.347   3.593
  236  LEU   HG 3665   3.574   3.313   3.581
  236  LEU  CD1 3666   3.436   3.451   3.483
  236  LEU HD11 3667   3.454   3.405   3.386
  236  LEU HD12 3668   3.331   3.475   3.501
  236  LEU HD13 3669   3.500   3.538   3.497
  236  LEU  CD2 3670   3.444   3.415   3.728
  236  LEU HD21 3671   3.340   3.449   3.734
  236  LEU HD22 3672   3.465   3.348   3.811
  236  LEU HD23 3673   3.500   3.509   3.732
  236  LEU    C 3674   3.280   3.002   3.625
  236  LEU    O 3675   3.160   3.031   3.609
  237  GLY    N 3676   3.319   2.880   3.608
  237  GLY    H 3677   3.415   2.861   3.635
  237  GLY   CA 3678   3.240   2.765   3.572
  237  GLY  HA2 3679   3.274   2.680   3.631
  237  GLY  HA3 3680   3.137   2.784   3.604
  237  GLY    C 3681   3.257   2.727   3.428
  237  GLY    O 3682   3.328   2.781   3.350
  238  GLY    N 3683   3.198   2.614   3.394
  238  GLY    H 3684   3.138   2.558   3.453
  238  GLY   CA 3685   3.203   2.555   3.257
  238  GLY  HA2 3686   3.123   2.482   3.248
  238  GLY  HA3 3687   3.203   2.635   3.182
  238  GLY    C 3688   3.328   2.482   3.217
  238  GLY    O 3689   3.374   2.500   3.106
  239  GLU    N 3690   3.398   2.419   3.316
  239  GLU    H 3691   3.363   2.445   3.408
  239  GLU   CA 3692   3.534   2.364   3.299
  239  GLU   HA 3693   3.540   2.330   3.196
  239  GLU   CB 3694   3.645   2.472   3.312
  239  GLU  HB2 3695   3.649   2.496   3.419
  239  GLU  HB3 3696   3.740   2.423   3.292
  239  GLU   CG 3697   3.633   2.605   3.231
  239  GLU  HG2 3698   3.637   2.579   3.125
  239  GLU  HG3 3699   3.533   2.643   3.251
  239  GLU   CD 3700   3.744   2.706   3.268
  239  GLU  OE1 3701   3.858   2.663   3.287
  239  GLU  OE2 3702   3.727   2.824   3.249
  239  GLU    C 3703   3.553   2.242   3.394
  239  GLU    O 3704   3.525   2.246   3.514
  240  PRO    N 3705   3.624   2.138   3.344
  240  PRO   CD 3706   3.695   2.132   3.215
  240  PRO  HD2 3707   3.759   2.215   3.187
  240  PRO  HD3 3708   3.621   2.109   3.139
  240  PRO   CG 3709   3.783   2.003   3.224
  240  PRO  HG2 3710   3.876   2.027   3.276
  240  PRO  HG3 3711   3.809   1.944   3.136
  240  PRO   CB 3712   3.695   1.916   3.315
  240  PRO  HB2 3713   3.751   1.845   3.376
  240  PRO  HB3 3714   3.618   1.868   3.254
  240  PRO   CA 3715   3.631   2.015   3.419
  240  PRO   HA 3716   3.534   1.974   3.446
  240  PRO    C 3717   3.710   2.032   3.552
  240  PRO    O 3718   3.678   1.955   3.634
  241  ILE    N 3719   3.803   2.127   3.557
  241  ILE    H 3720   3.805   2.183   3.474
  241  ILE   CA 3721   3.902   2.136   3.663
  241  ILE   HA 3722   3.879   2.060   3.739
  241  ILE   CB 3723   4.045   2.099   3.613
  241  ILE   HB 3724   4.073   2.177   3.542
  241  ILE  CG2 3725   4.144   2.121   3.733
  241  ILE HG21 3726   4.249   2.123   3.701
  241  ILE HG22 3727   4.124   2.221   3.772
  241  ILE HG23 3728   4.121   2.048   3.810
  241  ILE  CG1 3729   4.050   1.959   3.555
  241  ILE HG12 3730   4.023   1.890   3.635
  241  ILE HG13 3731   3.969   1.943   3.484
  241  ILE  CD1 3732   4.186   1.915   3.494
  241  ILE HD11 3733   4.192   1.952   3.392
  241  ILE HD12 3734   4.271   1.955   3.550
  241  ILE HD13 3735   4.191   1.806   3.488
  241  ILE    C 3736   3.883   2.284   3.709
  241  ILE    O 3737   3.889   2.374   3.627
  242  LYS    N 3738   3.880   2.305   3.836
  242  LYS    H 3739   3.913   2.239   3.906
  242  LYS   CA 3740   3.854   2.430   3.895
  242  LYS   HA 3741   3.843   2.508   3.820
  242  LYS   CB 3742   3.721   2.420   3.972
  242  LYS  HB2 3743   3.724   2.358   4.062
  242  LYS  HB3 3744   3.710   2.511   4.032
  242  LYS   CG 3745   3.601   2.390   3.894
  242  LYS  HG2 3746   3.571   2.486   3.853
  242  LYS  HG3 3747   3.613   2.311   3.820
  242  LYS   CD 3748   3.484   2.346   3.984
  242  LYS  HD2 3749   3.407   2.311   3.916
  242  LYS  HD3 3750   3.512   2.260   4.044
  242  LYS   CE 3751   3.413   2.460   4.072
  242  LYS  HE2 3752   3.332   2.414   4.129
  242  LYS  HE3 3753   3.487   2.505   4.138
  242  LYS   NZ 3754   3.356   2.569   3.983
  242  LYS  HZ1 3755   3.288   2.621   4.037
  242  LYS  HZ2 3756   3.416   2.636   3.938
  242  LYS  HZ3 3757   3.300   2.524   3.912
  242  LYS    C 3758   3.972   2.478   3.989
  242  LYS    O 3759   4.060   2.398   4.011
  243  SER    N 3760   3.959   2.597   4.047
  243  SER    H 3761   3.876   2.652   4.029
  243  SER   CA 3762   4.064   2.662   4.135
  243  SER   HA 3763   4.158   2.673   4.082
  243  SER   CB 3764   4.036   2.806   4.177
  243  SER  HB2 3765   4.133   2.842   4.214
  243  SER  HB3 3766   4.017   2.849   4.078
  243  SER   OG 3767   3.926   2.808   4.269
  243  SER   HG 3768   3.903   2.898   4.293
  243  SER    C 3769   4.101   2.572   4.253
  243  SER    O 3770   4.208   2.591   4.313
  244  SER    N 3771   4.010   2.481   4.300
  244  SER    H 3772   3.919   2.471   4.258
  244  SER   CA 3773   4.042   2.401   4.419
  244  SER   HA 3774   4.079   2.458   4.504
  244  SER   CB 3775   3.911   2.330   4.465
  244  SER  HB2 3776   3.937   2.279   4.557
  244  SER  HB3 3777   3.826   2.396   4.487
  244  SER   OG 3778   3.873   2.237   4.366
  244  SER   HG 3779   3.907   2.150   4.386
  244  SER    C 3780   4.152   2.298   4.386
  244  SER    O 3781   4.211   2.252   4.480
  245  ASP    N 3782   4.193   2.259   4.264
  245  ASP    H 3783   4.139   2.291   4.184
  245  ASP   CA 3784   4.302   2.167   4.232
  245  ASP   HA 3785   4.280   2.069   4.273
  245  ASP   CB 3786   4.297   2.153   4.080
  245  ASP  HB2 3787   4.195   2.136   4.046
  245  ASP  HB3 3788   4.331   2.235   4.017
  245  ASP   CG 3789   4.369   2.027   4.027
  245  ASP  OD1 3790   4.353   1.915   4.080
  245  ASP  OD2 3791   4.437   2.035   3.926
  245  ASP    C 3792   4.438   2.212   4.276
  245  ASP    O 3793   4.533   2.135   4.269
  246  TYR    N 3794   4.453   2.332   4.325
  246  TYR    H 3795   4.367   2.386   4.326
  246  TYR   CA 3796   4.570   2.410   4.363
  246  TYR   HA 3797   4.665   2.363   4.338
  246  TYR   CB 3798   4.556   2.540   4.291
  246  TYR  HB2 3799   4.461   2.588   4.315
  246  TYR  HB3 3800   4.641   2.605   4.314
  246  TYR   CG 3801   4.568   2.532   4.139
  246  TYR  CD1 3802   4.457   2.501   4.059
  246  TYR  HD1 3803   4.364   2.480   4.109
  246  TYR  CE1 3804   4.466   2.492   3.915
  246  TYR  HE1 3805   4.378   2.466   3.857
  246  TYR   CZ 3806   4.598   2.510   3.857
  246  TYR   OH 3807   4.612   2.503   3.727
  246  TYR   HH 3808   4.697   2.539   3.700
  246  TYR  CE2 3809   4.709   2.532   3.943
  246  TYR  HE2 3810   4.804   2.553   3.897
  246  TYR  CD2 3811   4.701   2.540   4.085
  246  TYR  HD2 3812   4.788   2.565   4.142
  246  TYR    C 3813   4.586   2.440   4.518
  246  TYR    O 3814   4.694   2.482   4.552
  247  PHE    N 3815   4.484   2.412   4.608
  247  PHE    H 3816   4.397   2.377   4.569
  247  PHE   CA 3817   4.487   2.437   4.752
  247  PHE   HA 3818   4.495   2.545   4.753
  247  PHE   CB 3819   4.364   2.377   4.824
  247  PHE  HB2 3820   4.374   2.269   4.826
  247  PHE  HB3 3821   4.380   2.411   4.927
  247  PHE   CG 3822   4.222   2.423   4.791
  247  PHE  CD1 3823   4.205   2.556   4.738
  247  PHE  HD1 3824   4.292   2.620   4.729
  247  PHE  CE1 3825   4.077   2.612   4.725
  247  PHE  HE1 3826   4.062   2.714   4.691
  247  PHE   CZ 3827   3.965   2.536   4.754
  247  PHE   HZ 3828   3.867   2.580   4.743
  247  PHE  CE2 3829   3.982   2.400   4.794
  247  PHE  HE2 3830   3.903   2.333   4.823
  247  PHE  CD2 3831   4.109   2.345   4.808
  247  PHE  HD2 3832   4.115   2.244   4.846
  247  PHE    C 3833   4.610   2.364   4.815
  247  PHE    O 3834   4.676   2.422   4.904
  248  GLY    N 3835   4.646   2.244   4.771
  248  GLY    H 3836   4.575   2.200   4.714
  248  GLY   CA 3837   4.763   2.169   4.810
  248  GLY  HA2 3838   4.761   2.119   4.907
  248  GLY  HA3 3839   4.774   2.090   4.736
  248  GLY    C 3840   4.903   2.238   4.806
  248  GLY    O 3841   4.991   2.194   4.874
  249  ASN    N 3842   4.907   2.353   4.734
  249  ASN    H 3843   4.828   2.389   4.683
  249  ASN   CA 3844   5.027   2.441   4.747
  249  ASN   HA 3845   5.111   2.382   4.784
  249  ASN   CB 3846   5.058   2.482   4.600
  249  ASN  HB2 3847   4.979   2.546   4.562
  249  ASN  HB3 3848   5.149   2.540   4.611
  249  ASN   CG 3849   5.071   2.374   4.497
  249  ASN  OD1 3850   5.103   2.259   4.518
  249  ASN  ND2 3851   5.051   2.417   4.373
  249  ASN HD21 3852   5.069   2.346   4.303
  249  ASN HD22 3853   5.009   2.507   4.351
  249  ASN    C 3854   5.010   2.574   4.826
  249  ASN    O 3855   5.109   2.631   4.874
  250  GLY    N 3856   4.887   2.625   4.842
  250  GLY    H 3857   4.807   2.574   4.806
  250  GLY   CA 3858   4.853   2.744   4.917
  250  GLY  HA2 3859   4.858   2.723   5.024
  250  GLY  HA3 3860   4.926   2.824   4.909
  250  GLY    C 3861   4.727   2.800   4.856
  250  GLY    O 3862   4.655   2.736   4.782
  251  ARG    N 3863   4.707   2.930   4.887
  251  ARG    H 3864   4.780   2.970   4.944
  251  ARG   CA 3865   4.592   3.015   4.853
  251  ARG   HA 3866   4.506   2.958   4.889
  251  ARG   CB 3867   4.599   3.150   4.927
  251  ARG  HB2 3868   4.692   3.200   4.902
  251  ARG  HB3 3869   4.525   3.218   4.884
  251  ARG   CG 3870   4.578   3.147   5.079
  251  ARG  HG2 3871   4.511   3.062   5.093
  251  ARG  HG3 3872   4.677   3.131   5.122
  251  ARG   CD 3873   4.515   3.271   5.138
  251  ARG  HD2 3874   4.579   3.358   5.124
  251  ARG  HD3 3875   4.426   3.290   5.079
  251  ARG   NE 3876   4.496   3.264   5.281
  251  ARG   HE 3877   4.558   3.200   5.329
  251  ARG   CZ 3878   4.400   3.323   5.358
  251  ARG  NH1 3879   4.306   3.403   5.318
  251  ARG HH11 3880   4.281   3.407   5.221
  251  ARG HH12 3881   4.242   3.449   5.382
  251  ARG  NH2 3882   4.408   3.319   5.485
  251  ARG HH21 3883   4.467   3.247   5.524
  251  ARG HH22 3884   4.338   3.356   5.548
  251  ARG    C 3885   4.569   3.028   4.700
  251  ARG    O 3886   4.669   3.016   4.628
  252  VAL    N 3887   4.452   3.067   4.655
  252  VAL    H 3888   4.378   3.082   4.721
  252  VAL   CA 3889   4.424   3.104   4.521
  252  VAL   HA 3890   4.512   3.121   4.460
  252  VAL   CB 3891   4.333   2.990   4.458
  252  VAL   HB 3892   4.299   3.014   4.358
  252  VAL  CG1 3893   4.405   2.852   4.464
  252  VAL HG11 3894   4.495   2.864   4.404
  252  VAL HG12 3895   4.431   2.816   4.563
  252  VAL HG13 3896   4.346   2.773   4.416
  252  VAL  CG2 3897   4.204   2.963   4.541
  252  VAL HG21 3898   4.135   3.045   4.524
  252  VAL HG22 3899   4.150   2.877   4.500
  252  VAL HG23 3900   4.222   2.955   4.648
  252  VAL    C 3901   4.338   3.236   4.518
  252  VAL    O 3902   4.307   3.288   4.627
  253  THR    N 3903   4.306   3.280   4.395
  253  THR    H 3904   4.341   3.224   4.318
  253  THR   CA 3905   4.225   3.397   4.364
  253  THR   HA 3906   4.234   3.463   4.450
  253  THR   CB 3907   4.267   3.468   4.241
  253  THR   HB 3908   4.182   3.533   4.217
  253  THR  CG2 3909   4.408   3.538   4.254
  253  THR HG21 3910   4.440   3.593   4.166
  253  THR HG22 3911   4.415   3.614   4.331
  253  THR HG23 3912   4.477   3.454   4.263
  253  THR  OG1 3913   4.279   3.368   4.134
  253  THR  HG1 3914   4.221   3.292   4.133
  253  THR    C 3915   4.079   3.350   4.341
  253  THR    O 3916   4.055   3.226   4.326
  254  GLU    N 3917   3.983   3.441   4.361
  254  GLU    H 3918   4.014   3.533   4.388
  254  GLU   CA 3919   3.837   3.423   4.340
  254  GLU   HA 3920   3.832   3.328   4.287
  254  GLU   CB 3921   3.760   3.413   4.473
  254  GLU  HB2 3922   3.790   3.330   4.537
  254  GLU  HB3 3923   3.769   3.509   4.525
  254  GLU   CG 3924   3.607   3.385   4.456
  254  GLU  HG2 3925   3.558   3.369   4.552
  254  GLU  HG3 3926   3.563   3.477   4.419
  254  GLU   CD 3927   3.587   3.264   4.359
  254  GLU  OE1 3928   3.591   3.146   4.409
  254  GLU  OE2 3929   3.568   3.283   4.239
  254  GLU    C 3930   3.779   3.529   4.250
  254  GLU    O 3931   3.739   3.636   4.290
  255  PHE    N 3932   3.765   3.497   4.118
  255  PHE    H 3933   3.787   3.404   4.084
  255  PHE   CA 3934   3.717   3.598   4.029
  255  PHE   HA 3935   3.736   3.700   4.065
  255  PHE   CB 3936   3.784   3.594   3.891
  255  PHE  HB2 3937   3.763   3.496   3.848
  255  PHE  HB3 3938   3.729   3.651   3.816
  255  PHE   CG 3939   3.925   3.642   3.897
  255  PHE  CD1 3940   4.029   3.561   3.928
  255  PHE  HD1 3941   4.015   3.460   3.964
  255  PHE  CE1 3942   4.164   3.590   3.905
  255  PHE  HE1 3943   4.244   3.520   3.925
  255  PHE   CZ 3944   4.196   3.712   3.844
  255  PHE   HZ 3945   4.297   3.740   3.819
  255  PHE  CE2 3946   4.091   3.801   3.826
  255  PHE  HE2 3947   4.109   3.898   3.781
  255  PHE  CD2 3948   3.958   3.770   3.855
  255  PHE  HD2 3949   3.884   3.844   3.828
  255  PHE    C 3950   3.563   3.595   4.020
  255  PHE    O 3951   3.509   3.699   3.981
  256  LYS    N 3952   3.486   3.502   4.081
  256  LYS    H 3953   3.533   3.425   4.127
  256  LYS   CA 3954   3.338   3.514   4.100
  256  LYS   HA 3955   3.305   3.540   3.999
  256  LYS   CB 3956   3.274   3.381   4.146
  256  LYS  HB2 3957   3.312   3.354   4.245
  256  LYS  HB3 3958   3.167   3.394   4.160
  256  LYS   CG 3959   3.302   3.277   4.042
  256  LYS  HG2 3960   3.266   3.313   3.946
  256  LYS  HG3 3961   3.409   3.268   4.025
  256  LYS   CD 3962   3.233   3.140   4.077
  256  LYS  HD2 3963   3.126   3.151   4.095
  256  LYS  HD3 3964   3.258   3.077   3.991
  256  LYS   CE 3965   3.276   3.064   4.196
  256  LYS  HE2 3966   3.243   3.114   4.288
  256  LYS  HE3 3967   3.225   2.968   4.196
  256  LYS   NZ 3968   3.421   3.051   4.191
  256  LYS  HZ1 3969   3.455   2.978   4.252
  256  LYS  HZ2 3970   3.463   3.046   4.099
  256  LYS  HZ3 3971   3.458   3.139   4.224
  256  LYS    C 3972   3.313   3.633   4.186
  256  LYS    O 3973   3.206   3.688   4.170
  257  TYR    N 3974   3.396   3.655   4.283
  257  TYR    H 3975   3.475   3.593   4.293
  257  TYR   CA 3976   3.395   3.764   4.382
  257  TYR   HA 3977   3.308   3.753   4.447
  257  TYR   CB 3978   3.518   3.763   4.472
  257  TYR  HB2 3979   3.549   3.667   4.513
  257  TYR  HB3 3980   3.602   3.808   4.420
  257  TYR   CG 3981   3.498   3.850   4.593
  257  TYR  CD1 3982   3.506   3.987   4.578
  257  TYR  HD1 3983   3.547   4.038   4.492
  257  TYR  CE1 3984   3.472   4.063   4.685
  257  TYR  HE1 3985   3.473   4.171   4.684
  257  TYR   CZ 3986   3.435   4.006   4.813
  257  TYR   OH 3987   3.382   4.082   4.916
  257  TYR   HH 3988   3.399   4.027   4.993
  257  TYR  CE2 3989   3.437   3.865   4.830
  257  TYR  HE2 3990   3.404   3.824   4.924
  257  TYR  CD2 3991   3.462   3.791   4.716
  257  TYR  HD2 3992   3.461   3.685   4.737
  257  TYR    C 3993   3.376   3.902   4.315
  257  TYR    O 3994   3.263   3.955   4.321
  258  GLY    N 3995   3.475   3.936   4.237
  258  GLY    H 3996   3.562   3.885   4.240
  258  GLY   CA 3997   3.475   4.070   4.171
  258  GLY  HA2 3998   3.447   4.147   4.243
  258  GLY  HA3 3999   3.570   4.087   4.120
  258  GLY    C 4000   3.366   4.070   4.068
  258  GLY    O 4001   3.290   4.168   4.061
  259  ALA    N 4002   3.358   3.970   3.986
  259  ALA    H 4003   3.431   3.901   3.979
  259  ALA   CA 4004   3.265   3.952   3.869
  259  ALA   HA 4005   3.272   4.030   3.792
  259  ALA   CB 4006   3.293   3.825   3.785
  259  ALA  HB1 4007   3.267   3.742   3.850
  259  ALA  HB2 4008   3.226   3.836   3.700
  259  ALA  HB3 4009   3.400   3.810   3.768
  259  ALA    C 4010   3.117   3.950   3.913
  259  ALA    O 4011   3.039   4.014   3.838
  260  LYS    N 4012   3.079   3.886   4.021
  260  LYS    H 4013   3.146   3.828   4.070
  260  LYS   CA 4014   2.939   3.884   4.072
  260  LYS   HA 4015   2.877   3.892   3.983
  260  LYS   CB 4016   2.904   3.753   4.145
  260  LYS  HB2 4017   2.964   3.734   4.234
  260  LYS  HB3 4018   2.797   3.764   4.166
  260  LYS   CG 4019   2.919   3.628   4.054
  260  LYS  HG2 4020   2.845   3.646   3.976
  260  LYS  HG3 4021   3.021   3.622   4.016
  260  LYS   CD 4022   2.881   3.497   4.122
  260  LYS  HD2 4023   2.936   3.475   4.214
  260  LYS  HD3 4024   2.775   3.497   4.147
  260  LYS   CE 4025   2.900   3.385   4.021
  260  LYS  HE2 4026   3.001   3.343   4.021
  260  LYS  HE3 4027   2.841   3.302   4.061
  260  LYS   NZ 4028   2.852   3.407   3.884
  260  LYS  HZ1 4029   2.752   3.413   3.874
  260  LYS  HZ2 4030   2.899   3.484   3.837
  260  LYS  HZ3 4031   2.883   3.321   3.842
  260  LYS    C 4032   2.907   4.000   4.166
  260  LYS    O 4033   2.791   4.037   4.163
  261  LEU    N 4034   3.002   4.058   4.239
  261  LEU    H 4035   3.094   4.019   4.226
  261  LEU   CA 4036   2.976   4.177   4.319
  261  LEU   HA 4037   2.883   4.167   4.374
  261  LEU   CB 4038   3.094   4.192   4.418
  261  LEU  HB2 4039   3.102   4.097   4.471
  261  LEU  HB3 4040   3.189   4.199   4.365
  261  LEU   CG 4041   3.075   4.304   4.524
  261  LEU   HG 4042   3.075   4.397   4.468
  261  LEU  CD1 4043   2.949   4.292   4.610
  261  LEU HD11 4044   2.937   4.376   4.678
  261  LEU HD12 4045   2.854   4.290   4.556
  261  LEU HD13 4046   2.941   4.192   4.653
  261  LEU  CD2 4047   3.186   4.304   4.625
  261  LEU HD21 4048   3.162   4.385   4.694
  261  LEU HD22 4049   3.190   4.211   4.681
  261  LEU HD23 4050   3.279   4.330   4.574
  261  LEU    C 4051   2.968   4.297   4.220
  261  LEU    O 4052   2.876   4.373   4.238
  262  GLY    N 4053   3.048   4.295   4.109
  262  GLY    H 4054   3.129   4.238   4.089
  262  GLY   CA 4055   3.021   4.386   3.992
  262  GLY  HA2 4056   3.035   4.490   4.022
  262  GLY  HA3 4057   3.093   4.364   3.913
  262  GLY    C 4058   2.879   4.370   3.933
  262  GLY    O 4059   2.799   4.462   3.936
  263  THR    N 4060   2.829   4.245   3.914
  263  THR    H 4061   2.891   4.166   3.904
  263  THR   CA 4062   2.686   4.229   3.868
  263  THR   HA 4063   2.686   4.273   3.769
  263  THR   CB 4064   2.644   4.083   3.839
  263  THR   HB 4065   2.639   4.040   3.939
  263  THR  CG2 4066   2.499   4.072   3.770
  263  THR HG21 4067   2.474   3.967   3.757
  263  THR HG22 4068   2.417   4.116   3.827
  263  THR HG23 4069   2.496   4.111   3.668
  263  THR  OG1 4070   2.733   4.027   3.749
  263  THR  HG1 4071   2.719   3.934   3.769
  263  THR    C 4072   2.576   4.288   3.963
  263  THR    O 4073   2.481   4.350   3.915
  264  VAL    N 4074   2.597   4.261   4.093
  264  VAL    H 4075   2.683   4.218   4.122
  264  VAL   CA 4076   2.500   4.301   4.199
  264  VAL   HA 4077   2.402   4.273   4.162
  264  VAL   CB 4078   2.518   4.218   4.327
  264  VAL   HB 4079   2.623   4.228   4.352
  264  VAL  CG1 4080   2.433   4.264   4.448
  264  VAL HG11 4081   2.462   4.365   4.480
  264  VAL HG12 4082   2.333   4.261   4.406
  264  VAL HG13 4083   2.455   4.198   4.532
  264  VAL  CG2 4084   2.503   4.074   4.316
  264  VAL HG21 4085   2.548   4.022   4.400
  264  VAL HG22 4086   2.397   4.051   4.317
  264  VAL HG23 4087   2.545   4.042   4.220
  264  VAL    C 4088   2.500   4.450   4.229
  264  VAL    O 4089   2.394   4.513   4.238
  265  ILE    N 4090   2.622   4.513   4.237
  265  ILE    H 4091   2.701   4.451   4.233
  265  ILE   CA 4092   2.641   4.653   4.275
  265  ILE   HA 4093   2.555   4.674   4.339
  265  ILE   CB 4094   2.773   4.673   4.354
  265  ILE   HB 4095   2.854   4.637   4.291
  265  ILE  CG2 4096   2.802   4.823   4.363
  265  ILE HG21 4097   2.894   4.842   4.418
  265  ILE HG22 4098   2.810   4.848   4.257
  265  ILE HG23 4099   2.711   4.869   4.402
  265  ILE  CG1 4100   2.784   4.609   4.495
  265  ILE HG12 4101   2.778   4.501   4.479
  265  ILE HG13 4102   2.882   4.635   4.537
  265  ILE  CD1 4103   2.680   4.655   4.593
  265  ILE HD11 4104   2.584   4.629   4.548
  265  ILE HD12 4105   2.699   4.585   4.674
  265  ILE HD13 4106   2.686   4.762   4.613
  265  ILE    C 4107   2.607   4.735   4.142
  265  ILE    O 4108   2.544   4.837   4.157
  266  ARG    N 4109   2.628   4.686   4.016
  266  ARG    H 4110   2.689   4.606   4.002
  266  ARG   CA 4111   2.567   4.745   3.895
  266  ARG   HA 4112   2.580   4.853   3.896
  266  ARG   CB 4113   2.642   4.706   3.771
  266  ARG  HB2 4114   2.626   4.598   3.760
  266  ARG  HB3 4115   2.593   4.757   3.688
  266  ARG   CG 4116   2.786   4.748   3.767
  266  ARG  HG2 4117   2.801   4.850   3.803
  266  ARG  HG3 4118   2.847   4.682   3.828
  266  ARG   CD 4119   2.834   4.741   3.624
  266  ARG  HD2 4120   2.803   4.647   3.578
  266  ARG  HD3 4121   2.782   4.826   3.581
  266  ARG   NE 4122   2.985   4.765   3.615
  266  ARG   HE 4123   3.047   4.693   3.649
  266  ARG   CZ 4124   3.047   4.872   3.577
  266  ARG  NH1 4125   2.990   4.985   3.553
  266  ARG HH11 4126   2.891   5.000   3.568
  266  ARG HH12 4127   3.044   5.070   3.541
  266  ARG  NH2 4128   3.175   4.878   3.574
  266  ARG HH21 4129   3.232   4.795   3.579
  266  ARG HH22 4130   3.222   4.964   3.551
  266  ARG    C 4131   2.417   4.716   3.866
  266  ARG    O 4132   2.347   4.774   3.788
  267  LYS    N 4133   2.370   4.614   3.936
  267  LYS    H 4134   2.437   4.561   3.991
  267  LYS   CA 4135   2.227   4.567   3.940
  267  LYS   HA 4136   2.221   4.484   4.010
  267  LYS   CB 4137   2.138   4.668   3.999
  267  LYS  HB2 4138   2.124   4.753   3.934
  267  LYS  HB3 4139   2.035   4.631   4.003
  267  LYS   CG 4140   2.170   4.711   4.139
  267  LYS  HG2 4141   2.139   4.628   4.203
  267  LYS  HG3 4142   2.276   4.730   4.151
  267  LYS   CD 4143   2.096   4.836   4.177
  267  LYS  HD2 4144   1.991   4.813   4.158
  267  LYS  HD3 4145   2.098   4.850   4.285
  267  LYS   CE 4146   2.129   4.966   4.104
  267  LYS  HE2 4147   2.234   4.992   4.116
  267  LYS  HE3 4148   2.106   4.961   3.998
  267  LYS   NZ 4149   2.041   5.081   4.146
  267  LYS  HZ1 4150   2.058   5.161   4.087
  267  LYS  HZ2 4151   1.944   5.058   4.135
  267  LYS  HZ3 4152   2.052   5.101   4.244
  267  LYS    C 4153   2.190   4.506   3.803
  267  LYS    O 4154   2.076   4.516   3.759
  268  TRP    N 4155   2.278   4.435   3.737
  268  TRP    H 4156   2.370   4.448   3.778
  268  TRP   CA 4157   2.256   4.363   3.612
  268  TRP   HA 4158   2.184   4.432   3.568
  268  TRP   CB 4159   2.381   4.378   3.539
  268  TRP  HB2 4160   2.462   4.325   3.588
  268  TRP  HB3 4161   2.375   4.325   3.444
  268  TRP   CG 4162   2.428   4.516   3.509
  268  TRP  CD1 4163   2.362   4.637   3.524
  268  TRP  HD1 4164   2.258   4.644   3.552
  268  TRP  NE1 4165   2.439   4.739   3.468
  268  TRP  HE1 4166   2.412   4.836   3.472
  268  TRP  CE2 4167   2.545   4.682   3.405
  268  TRP  CZ2 4168   2.638   4.744   3.322
  268  TRP  HZ2 4169   2.643   4.848   3.290
  268  TRP  CH2 4170   2.743   4.664   3.271
  268  TRP  HH2 4171   2.821   4.711   3.214
  268  TRP  CZ3 4172   2.749   4.529   3.308
  268  TRP  HZ3 4173   2.837   4.481   3.268
  268  TRP  CE3 4174   2.657   4.467   3.396
  268  TRP  HE3 4175   2.656   4.361   3.416
  268  TRP  CD2 4176   2.553   4.546   3.444
  268  TRP    C 4177   2.203   4.218   3.623
  268  TRP    O 4178   2.194   4.170   3.732
  269  ASN    N 4179   2.155   4.156   3.513
  269  ASN    H 4180   2.145   4.216   3.432
  269  ASN   CA 4181   2.100   4.021   3.520
  269  ASN   HA 4182   2.052   4.005   3.424
  269  ASN   CB 4183   2.213   3.923   3.537
  269  ASN  HB2 4184   2.310   3.955   3.499
  269  ASN  HB3 4185   2.233   3.905   3.642
  269  ASN   CG 4186   2.176   3.788   3.474
  269  ASN  OD1 4187   2.060   3.761   3.444
  269  ASN  ND2 4188   2.265   3.698   3.457
  269  ASN HD21 4189   2.243   3.617   3.401
  269  ASN HD22 4190   2.364   3.710   3.474
  269  ASN    C 4191   1.989   4.002   3.627
  269  ASN    O 4192   1.977   3.895   3.685
  270  GLY    N 4193   1.907   4.105   3.650
  270  GLY    H 4194   1.933   4.189   3.599
  270  GLY   CA 4195   1.809   4.118   3.751
  270  GLY  HA2 4196   1.757   4.213   3.737
  270  GLY  HA3 4197   1.725   4.050   3.740
  270  GLY    C 4198   1.852   4.104   3.893
  270  GLY    O 4199   1.773   4.082   3.983
  271  GLU    N 4200   1.987   4.121   3.921
  271  GLU    H 4201   2.048   4.138   3.842
  271  GLU   CA 4202   2.041   4.099   4.057
  271  GLU   HA 4203   1.990   4.011   4.096
  271  GLU   CB 4204   2.190   4.049   4.062
  271  GLU  HB2 4205   2.246   4.138   4.032
  271  GLU  HB3 4206   2.215   4.025   4.165
  271  GLU   CG 4207   2.232   3.926   3.976
  271  GLU  HG2 4208   2.225   3.953   3.871
  271  GLU  HG3 4209   2.340   3.916   3.989
  271  GLU   CD 4210   2.153   3.795   4.008
  271  GLU  OE1 4211   2.144   3.703   3.919
  271  GLU  OE2 4212   2.110   3.784   4.125
  271  GLU    C 4213   2.013   4.204   4.162
  271  GLU    O 4214   1.988   4.322   4.126
  272  LYS    N 4215   1.994   4.176   4.288
  272  LYS    H 4216   2.000   4.081   4.319
  272  LYS   CA 4217   1.960   4.276   4.394
  272  LYS   HA 4218   1.976   4.377   4.355
  272  LYS   CB 4219   1.824   4.251   4.440
  272  LYS  HB2 4220   1.834   4.154   4.488
  272  LYS  HB3 4221   1.787   4.333   4.502
  272  LYS   CG 4222   1.715   4.238   4.335
  272  LYS  HG2 4223   1.712   4.318   4.261
  272  LYS  HG3 4224   1.728   4.149   4.274
  272  LYS   CD 4225   1.571   4.236   4.395
  272  LYS  HD2 4226   1.555   4.330   4.448
  272  LYS  HD3 4227   1.492   4.238   4.321
  272  LYS   CE 4228   1.532   4.118   4.495
  272  LYS  HE2 4229   1.563   4.021   4.457
  272  LYS  HE3 4230   1.599   4.126   4.581
  272  LYS   NZ 4231   1.388   4.123   4.524
  272  LYS  HZ1 4232   1.359   4.206   4.574
  272  LYS  HZ2 4233   1.339   4.122   4.435
  272  LYS  HZ3 4234   1.362   4.044   4.581
  272  LYS    C 4235   2.061   4.259   4.508
  272  LYS    O 4236   2.100   4.145   4.537
  273  MET    N 4237   2.093   4.369   4.579
  273  MET    H 4238   2.052   4.458   4.555
  273  MET   CA 4239   2.190   4.370   4.684
  273  MET   HA 4240   2.274   4.313   4.645
  273  MET   CB 4241   2.223   4.511   4.731
  273  MET  HB2 4242   2.221   4.578   4.646
  273  MET  HB3 4243   2.148   4.543   4.804
  273  MET   CG 4244   2.365   4.517   4.783
  273  MET  HG2 4245   2.371   4.431   4.849
  273  MET  HG3 4246   2.437   4.503   4.702
  273  MET   SD 4247   2.389   4.667   4.882
  273  MET   CE 4248   2.540   4.607   4.965
  273  MET  HE1 4249   2.608   4.560   4.893
  273  MET  HE2 4250   2.591   4.695   5.003
  273  MET  HE3 4251   2.515   4.546   5.052
  273  MET    C 4252   2.150   4.282   4.803
  273  MET    O 4253   2.238   4.225   4.857
  274  SER    N 4254   2.020   4.269   4.839
  274  SER    H 4255   1.957   4.338   4.800
  274  SER   CA 4256   1.958   4.171   4.931
  274  SER   HA 4257   1.980   4.204   5.033
  274  SER   CB 4258   1.803   4.174   4.920
  274  SER  HB2 4259   1.756   4.100   4.986
  274  SER  HB3 4260   1.770   4.268   4.964
  274  SER   OG 4261   1.746   4.151   4.791
  274  SER   HG 4262   1.678   4.084   4.798
  274  SER    C 4263   2.005   4.025   4.922
  274  SER    O 4264   2.011   3.952   5.025
  275  TYR    N 4265   2.060   3.982   4.806
  275  TYR    H 4266   2.065   4.049   4.731
  275  TYR   CA 4267   2.115   3.843   4.788
  275  TYR   HA 4268   2.042   3.767   4.814
  275  TYR   CB 4269   2.121   3.815   4.639
  275  TYR  HB2 4270   2.190   3.892   4.602
  275  TYR  HB3 4271   2.161   3.714   4.626
  275  TYR   CG 4272   2.002   3.830   4.557
  275  TYR  CD1 4273   2.010   3.865   4.422
  275  TYR  HD1 4274   2.108   3.895   4.387
  275  TYR  CE1 4275   1.893   3.865   4.339
  275  TYR  HE1 4276   1.898   3.879   4.233
  275  TYR   CZ 4277   1.765   3.850   4.398
  275  TYR   OH 4278   1.659   3.838   4.315
  275  TYR   HH 4279   1.578   3.814   4.360
  275  TYR  CE2 4280   1.752   3.832   4.532
  275  TYR  HE2 4281   1.651   3.810   4.565
  275  TYR  CD2 4282   1.869   3.812   4.613
  275  TYR  HD2 4283   1.845   3.784   4.714
  275  TYR    C 4284   2.250   3.826   4.854
  275  TYR    O 4285   2.285   3.707   4.873
  276  LEU    N 4286   2.325   3.921   4.897
  276  LEU    H 4287   2.307   4.018   4.878
  276  LEU   CA 4288   2.460   3.904   4.963
  276  LEU   HA 4289   2.500   3.820   4.906
  276  LEU   CB 4290   2.545   4.031   4.944
  276  LEU  HB2 4291   2.501   4.114   5.000
  276  LEU  HB3 4292   2.644   4.016   4.988
  276  LEU   CG 4293   2.560   4.083   4.799
  276  LEU   HG 4294   2.464   4.063   4.751
  276  LEU  CD1 4295   2.601   4.234   4.788
  276  LEU HD11 4296   2.706   4.229   4.819
  276  LEU HD12 4297   2.593   4.274   4.687
  276  LEU HD13 4298   2.553   4.286   4.871
  276  LEU  CD2 4299   2.676   4.000   4.737
  276  LEU HD21 4300   2.712   4.048   4.647
  276  LEU HD22 4301   2.758   3.999   4.809
  276  LEU HD23 4302   2.630   3.902   4.725
  276  LEU    C 4303   2.474   3.852   5.113
  276  LEU    O 4304   2.579   3.860   5.171
  277  LYS    N 4305   2.372   3.802   5.171
  277  LYS    H 4306   2.284   3.811   5.121
  277  LYS   CA 4307   2.360   3.746   5.308
  277  LYS   HA 4308   2.409   3.808   5.382
  277  LYS   CB 4309   2.212   3.734   5.353
  277  LYS  HB2 4310   2.168   3.833   5.337
  277  LYS  HB3 4311   2.162   3.664   5.285
  277  LYS   CG 4312   2.197   3.694   5.502
  277  LYS  HG2 4313   2.227   3.589   5.511
  277  LYS  HG3 4314   2.261   3.747   5.572
  277  LYS   CD 4315   2.049   3.700   5.536
  277  LYS  HD2 4316   2.038   3.674   5.642
  277  LYS  HD3 4317   2.007   3.799   5.516
  277  LYS   CE 4318   1.967   3.593   5.461
  277  LYS  HE2 4319   1.989   3.600   5.354
  277  LYS  HE3 4320   1.994   3.491   5.490
  277  LYS   NZ 4321   1.820   3.594   5.487
  277  LYS  HZ1 4322   1.798   3.604   5.585
  277  LYS  HZ2 4323   1.799   3.672   5.425
  277  LYS  HZ3 4324   1.783   3.506   5.454
  277  LYS    C 4325   2.432   3.608   5.322
  277  LYS    O 4326   2.462   3.565   5.433
  278  ASN    N 4327   2.452   3.531   5.212
  278  ASN    H 4328   2.427   3.575   5.124
  278  ASN   CA 4329   2.528   3.405   5.211
  278  ASN   HA 4330   2.570   3.381   5.309
  278  ASN   CB 4331   2.436   3.284   5.175
  278  ASN  HB2 4332   2.500   3.196   5.186
  278  ASN  HB3 4333   2.350   3.275   5.241
  278  ASN   CG 4334   2.386   3.272   5.031
  278  ASN  OD1 4335   2.357   3.377   4.979
  278  ASN  ND2 4336   2.376   3.158   4.965
  278  ASN HD21 4337   2.316   3.166   4.884
  278  ASN HD22 4338   2.426   3.074   4.991
  278  ASN    C 4339   2.654   3.418   5.128
  278  ASN    O 4340   2.721   3.323   5.088
  279  TRP    N 4341   2.701   3.540   5.095
  279  TRP    H 4342   2.650   3.619   5.134
  279  TRP   CA 4343   2.813   3.569   5.004
  279  TRP   HA 4344   2.772   3.548   4.905
  279  TRP   CB 4345   2.834   3.725   5.012
  279  TRP  HB2 4346   2.739   3.767   4.979
  279  TRP  HB3 4347   2.849   3.744   5.118
  279  TRP   CG 4348   2.942   3.772   4.938
  279  TRP  CD1 4349   3.052   3.834   4.994
  279  TRP  HD1 4350   3.070   3.859   5.097
  279  TRP  NE1 4351   3.126   3.884   4.892
  279  TRP  HE1 4352   3.188   3.959   4.917
  279  TRP  CE2 4353   3.070   3.863   4.771
  279  TRP  CZ2 4354   3.118   3.885   4.639
  279  TRP  HZ2 4355   3.218   3.924   4.627
  279  TRP  CH2 4356   3.042   3.840   4.530
  279  TRP  HH2 4357   3.073   3.843   4.426
  279  TRP  CZ3 4358   2.923   3.773   4.560
  279  TRP  HZ3 4359   2.869   3.735   4.475
  279  TRP  CE3 4360   2.878   3.742   4.690
  279  TRP  HE3 4361   2.794   3.675   4.700
  279  TRP  CD2 4362   2.953   3.790   4.801
  279  TRP    C 4363   2.944   3.499   5.039
  279  TRP    O 4364   2.980   3.481   5.155
  280  GLY    N 4365   3.015   3.445   4.938
  280  GLY    H 4366   2.982   3.461   4.844
  280  GLY   CA 4367   3.142   3.362   4.958
  280  GLY  HA2 4368   3.220   3.395   4.889
  280  GLY  HA3 4369   3.182   3.375   5.059
  280  GLY    C 4370   3.105   3.215   4.934
  280  GLY    O 4371   3.046   3.180   4.836
  281  GLU    N 4372   3.124   3.133   5.040
  281  GLU    H 4373   3.160   3.163   5.129
  281  GLU   CA 4374   3.105   2.990   5.025
  281  GLU   HA 4375   3.156   2.953   4.936
  281  GLU   CB 4376   3.180   2.918   5.146
  281  GLU  HB2 4377   3.131   2.936   5.241
  281  GLU  HB3 4378   3.165   2.812   5.128
  281  GLU   CG 4379   3.322   2.974   5.155
  281  GLU  HG2 4380   3.379   2.890   5.194
  281  GLU  HG3 4381   3.363   3.002   5.058
  281  GLU   CD 4382   3.338   3.089   5.258
  281  GLU  OE1 4383   3.259   3.184   5.271
  281  GLU  OE2 4384   3.435   3.075   5.336
  281  GLU    C 4385   2.958   2.950   5.014
  281  GLU    O 4386   2.929   2.847   4.963
  282  GLY    N 4387   2.863   3.034   5.058
  282  GLY    H 4388   2.886   3.117   5.111
  282  GLY   CA 4389   2.722   3.004   5.038
  282  GLY  HA2 4390   2.704   2.903   5.076
  282  GLY  HA3 4391   2.671   3.081   5.096
  282  GLY    C 4392   2.692   3.015   4.886
  282  GLY    O 4393   2.595   2.961   4.838
  283  TRP    N 4394   2.774   3.093   4.816
  283  TRP    H 4395   2.851   3.139   4.862
  283  TRP   CA 4396   2.757   3.121   4.673
  283  TRP   HA 4397   2.655   3.094   4.644
  283  TRP   CB 4398   2.790   3.263   4.621
  283  TRP  HB2 4399   2.894   3.285   4.643
  283  TRP  HB3 4400   2.790   3.264   4.512
  283  TRP   CG 4401   2.688   3.370   4.658
  283  TRP  CD1 4402   2.609   3.375   4.767
  283  TRP  HD1 4403   2.614   3.294   4.839
  283  TRP  NE1 4404   2.535   3.489   4.773
  283  TRP  HE1 4405   2.458   3.496   4.838
  283  TRP  CE2 4406   2.544   3.556   4.655
  283  TRP  CZ2 4407   2.488   3.673   4.606
  283  TRP  HZ2 4408   2.425   3.732   4.671
  283  TRP  CH2 4409   2.513   3.714   4.470
  283  TRP  HH2 4410   2.471   3.805   4.430
  283  TRP  CZ3 4411   2.599   3.637   4.389
  283  TRP  HZ3 4412   2.624   3.667   4.288
  283  TRP  CE3 4413   2.657   3.528   4.442
  283  TRP  HE3 4414   2.728   3.469   4.386
  283  TRP  CD2 4415   2.639   3.485   4.580
  283  TRP    C 4416   2.849   3.022   4.594
  283  TRP    O 4417   2.856   3.012   4.465
  284  GLY    N 4418   2.919   2.933   4.668
  284  GLY    H 4419   2.898   2.923   4.767
  284  GLY   CA 4420   2.990   2.821   4.599
  284  GLY  HA2 4421   3.017   2.744   4.671
  284  GLY  HA3 4422   2.932   2.782   4.516
  284  GLY    C 4423   3.120   2.868   4.540
  284  GLY    O 4424   3.174   2.806   4.445
  285  PHE    N 4425   3.181   2.970   4.598
  285  PHE    H 4426   3.127   3.000   4.678
  285  PHE   CA 4427   3.317   3.016   4.577
  285  PHE   HA 4428   3.348   3.020   4.472
  285  PHE   CB 4429   3.321   3.159   4.640
  285  PHE  HB2 4430   3.308   3.152   4.748
  285  PHE  HB3 4431   3.427   3.181   4.622
  285  PHE   CG 4432   3.239   3.268   4.582
  285  PHE  CD1 4433   3.135   3.245   4.493
  285  PHE  HD1 4434   3.126   3.144   4.456
  285  PHE  CE1 4435   3.066   3.349   4.428
  285  PHE  HE1 4436   2.985   3.323   4.362
  285  PHE   CZ 4437   3.083   3.479   4.470
  285  PHE   HZ 4438   3.032   3.561   4.422
  285  PHE  CE2 4439   3.181   3.506   4.565
  285  PHE  HE2 4440   3.191   3.607   4.602
  285  PHE  CD2 4441   3.260   3.402   4.622
  285  PHE  HD2 4442   3.337   3.427   4.693
  285  PHE    C 4443   3.405   2.922   4.659
  285  PHE    O 4444   3.354   2.846   4.744
  286  VAL    N 4445   3.540   2.937   4.650
  286  VAL    H 4446   3.577   3.015   4.598
  286  VAL   CA 4447   3.638   2.873   4.739
  286  VAL   HA 4448   3.606   2.769   4.744
  286  VAL   CB 4449   3.774   2.870   4.674
  286  VAL   HB 4450   3.841   2.825   4.747
  286  VAL  CG1 4451   3.781   2.786   4.550
  286  VAL HG11 4452   3.747   2.686   4.574
  286  VAL HG12 4453   3.721   2.833   4.472
  286  VAL HG13 4454   3.888   2.772   4.540
  286  VAL  CG2 4455   3.837   3.008   4.656
  286  VAL HG21 4456   3.861   3.054   4.752
  286  VAL HG22 4457   3.927   3.000   4.595
  286  VAL HG23 4458   3.765   3.067   4.599
  286  VAL    C 4459   3.636   2.917   4.885
  286  VAL    O 4460   3.594   3.028   4.911
  287  PRO    N 4461   3.679   2.840   4.986
  287  PRO   CD 4462   3.725   2.703   4.972
  287  PRO  HD2 4463   3.830   2.705   4.943
  287  PRO  HD3 4464   3.672   2.650   4.892
  287  PRO   CG 4465   3.701   2.639   5.106
  287  PRO  HG2 4466   3.787   2.573   5.119
  287  PRO  HG3 4467   3.603   2.593   5.107
  287  PRO   CB 4468   3.723   2.757   5.203
  287  PRO  HB2 4469   3.829   2.755   5.231
  287  PRO  HB3 4470   3.671   2.760   5.299
  287  PRO   CA 4471   3.682   2.882   5.127
  287  PRO   HA 4472   3.576   2.887   5.152
  287  PRO    C 4473   3.761   3.010   5.151
  287  PRO    O 4474   3.875   3.027   5.097
  288  SER    N 4475   3.700   3.091   5.238
  288  SER    H 4476   3.601   3.082   5.259
  288  SER   CA 4477   3.773   3.209   5.289
  288  SER   HA 4478   3.774   3.287   5.213
  288  SER   CB 4479   3.701   3.264   5.413
  288  SER  HB2 4480   3.695   3.197   5.499
  288  SER  HB3 4481   3.756   3.348   5.455
  288  SER   OG 4482   3.573   3.296   5.378
  288  SER   HG 4483   3.531   3.215   5.348
  288  SER    C 4484   3.921   3.181   5.320
  288  SER    O 4485   4.003   3.271   5.287
  289  ASP    N 4486   3.963   3.074   5.386
  289  ASP    H 4487   3.892   3.009   5.415
  289  ASP   CA 4488   4.096   3.051   5.438
  289  ASP   HA 4489   4.134   3.141   5.486
  289  ASP   CB 4490   4.094   2.936   5.543
  289  ASP  HB2 4491   4.016   2.960   5.615
  289  ASP  HB3 4492   4.053   2.848   5.494
  289  ASP   CG 4493   4.226   2.914   5.618
  289  ASP  OD1 4494   4.278   2.799   5.596
  289  ASP  OD2 4495   4.268   3.005   5.689
  289  ASP    C 4496   4.180   3.024   5.318
  289  ASP    O 4497   4.305   3.031   5.327
  290  ARG    N 4498   4.126   2.998   5.202
  290  ARG    H 4499   4.026   2.991   5.190
  290  ARG   CA 4500   4.196   2.974   5.081
  290  ARG   HA 4501   4.302   2.968   5.104
  290  ARG   CB 4502   4.130   2.845   5.016
  290  ARG  HB2 4503   4.032   2.872   4.978
  290  ARG  HB3 4504   4.187   2.809   4.931
  290  ARG   CG 4505   4.110   2.715   5.102
  290  ARG  HG2 4506   4.042   2.736   5.184
  290  ARG  HG3 4507   4.072   2.643   5.030
  290  ARG   CD 4508   4.234   2.667   5.168
  290  ARG  HD2 4509   4.316   2.654   5.097
  290  ARG  HD3 4510   4.265   2.742   5.240
  290  ARG   NE 4511   4.214   2.536   5.237
  290  ARG   HE 4512   4.141   2.477   5.199
  290  ARG   CZ 4513   4.282   2.476   5.334
  290  ARG  NH1 4514   4.387   2.529   5.387
  290  ARG HH11 4515   4.421   2.622   5.369
  290  ARG HH12 4516   4.412   2.489   5.476
  290  ARG  NH2 4517   4.241   2.359   5.379
  290  ARG HH21 4518   4.145   2.336   5.359
  290  ARG HH22 4519   4.289   2.334   5.464
  290  ARG    C 4520   4.195   3.093   4.980
  290  ARG    O 4521   4.262   3.078   4.876
  291  ALA    N 4522   4.129   3.207   5.007
  291  ALA    H 4523   4.077   3.218   5.093
  291  ALA   CA 4524   4.117   3.310   4.904
  291  ALA   HA 4525   4.149   3.263   4.812
  291  ALA   CB 4526   3.974   3.367   4.907
  291  ALA  HB1 4527   3.962   3.432   4.993
  291  ALA  HB2 4528   3.954   3.409   4.808
  291  ALA  HB3 4529   3.911   3.279   4.921
  291  ALA    C 4530   4.213   3.425   4.936
  291  ALA    O 4531   4.230   3.468   5.049
  292  LEU    N 4532   4.277   3.479   4.829
  292  LEU    H 4533   4.266   3.422   4.746
  292  LEU   CA 4534   4.324   3.616   4.821
  292  LEU   HA 4535   4.334   3.655   4.923
  292  LEU   CB 4536   4.461   3.622   4.757
  292  LEU  HB2 4537   4.517   3.529   4.765
  292  LEU  HB3 4538   4.445   3.625   4.649
  292  LEU   CG 4539   4.558   3.731   4.778
  292  LEU   HG 4540   4.654   3.707   4.733
  292  LEU  CD1 4541   4.519   3.865   4.706
  292  LEU HD11 4542   4.508   3.851   4.599
  292  LEU HD12 4543   4.432   3.912   4.753
  292  LEU HD13 4544   4.596   3.939   4.727
  292  LEU  CD2 4545   4.579   3.772   4.923
  292  LEU HD21 4546   4.492   3.823   4.965
  292  LEU HD22 4547   4.594   3.683   4.985
  292  LEU HD23 4548   4.665   3.835   4.948
  292  LEU    C 4549   4.220   3.699   4.737
  292  LEU    O 4550   4.190   3.657   4.625
  293  VAL    N 4551   4.161   3.806   4.794
  293  VAL    H 4552   4.196   3.819   4.887
  293  VAL   CA 4553   4.021   3.855   4.755
  293  VAL   HA 4554   3.994   3.791   4.671
  293  VAL   CB 4555   3.909   3.842   4.862
  293  VAL   HB 4556   3.931   3.916   4.939
  293  VAL  CG1 4557   3.766   3.860   4.809
  293  VAL HG11 4558   3.686   3.855   4.883
  293  VAL HG12 4559   3.749   3.957   4.762
  293  VAL HG13 4560   3.755   3.782   4.734
  293  VAL  CG2 4561   3.921   3.703   4.927
  293  VAL HG21 4562   3.916   3.635   4.842
  293  VAL HG22 4563   4.016   3.701   4.980
  293  VAL HG23 4564   3.838   3.678   4.994
  293  VAL    C 4565   4.036   3.995   4.707
  293  VAL    O 4566   4.111   4.066   4.771
  294  PHE    N 4567   3.967   4.032   4.597
  294  PHE    H 4568   3.918   3.957   4.551
  294  PHE   CA 4569   3.952   4.163   4.535
  294  PHE   HA 4570   3.938   4.234   4.616
  294  PHE   CB 4571   4.080   4.198   4.448
  294  PHE  HB2 4572   4.049   4.284   4.388
  294  PHE  HB3 4573   4.159   4.238   4.512
  294  PHE   CG 4574   4.127   4.082   4.357
  294  PHE  CD1 4575   4.232   3.999   4.395
  294  PHE  HD1 4576   4.286   4.014   4.487
  294  PHE  CE1 4577   4.265   3.898   4.305
  294  PHE  HE1 4578   4.343   3.828   4.331
  294  PHE   CZ 4579   4.203   3.887   4.183
  294  PHE   HZ 4580   4.230   3.820   4.102
  294  PHE  CE2 4581   4.100   3.972   4.145
  294  PHE  HE2 4582   4.047   3.958   4.053
  294  PHE  CD2 4583   4.063   4.070   4.233
  294  PHE  HD2 4584   3.983   4.138   4.205
  294  PHE    C 4585   3.821   4.181   4.454
  294  PHE    O 4586   3.777   4.089   4.379
  295  VAL    N 4587   3.768   4.300   4.453
  295  VAL    H 4588   3.819   4.359   4.517
  295  VAL   CA 4589   3.676   4.360   4.351
  295  VAL   HA 4590   3.587   4.299   4.333
  295  VAL   CB 4591   3.632   4.493   4.408
  295  VAL   HB 4592   3.724   4.551   4.420
  295  VAL  CG1 4593   3.540   4.559   4.303
  295  VAL HG11 4594   3.516   4.665   4.309
  295  VAL HG12 4595   3.565   4.545   4.198
  295  VAL HG13 4596   3.448   4.500   4.312
  295  VAL  CG2 4597   3.567   4.495   4.541
  295  VAL HG21 4598   3.490   4.418   4.539
  295  VAL HG22 4599   3.642   4.465   4.615
  295  VAL HG23 4600   3.517   4.590   4.554
  295  VAL    C 4601   3.744   4.361   4.218
  295  VAL    O 4602   3.679   4.327   4.119
  296  ASP    N 4603   3.874   4.396   4.214
  296  ASP    H 4604   3.913   4.439   4.297
  296  ASP   CA 4605   3.943   4.434   4.087
  296  ASP   HA 4606   3.887   4.391   4.003
  296  ASP   CB 4607   3.930   4.585   4.077
  296  ASP  HB2 4608   3.963   4.614   3.977
  296  ASP  HB3 4609   3.825   4.610   4.088
  296  ASP   CG 4610   4.011   4.669   4.177
  296  ASP  OD1 4611   4.036   4.785   4.147
  296  ASP  OD2 4612   4.044   4.632   4.294
  296  ASP    C 4613   4.088   4.378   4.067
  296  ASP    O 4614   4.171   4.364   4.158
  297  ASN    N 4615   4.109   4.351   3.937
  297  ASN    H 4616   4.031   4.371   3.876
  297  ASN   CA 4617   4.241   4.313   3.885
  297  ASN   HA 4618   4.322   4.328   3.957
  297  ASN   CB 4619   4.218   4.165   3.846
  297  ASN  HB2 4620   4.251   4.097   3.925
  297  ASN  HB3 4621   4.116   4.133   3.823
  297  ASN   CG 4622   4.298   4.133   3.720
  297  ASN  OD1 4623   4.245   4.139   3.610
  297  ASN  ND2 4624   4.416   4.080   3.730
  297  ASN HD21 4625   4.454   4.048   3.642
  297  ASN HD22 4626   4.459   4.063   3.820
  297  ASN    C 4627   4.274   4.404   3.766
  297  ASN    O 4628   4.192   4.453   3.691
  298  HIE    N 4629   4.405   4.431   3.744
  298  HIE    H 4630   4.468   4.402   3.817
  298  HIE   CA 4631   4.451   4.523   3.644
  298  HIE   HA 4632   4.398   4.616   3.666
  298  HIE   CB 4633   4.602   4.552   3.659
  298  HIE  HB2 4634   4.638   4.629   3.591
  298  HIE  HB3 4635   4.617   4.576   3.764
  298  HIE   CG 4636   4.678   4.428   3.630
  298  HIE  ND1 4637   4.683   4.318   3.716
  298  HIE  CE1 4638   4.756   4.224   3.648
  298  HIE  HE1 4639   4.776   4.126   3.689
  298  HIE  NE2 4640   4.797   4.271   3.534
  298  HIE  HE2 4641   4.856   4.220   3.470
  298  HIE  CD2 4642   4.741   4.398   3.514
  298  HIE  HD2 4643   4.743   4.464   3.428
  298  HIE    C 4644   4.416   4.482   3.495
  298  HIE    O 4645   4.429   4.560   3.406
  299  ASP    N 4646   4.384   4.351   3.468
  299  ASP    H 4647   4.403   4.283   3.540
  299  ASP   CA 4648   4.341   4.304   3.330
  299  ASP   HA 4649   4.388   4.365   3.253
  299  ASP   CB 4650   4.361   4.162   3.308
  299  ASP  HB2 4651   4.291   4.112   3.376
  299  ASP  HB3 4652   4.327   4.131   3.209
  299  ASP   CG 4653   4.501   4.121   3.342
  299  ASP  OD1 4654   4.587   4.129   3.250
  299  ASP  OD2 4655   4.526   4.072   3.451
  299  ASP    C 4656   4.190   4.323   3.317
  299  ASP    O 4657   4.146   4.363   3.214
  300  ASN    N 4658   4.110   4.283   3.418
  300  ASN    H 4659   4.154   4.244   3.500
  300  ASN   CA 4660   3.964   4.300   3.419
  300  ASN   HA 4661   3.931   4.289   3.316
  300  ASN   CB 4662   3.890   4.197   3.501
  300  ASN  HB2 4663   3.786   4.201   3.468
  300  ASN  HB3 4664   3.922   4.097   3.470
  300  ASN   CG 4665   3.902   4.188   3.650
  300  ASN  OD1 4666   3.947   4.276   3.718
  300  ASN  ND2 4667   3.868   4.075   3.704
  300  ASN HD21 4668   3.868   4.088   3.804
  300  ASN HD22 4669   3.804   4.009   3.662
  300  ASN    C 4670   3.921   4.446   3.436
  300  ASN    O 4671   3.817   4.489   3.374
  301  GLN    N 4672   4.000   4.530   3.496
  301  GLN    H 4673   4.062   4.480   3.558
  301  GLN   CA 4674   3.988   4.679   3.494
  301  GLN   HA 4675   3.890   4.700   3.537
  301  GLN   CB 4676   4.112   4.731   3.579
  301  GLN  HB2 4677   4.108   4.674   3.671
  301  GLN  HB3 4678   4.202   4.706   3.523
  301  GLN   CG 4679   4.123   4.882   3.597
  301  GLN  HG2 4680   4.113   4.933   3.501
  301  GLN  HG3 4681   4.053   4.927   3.668
  301  GLN   CD 4682   4.252   4.914   3.660
  301  GLN  OE1 4683   4.344   4.934   3.586
  301  GLN  NE2 4684   4.256   4.912   3.791
  301  GLN HE21 4685   4.344   4.912   3.839
  301  GLN HE22 4686   4.166   4.912   3.838
  301  GLN    C 4687   3.985   4.731   3.346
  301  GLN    O 4688   3.907   4.823   3.320
  302  ARG    N 4689   4.066   4.675   3.262
  302  ARG    H 4690   4.130   4.609   3.304
  302  ARG   CA 4691   4.082   4.708   3.114
  302  ARG   HA 4692   4.044   4.809   3.095
  302  ARG   CB 4693   4.232   4.685   3.072
  302  ARG  HB2 4694   4.264   4.582   3.090
  302  ARG  HB3 4695   4.227   4.717   2.968
  302  ARG   CG 4696   4.327   4.782   3.146
  302  ARG  HG2 4697   4.289   4.877   3.110
  302  ARG  HG3 4698   4.315   4.762   3.252
  302  ARG   CD 4699   4.475   4.756   3.110
  302  ARG  HD2 4700   4.512   4.659   3.143
  302  ARG  HD3 4701   4.479   4.767   3.002
  302  ARG   NE 4702   4.554   4.869   3.169
  302  ARG   HE 4703   4.573   4.944   3.104
  302  ARG   CZ 4704   4.587   4.889   3.296
  302  ARG  NH1 4705   4.553   4.810   3.392
  302  ARG HH11 4706   4.519   4.718   3.370
  302  ARG HH12 4707   4.564   4.850   3.484
  302  ARG  NH2 4708   4.661   4.989   3.334
  302  ARG HH21 4709   4.697   5.047   3.260
  302  ARG HH22 4710   4.678   5.016   3.430
  302  ARG    C 4711   3.989   4.622   3.028
  302  ARG    O 4712   4.012   4.614   2.908
  303  GLY    N 4713   3.888   4.557   3.085
  303  GLY    H 4714   3.874   4.563   3.185
  303  GLY   CA 4715   3.777   4.487   3.024
  303  GLY  HA2 4716   3.691   4.463   3.086
  303  GLY  HA3 4717   3.747   4.559   2.948
  303  GLY    C 4718   3.810   4.348   2.973
  303  GLY    O 4719   3.716   4.275   2.953
  304  HIE    N 4720   3.934   4.317   2.945
  304  HIE    H 4721   3.995   4.398   2.945
  304  HIE   CA 4722   3.975   4.195   2.873
  304  HIE   HA 4723   3.890   4.159   2.816
  304  HIE   CB 4724   4.091   4.227   2.777
  304  HIE  HB2 4725   4.117   4.138   2.720
  304  HIE  HB3 4726   4.049   4.297   2.704
  304  HIE   CG 4727   4.219   4.279   2.838
  304  HIE  ND1 4728   4.304   4.215   2.930
  304  HIE  CE1 4729   4.398   4.305   2.957
  304  HIE  HE1 4730   4.478   4.280   3.026
  304  HIE  NE2 4731   4.390   4.415   2.873
  304  HIE  HE2 4732   4.456   4.487   2.850
  304  HIE  CD2 4733   4.275   4.399   2.798
  304  HIE  HD2 4734   4.232   4.474   2.732
  304  HIE    C 4735   4.007   4.079   2.972
  304  HIE    O 4736   4.019   3.964   2.930
  305  GLY    N 4737   4.015   4.105   3.101
  305  GLY    H 4738   4.026   4.200   3.132
  305  GLY   CA 4739   4.028   3.996   3.201
  305  GLY  HA2 4740   4.095   3.917   3.170
  305  GLY  HA3 4741   4.076   4.042   3.287
  305  GLY    C 4742   3.883   3.947   3.249
  305  GLY    O 4743   3.783   3.989   3.195
  306  ALA    N 4744   3.883   3.874   3.357
  306  ALA    H 4745   3.978   3.856   3.386
  306  ALA   CA 4746   3.776   3.775   3.397
  306  ALA   HA 4747   3.750   3.722   3.305
  306  ALA   CB 4748   3.840   3.687   3.499
  306  ALA  HB1 4749   3.921   3.634   3.449
  306  ALA  HB2 4750   3.887   3.737   3.583
  306  ALA  HB3 4751   3.767   3.619   3.543
  306  ALA    C 4752   3.659   3.851   3.462
  306  ALA    O 4753   3.698   3.932   3.543
  307  GLY    N 4754   3.537   3.824   3.425
  307  GLY    H 4755   3.529   3.754   3.352
  307  GLY   CA 4756   3.414   3.896   3.469
  307  GLY  HA2 4757   3.335   3.821   3.461
  307  GLY  HA3 4758   3.430   3.935   3.569
  307  GLY    C 4759   3.374   4.021   3.383
  307  GLY    O 4760   3.258   4.067   3.388
  308  GLY    N 4761   3.459   4.063   3.291
  308  GLY    H 4762   3.551   4.024   3.298
  308  GLY   CA 4763   3.421   4.149   3.179
  308  GLY  HA2 4764   3.505   4.153   3.109
  308  GLY  HA3 4765   3.333   4.104   3.134
  308  GLY    C 4766   3.380   4.294   3.219
  308  GLY    O 4767   3.445   4.357   3.296
  309  ALA    N 4768   3.281   4.356   3.149
  309  ALA    H 4769   3.243   4.303   3.072
  309  ALA   CA 4770   3.220   4.492   3.166
  309  ALA   HA 4771   3.297   4.564   3.141
  309  ALA   CB 4772   3.130   4.522   3.045
  309  ALA  HB1 4773   3.104   4.627   3.051
  309  ALA  HB2 4774   3.177   4.495   2.950
  309  ALA  HB3 4775   3.042   4.457   3.045
  309  ALA    C 4776   3.140   4.508   3.296
  309  ALA    O 4777   3.123   4.617   3.345
  310  SER    N 4778   3.097   4.399   3.364
  310  SER    H 4779   3.096   4.309   3.316
  310  SER   CA 4780   3.045   4.396   3.495
  310  SER   HA 4781   2.969   4.474   3.495
  310  SER   CB 4782   2.987   4.260   3.527
  310  SER  HB2 4783   3.078   4.200   3.519
  310  SER  HB3 4784   2.951   4.254   3.630
  310  SER   OG 4785   2.884   4.231   3.436
  310  SER   HG 4786   2.926   4.214   3.352
  310  SER    C 4787   3.141   4.441   3.605
  310  SER    O 4788   3.092   4.492   3.705
  311  ILE    N 4789   3.276   4.424   3.587
  311  ILE    H 4790   3.315   4.387   3.502
  311  ILE   CA 4791   3.374   4.458   3.696
  311  ILE   HA 4792   3.355   4.409   3.791
  311  ILE   CB 4793   3.516   4.423   3.639
  311  ILE   HB 4794   3.515   4.466   3.539
  311  ILE  CG2 4795   3.639   4.477   3.711
  311  ILE HG21 4796   3.729   4.426   3.678
  311  ILE HG22 4797   3.655   4.581   3.681
  311  ILE HG23 4798   3.627   4.462   3.818
  311  ILE  CG1 4799   3.534   4.265   3.619
  311  ILE HG12 4800   3.445   4.237   3.562
  311  ILE HG13 4801   3.626   4.234   3.571
  311  ILE  CD1 4802   3.527   4.194   3.756
  311  ILE HD11 4803   3.563   4.094   3.735
  311  ILE HD12 4804   3.589   4.242   3.832
  311  ILE HD13 4805   3.426   4.188   3.797
  311  ILE    C 4806   3.376   4.607   3.734
  311  ILE    O 4807   3.355   4.694   3.656
  312  LEU    N 4808   3.387   4.633   3.864
  312  LEU    H 4809   3.413   4.556   3.924
  312  LEU   CA 4810   3.395   4.770   3.923
  312  LEU   HA 4811   3.348   4.840   3.855
  312  LEU   CB 4812   3.316   4.762   4.056
  312  LEU  HB2 4813   3.340   4.679   4.121
  312  LEU  HB3 4814   3.330   4.856   4.110
  312  LEU   CG 4815   3.165   4.744   4.021
  312  LEU   HG 4816   3.147   4.651   3.967
  312  LEU  CD1 4817   3.094   4.739   4.147
  312  LEU HD11 4818   2.988   4.739   4.124
  312  LEU HD12 4819   3.128   4.653   4.205
  312  LEU HD13 4820   3.114   4.829   4.205
  312  LEU  CD2 4821   3.100   4.857   3.940
  312  LEU HD21 4822   3.122   4.855   3.833
  312  LEU HD22 4823   2.991   4.851   3.943
  312  LEU HD23 4824   3.128   4.954   3.981
  312  LEU    C 4825   3.538   4.821   3.930
  312  LEU    O 4826   3.626   4.742   3.961
  313  THR    N 4827   3.561   4.946   3.888
  313  THR    H 4828   3.488   4.981   3.829
  313  THR   CA 4829   3.693   5.006   3.873
  313  THR   HA 4830   3.774   4.956   3.926
  313  THR   CB 4831   3.730   5.002   3.722
  313  THR   HB 4832   3.837   5.025   3.715
  313  THR  CG2 4833   3.704   4.865   3.665
  313  THR HG21 4834   3.603   4.826   3.679
  313  THR HG22 4835   3.736   4.860   3.561
  313  THR HG23 4836   3.772   4.794   3.712
  313  THR  OG1 4837   3.662   5.099   3.644
  313  THR  HG1 4838   3.569   5.077   3.636
  313  THR    C 4839   3.697   5.151   3.929
  313  THR    O 4840   3.594   5.202   3.967
  314  PHE    N 4841   3.814   5.218   3.937
  314  PHE    H 4842   3.899   5.163   3.934
  314  PHE   CA 4843   3.832   5.367   3.955
  314  PHE   HA 4844   3.795   5.392   4.055
  314  PHE   CB 4845   3.988   5.387   3.957
  314  PHE  HB2 4846   4.015   5.480   4.006
  314  PHE  HB3 4847   4.035   5.312   4.022
  314  PHE   CG 4848   4.071   5.393   3.826
  314  PHE  CD1 4849   4.084   5.508   3.742
  314  PHE  HD1 4850   4.037   5.601   3.768
  314  PHE  CE1 4851   4.162   5.505   3.625
  314  PHE  HE1 4852   4.165   5.589   3.556
  314  PHE   CZ 4853   4.224   5.382   3.590
  314  PHE   HZ 4854   4.289   5.384   3.503
  314  PHE  CE2 4855   4.213   5.270   3.670
  314  PHE  HE2 4856   4.255   5.176   3.636
  314  PHE  CD2 4857   4.132   5.272   3.787
  314  PHE  HD2 4858   4.122   5.180   3.843
  314  PHE    C 4859   3.768   5.454   3.843
  314  PHE    O 4860   3.759   5.577   3.862
  315  TRP    N 4861   3.734   5.387   3.741
  315  TRP    H 4862   3.760   5.290   3.733
  315  TRP   CA 4863   3.638   5.458   3.649
  315  TRP   HA 4864   3.675   5.557   3.622
  315  TRP   CB 4865   3.652   5.395   3.508
  315  TRP  HB2 4866   3.610   5.295   3.504
  315  TRP  HB3 4867   3.572   5.432   3.445
  315  TRP   CG 4868   3.785   5.398   3.433
  315  TRP  CD1 4869   3.850   5.288   3.396
  315  TRP  HD1 4870   3.815   5.191   3.427
  315  TRP  NE1 4871   3.975   5.317   3.346
  315  TRP  HE1 4872   4.047   5.247   3.333
  315  TRP  CE2 4873   3.980   5.453   3.319
  315  TRP  CZ2 4874   4.082   5.528   3.252
  315  TRP  HZ2 4875   4.159   5.472   3.202
  315  TRP  CH2 4876   4.073   5.665   3.261
  315  TRP  HH2 4877   4.153   5.729   3.227
  315  TRP  CZ3 4878   3.968   5.725   3.333
  315  TRP  HZ3 4879   3.975   5.832   3.346
  315  TRP  CE3 4880   3.863   5.649   3.387
  315  TRP  HE3 4881   3.792   5.706   3.445
  315  TRP  CD2 4882   3.868   5.507   3.385
  315  TRP    C 4883   3.485   5.457   3.684
  315  TRP    O 4884   3.406   5.535   3.632
  316  ASP    N 4885   3.446   5.387   3.782
  316  ASP    H 4886   3.509   5.325   3.830
  316  ASP   CA 4887   3.309   5.363   3.827
  316  ASP   HA 4888   3.236   5.428   3.778
  316  ASP   CB 4889   3.271   5.213   3.810
  316  ASP  HB2 4890   3.327   5.156   3.884
  316  ASP  HB3 4891   3.164   5.208   3.828
  316  ASP   CG 4892   3.303   5.153   3.671
  316  ASP  OD1 4893   3.400   5.075   3.656
  316  ASP  OD2 4894   3.223   5.171   3.575
  316  ASP    C 4895   3.293   5.399   3.982
  316  ASP    O 4896   3.213   5.348   4.053
  317  ALA    N 4897   3.382   5.489   4.029
  317  ALA    H 4898   3.439   5.540   3.963
  317  ALA   CA 4899   3.429   5.510   4.164
  317  ALA   HA 4900   3.503   5.434   4.186
  317  ALA   CB 4901   3.508   5.636   4.159
  317  ALA  HB1 4902   3.599   5.622   4.100
  317  ALA  HB2 4903   3.442   5.711   4.116
  317  ALA  HB3 4904   3.528   5.654   4.264
  317  ALA    C 4905   3.324   5.515   4.276
  317  ALA    O 4906   3.336   5.445   4.374
  318  ARG    N 4907   3.208   5.585   4.261
  318  ARG    H 4908   3.195   5.619   4.167
  318  ARG   CA 4909   3.085   5.566   4.344
  318  ARG   HA 4910   3.117   5.594   4.445
  318  ARG   CB 4911   2.979   5.655   4.278
  318  ARG  HB2 4912   3.025   5.753   4.271
  318  ARG  HB3 4913   2.956   5.610   4.181
  318  ARG   CG 4914   2.856   5.666   4.370
  318  ARG  HG2 4915   2.819   5.565   4.391
  318  ARG  HG3 4916   2.892   5.713   4.461
  318  ARG   CD 4917   2.747   5.765   4.321
  318  ARG  HD2 4918   2.796   5.861   4.305
  318  ARG  HD3 4919   2.704   5.720   4.232
  318  ARG   NE 4920   2.637   5.784   4.419
  318  ARG   HE 4921   2.561   5.718   4.406
  318  ARG   CZ 4922   2.619   5.870   4.512
  318  ARG  NH1 4923   2.707   5.959   4.544
  318  ARG HH11 4924   2.795   5.958   4.494
  318  ARG HH12 4925   2.703   6.010   4.631
  318  ARG  NH2 4926   2.514   5.871   4.580
  318  ARG HH21 4927   2.429   5.825   4.549
  318  ARG HH22 4928   2.510   5.940   4.653
  318  ARG    C 4929   3.040   5.425   4.369
  318  ARG    O 4930   3.015   5.390   4.486
  319  LEU    N 4931   3.039   5.343   4.267
  319  LEU    H 4932   3.054   5.379   4.173
  319  LEU   CA 4933   2.998   5.203   4.281
  319  LEU   HA 4934   2.921   5.188   4.357
  319  LEU   CB 4935   2.936   5.151   4.151
  319  LEU  HB2 4936   3.001   5.165   4.065
  319  LEU  HB3 4937   2.937   5.043   4.162
  319  LEU   CG 4938   2.800   5.197   4.104
  319  LEU   HG 4939   2.799   5.302   4.074
  319  LEU  CD1 4940   2.760   5.118   3.981
  319  LEU HD11 4941   2.671   5.165   3.939
  319  LEU HD12 4942   2.837   5.116   3.904
  319  LEU HD13 4943   2.751   5.011   3.995
  319  LEU  CD2 4944   2.694   5.162   4.205
  319  LEU HD21 4945   2.597   5.136   4.161
  319  LEU HD22 4946   2.739   5.090   4.273
  319  LEU HD23 4947   2.682   5.253   4.263
  319  LEU    C 4948   3.114   5.113   4.331
  319  LEU    O 4949   3.103   5.021   4.414
  320  TYR    N 4950   3.234   5.145   4.284
  320  TYR    H 4951   3.245   5.211   4.208
  320  TYR   CA 4952   3.357   5.078   4.323
  320  TYR   HA 4953   3.335   4.972   4.318
  320  TYR   CB 4954   3.457   5.125   4.224
  320  TYR  HB2 4955   3.427   5.091   4.125
  320  TYR  HB3 4956   3.443   5.233   4.217
  320  TYR   CG 4957   3.604   5.091   4.250
  320  TYR  CD1 4958   3.648   4.962   4.220
  320  TYR  HD1 4959   3.584   4.893   4.168
  320  TYR  CE1 4960   3.781   4.932   4.232
  320  TYR  HE1 4961   3.810   4.830   4.209
  320  TYR   CZ 4962   3.865   5.026   4.291
  320  TYR   OH 4963   3.991   4.995   4.308
  320  TYR   HH 4964   4.019   4.925   4.249
  320  TYR  CE2 4965   3.818   5.149   4.332
  320  TYR  HE2 4966   3.884   5.218   4.383
  320  TYR  CD2 4967   3.683   5.186   4.317
  320  TYR  HD2 4968   3.647   5.276   4.365
  320  TYR    C 4969   3.401   5.099   4.468
  320  TYR    O 4970   3.425   4.998   4.540
  321  LYS    N 4971   3.413   5.220   4.514
  321  LYS    H 4972   3.395   5.297   4.450
  321  LYS   CA 4973   3.436   5.255   4.659
  321  LYS   HA 4974   3.534   5.219   4.691
  321  LYS   CB 4975   3.447   5.409   4.682
  321  LYS  HB2 4976   3.360   5.447   4.630
  321  LYS  HB3 4977   3.451   5.431   4.788
  321  LYS   CG 4978   3.580   5.455   4.606
  321  LYS  HG2 4979   3.674   5.406   4.631
  321  LYS  HG3 4980   3.557   5.471   4.501
  321  LYS   CD 4981   3.601   5.598   4.648
  321  LYS  HD2 4982   3.620   5.611   4.755
  321  LYS  HD3 4983   3.699   5.635   4.616
  321  LYS   CE 4984   3.493   5.703   4.587
  321  LYS  HE2 4985   3.494   5.693   4.479
  321  LYS  HE3 4986   3.395   5.667   4.618
  321  LYS   NZ 4987   3.508   5.838   4.629
  321  LYS  HZ1 4988   3.443   5.894   4.576
  321  LYS  HZ2 4989   3.489   5.842   4.728
  321  LYS  HZ3 4990   3.599   5.875   4.606
  321  LYS    C 4991   3.342   5.188   4.756
  321  LYS    O 4992   3.385   5.131   4.852
  322  MET    N 4993   3.214   5.190   4.724
  322  MET    H 4994   3.193   5.258   4.653
  322  MET   CA 4995   3.109   5.105   4.788
  322  MET   HA 4996   3.108   5.141   4.891
  322  MET   CB 4997   2.969   5.141   4.729
  322  MET  HB2 4998   2.952   5.247   4.746
  322  MET  HB3 4999   2.975   5.124   4.621
  322  MET   CG 5000   2.859   5.046   4.790
  322  MET  HG2 5001   2.861   4.948   4.741
  322  MET  HG3 5002   2.870   5.044   4.898
  322  MET   SD 5003   2.686   5.097   4.748
  322  MET   CE 5004   2.688   5.146   4.570
  322  MET  HE1 5005   2.673   5.050   4.521
  322  MET  HE2 5006   2.605   5.215   4.553
  322  MET  HE3 5007   2.787   5.180   4.541
  322  MET    C 5008   3.131   4.951   4.774
  322  MET    O 5009   3.115   4.884   4.874
  323  ALA    N 5010   3.168   4.896   4.658
  323  ALA    H 5011   3.185   4.957   4.579
  323  ALA   CA 5012   3.199   4.747   4.639
  323  ALA   HA 5013   3.114   4.687   4.673
  323  ALA   CB 5014   3.212   4.725   4.492
  323  ALA  HB1 5015   3.133   4.783   4.443
  323  ALA  HB2 5016   3.303   4.773   4.458
  323  ALA  HB3 5017   3.216   4.620   4.464
  323  ALA    C 5018   3.322   4.706   4.720
  323  ALA    O 5019   3.313   4.597   4.782
  324  VAL    N 5020   3.426   4.792   4.729
  324  VAL    H 5021   3.444   4.855   4.651
  324  VAL   CA 5022   3.545   4.767   4.806
  324  VAL   HA 5023   3.563   4.660   4.794
  324  VAL   CB 5024   3.662   4.855   4.763
  324  VAL   HB 5025   3.630   4.959   4.772
  324  VAL  CG1 5026   3.797   4.848   4.839
  324  VAL HG11 5027   3.778   4.898   4.934
  324  VAL HG12 5028   3.824   4.743   4.855
  324  VAL HG13 5029   3.883   4.902   4.799
  324  VAL  CG2 5030   3.701   4.817   4.616
  324  VAL HG21 5031   3.748   4.718   4.616
  324  VAL HG22 5032   3.610   4.810   4.556
  324  VAL HG23 5033   3.765   4.891   4.569
  324  VAL    C 5034   3.515   4.786   4.954
  324  VAL    O 5035   3.572   4.721   5.040
  325  GLY    N 5036   3.431   4.882   4.992
  325  GLY    H 5037   3.377   4.928   4.920
  325  GLY   CA 5038   3.380   4.904   5.126
  325  GLY  HA2 5039   3.454   4.936   5.200
  325  GLY  HA3 5040   3.300   4.977   5.114
  325  GLY    C 5041   3.314   4.772   5.178
  325  GLY    O 5042   3.349   4.720   5.282
  326  PHE    N 5043   3.215   4.725   5.107
  326  PHE    H 5044   3.183   4.771   5.023
  326  PHE   CA 5045   3.150   4.593   5.137
  326  PHE   HA 5046   3.096   4.612   5.230
  326  PHE   CB 5047   3.043   4.558   5.028
  326  PHE  HB2 5048   2.973   4.642   5.030
  326  PHE  HB3 5049   3.084   4.550   4.927
  326  PHE   CG 5050   2.962   4.429   5.065
  326  PHE  CD1 5051   2.837   4.443   5.131
  326  PHE  HD1 5052   2.806   4.541   5.166
  326  PHE  CE1 5053   2.758   4.329   5.151
  326  PHE  HE1 5054   2.662   4.341   5.198
  326  PHE   CZ 5055   2.806   4.202   5.114
  326  PHE   HZ 5056   2.746   4.118   5.145
  326  PHE  CE2 5057   2.933   4.187   5.056
  326  PHE  HE2 5058   2.972   4.088   5.037
  326  PHE  CD2 5059   3.005   4.300   5.022
  326  PHE  HD2 5060   3.106   4.293   4.983
  326  PHE    C 5061   3.250   4.484   5.153
  326  PHE    O 5062   3.244   4.420   5.259
  327  MET    N 5063   3.345   4.473   5.055
  327  MET    H 5064   3.344   4.530   4.972
  327  MET   CA 5065   3.451   4.381   5.070
  327  MET   HA 5066   3.396   4.287   5.077
  327  MET   CB 5067   3.539   4.393   4.942
  327  MET  HB2 5068   3.484   4.383   4.848
  327  MET  HB3 5069   3.593   4.487   4.941
  327  MET   CG 5070   3.649   4.290   4.947
  327  MET  HG2 5071   3.711   4.307   5.035
  327  MET  HG3 5072   3.604   4.192   4.958
  327  MET   SD 5073   3.759   4.290   4.810
  327  MET   CE 5074   3.845   4.443   4.841
  327  MET  HE1 5075   3.897   4.439   4.937
  327  MET  HE2 5076   3.920   4.451   4.763
  327  MET  HE3 5077   3.776   4.528   4.839
  327  MET    C 5078   3.538   4.399   5.188
  327  MET    O 5079   3.558   4.307   5.262
  328  LEU    N 5080   3.575   4.522   5.226
  328  LEU    H 5081   3.535   4.596   5.171
  328  LEU   CA 5082   3.665   4.552   5.339
  328  LEU   HA 5083   3.742   4.475   5.336
  328  LEU   CB 5084   3.731   4.684   5.334
  328  LEU  HB2 5085   3.660   4.761   5.305
  328  LEU  HB3 5086   3.762   4.723   5.431
  328  LEU   CG 5087   3.855   4.690   5.243
  328  LEU   HG 5088   3.837   4.622   5.160
  328  LEU  CD1 5089   3.867   4.843   5.193
  328  LEU HD11 5090   3.896   4.912   5.271
  328  LEU HD12 5091   3.943   4.850   5.115
  328  LEU HD13 5092   3.769   4.872   5.154
  328  LEU  CD2 5093   3.989   4.654   5.307
  328  LEU HD21 5094   4.007   4.708   5.400
  328  LEU HD22 5095   3.995   4.546   5.314
  328  LEU HD23 5096   4.071   4.684   5.242
  328  LEU    C 5097   3.590   4.539   5.472
  328  LEU    O 5098   3.664   4.507   5.565
  329  ALA    N 5099   3.456   4.524   5.473
  329  ALA    H 5100   3.404   4.550   5.390
  329  ALA   CA 5101   3.386   4.497   5.597
  329  ALA   HA 5102   3.449   4.525   5.681
  329  ALA   CB 5103   3.255   4.570   5.603
  329  ALA  HB1 5104   3.193   4.533   5.521
  329  ALA  HB2 5105   3.209   4.554   5.700
  329  ALA  HB3 5106   3.270   4.676   5.582
  329  ALA    C 5107   3.352   4.346   5.604
  329  ALA    O 5108   3.335   4.290   5.715
  330  HIE    N 5109   3.329   4.280   5.488
  330  HIE    H 5110   3.310   4.327   5.400
  330  HIE   CA 5111   3.281   4.150   5.488
  330  HIE   HA 5112   3.207   4.140   5.567
  330  HIE   CB 5113   3.203   4.119   5.364
  330  HIE  HB2 5114   3.143   4.207   5.339
  330  HIE  HB3 5115   3.274   4.117   5.282
  330  HIE   CG 5116   3.123   3.984   5.357
  330  HIE  ND1 5117   3.181   3.860   5.354
  330  HIE  CE1 5118   3.073   3.772   5.360
  330  HIE  HE1 5119   3.072   3.664   5.364
  330  HIE  NE2 5120   2.960   3.842   5.356
  330  HIE  HE2 5121   2.870   3.797   5.353
  330  HIE  CD2 5122   2.992   3.974   5.356
  330  HIE  HD2 5123   2.922   4.056   5.356
  330  HIE    C 5124   3.398   4.051   5.516
  330  HIE    O 5125   3.505   4.072   5.458
  331  PRO    N 5126   3.384   3.955   5.609
  331  PRO   CD 5127   3.263   3.914   5.684
  331  PRO  HD2 5128   3.195   3.857   5.621
  331  PRO  HD3 5129   3.204   3.996   5.725
  331  PRO   CG 5130   3.313   3.826   5.808
  331  PRO  HG2 5131   3.242   3.749   5.837
  331  PRO  HG3 5132   3.342   3.890   5.891
  331  PRO   CB 5133   3.436   3.760   5.738
  331  PRO  HB2 5134   3.398   3.694   5.660
  331  PRO  HB3 5135   3.515   3.721   5.803
  331  PRO   CA 5136   3.497   3.869   5.653
  331  PRO   HA 5137   3.570   3.933   5.703
  331  PRO    C 5138   3.564   3.788   5.543
  331  PRO    O 5139   3.684   3.752   5.559
  332  TYR    N 5140   3.498   3.760   5.430
  332  TYR    H 5141   3.402   3.792   5.441
  332  TYR   CA 5142   3.542   3.672   5.324
  332  TYR   HA 5143   3.545   3.572   5.368
  332  TYR   CB 5144   3.445   3.654   5.204
  332  TYR  HB2 5145   3.344   3.626   5.233
  332  TYR  HB3 5146   3.434   3.751   5.156
  332  TYR   CG 5147   3.486   3.552   5.103
  332  TYR  CD1 5148   3.560   3.592   4.990
  332  TYR  HD1 5149   3.576   3.696   4.967
  332  TYR  CE1 5150   3.606   3.495   4.895
  332  TYR  HE1 5151   3.668   3.522   4.811
  332  TYR   CZ 5152   3.572   3.360   4.916
  332  TYR   OH 5153   3.626   3.272   4.827
  332  TYR   HH 5154   3.620   3.180   4.855
  332  TYR  CE2 5155   3.480   3.325   5.022
  332  TYR  HE2 5156   3.440   3.224   5.027
  332  TYR  CD2 5157   3.444   3.419   5.116
  332  TYR  HD2 5158   3.381   3.381   5.195
  332  TYR    C 5159   3.682   3.695   5.277
  332  TYR    O 5160   3.704   3.786   5.197
  333  GLY    N 5161   3.778   3.610   5.322
  333  GLY    H 5162   3.750   3.556   5.403
  333  GLY   CA 5163   3.919   3.601   5.284
  333  GLY  HA2 5164   3.963   3.513   5.330
  333  GLY  HA3 5165   3.929   3.590   5.176
  333  GLY    C 5166   4.010   3.727   5.300
  333  GLY    O 5167   3.969   3.834   5.338
  334  PHE    N 5168   4.139   3.711   5.268
  334  PHE    H 5169   4.165   3.635   5.205
  334  PHE   CA 5170   4.233   3.816   5.292
  334  PHE   HA 5171   4.206   3.865   5.386
  334  PHE   CB 5172   4.376   3.746   5.317
  334  PHE  HB2 5173   4.358   3.674   5.397
  334  PHE  HB3 5174   4.410   3.705   5.223
  334  PHE   CG 5175   4.474   3.855   5.375
  334  PHE  CD1 5176   4.512   3.849   5.511
  334  PHE  HD1 5177   4.475   3.770   5.574
  334  PHE  CE1 5178   4.600   3.946   5.574
  334  PHE  HE1 5179   4.611   3.950   5.681
  334  PHE   CZ 5180   4.646   4.051   5.496
  334  PHE   HZ 5181   4.701   4.134   5.538
  334  PHE  CE2 5182   4.607   4.051   5.360
  334  PHE  HE2 5183   4.641   4.137   5.303
  334  PHE  CD2 5184   4.527   3.955   5.294
  334  PHE  HD2 5185   4.505   3.967   5.189
  334  PHE    C 5186   4.245   3.920   5.182
  334  PHE    O 5187   4.266   3.876   5.068
  335  THR    N 5188   4.222   4.047   5.206
  335  THR    H 5189   4.207   4.075   5.302
  335  THR   CA 5190   4.173   4.146   5.110
  335  THR   HA 5191   4.129   4.098   5.023
  335  THR   CB 5192   4.068   4.239   5.167
  335  THR   HB 5193   4.040   4.321   5.100
  335  THR  CG2 5194   3.941   4.173   5.216
  335  THR HG21 5195   3.873   4.251   5.253
  335  THR HG22 5196   3.892   4.123   5.133
  335  THR HG23 5197   3.962   4.110   5.303
  335  THR  OG1 5198   4.115   4.300   5.292
  335  THR  HG1 5199   4.210   4.292   5.286
  335  THR    C 5200   4.278   4.228   5.043
  335  THR    O 5201   4.368   4.279   5.116
  336  ARG    N 5202   4.281   4.233   4.911
  336  ARG    H 5203   4.221   4.171   4.859
  336  ARG   CA 5204   4.372   4.323   4.841
  336  ARG   HA 5205   4.447   4.364   4.910
  336  ARG   CB 5206   4.441   4.245   4.730
  336  ARG  HB2 5207   4.482   4.151   4.768
  336  ARG  HB3 5208   4.358   4.224   4.663
  336  ARG   CG 5209   4.542   4.320   4.643
  336  ARG  HG2 5210   4.498   4.416   4.618
  336  ARG  HG3 5211   4.632   4.346   4.700
  336  ARG   CD 5212   4.590   4.255   4.515
  336  ARG  HD2 5213   4.667   4.319   4.472
  336  ARG  HD3 5214   4.635   4.156   4.528
  336  ARG   NE 5215   4.487   4.256   4.405
  336  ARG   HE 5216   4.421   4.332   4.409
  336  ARG   CZ 5217   4.472   4.164   4.311
  336  ARG  NH1 5218   4.542   4.051   4.311
  336  ARG HH11 5219   4.594   4.025   4.393
  336  ARG HH12 5220   4.546   4.005   4.221
  336  ARG  NH2 5221   4.389   4.182   4.214
  336  ARG HH21 5222   4.317   4.253   4.206
  336  ARG HH22 5223   4.395   4.109   4.144
  336  ARG    C 5224   4.303   4.457   4.800
  336  ARG    O 5225   4.187   4.462   4.767
  337  VAL    N 5226   4.388   4.560   4.797
  337  VAL    H 5227   4.482   4.538   4.826
  337  VAL   CA 5228   4.358   4.696   4.742
  337  VAL   HA 5229   4.257   4.697   4.701
  337  VAL   CB 5230   4.385   4.801   4.859
  337  VAL   HB 5231   4.488   4.806   4.893
  337  VAL  CG1 5232   4.342   4.938   4.814
  337  VAL HG11 5233   4.361   5.024   4.878
  337  VAL HG12 5234   4.387   4.977   4.723
  337  VAL HG13 5235   4.237   4.935   4.784
  337  VAL  CG2 5236   4.295   4.761   4.975
  337  VAL HG21 5237   4.347   4.689   5.038
  337  VAL HG22 5238   4.282   4.843   5.045
  337  VAL HG23 5239   4.208   4.715   4.928
  337  VAL    C 5240   4.440   4.723   4.615
  337  VAL    O 5241   4.559   4.698   4.608
  338  MET    N 5242   4.365   4.784   4.523
  338  MET    H 5243   4.273   4.824   4.536
  338  MET   CA 5244   4.436   4.813   4.399
  338  MET   HA 5245   4.517   4.742   4.381
  338  MET   CB 5246   4.334   4.801   4.290
  338  MET  HB2 5247   4.310   4.695   4.294
  338  MET  HB3 5248   4.248   4.863   4.316
  338  MET   CG 5249   4.387   4.833   4.154
  338  MET  HG2 5250   4.303   4.805   4.089
  338  MET  HG3 5251   4.400   4.941   4.145
  338  MET   SD 5252   4.531   4.740   4.093
  338  MET   CE 5253   4.445   4.586   4.046
  338  MET  HE1 5254   4.422   4.527   4.135
  338  MET  HE2 5255   4.355   4.608   3.990
  338  MET  HE3 5256   4.515   4.523   3.991
  338  MET    C 5257   4.491   4.956   4.407
  338  MET    O 5258   4.453   5.033   4.495
  339  SER    N 5259   4.591   4.988   4.321
  339  SER    H 5260   4.614   4.915   4.255
  339  SER   CA 5261   4.641   5.128   4.286
  339  SER   HA 5262   4.572   5.206   4.318
  339  SER   CB 5263   4.767   5.147   4.364
  339  SER  HB2 5264   4.755   5.101   4.462
  339  SER  HB3 5265   4.848   5.097   4.312
  339  SER   OG 5266   4.790   5.289   4.366
  339  SER   HG 5267   4.778   5.313   4.458
  339  SER    C 5268   4.674   5.136   4.138
  339  SER    O 5269   4.734   5.043   4.083
  340  SER    N 5270   4.628   5.248   4.072
  340  SER    H 5271   4.565   5.306   4.125
  340  SER   CA 5272   4.612   5.255   3.931
  340  SER   HA 5273   4.688   5.191   3.884
  340  SER   CB 5274   4.468   5.215   3.889
  340  SER  HB2 5275   4.390   5.286   3.916
  340  SER  HB3 5276   4.459   5.213   3.781
  340  SER   OG 5277   4.435   5.078   3.933
  340  SER   HG 5278   4.383   5.092   4.013
  340  SER    C 5279   4.638   5.391   3.876
  340  SER    O 5280   4.663   5.488   3.947
  341  TYR    N 5281   4.647   5.414   3.744
  341  TYR    H 5282   4.636   5.341   3.675
  341  TYR   CA 5283   4.672   5.544   3.674
  341  TYR   HA 5284   4.648   5.626   3.741
  341  TYR   CB 5285   4.822   5.552   3.630
  341  TYR  HB2 5286   4.837   5.650   3.587
  341  TYR  HB3 5287   4.872   5.556   3.727
  341  TYR   CG 5288   4.876   5.436   3.543
  341  TYR  CD1 5289   4.838   5.437   3.411
  341  TYR  HD1 5290   4.780   5.522   3.380
  341  TYR  CE1 5291   4.881   5.340   3.318
  341  TYR  HE1 5292   4.858   5.344   3.213
  341  TYR   CZ 5293   4.946   5.227   3.371
  341  TYR   OH 5294   4.982   5.129   3.287
  341  TYR   HH 5295   4.967   5.153   3.196
  341  TYR  CE2 5296   4.997   5.232   3.509
  341  TYR  HE2 5297   5.045   5.141   3.542
  341  TYR  CD2 5298   4.964   5.337   3.592
  341  TYR  HD2 5299   5.007   5.338   3.691
  341  TYR    C 5300   4.579   5.556   3.552
  341  TYR    O 5301   4.521   5.454   3.505
  342  ARG    N 5302   4.553   5.682   3.503
  342  ARG    H 5303   4.597   5.751   3.562
  342  ARG   CA 5304   4.464   5.712   3.396
  342  ARG   HA 5305   4.371   5.656   3.400
  342  ARG   CB 5306   4.436   5.867   3.399
  342  ARG  HB2 5307   4.531   5.921   3.403
  342  ARG  HB3 5308   4.383   5.901   3.310
  342  ARG   CG 5309   4.357   5.919   3.526
  342  ARG  HG2 5310   4.277   5.849   3.552
  342  ARG  HG3 5311   4.417   5.922   3.617
  342  ARG   CD 5312   4.286   6.053   3.498
  342  ARG  HD2 5313   4.221   6.047   3.411
  342  ARG  HD3 5314   4.224   6.080   3.584
  342  ARG   NE 5315   4.391   6.155   3.472
  342  ARG   HE 5316   4.470   6.129   3.416
  342  ARG   CZ 5317   4.387   6.286   3.484
  342  ARG  NH1 5318   4.285   6.351   3.532
  342  ARG HH11 5319   4.204   6.308   3.574
  342  ARG HH12 5320   4.290   6.451   3.544
  342  ARG  NH2 5321   4.490   6.352   3.443
  342  ARG HH21 5322   4.570   6.307   3.400
  342  ARG HH22 5323   4.491   6.453   3.450
  342  ARG    C 5324   4.535   5.677   3.261
  342  ARG    O 5325   4.654   5.698   3.239
  343  TRP    N 5326   4.457   5.613   3.173
  343  TRP    H 5327   4.358   5.600   3.187
  343  TRP   CA 5328   4.511   5.590   3.037
  343  TRP   HA 5329   4.605   5.643   3.018
  343  TRP   CB 5330   4.538   5.441   3.009
  343  TRP  HB2 5331   4.589   5.430   2.913
  343  TRP  HB3 5332   4.611   5.405   3.082
  343  TRP   CG 5333   4.406   5.358   3.001
  343  TRP  CD1 5334   4.326   5.353   2.890
  343  TRP  HD1 5335   4.348   5.403   2.797
  343  TRP  NE1 5336   4.213   5.279   2.916
  343  TRP  HE1 5337   4.141   5.270   2.845
  343  TRP  CE2 5338   4.223   5.224   3.043
  343  TRP  CZ2 5339   4.145   5.134   3.112
  343  TRP  HZ2 5340   4.070   5.081   3.056
  343  TRP  CH2 5341   4.178   5.098   3.248
  343  TRP  HH2 5342   4.112   5.028   3.297
  343  TRP  CZ3 5343   4.289   5.159   3.314
  343  TRP  HZ3 5344   4.313   5.138   3.417
  343  TRP  CE3 5345   4.369   5.247   3.239
  343  TRP  HE3 5346   4.465   5.271   3.284
  343  TRP  CD2 5347   4.343   5.278   3.104
  343  TRP    C 5348   4.402   5.647   2.937
  343  TRP    O 5349   4.305   5.702   2.989
  344  PRO    N 5350   4.424   5.644   2.801
  344  PRO   CD 5351   4.552   5.616   2.734
  344  PRO  HD2 5352   4.548   5.519   2.685
  344  PRO  HD3 5353   4.646   5.636   2.786
  344  PRO   CG 5354   4.553   5.714   2.611
  344  PRO  HG2 5355   4.596   5.668   2.522
  344  PRO  HG3 5356   4.592   5.810   2.645
  344  PRO   CB 5357   4.409   5.747   2.582
  344  PRO  HB2 5358   4.369   5.688   2.500
  344  PRO  HB3 5359   4.405   5.854   2.564
  344  PRO   CA 5360   4.333   5.725   2.711
  344  PRO   HA 5361   4.323   5.825   2.752
  344  PRO    C 5362   4.199   5.661   2.687
  344  PRO    O 5363   4.197   5.542   2.658
  345  ARG    N 5364   4.088   5.745   2.696
  345  ARG    H 5365   4.112   5.843   2.707
  345  ARG   CA 5366   3.944   5.698   2.684
  345  ARG   HA 5367   3.941   5.617   2.612
  345  ARG   CB 5368   3.888   5.640   2.815
  345  ARG  HB2 5369   3.883   5.712   2.896
  345  ARG  HB3 5370   3.786   5.604   2.799
  345  ARG   CG 5371   3.968   5.519   2.872
  345  ARG  HG2 5372   4.005   5.453   2.794
  345  ARG  HG3 5373   4.061   5.550   2.920
  345  ARG   CD 5374   3.890   5.455   2.989
  345  ARG  HD2 5375   3.963   5.397   3.047
  345  ARG  HD3 5376   3.852   5.538   3.048
  345  ARG   NE 5377   3.783   5.374   2.934
  345  ARG   HE 5378   3.776   5.373   2.833
  345  ARG   CZ 5379   3.703   5.288   2.993
  345  ARG  NH1 5380   3.714   5.274   3.121
  345  ARG HH11 5381   3.768   5.344   3.170
  345  ARG HH12 5382   3.690   5.193   3.176
  345  ARG  NH2 5383   3.623   5.213   2.924
  345  ARG HH21 5384   3.611   5.212   2.824
  345  ARG HH22 5385   3.562   5.143   2.964
  345  ARG    C 5386   3.847   5.814   2.644
  345  ARG    O 5387   3.748   5.789   2.585
  346  GLN    N 5388   3.888   5.938   2.659
  346  GLN    H 5389   3.975   5.951   2.708
  346  GLN   CA 5390   3.829   6.054   2.593
  346  GLN   HA 5391   3.721   6.039   2.583
  346  GLN   CB 5392   3.843   6.182   2.674
  346  GLN  HB2 5393   3.947   6.215   2.677
  346  GLN  HB3 5394   3.791   6.260   2.620
  346  GLN   CG 5395   3.777   6.186   2.815
  346  GLN  HG2 5396   3.671   6.177   2.792
  346  GLN  HG3 5397   3.824   6.110   2.878
  346  GLN   CD 5398   3.803   6.320   2.885
  346  GLN  OE1 5399   3.899   6.346   2.955
  346  GLN  NE2 5400   3.729   6.423   2.854
  346  GLN HE21 5401   3.779   6.507   2.878
  346  GLN HE22 5402   3.676   6.415   2.769
  346  GLN    C 5403   3.881   6.065   2.446
  346  GLN    O 5404   3.991   6.022   2.423
  347  PHE    N 5405   3.806   6.120   2.346
  347  PHE    H 5406   3.710   6.148   2.363
  347  PHE   CA 5407   3.854   6.139   2.207
  347  PHE   HA 5408   3.778   6.181   2.141
  347  PHE   CB 5409   3.968   6.243   2.204
  347  PHE  HB2 5410   4.047   6.186   2.251
  347  PHE  HB3 5411   3.995   6.272   2.103
  347  PHE   CG 5412   3.953   6.370   2.291
  347  PHE  CD1 5413   4.011   6.366   2.420
  347  PHE  HD1 5414   4.072   6.286   2.458
  347  PHE  CE1 5415   3.972   6.468   2.509
  347  PHE  HE1 5416   4.022   6.478   2.603
  347  PHE   CZ 5417   3.885   6.572   2.467
  347  PHE   HZ 5418   3.877   6.661   2.527
  347  PHE  CE2 5419   3.841   6.584   2.326
  347  PHE  HE2 5420   3.769   6.660   2.299
  347  PHE  CD2 5421   3.864   6.472   2.248
  347  PHE  HD2 5422   3.812   6.477   2.154
  347  PHE    C 5423   3.897   6.015   2.125
  347  PHE    O 5424   3.939   6.028   2.009
  348  GLN    N 5425   3.877   5.894   2.180
  348  GLN    H 5426   3.846   5.898   2.276
  348  GLN   CA 5427   3.900   5.761   2.126
  348  GLN   HA 5428   3.999   5.763   2.081
  348  GLN   CB 5429   3.903   5.651   2.238
  348  GLN  HB2 5430   3.821   5.681   2.304
  348  GLN  HB3 5431   3.881   5.554   2.194
  348  GLN   CG 5432   4.033   5.651   2.316
  348  GLN  HG2 5433   4.029   5.751   2.361
  348  GLN  HG3 5434   4.033   5.576   2.395
  348  GLN   CD 5435   4.164   5.628   2.234
  348  GLN  OE1 5436   4.259   5.706   2.245
  348  GLN  NE2 5437   4.178   5.520   2.154
  348  GLN HE21 5438   4.265   5.502   2.108
  348  GLN HE22 5439   4.101   5.457   2.140
  348  GLN    C 5440   3.792   5.726   2.028
  348  GLN    O 5441   3.814   5.645   1.934
  349  ASN    N 5442   3.682   5.803   2.024
  349  ASN    H 5443   3.667   5.864   2.104
  349  ASN   CA 5444   3.588   5.797   1.907
  349  ASN   HA 5445   3.494   5.845   1.934
  349  ASN   CB 5446   3.642   5.886   1.790
  349  ASN  HB2 5447   3.704   5.965   1.833
  349  ASN  HB3 5448   3.710   5.821   1.735
  349  ASN   CG 5449   3.537   5.937   1.700
  349  ASN  OD1 5450   3.423   5.894   1.689
  349  ASN  ND2 5451   3.578   6.035   1.617
  349  ASN HD21 5452   3.510   6.070   1.551
  349  ASN HD22 5453   3.676   6.060   1.613
  349  ASN    C 5454   3.553   5.649   1.864
  349  ASN    O 5455   3.564   5.617   1.747
  350  GLY    N 5456   3.501   5.565   1.955
  350  GLY    H 5457   3.466   5.601   2.043
  350  GLY   CA 5458   3.460   5.433   1.905
  350  GLY  HA2 5459   3.393   5.391   1.980
  350  GLY  HA3 5460   3.418   5.431   1.804
  350  GLY    C 5461   3.574   5.336   1.887
  350  GLY    O 5462   3.563   5.237   1.819
  351  ASN    N 5463   3.686   5.360   1.947
  351  ASN    H 5464   3.699   5.451   1.987
  351  ASN   CA 5465   3.801   5.277   1.961
  351  ASN   HA 5466   3.778   5.173   1.940
  351  ASN   CB 5467   3.903   5.316   1.849
  351  ASN  HB2 5468   3.853   5.327   1.753
  351  ASN  HB3 5469   3.946   5.411   1.880
  351  ASN   CG 5470   4.017   5.213   1.840
  351  ASN  OD1 5471   4.138   5.251   1.848
  351  ASN  ND2 5472   3.998   5.088   1.802
  351  ASN HD21 5473   4.074   5.031   1.767
  351  ASN HD22 5474   3.903   5.060   1.784
  351  ASN    C 5475   3.852   5.273   2.109
  351  ASN    O 5476   3.965   5.308   2.139
  352  ASP    N 5477   3.764   5.248   2.208
  352  ASP    H 5478   3.673   5.207   2.187
  352  ASP   CA 5479   3.814   5.239   2.351
  352  ASP   HA 5480   3.886   5.320   2.367
  352  ASP   CB 5481   3.695   5.270   2.442
  352  ASP  HB2 5482   3.665   5.365   2.399
  352  ASP  HB3 5483   3.612   5.200   2.431
  352  ASP   CG 5484   3.740   5.295   2.589
  352  ASP  OD1 5485   3.855   5.296   2.628
  352  ASP  OD2 5486   3.643   5.320   2.668
  352  ASP    C 5487   3.882   5.106   2.381
  352  ASP    O 5488   3.820   5.020   2.448
  353  VAL    N 5489   4.005   5.094   2.328
  353  VAL    H 5490   4.043   5.170   2.274
  353  VAL   CA 5491   4.089   4.973   2.345
  353  VAL   HA 5492   4.056   4.929   2.439
  353  VAL   CB 5493   4.073   4.868   2.228
  353  VAL   HB 5494   4.142   4.784   2.235
  353  VAL  CG1 5495   3.932   4.809   2.223
  353  VAL HG11 5496   3.859   4.890   2.220
  353  VAL HG12 5497   3.921   4.738   2.141
  353  VAL HG13 5498   3.911   4.739   2.305
  353  VAL  CG2 5499   4.094   4.936   2.091
  353  VAL HG21 5500   4.189   4.988   2.087
  353  VAL HG22 5501   4.093   4.861   2.012
  353  VAL HG23 5502   4.017   5.012   2.074
  353  VAL    C 5503   4.237   5.018   2.361
  353  VAL    O 5504   4.325   4.935   2.350
  354  ASN    N 5505   4.268   5.149   2.384
  354  ASN    H 5506   4.182   5.201   2.395
  354  ASN   CA 5507   4.406   5.203   2.404
  354  ASN   HA 5508   4.472   5.153   2.333
  354  ASN   CB 5509   4.416   5.355   2.361
  354  ASN  HB2 5510   4.346   5.375   2.280
  354  ASN  HB3 5511   4.385   5.411   2.449
  354  ASN   CG 5512   4.557   5.393   2.316
  354  ASN  OD1 5513   4.587   5.385   2.202
  354  ASN  ND2 5514   4.635   5.432   2.409
  354  ASN HD21 5515   4.729   5.464   2.388
  354  ASN HD22 5516   4.607   5.412   2.504
  354  ASN    C 5517   4.460   5.175   2.546
  354  ASN    O 5518   4.549   5.244   2.594
  355  ASP    N 5519   4.408   5.069   2.605
  355  ASP    H 5520   4.333   5.014   2.564
  355  ASP   CA 5521   4.438   5.015   2.741
  355  ASP   HA 5522   4.452   5.100   2.808
  355  ASP   CB 5523   4.318   4.933   2.795
  355  ASP  HB2 5524   4.351   4.901   2.894
  355  ASP  HB3 5525   4.226   4.988   2.817
  355  ASP   CG 5526   4.292   4.818   2.705
  355  ASP  OD1 5527   4.392   4.738   2.682
  355  ASP  OD2 5528   4.188   4.821   2.639
  355  ASP    C 5529   4.575   4.946   2.754
  355  ASP    O 5530   4.615   4.928   2.867
  356  TRP    N 5531   4.646   4.930   2.647
  356  TRP    H 5532   4.592   4.939   2.562
  356  TRP   CA 5533   4.781   4.877   2.637
  356  TRP   HA 5534   4.788   4.788   2.700
  356  TRP   CB 5535   4.824   4.846   2.492
  356  TRP  HB2 5536   4.927   4.814   2.502
  356  TRP  HB3 5537   4.769   4.767   2.441
  356  TRP   CG 5538   4.813   4.968   2.398
  356  TRP  CD1 5539   4.718   5.002   2.306
  356  TRP  HD1 5540   4.621   4.953   2.303
  356  TRP  NE1 5541   4.749   5.117   2.231
  356  TRP  HE1 5542   4.703   5.148   2.146
  356  TRP  CE2 5543   4.872   5.161   2.277
  356  TRP  CZ2 5544   4.951   5.272   2.228
  356  TRP  HZ2 5545   4.921   5.340   2.150
  356  TRP  CH2 5546   5.082   5.285   2.274
  356  TRP  HH2 5547   5.141   5.369   2.244
  356  TRP  CZ3 5548   5.125   5.196   2.369
  356  TRP  HZ3 5549   5.230   5.205   2.389
  356  TRP  CE3 5550   5.049   5.088   2.423
  356  TRP  HE3 5551   5.083   5.016   2.495
  356  TRP  CD2 5552   4.917   5.070   2.378
  356  TRP    C 5553   4.885   4.966   2.708
  356  TRP    O 5554   4.981   4.898   2.754
  357  VAL    N 5555   4.877   5.099   2.701
  357  VAL    H 5556   4.797   5.141   2.656
  357  VAL   CA 5557   4.986   5.185   2.746
  357  VAL   HA 5558   5.071   5.166   2.680
  357  VAL   CB 5559   4.953   5.338   2.731
  357  VAL   HB 5560   5.039   5.404   2.744
  357  VAL  CG1 5561   4.904   5.365   2.595
  357  VAL HG11 5562   4.994   5.354   2.534
  357  VAL HG12 5563   4.824   5.304   2.554
  357  VAL HG13 5564   4.871   5.469   2.594
  357  VAL  CG2 5565   4.835   5.384   2.828
  357  VAL HG21 5566   4.861   5.363   2.932
  357  VAL HG22 5567   4.825   5.493   2.823
  357  VAL HG23 5568   4.752   5.334   2.779
  357  VAL    C 5569   5.035   5.155   2.884
  357  VAL    O 5570   4.967   5.127   2.983
  358  GLY    N 5571   5.163   5.168   2.897
  358  GLY    H 5572   5.215   5.200   2.817
  358  GLY   CA 5573   5.231   5.173   3.020
  358  GLY  HA2 5574   5.216   5.082   3.079
  358  GLY  HA3 5575   5.338   5.180   2.999
  358  GLY    C 5576   5.189   5.292   3.106
  358  GLY    O 5577   5.104   5.372   3.072
  359  PRO    N 5578   5.265   5.316   3.220
  359  PRO   CD 5579   5.381   5.250   3.256
  359  PRO  HD2 5580   5.441   5.239   3.165
  359  PRO  HD3 5581   5.361   5.154   3.303
  359  PRO   CG 5582   5.449   5.348   3.348
  359  PRO  HG2 5583   5.511   5.418   3.292
  359  PRO  HG3 5584   5.507   5.299   3.426
  359  PRO   CB 5585   5.334   5.414   3.429
  359  PRO  HB2 5586   5.357   5.507   3.480
  359  PRO  HB3 5587   5.293   5.341   3.498
  359  PRO   CA 5588   5.237   5.432   3.308
  359  PRO   HA 5589   5.134   5.427   3.343
  359  PRO    C 5590   5.267   5.567   3.244
  359  PRO    O 5591   5.345   5.575   3.151
  360  PRO    N 5592   5.186   5.672   3.272
  360  PRO   CD 5593   5.111   5.679   3.391
  360  PRO  HD2 5594   5.172   5.719   3.471
  360  PRO  HD3 5595   5.067   5.593   3.442
  360  PRO   CG 5596   4.995   5.777   3.366
  360  PRO  HG2 5597   4.951   5.827   3.452
  360  PRO  HG3 5598   4.918   5.725   3.308
  360  PRO   CB 5599   5.068   5.876   3.275
  360  PRO  HB2 5600   5.125   5.928   3.352
  360  PRO  HB3 5601   5.004   5.930   3.205
  360  PRO   CA 5602   5.173   5.798   3.198
  360  PRO   HA 5603   5.130   5.782   3.099
  360  PRO    C 5604   5.301   5.874   3.187
  360  PRO    O 5605   5.381   5.868   3.277
  361  ASN    N 5606   5.328   5.931   3.071
  361  ASN    H 5607   5.256   5.932   2.999
  361  ASN   CA 5608   5.453   5.991   3.039
  361  ASN   HA 5609   5.521   5.981   3.123
  361  ASN   CB 5610   5.521   5.891   2.932
  361  ASN  HB2 5611   5.629   5.905   2.943
  361  ASN  HB3 5612   5.498   5.789   2.961
  361  ASN   CG 5613   5.480   5.924   2.792
  361  ASN  OD1 5614   5.518   6.030   2.741
  361  ASN  ND2 5615   5.425   5.828   2.722
  361  ASN HD21 5616   5.404   5.840   2.624
  361  ASN HD22 5617   5.394   5.746   2.772
  361  ASN    C 5618   5.440   6.139   2.995
  361  ASN    O 5619   5.339   6.167   2.928
  362  ASN    N 5620   5.544   6.220   3.022
  362  ASN    H 5621   5.617   6.185   3.083
  362  ASN   CA 5622   5.567   6.359   2.977
  362  ASN   HA 5623   5.544   6.368   2.870
  362  ASN   CB 5624   5.470   6.447   3.057
  362  ASN  HB2 5625   5.369   6.413   3.037
  362  ASN  HB3 5626   5.498   6.450   3.162
  362  ASN   CG 5627   5.480   6.589   3.015
  362  ASN  OD1 5628   5.559   6.665   3.073
  362  ASN  ND2 5629   5.400   6.628   2.914
  362  ASN HD21 5630   5.406   6.726   2.891
  362  ASN HD22 5631   5.329   6.576   2.863
  362  ASN    C 5632   5.714   6.406   2.973
  362  ASN    O 5633   5.789   6.373   3.065
  363  ASN    N 5634   5.762   6.463   2.867
  363  ASN    H 5635   5.699   6.481   2.790
  363  ASN   CA 5636   5.899   6.520   2.854
  363  ASN   HA 5637   5.915   6.546   2.749
  363  ASN   CB 5638   5.905   6.654   2.926
  363  ASN  HB2 5639   5.816   6.711   2.899
  363  ASN  HB3 5640   5.906   6.641   3.034
  363  ASN   CG 5641   6.035   6.739   2.892
  363  ASN  OD1 5642   6.104   6.737   2.797
  363  ASN  ND2 5643   6.049   6.833   2.978
  363  ASN HD21 5644   6.129   6.895   2.980
  363  ASN HD22 5645   5.970   6.853   3.038
  363  ASN    C 5646   6.019   6.429   2.881
  363  ASN    O 5647   6.106   6.458   2.960
  364  GLY    N 5648   6.014   6.314   2.818
  364  GLY    H 5649   5.951   6.311   2.738
  364  GLY   CA 5650   6.108   6.202   2.821
  364  GLY  HA2 5651   6.072   6.133   2.745
  364  GLY  HA3 5652   6.207   6.242   2.798
  364  GLY    C 5653   6.113   6.115   2.947
  364  GLY    O 5654   6.211   6.040   2.957
  365  VAL    N 5655   6.012   6.125   3.033
  365  VAL    H 5656   5.941   6.195   3.019
  365  VAL   CA 5657   6.004   6.051   3.155
  365  VAL   HA 5658   6.073   5.967   3.146
  365  VAL   CB 5659   6.057   6.142   3.276
  365  VAL   HB 5660   6.054   6.085   3.369
  365  VAL  CG1 5661   6.200   6.186   3.251
  365  VAL HG11 5662   6.264   6.098   3.240
  365  VAL HG12 5663   6.199   6.250   3.163
  365  VAL HG13 5664   6.247   6.230   3.339
  365  VAL  CG2 5665   5.968   6.267   3.291
  365  VAL HG21 5666   5.975   6.331   3.203
  365  VAL HG22 5667   5.865   6.232   3.288
  365  VAL HG23 5668   5.996   6.332   3.375
  365  VAL    C 5669   5.866   5.999   3.187
  365  VAL    O 5670   5.767   6.055   3.135
  366  ILE    N 5671   5.846   5.907   3.279
  366  ILE    H 5672   5.930   5.877   3.326
  366  ILE   CA 5673   5.713   5.877   3.341
  366  ILE   HA 5674   5.639   5.873   3.261
  366  ILE   CB 5675   5.723   5.736   3.403
  366  ILE   HB 5676   5.799   5.751   3.480
  366  ILE  CG2 5677   5.597   5.705   3.484
  366  ILE HG21 5678   5.617   5.610   3.533
  366  ILE HG22 5679   5.565   5.787   3.548
  366  ILE HG23 5680   5.527   5.686   3.402
  366  ILE  CG1 5681   5.756   5.627   3.299
  366  ILE HG12 5682   5.859   5.645   3.268
  366  ILE HG13 5683   5.748   5.527   3.341
  366  ILE  CD1 5684   5.663   5.638   3.177
  366  ILE HD11 5685   5.657   5.542   3.126
  366  ILE HD12 5686   5.563   5.673   3.204
  366  ILE HD13 5687   5.705   5.708   3.104
  366  ILE    C 5688   5.668   5.981   3.445
  366  ILE    O 5689   5.746   6.026   3.527
  367  LYS    N 5690   5.542   6.027   3.437
  367  LYS    H 5691   5.470   5.991   3.376
  367  LYS   CA 5692   5.498   6.138   3.525
  367  LYS   HA 5693   5.556   6.228   3.503
  367  LYS   CB 5694   5.351   6.171   3.489
  367  LYS  HB2 5695   5.298   6.076   3.499
  367  LYS  HB3 5696   5.308   6.246   3.556
  367  LYS   CG 5697   5.327   6.235   3.349
  367  LYS  HG2 5698   5.385   6.327   3.349
  367  LYS  HG3 5699   5.363   6.183   3.260
  367  LYS   CD 5700   5.182   6.279   3.347
  367  LYS  HD2 5701   5.122   6.189   3.359
  367  LYS  HD3 5702   5.158   6.359   3.417
  367  LYS   CE 5703   5.154   6.342   3.206
  367  LYS  HE2 5704   5.239   6.407   3.183
  367  LYS  HE3 5705   5.155   6.273   3.121
  367  LYS   NZ 5706   5.025   6.416   3.206
  367  LYS  HZ1 5707   5.031   6.503   3.257
  367  LYS  HZ2 5708   5.013   6.441   3.109
  367  LYS  HZ3 5709   4.953   6.350   3.230
  367  LYS    C 5710   5.521   6.107   3.679
  367  LYS    O 5711   5.513   5.990   3.729
  368  GLU    N 5712   5.545   6.209   3.757
  368  GLU    H 5713   5.544   6.298   3.709
  368  GLU   CA 5714   5.558   6.206   3.906
  368  GLU   HA 5715   5.635   6.133   3.931
  368  GLU   CB 5716   5.602   6.352   3.951
  368  GLU  HB2 5717   5.684   6.392   3.890
  368  GLU  HB3 5718   5.516   6.418   3.940
  368  GLU   CG 5719   5.640   6.358   4.100
  368  GLU  HG2 5720   5.652   6.463   4.128
  368  GLU  HG3 5721   5.552   6.309   4.144
  368  GLU   CD 5722   5.761   6.268   4.134
  368  GLU  OE1 5723   5.742   6.160   4.193
  368  GLU  OE2 5724   5.874   6.314   4.114
  368  GLU    C 5725   5.425   6.175   3.964
  368  GLU    O 5726   5.330   6.252   3.940
  369  VAL    N 5727   5.412   6.067   4.044
  369  VAL    H 5728   5.495   6.010   4.051
  369  VAL   CA 5729   5.297   6.041   4.133
  369  VAL   HA 5730   5.215   6.037   4.060
  369  VAL   CB 5731   5.301   5.902   4.208
  369  VAL   HB 5732   5.310   5.820   4.137
  369  VAL  CG1 5733   5.427   5.876   4.295
  369  VAL HG11 5734   5.435   5.769   4.315
  369  VAL HG12 5735   5.517   5.891   4.234
  369  VAL HG13 5736   5.448   5.939   4.381
  369  VAL  CG2 5737   5.176   5.864   4.285
  369  VAL HG21 5738   5.084   5.849   4.228
  369  VAL HG22 5739   5.186   5.764   4.327
  369  VAL HG23 5740   5.158   5.936   4.365
  369  VAL    C 5741   5.276   6.161   4.230
  369  VAL    O 5742   5.345   6.171   4.330
  370  THR    N 5743   5.189   6.261   4.201
  370  THR    H 5744   5.125   6.254   4.123
  370  THR   CA 5745   5.197   6.398   4.270
  370  THR   HA 5746   5.292   6.401   4.322
  370  THR   CB 5747   5.184   6.515   4.165
  370  THR   HB 5748   5.084   6.508   4.122
  370  THR  CG2 5749   5.215   6.645   4.240
  370  THR HG21 5750   5.165   6.655   4.337
  370  THR HG22 5751   5.322   6.647   4.261
  370  THR HG23 5752   5.199   6.732   4.176
  370  THR  OG1 5753   5.287   6.490   4.067
  370  THR  HG1 5754   5.288   6.401   4.031
  370  THR    C 5755   5.087   6.402   4.381
  370  THR    O 5756   4.963   6.387   4.346
  371  ILE    N 5757   5.128   6.403   4.505
  371  ILE    H 5758   5.226   6.417   4.523
  371  ILE   CA 5759   5.034   6.373   4.610
  371  ILE   HA 5760   4.947   6.319   4.574
  371  ILE   CB 5761   5.096   6.277   4.708
  371  ILE   HB 5762   5.177   6.330   4.758
  371  ILE  CG2 5763   5.001   6.254   4.827
  371  ILE HG21 5764   5.051   6.189   4.899
  371  ILE HG22 5765   4.978   6.348   4.877
  371  ILE HG23 5766   4.908   6.208   4.794
  371  ILE  CG1 5767   5.143   6.155   4.629
  371  ILE HG12 5768   5.062   6.112   4.570
  371  ILE HG13 5769   5.226   6.198   4.573
  371  ILE  CD1 5770   5.188   6.039   4.719
  371  ILE HD11 5771   5.101   5.998   4.771
  371  ILE HD12 5772   5.221   5.964   4.647
  371  ILE HD13 5773   5.273   6.058   4.785
  371  ILE    C 5774   4.988   6.503   4.673
  371  ILE    O 5775   5.069   6.589   4.706
  372  ASN    N 5776   4.863   6.516   4.695
  372  ASN    H 5777   4.805   6.436   4.670
  372  ASN   CA 5778   4.804   6.632   4.754
  372  ASN   HA 5779   4.843   6.730   4.725
  372  ASN   CB 5780   4.656   6.641   4.711
  372  ASN  HB2 5781   4.656   6.626   4.603
  372  ASN  HB3 5782   4.591   6.563   4.752
  372  ASN   CG 5783   4.582   6.770   4.745
  372  ASN  OD1 5784   4.512   6.787   4.840
  372  ASN  ND2 5785   4.612   6.872   4.669
  372  ASN HD21 5786   4.572   6.963   4.686
  372  ASN HD22 5787   4.681   6.854   4.598
  372  ASN    C 5788   4.820   6.629   4.911
  372  ASN    O 5789   4.813   6.518   4.964
  373  PRO    N 5790   4.808   6.742   4.984
  373  PRO   CD 5791   4.862   6.876   4.945
  373  PRO  HD2 5792   4.795   6.923   4.873
  373  PRO  HD3 5793   4.965   6.871   4.912
  373  PRO   CG 5794   4.862   6.957   5.075
  373  PRO  HG2 5795   4.817   7.053   5.050
  373  PRO  HG3 5796   4.961   6.969   5.119
  373  PRO   CB 5797   4.786   6.876   5.180
  373  PRO  HB2 5798   4.682   6.910   5.185
  373  PRO  HB3 5799   4.838   6.889   5.274
  373  PRO   CA 5800   4.790   6.736   5.129
  373  PRO   HA 5801   4.882   6.699   5.175
  373  PRO    C 5802   4.673   6.658   5.181
  373  PRO    O 5803   4.688   6.590   5.276
  374  ASP    N 5804   4.558   6.652   5.101
  374  ASP    H 5805   4.559   6.687   5.006
  374  ASP   CA 5806   4.443   6.565   5.129
  374  ASP   HA 5807   4.429   6.566   5.237
  374  ASP   CB 5808   4.312   6.620   5.075
  374  ASP  HB2 5809   4.299   6.720   5.115
  374  ASP  HB3 5810   4.324   6.629   4.967
  374  ASP   CG 5811   4.196   6.530   5.113
  374  ASP  OD1 5812   4.111   6.529   5.025
  374  ASP  OD2 5813   4.176   6.477   5.224
  374  ASP    C 5814   4.462   6.407   5.104
  374  ASP    O 5815   4.378   6.335   5.057
  375  THR    N 5816   4.581   6.358   5.121
  375  THR    H 5817   4.652   6.419   5.159
  375  THR   CA 5818   4.637   6.223   5.096
  375  THR   HA 5819   4.741   6.227   5.127
  375  THR   CB 5820   4.566   6.122   5.185
  375  THR   HB 5821   4.462   6.113   5.155
  375  THR  CG2 5822   4.614   5.979   5.189
  375  THR HG21 5823   4.723   5.968   5.194
  375  THR HG22 5824   4.574   5.931   5.279
  375  THR HG23 5825   4.574   5.931   5.100
  375  THR  OG1 5826   4.562   6.173   5.320
  375  THR  HG1 5827   4.481   6.224   5.330
  375  THR    C 5828   4.640   6.173   4.949
  375  THR    O 5829   4.722   6.084   4.929
  376  THR    N 5830   4.557   6.228   4.852
  376  THR    H 5831   4.498   6.303   4.884
  376  THR   CA 5832   4.519   6.156   4.732
  376  THR   HA 5833   4.503   6.051   4.755
  376  THR   CB 5834   4.383   6.212   4.694
  376  THR   HB 5835   4.370   6.186   4.589
  376  THR  CG2 5836   4.273   6.139   4.774
  376  THR HG21 5837   4.177   6.183   4.750
  376  THR HG22 5838   4.271   6.032   4.752
  376  THR HG23 5839   4.285   6.150   4.881
  376  THR  OG1 5840   4.372   6.347   4.710
  376  THR  HG1 5841   4.305   6.358   4.778
  376  THR    C 5842   4.617   6.174   4.620
  376  THR    O 5843   4.693   6.277   4.618
  377  CYX    N 5844   4.616   6.092   4.519
  377  CYX    H 5845   4.541   6.024   4.519
  377  CYX   CA 5846   4.703   6.113   4.403
  377  CYX   HA 5847   4.797   6.163   4.425
  377  CYX   CB 5848   4.747   5.978   4.342
  377  CYX  HB2 5849   4.652   5.927   4.324
  377  CYX  HB3 5850   4.796   6.002   4.248
  377  CYX   SG 5851   4.855   5.890   4.448
  377  CYX    C 5852   4.643   6.202   4.292
  377  CYX    O 5853   4.524   6.223   4.272
  378  GLY    N 5854   4.736   6.252   4.209
  378  GLY    H 5855   4.833   6.262   4.235
  378  GLY   CA 5856   4.714   6.320   4.081
  378  GLY  HA2 5857   4.631   6.278   4.024
  378  GLY  HA3 5858   4.679   6.419   4.112
  378  GLY    C 5859   4.835   6.325   3.990
  378  GLY    O 5860   4.937   6.266   4.021
  379  ASN    N 5861   4.832   6.394   3.873
  379  ASN    H 5862   4.748   6.439   3.842
  379  ASN   CA 5863   4.923   6.387   3.759
  379  ASN   HA 5864   4.885   6.456   3.684
  379  ASN   CB 5865   5.057   6.443   3.796
  379  ASN  HB2 5866   5.026   6.532   3.850
  379  ASN  HB3 5867   5.110   6.380   3.868
  379  ASN   CG 5868   5.157   6.483   3.696
  379  ASN  OD1 5869   5.129   6.554   3.604
  379  ASN  ND2 5870   5.279   6.434   3.711
  379  ASN HD21 5871   5.344   6.454   3.636
  379  ASN HD22 5872   5.293   6.383   3.797
  379  ASN    C 5873   4.913   6.255   3.684
  379  ASN    O 5874   5.006   6.176   3.681
  380  ASP    N 5875   4.795   6.230   3.636
  380  ASP    H 5876   4.730   6.298   3.671
  380  ASP   CA 5877   4.754   6.105   3.582
  380  ASP   HA 5878   4.648   6.110   3.556
  380  ASP   CB 5879   4.810   6.078   3.446
  380  ASP  HB2 5880   4.916   6.099   3.437
  380  ASP  HB3 5881   4.796   5.975   3.413
  380  ASP   CG 5882   4.748   6.177   3.349
  380  ASP  OD1 5883   4.632   6.158   3.317
  380  ASP  OD2 5884   4.809   6.278   3.314
  380  ASP    C 5885   4.756   5.978   3.675
  380  ASP    O 5886   4.674   5.887   3.647
  381  TRP    N 5887   4.828   5.971   3.786
  381  TRP    H 5888   4.892   6.050   3.789
  381  TRP   CA 5889   4.823   5.866   3.884
  381  TRP   HA 5890   4.827   5.766   3.840
  381  TRP   CB 5891   4.949   5.861   3.970
  381  TRP  HB2 5892   4.969   5.952   4.027
  381  TRP  HB3 5893   4.931   5.782   4.042
  381  TRP   CG 5894   5.078   5.826   3.896
  381  TRP  CD1 5895   5.157   5.921   3.837
  381  TRP  HD1 5896   5.147   6.028   3.844
  381  TRP  NE1 5897   5.261   5.857   3.775
  381  TRP  HE1 5898   5.351   5.890   3.743
  381  TRP  CE2 5899   5.255   5.721   3.802
  381  TRP  CZ2 5900   5.340   5.616   3.763
  381  TRP  HZ2 5901   5.427   5.649   3.709
  381  TRP  CH2 5902   5.301   5.483   3.790
  381  TRP  HH2 5903   5.364   5.405   3.748
  381  TRP  CZ3 5904   5.190   5.457   3.872
  381  TRP  HZ3 5905   5.152   5.357   3.888
  381  TRP  CE3 5906   5.117   5.566   3.917
  381  TRP  HE3 5907   5.032   5.552   3.982
  381  TRP  CD2 5908   5.145   5.697   3.876
  381  TRP    C 5909   4.687   5.872   3.962
  381  TRP    O 5910   4.655   5.975   4.019
  382  VAL    N 5911   4.611   5.763   3.976
  382  VAL    H 5912   4.640   5.672   3.943
  382  VAL   CA 5913   4.475   5.765   4.034
  382  VAL   HA 5914   4.432   5.865   4.043
  382  VAL   CB 5915   4.371   5.666   3.973
  382  VAL   HB 5916   4.398   5.561   3.972
  382  VAL  CG1 5917   4.234   5.678   4.050
  382  VAL HG11 5918   4.204   5.778   4.079
  382  VAL HG12 5919   4.159   5.633   3.985
  382  VAL HG13 5920   4.251   5.614   4.137
  382  VAL  CG2 5921   4.349   5.719   3.825
  382  VAL HG21 5922   4.284   5.651   3.770
  382  VAL HG22 5923   4.309   5.820   3.832
  382  VAL HG23 5924   4.442   5.721   3.767
  382  VAL    C 5925   4.479   5.731   4.187
  382  VAL    O 5926   4.424   5.803   4.272
  383  CYX    N 5927   4.554   5.624   4.218
  383  CYX    H 5928   4.602   5.575   4.144
  383  CYX   CA 5929   4.576   5.569   4.357
  383  CYX   HA 5930   4.629   5.475   4.340
  383  CYX   CB 5931   4.661   5.663   4.436
  383  CYX  HB2 5932   4.616   5.759   4.460
  383  CYX  HB3 5933   4.672   5.622   4.537
  383  CYX   SG 5934   4.829   5.699   4.383
  383  CYX    C 5935   4.445   5.549   4.443
  383  CYX    O 5936   4.415   5.621   4.538
  384  GLU    N 5937   4.380   5.436   4.416
  384  GLU    H 5938   4.414   5.377   4.342
  384  GLU   CA 5939   4.267   5.394   4.491
  384  GLU   HA 5940   4.194   5.473   4.474
  384  GLU   CB 5941   4.201   5.272   4.422
  384  GLU  HB2 5942   4.261   5.181   4.414
  384  GLU  HB3 5943   4.105   5.252   4.469
  384  GLU   CG 5944   4.163   5.305   4.272
  384  GLU  HG2 5945   4.062   5.272   4.249
  384  GLU  HG3 5946   4.168   5.414   4.270
  384  GLU   CD 5947   4.262   5.246   4.175
  384  GLU  OE1 5948   4.381   5.301   4.172
  384  GLU  OE2 5949   4.229   5.150   4.107
  384  GLU    C 5950   4.300   5.379   4.642
  384  GLU    O 5951   4.211   5.403   4.717
  385  HIE    N 5952   4.425   5.353   4.682
  385  HIE    H 5953   4.497   5.348   4.610
  385  HIE   CA 5954   4.460   5.326   4.820
  385  HIE   HA 5955   4.381   5.271   4.871
  385  HIE   CB 5956   4.586   5.241   4.822
  385  HIE  HB2 5957   4.600   5.206   4.924
  385  HIE  HB3 5958   4.578   5.158   4.752
  385  HIE   CG 5959   4.708   5.315   4.782
  385  HIE  ND1 5960   4.727   5.373   4.659
  385  HIE  CE1 5961   4.843   5.439   4.664
  385  HIE  HE1 5962   4.886   5.503   4.588
  385  HIE  NE2 5963   4.898   5.419   4.786
  385  HIE  HE2 5964   4.984   5.468   4.807
  385  HIE  CD2 5965   4.814   5.343   4.864
  385  HIE  HD2 5966   4.825   5.307   4.965
  385  HIE    C 5967   4.471   5.446   4.906
  385  HIE    O 5968   4.495   5.436   5.031
  386  ARG    N 5969   4.468   5.566   4.846
  386  ARG    H 5970   4.444   5.561   4.748
  386  ARG   CA 5971   4.470   5.695   4.909
  386  ARG   HA 5972   4.497   5.685   5.015
  386  ARG   CB 5973   4.592   5.777   4.847
  386  ARG  HB2 5974   4.585   5.777   4.739
  386  ARG  HB3 5975   4.577   5.879   4.883
  386  ARG   CG 5976   4.727   5.738   4.899
  386  ARG  HG2 5977   4.732   5.776   5.001
  386  ARG  HG3 5978   4.744   5.631   4.903
  386  ARG   CD 5979   4.843   5.800   4.810
  386  ARG  HD2 5980   4.855   5.747   4.715
  386  ARG  HD3 5981   4.813   5.903   4.793
  386  ARG   NE 5982   4.975   5.789   4.890
  386  ARG   HE 5983   5.017   5.697   4.885
  386  ARG   CZ 5984   5.019   5.870   4.980
  386  ARG  NH1 5985   4.943   5.966   5.033
  386  ARG HH11 5986   4.856   5.985   4.985
  386  ARG HH12 5987   4.997   6.010   5.106
  386  ARG  NH2 5988   5.140   5.855   5.028
  386  ARG HH21 5989   5.199   5.778   4.998
  386  ARG HH22 5990   5.186   5.919   5.091
  386  ARG    C 5991   4.337   5.776   4.908
  386  ARG    O 5992   4.318   5.869   4.985
  387  TRP    N 5993   4.239   5.723   4.831
  387  TRP    H 5994   4.254   5.635   4.784
  387  TRP   CA 5995   4.097   5.762   4.839
  387  TRP   HA 5996   4.104   5.871   4.832
  387  TRP   CB 5997   4.010   5.694   4.729
  387  TRP  HB2 5998   4.025   5.586   4.737
  387  TRP  HB3 5999   3.907   5.720   4.753
  387  TRP   CG 6000   4.032   5.735   4.585
  387  TRP  CD1 6001   4.089   5.851   4.542
  387  TRP  HD1 6002   4.129   5.929   4.605
  387  TRP  NE1 6003   4.072   5.863   4.405
  387  TRP  HE1 6004   4.123   5.928   4.348
  387  TRP  CE2 6005   3.999   5.754   4.358
  387  TRP  CZ2 6006   3.945   5.732   4.230
  387  TRP  HZ2 6007   3.960   5.809   4.156
  387  TRP  CH2 6008   3.886   5.611   4.208
  387  TRP  HH2 6009   3.841   5.587   4.112
  387  TRP  CZ3 6010   3.865   5.518   4.311
  387  TRP  HZ3 6011   3.822   5.421   4.293
  387  TRP  CE3 6012   3.901   5.552   4.440
  387  TRP  HE3 6013   3.866   5.487   4.519
  387  TRP  CD2 6014   3.974   5.673   4.469
  387  TRP    C 6015   4.033   5.747   4.979
  387  TRP    O 6016   4.052   5.644   5.044
  388  ARG    N 6017   3.958   5.847   5.023
  388  ARG    H 6018   3.937   5.922   4.958
  388  ARG   CA 6019   3.904   5.869   5.162
  388  ARG   HA 6020   3.984   5.896   5.232
  388  ARG   CB 6021   3.803   5.983   5.153
  388  ARG  HB2 6022   3.857   6.063   5.101
  388  ARG  HB3 6023   3.724   5.962   5.082
  388  ARG   CG 6024   3.721   6.026   5.278
  388  ARG  HG2 6025   3.663   5.942   5.317
  388  ARG  HG3 6026   3.788   6.063   5.354
  388  ARG   CD 6027   3.635   6.150   5.255
  388  ARG  HD2 6028   3.624   6.203   5.349
  388  ARG  HD3 6029   3.695   6.216   5.193
  388  ARG   NE 6030   3.495   6.133   5.201
  388  ARG   HE 6031   3.444   6.048   5.224
  388  ARG   CZ 6032   3.418   6.226   5.143
  388  ARG  NH1 6033   3.444   6.352   5.128
  388  ARG HH11 6034   3.528   6.386   5.171
  388  ARG HH12 6035   3.377   6.421   5.096
  388  ARG  NH2 6036   3.298   6.191   5.111
  388  ARG HH21 6037   3.257   6.099   5.108
  388  ARG HH22 6038   3.241   6.272   5.093
  388  ARG    C 6039   3.845   5.740   5.217
  388  ARG    O 6040   3.880   5.708   5.329
  389  GLN    N 6041   3.749   5.682   5.141
  389  GLN    H 6042   3.707   5.737   5.067
  389  GLN   CA 6043   3.658   5.570   5.183
  389  GLN   HA 6044   3.610   5.593   5.278
  389  GLN   CB 6045   3.552   5.556   5.073
  389  GLN  HB2 6046   3.588   5.538   4.972
  389  GLN  HB3 6047   3.483   5.482   5.115
  389  GLN   CG 6048   3.461   5.686   5.059
  389  GLN  HG2 6049   3.359   5.655   5.037
  389  GLN  HG3 6050   3.457   5.724   5.161
  389  GLN   CD 6051   3.503   5.801   4.969
  389  GLN  OE1 6052   3.602   5.794   4.901
  389  GLN  NE2 6053   3.423   5.898   4.940
  389  GLN HE21 6054   3.458   5.977   4.888
  389  GLN HE22 6055   3.325   5.898   4.965
  389  GLN    C 6056   3.735   5.439   5.192
  389  GLN    O 6057   3.712   5.359   5.279
  390  ILE    N 6058   3.828   5.423   5.103
  390  ILE    H 6059   3.839   5.506   5.046
  390  ILE   CA 6060   3.921   5.314   5.094
  390  ILE   HA 6061   3.869   5.219   5.107
  390  ILE   CB 6062   3.992   5.303   4.963
  390  ILE   HB 6063   4.060   5.388   4.960
  390  ILE  CG2 6064   4.091   5.182   4.966
  390  ILE HG21 6065   4.122   5.144   4.869
  390  ILE HG22 6066   4.186   5.214   5.008
  390  ILE HG23 6067   4.056   5.098   5.027
  390  ILE  CG1 6068   3.905   5.319   4.841
  390  ILE HG12 6069   3.852   5.414   4.854
  390  ILE HG13 6070   3.968   5.344   4.755
  390  ILE  CD1 6071   3.816   5.202   4.808
  390  ILE HD11 6072   3.885   5.119   4.815
  390  ILE HD12 6073   3.735   5.187   4.879
  390  ILE HD13 6074   3.774   5.207   4.708
  390  ILE    C 6075   4.019   5.304   5.213
  390  ILE    O 6076   4.016   5.208   5.287
  391  ARG    N 6077   4.096   5.409   5.236
  391  ARG    H 6078   4.089   5.483   5.169
  391  ARG   CA 6079   4.191   5.414   5.358
  391  ARG   HA 6080   4.255   5.326   5.354
  391  ARG   CB 6081   4.279   5.539   5.344
  391  ARG  HB2 6082   4.358   5.528   5.419
  391  ARG  HB3 6083   4.320   5.537   5.243
  391  ARG   CG 6084   4.214   5.680   5.351
  391  ARG  HG2 6085   4.132   5.682   5.280
  391  ARG  HG3 6086   4.167   5.702   5.447
  391  ARG   CD 6087   4.309   5.798   5.332
  391  ARG  HD2 6088   4.378   5.786   5.415
  391  ARG  HD3 6089   4.369   5.790   5.241
  391  ARG   NE 6090   4.252   5.936   5.351
  391  ARG   HE 6091   4.239   5.982   5.262
  391  ARG   CZ 6092   4.186   5.988   5.452
  391  ARG  NH1 6093   4.177   5.930   5.570
  391  ARG HH11 6094   4.230   5.848   5.593
  391  ARG HH12 6095   4.099   5.959   5.629
  391  ARG  NH2 6096   4.108   6.096   5.440
  391  ARG HH21 6097   4.121   6.147   5.354
  391  ARG HH22 6098   4.054   6.121   5.521
  391  ARG    C 6099   4.121   5.425   5.497
  391  ARG    O 6100   4.193   5.398   5.594
  392  ASN    N 6101   3.990   5.440   5.505
  392  ASN    H 6102   3.947   5.464   5.417
  392  ASN   CA 6103   3.920   5.431   5.632
  392  ASN   HA 6104   3.985   5.445   5.718
  392  ASN   CB 6105   3.815   5.546   5.623
  392  ASN  HB2 6106   3.757   5.560   5.531
  392  ASN  HB3 6107   3.741   5.528   5.701
  392  ASN   CG 6108   3.879   5.685   5.638
  392  ASN  OD1 6109   3.997   5.713   5.657
  392  ASN  ND2 6110   3.802   5.788   5.650
  392  ASN HD21 6111   3.832   5.882   5.673
  392  ASN HD22 6112   3.704   5.771   5.632
  392  ASN    C 6113   3.854   5.295   5.654
  392  ASN    O 6114   3.857   5.238   5.759
  393  MET    N 6115   3.810   5.230   5.542
  393  MET    H 6116   3.803   5.282   5.456
  393  MET   CA 6117   3.762   5.090   5.543
  393  MET   HA 6118   3.705   5.075   5.634
  393  MET   CB 6119   3.685   5.056   5.416
  393  MET  HB2 6120   3.740   5.090   5.328
  393  MET  HB3 6121   3.670   4.949   5.405
  393  MET   CG 6122   3.541   5.116   5.421
  393  MET  HG2 6123   3.548   5.225   5.418
  393  MET  HG3 6124   3.484   5.080   5.335
  393  MET   SD 6125   3.449   5.073   5.573
  393  MET   CE 6126   3.449   4.891   5.579
  393  MET  HE1 6127   3.387   4.846   5.502
  393  MET  HE2 6128   3.549   4.852   5.561
  393  MET  HE3 6129   3.412   4.854   5.675
  393  MET    C 6130   3.880   4.990   5.559
  393  MET    O 6131   3.860   4.893   5.629
  394  VAL    N 6132   4.007   5.036   5.530
  394  VAL    H 6133   4.013   5.123   5.479
  394  VAL   CA 6134   4.135   4.972   5.577
  394  VAL   HA 6135   4.130   4.865   5.559
  394  VAL   CB 6136   4.245   5.016   5.487
  394  VAL   HB 6137   4.230   5.124   5.486
  394  VAL  CG1 6138   4.393   4.986   5.524
  394  VAL HG11 6139   4.453   5.003   5.435
  394  VAL HG12 6140   4.434   5.058   5.594
  394  VAL HG13 6141   4.412   4.882   5.553
  394  VAL  CG2 6142   4.230   4.964   5.342
  394  VAL HG21 6143   4.126   4.962   5.311
  394  VAL HG22 6144   4.294   5.025   5.277
  394  VAL HG23 6145   4.268   4.861   5.342
  394  VAL    C 6146   4.164   4.984   5.724
  394  VAL    O 6147   4.230   4.896   5.774
  395  ILE    N 6148   4.126   5.087   5.798
  395  ILE    H 6149   4.089   5.163   5.743
  395  ILE   CA 6150   4.116   5.087   5.944
  395  ILE   HA 6151   4.206   5.037   5.977
  395  ILE   CB 6152   4.117   5.233   5.991
  395  ILE   HB 6153   4.032   5.288   5.950
  395  ILE  CG2 6154   4.119   5.241   6.150
  395  ILE HG21 6155   4.032   5.188   6.189
  395  ILE HG22 6156   4.216   5.198   6.174
  395  ILE HG23 6157   4.116   5.345   6.182
  395  ILE  CG1 6158   4.236   5.315   5.934
  395  ILE HG12 6159   4.214   5.353   5.834
  395  ILE HG13 6160   4.251   5.403   5.997
  395  ILE  CD1 6161   4.370   5.251   5.939
  395  ILE HD11 6162   4.368   5.176   5.860
  395  ILE HD12 6163   4.449   5.315   5.900
  395  ILE HD13 6164   4.388   5.205   6.036
  395  ILE    C 6165   3.997   5.015   5.998
  395  ILE    O 6166   4.014   4.938   6.092
  396  PHE    N 6167   3.878   5.018   5.936
  396  PHE    H 6168   3.874   5.072   5.852
  396  PHE   CA 6169   3.765   4.937   5.974
  396  PHE   HA 6170   3.749   4.964   6.078
  396  PHE   CB 6171   3.638   4.975   5.888
  396  PHE  HB2 6172   3.627   5.083   5.886
  396  PHE  HB3 6173   3.655   4.944   5.785
  396  PHE   CG 6174   3.508   4.904   5.929
  396  PHE  CD1 6175   3.482   4.766   5.919
  396  PHE  HD1 6176   3.559   4.695   5.893
  396  PHE  CE1 6177   3.355   4.710   5.926
  396  PHE  HE1 6178   3.336   4.604   5.914
  396  PHE   CZ 6179   3.243   4.794   5.953
  396  PHE   HZ 6180   3.146   4.751   5.969
  396  PHE  CE2 6181   3.265   4.930   5.959
  396  PHE  HE2 6182   3.187   5.001   5.982
  396  PHE  CD2 6183   3.397   4.985   5.945
  396  PHE  HD2 6184   3.407   5.092   5.941
  396  PHE    C 6185   3.803   4.787   5.972
  396  PHE    O 6186   3.786   4.725   6.081
  397  ARG    N 6187   3.863   4.740   5.864
  397  ARG    H 6188   3.882   4.787   5.777
  397  ARG   CA 6189   3.909   4.597   5.868
  397  ARG   HA 6190   3.818   4.543   5.892
  397  ARG   CB 6191   3.962   4.554   5.730
  397  ARG  HB2 6192   3.892   4.598   5.659
  397  ARG  HB3 6193   4.064   4.586   5.707
  397  ARG   CG 6194   3.941   4.404   5.711
  397  ARG  HG2 6195   4.019   4.352   5.767
  397  ARG  HG3 6196   3.844   4.372   5.750
  397  ARG   CD 6197   3.966   4.361   5.568
  397  ARG  HD2 6198   3.890   4.408   5.506
  397  ARG  HD3 6199   4.065   4.390   5.533
  397  ARG   NE 6200   3.948   4.215   5.547
  397  ARG   HE 6201   4.029   4.156   5.537
  397  ARG   CZ 6202   3.832   4.154   5.530
  397  ARG  NH1 6203   3.721   4.221   5.543
  397  ARG HH11 6204   3.715   4.320   5.561
  397  ARG HH12 6205   3.638   4.185   5.499
  397  ARG  NH2 6206   3.814   4.032   5.492
  397  ARG HH21 6207   3.895   3.980   5.461
  397  ARG HH22 6208   3.723   4.000   5.464
  397  ARG    C 6209   4.011   4.560   5.981
  397  ARG    O 6210   4.000   4.447   6.035
  398  ASN    N 6211   4.098   4.652   6.021
  398  ASN    H 6212   4.103   4.735   5.964
  398  ASN   CA 6213   4.191   4.624   6.129
  398  ASN   HA 6214   4.229   4.522   6.117
  398  ASN   CB 6215   4.309   4.726   6.118
  398  ASN  HB2 6216   4.274   4.829   6.114
  398  ASN  HB3 6217   4.368   4.717   6.209
  398  ASN   CG 6218   4.406   4.713   6.002
  398  ASN  OD1 6219   4.408   4.609   5.936
  398  ASN  ND2 6220   4.496   4.811   5.981
  398  ASN HD21 6221   4.561   4.797   5.904
  398  ASN HD22 6222   4.519   4.873   6.057
  398  ASN    C 6223   4.121   4.631   6.265
  398  ASN    O 6224   4.140   4.542   6.344
  399  VAL    N 6225   4.035   4.734   6.290
  399  VAL    H 6226   4.018   4.805   6.220
  399  VAL   CA 6227   3.970   4.748   6.417
  399  VAL   HA 6228   4.038   4.746   6.502
  399  VAL   CB 6229   3.898   4.884   6.416
  399  VAL   HB 6230   3.854   4.906   6.318
  399  VAL  CG1 6231   3.787   4.893   6.523
  399  VAL HG11 6232   3.823   4.883   6.625
  399  VAL HG12 6233   3.739   4.988   6.502
  399  VAL HG13 6234   3.710   4.818   6.506
  399  VAL  CG2 6235   3.996   5.003   6.442
  399  VAL HG21 6236   4.049   4.990   6.537
  399  VAL HG22 6237   4.070   5.003   6.362
  399  VAL HG23 6238   3.932   5.091   6.436
  399  VAL    C 6239   3.878   4.624   6.445
  399  VAL    O 6240   3.853   4.597   6.561
  400  VAL    N 6241   3.820   4.551   6.352
  400  VAL    H 6242   3.833   4.581   6.257
  400  VAL   CA 6243   3.721   4.444   6.369
  400  VAL   HA 6244   3.669   4.464   6.462
  400  VAL   CB 6245   3.605   4.463   6.270
  400  VAL   HB 6246   3.525   4.393   6.293
  400  VAL  CG1 6247   3.548   4.605   6.287
  400  VAL HG11 6248   3.464   4.616   6.218
  400  VAL HG12 6249   3.500   4.625   6.383
  400  VAL HG13 6250   3.621   4.685   6.269
  400  VAL  CG2 6251   3.653   4.439   6.129
  400  VAL HG21 6252   3.743   4.498   6.110
  400  VAL HG22 6253   3.675   4.334   6.109
  400  VAL HG23 6254   3.577   4.466   6.055
  400  VAL    C 6255   3.779   4.302   6.366
  400  VAL    O 6256   3.708   4.201   6.355
  401  ASP    N 6257   3.910   4.289   6.359
  401  ASP    H 6258   3.953   4.379   6.344
  401  ASP   CA 6259   3.982   4.164   6.336
  401  ASP   HA 6260   3.945   4.131   6.238
  401  ASP   CB 6261   4.137   4.190   6.325
  401  ASP  HB2 6262   4.157   4.265   6.249
  401  ASP  HB3 6263   4.174   4.226   6.421
  401  ASP   CG 6264   4.211   4.066   6.294
  401  ASP  OD1 6265   4.297   4.029   6.377
  401  ASP  OD2 6266   4.188   4.003   6.185
  401  ASP    C 6267   3.955   4.056   6.440
  401  ASP    O 6268   3.972   4.085   6.560
  402  GLY    N 6269   3.916   3.931   6.403
  402  GLY    H 6270   3.881   3.914   6.309
  402  GLY   CA 6271   3.864   3.829   6.505
  402  GLY  HA2 6272   3.895   3.727   6.480
  402  GLY  HA3 6273   3.914   3.858   6.598
  402  GLY    C 6274   3.718   3.831   6.535
  402  GLY    O 6275   3.675   3.738   6.606
  403  GLN    N 6276   3.637   3.923   6.484
  403  GLN    H 6277   3.671   3.996   6.424
  403  GLN   CA 6278   3.497   3.921   6.499
  403  GLN   HA 6279   3.471   3.863   6.587
  403  GLN   CB 6280   3.440   4.060   6.510
  403  GLN  HB2 6281   3.450   4.114   6.416
  403  GLN  HB3 6282   3.335   4.041   6.530
  403  GLN   CG 6283   3.499   4.142   6.622
  403  GLN  HG2 6284   3.598   4.183   6.601
  403  GLN  HG3 6285   3.455   4.240   6.606
  403  GLN   CD 6286   3.470   4.102   6.761
  403  GLN  OE1 6287   3.389   4.171   6.830
  403  GLN  NE2 6288   3.525   3.993   6.809
  403  GLN HE21 6289   3.501   3.968   6.904
  403  GLN HE22 6290   3.603   3.949   6.763
  403  GLN    C 6291   3.430   3.848   6.383
  403  GLN    O 6292   3.471   3.881   6.269
  404  PRO    N 6293   3.322   3.766   6.396
  404  PRO   CD 6294   3.281   3.709   6.523
  404  PRO  HD2 6295   3.245   3.786   6.592
  404  PRO  HD3 6296   3.358   3.647   6.567
  404  PRO   CG 6297   3.156   3.624   6.491
  404  PRO  HG2 6298   3.068   3.686   6.509
  404  PRO  HG3 6299   3.158   3.528   6.541
  404  PRO   CB 6300   3.169   3.591   6.341
  404  PRO  HB2 6301   3.072   3.564   6.300
  404  PRO  HB3 6302   3.225   3.501   6.319
  404  PRO   CA 6303   3.248   3.714   6.282
  404  PRO   HA 6304   3.321   3.685   6.206
  404  PRO    C 6305   3.156   3.814   6.214
  404  PRO    O 6306   3.133   3.931   6.244
  405  PHE    N 6307   3.084   3.761   6.109
  405  PHE    H 6308   3.107   3.666   6.085
  405  PHE   CA 6309   2.957   3.807   6.047
  405  PHE   HA 6310   2.970   3.914   6.030
  405  PHE   CB 6311   2.923   3.732   5.919
  405  PHE  HB2 6312   3.012   3.727   5.856
  405  PHE  HB3 6313   2.907   3.630   5.954
  405  PHE   CG 6314   2.801   3.785   5.846
  405  PHE  CD1 6315   2.673   3.727   5.879
  405  PHE  HD1 6316   2.659   3.665   5.966
  405  PHE  CE1 6317   2.559   3.754   5.796
  405  PHE  HE1 6318   2.458   3.731   5.824
  405  PHE   CZ 6319   2.573   3.845   5.687
  405  PHE   HZ 6320   2.491   3.870   5.621
  405  PHE  CE2 6321   2.695   3.901   5.652
  405  PHE  HE2 6322   2.703   3.953   5.558
  405  PHE  CD2 6323   2.813   3.861   5.726
  405  PHE  HD2 6324   2.913   3.882   5.693
  405  PHE    C 6325   2.841   3.798   6.151
  405  PHE    O 6326   2.813   3.691   6.208
  406  THR    N 6327   2.776   3.912   6.173
  406  THR    H 6328   2.791   3.995   6.119
  406  THR   CA 6329   2.664   3.929   6.264
  406  THR   HA 6330   2.606   3.840   6.292
  406  THR   CB 6331   2.721   3.990   6.392
  406  THR   HB 6332   2.655   4.013   6.476
  406  THR  CG2 6333   2.823   3.901   6.459
  406  THR HG21 6334   2.911   3.887   6.395
  406  THR HG22 6335   2.850   3.946   6.555
  406  THR HG23 6336   2.780   3.807   6.492
  406  THR  OG1 6337   2.780   4.112   6.366
  406  THR  HG1 6338   2.840   4.096   6.292
  406  THR    C 6339   2.565   4.037   6.211
  406  THR    O 6340   2.587   4.114   6.118
  407  ASN    N 6341   2.460   4.058   6.293
  407  ASN    H 6342   2.439   3.989   6.364
  407  ASN   CA 6343   2.375   4.171   6.291
  407  ASN   HA 6344   2.282   4.140   6.339
  407  ASN   CB 6345   2.452   4.270   6.386
  407  ASN  HB2 6346   2.473   4.224   6.483
  407  ASN  HB3 6347   2.542   4.300   6.334
  407  ASN   CG 6348   2.371   4.390   6.431
  407  ASN  OD1 6349   2.261   4.368   6.477
  407  ASN  ND2 6350   2.440   4.501   6.431
  407  ASN HD21 6351   2.387   4.587   6.440
  407  ASN HD22 6352   2.541   4.506   6.429
  407  ASN    C 6353   2.323   4.227   6.154
  407  ASN    O 6354   2.341   4.349   6.133
  408  TRP    N 6355   2.250   4.150   6.068
  408  TRP    H 6356   2.237   4.054   6.099
  408  TRP   CA 6357   2.219   4.182   5.926
  408  TRP   HA 6358   2.281   4.263   5.888
  408  TRP   CB 6359   2.242   4.061   5.835
  408  TRP  HB2 6360   2.350   4.051   5.826
  408  TRP  HB3 6361   2.196   3.979   5.891
  408  TRP   CG 6362   2.189   4.069   5.693
  408  TRP  CD1 6363   2.057   4.049   5.663
  408  TRP  HD1 6364   1.986   4.020   5.739
  408  TRP  NE1 6365   2.035   4.072   5.527
  408  TRP  HE1 6366   1.946   4.067   5.480
  408  TRP  CE2 6367   2.159   4.096   5.463
  408  TRP  CZ2 6368   2.192   4.128   5.330
  408  TRP  HZ2 6369   2.112   4.141   5.258
  408  TRP  CH2 6370   2.326   4.132   5.286
  408  TRP  HH2 6371   2.352   4.133   5.182
  408  TRP  CZ3 6372   2.426   4.110   5.383
  408  TRP  HZ3 6373   2.529   4.089   5.359
  408  TRP  CE3 6374   2.391   4.105   5.519
  408  TRP  HE3 6375   2.472   4.105   5.591
  408  TRP  CD2 6376   2.261   4.094   5.563
  408  TRP    C 6377   2.079   4.237   5.918
  408  TRP    O 6378   1.988   4.190   5.989
  409  TYR    N 6379   2.057   4.331   5.820
  409  TYR    H 6380   2.140   4.355   5.768
  409  TYR   CA 6381   1.926   4.383   5.772
  409  TYR   HA 6382   1.844   4.322   5.808
  409  TYR   CB 6383   1.909   4.521   5.834
  409  TYR  HB2 6384   1.886   4.514   5.940
  409  TYR  HB3 6385   2.006   4.572   5.834
  409  TYR   CG 6386   1.810   4.617   5.762
  409  TYR  CD1 6387   1.677   4.604   5.792
  409  TYR  HD1 6388   1.654   4.533   5.870
  409  TYR  CE1 6389   1.581   4.667   5.714
  409  TYR  HE1 6390   1.476   4.645   5.729
  409  TYR   CZ 6391   1.615   4.755   5.611
  409  TYR   OH 6392   1.529   4.819   5.528
  409  TYR   HH 6393   1.438   4.796   5.549
  409  TYR  CE2 6394   1.755   4.774   5.591
  409  TYR  HE2 6395   1.784   4.830   5.503
  409  TYR  CD2 6396   1.858   4.709   5.666
  409  TYR  HD2 6397   1.960   4.722   5.634
  409  TYR    C 6398   1.933   4.390   5.622
  409  TYR    O 6399   2.030   4.445   5.569
  410  ASP    N 6400   1.827   4.362   5.543
  410  ASP    H 6401   1.746   4.314   5.578
  410  ASP   CA 6402   1.808   4.414   5.410
  410  ASP   HA 6403   1.867   4.503   5.392
  410  ASP   CB 6404   1.866   4.312   5.307
  410  ASP  HB2 6405   1.882   4.357   5.209
  410  ASP  HB3 6406   1.965   4.293   5.347
  410  ASP   CG 6407   1.772   4.190   5.297
  410  ASP  OD1 6408   1.684   4.195   5.207
  410  ASP  OD2 6409   1.772   4.102   5.385
  410  ASP    C 6410   1.655   4.441   5.375
  410  ASP    O 6411   1.569   4.381   5.445
  411  ASN    N 6412   1.632   4.508   5.265
  411  ASN    H 6413   1.714   4.533   5.212
  411  ASN   CA 6414   1.508   4.559   5.221
  411  ASN   HA 6415   1.429   4.545   5.295
  411  ASN   CB 6416   1.520   4.708   5.204
  411  ASN  HB2 6417   1.419   4.749   5.200
  411  ASN  HB3 6418   1.575   4.756   5.285
  411  ASN   CG 6419   1.586   4.736   5.067
  411  ASN  OD1 6420   1.672   4.663   5.011
  411  ASN  ND2 6421   1.545   4.839   5.002
  411  ASN HD21 6422   1.600   4.862   4.921
  411  ASN HD22 6423   1.462   4.890   5.028
  411  ASN    C 6424   1.455   4.485   5.101
  411  ASN    O 6425   1.353   4.538   5.050
  412  GLY    N 6426   1.511   4.370   5.062
  412  GLY    H 6427   1.581   4.329   5.122
  412  GLY   CA 6428   1.464   4.296   4.941
  412  GLY  HA2 6429   1.523   4.206   4.927
  412  GLY  HA3 6430   1.360   4.268   4.955
  412  GLY    C 6431   1.499   4.365   4.810
  412  GLY    O 6432   1.439   4.344   4.704
  413  SER    N 6433   1.587   4.468   4.812
  413  SER    H 6434   1.633   4.501   4.896
  413  SER   CA 6435   1.628   4.544   4.699
  413  SER   HA 6436   1.630   4.475   4.614
  413  SER   CB 6437   1.529   4.663   4.673
  413  SER  HB2 6438   1.432   4.613   4.675
  413  SER  HB3 6439   1.544   4.739   4.750
  413  SER   OG 6440   1.548   4.711   4.546
  413  SER   HG 6441   1.583   4.800   4.547
  413  SER    C 6442   1.776   4.589   4.723
  413  SER    O 6443   1.858   4.502   4.713
  414  ASN    N 6444   1.808   4.721   4.736
  414  ASN    H 6445   1.733   4.789   4.739
  414  ASN   CA 6446   1.948   4.760   4.752
  414  ASN   HA 6447   2.008   4.675   4.784
  414  ASN   CB 6448   1.990   4.817   4.618
  414  ASN  HB2 6449   1.940   4.910   4.593
  414  ASN  HB3 6450   2.098   4.831   4.624
  414  ASN   CG 6451   1.959   4.725   4.498
  414  ASN  OD1 6452   2.021   4.626   4.469
  414  ASN  ND2 6453   1.861   4.768   4.423
  414  ASN HD21 6454   1.850   4.725   4.332
  414  ASN HD22 6455   1.798   4.839   4.459
  414  ASN    C 6456   1.973   4.854   4.871
  414  ASN    O 6457   2.063   4.938   4.866
  415  GLN    N 6458   1.907   4.837   4.984
  415  GLN    H 6459   1.833   4.769   4.974
  415  GLN   CA 6460   1.946   4.889   5.116
  415  GLN   HA 6461   2.039   4.943   5.102
  415  GLN   CB 6462   1.844   4.984   5.172
  415  GLN  HB2 6463   1.751   4.929   5.190
  415  GLN  HB3 6464   1.879   5.018   5.270
  415  GLN   CG 6465   1.814   5.103   5.084
  415  GLN  HG2 6466   1.905   5.162   5.080
  415  GLN  HG3 6467   1.801   5.075   4.979
  415  GLN   CD 6468   1.686   5.177   5.114
  415  GLN  OE1 6469   1.594   5.139   5.185
  415  GLN  NE2 6470   1.668   5.295   5.057
  415  GLN HE21 6471   1.591   5.359   5.068
  415  GLN HE22 6472   1.730   5.306   4.978
  415  GLN    C 6473   1.961   4.772   5.210
  415  GLN    O 6474   1.870   4.690   5.226
  416  VAL    N 6475   2.078   4.776   5.269
  416  VAL    H 6476   2.133   4.860   5.264
  416  VAL   CA 6477   2.145   4.666   5.342
  416  VAL   HA 6478   2.073   4.599   5.389
  416  VAL   CB 6479   2.234   4.581   5.242
  416  VAL   HB 6480   2.308   4.644   5.193
  416  VAL  CG1 6481   2.305   4.464   5.306
  416  VAL HG11 6482   2.235   4.413   5.373
  416  VAL HG12 6483   2.337   4.394   5.229
  416  VAL HG13 6484   2.394   4.506   5.351
  416  VAL  CG2 6485   2.153   4.524   5.129
  416  VAL HG21 6486   2.222   4.473   5.061
  416  VAL HG22 6487   2.082   4.448   5.162
  416  VAL HG23 6488   2.116   4.609   5.072
  416  VAL    C 6489   2.225   4.721   5.454
  416  VAL    O 6490   2.278   4.833   5.442
  417  ALA    N 6491   2.237   4.646   5.566
  417  ALA    H 6492   2.178   4.565   5.577
  417  ALA   CA 6493   2.335   4.674   5.671
  417  ALA   HA 6494   2.418   4.734   5.634
  417  ALA   CB 6495   2.268   4.768   5.779
  417  ALA  HB1 6496   2.188   4.727   5.840
  417  ALA  HB2 6497   2.350   4.808   5.839
  417  ALA  HB3 6498   2.234   4.858   5.727
  417  ALA    C 6499   2.377   4.551   5.746
  417  ALA    O 6500   2.294   4.463   5.769
  418  PHE    N 6501   2.504   4.540   5.790
  418  PHE    H 6502   2.566   4.618   5.777
  418  PHE   CA 6503   2.556   4.423   5.863
  418  PHE   HA 6504   2.480   4.380   5.927
  418  PHE   CB 6505   2.597   4.306   5.775
  418  PHE  HB2 6506   2.611   4.212   5.829
  418  PHE  HB3 6507   2.516   4.288   5.704
  418  PHE   CG 6508   2.727   4.342   5.702
  418  PHE  CD1 6509   2.845   4.291   5.755
  418  PHE  HD1 6510   2.844   4.227   5.842
  418  PHE  CE1 6511   2.969   4.305   5.688
  418  PHE  HE1 6512   3.062   4.272   5.732
  418  PHE   CZ 6513   2.968   4.373   5.569
  418  PHE   HZ 6514   3.055   4.383   5.506
  418  PHE  CE2 6515   2.846   4.426   5.517
  418  PHE  HE2 6516   2.844   4.467   5.417
  418  PHE  CD2 6517   2.725   4.413   5.579
  418  PHE  HD2 6518   2.642   4.474   5.547
  418  PHE    C 6519   2.672   4.460   5.960
  418  PHE    O 6520   2.726   4.570   5.966
  419  GLY    N 6521   2.707   4.369   6.050
  419  GLY    H 6522   2.668   4.276   6.038
  419  GLY   CA 6523   2.796   4.396   6.166
  419  GLY  HA2 6524   2.849   4.491   6.162
  419  GLY  HA3 6525   2.738   4.393   6.258
  419  GLY    C 6526   2.907   4.295   6.188
  419  GLY    O 6527   2.907   4.194   6.126
  420  ARG    N 6528   3.000   4.337   6.270
  420  ARG    H 6529   2.999   4.434   6.296
  420  ARG   CA 6530   3.117   4.258   6.297
  420  ARG   HA 6531   3.103   4.154   6.268
  420  ARG   CB 6532   3.240   4.306   6.222
  420  ARG  HB2 6533   3.264   4.407   6.255
  420  ARG  HB3 6534   3.326   4.249   6.256
  420  ARG   CG 6535   3.238   4.302   6.065
  420  ARG  HG2 6536   3.145   4.347   6.032
  420  ARG  HG3 6537   3.317   4.363   6.022
  420  ARG   CD 6538   3.250   4.157   6.013
  420  ARG  HD2 6539   3.164   4.101   6.052
  420  ARG  HD3 6540   3.228   4.147   5.907
  420  ARG   NE 6541   3.377   4.098   6.059
  420  ARG   HE 6542   3.369   4.045   6.144
  420  ARG   CZ 6543   3.494   4.126   6.012
  420  ARG  NH1 6544   3.519   4.203   5.914
  420  ARG HH11 6545   3.440   4.243   5.866
  420  ARG HH12 6546   3.614   4.223   5.885
  420  ARG  NH2 6547   3.593   4.072   6.079
  420  ARG HH21 6548   3.587   3.995   6.144
  420  ARG HH22 6549   3.685   4.093   6.042
  420  ARG    C 6550   3.147   4.246   6.453
  420  ARG    O 6551   3.227   4.327   6.507
  421  GLY    N 6552   3.067   4.165   6.521
  421  GLY    H 6553   3.005   4.107   6.466
  421  GLY   CA 6554   3.085   4.138   6.665
  421  GLY  HA2 6555   3.037   4.049   6.708
  421  GLY  HA3 6556   3.188   4.106   6.683
  421  GLY    C 6557   3.040   4.247   6.754
  421  GLY    O 6558   2.928   4.295   6.748
  422  ASN    N 6559   3.133   4.310   6.829
  422  ASN    H 6560   3.231   4.288   6.819
  422  ASN   CA 6561   3.118   4.433   6.908
  422  ASN   HA 6562   3.019   4.471   6.885
  422  ASN   CB 6563   3.131   4.399   7.055
  422  ASN  HB2 6564   3.062   4.318   7.076
  422  ASN  HB3 6565   3.235   4.375   7.078
  422  ASN   CG 6566   3.078   4.512   7.140
  422  ASN  OD1 6567   3.143   4.569   7.228
  422  ASN  ND2 6568   2.958   4.563   7.112
  422  ASN HD21 6569   2.931   4.643   7.168
  422  ASN HD22 6570   2.892   4.515   7.052
  422  ASN    C 6571   3.206   4.550   6.866
  422  ASN    O 6572   3.256   4.613   6.955
  423  ARG    N 6573   3.242   4.560   6.738
  423  ARG    H 6574   3.204   4.493   6.673
  423  ARG   CA 6575   3.350   4.642   6.683
  423  ARG   HA 6576   3.374   4.719   6.757
  423  ARG   CB 6577   3.478   4.561   6.651
  423  ARG  HB2 6578   3.453   4.499   6.565
  423  ARG  HB3 6579   3.554   4.628   6.611
  423  ARG   CG 6580   3.544   4.482   6.768
  423  ARG  HG2 6581   3.472   4.409   6.807
  423  ARG  HG3 6582   3.626   4.421   6.730
  423  ARG   CD 6583   3.596   4.557   6.888
  423  ARG  HD2 6584   3.520   4.608   6.947
  423  ARG  HD3 6585   3.637   4.477   6.952
  423  ARG   NE 6586   3.715   4.639   6.848
  423  ARG   HE 6587   3.775   4.591   6.783
  423  ARG   CZ 6588   3.760   4.741   6.915
  423  ARG  NH1 6589   3.700   4.781   7.027
  423  ARG HH11 6590   3.609   4.751   7.057
  423  ARG HH12 6591   3.729   4.873   7.058
  423  ARG  NH2 6592   3.859   4.806   6.874
  423  ARG HH21 6593   3.916   4.766   6.802
  423  ARG HH22 6594   3.890   4.887   6.926
  423  ARG    C 6595   3.309   4.728   6.564
  423  ARG    O 6596   3.361   4.840   6.558
  424  GLY    N 6597   3.219   4.690   6.477
  424  GLY    H 6598   3.170   4.603   6.487
  424  GLY   CA 6599   3.192   4.768   6.351
  424  GLY  HA2 6600   3.195   4.874   6.373
  424  GLY  HA3 6601   3.267   4.740   6.277
  424  GLY    C 6602   3.063   4.732   6.278
  424  GLY    O 6603   3.029   4.616   6.281
  425  PHE    N 6604   2.997   4.839   6.232
  425  PHE    H 6605   3.050   4.925   6.237
  425  PHE   CA 6606   2.864   4.835   6.172
  425  PHE   HA 6607   2.842   4.729   6.153
  425  PHE   CB 6608   2.760   4.878   6.278
  425  PHE  HB2 6609   2.780   4.823   6.370
  425  PHE  HB3 6610   2.777   4.982   6.306
  425  PHE   CG 6611   2.621   4.856   6.219
  425  PHE  CD1 6612   2.579   4.726   6.209
  425  PHE  HD1 6613   2.640   4.638   6.223
  425  PHE  CE1 6614   2.449   4.706   6.163
  425  PHE  HE1 6615   2.394   4.612   6.164
  425  PHE   CZ 6616   2.366   4.817   6.142
  425  PHE   HZ 6617   2.261   4.798   6.122
  425  PHE  CE2 6618   2.414   4.947   6.143
  425  PHE  HE2 6619   2.345   5.025   6.115
  425  PHE  CD2 6620   2.543   4.967   6.181
  425  PHE  HD2 6621   2.587   5.065   6.171
  425  PHE    C 6622   2.857   4.921   6.043
  425  PHE    O 6623   2.917   5.029   6.043
  426  ILE    N 6624   2.790   4.874   5.932
  426  ILE    H 6625   2.724   4.797   5.940
  426  ILE   CA 6626   2.791   4.940   5.799
  426  ILE   HA 6627   2.818   5.045   5.812
  426  ILE   CB 6628   2.907   4.891   5.714
  426  ILE   HB 6629   2.998   4.899   5.774
  426  ILE  CG2 6630   2.891   4.736   5.690
  426  ILE HG21 6631   2.805   4.720   5.625
  426  ILE HG22 6632   2.986   4.710   5.642
  426  ILE HG23 6633   2.880   4.678   5.781
  426  ILE  CG1 6634   2.922   4.964   5.579
  426  ILE HG12 6635   2.840   4.944   5.510
  426  ILE HG13 6636   2.934   5.071   5.598
  426  ILE  CD1 6637   3.053   4.929   5.501
  426  ILE HD11 6638   3.045   4.824   5.472
  426  ILE HD12 6639   3.055   4.990   5.411
  426  ILE HD13 6640   3.148   4.940   5.554
  426  ILE    C 6641   2.658   4.938   5.735
  426  ILE    O 6642   2.583   4.843   5.743
  427  VAL    N 6643   2.621   5.049   5.673
  427  VAL    H 6644   2.692   5.120   5.665
  427  VAL   CA 6645   2.484   5.080   5.617
  427  VAL   HA 6646   2.428   4.986   5.625
  427  VAL   CB 6647   2.415   5.191   5.701
  427  VAL   HB 6648   2.466   5.287   5.697
  427  VAL  CG1 6649   2.276   5.210   5.644
  427  VAL HG11 6650   2.261   5.223   5.537
  427  VAL HG12 6651   2.218   5.121   5.669
  427  VAL HG13 6652   2.238   5.300   5.693
  427  VAL  CG2 6653   2.402   5.157   5.854
  427  VAL HG21 6654   2.361   5.055   5.857
  427  VAL HG22 6655   2.501   5.151   5.900
  427  VAL HG23 6656   2.334   5.226   5.904
  427  VAL    C 6657   2.509   5.124   5.473
  427  VAL    O 6658   2.584   5.215   5.447
  428  PHE    N 6659   2.428   5.066   5.377
  428  PHE    H 6660   2.371   4.992   5.415
  428  PHE   CA 6661   2.423   5.092   5.228
  428  PHE   HA 6662   2.489   5.177   5.208
  428  PHE   CB 6663   2.469   4.964   5.154
  428  PHE  HB2 6664   2.389   4.891   5.168
  428  PHE  HB3 6665   2.468   4.989   5.048
  428  PHE   CG 6666   2.600   4.898   5.189
  428  PHE  CD1 6667   2.611   4.819   5.299
  428  PHE  HD1 6668   2.521   4.792   5.353
  428  PHE  CE1 6669   2.737   4.773   5.342
  428  PHE  HE1 6670   2.738   4.722   5.438
  428  PHE   CZ 6671   2.851   4.799   5.271
  428  PHE   HZ 6672   2.948   4.758   5.294
  428  PHE  CE2 6673   2.832   4.873   5.152
  428  PHE  HE2 6674   2.913   4.892   5.082
  428  PHE  CD2 6675   2.708   4.930   5.120
  428  PHE  HD2 6676   2.702   4.993   5.032
  428  PHE    C 6677   2.288   5.140   5.180
  428  PHE    O 6678   2.189   5.095   5.228
  429  ASN    N 6679   2.288   5.214   5.066
  429  ASN    H 6680   2.375   5.244   5.025
  429  ASN   CA 6681   2.171   5.250   4.989
  429  ASN   HA 6682   2.106   5.163   4.998
  429  ASN   CB 6683   2.099   5.375   5.044
  429  ASN  HB2 6684   2.073   5.362   5.149
  429  ASN  HB3 6685   2.164   5.463   5.042
  429  ASN   CG 6686   1.972   5.406   4.969
  429  ASN  OD1 6687   1.931   5.331   4.884
  429  ASN  ND2 6688   1.900   5.510   4.996
  429  ASN HD21 6689   1.819   5.527   4.937
  429  ASN HD22 6690   1.946   5.587   5.043
  429  ASN    C 6691   2.210   5.270   4.841
  429  ASN    O 6692   2.237   5.381   4.798
  430  ASN    N 6693   2.193   5.164   4.762
  430  ASN    H 6694   2.156   5.084   4.812
  430  ASN   CA 6695   2.213   5.149   4.611
  430  ASN   HA 6696   2.248   5.246   4.574
  430  ASN   CB 6697   2.328   5.042   4.585
  430  ASN  HB2 6698   2.418   5.063   4.644
  430  ASN  HB3 6699   2.292   4.946   4.621
  430  ASN   CG 6700   2.373   5.035   4.434
  430  ASN  OD1 6701   2.387   5.135   4.367
  430  ASN  ND2 6702   2.398   4.919   4.383
  430  ASN HD21 6703   2.431   4.913   4.287
  430  ASN HD22 6704   2.370   4.835   4.432
  430  ASN    C 6705   2.071   5.133   4.541
  430  ASN    O 6706   2.066   5.073   4.432
  431  ASP    N 6707   1.962   5.183   4.599
  431  ASP    H 6708   1.977   5.217   4.693
  431  ASP   CA 6709   1.832   5.190   4.547
  431  ASP   HA 6710   1.819   5.126   4.459
  431  ASP   CB 6711   1.729   5.169   4.653
  431  ASP  HB2 6712   1.751   5.202   4.755
  431  ASP  HB3 6713   1.633   5.214   4.629
  431  ASP   CG 6714   1.692   5.012   4.662
  431  ASP  OD1 6715   1.658   4.952   4.558
  431  ASP  OD2 6716   1.674   4.962   4.777
  431  ASP    C 6717   1.817   5.329   4.482
  431  ASP    O 6718   1.896   5.424   4.502
  432  ASP    N 6719   1.709   5.345   4.408
  432  ASP    H 6720   1.658   5.262   4.379
  432  ASP   CA 6721   1.662   5.472   4.350
  432  ASP   HA 6722   1.751   5.524   4.315
  432  ASP   CB 6723   1.569   5.441   4.234
  432  ASP  HB2 6724   1.631   5.376   4.173
  432  ASP  HB3 6725   1.487   5.387   4.283
  432  ASP   CG 6726   1.517   5.558   4.147
  432  ASP  OD1 6727   1.604   5.627   4.085
  432  ASP  OD2 6728   1.391   5.584   4.147
  432  ASP    C 6729   1.586   5.566   4.452
  432  ASP    O 6730   1.555   5.680   4.414
  433  TRP    N 6731   1.555   5.518   4.570
  433  TRP    H 6732   1.618   5.443   4.594
  433  TRP   CA 6733   1.474   5.576   4.673
  433  TRP   HA 6734   1.450   5.679   4.646
  433  TRP   CB 6735   1.345   5.496   4.697
  433  TRP  HB2 6736   1.289   5.541   4.779
  433  TRP  HB3 6737   1.285   5.507   4.607
  433  TRP   CG 6738   1.362   5.347   4.721
  433  TRP  CD1 6739   1.420   5.287   4.825
  433  TRP  HD1 6740   1.467   5.333   4.911
  433  TRP  NE1 6741   1.428   5.150   4.801
  433  TRP  HE1 6742   1.454   5.082   4.870
  433  TRP  CE2 6743   1.367   5.121   4.677
  433  TRP  CZ2 6744   1.334   4.997   4.617
  433  TRP  HZ2 6745   1.364   4.907   4.669
  433  TRP  CH2 6746   1.277   4.987   4.492
  433  TRP  HH2 6747   1.247   4.895   4.443
  433  TRP  CZ3 6748   1.238   5.114   4.434
  433  TRP  HZ3 6749   1.196   5.099   4.336
  433  TRP  CE3 6750   1.272   5.240   4.497
  433  TRP  HE3 6751   1.261   5.323   4.428
  433  TRP  CD2 6752   1.331   5.243   4.624
  433  TRP    C 6753   1.557   5.584   4.804
  433  TRP    O 6754   1.657   5.514   4.809
  434  SER    N 6755   1.528   5.681   4.889
  434  SER    H 6756   1.451   5.743   4.867
  434  SER   CA 6757   1.607   5.716   5.006
  434  SER   HA 6758   1.713   5.709   4.979
  434  SER   CB 6759   1.582   5.862   5.048
  434  SER  HB2 6760   1.474   5.871   5.048
  434  SER  HB3 6761   1.631   5.889   5.142
  434  SER   OG 6762   1.612   5.948   4.938
  434  SER   HG 6763   1.562   6.026   4.963
  434  SER    C 6764   1.597   5.621   5.125
  434  SER    O 6765   1.510   5.534   5.131
  435  PHE    N 6766   1.695   5.635   5.219
  435  PHE    H 6767   1.765   5.703   5.195
  435  PHE   CA 6768   1.701   5.557   5.339
  435  PHE   HA 6769   1.623   5.481   5.338
  435  PHE   CB 6770   1.828   5.466   5.345
  435  PHE  HB2 6771   1.824   5.408   5.252
  435  PHE  HB3 6772   1.912   5.533   5.331
  435  PHE   CG 6773   1.839   5.375   5.461
  435  PHE  CD1 6774   1.909   5.423   5.578
  435  PHE  HD1 6775   1.960   5.518   5.575
  435  PHE  CE1 6776   1.918   5.346   5.695
  435  PHE  HE1 6777   1.963   5.381   5.786
  435  PHE   CZ 6778   1.856   5.225   5.705
  435  PHE   HZ 6779   1.866   5.169   5.797
  435  PHE  CE2 6780   1.791   5.174   5.590
  435  PHE  HE2 6781   1.747   5.075   5.596
  435  PHE  CD2 6782   1.778   5.247   5.473
  435  PHE  HD2 6783   1.719   5.208   5.391
  435  PHE    C 6784   1.698   5.640   5.468
  435  PHE    O 6785   1.768   5.746   5.475
  436  SER    N 6786   1.621   5.589   5.565
  436  SER    H 6787   1.573   5.502   5.548
  436  SER   CA 6788   1.618   5.646   5.703
  436  SER   HA 6789   1.717   5.675   5.736
  436  SER   CB 6790   1.533   5.774   5.708
  436  SER  HB2 6791   1.442   5.742   5.659
  436  SER  HB3 6792   1.516   5.817   5.807
  436  SER   OG 6793   1.586   5.885   5.629
  436  SER   HG 6794   1.673   5.910   5.663
  436  SER    C 6795   1.551   5.554   5.804
  436  SER    O 6796   1.431   5.532   5.793
  437  LEU    N 6797   1.627   5.514   5.906
  437  LEU    H 6798   1.724   5.541   5.907
  437  LEU   CA 6799   1.588   5.400   5.988
  437  LEU   HA 6800   1.486   5.415   6.022
  437  LEU   CB 6801   1.600   5.268   5.908
  437  LEU  HB2 6802   1.640   5.289   5.809
  437  LEU  HB3 6803   1.680   5.204   5.945
  437  LEU   CG 6804   1.473   5.182   5.912
  437  LEU   HG 6805   1.451   5.173   6.019
  437  LEU  CD1 6806   1.347   5.236   5.842
  437  LEU HD11 6807   1.314   5.328   5.891
  437  LEU HD12 6808   1.375   5.264   5.740
  437  LEU HD13 6809   1.266   5.163   5.846
  437  LEU  CD2 6810   1.508   5.046   5.856
  437  LEU HD21 6811   1.579   4.992   5.918
  437  LEU HD22 6812   1.419   4.988   5.832
  437  LEU HD23 6813   1.558   5.062   5.761
  437  LEU    C 6814   1.675   5.398   6.113
  437  LEU    O 6815   1.794   5.435   6.117
  438  THR    N 6816   1.614   5.351   6.223
  438  THR    H 6817   1.519   5.321   6.213
  438  THR   CA 6818   1.679   5.310   6.349
  438  THR   HA 6819   1.769   5.371   6.360
  438  THR   CB 6820   1.577   5.323   6.461
  438  THR   HB 6821   1.487   5.264   6.442
  438  THR  CG2 6822   1.637   5.279   6.593
  438  THR HG21 6823   1.572   5.289   6.680
  438  THR HG22 6824   1.656   5.173   6.607
  438  THR HG23 6825   1.729   5.335   6.614
  438  THR  OG1 6826   1.543   5.453   6.481
  438  THR  HG1 6827   1.489   5.483   6.408
  438  THR    C 6828   1.736   5.168   6.334
  438  THR    O 6829   1.662   5.080   6.297
  439  LEU    N 6830   1.861   5.142   6.363
  439  LEU    H 6831   1.927   5.204   6.408
  439  LEU   CA 6832   1.916   5.012   6.334
  439  LEU   HA 6833   1.841   4.938   6.306
  439  LEU   CB 6834   2.028   5.028   6.221
  439  LEU  HB2 6835   2.093   5.115   6.233
  439  LEU  HB3 6836   2.099   4.946   6.233
  439  LEU   CG 6837   1.968   5.025   6.074
  439  LEU   HG 6838   1.901   5.111   6.064
  439  LEU  CD1 6839   2.079   5.055   5.972
  439  LEU HD11 6840   2.130   5.148   5.996
  439  LEU HD12 6841   2.152   4.974   5.979
  439  LEU HD13 6842   2.043   5.057   5.869
  439  LEU  CD2 6843   1.890   4.900   6.034
  439  LEU HD21 6844   1.795   4.886   6.086
  439  LEU HD22 6845   1.869   4.911   5.927
  439  LEU HD23 6846   1.945   4.809   6.057
  439  LEU    C 6847   1.989   4.960   6.459
  439  LEU    O 6848   2.041   5.044   6.535
  440  GLN    N 6849   1.990   4.828   6.485
  440  GLN    H 6850   1.943   4.768   6.418
  440  GLN   CA 6851   2.085   4.765   6.589
  440  GLN   HA 6852   2.081   4.823   6.681
  440  GLN   CB 6853   2.041   4.615   6.609
  440  GLN  HB2 6854   1.934   4.618   6.630
  440  GLN  HB3 6855   2.055   4.550   6.522
  440  GLN   CG 6856   2.117   4.551   6.730
  440  GLN  HG2 6857   2.073   4.459   6.767
  440  GLN  HG3 6858   2.218   4.531   6.694
  440  GLN   CD 6859   2.132   4.642   6.853
  440  GLN  OE1 6860   2.239   4.685   6.876
  440  GLN  NE2 6861   2.029   4.671   6.931
  440  GLN HE21 6862   2.057   4.728   7.010
  440  GLN HE22 6863   1.942   4.620   6.929
  440  GLN    C 6864   2.228   4.765   6.533
  440  GLN    O 6865   2.256   4.701   6.431
  441  THR    N 6866   2.316   4.846   6.592
  441  THR    H 6867   2.290   4.907   6.668
  441  THR   CA 6868   2.460   4.846   6.554
  441  THR   HA 6869   2.461   4.814   6.450
  441  THR   CB 6870   2.523   4.992   6.559
  441  THR   HB 6871   2.619   4.997   6.508
  441  THR  CG2 6872   2.425   5.102   6.506
  441  THR HG21 6873   2.391   5.068   6.408
  441  THR HG22 6874   2.344   5.117   6.578
  441  THR HG23 6875   2.494   5.185   6.492
  441  THR  OG1 6876   2.539   5.025   6.689
  441  THR  HG1 6877   2.455   5.009   6.730
  441  THR    C 6878   2.547   4.753   6.632
  441  THR    O 6879   2.654   4.722   6.585
  442  GLY    N 6880   2.506   4.708   6.750
  442  GLY    H 6881   2.416   4.735   6.787
  442  GLY   CA 6882   2.596   4.617   6.831
  442  GLY  HA2 6883   2.543   4.583   6.921
  442  GLY  HA3 6884   2.624   4.524   6.781
  442  GLY    C 6885   2.721   4.683   6.881
  442  GLY    O 6886   2.825   4.621   6.873
  443  LEU    N 6887   2.716   4.809   6.921
  443  LEU    H 6888   2.631   4.859   6.897
  443  LEU   CA 6889   2.831   4.890   6.964
  443  LEU   HA 6890   2.910   4.815   6.976
  443  LEU   CB 6891   2.863   4.994   6.851
  443  LEU  HB2 6892   2.770   5.036   6.811
  443  LEU  HB3 6893   2.925   5.066   6.903
  443  LEU   CG 6894   2.951   4.944   6.742
  443  LEU   HG 6895   2.907   4.852   6.703
  443  LEU  CD1 6896   2.952   5.046   6.629
  443  LEU HD11 6897   2.993   5.143   6.658
  443  LEU HD12 6898   3.011   5.000   6.549
  443  LEU HD13 6899   2.852   5.070   6.595
  443  LEU  CD2 6900   3.098   4.930   6.786
  443  LEU HD21 6901   3.147   5.022   6.818
  443  LEU HD22 6902   3.099   4.849   6.859
  443  LEU HD23 6903   3.157   4.880   6.708
  443  LEU    C 6904   2.813   4.962   7.095
  443  LEU    O 6905   2.703   5.002   7.131
  444  PRO    N 6906   2.926   4.989   7.174
  444  PRO   CD 6907   3.065   4.948   7.150
  444  PRO  HD2 6908   3.087   4.975   7.046
  444  PRO  HD3 6909   3.084   4.843   7.171
  444  PRO   CG 6910   3.146   5.040   7.239
  444  PRO  HG2 6911   3.165   5.127   7.175
  444  PRO  HG3 6912   3.244   5.002   7.268
  444  PRO   CB 6913   3.055   5.078   7.354
  444  PRO  HB2 6914   3.077   5.180   7.387
  444  PRO  HB3 6915   3.066   5.005   7.434
  444  PRO   CA 6916   2.916   5.069   7.300
  444  PRO   HA 6917   2.839   5.027   7.364
  444  PRO    C 6918   2.860   5.208   7.272
  444  PRO    O 6919   2.903   5.270   7.173
  445  ALA    N 6920   2.786   5.266   7.369
  445  ALA    H 6921   2.751   5.203   7.440
  445  ALA   CA 6922   2.727   5.396   7.359
  445  ALA   HA 6923   2.672   5.392   7.265
  445  ALA   CB 6924   2.626   5.417   7.469
  445  ALA  HB1 6925   2.686   5.418   7.560
  445  ALA  HB2 6926   2.583   5.515   7.449
  445  ALA  HB3 6927   2.559   5.331   7.474
  445  ALA    C 6928   2.825   5.512   7.358
  445  ALA    O 6929   2.930   5.509   7.420
  446  GLY    N 6930   2.796   5.614   7.279
  446  GLY    H 6931   2.713   5.596   7.225
  446  GLY   CA 6932   2.873   5.733   7.250
  446  GLY  HA2 6933   2.850   5.810   7.323
  446  GLY  HA3 6934   2.977   5.705   7.268
  446  GLY    C 6935   2.840   5.783   7.107
  446  GLY    O 6936   2.768   5.713   7.037
  447  THR    N 6937   2.902   5.896   7.073
  447  THR    H 6938   2.963   5.940   7.141
  447  THR   CA 6939   2.902   5.953   6.934
  447  THR   HA 6940   2.801   5.955   6.893
  447  THR   CB 6941   2.929   6.101   6.942
  447  THR   HB 6942   3.022   6.116   6.997
  447  THR  CG2 6943   2.935   6.168   6.807
  447  THR HG21 6944   2.946   6.273   6.830
  447  THR HG22 6945   3.020   6.135   6.747
  447  THR HG23 6946   2.848   6.153   6.743
  447  THR  OG1 6947   2.840   6.178   7.011
  447  THR  HG1 6948   2.897   6.231   7.068
  447  THR    C 6949   3.004   5.885   6.850
  447  THR    O 6950   3.116   5.865   6.888
  448  TYR    N 6951   2.958   5.843   6.734
  448  TYR    H 6952   2.860   5.859   6.713
  448  TYR   CA 6953   3.044   5.791   6.627
  448  TYR   HA 6954   3.146   5.784   6.664
  448  TYR   CB 6955   3.001   5.652   6.586
  448  TYR  HB2 6956   2.902   5.669   6.544
  448  TYR  HB3 6957   3.060   5.629   6.497
  448  TYR   CG 6958   3.013   5.538   6.682
  448  TYR  CD1 6959   2.931   5.540   6.803
  448  TYR  HD1 6960   2.863   5.623   6.818
  448  TYR  CE1 6961   2.950   5.451   6.910
  448  TYR  HE1 6962   2.899   5.460   7.004
  448  TYR   CZ 6963   3.050   5.350   6.884
  448  TYR   OH 6964   3.073   5.255   6.977
  448  TYR   HH 6965   3.005   5.262   7.045
  448  TYR  CE2 6966   3.125   5.350   6.767
  448  TYR  HE2 6967   3.207   5.280   6.759
  448  TYR  CD2 6968   3.105   5.440   6.662
  448  TYR  HD2 6969   3.167   5.433   6.574
  448  TYR    C 6970   3.049   5.886   6.505
  448  TYR    O 6971   2.944   5.927   6.458
  449  CYX    N 6972   3.162   5.925   6.454
  449  CYX    H 6973   3.246   5.887   6.496
  449  CYX   CA 6974   3.175   5.972   6.320
  449  CYX   HA 6975   3.101   6.052   6.306
  449  CYX   CB 6976   3.318   6.020   6.288
  449  CYX  HB2 6977   3.383   5.933   6.303
  449  CYX  HB3 6978   3.336   6.040   6.182
  449  CYX   SG 6979   3.382   6.146   6.405
  449  CYX    C 6980   3.141   5.851   6.224
  449  CYX    O 6981   3.194   5.745   6.244
  450  ASP    N 6982   3.074   5.881   6.112
  450  ASP    H 6983   3.024   5.968   6.104
  450  ASP   CA 6984   3.089   5.803   5.993
  450  ASP   HA 6985   3.073   5.697   6.011
  450  ASP   CB 6986   2.973   5.838   5.903
  450  ASP  HB2 6987   2.877   5.806   5.943
  450  ASP  HB3 6988   2.960   5.946   5.893
  450  ASP   CG 6989   2.998   5.793   5.760
  450  ASP  OD1 6990   3.032   5.675   5.738
  450  ASP  OD2 6991   2.979   5.877   5.666
  450  ASP    C 6992   3.226   5.815   5.925
  450  ASP    O 6993   3.285   5.925   5.917
  451  VAL    N 6994   3.286   5.702   5.879
  451  VAL    H 6995   3.243   5.612   5.895
  451  VAL   CA 6996   3.417   5.701   5.816
  451  VAL   HA 6997   3.464   5.795   5.844
  451  VAL   CB 6998   3.515   5.590   5.869
  451  VAL   HB 6999   3.616   5.620   5.839
  451  VAL  CG1 7000   3.518   5.582   6.022
  451  VAL HG11 7001   3.531   5.683   6.061
  451  VAL HG12 7002   3.420   5.542   6.050
  451  VAL HG13 7003   3.595   5.517   6.063
  451  VAL  CG2 7004   3.494   5.451   5.799
  451  VAL HG21 7005   3.402   5.412   5.841
  451  VAL HG22 7006   3.496   5.452   5.690
  451  VAL HG23 7007   3.571   5.387   5.843
  451  VAL    C 7008   3.417   5.715   5.661
  451  VAL    O 7009   3.526   5.714   5.601
  452  ILE    N 7010   3.302   5.732   5.599
  452  ILE    H 7011   3.215   5.734   5.650
  452  ILE   CA 7012   3.300   5.728   5.447
  452  ILE   HA 7013   3.396   5.692   5.409
  452  ILE   CB 7014   3.182   5.640   5.399
  452  ILE   HB 7015   3.087   5.669   5.444
  452  ILE  CG2 7016   3.166   5.636   5.246
  452  ILE HG21 7017   3.074   5.594   5.205
  452  ILE HG22 7018   3.186   5.732   5.199
  452  ILE HG23 7019   3.247   5.578   5.202
  452  ILE  CG1 7020   3.192   5.497   5.463
  452  ILE HG12 7021   3.175   5.506   5.571
  452  ILE HG13 7022   3.113   5.434   5.421
  452  ILE  CD1 7023   3.330   5.429   5.438
  452  ILE HD11 7024   3.328   5.330   5.483
  452  ILE HD12 7025   3.354   5.414   5.333
  452  ILE HD13 7026   3.414   5.489   5.475
  452  ILE    C 7027   3.285   5.864   5.390
  452  ILE    O 7028   3.368   5.909   5.305
  453  SER    N 7029   3.200   5.947   5.457
  453  SER    H 7030   3.140   5.915   5.531
  453  SER   CA 7031   3.201   6.095   5.446
  453  SER   HA 7032   3.179   6.127   5.344
  453  SER   CB 7033   3.080   6.145   5.519
  453  SER  HB2 7034   3.070   6.252   5.502
  453  SER  HB3 7035   2.994   6.098   5.472
  453  SER   OG 7036   3.089   6.109   5.656
  453  SER   HG 7037   3.030   6.033   5.660
  453  SER    C 7038   3.320   6.171   5.504
  453  SER    O 7039   3.333   6.288   5.472
  454  GLY    N 7040   3.408   6.108   5.582
  454  GLY    H 7041   3.397   6.010   5.606
  454  GLY   CA 7042   3.519   6.186   5.638
  454  GLY  HA2 7043   3.591   6.215   5.561
  454  GLY  HA3 7044   3.476   6.271   5.693
  454  GLY    C 7045   3.596   6.111   5.742
  454  GLY    O 7046   3.590   5.992   5.756
  455  ASP    N 7047   3.665   6.195   5.815
  455  ASP    H 7048   3.654   6.295   5.801
  455  ASP   CA 7049   3.763   6.156   5.923
  455  ASP   HA 7050   3.760   6.048   5.936
  455  ASP   CB 7051   3.902   6.203   5.892
  455  ASP  HB2 7052   3.904   6.311   5.882
  455  ASP  HB3 7053   3.959   6.156   5.972
  455  ASP   CG 7054   3.940   6.147   5.747
  455  ASP  OD1 7055   3.957   6.230   5.657
  455  ASP  OD2 7056   3.959   6.024   5.726
  455  ASP    C 7057   3.727   6.208   6.066
  455  ASP    O 7058   3.664   6.317   6.083
  456  LYS    N 7059   3.777   6.145   6.179
  456  LYS    H 7060   3.834   6.062   6.178
  456  LYS   CA 7061   3.758   6.196   6.317
  456  LYS   HA 7062   3.674   6.265   6.321
  456  LYS   CB 7063   3.728   6.078   6.405
  456  LYS  HB2 7064   3.636   6.029   6.373
  456  LYS  HB3 7065   3.808   6.003   6.403
  456  LYS   CG 7066   3.716   6.119   6.554
  456  LYS  HG2 7067   3.817   6.153   6.581
  456  LYS  HG3 7068   3.640   6.195   6.570
  456  LYS   CD 7069   3.672   6.000   6.636
  456  LYS  HD2 7070   3.628   6.034   6.730
  456  LYS  HD3 7071   3.602   5.935   6.584
  456  LYS   CE 7072   3.790   5.917   6.692
  456  LYS  HE2 7073   3.751   5.823   6.729
  456  LYS  HE3 7074   3.861   5.888   6.615
  456  LYS   NZ 7075   3.870   5.982   6.796
  456  LYS  HZ1 7076   3.818   5.962   6.881
  456  LYS  HZ2 7077   3.963   5.946   6.811
  456  LYS  HZ3 7078   3.879   6.081   6.779
  456  LYS    C 7079   3.876   6.278   6.360
  456  LYS    O 7080   3.991   6.249   6.324
  457  ILE    N 7081   3.864   6.401   6.411
  457  ILE    H 7082   3.768   6.411   6.440
  457  ILE   CA 7083   3.952   6.516   6.435
  457  ILE   HA 7084   4.053   6.476   6.429
  457  ILE   CB 7085   3.942   6.626   6.323
  457  ILE   HB 7086   4.011   6.706   6.351
  457  ILE  CG2 7087   3.978   6.571   6.180
  457  ILE HG21 7088   3.964   6.654   6.110
  457  ILE HG22 7089   4.078   6.529   6.180
  457  ILE HG23 7090   3.909   6.489   6.161
  457  ILE  CG1 7091   3.790   6.679   6.316
  457  ILE HG12 7092   3.734   6.616   6.247
  457  ILE HG13 7093   3.742   6.680   6.414
  457  ILE  CD1 7094   3.792   6.817   6.258
  457  ILE HD11 7095   3.691   6.858   6.252
  457  ILE HD12 7096   3.855   6.879   6.323
  457  ILE HD13 7097   3.836   6.830   6.159
  457  ILE    C 7098   3.939   6.569   6.578
  457  ILE    O 7099   3.866   6.506   6.660
  458  ASN    N 7100   4.008   6.671   6.623
  458  ASN    H 7101   4.063   6.722   6.556
  458  ASN   CA 7102   3.992   6.727   6.761
  458  ASN   HA 7103   4.013   6.648   6.833
  458  ASN   CB 7104   4.091   6.844   6.776
  458  ASN  HB2 7105   4.194   6.815   6.752
  458  ASN  HB3 7106   4.078   6.931   6.711
  458  ASN   CG 7107   4.087   6.909   6.911
  458  ASN  OD1 7108   4.026   6.857   7.003
  458  ASN  ND2 7109   4.156   7.018   6.933
  458  ASN HD21 7110   4.174   7.049   7.027
  458  ASN HD22 7111   4.199   7.079   6.864
  458  ASN    C 7112   3.847   6.765   6.781
  458  ASN    O 7113   3.800   6.866   6.732
  459  GLY    N 7114   3.777   6.693   6.868
  459  GLY    H 7115   3.818   6.606   6.898
  459  GLY   CA 7116   3.639   6.720   6.910
  459  GLY  HA2 7117   3.614   6.650   6.990
  459  GLY  HA3 7118   3.653   6.816   6.960
  459  GLY    C 7119   3.533   6.739   6.806
  459  GLY    O 7120   3.432   6.807   6.836
  460  ASN    N 7121   3.547   6.674   6.688
  460  ASN    H 7122   3.619   6.605   6.676
  460  ASN   CA 7123   3.457   6.681   6.576
  460  ASN   HA 7124   3.358   6.664   6.617
  460  ASN   CB 7125   3.477   6.825   6.505
  460  ASN  HB2 7126   3.480   6.903   6.580
  460  ASN  HB3 7127   3.574   6.837   6.456
  460  ASN   CG 7128   3.367   6.866   6.403
  460  ASN  OD1 7129   3.262   6.804   6.384
  460  ASN  ND2 7130   3.387   6.976   6.331
  460  ASN HD21 7131   3.305   7.004   6.278
  460  ASN HD22 7132   3.460   7.044   6.351
  460  ASN    C 7133   3.485   6.567   6.474
  460  ASN    O 7134   3.595   6.499   6.480
  461  CYX    N 7135   3.393   6.550   6.376
  461  CYX    H 7136   3.305   6.599   6.370
  461  CYX   CA 7137   3.407   6.473   6.251
  461  CYX   HA 7138   3.500   6.416   6.255
  461  CYX   CB 7139   3.289   6.377   6.238
  461  CYX  HB2 7140   3.206   6.439   6.203
  461  CYX  HB3 7141   3.309   6.305   6.159
  461  CYX   SG 7142   3.246   6.294   6.384
  461  CYX    C 7143   3.406   6.565   6.129
  461  CYX    O 7144   3.333   6.664   6.120
  462  THR    N 7145   3.492   6.546   6.027
  462  THR    H 7146   3.557   6.468   6.032
  462  THR   CA 7147   3.480   6.612   5.896
  462  THR   HA 7148   3.456   6.718   5.910
  462  THR   CB 7149   3.616   6.617   5.828
  462  THR   HB 7150   3.610   6.669   5.733
  462  THR  CG2 7151   3.723   6.693   5.903
  462  THR HG21 7152   3.763   6.629   5.982
  462  THR HG22 7153   3.803   6.742   5.847
  462  THR HG23 7154   3.686   6.781   5.955
  462  THR  OG1 7155   3.670   6.493   5.810
  462  THR  HG1 7156   3.747   6.502   5.753
  462  THR    C 7157   3.369   6.546   5.812
  462  THR    O 7158   3.319   6.623   5.726
  463  GLY    N 7159   3.333   6.418   5.839
  463  GLY    H 7160   3.383   6.379   5.917
  463  GLY   CA 7161   3.209   6.355   5.800
  463  GLY  HA2 7162   3.194   6.388   5.697
  463  GLY  HA3 7163   3.228   6.248   5.792
  463  GLY    C 7164   3.093   6.377   5.889
  463  GLY    O 7165   3.092   6.449   5.982
  464  ILE    N 7166   2.989   6.299   5.862
  464  ILE    H 7167   2.989   6.220   5.799
  464  ILE   CA 7168   2.862   6.300   5.941
  464  ILE   HA 7169   2.839   6.402   5.970
  464  ILE   CB 7170   2.740   6.261   5.844
  464  ILE   HB 7171   2.655   6.268   5.913
  464  ILE  CG2 7172   2.719   6.348   5.724
  464  ILE HG21 7173   2.728   6.452   5.755
  464  ILE HG22 7174   2.792   6.321   5.647
  464  ILE HG23 7175   2.619   6.335   5.685
  464  ILE  CG1 7176   2.734   6.114   5.799
  464  ILE HG12 7177   2.820   6.079   5.741
  464  ILE HG13 7178   2.748   6.047   5.884
  464  ILE  CD1 7179   2.612   6.065   5.719
  464  ILE HD11 7180   2.517   6.079   5.771
  464  ILE HD12 7181   2.615   6.104   5.617
  464  ILE HD13 7182   2.627   5.958   5.705
  464  ILE    C 7183   2.859   6.217   6.068
  464  ILE    O 7184   2.924   6.120   6.079
  465  LYS    N 7185   2.781   6.266   6.165
  465  LYS    H 7186   2.736   6.353   6.144
  465  LYS   CA 7187   2.765   6.220   6.304
  465  LYS   HA 7188   2.849   6.153   6.321
  465  LYS   CB 7189   2.763   6.343   6.393
  465  LYS  HB2 7190   2.694   6.422   6.362
  465  LYS  HB3 7191   2.748   6.306   6.495
  465  LYS   CG 7192   2.902   6.406   6.402
  465  LYS  HG2 7193   2.976   6.327   6.387
  465  LYS  HG3 7194   2.926   6.473   6.319
  465  LYS   CD 7195   2.929   6.493   6.524
  465  LYS  HD2 7196   2.908   6.435   6.614
  465  LYS  HD3 7197   3.030   6.534   6.524
  465  LYS   CE 7198   2.829   6.613   6.540
  465  LYS  HE2 7199   2.845   6.679   6.454
  465  LYS  HE3 7200   2.725   6.582   6.527
  465  LYS   NZ 7201   2.845   6.685   6.659
  465  LYS  HZ1 7202   2.836   6.626   6.741
  465  LYS  HZ2 7203   2.938   6.724   6.671
  465  LYS  HZ3 7204   2.784   6.765   6.664
  465  LYS    C 7205   2.641   6.142   6.321
  465  LYS    O 7206   2.531   6.182   6.277
  466  ILE    N 7207   2.666   6.028   6.388
  466  ILE    H 7208   2.754   6.020   6.437
  466  ILE   CA 7209   2.556   5.932   6.426
  466  ILE   HA 7210   2.461   5.986   6.428
  466  ILE   CB 7211   2.542   5.807   6.327
  466  ILE   HB 7212   2.462   5.748   6.372
  466  ILE  CG2 7213   2.471   5.855   6.200
  466  ILE HG21 7214   2.530   5.932   6.151
  466  ILE HG22 7215   2.447   5.764   6.144
  466  ILE HG23 7216   2.373   5.891   6.229
  466  ILE  CG1 7217   2.668   5.729   6.300
  466  ILE HG12 7218   2.727   5.712   6.390
  466  ILE HG13 7219   2.641   5.628   6.269
  466  ILE  CD1 7220   2.756   5.785   6.186
  466  ILE HD11 7221   2.711   5.769   6.087
  466  ILE HD12 7222   2.774   5.890   6.208
  466  ILE HD13 7223   2.847   5.724   6.184
  466  ILE    C 7224   2.582   5.878   6.571
  466  ILE    O 7225   2.696   5.891   6.628
  467  TYR    N 7226   2.479   5.832   6.643
  467  TYR    H 7227   2.388   5.825   6.600
  467  TYR   CA 7228   2.486   5.820   6.793
  467  TYR   HA 7229   2.587   5.818   6.833
  467  TYR   CB 7230   2.411   5.945   6.853
  467  TYR  HB2 7231   2.302   5.944   6.842
  467  TYR  HB3 7232   2.421   5.944   6.961
  467  TYR   CG 7233   2.457   6.084   6.812
  467  TYR  CD1 7234   2.410   6.136   6.690
  467  TYR  HD1 7235   2.326   6.093   6.638
  467  TYR  CE1 7236   2.456   6.259   6.639
  467  TYR  HE1 7237   2.411   6.304   6.552
  467  TYR   CZ 7238   2.553   6.330   6.711
  467  TYR   OH 7239   2.579   6.455   6.663
  467  TYR   HH 7240   2.520   6.480   6.591
  467  TYR  CE2 7241   2.601   6.282   6.833
  467  TYR  HE2 7242   2.665   6.351   6.885
  467  TYR  CD2 7243   2.550   6.157   6.887
  467  TYR  HD2 7244   2.595   6.110   6.973
  467  TYR    C 7245   2.426   5.687   6.843
  467  TYR    O 7246   2.311   5.645   6.810
  468  VAL    N 7247   2.510   5.612   6.917
  468  VAL    H 7248   2.601   5.648   6.943
  468  VAL   CA 7249   2.488   5.471   6.951
  468  VAL   HA 7250   2.398   5.438   6.900
  468  VAL   CB 7251   2.605   5.377   6.918
  468  VAL   HB 7252   2.697   5.414   6.963
  468  VAL  CG1 7253   2.580   5.232   6.979
  468  VAL HG11 7254   2.485   5.194   6.941
  468  VAL HG12 7255   2.674   5.179   6.959
  468  VAL HG13 7256   2.566   5.238   7.086
  468  VAL  CG2 7257   2.627   5.364   6.764
  468  VAL HG21 7258   2.716   5.305   6.746
  468  VAL HG22 7259   2.541   5.336   6.704
  468  VAL HG23 7260   2.662   5.461   6.727
  468  VAL    C 7261   2.448   5.469   7.099
  468  VAL    O 7262   2.513   5.539   7.178
  469  SER    N 7263   2.331   5.406   7.126
  469  SER    H 7264   2.277   5.361   7.053
  469  SER   CA 7265   2.274   5.406   7.260
  469  SER   HA 7266   2.294   5.503   7.306
  469  SER   CB 7267   2.122   5.397   7.243
  469  SER  HB2 7268   2.075   5.404   7.341
  469  SER  HB3 7269   2.092   5.486   7.187
  469  SER   OG 7270   2.083   5.284   7.172
  469  SER   HG 7271   2.068   5.313   7.082
  469  SER    C 7272   2.325   5.296   7.360
  469  SER    O 7273   2.393   5.200   7.321
  470  ASP    N 7274   2.276   5.297   7.486
  470  ASP    H 7275   2.240   5.381   7.529
  470  ASP   CA 7276   2.316   5.188   7.581
  470  ASP   HA 7277   2.425   5.182   7.584
  470  ASP   CB 7278   2.281   5.232   7.721
  470  ASP  HB2 7279   2.339   5.320   7.750
  470  ASP  HB3 7280   2.175   5.253   7.728
  470  ASP   CG 7281   2.325   5.123   7.822
  470  ASP  OD1 7282   2.446   5.091   7.839
  470  ASP  OD2 7283   2.237   5.058   7.878
  470  ASP    C 7284   2.257   5.051   7.538
  470  ASP    O 7285   2.321   4.949   7.558
  471  ASP    N 7286   2.149   5.049   7.458
  471  ASP    H 7287   2.107   5.132   7.420
  471  ASP   CA 7288   2.094   4.933   7.394
  471  ASP   HA 7289   2.114   4.843   7.452
  471  ASP   CB 7290   1.935   4.935   7.388
  471  ASP  HB2 7291   1.900   4.962   7.488
  471  ASP  HB3 7292   1.903   5.005   7.311
  471  ASP   CG 7293   1.868   4.800   7.370
  471  ASP  OD1 7294   1.762   4.792   7.298
  471  ASP  OD2 7295   1.909   4.695   7.424
  471  ASP    C 7296   2.168   4.894   7.255
  471  ASP    O 7297   2.129   4.801   7.188
  472  GLY    N 7298   2.271   4.964   7.211
  472  GLY    H 7299   2.296   5.043   7.269
  472  GLY   CA 7300   2.344   4.943   7.089
  472  GLY  HA2 7301   2.443   4.990   7.093
  472  GLY  HA3 7302   2.358   4.835   7.084
  472  GLY    C 7303   2.267   4.996   6.959
  472  GLY    O 7304   2.315   4.983   6.843
  473  LYS    N 7305   2.157   5.066   6.983
  473  LYS    H 7306   2.106   5.062   7.070
  473  LYS   CA 7307   2.076   5.116   6.867
  473  LYS   HA 7308   2.083   5.052   6.780
  473  LYS   CB 7309   1.930   5.109   6.900
  473  LYS  HB2 7310   1.927   5.162   6.996
  473  LYS  HB3 7311   1.872   5.158   6.822
  473  LYS   CG 7312   1.871   4.972   6.921
  473  LYS  HG2 7313   1.897   4.921   6.828
  473  LYS  HG3 7314   1.925   4.923   7.001
  473  LYS   CD 7315   1.713   4.972   6.940
  473  LYS  HD2 7316   1.694   5.020   7.036
  473  LYS  HD3 7317   1.676   5.031   6.856
  473  LYS   CE 7318   1.664   4.828   6.954
  473  LYS  HE2 7319   1.697   4.769   6.869
  473  LYS  HE3 7320   1.718   4.784   7.038
  473  LYS   NZ 7321   1.511   4.812   6.970
  473  LYS  HZ1 7322   1.474   4.877   7.039
  473  LYS  HZ2 7323   1.467   4.821   6.880
  473  LYS  HZ3 7324   1.483   4.724   7.011
  473  LYS    C 7325   2.114   5.262   6.819
  473  LYS    O 7326   2.149   5.349   6.903
  474  ALA    N 7327   2.091   5.292   6.691
  474  ALA    H 7328   2.048   5.224   6.629
  474  ALA   CA 7329   2.123   5.428   6.633
  474  ALA   HA 7330   2.104   5.497   6.715
  474  ALA   CB 7331   2.279   5.428   6.601
  474  ALA  HB1 7332   2.341   5.386   6.681
  474  ALA  HB2 7333   2.302   5.377   6.507
  474  ALA  HB3 7334   2.309   5.528   6.570
  474  ALA    C 7335   2.035   5.453   6.509
  474  ALA    O 7336   1.997   5.364   6.437
  475  HIE    N 7337   1.996   5.580   6.485
  475  HIE    H 7338   2.026   5.647   6.554
  475  HIE   CA 7339   1.932   5.629   6.360
  475  HIE   HA 7340   1.864   5.548   6.334
  475  HIE   CB 7341   1.848   5.745   6.390
  475  HIE  HB2 7342   1.781   5.748   6.476
  475  HIE  HB3 7343   1.919   5.827   6.393
  475  HIE   CG 7344   1.760   5.773   6.268
  475  HIE  ND1 7345   1.783   5.873   6.173
  475  HIE  CE1 7346   1.679   5.870   6.094
  475  HIE  HE1 7347   1.655   5.939   6.014
  475  HIE  NE2 7348   1.595   5.772   6.124
  475  HIE  HE2 7349   1.500   5.779   6.092
  475  HIE  CD2 7350   1.644   5.703   6.241
  475  HIE  HD2 7351   1.591   5.631   6.302
  475  HIE    C 7352   2.035   5.659   6.249
  475  HIE    O 7353   2.137   5.717   6.288
  476  PHE    N 7354   2.010   5.620   6.126
  476  PHE    H 7355   1.931   5.558   6.117
  476  PHE   CA 7356   2.097   5.659   6.015
  476  PHE   HA 7357   2.171   5.735   6.042
  476  PHE   CB 7358   2.167   5.526   5.976
  476  PHE  HB2 7359   2.089   5.453   5.955
  476  PHE  HB3 7360   2.221   5.541   5.883
  476  PHE   CG 7361   2.264   5.470   6.071
  476  PHE  CD1 7362   2.401   5.506   6.056
  476  PHE  HD1 7363   2.426   5.580   5.982
  476  PHE  CE1 7364   2.497   5.440   6.140
  476  PHE  HE1 7365   2.600   5.456   6.113
  476  PHE   CZ 7366   2.453   5.346   6.231
  476  PHE   HZ 7367   2.524   5.288   6.288
  476  PHE  CE2 7368   2.311   5.320   6.252
  476  PHE  HE2 7369   2.269   5.245   6.316
  476  PHE  CD2 7370   2.222   5.382   6.166
  476  PHE  HD2 7371   2.118   5.351   6.164
  476  PHE    C 7372   2.012   5.700   5.895
  476  PHE    O 7373   1.897   5.660   5.881
  477  SER    N 7374   2.076   5.777   5.803
  477  SER    H 7375   2.173   5.802   5.820
  477  SER   CA 7376   2.005   5.836   5.685
  477  SER   HA 7377   1.934   5.761   5.652
  477  SER   CB 7378   1.942   5.968   5.723
  477  SER  HB2 7379   2.012   6.036   5.771
  477  SER  HB3 7380   1.926   6.022   5.629
  477  SER   OG 7381   1.814   5.949   5.778
  477  SER   HG 7382   1.826   5.978   5.869
  477  SER    C 7383   2.106   5.850   5.565
  477  SER    O 7384   2.218   5.899   5.570
  478  ILE    N 7385   2.064   5.799   5.449
  478  ILE    H 7386   1.971   5.761   5.439
  478  ILE   CA 7387   2.141   5.800   5.324
  478  ILE   HA 7388   2.212   5.882   5.319
  478  ILE   CB 7389   2.211   5.660   5.291
  478  ILE   HB 7390   2.128   5.592   5.274
  478  ILE  CG2 7391   2.301   5.667   5.162
  478  ILE HG21 7392   2.250   5.704   5.073
  478  ILE HG22 7393   2.379   5.740   5.183
  478  ILE HG23 7394   2.359   5.578   5.136
  478  ILE  CG1 7395   2.297   5.601   5.414
  478  ILE HG12 7396   2.371   5.677   5.441
  478  ILE HG13 7397   2.224   5.595   5.494
  478  ILE  CD1 7398   2.351   5.464   5.394
  478  ILE HD11 7399   2.270   5.394   5.375
  478  ILE HD12 7400   2.419   5.458   5.309
  478  ILE HD13 7401   2.386   5.438   5.494
  478  ILE    C 7402   2.035   5.829   5.208
  478  ILE    O 7403   1.964   5.738   5.167
  479  SER    N 7404   2.034   5.951   5.155
  479  SER    H 7405   2.082   6.022   5.208
  479  SER   CA 7406   1.953   5.991   5.038
  479  SER   HA 7407   1.853   5.963   5.071
  479  SER   CB 7408   1.947   6.143   5.022
  479  SER  HB2 7409   1.907   6.183   5.115
  479  SER  HB3 7410   2.051   6.168   5.003
  479  SER   OG 7411   1.859   6.183   4.921
  479  SER   HG 7412   1.768   6.194   4.950
  479  SER    C 7413   1.990   5.913   4.907
  479  SER    O 7414   2.104   5.867   4.882
  480  ASN    N 7415   1.893   5.911   4.813
  480  ASN    H 7416   1.800   5.945   4.835
  480  ASN   CA 7417   1.910   5.857   4.681
  480  ASN   HA 7418   1.959   5.760   4.687
  480  ASN   CB 7419   1.771   5.835   4.614
  480  ASN  HB2 7420   1.794   5.775   4.526
  480  ASN  HB3 7421   1.703   5.782   4.681
  480  ASN   CG 7422   1.706   5.970   4.573
  480  ASN  OD1 7423   1.723   6.070   4.643
  480  ASN  ND2 7424   1.643   5.968   4.461
  480  ASN HD21 7425   1.619   6.057   4.419
  480  ASN HD22 7426   1.628   5.885   4.407
  480  ASN    C 7427   1.990   5.943   4.584
  480  ASN    O 7428   2.006   5.921   4.468
  481  SER    N 7429   2.051   6.048   4.645
  481  SER    H 7430   2.021   6.065   4.740
  481  SER   CA 7431   2.151   6.133   4.581
  481  SER   HA 7432   2.197   6.079   4.499
  481  SER   CB 7433   2.095   6.258   4.510
  481  SER  HB2 7434   2.054   6.311   4.595
  481  SER  HB3 7435   2.176   6.317   4.467
  481  SER   OG 7436   1.991   6.230   4.416
  481  SER   HG 7437   2.008   6.144   4.375
  481  SER    C 7438   2.266   6.178   4.675
  481  SER    O 7439   2.339   6.272   4.646
  482  ALA    N 7440   2.282   6.125   4.791
  482  ALA    H 7441   2.221   6.048   4.813
  482  ALA   CA 7442   2.382   6.164   4.892
  482  ALA   HA 7443   2.369   6.263   4.935
  482  ALA   CB 7444   2.357   6.063   5.015
  482  ALA  HB1 7445   2.268   6.096   5.068
  482  ALA  HB2 7446   2.367   5.961   4.977
  482  ALA  HB3 7447   2.442   6.067   5.083
  482  ALA    C 7448   2.527   6.154   4.850
  482  ALA    O 7449   2.564   6.075   4.763
  483  GLU    N 7450   2.621   6.224   4.915
  483  GLU    H 7451   2.589   6.271   4.999
  483  GLU   CA 7452   2.764   6.235   4.885
  483  GLU   HA 7453   2.779   6.290   4.791
  483  GLU   CB 7454   2.837   6.320   4.991
  483  GLU  HB2 7455   2.786   6.415   5.008
  483  GLU  HB3 7456   2.844   6.265   5.085
  483  GLU   CG 7457   2.983   6.361   4.969
  483  GLU  HG2 7458   3.045   6.272   4.961
  483  GLU  HG3 7459   2.985   6.400   4.867
  483  GLU   CD 7460   3.044   6.461   5.072
  483  GLU  OE1 7461   3.166   6.447   5.110
  483  GLU  OE2 7462   2.982   6.561   5.114
  483  GLU    C 7463   2.836   6.099   4.862
  483  GLU    O 7464   2.912   6.078   4.773
  484  ASP    N 7465   2.811   5.999   4.952
  484  ASP    H 7466   2.741   6.027   5.020
  484  ASP   CA 7467   2.845   5.856   4.931
  484  ASP   HA 7468   2.880   5.838   4.829
  484  ASP   CB 7469   2.969   5.814   5.014
  484  ASP  HB2 7470   2.958   5.822   5.122
  484  ASP  HB3 7471   3.009   5.716   4.989
  484  ASP   CG 7472   3.085   5.895   4.970
  484  ASP  OD1 7473   3.133   5.873   4.859
  484  ASP  OD2 7474   3.148   5.968   5.050
  484  ASP    C 7475   2.713   5.770   4.966
  484  ASP    O 7476   2.659   5.786   5.076
  485  PRO    N 7477   2.692   5.669   4.885
  485  PRO   CD 7478   2.774   5.618   4.779
  485  PRO  HD2 7479   2.873   5.591   4.817
  485  PRO  HD3 7480   2.782   5.698   4.705
  485  PRO   CG 7481   2.703   5.502   4.718
  485  PRO  HG2 7482   2.738   5.405   4.752
  485  PRO  HG3 7483   2.698   5.511   4.609
  485  PRO   CB 7484   2.559   5.515   4.760
  485  PRO  HB2 7485   2.498   5.425   4.759
  485  PRO  HB3 7486   2.512   5.583   4.688
  485  PRO   CA 7487   2.579   5.579   4.897
  485  PRO   HA 7488   2.485   5.630   4.918
  485  PRO    C 7489   2.589   5.480   5.009
  485  PRO    O 7490   2.505   5.388   5.024
  486  PHE    N 7491   2.683   5.502   5.106
  486  PHE    H 7492   2.751   5.575   5.095
  486  PHE   CA 7493   2.706   5.416   5.222
  486  PHE   HA 7494   2.607   5.380   5.250
  486  PHE   CB 7495   2.783   5.288   5.181
  486  PHE  HB2 7496   2.779   5.224   5.269
  486  PHE  HB3 7497   2.736   5.236   5.097
  486  PHE   CG 7498   2.938   5.305   5.147
  486  PHE  CD1 7499   2.983   5.386   5.044
  486  PHE  HD1 7500   2.921   5.453   4.986
  486  PHE  CE1 7501   3.122   5.382   5.010
  486  PHE  HE1 7502   3.157   5.426   4.918
  486  PHE   CZ 7503   3.212   5.313   5.090
  486  PHE   HZ 7504   3.318   5.325   5.070
  486  PHE  CE2 7505   3.171   5.235   5.195
  486  PHE  HE2 7506   3.232   5.181   5.266
  486  PHE  CD2 7507   3.031   5.242   5.228
  486  PHE  HD2 7508   3.001   5.183   5.314
  486  PHE    C 7509   2.774   5.490   5.340
  486  PHE    O 7510   2.837   5.596   5.330
  487  ILE    N 7511   2.748   5.435   5.459
  487  ILE    H 7512   2.680   5.361   5.462
  487  ILE   CA 7513   2.802   5.480   5.588
  487  ILE   HA 7514   2.882   5.550   5.563
  487  ILE   CB 7515   2.694   5.544   5.675
  487  ILE   HB 7516   2.614   5.470   5.672
  487  ILE  CG2 7517   2.722   5.544   5.826
  487  ILE HG21 7518   2.728   5.439   5.855
  487  ILE HG22 7519   2.812   5.602   5.846
  487  ILE HG23 7520   2.639   5.583   5.884
  487  ILE  CG1 7521   2.645   5.679   5.624
  487  ILE HG12 7522   2.716   5.760   5.645
  487  ILE HG13 7523   2.638   5.677   5.515
  487  ILE  CD1 7524   2.514   5.726   5.673
  487  ILE HD11 7525   2.476   5.800   5.602
  487  ILE HD12 7526   2.449   5.639   5.673
  487  ILE HD13 7527   2.508   5.762   5.776
  487  ILE    C 7528   2.864   5.367   5.667
  487  ILE    O 7529   2.804   5.262   5.687
  488  ALA    N 7530   2.983   5.389   5.728
  488  ALA    H 7531   3.015   5.484   5.721
  488  ALA   CA 7532   3.053   5.289   5.818
  488  ALA   HA 7533   2.982   5.209   5.838
  488  ALA   CB 7534   3.170   5.234   5.732
  488  ALA  HB1 7535   3.140   5.204   5.631
  488  ALA  HB2 7536   3.237   5.319   5.723
  488  ALA  HB3 7537   3.213   5.145   5.779
  488  ALA    C 7538   3.097   5.342   5.950
  488  ALA    O 7539   3.157   5.449   5.955
  489  ILE    N 7540   3.072   5.269   6.055
  489  ILE    H 7541   3.012   5.188   6.044
  489  ILE   CA 7542   3.118   5.300   6.192
  489  ILE   HA 7543   3.193   5.378   6.181
  489  ILE   CB 7544   3.005   5.362   6.285
  489  ILE   HB 7545   3.048   5.390   6.381
  489  ILE  CG2 7546   2.952   5.485   6.213
  489  ILE HG21 7547   3.035   5.553   6.199
  489  ILE HG22 7548   2.902   5.463   6.118
  489  ILE HG23 7549   2.877   5.537   6.273
  489  ILE  CG1 7550   2.898   5.258   6.316
  489  ILE HG12 7551   2.854   5.225   6.222
  489  ILE HG13 7552   2.949   5.166   6.345
  489  ILE  CD1 7553   2.788   5.297   6.415
  489  ILE HD11 7554   2.736   5.378   6.365
  489  ILE HD12 7555   2.717   5.215   6.425
  489  ILE HD13 7556   2.824   5.331   6.512
  489  ILE    C 7557   3.201   5.193   6.262
  489  ILE    O 7558   3.166   5.074   6.247
  490  HIE    N 7559   3.298   5.223   6.345
  490  HIE    H 7560   3.309   5.321   6.365
  490  HIE   CA 7561   3.368   5.126   6.426
  490  HIE   HA 7562   3.293   5.052   6.452
  490  HIE   CB 7563   3.484   5.067   6.334
  490  HIE  HB2 7564   3.523   4.987   6.397
  490  HIE  HB3 7565   3.433   5.028   6.245
  490  HIE   CG 7566   3.593   5.154   6.279
  490  HIE  ND1 7567   3.695   5.196   6.358
  490  HIE  CE1 7568   3.770   5.281   6.284
  490  HIE  HE1 7569   3.862   5.329   6.311
  490  HIE  NE2 7570   3.717   5.291   6.169
  490  HIE  HE2 7571   3.753   5.344   6.090
  490  HIE  CD2 7572   3.601   5.218   6.161
  490  HIE  HD2 7573   3.527   5.212   6.082
  490  HIE    C 7574   3.422   5.182   6.559
  490  HIE    O 7575   3.409   5.300   6.584
  491  ALA    N 7576   3.469   5.099   6.644
  491  ALA    H 7577   3.475   5.001   6.620
  491  ALA   CA 7578   3.504   5.135   6.779
  491  ALA   HA 7579   3.415   5.179   6.823
  491  ALA   CB 7580   3.557   5.013   6.858
  491  ALA  HB1 7581   3.650   4.965   6.825
  491  ALA  HB2 7582   3.588   5.053   6.954
  491  ALA  HB3 7583   3.479   4.937   6.868
  491  ALA    C 7584   3.606   5.248   6.783
  491  ALA    O 7585   3.612   5.317   6.882
  492  GLU    N 7586   3.683   5.276   6.674
  492  GLU    H 7587   3.677   5.226   6.586
  492  GLU   CA 7588   3.775   5.389   6.671
  492  GLU   HA 7589   3.793   5.422   6.773
  492  GLU   CB 7590   3.912   5.345   6.617
  492  GLU  HB2 7591   3.909   5.301   6.517
  492  GLU  HB3 7592   3.981   5.428   6.602
  492  GLU   CG 7593   3.982   5.255   6.711
  492  GLU  HG2 7594   3.925   5.168   6.743
  492  GLU  HG3 7595   4.063   5.207   6.657
  492  GLU   CD 7596   4.041   5.318   6.840
  492  GLU  OE1 7597   3.971   5.318   6.940
  492  GLU  OE2 7598   4.160   5.349   6.835
  492  GLU    C 7599   3.716   5.510   6.594
  492  GLU    O 7600   3.792   5.604   6.582
  493  SER    N 7601   3.596   5.507   6.536
  493  SER    H 7602   3.544   5.421   6.531
  493  SER   CA 7603   3.530   5.626   6.481
  493  SER   HA 7604   3.610   5.694   6.454
  493  SER   CB 7605   3.465   5.593   6.343
  493  SER  HB2 7606   3.459   5.681   6.279
  493  SER  HB3 7607   3.529   5.517   6.298
  493  SER   OG 7608   3.337   5.542   6.363
  493  SER   HG 7609   3.277   5.600   6.315
  493  SER    C 7610   3.430   5.688   6.584
  493  SER    O 7611   3.387   5.802   6.559
  494  LYS    N 7612   3.425   5.620   6.701
  494  LYS    H 7613   3.472   5.531   6.699
  494  LYS   CA 7614   3.376   5.674   6.831
  494  LYS   HA 7615   3.273   5.706   6.815
  494  LYS   CB 7616   3.400   5.554   6.935
  494  LYS  HB2 7617   3.380   5.455   6.893
  494  LYS  HB3 7618   3.506   5.555   6.958
  494  LYS   CG 7619   3.312   5.559   7.067
  494  LYS  HG2 7620   3.356   5.635   7.132
  494  LYS  HG3 7621   3.209   5.586   7.043
  494  LYS   CD 7622   3.302   5.429   7.151
  494  LYS  HD2 7623   3.252   5.454   7.245
  494  LYS  HD3 7624   3.235   5.357   7.104
  494  LYS   CE 7625   3.441   5.378   7.189
  494  LYS  HE2 7626   3.423   5.282   7.238
  494  LYS  HE3 7627   3.502   5.344   7.105
  494  LYS   NZ 7628   3.520   5.469   7.286
  494  LYS  HZ1 7629   3.471   5.480   7.374
  494  LYS  HZ2 7630   3.607   5.427   7.315
  494  LYS  HZ3 7631   3.543   5.560   7.249
  494  LYS    C 7632   3.457   5.797   6.879
  494  LYS    O 7633   3.579   5.789   6.898
  495  LEU    N 7634   3.386   5.897   6.923
  495  LEU    H 7635   3.286   5.903   6.912
  495  LEU   CA 7636   3.439   6.015   6.994
  495  LEU   HA 7637   3.545   6.022   6.974
  495  LEU   CB 7638   3.371   6.139   6.934
  495  LEU  HB2 7639   3.395   6.138   6.827
  495  LEU  HB3 7640   3.264   6.129   6.952
  495  LEU   CG 7641   3.416   6.277   6.983
  495  LEU   HG 7642   3.378   6.300   7.083
  495  LEU  CD1 7643   3.567   6.293   6.975
  495  LEU HD11 7644   3.595   6.395   7.002
  495  LEU HD12 7645   3.623   6.224   7.039
  495  LEU HD13 7646   3.598   6.266   6.874
  495  LEU  CD2 7647   3.357   6.378   6.893
  495  LEU HD21 7648   3.398   6.376   6.792
  495  LEU HD22 7649   3.248   6.377   6.896
  495  LEU HD23 7650   3.390   6.474   6.934
  495  LEU    C 7651   3.452   5.988   7.143
  495  LEU    O 7652   3.349   5.976   7.205
  495  LEU  OXT 7653   3.567   5.973   7.197
  496  CA2  CA2 7654   5.236   2.579   3.090
  497  CL1  CL1 7655   4.512   3.961   4.006
  498  ROH  HO1 7656   3.652   3.488   3.248
  498  ROH   O1 7657   3.724   3.436   3.284
  499  4GA   C1 7658   3.779   3.381   3.166
  499  4GA   H1 7659   3.693   3.349   3.107
  499  4GA   C2 7660   3.874   3.262   3.194
  499  4GA   H2 7661   3.883   3.209   3.100
  499  4GA   O2 7662   3.813   3.164   3.285
  499  4GA  H2O 7663   3.723   3.141   3.262
  499  4GA   C3 7664   4.016   3.303   3.247
  499  4GA   H3 7665   4.012   3.358   3.341
  499  4GA   O3 7666   4.105   3.189   3.260
  499  4GA  H3O 7667   4.190   3.229   3.279
  499  4GA   C4 7668   4.078   3.414   3.161
  499  4GA   H4 7669   4.106   3.374   3.063
  499  4GA   C5 7670   3.983   3.527   3.146
  499  4GA   H5 7671   3.974   3.571   3.245
  499  4GA   C6 7672   4.033   3.643   3.057
  499  4GA  H62 7673   4.131   3.683   3.082
  499  4GA  H61 7674   4.048   3.605   2.956
  499  4GA   O6 7675   3.940   3.747   3.055
  499  4GA  H6O 7676   3.973   3.820   3.001
  499  4GA   O5 7677   3.848   3.490   3.104
  499  4GA   O4 7678   4.201   3.457   3.225
  500  4GA   C1 7679   4.325   3.443   3.145
  500  4GA   H1 7680   4.298   3.390   3.054
  500  4GA   C2 7681   4.432   3.363   3.226
  500  4GA   H2 7682   4.500   3.311   3.158
  500  4GA   O2 7683   4.369   3.258   3.307
  500  4GA  H2O 7684   4.429   3.210   3.364
  500  4GA   C3 7685   4.495   3.458   3.333
  500  4GA   H3 7686   4.426   3.476   3.415
  500  4GA   O3 7687   4.610   3.386   3.383
  500  4GA  H3O 7688   4.677   3.431   3.436
  500  4GA   C4 7689   4.544   3.592   3.276
  500  4GA   H4 7690   4.619   3.573   3.199
  500  4GA   C5 7691   4.427   3.669   3.210
  500  4GA   H5 7692   4.354   3.682   3.290
  500  4GA   C6 7693   4.456   3.804   3.145
  500  4GA  H62 7694   4.372   3.858   3.102
  500  4GA  H61 7695   4.491   3.872   3.223
  500  4GA   O6 7696   4.560   3.794   3.043
  500  4GA  H6O 7697   4.586   3.884   3.022
  500  4GA   O5 7698   4.366   3.582   3.109
  500  4GA   O4 7699   4.602   3.690   3.380
  501  4GA   C1 7700   4.739   3.688   3.430
  501  4GA   H1 7701   4.759   3.627   3.518
  501  4GA   C2 7702   4.790   3.837   3.452
  501  4GA   H2 7703   4.894   3.842   3.484
  501  4GA   O2 7704   4.700   3.902   3.550
  501  4GA  H2O 7705   4.636   3.962   3.512
  501  4GA   C3 7706   4.797   3.906   3.318
  501  4GA   H3 7707   4.702   3.901   3.266
  501  4GA   O3 7708   4.826   4.044   3.343
  501  4GA  H3O 7709   4.750   4.101   3.328
  501  4GA   C4 7710   4.888   3.854   3.209
  501  4GA   H4 7711   4.990   3.880   3.237
  501  4GA   C5 7712   4.879   3.702   3.199
  501  4GA   H5 7713   4.801   3.683   3.126
  501  4GA   C6 7714   5.006   3.625   3.155
  501  4GA  H62 7715   4.988   3.518   3.143
  501  4GA  H61 7716   5.032   3.657   3.054
  501  4GA   O6 7717   5.126   3.654   3.232
  501  4GA  H6O 7718   5.115   3.627   3.323
  501  4GA   O5 7719   4.826   3.629   3.322
  501  4GA   O4 7720   4.849   3.907   3.077
  502  4GA   C1 7721   4.874   4.048   3.040
  502  4GA   H1 7722   4.894   4.112   3.126
  502  4GA   C2 7723   4.770   4.103   2.944
  502  4GA   H2 7724   4.786   4.211   2.941
  502  4GA   O2 7725   4.634   4.082   2.997
  502  4GA  H2O 7726   4.621   4.094   3.091
  502  4GA   C3 7727   4.785   4.038   2.798
  502  4GA   H3 7728   4.760   3.932   2.792
  502  4GA   O3 7729   4.685   4.099   2.717
  502  4GA  H3O 7730   4.598   4.091   2.756
  502  4GA   C4 7731   4.922   4.055   2.742
  502  4GA   H4 7732   4.951   4.160   2.749
  502  4GA   C5 7733   5.014   3.979   2.835
  502  4GA   H5 7734   4.982   3.876   2.853
  502  4GA   C6 7735   5.167   3.955   2.794
  502  4GA  H62 7736   5.221   3.905   2.874
  502  4GA  H61 7737   5.159   3.899   2.700
  502  4GA   O6 7738   5.237   4.076   2.753
  502  4GA  H6O 7739   5.258   4.134   2.827
  502  4GA   O5 7740   5.005   4.047   2.974
  502  4GA   O4 7741   4.935   4.005   2.611
  503  0GA   C1 7742   4.998   4.108   2.521
  503  0GA   H1 7743   5.043   4.188   2.580
  503  0GA   C2 7744   4.895   4.175   2.428
  503  0GA   H2 7745   4.944   4.254   2.371
  503  0GA   C3 7746   4.849   4.078   2.314
  503  0GA   H3 7747   4.781   4.010   2.365
  503  0GA   C4 7748   4.974   4.008   2.249
  503  0GA   H4 7749   5.023   4.081   2.185
  503  0GA   C5 7750   5.072   3.943   2.348
  503  0GA   H5 7751   5.005   3.871   2.395
  503  0GA   C6 7752   5.193   3.874   2.286
  503  0GA  H62 7753   5.247   3.816   2.362
  503  0GA  H61 7754   5.161   3.792   2.221
  503  0GA   O6 7755   5.286   3.967   2.222
  503  0GA  H6O 7756   5.352   3.920   2.171
  503  0GA   O5 7757   5.109   4.049   2.438
  503  0GA   O4 7758   4.925   3.891   2.167
  503  0GA  H4O 7759   4.855   3.925   2.110
  503  0GA   O3 7760   4.785   4.150   2.212
  503  0GA  H3O 7761   4.691   4.158   2.233
  503  0GA   O2 7762   4.778   4.237   2.492
  503  0GA  H2O 7763   4.744   4.184   2.564
  504  Na+  NA+ 7764   1.697   1.029   5.942
  505  WAT    O 7765   5.924   3.298   3.348
  505  WAT   H1 7766   5.872   3.365   3.392
  505  WAT   H2 7767   5.870   3.270   3.274
  506  WAT    O 7768   4.799   4.174   4.086
  506  WAT   H1 7769   4.733   4.243   4.076
  506  WAT   H2 7770   4.852   4.181   4.006
  507  WAT    O 7771   4.038   5.002   3.960
  507  WAT   H1 7772   4.102   5.040   4.020
  507  WAT   H2 7773   4.005   4.925   4.007
  508  WAT    O 7774   5.225   2.996   2.791
  508  WAT   H1 7775   5.293   3.036   2.737
  508  WAT   H2 7776   5.266   2.918   2.828
  509  WAT    O 7777   5.013   2.637   2.937
  509  WAT   H1 7778   5.012   2.651   2.843
  509  WAT   H2 7779   4.921   2.630   2.961
  510  WAT    O 7780   5.356   3.285   3.533
  510  WAT   H1 7781   5.284   3.267   3.594
  510  WAT   H2 7782   5.340   3.375   3.503
  511  WAT    O 7783   6.391   6.042   7.625
  511  WAT   H1 7784   6.418   6.070   7.538
  511  WAT   H2 7785   6.434   6.102   7.685
  512  WAT    O 7786   5.919   4.362   3.426
  512  WAT   H1 7787   5.953   4.372   3.337
  512  WAT   H2 7788   5.966   4.287   3.462
  513  WAT    O 7789   2.718   7.246   5.864
  513  WAT   H1 7790   2.814   7.247   5.861
  513  WAT   H2 7791   2.697   7.171   5.920
  514  WAT    O 7792   6.222   5.557   1.926
  514  WAT   H1 7793   6.315   5.534   1.926
  514  WAT   H2 7794   6.177   5.473   1.920
  515  WAT    O 7795   5.007   4.187   3.893
  515  WAT   H1 7796   5.083   4.159   3.945
  515  WAT   H2 7797   5.023   4.152   3.806
  516  WAT    O 7798   6.803   3.572   2.772
  516  WAT   H1 7799   6.749   3.639   2.813
  516  WAT   H2 7800   6.848   3.618   2.701
  517  WAT    O 7801   7.666   0.553   5.452
  517  WAT   H1 7802   7.730   0.522   5.516
  517  WAT   H2 7803   7.676   0.648   5.451
  518  WAT    O 7804   3.421   4.388   4.027
  518  WAT   H1 7805   3.379   4.304   4.044
  518  WAT   H2 7806   3.512   4.375   4.055
  519  WAT    O 7807   4.021   3.764   4.417
  519  WAT   H1 7808   4.083   3.724   4.477
  519  WAT   H2 7809   4.075   3.812   4.354
  520  WAT    O 7810   5.800   3.837   3.798
  520  WAT   H1 7811   5.801   3.899   3.725
  520  WAT   H2 7812   5.731   3.870   3.856
  521  WAT    O 7813   4.648   4.930   3.837
  521  WAT   H1 7814   4.568   4.975   3.863
  521  WAT   H2 7815   4.687   4.900   3.919
  522  WAT    O 7816   7.547   3.468   0.451
  522  WAT   H1 7817   7.639   3.485   0.469
  522  WAT   H2 7818   7.503   3.549   0.478
  523  WAT    O 7819   4.032   4.179   8.386
  523  WAT   H1 7820   4.081   4.164   8.305
  523  WAT   H2 7821   4.035   4.095   8.432
  524  WAT    O 7822   5.900   4.223   5.282
  524  WAT   H1 7823   5.943   4.209   5.367
  524  WAT   H2 7824   5.967   4.264   5.229
  525  WAT    O 7825   5.508   4.789   4.088
  525  WAT   H1 7826   5.426   4.817   4.130
  525  WAT   H2 7827   5.573   4.851   4.120
  526  WAT    O 7828   6.727   5.289   8.328
  526  WAT   H1 7829   6.745   5.382   8.319
  526  WAT   H2 7830   6.764   5.265   8.413
  527  WAT    O 7831   2.602   6.005   1.653
  527  WAT   H1 7832   2.667   6.074   1.666
  527  WAT   H2 7833   2.594   5.963   1.739
  528  WAT    O 7834   4.706   5.105   3.072
  528  WAT   H1 7835   4.799   5.109   3.051
  528  WAT   H2 7836   4.662   5.126   2.990
  529  WAT    O 7837   6.238   1.584   7.416
  529  WAT   H1 7838   6.155   1.536   7.418
  529  WAT   H2 7839   6.304   1.516   7.433
  530  WAT    O 7840   7.280   2.995   2.678
  530  WAT   H1 7841   7.185   3.001   2.689
  530  WAT   H2 7842   7.293   2.983   2.584
  531  WAT    O 7843   6.330   4.517   3.918
  531  WAT   H1 7844   6.322   4.434   3.871
  531  WAT   H2 7845   6.424   4.535   3.919
  532  WAT    O 7846   4.262   4.460   4.428
  532  WAT   H1 7847   4.182   4.430   4.470
  532  WAT   H2 7848   4.233   4.529   4.369
  533  WAT    O 7849   6.393   2.453   0.082
  533  WAT   H1 7850   6.389   2.363   0.049
  533  WAT   H2 7851   6.478   2.459   0.125
  534  WAT    O 7852   3.775   3.889   4.199
  534  WAT   H1 7853   3.771   3.934   4.283
  534  WAT   H2 7854   3.797   3.799   4.222
  535  WAT    O 7855   5.287   4.626   3.441
  535  WAT   H1 7856   5.305   4.719   3.456
  535  WAT   H2 7857   5.303   4.613   3.347
  536  WAT    O 7858   0.855   1.049   5.461
  536  WAT   H1 7859   0.760   1.041   5.464
  536  WAT   H2 7860   0.875   1.129   5.510
  537  WAT    O 7861   5.213   4.478   3.696
  537  WAT   H1 7862   5.176   4.392   3.677
  537  WAT   H2 7863   5.233   4.515   3.610
  538  WAT    O 7864   4.015   1.879   7.082
  538  WAT   H1 7865   4.002   1.819   7.009
  538  WAT   H2 7866   3.927   1.899   7.113
  539  WAT    O 7867   4.937   5.242   3.994
  539  WAT   H1 7868   4.874   5.176   4.025
  539  WAT   H2 7869   5.017   5.193   3.978
  540  WAT    O 7870   5.408   7.626   8.718
  540  WAT   H1 7871   5.326   7.596   8.757
  540  WAT   H2 7872   5.388   7.636   8.625
  541  WAT    O 7873   5.990   4.655   3.272
  541  WAT   H1 7874   5.998   4.561   3.258
  541  WAT   H2 7875   5.981   4.692   3.184
  542  WAT    O 7876   4.565   4.639   5.685
  542  WAT   H1 7877   4.600   4.722   5.718
  542  WAT   H2 7878   4.476   4.660   5.656
  543  WAT    O 7879   5.471   2.645   3.164
  543  WAT   H1 7880   5.543   2.592   3.130
  543  WAT   H2 7881   5.493   2.735   3.141
  544  WAT    O 7882   3.973   4.492   4.506
  544  WAT   H1 7883   3.994   4.555   4.436
  544  WAT   H2 7884   3.968   4.545   4.585
  545  WAT    O 7885   7.827   6.307   7.128
  545  WAT   H1 7886   7.812   6.288   7.221
  545  WAT   H2 7887   7.795   6.229   7.083
  546  WAT    O 7888   4.319   6.820   0.070
  546  WAT   H1 7889   4.354   6.864  -0.008
  546  WAT   H2 7890   4.247   6.876   0.099
  547  WAT    O 7891   3.495   4.002   5.152
  547  WAT   H1 7892   3.522   4.088   5.184
  547  WAT   H2 7893   3.569   3.945   5.173
  548  WAT    O 7894   8.053   7.469   4.846
  548  WAT   H1 7895   8.057   7.387   4.895
  548  WAT   H2 7896   8.144   7.486   4.822
  549  WAT    O 7897   1.243   0.536   5.895
  549  WAT   H1 7898   1.330   0.521   5.860
  549  WAT   H2 7899   1.203   0.599   5.836
  550  WAT    O 7900   8.544   7.356   6.296
  550  WAT   H1 7901   8.599   7.413   6.243
  550  WAT   H2 7902   8.592   7.346   6.379
  551  WAT    O 7903   0.699   4.105   7.256
  551  WAT   H1 7904   0.693   4.015   7.223
  551  WAT   H2 7905   0.672   4.099   7.347
  552  WAT    O 7906   8.587   0.462   1.009
  552  WAT   H1 7907   8.523   0.525   0.976
  552  WAT   H2 7908   8.538   0.381   1.020
  553  WAT    O 7909   1.600   7.731   6.928
  553  WAT   H1 7910   1.593   7.641   6.960
  553  WAT   H2 7911   1.693   7.741   6.907
  554  WAT    O 7912   5.998   0.895   4.694
  554  WAT   H1 7913   6.087   0.920   4.720
  554  WAT   H2 7914   5.955   0.872   4.776
  555  WAT    O 7915   0.777   2.112   0.789
  555  WAT   H1 7916   0.709   2.105   0.721
  555  WAT   H2 7917   0.859   2.096   0.742
  556  WAT    O 7918   3.125   1.646   5.533
  556  WAT   H1 7919   3.030   1.641   5.521
  556  WAT   H2 7920   3.137   1.718   5.595
  557  WAT    O 7921   6.555   0.167   1.491
  557  WAT   H1 7922   6.504   0.248   1.490
  557  WAT   H2 7923   6.646   0.196   1.492
  558  WAT    O 7924   7.302   2.053   4.130
  558  WAT   H1 7925   7.358   1.975   4.133
  558  WAT   H2 7926   7.359   2.124   4.159
  559  WAT    O 7927   4.847   5.488   4.146
  559  WAT   H1 7928   4.816   5.419   4.204
  559  WAT   H2 7929   4.808   5.469   4.061
  560  WAT    O 7930   4.305   4.647   5.633
  560  WAT   H1 7931   4.258   4.580   5.683
  560  WAT   H2 7932   4.272   4.730   5.668
  561  WAT    O 7933   0.755   0.170   4.971
  561  WAT   H1 7934   0.794   0.217   4.897
  561  WAT   H2 7935   0.670   0.212   4.984
  562  WAT    O 7936   2.941   2.165   7.985
  562  WAT   H1 7937   3.013   2.109   8.013
  562  WAT   H2 7938   2.929   2.144   7.892
  563  WAT    O 7939   1.362   1.826   7.018
  563  WAT   H1 7940   1.301   1.900   7.016
  563  WAT   H2 7941   1.381   1.809   6.926
  564  WAT    O 7942   8.355   1.864   6.764
  564  WAT   H1 7943   8.425   1.849   6.700
  564  WAT   H2 7944   8.287   1.801   6.741
  565  WAT    O 7945   4.560   3.179   3.540
  565  WAT   H1 7946   4.592   3.253   3.488
  565  WAT   H2 7947   4.578   3.204   3.631
  566  WAT    O 7948   4.558   4.284   3.967
  566  WAT   H1 7949   4.555   4.190   3.987
  566  WAT   H2 7950   4.570   4.289   3.872
  567  WAT    O 7951   2.817   2.843   5.345
  567  WAT   H1 7952   2.761   2.774   5.309
  567  WAT   H2 7953   2.764   2.883   5.414
  568  WAT    O 7954   5.184   0.778   3.594
  568  WAT   H1 7955   5.272   0.817   3.596
  568  WAT   H2 7956   5.163   0.761   3.685
  569  WAT    O 7957   5.894   3.956   3.294
  569  WAT   H1 7958   5.911   3.950   3.388
  569  WAT   H2 7959   5.804   3.989   3.288
  570  WAT    O 7960   0.855   5.920   4.945
  570  WAT   H1 7961   0.869   5.981   4.873
  570  WAT   H2 7962   0.921   5.945   5.010
  571  WAT    O 7963   0.225   6.521   4.080
  571  WAT   H1 7964   0.249   6.609   4.051
  571  WAT   H2 7965   0.308   6.474   4.089
  572  WAT    O 7966   2.307   4.669   4.447
  572  WAT   H1 7967   2.214   4.647   4.439
  572  WAT   H2 7968   2.347   4.634   4.367
  573  WAT    O 7969   3.445   0.992   4.743
  573  WAT   H1 7970   3.387   1.066   4.761
  573  WAT   H2 7971   3.390   0.929   4.696
  574  WAT    O 7972   8.248   5.057   3.835
  574  WAT   H1 7973   8.219   4.989   3.774
  574  WAT   H2 7974   8.287   5.124   3.778
  575  WAT    O 7975   1.342   0.463   0.477
  575  WAT   H1 7976   1.306   0.482   0.564
  575  WAT   H2 7977   1.419   0.408   0.494
  576  WAT    O 7978   2.642   3.008   3.831
  576  WAT   H1 7979   2.649   2.969   3.918
  576  WAT   H2 7980   2.669   2.938   3.771
  577  WAT    O 7981   3.229   2.138   3.464
  577  WAT   H1 7982   3.223   2.081   3.387
  577  WAT   H2 7983   3.323   2.151   3.476
  578  WAT    O 7984   6.179   6.575   3.795
  578  WAT   H1 7985   6.131   6.654   3.768
  578  WAT   H2 7986   6.112   6.518   3.831
  579  WAT    O 7987   2.190   7.707   6.531
  579  WAT   H1 7988   2.105   7.665   6.516
  579  WAT   H2 7989   2.235   7.650   6.593
  580  WAT    O 7990   1.027   3.921   2.812
  580  WAT   H1 7991   1.107   3.897   2.859
  580  WAT   H2 7992   1.058   3.976   2.739
  581  WAT    O 7993   4.545   3.567   7.666
  581  WAT   H1 7994   4.571   3.659   7.656
  581  WAT   H2 7995   4.451   3.567   7.645
  582  WAT    O 7996   3.936   8.552   3.215
  582  WAT   H1 7997   3.921   8.519   3.303
  582  WAT   H2 7998   3.980   8.480   3.169
  583  WAT    O 7999   7.994   5.462   7.396
  583  WAT   H1 8000   7.915   5.509   7.373
  583  WAT   H2 8001   8.005   5.398   7.326
  584  WAT    O 8002   7.062   7.338   2.212
  584  WAT   H1 8003   7.073   7.418   2.162
  584  WAT   H2 8004   7.068   7.365   2.304
  585  WAT    O 8005   7.476   6.454   1.104
  585  WAT   H1 8006   7.420   6.510   1.050
  585  WAT   H2 8007   7.424   6.439   1.183
  586  WAT    O 8008   2.467   0.673   8.485
  586  WAT   H1 8009   2.397   0.699   8.425
  586  WAT   H2 8010   2.462   0.577   8.487
  587  WAT    O 8011   4.270   0.956   8.491
  587  WAT   H1 8012   4.203   0.937   8.425
  587  WAT   H2 8013   4.348   0.910   8.460
  588  WAT    O 8014   4.208   8.262   3.399
  588  WAT   H1 8015   4.157   8.217   3.332
  588  WAT   H2 8016   4.144   8.292   3.462
  589  WAT    O 8017   7.371   6.440   0.140
  589  WAT   H1 8018   7.455   6.454   0.097
  589  WAT   H2 8019   7.391   6.439   0.233
  590  WAT    O 8020   8.435   6.769   0.425
  590  WAT   H1 8021   8.359   6.753   0.369
  590  WAT   H2 8022   8.508   6.726   0.380
  591  WAT    O 8023   5.799   0.685   2.457
  591  WAT   H1 8024   5.786   0.623   2.529
  591  WAT   H2 8025   5.857   0.752   2.493
  592  WAT    O 8026   5.247   7.769   2.013
  592  WAT   H1 8027   5.249   7.863   2.031
  592  WAT   H2 8028   5.261   7.727   2.098
  593  WAT    O 8029   3.755   4.993   7.606
  593  WAT   H1 8030   3.835   4.998   7.553
  593  WAT   H2 8031   3.763   5.065   7.668
  594  WAT    O 8032   4.053   4.779   4.539
  594  WAT   H1 8033   4.011   4.858   4.505
  594  WAT   H2 8034   4.056   4.719   4.465
  595  WAT    O 8035   6.044   5.275   7.792
  595  WAT   H1 8036   6.113   5.293   7.856
  595  WAT   H2 8037   6.014   5.361   7.764
  596  WAT    O 8038   5.175   3.397   6.631
  596  WAT   H1 8039   5.216   3.378   6.547
  596  WAT   H2 8040   5.141   3.486   6.622
  597  WAT    O 8041   3.920   6.484   3.790
  597  WAT   H1 8042   3.918   6.569   3.835
  597  WAT   H2 8043   3.889   6.502   3.702
  598  WAT    O 8044   2.994   7.653   4.787
  598  WAT   H1 8045   2.997   7.576   4.843
  598  WAT   H2 8046   3.054   7.715   4.829
  599  WAT    O 8047   2.021   7.718   3.785
  599  WAT   H1 8048   1.984   7.685   3.703
  599  WAT   H2 8049   2.115   7.703   3.777
  600  WAT    O 8050   1.122   0.465   2.640
  600  WAT   H1 8051   1.063   0.495   2.710
  600  WAT   H2 8052   1.176   0.541   2.620
  601  WAT    O 8053   0.815   7.055   3.399
  601  WAT   H1 8054   0.750   7.096   3.341
  601  WAT   H2 8055   0.877   7.013   3.339
  602  WAT    O 8056   0.386   7.217   5.564
  602  WAT   H1 8057   0.309   7.274   5.571
  602  WAT   H2 8058   0.460   7.277   5.574
  603  WAT    O 8059   6.244   1.518   1.251
  603  WAT   H1 8060   6.222   1.611   1.248
  603  WAT   H2 8061   6.166   1.477   1.288
  604  WAT    O 8062   3.785   1.245   5.583
  604  WAT   H1 8063   3.838   1.304   5.529
  604  WAT   H2 8064   3.709   1.224   5.528
  605  WAT    O 8065   8.873   6.843   7.477
  605  WAT   H1 8066   8.957   6.825   7.435
  605  WAT   H2 8067   8.836   6.916   7.428
  606  WAT    O 8068   4.322   6.464   6.686
  606  WAT   H1 8069   4.282   6.550   6.675
  606  WAT   H2 8070   4.253   6.402   6.664
  607  WAT    O 8071   0.993   8.320   2.447
  607  WAT   H1 8072   1.055   8.303   2.517
  607  WAT   H2 8073   1.010   8.411   2.421
  608  WAT    O 8074   2.640   1.963   0.828
  608  WAT   H1 8075   2.726   1.950   0.868
  608  WAT   H2 8076   2.631   2.058   0.821
  609  WAT    O 8077   4.029   5.473   7.532
  609  WAT   H1 8078   4.025   5.453   7.439
  609  WAT   H2 8079   3.939   5.497   7.555
  610  WAT    O 8080   4.532   2.224   0.572
  610  WAT   H1 8081   4.493   2.308   0.599
  610  WAT   H2 8082   4.602   2.249   0.511
  611  WAT    O 8083   8.841   2.570   2.601
  611  WAT   H1 8084   8.872   2.484   2.632
  611  WAT   H2 8085   8.916   2.628   2.614
  612  WAT    O 8086   8.862   5.868   4.905
  612  WAT   H1 8087   8.855   5.850   4.812
  612  WAT   H2 8088   8.945   5.828   4.931
  613  WAT    O 8089   8.463   0.556   4.679
  613  WAT   H1 8090   8.418   0.636   4.704
  613  WAT   H2 8091   8.502   0.524   4.760
  614  WAT    O 8092   0.459   4.214   3.894
  614  WAT   H1 8093   0.429   4.176   3.811
  614  WAT   H2 8094   0.552   4.232   3.880
  615  WAT    O 8095   5.472   3.421   7.789
  615  WAT   H1 8096   5.536   3.445   7.722
  615  WAT   H2 8097   5.524   3.410   7.869
  616  WAT    O 8098   3.371   6.181   5.980
  616  WAT   H1 8099   3.317   6.116   5.935
  616  WAT   H2 8100   3.456   6.138   5.991
  617  WAT    O 8101   6.973   4.538   8.515
  617  WAT   H1 8102   6.985   4.509   8.605
  617  WAT   H2 8103   7.038   4.607   8.504
  618  WAT    O 8104   6.450   5.602   8.388
  618  WAT   H1 8105   6.441   5.697   8.377
  618  WAT   H2 8106   6.362   5.571   8.405
  619  WAT    O 8107   7.483   4.908   2.082
  619  WAT   H1 8108   7.488   4.933   2.175
  619  WAT   H2 8109   7.472   4.991   2.036
  620  WAT    O 8110   2.870   0.792   2.336
  620  WAT   H1 8111   2.947   0.839   2.304
  620  WAT   H2 8112   2.825   0.763   2.256
  621  WAT    O 8113   2.375   1.765   6.734
  621  WAT   H1 8114   2.359   1.757   6.828
  621  WAT   H2 8115   2.468   1.741   6.724
  622  WAT    O 8116   1.849   0.902   0.342
  622  WAT   H1 8117   1.906   0.835   0.305
  622  WAT   H2 8118   1.880   0.984   0.302
  623  WAT    O 8119   3.781   1.332   0.864
  623  WAT   H1 8120   3.761   1.290   0.948
  623  WAT   H2 8121   3.870   1.364   0.875
  624  WAT    O 8122   2.683   3.765   3.826
  624  WAT   H1 8123   2.670   3.738   3.917
  624  WAT   H2 8124   2.646   3.693   3.774
  625  WAT    O 8125   7.900   2.046   8.179
  625  WAT   H1 8126   7.903   1.984   8.106
  625  WAT   H2 8127   7.886   2.131   8.137
  626  WAT    O 8128   4.627   8.170   1.724
  626  WAT   H1 8129   4.654   8.214   1.805
  626  WAT   H2 8130   4.533   8.159   1.733
  627  WAT    O 8131   0.722   8.234   5.601
  627  WAT   H1 8132   0.783   8.178   5.649
  627  WAT   H2 8133   0.696   8.302   5.663
  628  WAT    O 8134   6.098   4.746   8.224
  628  WAT   H1 8135   6.179   4.796   8.214
  628  WAT   H2 8136   6.121   4.674   8.281
  629  WAT    O 8137   4.131   1.896   5.997
  629  WAT   H1 8138   4.073   1.930   6.065
  629  WAT   H2 8139   4.176   1.822   6.037
  630  WAT    O 8140   0.010   2.103   4.859
  630  WAT   H1 8141   0.105   2.097   4.870
  630  WAT   H2 8142  -0.017   2.165   4.927
  631  WAT    O 8143   5.807   0.467   5.362
  631  WAT   H1 8144   5.751   0.540   5.388
  631  WAT   H2 8145   5.807   0.468   5.267
  632  WAT    O 8146   2.080   6.681   5.102
  632  WAT   H1 8147   2.071   6.623   5.177
  632  WAT   H2 8148   1.990   6.705   5.079
  633  WAT    O 8149   6.770   1.055   5.613
  633  WAT   H1 8150   6.737   0.968   5.639
  633  WAT   H2 8151   6.702   1.089   5.555
  634  WAT    O 8152   1.504   0.607   1.046
  634  WAT   H1 8153   1.495   0.584   1.139
  634  WAT   H2 8154   1.465   0.694   1.039
  635  WAT    O 8155   1.575   4.735   4.079
  635  WAT   H1 8156   1.544   4.654   4.120
  635  WAT   H2 8157   1.670   4.734   4.093
  636  WAT    O 8158   5.620   7.614   8.059
  636  WAT   H1 8159   5.536   7.654   8.084
  636  WAT   H2 8160   5.631   7.542   8.121
  637  WAT    O 8161   2.516   1.159   6.177
  637  WAT   H1 8162   2.585   1.219   6.149
  637  WAT   H2 8163   2.472   1.206   6.249
  638  WAT    O 8164   8.847   4.960   6.281
  638  WAT   H1 8165   8.841   4.931   6.190
  638  WAT   H2 8166   8.907   4.898   6.323
  639  WAT    O 8167   6.114   0.873   7.296
  639  WAT   H1 8168   6.163   0.871   7.213
  639  WAT   H2 8169   6.047   0.940   7.283
  640  WAT    O 8170   1.684   0.085   4.339
  640  WAT   H1 8171   1.617   0.141   4.378
  640  WAT   H2 8172   1.660  -0.003   4.365
  641  WAT    O 8173   9.073   6.142   2.677
  641  WAT   H1 8174   9.082   6.096   2.760
  641  WAT   H2 8175   9.036   6.228   2.701
  642  WAT    O 8176   4.936   6.954   0.016
  642  WAT   H1 8177   5.026   6.964   0.048
  642  WAT   H2 8178   4.893   7.036   0.042
  643  WAT    O 8179   4.124   5.507   0.279
  643  WAT   H1 8180   4.108   5.445   0.350
  643  WAT   H2 8181   4.217   5.497   0.260
  644  WAT    O 8182   5.594   8.085   7.052
  644  WAT   H1 8183   5.539   8.018   7.011
  644  WAT   H2 8184   5.675   8.040   7.073
  645  WAT    O 8185   0.661   8.172   8.370
  645  WAT   H1 8186   0.591   8.205   8.426
  645  WAT   H2 8187   0.726   8.242   8.369
  646  WAT    O 8188   5.102   3.989   6.443
  646  WAT   H1 8189   5.184   3.986   6.393
  646  WAT   H2 8190   5.047   3.921   6.402
  647  WAT    O 8191   6.856   0.083   7.726
  647  WAT   H1 8192   6.817   0.029   7.657
  647  WAT   H2 8193   6.944   0.104   7.692
  648  WAT    O 8194   6.795   4.451   0.741
  648  WAT   H1 8195   6.865   4.497   0.695
  648  WAT   H2 8196   6.743   4.521   0.780
  649  WAT    O 8197   0.715   8.317   2.440
  649  WAT   H1 8198   0.708   8.346   2.349
  649  WAT   H2 8199   0.805   8.335   2.464
  650  WAT    O 8200   3.826   7.061   7.083
  650  WAT   H1 8201   3.896   7.030   7.025
  650  WAT   H2 8202   3.856   7.146   7.113
  651  WAT    O 8203   0.831   3.060   5.594
  651  WAT   H1 8204   0.742   3.096   5.592
  651  WAT   H2 8205   0.871   3.100   5.671
  652  WAT    O 8206   5.866   5.084   0.620
  652  WAT   H1 8207   5.927   5.036   0.565
  652  WAT   H2 8208   5.781   5.074   0.576
  653  WAT    O 8209   8.087   5.424   2.858
  653  WAT   H1 8210   8.120   5.501   2.811
  653  WAT   H2 8211   8.124   5.350   2.811
  654  WAT    O 8212   0.746   7.066   5.632
  654  WAT   H1 8213   0.738   7.146   5.580
  654  WAT   H2 8214   0.732   7.095   5.722
  655  WAT    O 8215   4.189   7.004   1.826
  655  WAT   H1 8216   4.204   7.045   1.741
  655  WAT   H2 8217   4.271   6.958   1.845
  656  WAT    O 8218   1.511   3.981   1.166
  656  WAT   H1 8219   1.465   4.023   1.239
  656  WAT   H2 8220   1.582   4.042   1.145
  657  WAT    O 8221   7.068   1.630   6.809
  657  WAT   H1 8222   7.094   1.537   6.807
  657  WAT   H2 8223   7.119   1.667   6.881
  658  WAT    O 8224   1.087   8.412   1.528
  658  WAT   H1 8225   1.007   8.376   1.489
  658  WAT   H2 8226   1.083   8.384   1.620
  659  WAT    O 8227   7.378   1.686   6.536
  659  WAT   H1 8228   7.345   1.624   6.471
  659  WAT   H2 8229   7.320   1.761   6.528
  660  WAT    O 8230   3.295   2.250   1.827
  660  WAT   H1 8231   3.240   2.299   1.888
  660  WAT   H2 8232   3.369   2.307   1.809
  661  WAT    O 8233   1.389   0.527   4.176
  661  WAT   H1 8234   1.423   0.440   4.158
  661  WAT   H2 8235   1.331   0.547   4.102
  662  WAT    O 8236   0.524   0.848   0.794
  662  WAT   H1 8237   0.472   0.861   0.714
  662  WAT   H2 8238   0.476   0.781   0.843
  663  WAT    O 8239   5.940   3.196   0.365
  663  WAT   H1 8240   5.961   3.190   0.272
  663  WAT   H2 8241   6.021   3.228   0.405
  664  WAT    O 8242   1.978   6.592   3.137
  664  WAT   H1 8243   2.019   6.571   3.053
  664  WAT   H2 8244   2.016   6.529   3.198
  665  WAT    O 8245   3.341   5.337   3.090
  665  WAT   H1 8246   3.333   5.277   3.016
  665  WAT   H2 8247   3.354   5.279   3.166
  666  WAT    O 8248   7.945   3.615   3.463
  666  WAT   H1 8249   7.984   3.702   3.463
  666  WAT   H2 8250   7.894   3.611   3.382
  667  WAT    O 8251   2.077   1.821   4.371
  667  WAT   H1 8252   2.161   1.861   4.397
  667  WAT   H2 8253   2.021   1.831   4.448
  668  WAT    O 8254   3.042   1.235   1.477
  668  WAT   H1 8255   3.130   1.214   1.508
  668  WAT   H2 8256   3.055   1.262   1.386
  669  WAT    O 8257   0.362   8.107   8.342
  669  WAT   H1 8258   0.448   8.105   8.301
  669  WAT   H2 8259   0.351   8.019   8.379
  670  WAT    O 8260   7.404   7.838   0.367
  670  WAT   H1 8261   7.486   7.819   0.320
  670  WAT   H2 8262   7.360   7.753   0.373
  671  WAT    O 8263   1.185   5.995   5.843
  671  WAT   H1 8264   1.191   6.037   5.757
  671  WAT   H2 8265   1.093   5.971   5.852
  672  WAT    O 8266   2.227   8.450   7.040
  672  WAT   H1 8267   2.245   8.406   6.956
  672  WAT   H2 8268   2.291   8.413   7.100
  673  WAT    O 8269   3.140   0.557   4.549
  673  WAT   H1 8270   3.231   0.527   4.548
  673  WAT   H2 8271   3.093   0.489   4.598
  674  WAT    O 8272   8.245   7.370   4.559
  674  WAT   H1 8273   8.159   7.335   4.581
  674  WAT   H2 8274   8.275   7.414   4.638
  675  WAT    O 8275   4.405   1.666   3.401
  675  WAT   H1 8276   4.356   1.719   3.338
  675  WAT   H2 8277   4.420   1.725   3.475
  676  WAT    O 8278   1.174   2.508   0.876
  676  WAT   H1 8279   1.080   2.514   0.863
  676  WAT   H2 8280   1.184   2.458   0.956
  677  WAT    O 8281   6.081   1.621   4.473
  677  WAT   H1 8282   6.152   1.606   4.411
  677  WAT   H2 8283   6.110   1.578   4.554
  678  WAT    O 8284   8.071   5.249   0.597
  678  WAT   H1 8285   7.992   5.274   0.550
  678  WAT   H2 8286   8.126   5.207   0.531
  679  WAT    O 8287   2.844   3.577   0.277
  679  WAT   H1 8288   2.912   3.567   0.344
  679  WAT   H2 8289   2.788   3.501   0.288
  680  WAT    O 8290   7.320   1.601   2.864
  680  WAT   H1 8291   7.243   1.641   2.905
  680  WAT   H2 8292   7.312   1.622   2.771
  681  WAT    O 8293   3.072   0.194   1.066
  681  WAT   H1 8294   3.119   0.163   0.989
  681  WAT   H2 8295   3.045   0.115   1.112
  682  WAT    O 8296   6.148   1.746   1.082
  682  WAT   H1 8297   6.240   1.759   1.059
  682  WAT   H2 8298   6.144   1.766   1.175
  683  WAT    O 8299   3.243   6.968   1.405
  683  WAT   H1 8300   3.301   6.895   1.428
  683  WAT   H2 8301   3.155   6.936   1.425
  684  WAT    O 8302   6.279   6.978   5.983
  684  WAT   H1 8303   6.335   7.034   5.929
  684  WAT   H2 8304   6.252   7.034   6.056
  685  WAT    O 8305   6.033   8.640   5.067
  685  WAT   H1 8306   6.110   8.585   5.081
  685  WAT   H2 8307   5.961   8.578   5.055
  686  WAT    O 8308   1.669   7.704   7.856
  686  WAT   H1 8309   1.705   7.778   7.905
  686  WAT   H2 8310   1.676   7.630   7.917
  687  WAT    O 8311   2.070   6.354   0.880
  687  WAT   H1 8312   2.010   6.400   0.938
  687  WAT   H2 8313   2.073   6.265   0.914
  688  WAT    O 8314   2.892   4.317   1.627
  688  WAT   H1 8315   2.901   4.383   1.559
  688  WAT   H2 8316   2.806   4.333   1.664
  689  WAT    O 8317   4.147   0.230   1.100
  689  WAT   H1 8318   4.241   0.242   1.089
  689  WAT   H2 8319   4.118   0.188   1.019
  690  WAT    O 8320   8.285   5.690   3.081
  690  WAT   H1 8321   8.356   5.744   3.047
  690  WAT   H2 8322   8.327   5.609   3.111
  691  WAT    O 8323   5.098   2.350   6.261
  691  WAT   H1 8324   5.011   2.377   6.291
  691  WAT   H2 8325   5.089   2.337   6.167
  692  WAT    O 8326   2.384   7.334   7.033
  692  WAT   H1 8327   2.473   7.364   7.014
  692  WAT   H2 8328   2.395   7.242   7.057
  693  WAT    O 8329   7.833   3.158   4.467
  693  WAT   H1 8330   7.807   3.191   4.381
  693  WAT   H2 8331   7.886   3.080   4.448
  694  WAT    O 8332   4.485   4.534   0.671
  694  WAT   H1 8333   4.396   4.555   0.643
  694  WAT   H2 8334   4.475   4.503   0.761
  695  WAT    O 8335   1.661   0.180   6.029
  695  WAT   H1 8336   1.606   0.114   6.071
  695  WAT   H2 8337   1.625   0.264   6.058
  696  WAT    O 8338   4.693   6.414   3.120
  696  WAT   H1 8339   4.714   6.358   3.195
  696  WAT   H2 8340   4.710   6.358   3.043
  697  WAT    O 8341   0.410   3.404   3.413
  697  WAT   H1 8342   0.473   3.438   3.350
  697  WAT   H2 8343   0.364   3.481   3.446
  698  WAT    O 8344   7.374   5.711   5.461
  698  WAT   H1 8345   7.400   5.803   5.463
  698  WAT   H2 8346   7.439   5.667   5.516
  699  WAT    O 8347   3.134   7.096   6.109
  699  WAT   H1 8348   3.046   7.058   6.109
  699  WAT   H2 8349   3.182   7.047   6.043
  700  WAT    O 8350   2.659   0.465   1.256
  700  WAT   H1 8351   2.748   0.484   1.227
  700  WAT   H2 8352   2.606   0.534   1.216
  701  WAT    O 8353   5.887   6.702   1.838
  701  WAT   H1 8354   5.843   6.622   1.868
  701  WAT   H2 8355   5.950   6.722   1.908
  702  WAT    O 8356   0.386   5.508   7.338
  702  WAT   H1 8357   0.385   5.514   7.243
  702  WAT   H2 8358   0.448   5.438   7.357
  703  WAT    O 8359   5.955   0.478   4.018
  703  WAT   H1 8360   6.040   0.494   3.976
  703  WAT   H2 8361   5.890   0.498   3.951
  704  WAT    O 8362   3.214   4.973   8.354
  704  WAT   H1 8363   3.186   4.985   8.263
  704  WAT   H2 8364   3.308   4.987   8.352
  705  WAT    O 8365   7.381   6.843   7.289
  705  WAT   H1 8366   7.449   6.827   7.354
  705  WAT   H2 8367   7.382   6.766   7.233
  706  WAT    O 8368   1.772   7.306   6.492
  706  WAT   H1 8369   1.806   7.392   6.514
  706  WAT   H2 8370   1.832   7.245   6.536
  707  WAT    O 8371   8.810   5.014   3.657
  707  WAT   H1 8372   8.901   5.001   3.631
  707  WAT   H2 8373   8.796   4.950   3.727
  708  WAT    O 8374   8.794   7.156   8.353
  708  WAT   H1 8375   8.710   7.117   8.327
  708  WAT   H2 8376   8.858   7.088   8.336
  709  WAT    O 8377   6.014   1.011   1.301
  709  WAT   H1 8378   5.945   1.069   1.270
  709  WAT   H2 8379   5.972   0.958   1.369
  710  WAT    O 8380   7.197   3.747   0.731
  710  WAT   H1 8381   7.275   3.797   0.754
  710  WAT   H2 8382   7.161   3.720   0.815
  711  WAT    O 8383   0.226   6.884   1.021
  711  WAT   H1 8384   0.317   6.854   1.022
  711  WAT   H2 8385   0.176   6.811   1.058
  712  WAT    O 8386   0.402   1.059   5.175
  712  WAT   H1 8387   0.341   1.120   5.217
  712  WAT   H2 8388   0.482   1.111   5.162
  713  WAT    O 8389   0.527   0.020   0.998
  713  WAT   H1 8390   0.554   0.077   1.070
  713  WAT   H2 8391   0.563   0.061   0.920
  714  WAT    O 8392   4.499   7.376   6.405
  714  WAT   H1 8393   4.528   7.309   6.467
  714  WAT   H2 8394   4.443   7.329   6.343
  715  WAT    O 8395   8.307   3.187   4.443
  715  WAT   H1 8396   8.341   3.272   4.415
  715  WAT   H2 8397   8.212   3.195   4.433
  716  WAT    O 8398   7.679   0.284   6.430
  716  WAT   H1 8399   7.632   0.282   6.347
  716  WAT   H2 8400   7.681   0.377   6.454
  717  WAT    O 8401   3.206   7.502   7.089
  717  WAT   H1 8402   3.276   7.503   7.153
  717  WAT   H2 8403   3.234   7.438   7.023
  718  WAT    O 8404   3.576   5.209   5.051
  718  WAT   H1 8405   3.538   5.225   5.137
  718  WAT   H2 8406   3.500   5.196   4.994
  719  WAT    O 8407   0.713   2.550   7.031
  719  WAT   H1 8408   0.674   2.621   6.979
  719  WAT   H2 8409   0.640   2.514   7.080
  720  WAT    O 8410   0.739   3.429   4.738
  720  WAT   H1 8411   0.720   3.478   4.818
  720  WAT   H2 8412   0.833   3.413   4.741
  721  WAT    O 8413   0.460   3.112   2.824
  721  WAT   H1 8414   0.503   3.162   2.754
  721  WAT   H2 8415   0.530   3.095   2.887
  722  WAT    O 8416   3.893   0.166   3.451
  722  WAT   H1 8417   3.939   0.082   3.457
  722  WAT   H2 8418   3.956   0.230   3.484
  723  WAT    O 8419   6.643   6.567   2.077
  723  WAT   H1 8420   6.715   6.581   2.138
  723  WAT   H2 8421   6.584   6.640   2.091
  724  WAT    O 8422   1.630   4.435   0.979
  724  WAT   H1 8423   1.580   4.361   1.012
  724  WAT   H2 8424   1.691   4.456   1.050
  725  WAT    O 8425   5.779   1.634   8.206
  725  WAT   H1 8426   5.807   1.717   8.168
  725  WAT   H2 8427   5.812   1.637   8.296
  726  WAT    O 8428   1.504   2.640   6.909
  726  WAT   H1 8429   1.591   2.665   6.879
  726  WAT   H2 8430   1.447   2.654   6.833
  727  WAT    O 8431   7.863   4.490   1.974
  727  WAT   H1 8432   7.790   4.504   1.913
  727  WAT   H2 8433   7.915   4.570   1.966
  728  WAT    O 8434   2.397   1.999   6.287
  728  WAT   H1 8435   2.357   1.966   6.368
  728  WAT   H2 8436   2.349   2.081   6.270
  729  WAT    O 8437   7.081   1.759   2.866
  729  WAT   H1 8438   7.064   1.822   2.936
  729  WAT   H2 8439   7.059   1.807   2.786
  730  WAT    O 8440   1.260   2.340   2.971
  730  WAT   H1 8441   1.245   2.385   2.888
  730  WAT   H2 8442   1.198   2.379   3.032
  731  WAT    O 8443   7.913   2.564   2.919
  731  WAT   H1 8444   7.916   2.655   2.890
  731  WAT   H2 8445   7.967   2.517   2.856
  732  WAT    O 8446   0.564   7.767   4.683
  732  WAT   H1 8447   0.494   7.817   4.725
  732  WAT   H2 8448   0.633   7.832   4.667
  733  WAT    O 8449   6.373   8.190   8.498
  733  WAT   H1 8450   6.458   8.188   8.541
  733  WAT   H2 8451   6.378   8.263   8.436
  734  WAT    O 8452   5.255   3.395   8.189
  734  WAT   H1 8453   5.227   3.421   8.102
  734  WAT   H2 8454   5.196   3.442   8.248
  735  WAT    O 8455   5.950   3.920   1.473
  735  WAT   H1 8456   5.992   3.996   1.514
  735  WAT   H2 8457   5.880   3.896   1.533
  736  WAT    O 8458   1.385   0.326   7.168
  736  WAT   H1 8459   1.409   0.267   7.240
  736  WAT   H2 8460   1.388   0.413   7.207
  737  WAT    O 8461   8.496   5.322   6.073
  737  WAT   H1 8462   8.420   5.285   6.119
  737  WAT   H2 8463   8.550   5.360   6.143
  738  WAT    O 8464   2.947   8.568   6.720
  738  WAT   H1 8465   2.922   8.605   6.635
  738  WAT   H2 8466   2.997   8.490   6.699
  739  WAT    O 8467   1.870   5.181   2.288
  739  WAT   H1 8468   1.798   5.136   2.245
  739  WAT   H2 8469   1.867   5.151   2.379
  740  WAT    O 8470   3.987   8.160   1.385
  740  WAT   H1 8471   4.014   8.249   1.363
  740  WAT   H2 8472   3.893   8.165   1.397
  741  WAT    O 8473   5.943   2.415   0.303
  741  WAT   H1 8474   6.023   2.456   0.272
  741  WAT   H2 8475   5.878   2.485   0.302
  742  WAT    O 8476   6.996   7.524   4.213
  742  WAT   H1 8477   6.978   7.616   4.228
  742  WAT   H2 8478   7.090   7.515   4.229
  743  WAT    O 8479   7.820   3.694   6.070
  743  WAT   H1 8480   7.818   3.762   6.137
  743  WAT   H2 8481   7.731   3.657   6.071
  744  WAT    O 8482   8.069   2.161   4.235
  744  WAT   H1 8483   8.094   2.139   4.325
  744  WAT   H2 8484   8.041   2.252   4.240
  745  WAT    O 8485   2.068   0.135   4.077
  745  WAT   H1 8486   1.999   0.185   4.035
  745  WAT   H2 8487   2.149   0.169   4.039
  746  WAT    O 8488   8.980   6.856   8.582
  746  WAT   H1 8489   9.027   6.940   8.575
  746  WAT   H2 8490   8.987   6.833   8.675
  747  WAT    O 8491   4.497   2.774   7.289
  747  WAT   H1 8492   4.565   2.831   7.324
  747  WAT   H2 8493   4.541   2.720   7.224
  748  WAT    O 8494   0.635   2.450   5.622
  748  WAT   H1 8495   0.652   2.517   5.555
  748  WAT   H2 8496   0.543   2.427   5.610
  749  WAT    O 8497   0.567   3.701   6.638
  749  WAT   H1 8498   0.516   3.647   6.579
  749  WAT   H2 8499   0.658   3.688   6.611
  750  WAT    O 8500   1.638   0.147   8.403
  750  WAT   H1 8501   1.551   0.168   8.439
  750  WAT   H2 8502   1.698   0.161   8.476
  751  WAT    O 8503   0.519   5.080   4.731
  751  WAT   H1 8504   0.521   4.987   4.708
  751  WAT   H2 8505   0.449   5.087   4.796
  752  WAT    O 8506   1.033   1.758   5.657
  752  WAT   H1 8507   0.939   1.758   5.670
  752  WAT   H2 8508   1.051   1.680   5.605
  753  WAT    O 8509   0.465   6.923   0.583
  753  WAT   H1 8510   0.513   6.871   0.647
  753  WAT   H2 8511   0.419   6.989   0.635
  754  WAT    O 8512   2.478   7.486   2.820
  754  WAT   H1 8513   2.420   7.411   2.812
  754  WAT   H2 8514   2.447   7.549   2.755
  755  WAT    O 8515   6.663   0.602   5.984
  755  WAT   H1 8516   6.572   0.574   5.997
  755  WAT   H2 8517   6.658   0.696   5.969
  756  WAT    O 8518   0.107   6.638   1.081
  756  WAT   H1 8519   0.151   6.562   1.041
  756  WAT   H2 8520   0.025   6.646   1.032
  757  WAT    O 8521   0.251   5.176   0.858
  757  WAT   H1 8522   0.225   5.102   0.912
  757  WAT   H2 8523   0.295   5.236   0.918
  758  WAT    O 8524   8.144   2.591   3.135
  758  WAT   H1 8525   8.116   2.503   3.110
  758  WAT   H2 8526   8.072   2.648   3.108
  759  WAT    O 8527   1.218   3.454   8.382
  759  WAT   H1 8528   1.311   3.478   8.373
  759  WAT   H2 8529   1.182   3.518   8.443
  760  WAT    O 8530   7.430   1.015   6.952
  760  WAT   H1 8531   7.468   1.066   6.880
  760  WAT   H2 8532   7.412   1.079   7.020
  761  WAT    O 8533   2.202   2.588   7.439
  761  WAT   H1 8534   2.198   2.682   7.425
  761  WAT   H2 8535   2.150   2.573   7.519
  762  WAT    O 8536   3.497   6.056   2.502
  762  WAT   H1 8537   3.428   6.111   2.467
  762  WAT   H2 8538   3.470   6.037   2.592
  763  WAT    O 8539   6.619   2.608   4.545
  763  WAT   H1 8540   6.565   2.597   4.623
  763  WAT   H2 8541   6.679   2.679   4.567
  764  WAT    O 8542   7.615   2.637   5.520
  764  WAT   H1 8543   7.593   2.596   5.436
  764  WAT   H2 8544   7.530   2.652   5.562
  765  WAT    O 8545   5.150   0.487   7.507
  765  WAT   H1 8546   5.114   0.448   7.587
  765  WAT   H2 8547   5.201   0.562   7.538
  766  WAT    O 8548   1.067   4.093   1.057
  766  WAT   H1 8549   1.116   4.013   1.072
  766  WAT   H2 8550   1.079   4.112   0.964
  767  WAT    O 8551   1.766   1.897   7.433
  767  WAT   H1 8552   1.672   1.901   7.413
  767  WAT   H2 8553   1.788   1.805   7.429
  768  WAT    O 8554   3.950   5.174   0.147
  768  WAT   H1 8555   3.973   5.233   0.075
  768  WAT   H2 8556   3.937   5.089   0.105
  769  WAT    O 8557   0.540   0.653   0.385
  769  WAT   H1 8558   0.540   0.607   0.301
  769  WAT   H2 8559   0.511   0.742   0.364
  770  WAT    O 8560   8.143   2.296   3.104
  770  WAT   H1 8561   8.122   2.232   3.036
  770  WAT   H2 8562   8.087   2.272   3.178
  771  WAT    O 8563   5.963   0.308   6.517
  771  WAT   H1 8564   5.878   0.345   6.494
  771  WAT   H2 8565   5.972   0.327   6.611
  772  WAT    O 8566   1.543   2.335   1.149
  772  WAT   H1 8567   1.532   2.246   1.183
  772  WAT   H2 8568   1.456   2.375   1.160
  773  WAT    O 8569   0.824   0.727   8.346
  773  WAT   H1 8570   0.892   0.779   8.389
  773  WAT   H2 8571   0.771   0.693   8.418
  774  WAT    O 8572   3.299   1.205   4.826
  774  WAT   H1 8573   3.271   1.207   4.918
  774  WAT   H2 8574   3.223   1.173   4.778
  775  WAT    O 8575   4.311   6.884   0.724
  775  WAT   H1 8576   4.237   6.842   0.768
  775  WAT   H2 8577   4.304   6.977   0.748
  776  WAT    O 8578   7.818   3.844   8.744
  776  WAT   H1 8579   7.786   3.871   8.658
  776  WAT   H2 8580   7.766   3.767   8.767
  777  WAT    O 8581   6.232   0.539   0.785
  777  WAT   H1 8582   6.234   0.580   0.871
  777  WAT   H2 8583   6.170   0.466   0.794
  778  WAT    O 8584   0.427   2.172   4.807
  778  WAT   H1 8585   0.460   2.257   4.837
  778  WAT   H2 8586   0.422   2.180   4.712
  779  WAT    O 8587   7.057   2.245   7.882
  779  WAT   H1 8588   7.034   2.312   7.817
  779  WAT   H2 8589   7.113   2.184   7.834
  780  WAT    O 8590   2.336   3.009   1.280
  780  WAT   H1 8591   2.250   3.051   1.272
  780  WAT   H2 8592   2.382   3.033   1.199
  781  WAT    O 8593   1.599   2.850   8.182
  781  WAT   H1 8594   1.546   2.894   8.249
  781  WAT   H2 8595   1.587   2.757   8.200
  782  WAT    O 8596   0.382   7.424   2.804
  782  WAT   H1 8597   0.409   7.435   2.713
  782  WAT   H2 8598   0.287   7.431   2.802
  783  WAT    O 8599   9.078   5.343   0.238
  783  WAT   H1 8600   9.018   5.382   0.175
  783  WAT   H2 8601   9.022   5.318   0.312
  784  WAT    O 8602   5.327   1.349   8.072
  784  WAT   H1 8603   5.352   1.403   7.997
  784  WAT   H2 8604   5.382   1.272   8.066
  785  WAT    O 8605   5.893   0.055   3.711
  785  WAT   H1 8606   5.867  -0.018   3.655
  785  WAT   H2 8607   5.977   0.028   3.748
  786  WAT    O 8608   4.856   7.217   0.091
  786  WAT   H1 8609   4.780   7.212   0.148
  786  WAT   H2 8610   4.841   7.294   0.036
  787  WAT    O 8611   8.364   1.622   6.194
  787  WAT   H1 8612   8.450   1.664   6.197
  787  WAT   H2 8613   8.322   1.647   6.277
  788  WAT    O 8614   1.716   7.332   7.537
  788  WAT   H1 8615   1.734   7.334   7.443
  788  WAT   H2 8616   1.707   7.425   7.561
  789  WAT    O 8617   8.553   7.953   1.106
  789  WAT   H1 8618   8.516   7.869   1.081
  789  WAT   H2 8619   8.479   8.004   1.139
  790  WAT    O 8620   8.172   6.621   4.956
  790  WAT   H1 8621   8.128   6.701   4.987
  790  WAT   H2 8622   8.236   6.602   5.024
  791  WAT    O 8623   3.662   0.532   0.648
  791  WAT   H1 8624   3.723   0.598   0.617
  791  WAT   H2 8625   3.706   0.448   0.630
  792  WAT    O 8626   8.695   3.388   4.091
  792  WAT   H1 8627   8.732   3.466   4.131
  792  WAT   H2 8628   8.723   3.316   4.148
  793  WAT    O 8629   1.911   0.215   2.972
  793  WAT   H1 8630   1.861   0.157   3.028
  793  WAT   H2 8631   2.001   0.182   2.977
  794  WAT    O 8632   6.651   6.818   4.153
  794  WAT   H1 8633   6.575   6.860   4.193
  794  WAT   H2 8634   6.701   6.891   4.116
  795  WAT    O 8635   6.594   6.854   4.868
  795  WAT   H1 8636   6.638   6.835   4.786
  795  WAT   H2 8637   6.564   6.769   4.900
  796  WAT    O 8638   3.373   7.459   3.563
  796  WAT   H1 8639   3.401   7.504   3.483
  796  WAT   H2 8640   3.315   7.521   3.606
  797  WAT    O 8641   6.967   1.446   3.424
  797  WAT   H1 8642   6.986   1.485   3.509
  797  WAT   H2 8643   7.005   1.507   3.361
  798  WAT    O 8644   4.076   0.304   6.637
  798  WAT   H1 8645   4.085   0.395   6.664
  798  WAT   H2 8646   4.120   0.254   6.706
  799  WAT    O 8647   1.276   0.906   5.431
  799  WAT   H1 8648   1.192   0.879   5.468
  799  WAT   H2 8649   1.295   0.839   5.365
  800  WAT    O 8650   6.487   6.437   1.575
  800  WAT   H1 8651   6.437   6.509   1.613
  800  WAT   H2 8652   6.506   6.380   1.649
  801  WAT    O 8653   3.329   1.469   4.935
  801  WAT   H1 8654   3.374   1.423   5.006
  801  WAT   H2 8655   3.296   1.399   4.879
  802  WAT    O 8656   2.708   3.414   3.409
  802  WAT   H1 8657   2.659   3.488   3.373
  802  WAT   H2 8658   2.675   3.338   3.362
  803  WAT    O 8659   0.527   7.751   0.048
  803  WAT   H1 8660   0.504   7.739   0.140
  803  WAT   H2 8661   0.452   7.715   0.000
  804  WAT    O 8662   4.399   3.571   1.276
  804  WAT   H1 8663   4.362   3.517   1.346
  804  WAT   H2 8664   4.437   3.508   1.215
  805  WAT    O 8665   8.131   5.811   1.930
  805  WAT   H1 8666   8.059   5.828   1.870
  805  WAT   H2 8667   8.148   5.895   1.973
  806  WAT    O 8668   7.175   5.352   0.403
  806  WAT   H1 8669   7.098   5.375   0.455
  806  WAT   H2 8670   7.245   5.342   0.466
  807  WAT    O 8671   2.572   7.048   4.637
  807  WAT   H1 8672   2.598   6.963   4.603
  807  WAT   H2 8673   2.483   7.036   4.670
  808  WAT    O 8674   5.128   4.928   6.909
  808  WAT   H1 8675   5.033   4.920   6.901
  808  WAT   H2 8676   5.142   5.021   6.928
  809  WAT    O 8677   1.965   4.182   8.638
  809  WAT   H1 8678   1.934   4.114   8.698
  809  WAT   H2 8679   1.933   4.156   8.552
  810  WAT    O 8680   2.830   7.334   0.547
  810  WAT   H1 8681   2.736   7.349   0.550
  810  WAT   H2 8682   2.854   7.354   0.456
  811  WAT    O 8683   4.641   1.467   5.113
  811  WAT   H1 8684   4.559   1.433   5.150
  811  WAT   H2 8685   4.634   1.447   5.019
  812  WAT    O 8686   1.046   1.565   5.469
  812  WAT   H1 8687   1.070   1.590   5.380
  812  WAT   H2 8688   1.088   1.480   5.483
  813  WAT    O 8689   7.414   0.150   6.820
  813  WAT   H1 8690   7.354   0.220   6.791
  813  WAT   H2 8691   7.370   0.069   6.793
  814  WAT    O 8692   8.409   4.386   4.839
  814  WAT   H1 8693   8.434   4.405   4.930
  814  WAT   H2 8694   8.315   4.401   4.837
  815  WAT    O 8695   4.537   0.913   5.775
  815  WAT   H1 8696   4.532   0.834   5.828
  815  WAT   H2 8697   4.605   0.966   5.817
  816  WAT    O 8698   9.009   4.581   2.082
  816  WAT   H1 8699   9.050   4.667   2.083
  816  WAT   H2 8700   8.947   4.583   2.156
  817  WAT    O 8701   6.693   4.728   0.270
  817  WAT   H1 8702   6.711   4.717   0.363
  817  WAT   H2 8703   6.706   4.641   0.233
  818  WAT    O 8704   2.800   0.096   4.209
  818  WAT   H1 8705   2.813   0.151   4.131
  818  WAT   H2 8706   2.885   0.096   4.252
  819  WAT    O 8707   6.083   1.515   6.115
  819  WAT   H1 8708   6.160   1.474   6.154
  819  WAT   H2 8709   6.058   1.456   6.044
  820  WAT    O 8710   5.174   7.193   7.954
  820  WAT   H1 8711   5.234   7.191   7.879
  820  WAT   H2 8712   5.214   7.256   8.014
  821  WAT    O 8713   3.097   1.904   5.639
  821  WAT   H1 8714   3.139   1.940   5.717
  821  WAT   H2 8715   3.144   1.944   5.566
  822  WAT    O 8716   6.630   4.797   6.769
  822  WAT   H1 8717   6.662   4.873   6.818
  822  WAT   H2 8718   6.682   4.795   6.689
  823  WAT    O 8719   2.453   0.328   5.300
  823  WAT   H1 8720   2.541   0.365   5.311
  823  WAT   H2 8721   2.468   0.234   5.288
  824  WAT    O 8722   5.743   6.605   0.895
  824  WAT   H1 8723   5.687   6.583   0.820
  824  WAT   H2 8724   5.764   6.698   0.884
  825  WAT    O 8725   7.457   3.830   6.100
  825  WAT   H1 8726   7.428   3.909   6.146
  825  WAT   H2 8727   7.485   3.861   6.014
  826  WAT    O 8728   2.555   3.988   2.439
  826  WAT   H1 8729   2.549   3.943   2.523
  826  WAT   H2 8730   2.647   4.013   2.432
  827  WAT    O 8731   4.391   8.590   8.025
  827  WAT   H1 8732   4.315   8.543   8.061
  827  WAT   H2 8733   4.357   8.633   7.946
  828  WAT    O 8734   8.272   1.622   2.250
  828  WAT   H1 8735   8.361   1.627   2.213
  828  WAT   H2 8736   8.260   1.529   2.269
  829  WAT    O 8737   1.445   3.350   7.443
  829  WAT   H1 8738   1.374   3.324   7.501
  829  WAT   H2 8739   1.422   3.438   7.414
  830  WAT    O 8740   4.534   1.315   3.314
  830  WAT   H1 8741   4.613   1.349   3.273
  830  WAT   H2 8742   4.462   1.344   3.258
  831  WAT    O 8743   4.183   6.997   1.350
  831  WAT   H1 8744   4.210   6.926   1.408
  831  WAT   H2 8745   4.088   7.001   1.361
  832  WAT    O 8746   8.750   1.518   6.187
  832  WAT   H1 8747   8.764   1.612   6.186
  832  WAT   H2 8748   8.812   1.483   6.123
  833  WAT    O 8749   1.631   2.086   1.479
  833  WAT   H1 8750   1.584   2.110   1.399
  833  WAT   H2 8751   1.564   2.050   1.537
  834  WAT    O 8752   1.291   5.750   1.084
  834  WAT   H1 8753   1.284   5.656   1.105
  834  WAT   H2 8754   1.302   5.752   0.989
  835  WAT    O 8755   2.645   3.450   1.140
  835  WAT   H1 8756   2.667   3.474   1.050
  835  WAT   H2 8757   2.607   3.529   1.178
  836  WAT    O 8758   7.348   4.027   6.257
  836  WAT   H1 8759   7.286   3.966   6.294
  836  WAT   H2 8760   7.307   4.057   6.176
  837  WAT    O 8761   6.477   2.883   6.405
  837  WAT   H1 8762   6.464   2.850   6.315
  837  WAT   H2 8763   6.403   2.941   6.419
  838  WAT    O 8764   5.433   1.585   8.147
  838  WAT   H1 8765   5.520   1.561   8.180
  838  WAT   H2 8766   5.382   1.504   8.152
  839  WAT    O 8767   1.397   1.032   8.340
  839  WAT   H1 8768   1.366   1.018   8.429
  839  WAT   H2 8769   1.423   0.945   8.309
  840  WAT    O 8770   6.763   4.050   0.472
  840  WAT   H1 8771   6.805   3.999   0.542
  840  WAT   H2 8772   6.683   4.001   0.452
  841  WAT    O 8773   7.916   1.964   5.814
  841  WAT   H1 8774   7.990   1.943   5.757
  841  WAT   H2 8775   7.953   2.023   5.880
  842  WAT    O 8776   7.622   4.679   6.037
  842  WAT   H1 8777   7.572   4.726   5.971
  842  WAT   H2 8778   7.603   4.586   6.021
  843  WAT    O 8779   1.956   3.033   8.572
  843  WAT   H1 8780   1.963   2.941   8.547
  843  WAT   H2 8781   2.040   3.053   8.613
  844  WAT    O 8782   0.918   6.780   4.283
  844  WAT   H1 8783   1.007   6.777   4.248
  844  WAT   H2 8784   0.927   6.748   4.373
  845  WAT    O 8785   2.096   8.312   1.124
  845  WAT   H1 8786   2.127   8.256   1.195
  845  WAT   H2 8787   2.142   8.395   1.136
  846  WAT    O 8788   2.320   2.100   0.287
  846  WAT   H1 8789   2.355   2.186   0.267
  846  WAT   H2 8790   2.256   2.083   0.218
  847  WAT    O 8791   6.417   5.634   3.200
  847  WAT   H1 8792   6.392   5.711   3.149
  847  WAT   H2 8793   6.336   5.606   3.242
  848  WAT    O 8794   5.803   6.907   8.128
  848  WAT   H1 8795   5.810   6.850   8.204
  848  WAT   H2 8796   5.710   6.906   8.106
  849  WAT    O 8797   3.498   0.052   6.373
  849  WAT   H1 8798   3.527   0.143   6.378
  849  WAT   H2 8799   3.509   0.018   6.462
  850  WAT    O 8800   0.748   6.720   6.675
  850  WAT   H1 8801   0.681   6.736   6.608
  850  WAT   H2 8802   0.821   6.776   6.651
  851  WAT    O 8803   7.928   3.536   5.261
  851  WAT   H1 8804   7.989   3.595   5.306
  851  WAT   H2 8805   7.845   3.583   5.260
  852  WAT    O 8806   0.200   5.283   3.511
  852  WAT   H1 8807   0.187   5.310   3.420
  852  WAT   H2 8808   0.232   5.193   3.505
  853  WAT    O 8809   4.544   3.575   8.697
  853  WAT   H1 8810   4.544   3.481   8.713
  853  WAT   H2 8811   4.474   3.589   8.632
  854  WAT    O 8812   5.425   3.262   5.890
  854  WAT   H1 8813   5.429   3.274   5.795
  854  WAT   H2 8814   5.458   3.173   5.904
  855  WAT    O 8815   0.051   2.012   8.543
  855  WAT   H1 8816   0.010   1.955   8.608
  855  WAT   H2 8817   0.020   2.099   8.565
  856  WAT    O 8818   2.049   4.632   1.934
  856  WAT   H1 8819   2.001   4.631   2.016
  856  WAT   H2 8820   2.049   4.541   1.905
  857  WAT    O 8821   3.535   4.912   2.305
  857  WAT   H1 8822   3.516   4.939   2.394
  857  WAT   H2 8823   3.520   4.990   2.252
  858  WAT    O 8824   8.336   5.769   7.633
  858  WAT   H1 8825   8.427   5.762   7.603
  858  WAT   H2 8826   8.286   5.719   7.570
  859  WAT    O 8827   0.694   6.253   4.563
  859  WAT   H1 8828   0.650   6.326   4.605
  859  WAT   H2 8829   0.652   6.175   4.600
  860  WAT    O 8830   5.699   5.318   0.018
  860  WAT   H1 8831   5.733   5.231   0.039
  860  WAT   H2 8832   5.692   5.362   0.103
  861  WAT    O 8833   5.229   5.777   0.982
  861  WAT   H1 8834   5.168   5.706   1.002
  861  WAT   H2 8835   5.231   5.830   1.061
  862  WAT    O 8836   4.684   3.490   1.221
  862  WAT   H1 8837   4.739   3.568   1.232
  862  WAT   H2 8838   4.643   3.477   1.307
  863  WAT    O 8839   1.189   2.946   8.562
  863  WAT   H1 8840   1.189   3.040   8.549
  863  WAT   H2 8841   1.109   2.929   8.613
  864  WAT    O 8842   6.074   1.357   8.051
  864  WAT   H1 8843   6.089   1.448   8.024
  864  WAT   H2 8844   6.039   1.315   7.972
  865  WAT    O 8845   5.185   1.637   5.431
  865  WAT   H1 8846   5.280   1.639   5.446
  865  WAT   H2 8847   5.170   1.553   5.388
  866  WAT    O 8848   7.843   2.339   2.718
  866  WAT   H1 8849   7.750   2.332   2.739
  866  WAT   H2 8850   7.888   2.321   2.800
  867  WAT    O 8851   4.218   4.368   0.938
  867  WAT   H1 8852   4.191   4.284   0.975
  867  WAT   H2 8853   4.139   4.420   0.937
  868  WAT    O 8854   1.215   3.541   1.136
  868  WAT   H1 8855   1.265   3.487   1.198
  868  WAT   H2 8856   1.213   3.489   1.056
  869  WAT    O 8857   0.208   7.507   6.388
  869  WAT   H1 8858   0.140   7.440   6.394
  869  WAT   H2 8859   0.185   7.558   6.310
  870  WAT    O 8860   2.100   7.509   3.098
  870  WAT   H1 8861   2.187   7.527   3.132
  870  WAT   H2 8862   2.115   7.449   3.024
  871  WAT    O 8863   7.795   7.417   4.829
  871  WAT   H1 8864   7.880   7.460   4.838
  871  WAT   H2 8865   7.742   7.454   4.900
  872  WAT    O 8866   7.600   8.428   7.929
  872  WAT   H1 8867   7.622   8.390   8.014
  872  WAT   H2 8868   7.669   8.396   7.870
  873  WAT    O 8869   4.916   5.372   7.515
  873  WAT   H1 8870   4.986   5.360   7.451
  873  WAT   H2 8871   4.852   5.429   7.471
  874  WAT    O 8872   7.874   0.926   7.376
  874  WAT   H1 8873   7.815   0.992   7.412
  874  WAT   H2 8874   7.840   0.843   7.408
  875  WAT    O 8875   4.192   3.731   1.745
  875  WAT   H1 8876   4.256   3.679   1.793
  875  WAT   H2 8877   4.141   3.775   1.814
  876  WAT    O 8878   5.473   7.841   2.843
  876  WAT   H1 8879   5.503   7.904   2.908
  876  WAT   H2 8880   5.383   7.868   2.823
  877  WAT    O 8881   1.047   0.286   0.621
  877  WAT   H1 8882   1.102   0.226   0.571
  877  WAT   H2 8883   1.047   0.251   0.710
  878  WAT    O 8884   8.233   2.083   1.156
  878  WAT   H1 8885   8.174   2.157   1.145
  878  WAT   H2 8886   8.175   2.007   1.161
[truncated: 2,659,807 more chars]
