# Supplementary material for: Role of Enzyme and Active Site Conformational Dynamics in the Catalysis by α-Amylase Explored with QM/MM Molecular Dynamics
Source: J Chem Inf Model. 2022 Jul 26;62(15):3638–50. doi: 10.1021/acs.jcim.2c00691 (PMC9778734; doi:10.1021/acs.jcim.2c00691)
Supplement: Supplementary file 5 — ci2c00691_si_005.zip [file ci2c00691_si_005.zip › SI_gmx-md_inputs/frame_687/frame_612-r3.gro]

amyl_GMX.gro created by acpype (v: 2020-09-02T11:49:19CEST) on Mon Oct 19 15:37:50 2020 t= 61200.00000 step= 30600000
67992
    1TYR      N    1   3.658   5.428   5.392
    1TYR     H1    2   3.581   5.394   5.448
    1TYR     H2    3   3.657   5.527   5.408
    1TYR     H3    4   3.748   5.398   5.427
    1TYR     CA    5   3.631   5.407   5.251
    1TYR     HA    6   3.530   5.437   5.228
    1TYR     CB    7   3.736   5.499   5.186
    1TYR    HB2    8   3.732   5.594   5.239
    1TYR    HB3    9   3.839   5.465   5.199
    1TYR     CG   10   3.708   5.515   5.045
    1TYR    CD1   11   3.748   5.418   4.947
    1TYR    HD1   12   3.825   5.347   4.976
    1TYR    CE1   13   3.713   5.422   4.814
    1TYR    HE1   14   3.743   5.341   4.749
    1TYR     CZ   15   3.630   5.530   4.767
    1TYR     OH   16   3.602   5.538   4.642
    1TYR     HH   17   3.537   5.608   4.642
    1TYR    CE2   18   3.593   5.635   4.859
    1TYR    HE2   19   3.528   5.716   4.826
    1TYR    CD2   20   3.635   5.628   4.995
    1TYR    HD2   21   3.610   5.701   5.071
    1TYR      C   22   3.634   5.260   5.205
    1TYR      O   23   3.733   5.198   5.173
    2SER      N   24   3.512   5.202   5.217
    2SER      H   25   3.434   5.264   5.232
    2SER     CA   26   3.478   5.056   5.221
    2SER     HA   27   3.566   4.996   5.246
    2SER     CB   28   3.363   5.037   5.313
    2SER    HB2   29   3.280   5.102   5.285
    2SER    HB3   30   3.329   4.934   5.312
    2SER     OG   31   3.407   5.065   5.441
    2SER     HG   32   3.342   5.026   5.500
    2SER      C   33   3.452   5.002   5.085
    2SER      O   34   3.413   5.072   4.991
    3PRO      N   35   3.475   4.867   5.067
    3PRO     CD   36   3.547   4.781   5.163
    3PRO    HD2   37   3.493   4.766   5.257
    3PRO    HD3   38   3.643   4.825   5.190
    3PRO     CG   39   3.576   4.645   5.088
    3PRO    HG2   40   3.488   4.581   5.098
    3PRO    HG3   41   3.666   4.592   5.120
    3PRO     CB   42   3.586   4.701   4.940
    3PRO    HB2   43   3.565   4.621   4.868
    3PRO    HB3   44   3.686   4.730   4.908
    3PRO     CA   45   3.477   4.814   4.938
    3PRO     HA   46   3.501   4.888   4.862
    3PRO      C   47   3.333   4.770   4.912
    3PRO      O   48   3.273   4.690   4.984
    4ASN      N   49   3.281   4.808   4.791
    4ASN      H   50   3.311   4.897   4.754
    4ASN     CA   51   3.142   4.778   4.759
    4ASN     HA   52   3.076   4.779   4.846
    4ASN     CB   53   3.084   4.891   4.668
    4ASN    HB2   54   2.978   4.867   4.665
    4ASN    HB3   55   3.099   4.987   4.718
    4ASN     CG   56   3.134   4.899   4.520
    4ASN    OD1   57   3.235   4.840   4.478
    4ASN    ND2   58   3.067   4.982   4.444
    4ASN   HD21   59   3.094   4.985   4.347
    4ASN   HD22   60   2.986   5.037   4.473
    4ASN      C   61   3.111   4.638   4.700
    4ASN      O   62   3.052   4.619   4.596
    5THR      N   63   3.150   4.531   4.771
    5THR      H   64   3.209   4.557   4.849
    5THR     CA   65   3.153   4.392   4.721
    5THR     HA   66   3.187   4.391   4.618
    5THR     CB   67   3.262   4.312   4.796
    5THR     HB   68   3.246   4.211   4.757
    5THR    CG2   69   3.406   4.345   4.769
    5THR   HG21   70   3.435   4.432   4.828
    5THR   HG22   71   3.469   4.264   4.805
    5THR   HG23   72   3.431   4.372   4.666
    5THR    OG1   73   3.245   4.316   4.934
    5THR    HG1   74   3.281   4.232   4.965
    5THR      C   75   3.018   4.323   4.724
    5THR      O   76   2.915   4.377   4.777
    6GLN      N   77   3.002   4.202   4.669
    6GLN      H   78   3.082   4.153   4.631
    6GLN     CA   79   2.877   4.121   4.682
    6GLN     HA   80   2.793   4.186   4.659
    6GLN     CB   81   2.886   4.005   4.576
    6GLN    HB2   82   2.917   4.046   4.479
    6GLN    HB3   83   2.958   3.932   4.612
    6GLN     CG   84   2.753   3.937   4.551
    6GLN    HG2   85   2.705   3.899   4.641
    6GLN    HG3   86   2.692   4.022   4.520
    6GLN     CD   87   2.753   3.821   4.443
    6GLN    OE1   88   2.850   3.777   4.393
    6GLN    NE2   89   2.637   3.783   4.400
    6GLN   HE21   90   2.629   3.720   4.321
    6GLN   HE22   91   2.556   3.822   4.446
    6GLN      C   92   2.861   4.061   4.823
    6GLN      O   93   2.961   4.007   4.876
    7GLN      N   94   2.739   4.066   4.883
    7GLN      H   95   2.670   4.111   4.825
    7GLN     CA   96   2.709   3.988   5.004
    7GLN     HA   97   2.608   4.018   5.036
    7GLN     CB   98   2.707   3.838   4.963
    7GLN    HB2   99   2.678   3.821   4.859
    7GLN    HB3  100   2.810   3.802   4.967
    7GLN     CG  101   2.614   3.761   5.055
    7GLN    HG2  102   2.580   3.822   5.139
    7GLN    HG3  103   2.527   3.738   4.993
    7GLN     CD  104   2.675   3.634   5.120
    7GLN    OE1  105   2.618   3.532   5.098
    7GLN    NE2  106   2.775   3.637   5.207
    7GLN   HE21  107   2.814   3.552   5.246
    7GLN   HE22  108   2.801   3.728   5.240
    7GLN      C  109   2.798   4.012   5.129
    7GLN      O  110   2.822   3.921   5.202
    8GLY      N  111   2.865   4.125   5.141
    8GLY      H  112   2.835   4.207   5.090
    8GLY     CA  113   2.980   4.136   5.230
    8GLY    HA2  114   3.021   4.237   5.225
    8GLY    HA3  115   2.945   4.133   5.334
    8GLY      C  116   3.102   4.045   5.208
    8GLY      O  117   3.194   4.064   5.287
    9ARG      N  118   3.111   3.964   5.099
    9ARG      H  119   3.031   3.962   5.038
    9ARG     CA  120   3.233   3.886   5.066
    9ARG     HA  121   3.254   3.822   5.152
    9ARG     CB  122   3.203   3.797   4.939
    9ARG    HB2  123   3.173   3.863   4.857
    9ARG    HB3  124   3.294   3.748   4.904
    9ARG     CG  125   3.097   3.695   4.973
    9ARG    HG2  126   3.161   3.617   5.015
    9ARG    HG3  127   3.023   3.742   5.039
    9ARG     CD  128   3.023   3.652   4.850
    9ARG    HD2  129   2.984   3.740   4.800
    9ARG    HD3  130   3.089   3.605   4.777
    9ARG     NE  131   2.906   3.570   4.877
    9ARG     HE  132   2.894   3.530   4.970
    9ARG     CZ  133   2.803   3.548   4.794
    9ARG    NH1  134   2.808   3.580   4.673
    9ARG   HH11  135   2.898   3.612   4.640
    9ARG   HH12  136   2.743   3.543   4.605
    9ARG    NH2  137   2.701   3.487   4.844
    9ARG   HH21  138   2.674   3.467   4.939
    9ARG   HH22  139   2.632   3.456   4.778
    9ARG      C  140   3.359   3.973   5.058
    9ARG      O  141   3.351   4.080   5.008
   10THR      N  142   3.470   3.921   5.116
   10THR      H  143   3.480   3.820   5.124
   10THR     CA  144   3.585   4.006   5.169
   10THR     HA  145   3.542   4.106   5.173
   10THR     CB  146   3.627   3.964   5.314
   10THR     HB  147   3.711   4.027   5.343
   10THR    CG2  148   3.517   3.973   5.419
   10THR   HG21  149   3.567   3.971   5.515
   10THR   HG22  150   3.464   4.068   5.407
   10THR   HG23  151   3.445   3.891   5.421
   10THR    OG1  152   3.661   3.824   5.308
   10THR    HG1  153   3.587   3.784   5.354
   10THR      C  154   3.706   4.016   5.080
   10THR      O  155   3.804   4.086   5.116
   11SER      N  156   3.705   3.964   4.960
   11SER      H  157   3.630   3.901   4.935
   11SER     CA  158   3.819   3.966   4.865
   11SER     HA  159   3.887   4.048   4.886
   11SER     CB  160   3.892   3.834   4.870
   11SER    HB2  161   3.820   3.754   4.855
   11SER    HB3  162   3.967   3.834   4.791
   11SER     OG  163   3.965   3.818   4.994
   11SER     HG  164   3.904   3.763   5.044
   11SER      C  165   3.772   3.981   4.714
   11SER      O  166   3.651   3.960   4.684
   12ILE      N  167   3.860   4.020   4.620
   12ILE      H  168   3.952   4.047   4.650
   12ILE     CA  169   3.829   4.038   4.475
   12ILE     HA  170   3.731   3.999   4.448
   12ILE     CB  171   3.830   4.186   4.426
   12ILE     HB  172   3.874   4.191   4.327
   12ILE    CG2  173   3.685   4.242   4.420
   12ILE   HG21  174   3.684   4.351   4.430
   12ILE   HG22  175   3.637   4.213   4.327
   12ILE   HG23  176   3.626   4.199   4.501
   12ILE    CG1  177   3.922   4.279   4.510
   12ILE   HG12  178   3.889   4.296   4.612
   12ILE   HG13  179   4.021   4.234   4.522
   12ILE    CD1  180   3.945   4.414   4.443
   12ILE   HD11  181   3.958   4.407   4.336
   12ILE   HD12  182   3.865   4.480   4.476
   12ILE   HD13  183   4.034   4.456   4.490
   12ILE      C  184   3.930   3.954   4.397
   12ILE      O  185   4.049   3.945   4.433
   13VAL      N  186   3.888   3.889   4.287
   13VAL      H  187   3.792   3.903   4.260
   13VAL     CA  188   3.971   3.838   4.186
   13VAL     HA  189   4.069   3.819   4.231
   13VAL     CB  190   3.920   3.702   4.134
   13VAL     HB  191   3.887   3.639   4.216
   13VAL    CG1  192   3.795   3.708   4.040
   13VAL   HG11  193   3.714   3.767   4.083
   13VAL   HG12  194   3.819   3.741   3.939
   13VAL   HG13  195   3.753   3.609   4.022
   13VAL    CG2  196   4.029   3.619   4.068
   13VAL   HG21  197   4.053   3.661   3.970
   13VAL   HG22  198   4.117   3.621   4.133
   13VAL   HG23  199   3.990   3.520   4.042
   13VAL      C  200   3.990   3.941   4.073
   13VAL      O  201   3.898   4.016   4.043
   14HIE      N  202   4.109   3.942   4.012
   14HIE      H  203   4.187   3.903   4.065
   14HIE     CA  204   4.136   3.994   3.881
   14HIE     HA  205   4.063   4.066   3.843
   14HIE     CB  206   4.262   4.075   3.895
   14HIE    HB2  207   4.245   4.153   3.970
   14HIE    HB3  208   4.345   4.020   3.939
   14HIE     CG  209   4.314   4.143   3.779
   14HIE    ND1  210   4.237   4.178   3.660
   14HIE    CE1  211   4.321   4.262   3.597
   14HIE    HE1  212   4.297   4.323   3.512
   14HIE    NE2  213   4.436   4.272   3.659
   14HIE    HE2  214   4.511   4.334   3.629
   14HIE    CD2  215   4.437   4.200   3.781
   14HIE    HD2  216   4.518   4.186   3.851
   14HIE      C  217   4.166   3.881   3.784
   14HIE      O  218   4.253   3.798   3.814
   15LEU      N  219   4.099   3.886   3.664
   15LEU      H  220   4.047   3.969   3.639
   15LEU     CA  221   4.107   3.792   3.554
   15LEU     HA  222   4.173   3.714   3.592
   15LEU     CB  223   3.981   3.711   3.526
   15LEU    HB2  224   3.903   3.777   3.488
   15LEU    HB3  225   4.011   3.635   3.452
   15LEU     CG  226   3.919   3.641   3.654
   15LEU     HG  227   3.916   3.705   3.742
   15LEU    CD1  228   3.775   3.592   3.618
   15LEU   HD11  229   3.789   3.519   3.537
   15LEU   HD12  230   3.736   3.541   3.706
   15LEU   HD13  231   3.716   3.679   3.588
   15LEU    CD2  232   3.990   3.516   3.700
   15LEU   HD21  233   4.015   3.450   3.616
   15LEU   HD22  234   4.084   3.531   3.754
   15LEU   HD23  235   3.927   3.454   3.763
   15LEU      C  236   4.180   3.858   3.440
   15LEU      O  237   4.128   3.896   3.337
   16PHE      N  238   4.308   3.890   3.464
   16PHE      H  239   4.351   3.863   3.551
   16PHE     CA  240   4.387   3.970   3.372
   16PHE     HA  241   4.349   4.071   3.358
   16PHE     CB  242   4.528   3.983   3.442
   16PHE    HB2  243   4.510   4.030   3.539
   16PHE    HB3  244   4.565   3.883   3.467
   16PHE     CG  245   4.633   4.068   3.367
   16PHE    CD1  246   4.630   4.207   3.376
   16PHE    HD1  247   4.561   4.253   3.445
   16PHE    CE1  248   4.705   4.291   3.295
   16PHE    HE1  249   4.689   4.398   3.298
   16PHE     CZ  250   4.790   4.234   3.201
   16PHE     HZ  251   4.847   4.293   3.130
   16PHE    CE2  252   4.792   4.090   3.185
   16PHE    HE2  253   4.862   4.045   3.116
   16PHE    CD2  254   4.719   4.009   3.272
   16PHE    HD2  255   4.730   3.902   3.276
   16PHE      C  256   4.406   3.904   3.230
   16PHE      O  257   4.422   3.781   3.203
   17GLU      N  258   4.391   3.993   3.128
   17GLU      H  259   4.397   4.093   3.143
   17GLU     CA  260   4.375   3.947   2.983
   17GLU     HA  261   4.349   4.034   2.922
   17GLU     CB  262   4.519   3.912   2.934
   17GLU    HB2  263   4.559   3.841   3.006
   17GLU    HB3  264   4.522   3.859   2.839
   17GLU     CG  265   4.604   4.039   2.922
   17GLU    HG2  266   4.579   4.113   2.999
   17GLU    HG3  267   4.707   4.003   2.924
   17GLU     CD  268   4.581   4.102   2.781
   17GLU    OE1  269   4.680   4.157   2.731
   17GLU    OE2  270   4.466   4.107   2.732
   17GLU      C  271   4.277   3.839   2.944
   17GLU      O  272   4.265   3.801   2.822
   18TRP      N  273   4.193   3.793   3.037
   18TRP      H  274   4.212   3.825   3.131
   18TRP     CA  275   4.083   3.700   2.998
   18TRP     HA  276   4.125   3.606   2.963
   18TRP     CB  277   4.000   3.657   3.120
   18TRP    HB2  278   3.981   3.747   3.179
   18TRP    HB3  279   3.906   3.619   3.081
   18TRP     CG  280   4.047   3.542   3.210
   18TRP    CD1  281   4.171   3.531   3.260
   18TRP    HD1  282   4.253   3.601   3.246
   18TRP    NE1  283   4.180   3.417   3.337
   18TRP    HE1  284   4.261   3.388   3.389
   18TRP    CE2  285   4.057   3.356   3.352
   18TRP    CZ2  286   4.006   3.248   3.426
   18TRP    HZ2  287   4.071   3.188   3.488
   18TRP    CH2  288   3.873   3.198   3.411
   18TRP    HH2  289   3.836   3.110   3.462
   18TRP    CZ3  290   3.783   3.286   3.342
   18TRP    HZ3  291   3.677   3.269   3.333
   18TRP    CE3  292   3.829   3.401   3.271
   18TRP    HE3  293   3.760   3.464   3.218
   18TRP    CD2  294   3.970   3.428   3.270
   18TRP      C  295   3.990   3.760   2.892
   18TRP      O  296   3.955   3.877   2.885
   19ARG      N  297   3.931   3.673   2.802
   19ARG      H  298   3.963   3.577   2.806
   19ARG     CA  299   3.812   3.706   2.713
   19ARG     HA  300   3.842   3.800   2.668
   19ARG     CB  301   3.773   3.611   2.593
   19ARG    HB2  302   3.726   3.533   2.651
   19ARG    HB3  303   3.692   3.651   2.532
   19ARG     CG  304   3.885   3.557   2.499
   19ARG    HG2  305   3.928   3.637   2.439
   19ARG    HG3  306   3.962   3.506   2.557
   19ARG     CD  307   3.841   3.458   2.394
   19ARG    HD2  308   3.794   3.517   2.315
   19ARG    HD3  309   3.929   3.414   2.348
   19ARG     NE  310   3.751   3.352   2.444
   19ARG     HE  311   3.752   3.334   2.543
   19ARG     CZ  312   3.681   3.270   2.368
   19ARG    NH1  313   3.684   3.281   2.237
   19ARG   HH11  314   3.744   3.352   2.197
   19ARG   HH12  315   3.627   3.225   2.174
   19ARG    NH2  316   3.611   3.183   2.435
   19ARG   HH21  317   3.624   3.210   2.532
   19ARG   HH22  318   3.574   3.099   2.393
   19ARG      C  319   3.681   3.743   2.794
   19ARG      O  320   3.640   3.665   2.877
   20TRP      N  321   3.607   3.843   2.750
   20TRP      H  322   3.648   3.895   2.673
   20TRP     CA  323   3.475   3.889   2.805
   20TRP     HA  324   3.489   3.944   2.899
   20TRP     CB  325   3.412   3.996   2.711
   20TRP    HB2  326   3.398   3.965   2.608
   20TRP    HB3  327   3.313   4.025   2.745
   20TRP     CG  328   3.495   4.130   2.704
   20TRP    CD1  329   3.475   4.225   2.608
   20TRP    HD1  330   3.410   4.224   2.522
   20TRP    NE1  331   3.566   4.327   2.625
   20TRP    HE1  332   3.568   4.409   2.567
   20TRP    CE2  333   3.651   4.300   2.732
   20TRP    CZ2  334   3.763   4.369   2.790
   20TRP    HZ2  335   3.801   4.453   2.734
   20TRP    CH2  336   3.826   4.322   2.904
   20TRP    HH2  337   3.913   4.371   2.946
   20TRP    CZ3  338   3.775   4.206   2.963
   20TRP    HZ3  339   3.823   4.162   3.050
   20TRP    CE3  340   3.665   4.134   2.909
   20TRP    HE3  341   3.628   4.041   2.951
   20TRP    CD2  342   3.600   4.183   2.794
   20TRP      C  343   3.386   3.767   2.816
   20TRP      O  344   3.342   3.741   2.924
   21VAL      N  345   3.365   3.693   2.711
   21VAL      H  346   3.397   3.732   2.624
   21VAL     CA  347   3.273   3.578   2.702
   21VAL     HA  348   3.185   3.610   2.758
   21VAL     CB  349   3.222   3.565   2.561
   21VAL     HB  350   3.207   3.662   2.513
   21VAL    CG1  351   3.315   3.472   2.477
   21VAL   HG11  352   3.280   3.470   2.374
   21VAL   HG12  353   3.416   3.512   2.472
   21VAL   HG13  354   3.304   3.372   2.518
   21VAL    CG2  355   3.080   3.511   2.563
   21VAL   HG21  356   3.029   3.582   2.628
   21VAL   HG22  357   3.037   3.482   2.467
   21VAL   HG23  358   3.093   3.414   2.611
   21VAL      C  359   3.319   3.458   2.784
   21VAL      O  360   3.232   3.379   2.823
   22ASP      N  361   3.440   3.455   2.846
   22ASP      H  362   3.490   3.543   2.846
   22ASP     CA  363   3.492   3.352   2.934
   22ASP     HA  364   3.437   3.259   2.922
   22ASP     CB  365   3.636   3.321   2.902
   22ASP    HB2  366   3.691   3.411   2.873
   22ASP    HB3  367   3.676   3.287   2.997
   22ASP     CG  368   3.654   3.208   2.803
   22ASP    OD1  369   3.695   3.237   2.688
   22ASP    OD2  370   3.613   3.093   2.820
   22ASP      C  371   3.475   3.397   3.085
   22ASP      O  372   3.430   3.318   3.172
   23ILE      N  373   3.490   3.521   3.113
   23ILE      H  374   3.532   3.578   3.041
   23ILE     CA  375   3.442   3.580   3.235
   23ILE     HA  376   3.479   3.526   3.323
   23ILE     CB  377   3.497   3.724   3.242
   23ILE     HB  378   3.450   3.769   3.154
   23ILE    CG2  379   3.454   3.802   3.371
   23ILE   HG21  380   3.345   3.810   3.373
   23ILE   HG22  381   3.485   3.746   3.459
   23ILE   HG23  382   3.490   3.902   3.393
   23ILE    CG1  383   3.651   3.735   3.224
   23ILE   HG12  384   3.696   3.686   3.311
   23ILE   HG13  385   3.668   3.677   3.134
   23ILE    CD1  386   3.701   3.880   3.236
   23ILE   HD11  387   3.716   3.919   3.336
   23ILE   HD12  388   3.797   3.887   3.186
   23ILE   HD13  389   3.630   3.946   3.186
   23ILE      C  390   3.293   3.589   3.243
   23ILE      O  391   3.239   3.581   3.358
   24ALA      N  392   3.220   3.583   3.131
   24ALA      H  393   3.255   3.605   3.039
   24ALA     CA  394   3.073   3.578   3.142
   24ALA     HA  395   3.036   3.659   3.204
   24ALA     CB  396   3.020   3.605   3.002
   24ALA    HB1  397   3.037   3.515   2.942
   24ALA    HB2  398   2.912   3.618   2.996
   24ALA    HB3  399   3.069   3.690   2.954
   24ALA      C  400   3.022   3.447   3.194
   24ALA      O  401   2.916   3.441   3.255
   25LEU      N  402   3.086   3.338   3.159
   25LEU      H  403   3.152   3.337   3.082
   25LEU     CA  404   3.063   3.200   3.209
   25LEU     HA  405   2.957   3.177   3.222
   25LEU     CB  406   3.125   3.102   3.108
   25LEU    HB2  407   3.115   3.152   3.012
   25LEU    HB3  408   3.233   3.108   3.120
   25LEU     CG  409   3.061   2.966   3.108
   25LEU     HG  410   3.078   2.921   3.206
   25LEU    CD1  411   2.909   2.959   3.092
   25LEU   HD11  412   2.879   3.024   3.010
   25LEU   HD12  413   2.883   2.858   3.061
   25LEU   HD13  414   2.853   2.983   3.182
   25LEU    CD2  415   3.137   2.885   3.008
   25LEU   HD21  416   3.242   2.886   3.035
   25LEU   HD22  417   3.101   2.782   3.006
   25LEU   HD23  418   3.132   2.924   2.906
   25LEU      C  419   3.122   3.180   3.350
   25LEU      O  420   3.053   3.128   3.437
   26GLU      N  421   3.241   3.229   3.383
   26GLU      H  422   3.301   3.271   3.314
   26GLU     CA  423   3.305   3.213   3.517
   26GLU     HA  424   3.291   3.112   3.556
   26GLU     CB  425   3.451   3.257   3.508
   26GLU    HB2  426   3.496   3.212   3.419
   26GLU    HB3  427   3.469   3.361   3.480
   26GLU     CG  428   3.534   3.223   3.633
   26GLU    HG2  429   3.618   3.293   3.630
   26GLU    HG3  430   3.479   3.246   3.724
   26GLU     CD  431   3.580   3.084   3.639
   26GLU    OE1  432   3.499   2.988   3.630
   26GLU    OE2  433   3.701   3.060   3.665
   26GLU      C  434   3.238   3.302   3.631
   26GLU      O  435   3.229   3.263   3.744
   27CYX      N  436   3.181   3.418   3.596
   27CYX      H  437   3.198   3.451   3.502
   27CYX     CA  438   3.093   3.497   3.690
   27CYX     HA  439   3.137   3.483   3.789
   27CYX     CB  440   3.102   3.645   3.668
   27CYX    HB2  441   3.068   3.694   3.759
   27CYX    HB3  442   3.207   3.663   3.645
   27CYX     SG  443   2.995   3.693   3.532
   27CYX      C  444   2.948   3.448   3.697
   27CYX      O  445   2.876   3.489   3.791
   28GLU      N  446   2.903   3.359   3.603
   28GLU      H  447   2.957   3.322   3.527
   28GLU     CA  448   2.775   3.304   3.608
   28GLU     HA  449   2.709   3.363   3.671
   28GLU     CB  450   2.715   3.322   3.467
   28GLU    HB2  451   2.722   3.426   3.438
   28GLU    HB3  452   2.784   3.266   3.404
   28GLU     CG  453   2.576   3.271   3.442
   28GLU    HG2  454   2.571   3.166   3.469
   28GLU    HG3  455   2.507   3.328   3.505
   28GLU     CD  456   2.538   3.282   3.292
   28GLU    OE1  457   2.559   3.186   3.212
   28GLU    OE2  458   2.491   3.391   3.251
   28GLU      C  459   2.775   3.161   3.670
   28GLU      O  460   2.674   3.122   3.726
   29ARG      N  461   2.888   3.088   3.676
   29ARG      H  462   2.958   3.118   3.610
   29ARG     CA  463   2.906   2.955   3.744
   29ARG     HA  464   2.809   2.923   3.784
   29ARG     CB  465   2.959   2.849   3.643
   29ARG    HB2  466   2.941   2.744   3.665
   29ARG    HB3  467   2.909   2.858   3.547
   29ARG     CG  468   3.109   2.863   3.626
   29ARG    HG2  469   3.137   2.968   3.634
   29ARG    HG3  470   3.166   2.810   3.702
   29ARG     CD  471   3.168   2.806   3.495
   29ARG    HD2  472   3.163   2.697   3.492
   29ARG    HD3  473   3.113   2.850   3.412
   29ARG     NE  474   3.311   2.849   3.485
   29ARG     HE  475   3.359   2.879   3.569
   29ARG     CZ  476   3.378   2.854   3.377
   29ARG    NH1  477   3.332   2.802   3.268
   29ARG   HH11  478   3.241   2.764   3.246
   29ARG   HH12  479   3.400   2.809   3.193
   29ARG    NH2  480   3.496   2.900   3.376
   29ARG   HH21  481   3.524   2.947   3.462
   29ARG   HH22  482   3.533   2.919   3.284
   29ARG      C  483   2.981   2.953   3.874
   29ARG      O  484   2.961   2.864   3.958
   30TYR      N  485   3.082   3.046   3.894
   30TYR      H  486   3.079   3.131   3.840
   30TYR     CA  487   3.186   3.023   3.999
   30TYR     HA  488   3.159   2.929   4.046
   30TYR     CB  489   3.317   2.992   3.929
   30TYR    HB2  490   3.298   2.902   3.870
   30TYR    HB3  491   3.350   3.070   3.860
   30TYR     CG  492   3.437   2.958   4.014
   30TYR    CD1  493   3.548   3.045   4.018
   30TYR    HD1  494   3.550   3.122   3.943
   30TYR    CE1  495   3.650   3.019   4.110
   30TYR    HE1  496   3.739   3.080   4.107
   30TYR     CZ  497   3.651   2.904   4.190
   30TYR     OH  498   3.763   2.883   4.268
   30TYR     HH  499   3.836   2.933   4.232
   30TYR    CE2  500   3.544   2.814   4.178
   30TYR    HE2  501   3.545   2.736   4.252
   30TYR    CD2  502   3.436   2.850   4.095
   30TYR    HD2  503   3.345   2.793   4.100
   30TYR      C  504   3.189   3.127   4.110
   30TYR      O  505   3.183   3.093   4.231
   31LEU      N  506   3.204   3.253   4.082
   31LEU      H  507   3.181   3.275   3.986
   31LEU     CA  508   3.246   3.358   4.182
   31LEU     HA  509   3.332   3.321   4.238
   31LEU     CB  510   3.288   3.486   4.110
   31LEU    HB2  511   3.207   3.518   4.045
   31LEU    HB3  512   3.296   3.559   4.190
   31LEU     CG  513   3.418   3.456   4.027
   31LEU     HG  514   3.401   3.375   3.956
   31LEU    CD1  515   3.435   3.579   3.943
   31LEU   HD11  516   3.345   3.588   3.882
   31LEU   HD12  517   3.447   3.663   4.011
   31LEU   HD13  518   3.522   3.568   3.878
   31LEU    CD2  519   3.552   3.428   4.105
   31LEU   HD21  520   3.544   3.343   4.173
   31LEU   HD22  521   3.619   3.402   4.022
   31LEU   HD23  522   3.579   3.512   4.169
   31LEU      C  523   3.136   3.385   4.295
   31LEU      O  524   3.174   3.402   4.410
   32ALA      N  525   3.009   3.375   4.251
   32ALA      H  526   3.005   3.357   4.151
   32ALA     CA  527   2.896   3.399   4.335
   32ALA     HA  528   2.928   3.484   4.395
   32ALA     CB  529   2.776   3.439   4.257
   32ALA    HB1  530   2.792   3.541   4.222
   32ALA    HB2  531   2.774   3.373   4.171
   32ALA    HB3  532   2.677   3.439   4.303
   32ALA      C  533   2.875   3.278   4.424
   32ALA      O  534   2.883   3.295   4.546
   33PRO      N  535   2.860   3.151   4.370
   33PRO     CD  536   2.837   3.115   4.228
   33PRO    HD2  537   2.918   3.159   4.169
   33PRO    HD3  538   2.735   3.143   4.202
   33PRO     CG  539   2.854   2.969   4.219
   33PRO    HG2  540   2.960   2.944   4.220
   33PRO    HG3  541   2.802   2.923   4.135
   33PRO     CB  542   2.794   2.927   4.348
   33PRO    HB2  543   2.837   2.831   4.379
   33PRO    HB3  544   2.686   2.919   4.333
   33PRO     CA  545   2.832   3.033   4.444
   33PRO     HA  546   2.745   3.057   4.505
   33PRO      C  547   2.952   2.992   4.536
   33PRO      O  548   2.938   2.904   4.625
   34LYS      N  549   3.077   3.039   4.501
   34LYS      H  550   3.081   3.102   4.422
   34LYS     CA  551   3.205   3.006   4.572
   34LYS     HA  552   3.177   2.938   4.653
   34LYS     CB  553   3.303   2.922   4.481
   34LYS    HB2  554   3.319   2.978   4.389
   34LYS    HB3  555   3.396   2.891   4.529
   34LYS     CG  556   3.245   2.791   4.426
   34LYS    HG2  557   3.146   2.820   4.390
   34LYS    HG3  558   3.303   2.759   4.340
   34LYS     CD  559   3.226   2.682   4.531
   34LYS    HD2  560   3.153   2.716   4.604
   34LYS    HD3  561   3.186   2.591   4.485
   34LYS     CE  562   3.358   2.647   4.606
   34LYS    HE2  563   3.427   2.603   4.533
   34LYS    HE3  564   3.412   2.734   4.643
   34LYS     NZ  565   3.336   2.544   4.705
   34LYS    HZ1  566   3.304   2.592   4.789
   34LYS    HZ2  567   3.275   2.472   4.670
   34LYS    HZ3  568   3.426   2.504   4.726
   34LYS      C  569   3.278   3.126   4.641
   34LYS      O  570   3.392   3.108   4.689
   35GLY      N  571   3.207   3.234   4.672
   35GLY      H  572   3.110   3.243   4.646
   35GLY     CA  573   3.249   3.320   4.787
   35GLY    HA2  574   3.158   3.354   4.836
   35GLY    HA3  575   3.305   3.261   4.859
   35GLY      C  576   3.335   3.444   4.759
   35GLY      O  577   3.379   3.503   4.859
   36PHE      N  578   3.349   3.488   4.638
   36PHE      H  579   3.302   3.432   4.568
   36PHE     CA  580   3.437   3.597   4.608
   36PHE     HA  581   3.516   3.615   4.680
   36PHE     CB  582   3.506   3.585   4.471
   36PHE    HB2  583   3.421   3.582   4.402
   36PHE    HB3  584   3.560   3.678   4.452
   36PHE     CG  585   3.600   3.461   4.464
   36PHE    CD1  586   3.542   3.332   4.454
   36PHE    HD1  587   3.437   3.314   4.465
   36PHE    CE1  588   3.624   3.219   4.442
   36PHE    HE1  589   3.584   3.120   4.429
   36PHE     CZ  590   3.763   3.231   4.432
   36PHE     HZ  591   3.824   3.145   4.409
   36PHE    CE2  592   3.814   3.357   4.442
   36PHE    HE2  593   3.921   3.368   4.431
   36PHE    CD2  594   3.738   3.477   4.457
   36PHE    HD2  595   3.782   3.575   4.468
   36PHE      C  596   3.351   3.725   4.609
   36PHE      O  597   3.229   3.723   4.604
   37GLY      N  598   3.410   3.846   4.618
   37GLY      H  599   3.511   3.849   4.624
   37GLY     CA  600   3.336   3.967   4.642
   37GLY    HA2  601   3.240   3.950   4.691
   37GLY    HA3  602   3.396   4.034   4.703
   37GLY      C  603   3.309   4.046   4.510
   37GLY      O  604   3.206   4.112   4.510
   38GLY      N  605   3.388   4.018   4.405
   38GLY      H  606   3.465   3.954   4.423
   38GLY     CA  607   3.386   4.083   4.270
   38GLY    HA2  608   3.288   4.053   4.232
   38GLY    HA3  609   3.405   4.189   4.283
   38GLY      C  610   3.498   4.036   4.187
   38GLY      O  611   3.593   3.976   4.242
   39VAL      N  612   3.490   4.065   4.055
   39VAL      H  613   3.414   4.123   4.023
   39VAL     CA  614   3.584   4.030   3.954
   39VAL     HA  615   3.673   3.987   4.000
   39VAL     CB  616   3.523   3.923   3.856
   39VAL     HB  617   3.498   3.830   3.908
   39VAL    CG1  618   3.395   3.963   3.790
   39VAL   HG11  619   3.401   4.065   3.751
   39VAL   HG12  620   3.351   3.883   3.731
   39VAL   HG13  621   3.318   3.969   3.867
   39VAL    CG2  622   3.623   3.890   3.743
   39VAL   HG21  623   3.697   3.824   3.789
   39VAL   HG22  624   3.559   3.839   3.671
   39VAL   HG23  625   3.662   3.978   3.694
   39VAL      C  626   3.635   4.158   3.887
   39VAL      O  627   3.555   4.246   3.858
   40GLN      N  628   3.761   4.167   3.853
   40GLN      H  629   3.819   4.089   3.881
   40GLN     CA  630   3.828   4.278   3.781
   40GLN     HA  631   3.752   4.353   3.762
   40GLN     CB  632   3.933   4.336   3.874
   40GLN    HB2  633   3.893   4.334   3.975
   40GLN    HB3  634   4.020   4.273   3.857
   40GLN     CG  635   3.984   4.479   3.844
   40GLN    HG2  636   4.002   4.486   3.737
   40GLN    HG3  637   3.914   4.557   3.872
   40GLN     CD  638   4.117   4.506   3.912
   40GLN    OE1  639   4.134   4.561   4.018
   40GLN    NE2  640   4.226   4.478   3.843
   40GLN   HE21  641   4.317   4.498   3.881
   40GLN   HE22  642   4.227   4.417   3.763
   40GLN      C  643   3.881   4.242   3.640
   40GLN      O  644   3.933   4.134   3.618
   41VAL      N  645   3.880   4.339   3.550
   41VAL      H  646   3.839   4.427   3.579
   41VAL     CA  647   3.928   4.328   3.406
   41VAL     HA  648   3.955   4.223   3.399
   41VAL     CB  649   3.811   4.357   3.311
   41VAL     HB  650   3.853   4.351   3.211
   41VAL    CG1  651   3.694   4.251   3.311
   41VAL   HG11  652   3.731   4.158   3.269
   41VAL   HG12  653   3.666   4.218   3.410
   41VAL   HG13  654   3.609   4.289   3.254
   41VAL    CG2  655   3.749   4.498   3.325
   41VAL   HG21  656   3.833   4.566   3.334
   41VAL   HG22  657   3.680   4.511   3.241
   41VAL   HG23  658   3.689   4.499   3.416
   41VAL      C  659   4.050   4.414   3.374
   41VAL      O  660   4.072   4.512   3.448
   42SER      N  661   4.132   4.377   3.274
   42SER      H  662   4.118   4.289   3.227
   42SER     CA  663   4.224   4.468   3.199
   42SER     HA  664   4.290   4.524   3.265
   42SER     CB  665   4.303   4.385   3.099
   42SER    HB2  666   4.227   4.324   3.049
   42SER    HB3  667   4.346   4.454   3.026
   42SER     OG  668   4.400   4.298   3.150
   42SER     HG  669   4.482   4.348   3.156
   42SER      C  670   4.140   4.577   3.125
   42SER      O  671   4.025   4.556   3.092
   43PRO      N  672   4.196   4.690   3.080
   43PRO     CD  673   4.338   4.719   3.100
   43PRO    HD2  674   4.396   4.671   3.022
   43PRO    HD3  675   4.379   4.705   3.200
   43PRO     CG  676   4.351   4.871   3.077
   43PRO    HG2  677   4.443   4.895   3.023
   43PRO    HG3  678   4.345   4.929   3.169
   43PRO     CB  679   4.237   4.892   2.981
   43PRO    HB2  680   4.264   4.869   2.878
   43PRO    HB3  681   4.196   4.993   2.985
   43PRO     CA  682   4.126   4.802   3.024
   43PRO     HA  683   4.072   4.846   3.107
   43PRO      C  684   4.035   4.776   2.904
   43PRO      O  685   4.082   4.712   2.816
   44PRO      N  686   3.900   4.818   2.896
   44PRO     CD  687   3.818   4.861   3.007
   44PRO    HD2  688   3.783   4.963   2.994
   44PRO    HD3  689   3.880   4.864   3.097
   44PRO     CG  690   3.704   4.766   3.025
   44PRO    HG2  691   3.615   4.813   3.068
   44PRO    HG3  692   3.754   4.678   3.066
   44PRO     CB  693   3.673   4.737   2.874
   44PRO    HB2  694   3.589   4.802   2.850
   44PRO    HB3  695   3.650   4.631   2.861
   44PRO     CA  696   3.803   4.762   2.799
   44PRO     HA  697   3.843   4.664   2.772
   44PRO      C  698   3.787   4.843   2.667
   44PRO      O  699   3.688   4.823   2.603
   45ASN      N  700   3.878   4.936   2.645
   45ASN      H  701   3.960   4.944   2.702
   45ASN     CA  702   3.873   5.042   2.538
   45ASN     HA  703   3.776   5.041   2.489
   45ASN     CB  704   3.892   5.178   2.595
   45ASN    HB2  705   3.875   5.250   2.514
   45ASN    HB3  706   3.823   5.193   2.677
   45ASN     CG  707   4.034   5.200   2.655
   45ASN    OD1  708   4.080   5.140   2.753
   45ASN    ND2  709   4.110   5.281   2.585
   45ASN   HD21  710   4.206   5.286   2.616
   45ASN   HD22  711   4.077   5.329   2.502
   45ASN      C  712   3.991   5.026   2.438
   45ASN      O  713   4.086   4.956   2.472
   46GLU      N  714   3.977   5.103   2.326
   46GLU      H  715   3.901   5.170   2.323
   46GLU     CA  716   4.067   5.086   2.205
   46GLU     HA  717   4.070   4.981   2.176
   46GLU     CB  718   3.998   5.166   2.086
   46GLU    HB2  719   3.891   5.154   2.095
   46GLU    HB3  720   4.029   5.270   2.096
   46GLU     CG  721   4.049   5.116   1.950
   46GLU    HG2  722   4.157   5.132   1.956
   46GLU    HG3  723   4.024   5.010   1.942
   46GLU     CD  724   4.003   5.200   1.828
   46GLU    OE1  725   3.924   5.297   1.842
   46GLU    OE2  726   4.039   5.162   1.714
   46GLU      C  727   4.204   5.122   2.237
   46GLU      O  728   4.229   5.234   2.282
   47ASN      N  729   4.302   5.040   2.198
   47ASN      H  730   4.281   4.957   2.145
   47ASN     CA  731   4.450   5.071   2.210
   47ASN     HA  732   4.458   5.175   2.240
   47ASN     CB  733   4.499   4.990   2.326
   47ASN    HB2  734   4.604   5.011   2.350
   47ASN    HB3  735   4.450   5.018   2.419
   47ASN     CG  736   4.488   4.845   2.307
   47ASN    OD1  737   4.403   4.783   2.356
   47ASN    ND2  738   4.569   4.780   2.224
   47ASN   HD21  739   4.568   4.679   2.211
   47ASN   HD22  740   4.636   4.828   2.165
   47ASN      C  741   4.532   5.045   2.082
   47ASN      O  742   4.486   4.999   1.982
   48VAL      N  743   4.663   5.069   2.091
   48VAL      H  744   4.703   5.104   2.177
   48VAL     CA  745   4.752   5.063   1.978
   48VAL     HA  746   4.708   5.110   1.890
   48VAL     CB  747   4.873   5.149   2.012
   48VAL     HB  748   4.839   5.235   2.070
   48VAL    CG1  749   4.978   5.072   2.105
   48VAL   HG11  750   5.049   5.144   2.146
   48VAL   HG12  751   4.925   5.039   2.195
   48VAL   HG13  752   5.039   4.996   2.057
   48VAL    CG2  753   4.943   5.201   1.891
   48VAL   HG21  754   4.978   5.123   1.824
   48VAL   HG22  755   4.873   5.265   1.838
   48VAL   HG23  756   5.032   5.259   1.917
   48VAL      C  757   4.789   4.917   1.946
   48VAL      O  758   4.790   4.829   2.032
   49ALA      N  759   4.833   4.892   1.820
   49ALA      H  760   4.821   4.968   1.755
   49ALA     CA  761   4.884   4.758   1.779
   49ALA     HA  762   4.877   4.694   1.867
   49ALA     CB  763   4.790   4.694   1.673
   49ALA    HB1  764   4.802   4.586   1.678
   49ALA    HB2  765   4.689   4.724   1.703
   49ALA    HB3  766   4.807   4.742   1.577
   49ALA      C  767   5.037   4.772   1.738
   49ALA      O  768   5.073   4.836   1.639
   50ILE      N  769   5.131   4.706   1.802
   50ILE      H  770   5.100   4.656   1.884
   50ILE     CA  771   5.276   4.696   1.755
   50ILE     HA  772   5.296   4.770   1.678
   50ILE     CB  773   5.373   4.728   1.876
   50ILE     HB  774   5.335   4.668   1.958
   50ILE    CG2  775   5.524   4.696   1.871
   50ILE   HG21  776   5.528   4.588   1.858
   50ILE   HG22  777   5.586   4.750   1.799
   50ILE   HG23  778   5.567   4.708   1.971
   50ILE    CG1  779   5.359   4.871   1.930
   50ILE   HG12  780   5.271   4.884   1.992
   50ILE   HG13  781   5.430   4.886   2.011
   50ILE    CD1  782   5.375   4.993   1.839
   50ILE   HD11  783   5.324   4.985   1.742
   50ILE   HD12  784   5.344   5.081   1.896
   50ILE   HD13  785   5.482   4.998   1.820
   50ILE      C  786   5.303   4.548   1.705
   50ILE      O  787   5.225   4.462   1.748
   51TYR      N  788   5.405   4.515   1.627
   51TYR      H  789   5.455   4.592   1.585
   51TYR     CA  790   5.426   4.378   1.571
   51TYR     HA  791   5.370   4.310   1.635
   51TYR     CB  792   5.377   4.367   1.430
   51TYR    HB2  793   5.426   4.436   1.361
   51TYR    HB3  794   5.406   4.266   1.402
   51TYR     CG  795   5.221   4.377   1.402
   51TYR    CD1  796   5.156   4.260   1.383
   51TYR    HD1  797   5.207   4.165   1.385
   51TYR    CE1  798   5.018   4.263   1.343
   51TYR    HE1  799   4.967   4.176   1.304
   51TYR     CZ  800   4.952   4.385   1.342
   51TYR     OH  801   4.826   4.388   1.286
   51TYR     HH  802   4.796   4.297   1.288
   51TYR    CE2  803   5.019   4.502   1.375
   51TYR    HE2  804   4.963   4.594   1.372
   51TYR    CD2  805   5.160   4.499   1.397
   51TYR    HD2  806   5.214   4.591   1.413
   51TYR      C  807   5.569   4.336   1.591
   51TYR      O  808   5.604   4.217   1.584
   52ASN      N  809   5.667   4.420   1.618
   52ASN      H  810   5.635   4.516   1.620
   52ASN     CA  811   5.794   4.392   1.694
   52ASN     HA  812   5.792   4.286   1.719
   52ASN     CB  813   5.917   4.404   1.608
   52ASN    HB2  814   5.881   4.348   1.521
   52ASN    HB3  815   5.922   4.507   1.573
   52ASN     CG  816   6.049   4.358   1.664
   52ASN    OD1  817   6.127   4.442   1.706
   52ASN    ND2  818   6.075   4.233   1.677
   52ASN   HD21  819   6.158   4.206   1.729
   52ASN   HD22  820   6.004   4.167   1.647
   52ASN      C  821   5.804   4.466   1.828
   52ASN      O  822   5.794   4.586   1.825
   53PRO      N  823   5.816   4.410   1.947
   53PRO     CD  824   5.825   4.480   2.078
   53PRO    HD2  825   5.784   4.581   2.080
   53PRO    HD3  826   5.924   4.472   2.122
   53PRO     CG  827   5.745   4.407   2.182
   53PRO    HG2  828   5.646   4.444   2.155
   53PRO    HG3  829   5.766   4.429   2.286
   53PRO     CB  830   5.755   4.261   2.134
   53PRO    HB2  831   5.672   4.205   2.179
   53PRO    HB3  832   5.847   4.217   2.172
   53PRO     CA  833   5.764   4.273   1.980
   53PRO     HA  834   5.831   4.207   1.924
   53PRO      C  835   5.626   4.243   1.925
   53PRO      O  836   5.540   4.333   1.917
   54PHE      N  837   5.586   4.119   1.895
   54PHE      H  838   5.658   4.049   1.895
   54PHE     CA  839   5.453   4.083   1.851
   54PHE     HA  840   5.428   4.144   1.764
   54PHE     CB  841   5.459   3.945   1.778
   54PHE    HB2  842   5.544   3.950   1.710
   54PHE    HB3  843   5.489   3.872   1.853
   54PHE     CG  844   5.335   3.906   1.707
   54PHE    CD1  845   5.240   3.823   1.770
   54PHE    HD1  846   5.265   3.788   1.870
   54PHE    CE1  847   5.113   3.796   1.717
   54PHE    HE1  848   5.044   3.732   1.769
   54PHE     CZ  849   5.083   3.831   1.586
   54PHE     HZ  850   4.995   3.794   1.534
   54PHE    CE2  851   5.176   3.908   1.513
   54PHE    HE2  852   5.154   3.941   1.412
   54PHE    CD2  853   5.296   3.948   1.575
   54PHE    HD2  854   5.371   4.005   1.524
   54PHE      C  855   5.342   4.098   1.956
   54PHE      O  856   5.351   4.039   2.065
   55ARG      N  857   5.248   4.190   1.927
   55ARG      H  858   5.265   4.242   1.842
   55ARG     CA  859   5.117   4.203   1.985
   55ARG     HA  860   5.085   4.303   1.956
   55ARG     CB  861   5.020   4.106   1.913
   55ARG    HB2  862   5.038   3.999   1.919
   55ARG    HB3  863   4.926   4.130   1.962
   55ARG     CG  864   5.019   4.134   1.764
   55ARG    HG2  865   5.116   4.114   1.720
   55ARG    HG3  866   4.960   4.049   1.728
   55ARG     CD  867   4.969   4.271   1.707
   55ARG    HD2  868   5.052   4.328   1.665
   55ARG    HD3  869   4.898   4.238   1.632
   55ARG     NE  870   4.887   4.341   1.804
   55ARG     HE  871   4.933   4.398   1.873
   55ARG     CZ  872   4.753   4.343   1.811
   55ARG    NH1  873   4.683   4.300   1.712
   55ARG   HH11  874   4.730   4.280   1.625
   55ARG   HH12  875   4.583   4.314   1.720
   55ARG    NH2  876   4.693   4.411   1.900
   55ARG   HH21  877   4.754   4.448   1.972
   55ARG   HH22  878   4.593   4.423   1.893
   55ARG      C  879   5.113   4.194   2.137
   55ARG      O  880   5.042   4.111   2.187
   56PRO      N  881   5.198   4.276   2.207
   56PRO     CD  882   5.279   4.387   2.150
   56PRO    HD2  883   5.221   4.459   2.093
   56PRO    HD3  884   5.361   4.342   2.094
   56PRO     CG  885   5.346   4.457   2.271
   56PRO    HG2  886   5.284   4.522   2.331
   56PRO    HG3  887   5.440   4.501   2.239
   56PRO     CB  888   5.376   4.340   2.355
   56PRO    HB2  889   5.404   4.364   2.457
   56PRO    HB3  890   5.463   4.287   2.316
   56PRO     CA  891   5.247   4.254   2.341
   56PRO     HA  892   5.276   4.149   2.351
   56PRO      C  893   5.137   4.280   2.453
   56PRO      O  894   5.034   4.354   2.433
   57TRP      N  895   5.165   4.244   2.581
   57TRP      H  896   5.249   4.191   2.598
   57TRP     CA  897   5.074   4.265   2.686
   57TRP     HA  898   4.975   4.227   2.661
   57TRP     CB  899   5.128   4.184   2.805
   57TRP    HB2  900   5.058   4.177   2.888
   57TRP    HB3  901   5.135   4.080   2.772
   57TRP     CG  902   5.266   4.230   2.857
   57TRP    CD1  903   5.384   4.187   2.818
   57TRP    HD1  904   5.406   4.120   2.737
   57TRP    NE1  905   5.483   4.251   2.894
   57TRP    HE1  906   5.581   4.232   2.879
   57TRP    CE2  907   5.430   4.340   2.990
   57TRP    CZ2  908   5.481   4.435   3.081
   57TRP    HZ2  909   5.589   4.442   3.084
   57TRP    CH2  910   5.398   4.509   3.162
   57TRP    HH2  911   5.442   4.586   3.223
   57TRP    CZ3  912   5.260   4.492   3.140
   57TRP    HZ3  913   5.188   4.551   3.196
   57TRP    CE3  914   5.209   4.411   3.043
   57TRP    HE3  915   5.103   4.420   3.029
   57TRP    CD2  916   5.294   4.327   2.966
   57TRP      C  917   5.062   4.416   2.723
   57TRP      O  918   4.958   4.449   2.771
   58TRP      N  919   5.156   4.511   2.697
   58TRP      H  920   5.244   4.483   2.655
   58TRP     CA  921   5.146   4.646   2.732
   58TRP     HA  922   5.094   4.657   2.827
   58TRP     CB  923   5.280   4.706   2.766
   58TRP    HB2  924   5.254   4.811   2.777
   58TRP    HB3  925   5.304   4.672   2.867
   58TRP     CG  926   5.396   4.666   2.681
   58TRP    CD1  927   5.501   4.583   2.717
   58TRP    HD1  928   5.526   4.539   2.813
   58TRP    NE1  929   5.593   4.582   2.614
   58TRP    HE1  930   5.686   4.545   2.626
   58TRP    CE2  931   5.557   4.666   2.510
   58TRP    CZ2  932   5.615   4.707   2.392
   58TRP    HZ2  933   5.707   4.664   2.358
   58TRP    CH2  934   5.542   4.787   2.305
   58TRP    HH2  935   5.583   4.799   2.206
   58TRP    CZ3  936   5.418   4.837   2.347
   58TRP    HZ3  937   5.360   4.903   2.285
   58TRP    CE3  938   5.357   4.790   2.462
   58TRP    HE3  939   5.256   4.823   2.483
   58TRP    CD2  940   5.421   4.706   2.551
   58TRP      C  941   5.069   4.734   2.636
   58TRP      O  942   5.034   4.845   2.674
   59GLU      N  943   5.027   4.681   2.518
   59GLU      H  944   5.069   4.591   2.498
   59GLU     CA  945   4.926   4.743   2.431
   59GLU     HA  946   4.971   4.830   2.383
   59GLU     CB  947   4.875   4.644   2.327
   59GLU    HB2  948   4.853   4.549   2.376
   59GLU    HB3  949   4.784   4.682   2.282
   59GLU     CG  950   4.980   4.620   2.216
   59GLU    HG2  951   5.009   4.713   2.168
   59GLU    HG3  952   5.070   4.576   2.260
   59GLU     CD  953   4.919   4.515   2.114
   59GLU    OE1  954   4.971   4.515   1.997
   59GLU    OE2  955   4.827   4.438   2.142
   59GLU      C  956   4.810   4.814   2.501
   59GLU      O  957   4.787   4.930   2.472
   60ARG      N  958   4.758   4.747   2.602
   60ARG      H  959   4.793   4.655   2.624
   60ARG     CA  960   4.643   4.798   2.680
   60ARG     HA  961   4.569   4.816   2.602
   60ARG     CB  962   4.576   4.685   2.752
   60ARG    HB2  963   4.650   4.654   2.826
   60ARG    HB3  964   4.492   4.721   2.810
   60ARG     CG  965   4.545   4.570   2.657
   60ARG    HG2  966   4.500   4.603   2.563
   60ARG    HG3  967   4.639   4.528   2.620
   60ARG     CD  968   4.467   4.454   2.724
   60ARG    HD2  969   4.505   4.364   2.676
   60ARG    HD3  970   4.506   4.453   2.825
   60ARG     NE  971   4.321   4.484   2.719
   60ARG     HE  972   4.298   4.582   2.729
   60ARG     CZ  973   4.219   4.403   2.737
   60ARG    NH1  974   4.239   4.276   2.737
   60ARG   HH11  975   4.330   4.233   2.752
   60ARG   HH12  976   4.164   4.209   2.737
   60ARG    NH2  977   4.097   4.443   2.758
   60ARG   HH21  978   4.076   4.540   2.775
   60ARG   HH22  979   4.028   4.371   2.776
   60ARG      C  980   4.659   4.928   2.766
   60ARG      O  981   4.564   4.971   2.823
   61TYR      N  982   4.781   4.980   2.762
   61TYR      H  983   4.857   4.939   2.709
   61TYR     CA  984   4.822   5.103   2.830
   61TYR     HA  985   4.737   5.150   2.878
   61TYR     CB  986   4.926   5.059   2.938
   61TYR    HB2  987   5.003   5.008   2.880
   61TYR    HB3  988   4.969   5.146   2.988
   61TYR     CG  989   4.867   4.958   3.041
   61TYR    CD1  990   4.879   4.819   3.016
   61TYR    HD1  991   4.946   4.783   2.939
   61TYR    CE1  992   4.810   4.725   3.096
   61TYR    HE1  993   4.813   4.620   3.074
   61TYR     CZ  994   4.732   4.774   3.208
   61TYR     OH  995   4.659   4.692   3.287
   61TYR     HH  996   4.613   4.748   3.350
   61TYR    CE2  997   4.713   4.917   3.227
   61TYR    HE2  998   4.646   4.952   3.304
   61TYR    CD2  999   4.780   5.002   3.139
   61TYR    HD2 1000   4.762   5.108   3.145
   61TYR      C 1001   4.884   5.209   2.735
   61TYR      O 1002   4.941   5.305   2.777
   62GLN      N 1003   4.865   5.194   2.602
   62GLN      H 1004   4.831   5.106   2.566
   62GLN     CA 1005   4.879   5.303   2.512
   62GLN     HA 1006   4.897   5.398   2.563
   62GLN     CB 1007   5.007   5.267   2.429
   62GLN    HB2 1008   4.996   5.179   2.366
   62GLN    HB3 1009   5.029   5.339   2.350
   62GLN     CG 1010   5.136   5.240   2.504
   62GLN    HG2 1011   5.159   5.325   2.568
   62GLN    HG3 1012   5.126   5.163   2.580
   62GLN     CD 1013   5.253   5.206   2.413
   62GLN    OE1 1014   5.244   5.215   2.293
   62GLN    NE2 1015   5.363   5.165   2.461
   62GLN   HE21 1016   5.442   5.171   2.398
   62GLN   HE22 1017   5.375   5.168   2.561
   62GLN      C 1018   4.744   5.324   2.429
   62GLN      O 1019   4.730   5.268   2.319
   63PRO      N 1020   4.642   5.401   2.483
   63PRO     CD 1021   4.645   5.471   2.609
   63PRO    HD2 1022   4.710   5.559   2.617
   63PRO    HD3 1023   4.676   5.402   2.687
   63PRO     CG 1024   4.505   5.504   2.650
   63PRO    HG2 1025   4.484   5.611   2.650
   63PRO    HG3 1026   4.478   5.466   2.749
   63PRO     CB 1027   4.420   5.449   2.540
   63PRO    HB2 1028   4.345   5.525   2.520
   63PRO    HB3 1029   4.360   5.364   2.572
   63PRO     CA 1030   4.505   5.402   2.424
   63PRO     HA 1031   4.479   5.299   2.399
   63PRO      C 1032   4.491   5.488   2.296
   63PRO      O 1033   4.570   5.579   2.276
   64VAL      N 1034   4.391   5.453   2.211
   64VAL      H 1035   4.325   5.380   2.236
   64VAL     CA 1036   4.367   5.504   2.077
   64VAL     HA 1037   4.441   5.579   2.047
   64VAL     CB 1038   4.363   5.394   1.970
   64VAL     HB 1039   4.307   5.304   1.999
   64VAL    CG1 1040   4.304   5.435   1.833
   64VAL   HG11 1041   4.324   5.356   1.761
   64VAL   HG12 1042   4.199   5.465   1.835
   64VAL   HG13 1043   4.359   5.525   1.805
   64VAL    CG2 1044   4.511   5.352   1.938
   64VAL   HG21 1045   4.517   5.273   1.864
   64VAL   HG22 1046   4.572   5.431   1.894
   64VAL   HG23 1047   4.565   5.318   2.027
   64VAL      C 1048   4.231   5.578   2.082
   64VAL      O 1049   4.213   5.691   2.024
   65SER      N 1050   4.130   5.523   2.144
   65SER      H 1051   4.148   5.439   2.197
   65SER     CA 1052   4.005   5.592   2.176
   65SER     HA 1053   4.019   5.698   2.197
   65SER     CB 1054   3.896   5.580   2.067
   65SER    HB2 1055   3.805   5.641   2.070
   65SER    HB3 1056   3.943   5.589   1.969
   65SER     OG 1057   3.858   5.439   2.074
   65SER     HG 1058   3.889   5.390   1.998
   65SER      C 1059   3.952   5.532   2.310
   65SER      O 1060   4.001   5.442   2.372
   66TYR      N 1061   3.850   5.597   2.369
   66TYR      H 1062   3.810   5.675   2.319
   66TYR     CA 1063   3.765   5.538   2.471
   66TYR     HA 1064   3.833   5.471   2.524
   66TYR     CB 1065   3.728   5.649   2.572
   66TYR    HB2 1066   3.646   5.712   2.534
   66TYR    HB3 1067   3.677   5.607   2.658
   66TYR     CG 1068   3.847   5.735   2.616
   66TYR    CD1 1069   3.957   5.681   2.686
   66TYR    HD1 1070   3.964   5.575   2.701
   66TYR    CE1 1071   4.062   5.765   2.728
   66TYR    HE1 1072   4.141   5.717   2.783
   66TYR     CZ 1073   4.071   5.899   2.685
   66TYR     OH 1074   4.183   5.975   2.709
   66TYR     HH 1075   4.260   5.924   2.736
   66TYR    CE2 1076   3.951   5.962   2.629
   66TYR    HE2 1077   3.945   6.069   2.614
   66TYR    CD2 1078   3.836   5.879   2.605
   66TYR    HD2 1079   3.745   5.916   2.562
   66TYR      C 1080   3.644   5.463   2.415
   66TYR      O 1081   3.543   5.438   2.484
   67LYS      N 1082   3.647   5.420   2.285
   67LYS      H 1083   3.728   5.436   2.227
   67LYS     CA 1084   3.544   5.325   2.233
   67LYS     HA 1085   3.443   5.352   2.264
   67LYS     CB 1086   3.540   5.319   2.076
   67LYS    HB2 1087   3.634   5.277   2.039
   67LYS    HB3 1088   3.454   5.254   2.059
   67LYS     CG 1089   3.519   5.460   2.012
   67LYS    HG2 1090   3.616   5.509   2.016
   67LYS    HG3 1091   3.492   5.438   1.908
   67LYS     CD 1092   3.417   5.559   2.076
   67LYS    HD2 1093   3.320   5.514   2.052
   67LYS    HD3 1094   3.435   5.570   2.183
   67LYS     CE 1095   3.424   5.691   2.000
   67LYS    HE2 1096   3.521   5.739   2.014
   67LYS    HE3 1097   3.396   5.670   1.897
   67LYS     NZ 1098   3.309   5.778   2.043
   67LYS    HZ1 1099   3.315   5.869   2.000
   67LYS    HZ2 1100   3.220   5.733   2.024
   67LYS    HZ3 1101   3.313   5.799   2.142
   67LYS      C 1102   3.579   5.188   2.278
   67LYS      O 1103   3.695   5.154   2.277
   68LEU      N 1104   3.477   5.112   2.318
   68LEU      H 1105   3.389   5.153   2.294
   68LEU     CA 1106   3.492   4.978   2.378
   68LEU     HA 1107   3.581   4.973   2.441
   68LEU     CB 1108   3.370   4.951   2.468
   68LEU    HB2 1109   3.281   4.929   2.409
   68LEU    HB3 1110   3.399   4.858   2.517
   68LEU     CG 1111   3.332   5.054   2.577
   68LEU     HG 1112   3.296   5.139   2.520
   68LEU    CD1 1113   3.232   4.997   2.679
   68LEU   HD11 1114   3.278   4.906   2.715
   68LEU   HD12 1115   3.235   5.074   2.756
   68LEU   HD13 1116   3.134   4.987   2.631
   68LEU    CD2 1117   3.458   5.088   2.655
   68LEU   HD21 1118   3.523   5.134   2.581
   68LEU   HD22 1119   3.418   5.159   2.727
   68LEU   HD23 1120   3.501   5.001   2.703
   68LEU      C 1121   3.542   4.858   2.298
   68LEU      O 1122   3.479   4.756   2.292
   69CYX      N 1123   3.647   4.879   2.222
   69CYX      H 1124   3.715   4.949   2.246
   69CYX     CA 1125   3.704   4.773   2.141
   69CYX     HA 1126   3.637   4.688   2.140
   69CYX     CB 1127   3.708   4.825   2.002
   69CYX    HB2 1128   3.604   4.849   1.979
   69CYX    HB3 1129   3.763   4.919   1.998
   69CYX     SG 1130   3.748   4.708   1.865
   69CYX      C 1131   3.839   4.719   2.191
   69CYX      O 1132   3.943   4.787   2.177
   70THR      N 1133   3.846   4.593   2.228
   70THR      H 1134   3.764   4.535   2.238
   70THR     CA 1135   3.970   4.527   2.276
   70THR     HA 1136   4.063   4.576   2.249
   70THR     CB 1137   3.978   4.520   2.422
   70THR     HB 1138   4.073   4.472   2.445
   70THR    CG2 1139   3.966   4.660   2.482
   70THR   HG21 1140   3.988   4.652   2.588
   70THR   HG22 1141   4.042   4.724   2.438
   70THR   HG23 1142   3.861   4.689   2.472
   70THR    OG1 1143   3.884   4.429   2.475
   70THR    HG1 1144   3.801   4.468   2.449
   70THR      C 1145   3.974   4.381   2.228
   70THR      O 1146   3.873   4.326   2.187
   71ARG      N 1147   4.094   4.323   2.229
   71ARG      H 1148   4.175   4.376   2.258
   71ARG     CA 1149   4.119   4.178   2.208
   71ARG     HA 1150   4.082   4.150   2.109
   71ARG     CB 1151   4.269   4.135   2.200
   71ARG    HB2 1152   4.269   4.026   2.193
   71ARG    HB3 1153   4.317   4.180   2.113
   71ARG     CG 1154   4.345   4.183   2.321
   71ARG    HG2 1155   4.379   4.282   2.291
   71ARG    HG3 1156   4.278   4.176   2.407
   71ARG     CD 1157   4.469   4.090   2.352
   71ARG    HD2 1158   4.432   4.004   2.408
   71ARG    HD3 1159   4.519   4.057   2.261
   71ARG     NE 1160   4.564   4.157   2.446
   71ARG     HE 1161   4.534   4.157   2.543
   71ARG     CZ 1162   4.679   4.209   2.409
   71ARG    NH1 1163   4.724   4.218   2.283
   71ARG   HH11 1164   4.679   4.187   2.198
   71ARG   HH12 1165   4.795   4.287   2.262
   71ARG    NH2 1166   4.758   4.259   2.496
   71ARG   HH21 1167   4.750   4.245   2.596
   71ARG   HH22 1168   4.844   4.300   2.461
   71ARG      C 1169   4.052   4.077   2.309
   71ARG      O 1170   4.023   3.965   2.276
   72SER      N 1171   4.015   4.127   2.434
   72SER      H 1172   4.038   4.220   2.464
   72SER     CA 1173   3.911   4.044   2.505
   72SER     HA 1174   3.944   3.941   2.516
   72SER     CB 1175   3.888   4.108   2.644
   72SER    HB2 1176   3.856   4.210   2.621
   72SER    HB3 1177   3.812   4.046   2.691
   72SER     OG 1178   4.012   4.130   2.711
   72SER     HG 1179   4.040   4.050   2.756
   72SER      C 1180   3.766   4.045   2.447
   72SER      O 1181   3.702   3.949   2.473
   73GLY      N 1182   3.725   4.150   2.364
   73GLY      H 1183   3.796   4.214   2.335
   73GLY     CA 1184   3.598   4.156   2.295
   73GLY    HA2 1185   3.605   4.107   2.198
   73GLY    HA3 1186   3.521   4.113   2.359
   73GLY      C 1187   3.556   4.307   2.268
   73GLY      O 1188   3.621   4.397   2.320
   74ASN      N 1189   3.445   4.330   2.196
   74ASN      H 1190   3.396   4.253   2.152
   74ASN     CA 1191   3.391   4.462   2.158
   74ASN     HA 1192   3.457   4.546   2.179
   74ASN     CB 1193   3.362   4.480   2.006
   74ASN    HB2 1194   3.449   4.434   1.959
   74ASN    HB3 1195   3.274   4.428   1.969
   74ASN     CG 1196   3.350   4.624   1.949
   74ASN    OD1 1197   3.361   4.729   2.014
   74ASN    ND2 1198   3.331   4.635   1.825
   74ASN   HD21 1199   3.340   4.729   1.789
   74ASN   HD22 1200   3.318   4.555   1.765
   74ASN      C 1201   3.272   4.497   2.248
   74ASN      O 1202   3.241   4.421   2.340
   75GLU      N 1203   3.203   4.606   2.225
   75GLU      H 1204   3.233   4.665   2.149
   75GLU     CA 1205   3.099   4.665   2.320
   75GLU     HA 1206   3.149   4.677   2.416
   75GLU     CB 1207   3.051   4.796   2.256
   75GLU    HB2 1208   3.136   4.855   2.224
   75GLU    HB3 1209   2.996   4.783   2.163
   75GLU     CG 1210   2.964   4.889   2.352
   75GLU    HG2 1211   2.867   4.844   2.375
   75GLU    HG3 1212   3.015   4.896   2.448
   75GLU     CD 1213   2.928   5.026   2.294
   75GLU    OE1 1214   2.810   5.048   2.260
   75GLU    OE2 1215   3.016   5.115   2.282
   75GLU      C 1216   2.975   4.575   2.344
   75GLU      O 1217   2.922   4.570   2.451
   76ASP      N 1218   2.937   4.493   2.242
   76ASP      H 1219   2.994   4.493   2.159
   76ASP     CA 1220   2.820   4.403   2.242
   76ASP     HA 1221   2.733   4.452   2.285
   76ASP     CB 1222   2.787   4.363   2.096
   76ASP    HB2 1223   2.764   4.451   2.036
   76ASP    HB3 1224   2.865   4.309   2.043
   76ASP     CG 1225   2.660   4.280   2.091
   76ASP    OD1 1226   2.550   4.334   2.072
   76ASP    OD2 1227   2.663   4.155   2.109
   76ASP      C 1228   2.847   4.278   2.324
   76ASP      O 1229   2.775   4.252   2.420
   77GLU      N 1230   2.965   4.215   2.310
   77GLU      H 1231   3.046   4.250   2.260
   77GLU     CA 1232   3.010   4.123   2.408
   77GLU     HA 1233   2.936   4.045   2.423
   77GLU     CB 1234   3.137   4.044   2.366
   77GLU    HB2 1235   3.150   4.058   2.259
   77GLU    HB3 1236   3.227   4.081   2.416
   77GLU     CG 1237   3.117   3.891   2.380
   77GLU    HG2 1238   3.214   3.849   2.352
   77GLU    HG3 1239   3.107   3.864   2.485
   77GLU     CD 1240   3.012   3.837   2.286
   77GLU    OE1 1241   3.049   3.799   2.173
   77GLU    OE2 1242   2.887   3.839   2.312
   77GLU      C 1243   3.047   4.183   2.546
   77GLU      O 1244   3.034   4.105   2.644
   78PHE      N 1245   3.083   4.309   2.547
   78PHE      H 1246   3.112   4.356   2.463
   78PHE     CA 1247   3.112   4.366   2.678
   78PHE     HA 1248   3.164   4.294   2.742
   78PHE     CB 1249   3.185   4.501   2.676
   78PHE    HB2 1250   3.273   4.495   2.611
   78PHE    HB3 1251   3.121   4.576   2.630
   78PHE     CG 1252   3.235   4.559   2.802
   78PHE    CD1 1253   3.349   4.507   2.868
   78PHE    HD1 1254   3.412   4.438   2.813
   78PHE    CE1 1255   3.393   4.559   2.996
   78PHE    HE1 1256   3.485   4.528   3.042
   78PHE     CZ 1257   3.316   4.657   3.055
   78PHE     HZ 1258   3.333   4.700   3.153
   78PHE    CE2 1259   3.205   4.709   2.991
   78PHE    HE2 1260   3.154   4.794   3.035
   78PHE    CD2 1261   3.160   4.661   2.867
   78PHE    HD2 1262   3.074   4.703   2.817
   78PHE      C 1263   2.982   4.382   2.760
   78PHE      O 1264   2.976   4.348   2.877
   79ARG      N 1265   2.884   4.438   2.696
   79ARG      H 1266   2.900   4.467   2.601
   79ARG     CA 1267   2.735   4.451   2.743
   79ARG     HA 1268   2.730   4.518   2.829
   79ARG     CB 1269   2.633   4.491   2.628
   79ARG    HB2 1270   2.659   4.454   2.528
   79ARG    HB3 1271   2.541   4.441   2.658
   79ARG     CG 1272   2.631   4.650   2.609
   79ARG    HG2 1273   2.575   4.695   2.691
   79ARG    HG3 1274   2.735   4.679   2.601
   79ARG     CD 1275   2.567   4.684   2.482
   79ARG    HD2 1276   2.606   4.782   2.452
   79ARG    HD3 1277   2.605   4.615   2.408
   79ARG     NE 1278   2.415   4.691   2.486
   79ARG     HE 1279   2.359   4.626   2.434
   79ARG     CZ 1280   2.342   4.777   2.551
   79ARG    NH1 1281   2.388   4.874   2.622
   79ARG   HH11 1282   2.482   4.911   2.613
   79ARG   HH12 1283   2.330   4.934   2.677
   79ARG    NH2 1284   2.212   4.771   2.558
   79ARG   HH21 1285   2.165   4.715   2.488
   79ARG   HH22 1286   2.162   4.831   2.621
   79ARG      C 1287   2.699   4.304   2.788
   79ARG      O 1288   2.654   4.287   2.902
   80ASN      N 1289   2.720   4.206   2.699
   80ASN      H 1290   2.748   4.226   2.603
   80ASN     CA 1291   2.676   4.071   2.724
   80ASN     HA 1292   2.569   4.076   2.740
   80ASN     CB 1293   2.722   3.973   2.609
   80ASN    HB2 1294   2.689   4.011   2.512
   80ASN    HB3 1295   2.831   3.967   2.607
   80ASN     CG 1296   2.680   3.829   2.634
   80ASN    OD1 1297   2.596   3.798   2.715
   80ASN    ND2 1298   2.721   3.738   2.552
   80ASN   HD21 1299   2.684   3.644   2.545
   80ASN   HD22 1300   2.783   3.773   2.481
   80ASN      C 1301   2.729   4.019   2.861
   80ASN      O 1302   2.653   3.963   2.936
   81MET      N 1303   2.860   4.048   2.894
   81MET      H 1304   2.913   4.097   2.824
   81MET     CA 1305   2.926   4.016   3.020
   81MET     HA 1306   2.914   3.909   3.029
   81MET     CB 1307   3.076   4.030   3.011
   81MET    HB2 1308   3.105   3.943   2.952
   81MET    HB3 1309   3.104   4.118   2.953
   81MET     CG 1310   3.149   4.022   3.144
   81MET    HG2 1311   3.132   4.097   3.222
   81MET    HG3 1312   3.138   3.917   3.173
   81MET     SD 1313   3.332   4.040   3.101
   81MET     CE 1314   3.333   4.205   3.025
   81MET    HE1 1315   3.432   4.250   3.037
   81MET    HE2 1316   3.302   4.201   2.921
   81MET    HE3 1317   3.265   4.264   3.086
   81MET      C 1318   2.875   4.098   3.145
   81MET      O 1319   2.844   4.041   3.248
   82VAL      N 1320   2.884   4.232   3.137
   82VAL      H 1321   2.911   4.281   3.053
   82VAL     CA 1322   2.837   4.308   3.249
   82VAL     HA 1323   2.888   4.286   3.343
   82VAL     CB 1324   2.868   4.449   3.234
   82VAL     HB 1325   2.849   4.498   3.330
   82VAL    CG1 1326   3.018   4.463   3.199
   82VAL   HG11 1327   3.078   4.389   3.253
   82VAL   HG12 1328   3.041   4.446   3.094
   82VAL   HG13 1329   3.058   4.559   3.232
   82VAL    CG2 1330   2.786   4.513   3.121
   82VAL   HG21 1331   2.808   4.620   3.124
   82VAL   HG22 1332   2.824   4.480   3.025
   82VAL   HG23 1333   2.679   4.492   3.132
   82VAL      C 1334   2.691   4.269   3.288
   82VAL      O 1335   2.661   4.234   3.407
   83THR      N 1336   2.599   4.249   3.190
   83THR      H 1337   2.626   4.273   3.096
   83THR     CA 1338   2.465   4.196   3.217
   83THR     HA 1339   2.411   4.267   3.279
   83THR     CB 1340   2.382   4.200   3.086
   83THR     HB 1341   2.284   4.162   3.115
   83THR    CG2 1342   2.360   4.344   3.028
   83THR   HG21 1343   2.463   4.379   3.014
   83THR   HG22 1344   2.318   4.339   2.927
   83THR   HG23 1345   2.301   4.401   3.099
   83THR    OG1 1346   2.412   4.124   2.974
   83THR    HG1 1347   2.508   4.130   2.963
   83THR      C 1348   2.457   4.061   3.289
   83THR      O 1349   2.397   4.044   3.395
   84ARG      N 1350   2.531   3.961   3.237
   84ARG      H 1351   2.571   3.975   3.146
   84ARG     CA 1352   2.533   3.819   3.294
   84ARG     HA 1353   2.432   3.782   3.309
   84ARG     CB 1354   2.609   3.729   3.190
   84ARG    HB2 1355   2.706   3.775   3.176
   84ARG    HB3 1356   2.622   3.630   3.235
   84ARG     CG 1357   2.521   3.691   3.071
   84ARG    HG2 1358   2.423   3.648   3.093
   84ARG    HG3 1359   2.491   3.786   3.028
   84ARG     CD 1360   2.578   3.605   2.957
   84ARG    HD2 1361   2.507   3.604   2.874
   84ARG    HD3 1362   2.665   3.652   2.911
   84ARG     NE 1363   2.615   3.471   2.999
   84ARG     HE 1364   2.558   3.439   3.076
   84ARG     CZ 1365   2.696   3.388   2.937
   84ARG    NH1 1366   2.755   3.424   2.827
   84ARG   HH11 1367   2.710   3.489   2.764
   84ARG   HH12 1368   2.829   3.365   2.793
   84ARG    NH2 1369   2.724   3.276   2.991
   84ARG   HH21 1370   2.685   3.240   3.077
   84ARG   HH22 1371   2.787   3.217   2.938
   84ARG      C 1372   2.603   3.809   3.431
   84ARG      O 1373   2.560   3.721   3.505
   85CYX      N 1374   2.701   3.895   3.459
   85CYX      H 1375   2.740   3.958   3.391
   85CYX     CA 1376   2.761   3.901   3.597
   85CYX     HA 1377   2.779   3.800   3.636
   85CYX     CB 1378   2.899   3.975   3.600
   85CYX    HB2 1379   2.886   4.079   3.570
   85CYX    HB3 1380   2.934   3.981   3.703
   85CYX     SG 1381   3.027   3.897   3.500
   85CYX      C 1382   2.661   3.966   3.700
   85CYX      O 1383   2.649   3.913   3.811
   86ASN      N 1384   2.606   4.080   3.653
   86ASN      H 1385   2.628   4.118   3.562
   86ASN     CA 1386   2.505   4.151   3.730
   86ASN     HA 1387   2.550   4.168   3.828
   86ASN     CB 1388   2.494   4.297   3.680
   86ASN    HB2 1389   2.478   4.288   3.572
   86ASN    HB3 1390   2.418   4.351   3.736
   86ASN     CG 1391   2.622   4.383   3.695
   86ASN    OD1 1392   2.690   4.370   3.800
   86ASN    ND2 1393   2.657   4.478   3.613
   86ASN   HD21 1394   2.731   4.538   3.646
   86ASN   HD22 1395   2.619   4.480   3.520
   86ASN      C 1396   2.375   4.085   3.757
   86ASN      O 1397   2.323   4.109   3.867
   87ASN      N 1398   2.329   4.000   3.669
   87ASN      H 1399   2.372   3.999   3.578
   87ASN     CA 1400   2.205   3.925   3.682
   87ASN     HA 1401   2.116   3.986   3.701
   87ASN     CB 1402   2.183   3.836   3.553
   87ASN    HB2 1403   2.196   3.895   3.463
   87ASN    HB3 1404   2.263   3.762   3.551
   87ASN     CG 1405   2.055   3.756   3.548
   87ASN    OD1 1406   1.945   3.801   3.533
   87ASN    ND2 1407   2.069   3.624   3.566
   87ASN   HD21 1408   1.983   3.572   3.577
   87ASN   HD22 1409   2.159   3.588   3.593
   87ASN      C 1410   2.211   3.828   3.801
   87ASN      O 1411   2.108   3.775   3.847
   88VAL      N 1412   2.334   3.793   3.843
   88VAL      H 1413   2.409   3.826   3.784
   88VAL     CA 1414   2.364   3.712   3.962
   88VAL     HA 1415   2.271   3.682   4.011
   88VAL     CB 1416   2.437   3.576   3.913
   88VAL     HB 1417   2.466   3.516   3.999
   88VAL    CG1 1418   2.348   3.490   3.814
   88VAL   HG11 1419   2.337   3.537   3.717
   88VAL   HG12 1420   2.400   3.395   3.796
   88VAL   HG13 1421   2.247   3.480   3.855
   88VAL    CG2 1422   2.572   3.607   3.850
   88VAL   HG21 1423   2.628   3.663   3.926
   88VAL   HG22 1424   2.617   3.508   3.852
   88VAL   HG23 1425   2.575   3.652   3.751
   88VAL      C 1426   2.441   3.790   4.073
   88VAL      O 1427   2.479   3.732   4.174
   89GLY      N 1428   2.453   3.915   4.065
   89GLY      H 1429   2.410   3.967   3.990
   89GLY     CA 1430   2.511   4.001   4.165
   89GLY    HA2 1431   2.475   4.101   4.141
   89GLY    HA3 1432   2.469   3.971   4.262
   89GLY      C 1433   2.656   4.019   4.177
   89GLY      O 1434   2.694   4.080   4.276
   90VAL      N 1435   2.739   3.953   4.097
   90VAL      H 1436   2.700   3.920   4.010
   90VAL     CA 1437   2.883   3.965   4.097
   90VAL     HA 1438   2.912   3.944   4.200
   90VAL     CB 1439   2.944   3.861   4.006
   90VAL     HB 1440   2.900   3.875   3.907
   90VAL    CG1 1441   3.091   3.879   3.989
   90VAL   HG11 1442   3.148   3.890   4.081
   90VAL   HG12 1443   3.132   3.789   3.943
   90VAL   HG13 1444   3.112   3.968   3.929
   90VAL    CG2 1445   2.914   3.717   4.043
   90VAL   HG21 1446   2.806   3.701   4.039
   90VAL   HG22 1447   2.963   3.646   3.977
   90VAL   HG23 1448   2.946   3.701   4.146
   90VAL      C 1449   2.930   4.104   4.048
   90VAL      O 1450   2.868   4.154   3.952
   91ARG      N 1451   3.007   4.172   4.125
   91ARG      H 1452   3.030   4.132   4.215
   91ARG     CA 1453   3.049   4.311   4.098
   91ARG     HA 1454   2.967   4.368   4.055
   91ARG     CB 1455   3.102   4.391   4.217
   91ARG    HB2 1456   3.162   4.321   4.275
   91ARG    HB3 1457   3.164   4.473   4.180
   91ARG     CG 1458   2.986   4.457   4.299
   91ARG    HG2 1459   3.020   4.513   4.386
   91ARG    HG3 1460   2.937   4.523   4.227
   91ARG     CD 1461   2.893   4.357   4.356
   91ARG    HD2 1462   2.839   4.318   4.269
   91ARG    HD3 1463   2.956   4.276   4.392
   91ARG     NE 1464   2.795   4.408   4.451
   91ARG     HE 1465   2.828   4.454   4.535
   91ARG     CZ 1466   2.665   4.415   4.429
   91ARG    NH1 1467   2.608   4.335   4.349
   91ARG   HH11 1468   2.655   4.250   4.319
   91ARG   HH12 1469   2.508   4.342   4.341
   91ARG    NH2 1470   2.590   4.492   4.497
   91ARG   HH21 1471   2.630   4.572   4.545
   91ARG   HH22 1472   2.490   4.481   4.487
   91ARG      C 1473   3.161   4.306   3.995
   91ARG      O 1474   3.254   4.230   4.013
   92ILE      N 1475   3.165   4.392   3.897
   92ILE      H 1476   3.081   4.447   3.880
   92ILE     CA 1477   3.273   4.404   3.801
   92ILE     HA 1478   3.341   4.323   3.826
   92ILE     CB 1479   3.221   4.375   3.658
   92ILE     HB 1480   3.141   4.302   3.663
   92ILE    CG2 1481   3.162   4.496   3.584
   92ILE   HG21 1482   3.079   4.537   3.642
   92ILE   HG22 1483   3.245   4.565   3.566
   92ILE   HG23 1484   3.128   4.445   3.494
   92ILE    CG1 1485   3.332   4.315   3.560
   92ILE   HG12 1486   3.401   4.397   3.537
   92ILE   HG13 1487   3.390   4.246   3.621
   92ILE    CD1 1488   3.291   4.247   3.426
   92ILE   HD11 1489   3.372   4.206   3.365
   92ILE   HD12 1490   3.210   4.178   3.448
   92ILE   HD13 1491   3.248   4.324   3.363
   92ILE      C 1492   3.352   4.543   3.813
   92ILE      O 1493   3.296   4.651   3.819
   93TYR      N 1494   3.487   4.526   3.798
   93TYR      H 1495   3.523   4.432   3.804
   93TYR     CA 1496   3.586   4.634   3.827
   93TYR     HA 1497   3.535   4.730   3.838
   93TYR     CB 1498   3.657   4.596   3.959
   93TYR    HB2 1499   3.701   4.496   3.956
   93TYR    HB3 1500   3.730   4.674   3.982
   93TYR     CG 1501   3.554   4.593   4.070
   93TYR    CD1 1502   3.494   4.713   4.121
   93TYR    HD1 1503   3.525   4.810   4.084
   93TYR    CE1 1504   3.414   4.713   4.240
   93TYR    HE1 1505   3.365   4.802   4.276
   93TYR     CZ 1506   3.402   4.592   4.307
   93TYR     OH 1507   3.332   4.593   4.419
   93TYR     HH 1508   3.299   4.683   4.424
   93TYR    CE2 1509   3.463   4.480   4.257
   93TYR    HE2 1510   3.456   4.394   4.323
   93TYR    CD2 1511   3.541   4.474   4.146
   93TYR    HD2 1512   3.577   4.377   4.114
   93TYR      C 1513   3.679   4.655   3.709
   93TYR      O 1514   3.724   4.567   3.638
   94VAL      N 1515   3.685   4.780   3.666
   94VAL      H 1516   3.637   4.853   3.716
   94VAL     CA 1517   3.751   4.822   3.536
   94VAL     HA 1518   3.776   4.734   3.476
   94VAL     CB 1519   3.663   4.914   3.453
   94VAL     HB 1520   3.636   5.000   3.515
   94VAL    CG1 1521   3.726   4.952   3.319
   94VAL   HG11 1522   3.745   4.860   3.265
   94VAL   HG12 1523   3.660   5.013   3.257
   94VAL   HG13 1524   3.815   5.010   3.344
   94VAL    CG2 1525   3.522   4.850   3.425
   94VAL   HG21 1526   3.544   4.751   3.383
   94VAL   HG22 1527   3.472   4.858   3.521
   94VAL   HG23 1528   3.463   4.910   3.356
   94VAL      C 1529   3.888   4.881   3.559
   94VAL      O 1530   3.905   4.952   3.657
   95ASP      N 1531   3.996   4.858   3.477
   95ASP      H 1532   3.979   4.800   3.397
   95ASP     CA 1533   4.124   4.929   3.483
   95ASP     HA 1534   4.130   4.974   3.582
   95ASP     CB 1535   4.238   4.823   3.478
   95ASP    HB2 1536   4.246   4.752   3.561
   95ASP    HB3 1537   4.228   4.769   3.384
   95ASP     CG 1538   4.379   4.871   3.476
   95ASP    OD1 1539   4.458   4.805   3.402
   95ASP    OD2 1540   4.426   4.969   3.542
   95ASP      C 1541   4.131   5.044   3.376
   95ASP      O 1542   4.101   5.021   3.259
   96ALA      N 1543   4.159   5.165   3.427
   96ALA      H 1544   4.177   5.181   3.525
   96ALA     CA 1545   4.141   5.291   3.349
   96ALA     HA 1546   4.109   5.269   3.248
   96ALA     CB 1547   4.034   5.369   3.420
   96ALA    HB1 1548   4.001   5.453   3.358
   96ALA    HB2 1549   3.950   5.304   3.446
   96ALA    HB3 1550   4.076   5.400   3.515
   96ALA      C 1551   4.282   5.365   3.331
   96ALA      O 1552   4.354   5.406   3.423
   97VAL      N 1553   4.316   5.373   3.199
   97VAL      H 1554   4.246   5.337   3.136
   97VAL     CA 1555   4.437   5.436   3.140
   97VAL     HA 1556   4.520   5.431   3.211
   97VAL     CB 1557   4.488   5.345   3.030
   97VAL     HB 1558   4.423   5.343   2.942
   97VAL    CG1 1559   4.629   5.385   2.972
   97VAL   HG11 1560   4.646   5.348   2.871
   97VAL   HG12 1561   4.637   5.492   2.956
   97VAL   HG13 1562   4.708   5.344   3.035
   97VAL    CG2 1563   4.495   5.204   3.079
   97VAL   HG21 1564   4.396   5.159   3.088
   97VAL   HG22 1565   4.552   5.141   3.011
   97VAL   HG23 1566   4.543   5.198   3.177
   97VAL      C 1567   4.412   5.579   3.093
   97VAL      O 1568   4.349   5.602   2.989
   98ILE      N 1569   4.461   5.677   3.169
   98ILE      H 1570   4.511   5.646   3.251
   98ILE     CA 1571   4.420   5.815   3.160
   98ILE     HA 1572   4.361   5.820   3.069
   98ILE     CB 1573   4.321   5.847   3.274
   98ILE     HB 1574   4.285   5.944   3.239
   98ILE    CG2 1575   4.210   5.745   3.283
   98ILE   HG21 1576   4.237   5.660   3.346
   98ILE   HG22 1577   4.125   5.799   3.324
   98ILE   HG23 1578   4.187   5.727   3.178
   98ILE    CG1 1579   4.390   5.851   3.409
   98ILE   HG12 1580   4.428   5.756   3.447
   98ILE   HG13 1581   4.475   5.917   3.400
   98ILE    CD1 1582   4.310   5.895   3.526
   98ILE   HD11 1583   4.222   5.833   3.536
   98ILE   HD12 1584   4.355   5.903   3.625
   98ILE   HD13 1585   4.284   6.000   3.508
   98ILE      C 1586   4.532   5.919   3.153
   98ILE      O 1587   4.503   6.029   3.101
   99ASN      N 1588   4.656   5.883   3.188
   99ASN      H 1589   4.668   5.789   3.223
   99ASN     CA 1590   4.769   5.977   3.187
   99ASN     HA 1591   4.731   6.066   3.238
   99ASN     CB 1592   4.886   5.921   3.266
   99ASN    HB2 1593   4.854   5.909   3.369
   99ASN    HB3 1594   4.925   5.826   3.228
   99ASN     CG 1595   4.998   6.021   3.256
   99ASN    OD1 1596   5.013   6.113   3.338
   99ASN    ND2 1597   5.089   6.014   3.160
   99ASN   HD21 1598   5.141   6.100   3.156
   99ASN   HD22 1599   5.095   5.949   3.082
   99ASN      C 1600   4.795   6.029   3.050
   99ASN      O 1601   4.827   6.147   3.030
  100HIE      N 1602   4.781   5.940   2.947
  100HIE      H 1603   4.747   5.847   2.972
  100HIE     CA 1604   4.829   5.970   2.811
  100HIE     HA 1605   4.811   6.074   2.786
  100HIE     CB 1606   4.980   5.924   2.804
  100HIE    HB2 1607   5.029   5.942   2.708
  100HIE    HB3 1608   5.037   5.991   2.868
  100HIE     CG 1609   5.006   5.787   2.852
  100HIE    ND1 1610   5.031   5.742   2.979
  100HIE    CE1 1611   5.048   5.610   2.967
  100HIE    HE1 1612   5.077   5.550   3.052
  100HIE    NE2 1613   5.023   5.565   2.845
  100HIE    HE2 1614   5.020   5.466   2.827
  100HIE    CD2 1615   5.002   5.677   2.770
  100HIE    HD2 1616   4.983   5.693   2.665
  100HIE      C 1617   4.757   5.881   2.704
  100HIE      O 1618   4.677   5.794   2.730
  101MET      N 1619   4.794   5.907   2.576
  101MET      H 1620   4.862   5.982   2.573
  101MET     CA 1621   4.744   5.845   2.453
  101MET     HA 1622   4.686   5.757   2.482
  101MET     CB 1623   4.672   5.955   2.364
  101MET    HB2 1624   4.737   6.042   2.353
  101MET    HB3 1625   4.655   5.914   2.264
  101MET     CG 1626   4.534   5.991   2.412
  101MET    HG2 1627   4.548   6.050   2.503
  101MET    HG3 1628   4.478   6.051   2.341
  101MET     SD 1629   4.422   5.854   2.458
  101MET     CE 1630   4.313   5.838   2.316
  101MET    HE1 1631   4.213   5.810   2.349
  101MET    HE2 1632   4.303   5.932   2.263
  101MET    HE3 1633   4.359   5.768   2.246
  101MET      C 1634   4.866   5.784   2.387
  101MET      O 1635   4.978   5.816   2.427
  102CYS      N 1636   4.851   5.715   2.269
  102CYS      H 1637   4.759   5.687   2.237
  102CYS     CA 1638   4.957   5.649   2.191
  102CYS     HA 1639   5.024   5.608   2.266
  102CYS     CB 1640   4.908   5.529   2.109
  102CYS    HB2 1641   4.992   5.486   2.053
  102CYS    HB3 1642   4.867   5.454   2.176
  102CYS     SG 1643   4.783   5.603   2.004
  102CYS     HG 1644   4.674   5.596   2.081
  102CYS      C 1645   5.047   5.749   2.109
  102CYS      O 1646   5.005   5.848   2.050
  103GLY      N 1647   5.178   5.722   2.097
  103GLY      H 1648   5.215   5.639   2.141
  103GLY     CA 1649   5.281   5.798   2.034
  103GLY    HA2 1650   5.240   5.851   1.948
  103GLY    HA3 1651   5.308   5.868   2.113
  103GLY      C 1652   5.401   5.709   2.007
  103GLY      O 1653   5.387   5.604   1.941
  104ASN      N 1654   5.520   5.753   2.047
  104ASN      H 1655   5.513   5.843   2.092
  104ASN     CA 1656   5.651   5.697   2.027
  104ASN     HA 1657   5.719   5.782   2.026
  104ASN     CB 1658   5.691   5.606   2.145
  104ASN    HB2 1659   5.675   5.658   2.240
  104ASN    HB3 1660   5.622   5.523   2.158
  104ASN     CG 1661   5.829   5.543   2.137
  104ASN    OD1 1662   5.914   5.591   2.062
  104ASN    ND2 1663   5.857   5.461   2.232
  104ASN   HD21 1664   5.949   5.420   2.235
  104ASN   HD22 1665   5.779   5.435   2.291
  104ASN      C 1666   5.678   5.623   1.893
  104ASN      O 1667   5.719   5.688   1.800
  105ALA      N 1668   5.643   5.501   1.877
  105ALA      H 1669   5.585   5.461   1.949
  105ALA     CA 1670   5.683   5.416   1.768
  105ALA     HA 1671   5.771   5.455   1.718
  105ALA     CB 1672   5.701   5.279   1.824
  105ALA    HB1 1673   5.779   5.267   1.898
  105ALA    HB2 1674   5.605   5.246   1.863
  105ALA    HB3 1675   5.722   5.209   1.743
  105ALA      C 1676   5.582   5.409   1.654
  105ALA      O 1677   5.615   5.373   1.545
  106VAL      N 1678   5.469   5.470   1.676
  106VAL      H 1679   5.447   5.496   1.771
  106VAL     CA 1680   5.365   5.499   1.576
  106VAL     HA 1681   5.404   5.454   1.484
  106VAL     CB 1682   5.233   5.431   1.606
  106VAL     HB 1683   5.159   5.474   1.540
  106VAL    CG1 1684   5.241   5.279   1.584
  106VAL   HG11 1685   5.332   5.244   1.634
  106VAL   HG12 1686   5.150   5.236   1.624
  106VAL   HG13 1687   5.238   5.253   1.478
  106VAL    CG2 1688   5.180   5.461   1.749
  106VAL   HG21 1689   5.190   5.561   1.791
  106VAL   HG22 1690   5.071   5.458   1.750
  106VAL   HG23 1691   5.200   5.382   1.822
  106VAL      C 1692   5.350   5.646   1.551
  106VAL      O 1693   5.401   5.736   1.623
  107SER      N 1694   5.284   5.679   1.441
  107SER      H 1695   5.246   5.608   1.380
  107SER     CA 1696   5.294   5.815   1.387
  107SER     HA 1697   5.291   5.873   1.479
  107SER     CB 1698   5.420   5.848   1.300
  107SER    HB2 1699   5.446   5.954   1.292
  107SER    HB3 1700   5.502   5.820   1.366
  107SER     OG 1701   5.420   5.775   1.178
  107SER     HG 1702   5.407   5.682   1.200
  107SER      C 1703   5.171   5.871   1.313
  107SER      O 1704   5.122   5.976   1.340
  108ALA      N 1705   5.124   5.790   1.214
  108ALA      H 1706   5.156   5.695   1.210
  108ALA     CA 1707   5.020   5.825   1.119
  108ALA     HA 1708   4.936   5.875   1.167
  108ALA     CB 1709   5.090   5.916   1.011
  108ALA    HB1 1710   5.159   5.865   0.944
  108ALA    HB2 1711   5.019   5.957   0.939
  108ALA    HB3 1712   5.152   5.989   1.063
  108ALA      C 1713   4.961   5.702   1.045
  108ALA      O 1714   5.029   5.644   0.965
  109GLY      N 1715   4.844   5.657   1.079
  109GLY      H 1716   4.783   5.707   1.142
  109GLY     CA 1717   4.797   5.527   1.024
  109GLY    HA2 1718   4.798   5.530   0.915
  109GLY    HA3 1719   4.867   5.453   1.062
  109GLY      C 1720   4.666   5.487   1.083
  109GLY      O 1721   4.590   5.569   1.127
  110THR      N 1722   4.649   5.352   1.084
  110THR      H 1723   4.714   5.298   1.028
  110THR     CA 1724   4.523   5.287   1.134
  110THR     HA 1725   4.458   5.352   1.191
  110THR     CB 1726   4.429   5.238   1.020
  110THR     HB 1727   4.342   5.185   1.058
  110THR    CG2 1728   4.382   5.361   0.940
  110THR   HG21 1729   4.463   5.412   0.888
  110THR   HG22 1730   4.300   5.328   0.875
  110THR   HG23 1731   4.330   5.434   1.003
  110THR    OG1 1732   4.497   5.152   0.931
  110THR    HG1 1733   4.432   5.096   0.889
  110THR      C 1734   4.554   5.166   1.224
  110THR      O 1735   4.469   5.086   1.245
  111SER      N 1736   4.677   5.151   1.287
  111SER      H 1737   4.743   5.223   1.263
  111SER     CA 1738   4.717   5.040   1.378
  111SER     HA 1739   4.688   4.946   1.332
  111SER     CB 1740   4.872   5.035   1.385
  111SER    HB2 1741   4.909   5.123   1.438
  111SER    HB3 1742   4.907   4.941   1.426
  111SER     OG 1743   4.930   5.044   1.255
  111SER     HG 1744   4.937   4.952   1.230
  111SER      C 1745   4.658   5.043   1.522
  111SER      O 1746   4.727   5.073   1.621
  112SER      N 1747   4.535   4.987   1.531
  112SER      H 1748   4.484   4.970   1.445
  112SER     CA 1749   4.466   4.962   1.659
  112SER     HA 1750   4.536   4.964   1.742
  112SER     CB 1751   4.368   5.077   1.679
  112SER    HB2 1752   4.339   5.084   1.784
  112SER    HB3 1753   4.425   5.168   1.657
  112SER     OG 1754   4.251   5.070   1.614
  112SER     HG 1755   4.185   5.126   1.654
  112SER      C 1756   4.392   4.832   1.669
  112SER      O 1757   4.369   4.748   1.581
  113THR      N 1758   4.331   4.807   1.791
  113THR      H 1759   4.343   4.876   1.864
  113THR     CA 1760   4.230   4.693   1.815
  113THR     HA 1761   4.277   4.599   1.788
  113THR     CB 1762   4.187   4.691   1.967
  113THR     HB 1763   4.094   4.635   1.973
  113THR    CG2 1764   4.293   4.630   2.055
  113THR   HG21 1765   4.267   4.600   2.157
  113THR   HG22 1766   4.318   4.532   2.012
  113THR   HG23 1767   4.388   4.682   2.063
  113THR    OG1 1768   4.171   4.824   2.012
  113THR    HG1 1769   4.096   4.834   2.072
  113THR      C 1770   4.103   4.702   1.734
  113THR      O 1771   4.017   4.613   1.736
  114CYX      N 1772   4.084   4.809   1.654
  114CYX      H 1773   4.155   4.880   1.645
  114CYX     CA 1774   3.961   4.818   1.569
  114CYX     HA 1775   3.927   4.715   1.560
  114CYX     CB 1776   3.858   4.901   1.648
  114CYX    HB2 1777   3.912   4.939   1.734
  114CYX    HB3 1778   3.823   4.989   1.593
  114CYX     SG 1779   3.703   4.814   1.704
  114CYX      C 1780   3.979   4.862   1.426
  114CYX      O 1781   3.885   4.864   1.345
  115GLY      N 1782   4.105   4.895   1.378
  115GLY      H 1783   4.181   4.898   1.443
  115GLY     CA 1784   4.129   4.927   1.232
  115GLY    HA2 1785   4.226   4.899   1.192
  115GLY    HA3 1786   4.057   4.867   1.176
  115GLY      C 1787   4.111   5.081   1.207
  115GLY      O 1788   4.077   5.125   1.101
  116SER      N 1789   4.121   5.167   1.305
  116SER      H 1790   4.126   5.118   1.393
  116SER     CA 1791   4.075   5.309   1.316
  116SER     HA 1792   3.996   5.321   1.242
  116SER     CB 1793   4.022   5.339   1.454
  116SER    HB2 1794   4.104   5.324   1.525
  116SER    HB3 1795   3.969   5.434   1.455
  116SER     OG 1796   3.928   5.248   1.497
  116SER     HG 1797   3.957   5.211   1.581
  116SER      C 1798   4.181   5.418   1.287
  116SER      O 1799   4.293   5.401   1.324
  117TYR      N 1800   4.146   5.533   1.230
  117TYR      H 1801   4.049   5.550   1.211
  117TYR     CA 1802   4.240   5.643   1.203
  117TYR     HA 1803   4.331   5.600   1.161
  117TYR     CB 1804   4.175   5.724   1.090
  117TYR    HB2 1805   4.179   5.656   1.004
  117TYR    HB3 1806   4.070   5.738   1.115
  117TYR     CG 1807   4.247   5.848   1.055
  117TYR    CD1 1808   4.379   5.839   1.008
  117TYR    HD1 1809   4.416   5.740   0.984
  117TYR    CE1 1810   4.454   5.958   0.982
  117TYR    HE1 1811   4.555   5.941   0.948
  117TYR     CZ 1812   4.400   6.086   1.014
  117TYR     OH 1813   4.474   6.198   0.985
  117TYR     HH 1814   4.560   6.185   0.944
  117TYR    CE2 1815   4.267   6.088   1.070
  117TYR    HE2 1816   4.221   6.181   1.098
  117TYR    CD2 1817   4.189   5.972   1.084
  117TYR    HD2 1818   4.087   5.974   1.119
  117TYR      C 1819   4.279   5.722   1.331
  117TYR      O 1820   4.195   5.752   1.416
  118PHE      N 1821   4.409   5.752   1.343
  118PHE      H 1822   4.474   5.716   1.275
  118PHE     CA 1823   4.464   5.847   1.444
  118PHE     HA 1824   4.402   5.936   1.457
  118PHE     CB 1825   4.464   5.776   1.580
  118PHE    HB2 1826   4.500   5.849   1.654
  118PHE    HB3 1827   4.364   5.750   1.616
  118PHE     CG 1828   4.552   5.647   1.601
  118PHE    CD1 1829   4.506   5.529   1.549
  118PHE    HD1 1830   4.410   5.528   1.499
  118PHE    CE1 1831   4.585   5.412   1.567
  118PHE    HE1 1832   4.545   5.321   1.525
  118PHE     CZ 1833   4.710   5.418   1.630
  118PHE     HZ 1834   4.777   5.334   1.627
  118PHE    CE2 1835   4.761   5.537   1.686
  118PHE    HE2 1836   4.857   5.549   1.733
  118PHE    CD2 1837   4.678   5.648   1.676
  118PHE    HD2 1838   4.716   5.735   1.726
  118PHE      C 1839   4.601   5.889   1.403
  118PHE      O 1840   4.675   5.813   1.336
  119ASN      N 1841   4.636   6.013   1.441
  119ASN      H 1842   4.575   6.079   1.489
  119ASN     CA 1843   4.765   6.073   1.391
  119ASN     HA 1844   4.839   6.005   1.348
  119ASN     CB 1845   4.725   6.169   1.276
  119ASN    HB2 1846   4.696   6.100   1.196
  119ASN    HB3 1847   4.645   6.234   1.310
  119ASN     CG 1848   4.842   6.245   1.210
  119ASN    OD1 1849   4.960   6.234   1.231
  119ASN    ND2 1850   4.809   6.335   1.124
  119ASN   HD21 1851   4.875   6.395   1.077
  119ASN   HD22 1852   4.712   6.349   1.100
  119ASN      C 1853   4.847   6.128   1.510
  119ASN      O 1854   4.831   6.242   1.550
  120PRO      N 1855   4.930   6.051   1.580
  120PRO     CD 1856   4.927   5.902   1.584
  120PRO    HD2 1857   5.001   5.867   1.512
  120PRO    HD3 1858   4.823   5.871   1.570
  120PRO     CG 1859   4.974   5.872   1.727
  120PRO    HG2 1860   5.001   5.767   1.737
  120PRO    HG3 1861   4.892   5.877   1.799
  120PRO     CB 1862   5.084   5.978   1.753
  120PRO    HB2 1863   5.176   5.958   1.699
  120PRO    HB3 1864   5.101   6.005   1.857
  120PRO     CA 1865   5.018   6.098   1.682
  120PRO     HA 1866   4.960   6.161   1.749
  120PRO      C 1867   5.127   6.195   1.633
  120PRO      O 1868   5.158   6.295   1.700
  121GLY      N 1869   5.175   6.189   1.511
  121GLY      H 1870   5.141   6.119   1.446
  121GLY     CA 1871   5.233   6.307   1.438
  121GLY    HA2 1872   5.340   6.302   1.457
  121GLY    HA3 1873   5.232   6.284   1.332
  121GLY      C 1874   5.184   6.446   1.470
  121GLY      O 1875   5.259   6.529   1.526
  122SER      N 1876   5.060   6.481   1.428
  122SER      H 1877   5.016   6.413   1.368
  122SER     CA 1878   5.004   6.612   1.460
  122SER     HA 1879   5.085   6.685   1.465
  122SER     CB 1880   4.910   6.661   1.347
  122SER    HB2 1881   4.824   6.597   1.329
  122SER    HB3 1882   4.868   6.760   1.364
  122SER     OG 1883   4.988   6.665   1.228
  122SER     HG 1884   4.972   6.753   1.192
  122SER      C 1885   4.936   6.614   1.591
  122SER      O 1886   4.862   6.714   1.617
  123ARG      N 1887   4.937   6.509   1.670
  123ARG      H 1888   4.996   6.430   1.645
  123ARG     CA 1889   4.860   6.498   1.796
  123ARG     HA 1890   4.874   6.395   1.830
  123ARG     CB 1891   4.917   6.581   1.916
  123ARG    HB2 1892   4.894   6.685   1.893
  123ARG    HB3 1893   4.868   6.556   2.011
  123ARG     CG 1894   5.077   6.573   1.928
  123ARG    HG2 1895   5.105   6.468   1.926
  123ARG    HG3 1896   5.125   6.623   1.844
  123ARG     CD 1897   5.142   6.628   2.056
  123ARG    HD2 1898   5.093   6.577   2.139
  123ARG    HD3 1899   5.250   6.612   2.054
  123ARG     NE 1900   5.128   6.774   2.058
  123ARG     HE 1901   5.093   6.813   1.972
  123ARG     CZ 1902   5.154   6.864   2.158
  123ARG    NH1 1903   5.205   6.831   2.272
  123ARG   HH11 1904   5.234   6.734   2.279
  123ARG   HH12 1905   5.232   6.905   2.336
  123ARG    NH2 1906   5.141   6.989   2.138
  123ARG   HH21 1907   5.099   7.027   2.054
  123ARG   HH22 1908   5.174   7.049   2.212
  123ARG      C 1909   4.719   6.519   1.762
  123ARG      O 1910   4.654   6.613   1.812
  124ASP      N 1911   4.655   6.434   1.683
  124ASP      H 1912   4.712   6.365   1.637
  124ASP     CA 1913   4.515   6.447   1.644
  124ASP     HA 1914   4.460   6.506   1.718
  124ASP     CB 1915   4.511   6.512   1.505
  124ASP    HB2 1916   4.564   6.605   1.522
  124ASP    HB3 1917   4.563   6.457   1.426
  124ASP     CG 1918   4.367   6.537   1.455
  124ASP    OD1 1919   4.337   6.492   1.340
  124ASP    OD2 1920   4.287   6.609   1.521
  124ASP      C 1921   4.441   6.303   1.642
  124ASP      O 1922   4.487   6.207   1.582
  125PHE      N 1923   4.323   6.293   1.710
  125PHE      H 1924   4.298   6.376   1.762
  125PHE     CA 1925   4.251   6.167   1.752
  125PHE     HA 1926   4.280   6.085   1.687
  125PHE     CB 1927   4.277   6.134   1.895
  125PHE    HB2 1928   4.245   6.224   1.949
  125PHE    HB3 1929   4.201   6.066   1.934
  125PHE     CG 1930   4.414   6.086   1.924
  125PHE    CD1 1931   4.517   6.172   1.965
  125PHE    HD1 1932   4.488   6.275   1.982
  125PHE    CE1 1933   4.648   6.127   1.995
  125PHE    HE1 1934   4.731   6.195   2.002
  125PHE     CZ 1935   4.675   5.991   1.982
  125PHE     HZ 1936   4.766   5.940   2.010
  125PHE    CE2 1937   4.571   5.903   1.944
  125PHE    HE2 1938   4.584   5.798   1.923
  125PHE    CD2 1939   4.445   5.950   1.919
  125PHE    HD2 1940   4.364   5.886   1.889
  125PHE      C 1941   4.103   6.200   1.728
  125PHE      O 1942   4.042   6.277   1.798
  126PRO      N 1943   4.038   6.131   1.632
  126PRO     CD 1944   4.093   6.031   1.536
  126PRO    HD2 1945   4.122   5.942   1.590
  126PRO    HD3 1946   4.180   6.077   1.488
  126PRO     CG 1947   3.978   6.003   1.434
  126PRO    HG2 1948   3.926   5.910   1.457
  126PRO    HG3 1949   4.019   5.983   1.335
  126PRO     CB 1950   3.897   6.129   1.438
  126PRO    HB2 1951   3.794   6.103   1.412
  126PRO    HB3 1952   3.942   6.205   1.374
  126PRO     CA 1953   3.902   6.178   1.587
  126PRO     HA 1954   3.908   6.286   1.573
  126PRO      C 1955   3.792   6.141   1.677
  126PRO      O 1956   3.689   6.214   1.685
  127ALA      N 1957   3.806   6.032   1.748
  127ALA      H 1958   3.898   5.991   1.755
  127ALA     CA 1959   3.697   5.967   1.823
  127ALA     HA 1960   3.609   5.987   1.762
  127ALA     CB 1961   3.715   5.819   1.802
  127ALA    HB1 1962   3.788   5.772   1.868
  127ALA    HB2 1963   3.622   5.763   1.817
  127ALA    HB3 1964   3.740   5.790   1.700
  127ALA      C 1965   3.663   6.009   1.965
  127ALA      O 1966   3.608   5.933   2.046
  128VAL      N 1967   3.694   6.135   1.997
  128VAL      H 1968   3.732   6.193   1.924
  128VAL     CA 1969   3.690   6.196   2.133
  128VAL     HA 1970   3.608   6.143   2.181
  128VAL     CB 1971   3.826   6.173   2.210
  128VAL     HB 1972   3.904   6.232   2.161
  128VAL    CG1 1973   3.813   6.220   2.356
  128VAL   HG11 1974   3.780   6.324   2.353
  128VAL   HG12 1975   3.735   6.164   2.408
  128VAL   HG13 1976   3.910   6.206   2.404
  128VAL    CG2 1977   3.870   6.033   2.220
  128VAL   HG21 1978   3.969   6.028   2.265
  128VAL   HG22 1979   3.800   5.973   2.277
  128VAL   HG23 1980   3.883   5.982   2.124
  128VAL      C 1981   3.642   6.344   2.139
  128VAL      O 1982   3.542   6.367   2.214
  129PRO      N 1983   3.693   6.443   2.062
  129PRO     CD 1984   3.605   6.544   2.002
  129PRO    HD2 1985   3.556   6.603   2.079
  129PRO    HD3 1986   3.523   6.497   1.949
  129PRO     CG 1987   3.682   6.622   1.904
  129PRO    HG2 1988   3.717   6.718   1.941
  129PRO    HG3 1989   3.619   6.643   1.817
  129PRO     CB 1990   3.802   6.533   1.875
  129PRO    HB2 1991   3.888   6.594   1.849
  129PRO    HB3 1992   3.773   6.468   1.793
  129PRO     CA 1993   3.821   6.437   1.992
  129PRO     HA 1994   3.841   6.337   1.953
  129PRO      C 1995   3.941   6.500   2.070
  129PRO      O 1996   3.923   6.578   2.165
  130TYR      N 1997   4.068   6.462   2.031
  130TYR      H 1998   4.082   6.408   1.947
  130TYR     CA 1999   4.184   6.523   2.078
  130TYR     HA 2000   4.146   6.603   2.141
  130TYR     CB 2001   4.277   6.430   2.159
  130TYR    HB2 2002   4.314   6.350   2.094
  130TYR    HB3 2003   4.364   6.492   2.182
  130TYR     CG 2004   4.231   6.374   2.297
  130TYR    CD1 2005   4.179   6.465   2.391
  130TYR    HD1 2006   4.168   6.569   2.367
  130TYR    CE1 2007   4.132   6.431   2.518
  130TYR    HE1 2008   4.101   6.498   2.597
  130TYR     CZ 2009   4.140   6.295   2.559
  130TYR     OH 2010   4.119   6.259   2.690
  130TYR     HH 2011   4.163   6.175   2.706
  130TYR    CE2 2012   4.198   6.201   2.468
  130TYR    HE2 2013   4.217   6.101   2.505
  130TYR    CD2 2014   4.243   6.233   2.342
  130TYR    HD2 2015   4.286   6.157   2.279
  130TYR      C 2016   4.262   6.602   1.976
  130TYR      O 2017   4.275   6.564   1.860
  131SER      N 2018   4.317   6.717   2.012
  131SER      H 2019   4.300   6.748   2.107
  131SER     CA 2020   4.417   6.799   1.936
  131SER     HA 2021   4.458   6.750   1.848
  131SER     CB 2022   4.346   6.923   1.901
  131SER    HB2 2023   4.248   6.894   1.863
  131SER    HB3 2024   4.323   6.993   1.982
  131SER     OG 2025   4.402   7.002   1.802
  131SER     HG 2026   4.409   6.944   1.726
  131SER      C 2027   4.536   6.850   2.028
  131SER      O 2028   4.529   6.841   2.152
  132GLY      N 2029   4.644   6.900   1.972
  132GLY      H 2030   4.640   6.920   1.873
  132GLY     CA 2031   4.763   6.928   2.051
  132GLY    HA2 2032   4.822   6.838   2.072
  132GLY    HA3 2033   4.822   6.996   1.990
  132GLY      C 2034   4.749   7.009   2.184
  132GLY      O 2035   4.828   6.996   2.279
  133TRP      N 2036   4.649   7.097   2.190
  133TRP      H 2037   4.613   7.133   2.102
  133TRP     CA 2038   4.619   7.174   2.316
  133TRP     HA 2039   4.712   7.202   2.366
  133TRP     CB 2040   4.545   7.304   2.277
  133TRP    HB2 2041   4.538   7.363   2.368
  133TRP    HB3 2042   4.609   7.364   2.212
  133TRP     CG 2043   4.416   7.308   2.209
  133TRP    CD1 2044   4.325   7.211   2.192
  133TRP    HD1 2045   4.335   7.111   2.231
  133TRP    NE1 2046   4.230   7.254   2.092
  133TRP    HE1 2047   4.158   7.187   2.068
  133TRP    CE2 2048   4.243   7.391   2.076
  133TRP    CZ2 2049   4.171   7.483   2.001
  133TRP    HZ2 2050   4.075   7.457   1.959
  133TRP    CH2 2051   4.215   7.618   1.995
  133TRP    HH2 2052   4.161   7.697   1.944
  133TRP    CZ3 2053   4.340   7.653   2.051
  133TRP    HZ3 2054   4.373   7.756   2.043
  133TRP    CE3 2055   4.411   7.557   2.130
  133TRP    HE3 2056   4.501   7.589   2.181
  133TRP    CD2 2057   4.362   7.425   2.147
  133TRP      C 2058   4.542   7.103   2.429
  133TRP      O 2059   4.515   7.160   2.528
  134ASP      N 2060   4.520   6.975   2.413
  134ASP      H 2061   4.544   6.939   2.322
  134ASP     CA 2062   4.480   6.884   2.520
  134ASP     HA 2063   4.442   6.937   2.607
  134ASP     CB 2064   4.374   6.800   2.455
  134ASP    HB2 2065   4.426   6.746   2.376
  134ASP    HB3 2066   4.332   6.727   2.524
  134ASP     CG 2067   4.271   6.880   2.380
  134ASP    OD1 2068   4.232   6.988   2.433
  134ASP    OD2 2069   4.230   6.838   2.272
  134ASP      C 2070   4.594   6.796   2.573
  134ASP      O 2071   4.570   6.707   2.655
  135PHE      N 2072   4.724   6.829   2.537
  135PHE      H 2073   4.734   6.901   2.466
  135PHE     CA 2074   4.843   6.756   2.582
  135PHE     HA 2075   4.807   6.676   2.647
  135PHE     CB 2076   4.900   6.699   2.447
  135PHE    HB2 2077   4.908   6.784   2.379
  135PHE    HB3 2078   5.002   6.669   2.468
  135PHE     CG 2079   4.829   6.577   2.392
  135PHE    CD1 2080   4.829   6.451   2.456
  135PHE    HD1 2081   4.881   6.446   2.550
  135PHE    CE1 2082   4.743   6.348   2.411
  135PHE    HE1 2083   4.741   6.257   2.468
  135PHE     CZ 2084   4.671   6.365   2.288
  135PHE     HZ 2085   4.612   6.287   2.243
  135PHE    CE2 2086   4.673   6.491   2.221
  135PHE    HE2 2087   4.627   6.498   2.123
  135PHE    CD2 2088   4.750   6.593   2.277
  135PHE    HD2 2089   4.751   6.688   2.225
  135PHE      C 2090   4.933   6.850   2.665
  135PHE      O 2091   4.945   6.966   2.634
  136ASN      N 2092   4.976   6.803   2.779
  136ASN      H 2093   4.953   6.707   2.800
  136ASN     CA 2094   5.052   6.884   2.876
  136ASN     HA 2095   4.987   6.961   2.918
  136ASN     CB 2096   5.093   6.778   2.983
  136ASN    HB2 2097   5.008   6.736   3.037
  136ASN    HB3 2098   5.142   6.696   2.930
  136ASN     CG 2099   5.184   6.837   3.087
  136ASN    OD1 2100   5.173   6.955   3.118
  136ASN    ND2 2101   5.263   6.756   3.149
  136ASN   HD21 2102   5.330   6.795   3.214
  136ASN   HD22 2103   5.265   6.658   3.125
  136ASN      C 2104   5.179   6.962   2.811
  136ASN      O 2105   5.252   6.911   2.731
  137ASP      N 2106   5.189   7.086   2.851
  137ASP      H 2107   5.114   7.105   2.916
  137ASP     CA 2108   5.283   7.188   2.801
  137ASP     HA 2109   5.374   7.142   2.761
  137ASP     CB 2110   5.212   7.276   2.700
  137ASP    HB2 2111   5.167   7.210   2.625
  137ASP    HB3 2112   5.133   7.335   2.745
  137ASP     CG 2113   5.302   7.380   2.640
  137ASP    OD1 2114   5.399   7.334   2.576
  137ASP    OD2 2115   5.287   7.506   2.658
  137ASP      C 2116   5.313   7.286   2.913
  137ASP      O 2117   5.218   7.330   2.986
  138GLY      N 2118   5.437   7.338   2.923
  138GLY      H 2119   5.504   7.309   2.854
  138GLY     CA 2120   5.472   7.459   2.988
  138GLY    HA2 2121   5.540   7.506   2.916
  138GLY    HA3 2122   5.392   7.530   3.005
  138GLY      C 2123   5.529   7.443   3.133
  138GLY      O 2124   5.603   7.534   3.182
  139LYS      N 2125   5.501   7.333   3.205
  139LYS      H 2126   5.451   7.260   3.156
  139LYS     CA 2127   5.518   7.309   3.350
  139LYS     HA 2128   5.553   7.406   3.385
  139LYS     CB 2129   5.384   7.283   3.411
  139LYS    HB2 2130   5.348   7.189   3.368
  139LYS    HB3 2131   5.401   7.275   3.518
  139LYS     CG 2132   5.270   7.386   3.384
  139LYS    HG2 2133   5.298   7.482   3.428
  139LYS    HG3 2134   5.258   7.395   3.276
  139LYS     CD 2135   5.129   7.331   3.411
  139LYS    HD2 2136   5.119   7.255   3.335
  139LYS    HD3 2137   5.122   7.285   3.510
  139LYS     CE 2138   5.039   7.458   3.406
  139LYS    HE2 2139   5.053   7.520   3.495
  139LYS    HE3 2140   5.063   7.512   3.314
  139LYS     NZ 2141   4.901   7.417   3.415
  139LYS    HZ1 2142   4.877   7.385   3.507
  139LYS    HZ2 2143   4.841   7.495   3.392
  139LYS    HZ3 2144   4.886   7.336   3.356
  139LYS      C 2145   5.630   7.200   3.383
  139LYS      O 2146   5.637   7.140   3.488
  140CYX      N 2147   5.721   7.170   3.294
  140CYX      H 2148   5.713   7.221   3.207
  140CYX     CA 2149   5.826   7.065   3.302
  140CYX     HA 2150   5.799   7.010   3.392
  140CYX     CB 2151   5.807   6.966   3.189
  140CYX    HB2 2152   5.712   6.914   3.205
  140CYX    HB3 2153   5.797   7.019   3.094
  140CYX     SG 2154   5.937   6.850   3.194
  140CYX      C 2155   5.971   7.116   3.313
  140CYX      O 2156   6.023   7.171   3.219
  141LYS      N 2157   6.038   7.104   3.431
  141LYS      H 2158   5.988   7.067   3.510
  141LYS     CA 2159   6.168   7.159   3.464
  141LYS     HA 2160   6.169   7.267   3.450
  141LYS     CB 2161   6.201   7.130   3.612
  141LYS    HB2 2162   6.296   7.181   3.618
  141LYS    HB3 2163   6.119   7.177   3.667
  141LYS     CG 2164   6.217   6.983   3.646
  141LYS    HG2 2165   6.126   6.923   3.633
  141LYS    HG3 2166   6.294   6.929   3.590
  141LYS     CD 2167   6.260   6.985   3.791
  141LYS    HD2 2168   6.338   7.060   3.806
  141LYS    HD3 2169   6.178   7.010   3.858
  141LYS     CE 2170   6.299   6.853   3.859
  141LYS    HE2 2171   6.208   6.803   3.892
  141LYS    HE3 2172   6.367   6.803   3.789
  141LYS     NZ 2173   6.381   6.881   3.975
  141LYS    HZ1 2174   6.389   6.794   4.025
  141LYS    HZ2 2175   6.476   6.902   3.948
  141LYS    HZ3 2176   6.341   6.943   4.043
  141LYS      C 2177   6.280   7.106   3.381
  141LYS      O 2178   6.387   7.161   3.379
  142THR      N 2179   6.260   6.991   3.321
  142THR      H 2180   6.170   6.947   3.324
  142THR     CA 2181   6.365   6.924   3.242
  142THR     HA 2182   6.456   6.940   3.300
  142THR     CB 2183   6.335   6.769   3.236
  142THR     HB 2184   6.424   6.717   3.202
  142THR    CG2 2185   6.292   6.723   3.371
  142THR   HG21 2186   6.321   6.618   3.384
  142THR   HG22 2187   6.345   6.775   3.450
  142THR   HG23 2188   6.187   6.739   3.395
  142THR    OG1 2189   6.241   6.749   3.141
  142THR    HG1 2190   6.187   6.675   3.171
  142THR      C 2191   6.383   6.967   3.097
  142THR      O 2192   6.298   7.014   3.022
  143GLY      N 2193   6.505   6.951   3.046
  143GLY      H 2194   6.574   6.906   3.104
  143GLY     CA 2195   6.550   6.985   2.915
  143GLY    HA2 2196   6.556   7.094   2.915
  143GLY    HA3 2197   6.646   6.935   2.904
  143GLY      C 2198   6.468   6.953   2.794
  143GLY      O 2199   6.446   7.035   2.708
  144SER      N 2200   6.419   6.829   2.785
  144SER      H 2201   6.451   6.763   2.854
  144SER     CA 2202   6.340   6.770   2.676
  144SER     HA 2203   6.359   6.810   2.577
  144SER     CB 2204   6.382   6.619   2.669
  144SER    HB2 2205   6.368   6.578   2.769
  144SER    HB3 2206   6.306   6.567   2.609
  144SER     OG 2207   6.505   6.617   2.603
  144SER     HG 2208   6.529   6.527   2.581
  144SER      C 2209   6.187   6.772   2.699
  144SER      O 2210   6.105   6.726   2.620
  145GLY      N 2211   6.144   6.844   2.807
  145GLY      H 2212   6.215   6.909   2.837
  145GLY     CA 2213   6.010   6.844   2.870
  145GLY    HA2 2214   6.026   6.917   2.949
  145GLY    HA3 2215   5.938   6.895   2.806
  145GLY      C 2216   5.962   6.709   2.914
  145GLY      O 2217   5.839   6.676   2.915
  146ASP      N 2218   6.056   6.620   2.937
  146ASP      H 2219   6.147   6.662   2.952
  146ASP     CA 2220   6.036   6.469   2.962
  146ASP     HA 2221   5.938   6.428   2.936
  146ASP     CB 2222   6.131   6.394   2.873
  146ASP    HB2 2223   6.104   6.418   2.771
  146ASP    HB3 2224   6.231   6.434   2.888
  146ASP     CG 2225   6.143   6.247   2.895
  146ASP    OD1 2226   6.053   6.176   2.839
  146ASP    OD2 2227   6.243   6.191   2.947
  146ASP      C 2228   6.069   6.425   3.110
  146ASP      O 2229   6.158   6.486   3.163
  147ILE      N 2230   5.996   6.334   3.175
  147ILE      H 2231   5.921   6.282   3.131
  147ILE     CA 2232   6.038   6.279   3.301
  147ILE     HA 2233   6.055   6.368   3.361
  147ILE     CB 2234   5.928   6.195   3.358
  147ILE     HB 2235   5.935   6.103   3.301
  147ILE    CG2 2236   5.963   6.170   3.508
  147ILE   HG21 2237   5.988   6.263   3.559
  147ILE   HG22 2238   5.891   6.107   3.560
  147ILE   HG23 2239   6.052   6.108   3.512
  147ILE    CG1 2240   5.779   6.242   3.363
  147ILE   HG12 2241   5.758   6.285   3.461
  147ILE   HG13 2242   5.761   6.307   3.278
  147ILE    CD1 2243   5.683   6.129   3.349
  147ILE   HD11 2244   5.709   6.063   3.266
  147ILE   HD12 2245   5.669   6.073   3.441
  147ILE   HD13 2246   5.590   6.172   3.313
  147ILE      C 2247   6.169   6.198   3.278
  147ILE      O 2248   6.166   6.077   3.246
  148GLU      N 2249   6.283   6.263   3.299
  148GLU      H 2250   6.273   6.351   3.348
  148GLU     CA 2251   6.416   6.201   3.316
  148GLU     HA 2252   6.425   6.128   3.236
  148GLU     CB 2253   6.517   6.307   3.316
  148GLU    HB2 2254   6.507   6.379   3.397
  148GLU    HB3 2255   6.613   6.259   3.335
  148GLU     CG 2256   6.534   6.396   3.193
  148GLU    HG2 2257   6.534   6.331   3.106
  148GLU    HG3 2258   6.452   6.467   3.178
  148GLU     CD 2259   6.669   6.475   3.190
  148GLU    OE1 2260   6.669   6.597   3.196
  148GLU    OE2 2261   6.782   6.418   3.193
  148GLU      C 2262   6.443   6.107   3.432
  148GLU      O 2263   6.521   6.018   3.418
  149ASN      N 2264   6.375   6.145   3.542
  149ASN      H 2265   6.330   6.235   3.534
  149ASN     CA 2266   6.380   6.081   3.677
  149ASN     HA 2267   6.426   5.984   3.661
  149ASN     CB 2268   6.474   6.160   3.773
  149ASN    HB2 2269   6.570   6.179   3.725
  149ASN    HB3 2270   6.443   6.263   3.792
  149ASN     CG 2271   6.486   6.110   3.916
  149ASN    OD1 2272   6.407   6.030   3.971
  149ASN    ND2 2273   6.575   6.161   3.995
  149ASN   HD21 2274   6.576   6.134   4.092
  149ASN   HD22 2275   6.644   6.229   3.966
  149ASN      C 2276   6.245   6.054   3.738
  149ASN      O 2277   6.174   6.141   3.782
  150TYR      N 2278   6.202   5.928   3.744
  150TYR      H 2279   6.275   5.868   3.707
  150TYR     CA 2280   6.069   5.867   3.791
  150TYR     HA 2281   5.992   5.941   3.775
  150TYR     CB 2282   6.034   5.739   3.711
  150TYR    HB2 2283   6.085   5.650   3.749
  150TYR    HB3 2284   5.927   5.722   3.718
  150TYR     CG 2285   6.064   5.754   3.568
  150TYR    CD1 2286   5.969   5.800   3.478
  150TYR    HD1 2287   5.871   5.833   3.510
  150TYR    CE1 2288   5.999   5.819   3.344
  150TYR    HE1 2289   5.921   5.847   3.275
  150TYR     CZ 2290   6.116   5.765   3.286
  150TYR     OH 2291   6.153   5.765   3.154
  150TYR     HH 2292   6.086   5.814   3.105
  150TYR    CE2 2293   6.210   5.709   3.377
  150TYR    HE2 2294   6.290   5.653   3.329
  150TYR    CD2 2295   6.184   5.705   3.513
  150TYR    HD2 2296   6.255   5.667   3.584
  150TYR      C 2297   6.056   5.849   3.946
  150TYR      O 2298   5.975   5.775   4.000
  151ASN      N 2299   6.128   5.934   4.020
  151ASN      H 2300   6.195   5.985   3.963
  151ASN     CA 2301   6.126   5.945   4.159
  151ASN     HA 2302   6.028   5.914   4.197
  151ASN     CB 2303   6.238   5.866   4.222
  151ASN    HB2 2304   6.243   5.764   4.184
  151ASN    HB3 2305   6.339   5.902   4.202
  151ASN     CG 2306   6.235   5.854   4.372
  151ASN    OD1 2307   6.174   5.768   4.432
  151ASN    ND2 2308   6.313   5.936   4.434
  151ASN   HD21 2309   6.335   5.927   4.532
  151ASN   HD22 2310   6.365   6.006   4.382
  151ASN      C 2311   6.129   6.093   4.195
  151ASN      O 2312   6.086   6.129   4.304
  152ASP      N 2313   6.169   6.187   4.107
  152ASP      H 2314   6.204   6.156   4.017
  152ASP     CA 2315   6.202   6.326   4.141
  152ASP     HA 2316   6.251   6.329   4.239
  152ASP     CB 2317   6.310   6.386   4.041
  152ASP    HB2 2318   6.403   6.331   4.053
  152ASP    HB3 2319   6.270   6.378   3.940
  152ASP     CG 2320   6.348   6.529   4.062
  152ASP    OD1 2321   6.392   6.603   3.968
  152ASP    OD2 2322   6.343   6.577   4.175
  152ASP      C 2323   6.071   6.409   4.150
  152ASP      O 2324   6.000   6.421   4.052
  153ALA      N 2325   6.039   6.451   4.272
  153ALA      H 2326   6.109   6.434   4.343
  153ALA     CA 2327   5.908   6.510   4.308
  153ALA     HA 2328   5.829   6.437   4.319
  153ALA     CB 2329   5.941   6.552   4.449
  153ALA    HB1 2330   5.989   6.649   4.463
  153ALA    HB2 2331   5.854   6.564   4.515
  153ALA    HB3 2332   5.998   6.479   4.506
  153ALA      C 2333   5.855   6.632   4.227
  153ALA      O 2334   5.736   6.652   4.229
  154THR      N 2335   5.938   6.715   4.161
  154THR      H 2336   6.036   6.711   4.186
  154THR     CA 2337   5.906   6.832   4.078
  154THR     HA 2338   5.809   6.870   4.109
  154THR     CB 2339   6.000   6.943   4.110
  154THR     HB 2340   5.987   7.027   4.042
  154THR    CG2 2341   5.982   6.990   4.249
  154THR   HG21 2342   6.021   7.091   4.261
  154THR   HG22 2343   5.876   6.986   4.275
  154THR   HG23 2344   6.026   6.921   4.321
  154THR    OG1 2345   6.134   6.883   4.101
  154THR    HG1 2346   6.163   6.883   4.192
  154THR      C 2347   5.899   6.814   3.931
  154THR      O 2348   5.892   6.907   3.843
  155GLN      N 2349   5.899   6.684   3.886
  155GLN      H 2350   5.912   6.610   3.953
  155GLN     CA 2351   5.900   6.648   3.741
  155GLN     HA 2352   5.862   6.737   3.692
  155GLN     CB 2353   6.038   6.625   3.686
  155GLN    HB2 2354   6.021   6.605   3.580
  155GLN    HB3 2355   6.094   6.718   3.690
  155GLN     CG 2356   6.112   6.501   3.741
  155GLN    HG2 2357   6.127   6.518   3.848
  155GLN    HG3 2358   6.044   6.416   3.741
  155GLN     CD 2359   6.234   6.468   3.660
  155GLN    OE1 2360   6.236   6.401   3.562
  155GLN    NE2 2361   6.357   6.512   3.707
  155GLN   HE21 2362   6.440   6.496   3.652
  155GLN   HE22 2363   6.362   6.562   3.795
  155GLN      C 2364   5.795   6.534   3.699
  155GLN      O 2365   5.736   6.553   3.599
  156VAL      N 2366   5.781   6.429   3.776
  156VAL      H 2367   5.844   6.420   3.854
  156VAL     CA 2368   5.690   6.313   3.761
  156VAL     HA 2369   5.729   6.262   3.673
  156VAL     CB 2370   5.693   6.207   3.870
  156VAL     HB 2371   5.625   6.125   3.845
  156VAL    CG1 2372   5.833   6.139   3.861
  156VAL   HG11 2373   5.848   6.073   3.947
  156VAL   HG12 2374   5.839   6.084   3.767
  156VAL   HG13 2375   5.921   6.204   3.864
  156VAL    CG2 2376   5.669   6.253   4.012
  156VAL   HG21 2377   5.686   6.169   4.080
  156VAL   HG22 2378   5.736   6.335   4.039
  156VAL   HG23 2379   5.562   6.275   4.017
  156VAL      C 2380   5.549   6.353   3.717
  156VAL      O 2381   5.493   6.298   3.617
  157ARG      N 2382   5.490   6.447   3.784
  157ARG      H 2383   5.545   6.487   3.858
  157ARG     CA 2384   5.353   6.490   3.764
  157ARG     HA 2385   5.298   6.397   3.747
  157ARG     CB 2386   5.278   6.568   3.877
  157ARG    HB2 2387   5.347   6.650   3.902
  157ARG    HB3 2388   5.176   6.599   3.857
  157ARG     CG 2389   5.265   6.480   4.000
  157ARG    HG2 2390   5.214   6.390   3.966
  157ARG    HG3 2391   5.371   6.458   4.017
  157ARG     CD 2392   5.197   6.557   4.112
  157ARG    HD2 2393   5.252   6.645   4.147
  157ARG    HD3 2394   5.105   6.595   4.069
  157ARG     NE 2395   5.160   6.471   4.219
  157ARG     HE 2396   5.115   6.384   4.195
  157ARG     CZ 2397   5.172   6.489   4.348
  157ARG    NH1 2398   5.238   6.588   4.391
  157ARG   HH11 2399   5.256   6.668   4.332
  157ARG   HH12 2400   5.269   6.573   4.486
  157ARG    NH2 2401   5.132   6.397   4.435
  157ARG   HH21 2402   5.065   6.334   4.392
  157ARG   HH22 2403   5.160   6.401   4.533
  157ARG      C 2404   5.342   6.567   3.633
  157ARG      O 2405   5.251   6.548   3.555
  158ASP      N 2406   5.430   6.664   3.619
  158ASP      H 2407   5.500   6.668   3.691
  158ASP     CA 2408   5.422   6.777   3.519
  158ASP     HA 2409   5.317   6.786   3.489
  158ASP     CB 2410   5.449   6.916   3.596
  158ASP    HB2 2411   5.548   6.909   3.641
  158ASP    HB3 2412   5.441   6.999   3.526
  158ASP     CG 2413   5.344   6.949   3.705
  158ASP    OD1 2414   5.219   6.930   3.697
  158ASP    OD2 2415   5.388   6.984   3.818
  158ASP      C 2416   5.503   6.766   3.391
  158ASP      O 2417   5.491   6.850   3.305
  159CYX      N 2418   5.588   6.668   3.384
  159CYX      H 2419   5.607   6.613   3.467
  159CYX     CA 2420   5.670   6.625   3.261
  159CYX     HA 2421   5.656   6.709   3.192
  159CYX     CB 2422   5.814   6.600   3.305
  159CYX    HB2 2423   5.816   6.519   3.377
  159CYX    HB3 2424   5.864   6.565   3.215
  159CYX     SG 2425   5.907   6.738   3.367
  159CYX      C 2426   5.602   6.515   3.181
  159CYX      O 2427   5.502   6.458   3.220
  160ARG      N 2428   5.650   6.495   3.054
  160ARG      H 2429   5.724   6.552   3.017
  160ARG     CA 2430   5.595   6.402   2.969
  160ARG     HA 2431   5.491   6.385   2.998
  160ARG     CB 2432   5.601   6.474   2.825
  160ARG    HB2 2433   5.704   6.490   2.795
  160ARG    HB3 2434   5.549   6.407   2.756
  160ARG     CG 2435   5.537   6.615   2.818
  160ARG    HG2 2436   5.429   6.610   2.828
  160ARG    HG3 2437   5.591   6.679   2.888
  160ARG     CD 2438   5.560   6.666   2.674
  160ARG    HD2 2439   5.641   6.609   2.629
  160ARG    HD3 2440   5.471   6.657   2.611
  160ARG     NE 2441   5.602   6.808   2.676
  160ARG     HE 2442   5.592   6.852   2.767
  160ARG     CZ 2443   5.689   6.866   2.597
  160ARG    NH1 2444   5.726   6.828   2.480
  160ARG   HH11 2445   5.670   6.752   2.446
  160ARG   HH12 2446   5.789   6.881   2.422
  160ARG    NH2 2447   5.751   6.972   2.641
  160ARG   HH21 2448   5.733   7.003   2.736
  160ARG   HH22 2449   5.822   7.021   2.589
  160ARG      C 2450   5.659   6.263   2.968
  160ARG      O 2451   5.772   6.239   3.021
  161LEU      N 2452   5.592   6.160   2.921
  161LEU      H 2453   5.499   6.183   2.891
  161LEU     CA 2454   5.626   6.015   2.948
  161LEU     HA 2455   5.706   6.012   3.022
  161LEU     CB 2456   5.503   5.956   3.026
  161LEU    HB2 2457   5.480   6.017   3.114
  161LEU    HB3 2458   5.415   5.966   2.962
  161LEU     CG 2459   5.521   5.810   3.081
  161LEU     HG 2460   5.547   5.754   2.992
  161LEU    CD1 2461   5.632   5.799   3.195
  161LEU   HD11 2462   5.619   5.864   3.281
  161LEU   HD12 2463   5.639   5.693   3.221
  161LEU   HD13 2464   5.728   5.817   3.148
  161LEU    CD2 2465   5.379   5.746   3.115
  161LEU   HD21 2466   5.387   5.642   3.147
  161LEU   HD22 2467   5.346   5.805   3.200
  161LEU   HD23 2468   5.315   5.745   3.027
  161LEU      C 2469   5.665   5.930   2.824
  161LEU      O 2470   5.576   5.879   2.759
  162THR      N 2471   5.797   5.902   2.811
  162THR      H 2472   5.862   5.948   2.873
  162THR     CA 2473   5.845   5.806   2.710
  162THR     HA 2474   5.948   5.839   2.697
  162THR     CB 2475   5.848   5.666   2.769
  162THR     HB 2476   5.886   5.592   2.698
  162THR    CG2 2477   5.934   5.649   2.892
  162THR   HG21 2478   5.894   5.712   2.971
  162THR   HG22 2479   5.920   5.549   2.932
  162THR   HG23 2480   6.041   5.654   2.872
  162THR    OG1 2481   5.728   5.617   2.820
  162THR    HG1 2482   5.655   5.652   2.769
  162THR      C 2483   5.792   5.815   2.566
  162THR      O 2484   5.778   5.714   2.499
  163GLY      N 2485   5.766   5.938   2.518
  163GLY      H 2486   5.794   6.018   2.573
  163GLY     CA 2487   5.710   5.987   2.393
  163GLY    HA2 2488   5.719   6.095   2.392
  163GLY    HA3 2489   5.766   5.930   2.319
  163GLY      C 2490   5.562   5.949   2.379
  163GLY      O 2491   5.506   5.965   2.275
  164LEU      N 2492   5.498   5.898   2.481
  164LEU      H 2493   5.542   5.883   2.570
  164LEU     CA 2494   5.352   5.896   2.498
  164LEU     HA 2495   5.311   5.871   2.400
  164LEU     CB 2496   5.301   5.790   2.602
  164LEU    HB2 2497   5.311   5.820   2.706
  164LEU    HB3 2498   5.193   5.773   2.597
  164LEU     CG 2499   5.374   5.659   2.592
  164LEU     HG 2500   5.481   5.673   2.609
  164LEU    CD1 2501   5.336   5.562   2.705
  164LEU   HD11 2502   5.395   5.470   2.698
  164LEU   HD12 2503   5.350   5.590   2.809
  164LEU   HD13 2504   5.230   5.537   2.694
  164LEU    CD2 2505   5.346   5.591   2.458
  164LEU   HD21 2506   5.238   5.574   2.454
  164LEU   HD22 2507   5.380   5.661   2.382
  164LEU   HD23 2508   5.402   5.498   2.462
  164LEU      C 2509   5.303   6.041   2.532
  164LEU      O 2510   5.373   6.126   2.590
  165LEU      N 2511   5.186   6.071   2.484
  165LEU      H 2512   5.131   5.994   2.450
  165LEU     CA 2513   5.122   6.197   2.487
  165LEU     HA 2514   5.200   6.273   2.489
  165LEU     CB 2515   5.038   6.204   2.354
  165LEU    HB2 2516   4.951   6.139   2.369
  165LEU    HB3 2517   5.000   6.306   2.348
  165LEU     CG 2518   5.099   6.177   2.215
  165LEU     HG 2519   5.125   6.072   2.203
  165LEU    CD1 2520   5.008   6.208   2.101
  165LEU   HD11 2521   5.002   6.316   2.088
  165LEU   HD12 2522   5.037   6.150   2.014
  165LEU   HD13 2523   4.906   6.185   2.131
  165LEU    CD2 2524   5.231   6.247   2.193
  165LEU   HD21 2525   5.213   6.353   2.178
  165LEU   HD22 2526   5.291   6.245   2.284
  165LEU   HD23 2527   5.285   6.206   2.108
  165LEU      C 2528   5.052   6.226   2.619
  165LEU      O 2529   4.928   6.199   2.625
  166ASP      N 2530   5.134   6.265   2.717
  166ASP      H 2531   5.232   6.273   2.692
  166ASP     CA 2532   5.090   6.313   2.851
  166ASP     HA 2533   5.058   6.223   2.904
  166ASP     CB 2534   5.211   6.372   2.918
  166ASP    HB2 2535   5.296   6.306   2.899
  166ASP    HB3 2536   5.241   6.466   2.872
  166ASP     CG 2537   5.200   6.385   3.059
  166ASP    OD1 2538   5.179   6.283   3.127
  166ASP    OD2 2539   5.209   6.497   3.116
  166ASP      C 2540   4.976   6.413   2.834
  166ASP      O 2541   4.999   6.529   2.794
  167LEU      N 2542   4.857   6.379   2.878
  167LEU      H 2543   4.843   6.287   2.917
  167LEU     CA 2544   4.734   6.457   2.865
  167LEU     HA 2545   4.736   6.503   2.766
  167LEU     CB 2546   4.612   6.370   2.878
  167LEU    HB2 2547   4.624   6.302   2.962
  167LEU    HB3 2548   4.527   6.429   2.912
  167LEU     CG 2549   4.569   6.279   2.757
  167LEU     HG 2550   4.663   6.247   2.712
  167LEU    CD1 2551   4.484   6.165   2.804
  167LEU   HD11 2552   4.459   6.103   2.719
  167LEU   HD12 2553   4.538   6.095   2.868
  167LEU   HD13 2554   4.395   6.206   2.853
  167LEU    CD2 2555   4.487   6.352   2.652
  167LEU   HD21 2556   4.454   6.299   2.563
  167LEU   HD22 2557   4.410   6.413   2.700
  167LEU   HD23 2558   4.555   6.427   2.612
  167LEU      C 2559   4.713   6.573   2.966
  167LEU      O 2560   4.757   6.558   3.083
  168ALA      N 2561   4.651   6.681   2.926
  168ALA      H 2562   4.608   6.680   2.835
  168ALA     CA 2563   4.618   6.792   3.010
  168ALA     HA 2564   4.704   6.815   3.073
  168ALA     CB 2565   4.601   6.917   2.920
  168ALA    HB1 2566   4.513   6.900   2.858
  168ALA    HB2 2567   4.579   6.998   2.989
  168ALA    HB3 2568   4.694   6.940   2.867
  168ALA      C 2569   4.497   6.766   3.104
  168ALA      O 2570   4.398   6.831   3.099
  169LEU      N 2571   4.513   6.681   3.204
  169LEU      H 2572   4.602   6.635   3.216
  169LEU     CA 2573   4.416   6.653   3.305
  169LEU     HA 2574   4.322   6.634   3.254
  169LEU     CB 2575   4.461   6.532   3.400
  169LEU    HB2 2576   4.558   6.566   3.437
  169LEU    HB3 2577   4.384   6.516   3.475
  169LEU     CG 2578   4.493   6.397   3.332
  169LEU     HG 2579   4.589   6.414   3.282
  169LEU    CD1 2580   4.515   6.295   3.434
  169LEU   HD11 2581   4.574   6.339   3.515
  169LEU   HD12 2582   4.422   6.249   3.468
  169LEU   HD13 2583   4.571   6.208   3.398
  169LEU    CD2 2584   4.398   6.342   3.233
  169LEU   HD21 2585   4.431   6.248   3.189
  169LEU   HD22 2586   4.308   6.325   3.293
  169LEU   HD23 2587   4.381   6.411   3.150
  169LEU      C 2588   4.383   6.772   3.401
  169LEU      O 2589   4.285   6.759   3.475
  170GLU      N 2590   4.458   6.881   3.392
  170GLU      H 2591   4.547   6.871   3.344
  170GLU     CA 2592   4.429   7.021   3.440
  170GLU     HA 2593   4.395   7.021   3.544
  170GLU     CB 2594   4.558   7.098   3.430
  170GLU    HB2 2595   4.540   7.195   3.478
  170GLU    HB3 2596   4.629   7.038   3.487
  170GLU     CG 2597   4.620   7.106   3.290
  170GLU    HG2 2598   4.668   7.011   3.265
  170GLU    HG3 2599   4.543   7.105   3.212
  170GLU     CD 2600   4.707   7.228   3.259
  170GLU    OE1 2601   4.829   7.209   3.243
  170GLU    OE2 2602   4.663   7.345   3.258
  170GLU      C 2603   4.320   7.100   3.364
  170GLU      O 2604   4.274   7.199   3.423
  171LYS      N 2605   4.282   7.053   3.242
  171LYS      H 2606   4.322   6.970   3.200
  171LYS     CA 2607   4.193   7.122   3.150
  171LYS     HA 2608   4.186   7.226   3.182
  171LYS     CB 2609   4.248   7.113   3.011
  171LYS    HB2 2610   4.344   7.162   3.028
  171LYS    HB3 2611   4.277   7.010   2.989
  171LYS     CG 2612   4.159   7.183   2.912
  171LYS    HG2 2613   4.066   7.126   2.913
  171LYS    HG3 2614   4.146   7.287   2.941
  171LYS     CD 2615   4.232   7.171   2.777
  171LYS    HD2 2616   4.330   7.213   2.798
  171LYS    HD3 2617   4.251   7.070   2.739
  171LYS     CE 2618   4.165   7.254   2.672
  171LYS    HE2 2619   4.060   7.223   2.665
  171LYS    HE3 2620   4.181   7.359   2.697
  171LYS     NZ 2621   4.225   7.230   2.539
  171LYS    HZ1 2622   4.321   7.258   2.550
  171LYS    HZ2 2623   4.224   7.132   2.513
  171LYS    HZ3 2624   4.181   7.278   2.462
  171LYS      C 2625   4.057   7.055   3.167
  171LYS      O 2626   4.041   6.931   3.173
  172ASP      N 2627   3.950   7.136   3.161
  172ASP      H 2628   3.982   7.232   3.161
  172ASP     CA 2629   3.815   7.108   3.183
  172ASP     HA 2630   3.806   7.042   3.270
  172ASP     CB 2631   3.747   7.248   3.197
  172ASP    HB2 2632   3.777   7.301   3.288
  172ASP    HB3 2633   3.769   7.304   3.107
  172ASP     CG 2634   3.597   7.230   3.213
  172ASP    OD1 2635   3.521   7.237   3.109
  172ASP    OD2 2636   3.562   7.206   3.331
  172ASP      C 2637   3.755   7.026   3.073
  172ASP      O 2638   3.697   6.918   3.101
  173TYR      N 2639   3.801   7.048   2.942
  173TYR      H 2640   3.843   7.136   2.916
  173TYR     CA 2641   3.776   6.954   2.827
  173TYR     HA 2642   3.668   6.949   2.814
  173TYR     CB 2643   3.846   7.020   2.704
  173TYR    HB2 2644   3.801   7.119   2.692
  173TYR    HB3 2645   3.954   7.027   2.717
  173TYR     CG 2646   3.819   6.939   2.579
  173TYR    CD1 2647   3.913   6.852   2.522
  173TYR    HD1 2648   4.016   6.850   2.554
  173TYR    CE1 2649   3.876   6.766   2.416
  173TYR    HE1 2650   3.947   6.690   2.388
  173TYR     CZ 2651   3.748   6.772   2.355
  173TYR     OH 2652   3.710   6.689   2.256
  173TYR     HH 2653   3.780   6.638   2.215
  173TYR    CE2 2654   3.661   6.871   2.407
  173TYR    HE2 2655   3.565   6.888   2.361
  173TYR    CD2 2656   3.697   6.955   2.519
  173TYR    HD2 2657   3.624   7.023   2.558
  173TYR      C 2658   3.819   6.807   2.857
  173TYR      O 2659   3.744   6.712   2.836
  174VAL      N 2660   3.949   6.793   2.898
  174VAL      H 2661   4.005   6.876   2.913
  174VAL     CA 2662   4.016   6.668   2.921
  174VAL     HA 2663   3.997   6.611   2.830
  174VAL     CB 2664   4.170   6.688   2.927
  174VAL     HB 2665   4.180   6.759   3.010
  174VAL    CG1 2666   4.250   6.562   2.960
  174VAL   HG11 2667   4.201   6.497   3.033
  174VAL   HG12 2668   4.265   6.505   2.868
  174VAL   HG13 2669   4.349   6.588   2.997
  174VAL    CG2 2670   4.222   6.749   2.799
  174VAL   HG21 2671   4.211   6.677   2.717
  174VAL   HG22 2672   4.170   6.843   2.781
  174VAL   HG23 2673   4.329   6.770   2.805
  174VAL      C 2674   3.957   6.595   3.045
  174VAL      O 2675   3.896   6.489   3.031
  175ARG      N 2676   3.937   6.670   3.160
  175ARG      H 2677   3.958   6.769   3.156
  175ARG     CA 2678   3.850   6.626   3.267
  175ARG     HA 2679   3.902   6.537   3.304
  175ARG     CB 2680   3.841   6.734   3.379
  175ARG    HB2 2681   3.798   6.818   3.324
  175ARG    HB3 2682   3.770   6.703   3.455
  175ARG     CG 2683   3.984   6.757   3.448
  175ARG    HG2 2684   4.021   6.671   3.504
  175ARG    HG3 2685   4.061   6.770   3.372
  175ARG     CD 2686   3.967   6.879   3.534
  175ARG    HD2 2687   3.941   6.960   3.465
  175ARG    HD3 2688   3.886   6.872   3.606
  175ARG     NE 2689   4.084   6.916   3.610
  175ARG     HE 2690   4.167   6.858   3.604
  175ARG     CZ 2691   4.110   7.031   3.670
  175ARG    NH1 2692   4.024   7.126   3.676
  175ARG   HH11 2693   3.930   7.110   3.643
  175ARG   HH12 2694   4.053   7.219   3.702
  175ARG    NH2 2695   4.229   7.059   3.721
  175ARG   HH21 2696   4.301   6.988   3.724
  175ARG   HH22 2697   4.250   7.152   3.754
  175ARG      C 2698   3.708   6.587   3.228
  175ARG      O 2699   3.653   6.496   3.289
  176SER      N 2700   3.643   6.647   3.126
  176SER      H 2701   3.684   6.724   3.076
  176SER     CA 2702   3.514   6.594   3.076
  176SER     HA 2703   3.447   6.564   3.157
  176SER     CB 2704   3.449   6.705   2.992
  176SER    HB2 2705   3.514   6.737   2.910
  176SER    HB3 2706   3.348   6.677   2.963
  176SER     OG 2707   3.434   6.817   3.071
  176SER     HG 2708   3.451   6.889   3.009
  176SER      C 2709   3.532   6.470   2.980
  176SER      O 2710   3.458   6.369   2.998
  177LYS      N 2711   3.630   6.467   2.888
  177LYS      H 2712   3.691   6.545   2.865
  177LYS     CA 2713   3.655   6.363   2.798
  177LYS     HA 2714   3.559   6.349   2.747
  177LYS     CB 2715   3.734   6.433   2.684
  177LYS    HB2 2716   3.797   6.518   2.712
  177LYS    HB3 2717   3.798   6.358   2.638
  177LYS     CG 2718   3.643   6.470   2.564
  177LYS    HG2 2719   3.700   6.507   2.479
  177LYS    HG3 2720   3.594   6.382   2.524
  177LYS     CD 2721   3.532   6.578   2.595
  177LYS    HD2 2722   3.472   6.537   2.676
  177LYS    HD3 2723   3.583   6.663   2.640
  177LYS     CE 2724   3.439   6.615   2.482
  177LYS    HE2 2725   3.350   6.666   2.519
  177LYS    HE3 2726   3.487   6.681   2.409
  177LYS     NZ 2727   3.398   6.491   2.411
  177LYS    HZ1 2728   3.380   6.415   2.475
  177LYS    HZ2 2729   3.311   6.503   2.361
  177LYS    HZ3 2730   3.467   6.461   2.343
  177LYS      C 2731   3.709   6.236   2.858
  177LYS      O 2732   3.731   6.138   2.783
  178ILE      N 2733   3.734   6.233   2.990
  178ILE      H 2734   3.756   6.322   3.031
  178ILE     CA 2735   3.772   6.115   3.066
  178ILE     HA 2736   3.806   6.034   3.001
  178ILE     CB 2737   3.888   6.141   3.161
  178ILE     HB 2738   3.862   6.224   3.227
  178ILE    CG2 2739   3.921   6.027   3.253
  178ILE   HG21 2740   3.843   6.011   3.328
  178ILE   HG22 2741   3.926   5.936   3.193
  178ILE   HG23 2742   4.014   6.055   3.302
  178ILE    CG1 2743   4.017   6.180   3.085
  178ILE   HG12 2744   4.002   6.262   3.015
  178ILE   HG13 2745   4.086   6.217   3.161
  178ILE    CD1 2746   4.093   6.074   3.003
  178ILE   HD11 2747   4.036   6.059   2.912
  178ILE   HD12 2748   4.196   6.096   2.977
  178ILE   HD13 2749   4.091   5.975   3.050
  178ILE      C 2750   3.658   6.070   3.159
  178ILE      O 2751   3.623   5.955   3.173
  179ALA      N 2752   3.578   6.170   3.201
  179ALA      H 2753   3.600   6.267   3.180
  179ALA     CA 2754   3.465   6.154   3.294
  179ALA     HA 2755   3.485   6.068   3.358
  179ALA     CB 2756   3.439   6.275   3.383
  179ALA    HB1 2757   3.393   6.355   3.324
  179ALA    HB2 2758   3.363   6.244   3.454
  179ALA    HB3 2759   3.531   6.305   3.434
  179ALA      C 2760   3.336   6.108   3.223
  179ALA      O 2761   3.264   6.028   3.285
  180GLU      N 2762   3.322   6.133   3.096
  180GLU      H 2763   3.390   6.196   3.056
  180GLU     CA 2764   3.209   6.084   3.016
  180GLU     HA 2765   3.128   6.098   3.089
  180GLU     CB 2766   3.180   6.160   2.883
  180GLU    HB2 2767   3.093   6.107   2.842
  180GLU    HB3 2768   3.146   6.260   2.909
  180GLU     CG 2769   3.290   6.167   2.775
  180GLU    HG2 2770   3.385   6.181   2.827
  180GLU    HG3 2771   3.283   6.070   2.727
  180GLU     CD 2772   3.273   6.280   2.669
  180GLU    OE1 2773   3.172   6.354   2.667
  180GLU    OE2 2774   3.366   6.289   2.586
  180GLU      C 2775   3.228   5.930   2.984
  180GLU      O 2776   3.129   5.846   2.971
  181TYR      N 2777   3.352   5.884   2.970
  181TYR      H 2778   3.421   5.957   2.977
  181TYR     CA 2779   3.399   5.741   2.954
  181TYR     HA 2780   3.343   5.695   2.872
  181TYR     CB 2781   3.547   5.735   2.919
  181TYR    HB2 2782   3.549   5.776   2.818
  181TYR    HB3 2783   3.601   5.798   2.990
  181TYR     CG 2784   3.616   5.600   2.931
  181TYR    CD1 2785   3.577   5.488   2.854
  181TYR    HD1 2786   3.495   5.494   2.784
  181TYR    CE1 2787   3.653   5.370   2.860
  181TYR    HE1 2788   3.623   5.284   2.801
  181TYR     CZ 2789   3.768   5.360   2.941
  181TYR     OH 2790   3.836   5.248   2.955
  181TYR     HH 2791   3.913   5.261   3.011
  181TYR    CE2 2792   3.808   5.468   3.013
  181TYR    HE2 2793   3.893   5.460   3.080
  181TYR    CD2 2794   3.735   5.589   3.004
  181TYR    HD2 2795   3.774   5.672   3.060
  181TYR      C 2796   3.365   5.661   3.073
  181TYR      O 2797   3.314   5.550   3.068
  182MET      N 2798   3.403   5.711   3.189
  182MET      H 2799   3.442   5.805   3.190
  182MET     CA 2800   3.361   5.658   3.318
  182MET     HA 2801   3.391   5.554   3.318
  182MET     CB 2802   3.440   5.744   3.430
  182MET    HB2 2803   3.406   5.847   3.416
  182MET    HB3 2804   3.409   5.708   3.528
  182MET     CG 2805   3.590   5.729   3.432
  182MET    HG2 2806   3.624   5.628   3.457
  182MET    HG3 2807   3.632   5.752   3.334
  182MET     SD 2808   3.673   5.842   3.539
  182MET     CE 2809   3.842   5.779   3.530
  182MET    HE1 2810   3.875   5.766   3.427
  182MET    HE2 2811   3.914   5.835   3.591
  182MET    HE3 2812   3.839   5.674   3.557
  182MET      C 2813   3.212   5.648   3.328
  182MET      O 2814   3.159   5.542   3.367
  183ASN      N 2815   3.134   5.746   3.288
  183ASN      H 2816   3.174   5.824   3.237
  183ASN     CA 2817   2.987   5.756   3.309
  183ASN     HA 2818   2.965   5.735   3.413
  183ASN     CB 2819   2.936   5.904   3.291
  183ASN    HB2 2820   2.964   5.939   3.191
  183ASN    HB3 2821   2.828   5.910   3.302
  183ASN     CG 2822   2.984   6.011   3.391
  183ASN    OD1 2823   3.031   5.976   3.497
  183ASN    ND2 2824   2.965   6.139   3.376
  183ASN   HD21 2825   3.021   6.201   3.433
  183ASN   HD22 2826   2.928   6.164   3.286
  183ASN      C 2827   2.910   5.657   3.220
  183ASN      O 2828   2.798   5.618   3.242
  184HIE      N 2829   2.973   5.611   3.109
  184HIE      H 2830   3.069   5.644   3.102
  184HIE     CA 2831   2.922   5.505   3.011
  184HIE     HA 2832   2.815   5.517   2.995
  184HIE     CB 2833   2.994   5.516   2.872
  184HIE    HB2 2834   2.984   5.618   2.835
  184HIE    HB3 2835   3.101   5.506   2.889
  184HIE     CG 2836   2.956   5.416   2.762
  184HIE    ND1 2837   3.048   5.354   2.680
  184HIE    CE1 2838   2.979   5.258   2.620
  184HIE    HE1 2839   3.017   5.205   2.534
  184HIE    NE2 2840   2.847   5.267   2.648
  184HIE    HE2 2841   2.778   5.206   2.606
  184HIE    CD2 2842   2.832   5.362   2.745
  184HIE    HD2 2843   2.748   5.381   2.810
  184HIE      C 2844   2.946   5.364   3.069
  184HIE      O 2845   2.855   5.285   3.053
  185LEU      N 2846   3.060   5.339   3.139
  185LEU      H 2847   3.106   5.427   3.157
  185LEU     CA 2848   3.093   5.210   3.204
  185LEU     HA 2849   3.060   5.140   3.128
  185LEU     CB 2850   3.247   5.199   3.242
  185LEU    HB2 2851   3.272   5.296   3.285
  185LEU    HB3 2852   3.262   5.117   3.312
  185LEU     CG 2853   3.325   5.183   3.112
  185LEU     HG 2854   3.288   5.258   3.043
  185LEU    CD1 2855   3.469   5.222   3.134
  185LEU   HD11 2856   3.534   5.157   3.075
  185LEU   HD12 2857   3.493   5.319   3.090
  185LEU   HD13 2858   3.498   5.212   3.239
  185LEU    CD2 2859   3.311   5.045   3.048
  185LEU   HD21 2860   3.335   4.965   3.118
  185LEU   HD22 2861   3.208   5.040   3.014
  185LEU   HD23 2862   3.380   5.039   2.964
  185LEU      C 2863   2.989   5.192   3.326
  185LEU      O 2864   2.922   5.090   3.339
  186ILE      N 2865   2.966   5.300   3.400
  186ILE      H 2866   3.019   5.386   3.389
  186ILE     CA 2867   2.883   5.292   3.520
  186ILE     HA 2868   2.880   5.192   3.563
  186ILE     CB 2869   2.929   5.388   3.638
  186ILE     HB 2870   2.870   5.379   3.729
  186ILE    CG2 2871   3.071   5.353   3.685
  186ILE   HG21 2872   3.154   5.384   3.621
  186ILE   HG22 2873   3.101   5.398   3.780
  186ILE   HG23 2874   3.079   5.246   3.707
  186ILE    CG1 2875   2.906   5.534   3.581
  186ILE   HG12 2876   2.949   5.541   3.482
  186ILE   HG13 2877   2.799   5.555   3.568
  186ILE    CD1 2878   2.967   5.634   3.682
  186ILE   HD11 2879   3.073   5.615   3.700
  186ILE   HD12 2880   2.953   5.735   3.643
  186ILE   HD13 2881   2.907   5.619   3.772
  186ILE      C 2882   2.732   5.305   3.483
  186ILE      O 2883   2.650   5.274   3.573
  187ASP      N 2884   2.698   5.337   3.358
  187ASP      H 2885   2.767   5.363   3.289
  187ASP     CA 2886   2.557   5.322   3.320
  187ASP     HA 2887   2.499   5.355   3.406
  187ASP     CB 2888   2.529   5.418   3.202
  187ASP    HB2 2889   2.562   5.514   3.241
  187ASP    HB3 2890   2.587   5.391   3.113
  187ASP     CG 2891   2.379   5.408   3.173
  187ASP    OD1 2892   2.333   5.314   3.099
  187ASP    OD2 2893   2.305   5.491   3.224
  187ASP      C 2894   2.522   5.174   3.290
  187ASP      O 2895   2.433   5.125   3.357
  188ILE      N 2896   2.611   5.095   3.221
  188ILE      H 2897   2.694   5.140   3.185
  188ILE     CA 2898   2.582   4.960   3.178
  188ILE     HA 2899   2.473   4.957   3.171
  188ILE     CB 2900   2.645   4.914   3.047
  188ILE     HB 2901   2.634   4.806   3.031
  188ILE    CG2 2902   2.576   4.977   2.935
  188ILE   HG21 2903   2.579   5.085   2.950
  188ILE   HG22 2904   2.620   4.940   2.843
  188ILE   HG23 2905   2.470   4.951   2.934
  188ILE    CG1 2906   2.801   4.939   3.056
  188ILE   HG12 2907   2.822   5.045   3.069
  188ILE   HG13 2908   2.842   4.878   3.136
  188ILE    CD1 2909   2.869   4.899   2.926
  188ILE   HD11 2910   2.844   4.794   2.909
  188ILE   HD12 2911   2.842   4.976   2.854
  188ILE   HD13 2912   2.977   4.907   2.939
  188ILE      C 2913   2.617   4.863   3.287
  188ILE      O 2914   2.618   4.746   3.262
  189GLY      N 2915   2.654   4.902   3.409
  189GLY      H 2916   2.653   5.003   3.415
  189GLY     CA 2917   2.648   4.815   3.534
  189GLY    HA2 2918   2.579   4.871   3.598
  189GLY    HA3 2919   2.589   4.725   3.515
  189GLY      C 2920   2.781   4.790   3.604
  189GLY      O 2921   2.795   4.700   3.689
  190VAL      N 2922   2.888   4.868   3.570
  190VAL      H 2923   2.874   4.939   3.500
  190VAL     CA 2924   3.023   4.841   3.635
  190VAL     HA 2925   3.028   4.735   3.656
  190VAL     CB 2926   3.147   4.880   3.553
  190VAL     HB 2927   3.216   4.820   3.612
  190VAL    CG1 2928   3.143   4.835   3.409
  190VAL   HG11 2929   3.056   4.773   3.390
  190VAL   HG12 2930   3.144   4.920   3.340
  190VAL   HG13 2931   3.235   4.779   3.392
  190VAL    CG2 2932   3.180   5.031   3.569
  190VAL   HG21 2933   3.097   5.094   3.539
  190VAL   HG22 2934   3.210   5.057   3.671
  190VAL   HG23 2935   3.268   5.055   3.508
  190VAL      C 2936   3.022   4.912   3.770
  190VAL      O 2937   2.945   5.006   3.790
  191ALA      N 2938   3.114   4.871   3.860
  191ALA      H 2939   3.162   4.786   3.833
  191ALA     CA 2940   3.100   4.897   4.005
  191ALA     HA 2941   3.001   4.936   4.032
  191ALA     CB 2942   3.115   4.762   4.076
  191ALA    HB1 2943   3.204   4.703   4.055
  191ALA    HB2 2944   3.092   4.769   4.182
  191ALA    HB3 2945   3.040   4.694   4.035
  191ALA      C 2946   3.208   4.991   4.060
  191ALA      O 2947   3.185   5.060   4.157
  192GLY      N 2948   3.328   4.989   3.998
  192GLY      H 2949   3.340   4.923   3.922
  192GLY     CA 2950   3.446   5.056   4.045
  192GLY    HA2 2951   3.429   5.163   4.044
  192GLY    HA3 2952   3.457   5.012   4.144
  192GLY      C 2953   3.569   5.037   3.959
  192GLY      O 2954   3.569   4.972   3.854
  193PHE      N 2955   3.673   5.119   3.988
  193PHE      H 2956   3.667   5.157   4.082
  193PHE     CA 2957   3.786   5.161   3.901
  193PHE     HA 2958   3.777   5.095   3.814
  193PHE     CB 2959   3.772   5.308   3.855
  193PHE    HB2 2960   3.770   5.379   3.938
  193PHE    HB3 2961   3.857   5.325   3.790
  193PHE     CG 2962   3.637   5.329   3.779
  193PHE    CD1 2963   3.548   5.432   3.815
  193PHE    HD1 2964   3.574   5.499   3.896
  193PHE    CE1 2965   3.441   5.475   3.733
  193PHE    HE1 2966   3.362   5.539   3.770
  193PHE     CZ 2967   3.419   5.400   3.614
  193PHE     HZ 2968   3.340   5.432   3.549
  193PHE    CE2 2969   3.500   5.287   3.578
  193PHE    HE2 2970   3.475   5.238   3.485
  193PHE    CD2 2971   3.612   5.257   3.657
  193PHE    HD2 2972   3.682   5.183   3.621
  193PHE      C 2973   3.921   5.147   3.964
  193PHE      O 2974   3.940   5.183   4.081
  194ARG      N 2975   4.018   5.104   3.884
  194ARG      H 2976   3.996   5.072   3.791
  194ARG     CA 2977   4.167   5.111   3.900
  194ARG     HA 2978   4.188   5.152   3.999
  194ARG     CB 2979   4.237   4.983   3.880
  194ARG    HB2 2980   4.198   4.908   3.949
  194ARG    HB3 2981   4.212   4.947   3.780
  194ARG     CG 2982   4.389   4.986   3.892
  194ARG    HG2 2983   4.436   5.040   3.809
  194ARG    HG3 2984   4.421   5.038   3.982
  194ARG     CD 2985   4.456   4.853   3.864
  194ARG    HD2 2986   4.420   4.785   3.941
  194ARG    HD3 2987   4.420   4.808   3.772
  194ARG     NE 2988   4.609   4.844   3.879
  194ARG     HE 2989   4.647   4.803   3.963
  194ARG     CZ 2990   4.698   4.859   3.779
  194ARG    NH1 2991   4.675   4.886   3.655
  194ARG   HH11 2992   4.587   4.916   3.616
  194ARG   HH12 2993   4.750   4.880   3.587
  194ARG    NH2 2994   4.821   4.833   3.802
  194ARG   HH21 2995   4.854   4.786   3.885
  194ARG   HH22 2996   4.894   4.839   3.732
  194ARG      C 2997   4.216   5.224   3.811
  194ARG      O 2998   4.171   5.227   3.697
  195LEU      N 2999   4.282   5.317   3.870
  195LEU      H 3000   4.295   5.306   3.970
  195LEU     CA 3001   4.333   5.439   3.801
  195LEU     HA 3002   4.282   5.439   3.704
  195LEU     CB 3003   4.282   5.579   3.859
  195LEU    HB2 3004   4.349   5.618   3.935
  195LEU    HB3 3005   4.299   5.658   3.786
  195LEU     CG 3006   4.138   5.597   3.916
  195LEU     HG 3007   4.121   5.527   3.997
  195LEU    CD1 3008   4.121   5.742   3.969
  195LEU   HD11 3009   4.075   5.804   3.892
  195LEU   HD12 3010   4.064   5.743   4.062
  195LEU   HD13 3011   4.218   5.782   3.999
  195LEU    CD2 3012   4.031   5.573   3.812
  195LEU   HD21 3013   4.021   5.471   3.774
  195LEU   HD22 3014   3.933   5.596   3.853
  195LEU   HD23 3015   4.049   5.633   3.722
  195LEU      C 3016   4.483   5.435   3.777
  195LEU      O 3017   4.558   5.455   3.873
  196ASP      N 3018   4.530   5.413   3.653
  196ASP      H 3019   4.473   5.409   3.569
  196ASP     CA 3020   4.669   5.384   3.636
  196ASP     HA 3021   4.694   5.321   3.721
  196ASP     CB 3022   4.688   5.302   3.510
  196ASP    HB2 3023   4.614   5.222   3.517
  196ASP    HB3 3024   4.674   5.374   3.430
  196ASP     CG 3025   4.819   5.243   3.507
  196ASP    OD1 3026   4.878   5.212   3.618
  196ASP    OD2 3027   4.876   5.228   3.398
  196ASP      C 3028   4.762   5.510   3.636
  196ASP      O 3029   4.721   5.621   3.611
  197ALA      N 3030   4.889   5.487   3.663
  197ALA      H 3031   4.915   5.390   3.667
  197ALA     CA 3032   4.993   5.587   3.677
  197ALA     HA 3033   5.072   5.541   3.737
  197ALA     CB 3034   5.047   5.610   3.534
  197ALA    HB1 3035   5.143   5.661   3.546
  197ALA    HB2 3036   5.064   5.513   3.489
  197ALA    HB3 3037   4.978   5.670   3.474
  197ALA      C 3038   4.956   5.714   3.751
  197ALA      O 3039   5.012   5.820   3.718
  198SER      N 3040   4.868   5.702   3.848
  198SER      H 3041   4.831   5.610   3.864
  198SER     CA 3042   4.818   5.821   3.916
  198SER     HA 3043   4.793   5.886   3.832
  198SER     CB 3044   4.689   5.797   4.007
  198SER    HB2 3045   4.709   5.715   4.075
  198SER    HB3 3046   4.656   5.880   4.068
  198SER     OG 3047   4.578   5.771   3.920
  198SER     HG 3048   4.572   5.683   3.883
  198SER      C 3049   4.924   5.903   3.990
  198SER      O 3050   4.897   6.016   4.033
  199LYS      N 3051   5.052   5.852   4.005
  199LYS      H 3052   5.069   5.758   3.975
  199LYS     CA 3053   5.161   5.932   4.062
  199LYS     HA 3054   5.116   5.993   4.140
  199LYS     CB 3055   5.272   5.850   4.124
  199LYS    HB2 3056   5.242   5.759   4.175
  199LYS    HB3 3057   5.333   5.810   4.043
  199LYS     CG 3058   5.373   5.926   4.215
  199LYS    HG2 3059   5.430   5.999   4.158
  199LYS    HG3 3060   5.320   5.963   4.304
  199LYS     CD 3061   5.478   5.826   4.271
  199LYS    HD2 3062   5.428   5.762   4.344
  199LYS    HD3 3063   5.519   5.771   4.187
  199LYS     CE 3064   5.600   5.893   4.343
  199LYS    HE2 3065   5.657   5.944   4.265
  199LYS    HE3 3066   5.569   5.959   4.423
  199LYS     NZ 3067   5.679   5.793   4.416
  199LYS    HZ1 3068   5.624   5.726   4.469
  199LYS    HZ2 3069   5.732   5.739   4.350
  199LYS    HZ3 3070   5.745   5.846   4.470
  199LYS      C 3071   5.215   6.038   3.964
  199LYS      O 3072   5.264   6.145   4.008
  200HIE      N 3073   5.206   6.006   3.835
  200HIE      H 3074   5.160   5.921   3.807
  200HIE     CA 3075   5.244   6.093   3.729
  200HIE     HA 3076   5.332   6.149   3.760
  200HIE     CB 3077   5.275   6.018   3.602
  200HIE    HB2 3078   5.187   5.963   3.570
  200HIE    HB3 3079   5.307   6.081   3.519
  200HIE     CG 3080   5.386   5.922   3.622
  200HIE    ND1 3081   5.499   5.943   3.704
  200HIE    CE1 3082   5.583   5.843   3.682
  200HIE    HE1 3083   5.671   5.818   3.740
  200HIE    NE2 3084   5.544   5.770   3.576
  200HIE    HE2 3085   5.587   5.681   3.553
  200HIE    CD2 3086   5.417   5.809   3.546
  200HIE    HD2 3087   5.356   5.771   3.465
  200HIE      C 3088   5.139   6.210   3.707
  200HIE      O 3089   5.116   6.260   3.595
  201MET      N 3090   5.052   6.235   3.803
  201MET      H 3091   5.053   6.174   3.884
  201MET     CA 3092   4.955   6.349   3.802
  201MET     HA 3093   5.003   6.432   3.750
  201MET     CB 3094   4.819   6.301   3.737
  201MET    HB2 3095   4.750   6.384   3.755
  201MET    HB3 3096   4.837   6.288   3.630
  201MET     CG 3097   4.768   6.170   3.802
  201MET    HG2 3098   4.839   6.088   3.808
  201MET    HG3 3099   4.751   6.198   3.906
  201MET     SD 3100   4.618   6.106   3.727
  201MET     CE 3101   4.697   6.000   3.596
  201MET    HE1 3102   4.731   6.067   3.517
  201MET    HE2 3103   4.778   5.947   3.645
  201MET    HE3 3104   4.630   5.933   3.543
  201MET      C 3105   4.932   6.405   3.944
  201MET      O 3106   4.979   6.342   4.041
  202TRP      N 3107   4.872   6.522   3.950
  202TRP      H 3108   4.832   6.546   3.860
  202TRP     CA 3109   4.816   6.582   4.070
  202TRP     HA 3110   4.892   6.566   4.146
  202TRP     CB 3111   4.806   6.738   4.046
  202TRP    HB2 3112   4.748   6.754   3.955
  202TRP    HB3 3113   4.744   6.790   4.119
  202TRP     CG 3114   4.941   6.806   4.049
  202TRP    CD1 3115   5.026   6.840   3.943
  202TRP    HD1 3116   5.002   6.827   3.839
  202TRP    NE1 3117   5.136   6.895   3.988
  202TRP    HE1 3118   5.204   6.932   3.923
  202TRP    CE2 3119   5.143   6.892   4.128
  202TRP    CZ2 3120   5.240   6.943   4.222
  202TRP    HZ2 3121   5.321   7.003   4.182
  202TRP    CH2 3122   5.223   6.912   4.357
  202TRP    HH2 3123   5.296   6.942   4.431
  202TRP    CZ3 3124   5.105   6.859   4.403
  202TRP    HZ3 3125   5.093   6.828   4.506
  202TRP    CE3 3126   5.010   6.822   4.307
  202TRP    HE3 3127   4.918   6.771   4.334
  202TRP    CD2 3128   5.020   6.839   4.170
  202TRP      C 3129   4.681   6.523   4.116
  202TRP      O 3130   4.602   6.484   4.028
  203PRO      N 3131   4.657   6.497   4.246
  203PRO     CD 3132   4.759   6.495   4.346
  203PRO    HD2 3133   4.813   6.590   4.352
  203PRO    HD3 3134   4.826   6.419   4.307
  203PRO     CG 3135   4.687   6.452   4.472
  203PRO    HG2 3136   4.656   6.548   4.514
  203PRO    HG3 3137   4.753   6.400   4.541
  203PRO     CB 3138   4.555   6.382   4.436
  203PRO    HB2 3139   4.473   6.416   4.499
  203PRO    HB3 3140   4.562   6.273   4.430
  203PRO     CA 3141   4.533   6.432   4.295
  203PRO     HA 3142   4.525   6.349   4.225
  203PRO      C 3143   4.413   6.529   4.280
  203PRO      O 3144   4.299   6.485   4.269
  204GLY      N 3145   4.436   6.654   4.264
  204GLY      H 3146   4.530   6.688   4.281
  204GLY     CA 3147   4.341   6.760   4.233
  204GLY    HA2 3148   4.268   6.778   4.312
  204GLY    HA3 3149   4.396   6.854   4.220
  204GLY      C 3150   4.268   6.752   4.104
  204GLY      O 3151   4.152   6.781   4.093
  205ASP      N 3152   4.338   6.704   4.003
  205ASP      H 3153   4.434   6.683   4.025
  205ASP     CA 3154   4.290   6.673   3.868
  205ASP     HA 3155   4.228   6.752   3.824
  205ASP     CB 3156   4.405   6.636   3.773
  205ASP    HB2 3157   4.476   6.566   3.817
  205ASP    HB3 3158   4.364   6.601   3.678
  205ASP     CG 3159   4.476   6.761   3.732
  205ASP    OD1 3160   4.432   6.879   3.758
  205ASP    OD2 3161   4.576   6.744   3.654
  205ASP      C 3162   4.197   6.549   3.875
  205ASP      O 3163   4.099   6.549   3.800
  206ILE      N 3164   4.238   6.448   3.951
  206ILE      H 3165   4.319   6.467   4.007
  206ILE     CA 3166   4.156   6.329   3.974
  206ILE     HA 3167   4.137   6.275   3.882
  206ILE     CB 3168   4.222   6.219   4.059
  206ILE     HB 3169   4.263   6.257   4.153
  206ILE    CG2 3170   4.126   6.107   4.097
  206ILE   HG21 3171   4.036   6.143   4.148
  206ILE   HG22 3172   4.103   6.052   4.005
  206ILE   HG23 3173   4.173   6.034   4.164
  206ILE    CG1 3174   4.342   6.154   3.989
  206ILE   HG12 3175   4.310   6.091   3.906
  206ILE   HG13 3176   4.404   6.226   3.936
  206ILE    CD1 3177   4.438   6.091   4.083
  206ILE   HD11 3178   4.523   6.050   4.029
  206ILE   HD12 3179   4.469   6.153   4.167
  206ILE   HD13 3180   4.381   6.004   4.115
  206ILE      C 3181   4.026   6.377   4.044
  206ILE      O 3182   3.920   6.349   3.994
  207LYS      N 3183   4.023   6.453   4.156
  207LYS      H 3184   4.112   6.482   4.195
  207LYS     CA 3185   3.901   6.504   4.231
  207LYS     HA 3186   3.844   6.417   4.264
  207LYS     CB 3187   3.946   6.583   4.349
  207LYS    HB2 3188   4.012   6.525   4.413
  207LYS    HB3 3189   4.001   6.668   4.307
  207LYS     CG 3190   3.829   6.632   4.441
  207LYS    HG2 3191   3.750   6.686   4.388
  207LYS    HG3 3192   3.777   6.544   4.480
  207LYS     CD 3193   3.889   6.713   4.564
  207LYS    HD2 3194   3.963   6.657   4.622
  207LYS    HD3 3195   3.946   6.789   4.512
  207LYS     CE 3196   3.784   6.781   4.649
  207LYS    HE2 3197   3.714   6.825   4.577
  207LYS    HE3 3198   3.731   6.706   4.706
  207LYS     NZ 3199   3.845   6.874   4.744
  207LYS    HZ1 3200   3.775   6.903   4.811
  207LYS    HZ2 3201   3.914   6.831   4.804
  207LYS    HZ3 3202   3.883   6.957   4.701
  207LYS      C 3203   3.807   6.584   4.144
  207LYS      O 3204   3.683   6.588   4.166
  208ALA      N 3205   3.861   6.647   4.041
  208ALA      H 3206   3.962   6.653   4.031
  208ALA     CA 3207   3.774   6.718   3.943
  208ALA     HA 3208   3.686   6.759   3.991
  208ALA     CB 3209   3.860   6.831   3.885
  208ALA    HB1 3210   3.950   6.795   3.834
  208ALA    HB2 3211   3.816   6.899   3.812
  208ALA    HB3 3212   3.895   6.895   3.966
  208ALA      C 3213   3.723   6.630   3.833
  208ALA      O 3214   3.621   6.663   3.766
  209ILE      N 3215   3.788   6.521   3.801
  209ILE      H 3216   3.873   6.500   3.851
  209ILE     CA 3217   3.724   6.410   3.726
  209ILE     HA 3218   3.674   6.441   3.634
  209ILE     CB 3219   3.836   6.316   3.671
  209ILE     HB 3220   3.912   6.307   3.749
  209ILE    CG2 3221   3.784   6.173   3.628
  209ILE   HG21 3222   3.689   6.190   3.579
  209ILE   HG22 3223   3.854   6.116   3.567
  209ILE   HG23 3224   3.776   6.127   3.727
  209ILE    CG1 3225   3.892   6.397   3.545
  209ILE   HG12 3226   3.826   6.385   3.459
  209ILE   HG13 3227   3.893   6.504   3.565
  209ILE    CD1 3228   4.028   6.335   3.512
  209ILE   HD11 3229   4.028   6.226   3.512
  209ILE   HD12 3230   4.059   6.384   3.419
  209ILE   HD13 3231   4.103   6.355   3.589
  209ILE      C 3232   3.614   6.350   3.816
  209ILE      O 3233   3.511   6.320   3.763
  210LEU      N 3234   3.641   6.333   3.946
  210LEU      H 3235   3.739   6.321   3.966
  210LEU     CA 3236   3.540   6.291   4.037
  210LEU     HA 3237   3.486   6.209   3.991
  210LEU     CB 3238   3.607   6.240   4.176
  210LEU    HB2 3239   3.649   6.326   4.229
  210LEU    HB3 3240   3.527   6.214   4.245
  210LEU     CG 3241   3.726   6.136   4.185
  210LEU     HG 3242   3.806   6.182   4.128
  210LEU    CD1 3243   3.762   6.098   4.325
  210LEU   HD11 3244   3.673   6.071   4.380
  210LEU   HD12 3245   3.836   6.018   4.326
  210LEU   HD13 3246   3.801   6.194   4.361
  210LEU    CD2 3247   3.689   6.007   4.116
  210LEU   HD21 3248   3.652   6.029   4.016
  210LEU   HD22 3249   3.774   5.939   4.106
  210LEU   HD23 3250   3.610   5.953   4.167
  210LEU      C 3251   3.420   6.383   4.052
  210LEU      O 3252   3.316   6.349   4.109
  211ASP      N 3253   3.441   6.508   4.005
  211ASP      H 3254   3.532   6.539   3.975
  211ASP     CA 3255   3.334   6.612   4.012
  211ASP     HA 3256   3.282   6.585   4.104
  211ASP     CB 3257   3.410   6.745   4.034
  211ASP    HB2 3258   3.485   6.731   4.112
  211ASP    HB3 3259   3.465   6.765   3.942
  211ASP     CG 3260   3.323   6.866   4.071
  211ASP    OD1 3261   3.301   6.956   3.992
  211ASP    OD2 3262   3.292   6.875   4.194
  211ASP      C 3263   3.237   6.606   3.894
  211ASP      O 3264   3.124   6.663   3.894
  212LYS      N 3265   3.280   6.532   3.788
  212LYS      H 3266   3.379   6.522   3.772
  212LYS     CA 3267   3.196   6.497   3.670
  212LYS     HA 3268   3.104   6.554   3.675
  212LYS     CB 3269   3.263   6.543   3.548
  212LYS    HB2 3270   3.351   6.479   3.537
  212LYS    HB3 3271   3.190   6.510   3.475
  212LYS     CG 3272   3.294   6.690   3.534
  212LYS    HG2 3273   3.197   6.728   3.502
  212LYS    HG3 3274   3.345   6.738   3.618
  212LYS     CD 3275   3.400   6.708   3.428
  212LYS    HD2 3276   3.499   6.686   3.466
  212LYS    HD3 3277   3.383   6.626   3.357
  212LYS     CE 3278   3.375   6.845   3.358
  212LYS    HE2 3279   3.336   6.818   3.260
  212LYS    HE3 3280   3.303   6.909   3.408
  212LYS     NZ 3281   3.493   6.935   3.342
  212LYS    HZ1 3282   3.532   6.946   3.434
  212LYS    HZ2 3283   3.553   6.893   3.273
  212LYS    HZ3 3284   3.470   7.027   3.305
  212LYS      C 3285   3.154   6.351   3.660
  212LYS      O 3286   3.086   6.316   3.564
  213LEU      N 3287   3.194   6.271   3.753
  213LEU      H 3288   3.261   6.305   3.821
  213LEU     CA 3289   3.156   6.127   3.762
  213LEU     HA 3290   3.175   6.089   3.662
  213LEU     CB 3291   3.258   6.063   3.856
  213LEU    HB2 3292   3.354   6.081   3.807
  213LEU    HB3 3293   3.255   6.108   3.955
  213LEU     CG 3294   3.243   5.910   3.877
  213LEU     HG 3295   3.145   5.886   3.918
  213LEU    CD1 3296   3.252   5.837   3.741
  213LEU   HD11 3297   3.340   5.875   3.688
  213LEU   HD12 3298   3.249   5.729   3.759
  213LEU   HD13 3299   3.166   5.860   3.677
  213LEU    CD2 3300   3.354   5.859   3.967
  213LEU   HD21 3301   3.441   5.921   3.944
  213LEU   HD22 3302   3.331   5.876   4.072
  213LEU   HD23 3303   3.369   5.751   3.961
  213LEU      C 3304   3.010   6.106   3.812
  213LEU      O 3305   2.962   6.178   3.901
  214HIE      N 3306   2.933   6.013   3.747
  214HIE      H 3307   2.971   5.969   3.664
  214HIE     CA 3308   2.798   5.988   3.789
  214HIE     HA 3309   2.754   6.078   3.831
  214HIE     CB 3310   2.718   5.965   3.662
  214HIE    HB2 3311   2.724   6.057   3.603
  214HIE    HB3 3312   2.752   5.878   3.605
  214HIE     CG 3313   2.572   5.957   3.693
  214HIE    ND1 3314   2.500   6.037   3.785
  214HIE    CE1 3315   2.371   6.004   3.770
  214HIE    HE1 3316   2.293   6.060   3.819
  214HIE    NE2 3317   2.360   5.909   3.685
  214HIE    HE2 3318   2.275   5.858   3.665
  214HIE    CD2 3319   2.483   5.881   3.625
  214HIE    HD2 3320   2.510   5.803   3.556
  214HIE      C 3321   2.784   5.884   3.898
  214HIE      O 3322   2.888   5.833   3.940
  215ASN      N 3323   2.668   5.853   3.958
  215ASN      H 3324   2.585   5.881   3.908
  215ASN     CA 3325   2.646   5.743   4.048
  215ASN     HA 3326   2.737   5.731   4.108
  215ASN     CB 3327   2.519   5.759   4.130
  215ASN    HB2 3328   2.432   5.771   4.066
  215ASN    HB3 3329   2.490   5.665   4.176
  215ASN     CG 3330   2.531   5.866   4.238
  215ASN    OD1 3331   2.632   5.934   4.252
  215ASN    ND2 3332   2.419   5.889   4.307
  215ASN   HD21 3333   2.424   5.977   4.357
  215ASN   HD22 3334   2.333   5.843   4.280
  215ASN      C 3335   2.638   5.607   3.982
  215ASN      O 3336   2.625   5.602   3.858
  216LEU      N 3337   2.635   5.498   4.059
  216LEU      H 3338   2.631   5.513   4.159
  216LEU     CA 3339   2.605   5.364   4.002
  216LEU     HA 3340   2.665   5.355   3.912
  216LEU     CB 3341   2.642   5.261   4.105
  216LEU    HB2 3342   2.587   5.287   4.195
  216LEU    HB3 3343   2.610   5.165   4.065
  216LEU     CG 3344   2.787   5.254   4.148
  216LEU     HG 3345   2.821   5.351   4.185
  216LEU    CD1 3346   2.811   5.143   4.241
  216LEU   HD11 3347   2.915   5.143   4.273
  216LEU   HD12 3348   2.757   5.157   4.335
  216LEU   HD13 3349   2.802   5.048   4.189
  216LEU    CD2 3350   2.875   5.228   4.018
  216LEU   HD21 3351   2.873   5.305   3.941
  216LEU   HD22 3352   2.979   5.216   4.050
  216LEU   HD23 3353   2.849   5.131   3.976
  216LEU      C 3354   2.457   5.347   3.964
  216LEU      O 3355   2.367   5.411   4.013
  217ASN      N 3356   2.433   5.262   3.866
  217ASN      H 3357   2.502   5.217   3.808
  217ASN     CA 3358   2.294   5.252   3.810
  217ASN     HA 3359   2.252   5.351   3.795
  217ASN     CB 3360   2.307   5.184   3.674
  217ASN    HB2 3361   2.354   5.254   3.604
  217ASN    HB3 3362   2.379   5.103   3.681
  217ASN     CG 3363   2.181   5.127   3.604
  217ASN    OD1 3364   2.067   5.154   3.652
  217ASN    ND2 3365   2.200   5.050   3.503
  217ASN   HD21 3366   2.127   5.004   3.450
  217ASN   HD22 3367   2.281   5.069   3.446
  217ASN      C 3368   2.192   5.172   3.907
  217ASN      O 3369   2.217   5.056   3.949
  218SER      N 3370   2.079   5.235   3.940
  218SER      H 3371   2.061   5.319   3.887
  218SER     CA 3372   1.982   5.188   4.036
  218SER     HA 3373   2.030   5.160   4.129
  218SER     CB 3374   1.888   5.304   4.069
  218SER    HB2 3375   1.834   5.276   4.160
  218SER    HB3 3376   1.943   5.396   4.088
  218SER     OG 3377   1.793   5.337   3.972
  218SER     HG 3378   1.733   5.406   4.003
  218SER      C 3379   1.904   5.063   3.999
  218SER      O 3380   1.819   5.014   4.072
  219ASN      N 3381   1.925   5.011   3.874
  219ASN      H 3382   1.963   5.070   3.801
  219ASN     CA 3383   1.873   4.884   3.816
  219ASN     HA 3384   1.769   4.878   3.847
  219ASN     CB 3385   1.863   4.894   3.671
  219ASN    HB2 3386   1.792   4.971   3.639
  219ASN    HB3 3387   1.962   4.905   3.628
  219ASN     CG 3388   1.803   4.758   3.625
  219ASN    OD1 3389   1.869   4.665   3.594
  219ASN    ND2 3390   1.671   4.748   3.634
  219ASN   HD21 3391   1.619   4.668   3.599
  219ASN   HD22 3392   1.624   4.829   3.671
  219ASN      C 3393   1.940   4.762   3.874
  219ASN      O 3394   1.877   4.659   3.880
  220TRP      N 3395   2.064   4.778   3.920
  220TRP      H 3396   2.104   4.870   3.912
  220TRP     CA 3397   2.147   4.672   3.983
  220TRP     HA 3398   2.089   4.580   3.994
  220TRP     CB 3399   2.271   4.633   3.902
  220TRP    HB2 3400   2.344   4.710   3.875
  220TRP    HB3 3401   2.322   4.551   3.953
  220TRP     CG 3402   2.239   4.577   3.766
  220TRP    CD1 3403   2.174   4.459   3.743
  220TRP    HD1 3404   2.129   4.405   3.825
  220TRP    NE1 3405   2.162   4.433   3.612
  220TRP    HE1 3406   2.099   4.361   3.578
  220TRP    CE2 3407   2.224   4.528   3.536
  220TRP    CZ2 3408   2.205   4.551   3.397
  220TRP    HZ2 3409   2.148   4.487   3.333
  220TRP    CH2 3410   2.252   4.670   3.346
  220TRP    HH2 3411   2.246   4.703   3.243
  220TRP    CZ3 3412   2.307   4.768   3.432
  220TRP    HZ3 3413   2.337   4.865   3.397
  220TRP    CE3 3414   2.305   4.750   3.569
  220TRP    HE3 3415   2.339   4.831   3.632
  220TRP    CD2 3416   2.267   4.628   3.626
  220TRP      C 3417   2.196   4.702   4.126
  220TRP      O 3418   2.219   4.609   4.200
  221PHE      N 3419   2.204   4.831   4.159
  221PHE      H 3420   2.199   4.899   4.085
  221PHE     CA 3421   2.269   4.877   4.285
  221PHE     HA 3422   2.282   4.782   4.338
  221PHE     CB 3423   2.397   4.953   4.252
  221PHE    HB2 3424   2.372   5.043   4.196
  221PHE    HB3 3425   2.435   5.004   4.341
  221PHE     CG 3426   2.502   4.869   4.186
  221PHE    CD1 3427   2.522   4.877   4.050
  221PHE    HD1 3428   2.447   4.926   3.989
  221PHE    CE1 3429   2.634   4.808   3.993
  221PHE    HE1 3430   2.642   4.807   3.885
  221PHE     CZ 3431   2.718   4.733   4.074
  221PHE     HZ 3432   2.806   4.681   4.039
  221PHE    CE2 3433   2.695   4.734   4.209
  221PHE    HE2 3434   2.762   4.685   4.279
  221PHE    CD2 3435   2.589   4.803   4.269
  221PHE    HD2 3436   2.573   4.810   4.375
  221PHE      C 3437   2.176   4.960   4.374
  221PHE      O 3438   2.074   5.008   4.324
  222PRO      N 3439   2.203   4.975   4.505
  222PRO     CD 3440   2.293   4.902   4.597
  222PRO    HD2 3441   2.381   4.872   4.541
  222PRO    HD3 3442   2.239   4.812   4.628
  222PRO     CG 3443   2.326   4.991   4.713
  222PRO    HG2 3444   2.404   5.064   4.693
  222PRO    HG3 3445   2.356   4.929   4.797
  222PRO     CB 3446   2.194   5.064   4.727
  222PRO    HB2 3447   2.215   5.163   4.768
  222PRO    HB3 3448   2.127   4.998   4.782
  222PRO     CA 3449   2.137   5.074   4.583
  222PRO     HA 3450   2.034   5.041   4.593
  222PRO      C 3451   2.134   5.214   4.521
  222PRO      O 3452   2.221   5.260   4.452
  223ALA      N 3453   2.028   5.288   4.561
  223ALA      H 3454   1.962   5.244   4.622
  223ALA     CA 3455   2.013   5.431   4.536
  223ALA     HA 3456   2.014   5.445   4.428
  223ALA     CB 3457   1.877   5.486   4.578
  223ALA    HB1 3458   1.865   5.479   4.687
  223ALA    HB2 3459   1.874   5.591   4.551
  223ALA    HB3 3460   1.805   5.428   4.521
  223ALA      C 3461   2.130   5.513   4.597
  223ALA      O 3462   2.200   5.456   4.686
  224GLY      N 3463   2.149   5.643   4.562
  224GLY      H 3464   2.084   5.681   4.496
  224GLY     CA 3465   2.266   5.726   4.602
  224GLY    HA2 3466   2.259   5.816   4.542
  224GLY    HA3 3467   2.248   5.751   4.707
  224GLY      C 3468   2.407   5.670   4.600
  224GLY      O 3469   2.493   5.734   4.654
  225SER      N 3470   2.437   5.550   4.550
  225SER      H 3471   2.360   5.490   4.521
  225SER     CA 3472   2.564   5.481   4.569
  225SER     HA 3473   2.592   5.502   4.672
  225SER     CB 3474   2.544   5.330   4.563
  225SER    HB2 3475   2.450   5.304   4.611
  225SER    HB3 3476   2.546   5.286   4.464
  225SER     OG 3477   2.641   5.261   4.638
  225SER     HG 3478   2.635   5.304   4.724
  225SER      C 3479   2.685   5.528   4.478
  225SER      O 3480   2.664   5.544   4.356
  226LYS      N 3481   2.803   5.557   4.537
  226LYS      H 3482   2.819   5.554   4.637
  226LYS     CA 3483   2.920   5.609   4.463
  226LYS     HA 3484   2.876   5.648   4.371
  226LYS     CB 3485   3.002   5.713   4.542
  226LYS    HB2 3486   3.056   5.667   4.625
  226LYS    HB3 3487   3.078   5.758   4.478
  226LYS     CG 3488   2.913   5.829   4.601
  226LYS    HG2 3489   2.841   5.794   4.675
  226LYS    HG3 3490   2.978   5.901   4.650
  226LYS     CD 3491   2.837   5.906   4.496
  226LYS    HD2 3492   2.910   5.936   4.420
  226LYS    HD3 3493   2.760   5.846   4.448
  226LYS     CE 3494   2.775   6.030   4.561
  226LYS    HE2 3495   2.694   5.989   4.621
  226LYS    HE3 3496   2.852   6.068   4.627
  226LYS     NZ 3497   2.723   6.125   4.458
  226LYS    HZ1 3498   2.797   6.187   4.426
  226LYS    HZ2 3499   2.684   6.074   4.380
  226LYS    HZ3 3500   2.644   6.173   4.499
  226LYS      C 3501   3.011   5.494   4.410
  226LYS      O 3502   3.026   5.392   4.478
  227PRO      N 3503   3.081   5.506   4.298
  227PRO     CD 3504   3.077   5.615   4.208
  227PRO    HD2 3505   3.137   5.694   4.252
  227PRO    HD3 3506   2.975   5.643   4.183
  227PRO     CG 3507   3.138   5.559   4.073
  227PRO    HG2 3508   3.198   5.637   4.027
  227PRO    HG3 3509   3.058   5.522   4.008
  227PRO     CB 3510   3.242   5.448   4.116
  227PRO    HB2 3511   3.341   5.491   4.124
  227PRO    HB3 3512   3.248   5.359   4.053
  227PRO     CA 3513   3.185   5.411   4.253
  227PRO     HA 3514   3.131   5.317   4.256
  227PRO      C 3515   3.301   5.388   4.364
  227PRO      O 3516   3.353   5.491   4.418
  228PHE      N 3517   3.349   5.264   4.383
  228PHE      H 3518   3.312   5.180   4.341
  228PHE     CA 3519   3.466   5.242   4.464
  228PHE     HA 3520   3.472   5.303   4.554
  228PHE     CB 3521   3.458   5.092   4.500
  228PHE    HB2 3522   3.370   5.071   4.561
  228PHE    HB3 3523   3.438   5.026   4.415
  228PHE     CG 3524   3.581   5.028   4.562
  228PHE    CD1 3525   3.611   5.051   4.699
  228PHE    HD1 3526   3.542   5.109   4.758
  228PHE    CE1 3527   3.729   5.004   4.754
  228PHE    HE1 3528   3.741   5.024   4.860
  228PHE     CZ 3529   3.809   4.913   4.690
  228PHE     HZ 3530   3.893   4.859   4.730
  228PHE    CE2 3531   3.771   4.882   4.558
  228PHE    HE2 3532   3.829   4.814   4.497
  228PHE    CD2 3533   3.671   4.950   4.489
  228PHE    HD2 3534   3.649   4.924   4.387
  228PHE      C 3535   3.591   5.272   4.378
  228PHE      O 3536   3.587   5.233   4.264
  229ILE      N 3537   3.692   5.337   4.437
  229ILE      H 3538   3.675   5.374   4.530
  229ILE     CA 3539   3.809   5.387   4.361
  229ILE     HA 3540   3.823   5.346   4.261
  229ILE     CB 3541   3.801   5.542   4.368
  229ILE     HB 3542   3.808   5.555   4.476
  229ILE    CG2 3543   3.930   5.603   4.306
  229ILE   HG21 3544   3.954   5.570   4.205
  229ILE   HG22 3545   3.916   5.711   4.303
  229ILE   HG23 3546   4.014   5.576   4.370
  229ILE    CG1 3547   3.671   5.607   4.309
  229ILE   HG12 3548   3.581   5.567   4.356
  229ILE   HG13 3549   3.677   5.706   4.355
  229ILE    CD1 3550   3.678   5.603   4.157
  229ILE   HD11 3551   3.594   5.653   4.110
  229ILE   HD12 3552   3.761   5.661   4.116
  229ILE   HD13 3553   3.677   5.499   4.126
  229ILE      C 3554   3.937   5.327   4.428
  229ILE      O 3555   3.956   5.331   4.550
  230TYR      N 3556   4.031   5.278   4.350
  230TYR      H 3557   4.012   5.253   4.254
  230TYR     CA 3558   4.165   5.262   4.390
  230TYR     HA 3559   4.186   5.327   4.475
  230TYR     CB 3560   4.197   5.121   4.439
  230TYR    HB2 3561   4.284   5.123   4.503
  230TYR    HB3 3562   4.114   5.088   4.502
  230TYR     CG 3563   4.232   5.024   4.326
  230TYR    CD1 3564   4.137   4.957   4.251
  230TYR    HD1 3565   4.033   4.984   4.259
  230TYR    CE1 3566   4.172   4.830   4.193
  230TYR    HE1 3567   4.098   4.774   4.138
  230TYR     CZ 3568   4.304   4.779   4.203
  230TYR     OH 3569   4.350   4.658   4.143
  230TYR     HH 3570   4.286   4.614   4.086
  230TYR    CE2 3571   4.410   4.862   4.256
  230TYR    HE2 3572   4.510   4.822   4.261
  230TYR    CD2 3573   4.370   4.985   4.314
  230TYR    HD2 3574   4.444   5.034   4.375
  230TYR      C 3575   4.259   5.314   4.287
  230TYR      O 3576   4.226   5.331   4.168
  231GLN      N 3577   4.372   5.356   4.327
  231GLN      H 3578   4.380   5.365   4.427
  231GLN     CA 3579   4.467   5.438   4.245
  231GLN     HA 3580   4.433   5.451   4.143
  231GLN     CB 3581   4.472   5.582   4.310
  231GLN    HB2 3582   4.509   5.587   4.412
  231GLN    HB3 3583   4.548   5.632   4.249
  231GLN     CG 3584   4.340   5.659   4.310
  231GLN    HG2 3585   4.318   5.702   4.212
  231GLN    HG3 3586   4.256   5.590   4.317
  231GLN     CD 3587   4.332   5.769   4.417
  231GLN    OE1 3588   4.346   5.886   4.386
  231GLN    NE2 3589   4.300   5.729   4.544
  231GLN   HE21 3590   4.280   5.799   4.614
  231GLN   HE22 3591   4.298   5.630   4.563
  231GLN      C 3592   4.605   5.381   4.252
  231GLN      O 3593   4.653   5.351   4.360
  232GLH      N 3594   4.667   5.358   4.135
  232GLH      H 3595   4.629   5.397   4.049
  232GLH     CA 3596   4.798   5.306   4.126
  232GLH     HA 3597   4.805   5.223   4.197
  232GLH     CB 3598   4.801   5.254   3.986
  232GLH    HB2 3599   4.714   5.191   3.971
  232GLH    HB3 3600   4.796   5.336   3.914
  232GLH     CG 3601   4.917   5.156   3.949
  232GLH    HG2 3602   4.922   5.075   4.022
  232GLH    HG3 3603   4.893   5.106   3.855
  232GLH     CD 3604   5.046   5.221   3.930
  232GLH    OE1 3605   5.117   5.264   4.023
  232GLH    OE2 3606   5.075   5.243   3.798
  232GLH    HE2 3607   5.005   5.214   3.740
  232GLH      C 3608   4.901   5.411   4.159
  232GLH      O 3609   4.919   5.509   4.083
  233VAL      N 3610   4.965   5.401   4.274
  233VAL      H 3611   4.942   5.326   4.337
  233VAL     CA 3612   5.065   5.493   4.330
  233VAL     HA 3613   5.104   5.561   4.255
  233VAL     CB 3614   5.019   5.597   4.435
  233VAL     HB 3615   5.002   5.549   4.531
  233VAL    CG1 3616   5.121   5.705   4.457
  233VAL   HG11 3617   5.222   5.673   4.482
  233VAL   HG12 3618   5.127   5.760   4.364
  233VAL   HG13 3619   5.084   5.772   4.536
  233VAL    CG2 3620   4.889   5.664   4.391
  233VAL   HG21 3621   4.805   5.595   4.394
  233VAL   HG22 3622   4.870   5.753   4.452
  233VAL   HG23 3623   4.909   5.687   4.287
  233VAL      C 3624   5.180   5.406   4.385
  233VAL      O 3625   5.158   5.325   4.476
  234ILE      N 3626   5.306   5.417   4.332
  234ILE      H 3627   5.326   5.489   4.264
  234ILE     CA 3628   5.418   5.347   4.395
  234ILE     HA 3629   5.373   5.257   4.439
  234ILE     CB 3630   5.516   5.288   4.287
  234ILE     HB 3631   5.572   5.371   4.244
  234ILE    CG2 3632   5.611   5.197   4.368
  234ILE   HG21 3633   5.684   5.167   4.292
  234ILE   HG22 3634   5.668   5.251   4.443
  234ILE   HG23 3635   5.553   5.113   4.407
  234ILE    CG1 3636   5.431   5.218   4.184
  234ILE   HG12 3637   5.368   5.141   4.229
  234ILE   HG13 3638   5.362   5.283   4.131
  234ILE    CD1 3639   5.511   5.153   4.069
  234ILE   HD11 3640   5.444   5.110   3.995
  234ILE   HD12 3641   5.576   5.229   4.027
  234ILE   HD13 3642   5.569   5.074   4.117
  234ILE      C 3643   5.485   5.439   4.498
  234ILE      O 3644   5.530   5.546   4.467
  235ASP      N 3645   5.506   5.391   4.617
  235ASP      H 3646   5.475   5.297   4.638
  235ASP     CA 3647   5.555   5.470   4.740
  235ASP     HA 3648   5.621   5.544   4.696
  235ASP     CB 3649   5.436   5.539   4.811
  235ASP    HB2 3650   5.390   5.595   4.729
  235ASP    HB3 3651   5.375   5.466   4.864
  235ASP     CG 3652   5.485   5.647   4.902
  235ASP    OD1 3653   5.442   5.654   5.020
  235ASP    OD2 3654   5.553   5.742   4.852
  235ASP      C 3655   5.655   5.385   4.822
  235ASP      O 3656   5.642   5.367   4.941
  236LEU      N 3657   5.756   5.318   4.762
  236LEU      H 3658   5.766   5.326   4.661
  236LEU     CA 3659   5.847   5.226   4.838
  236LEU     HA 3660   5.792   5.150   4.893
  236LEU     CB 3661   5.924   5.140   4.734
  236LEU    HB2 3662   5.989   5.203   4.673
  236LEU    HB3 3663   6.000   5.085   4.790
  236LEU     CG 3664   5.854   5.045   4.637
  236LEU     HG 3665   5.813   5.103   4.555
  236LEU    CD1 3666   5.951   4.950   4.569
  236LEU   HD11 3667   6.027   5.015   4.526
  236LEU   HD12 3668   6.001   4.896   4.649
  236LEU   HD13 3669   5.902   4.892   4.490
  236LEU    CD2 3670   5.749   4.966   4.711
  236LEU   HD21 3671   5.670   5.032   4.747
  236LEU   HD22 3672   5.710   4.876   4.663
  236LEU   HD23 3673   5.801   4.934   4.801
  236LEU      C 3674   5.937   5.301   4.936
  236LEU      O 3675   5.988   5.244   5.033
  237GLY      N 3676   5.961   5.427   4.907
  237GLY      H 3677   5.947   5.456   4.812
  237GLY     CA 3678   6.054   5.516   4.982
  237GLY    HA2 3679   6.095   5.457   5.064
  237GLY    HA3 3680   6.137   5.528   4.913
  237GLY      C 3681   6.003   5.650   5.029
  237GLY      O 3682   5.907   5.705   4.975
  238GLY      N 3683   6.068   5.707   5.130
  238GLY      H 3684   6.140   5.656   5.179
  238GLY     CA 3685   6.044   5.843   5.168
  238GLY    HA2 3686   5.940   5.859   5.196
  238GLY    HA3 3687   6.106   5.863   5.255
  238GLY      C 3688   6.088   5.945   5.058
  238GLY      O 3689   6.206   5.948   5.022
  239GLU      N 3690   5.997   6.039   5.015
  239GLU      H 3691   5.898   6.024   5.021
  239GLU     CA 3692   6.028   6.152   4.918
  239GLU     HA 3693   6.131   6.176   4.943
  239GLU     CB 3694   6.010   6.103   4.773
  239GLU    HB2 3695   5.915   6.051   4.757
  239GLU    HB3 3696   6.014   6.183   4.699
  239GLU     CG 3697   6.110   5.996   4.718
  239GLU    HG2 3698   6.095   5.899   4.765
  239GLU    HG3 3699   6.099   5.981   4.610
  239GLU     CD 3700   6.254   6.041   4.736
  239GLU    OE1 3701   6.346   5.958   4.715
  239GLU    OE2 3702   6.279   6.163   4.764
  239GLU      C 3703   5.944   6.277   4.936
  239GLU      O 3704   5.839   6.277   4.997
  240PRO      N 3705   5.971   6.381   4.858
  240PRO     CD 3706   6.106   6.429   4.822
  240PRO    HD2 3707   6.110   6.421   4.713
  240PRO    HD3 3708   6.192   6.383   4.871
  240PRO     CG 3709   6.096   6.576   4.844
  240PRO    HG2 3710   6.168   6.625   4.778
  240PRO    HG3 3711   6.109   6.602   4.950
  240PRO     CB 3712   5.953   6.617   4.814
  240PRO    HB2 3713   5.943   6.635   4.707
  240PRO    HB3 3714   5.916   6.706   4.865
  240PRO     CA 3715   5.876   6.490   4.846
  240PRO     HA 3716   5.851   6.501   4.952
  240PRO      C 3717   5.746   6.471   4.761
  240PRO      O 3718   5.683   6.572   4.726
  241ILE      N 3719   5.704   6.349   4.734
  241ILE      H 3720   5.770   6.274   4.747
  241ILE     CA 3721   5.583   6.311   4.669
  241ILE     HA 3722   5.510   6.391   4.673
  241ILE     CB 3723   5.605   6.304   4.512
  241ILE     HB 3724   5.619   6.407   4.480
  241ILE    CG2 3725   5.734   6.222   4.474
  241ILE   HG21 3726   5.741   6.209   4.365
  241ILE   HG22 3727   5.823   6.273   4.511
  241ILE   HG23 3728   5.729   6.125   4.523
  241ILE    CG1 3729   5.482   6.246   4.444
  241ILE   HG12 3730   5.468   6.141   4.468
  241ILE   HG13 3731   5.401   6.295   4.498
  241ILE    CD1 3732   5.478   6.265   4.289
  241ILE   HD11 3733   5.509   6.369   4.274
  241ILE   HD12 3734   5.544   6.189   4.248
  241ILE   HD13 3735   5.374   6.249   4.259
  241ILE      C 3736   5.532   6.181   4.737
  241ILE      O 3737   5.614   6.094   4.775
  242LYS      N 3738   5.403   6.171   4.768
  242LYS      H 3739   5.342   6.239   4.725
  242LYS     CA 3740   5.353   6.075   4.873
  242LYS     HA 3741   5.425   5.993   4.880
  242LYS     CB 3742   5.363   6.140   5.012
  242LYS    HB2 3743   5.327   6.065   5.082
  242LYS    HB3 3744   5.469   6.154   5.031
  242LYS     CG 3745   5.287   6.263   5.037
  242LYS    HG2 3746   5.309   6.338   4.961
  242LYS    HG3 3747   5.183   6.230   5.024
  242LYS     CD 3748   5.316   6.324   5.177
  242LYS    HD2 3749   5.300   6.256   5.261
  242LYS    HD3 3750   5.422   6.346   5.173
  242LYS     CE 3751   5.237   6.458   5.210
  242LYS    HE2 3752   5.139   6.436   5.252
  242LYS    HE3 3753   5.296   6.502   5.291
  242LYS     NZ 3754   5.233   6.558   5.101
  242LYS    HZ1 3755   5.172   6.523   5.028
  242LYS    HZ2 3756   5.201   6.648   5.135
  242LYS    HZ3 3757   5.325   6.575   5.064
  242LYS      C 3758   5.213   6.015   4.852
  242LYS      O 3759   5.130   6.076   4.788
  243SER      N 3760   5.184   5.896   4.912
  243SER      H 3761   5.258   5.858   4.970
  243SER     CA 3762   5.045   5.833   4.903
  243SER     HA 3763   5.020   5.839   4.797
  243SER     CB 3764   5.045   5.682   4.933
  243SER    HB2 3765   4.942   5.646   4.930
  243SER    HB3 3766   5.103   5.638   4.851
  243SER     OG 3767   5.098   5.660   5.066
  243SER     HG 3768   5.139   5.573   5.064
  243SER      C 3769   4.929   5.900   4.971
  243SER      O 3770   4.820   5.888   4.916
  244SER      N 3771   4.960   5.973   5.075
  244SER      H 3772   5.054   5.972   5.112
  244SER     CA 3773   4.851   6.037   5.157
  244SER     HA 3774   4.773   5.962   5.166
  244SER     CB 3775   4.909   6.083   5.292
  244SER    HB2 3776   4.851   6.158   5.345
  244SER    HB3 3777   4.907   5.997   5.360
  244SER     OG 3778   5.037   6.143   5.267
  244SER     HG 3779   5.075   6.189   5.342
  244SER      C 3780   4.785   6.157   5.096
  244SER      O 3781   4.670   6.182   5.134
  245ASP      N 3782   4.846   6.229   4.996
  245ASP      H 3783   4.936   6.199   4.964
  245ASP     CA 3784   4.773   6.331   4.917
  245ASP     HA 3785   4.729   6.401   4.988
  245ASP     CB 3786   4.872   6.406   4.835
  245ASP    HB2 3787   4.947   6.336   4.796
  245ASP    HB3 3788   4.824   6.455   4.751
  245ASP     CG 3789   4.939   6.520   4.909
  245ASP    OD1 3790   5.064   6.525   4.891
  245ASP    OD2 3791   4.878   6.610   4.972
  245ASP      C 3792   4.655   6.274   4.828
  245ASP      O 3793   4.566   6.354   4.788
  246TYR      N 3794   4.635   6.138   4.818
  246TYR      H 3795   4.713   6.090   4.861
  246TYR     CA 3796   4.542   6.060   4.732
  246TYR     HA 3797   4.491   6.132   4.668
  246TYR     CB 3798   4.620   5.956   4.645
  246TYR    HB2 3799   4.672   5.889   4.714
  246TYR    HB3 3800   4.548   5.899   4.587
  246TYR     CG 3801   4.716   6.022   4.542
  246TYR    CD1 3802   4.846   6.062   4.587
  246TYR    HD1 3803   4.882   6.054   4.688
  246TYR    CE1 3804   4.930   6.132   4.492
  246TYR    HE1 3805   5.023   6.172   4.529
  246TYR     CZ 3806   4.881   6.153   4.364
  246TYR     OH 3807   4.957   6.236   4.293
  246TYR     HH 3808   4.924   6.246   4.203
  246TYR    CE2 3809   4.752   6.117   4.328
  246TYR    HE2 3810   4.716   6.142   4.229
  246TYR    CD2 3811   4.677   6.033   4.411
  246TYR    HD2 3812   4.578   6.000   4.384
  246TYR      C 3813   4.425   5.991   4.807
  246TYR      O 3814   4.338   5.931   4.748
  247PHE      N 3815   4.420   5.997   4.941
  247PHE      H 3816   4.486   6.056   4.989
  247PHE     CA 3817   4.332   5.909   5.022
  247PHE     HA 3818   4.333   5.807   4.984
  247PHE     CB 3819   4.379   5.916   5.169
  247PHE    HB2 3820   4.395   6.022   5.185
  247PHE    HB3 3821   4.302   5.878   5.237
  247PHE     CG 3822   4.506   5.844   5.197
  247PHE    CD1 3823   4.573   5.769   5.098
  247PHE    HD1 3824   4.541   5.768   4.995
  247PHE    CE1 3825   4.689   5.697   5.132
  247PHE    HE1 3826   4.747   5.643   5.057
  247PHE     CZ 3827   4.738   5.697   5.263
  247PHE     HZ 3828   4.829   5.647   5.292
  247PHE    CE2 3829   4.681   5.780   5.356
  247PHE    HE2 3830   4.714   5.769   5.458
  247PHE    CD2 3831   4.564   5.855   5.326
  247PHE    HD2 3832   4.521   5.920   5.400
  247PHE      C 3833   4.190   5.958   5.023
  247PHE      O 3834   4.107   5.875   5.023
  248GLY      N 3835   4.164   6.091   5.005
  248GLY      H 3836   4.245   6.149   4.986
  248GLY     CA 3837   4.026   6.148   4.984
  248GLY    HA2 3838   3.961   6.137   5.071
  248GLY    HA3 3839   4.043   6.256   4.981
  248GLY      C 3840   3.939   6.108   4.859
  248GLY      O 3841   3.821   6.079   4.872
  249ASN      N 3842   4.014   6.084   4.754
  249ASN      H 3843   4.113   6.102   4.758
  249ASN     CA 3844   3.972   6.027   4.623
  249ASN     HA 3845   3.889   6.079   4.576
  249ASN     CB 3846   4.091   6.029   4.524
  249ASN    HB2 3847   4.181   5.990   4.572
  249ASN    HB3 3848   4.060   5.970   4.438
  249ASN     CG 3849   4.124   6.165   4.475
  249ASN    OD1 3850   4.047   6.256   4.479
  249ASN    ND2 3851   4.249   6.186   4.436
  249ASN   HD21 3852   4.273   6.280   4.408
  249ASN   HD22 3853   4.312   6.107   4.434
  249ASN      C 3854   3.925   5.874   4.633
  249ASN      O 3855   3.848   5.821   4.550
  250GLY      N 3856   3.971   5.795   4.730
  250GLY      H 3857   4.024   5.843   4.801
  250GLY     CA 3858   3.962   5.646   4.740
  250GLY    HA2 3859   3.880   5.626   4.810
  250GLY    HA3 3860   3.941   5.601   4.643
  250GLY      C 3861   4.088   5.583   4.792
  250GLY      O 3862   4.181   5.647   4.845
  251ARG      N 3863   4.099   5.455   4.764
  251ARG      H 3864   4.036   5.418   4.695
  251ARG     CA 3865   4.218   5.375   4.802
  251ARG     HA 3866   4.241   5.405   4.904
  251ARG     CB 3867   4.178   5.222   4.822
  251ARG    HB2 3868   4.146   5.174   4.729
  251ARG    HB3 3869   4.269   5.163   4.837
  251ARG     CG 3870   4.072   5.205   4.931
  251ARG    HG2 3871   4.101   5.272   5.012
  251ARG    HG3 3872   3.975   5.231   4.889
  251ARG     CD 3873   4.072   5.063   4.986
  251ARG    HD2 3874   4.049   4.990   4.909
  251ARG    HD3 3875   4.169   5.041   5.032
  251ARG     NE 3876   3.984   5.053   5.104
  251ARG     HE 3877   3.909   5.120   5.111
  251ARG     CZ 3878   3.978   4.966   5.207
  251ARG    NH1 3879   4.073   4.886   5.218
  251ARG   HH11 3880   4.153   4.880   5.158
  251ARG   HH12 3881   4.083   4.836   5.305
  251ARG    NH2 3882   3.884   4.978   5.293
  251ARG   HH21 3883   3.833   5.065   5.297
  251ARG   HH22 3884   3.877   4.919   5.374
  251ARG      C 3885   4.343   5.399   4.714
  251ARG      O 3886   4.330   5.457   4.607
  252VAL      N 3887   4.461   5.357   4.765
  252VAL      H 3888   4.463   5.314   4.856
  252VAL     CA 3889   4.589   5.349   4.693
  252VAL     HA 3890   4.574   5.380   4.590
  252VAL     CB 3891   4.697   5.443   4.746
  252VAL     HB 3892   4.784   5.442   4.681
  252VAL    CG1 3893   4.653   5.587   4.751
  252VAL   HG11 3894   4.627   5.621   4.651
  252VAL   HG12 3895   4.569   5.589   4.820
  252VAL   HG13 3896   4.726   5.656   4.795
  252VAL    CG2 3897   4.733   5.402   4.891
  252VAL   HG21 3898   4.645   5.402   4.955
  252VAL   HG22 3899   4.767   5.300   4.909
  252VAL   HG23 3900   4.803   5.477   4.929
  252VAL      C 3901   4.636   5.204   4.684
  252VAL      O 3902   4.607   5.124   4.777
  253THR      N 3903   4.708   5.171   4.579
  253THR      H 3904   4.723   5.240   4.507
  253THR     CA 3905   4.796   5.046   4.572
  253THR     HA 3906   4.736   4.957   4.589
  253THR     CB 3907   4.875   5.039   4.441
  253THR     HB 3908   4.958   4.969   4.456
  253THR    CG2 3909   4.792   4.992   4.325
  253THR   HG21 3910   4.861   4.967   4.245
  253THR   HG22 3911   4.733   4.903   4.350
  253THR   HG23 3912   4.721   5.069   4.295
  253THR    OG1 3913   4.922   5.168   4.412
  253THR    HG1 3914   4.996   5.190   4.469
  253THR      C 3915   4.897   5.041   4.691
  253THR      O 3916   4.944   5.147   4.731
  254GLU      N 3917   4.946   4.927   4.736
  254GLU      H 3918   4.908   4.841   4.699
  254GLU     CA 3919   5.065   4.918   4.828
  254GLU     HA 3920   5.123   5.009   4.823
  254GLU     CB 3921   5.012   4.900   4.969
  254GLU    HB2 3922   4.971   4.995   5.006
  254GLU    HB3 3923   4.945   4.815   4.980
  254GLU     CG 3924   5.121   4.868   5.068
  254GLU    HG2 3925   5.071   4.830   5.156
  254GLU    HG3 3926   5.184   4.786   5.033
  254GLU     CD 3927   5.220   4.990   5.088
  254GLU    OE1 3928   5.289   5.034   4.993
  254GLU    OE2 3929   5.226   5.043   5.199
  254GLU      C 3930   5.153   4.803   4.772
  254GLU      O 3931   5.113   4.687   4.764
  255PHE      N 3932   5.269   4.845   4.721
  255PHE      H 3933   5.283   4.945   4.728
  255PHE     CA 3934   5.380   4.768   4.669
  255PHE     HA 3935   5.340   4.674   4.631
  255PHE     CB 3936   5.445   4.839   4.561
  255PHE    HB2 3937   5.463   4.944   4.584
  255PHE    HB3 3938   5.547   4.804   4.546
  255PHE     CG 3939   5.366   4.835   4.437
  255PHE    CD1 3940   5.278   4.933   4.403
  255PHE    HD1 3941   5.274   5.022   4.465
  255PHE    CE1 3942   5.199   4.936   4.283
  255PHE    HE1 3943   5.152   5.030   4.260
  255PHE     CZ 3944   5.193   4.815   4.208
  255PHE     HZ 3945   5.122   4.792   4.130
  255PHE    CE2 3946   5.286   4.711   4.241
  255PHE    HE2 3947   5.288   4.614   4.194
  255PHE    CD2 3948   5.366   4.728   4.349
  255PHE    HD2 3949   5.433   4.646   4.368
  255PHE      C 3950   5.475   4.724   4.777
  255PHE      O 3951   5.547   4.625   4.756
  256LYS      N 3952   5.487   4.798   4.890
  256LYS      H 3953   5.422   4.875   4.894
  256LYS     CA 3954   5.578   4.753   5.002
  256LYS     HA 3955   5.681   4.756   4.966
  256LYS     CB 3956   5.569   4.857   5.114
  256LYS    HB2 3957   5.462   4.877   5.121
  256LYS    HB3 3958   5.602   4.828   5.214
  256LYS     CG 3959   5.645   4.980   5.078
  256LYS    HG2 3960   5.752   4.961   5.070
  256LYS    HG3 3961   5.613   5.009   4.978
  256LYS     CD 3962   5.633   5.097   5.184
  256LYS    HD2 3963   5.672   5.051   5.275
  256LYS    HD3 3964   5.701   5.175   5.149
  256LYS     CE 3965   5.502   5.164   5.223
  256LYS    HE2 3966   5.434   5.084   5.255
  256LYS    HE3 3967   5.507   5.230   5.310
  256LYS     NZ 3968   5.445   5.230   5.106
  256LYS    HZ1 3969   5.510   5.295   5.064
  256LYS    HZ2 3970   5.413   5.152   5.050
  256LYS    HZ3 3971   5.367   5.288   5.132
  256LYS      C 3972   5.547   4.617   5.061
  256LYS      O 3973   5.628   4.537   5.089
  257TYR      N 3974   5.423   4.589   5.072
  257TYR      H 3975   5.357   4.659   5.041
  257TYR     CA 3976   5.357   4.475   5.136
  257TYR     HA 3977   5.394   4.468   5.239
  257TYR     CB 3978   5.207   4.485   5.124
  257TYR    HB2 3979   5.169   4.569   5.182
  257TYR    HB3 3980   5.184   4.501   5.018
  257TYR     CG 3981   5.137   4.368   5.187
  257TYR    CD1 3982   5.112   4.253   5.105
  257TYR    HD1 3983   5.138   4.261   5.001
  257TYR    CE1 3984   5.068   4.134   5.160
  257TYR    HE1 3985   5.029   4.053   5.100
  257TYR     CZ 3986   5.038   4.126   5.299
  257TYR     OH 3987   4.984   4.014   5.348
  257TYR     HH 3988   4.967   4.022   5.442
  257TYR    CE2 3989   5.060   4.241   5.378
  257TYR    HE2 3990   5.026   4.241   5.481
  257TYR    CD2 3991   5.115   4.358   5.325
  257TYR    HD2 3992   5.135   4.442   5.391
  257TYR      C 3993   5.402   4.342   5.070
  257TYR      O 3994   5.450   4.251   5.139
  258GLY      N 3995   5.395   4.328   4.936
  258GLY      H 3996   5.379   4.411   4.882
  258GLY     CA 3997   5.426   4.205   4.862
  258GLY    HA2 3998   5.392   4.110   4.904
  258GLY    HA3 3999   5.373   4.221   4.768
  258GLY      C 4000   5.576   4.191   4.826
  258GLY      O 4001   5.620   4.071   4.815
  259ALA      N 4002   5.657   4.303   4.816
  259ALA      H 4003   5.619   4.397   4.822
  259ALA     CA 4004   5.800   4.295   4.824
  259ALA     HA 4005   5.828   4.227   4.744
  259ALA     CB 4006   5.871   4.422   4.785
  259ALA    HB1 4007   5.863   4.493   4.866
  259ALA    HB2 4008   5.975   4.402   4.759
  259ALA    HB3 4009   5.819   4.469   4.701
  259ALA      C 4010   5.847   4.240   4.960
  259ALA      O 4011   5.907   4.133   4.967
  260LYS      N 4012   5.811   4.306   5.070
  260LYS      H 4013   5.758   4.392   5.062
  260LYS     CA 4014   5.855   4.251   5.201
  260LYS     HA 4015   5.964   4.246   5.210
  260LYS     CB 4016   5.808   4.341   5.318
  260LYS    HB2 4017   5.701   4.354   5.302
  260LYS    HB3 4018   5.810   4.301   5.419
  260LYS     CG 4019   5.876   4.476   5.309
  260LYS    HG2 4020   5.847   4.511   5.210
  260LYS    HG3 4021   5.832   4.537   5.388
  260LYS     CD 4022   6.032   4.488   5.323
  260LYS    HD2 4023   6.063   4.465   5.425
  260LYS    HD3 4024   6.086   4.416   5.261
  260LYS     CE 4025   6.070   4.630   5.292
  260LYS    HE2 4026   6.058   4.643   5.185
  260LYS    HE3 4027   6.005   4.701   5.343
  260LYS     NZ 4028   6.208   4.658   5.339
  260LYS    HZ1 4029   6.220   4.657   5.439
  260LYS    HZ2 4030   6.282   4.604   5.297
  260LYS    HZ3 4031   6.226   4.754   5.310
  260LYS      C 4032   5.803   4.111   5.228
  260LYS      O 4033   5.885   4.030   5.265
  261LEU      N 4034   5.678   4.083   5.202
  261LEU      H 4035   5.626   4.150   5.147
  261LEU     CA 4036   5.623   3.950   5.218
  261LEU     HA 4037   5.642   3.919   5.321
  261LEU     CB 4038   5.476   3.941   5.183
  261LEU    HB2 4039   5.425   4.026   5.229
  261LEU    HB3 4040   5.470   3.950   5.075
  261LEU     CG 4041   5.406   3.818   5.240
  261LEU     HG 4042   5.445   3.730   5.188
  261LEU    CD1 4043   5.417   3.783   5.390
  261LEU   HD11 4044   5.518   3.753   5.418
  261LEU   HD12 4045   5.398   3.873   5.449
  261LEU   HD13 4046   5.346   3.709   5.425
  261LEU    CD2 4047   5.265   3.814   5.198
  261LEU   HD21 4048   5.213   3.894   5.250
  261LEU   HD22 4049   5.265   3.824   5.089
  261LEU   HD23 4050   5.206   3.728   5.230
  261LEU      C 4051   5.699   3.850   5.132
  261LEU      O 4052   5.714   3.740   5.172
  262GLY      N 4053   5.735   3.881   5.006
  262GLY      H 4054   5.734   3.972   4.963
  262GLY     CA 4055   5.813   3.788   4.924
  262GLY    HA2 4056   5.756   3.695   4.924
  262GLY    HA3 4057   5.805   3.819   4.820
  262GLY      C 4058   5.959   3.769   4.976
  262GLY      O 4059   6.000   3.661   5.012
  263THR      N 4060   6.021   3.883   5.014
  263THR      H 4061   5.981   3.972   4.985
  263THR     CA 4062   6.163   3.887   5.068
  263THR     HA 4063   6.226   3.843   4.991
  263THR     CB 4064   6.210   4.022   5.123
  263THR     HB 4065   6.156   4.050   5.213
  263THR    CG2 4066   6.362   4.033   5.150
  263THR   HG21 4067   6.377   3.967   5.235
  263THR   HG22 4068   6.414   4.004   5.059
  263THR   HG23 4069   6.382   4.137   5.176
  263THR    OG1 4070   6.182   4.119   5.032
  263THR    HG1 4071   6.089   4.116   5.007
  263THR      C 4072   6.176   3.794   5.189
  263THR      O 4073   6.264   3.712   5.201
  264VAL      N 4074   6.082   3.806   5.288
  264VAL      H 4075   6.023   3.888   5.287
  264VAL     CA 4076   6.075   3.734   5.416
  264VAL     HA 4077   6.172   3.752   5.461
  264VAL     CB 4078   5.963   3.798   5.506
  264VAL     HB 4079   5.870   3.797   5.448
  264VAL    CG1 4080   5.952   3.717   5.641
  264VAL   HG11 4081   5.935   3.611   5.620
  264VAL   HG12 4082   6.048   3.717   5.693
  264VAL   HG13 4083   5.866   3.751   5.698
  264VAL    CG2 4084   6.005   3.940   5.543
  264VAL   HG21 4085   5.930   3.975   5.614
  264VAL   HG22 4086   6.097   3.935   5.601
  264VAL   HG23 4087   6.013   4.010   5.460
  264VAL      C 4088   6.059   3.587   5.399
  264VAL      O 4089   6.120   3.515   5.474
  265ILE      N 4090   5.965   3.541   5.314
  265ILE      H 4091   5.934   3.608   5.245
  265ILE     CA 4092   5.944   3.400   5.279
  265ILE     HA 4093   5.954   3.336   5.366
  265ILE     CB 4094   5.798   3.382   5.233
  265ILE     HB 4095   5.767   3.452   5.156
  265ILE    CG2 4096   5.782   3.244   5.175
  265ILE   HG21 4097   5.839   3.235   5.083
  265ILE   HG22 4098   5.822   3.170   5.244
  265ILE   HG23 4099   5.680   3.208   5.162
  265ILE    CG1 4100   5.697   3.416   5.355
  265ILE   HG12 4101   5.706   3.348   5.440
  265ILE   HG13 4102   5.712   3.521   5.378
  265ILE    CD1 4103   5.545   3.402   5.321
  265ILE   HD11 4104   5.494   3.411   5.417
  265ILE   HD12 4105   5.525   3.491   5.261
  265ILE   HD13 4106   5.529   3.304   5.277
  265ILE      C 4107   6.052   3.348   5.186
  265ILE      O 4108   6.100   3.237   5.207
  266ARG      N 4109   6.112   3.432   5.101
  266ARG      H 4110   6.053   3.511   5.078
  266ARG     CA 4111   6.229   3.385   5.026
  266ARG     HA 4112   6.210   3.288   4.981
  266ARG     CB 4113   6.263   3.484   4.909
  266ARG    HB2 4114   6.268   3.583   4.953
  266ARG    HB3 4115   6.356   3.443   4.869
  266ARG     CG 4116   6.173   3.475   4.790
  266ARG    HG2 4117   6.162   3.372   4.753
  266ARG    HG3 4118   6.078   3.521   4.817
  266ARG     CD 4119   6.235   3.570   4.688
  266ARG    HD2 4120   6.251   3.670   4.728
  266ARG    HD3 4121   6.338   3.538   4.668
  266ARG     NE 4122   6.161   3.574   4.561
  266ARG     HE 4123   6.093   3.646   4.540
  266ARG     CZ 4124   6.157   3.485   4.465
  266ARG    NH1 4125   6.238   3.380   4.455
  266ARG   HH11 4126   6.303   3.354   4.528
  266ARG   HH12 4127   6.229   3.332   4.367
  266ARG    NH2 4128   6.069   3.512   4.375
  266ARG   HH21 4129   6.021   3.601   4.375
  266ARG   HH22 4130   6.032   3.441   4.313
  266ARG      C 4131   6.358   3.377   5.113
  266ARG      O 4132   6.459   3.314   5.077
  267LYS      N 4133   6.354   3.432   5.239
  267LYS      H 4134   6.265   3.469   5.269
  267LYS     CA 4135   6.460   3.421   5.341
  267LYS     HA 4136   6.422   3.475   5.428
  267LYS     CB 4137   6.470   3.275   5.386
  267LYS    HB2 4138   6.475   3.216   5.295
  267LYS    HB3 4139   6.558   3.240   5.439
  267LYS     CG 4140   6.342   3.242   5.467
  267LYS    HG2 4141   6.347   3.286   5.567
  267LYS    HG3 4142   6.258   3.292   5.418
  267LYS     CD 4143   6.314   3.084   5.490
  267LYS    HD2 4144   6.401   3.048   5.544
  267LYS    HD3 4145   6.223   3.061   5.544
  267LYS     CE 4146   6.297   3.005   5.361
  267LYS    HE2 4147   6.204   3.031   5.310
  267LYS    HE3 4148   6.376   3.024   5.288
  267LYS     NZ 4149   6.306   2.860   5.379
  267LYS    HZ1 4150   6.404   2.842   5.397
  267LYS    HZ2 4151   6.247   2.817   5.448
  267LYS    HZ3 4152   6.284   2.823   5.288
  267LYS      C 4153   6.598   3.493   5.324
  267LYS      O 4154   6.701   3.468   5.389
  268TRP      N 4155   6.590   3.588   5.230
  268TRP      H 4156   6.500   3.628   5.206
  268TRP     CA 4157   6.702   3.675   5.189
  268TRP     HA 4158   6.779   3.610   5.148
  268TRP     CB 4159   6.660   3.771   5.082
  268TRP    HB2 4160   6.575   3.832   5.112
  268TRP    HB3 4161   6.728   3.855   5.068
  268TRP     CG 4162   6.632   3.710   4.945
  268TRP    CD1 4163   6.614   3.578   4.910
  268TRP    HD1 4164   6.626   3.494   4.976
  268TRP    NE1 4165   6.575   3.572   4.778
  268TRP    HE1 4166   6.554   3.483   4.733
  268TRP    CE2 4167   6.572   3.696   4.714
  268TRP    CZ2 4168   6.542   3.734   4.582
  268TRP    HZ2 4169   6.519   3.661   4.506
  268TRP    CH2 4170   6.531   3.876   4.551
  268TRP    HH2 4171   6.513   3.916   4.452
  268TRP    CZ3 4172   6.555   3.967   4.652
  268TRP    HZ3 4173   6.560   4.071   4.621
  268TRP    CE3 4174   6.578   3.921   4.782
  268TRP    HE3 4175   6.590   3.999   4.856
  268TRP    CD2 4176   6.597   3.788   4.820
  268TRP      C 4177   6.752   3.754   5.311
  268TRP      O 4178   6.681   3.795   5.405
  269ASN      N 4179   6.879   3.798   5.314
  269ASN      H 4180   6.945   3.765   5.245
  269ASN     CA 4181   6.933   3.914   5.392
  269ASN     HA 4182   7.038   3.923   5.364
  269ASN     CB 4183   6.872   4.042   5.335
  269ASN    HB2 4184   6.844   4.031   5.231
  269ASN    HB3 4185   6.785   4.064   5.398
  269ASN     CG 4186   6.959   4.168   5.363
  269ASN    OD1 4187   7.051   4.164   5.437
  269ASN    ND2 4188   6.910   4.281   5.318
  269ASN   HD21 4189   6.946   4.363   5.364
  269ASN   HD22 4190   6.830   4.278   5.256
  269ASN      C 4191   6.930   3.890   5.546
  269ASN      O 4192   6.974   3.978   5.625
  270GLY      N 4193   6.890   3.767   5.589
  270GLY      H 4194   6.857   3.703   5.518
  270GLY     CA 4195   6.862   3.724   5.726
  270GLY    HA2 4196   6.875   3.617   5.736
  270GLY    HA3 4197   6.944   3.781   5.771
  270GLY      C 4198   6.719   3.757   5.775
  270GLY      O 4199   6.705   3.759   5.895
  271GLU      N 4200   6.621   3.787   5.688
  271GLU      H 4201   6.644   3.780   5.590
  271GLU     CA 4202   6.481   3.801   5.715
  271GLU     HA 4203   6.475   3.877   5.793
  271GLU     CB 4204   6.423   3.870   5.591
  271GLU    HB2 4205   6.441   3.811   5.501
  271GLU    HB3 4206   6.317   3.880   5.616
  271GLU     CG 4207   6.470   4.017   5.568
  271GLU    HG2 4208   6.579   4.019   5.566
  271GLU    HG3 4209   6.437   4.060   5.473
  271GLU     CD 4210   6.438   4.110   5.688
  271GLU    OE1 4211   6.526   4.137   5.774
  271GLU    OE2 4212   6.323   4.168   5.693
  271GLU      C 4213   6.420   3.673   5.768
  271GLU      O 4214   6.462   3.564   5.723
  272LYS      N 4215   6.318   3.675   5.858
  272LYS      H 4216   6.271   3.764   5.873
  272LYS     CA 4217   6.260   3.561   5.927
  272LYS     HA 4218   6.267   3.481   5.853
  272LYS     CB 4219   6.346   3.526   6.053
  272LYS    HB2 4220   6.323   3.610   6.118
  272LYS    HB3 4221   6.297   3.433   6.084
  272LYS     CG 4222   6.493   3.504   6.042
  272LYS    HG2 4223   6.503   3.426   5.967
  272LYS    HG3 4224   6.536   3.598   6.007
  272LYS     CD 4225   6.571   3.465   6.168
  272LYS    HD2 4226   6.508   3.384   6.205
  272LYS    HD3 4227   6.663   3.415   6.138
  272LYS     CE 4228   6.603   3.569   6.276
  272LYS    HE2 4229   6.679   3.637   6.238
  272LYS    HE3 4230   6.514   3.629   6.296
  272LYS     NZ 4231   6.651   3.523   6.411
  272LYS    HZ1 4232   6.740   3.476   6.405
  272LYS    HZ2 4233   6.666   3.592   6.483
  272LYS    HZ3 4234   6.589   3.450   6.443
  272LYS      C 4235   6.111   3.585   5.944
  272LYS      O 4236   6.061   3.704   5.955
  273MET      N 4237   6.039   3.475   5.939
  273MET      H 4238   6.088   3.387   5.928
  273MET     CA 4239   5.898   3.482   5.928
  273MET     HA 4240   5.872   3.555   5.852
  273MET     CB 4241   5.859   3.344   5.891
  273MET    HB2 4242   5.934   3.304   5.823
  273MET    HB3 4243   5.860   3.285   5.983
  273MET     CG 4244   5.720   3.334   5.831
  273MET    HG2 4245   5.655   3.374   5.909
  273MET    HG3 4246   5.718   3.403   5.746
  273MET     SD 4247   5.667   3.169   5.784
  273MET     CE 4248   5.518   3.199   5.688
  273MET    HE1 4249   5.530   3.263   5.600
  273MET    HE2 4250   5.490   3.099   5.656
  273MET    HE3 4251   5.441   3.242   5.753
  273MET      C 4252   5.835   3.517   6.062
  273MET      O 4253   5.718   3.563   6.062
  274SER      N 4254   5.907   3.509   6.173
  274SER      H 4255   6.000   3.469   6.164
  274SER     CA 4256   5.862   3.553   6.308
  274SER     HA 4257   5.768   3.504   6.333
  274SER     CB 4258   5.972   3.522   6.404
  274SER    HB2 4259   5.946   3.565   6.501
  274SER    HB3 4260   5.974   3.413   6.412
  274SER     OG 4261   6.097   3.570   6.358
  274SER     HG 4262   6.118   3.652   6.403
  274SER      C 4263   5.839   3.701   6.312
  274SER      O 4264   5.770   3.751   6.400
  275TYR      N 4265   5.888   3.784   6.221
  275TYR      H 4266   5.949   3.745   6.150
  275TYR     CA 4267   5.876   3.934   6.217
  275TYR     HA 4268   5.912   3.988   6.305
  275TYR     CB 4269   5.980   3.983   6.114
  275TYR    HB2 4270   5.957   3.933   6.020
  275TYR    HB3 4271   5.971   4.091   6.101
  275TYR     CG 4272   6.126   3.943   6.152
  275TYR    CD1 4273   6.167   3.907   6.282
  275TYR    HD1 4274   6.095   3.905   6.364
  275TYR    CE1 4275   6.296   3.877   6.312
  275TYR    HE1 4276   6.319   3.846   6.414
  275TYR     CZ 4277   6.395   3.886   6.214
  275TYR     OH 4278   6.527   3.874   6.241
  275TYR     HH 4279   6.531   3.854   6.335
  275TYR    CE2 4280   6.353   3.925   6.084
  275TYR    HE2 4281   6.429   3.937   6.009
  275TYR    CD2 4282   6.221   3.961   6.051
  275TYR    HD2 4283   6.199   3.994   5.951
  275TYR      C 4284   5.736   3.973   6.178
  275TYR      O 4285   5.690   4.078   6.210
  276LEU      N 4286   5.656   3.882   6.125
  276LEU      H 4287   5.690   3.788   6.110
  276LEU     CA 4288   5.516   3.911   6.094
  276LEU     HA 4289   5.517   4.012   6.052
  276LEU     CB 4290   5.463   3.829   5.973
  276LEU    HB2 4291   5.439   3.728   6.005
  276LEU    HB3 4292   5.371   3.877   5.939
  276LEU     CG 4293   5.559   3.812   5.852
  276LEU     HG 4294   5.655   3.777   5.891
  276LEU    CD1 4295   5.502   3.712   5.751
  276LEU   HD11 4296   5.416   3.758   5.701
  276LEU   HD12 4297   5.579   3.679   5.682
  276LEU   HD13 4298   5.461   3.619   5.790
  276LEU    CD2 4299   5.593   3.942   5.787
  276LEU   HD21 4300   5.501   3.990   5.754
  276LEU   HD22 4301   5.630   4.018   5.855
  276LEU   HD23 4302   5.659   3.916   5.704
  276LEU      C 4303   5.422   3.910   6.221
  276LEU      O 4304   5.303   3.934   6.215
  277LYS      N 4305   5.477   3.903   6.345
  277LYS      H 4306   5.572   3.868   6.336
  277LYS     CA 4307   5.401   3.904   6.474
  277LYS     HA 4308   5.342   3.814   6.455
  277LYS     CB 4309   5.506   3.890   6.588
  277LYS    HB2 4310   5.575   3.811   6.562
  277LYS    HB3 4311   5.567   3.980   6.589
  277LYS     CG 4312   5.439   3.870   6.726
  277LYS    HG2 4313   5.411   3.969   6.761
  277LYS    HG3 4314   5.349   3.810   6.713
  277LYS     CD 4315   5.536   3.808   6.826
  277LYS    HD2 4316   5.565   3.709   6.790
  277LYS    HD3 4317   5.627   3.868   6.828
  277LYS     CE 4318   5.482   3.806   6.971
  277LYS    HE2 4319   5.452   3.910   6.990
  277LYS    HE3 4320   5.396   3.739   6.966
  277LYS     NZ 4321   5.579   3.754   7.068
  277LYS    HZ1 4322   5.615   3.660   7.060
  277LYS    HZ2 4323   5.664   3.807   7.086
  277LYS    HZ3 4324   5.539   3.761   7.160
  277LYS      C 4325   5.308   4.025   6.503
  277LYS      O 4326   5.195   4.011   6.541
  278ASN      N 4327   5.361   4.133   6.454
  278ASN      H 4328   5.458   4.134   6.427
  278ASN     CA 4329   5.300   4.261   6.427
  278ASN     HA 4330   5.192   4.249   6.429
  278ASN     CB 4331   5.333   4.355   6.539
  278ASN    HB2 4332   5.319   4.303   6.634
  278ASN    HB3 4333   5.435   4.392   6.529
  278ASN     CG 4334   5.235   4.468   6.538
  278ASN    OD1 4335   5.124   4.471   6.584
  278ASN    ND2 4336   5.276   4.571   6.463
  278ASN   HD21 4337   5.205   4.638   6.436
  278ASN   HD22 4338   5.366   4.579   6.420
  278ASN      C 4339   5.341   4.303   6.288
  278ASN      O 4340   5.456   4.303   6.247
  279TRP      N 4341   5.243   4.342   6.202
  279TRP      H 4342   5.154   4.371   6.241
  279TRP     CA 4343   5.249   4.339   6.051
  279TRP     HA 4344   5.339   4.381   6.007
  279TRP     CB 4345   5.250   4.192   6.012
  279TRP    HB2 4346   5.344   4.150   6.049
  279TRP    HB3 4347   5.173   4.138   6.066
  279TRP     CG 4348   5.232   4.155   5.868
  279TRP    CD1 4349   5.122   4.092   5.818
  279TRP    HD1 4350   5.036   4.052   5.870
  279TRP    NE1 4351   5.147   4.067   5.676
  279TRP    HE1 4352   5.078   4.021   5.618
  279TRP    CE2 4353   5.267   4.124   5.634
  279TRP    CZ2 4354   5.331   4.132   5.507
  279TRP    HZ2 4355   5.286   4.082   5.421
  279TRP    CH2 4356   5.455   4.195   5.497
  279TRP    HH2 4357   5.507   4.198   5.402
  279TRP    CZ3 4358   5.515   4.255   5.611
  279TRP    HZ3 4359   5.605   4.311   5.592
  279TRP    CE3 4360   5.449   4.246   5.736
  279TRP    HE3 4361   5.491   4.300   5.819
  279TRP    CD2 4362   5.326   4.177   5.752
  279TRP      C 4363   5.128   4.410   5.994
  279TRP      O 4364   5.039   4.436   6.066
  280GLY      N 4365   5.130   4.452   5.872
  280GLY      H 4366   5.211   4.429   5.817
  280GLY     CA 4367   5.038   4.544   5.817
  280GLY    HA2 4368   5.026   4.520   5.712
  280GLY    HA3 4369   4.935   4.547   5.855
  280GLY      C 4370   5.094   4.686   5.828
  280GLY      O 4371   5.213   4.711   5.808
  281GLU      N 4372   5.007   4.783   5.862
  281GLU      H 4373   4.912   4.749   5.858
  281GLU     CA 4374   5.041   4.932   5.871
  281GLU     HA 4375   5.095   4.973   5.785
  281GLU     CB 4376   4.916   5.018   5.877
  281GLU    HB2 4377   4.952   5.121   5.877
  281GLU    HB3 4378   4.860   5.001   5.786
  281GLU     CG 4379   4.822   4.996   5.994
  281GLU    HG2 4380   4.876   4.970   6.085
  281GLU    HG3 4381   4.772   5.092   6.010
  281GLU     CD 4382   4.713   4.888   5.960
  281GLU    OE1 4383   4.614   4.940   5.902
  281GLU    OE2 4384   4.729   4.769   5.990
  281GLU      C 4385   5.150   4.976   5.971
  281GLU      O 4386   5.213   5.082   5.963
  282GLY      N 4387   5.182   4.886   6.067
  282GLY      H 4388   5.123   4.804   6.073
  282GLY     CA 4389   5.292   4.890   6.165
  282GLY    HA2 4390   5.277   4.986   6.212
  282GLY    HA3 4391   5.281   4.817   6.246
  282GLY      C 4392   5.431   4.882   6.106
  282GLY      O 4393   5.516   4.958   6.148
  283TRP      N 4394   5.443   4.818   5.990
  283TRP      H 4395   5.361   4.775   5.950
  283TRP     CA 4396   5.569   4.830   5.911
  283TRP     HA 4397   5.650   4.832   5.984
  283TRP     CB 4398   5.581   4.702   5.821
  283TRP    HB2 4399   5.484   4.697   5.772
  283TRP    HB3 4400   5.659   4.718   5.746
  283TRP     CG 4401   5.608   4.574   5.884
  283TRP    CD1 4402   5.551   4.526   5.994
  283TRP    HD1 4403   5.470   4.567   6.052
  283TRP    NE1 4404   5.607   4.399   6.012
  283TRP    HE1 4405   5.574   4.349   6.094
  283TRP    CE2 4406   5.708   4.371   5.932
  283TRP    CZ2 4407   5.796   4.258   5.915
  283TRP    HZ2 4408   5.795   4.170   5.978
  283TRP    CH2 4409   5.887   4.254   5.808
  283TRP    HH2 4410   5.951   4.169   5.789
  283TRP    CZ3 4411   5.899   4.368   5.726
  283TRP    HZ3 4412   5.983   4.373   5.658
  283TRP    CE3 4413   5.819   4.485   5.753
  283TRP    HE3 4414   5.831   4.575   5.693
  283TRP    CD2 4415   5.723   4.484   5.852
  283TRP      C 4416   5.577   4.959   5.828
  283TRP      O 4417   5.634   4.961   5.727
  284GLY      N 4418   5.497   5.068   5.859
  284GLY      H 4419   5.440   5.054   5.942
  284GLY     CA 4420   5.490   5.190   5.787
  284GLY    HA2 4421   5.455   5.272   5.850
  284GLY    HA3 4422   5.584   5.224   5.745
  284GLY      C 4423   5.394   5.180   5.665
  284GLY      O 4424   5.373   5.276   5.593
  285PHE      N 4425   5.336   5.064   5.631
  285PHE      H 4426   5.347   4.980   5.685
  285PHE     CA 4427   5.256   5.045   5.512
  285PHE     HA 4428   5.323   5.067   5.430
  285PHE     CB 4429   5.224   4.897   5.493
  285PHE    HB2 4430   5.158   4.866   5.575
  285PHE    HB3 4431   5.174   4.880   5.398
  285PHE     CG 4432   5.336   4.804   5.488
  285PHE    CD1 4433   5.304   4.669   5.503
  285PHE    HD1 4434   5.201   4.641   5.516
  285PHE    CE1 4435   5.402   4.568   5.497
  285PHE    HE1 4436   5.377   4.464   5.502
  285PHE     CZ 4437   5.537   4.605   5.471
  285PHE     HZ 4438   5.607   4.525   5.453
  285PHE    CE2 4439   5.570   4.740   5.450
  285PHE    HE2 4440   5.674   4.763   5.433
  285PHE    CD2 4441   5.470   4.841   5.457
  285PHE    HD2 4442   5.504   4.943   5.449
  285PHE      C 4443   5.128   5.131   5.520
  285PHE      O 4444   5.091   5.181   5.626
  286VAL      N 4445   5.062   5.157   5.403
  286VAL      H 4446   5.103   5.108   5.325
  286VAL     CA 4447   4.943   5.232   5.391
  286VAL     HA 4448   4.971   5.332   5.426
  286VAL     CB 4449   4.884   5.237   5.254
  286VAL     HB 4450   4.876   5.135   5.216
  286VAL    CG1 4451   4.742   5.297   5.233
  286VAL   HG11 4452   4.705   5.295   5.131
  286VAL   HG12 4453   4.673   5.241   5.296
  286VAL   HG13 4454   4.744   5.402   5.265
  286VAL    CG2 4455   4.978   5.321   5.158
  286VAL   HG21 4456   5.078   5.278   5.146
  286VAL   HG22 4457   4.932   5.313   5.060
  286VAL   HG23 4458   4.988   5.420   5.202
  286VAL      C 4459   4.833   5.183   5.498
  286VAL      O 4460   4.816   5.063   5.502
  287PRO      N 4461   4.762   5.266   5.574
  287PRO     CD 4462   4.778   5.404   5.580
  287PRO    HD2 4463   4.724   5.451   5.498
  287PRO    HD3 4464   4.883   5.433   5.574
  287PRO     CG 4465   4.720   5.459   5.715
  287PRO    HG2 4466   4.677   5.559   5.701
  287PRO    HG3 4467   4.791   5.462   5.798
  287PRO     CB 4468   4.615   5.350   5.744
  287PRO    HB2 4469   4.512   5.378   5.722
  287PRO    HB3 4470   4.619   5.334   5.852
  287PRO     CA 4471   4.657   5.222   5.667
  287PRO     HA 4472   4.702   5.155   5.740
  287PRO      C 4473   4.547   5.149   5.590
  287PRO      O 4474   4.490   5.195   5.493
  288SER      N 4475   4.501   5.040   5.654
  288SER      H 4476   4.550   5.009   5.737
  288SER     CA 4477   4.398   4.947   5.598
  288SER     HA 4478   4.439   4.880   5.523
  288SER     CB 4479   4.342   4.858   5.708
  288SER    HB2 4480   4.292   4.927   5.776
  288SER    HB3 4481   4.269   4.788   5.668
  288SER     OG 4482   4.440   4.776   5.764
  288SER     HG 4483   4.485   4.831   5.829
  288SER      C 4484   4.278   5.015   5.527
  288SER      O 4485   4.253   4.968   5.415
  289ASP      N 4486   4.212   5.110   5.582
  289ASP      H 4487   4.242   5.126   5.678
  289ASP     CA 4488   4.096   5.176   5.531
  289ASP     HA 4489   4.015   5.104   5.520
  289ASP     CB 4490   4.068   5.286   5.643
  289ASP    HB2 4491   4.040   5.237   5.737
  289ASP    HB3 4492   4.155   5.350   5.656
  289ASP     CG 4493   3.958   5.375   5.598
  289ASP    OD1 4494   3.979   5.492   5.581
  289ASP    OD2 4495   3.848   5.322   5.575
  289ASP      C 4496   4.124   5.241   5.391
  289ASP      O 4497   4.033   5.245   5.312
  290ARG      N 4498   4.255   5.268   5.360
  290ARG      H 4499   4.320   5.271   5.438
  290ARG     CA 4500   4.304   5.326   5.240
  290ARG     HA 4501   4.221   5.351   5.174
  290ARG     CB 4502   4.368   5.465   5.270
  290ARG    HB2 4503   4.461   5.446   5.324
  290ARG    HB3 4504   4.403   5.507   5.176
  290ARG     CG 4505   4.273   5.564   5.332
  290ARG    HG2 4506   4.256   5.522   5.431
  290ARG    HG3 4507   4.325   5.657   5.355
  290ARG     CD 4508   4.142   5.598   5.265
  290ARG    HD2 4509   4.160   5.670   5.185
  290ARG    HD3 4510   4.106   5.513   5.207
  290ARG     NE 4511   4.037   5.646   5.356
  290ARG     HE 4512   4.024   5.599   5.445
  290ARG     CZ 4513   3.964   5.756   5.360
  290ARG    NH1 4514   3.961   5.845   5.261
  290ARG   HH11 4515   4.021   5.833   5.181
  290ARG   HH12 4516   3.905   5.928   5.275
  290ARG    NH2 4517   3.886   5.787   5.462
  290ARG   HH21 4518   3.866   5.715   5.529
  290ARG   HH22 4519   3.818   5.861   5.452
  290ARG      C 4520   4.390   5.233   5.153
  290ARG      O 4521   4.426   5.275   5.040
  291ALA      N 4522   4.429   5.116   5.204
  291ALA      H 4523   4.387   5.083   5.289
  291ALA     CA 4524   4.521   5.034   5.129
  291ALA     HA 4525   4.580   5.096   5.060
  291ALA     CB 4526   4.613   4.957   5.227
  291ALA    HB1 4527   4.562   4.879   5.284
  291ALA    HB2 4528   4.687   4.894   5.177
  291ALA    HB3 4529   4.668   5.022   5.294
  291ALA      C 4530   4.441   4.932   5.040
  291ALA      O 4531   4.341   4.873   5.091
  292LEU      N 4532   4.493   4.914   4.918
  292LEU      H 4533   4.560   4.986   4.895
  292LEU     CA 4534   4.447   4.809   4.829
  292LEU     HA 4535   4.364   4.754   4.872
  292LEU     CB 4536   4.410   4.862   4.693
  292LEU    HB2 4537   4.356   4.954   4.713
  292LEU    HB3 4538   4.497   4.898   4.638
  292LEU     CG 4539   4.321   4.782   4.596
  292LEU     HG 4540   4.266   4.847   4.528
  292LEU    CD1 4541   4.413   4.684   4.517
  292LEU   HD11 4542   4.446   4.602   4.582
  292LEU   HD12 4543   4.350   4.636   4.443
  292LEU   HD13 4544   4.496   4.733   4.467
  292LEU    CD2 4545   4.218   4.697   4.670
  292LEU   HD21 4546   4.166   4.754   4.747
  292LEU   HD22 4547   4.148   4.653   4.599
  292LEU   HD23 4548   4.266   4.610   4.716
  292LEU      C 4549   4.562   4.706   4.814
  292LEU      O 4550   4.672   4.744   4.778
  293VAL      N 4551   4.537   4.587   4.875
  293VAL      H 4552   4.445   4.564   4.910
  293VAL     CA 4553   4.651   4.499   4.922
  293VAL     HA 4554   4.750   4.544   4.912
  293VAL     CB 4555   4.622   4.461   5.072
  293VAL     HB 4556   4.539   4.390   5.071
  293VAL    CG1 4557   4.741   4.387   5.135
  293VAL   HG11 4558   4.753   4.293   5.081
  293VAL   HG12 4559   4.825   4.455   5.118
  293VAL   HG13 4560   4.712   4.374   5.239
  293VAL    CG2 4561   4.576   4.583   5.156
  293VAL   HG21 4562   4.664   4.647   5.165
  293VAL   HG22 4563   4.496   4.639   5.107
  293VAL   HG23 4564   4.546   4.547   5.254
  293VAL      C 4565   4.664   4.377   4.819
  293VAL      O 4566   4.560   4.313   4.783
  294PHE      N 4567   4.784   4.334   4.789
  294PHE      H 4568   4.863   4.384   4.827
  294PHE     CA 4569   4.813   4.221   4.704
  294PHE     HA 4570   4.737   4.145   4.724
  294PHE     CB 4571   4.784   4.272   4.559
  294PHE    HB2 4572   4.814   4.192   4.491
  294PHE    HB3 4573   4.678   4.291   4.543
  294PHE     CG 4574   4.856   4.398   4.517
  294PHE    CD1 4575   4.783   4.518   4.511
  294PHE    HD1 4576   4.678   4.526   4.536
  294PHE    CE1 4577   4.836   4.636   4.453
  294PHE    HE1 4578   4.769   4.719   4.438
  294PHE     CZ 4579   4.974   4.635   4.419
  294PHE     HZ 4580   5.021   4.724   4.379
  294PHE    CE2 4581   5.046   4.520   4.427
  294PHE    HE2 4582   5.152   4.524   4.406
  294PHE    CD2 4583   4.987   4.397   4.474
  294PHE    HD2 4584   5.058   4.317   4.483
  294PHE      C 4585   4.957   4.162   4.720
  294PHE      O 4586   5.040   4.227   4.779
  295VAL      N 4587   4.978   4.046   4.658
  295VAL      H 4588   4.900   3.999   4.614
  295VAL     CA 4589   5.111   3.975   4.654
  295VAL     HA 4590   5.185   4.013   4.724
  295VAL     CB 4591   5.084   3.828   4.692
  295VAL     HB 4592   5.026   3.791   4.608
  295VAL    CG1 4593   5.209   3.740   4.704
  295VAL   HG11 4594   5.178   3.642   4.740
  295VAL   HG12 4595   5.263   3.736   4.609
  295VAL   HG13 4596   5.289   3.785   4.764
  295VAL    CG2 4597   5.008   3.819   4.820
  295VAL   HG21 4598   4.970   3.721   4.848
  295VAL   HG22 4599   5.077   3.863   4.893
  295VAL   HG23 4600   4.927   3.891   4.824
  295VAL      C 4601   5.175   3.990   4.523
  295VAL      O 4602   5.290   4.046   4.518
  296ASP      N 4603   5.101   3.974   4.407
  296ASP      H 4604   5.008   3.934   4.413
  296ASP     CA 4605   5.157   3.987   4.276
  296ASP     HA 4606   5.262   4.016   4.284
  296ASP     CB 4607   5.155   3.849   4.203
  296ASP    HB2 4608   5.203   3.868   4.107
  296ASP    HB3 4609   5.217   3.776   4.256
  296ASP     CG 4610   5.018   3.776   4.172
  296ASP    OD1 4611   4.941   3.782   4.271
  296ASP    OD2 4612   5.009   3.698   4.074
  296ASP      C 4613   5.082   4.095   4.199
  296ASP      O 4614   4.965   4.123   4.223
  297ASN      N 4615   5.146   4.156   4.098
  297ASN      H 4616   5.244   4.134   4.089
  297ASN     CA 4617   5.102   4.261   4.008
  297ASN     HA 4618   4.996   4.257   3.983
  297ASN     CB 4619   5.139   4.398   4.068
  297ASN    HB2 4620   5.048   4.437   4.113
  297ASN    HB3 4621   5.208   4.386   4.152
  297ASN     CG 4622   5.196   4.497   3.972
  297ASN    OD1 4623   5.298   4.476   3.903
  297ASN    ND2 4624   5.123   4.602   3.942
  297ASN   HD21 4625   5.156   4.665   3.870
  297ASN   HD22 4626   5.036   4.617   3.990
  297ASN      C 4627   5.169   4.234   3.865
  297ASN      O 4628   5.278   4.181   3.853
  298HIE      N 4629   5.100   4.272   3.760
  298HIE      H 4630   5.004   4.295   3.777
  298HIE     CA 4631   5.132   4.227   3.620
  298HIE     HA 4632   5.146   4.119   3.626
  298HIE     CB 4633   5.012   4.265   3.525
  298HIE    HB2 4634   5.029   4.222   3.426
  298HIE    HB3 4635   4.918   4.225   3.562
  298HIE     CG 4636   4.988   4.409   3.518
  298HIE    ND1 4637   4.881   4.482   3.559
  298HIE    CE1 4638   4.884   4.607   3.511
  298HIE    HE1 4639   4.800   4.675   3.518
  298HIE    NE2 4640   4.996   4.615   3.436
  298HIE    HE2 4641   5.013   4.700   3.385
  298HIE    CD2 4642   5.059   4.493   3.442
  298HIE    HD2 4643   5.150   4.463   3.391
  298HIE      C 4644   5.273   4.264   3.561
  298HIE      O 4645   5.325   4.199   3.474
  299ASP      N 4646   5.335   4.366   3.619
  299ASP      H 4647   5.295   4.423   3.692
  299ASP     CA 4648   5.454   4.424   3.580
  299ASP     HA 4649   5.488   4.393   3.482
  299ASP     CB 4650   5.420   4.578   3.591
  299ASP    HB2 4651   5.330   4.599   3.532
  299ASP    HB3 4652   5.394   4.607   3.693
  299ASP     CG 4653   5.525   4.673   3.530
  299ASP    OD1 4654   5.612   4.713   3.611
  299ASP    OD2 4655   5.519   4.714   3.410
  299ASP      C 4656   5.554   4.374   3.680
  299ASP      O 4657   5.671   4.362   3.640
  300ASN      N 4658   5.535   4.353   3.812
  300ASN      H 4659   5.441   4.359   3.850
  300ASN     CA 4660   5.641   4.315   3.906
  300ASN     HA 4661   5.731   4.367   3.873
  300ASN     CB 4662   5.619   4.380   4.045
  300ASN    HB2 4663   5.709   4.359   4.102
  300ASN    HB3 4664   5.609   4.488   4.031
  300ASN     CG 4665   5.501   4.337   4.127
  300ASN    OD1 4666   5.434   4.236   4.110
  300ASN    ND2 4667   5.487   4.402   4.240
  300ASN   HD21 4668   5.419   4.366   4.305
  300ASN   HD22 4669   5.556   4.463   4.280
  300ASN      C 4670   5.659   4.162   3.912
  300ASN      O 4671   5.771   4.120   3.944
  301GLN      N 4672   5.550   4.085   3.874
  301GLN      H 4673   5.469   4.142   3.857
  301GLN     CA 4674   5.547   3.944   3.841
  301GLN     HA 4675   5.574   3.889   3.932
  301GLN     CB 4676   5.404   3.903   3.803
  301GLN    HB2 4677   5.344   3.927   3.891
  301GLN    HB3 4678   5.381   3.975   3.724
  301GLN     CG 4679   5.379   3.758   3.754
  301GLN    HG2 4680   5.442   3.746   3.666
  301GLN    HG3 4681   5.394   3.693   3.841
  301GLN     CD 4682   5.235   3.744   3.703
  301GLN    OE1 4683   5.212   3.750   3.581
  301GLN    NE2 4684   5.136   3.700   3.777
  301GLN   HE21 4685   5.050   3.673   3.732
  301GLN   HE22 4686   5.136   3.694   3.877
  301GLN      C 4687   5.649   3.916   3.726
  301GLN      O 4688   5.726   3.820   3.726
  302ARG      N 4689   5.660   4.007   3.631
  302ARG      H 4690   5.594   4.084   3.635
  302ARG     CA 4691   5.745   4.006   3.514
  302ARG     HA 4692   5.759   3.906   3.473
  302ARG     CB 4693   5.667   4.078   3.408
  302ARG    HB2 4694   5.606   4.154   3.457
  302ARG    HB3 4695   5.737   4.126   3.339
  302ARG     CG 4696   5.582   3.972   3.334
  302ARG    HG2 4697   5.650   3.898   3.291
  302ARG    HG3 4698   5.523   3.910   3.401
  302ARG     CD 4699   5.483   4.035   3.230
  302ARG    HD2 4700   5.442   4.128   3.268
  302ARG    HD3 4701   5.535   4.063   3.138
  302ARG     NE 4702   5.378   3.938   3.189
  302ARG     HE 4703   5.370   3.915   3.091
  302ARG     CZ 4704   5.286   3.881   3.263
  302ARG    NH1 4705   5.255   3.932   3.381
  302ARG   HH11 4706   5.291   4.025   3.393
  302ARG   HH12 4707   5.224   3.866   3.451
  302ARG    NH2 4708   5.234   3.776   3.214
  302ARG   HH21 4709   5.255   3.756   3.117
  302ARG   HH22 4710   5.149   3.748   3.261
  302ARG      C 4711   5.881   4.067   3.539
  302ARG      O 4712   5.955   4.089   3.442
  303GLY      N 4713   5.920   4.098   3.662
  303GLY      H 4714   5.854   4.087   3.738
  303GLY     CA 4715   6.042   4.165   3.699
  303GLY    HA2 4716   6.050   4.148   3.806
  303GLY    HA3 4717   6.124   4.109   3.655
  303GLY      C 4718   6.062   4.318   3.667
  303GLY      O 4719   6.129   4.381   3.745
  304HIE      N 4720   5.991   4.376   3.572
  304HIE      H 4721   5.937   4.326   3.503
  304HIE     CA 4722   6.012   4.521   3.550
  304HIE     HA 4723   6.116   4.551   3.537
  304HIE     CB 4724   5.942   4.559   3.416
  304HIE    HB2 4725   5.834   4.544   3.428
  304HIE    HB3 4726   5.964   4.659   3.379
  304HIE     CG 4727   5.976   4.471   3.295
  304HIE    ND1 4728   6.109   4.462   3.240
  304HIE    CE1 4729   6.095   4.360   3.159
  304HIE    HE1 4730   6.169   4.324   3.089
  304HIE    NE2 4731   5.979   4.301   3.163
  304HIE    HE2 4732   5.953   4.215   3.118
  304HIE    CD2 4733   5.900   4.370   3.248
  304HIE    HD2 4734   5.797   4.346   3.274
  304HIE      C 4735   5.962   4.606   3.668
  304HIE      O 4736   6.017   4.711   3.687
  305GLY      N 4737   5.855   4.576   3.742
  305GLY      H 4738   5.798   4.500   3.707
  305GLY     CA 4739   5.793   4.652   3.848
  305GLY    HA2 4740   5.783   4.757   3.817
  305GLY    HA3 4741   5.686   4.631   3.855
  305GLY      C 4742   5.857   4.665   3.994
  305GLY      O 4743   5.973   4.627   4.022
  306ALA      N 4744   5.772   4.725   4.081
  306ALA      H 4745   5.681   4.755   4.048
  306ALA     CA 4746   5.807   4.756   4.221
  306ALA     HA 4747   5.903   4.809   4.226
  306ALA     CB 4748   5.704   4.859   4.275
  306ALA    HB1 4749   5.727   4.954   4.226
  306ALA    HB2 4750   5.602   4.830   4.251
  306ALA    HB3 4751   5.706   4.866   4.384
  306ALA      C 4752   5.808   4.624   4.300
  306ALA      O 4753   5.716   4.543   4.301
  307GLY      N 4754   5.923   4.607   4.365
  307GLY      H 4755   5.999   4.672   4.351
  307GLY     CA 4756   5.957   4.480   4.432
  307GLY    HA2 4757   6.009   4.504   4.525
  307GLY    HA3 4758   5.861   4.437   4.464
  307GLY      C 4759   6.037   4.377   4.346
  307GLY      O 4760   6.080   4.280   4.400
  308GLY      N 4761   6.047   4.394   4.217
  308GLY      H 4762   5.991   4.462   4.168
  308GLY     CA 4763   6.142   4.319   4.128
  308GLY    HA2 4764   6.133   4.352   4.025
  308GLY    HA3 4765   6.238   4.364   4.153
  308GLY      C 4766   6.139   4.164   4.139
  308GLY      O 4767   6.037   4.098   4.155
  309ALA      N 4768   6.257   4.106   4.139
  309ALA      H 4769   6.335   4.169   4.131
  309ALA     CA 4770   6.274   3.961   4.161
  309ALA     HA 4771   6.213   3.895   4.101
  309ALA     CB 4772   6.414   3.930   4.117
  309ALA    HB1 4773   6.414   3.945   4.009
  309ALA    HB2 4774   6.487   3.994   4.167
  309ALA    HB3 4775   6.439   3.827   4.143
  309ALA      C 4776   6.254   3.911   4.305
  309ALA      O 4777   6.256   3.789   4.329
  310SER      N 4778   6.229   3.997   4.401
  310SER      H 4779   6.234   4.096   4.380
  310SER     CA 4780   6.184   3.960   4.541
  310SER     HA 4781   6.244   3.879   4.584
  310SER     CB 4782   6.199   4.078   4.635
  310SER    HB2 4783   6.207   4.049   4.739
  310SER    HB3 4784   6.296   4.126   4.620
  310SER     OG 4785   6.099   4.173   4.633
  310SER     HG 4786   6.113   4.218   4.549
  310SER      C 4787   6.048   3.909   4.548
  310SER      O 4788   6.020   3.822   4.633
  311ILE      N 4789   5.958   3.956   4.460
  311ILE      H 4790   5.994   4.024   4.395
  311ILE     CA 4791   5.815   3.915   4.447
  311ILE     HA 4792   5.759   3.947   4.535
  311ILE     CB 4793   5.755   3.993   4.327
  311ILE     HB 4794   5.806   3.964   4.235
  311ILE    CG2 4795   5.617   3.939   4.296
  311ILE   HG21 4796   5.546   3.956   4.376
  311ILE   HG22 4797   5.592   3.990   4.203
  311ILE   HG23 4798   5.616   3.831   4.279
  311ILE    CG1 4799   5.760   4.146   4.347
  311ILE   HG12 4800   5.858   4.187   4.320
  311ILE   HG13 4801   5.687   4.190   4.278
  311ILE    CD1 4802   5.705   4.198   4.475
  311ILE   HD11 4803   5.663   4.299   4.477
  311ILE   HD12 4804   5.620   4.143   4.517
  311ILE   HD13 4805   5.785   4.182   4.548
  311ILE      C 4806   5.795   3.760   4.429
  311ILE      O 4807   5.870   3.697   4.361
  312LEU      N 4808   5.701   3.702   4.499
  312LEU      H 4809   5.649   3.760   4.563
  312LEU     CA 4810   5.656   3.562   4.479
  312LEU     HA 4811   5.737   3.498   4.446
  312LEU     CB 4812   5.611   3.520   4.620
  312LEU    HB2 4813   5.534   3.592   4.648
  312LEU    HB3 4814   5.561   3.423   4.621
  312LEU     CG 4815   5.723   3.508   4.726
  312LEU     HG 4816   5.758   3.610   4.738
  312LEU    CD1 4817   5.667   3.451   4.856
  312LEU   HD11 4818   5.579   3.509   4.886
  312LEU   HD12 4819   5.617   3.356   4.836
  312LEU   HD13 4820   5.739   3.440   4.937
  312LEU    CD2 4821   5.837   3.414   4.682
  312LEU   HD21 4822   5.899   3.401   4.770
  312LEU   HD22 4823   5.808   3.313   4.653
  312LEU   HD23 4824   5.886   3.462   4.597
  312LEU      C 4825   5.539   3.551   4.378
  312LEU      O 4826   5.455   3.645   4.376
  313THR      N 4827   5.546   3.442   4.298
  313THR      H 4828   5.623   3.377   4.306
  313THR     CA 4829   5.456   3.424   4.181
  313THR     HA 4830   5.366   3.484   4.193
  313THR     CB 4831   5.522   3.481   4.055
  313THR     HB 4832   5.451   3.501   3.975
  313THR    CG2 4833   5.597   3.612   4.069
  313THR   HG21 4834   5.533   3.685   4.117
  313THR   HG22 4835   5.687   3.601   4.130
  313THR   HG23 4836   5.625   3.644   3.968
  313THR    OG1 4837   5.622   3.394   4.010
  313THR    HG1 4838   5.705   3.440   4.026
  313THR      C 4839   5.417   3.277   4.156
  313THR      O 4840   5.461   3.185   4.227
  314PHE      N 4841   5.341   3.249   4.049
  314PHE      H 4842   5.306   3.329   3.998
  314PHE     CA 4843   5.324   3.105   4.001
  314PHE     HA 4844   5.292   3.040   4.083
  314PHE     CB 4845   5.223   3.106   3.888
  314PHE    HB2 4846   5.207   2.999   3.878
  314PHE    HB3 4847   5.126   3.150   3.913
  314PHE     CG 4848   5.258   3.169   3.758
  314PHE    CD1 4849   5.316   3.083   3.663
  314PHE    HD1 4850   5.346   2.981   3.685
  314PHE    CE1 4851   5.356   3.135   3.535
  314PHE    HE1 4852   5.407   3.067   3.467
  314PHE     CZ 4853   5.327   3.266   3.508
  314PHE     HZ 4854   5.352   3.305   3.410
  314PHE    CE2 4855   5.288   3.353   3.606
  314PHE    HE2 4856   5.296   3.459   3.586
  314PHE    CD2 4857   5.243   3.307   3.732
  314PHE    HD2 4858   5.192   3.365   3.808
  314PHE      C 4859   5.452   3.035   3.952
  314PHE      O 4860   5.461   2.912   3.958
  315TRP      N 4861   5.561   3.107   3.912
  315TRP      H 4862   5.560   3.208   3.916
  315TRP     CA 4863   5.690   3.055   3.900
  315TRP     HA 4864   5.675   2.968   3.835
  315TRP     CB 4865   5.781   3.151   3.813
  315TRP    HB2 4866   5.803   3.243   3.867
  315TRP    HB3 4867   5.879   3.109   3.790
  315TRP     CG 4868   5.728   3.205   3.680
  315TRP    CD1 4869   5.674   3.327   3.664
  315TRP    HD1 4870   5.658   3.406   3.736
  315TRP    NE1 4871   5.646   3.346   3.527
  315TRP    HE1 4872   5.606   3.426   3.481
  315TRP    CE2 4873   5.671   3.231   3.452
  315TRP    CZ2 4874   5.635   3.185   3.321
  315TRP    HZ2 4875   5.582   3.251   3.255
  315TRP    CH2 4876   5.675   3.055   3.283
  315TRP    HH2 4877   5.652   3.020   3.183
  315TRP    CZ3 4878   5.748   2.976   3.369
  315TRP    HZ3 4879   5.783   2.881   3.332
  315TRP    CE3 4880   5.773   3.020   3.507
  315TRP    HE3 4881   5.831   2.964   3.578
  315TRP    CD2 4882   5.724   3.145   3.551
  315TRP      C 4883   5.757   3.017   4.028
  315TRP      O 4884   5.862   2.953   4.024
  316ASP      N 4885   5.704   3.050   4.145
  316ASP      H 4886   5.616   3.100   4.137
  316ASP     CA 4887   5.757   3.028   4.276
  316ASP     HA 4888   5.835   2.952   4.273
  316ASP     CB 4889   5.826   3.151   4.336
  316ASP    HB2 4890   5.767   3.243   4.336
  316ASP    HB3 4891   5.854   3.129   4.439
  316ASP     CG 4892   5.962   3.180   4.270
  316ASP    OD1 4893   6.053   3.092   4.278
  316ASP    OD2 4894   5.985   3.297   4.227
  316ASP      C 4895   5.646   2.969   4.373
  316ASP      O 4896   5.640   2.999   4.495
  317ALA      N 4897   5.553   2.889   4.311
  317ALA      H 4898   5.565   2.863   4.214
  317ALA     CA 4899   5.422   2.855   4.364
  317ALA     HA 4900   5.360   2.944   4.365
  317ALA     CB 4901   5.363   2.763   4.259
  317ALA    HB1 4902   5.430   2.679   4.238
  317ALA    HB2 4903   5.269   2.725   4.299
  317ALA    HB3 4904   5.334   2.818   4.170
  317ALA      C 4905   5.427   2.803   4.505
  317ALA      O 4906   5.342   2.840   4.583
  318ARG      N 4907   5.531   2.723   4.540
  318ARG      H 4908   5.605   2.715   4.472
  318ARG     CA 4909   5.539   2.659   4.674
  318ARG     HA 4910   5.455   2.592   4.691
  318ARG     CB 4911   5.668   2.575   4.675
  318ARG    HB2 4912   5.671   2.519   4.582
  318ARG    HB3 4913   5.760   2.632   4.691
  318ARG     CG 4914   5.661   2.478   4.784
  318ARG    HG2 4915   5.670   2.529   4.880
  318ARG    HG3 4916   5.571   2.416   4.783
  318ARG     CD 4917   5.777   2.365   4.772
  318ARG    HD2 4918   5.774   2.304   4.681
  318ARG    HD3 4919   5.871   2.420   4.776
  318ARG     NE 4920   5.771   2.270   4.886
  318ARG     HE 4921   5.709   2.191   4.874
  318ARG     CZ 4922   5.822   2.284   5.006
  318ARG    NH1 4923   5.917   2.371   5.037
  318ARG   HH11 4924   5.943   2.446   4.975
  318ARG   HH12 4925   5.958   2.372   5.129
  318ARG    NH2 4926   5.795   2.202   5.098
  318ARG   HH21 4927   5.734   2.121   5.092
  318ARG   HH22 4928   5.854   2.198   5.180
  318ARG      C 4929   5.543   2.766   4.783
  318ARG      O 4930   5.500   2.741   4.896
  319LEU      N 4931   5.596   2.889   4.757
  319LEU      H 4932   5.604   2.907   4.658
  319LEU     CA 4933   5.614   2.999   4.856
  319LEU     HA 4934   5.599   2.962   4.958
  319LEU     CB 4935   5.749   3.064   4.849
  319LEU    HB2 4936   5.753   3.114   4.752
  319LEU    HB3 4937   5.758   3.139   4.928
  319LEU     CG 4938   5.862   2.967   4.847
  319LEU     HG 4939   5.857   2.897   4.764
  319LEU    CD1 4940   5.999   3.036   4.832
  319LEU   HD11 4941   5.984   3.114   4.757
  319LEU   HD12 4942   6.038   3.083   4.922
  319LEU   HD13 4943   6.074   2.961   4.808
  319LEU    CD2 4944   5.885   2.881   4.972
  319LEU   HD21 4945   5.793   2.836   5.008
  319LEU   HD22 4946   5.948   2.796   4.946
  319LEU   HD23 4947   5.924   2.948   5.049
  319LEU      C 4948   5.502   3.103   4.844
  319LEU      O 4949   5.438   3.135   4.944
  320TYR      N 4950   5.468   3.143   4.719
  320TYR      H 4951   5.524   3.113   4.640
  320TYR     CA 4952   5.344   3.218   4.684
  320TYR     HA 4953   5.351   3.322   4.715
  320TYR     CB 4954   5.342   3.197   4.530
  320TYR    HB2 4955   5.436   3.225   4.482
  320TYR    HB3 4956   5.317   3.094   4.505
  320TYR     CG 4957   5.225   3.273   4.472
  320TYR    CD1 4958   5.241   3.415   4.460
  320TYR    HD1 4959   5.323   3.469   4.505
  320TYR    CE1 4960   5.139   3.489   4.392
  320TYR    HE1 4961   5.161   3.594   4.380
  320TYR     CZ 4962   5.028   3.422   4.330
  320TYR     OH 4963   4.930   3.497   4.276
  320TYR     HH 4964   4.949   3.590   4.261
  320TYR    CE2 4965   5.022   3.280   4.336
  320TYR    HE2 4966   4.934   3.231   4.298
  320TYR    CD2 4967   5.113   3.208   4.410
  320TYR    HD2 4968   5.116   3.100   4.405
  320TYR      C 4969   5.211   3.173   4.746
  320TYR      O 4970   5.138   3.251   4.806
  321LYS      N 4971   5.190   3.041   4.751
  321LYS      H 4972   5.251   2.977   4.702
  321LYS     CA 4973   5.082   2.976   4.819
  321LYS     HA 4974   4.991   3.027   4.786
  321LYS     CB 4975   5.063   2.834   4.767
  321LYS    HB2 4976   5.154   2.777   4.787
  321LYS    HB3 4977   4.987   2.783   4.826
  321LYS     CG 4978   5.026   2.819   4.621
  321LYS    HG2 4979   4.929   2.869   4.616
  321LYS    HG3 4980   5.095   2.865   4.552
  321LYS     CD 4981   5.003   2.673   4.587
  321LYS    HD2 4982   4.946   2.624   4.667
  321LYS    HD3 4983   4.958   2.678   4.488
  321LYS     CE 4984   5.142   2.602   4.577
  321LYS    HE2 4985   5.190   2.634   4.485
  321LYS    HE3 4986   5.211   2.621   4.660
  321LYS     NZ 4987   5.131   2.458   4.556
  321LYS    HZ1 4988   5.225   2.425   4.541
  321LYS    HZ2 4989   5.094   2.417   4.641
  321LYS    HZ3 4990   5.066   2.435   4.482
  321LYS      C 4991   5.087   2.990   4.975
  321LYS      O 4992   4.980   3.002   5.027
  322MET      N 4993   5.201   3.000   5.045
  322MET      H 4994   5.288   3.002   4.993
  322MET     CA 4995   5.214   3.025   5.184
  322MET     HA 4996   5.128   2.977   5.231
  322MET     CB 4997   5.352   2.978   5.246
  322MET    HB2 4998   5.431   2.998   5.173
  322MET    HB3 4999   5.371   3.027   5.342
  322MET     CG 5000   5.356   2.829   5.265
  322MET    HG2 5001   5.275   2.796   5.330
  322MET    HG3 5002   5.346   2.778   5.169
  322MET     SD 5003   5.508   2.792   5.358
  322MET     CE 5004   5.632   2.784   5.239
  322MET    HE1 5005   5.645   2.889   5.214
  322MET    HE2 5006   5.716   2.737   5.290
  322MET    HE3 5007   5.598   2.733   5.149
  322MET      C 5008   5.191   3.173   5.204
  322MET      O 5009   5.109   3.201   5.292
  323ALA      N 5010   5.240   3.266   5.118
  323ALA      H 5011   5.303   3.231   5.047
  323ALA     CA 5012   5.230   3.415   5.116
  323ALA     HA 5013   5.256   3.456   5.213
  323ALA     CB 5014   5.342   3.460   5.025
  323ALA    HB1 5015   5.323   3.446   4.918
  323ALA    HB2 5016   5.370   3.563   5.047
  323ALA    HB3 5017   5.431   3.402   5.047
  323ALA      C 5018   5.078   3.448   5.099
  323ALA      O 5019   5.032   3.523   5.183
  324VAL      N 5020   4.999   3.399   5.006
  324VAL      H 5021   5.038   3.344   4.930
  324VAL     CA 5022   4.863   3.454   4.984
  324VAL     HA 5023   4.852   3.563   4.982
  324VAL     CB 5024   4.809   3.414   4.844
  324VAL     HB 5025   4.810   3.305   4.846
  324VAL    CG1 5026   4.667   3.475   4.820
  324VAL   HG11 5027   4.615   3.468   4.916
  324VAL   HG12 5028   4.685   3.574   4.779
  324VAL   HG13 5029   4.608   3.426   4.743
  324VAL    CG2 5030   4.895   3.462   4.723
  324VAL   HG21 5031   4.863   3.415   4.630
  324VAL   HG22 5032   4.901   3.569   4.700
  324VAL   HG23 5033   4.999   3.446   4.751
  324VAL      C 5034   4.770   3.417   5.098
  324VAL      O 5035   4.681   3.485   5.145
  325GLY      N 5036   4.797   3.299   5.158
  325GLY      H 5037   4.865   3.246   5.105
  325GLY     CA 5038   4.746   3.242   5.279
  325GLY    HA2 5039   4.638   3.231   5.275
  325GLY    HA3 5040   4.791   3.143   5.292
  325GLY      C 5041   4.771   3.323   5.399
  325GLY      O 5042   4.671   3.346   5.471
  326PHE      N 5043   4.889   3.373   5.418
  326PHE      H 5044   4.972   3.339   5.371
  326PHE     CA 5045   4.911   3.473   5.528
  326PHE     HA 5046   4.876   3.426   5.620
  326PHE     CB 5047   5.065   3.491   5.533
  326PHE    HB2 5048   5.106   3.391   5.543
  326PHE    HB3 5049   5.100   3.544   5.444
  326PHE     CG 5050   5.125   3.556   5.657
  326PHE    CD1 5051   5.185   3.474   5.758
  326PHE    HD1 5052   5.195   3.366   5.750
  326PHE    CE1 5053   5.212   3.530   5.887
  326PHE    HE1 5054   5.256   3.475   5.968
  326PHE     CZ 5055   5.183   3.663   5.915
  326PHE     HZ 5056   5.205   3.711   6.009
  326PHE    CE2 5057   5.115   3.732   5.815
  326PHE    HE2 5058   5.080   3.833   5.834
  326PHE    CD2 5059   5.095   3.685   5.687
  326PHE    HD2 5060   5.048   3.746   5.611
  326PHE      C 5061   4.832   3.598   5.509
  326PHE      O 5062   4.780   3.652   5.602
  327MET      N 5063   4.818   3.643   5.381
  327MET      H 5064   4.860   3.592   5.305
  327MET     CA 5065   4.752   3.770   5.349
  327MET     HA 5066   4.801   3.840   5.418
  327MET     CB 5067   4.771   3.808   5.199
  327MET    HB2 5068   4.877   3.819   5.179
  327MET    HB3 5069   4.725   3.736   5.131
  327MET     CG 5070   4.704   3.939   5.171
  327MET    HG2 5071   4.596   3.925   5.167
  327MET    HG3 5072   4.735   4.010   5.248
  327MET     SD 5073   4.740   3.998   5.004
  327MET     CE 5074   4.640   3.886   4.903
  327MET    HE1 5075   4.671   3.884   4.799
  327MET    HE2 5076   4.653   3.791   4.955
  327MET    HE3 5077   4.536   3.918   4.903
  327MET      C 5078   4.604   3.765   5.379
  327MET      O 5079   4.546   3.860   5.430
  328LEU      N 5080   4.545   3.648   5.347
  328LEU      H 5081   4.596   3.571   5.308
  328LEU     CA 5082   4.396   3.635   5.357
  328LEU     HA 5083   4.359   3.728   5.312
  328LEU     CB 5084   4.350   3.529   5.254
  328LEU    HB2 5085   4.417   3.444   5.265
  328LEU    HB3 5086   4.244   3.509   5.268
  328LEU     CG 5087   4.353   3.586   5.109
  328LEU     HG 5088   4.452   3.630   5.098
  328LEU    CD1 5089   4.331   3.479   5.011
  328LEU   HD11 5090   4.243   3.422   5.039
  328LEU   HD12 5091   4.311   3.515   4.910
  328LEU   HD13 5092   4.415   3.410   5.017
  328LEU    CD2 5093   4.252   3.690   5.075
  328LEU   HD21 5094   4.229   3.701   4.969
  328LEU   HD22 5095   4.165   3.655   5.130
  328LEU   HD23 5096   4.288   3.781   5.125
  328LEU      C 5097   4.354   3.614   5.502
  328LEU      O 5098   4.248   3.652   5.555
  329ALA      N 5099   4.436   3.540   5.575
  329ALA      H 5100   4.515   3.497   5.528
  329ALA     CA 5101   4.396   3.510   5.712
  329ALA     HA 5102   4.293   3.475   5.722
  329ALA     CB 5103   4.490   3.398   5.750
  329ALA    HB1 5104   4.475   3.363   5.852
  329ALA    HB2 5105   4.475   3.311   5.686
  329ALA    HB3 5106   4.593   3.435   5.744
  329ALA      C 5107   4.415   3.630   5.804
  329ALA      O 5108   4.347   3.639   5.905
  330HIE      N 5109   4.511   3.716   5.763
  330HIE      H 5110   4.543   3.701   5.668
  330HIE     CA 5111   4.560   3.830   5.841
  330HIE     HA 5112   4.554   3.799   5.945
  330HIE     CB 5113   4.706   3.853   5.814
  330HIE    HB2 5114   4.754   3.757   5.830
  330HIE    HB3 5115   4.718   3.877   5.709
  330HIE     CG 5116   4.775   3.948   5.904
  330HIE    ND1 5117   4.769   4.086   5.890
  330HIE    CE1 5118   4.834   4.134   5.995
  330HIE    HE1 5119   4.840   4.240   6.015
  330HIE    NE2 5120   4.876   4.038   6.079
  330HIE    HE2 5121   4.906   4.049   6.175
  330HIE    CD2 5122   4.844   3.916   6.021
  330HIE    HD2 5123   4.845   3.817   6.063
  330HIE      C 5124   4.469   3.954   5.816
  330HIE      O 5125   4.439   3.988   5.699
  331PRO      N 5126   4.423   4.021   5.927
  331PRO     CD 5127   4.442   3.990   6.070
  331PRO    HD2 5128   4.546   3.972   6.096
  331PRO    HD3 5129   4.384   3.903   6.102
  331PRO     CG 5130   4.407   4.118   6.142
  331PRO    HG2 5131   4.489   4.188   6.126
  331PRO    HG3 5132   4.392   4.099   6.248
  331PRO     CB 5133   4.279   4.161   6.064
  331PRO    HB2 5134   4.259   4.268   6.071
  331PRO    HB3 5135   4.190   4.106   6.096
  331PRO     CA 5136   4.319   4.126   5.916
  331PRO     HA 5137   4.232   4.089   5.861
  331PRO      C 5138   4.350   4.250   5.833
  331PRO      O 5139   4.256   4.318   5.807
  332TYR      N 5140   4.480   4.276   5.796
  332TYR      H 5141   4.553   4.206   5.803
  332TYR     CA 5142   4.522   4.408   5.731
  332TYR     HA 5143   4.488   4.489   5.796
  332TYR     CB 5144   4.675   4.409   5.720
  332TYR    HB2 5145   4.725   4.408   5.817
  332TYR    HB3 5146   4.702   4.309   5.685
  332TYR     CG 5147   4.725   4.522   5.631
  332TYR    CD1 5148   4.781   4.490   5.506
  332TYR    HD1 5149   4.792   4.388   5.471
  332TYR    CE1 5150   4.832   4.591   5.424
  332TYR    HE1 5151   4.884   4.563   5.333
  332TYR     CZ 5152   4.823   4.724   5.461
  332TYR     OH 5153   4.890   4.822   5.398
  332TYR     HH 5154   4.875   4.902   5.448
  332TYR    CE2 5155   4.770   4.755   5.592
  332TYR    HE2 5156   4.764   4.859   5.622
  332TYR    CD2 5157   4.720   4.654   5.672
  332TYR    HD2 5158   4.676   4.667   5.770
  332TYR      C 5159   4.446   4.437   5.598
  332TYR      O 5160   4.431   4.340   5.522
  333GLY      N 5161   4.398   4.558   5.581
  333GLY      H 5162   4.398   4.626   5.656
  333GLY     CA 5163   4.348   4.612   5.455
  333GLY    HA2 5164   4.310   4.713   5.464
  333GLY    HA3 5165   4.432   4.624   5.387
  333GLY      C 5166   4.235   4.538   5.386
  333GLY      O 5167   4.155   4.473   5.449
  334PHE      N 5168   4.225   4.560   5.254
  334PHE      H 5169   4.305   4.605   5.212
  334PHE     CA 5170   4.136   4.483   5.160
  334PHE     HA 5171   4.090   4.413   5.229
  334PHE     CB 5172   4.021   4.572   5.113
  334PHE    HB2 5173   3.953   4.586   5.198
  334PHE    HB3 5174   4.055   4.673   5.092
  334PHE     CG 5175   3.934   4.515   5.005
  334PHE    CD1 5176   3.942   4.572   4.876
  334PHE    HD1 5177   4.005   4.657   4.857
  334PHE    CE1 5178   3.849   4.531   4.777
  334PHE    HE1 5179   3.852   4.573   4.678
  334PHE     CZ 5180   3.764   4.420   4.801
  334PHE     HZ 5181   3.698   4.373   4.730
  334PHE    CE2 5182   3.769   4.361   4.931
  334PHE    HE2 5183   3.710   4.272   4.946
  334PHE    CD2 5184   3.848   4.410   5.034
  334PHE    HD2 5185   3.838   4.362   5.130
  334PHE      C 5186   4.215   4.405   5.055
  334PHE      O 5187   4.303   4.462   4.991
  335THR      N 5188   4.175   4.282   5.031
  335THR      H 5189   4.099   4.245   5.085
  335THR     CA 5190   4.259   4.183   4.965
  335THR     HA 5191   4.357   4.230   4.957
  335THR     CB 5192   4.284   4.059   5.051
  335THR     HB 5193   4.325   3.976   4.995
  335THR    CG2 5194   4.370   4.092   5.171
  335THR   HG21 5195   4.318   4.168   5.229
  335THR   HG22 5196   4.386   3.997   5.224
  335THR   HG23 5197   4.459   4.141   5.132
  335THR    OG1 5198   4.167   4.020   5.116
  335THR    HG1 5199   4.120   3.959   5.059
  335THR      C 5200   4.220   4.142   4.825
  335THR      O 5201   4.105   4.100   4.804
  336ARG      N 5202   4.320   4.149   4.737
  336ARG      H 5203   4.413   4.183   4.758
  336ARG     CA 5204   4.296   4.113   4.594
  336ARG     HA 5205   4.195   4.073   4.578
  336ARG     CB 5206   4.346   4.226   4.501
  336ARG    HB2 5207   4.276   4.306   4.524
  336ARG    HB3 5208   4.452   4.236   4.525
  336ARG     CG 5209   4.328   4.191   4.349
  336ARG    HG2 5210   4.378   4.098   4.324
  336ARG    HG3 5211   4.220   4.184   4.330
  336ARG     CD 5212   4.384   4.302   4.254
  336ARG    HD2 5213   4.338   4.295   4.155
  336ARG    HD3 5214   4.360   4.401   4.292
  336ARG     NE 5215   4.527   4.287   4.231
  336ARG     HE 5216   4.568   4.195   4.234
  336ARG     CZ 5217   4.615   4.383   4.228
  336ARG    NH1 5218   4.584   4.507   4.227
  336ARG   HH11 5219   4.490   4.541   4.213
  336ARG   HH12 5220   4.664   4.567   4.213
  336ARG    NH2 5221   4.743   4.365   4.229
  336ARG   HH21 5222   4.784   4.275   4.246
  336ARG   HH22 5223   4.800   4.447   4.211
  336ARG      C 5224   4.374   3.986   4.575
  336ARG      O 5225   4.488   3.979   4.626
  337VAL      N 5226   4.318   3.901   4.495
  337VAL      H 5227   4.221   3.912   4.468
  337VAL     CA 5228   4.390   3.788   4.435
  337VAL     HA 5229   4.490   3.794   4.478
  337VAL     CB 5230   4.319   3.650   4.482
  337VAL     HB 5231   4.359   3.572   4.417
  337VAL    CG1 5232   4.360   3.625   4.627
  337VAL   HG11 5233   4.305   3.543   4.673
  337VAL   HG12 5234   4.464   3.592   4.622
  337VAL   HG13 5235   4.341   3.715   4.685
  337VAL    CG2 5236   4.171   3.643   4.472
  337VAL   HG21 5237   4.131   3.724   4.534
  337VAL   HG22 5238   4.136   3.658   4.370
  337VAL   HG23 5239   4.144   3.544   4.507
  337VAL      C 5240   4.390   3.790   4.277
  337VAL      O 5241   4.301   3.856   4.223
  338MET      N 5242   4.486   3.734   4.200
  338MET      H 5243   4.553   3.672   4.244
  338MET     CA 5244   4.500   3.751   4.058
  338MET     HA 5245   4.422   3.814   4.018
  338MET     CB 5246   4.624   3.845   4.034
  338MET    HB2 5247   4.623   3.936   4.094
  338MET    HB3 5248   4.709   3.789   4.072
  338MET     CG 5249   4.635   3.884   3.891
  338MET    HG2 5250   4.687   3.808   3.833
  338MET    HG3 5251   4.537   3.917   3.855
  338MET     SD 5252   4.739   4.031   3.869
  338MET     CE 5253   4.905   3.960   3.874
  338MET    HE1 5254   4.980   4.038   3.872
  338MET    HE2 5255   4.907   3.893   3.960
  338MET    HE3 5256   4.917   3.887   3.793
  338MET      C 5257   4.504   3.621   3.983
  338MET      O 5258   4.508   3.517   4.044
  339SER      N 5259   4.502   3.619   3.848
  339SER      H 5260   4.523   3.705   3.799
  339SER     CA 5261   4.533   3.499   3.771
  339SER     HA 5262   4.603   3.446   3.836
  339SER     CB 5263   4.409   3.411   3.746
  339SER    HB2 5264   4.343   3.464   3.677
  339SER    HB3 5265   4.447   3.318   3.704
  339SER     OG 5266   4.359   3.380   3.873
  339SER     HG 5267   4.419   3.432   3.927
  339SER      C 5268   4.607   3.526   3.638
  339SER      O 5269   4.598   3.638   3.579
  340SER      N 5270   4.681   3.429   3.589
  340SER      H 5271   4.680   3.340   3.636
  340SER     CA 5272   4.794   3.450   3.494
  340SER     HA 5273   4.791   3.552   3.456
  340SER     CB 5274   4.925   3.436   3.570
  340SER    HB2 5275   4.948   3.333   3.599
  340SER    HB3 5276   5.008   3.461   3.505
  340SER     OG 5277   4.947   3.515   3.689
  340SER     HG 5278   4.911   3.461   3.760
  340SER      C 5279   4.792   3.356   3.371
  340SER      O 5280   4.712   3.261   3.351
  341TYR      N 5281   4.894   3.370   3.283
  341TYR      H 5282   4.935   3.462   3.279
  341TYR     CA 5283   4.935   3.277   3.179
  341TYR     HA 5284   4.903   3.177   3.209
  341TYR     CB 5285   4.865   3.318   3.054
  341TYR    HB2 5286   4.888   3.247   2.975
  341TYR    HB3 5287   4.758   3.317   3.073
  341TYR     CG 5288   4.904   3.457   2.996
  341TYR    CD1 5289   5.021   3.477   2.920
  341TYR    HD1 5290   5.089   3.393   2.909
  341TYR    CE1 5291   5.051   3.600   2.869
  341TYR    HE1 5292   5.141   3.607   2.811
  341TYR     CZ 5293   4.982   3.717   2.908
  341TYR     OH 5294   5.032   3.840   2.879
  341TYR     HH 5295   5.099   3.850   2.811
  341TYR    CE2 5296   4.870   3.705   2.996
  341TYR    HE2 5297   4.824   3.794   3.035
  341TYR    CD2 5298   4.832   3.575   3.036
  341TYR    HD2 5299   4.749   3.565   3.104
  341TYR      C 5300   5.088   3.268   3.166
  341TYR      O 5301   5.172   3.350   3.206
  342ARG      N 5302   5.132   3.149   3.124
  342ARG      H 5303   5.067   3.076   3.100
  342ARG     CA 5304   5.274   3.116   3.117
  342ARG     HA 5305   5.333   3.157   3.199
  342ARG     CB 5306   5.284   2.959   3.117
  342ARG    HB2 5307   5.247   2.923   3.021
  342ARG    HB3 5308   5.388   2.930   3.130
  342ARG     CG 5309   5.202   2.891   3.226
  342ARG    HG2 5310   5.238   2.926   3.323
  342ARG    HG3 5311   5.097   2.917   3.208
  342ARG     CD 5312   5.212   2.743   3.215
  342ARG    HD2 5313   5.190   2.708   3.115
  342ARG    HD3 5314   5.312   2.712   3.247
  342ARG     NE 5315   5.127   2.685   3.324
  342ARG     HE 5316   5.039   2.647   3.293
  342ARG     CZ 5317   5.163   2.654   3.447
  342ARG    NH1 5318   5.284   2.677   3.499
  342ARG   HH11 5319   5.358   2.717   3.444
  342ARG   HH12 5320   5.308   2.650   3.593
  342ARG    NH2 5321   5.083   2.596   3.530
  342ARG   HH21 5322   4.986   2.578   3.505
  342ARG   HH22 5323   5.106   2.572   3.625
  342ARG      C 5324   5.344   3.181   2.990
  342ARG      O 5325   5.280   3.215   2.892
  343TRP      N 5326   5.480   3.189   2.987
  343TRP      H 5327   5.530   3.163   3.071
  343TRP     CA 5328   5.565   3.232   2.880
  343TRP     HA 5329   5.500   3.222   2.793
  343TRP     CB 5330   5.599   3.387   2.886
  343TRP    HB2 5331   5.648   3.409   2.792
  343TRP    HB3 5332   5.515   3.454   2.901
  343TRP     CG 5333   5.695   3.433   2.994
  343TRP    CD1 5334   5.824   3.451   2.975
  343TRP    HD1 5335   5.874   3.443   2.880
  343TRP    NE1 5336   5.887   3.495   3.091
  343TRP    HE1 5337   5.987   3.507   3.096
  343TRP    CE2 5338   5.795   3.539   3.184
  343TRP    CZ2 5339   5.803   3.604   3.312
  343TRP    HZ2 5340   5.896   3.644   3.350
  343TRP    CH2 5341   5.685   3.631   3.380
  343TRP    HH2 5342   5.695   3.690   3.470
  343TRP    CZ3 5343   5.564   3.583   3.335
  343TRP    HZ3 5344   5.467   3.606   3.377
  343TRP    CE3 5345   5.556   3.514   3.213
  343TRP    HE3 5346   5.458   3.486   3.177
  343TRP    CD2 5347   5.670   3.483   3.136
  343TRP      C 5348   5.689   3.145   2.852
  343TRP      O 5349   5.726   3.066   2.939
  344PRO      N 5350   5.748   3.148   2.730
  344PRO     CD 5351   5.698   3.208   2.606
  344PRO    HD2 5352   5.716   3.316   2.601
  344PRO    HD3 5353   5.590   3.199   2.592
  344PRO     CG 5354   5.775   3.142   2.499
  344PRO    HG2 5355   5.792   3.219   2.423
  344PRO    HG3 5356   5.715   3.056   2.470
  344PRO     CB 5357   5.905   3.107   2.558
  344PRO    HB2 5358   5.959   3.202   2.556
  344PRO    HB3 5359   5.956   3.026   2.505
  344PRO     CA 5360   5.870   3.076   2.703
  344PRO     HA 5361   5.853   2.968   2.709
  344PRO      C 5362   5.988   3.116   2.791
  344PRO      O 5363   6.017   3.233   2.822
  345ARG      N 5364   6.056   3.018   2.854
  345ARG      H 5365   6.039   2.921   2.829
  345ARG     CA 5366   6.161   3.034   2.953
  345ARG     HA 5367   6.181   3.138   2.980
  345ARG     CB 5368   6.120   2.964   3.087
  345ARG    HB2 5369   6.097   2.860   3.061
  345ARG    HB3 5370   6.203   2.952   3.156
  345ARG     CG 5371   5.996   3.023   3.156
  345ARG    HG2 5372   5.903   2.989   3.110
  345ARG    HG3 5373   5.986   2.987   3.258
  345ARG     CD 5374   5.983   3.173   3.162
  345ARG    HD2 5375   5.984   3.217   3.062
  345ARG    HD3 5376   5.884   3.197   3.201
  345ARG     NE 5377   6.092   3.236   3.239
  345ARG     HE 5378   6.179   3.248   3.190
  345ARG     CZ 5379   6.090   3.278   3.365
  345ARG    NH1 5380   5.987   3.278   3.440
  345ARG   HH11 5381   5.897   3.239   3.414
  345ARG   HH12 5382   5.999   3.307   3.536
  345ARG    NH2 5383   6.194   3.328   3.419
  345ARG   HH21 5384   6.273   3.345   3.358
  345ARG   HH22 5385   6.190   3.373   3.510
  345ARG      C 5386   6.284   2.975   2.891
  345ARG      O 5387   6.274   2.864   2.840
  346GLN      N 5388   6.401   3.045   2.902
  346GLN      H 5389   6.405   3.127   2.960
  346GLN     CA 5390   6.524   3.005   2.830
  346GLN     HA 5391   6.507   2.912   2.776
  346GLN     CB 5392   6.567   3.109   2.725
  346GLN    HB2 5393   6.564   3.209   2.768
  346GLN    HB3 5394   6.662   3.078   2.681
  346GLN     CG 5395   6.467   3.116   2.610
  346GLN    HG2 5396   6.367   3.140   2.643
  346GLN    HG3 5397   6.495   3.198   2.544
  346GLN     CD 5398   6.454   2.985   2.524
  346GLN    OE1 5399   6.518   2.882   2.531
  346GLN    NE2 5400   6.358   2.990   2.436
  346GLN   HE21 5401   6.365   2.911   2.373
  346GLN   HE22 5402   6.287   3.061   2.445
  346GLN      C 5403   6.641   2.973   2.930
  346GLN      O 5404   6.629   3.011   3.050
  347PHE      N 5405   6.759   2.917   2.890
  347PHE      H 5406   6.776   2.899   2.792
  347PHE     CA 5407   6.855   2.863   2.984
  347PHE     HA 5408   6.798   2.831   3.070
  347PHE     CB 5409   6.924   2.735   2.920
  347PHE    HB2 5410   6.986   2.774   2.839
  347PHE    HB3 5411   6.993   2.696   2.995
  347PHE     CG 5412   6.824   2.623   2.889
  347PHE    CD1 5413   6.751   2.567   2.993
  347PHE    HD1 5414   6.780   2.597   3.093
  347PHE    CE1 5415   6.670   2.449   2.970
  347PHE    HE1 5416   6.624   2.400   3.055
  347PHE     CZ 5417   6.651   2.410   2.839
  347PHE     HZ 5418   6.571   2.342   2.812
  347PHE    CE2 5419   6.706   2.482   2.733
  347PHE    HE2 5420   6.698   2.444   2.632
  347PHE    CD2 5421   6.801   2.583   2.758
  347PHE    HD2 5422   6.854   2.630   2.676
  347PHE      C 5423   6.963   2.968   3.031
  347PHE      O 5424   7.063   2.927   3.086
  348GLN      N 5425   6.949   3.095   2.997
  348GLN      H 5426   6.867   3.119   2.943
  348GLN     CA 5427   7.047   3.207   3.023
  348GLN     HA 5428   7.121   3.192   3.101
  348GLN     CB 5429   7.127   3.231   2.895
  348GLN    HB2 5430   7.059   3.230   2.810
  348GLN    HB3 5431   7.185   3.324   2.898
  348GLN     CG 5432   7.222   3.112   2.864
  348GLN    HG2 5433   7.165   3.020   2.857
  348GLN    HG3 5434   7.254   3.115   2.760
  348GLN     CD 5435   7.337   3.085   2.963
  348GLN    OE1 5436   7.378   3.173   3.033
  348GLN    NE2 5437   7.377   2.962   2.989
  348GLN   HE21 5438   7.460   2.940   3.041
  348GLN   HE22 5439   7.324   2.881   2.959
  348GLN      C 5440   6.971   3.332   3.054
  348GLN      O 5441   6.860   3.353   3.002
  349ASN      N 5442   7.031   3.424   3.135
  349ASN      H 5443   7.130   3.418   3.154
  349ASN     CA 5444   6.953   3.534   3.188
  349ASN     HA 5445   6.860   3.490   3.225
  349ASN     CB 5446   7.022   3.595   3.308
  349ASN    HB2 5447   7.053   3.519   3.380
  349ASN    HB3 5448   7.117   3.638   3.275
  349ASN     CG 5449   6.932   3.690   3.376
  349ASN    OD1 5450   6.947   3.808   3.366
  349ASN    ND2 5451   6.841   3.643   3.455
  349ASN   HD21 5452   6.778   3.709   3.500
  349ASN   HD22 5453   6.839   3.547   3.485
  349ASN      C 5454   6.923   3.635   3.080
  349ASN      O 5455   6.815   3.692   3.073
  350GLY      N 5456   7.023   3.659   2.984
  350GLY      H 5457   7.110   3.609   2.993
  350GLY     CA 5458   7.013   3.763   2.880
  350GLY    HA2 5459   6.964   3.849   2.925
  350GLY    HA3 5460   7.108   3.792   2.836
  350GLY      C 5461   6.936   3.718   2.756
  350GLY      O 5462   6.923   3.798   2.662
  351ASN      N 5463   6.892   3.595   2.755
  351ASN      H 5464   6.881   3.564   2.850
  351ASN     CA 5465   6.808   3.538   2.653
  351ASN     HA 5466   6.800   3.616   2.577
  351ASN     CB 5467   6.873   3.416   2.596
  351ASN    HB2 5468   6.980   3.437   2.597
  351ASN    HB3 5469   6.848   3.336   2.665
  351ASN     CG 5470   6.816   3.372   2.460
  351ASN    OD1 5471   6.750   3.448   2.390
  351ASN    ND2 5472   6.837   3.245   2.425
  351ASN   HD21 5473   6.784   3.212   2.346
  351ASN   HD22 5474   6.922   3.198   2.454
  351ASN      C 5475   6.668   3.509   2.706
  351ASN      O 5476   6.573   3.534   2.632
  352ASP      N 5477   6.646   3.459   2.830
  352ASP      H 5478   6.730   3.420   2.872
  352ASP     CA 5479   6.517   3.434   2.908
  352ASP     HA 5480   6.446   3.374   2.851
  352ASP     CB 5481   6.548   3.369   3.046
  352ASP    HB2 5482   6.590   3.268   3.045
  352ASP    HB3 5483   6.610   3.435   3.106
  352ASP     CG 5484   6.417   3.341   3.120
  352ASP    OD1 5485   6.313   3.299   3.066
  352ASP    OD2 5486   6.411   3.351   3.246
  352ASP      C 5487   6.442   3.570   2.933
  352ASP      O 5488   6.416   3.615   3.045
  353VAL      N 5489   6.414   3.646   2.823
  353VAL      H 5490   6.461   3.614   2.740
  353VAL     CA 5491   6.353   3.782   2.835
  353VAL     HA 5492   6.342   3.807   2.940
  353VAL     CB 5493   6.434   3.900   2.773
  353VAL     HB 5494   6.391   3.998   2.792
  353VAL    CG1 5495   6.570   3.920   2.844
  353VAL   HG11 5496   6.555   3.934   2.951
  353VAL   HG12 5497   6.630   3.831   2.828
  353VAL   HG13 5498   6.612   4.016   2.812
  353VAL    CG2 5499   6.457   3.874   2.620
  353VAL   HG21 5500   6.506   3.778   2.601
  353VAL   HG22 5501   6.362   3.869   2.568
  353VAL   HG23 5502   6.513   3.954   2.572
  353VAL      C 5503   6.214   3.784   2.762
  353VAL      O 5504   6.162   3.885   2.722
  354ASN      N 5505   6.154   3.671   2.738
  354ASN      H 5506   6.193   3.582   2.768
  354ASN     CA 5507   6.036   3.656   2.650
  354ASN     HA 5508   6.050   3.726   2.567
  354ASN     CB 5509   6.045   3.515   2.586
  354ASN    HB2 5510   6.151   3.490   2.581
  354ASN    HB3 5511   6.008   3.442   2.658
  354ASN     CG 5512   5.979   3.490   2.455
  354ASN    OD1 5513   6.046   3.483   2.357
  354ASN    ND2 5514   5.842   3.480   2.441
  354ASN   HD21 5515   5.803   3.487   2.348
  354ASN   HD22 5516   5.785   3.505   2.520
  354ASN      C 5517   5.902   3.699   2.713
  354ASN      O 5518   5.792   3.677   2.658
  355ASP      N 5519   5.902   3.767   2.828
  355ASP      H 5520   5.991   3.809   2.849
  355ASP     CA 5521   5.789   3.813   2.908
  355ASP     HA 5522   5.741   3.717   2.929
  355ASP     CB 5523   5.840   3.878   3.037
  355ASP    HB2 5524   5.767   3.945   3.082
  355ASP    HB3 5525   5.876   3.801   3.106
  355ASP     CG 5526   5.966   3.965   3.018
  355ASP    OD1 5527   6.074   3.908   3.022
  355ASP    OD2 5528   5.953   4.085   2.997
  355ASP      C 5529   5.699   3.914   2.839
  355ASP      O 5530   5.584   3.933   2.887
  356TRP      N 5531   5.737   3.963   2.722
  356TRP      H 5532   5.826   3.930   2.689
  356TRP     CA 5533   5.667   4.050   2.633
  356TRP     HA 5534   5.636   4.136   2.693
  356TRP     CB 5535   5.771   4.090   2.529
  356TRP    HB2 5536   5.752   4.178   2.467
  356TRP    HB3 5537   5.859   4.137   2.573
  356TRP     CG 5538   5.826   3.980   2.447
  356TRP    CD1 5539   5.954   3.934   2.452
  356TRP    HD1 5540   6.034   3.973   2.513
  356TRP    NE1 5541   5.980   3.843   2.352
  356TRP    HE1 5542   6.072   3.804   2.333
  356TRP    CE2 5543   5.867   3.811   2.284
  356TRP    CZ2 5544   5.849   3.733   2.167
  356TRP    HZ2 5545   5.928   3.673   2.123
  356TRP    CH2 5546   5.713   3.718   2.120
  356TRP    HH2 5547   5.695   3.650   2.038
  356TRP    CZ3 5548   5.617   3.800   2.175
  356TRP    HZ3 5549   5.526   3.800   2.116
  356TRP    CE3 5550   5.647   3.903   2.274
  356TRP    HE3 5551   5.572   3.976   2.300
  356TRP    CD2 5552   5.769   3.907   2.334
  356TRP      C 5553   5.541   3.998   2.569
  356TRP      O 5554   5.456   4.074   2.522
  357VAL      N 5555   5.513   3.865   2.577
  357VAL      H 5556   5.585   3.803   2.611
  357VAL     CA 5557   5.393   3.805   2.521
  357VAL     HA 5558   5.399   3.827   2.414
  357VAL     CB 5559   5.395   3.647   2.518
  357VAL     HB 5560   5.296   3.608   2.491
  357VAL    CG1 5561   5.487   3.592   2.409
  357VAL   HG11 5562   5.581   3.647   2.408
  357VAL   HG12 5563   5.515   3.488   2.425
  357VAL   HG13 5564   5.434   3.589   2.314
  357VAL    CG2 5565   5.430   3.581   2.653
  357VAL   HG21 5566   5.391   3.647   2.731
  357VAL   HG22 5567   5.380   3.485   2.663
  357VAL   HG23 5568   5.538   3.581   2.663
  357VAL      C 5569   5.262   3.862   2.577
  357VAL      O 5570   5.242   3.856   2.701
  358GLY      N 5571   5.164   3.897   2.498
  358GLY      H 5572   5.178   3.905   2.398
  358GLY     CA 5573   5.022   3.890   2.531
  358GLY    HA2 5574   5.002   3.960   2.611
  358GLY    HA3 5575   4.970   3.919   2.439
  358GLY      C 5576   4.967   3.753   2.569
  358GLY      O 5577   5.047   3.659   2.573
  359PRO      N 5578   4.833   3.743   2.581
  359PRO     CD 5579   4.740   3.850   2.558
  359PRO    HD2 5580   4.742   3.882   2.454
  359PRO    HD3 5581   4.752   3.930   2.631
  359PRO     CG 5582   4.600   3.787   2.578
  359PRO    HG2 5583   4.551   3.778   2.481
  359PRO    HG3 5584   4.530   3.846   2.637
  359PRO     CB 5585   4.626   3.651   2.644
  359PRO    HB2 5586   4.551   3.578   2.613
  359PRO    HB3 5587   4.627   3.662   2.753
  359PRO     CA 5588   4.768   3.615   2.613
  359PRO     HA 5589   4.809   3.570   2.703
  359PRO      C 5590   4.781   3.512   2.507
  359PRO      O 5591   4.803   3.547   2.393
  360PRO      N 5592   4.766   3.382   2.537
  360PRO     CD 5593   4.723   3.324   2.663
  360PRO    HD2 5594   4.639   3.379   2.707
  360PRO    HD3 5595   4.803   3.316   2.737
  360PRO     CG 5596   4.674   3.184   2.626
  360PRO    HG2 5597   4.580   3.173   2.573
  360PRO    HG3 5598   4.671   3.113   2.709
  360PRO     CB 5599   4.782   3.146   2.527
  360PRO    HB2 5600   4.754   3.059   2.467
  360PRO    HB3 5601   4.873   3.128   2.584
  360PRO     CA 5602   4.796   3.276   2.443
  360PRO     HA 5603   4.898   3.283   2.405
  360PRO      C 5604   4.687   3.280   2.328
  360PRO      O 5605   4.571   3.315   2.345
  361ASN      N 5606   4.731   3.226   2.214
  361ASN      H 5607   4.828   3.198   2.210
  361ASN     CA 5608   4.654   3.238   2.087
  361ASN     HA 5609   4.573   3.306   2.109
  361ASN     CB 5610   4.751   3.305   1.987
  361ASN    HB2 5611   4.799   3.387   2.040
  361ASN    HB3 5612   4.821   3.228   1.952
  361ASN     CG 5613   4.675   3.363   1.865
  361ASN    OD1 5614   4.643   3.290   1.775
  361ASN    ND2 5615   4.618   3.480   1.877
  361ASN   HD21 5616   4.552   3.516   1.810
  361ASN   HD22 5617   4.639   3.529   1.963
  361ASN      C 5618   4.583   3.109   2.046
  361ASN      O 5619   4.638   3.003   2.069
  362ASN      N 5620   4.479   3.124   1.973
  362ASN      H 5621   4.447   3.218   1.955
  362ASN     CA 5622   4.397   3.020   1.911
  362ASN     HA 5623   4.456   2.929   1.899
  362ASN     CB 5624   4.284   2.987   2.009
  362ASN    HB2 5625   4.313   2.991   2.114
  362ASN    HB3 5626   4.203   3.058   1.988
  362ASN     CG 5627   4.234   2.850   1.976
  362ASN    OD1 5628   4.290   2.750   2.010
  362ASN    ND2 5629   4.131   2.835   1.898
  362ASN   HD21 5630   4.100   2.741   1.879
  362ASN   HD22 5631   4.072   2.914   1.876
  362ASN      C 5632   4.357   3.067   1.772
  362ASN      O 5633   4.268   3.149   1.757
  363ASN      N 5634   4.419   3.017   1.669
  363ASN      H 5635   4.477   2.937   1.691
  363ASN     CA 5636   4.377   3.048   1.530
  363ASN     HA 5637   4.444   3.008   1.453
  363ASN     CB 5638   4.244   2.978   1.507
  363ASN    HB2 5639   4.166   3.013   1.575
  363ASN    HB3 5640   4.208   2.994   1.405
  363ASN     CG 5641   4.258   2.827   1.512
  363ASN    OD1 5642   4.347   2.774   1.455
  363ASN    ND2 5643   4.170   2.760   1.596
  363ASN   HD21 5644   4.184   2.661   1.616
  363ASN   HD22 5645   4.087   2.802   1.635
  363ASN      C 5646   4.381   3.197   1.486
  363ASN      O 5647   4.320   3.229   1.386
  364GLY      N 5648   4.453   3.285   1.562
  364GLY      H 5649   4.511   3.247   1.636
  364GLY     CA 5650   4.465   3.431   1.531
  364GLY    HA2 5651   4.571   3.455   1.538
  364GLY    HA3 5652   4.438   3.449   1.427
  364GLY      C 5653   4.387   3.521   1.625
  364GLY      O 5654   4.400   3.643   1.624
  365VAL      N 5655   4.315   3.464   1.721
  365VAL      H 5656   4.312   3.363   1.716
  365VAL     CA 5657   4.244   3.522   1.831
  365VAL     HA 5658   4.280   3.624   1.843
  365VAL     CB 5659   4.089   3.516   1.798
  365VAL     HB 5660   4.042   3.557   1.887
  365VAL    CG1 5661   4.055   3.615   1.692
  365VAL   HG11 5662   4.122   3.604   1.607
  365VAL   HG12 5663   3.951   3.594   1.667
  365VAL   HG13 5664   4.055   3.717   1.730
  365VAL    CG2 5665   4.038   3.376   1.781
  365VAL   HG21 5666   3.930   3.369   1.768
  365VAL   HG22 5667   4.092   3.317   1.707
  365VAL   HG23 5668   4.048   3.328   1.879
  365VAL      C 5669   4.270   3.458   1.964
  365VAL      O 5670   4.342   3.364   1.970
  366ILE      N 5671   4.229   3.516   2.079
  366ILE      H 5672   4.176   3.602   2.079
  366ILE     CA 5673   4.273   3.468   2.210
  366ILE     HA 5674   4.379   3.441   2.207
  366ILE     CB 5675   4.254   3.586   2.312
  366ILE     HB 5676   4.148   3.612   2.304
  366ILE    CG2 5677   4.286   3.546   2.451
  366ILE   HG21 5678   4.315   3.634   2.508
  366ILE   HG22 5679   4.201   3.498   2.500
  366ILE   HG23 5680   4.367   3.473   2.458
  366ILE    CG1 5681   4.314   3.723   2.266
  366ILE   HG12 5682   4.266   3.765   2.178
  366ILE   HG13 5683   4.319   3.803   2.340
  366ILE    CD1 5684   4.458   3.704   2.221
  366ILE   HD11 5685   4.533   3.668   2.292
  366ILE   HD12 5686   4.470   3.656   2.124
  366ILE   HD13 5687   4.495   3.806   2.217
  366ILE      C 5688   4.196   3.339   2.254
  366ILE      O 5689   4.084   3.319   2.214
  367LYS      N 5690   4.269   3.254   2.328
  367LYS      H 5691   4.362   3.284   2.354
  367LYS     CA 5692   4.215   3.127   2.371
  367LYS     HA 5693   4.154   3.083   2.292
  367LYS     CB 5694   4.339   3.039   2.411
  367LYS    HB2 5695   4.417   3.062   2.339
  367LYS    HB3 5696   4.391   3.072   2.501
  367LYS     CG 5697   4.312   2.881   2.408
  367LYS    HG2 5698   4.247   2.845   2.487
  367LYS    HG3 5699   4.260   2.864   2.313
  367LYS     CD 5700   4.450   2.809   2.402
  367LYS    HD2 5701   4.503   2.845   2.314
  367LYS    HD3 5702   4.493   2.837   2.499
  367LYS     CE 5703   4.448   2.656   2.406
  367LYS    HE2 5704   4.408   2.626   2.503
  367LYS    HE3 5705   4.398   2.613   2.319
  367LYS     NZ 5706   4.587   2.600   2.398
  367LYS    HZ1 5707   4.581   2.499   2.395
  367LYS    HZ2 5708   4.635   2.634   2.316
  367LYS    HZ3 5709   4.638   2.613   2.484
  367LYS      C 5710   4.115   3.134   2.491
  367LYS      O 5711   4.126   3.213   2.584
  368GLU      N 5712   4.013   3.045   2.486
  368GLU      H 5713   4.010   2.983   2.406
  368GLU     CA 5714   3.922   3.031   2.599
  368GLU     HA 5715   3.883   3.129   2.626
  368GLU     CB 5716   3.812   2.936   2.552
  368GLU    HB2 5717   3.732   2.938   2.627
  368GLU    HB3 5718   3.763   2.976   2.463
  368GLU     CG 5719   3.843   2.788   2.526
  368GLU    HG2 5720   3.926   2.792   2.455
  368GLU    HG3 5721   3.871   2.739   2.619
  368GLU     CD 5722   3.724   2.709   2.473
  368GLU    OE1 5723   3.700   2.598   2.528
  368GLU    OE2 5724   3.658   2.754   2.374
  368GLU      C 5725   3.991   2.977   2.724
  368GLU      O 5726   4.108   2.931   2.714
  369VAL      N 5727   3.914   2.966   2.827
  369VAL      H 5728   3.818   2.989   2.809
  369VAL     CA 5729   3.942   2.898   2.961
  369VAL     HA 5730   4.048   2.875   2.970
  369VAL     CB 5731   3.900   2.990   3.077
  369VAL     HB 5732   3.793   3.010   3.071
  369VAL    CG1 5733   3.937   2.921   3.210
  369VAL   HG11 5734   4.043   2.895   3.209
  369VAL   HG12 5735   3.911   2.979   3.299
  369VAL   HG13 5736   3.887   2.826   3.223
  369VAL    CG2 5737   3.970   3.127   3.065
  369VAL   HG21 5738   4.078   3.127   3.055
  369VAL   HG22 5739   3.928   3.189   2.986
  369VAL   HG23 5740   3.950   3.183   3.157
  369VAL      C 5741   3.861   2.769   2.976
  369VAL      O 5742   3.746   2.756   2.939
  370THR      N 5743   3.930   2.666   3.016
  370THR      H 5744   4.028   2.671   3.035
  370THR     CA 5745   3.876   2.536   3.036
  370THR     HA 5746   3.769   2.537   3.014
  370THR     CB 5747   3.931   2.440   2.933
  370THR     HB 5748   3.877   2.346   2.931
  370THR    CG2 5749   3.917   2.495   2.789
  370THR   HG21 5750   3.813   2.526   2.786
  370THR   HG22 5751   3.979   2.583   2.770
  370THR   HG23 5752   3.958   2.423   2.719
  370THR    OG1 5753   4.062   2.399   2.945
  370THR    HG1 5754   4.113   2.479   2.930
  370THR      C 5755   3.892   2.496   3.185
  370THR      O 5756   3.991   2.534   3.243
  371ILE      N 5757   3.798   2.417   3.235
  371ILE      H 5758   3.736   2.371   3.170
  371ILE     CA 5759   3.792   2.372   3.374
  371ILE     HA 5760   3.878   2.410   3.429
  371ILE     CB 5761   3.671   2.432   3.448
  371ILE     HB 5762   3.580   2.396   3.399
  371ILE    CG2 5763   3.656   2.377   3.592
  371ILE   HG21 5764   3.614   2.276   3.595
  371ILE   HG22 5765   3.752   2.365   3.643
  371ILE   HG23 5766   3.595   2.449   3.647
  371ILE    CG1 5767   3.669   2.588   3.432
  371ILE   HG12 5768   3.666   2.626   3.330
  371ILE   HG13 5769   3.581   2.619   3.489
  371ILE    CD1 5770   3.781   2.660   3.499
  371ILE   HD11 5771   3.753   2.765   3.511
  371ILE   HD12 5772   3.811   2.613   3.593
  371ILE   HD13 5773   3.871   2.669   3.440
  371ILE      C 5774   3.814   2.214   3.393
  371ILE      O 5775   3.772   2.135   3.313
  372ASN      N 5776   3.893   2.176   3.497
  372ASN      H 5777   3.930   2.252   3.553
  372ASN     CA 5778   3.952   2.047   3.527
  372ASN     HA 5779   3.939   1.978   3.443
  372ASN     CB 5780   4.104   2.077   3.539
  372ASN    HB2 5781   4.132   2.150   3.462
  372ASN    HB3 5782   4.119   2.124   3.636
  372ASN     CG 5783   4.200   1.957   3.529
  372ASN    OD1 5784   4.170   1.863   3.453
  372ASN    ND2 5785   4.299   1.958   3.613
  372ASN   HD21 5786   4.360   1.879   3.597
  372ASN   HD22 5787   4.306   2.024   3.689
  372ASN      C 5788   3.880   1.976   3.652
  372ASN      O 5789   3.838   2.053   3.736
  373PRO      N 5790   3.865   1.844   3.674
  373PRO     CD 5791   3.900   1.741   3.575
  373PRO    HD2 5792   4.008   1.738   3.567
  373PRO    HD3 5793   3.874   1.775   3.475
  373PRO     CG 5794   3.821   1.617   3.615
  373PRO    HG2 5795   3.877   1.526   3.593
  373PRO    HG3 5796   3.724   1.620   3.566
  373PRO     CB 5797   3.802   1.626   3.765
  373PRO    HB2 5798   3.889   1.591   3.821
  373PRO    HB3 5799   3.709   1.581   3.801
  373PRO     CA 5800   3.782   1.782   3.778
  373PRO     HA 5801   3.675   1.790   3.763
  373PRO      C 5802   3.811   1.835   3.920
  373PRO      O 5803   3.720   1.840   4.002
  374ASP      N 5804   3.938   1.864   3.949
  374ASP      H 5805   4.007   1.860   3.876
  374ASP     CA 5806   3.975   1.909   4.081
  374ASP     HA 5807   3.901   1.873   4.152
  374ASP     CB 5808   4.104   1.831   4.129
  374ASP    HB2 5809   4.082   1.725   4.118
  374ASP    HB3 5810   4.196   1.859   4.077
  374ASP     CG 5811   4.123   1.861   4.276
  374ASP    OD1 5812   4.021   1.874   4.348
  374ASP    OD2 5813   4.237   1.874   4.323
  374ASP      C 5814   3.985   2.064   4.101
  374ASP      O 5815   4.085   2.123   4.144
  375THR      N 5816   3.875   2.123   4.048
  375THR      H 5817   3.803   2.067   4.006
  375THR     CA 5818   3.837   2.266   4.061
  375THR     HA 5819   3.739   2.265   4.014
  375THR     CB 5820   3.814   2.311   4.205
  375THR     HB 5821   3.908   2.319   4.260
  375THR    CG2 5822   3.755   2.456   4.234
  375THR   HG21 5823   3.841   2.522   4.226
  375THR   HG22 5824   3.682   2.498   4.165
  375THR   HG23 5825   3.707   2.461   4.332
  375THR    OG1 5826   3.710   2.239   4.267
  375THR    HG1 5827   3.759   2.180   4.324
  375THR      C 5828   3.929   2.364   3.980
  375THR      O 5829   3.887   2.474   3.961
  376THR      N 5830   4.048   2.319   3.934
  376THR      H 5831   4.075   2.224   3.957
  376THR     CA 5832   4.151   2.390   3.853
  376THR     HA 5833   4.165   2.492   3.888
  376THR     CB 5834   4.277   2.314   3.873
  376THR     HB 5835   4.361   2.341   3.809
  376THR    CG2 5836   4.334   2.335   4.015
  376THR   HG21 5837   4.350   2.438   4.048
  376THR   HG22 5838   4.281   2.273   4.088
  376THR   HG23 5839   4.437   2.300   4.027
  376THR    OG1 5840   4.253   2.179   3.848
  376THR    HG1 5841   4.300   2.128   3.914
  376THR      C 5842   4.120   2.415   3.705
  376THR      O 5843   4.014   2.384   3.650
  377CYX      N 5844   4.214   2.479   3.632
  377CYX      H 5845   4.294   2.513   3.684
  377CYX     CA 5846   4.199   2.501   3.484
  377CYX     HA 5847   4.096   2.486   3.451
  377CYX     CB 5848   4.236   2.644   3.453
  377CYX    HB2 5849   4.338   2.658   3.490
  377CYX    HB3 5850   4.246   2.661   3.346
  377CYX     SG 5851   4.112   2.775   3.507
  377CYX      C 5852   4.288   2.405   3.405
  377CYX      O 5853   4.403   2.377   3.441
  378GLY      N 5854   4.236   2.354   3.291
  378GLY      H 5855   4.148   2.393   3.258
  378GLY     CA 5856   4.284   2.234   3.215
  378GLY    HA2 5857   4.276   2.149   3.283
  378GLY    HA3 5858   4.223   2.226   3.125
  378GLY      C 5859   4.431   2.257   3.168
  378GLY      O 5860   4.517   2.170   3.185
  379ASN      N 5861   4.454   2.365   3.094
  379ASN      H 5862   4.384   2.438   3.102
  379ASN     CA 5863   4.573   2.402   3.022
  379ASN     HA 5864   4.664   2.383   3.079
  379ASN     CB 5865   4.580   2.315   2.896
  379ASN    HB2 5866   4.667   2.351   2.840
  379ASN    HB3 5867   4.584   2.207   2.914
  379ASN     CG 5868   4.460   2.335   2.808
  379ASN    OD1 5869   4.369   2.255   2.788
  379ASN    ND2 5870   4.448   2.451   2.745
  379ASN   HD21 5871   4.361   2.452   2.695
  379ASN   HD22 5872   4.529   2.510   2.734
  379ASN      C 5873   4.573   2.555   2.994
  379ASN      O 5874   4.469   2.623   3.012
  380ASP      N 5875   4.693   2.599   2.958
  380ASP      H 5876   4.765   2.531   2.940
  380ASP     CA 5877   4.725   2.733   2.919
  380ASP     HA 5878   4.833   2.732   2.906
  380ASP     CB 5879   4.670   2.775   2.782
  380ASP    HB2 5880   4.561   2.764   2.778
  380ASP    HB3 5881   4.689   2.881   2.766
  380ASP     CG 5882   4.730   2.690   2.675
  380ASP    OD1 5883   4.807   2.741   2.584
  380ASP    OD2 5884   4.675   2.579   2.653
  380ASP      C 5885   4.709   2.841   3.031
  380ASP      O 5886   4.809   2.872   3.096
  381TRP      N 5887   4.583   2.887   3.055
  381TRP      H 5888   4.509   2.841   3.003
  381TRP     CA 5889   4.554   2.973   3.171
  381TRP     HA 5890   4.615   3.063   3.162
  381TRP     CB 5891   4.402   3.006   3.162
  381TRP    HB2 5892   4.347   2.912   3.157
  381TRP    HB3 5893   4.372   3.065   3.248
  381TRP     CG 5894   4.366   3.071   3.034
  381TRP    CD1 5895   4.324   3.000   2.920
  381TRP    HD1 5896   4.300   2.895   2.913
  381TRP    NE1 5897   4.307   3.091   2.813
  381TRP    HE1 5898   4.256   3.068   2.729
  381TRP    CE2 5899   4.340   3.218   2.854
  381TRP    CZ2 5900   4.347   3.333   2.784
  381TRP    HZ2 5901   4.314   3.344   2.682
  381TRP    CH2 5902   4.388   3.447   2.853
  381TRP    HH2 5903   4.376   3.540   2.800
  381TRP    CZ3 5904   4.430   3.446   2.986
  381TRP    HZ3 5905   4.458   3.530   3.048
  381TRP    CE3 5906   4.422   3.329   3.053
  381TRP    HE3 5907   4.461   3.329   3.154
  381TRP    CD2 5908   4.377   3.211   2.989
  381TRP      C 5909   4.589   2.903   3.301
  381TRP      O 5910   4.551   2.786   3.315
  382VAL      N 5911   4.664   2.976   3.388
  382VAL      H 5912   4.684   3.071   3.361
  382VAL     CA 5913   4.699   2.931   3.521
  382VAL     HA 5914   4.730   2.827   3.512
  382VAL     CB 5915   4.825   2.997   3.573
  382VAL     HB 5916   4.805   3.101   3.598
  382VAL    CG1 5917   4.875   2.924   3.686
  382VAL   HG11 5918   4.965   2.967   3.729
  382VAL   HG12 5919   4.802   2.931   3.767
  382VAL   HG13 5920   4.901   2.822   3.655
  382VAL    CG2 5921   4.941   2.993   3.475
  382VAL   HG21 5922   4.925   3.065   3.394
  382VAL   HG22 5923   5.033   3.021   3.527
  382VAL   HG23 5924   4.948   2.900   3.418
  382VAL      C 5925   4.595   2.922   3.630
  382VAL      O 5926   4.584   2.814   3.693
  383CYX      N 5927   4.499   3.013   3.642
  383CYX      H 5928   4.497   3.091   3.578
  383CYX     CA 5929   4.388   3.020   3.736
  383CYX     HA 5930   4.347   3.121   3.727
  383CYX     CB 5931   4.273   2.927   3.696
  383CYX    HB2 5932   4.293   2.824   3.727
  383CYX    HB3 5933   4.180   2.940   3.750
  383CYX     SG 5934   4.243   2.927   3.517
  383CYX      C 5935   4.425   2.993   3.881
  383CYX      O 5936   4.377   2.902   3.946
  384GLU      N 5937   4.511   3.079   3.931
  384GLU      H 5938   4.560   3.138   3.866
  384GLU     CA 5939   4.560   3.091   4.072
  384GLU     HA 5940   4.603   2.992   4.088
  384GLU     CB 5941   4.666   3.194   4.092
  384GLU    HB2 5942   4.627   3.296   4.082
  384GLU    HB3 5943   4.685   3.183   4.199
  384GLU     CG 5944   4.794   3.161   4.021
  384GLU    HG2 5945   4.875   3.204   4.079
  384GLU    HG3 5946   4.816   3.056   4.000
  384GLU     CD 5947   4.802   3.244   3.895
  384GLU    OE1 5948   4.711   3.228   3.808
  384GLU    OE2 5949   4.871   3.351   3.894
  384GLU      C 5950   4.434   3.107   4.167
  384GLU      O 5951   4.435   3.058   4.281
  385HIE      N 5952   4.326   3.166   4.111
  385HIE      H 5953   4.336   3.190   4.013
  385HIE     CA 5954   4.196   3.176   4.173
  385HIE     HA 5955   4.203   3.193   4.280
  385HIE     CB 5956   4.108   3.277   4.099
  385HIE    HB2 5957   4.025   3.321   4.155
  385HIE    HB3 5958   4.177   3.358   4.075
  385HIE     CG 5959   4.042   3.228   3.968
  385HIE    ND1 5960   4.109   3.157   3.864
  385HIE    CE1 5961   4.018   3.130   3.773
  385HIE    HE1 5962   4.033   3.074   3.681
  385HIE    NE2 5963   3.897   3.156   3.818
  385HIE    HE2 5964   3.815   3.145   3.760
  385HIE    CD2 5965   3.909   3.218   3.937
  385HIE    HD2 5966   3.827   3.260   3.993
  385HIE      C 5967   4.123   3.042   4.191
  385HIE      O 5968   4.018   3.031   4.251
  386ARG      N 5969   4.178   2.933   4.138
  386ARG      H 5970   4.265   2.949   4.088
  386ARG     CA 5971   4.118   2.795   4.132
  386ARG     HA 5972   4.033   2.793   4.200
  386ARG     CB 5973   4.047   2.774   3.994
  386ARG    HB2 5974   4.104   2.802   3.905
  386ARG    HB3 5975   4.056   2.669   3.970
  386ARG     CG 5976   3.907   2.826   3.975
  386ARG    HG2 5977   3.843   2.764   4.038
  386ARG    HG3 5978   3.912   2.932   4.002
  386ARG     CD 5979   3.873   2.794   3.830
  386ARG    HD2 5980   3.924   2.870   3.771
  386ARG    HD3 5981   3.893   2.695   3.790
  386ARG     NE 5982   3.729   2.820   3.819
  386ARG     HE 5983   3.703   2.904   3.768
  386ARG     CZ 5984   3.636   2.725   3.818
  386ARG    NH1 5985   3.660   2.608   3.862
  386ARG   HH11 5986   3.749   2.567   3.886
  386ARG   HH12 5987   3.582   2.546   3.879
  386ARG    NH2 5988   3.521   2.754   3.764
  386ARG   HH21 5989   3.509   2.849   3.733
  386ARG   HH22 5990   3.459   2.675   3.753
  386ARG      C 5991   4.215   2.688   4.179
  386ARG      O 5992   4.176   2.570   4.195
  387TRP      N 5993   4.331   2.734   4.229
  387TRP      H 5994   4.359   2.830   4.215
  387TRP     CA 5995   4.422   2.654   4.307
  387TRP     HA 5996   4.415   2.560   4.253
  387TRP     CB 5997   4.562   2.716   4.305
  387TRP    HB2 5998   4.557   2.819   4.339
  387TRP    HB3 5999   4.625   2.670   4.381
  387TRP     CG 6000   4.636   2.704   4.172
  387TRP    CD1 6001   4.601   2.637   4.060
  387TRP    HD1 6002   4.510   2.580   4.053
  387TRP    NE1 6003   4.708   2.630   3.975
  387TRP    HE1 6004   4.708   2.610   3.876
  387TRP    CE2 6005   4.821   2.689   4.028
  387TRP    CZ2 6006   4.957   2.701   3.990
  387TRP    HZ2 6007   4.990   2.650   3.901
  387TRP    CH2 6008   5.041   2.799   4.053
  387TRP    HH2 6009   5.141   2.817   4.017
  387TRP    CZ3 6010   4.996   2.861   4.169
  387TRP    HZ3 6011   5.052   2.935   4.225
  387TRP    CE3 6012   4.863   2.836   4.217
  387TRP    HE3 6013   4.820   2.899   4.293
  387TRP    CD2 6014   4.774   2.758   4.144
  387TRP      C 6015   4.372   2.644   4.450
  387TRP      O 6016   4.347   2.749   4.510
  388ARG      N 6017   4.366   2.519   4.506
  388ARG      H 6018   4.387   2.442   4.444
  388ARG     CA 6019   4.302   2.483   4.637
  388ARG     HA 6020   4.193   2.488   4.627
  388ARG     CB 6021   4.342   2.341   4.671
  388ARG    HB2 6022   4.292   2.272   4.601
  388ARG    HB3 6023   4.449   2.321   4.663
  388ARG     CG 6024   4.304   2.299   4.809
  388ARG    HG2 6025   4.373   2.346   4.880
  388ARG    HG3 6026   4.199   2.324   4.825
  388ARG     CD 6027   4.301   2.144   4.831
  388ARG    HD2 6028   4.394   2.088   4.817
  388ARG    HD3 6029   4.282   2.124   4.936
  388ARG     NE 6030   4.188   2.081   4.761
  388ARG     HE 6031   4.099   2.084   4.809
  388ARG     CZ 6032   4.181   2.030   4.643
  388ARG    NH1 6033   4.276   2.021   4.549
  388ARG   HH11 6034   4.369   2.044   4.578
  388ARG   HH12 6035   4.255   1.973   4.462
  388ARG    NH2 6036   4.063   1.987   4.598
  388ARG   HH21 6037   3.990   1.975   4.667
  388ARG   HH22 6038   4.052   1.952   4.503
  388ARG      C 6039   4.350   2.580   4.752
  388ARG      O 6040   4.269   2.638   4.831
  389GLN      N 6041   4.478   2.611   4.756
  389GLN      H 6042   4.536   2.556   4.694
  389GLN     CA 6043   4.542   2.678   4.874
  389GLN     HA 6044   4.512   2.633   4.969
  389GLN     CB 6045   4.691   2.661   4.855
  389GLN    HB2 6046   4.725   2.722   4.771
  389GLN    HB3 6047   4.742   2.690   4.947
  389GLN     CG 6048   4.737   2.513   4.830
  389GLN    HG2 6049   4.840   2.520   4.865
  389GLN    HG3 6050   4.682   2.437   4.886
  389GLN     CD 6051   4.739   2.462   4.687
  389GLN    OE1 6052   4.680   2.518   4.594
  389GLN    NE2 6053   4.814   2.359   4.660
  389GLN   HE21 6054   4.802   2.312   4.572
  389GLN   HE22 6055   4.883   2.325   4.726
  389GLN      C 6056   4.508   2.824   4.871
  389GLN      O 6057   4.520   2.893   4.973
  390ILE      N 6058   4.473   2.883   4.757
  390ILE      H 6059   4.507   2.838   4.673
  390ILE     CA 6060   4.432   3.024   4.741
  390ILE     HA 6061   4.474   3.073   4.829
  390ILE     CB 6062   4.479   3.098   4.610
  390ILE     HB 6063   4.462   3.030   4.525
  390ILE    CG2 6064   4.397   3.222   4.578
  390ILE   HG21 6065   4.296   3.193   4.549
  390ILE   HG22 6066   4.394   3.283   4.668
  390ILE   HG23 6067   4.428   3.287   4.496
  390ILE    CG1 6068   4.632   3.119   4.616
  390ILE   HG12 6069   4.656   3.179   4.703
  390ILE   HG13 6070   4.681   3.023   4.634
  390ILE    CD1 6071   4.697   3.185   4.495
  390ILE   HD11 6072   4.683   3.293   4.500
  390ILE   HD12 6073   4.805   3.165   4.494
  390ILE   HD13 6074   4.650   3.143   4.406
  390ILE      C 6075   4.280   3.023   4.755
  390ILE      O 6076   4.226   3.100   4.834
  391ARG      N 6077   4.208   2.934   4.682
  391ARG      H 6078   4.258   2.876   4.616
  391ARG     CA 6079   4.065   2.944   4.667
  391ARG     HA 6080   4.041   3.047   4.639
  391ARG     CB 6081   4.009   2.865   4.547
  391ARG    HB2 6082   3.915   2.911   4.517
  391ARG    HB3 6083   4.076   2.880   4.462
  391ARG     CG 6084   4.009   2.716   4.582
  391ARG    HG2 6085   4.113   2.688   4.598
  391ARG    HG3 6086   3.942   2.697   4.666
  391ARG     CD 6087   3.952   2.638   4.459
  391ARG    HD2 6088   3.849   2.662   4.434
  391ARG    HD3 6089   4.017   2.670   4.377
  391ARG     NE 6090   3.971   2.495   4.467
  391ARG     HE 6091   4.049   2.454   4.419
  391ARG     CZ 6092   3.923   2.412   4.559
  391ARG    NH1 6093   3.827   2.440   4.642
  391ARG   HH11 6094   3.779   2.528   4.655
  391ARG   HH12 6095   3.823   2.385   4.726
  391ARG    NH2 6096   3.969   2.291   4.571
  391ARG   HH21 6097   4.036   2.255   4.505
  391ARG   HH22 6098   3.936   2.236   4.649
  391ARG      C 6099   3.989   2.934   4.803
  391ARG      O 6100   3.904   3.010   4.833
  392ASN      N 6101   4.032   2.837   4.884
  392ASN      H 6102   4.102   2.777   4.843
  392ASN     CA 6103   3.983   2.813   5.014
  392ASN     HA 6104   3.874   2.820   5.017
  392ASN     CB 6105   4.028   2.668   5.051
  392ASN    HB2 6106   4.135   2.658   5.034
  392ASN    HB3 6107   4.008   2.647   5.156
  392ASN     CG 6108   3.943   2.564   4.981
  392ASN    OD1 6109   3.834   2.590   4.936
  392ASN    ND2 6110   3.988   2.441   4.994
  392ASN   HD21 6111   3.944   2.365   4.944
  392ASN   HD22 6112   4.068   2.408   5.046
  392ASN      C 6113   4.041   2.913   5.121
  392ASN      O 6114   3.998   2.903   5.233
  393MET      N 6115   4.132   3.004   5.090
  393MET      H 6116   4.167   3.008   4.996
  393MET     CA 6117   4.159   3.115   5.180
  393MET     HA 6118   4.147   3.092   5.286
  393MET     CB 6119   4.313   3.152   5.177
  393MET    HB2 6120   4.344   3.172   5.074
  393MET    HB3 6121   4.321   3.244   5.236
  393MET     CG 6122   4.404   3.040   5.230
  393MET    HG2 6123   4.381   2.953   5.169
  393MET    HG3 6124   4.510   3.064   5.220
  393MET     SD 6125   4.361   2.973   5.394
  393MET     CE 6126   4.420   3.114   5.490
  393MET    HE1 6127   4.518   3.149   5.457
  393MET    HE2 6128   4.356   3.202   5.495
  393MET    HE3 6129   4.418   3.083   5.594
  393MET      C 6130   4.066   3.236   5.163
  393MET      O 6131   4.043   3.311   5.257
  394VAL      N 6132   4.013   3.256   5.039
  394VAL      H 6133   4.038   3.199   4.959
  394VAL     CA 6134   3.898   3.346   5.024
  394VAL     HA 6135   3.923   3.449   5.051
  394VAL     CB 6136   3.851   3.349   4.879
  394VAL     HB 6137   3.825   3.249   4.845
  394VAL    CG1 6138   3.734   3.435   4.855
  394VAL   HG11 6139   3.650   3.413   4.920
  394VAL   HG12 6140   3.773   3.537   4.865
  394VAL   HG13 6141   3.702   3.418   4.753
  394VAL    CG2 6142   3.963   3.393   4.785
  394VAL   HG21 6143   4.058   3.341   4.790
  394VAL   HG22 6144   3.926   3.388   4.682
  394VAL   HG23 6145   3.982   3.496   4.813
  394VAL      C 6146   3.786   3.312   5.116
  394VAL      O 6147   3.732   3.408   5.177
  395ILE      N 6148   3.760   3.183   5.132
  395ILE      H 6149   3.788   3.112   5.066
  395ILE     CA 6150   3.658   3.145   5.229
  395ILE     HA 6151   3.570   3.205   5.211
  395ILE     CB 6152   3.626   2.992   5.201
  395ILE     HB 6153   3.713   2.937   5.236
  395ILE    CG2 6154   3.504   2.955   5.295
  395ILE   HG21 6155   3.534   2.965   5.400
  395ILE   HG22 6156   3.423   3.025   5.276
  395ILE   HG23 6157   3.461   2.855   5.297
  395ILE    CG1 6158   3.583   2.957   5.054
  395ILE   HG12 6159   3.669   2.972   4.988
  395ILE   HG13 6160   3.553   2.852   5.050
  395ILE    CD1 6161   3.461   3.040   5.007
  395ILE   HD11 6162   3.475   3.148   5.006
  395ILE   HD12 6163   3.437   3.009   4.905
  395ILE   HD13 6164   3.367   3.020   5.057
  395ILE      C 6165   3.699   3.152   5.377
  395ILE      O 6166   3.628   3.208   5.456
  396PHE      N 6167   3.817   3.114   5.409
  396PHE      H 6168   3.875   3.052   5.354
  396PHE     CA 6169   3.877   3.139   5.536
  396PHE     HA 6170   3.828   3.074   5.609
  396PHE     CB 6171   4.025   3.100   5.529
  396PHE    HB2 6172   4.039   3.005   5.477
  396PHE    HB3 6173   4.071   3.178   5.468
  396PHE     CG 6174   4.103   3.096   5.656
  396PHE    CD1 6175   4.123   3.210   5.741
  396PHE    HD1 6176   4.071   3.303   5.724
  396PHE    CE1 6177   4.196   3.201   5.867
  396PHE    HE1 6178   4.205   3.283   5.936
  396PHE     CZ 6179   4.240   3.081   5.908
  396PHE     HZ 6180   4.293   3.079   6.002
  396PHE    CE2 6181   4.235   2.977   5.821
  396PHE    HE2 6182   4.289   2.886   5.843
  396PHE    CD2 6183   4.164   2.979   5.699
  396PHE    HD2 6184   4.162   2.894   5.632
  396PHE      C 6185   3.866   3.282   5.577
  396PHE      O 6186   3.810   3.305   5.689
  397ARG      N 6187   3.890   3.383   5.494
  397ARG      H 6188   3.925   3.357   5.404
  397ARG     CA 6189   3.869   3.526   5.526
  397ARG     HA 6190   3.923   3.542   5.620
  397ARG     CB 6191   3.941   3.610   5.430
  397ARG    HB2 6192   4.045   3.577   5.435
  397ARG    HB3 6193   3.886   3.593   5.338
  397ARG     CG 6194   3.949   3.758   5.457
  397ARG    HG2 6195   3.853   3.808   5.449
  397ARG    HG3 6196   3.995   3.779   5.554
  397ARG     CD 6197   4.030   3.822   5.348
  397ARG    HD2 6198   4.129   3.775   5.345
  397ARG    HD3 6199   3.968   3.821   5.258
  397ARG     NE 6200   4.061   3.966   5.384
  397ARG     HE 6201   3.991   4.036   5.364
  397ARG     CZ 6202   4.170   4.018   5.441
  397ARG    NH1 6203   4.266   3.943   5.488
  397ARG   HH11 6204   4.255   3.843   5.475
  397ARG   HH12 6205   4.340   3.979   5.546
  397ARG    NH2 6206   4.191   4.150   5.467
  397ARG   HH21 6207   4.124   4.221   5.441
  397ARG   HH22 6208   4.277   4.185   5.508
  397ARG      C 6209   3.720   3.575   5.532
  397ARG      O 6210   3.688   3.661   5.609
  398ASN      N 6211   3.630   3.511   5.457
  398ASN      H 6212   3.661   3.451   5.383
  398ASN     CA 6213   3.492   3.534   5.476
  398ASN     HA 6214   3.466   3.638   5.459
  398ASN     CB 6215   3.421   3.461   5.367
  398ASN    HB2 6216   3.454   3.357   5.366
  398ASN    HB3 6217   3.319   3.470   5.403
  398ASN     CG 6218   3.428   3.519   5.223
  398ASN    OD1 6219   3.465   3.634   5.194
  398ASN    ND2 6220   3.391   3.434   5.129
  398ASN   HD21 6221   3.371   3.479   5.040
  398ASN   HD22 6222   3.349   3.348   5.159
  398ASN      C 6223   3.445   3.496   5.613
  398ASN      O 6224   3.361   3.566   5.673
  399VAL      N 6225   3.491   3.379   5.662
  399VAL      H 6226   3.551   3.324   5.603
  399VAL     CA 6227   3.448   3.316   5.792
  399VAL     HA 6228   3.342   3.335   5.811
  399VAL     CB 6229   3.472   3.164   5.776
  399VAL     HB 6230   3.573   3.147   5.736
  399VAL    CG1 6231   3.456   3.088   5.906
  399VAL   HG11 6232   3.456   2.982   5.882
  399VAL   HG12 6233   3.547   3.103   5.964
  399VAL   HG13 6234   3.378   3.108   5.980
  399VAL    CG2 6235   3.382   3.107   5.666
  399VAL   HG21 6236   3.281   3.104   5.704
  399VAL   HG22 6237   3.391   3.162   5.572
  399VAL   HG23 6238   3.413   3.006   5.638
  399VAL      C 6239   3.505   3.382   5.920
  399VAL      O 6240   3.437   3.416   6.007
  400VAL      N 6241   3.633   3.409   5.925
  400VAL      H 6242   3.691   3.366   5.854
  400VAL     CA 6243   3.694   3.490   6.028
  400VAL     HA 6244   3.655   3.447   6.120
  400VAL     CB 6245   3.849   3.469   6.037
  400VAL     HB 6246   3.880   3.521   6.128
  400VAL    CG1 6247   3.885   3.321   6.050
  400VAL   HG11 6248   3.842   3.248   5.981
  400VAL   HG12 6249   3.993   3.309   6.044
  400VAL   HG13 6250   3.838   3.292   6.144
  400VAL    CG2 6251   3.915   3.538   5.918
  400VAL   HG21 6252   4.020   3.538   5.949
  400VAL   HG22 6253   3.901   3.488   5.822
  400VAL   HG23 6254   3.881   3.641   5.910
  400VAL      C 6255   3.662   3.645   6.029
  400VAL      O 6256   3.699   3.717   6.122
  401ASP      N 6257   3.581   3.692   5.932
  401ASP      H 6258   3.558   3.632   5.855
  401ASP     CA 6259   3.538   3.831   5.931
  401ASP     HA 6260   3.631   3.885   5.911
  401ASP     CB 6261   3.437   3.862   5.810
  401ASP    HB2 6262   3.453   3.797   5.724
  401ASP    HB3 6263   3.335   3.846   5.846
  401ASP     CG 6264   3.439   4.005   5.769
  401ASP    OD1 6265   3.550   4.062   5.784
  401ASP    OD2 6266   3.340   4.070   5.734
  401ASP      C 6267   3.470   3.883   6.064
  401ASP      O 6268   3.376   3.821   6.111
  402GLY      N 6269   3.518   3.999   6.111
  402GLY      H 6270   3.602   4.029   6.063
  402GLY     CA 6271   3.470   4.043   6.240
  402GLY    HA2 6272   3.472   4.152   6.234
  402GLY    HA3 6273   3.367   4.014   6.260
  402GLY      C 6274   3.550   4.002   6.357
  402GLY      O 6275   3.535   4.073   6.459
  403GLN      N 6276   3.636   3.900   6.353
  403GLN      H 6277   3.646   3.844   6.270
  403GLN     CA 6278   3.707   3.849   6.470
  403GLN     HA 6279   3.645   3.866   6.558
  403GLN     CB 6280   3.739   3.699   6.456
  403GLN    HB2 6281   3.789   3.672   6.363
  403GLN    HB3 6282   3.796   3.664   6.542
  403GLN     CG 6283   3.616   3.609   6.452
  403GLN    HG2 6284   3.549   3.642   6.372
  403GLN    HG3 6285   3.656   3.509   6.435
  403GLN     CD 6286   3.539   3.596   6.587
  403GLN    OE1 6287   3.586   3.527   6.682
  403GLN    NE2 6288   3.418   3.653   6.597
  403GLN   HE21 6289   3.360   3.640   6.679
  403GLN   HE22 6290   3.379   3.693   6.513
  403GLN      C 6291   3.842   3.920   6.497
  403GLN      O 6292   3.904   3.963   6.402
  404PRO      N 6293   3.893   3.916   6.620
  404PRO     CD 6294   3.828   3.864   6.740
  404PRO    HD2 6295   3.768   3.775   6.725
  404PRO    HD3 6296   3.762   3.945   6.771
  404PRO     CG 6297   3.939   3.845   6.849
  404PRO    HG2 6298   3.982   3.746   6.836
  404PRO    HG3 6299   3.905   3.875   6.948
  404PRO     CB 6300   4.040   3.957   6.811
  404PRO    HB2 6301   4.138   3.928   6.851
  404PRO    HB3 6302   4.010   4.053   6.851
  404PRO     CA 6303   4.030   3.958   6.656
  404PRO     HA 6304   4.047   4.059   6.618
  404PRO      C 6305   4.134   3.871   6.587
  404PRO      O 6306   4.107   3.768   6.530
  405PHE      N 6307   4.264   3.903   6.605
  405PHE      H 6308   4.295   3.984   6.657
  405PHE     CA 6309   4.380   3.820   6.565
  405PHE     HA 6310   4.349   3.721   6.531
  405PHE     CB 6311   4.459   3.891   6.454
  405PHE    HB2 6312   4.420   3.890   6.352
  405PHE    HB3 6313   4.468   3.997   6.480
  405PHE     CG 6314   4.608   3.852   6.441
  405PHE    CD1 6315   4.705   3.934   6.509
  405PHE    HD1 6316   4.674   4.019   6.568
  405PHE    CE1 6317   4.842   3.904   6.502
  405PHE    HE1 6318   4.912   3.964   6.559
  405PHE     CZ 6319   4.886   3.806   6.417
  405PHE     HZ 6320   4.991   3.792   6.395
  405PHE    CE2 6321   4.788   3.729   6.341
  405PHE    HE2 6322   4.831   3.658   6.273
  405PHE    CD2 6323   4.651   3.747   6.357
  405PHE    HD2 6324   4.585   3.678   6.306
  405PHE      C 6325   4.464   3.788   6.692
  405PHE      O 6326   4.466   3.873   6.782
  406THR      N 6327   4.512   3.668   6.711
  406THR      H 6328   4.502   3.592   6.644
  406THR     CA 6329   4.524   3.612   6.853
  406THR     HA 6330   4.563   3.681   6.927
  406THR     CB 6331   4.383   3.546   6.893
  406THR     HB 6332   4.398   3.483   6.981
  406THR    CG2 6333   4.275   3.654   6.925
  406THR   HG21 6334   4.319   3.726   6.993
  406THR   HG22 6335   4.253   3.699   6.828
  406THR   HG23 6336   4.189   3.608   6.973
  406THR    OG1 6337   4.328   3.472   6.788
  406THR    HG1 6338   4.295   3.393   6.831
  406THR      C 6339   4.612   3.488   6.856
  406THR      O 6340   4.622   3.417   6.752
  407ASN      N 6341   4.671   3.449   6.973
  407ASN      H 6342   4.638   3.506   7.050
  407ASN     CA 6343   4.748   3.329   7.007
  407ASN     HA 6344   4.808   3.345   7.096
  407ASN     CB 6345   4.650   3.209   7.019
  407ASN    HB2 6346   4.591   3.198   6.928
  407ASN    HB3 6347   4.711   3.123   7.046
  407ASN     CG 6348   4.542   3.222   7.126
  407ASN    OD1 6349   4.424   3.237   7.102
  407ASN    ND2 6350   4.587   3.203   7.250
  407ASN   HD21 6351   4.521   3.223   7.324
  407ASN   HD22 6352   4.683   3.176   7.263
  407ASN      C 6353   4.850   3.302   6.896
  407ASN      O 6354   4.858   3.197   6.831
  408TRP      N 6355   4.933   3.407   6.881
  408TRP      H 6356   4.916   3.488   6.939
  408TRP     CA 6357   5.044   3.398   6.798
  408TRP     HA 6358   5.004   3.350   6.709
  408TRP     CB 6359   5.093   3.540   6.756
  408TRP    HB2 6360   5.011   3.587   6.701
  408TRP    HB3 6361   5.110   3.591   6.851
  408TRP     CG 6362   5.220   3.548   6.682
  408TRP    CD1 6363   5.342   3.532   6.738
  408TRP    HD1 6364   5.370   3.510   6.840
  408TRP    NE1 6365   5.436   3.533   6.636
  408TRP    HE1 6366   5.534   3.523   6.658
  408TRP    CE2 6367   5.381   3.552   6.513
  408TRP    CZ2 6368   5.432   3.561   6.382
  408TRP    HZ2 6369   5.537   3.554   6.355
  408TRP    CH2 6370   5.345   3.591   6.272
  408TRP    HH2 6371   5.378   3.597   6.169
  408TRP    CZ3 6372   5.205   3.603   6.299
  408TRP    HZ3 6373   5.132   3.610   6.220
  408TRP    CE3 6374   5.156   3.588   6.435
  408TRP    HE3 6375   5.050   3.585   6.457
  408TRP    CD2 6376   5.241   3.570   6.540
  408TRP      C 6377   5.153   3.305   6.851
  408TRP      O 6378   5.184   3.303   6.970
  409TYR      N 6379   5.225   3.241   6.758
  409TYR      H 6380   5.202   3.250   6.660
  409TYR     CA 6381   5.341   3.155   6.775
  409TYR     HA 6382   5.382   3.165   6.875
  409TYR     CB 6383   5.292   3.008   6.760
  409TYR    HB2 6384   5.220   2.987   6.840
  409TYR    HB3 6385   5.240   3.009   6.664
  409TYR     CG 6386   5.411   2.909   6.767
  409TYR    CD1 6387   5.493   2.891   6.878
  409TYR    HD1 6388   5.471   2.948   6.967
  409TYR    CE1 6389   5.611   2.806   6.870
  409TYR    HE1 6390   5.669   2.796   6.960
  409TYR     CZ 6391   5.636   2.739   6.749
  409TYR     OH 6392   5.738   2.646   6.734
  409TYR     HH 6393   5.795   2.641   6.811
  409TYR    CE2 6394   5.555   2.754   6.637
  409TYR    HE2 6395   5.599   2.710   6.548
  409TYR    CD2 6396   5.449   2.840   6.645
  409TYR    HD2 6397   5.390   2.852   6.556
  409TYR      C 6398   5.455   3.185   6.675
  409TYR      O 6399   5.431   3.210   6.558
  410ASP      N 6400   5.578   3.178   6.721
  410ASP      H 6401   5.589   3.141   6.814
  410ASP     CA 6402   5.695   3.169   6.642
  410ASP     HA 6403   5.673   3.115   6.550
  410ASP     CB 6404   5.758   3.308   6.594
  410ASP    HB2 6405   5.839   3.292   6.523
  410ASP    HB3 6406   5.682   3.364   6.540
  410ASP     CG 6407   5.794   3.405   6.707
  410ASP    OD1 6408   5.898   3.378   6.768
  410ASP    OD2 6409   5.719   3.501   6.736
  410ASP      C 6410   5.796   3.089   6.726
  410ASP      O 6411   5.801   3.077   6.848
  411ASN      N 6412   5.897   3.036   6.653
  411ASN      H 6413   5.901   3.050   6.553
  411ASN     CA 6414   6.023   2.973   6.705
  411ASN     HA 6415   6.006   2.954   6.811
  411ASN     CB 6416   6.029   2.839   6.629
  411ASN    HB2 6417   6.095   2.775   6.688
  411ASN    HB3 6418   5.931   2.792   6.618
  411ASN     CG 6419   6.082   2.860   6.487
  411ASN    OD1 6420   6.084   2.962   6.427
  411ASN    ND2 6421   6.151   2.762   6.438
  411ASN   HD21 6422   6.201   2.776   6.351
  411ASN   HD22 6423   6.174   2.688   6.502
  411ASN      C 6424   6.146   3.062   6.699
  411ASN      O 6425   6.258   3.004   6.702
  412GLY      N 6426   6.133   3.192   6.695
  412GLY      H 6427   6.038   3.224   6.709
  412GLY     CA 6428   6.239   3.287   6.669
  412GLY    HA2 6429   6.203   3.387   6.692
  412GLY    HA3 6430   6.323   3.275   6.736
  412GLY      C 6431   6.282   3.284   6.522
  412GLY      O 6432   6.381   3.354   6.493
  413SER      N 6433   6.216   3.212   6.430
  413SER      H 6434   6.139   3.151   6.455
  413SER     CA 6435   6.252   3.210   6.288
  413SER     HA 6436   6.288   3.310   6.264
  413SER     CB 6437   6.380   3.120   6.264
  413SER    HB2 6438   6.462   3.141   6.333
  413SER    HB3 6439   6.352   3.017   6.287
  413SER     OG 6440   6.437   3.147   6.135
  413SER     HG 6441   6.511   3.086   6.130
  413SER      C 6442   6.142   3.178   6.187
  413SER      O 6443   6.056   3.261   6.162
  414ASN      N 6444   6.140   3.053   6.131
  414ASN      H 6445   6.188   2.976   6.174
  414ASN     CA 6446   6.050   3.027   6.011
  414ASN     HA 6447   5.991   3.114   5.982
  414ASN     CB 6448   6.149   3.015   5.893
  414ASN    HB2 6449   6.217   2.933   5.913
  414ASN    HB3 6450   6.095   2.976   5.806
  414ASN     CG 6451   6.239   3.130   5.850
  414ASN    OD1 6452   6.183   3.234   5.835
  414ASN    ND2 6453   6.361   3.109   5.811
  414ASN   HD21 6454   6.417   3.190   5.787
  414ASN   HD22 6455   6.395   3.014   5.817
  414ASN      C 6456   5.944   2.915   6.028
  414ASN      O 6457   5.913   2.845   5.931
  415GLN      N 6458   5.905   2.880   6.149
  415GLN      H 6459   5.936   2.940   6.225
  415GLN     CA 6460   5.786   2.808   6.198
  415GLN     HA 6461   5.716   2.777   6.121
  415GLN     CB 6462   5.826   2.685   6.279
  415GLN    HB2 6463   5.907   2.713   6.346
  415GLN    HB3 6464   5.745   2.648   6.343
  415GLN     CG 6465   5.878   2.569   6.180
  415GLN    HG2 6466   5.795   2.517   6.133
  415GLN    HG3 6467   5.930   2.615   6.097
  415GLN     CD 6468   5.969   2.467   6.246
  415GLN    OE1 6469   5.965   2.453   6.371
  415GLN    NE2 6470   6.047   2.390   6.173
  415GLN   HE21 6471   6.080   2.305   6.216
  415GLN   HE22 6472   6.027   2.394   6.074
  415GLN      C 6473   5.707   2.906   6.281
  415GLN      O 6474   5.768   2.959   6.374
  416VAL      N 6475   5.583   2.938   6.246
  416VAL      H 6476   5.538   2.875   6.181
  416VAL     CA 6477   5.489   3.037   6.303
  416VAL     HA 6478   5.523   3.058   6.405
  416VAL     CB 6479   5.481   3.176   6.224
  416VAL     HB 6480   5.425   3.237   6.295
  416VAL    CG1 6481   5.620   3.236   6.217
  416VAL   HG11 6482   5.609   3.338   6.180
  416VAL   HG12 6483   5.666   3.239   6.316
  416VAL   HG13 6484   5.691   3.183   6.153
  416VAL    CG2 6485   5.406   3.171   6.096
  416VAL   HG21 6486   5.306   3.132   6.115
  416VAL   HG22 6487   5.405   3.262   6.037
  416VAL   HG23 6488   5.464   3.106   6.029
  416VAL      C 6489   5.351   2.982   6.302
  416VAL      O 6490   5.327   2.895   6.217
  417ALA      N 6491   5.261   3.031   6.382
  417ALA      H 6492   5.293   3.105   6.443
  417ALA     CA 6493   5.118   3.016   6.375
  417ALA     HA 6494   5.092   3.003   6.269
  417ALA     CB 6495   5.078   2.881   6.442
  417ALA    HB1 6496   5.094   2.898   6.549
  417ALA    HB2 6497   4.975   2.853   6.425
  417ALA    HB3 6498   5.151   2.803   6.417
  417ALA      C 6499   5.037   3.127   6.427
  417ALA      O 6500   5.080   3.194   6.521
  418PHE      N 6501   4.911   3.141   6.383
  418PHE      H 6502   4.876   3.083   6.308
  418PHE     CA 6503   4.822   3.234   6.446
  418PHE     HA 6504   4.853   3.238   6.551
  418PHE     CB 6505   4.836   3.379   6.383
  418PHE    HB2 6506   4.765   3.441   6.437
  418PHE    HB3 6507   4.935   3.423   6.400
  418PHE     CG 6508   4.805   3.395   6.235
  418PHE    CD1 6509   4.676   3.434   6.187
  418PHE    HD1 6510   4.591   3.421   6.253
  418PHE    CE1 6511   4.662   3.481   6.056
  418PHE    HE1 6512   4.562   3.502   6.022
  418PHE     CZ 6513   4.771   3.496   5.968
  418PHE     HZ 6514   4.757   3.522   5.864
  418PHE    CE2 6515   4.898   3.455   6.013
  418PHE    HE2 6516   4.980   3.472   5.946
  418PHE    CD2 6517   4.915   3.411   6.141
  418PHE    HD2 6518   5.018   3.399   6.169
  418PHE      C 6519   4.673   3.192   6.444
  418PHE      O 6520   4.616   3.127   6.356
  419GLY      N 6521   4.600   3.236   6.545
  419GLY      H 6522   4.641   3.299   6.612
  419GLY     CA 6523   4.458   3.219   6.555
  419GLY    HA2 6524   4.427   3.130   6.500
  419GLY    HA3 6525   4.429   3.206   6.660
  419GLY      C 6526   4.387   3.344   6.498
  419GLY      O 6527   4.448   3.446   6.472
  420ARG      N 6528   4.255   3.346   6.489
  420ARG      H 6529   4.202   3.262   6.507
  420ARG     CA 6530   4.168   3.457   6.454
  420ARG     HA 6531   4.223   3.546   6.486
  420ARG     CB 6532   4.149   3.463   6.300
  420ARG    HB2 6533   4.102   3.373   6.262
  420ARG    HB3 6534   4.067   3.530   6.272
  420ARG     CG 6535   4.270   3.504   6.215
  420ARG    HG2 6536   4.354   3.435   6.216
  420ARG    HG3 6537   4.238   3.504   6.111
  420ARG     CD 6538   4.309   3.644   6.248
  420ARG    HD2 6539   4.342   3.639   6.352
  420ARG    HD3 6540   4.396   3.668   6.187
  420ARG     NE 6541   4.202   3.750   6.240
  420ARG     HE 6542   4.174   3.785   6.330
  420ARG     CZ 6543   4.135   3.811   6.140
  420ARG    NH1 6544   4.145   3.793   6.011
  420ARG   HH11 6545   4.223   3.748   5.965
  420ARG   HH12 6546   4.081   3.842   5.950
  420ARG    NH2 6547   4.045   3.903   6.171
  420ARG   HH21 6548   4.008   3.903   6.265
  420ARG   HH22 6549   3.999   3.944   6.092
  420ARG      C 6550   4.041   3.462   6.533
  420ARG      O 6551   3.933   3.462   6.480
  421GLY      N 6552   4.056   3.461   6.665
  421GLY      H 6553   4.151   3.460   6.700
  421GLY     CA 6554   3.946   3.452   6.767
  421GLY    HA2 6555   3.995   3.461   6.864
  421GLY    HA3 6556   3.868   3.527   6.749
  421GLY      C 6557   3.873   3.316   6.764
  421GLY      O 6558   3.939   3.214   6.752
  422ASN      N 6559   3.738   3.313   6.756
  422ASN      H 6560   3.697   3.405   6.760
  422ASN     CA 6561   3.649   3.195   6.761
  422ASN     HA 6562   3.689   3.125   6.835
  422ASN     CB 6563   3.510   3.232   6.807
  422ASN    HB2 6564   3.509   3.275   6.907
  422ASN    HB3 6565   3.474   3.313   6.743
  422ASN     CG 6566   3.414   3.115   6.808
  422ASN    OD1 6567   3.344   3.086   6.710
  422ASN    ND2 6568   3.398   3.051   6.924
  422ASN   HD21 6569   3.333   2.973   6.923
  422ASN   HD22 6570   3.433   3.081   7.014
  422ASN      C 6571   3.643   3.118   6.628
  422ASN      O 6572   3.618   3.000   6.627
  423ARG      N 6573   3.692   3.182   6.516
  423ARG      H 6574   3.733   3.274   6.523
  423ARG     CA 6575   3.654   3.125   6.388
  423ARG     HA 6576   3.582   3.045   6.403
  423ARG     CB 6577   3.582   3.233   6.314
  423ARG    HB2 6578   3.652   3.314   6.296
  423ARG    HB3 6579   3.544   3.191   6.221
  423ARG     CG 6580   3.453   3.283   6.386
  423ARG    HG2 6581   3.409   3.189   6.421
  423ARG    HG3 6582   3.476   3.331   6.481
  423ARG     CD 6583   3.354   3.369   6.309
  423ARG    HD2 6584   3.390   3.464   6.270
  423ARG    HD3 6585   3.321   3.301   6.230
  423ARG     NE 6586   3.246   3.402   6.402
  423ARG     HE 6587   3.271   3.379   6.497
  423ARG     CZ 6588   3.127   3.458   6.388
  423ARG    NH1 6589   3.088   3.509   6.278
  423ARG   HH11 6590   3.151   3.500   6.199
  423ARG   HH12 6591   3.004   3.562   6.261
  423ARG    NH2 6592   3.049   3.469   6.489
  423ARG   HH21 6593   3.081   3.413   6.568
  423ARG   HH22 6594   2.949   3.476   6.481
  423ARG      C 6595   3.762   3.055   6.308
  423ARG      O 6596   3.729   2.963   6.232
  424GLY      N 6597   3.885   3.089   6.334
  424GLY      H 6598   3.890   3.162   6.404
  424GLY     CA 6599   3.994   3.036   6.249
  424GLY    HA2 6600   3.962   2.941   6.206
  424GLY    HA3 6601   4.007   3.096   6.158
  424GLY      C 6602   4.134   3.019   6.311
  424GLY      O 6603   4.172   3.081   6.410
  425PHE      N 6604   4.210   2.930   6.253
  425PHE      H 6605   4.173   2.873   6.179
  425PHE     CA 6606   4.349   2.910   6.297
  425PHE     HA 6607   4.383   3.005   6.337
  425PHE     CB 6608   4.363   2.802   6.406
  425PHE    HB2 6609   4.307   2.830   6.494
  425PHE    HB3 6610   4.326   2.708   6.364
  425PHE     CG 6611   4.500   2.784   6.459
  425PHE    CD1 6612   4.545   2.873   6.558
  425PHE    HD1 6613   4.487   2.957   6.593
  425PHE    CE1 6614   4.667   2.838   6.613
  425PHE    HE1 6615   4.708   2.889   6.700
  425PHE     CZ 6616   4.752   2.742   6.548
  425PHE     HZ 6617   4.853   2.736   6.587
  425PHE    CE2 6618   4.711   2.677   6.435
  425PHE    HE2 6619   4.785   2.616   6.386
  425PHE    CD2 6620   4.581   2.692   6.390
  425PHE    HD2 6621   4.545   2.636   6.305
  425PHE      C 6622   4.439   2.873   6.172
  425PHE      O 6623   4.396   2.805   6.076
  426ILE      N 6624   4.562   2.918   6.168
  426ILE      H 6625   4.598   2.976   6.242
  426ILE     CA 6626   4.662   2.879   6.063
  426ILE     HA 6627   4.628   2.782   6.027
  426ILE     CB 6628   4.647   2.983   5.955
  426ILE     HB 6629   4.546   2.989   5.915
  426ILE    CG2 6630   4.680   3.130   5.999
  426ILE   HG21 6631   4.647   3.206   5.928
  426ILE   HG22 6632   4.639   3.150   6.098
  426ILE   HG23 6633   4.789   3.133   6.010
  426ILE    CG1 6634   4.724   2.935   5.831
  426ILE   HG12 6635   4.830   2.945   5.851
  426ILE   HG13 6636   4.707   2.829   5.811
  426ILE    CD1 6637   4.694   3.018   5.710
  426ILE   HD11 6638   4.740   3.117   5.718
  426ILE   HD12 6639   4.725   2.962   5.622
  426ILE   HD13 6640   4.586   3.037   5.709
  426ILE      C 6641   4.806   2.862   6.113
  426ILE      O 6642   4.862   2.954   6.174
  427VAL      N 6643   4.880   2.751   6.083
  427VAL      H 6644   4.842   2.682   6.019
  427VAL     CA 6645   5.023   2.722   6.105
  427VAL     HA 6646   5.061   2.814   6.147
  427VAL     CB 6647   5.038   2.610   6.206
  427VAL     HB 6648   5.011   2.647   6.305
  427VAL    CG1 6649   4.961   2.485   6.161
  427VAL   HG11 6650   4.858   2.492   6.195
  427VAL   HG12 6651   4.969   2.476   6.052
  427VAL   HG13 6652   5.012   2.393   6.191
  427VAL    CG2 6653   5.179   2.571   6.219
  427VAL   HG21 6654   5.241   2.648   6.264
  427VAL   HG22 6655   5.192   2.492   6.294
  427VAL   HG23 6656   5.225   2.533   6.127
  427VAL      C 6657   5.107   2.703   5.976
  427VAL      O 6658   5.056   2.640   5.882
  428PHE      N 6659   5.231   2.752   5.981
  428PHE      H 6660   5.260   2.814   6.055
  428PHE     CA 6661   5.318   2.750   5.872
  428PHE     HA 6662   5.282   2.704   5.780
  428PHE     CB 6663   5.346   2.895   5.820
  428PHE    HB2 6664   5.386   2.955   5.902
  428PHE    HB3 6665   5.427   2.889   5.748
  428PHE     CG 6666   5.229   2.964   5.754
  428PHE    CD1 6667   5.138   3.031   5.837
  428PHE    HD1 6668   5.160   3.035   5.943
  428PHE    CE1 6669   5.030   3.098   5.776
  428PHE    HE1 6670   4.964   3.156   5.839
  428PHE     CZ 6671   5.009   3.096   5.640
  428PHE     HZ 6672   4.935   3.160   5.593
  428PHE    CE2 6673   5.096   3.024   5.561
  428PHE    HE2 6674   5.086   3.034   5.454
  428PHE    CD2 6675   5.213   2.967   5.613
  428PHE    HD2 6676   5.276   2.915   5.542
  428PHE      C 6677   5.446   2.679   5.915
  428PHE      O 6678   5.500   2.707   6.027
  429ASN      N 6679   5.515   2.623   5.815
  429ASN      H 6680   5.468   2.603   5.728
  429ASN     CA 6681   5.655   2.579   5.830
  429ASN     HA 6682   5.707   2.627   5.913
  429ASN     CB 6683   5.668   2.428   5.868
  429ASN    HB2 6684   5.633   2.409   5.970
  429ASN    HB3 6685   5.607   2.375   5.795
  429ASN     CG 6686   5.805   2.370   5.862
  429ASN    OD1 6687   5.908   2.442   5.874
  429ASN    ND2 6688   5.816   2.238   5.849
  429ASN   HD21 6689   5.905   2.191   5.854
  429ASN   HD22 6690   5.739   2.174   5.839
  429ASN      C 6691   5.740   2.622   5.716
  429ASN      O 6692   5.748   2.538   5.623
  430ASN      N 6693   5.793   2.740   5.707
  430ASN      H 6694   5.783   2.797   5.790
  430ASN     CA 6695   5.893   2.786   5.603
  430ASN     HA 6696   5.883   2.719   5.517
  430ASN     CB 6697   5.850   2.923   5.546
  430ASN    HB2 6698   5.745   2.911   5.520
  430ASN    HB3 6699   5.874   2.989   5.628
  430ASN     CG 6700   5.921   2.955   5.416
  430ASN    OD1 6701   5.919   2.881   5.319
  430ASN    ND2 6702   5.988   3.066   5.411
  430ASN   HD21 6703   6.019   3.098   5.320
  430ASN   HD22 6704   5.995   3.115   5.499
  430ASN      C 6705   6.035   2.767   5.643
  430ASN      O 6706   6.125   2.836   5.606
  431ASP      N 6707   6.067   2.659   5.719
  431ASP      H 6708   5.983   2.616   5.755
  431ASP     CA 6709   6.200   2.608   5.762
  431ASP     HA 6710   6.271   2.678   5.719
  431ASP     CB 6711   6.209   2.619   5.913
  431ASP    HB2 6712   6.170   2.714   5.949
  431ASP    HB3 6713   6.138   2.546   5.952
  431ASP     CG 6714   6.347   2.607   5.974
  431ASP    OD1 6715   6.446   2.637   5.902
  431ASP    OD2 6716   6.361   2.548   6.076
  431ASP      C 6717   6.228   2.464   5.709
  431ASP      O 6718   6.137   2.391   5.669
  432ASP      N 6719   6.356   2.429   5.709
  432ASP      H 6720   6.422   2.494   5.749
  432ASP     CA 6721   6.403   2.309   5.651
  432ASP     HA 6722   6.347   2.299   5.558
  432ASP     CB 6723   6.550   2.333   5.616
  432ASP    HB2 6724   6.606   2.373   5.701
  432ASP    HB3 6725   6.598   2.240   5.584
  432ASP     CG 6726   6.564   2.435   5.498
  432ASP    OD1 6727   6.561   2.387   5.382
  432ASP    OD2 6728   6.571   2.563   5.508
  432ASP      C 6729   6.388   2.184   5.739
  432ASP      O 6730   6.472   2.093   5.732
  433TRP      N 6731   6.288   2.177   5.828
  433TRP      H 6732   6.210   2.241   5.831
  433TRP     CA 6733   6.280   2.071   5.929
  433TRP     HA 6734   6.329   1.983   5.886
  433TRP     CB 6735   6.342   2.121   6.063
  433TRP    HB2 6736   6.292   2.206   6.110
  433TRP    HB3 6737   6.330   2.039   6.134
  433TRP     CG 6738   6.487   2.141   6.061
  433TRP    CD1 6739   6.550   2.256   6.030
  433TRP    HD1 6740   6.490   2.333   5.983
  433TRP    NE1 6741   6.686   2.240   6.008
  433TRP    HE1 6742   6.741   2.307   5.957
  433TRP    CE2 6743   6.716   2.111   6.037
  433TRP    CZ2 6744   6.833   2.037   6.023
  433TRP    HZ2 6745   6.922   2.084   5.985
  433TRP    CH2 6746   6.846   1.905   6.064
  433TRP    HH2 6747   6.939   1.851   6.056
  433TRP    CZ3 6748   6.732   1.838   6.109
  433TRP    HZ3 6749   6.747   1.739   6.150
  433TRP    CE3 6750   6.611   1.907   6.118
  433TRP    HE3 6751   6.527   1.842   6.140
  433TRP    CD2 6752   6.594   2.041   6.080
  433TRP      C 6753   6.143   2.017   5.951
  433TRP      O 6754   6.049   2.091   5.940
  434SER      N 6755   6.126   1.890   5.980
  434SER      H 6756   6.203   1.829   6.004
  434SER     CA 6757   5.988   1.842   5.997
  434SER     HA 6758   5.919   1.896   5.932
  434SER     CB 6759   5.965   1.695   5.960
  434SER    HB2 6760   6.034   1.637   6.023
  434SER    HB3 6761   5.859   1.675   5.974
  434SER     OG 6762   6.009   1.677   5.822
  434SER     HG 6763   6.102   1.653   5.822
  434SER      C 6764   5.931   1.885   6.128
  434SER      O 6765   6.009   1.893   6.224
  435PHE      N 6766   5.796   1.911   6.134
  435PHE      H 6767   5.739   1.884   6.056
  435PHE     CA 6768   5.724   1.968   6.256
  435PHE     HA 6769   5.799   1.993   6.331
  435PHE     CB 6770   5.655   2.099   6.206
  435PHE    HB2 6771   5.723   2.162   6.149
  435PHE    HB3 6772   5.579   2.066   6.134
  435PHE     CG 6773   5.584   2.189   6.308
  435PHE    CD1 6774   5.437   2.202   6.315
  435PHE    HD1 6775   5.366   2.144   6.258
  435PHE    CE1 6776   5.384   2.294   6.407
  435PHE    HE1 6777   5.277   2.297   6.419
  435PHE     CZ 6778   5.472   2.384   6.470
  435PHE     HZ 6779   5.434   2.464   6.532
  435PHE    CE2 6780   5.612   2.373   6.462
  435PHE    HE2 6781   5.677   2.438   6.519
  435PHE    CD2 6782   5.667   2.268   6.384
  435PHE    HD2 6783   5.773   2.247   6.382
  435PHE      C 6784   5.623   1.876   6.323
  435PHE      O 6785   5.562   1.792   6.257
  436SER      N 6786   5.600   1.881   6.457
  436SER      H 6787   5.653   1.954   6.503
  436SER     CA 6788   5.499   1.812   6.537
  436SER     HA 6789   5.406   1.813   6.480
  436SER     CB 6790   5.558   1.665   6.551
  436SER    HB2 6791   5.598   1.631   6.456
  436SER    HB3 6792   5.645   1.671   6.616
  436SER     OG 6793   5.457   1.576   6.597
  436SER     HG 6794   5.499   1.490   6.602
  436SER      C 6795   5.488   1.874   6.675
  436SER      O 6796   5.590   1.873   6.747
  437LEU      N 6797   5.379   1.955   6.696
  437LEU      H 6798   5.301   1.956   6.631
  437LEU     CA 6799   5.375   2.047   6.812
  437LEU     HA 6800   5.439   2.007   6.891
  437LEU     CB 6801   5.435   2.182   6.766
  437LEU    HB2 6802   5.505   2.168   6.684
  437LEU    HB3 6803   5.351   2.239   6.727
  437LEU     CG 6804   5.513   2.243   6.883
  437LEU     HG 6805   5.443   2.255   6.965
  437LEU    CD1 6806   5.635   2.176   6.940
  437LEU   HD11 6807   5.611   2.084   6.992
  437LEU   HD12 6808   5.689   2.143   6.851
  437LEU   HD13 6809   5.694   2.250   6.995
  437LEU    CD2 6810   5.564   2.376   6.834
  437LEU   HD21 6811   5.485   2.432   6.786
  437LEU   HD22 6812   5.596   2.435   6.920
  437LEU   HD23 6813   5.642   2.361   6.759
  437LEU      C 6814   5.231   2.052   6.863
  437LEU      O 6815   5.138   2.057   6.783
  438THR      N 6816   5.211   2.061   6.997
  438THR      H 6817   5.290   2.070   7.060
  438THR     CA 6818   5.090   2.118   7.062
  438THR     HA 6819   5.012   2.094   6.989
  438THR     CB 6820   5.069   2.051   7.197
  438THR     HB 6821   5.151   2.085   7.259
  438THR    CG2 6822   4.934   2.083   7.261
  438THR   HG21 6823   4.849   2.052   7.199
  438THR   HG22 6824   4.926   2.041   7.362
  438THR   HG23 6825   4.934   2.191   7.265
  438THR    OG1 6826   5.065   1.911   7.189
  438THR    HG1 6827   5.137   1.882   7.132
  438THR      C 6828   5.103   2.268   7.085
  438THR      O 6829   5.203   2.315   7.142
  439LEU      N 6830   4.991   2.336   7.048
  439LEU      H 6831   4.920   2.276   7.009
  439LEU     CA 6832   4.971   2.488   7.053
  439LEU     HA 6833   5.028   2.532   7.135
  439LEU     CB 6834   5.018   2.540   6.921
  439LEU    HB2 6835   4.944   2.499   6.851
  439LEU    HB3 6836   5.003   2.648   6.915
  439LEU     CG 6837   5.168   2.515   6.887
  439LEU     HG 6838   5.195   2.410   6.896
  439LEU    CD1 6839   5.188   2.544   6.740
  439LEU   HD11 6840   5.140   2.466   6.682
  439LEU   HD12 6841   5.155   2.643   6.707
  439LEU   HD13 6842   5.293   2.529   6.715
  439LEU    CD2 6843   5.259   2.606   6.970
  439LEU   HD21 6844   5.237   2.712   6.959
  439LEU   HD22 6845   5.251   2.586   7.077
  439LEU   HD23 6846   5.359   2.596   6.927
  439LEU      C 6847   4.830   2.528   7.084
  439LEU      O 6848   4.737   2.461   7.037
  440GLN      N 6849   4.803   2.643   7.148
  440GLN      H 6850   4.884   2.689   7.188
  440GLN     CA 6851   4.669   2.698   7.166
  440GLN     HA 6852   4.597   2.624   7.199
  440GLN     CB 6853   4.677   2.794   7.284
  440GLN    HB2 6854   4.698   2.728   7.369
  440GLN    HB3 6855   4.766   2.854   7.267
  440GLN     CG 6856   4.547   2.875   7.308
  440GLN    HG2 6857   4.572   2.939   7.393
  440GLN    HG3 6858   4.525   2.947   7.229
  440GLN     CD 6859   4.429   2.788   7.344
  440GLN    OE1 6860   4.351   2.744   7.266
  440GLN    NE2 6861   4.426   2.748   7.471
  440GLN   HE21 6862   4.347   2.691   7.496
  440GLN   HE22 6863   4.491   2.788   7.537
  440GLN      C 6864   4.618   2.763   7.037
  440GLN      O 6865   4.672   2.862   6.988
  441THR      N 6866   4.507   2.713   6.984
  441THR      H 6867   4.474   2.630   7.030
  441THR     CA 6868   4.440   2.767   6.864
  441THR     HA 6869   4.519   2.802   6.797
  441THR     CB 6870   4.360   2.666   6.788
  441THR     HB 6871   4.320   2.716   6.700
  441THR    CG2 6872   4.437   2.545   6.738
  441THR   HG21 6873   4.523   2.593   6.692
  441THR   HG22 6874   4.458   2.490   6.830
  441THR   HG23 6875   4.378   2.490   6.665
  441THR    OG1 6876   4.249   2.623   6.869
  441THR    HG1 6877   4.281   2.553   6.927
  441THR      C 6878   4.348   2.881   6.910
  441THR      O 6879   4.315   2.960   6.821
  442GLY      N 6880   4.295   2.878   7.027
  442GLY      H 6881   4.332   2.802   7.084
  442GLY     CA 6882   4.187   2.955   7.084
  442GLY    HA2 6883   4.191   2.948   7.193
  442GLY    HA3 6884   4.202   3.061   7.063
  442GLY      C 6885   4.047   2.912   7.037
  442GLY      O 6886   3.948   2.982   7.069
  443LEU      N 6887   4.033   2.804   6.953
  443LEU      H 6888   4.111   2.751   6.919
  443LEU     CA 6889   3.910   2.760   6.893
  443LEU     HA 6890   3.848   2.847   6.872
  443LEU     CB 6891   3.938   2.691   6.758
  443LEU    HB2 6892   3.975   2.590   6.774
  443LEU    HB3 6893   3.838   2.674   6.716
  443LEU     CG 6894   4.012   2.766   6.643
  443LEU     HG 6895   4.110   2.781   6.688
  443LEU    CD1 6896   4.021   2.668   6.525
  443LEU   HD11 6897   4.073   2.728   6.450
  443LEU   HD12 6898   4.081   2.579   6.544
  443LEU   HD13 6899   3.926   2.646   6.476
  443LEU    CD2 6900   3.942   2.901   6.625
  443LEU   HD21 6901   3.992   2.956   6.544
  443LEU   HD22 6902   3.835   2.900   6.607
  443LEU   HD23 6903   3.964   2.957   6.715
  443LEU      C 6904   3.814   2.677   6.992
  443LEU      O 6905   3.865   2.606   7.079
  444PRO      N 6906   3.681   2.682   6.964
  444PRO     CD 6907   3.611   2.776   6.881
  444PRO    HD2 6908   3.660   2.780   6.784
  444PRO    HD3 6909   3.603   2.876   6.924
  444PRO     CG 6910   3.468   2.716   6.861
  444PRO    HG2 6911   3.477   2.645   6.779
  444PRO    HG3 6912   3.393   2.794   6.849
  444PRO     CB 6913   3.450   2.642   6.993
  444PRO    HB2 6914   3.377   2.562   6.979
  444PRO    HB3 6915   3.426   2.711   7.073
  444PRO     CA 6916   3.592   2.588   7.030
  444PRO     HA 6917   3.606   2.607   7.137
  444PRO      C 6918   3.609   2.445   6.978
  444PRO      O 6919   3.646   2.421   6.864
  445ALA      N 6920   3.586   2.345   7.060
  445ALA      H 6921   3.531   2.364   7.142
  445ALA     CA 6922   3.625   2.206   7.041
  445ALA     HA 6923   3.734   2.204   7.031
  445ALA     CB 6924   3.575   2.138   7.168
  445ALA    HB1 6925   3.600   2.033   7.153
  445ALA    HB2 6926   3.620   2.179   7.258
  445ALA    HB3 6927   3.466   2.139   7.180
  445ALA      C 6928   3.568   2.134   6.919
  445ALA      O 6929   3.468   2.178   6.859
  446GLY      N 6930   3.640   2.029   6.874
  446GLY      H 6931   3.729   2.017   6.920
  446GLY     CA 6932   3.600   1.929   6.768
  446GLY    HA2 6933   3.569   1.835   6.814
  446GLY    HA3 6934   3.509   1.964   6.720
  446GLY      C 6935   3.692   1.907   6.653
  446GLY      O 6936   3.805   1.962   6.661
  447THR      N 6937   3.653   1.842   6.548
  447THR      H 6938   3.589   1.765   6.556
  447THR     CA 6939   3.741   1.819   6.439
  447THR     HA 6940   3.847   1.828   6.463
  447THR     CB 6941   3.718   1.675   6.382
  447THR     HB 6942   3.618   1.660   6.341
  447THR    CG2 6943   3.824   1.657   6.265
  447THR   HG21 6944   3.923   1.679   6.305
  447THR   HG22 6945   3.836   1.551   6.242
  447THR   HG23 6946   3.791   1.719   6.181
  447THR    OG1 6947   3.735   1.576   6.483
  447THR    HG1 6948   3.652   1.533   6.502
  447THR      C 6949   3.703   1.916   6.332
  447THR      O 6950   3.588   1.940   6.297
  448TYR      N 6951   3.813   1.973   6.275
  448TYR      H 6952   3.904   1.945   6.308
  448TYR     CA 6953   3.816   2.068   6.168
  448TYR     HA 6954   3.716   2.089   6.130
  448TYR     CB 6955   3.874   2.200   6.216
  448TYR    HB2 6956   3.978   2.187   6.247
  448TYR    HB3 6957   3.879   2.261   6.126
  448TYR     CG 6958   3.794   2.278   6.322
  448TYR    CD1 6959   3.787   2.235   6.456
  448TYR    HD1 6960   3.831   2.140   6.483
  448TYR    CE1 6961   3.724   2.312   6.552
  448TYR    HE1 6962   3.720   2.284   6.656
  448TYR     CZ 6963   3.664   2.432   6.508
  448TYR     OH 6964   3.608   2.514   6.599
  448TYR     HH 6965   3.619   2.474   6.686
  448TYR    CE2 6966   3.665   2.473   6.373
  448TYR    HE2 6967   3.606   2.558   6.340
  448TYR    CD2 6968   3.733   2.393   6.279
  448TYR    HD2 6969   3.737   2.416   6.174
  448TYR      C 6970   3.900   2.010   6.055
  448TYR      O 6971   4.007   1.958   6.081
  449CYX      N 6972   3.851   2.009   5.936
  449CYX      H 6973   3.756   2.039   5.918
  449CYX     CA 6974   3.932   1.956   5.826
  449CYX     HA 6975   3.984   1.867   5.861
  449CYX     CB 6976   3.839   1.907   5.708
  449CYX    HB2 6977   3.793   1.995   5.664
  449CYX    HB3 6978   3.905   1.856   5.638
  449CYX     SG 6979   3.698   1.791   5.755
  449CYX      C 6980   4.025   2.067   5.791
  449CYX      O 6981   3.998   2.185   5.795
  450ASP      N 6982   4.147   2.034   5.744
  450ASP      H 6983   4.165   1.935   5.738
  450ASP     CA 6984   4.237   2.124   5.671
  450ASP     HA 6985   4.260   2.217   5.723
  450ASP     CB 6986   4.379   2.051   5.658
  450ASP    HB2 6987   4.433   2.039   5.751
  450ASP    HB3 6988   4.371   1.949   5.619
  450ASP     CG 6989   4.474   2.135   5.573
  450ASP    OD1 6990   4.485   2.258   5.599
  450ASP    OD2 6991   4.534   2.071   5.479
  450ASP      C 6992   4.177   2.159   5.530
  450ASP      O 6993   4.110   2.078   5.466
  451VAL      N 6994   4.196   2.278   5.482
  451VAL      H 6995   4.249   2.337   5.546
  451VAL     CA 6996   4.148   2.329   5.354
  451VAL     HA 6997   4.086   2.258   5.298
  451VAL     CB 6998   4.056   2.452   5.373
  451VAL     HB 6999   3.995   2.468   5.284
  451VAL    CG1 7000   3.952   2.433   5.487
  451VAL   HG11 7001   3.877   2.512   5.488
  451VAL   HG12 7002   3.888   2.350   5.458
  451VAL   HG13 7003   3.991   2.418   5.588
  451VAL    CG2 7004   4.137   2.579   5.390
  451VAL   HG21 7005   4.083   2.671   5.369
  451VAL   HG22 7006   4.176   2.599   5.490
  451VAL   HG23 7007   4.225   2.599   5.328
  451VAL      C 7008   4.262   2.351   5.247
  451VAL      O 7009   4.242   2.383   5.129
  452ILE      N 7010   4.381   2.318   5.288
  452ILE      H 7011   4.383   2.284   5.384
  452ILE     CA 7012   4.509   2.318   5.207
  452ILE     HA 7013   4.503   2.389   5.124
  452ILE     CB 7014   4.637   2.354   5.289
  452ILE     HB 7015   4.654   2.285   5.372
  452ILE    CG2 7016   4.770   2.356   5.210
  452ILE   HG21 7017   4.758   2.419   5.122
  452ILE   HG22 7018   4.846   2.403   5.272
  452ILE   HG23 7019   4.807   2.259   5.178
  452ILE    CG1 7020   4.638   2.497   5.345
  452ILE   HG12 7021   4.560   2.504   5.422
  452ILE   HG13 7022   4.732   2.532   5.389
  452ILE    CD1 7023   4.601   2.610   5.253
  452ILE   HD11 7024   4.592   2.701   5.312
  452ILE   HD12 7025   4.677   2.628   5.177
  452ILE   HD13 7026   4.499   2.585   5.224
  452ILE      C 7027   4.528   2.182   5.136
  452ILE      O 7028   4.572   2.182   5.024
  453SER      N 7029   4.500   2.067   5.195
  453SER      H 7030   4.505   2.076   5.296
  453SER     CA 7031   4.515   1.931   5.132
  453SER     HA 7032   4.577   1.948   5.044
  453SER     CB 7033   4.593   1.852   5.240
  453SER    HB2 7034   4.623   1.756   5.199
  453SER    HB3 7035   4.688   1.903   5.256
  453SER     OG 7036   4.530   1.833   5.361
  453SER     HG 7037   4.514   1.918   5.401
  453SER      C 7038   4.382   1.861   5.094
  453SER      O 7039   4.378   1.754   5.034
  454GLY      N 7040   4.267   1.923   5.114
  454GLY      H 7041   4.262   2.010   5.165
  454GLY     CA 7042   4.139   1.880   5.045
  454GLY    HA2 7043   4.151   1.881   4.937
  454GLY    HA3 7044   4.110   1.781   5.081
  454GLY      C 7045   4.038   1.985   5.075
  454GLY      O 7046   4.063   2.100   5.091
  455ASP      N 7047   3.913   1.942   5.058
  455ASP      H 7048   3.895   1.848   5.025
  455ASP     CA 7049   3.787   2.017   5.063
  455ASP     HA 7050   3.800   2.114   5.110
  455ASP     CB 7051   3.739   2.045   4.918
  455ASP    HB2 7052   3.756   1.956   4.858
  455ASP    HB3 7053   3.635   2.073   4.901
  455ASP     CG 7054   3.822   2.151   4.850
  455ASP    OD1 7055   3.916   2.112   4.778
  455ASP    OD2 7056   3.791   2.268   4.860
  455ASP      C 7057   3.681   1.931   5.132
  455ASP      O 7058   3.682   1.810   5.117
  456LYS      N 7059   3.589   1.991   5.218
  456LYS      H 7060   3.609   2.081   5.259
  456LYS     CA 7061   3.479   1.919   5.290
  456LYS     HA 7062   3.529   1.834   5.336
  456LYS     CB 7063   3.441   2.015   5.408
  456LYS    HB2 7064   3.529   2.069   5.443
  456LYS    HB3 7065   3.369   2.090   5.374
  456LYS     CG 7066   3.382   1.937   5.532
  456LYS    HG2 7067   3.303   1.870   5.500
  456LYS    HG3 7068   3.460   1.869   5.567
  456LYS     CD 7069   3.331   2.033   5.649
  456LYS    HD2 7070   3.324   1.975   5.741
  456LYS    HD3 7071   3.401   2.116   5.649
  456LYS     CE 7072   3.187   2.084   5.626
  456LYS    HE2 7073   3.186   2.141   5.533
  456LYS    HE3 7074   3.121   1.998   5.616
  456LYS     NZ 7075   3.150   2.179   5.731
  456LYS    HZ1 7076   3.158   2.135   5.822
  456LYS    HZ2 7077   3.212   2.258   5.731
  456LYS    HZ3 7078   3.053   2.205   5.741
  456LYS      C 7079   3.367   1.885   5.195
  456LYS      O 7080   3.322   1.973   5.120
  457ILE      N 7081   3.314   1.763   5.212
  457ILE      H 7082   3.350   1.699   5.281
  457ILE     CA 7083   3.192   1.717   5.139
  457ILE     HA 7084   3.140   1.811   5.120
  457ILE     CB 7085   3.224   1.648   5.005
  457ILE     HB 7086   3.132   1.591   4.993
  457ILE    CG2 7087   3.240   1.753   4.892
  457ILE   HG21 7088   3.211   1.717   4.793
  457ILE   HG22 7089   3.171   1.835   4.912
  457ILE   HG23 7090   3.343   1.784   4.877
  457ILE    CG1 7091   3.337   1.543   5.012
  457ILE   HG12 7092   3.433   1.590   4.991
  457ILE   HG13 7093   3.343   1.501   5.112
  457ILE    CD1 7094   3.320   1.435   4.902
  457ILE   HD11 7095   3.306   1.481   4.804
  457ILE   HD12 7096   3.406   1.369   4.907
  457ILE   HD13 7097   3.234   1.380   4.940
  457ILE      C 7098   3.100   1.634   5.228
  457ILE      O 7099   3.138   1.524   5.263
  458ASN      N 7100   2.980   1.693   5.248
  458ASN      H 7101   2.971   1.790   5.221
  458ASN     CA 7102   2.874   1.634   5.331
  458ASN     HA 7103   2.809   1.717   5.357
  458ASN     CB 7104   2.791   1.533   5.238
  458ASN    HB2 7105   2.751   1.588   5.153
  458ASN    HB3 7106   2.855   1.455   5.198
  458ASN     CG 7107   2.669   1.480   5.308
  458ASN    OD1 7108   2.621   1.534   5.407
  458ASN    ND2 7109   2.622   1.365   5.273
  458ASN   HD21 7110   2.526   1.344   5.295
  458ASN   HD22 7111   2.682   1.316   5.207
  458ASN      C 7112   2.928   1.579   5.462
  458ASN      O 7113   2.931   1.456   5.491
  459GLY      N 7114   2.994   1.663   5.548
  459GLY      H 7115   2.976   1.759   5.523
  459GLY     CA 7116   3.038   1.634   5.684
  459GLY    HA2 7117   3.078   1.728   5.723
  459GLY    HA3 7118   2.949   1.610   5.742
  459GLY      C 7119   3.151   1.531   5.691
  459GLY      O 7120   3.158   1.454   5.786
  460ASN      N 7121   3.235   1.530   5.584
  460ASN      H 7122   3.224   1.604   5.516
  460ASN     CA 7123   3.356   1.446   5.572
  460ASN     HA 7124   3.381   1.417   5.674
  460ASN     CB 7125   3.310   1.322   5.488
  460ASN    HB2 7126   3.219   1.285   5.535
  460ASN    HB3 7127   3.298   1.359   5.386
  460ASN     CG 7128   3.407   1.203   5.487
  460ASN    OD1 7129   3.510   1.213   5.552
  460ASN    ND2 7130   3.382   1.096   5.414
  460ASN   HD21 7131   3.443   1.016   5.428
  460ASN   HD22 7132   3.290   1.076   5.377
  460ASN      C 7133   3.476   1.511   5.505
  460ASN      O 7134   3.456   1.607   5.423
  461CYX      N 7135   3.598   1.470   5.551
  461CYX      H 7136   3.599   1.384   5.604
  461CYX     CA 7137   3.713   1.538   5.498
  461CYX     HA 7138   3.677   1.638   5.476
  461CYX     CB 7139   3.817   1.545   5.612
  461CYX    HB2 7140   3.848   1.441   5.622
  461CYX    HB3 7141   3.905   1.593   5.568
  461CYX     SG 7142   3.771   1.608   5.780
  461CYX      C 7143   3.774   1.471   5.375
  461CYX      O 7144   3.766   1.349   5.361
  462THR      N 7145   3.843   1.545   5.291
  462THR      H 7146   3.830   1.645   5.297
  462THR     CA 7147   3.929   1.482   5.190
  462THR     HA 7148   3.930   1.374   5.201
  462THR     CB 7149   3.871   1.509   5.050
  462THR     HB 7150   3.931   1.468   4.969
  462THR    CG2 7151   3.734   1.457   5.026
  462THR   HG21 7152   3.731   1.348   5.033
  462THR   HG22 7153   3.675   1.492   5.111
  462THR   HG23 7154   3.699   1.493   4.929
  462THR    OG1 7155   3.868   1.648   5.017
  462THR    HG1 7156   3.789   1.681   5.060
  462THR      C 7157   4.079   1.524   5.206
  462THR      O 7158   4.173   1.457   5.160
  463GLY      N 7159   4.103   1.629   5.288
  463GLY      H 7160   4.028   1.689   5.320
  463GLY     CA 7161   4.239   1.661   5.343
  463GLY    HA2 7162   4.320   1.642   5.273
  463GLY    HA3 7163   4.233   1.769   5.352
  463GLY      C 7164   4.271   1.595   5.483
  463GLY      O 7165   4.202   1.503   5.520
  464ILE      N 7166   4.370   1.642   5.562
  464ILE      H 7167   4.419   1.719   5.519
  464ILE     CA 7168   4.398   1.597   5.705
  464ILE     HA 7169   4.392   1.488   5.707
  464ILE     CB 7170   4.542   1.609   5.748
  464ILE     HB 7171   4.545   1.553   5.841
  464ILE    CG2 7172   4.634   1.538   5.641
  464ILE   HG21 7173   4.737   1.541   5.678
  464ILE   HG22 7174   4.608   1.433   5.627
  464ILE   HG23 7175   4.634   1.591   5.546
  464ILE    CG1 7176   4.570   1.763   5.772
  464ILE   HG12 7177   4.583   1.806   5.673
  464ILE   HG13 7178   4.495   1.828   5.817
  464ILE    CD1 7179   4.692   1.777   5.857
  464ILE   HD11 7180   4.700   1.881   5.889
  464ILE   HD12 7181   4.683   1.703   5.937
  464ILE   HD13 7182   4.775   1.764   5.787
  464ILE      C 7183   4.294   1.647   5.804
  464ILE      O 7184   4.224   1.744   5.771
  465LYS      N 7185   4.282   1.583   5.919
  465LYS      H 7186   4.344   1.503   5.925
  465LYS     CA 7187   4.193   1.611   6.035
  465LYS     HA 7188   4.115   1.680   6.004
  465LYS     CB 7189   4.124   1.480   6.089
  465LYS    HB2 7190   4.197   1.399   6.088
  465LYS    HB3 7191   4.069   1.497   6.182
  465LYS     CG 7192   4.017   1.449   5.977
  465LYS    HG2 7193   3.949   1.534   5.979
  465LYS    HG3 7194   4.068   1.438   5.881
  465LYS     CD 7195   3.936   1.320   5.998
  465LYS    HD2 7196   3.876   1.334   6.088
  465LYS    HD3 7197   3.855   1.323   5.925
  465LYS     CE 7198   4.023   1.195   5.986
  465LYS    HE2 7199   4.110   1.207   6.050
  465LYS    HE3 7200   3.971   1.108   6.027
  465LYS     NZ 7201   4.075   1.156   5.849
  465LYS    HZ1 7202   4.141   1.221   5.808
  465LYS    HZ2 7203   4.108   1.061   5.855
  465LYS    HZ3 7204   4.005   1.149   5.776
  465LYS      C 7205   4.277   1.682   6.141
  465LYS      O 7206   4.363   1.621   6.210
  466ILE      N 7207   4.237   1.808   6.180
  466ILE      H 7208   4.161   1.854   6.131
  466ILE     CA 7209   4.291   1.879   6.290
  466ILE     HA 7210   4.381   1.832   6.331
  466ILE     CB 7211   4.316   2.024   6.250
  466ILE     HB 7212   4.224   2.069   6.212
  466ILE    CG2 7213   4.369   2.107   6.370
  466ILE   HG21 7214   4.431   2.189   6.335
  466ILE   HG22 7215   4.285   2.146   6.428
  466ILE   HG23 7216   4.433   2.042   6.430
  466ILE    CG1 7217   4.431   2.018   6.142
  466ILE   HG12 7218   4.396   1.983   6.045
  466ILE   HG13 7219   4.477   2.115   6.121
  466ILE    CD1 7220   4.557   1.940   6.173
  466ILE   HD11 7221   4.539   1.833   6.164
  466ILE   HD12 7222   4.631   1.967   6.098
  466ILE   HD13 7223   4.591   1.961   6.274
  466ILE      C 7224   4.186   1.863   6.402
  466ILE      O 7225   4.066   1.892   6.382
  467TYR      N 7226   4.227   1.818   6.522
  467TYR      H 7227   4.326   1.801   6.528
  467TYR     CA 7228   4.138   1.793   6.637
  467TYR     HA 7229   4.036   1.810   6.600
  467TYR     CB 7230   4.151   1.648   6.684
  467TYR    HB2 7231   4.104   1.574   6.619
  467TYR    HB3 7232   4.255   1.617   6.698
  467TYR     CG 7233   4.084   1.632   6.819
  467TYR    CD1 7234   3.942   1.649   6.834
  467TYR    HD1 7235   3.877   1.652   6.748
  467TYR    CE1 7236   3.888   1.668   6.962
  467TYR    HE1 7237   3.780   1.663   6.972
  467TYR     CZ 7238   3.970   1.664   7.074
  467TYR     OH 7239   3.918   1.663   7.193
  467TYR     HH 7240   3.975   1.638   7.266
  467TYR    CE2 7241   4.109   1.645   7.056
  467TYR    HE2 7242   4.167   1.646   7.147
  467TYR    CD2 7243   4.167   1.627   6.930
  467TYR    HD2 7244   4.268   1.591   6.920
  467TYR      C 7245   4.165   1.895   6.751
  467TYR      O 7246   4.274   1.894   6.808
  468VAL      N 7247   4.068   1.985   6.775
  468VAL      H 7248   3.979   1.978   6.729
  468VAL     CA 7249   4.072   2.082   6.875
  468VAL     HA 7250   4.178   2.103   6.889
  468VAL     CB 7251   4.005   2.218   6.828
  468VAL     HB 7252   3.901   2.199   6.801
  468VAL    CG1 7253   4.012   2.329   6.934
  468VAL   HG11 7254   3.964   2.293   7.024
  468VAL   HG12 7255   4.115   2.354   6.959
  468VAL   HG13 7256   3.951   2.412   6.899
  468VAL    CG2 7257   4.075   2.268   6.700
  468VAL   HG21 7258   4.182   2.279   6.719
  468VAL   HG22 7259   4.053   2.207   6.612
  468VAL   HG23 7260   4.042   2.368   6.672
  468VAL      C 7261   4.003   2.038   7.007
  468VAL      O 7262   3.887   1.997   7.020
  469SER      N 7263   4.080   2.045   7.117
  469SER      H 7264   4.174   2.081   7.111
  469SER     CA 7265   4.033   2.023   7.258
  469SER     HA 7266   3.969   1.934   7.264
  469SER     CB 7267   4.158   1.985   7.347
  469SER    HB2 7268   4.122   1.943   7.441
  469SER    HB3 7269   4.211   1.906   7.295
  469SER     OG 7270   4.242   2.093   7.378
  469SER     HG 7271   4.317   2.096   7.317
  469SER      C 7272   3.932   2.124   7.324
  469SER      O 7273   3.908   2.231   7.270
  470ASP      N 7274   3.871   2.093   7.442
  470ASP      H 7275   3.892   2.002   7.481
  470ASP     CA 7276   3.795   2.181   7.532
  470ASP     HA 7277   3.709   2.212   7.472
  470ASP     CB 7278   3.749   2.097   7.657
  470ASP    HB2 7279   3.671   2.022   7.640
  470ASP    HB3 7280   3.837   2.041   7.688
  470ASP     CG 7281   3.686   2.168   7.772
  470ASP    OD1 7282   3.754   2.162   7.880
  470ASP    OD2 7283   3.564   2.199   7.772
  470ASP      C 7284   3.866   2.304   7.581
  470ASP      O 7285   3.800   2.411   7.592
  471ASP      N 7286   3.998   2.297   7.590
  471ASP      H 7287   4.045   2.210   7.570
  471ASP     CA 7288   4.093   2.405   7.623
  471ASP     HA 7289   4.050   2.458   7.708
  471ASP     CB 7290   4.220   2.341   7.677
  471ASP    HB2 7291   4.199   2.255   7.740
  471ASP    HB3 7292   4.272   2.326   7.583
  471ASP     CG 7293   4.310   2.444   7.756
  471ASP    OD1 7294   4.251   2.504   7.847
  471ASP    OD2 7295   4.431   2.451   7.727
  471ASP      C 7296   4.122   2.490   7.500
  471ASP      O 7297   4.174   2.601   7.511
  472GLY      N 7298   4.092   2.436   7.381
  472GLY      H 7299   4.040   2.349   7.378
  472GLY     CA 7300   4.141   2.493   7.259
  472GLY    HA2 7301   4.071   2.455   7.184
  472GLY    HA3 7302   4.123   2.601   7.264
  472GLY      C 7303   4.283   2.460   7.212
  472GLY      O 7304   4.320   2.494   7.099
  473LYS      N 7305   4.367   2.397   7.297
  473LYS      H 7306   4.338   2.372   7.390
  473LYS     CA 7307   4.490   2.339   7.251
  473LYS     HA 7308   4.549   2.419   7.206
  473LYS     CB 7309   4.564   2.274   7.371
  473LYS    HB2 7310   4.499   2.224   7.442
  473LYS    HB3 7311   4.633   2.205   7.322
  473LYS     CG 7312   4.635   2.387   7.455
  473LYS    HG2 7313   4.692   2.449   7.386
  473LYS    HG3 7314   4.560   2.442   7.512
  473LYS     CD 7315   4.730   2.314   7.554
  473LYS    HD2 7316   4.668   2.262   7.627
  473LYS    HD3 7317   4.802   2.244   7.510
  473LYS     CE 7318   4.803   2.418   7.638
  473LYS    HE2 7319   4.895   2.378   7.682
  473LYS    HE3 7320   4.834   2.496   7.568
  473LYS     NZ 7321   4.716   2.474   7.742
  473LYS    HZ1 7322   4.702   2.398   7.807
  473LYS    HZ2 7323   4.760   2.549   7.793
  473LYS    HZ3 7324   4.629   2.503   7.699
  473LYS      C 7325   4.470   2.234   7.149
  473LYS      O 7326   4.370   2.170   7.154
  474ALA      N 7327   4.559   2.219   7.055
  474ALA      H 7328   4.642   2.276   7.065
  474ALA     CA 7329   4.558   2.116   6.957
  474ALA     HA 7330   4.523   2.028   7.010
  474ALA     CB 7331   4.471   2.146   6.837
  474ALA    HB1 7332   4.513   2.234   6.788
  474ALA    HB2 7333   4.464   2.059   6.772
  474ALA    HB3 7334   4.370   2.171   6.870
  474ALA      C 7335   4.702   2.077   6.924
  474ALA      O 7336   4.794   2.143   6.964
  475HIE      N 7337   4.706   1.958   6.860
  475HIE      H 7338   4.622   1.902   6.865
  475HIE     CA 7339   4.828   1.909   6.795
  475HIE     HA 7340   4.922   1.944   6.839
  475HIE     CB 7341   4.849   1.759   6.808
  475HIE    HB2 7342   4.805   1.726   6.902
  475HIE    HB3 7343   4.791   1.711   6.729
  475HIE     CG 7344   4.996   1.721   6.794
  475HIE    ND1 7345   5.085   1.699   6.895
  475HIE    CE1 7346   5.199   1.654   6.834
  475HIE    HE1 7347   5.293   1.641   6.886
  475HIE    NE2 7348   5.184   1.635   6.704
  475HIE    HE2 7349   5.254   1.598   6.641
  475HIE    CD2 7350   5.056   1.681   6.676
  475HIE    HD2 7351   5.011   1.676   6.577
  475HIE      C 7352   4.835   1.954   6.644
  475HIE      O 7353   4.726   1.967   6.582
  476PHE      N 7354   4.948   1.982   6.587
  476PHE      H 7355   5.031   1.970   6.642
  476PHE     CA 7356   4.976   2.006   6.443
  476PHE     HA 7357   4.893   1.965   6.385
  476PHE     CB 7358   4.982   2.157   6.417
  476PHE    HB2 7359   5.055   2.196   6.488
  476PHE    HB3 7360   5.014   2.180   6.315
  476PHE     CG 7361   4.849   2.237   6.425
  476PHE    CD1 7362   4.769   2.243   6.315
  476PHE    HD1 7363   4.801   2.197   6.223
  476PHE    CE1 7364   4.655   2.327   6.325
  476PHE    HE1 7365   4.590   2.349   6.242
  476PHE     CZ 7366   4.616   2.381   6.449
  476PHE     HZ 7367   4.521   2.433   6.460
  476PHE    CE2 7368   4.698   2.368   6.561
  476PHE    HE2 7369   4.664   2.417   6.652
  476PHE    CD2 7370   4.813   2.290   6.550
  476PHE    HD2 7371   4.875   2.269   6.636
  476PHE      C 7372   5.112   1.954   6.397
  476PHE      O 7373   5.208   1.972   6.470
  477SER      N 7374   5.126   1.892   6.277
  477SER      H 7375   5.040   1.881   6.225
  477SER     CA 7376   5.249   1.826   6.227
  477SER     HA 7377   5.332   1.883   6.268
  477SER     CB 7378   5.258   1.681   6.274
  477SER    HB2 7379   5.353   1.639   6.241
  477SER    HB3 7380   5.265   1.684   6.383
  477SER     OG 7381   5.146   1.606   6.223
  477SER     HG 7382   5.165   1.513   6.230
  477SER      C 7383   5.270   1.827   6.072
  477SER      O 7384   5.179   1.809   5.997
  478ILE      N 7385   5.396   1.860   6.024
  478ILE      H 7386   5.474   1.859   6.087
  478ILE     CA 7387   5.420   1.897   5.881
  478ILE     HA 7388   5.338   1.852   5.825
  478ILE     CB 7389   5.429   2.051   5.864
  478ILE     HB 7390   5.495   2.095   5.939
  478ILE    CG2 7391   5.481   2.087   5.728
  478ILE   HG21 7392   5.502   2.194   5.726
  478ILE   HG22 7393   5.581   2.048   5.711
  478ILE   HG23 7394   5.412   2.060   5.648
  478ILE    CG1 7395   5.285   2.107   5.898
  478ILE   HG12 7396   5.209   2.069   5.831
  478ILE   HG13 7397   5.269   2.092   6.005
  478ILE    CD1 7398   5.276   2.258   5.882
  478ILE   HD11 7399   5.339   2.311   5.953
  478ILE   HD12 7400   5.307   2.288   5.782
  478ILE   HD13 7401   5.172   2.290   5.890
  478ILE      C 7402   5.555   1.829   5.834
  478ILE      O 7403   5.656   1.822   5.907
  479SER      N 7404   5.568   1.783   5.704
  479SER      H 7405   5.488   1.790   5.642
  479SER     CA 7406   5.695   1.738   5.640
  479SER     HA 7407   5.762   1.697   5.715
  479SER     CB 7408   5.663   1.617   5.550
  479SER    HB2 7409   5.626   1.531   5.605
  479SER    HB3 7410   5.584   1.641   5.478
  479SER     OG 7411   5.783   1.575   5.495
  479SER     HG 7412   5.774   1.489   5.453
  479SER      C 7413   5.758   1.853   5.566
  479SER      O 7414   5.684   1.935   5.510
  480ASN      N 7415   5.892   1.872   5.576
  480ASN      H 7416   5.944   1.818   5.643
  480ASN     CA 7417   5.956   1.973   5.490
  480ASN     HA 7418   5.903   2.067   5.507
  480ASN     CB 7419   6.113   1.981   5.525
  480ASN    HB2 7420   6.130   2.004   5.630
  480ASN    HB3 7421   6.163   1.885   5.511
  480ASN     CG 7422   6.191   2.068   5.430
  480ASN    OD1 7423   6.304   2.038   5.394
  480ASN    ND2 7424   6.135   2.181   5.400
  480ASN   HD21 7425   6.174   2.238   5.326
  480ASN   HD22 7426   6.047   2.203   5.445
  480ASN      C 7427   5.937   1.936   5.344
  480ASN      O 7428   5.942   2.034   5.269
  481SER      N 7429   5.896   1.812   5.309
  481SER      H 7430   5.868   1.754   5.387
  481SER     CA 7431   5.863   1.766   5.162
  481SER     HA 7432   5.922   1.829   5.097
  481SER     CB 7433   5.920   1.623   5.144
  481SER    HB2 7434   5.854   1.548   5.187
  481SER    HB3 7435   5.912   1.605   5.037
  481SER     OG 7436   6.050   1.619   5.189
  481SER     HG 7437   6.102   1.659   5.119
  481SER      C 7438   5.716   1.764   5.128
  481SER      O 7439   5.680   1.720   5.022
  482ALA      N 7440   5.636   1.813   5.211
  482ALA      H 7441   5.668   1.840   5.303
  482ALA     CA 7442   5.491   1.839   5.185
  482ALA     HA 7443   5.434   1.753   5.149
  482ALA     CB 7444   5.414   1.897   5.308
  482ALA    HB1 7445   5.309   1.917   5.286
  482ALA    HB2 7446   5.426   1.837   5.398
  482ALA    HB3 7447   5.462   1.988   5.342
  482ALA      C 7448   5.482   1.941   5.073
  482ALA      O 7449   5.553   2.042   5.087
  483GLU      N 7450   5.396   1.922   4.968
  483GLU      H 7451   5.339   1.838   4.962
  483GLU     CA 7452   5.399   2.017   4.852
  483GLU     HA 7453   5.501   2.028   4.815
  483GLU     CB 7454   5.316   1.974   4.732
  483GLU    HB2 7455   5.215   1.950   4.766
  483GLU    HB3 7456   5.314   2.055   4.659
  483GLU     CG 7457   5.378   1.841   4.668
  483GLU    HG2 7458   5.378   1.759   4.740
  483GLU    HG3 7459   5.307   1.801   4.596
  483GLU     CD 7460   5.513   1.874   4.607
  483GLU    OE1 7461   5.614   1.866   4.680
  483GLU    OE2 7462   5.515   1.909   4.488
  483GLU      C 7463   5.357   2.158   4.890
  483GLU      O 7464   5.379   2.254   4.817
  484ASP      N 7465   5.289   2.166   5.001
  484ASP      H 7466   5.266   2.086   5.057
  484ASP     CA 7467   5.245   2.292   5.058
  484ASP     HA 7468   5.297   2.378   5.016
  484ASP     CB 7469   5.096   2.315   5.023
  484ASP    HB2 7470   5.042   2.223   5.046
  484ASP    HB3 7471   5.050   2.397   5.077
  484ASP     CG 7472   5.088   2.342   4.872
  484ASP    OD1 7473   5.128   2.454   4.832
  484ASP    OD2 7474   5.021   2.266   4.804
  484ASP      C 7475   5.277   2.275   5.206
  484ASP      O 7476   5.207   2.199   5.284
  485PRO      N 7477   5.381   2.341   5.268
  485PRO     CD 7478   5.479   2.415   5.197
  485PRO    HD2 7479   5.438   2.512   5.170
  485PRO    HD3 7480   5.519   2.366   5.108
  485PRO     CG 7481   5.596   2.426   5.300
  485PRO    HG2 7482   5.599   2.524   5.346
  485PRO    HG3 7483   5.692   2.404   5.254
  485PRO     CB 7484   5.572   2.330   5.412
  485PRO    HB2 7485   5.617   2.357   5.507
  485PRO    HB3 7486   5.612   2.236   5.375
  485PRO     CA 7487   5.420   2.324   5.411
  485PRO     HA 7488   5.389   2.225   5.446
  485PRO      C 7489   5.344   2.406   5.513
  485PRO      O 7490   5.406   2.463   5.604
  486PHE      N 7491   5.217   2.418   5.506
  486PHE      H 7492   5.178   2.371   5.425
  486PHE     CA 7493   5.127   2.490   5.600
  486PHE     HA 7494   5.165   2.485   5.703
  486PHE     CB 7495   5.118   2.639   5.561
  486PHE    HB2 7496   5.087   2.694   5.650
  486PHE    HB3 7497   5.219   2.676   5.542
  486PHE     CG 7498   5.028   2.682   5.443
  486PHE    CD1 7499   5.040   2.647   5.308
  486PHE    HD1 7500   5.109   2.567   5.289
  486PHE    CE1 7501   4.971   2.701   5.204
  486PHE    HE1 7502   4.995   2.669   5.104
  486PHE     CZ 7503   4.876   2.802   5.231
  486PHE     HZ 7504   4.817   2.851   5.156
  486PHE    CE2 7505   4.856   2.841   5.368
  486PHE    HE2 7506   4.778   2.913   5.387
  486PHE    CD2 7507   4.931   2.790   5.472
  486PHE    HD2 7508   4.913   2.827   5.572
  486PHE      C 7509   4.990   2.414   5.619
  486PHE      O 7510   4.967   2.315   5.553
  487ILE      N 7511   4.905   2.450   5.717
  487ILE      H 7512   4.936   2.522   5.781
  487ILE     CA 7513   4.782   2.384   5.751
  487ILE     HA 7514   4.739   2.339   5.661
  487ILE     CB 7515   4.783   2.274   5.861
  487ILE     HB 7516   4.852   2.311   5.937
  487ILE    CG2 7517   4.643   2.253   5.931
  487ILE   HG21 7518   4.560   2.226   5.866
  487ILE   HG22 7519   4.653   2.192   6.021
  487ILE   HG23 7520   4.607   2.346   5.973
  487ILE    CG1 7521   4.841   2.139   5.812
  487ILE   HG12 7522   4.758   2.081   5.770
  487ILE   HG13 7523   4.926   2.162   5.749
  487ILE    CD1 7524   4.913   2.059   5.914
  487ILE   HD11 7525   5.008   2.111   5.929
  487ILE   HD12 7526   4.857   2.041   6.006
  487ILE   HD13 7527   4.948   1.960   5.884
  487ILE      C 7528   4.695   2.501   5.797
  487ILE      O 7529   4.737   2.578   5.880
  488ALA      N 7530   4.570   2.512   5.745
  488ALA      H 7531   4.536   2.434   5.690
  488ALA     CA 7532   4.477   2.620   5.780
  488ALA     HA 7533   4.505   2.666   5.875
  488ALA     CB 7534   4.477   2.724   5.661
  488ALA    HB1 7535   4.430   2.816   5.695
  488ALA    HB2 7536   4.576   2.743   5.621
  488ALA    HB3 7537   4.428   2.674   5.577
  488ALA      C 7538   4.338   2.561   5.803
  488ALA      O 7539   4.287   2.503   5.715
  489ILE      N 7540   4.272   2.591   5.912
  489ILE      H 7541   4.311   2.659   5.975
  489ILE     CA 7542   4.137   2.552   5.944
  489ILE     HA 7543   4.090   2.499   5.861
  489ILE     CB 7544   4.142   2.449   6.054
  489ILE     HB 7545   4.040   2.419   6.079
  489ILE    CG2 7546   4.218   2.322   6.013
  489ILE   HG21 7547   4.179   2.288   5.917
  489ILE   HG22 7548   4.325   2.341   6.005
  489ILE   HG23 7549   4.205   2.236   6.079
  489ILE    CG1 7550   4.209   2.512   6.184
  489ILE   HG12 7551   4.313   2.526   6.154
  489ILE   HG13 7552   4.174   2.612   6.212
  489ILE    CD1 7553   4.196   2.416   6.304
  489ILE   HD11 7554   4.238   2.319   6.275
  489ILE   HD12 7555   4.266   2.452   6.380
  489ILE   HD13 7556   4.096   2.396   6.341
  489ILE      C 7557   4.046   2.677   5.977
  489ILE      O 7558   4.095   2.780   6.026
  490HIE      N 7559   3.913   2.665   5.941
  490HIE      H 7560   3.878   2.579   5.902
  490HIE     CA 7561   3.814   2.771   5.980
  490HIE     HA 7562   3.847   2.813   6.075
  490HIE     CB 7563   3.803   2.886   5.879
  490HIE    HB2 7564   3.742   2.968   5.916
  490HIE    HB3 7565   3.902   2.929   5.866
  490HIE     CG 7566   3.758   2.838   5.738
  490HIE    ND1 7567   3.635   2.779   5.708
  490HIE    CE1 7568   3.647   2.727   5.583
  490HIE    HE1 7569   3.567   2.685   5.525
  490HIE    NE2 7570   3.764   2.750   5.529
  490HIE    HE2 7571   3.781   2.722   5.433
  490HIE    CD2 7572   3.839   2.803   5.631
  490HIE    HD2 7573   3.946   2.813   5.623
  490HIE      C 7574   3.682   2.705   6.022
  490HIE      O 7575   3.661   2.585   6.005
  491ALA      N 7576   3.591   2.788   6.077
  491ALA      H 7577   3.628   2.879   6.100
  491ALA     CA 7578   3.462   2.749   6.133
  491ALA     HA 7579   3.487   2.670   6.204
  491ALA     CB 7580   3.395   2.865   6.213
  491ALA    HB1 7581   3.455   2.915   6.289
  491ALA    HB2 7582   3.374   2.954   6.153
  491ALA    HB3 7583   3.305   2.834   6.264
  491ALA      C 7584   3.359   2.686   6.029
  491ALA      O 7585   3.257   2.628   6.071
  492GLU      N 7586   3.384   2.693   5.901
  492GLU      H 7587   3.473   2.736   5.876
  492GLU     CA 7588   3.304   2.641   5.792
  492GLU     HA 7589   3.202   2.619   5.824
  492GLU     CB 7590   3.291   2.748   5.681
  492GLU    HB2 7591   3.261   2.842   5.727
  492GLU    HB3 7592   3.394   2.770   5.654
  492GLU     CG 7593   3.202   2.720   5.563
  492GLU    HG2 7594   3.223   2.796   5.488
  492GLU    HG3 7595   3.241   2.628   5.518
  492GLU     CD 7596   3.058   2.703   5.592
  492GLU    OE1 7597   2.985   2.633   5.520
  492GLU    OE2 7598   3.013   2.767   5.694
  492GLU      C 7599   3.365   2.507   5.749
  492GLU      O 7600   3.296   2.420   5.697
  493SER      N 7601   3.494   2.476   5.773
  493SER      H 7602   3.551   2.557   5.793
  493SER     CA 7603   3.556   2.344   5.765
  493SER     HA 7604   3.507   2.296   5.680
  493SER     CB 7605   3.705   2.346   5.717
  493SER    HB2 7606   3.729   2.252   5.669
  493SER    HB3 7607   3.711   2.425   5.642
  493SER     OG 7608   3.805   2.366   5.823
  493SER     HG 7609   3.875   2.307   5.792
  493SER      C 7610   3.534   2.243   5.883
  493SER      O 7611   3.575   2.124   5.878
  494LYS      N 7612   3.465   2.295   5.983
  494LYS      H 7613   3.439   2.392   5.970
  494LYS     CA 7614   3.430   2.218   6.106
  494LYS     HA 7615   3.521   2.178   6.150
  494LYS     CB 7616   3.373   2.311   6.209
  494LYS    HB2 7617   3.427   2.405   6.205
  494LYS    HB3 7618   3.275   2.337   6.170
  494LYS     CG 7619   3.365   2.252   6.354
  494LYS    HG2 7620   3.292   2.172   6.362
  494LYS    HG3 7621   3.462   2.210   6.380
  494LYS     CD 7622   3.335   2.357   6.461
  494LYS    HD2 7623   3.399   2.442   6.438
  494LYS    HD3 7624   3.229   2.380   6.455
  494LYS     CE 7625   3.373   2.296   6.592
  494LYS    HE2 7626   3.482   2.283   6.590
  494LYS    HE3 7627   3.357   2.361   6.678
  494LYS     NZ 7628   3.304   2.167   6.632
  494LYS    HZ1 7629   3.349   2.119   6.709
  494LYS    HZ2 7630   3.209   2.192   6.656
  494LYS    HZ3 7631   3.302   2.095   6.561
  494LYS      C 7632   3.340   2.099   6.070
  494LYS      O 7633   3.261   2.110   5.974
  495LEU      N 7634   3.361   1.992   6.140
  495LEU      H 7635   3.429   1.999   6.214
  495LEU     CA 7636   3.285   1.864   6.132
  495LEU     HA 7637   3.258   1.855   6.026
  495LEU     CB 7638   3.378   1.749   6.157
  495LEU    HB2 7639   3.474   1.775   6.112
  495LEU    HB3 7640   3.392   1.736   6.264
  495LEU     CG 7641   3.328   1.613   6.097
  495LEU     HG 7642   3.271   1.626   6.005
  495LEU    CD1 7643   3.453   1.522   6.075
  495LEU   HD11 7644   3.508   1.557   5.987
  495LEU   HD12 7645   3.523   1.544   6.155
  495LEU   HD13 7646   3.424   1.418   6.068
  495LEU    CD2 7647   3.232   1.537   6.201
  495LEU   HD21 7648   3.145   1.600   6.218
  495LEU   HD22 7649   3.201   1.439   6.165
  495LEU   HD23 7650   3.281   1.523   6.297
  495LEU      C 7651   3.147   1.872   6.203
  495LEU      O 7652   3.146   1.901   6.319
  495LEU    OXT 7653   3.051   1.857   6.127
  496CA2    CA2 7654   5.114   6.389   3.359
  497CL1    CL1 7655   4.818   4.666   4.058
  498ROH    HO1 7656   5.968   5.254   4.353
  498ROH     O1 7657   5.928   5.341   4.348
  4994GA     C1 7658   6.010   5.421   4.263
  4994GA     H1 7659   6.112   5.420   4.301
  4994GA     C2 7660   5.958   5.565   4.249
  4994GA     H2 7661   6.030   5.619   4.188
  4994GA     O2 7662   5.948   5.647   4.370
  4994GA    H2O 7663   6.033   5.685   4.393
  4994GA     C3 7664   5.825   5.561   4.167
  4994GA     H3 7665   5.746   5.514   4.226
  4994GA     O3 7666   5.782   5.700   4.150
  4994GA    H3O 7667   5.852   5.727   4.091
  4994GA     C4 7668   5.826   5.492   4.029
  4994GA     H4 7669   5.883   5.548   3.954
  4994GA     C5 7670   5.890   5.351   4.050
  4994GA     H5 7671   5.822   5.288   4.106
  4994GA     C6 7672   5.923   5.273   3.916
  4994GA    H62 7673   5.994   5.194   3.941
  4994GA    H61 7674   5.838   5.223   3.872
  4994GA     O6 7675   5.986   5.354   3.814
  4994GA    H6O 7676   6.064   5.396   3.852
  4994GA     O5 7677   6.017   5.358   4.133
  4994GA     O4 7678   5.691   5.465   3.992
  5004GA     C1 7679   5.626   5.565   3.907
  5004GA     H1 7680   5.646   5.661   3.954
  5004GA     C2 7681   5.472   5.546   3.913
  5004GA     H2 7682   5.433   5.636   3.865
  5004GA     O2 7683   5.417   5.527   4.041
  5004GA    H2O 7684   5.325   5.502   4.029
  5004GA     C3 7685   5.428   5.431   3.824
  5004GA     H3 7686   5.454   5.336   3.871
  5004GA     O3 7687   5.283   5.430   3.809
  5004GA    H3O 7688   5.242   5.344   3.818
  5004GA     C4 7689   5.489   5.421   3.685
  5004GA     H4 7690   5.455   5.506   3.625
  5004GA     C5 7691   5.639   5.447   3.683
  5004GA     H5 7692   5.692   5.363   3.727
  5004GA     C6 7693   5.705   5.445   3.548
  5004GA    H62 7694   5.808   5.470   3.574
  5004GA    H61 7695   5.717   5.350   3.495
  5004GA     O6 7696   5.662   5.535   3.446
  5004GA    H6O 7697   5.734   5.547   3.384
  5004GA     O5 7698   5.673   5.563   3.760
  5004GA     O4 7699   5.466   5.292   3.620
  5014GA     C1 7700   5.346   5.269   3.538
  5014GA     H1 7701   5.268   5.331   3.581
  5014GA     C2 7702   5.302   5.122   3.531
  5014GA     H2 7703   5.206   5.116   3.481
  5014GA     O2 7704   5.282   5.070   3.672
  5014GA    H2O 7705   5.369   5.044   3.702
  5014GA     C3 7706   5.393   5.032   3.450
  5014GA     H3 7707   5.493   5.024   3.494
  5014GA     O3 7708   5.339   4.906   3.436
  5014GA    H3O 7709   5.407   4.839   3.430
  5014GA     C4 7710   5.420   5.093   3.312
  5014GA     H4 7711   5.329   5.119   3.258
  5014GA     C5 7712   5.477   5.236   3.330
  5014GA     H5 7713   5.561   5.234   3.400
  5014GA     C6 7714   5.531   5.317   3.213
  5014GA    H62 7715   5.566   5.412   3.254
  5014GA    H61 7716   5.612   5.258   3.172
  5014GA     O6 7717   5.429   5.345   3.110
  5014GA    H6O 7718   5.467   5.389   3.034
  5014GA     O5 7719   5.369   5.316   3.403
  5014GA     O4 7720   5.513   5.018   3.219
  5024GA     C1 7721   5.450   4.909   3.138
  5024GA     H1 7722   5.378   4.856   3.201
  5024GA     C2 7723   5.563   4.814   3.073
  5024GA     H2 7724   5.502   4.733   3.033
  5024GA     O2 7725   5.653   4.755   3.165
  5024GA    H2O 7726   5.613   4.748   3.252
  5024GA     C3 7727   5.650   4.873   2.952
  5024GA     H3 7728   5.728   4.934   2.997
  5024GA     O3 7729   5.710   4.758   2.874
  5024GA    H3O 7730   5.784   4.787   2.821
  5024GA     C4 7731   5.557   4.954   2.856
  5024GA     H4 7732   5.501   4.890   2.787
  5024GA     C5 7733   5.454   5.051   2.930
  5024GA     H5 7734   5.509   5.133   2.976
  5024GA     C6 7735   5.345   5.117   2.840
  5024GA    H62 7736   5.280   5.046   2.789
  5024GA    H61 7737   5.276   5.167   2.908
  5024GA     O6 7738   5.398   5.214   2.743
  5024GA    H6O 7739   5.449   5.280   2.791
  5024GA     O5 7740   5.378   4.977   3.031
  5024GA     O4 7741   5.648   5.045   2.784
  5030GA     C1 7742   5.657   5.032   2.639
  5030GA     H1 7743   5.582   4.959   2.608
  5030GA     C2 7744   5.799   4.979   2.593
  5030GA     H2 7745   5.779   4.954   2.489
  5030GA     C3 7746   5.918   5.085   2.610
  5030GA     H3 7747   5.947   5.086   2.715
  5030GA     C4 7748   5.876   5.224   2.561
  5030GA     H4 7749   5.877   5.217   2.452
  5030GA     C5 7750   5.731   5.267   2.602
  5030GA     H5 7751   5.731   5.286   2.709
  5030GA     C6 7752   5.671   5.395   2.532
  5030GA    H62 7753   5.573   5.416   2.576
  5030GA    H61 7754   5.738   5.481   2.542
  5030GA     O6 7755   5.651   5.368   2.391
  5030GA    H6O 7756   5.634   5.273   2.387
  5030GA     O5 7757   5.630   5.162   2.574
  5030GA     O4 7758   5.966   5.319   2.619
  5030GA    H4O 7759   5.976   5.395   2.561
  5030GA     O3 7760   6.031   5.045   2.525
  5030GA    H3O 7761   6.094   5.003   2.584
  5030GA     O2 7762   5.836   4.847   2.652
  5030GA    H2O 7763   5.875   4.784   2.590
  504Na+    NA+ 7764   5.938   2.131   7.242
  505WAT      O 7765   4.389   5.145   2.726
  505WAT     H1 7766   4.300   5.113   2.741
  505WAT     H2 7767   4.444   5.094   2.785
  506WAT      O 7768   4.845   4.426   3.867
  506WAT     H1 7769   4.828   4.500   3.926
  506WAT     H2 7770   4.805   4.453   3.784
  507WAT      O 7771   4.651   3.477   4.278
  507WAT     H1 7772   4.744   3.458   4.280
  507WAT     H2 7773   4.626   3.469   4.185
  508WAT      O 7774   7.474   0.093   0.688
  508WAT     H1 7775   7.383   0.112   0.710
  508WAT     H2 7776   7.506   0.173   0.647
  509WAT      O 7777   8.437   0.086   7.197
  509WAT     H1 7778   8.396   0.015   7.147
  509WAT     H2 7779   8.513   0.045   7.239
  510WAT      O 7780   5.085   5.126   3.284
  510WAT     H1 7781   5.114   5.206   3.241
  510WAT     H2 7782   4.994   5.143   3.310
  511WAT      O 7783   5.499   5.745   6.271
  511WAT     H1 7784   5.512   5.661   6.315
  511WAT     H2 7785   5.480   5.721   6.180
  512WAT      O 7786   0.824   3.448   7.401
  512WAT     H1 7787   0.780   3.364   7.385
  512WAT     H2 7788   0.914   3.434   7.372
  513WAT      O 7789   8.168   2.164   0.636
  513WAT     H1 7790   8.180   2.102   0.564
  513WAT     H2 7791   8.256   2.193   0.658
  514WAT      O 7792   4.341   3.027   7.919
  514WAT     H1 7793   4.266   3.070   7.877
  514WAT     H2 7794   4.303   2.979   7.992
  515WAT      O 7795   4.232   1.227   4.942
  515WAT     H1 7796   4.144   1.217   4.906
  515WAT     H2 7797   4.257   1.317   4.921
  516WAT      O 7798   2.088   4.867   6.018
  516WAT     H1 7799   2.133   4.782   6.015
  516WAT     H2 7800   2.154   4.930   5.988
  517WAT      O 7801   2.709   8.479   7.344
  517WAT     H1 7802   2.667   8.535   7.409
  517WAT     H2 7803   2.702   8.390   7.380
  518WAT      O 7804   5.516   3.884   4.651
  518WAT     H1 7805   5.460   3.952   4.614
  518WAT     H2 7806   5.576   3.931   4.710
  519WAT      O 7807   5.337   4.296   4.440
  519WAT     H1 7808   5.337   4.202   4.457
  519WAT     H2 7809   5.310   4.336   4.523
  520WAT      O 7810   4.294   4.803   2.600
  520WAT     H1 7811   4.337   4.798   2.515
  520WAT     H2 7812   4.217   4.857   2.585
  521WAT      O 7813   4.735   3.689   4.429
  521WAT     H1 7814   4.700   3.609   4.391
  521WAT     H2 7815   4.808   3.713   4.372
  522WAT      O 7816   7.078   8.188   7.114
  522WAT     H1 7817   7.096   8.258   7.176
  522WAT     H2 7818   7.138   8.204   7.042
  523WAT      O 7819   1.309   0.141   6.927
  523WAT     H1 7820   1.237   0.154   6.865
  523WAT     H2 7821   1.357   0.065   6.893
  524WAT      O 7822   6.974   2.432   1.658
  524WAT     H1 7823   7.023   2.353   1.634
  524WAT     H2 7824   6.887   2.419   1.621
  525WAT      O 7825   4.077   4.084   3.146
  525WAT     H1 7826   4.006   4.063   3.085
  525WAT     H2 7827   4.108   3.999   3.177
  526WAT      O 7828   3.578   0.095   1.416
  526WAT     H1 7829   3.612   0.164   1.473
  526WAT     H2 7830   3.483   0.095   1.432
  527WAT      O 7831   6.041   4.113   1.308
  527WAT     H1 7832   5.995   4.070   1.235
  527WAT     H2 7833   6.009   4.204   1.306
  528WAT      O 7834   5.349   3.776   2.942
  528WAT     H1 7835   5.312   3.785   2.854
  528WAT     H2 7836   5.439   3.809   2.933
  529WAT      O 7837   7.032   5.962   0.355
  529WAT     H1 7838   7.096   5.905   0.313
  529WAT     H2 7839   7.029   5.933   0.446
  530WAT      O 7840   7.659   0.948   3.272
  530WAT     H1 7841   7.743   0.936   3.229
  530WAT     H2 7842   7.671   0.912   3.360
  531WAT      O 7843   3.537   4.612   2.540
  531WAT     H1 7844   3.579   4.691   2.577
  531WAT     H2 7845   3.526   4.632   2.447
  532WAT      O 7846   7.060   0.409   6.586
  532WAT     H1 7847   7.050   0.503   6.577
  532WAT     H2 7848   6.990   0.382   6.645
  533WAT      O 7849   0.488   0.584   6.102
  533WAT     H1 7850   0.401   0.562   6.069
  533WAT     H2 7851   0.540   0.505   6.089
  534WAT      O 7852   8.923   4.891   3.404
  534WAT     H1 7853   8.832   4.902   3.377
  534WAT     H2 7854   8.918   4.845   3.488
  535WAT      O 7855   4.749   4.349   2.891
  535WAT     H1 7856   4.813   4.397   2.838
  535WAT     H2 7857   4.736   4.267   2.844
  536WAT      O 7858   1.014   4.729   5.334
  536WAT     H1 7859   0.985   4.638   5.334
  536WAT     H2 7860   0.991   4.762   5.247
  537WAT      O 7861   4.623   4.505   3.620
  537WAT     H1 7862   4.563   4.508   3.546
  537WAT     H2 7863   4.709   4.495   3.580
  538WAT      O 7864   8.112   5.374   4.401
  538WAT     H1 7865   8.030   5.419   4.378
  538WAT     H2 7866   8.083   5.289   4.436
  539WAT      O 7867   4.575   3.576   3.336
  539WAT     H1 7868   4.591   3.611   3.424
  539WAT     H2 7869   4.528   3.646   3.290
  540WAT      O 7870   8.514   5.084   6.827
  540WAT     H1 7871   8.506   5.004   6.879
  540WAT     H2 7872   8.528   5.053   6.738
  541WAT      O 7873   6.626   2.129   0.612
  541WAT     H1 7874   6.658   2.169   0.531
  541WAT     H2 7875   6.673   2.176   0.681
  542WAT      O 7876   8.582   3.941   2.631
  542WAT     H1 7877   8.641   3.884   2.583
  542WAT     H2 7878   8.527   3.882   2.682
  543WAT      O 7879   4.903   6.375   3.199
  543WAT     H1 7880   4.852   6.446   3.159
  543WAT     H2 7881   4.890   6.300   3.141
  544WAT      O 7882   4.726   3.930   4.543
  544WAT     H1 7883   4.638   3.949   4.577
  544WAT     H2 7884   4.719   3.840   4.509
  545WAT      O 7885   5.041   8.327   1.691
  545WAT     H1 7886   4.996   8.322   1.775
  545WAT     H2 7887   5.044   8.236   1.660
  546WAT      O 7888   5.158   7.599   2.857
  546WAT     H1 7889   5.207   7.558   2.785
  546WAT     H2 7890   5.096   7.657   2.813
  547WAT      O 7891   4.869   4.043   5.593
  547WAT     H1 7892   4.799   4.062   5.531
  547WAT     H2 7893   4.841   4.084   5.675
  548WAT      O 7894   8.594   8.371   5.343
  548WAT     H1 7895   8.651   8.321   5.401
  548WAT     H2 7896   8.598   8.325   5.259
  549WAT      O 7897   5.569   0.281   8.491
  549WAT     H1 7898   5.603   0.195   8.516
  549WAT     H2 7899   5.605   0.296   8.404
  550WAT      O 7900   0.617   4.611   8.280
  550WAT     H1 7901   0.650   4.624   8.368
  550WAT     H2 7902   0.522   4.611   8.290
  551WAT      O 7903   2.317   0.881   7.306
  551WAT     H1 7904   2.271   0.830   7.239
  551WAT     H2 7905   2.384   0.822   7.339
  552WAT      O 7906   7.940   4.675   2.311
  552WAT     H1 7907   7.849   4.697   2.295
  552WAT     H2 7908   7.965   4.725   2.389
  553WAT      O 7909   7.213   3.578   5.761
  553WAT     H1 7910   7.189   3.623   5.842
  553WAT     H2 7911   7.296   3.619   5.735
  554WAT      O 7912   7.432   1.079   2.281
  554WAT     H1 7913   7.407   1.168   2.256
  554WAT     H2 7914   7.416   1.076   2.376
  555WAT      O 7915   2.887   5.602   1.088
  555WAT     H1 7916   2.949   5.560   1.029
  555WAT     H2 7917   2.806   5.552   1.077
  556WAT      O 7918   0.785   8.469   0.075
  556WAT     H1 7919   0.848   8.400   0.098
  556WAT     H2 7920   0.838   8.537   0.035
  557WAT      O 7921   6.577   5.746   5.420
  557WAT     H1 7922   6.655   5.777   5.466
  557WAT     H2 7923   6.504   5.765   5.479
  558WAT      O 7924   8.048   8.003   3.577
  558WAT     H1 7925   7.984   7.983   3.645
  558WAT     H2 7926   8.039   8.097   3.562
  559WAT      O 7927   4.459   3.355   3.406
  559WAT     H1 7928   4.519   3.295   3.361
  559WAT     H2 7929   4.486   3.442   3.376
  560WAT      O 7930   8.086   8.408   0.077
  560WAT     H1 7931   8.151   8.459   0.125
  560WAT     H2 7932   8.087   8.444  -0.011
  561WAT      O 7933   3.265   8.349   3.268
  561WAT     H1 7934   3.241   8.360   3.360
  561WAT     H2 7935   3.189   8.380   3.220
  562WAT      O 7936   8.396   4.421   3.530
  562WAT     H1 7937   8.454   4.350   3.505
  562WAT     H2 7938   8.426   4.447   3.617
  563WAT      O 7939   1.320   0.535   0.554
  563WAT     H1 7940   1.281   0.469   0.611
  563WAT     H2 7941   1.301   0.618   0.597
  564WAT      O 7942   5.376   6.309   3.397
  564WAT     H1 7943   5.445   6.347   3.344
  564WAT     H2 7944   5.420   6.279   3.477
  565WAT      O 7945   7.383   0.303   2.992
  565WAT     H1 7946   7.455   0.259   2.947
  565WAT     H2 7947   7.322   0.232   3.015
  566WAT      O 7948   4.711   4.066   4.301
  566WAT     H1 7949   4.786   4.042   4.247
  566WAT     H2 7950   4.728   4.025   4.386
  567WAT      O 7951   7.569   1.892   2.852
  567WAT     H1 7952   7.657   1.913   2.820
  567WAT     H2 7953   7.550   1.960   2.916
  568WAT      O 7954   1.102   7.203   7.082
  568WAT     H1 7955   1.052   7.264   7.028
  568WAT     H2 7956   1.155   7.258   7.139
  569WAT      O 7957   4.396   5.823   2.794
  569WAT     H1 7958   4.391   5.743   2.847
  569WAT     H2 7959   4.489   5.845   2.794
  570WAT      O 7960   4.766   1.228   1.416
  570WAT     H1 7961   4.689   1.175   1.394
  570WAT     H2 7962   4.736   1.284   1.488
  571WAT      O 7963   2.340   7.149   7.742
  571WAT     H1 7964   2.281   7.211   7.784
  571WAT     H2 7965   2.373   7.094   7.814
  572WAT      O 7966   0.410   2.949   5.562
  572WAT     H1 7967   0.420   3.009   5.488
  572WAT     H2 7968   0.355   2.996   5.624
  573WAT      O 7969   2.933   0.441   6.042
  573WAT     H1 7970   3.005   0.475   6.096
  573WAT     H2 7971   2.975   0.414   5.960
  574WAT      O 7972   8.784   0.829   1.635
  574WAT     H1 7973   8.835   0.816   1.556
  574WAT     H2 7974   8.849   0.844   1.704
  575WAT      O 7975   4.031   5.831   1.819
  575WAT     H1 7976   4.089   5.807   1.891
  575WAT     H2 7977   4.017   5.749   1.771
  576WAT      O 7978   6.378   0.313   8.620
  576WAT     H1 7979   6.351   0.362   8.543
  576WAT     H2 7980   6.369   0.374   8.692
  577WAT      O 7981   8.118   1.478   8.513
  577WAT     H1 7982   8.043   1.421   8.533
  577WAT     H2 7983   8.188   1.446   8.571
  578WAT      O 7984   3.199   7.475   1.091
  578WAT     H1 7985   3.133   7.421   1.047
  578WAT     H2 7986   3.217   7.545   1.028
  579WAT      O 7987   5.116   6.945   6.372
  579WAT     H1 7988   5.083   7.029   6.340
  579WAT     H2 7989   5.122   6.956   6.467
  580WAT      O 7990   3.169   2.239   7.130
  580WAT     H1 7991   3.218   2.157   7.120
  580WAT     H2 7992   3.078   2.212   7.130
  581WAT      O 7993   8.691   6.780   0.022
  581WAT     H1 7994   8.671   6.719  -0.049
  581WAT     H2 7995   8.775   6.819  -0.002
  582WAT      O 7996   6.067   5.025   1.635
  582WAT     H1 7997   6.088   4.931   1.631
  582WAT     H2 7998   6.050   5.049   1.544
  583WAT      O 7999   3.498   2.055   1.204
  583WAT     H1 8000   3.510   2.017   1.291
  583WAT     H2 8001   3.411   2.096   1.207
  584WAT      O 8002   7.376   2.821   5.017
  584WAT     H1 8003   7.354   2.809   5.109
  584WAT     H2 8004   7.456   2.770   5.004
  585WAT      O 8005   2.662   6.219   7.627
  585WAT     H1 8006   2.637   6.221   7.535
  585WAT     H2 8007   2.660   6.311   7.655
  586WAT      O 8008   7.771   1.138   2.262
  586WAT     H1 8009   7.862   1.164   2.276
  586WAT     H2 8010   7.747   1.178   2.179
  587WAT      O 8011   0.911   0.339   7.278
  587WAT     H1 8012   0.903   0.271   7.345
  587WAT     H2 8013   0.825   0.341   7.236
  588WAT      O 8014   4.137   0.114   6.823
  588WAT     H1 8015   4.082   0.148   6.752
  588WAT     H2 8016   4.078   0.062   6.877
  589WAT      O 8017   8.751   3.042   3.079
  589WAT     H1 8018   8.844   3.059   3.093
  589WAT     H2 8019   8.739   2.950   3.104
  590WAT      O 8020   2.373   5.939   8.596
  590WAT     H1 8021   2.296   5.894   8.630
  590WAT     H2 8022   2.338   6.022   8.561
  591WAT      O 8023   4.509   6.551   0.846
  591WAT     H1 8024   4.524   6.544   0.940
  591WAT     H2 8025   4.420   6.585   0.838
  592WAT      O 8026   4.784   1.278   5.262
  592WAT     H1 8027   4.852   1.271   5.195
  592WAT     H2 8028   4.829   1.313   5.338
  593WAT      O 8029   2.352   6.971   5.098
  593WAT     H1 8030   2.310   6.980   5.013
  593WAT     H2 8031   2.310   7.038   5.152
  594WAT      O 8032   5.135   3.481   4.002
  594WAT     H1 8033   5.070   3.415   3.981
  594WAT     H2 8034   5.085   3.556   4.033
  595WAT      O 8035   6.896   6.232   3.341
  595WAT     H1 8036   6.935   6.184   3.267
  595WAT     H2 8037   6.867   6.314   3.302
  596WAT      O 8038   0.129   5.624   5.889
  596WAT     H1 8039   0.163   5.537   5.869
  596WAT     H2 8040   0.153   5.677   5.813
  597WAT      O 8041   2.740   3.024   7.808
  597WAT     H1 8042   2.759   2.931   7.820
  597WAT     H2 8043   2.799   3.051   7.737
  598WAT      O 8044   1.888   4.914   6.182
  598WAT     H1 8045   1.822   4.896   6.116
  598WAT     H2 8046   1.970   4.885   6.143
  599WAT      O 8047   0.794   7.125   6.271
  599WAT     H1 8048   0.709   7.116   6.228
  599WAT     H2 8049   0.786   7.074   6.351
  600WAT      O 8050   6.382   6.197   0.920
  600WAT     H1 8051   6.308   6.148   0.956
  600WAT     H2 8052   6.359   6.211   0.828
  601WAT      O 8053   8.285   0.709   7.017
  601WAT     H1 8054   8.262   0.700   6.924
  601WAT     H2 8055   8.227   0.779   7.048
  602WAT      O 8056   2.935   3.596   5.696
  602WAT     H1 8057   2.870   3.666   5.693
  602WAT     H2 8058   2.990   3.619   5.771
  603WAT      O 8059   3.756   3.862   8.088
  603WAT     H1 8060   3.835   3.871   8.141
  603WAT     H2 8061   3.786   3.875   7.998
  604WAT      O 8062   3.434   7.371   3.693
  604WAT     H1 8063   3.359   7.392   3.639
  604WAT     H2 8064   3.430   7.434   3.766
  605WAT      O 8065   1.488   7.241   0.110
  605WAT     H1 8066   1.476   7.147   0.095
  605WAT     H2 8067   1.552   7.268   0.044
  606WAT      O 8068   5.383   1.406   6.945
  606WAT     H1 8069   5.402   1.443   6.859
  606WAT     H2 8070   5.469   1.389   6.983
  607WAT      O 8071   7.198   4.487   2.469
  607WAT     H1 8072   7.131   4.497   2.536
  607WAT     H2 8073   7.178   4.402   2.429
  608WAT      O 8074   2.075   5.594   8.373
  608WAT     H1 8075   2.160   5.550   8.381
  608WAT     H2 8076   2.089   5.661   8.305
  609WAT      O 8077   3.809   5.282   0.899
  609WAT     H1 8078   3.872   5.214   0.875
  609WAT     H2 8079   3.862   5.362   0.907
  610WAT      O 8080   0.944   7.149   1.428
  610WAT     H1 8081   0.922   7.057   1.444
  610WAT     H2 8082   0.865   7.187   1.389
  611WAT      O 8083   4.022   2.882   2.216
  611WAT     H1 8084   3.955   2.856   2.153
  611WAT     H2 8085   4.067   2.801   2.238
  612WAT      O 8086   5.520   2.176   4.472
  612WAT     H1 8087   5.614   2.193   4.474
  612WAT     H2 8088   5.513   2.080   4.469
  613WAT      O 8089   7.454   0.420   4.678
  613WAT     H1 8090   7.484   0.403   4.767
  613WAT     H2 8091   7.381   0.359   4.665
  614WAT      O 8092   7.949   3.532   4.179
  614WAT     H1 8093   8.024   3.475   4.163
  614WAT     H2 8094   7.914   3.503   4.263
  615WAT      O 8095   8.643   2.155   3.745
  615WAT     H1 8096   8.638   2.104   3.826
  615WAT     H2 8097   8.677   2.093   3.680
  616WAT      O 8098   0.289   6.594   6.127
  616WAT     H1 8099   0.343   6.672   6.113
  616WAT     H2 8100   0.338   6.523   6.085
  617WAT      O 8101   4.669   0.789   2.855
  617WAT     H1 8102   4.737   0.844   2.895
  617WAT     H2 8103   4.718   0.725   2.803
  618WAT      O 8104   5.350   2.025   1.931
  618WAT     H1 8105   5.428   1.983   1.894
  618WAT     H2 8106   5.313   1.958   1.989
  619WAT      O 8107   6.542   5.368   5.872
  619WAT     H1 8108   6.581   5.454   5.881
  619WAT     H2 8109   6.606   5.317   5.823
  620WAT      O 8110   8.767   1.518   1.967
  620WAT     H1 8111   8.710   1.588   1.999
  620WAT     H2 8112   8.801   1.476   2.045
  621WAT      O 8113   0.632   0.165   4.777
  621WAT     H1 8114   0.588   0.154   4.692
  621WAT     H2 8115   0.697   0.095   4.780
  622WAT      O 8116   8.624   7.999   6.620
  622WAT     H1 8117   8.570   8.066   6.576
  622WAT     H2 8118   8.563   7.954   6.678
  623WAT      O 8119   2.980   5.740   0.496
  623WAT     H1 8120   3.067   5.734   0.535
  623WAT     H2 8121   2.995   5.735   0.402
  624WAT      O 8122   8.360   0.754   1.925
  624WAT     H1 8123   8.420   0.686   1.956
  624WAT     H2 8124   8.404   0.793   1.850
  625WAT      O 8125   1.326   3.683   5.874
  625WAT     H1 8126   1.389   3.624   5.917
  625WAT     H2 8127   1.245   3.670   5.923
  626WAT      O 8128   2.279   1.681   8.225
  626WAT     H1 8129   2.226   1.615   8.180
  626WAT     H2 8130   2.229   1.703   8.303
  627WAT      O 8131   1.686   2.969   7.174
  627WAT     H1 8132   1.759   3.013   7.219
  627WAT     H2 8133   1.681   3.014   7.089
  628WAT      O 8134   0.704   1.763   2.694
  628WAT     H1 8135   0.638   1.719   2.641
  628WAT     H2 8136   0.670   1.852   2.706
  629WAT      O 8137   0.693   6.962   0.325
  629WAT     H1 8138   0.763   6.904   0.295
  629WAT     H2 8139   0.724   7.051   0.306
  630WAT      O 8140   3.474   7.273   0.922
  630WAT     H1 8141   3.541   7.209   0.899
  630WAT     H2 8142   3.431   7.236   1.000
  631WAT      O 8143   2.246   1.703   2.616
  631WAT     H1 8144   2.240   1.627   2.558
  631WAT     H2 8145   2.158   1.741   2.616
  632WAT      O 8146   1.253   6.176   1.076
  632WAT     H1 8147   1.215   6.178   1.164
  632WAT     H2 8148   1.268   6.084   1.058
  633WAT      O 8149   2.823   5.519   5.325
  633WAT     H1 8150   2.764   5.477   5.262
  633WAT     H2 8151   2.808   5.471   5.407
  634WAT      O 8152   6.877   0.277   0.466
  634WAT     H1 8153   6.813   0.222   0.511
  634WAT     H2 8154   6.826   0.352   0.434
  635WAT      O 8155   3.315   0.427   6.515
  635WAT     H1 8156   3.340   0.425   6.422
  635WAT     H2 8157   3.382   0.374   6.558
  636WAT      O 8158   3.503   4.509   8.294
  636WAT     H1 8159   3.422   4.458   8.293
  636WAT     H2 8160   3.566   4.455   8.249
  637WAT      O 8161   5.247   8.349   7.724
  637WAT     H1 8162   5.290   8.270   7.758
  637WAT     H2 8163   5.186   8.316   7.659
  638WAT      O 8164   2.218   8.491   6.173
  638WAT     H1 8165   2.168   8.522   6.248
  638WAT     H2 8166   2.152   8.474   6.106
  639WAT      O 8167   4.418   6.042   6.137
  639WAT     H1 8168   4.500   6.070   6.097
  639WAT     H2 8169   4.368   6.123   6.149
  640WAT      O 8170   3.866   0.418   3.984
  640WAT     H1 8171   3.947   0.403   4.032
  640WAT     H2 8172   3.863   0.512   3.970
  641WAT      O 8173   5.155   0.786   8.556
  641WAT     H1 8174   5.228   0.847   8.552
  641WAT     H2 8175   5.089   0.823   8.497
  642WAT      O 8176   8.772   5.815   3.507
  642WAT     H1 8177   8.827   5.803   3.584
  642WAT     H2 8178   8.686   5.838   3.541
  643WAT      O 8179   4.974   1.245   3.104
  643WAT     H1 8180   4.951   1.333   3.134
  643WAT     H2 8181   4.951   1.245   3.011
  644WAT      O 8182   0.485   5.395   1.327
  644WAT     H1 8183   0.555   5.341   1.364
  644WAT     H2 8184   0.408   5.338   1.329
  645WAT      O 8185   6.322   4.318   0.396
  645WAT     H1 8186   6.363   4.404   0.389
  645WAT     H2 8187   6.385   4.266   0.446
  646WAT      O 8188   4.910   8.528   0.858
  646WAT     H1 8189   4.888   8.495   0.944
  646WAT     H2 8190   4.846   8.487   0.799
  647WAT      O 8191   5.684   5.781   1.535
  647WAT     H1 8192   5.629   5.721   1.586
  647WAT     H2 8193   5.686   5.861   1.587
  648WAT      O 8194   2.018   1.188   6.487
  648WAT     H1 8195   1.937   1.138   6.484
  648WAT     H2 8196   1.991   1.279   6.475
  649WAT      O 8197   1.447   6.950   0.286
  649WAT     H1 8198   1.488   6.922   0.368
  649WAT     H2 8199   1.407   7.034   0.307
  650WAT      O 8200   0.266   8.637   1.719
  650WAT     H1 8201   0.331   8.571   1.696
  650WAT     H2 8202   0.289   8.713   1.666
  651WAT      O 8203   2.986   4.904   1.643
  651WAT     H1 8204   2.904   4.917   1.594
  651WAT     H2 8205   3.005   4.989   1.681
  652WAT      O 8206   6.739   0.417   7.240
  652WAT     H1 8207   6.795   0.450   7.310
  652WAT     H2 8208   6.766   0.326   7.228
  653WAT      O 8209   7.375   2.698   5.642
  653WAT     H1 8210   7.308   2.678   5.707
  653WAT     H2 8211   7.344   2.656   5.562
  654WAT      O 8212   1.997   7.841   1.515
  654WAT     H1 8213   1.970   7.808   1.600
  654WAT     H2 8214   2.092   7.853   1.522
  655WAT      O 8215   5.573   0.345   7.709
  655WAT     H1 8216   5.628   0.307   7.639
  655WAT     H2 8217   5.622   0.327   7.789
  656WAT      O 8218   5.815   3.919   1.824
  656WAT     H1 8219   5.794   3.826   1.828
  656WAT     H2 8220   5.861   3.937   1.906
  657WAT      O 8221   3.401   1.415   4.407
  657WAT     H1 8222   3.434   1.356   4.338
  657WAT     H2 8223   3.388   1.358   4.483
  658WAT      O 8224   7.024   2.143   2.399
  658WAT     H1 8225   7.027   2.114   2.490
  658WAT     H2 8226   7.020   2.063   2.348
  659WAT      O 8227   1.301   1.411   7.918
  659WAT     H1 8228   1.377   1.469   7.925
  659WAT     H2 8229   1.249   1.447   7.847
  660WAT      O 8230   2.857   7.811   7.138
  660WAT     H1 8231   2.908   7.765   7.204
  660WAT     H2 8232   2.921   7.863   7.090
  661WAT      O 8233   0.588   0.702   7.777
  661WAT     H1 8234   0.567   0.670   7.690
  661WAT     H2 8235   0.654   0.770   7.763
  662WAT      O 8236   8.425   7.194   4.150
  662WAT     H1 8237   8.506   7.243   4.160
  662WAT     H2 8238   8.419   7.174   4.057
  663WAT      O 8239   3.381   7.789   6.918
  663WAT     H1 8240   3.347   7.876   6.938
  663WAT     H2 8241   3.306   7.731   6.931
  664WAT      O 8242   2.672   3.317   8.454
  664WAT     H1 8243   2.657   3.277   8.540
  664WAT     H2 8244   2.619   3.264   8.394
  665WAT      O 8245   2.920   7.280   4.878
  665WAT     H1 8246   2.998   7.238   4.843
  665WAT     H2 8247   2.892   7.341   4.809
  666WAT      O 8248   6.174   0.570   0.249
  666WAT     H1 8249   6.215   0.653   0.274
  666WAT     H2 8250   6.206   0.507   0.314
  667WAT      O 8251   0.410   5.794   7.306
  667WAT     H1 8252   0.406   5.849   7.228
  667WAT     H2 8253   0.386   5.852   7.378
  668WAT      O 8254   0.372   0.603   6.902
  668WAT     H1 8255   0.321   0.667   6.952
  668WAT     H2 8256   0.339   0.518   6.933
  669WAT      O 8257   2.392   0.467   3.966
  669WAT     H1 8258   2.427   0.432   3.884
  669WAT     H2 8259   2.385   0.562   3.950
  670WAT      O 8260   7.814   3.287   0.393
  670WAT     H1 8261   7.875   3.294   0.319
  670WAT     H2 8262   7.828   3.198   0.426
  671WAT      O 8263   8.420   3.773   6.394
  671WAT     H1 8264   8.362   3.839   6.431
  671WAT     H2 8265   8.502   3.782   6.443
  672WAT      O 8266   8.091   8.450   5.257
  672WAT     H1 8267   8.098   8.505   5.335
  672WAT     H2 8268   8.133   8.501   5.188
  673WAT      O 8269   2.847   7.280   3.382
  673WAT     H1 8270   2.931   7.317   3.354
  673WAT     H2 8271   2.799   7.267   3.300
  674WAT      O 8272   1.232   4.147   6.979
  674WAT     H1 8273   1.219   4.054   6.998
  674WAT     H2 8274   1.317   4.167   7.018
  675WAT      O 8275   0.825   6.696   5.933
  675WAT     H1 8276   0.730   6.699   5.942
  675WAT     H2 8277   0.849   6.779   5.892
  676WAT      O 8278   7.568   1.029   0.847
  676WAT     H1 8279   7.534   1.100   0.793
  676WAT     H2 8280   7.658   1.056   0.868
  677WAT      O 8281   3.606   2.469   1.928
  677WAT     H1 8282   3.657   2.490   2.006
  677WAT     H2 8283   3.522   2.513   1.942
  678WAT      O 8284   3.867   1.420   0.020
  678WAT     H1 8285   3.932   1.482  -0.013
  678WAT     H2 8286   3.790   1.474   0.040
  679WAT      O 8287   0.381   4.088   0.739
  679WAT     H1 8288   0.371   4.059   0.648
  679WAT     H2 8289   0.438   4.022   0.779
  680WAT      O 8290   6.255   1.821   7.647
  680WAT     H1 8291   6.310   1.769   7.589
  680WAT     H2 8292   6.307   1.831   7.727
  681WAT      O 8293   4.783   7.624   5.999
  681WAT     H1 8294   4.779   7.543   6.049
  681WAT     H2 8295   4.732   7.686   6.051
  682WAT      O 8296   1.984   5.667   7.929
  682WAT     H1 8297   2.048   5.612   7.974
  682WAT     H2 8298   2.027   5.752   7.920
  683WAT      O 8299   0.212   7.036   2.887
  683WAT     H1 8300   0.239   7.067   2.973
  683WAT     H2 8301   0.252   7.099   2.826
  684WAT      O 8302   3.330   1.729   3.948
  684WAT     H1 8303   3.327   1.744   3.853
  684WAT     H2 8304   3.378   1.804   3.983
  685WAT      O 8305   8.128   5.425   7.241
  685WAT     H1 8306   8.106   5.398   7.152
  685WAT     H2 8307   8.175   5.350   7.278
  686WAT      O 8308   8.797   6.318   5.917
  686WAT     H1 8309   8.885   6.341   5.887
  686WAT     H2 8310   8.739   6.349   5.848
  687WAT      O 8311   6.844   4.165   8.406
  687WAT     H1 8312   6.824   4.247   8.451
  687WAT     H2 8313   6.774   4.106   8.433
  688WAT      O 8314   4.141   5.944   0.500
  688WAT     H1 8315   4.134   5.953   0.405
  688WAT     H2 8316   4.067   5.889   0.524
  689WAT      O 8317   8.217   6.028   3.552
  689WAT     H1 8318   8.145   6.084   3.522
  689WAT     H2 8319   8.173   5.953   3.593
  690WAT      O 8320   6.685   7.344   1.255
  690WAT     H1 8321   6.714   7.433   1.276
  690WAT     H2 8322   6.703   7.294   1.335
  691WAT      O 8323   7.814   8.021   6.522
  691WAT     H1 8324   7.807   8.080   6.447
  691WAT     H2 8325   7.725   8.017   6.557
  692WAT      O 8326   7.051   7.488   6.859
  692WAT     H1 8327   7.012   7.575   6.869
  692WAT     H2 8328   6.976   7.428   6.860
  693WAT      O 8329   3.922   4.393   7.073
  693WAT     H1 8330   3.895   4.439   6.993
  693WAT     H2 8331   3.945   4.462   7.134
  694WAT      O 8332   7.905   1.420   2.165
  694WAT     H1 8333   7.835   1.382   2.113
  694WAT     H2 8334   7.865   1.438   2.250
  695WAT      O 8335   5.138   0.152   5.356
  695WAT     H1 8336   5.224   0.171   5.394
  695WAT     H2 8337   5.078   0.211   5.402
  696WAT      O 8338   6.491   7.249   4.916
  696WAT     H1 8339   6.533   7.290   4.991
  696WAT     H2 8340   6.549   7.269   4.842
  697WAT      O 8341   6.093   0.806   1.932
  697WAT     H1 8342   6.119   0.880   1.876
  697WAT     H2 8343   6.060   0.740   1.871
  698WAT      O 8344   0.280   5.996   7.424
  698WAT     H1 8345   0.223   6.059   7.381
  698WAT     H2 8346   0.362   6.044   7.439
  699WAT      O 8347   0.641   6.661   0.540
  699WAT     H1 8348   0.728   6.642   0.505
  699WAT     H2 8349   0.582   6.644   0.466
  700WAT      O 8350   3.699   3.921   7.206
  700WAT     H1 8351   3.737   4.003   7.174
  700WAT     H2 8352   3.773   3.872   7.241
  701WAT      O 8353   0.290   3.593   5.350
  701WAT     H1 8354   0.385   3.594   5.358
  701WAT     H2 8355   0.265   3.502   5.365
  702WAT      O 8356   5.650   2.450   3.250
  702WAT     H1 8357   5.650   2.427   3.157
  702WAT     H2 8358   5.736   2.424   3.281
  703WAT      O 8359   2.710   5.860   6.294
  703WAT     H1 8360   2.806   5.855   6.296
  703WAT     H2 8361   2.690   5.920   6.222
  704WAT      O 8362   1.747   5.702   4.165
  704WAT     H1 8363   1.769   5.766   4.233
  704WAT     H2 8364   1.657   5.676   4.185
  705WAT      O 8365   0.020   3.121   0.389
  705WAT     H1 8366   0.071   3.200   0.371
  705WAT     H2 8367   0.056   3.089   0.472
  706WAT      O 8368   3.845   3.735   0.855
  706WAT     H1 8369   3.792   3.813   0.840
  706WAT     H2 8370   3.796   3.665   0.813
  707WAT      O 8371   2.780   5.547   4.867
  707WAT     H1 8372   2.788   5.628   4.917
  707WAT     H2 8373   2.870   5.516   4.856
  708WAT      O 8374   7.427   6.298   1.020
  708WAT     H1 8375   7.469   6.306   1.106
  708WAT     H2 8376   7.418   6.204   1.006
  709WAT      O 8377   8.528   6.975   5.450
  709WAT     H1 8378   8.501   7.057   5.409
  709WAT     H2 8379   8.486   6.907   5.398
  710WAT      O 8380   7.453   5.129   3.923
  710WAT     H1 8381   7.512   5.060   3.891
  710WAT     H2 8382   7.482   5.146   4.013
  711WAT      O 8383   5.940   2.683   7.709
  711WAT     H1 8384   5.883   2.739   7.656
  711WAT     H2 8385   5.881   2.639   7.771
  712WAT      O 8386   7.388   7.092   7.496
  712WAT     H1 8387   7.312   7.119   7.445
  712WAT     H2 8388   7.355   7.021   7.552
  713WAT      O 8389   8.896   5.966   1.212
  713WAT     H1 8390   8.845   5.887   1.232
  713WAT     H2 8391   8.984   5.948   1.247
  714WAT      O 8392   7.389   3.085   5.679
  714WAT     H1 8393   7.398   3.021   5.750
  714WAT     H2 8394   7.335   3.040   5.613
  715WAT      O 8395   4.572   7.218   1.632
  715WAT     H1 8396   4.484   7.197   1.665
  715WAT     H2 8397   4.577   7.172   1.548
  716WAT      O 8398   8.609   4.567   3.190
  716WAT     H1 8399   8.530   4.514   3.199
  716WAT     H2 8400   8.590   4.647   3.240
  717WAT      O 8401   1.867   7.316   6.787
  717WAT     H1 8402   1.836   7.261   6.715
  717WAT     H2 8403   1.806   7.389   6.789
  718WAT      O 8404   4.719   3.077   4.987
  718WAT     H1 8405   4.800   3.028   4.999
  718WAT     H2 8406   4.650   3.012   4.996
  719WAT      O 8407   1.929   5.846   0.448
  719WAT     H1 8408   1.981   5.768   0.468
  719WAT     H2 8409   1.842   5.826   0.483
  720WAT      O 8410   2.801   6.507   0.029
  720WAT     H1 8411   2.738   6.467   0.088
  720WAT     H2 8412   2.785   6.464  -0.055
  721WAT      O 8413   0.783   1.610   2.351
  721WAT     H1 8414   0.841   1.539   2.380
  721WAT     H2 8415   0.832   1.690   2.368
  722WAT      O 8416   6.335   4.330   5.469
  722WAT     H1 8417   6.367   4.388   5.537
  722WAT     H2 8418   6.272   4.273   5.513
  723WAT      O 8419   8.817   0.677   6.193
  723WAT     H1 8420   8.867   0.713   6.120
  723WAT     H2 8421   8.727   0.703   6.175
  724WAT      O 8422   2.773   1.624   2.338
  724WAT     H1 8423   2.724   1.688   2.388
  724WAT     H2 8424   2.716   1.602   2.264
  725WAT      O 8425   6.395   2.121   4.156
  725WAT     H1 8426   6.399   2.074   4.239
  725WAT     H2 8427   6.303   2.116   4.129
  726WAT      O 8428   1.465   7.737   2.644
  726WAT     H1 8429   1.499   7.681   2.574
  726WAT     H2 8430   1.371   7.718   2.646
  727WAT      O 8431   5.051   8.284   3.787
  727WAT     H1 8432   5.143   8.311   3.792
  727WAT     H2 8433   5.036   8.267   3.695
  728WAT      O 8434   6.111   1.850   1.539
  728WAT     H1 8435   6.164   1.846   1.619
  728WAT     H2 8436   6.068   1.935   1.543
  729WAT      O 8437   3.442   0.233   0.968
  729WAT     H1 8438   3.369   0.295   0.963
  729WAT     H2 8439   3.402   0.147   0.962
  730WAT      O 8440   8.414   3.295   4.850
  730WAT     H1 8441   8.399   3.310   4.943
  730WAT     H2 8442   8.408   3.382   4.810
  731WAT      O 8443   3.758   7.066   4.358
  731WAT     H1 8444   3.676   7.026   4.328
  731WAT     H2 8445   3.822   7.041   4.292
  732WAT      O 8446   1.783   5.843   7.164
  732WAT     H1 8447   1.720   5.786   7.120
  732WAT     H2 8448   1.729   5.904   7.215
  733WAT      O 8449   1.614   6.370   5.706
  733WAT     H1 8450   1.575   6.346   5.622
  733WAT     H2 8451   1.606   6.292   5.760
  734WAT      O 8452   7.452   3.138   0.174
  734WAT     H1 8453   7.515   3.147   0.245
  734WAT     H2 8454   7.370   3.114   0.218
  735WAT      O 8455   2.674   7.011   3.898
  735WAT     H1 8456   2.593   7.016   3.849
  735WAT     H2 8457   2.720   6.935   3.862
  736WAT      O 8458   6.159   7.491   1.369
  736WAT     H1 8459   6.221   7.557   1.339
  736WAT     H2 8460   6.212   7.427   1.416
  737WAT      O 8461   5.801   7.050   1.216
  737WAT     H1 8462   5.767   7.031   1.303
  737WAT     H2 8463   5.817   7.144   1.216
  738WAT      O 8464   2.286   3.015   1.181
  738WAT     H1 8465   2.262   2.955   1.252
  738WAT     H2 8466   2.215   3.079   1.179
  739WAT      O 8467   1.029   6.570   1.750
  739WAT     H1 8468   1.110   6.530   1.718
  739WAT     H2 8469   1.019   6.648   1.696
  740WAT      O 8470   4.015   1.070   6.603
  740WAT     H1 8471   4.026   1.016   6.682
  740WAT     H2 8472   4.077   1.142   6.615
  741WAT      O 8473   2.015   7.502   5.784
  741WAT     H1 8474   2.044   7.591   5.804
  741WAT     H2 8475   1.962   7.511   5.704
  742WAT      O 8476   0.270   4.664   7.638
  742WAT     H1 8477   0.342   4.640   7.580
  742WAT     H2 8478   0.297   4.745   7.680
  743WAT      O 8479   7.881   5.052   1.906
  743WAT     H1 8480   7.909   5.095   1.986
  743WAT     H2 8481   7.785   5.057   1.909
  744WAT      O 8482   3.003   1.567   0.743
  744WAT     H1 8483   2.991   1.587   0.650
  744WAT     H2 8484   3.090   1.529   0.748
  745WAT      O 8485   1.336   7.546   8.328
  745WAT     H1 8486   1.347   7.638   8.356
  745WAT     H2 8487   1.350   7.548   8.234
  746WAT      O 8488   3.625   6.093   4.688
  746WAT     H1 8489   3.676   6.085   4.769
  746WAT     H2 8490   3.618   6.187   4.674
  747WAT      O 8491   0.443   2.019   1.230
  747WAT     H1 8492   0.436   1.950   1.295
  747WAT     H2 8493   0.387   1.990   1.157
  748WAT      O 8494   0.911   2.681   2.173
  748WAT     H1 8495   1.006   2.681   2.189
  748WAT     H2 8496   0.882   2.595   2.203
  749WAT      O 8497   6.557   3.334   5.705
  749WAT     H1 8498   6.520   3.421   5.714
  749WAT     H2 8499   6.652   3.349   5.699
  750WAT      O 8500   3.952   6.640   8.417
  750WAT     H1 8501   3.942   6.717   8.473
  750WAT     H2 8502   4.017   6.586   8.462
  751WAT      O 8503   7.901   2.341   7.037
  751WAT     H1 8504   7.832   2.406   7.026
  751WAT     H2 8505   7.906   2.326   7.132
  752WAT      O 8506   3.642   6.595   5.014
  752WAT     H1 8507   3.643   6.534   5.088
  752WAT     H2 8508   3.663   6.541   4.938
  753WAT      O 8509   7.697   5.640   8.194
  753WAT     H1 8510   7.668   5.687   8.116
  753WAT     H2 8511   7.792   5.640   8.188
  754WAT      O 8512   6.952   7.230   3.367
  754WAT     H1 8513   6.979   7.320   3.383
  754WAT     H2 8514   6.857   7.234   3.360
  755WAT      O 8515   7.153   8.532   5.051
  755WAT     H1 8516   7.237   8.530   5.097
  755WAT     H2 8517   7.088   8.515   5.119
  756WAT      O 8518   7.393   8.134   8.350
  756WAT     H1 8519   7.409   8.123   8.256
  756WAT     H2 8520   7.383   8.045   8.383
  757WAT      O 8521   8.043   8.044   8.706
  757WAT     H1 8522   7.992   7.972   8.743
  757WAT     H2 8523   8.134   8.014   8.710
  758WAT      O 8524   1.566   3.476   3.461
  758WAT     H1 8525   1.592   3.477   3.553
  758WAT     H2 8526   1.485   3.526   3.458
  759WAT      O 8527   8.357   6.601   7.910
  759WAT     H1 8528   8.290   6.575   7.974
  759WAT     H2 8529   8.329   6.560   7.828
  760WAT      O 8530   8.129   4.533   1.347
  760WAT     H1 8531   8.144   4.546   1.253
  760WAT     H2 8532   8.066   4.461   1.352
  761WAT      O 8533   7.168   6.302   3.677
  761WAT     H1 8534   7.225   6.368   3.637
  761WAT     H2 8535   7.226   6.228   3.696
  762WAT      O 8536   8.009   0.176   5.231
  762WAT     H1 8537   7.986   0.148   5.142
  762WAT     H2 8538   7.928   0.168   5.282
  763WAT      O 8539   5.299   7.287   0.180
  763WAT     H1 8540   5.290   7.231   0.103
  763WAT     H2 8541   5.394   7.293   0.194
  764WAT      O 8542   1.041   5.733   7.754
  764WAT     H1 8543   1.071   5.711   7.666
  764WAT     H2 8544   1.121   5.752   7.803
  765WAT      O 8545   2.112   5.028   5.353
  765WAT     H1 8546   2.073   4.983   5.428
  765WAT     H2 8547   2.194   4.981   5.337
  766WAT      O 8548   2.746   8.531   5.879
  766WAT     H1 8549   2.721   8.494   5.795
  766WAT     H2 8550   2.694   8.612   5.886
  767WAT      O 8551   1.896   7.906   3.563
  767WAT     H1 8552   1.829   7.844   3.537
  767WAT     H2 8553   1.977   7.854   3.568
  768WAT      O 8554   3.088   6.516   6.305
  768WAT     H1 8555   3.098   6.426   6.335
  768WAT     H2 8556   3.116   6.569   6.379
  769WAT      O 8557   6.115   7.572   1.843
  769WAT     H1 8558   6.100   7.640   1.908
  769WAT     H2 8559   6.140   7.620   1.764
  770WAT      O 8560   7.173   5.832   6.991
  770WAT     H1 8561   7.241   5.875   6.940
  770WAT     H2 8562   7.169   5.881   7.073
  771WAT      O 8563   1.450   3.249   4.508
  771WAT     H1 8564   1.488   3.304   4.576
  771WAT     H2 8565   1.508   3.260   4.433
  772WAT      O 8566   5.875   5.826   8.468
  772WAT     H1 8567   5.944   5.797   8.527
  772WAT     H2 8568   5.876   5.921   8.475
  773WAT      O 8569   0.137   5.134   6.464
  773WAT     H1 8570   0.160   5.054   6.511
  773WAT     H2 8571   0.042   5.131   6.455
  774WAT      O 8572   3.419   2.978   0.416
  774WAT     H1 8573   3.363   2.911   0.457
  774WAT     H2 8574   3.375   2.998   0.334
  775WAT      O 8575   6.091   1.382   5.605
  775WAT     H1 8576   6.152   1.387   5.532
  775WAT     H2 8577   6.007   1.362   5.565
  776WAT      O 8578   9.003   2.721   7.903
  776WAT     H1 8579   9.052   2.647   7.868
  776WAT     H2 8580   8.914   2.709   7.871
  777WAT      O 8581   1.013   2.207   2.206
  777WAT     H1 8582   1.034   2.137   2.145
  777WAT     H2 8583   0.950   2.262   2.158
  778WAT      O 8584   7.978   4.028   4.530
  778WAT     H1 8585   7.884   4.013   4.542
  778WAT     H2 8586   8.004   3.966   4.462
  779WAT      O 8587   8.748   5.773   6.501
  779WAT     H1 8588   8.678   5.755   6.439
  779WAT     H2 8589   8.704   5.798   6.582
  780WAT      O 8590   0.068   4.112   5.964
  780WAT     H1 8591   0.015   4.145   6.037
  780WAT     H2 8592   0.044   4.169   5.891
  781WAT      O 8593   6.692   6.681   1.890
  781WAT     H1 8594   6.611   6.640   1.919
  781WAT     H2 8595   6.747   6.609   1.860
  782WAT      O 8596   0.179   7.475   4.137
  782WAT     H1 8597   0.242   7.527   4.187
  782WAT     H2 8598   0.170   7.394   4.187
  783WAT      O 8599   2.516   7.621   3.524
  783WAT     H1 8600   2.447   7.647   3.462
  783WAT     H2 8601   2.588   7.592   3.468
  784WAT      O 8602   2.443   6.937   7.922
  784WAT     H1 8603   2.536   6.924   7.941
  784WAT     H2 8604   2.416   6.858   7.876
  785WAT      O 8605   2.725   3.077   0.391
  785WAT     H1 8606   2.774   3.065   0.309
  785WAT     H2 8607   2.706   3.171   0.394
  786WAT      O 8608   5.207   6.610   0.087
  786WAT     H1 8609   5.190   6.677   0.152
  786WAT     H2 8610   5.223   6.658   0.006
  787WAT      O 8611   8.605   2.438   0.822
  787WAT     H1 8612   8.611   2.518   0.770
  787WAT     H2 8613   8.519   2.402   0.800
  788WAT      O 8614   2.675   1.633   6.388
  788WAT     H1 8615   2.681   1.728   6.390
  788WAT     H2 8616   2.727   1.607   6.312
  789WAT      O 8617   7.001   7.147   4.866
  789WAT     H1 8618   7.066   7.079   4.881
  789WAT     H2 8619   6.925   7.119   4.918
  790WAT      O 8620   8.053   1.233   7.165
  790WAT     H1 8621   7.988   1.294   7.200
  790WAT     H2 8622   8.078   1.179   7.240
  791WAT      O 8623   0.675   8.365   7.603
  791WAT     H1 8624   0.632   8.442   7.568
  791WAT     H2 8625   0.722   8.327   7.528
  792WAT      O 8626   0.080   7.445   2.547
  792WAT     H1 8627   0.041   7.358   2.549
  792WAT     H2 8628   0.068   7.479   2.636
  793WAT      O 8629   2.967   4.999   5.622
  793WAT     H1 8630   2.892   5.056   5.640
  793WAT     H2 8631   2.937   4.912   5.649
  794WAT      O 8632   5.725   6.986   6.295
  794WAT     H1 8633   5.817   6.963   6.310
  794WAT     H2 8634   5.677   6.907   6.321
  795WAT      O 8635   0.350   5.079   6.299
  795WAT     H1 8636   0.270   5.101   6.348
  795WAT     H2 8637   0.336   5.117   6.212
  796WAT      O 8638   8.430   7.971   4.973
  796WAT     H1 8639   8.341   7.984   4.939
  796WAT     H2 8640   8.428   8.006   5.062
  797WAT      O 8641   5.525   2.309   3.459
  797WAT     H1 8642   5.523   2.370   3.532
  797WAT     H2 8643   5.571   2.357   3.390
  798WAT      O 8644   6.878   4.554   7.488
  798WAT     H1 8645   6.791   4.531   7.454
  798WAT     H2 8646   6.933   4.559   7.410
  799WAT      O 8647   5.094   4.174   0.363
  799WAT     H1 8648   5.153   4.247   0.382
  799WAT     H2 8649   5.014   4.215   0.329
  800WAT      O 8650   4.958   6.817   6.162
  800WAT     H1 8651   4.935   6.735   6.206
  800WAT     H2 8652   5.000   6.869   6.231
  801WAT      O 8653   5.038   8.634   6.066
  801WAT     H1 8654   5.052   8.545   6.100
  801WAT     H2 8655   5.127   8.666   6.048
  802WAT      O 8656   0.384   4.810   5.731
  802WAT     H1 8657   0.307   4.863   5.710
  802WAT     H2 8658   0.455   4.874   5.742
  803WAT      O 8659   5.935   7.025   8.204
  803WAT     H1 8660   6.003   6.966   8.238
  803WAT     H2 8661   5.854   6.974   8.210
  804WAT      O 8662   0.037   5.410   1.993
  804WAT     H1 8663   0.105   5.394   1.927
  804WAT     H2 8664   0.059   5.497   2.029
  805WAT      O 8665   7.495   7.951   3.438
  805WAT     H1 8666   7.473   8.030   3.487
  805WAT     H2 8667   7.588   7.936   3.459
  806WAT      O 8668   1.991   5.224   0.815
  806WAT     H1 8669   1.986   5.128   0.810
  806WAT     H2 8670   1.942   5.254   0.739
  807WAT      O 8671   0.902   0.603   1.740
  807WAT     H1 8672   0.992   0.581   1.714
  807WAT     H2 8673   0.871   0.525   1.787
  808WAT      O 8674   6.734   2.004   5.721
  808WAT     H1 8675   6.640   2.019   5.728
  808WAT     H2 8676   6.746   1.913   5.749
  809WAT      O 8677   4.463   5.421   7.719
  809WAT     H1 8678   4.428   5.484   7.783
  809WAT     H2 8679   4.531   5.374   7.768
  810WAT      O 8680   3.176   7.402   3.538
  810WAT     H1 8681   3.166   7.391   3.443
  810WAT     H2 8682   3.137   7.322   3.575
  811WAT      O 8683   4.143   5.460   6.514
  811WAT     H1 8684   4.091   5.379   6.517
  811WAT     H2 8685   4.233   5.429   6.504
  812WAT      O 8686   0.986   2.482   4.328
  812WAT     H1 8687   1.023   2.454   4.411
  812WAT     H2 8688   0.962   2.573   4.341
  813WAT      O 8689   2.013   5.727   1.717
  813WAT     H1 8690   1.974   5.765   1.795
  813WAT     H2 8691   1.983   5.781   1.645
  814WAT      O 8692   5.629   0.376   5.713
  814WAT     H1 8693   5.679   0.322   5.652
  814WAT     H2 8694   5.655   0.466   5.693
  815WAT      O 8695   4.482   7.628   0.706
  815WAT     H1 8696   4.484   7.680   0.787
  815WAT     H2 8697   4.515   7.688   0.639
  816WAT      O 8698   5.007   1.176   2.215
  816WAT     H1 8699   5.064   1.138   2.148
  816WAT     H2 8700   5.059   1.175   2.295
  817WAT      O 8701   6.273   0.821   8.438
  817WAT     H1 8702   6.235   0.847   8.522
  817WAT     H2 8703   6.197   0.803   8.382
  818WAT      O 8704   8.554   6.463   6.556
  818WAT     H1 8705   8.596   6.455   6.641
  818WAT     H2 8706   8.613   6.418   6.495
  819WAT      O 8707   7.313   5.697   6.021
  819WAT     H1 8708   7.277   5.624   6.072
  819WAT     H2 8709   7.269   5.690   5.936
  820WAT      O 8710   7.884   2.891   4.691
  820WAT     H1 8711   7.851   2.804   4.715
  820WAT     H2 8712   7.806   2.944   4.679
  821WAT      O 8713   3.646   2.039   0.560
  821WAT     H1 8714   3.739   2.043   0.580
  821WAT     H2 8715   3.610   2.120   0.597
  822WAT      O 8716   8.932   0.929   8.318
  822WAT     H1 8717   8.900   0.874   8.246
  822WAT     H2 8718   9.027   0.924   8.312
  823WAT      O 8719   2.045   3.991   8.040
  823WAT     H1 8720   1.972   4.052   8.029
  823WAT     H2 8721   2.087   4.020   8.121
  824WAT      O 8722   0.930   6.816   4.064
  824WAT     H1 8723   0.887   6.836   3.981
  824WAT     H2 8724   0.996   6.885   4.074
  825WAT      O 8725   8.317   2.454   2.679
  825WAT     H1 8726   8.249   2.458   2.612
  825WAT     H2 8727   8.277   2.402   2.750
  826WAT      O 8728   8.286   6.606   2.066
  826WAT     H1 8729   8.372   6.564   2.072
  826WAT     H2 8730   8.230   6.552   2.122
  827WAT      O 8731   4.338   2.711   0.975
  827WAT     H1 8732   4.384   2.759   0.906
  827WAT     H2 8733   4.351   2.763   1.054
  828WAT      O 8734   4.073   1.344   0.720
  828WAT     H1 8735   4.113   1.296   0.793
  828WAT     H2 8736   4.044   1.275   0.661
  829WAT      O 8737   0.810   5.300   5.890
  829WAT     H1 8738   0.847   5.347   5.965
  829WAT     H2 8739   0.873   5.231   5.871
  830WAT      O 8740   7.720   0.286   6.069
  830WAT     H1 8741   7.669   0.210   6.095
  830WAT     H2 8742   7.732   0.336   6.149
  831WAT      O 8743   0.814   7.768   1.124
  831WAT     H1 8744   0.822   7.695   1.186
  831WAT     H2 8745   0.740   7.744   1.069
  832WAT      O 8746   3.508   3.145   1.817
  832WAT     H1 8747   3.554   3.081   1.871
  832WAT     H2 8748   3.415   3.130   1.836
  833WAT      O 8749   4.142   7.027   1.547
  833WAT     H1 8750   4.218   6.974   1.568
  833WAT     H2 8751   4.067   6.971   1.570
  834WAT      O 8752   5.625   2.431   7.465
  834WAT     H1 8753   5.569   2.382   7.524
  834WAT     H2 8754   5.567   2.459   7.394
  835WAT      O 8755   1.622   1.237   2.147
  835WAT     H1 8756   1.620   1.230   2.051
  835WAT     H2 8757   1.704   1.196   2.172
  836WAT      O 8758   0.324   1.476   6.536
  836WAT     H1 8759   0.420   1.474   6.528
  836WAT     H2 8760   0.293   1.442   6.453
  837WAT      O 8761   6.970   4.607   1.346
  837WAT     H1 8762   7.014   4.562   1.418
  837WAT     H2 8763   6.969   4.699   1.373
  838WAT      O 8764   4.641   0.590   8.693
  838WAT     H1 8765   4.697   0.625   8.624
  838WAT     H2 8766   4.692   0.600   8.774
  839WAT      O 8767   2.534   3.989   0.034
  839WAT     H1 8768   2.624   3.959   0.050
  839WAT     H2 8769   2.544   4.078   0.001
  840WAT      O 8770   0.268   6.763   2.965
  840WAT     H1 8771   0.316   6.712   2.899
  840WAT     H2 8772   0.225   6.832   2.915
  841WAT      O 8773   6.137   2.862   4.105
  841WAT     H1 8774   6.073   2.933   4.099
  841WAT     H2 8775   6.109   2.810   4.180
  842WAT      O 8776   1.048   4.070   5.505
  842WAT     H1 8777   0.997   4.064   5.586
  842WAT     H2 8778   1.017   3.998   5.451
  843WAT      O 8779   5.807   6.893   1.707
  843WAT     H1 8780   5.867   6.925   1.775
  843WAT     H2 8781   5.760   6.821   1.749
  844WAT      O 8782   2.801   3.224   8.002
  844WAT     H1 8783   2.778   3.160   7.934
  844WAT     H2 8784   2.720   3.233   8.053
  845WAT      O 8785   7.709   0.400   4.591
  845WAT     H1 8786   7.694   0.341   4.516
  845WAT     H2 8787   7.622   0.434   4.612
  846WAT      O 8788   8.960   4.635   3.222
  846WAT     H1 8789   8.908   4.691   3.163
  846WAT     H2 8790   8.965   4.685   3.303
  847WAT      O 8791   0.157   4.769   1.550
  847WAT     H1 8792   0.159   4.717   1.470
  847WAT     H2 8793   0.109   4.849   1.526
  848WAT      O 8794   0.379   5.810   3.373
  848WAT     H1 8795   0.474   5.813   3.363
  848WAT     H2 8796   0.346   5.875   3.311
  849WAT      O 8797   6.724   8.387   7.178
  849WAT     H1 8798   6.635   8.356   7.195
  849WAT     H2 8799   6.775   8.357   7.254
  850WAT      O 8800   0.604   4.315   3.133
  850WAT     H1 8801   0.650   4.372   3.072
  850WAT     H2 8802   0.659   4.237   3.141
  851WAT      O 8803   7.269   3.814   5.238
  851WAT     H1 8804   7.260   3.812   5.333
  851WAT     H2 8805   7.319   3.735   5.217
  852WAT      O 8806   7.574   3.347   0.018
  852WAT     H1 8807   7.543   3.373  -0.069
  852WAT     H2 8808   7.494   3.332   0.069
  853WAT      O 8809   8.779   1.231   8.294
  853WAT     H1 8810   8.787   1.160   8.230
  853WAT     H2 8811   8.828   1.304   8.255
  854WAT      O 8812   6.048   4.613   5.820
  854WAT     H1 8813   5.995   4.534   5.820
  854WAT     H2 8814   5.987   4.683   5.843
  855WAT      O 8815   5.296   8.480   4.369
  855WAT     H1 8816   5.370   8.424   4.393
  855WAT     H2 8817   5.335   8.565   4.352
  856WAT      O 8818   8.109   6.905   7.330
  856WAT     H1 8819   8.073   6.823   7.298
  856WAT     H2 8820   8.033   6.953   7.365
  857WAT      O 8821   7.237   7.353   1.516
  857WAT     H1 8822   7.271   7.365   1.604
  857WAT     H2 8823   7.260   7.263   1.493
  858WAT      O 8824   4.236   6.763   0.576
  858WAT     H1 8825   4.328   6.769   0.601
  858WAT     H2 8826   4.189   6.757   0.659
  859WAT      O 8827   1.156   3.627   2.305
  859WAT     H1 8828   1.240   3.656   2.339
  859WAT     H2 8829   1.178   3.566   2.236
  860WAT      O 8830   8.079   1.718   4.009
  860WAT     H1 8831   7.987   1.742   4.013
  860WAT     H2 8832   8.104   1.736   3.918
  861WAT      O 8833   3.680   3.477   1.798
  861WAT     H1 8834   3.670   3.400   1.741
  861WAT     H2 8835   3.664   3.551   1.740
  862WAT      O 8836   3.990   4.636   7.209
  862WAT     H1 8837   4.016   4.699   7.142
  862WAT     H2 8838   4.052   4.650   7.281
  863WAT      O 8839   2.842   0.916   8.226
  863WAT     H1 8840   2.837   0.835   8.276
  863WAT     H2 8841   2.786   0.902   8.150
  864WAT      O 8842   6.567   5.788   0.107
  864WAT     H1 8843   6.473   5.807   0.102
  864WAT     H2 8844   6.606   5.869   0.141
  865WAT      O 8845   5.809   1.227   4.346
  865WAT     H1 8846   5.859   1.268   4.275
  865WAT     H2 8847   5.729   1.279   4.351
  866WAT      O 8848   8.529   1.039   0.816
  866WAT     H1 8849   8.588   1.018   0.743
  866WAT     H2 8850   8.441   1.022   0.782
  867WAT      O 8851   8.266   6.230   2.428
  867WAT     H1 8852   8.290   6.268   2.512
  867WAT     H2 8853   8.226   6.146   2.450
  868WAT      O 8854   4.899   1.256   0.415
  868WAT     H1 8855   4.976   1.281   0.466
  868WAT     H2 8856   4.833   1.232   0.481
  869WAT      O 8857   2.523   1.633   6.608
  869WAT     H1 8858   2.574   1.588   6.675
  869WAT     H2 8859   2.585   1.649   6.537
  870WAT      O 8860   7.944   3.978   7.542
  870WAT     H1 8861   8.030   3.978   7.583
  870WAT     H2 8862   7.893   3.915   7.593
  871WAT      O 8863   4.167   6.482   8.549
  871WAT     H1 8864   4.216   6.561   8.527
  871WAT     H2 8865   4.230   6.410   8.534
  872WAT      O 8866   1.168   7.560   2.235
  872WAT     H1 8867   1.147   7.606   2.154
  872WAT     H2 8868   1.238   7.612   2.274
  873WAT      O 8869   1.051   3.323   8.398
  873WAT     H1 8870   1.080   3.275   8.320
  873WAT     H2 8871   1.118   3.391   8.410
  874WAT      O 8872   3.371   0.568   2.325
  874WAT     H1 8873   3.316   0.599   2.397
  874WAT     H2 8874   3.459   0.596   2.349
  875WAT      O 8875   3.139   7.072   4.888
  875WAT     H1 8876   3.124   7.086   4.794
  875WAT     H2 8877   3.071   7.011   4.914
  876WAT      O 8878   0.626   0.689   6.807
  876WAT     H1 8879   0.546   0.636   6.814
  876WAT     H2 8880   0.683   0.655   6.876
  877WAT      O 8881   8.587   8.102   0.455
  877WAT     H1 8882   8.580   8.012   0.425
  877WAT     H2 8883   8.655   8.100   0.522
  878WAT      O 8884   7.561   8.273   1.918
  878WAT     H1 8885   7.568   8.341   1.851
  878WAT     H2 8886   7.652   8.248   1.936
[truncated: 2,659,802 more chars]
