# Supplementary material for: Role of Enzyme and Active Site Conformational Dynamics in the Catalysis by α-Amylase Explored with QM/MM Molecular Dynamics
Source: J Chem Inf Model. 2022 Jul 26;62(15):3638–50. doi: 10.1021/acs.jcim.2c00691 (PMC9778734; doi:10.1021/acs.jcim.2c00691)
Supplement: Supplementary file 5 — ci2c00691_si_005.zip [file ci2c00691_si_005.zip › SI_gmx-md_inputs/frame_687/frame_732-r2.gro]

amyl_GMX.gro created by acpype (v: 2020-09-02T11:49:19CEST) on Mon Oct 19 15:37:50 2020 t= 73200.00000 step= 36600000
67992
    1TYR      N    1   5.257   6.295   4.605
    1TYR     H1    2   5.185   6.298   4.676
    1TYR     H2    3   5.230   6.348   4.524
    1TYR     H3    4   5.349   6.311   4.645
    1TYR     CA    5   5.267   6.152   4.559
    1TYR     HA    6   5.177   6.137   4.499
    1TYR     CB    7   5.388   6.125   4.466
    1TYR    HB2    8   5.398   6.019   4.443
    1TYR    HB3    9   5.373   6.178   4.372
    1TYR     CG   10   5.527   6.171   4.523
    1TYR    CD1   11   5.589   6.094   4.623
    1TYR    HD1   12   5.547   6.011   4.677
    1TYR    CE1   13   5.712   6.132   4.683
    1TYR    HE1   14   5.749   6.090   4.776
    1TYR     CZ   15   5.776   6.248   4.635
    1TYR     OH   16   5.881   6.298   4.703
    1TYR     HH   17   5.905   6.390   4.691
    1TYR    CE2   18   5.715   6.327   4.535
    1TYR    HE2   19   5.765   6.419   4.509
    1TYR    CD2   20   5.596   6.286   4.471
    1TYR    HD2   21   5.549   6.336   4.388
    1TYR      C   22   5.264   6.052   4.668
    1TYR      O   23   5.310   6.083   4.782
    2SER      N   24   5.210   5.937   4.632
    2SER      H   25   5.168   5.930   4.540
    2SER     CA   26   5.217   5.819   4.720
    2SER     HA   27   5.173   5.839   4.818
    2SER     CB   28   5.139   5.707   4.656
    2SER    HB2   29   5.199   5.667   4.574
    2SER    HB3   30   5.124   5.629   4.730
    2SER     OG   31   5.003   5.755   4.613
    2SER     HG   32   5.023   5.825   4.551
    2SER      C   33   5.360   5.759   4.742
    2SER      O   34   5.443   5.746   4.647
    3PRO      N   35   5.391   5.710   4.866
    3PRO     CD   36   5.322   5.722   4.987
    3PRO    HD2   37   5.244   5.646   4.988
    3PRO    HD3   38   5.271   5.816   5.009
    3PRO     CG   39   5.414   5.694   5.102
    3PRO    HG2   40   5.363   5.644   5.186
    3PRO    HG3   41   5.453   5.788   5.140
    3PRO     CB   42   5.524   5.611   5.036
    3PRO    HB2   43   5.485   5.510   5.042
    3PRO    HB3   44   5.621   5.628   5.084
    3PRO     CA   45   5.523   5.655   4.888
    3PRO     HA   46   5.592   5.736   4.864
    3PRO      C   47   5.559   5.543   4.799
    3PRO      O   48   5.471   5.478   4.738
    4ASN      N   49   5.689   5.502   4.799
    4ASN      H   50   5.753   5.553   4.859
    4ASN     CA   51   5.734   5.377   4.748
    4ASN     HA   52   5.842   5.383   4.745
    4ASN     CB   53   5.695   5.258   4.845
    4ASN    HB2   54   5.736   5.293   4.939
    4ASN    HB3   55   5.586   5.264   4.850
    4ASN     CG   56   5.740   5.117   4.805
    4ASN    OD1   57   5.681   5.052   4.717
    4ASN    ND2   58   5.827   5.052   4.879
    4ASN   HD21   59   5.850   4.957   4.854
    4ASN   HD22   60   5.853   5.101   4.964
    4ASN      C   61   5.715   5.348   4.593
    4ASN      O   62   5.809   5.295   4.540
    5THR      N   63   5.602   5.384   4.533
    5THR      H   64   5.531   5.437   4.580
    5THR     CA   65   5.578   5.347   4.393
    5THR     HA   66   5.599   5.240   4.385
    5THR     CB   67   5.426   5.372   4.354
    5THR     HB   68   5.408   5.336   4.253
    5THR    CG2   69   5.318   5.296   4.448
    5THR   HG21   70   5.294   5.357   4.535
    5THR   HG22   71   5.229   5.292   4.385
    5THR   HG23   72   5.355   5.194   4.462
    5THR    OG1   73   5.374   5.502   4.364
    5THR    HG1   74   5.285   5.490   4.328
    5THR      C   75   5.658   5.427   4.287
    5THR      O   76   5.693   5.547   4.307
    6GLN      N   77   5.685   5.366   4.175
    6GLN      H   78   5.638   5.277   4.162
    6GLN     CA   79   5.761   5.433   4.066
    6GLN     HA   80   5.862   5.453   4.100
    6GLN     CB   81   5.769   5.340   3.940
    6GLN    HB2   82   5.801   5.240   3.970
    6GLN    HB3   83   5.673   5.317   3.893
    6GLN     CG   84   5.855   5.401   3.830
    6GLN    HG2   85   5.822   5.500   3.800
    6GLN    HG3   86   5.957   5.405   3.868
    6GLN     CD   87   5.854   5.316   3.702
    6GLN    OE1   88   5.793   5.211   3.697
    6GLN    NE2   89   5.932   5.352   3.601
    6GLN   HE21   90   5.955   5.273   3.542
    6GLN   HE22   91   5.991   5.434   3.607
    6GLN      C   92   5.692   5.559   4.019
    6GLN      O   93   5.572   5.561   3.993
    7GLN      N   94   5.762   5.670   3.995
    7GLN      H   95   5.863   5.675   4.000
    7GLN     CA   96   5.711   5.798   3.961
    7GLN     HA   97   5.791   5.869   3.982
    7GLN     CB   98   5.700   5.817   3.808
    7GLN    HB2   99   5.622   5.746   3.782
    7GLN    HB3  100   5.645   5.911   3.797
    7GLN     CG  101   5.838   5.810   3.735
    7GLN    HG2  102   5.896   5.894   3.775
    7GLN    HG3  103   5.884   5.713   3.755
    7GLN     CD  104   5.846   5.807   3.583
    7GLN    OE1  105   5.764   5.743   3.517
    7GLN    NE2  106   5.942   5.871   3.525
    7GLN   HE21  107   5.940   5.875   3.424
    7GLN   HE22  108   6.007   5.922   3.583
    7GLN      C  109   5.588   5.850   4.035
    7GLN      O  110   5.524   5.950   3.990
    8GLY      N  111   5.562   5.803   4.157
    8GLY      H  112   5.614   5.722   4.187
    8GLY     CA  113   5.437   5.852   4.232
    8GLY    HA2  114   5.441   5.829   4.338
    8GLY    HA3  115   5.431   5.960   4.218
    8GLY      C  116   5.308   5.788   4.177
    8GLY      O  117   5.200   5.846   4.198
    9ARG      N  118   5.317   5.685   4.091
    9ARG      H  119   5.412   5.655   4.074
    9ARG     CA  120   5.198   5.626   4.019
    9ARG     HA  121   5.134   5.707   3.983
    9ARG     CB  122   5.245   5.542   3.901
    9ARG    HB2  123   5.327   5.479   3.937
    9ARG    HB3  124   5.166   5.478   3.863
    9ARG     CG  125   5.294   5.644   3.792
    9ARG    HG2  126   5.208   5.690   3.743
    9ARG    HG3  127   5.355   5.720   3.841
    9ARG     CD  128   5.372   5.564   3.688
    9ARG    HD2  129   5.465   5.533   3.736
    9ARG    HD3  130   5.318   5.471   3.667
    9ARG     NE  131   5.403   5.647   3.569
    9ARG     HE  132   5.363   5.740   3.563
    9ARG     CZ  133   5.471   5.614   3.462
    9ARG    NH1  134   5.520   5.494   3.456
    9ARG   HH11  135   5.505   5.419   3.522
    9ARG   HH12  136   5.595   5.482   3.391
    9ARG    NH2  137   5.487   5.702   3.363
    9ARG   HH21  138   5.451   5.795   3.373
    9ARG   HH22  139   5.536   5.678   3.278
    9ARG      C  140   5.100   5.554   4.114
    9ARG      O  141   5.150   5.500   4.218
   10THR      N  142   4.963   5.557   4.096
   10THR      H  143   4.933   5.573   4.001
   10THR     CA  144   4.864   5.553   4.205
   10THR     HA  145   4.917   5.577   4.297
   10THR     CB  146   4.759   5.665   4.197
   10THR     HB  147   4.678   5.648   4.267
   10THR    CG2  148   4.807   5.807   4.218
   10THR   HG21  149   4.873   5.796   4.304
   10THR   HG22  150   4.866   5.843   4.134
   10THR   HG23  151   4.724   5.876   4.236
   10THR    OG1  152   4.711   5.663   4.065
   10THR    HG1  153   4.779   5.711   4.019
   10THR      C  154   4.797   5.418   4.225
   10THR      O  155   4.719   5.403   4.321
   11SER      N  156   4.830   5.320   4.136
   11SER      H  157   4.901   5.335   4.066
   11SER     CA  158   4.792   5.175   4.154
   11SER     HA  159   4.730   5.161   4.242
   11SER     CB  160   4.693   5.133   4.040
   11SER    HB2  161   4.745   5.128   3.944
   11SER    HB3  162   4.650   5.036   4.063
   11SER     OG  163   4.593   5.229   4.032
   11SER     HG  164   4.628   5.304   3.985
   11SER      C  165   4.910   5.068   4.148
   11SER      O  166   5.020   5.100   4.099
   12ILE      N  167   4.876   4.953   4.199
   12ILE      H  168   4.783   4.931   4.232
   12ILE     CA  169   4.966   4.840   4.188
   12ILE     HA  170   5.045   4.854   4.114
   12ILE     CB  171   5.032   4.806   4.326
   12ILE     HB  172   5.096   4.718   4.332
   12ILE    CG2  173   5.107   4.930   4.381
   12ILE   HG21  174   5.047   5.021   4.388
   12ILE   HG22  175   5.142   4.911   4.483
   12ILE   HG23  176   5.185   4.950   4.308
   12ILE    CG1  177   4.928   4.769   4.443
   12ILE   HG12  178   4.855   4.849   4.446
   12ILE   HG13  179   4.882   4.678   4.404
   12ILE    CD1  180   4.967   4.750   4.585
   12ILE   HD11  181   4.885   4.698   4.635
   12ILE   HD12  182   5.055   4.685   4.585
   12ILE   HD13  183   4.982   4.844   4.638
   12ILE      C  184   4.889   4.717   4.136
   12ILE      O  185   4.767   4.711   4.162
   13VAL      N  186   4.950   4.623   4.069
   13VAL      H  187   5.043   4.648   4.038
   13VAL     CA  188   4.889   4.512   3.998
   13VAL     HA  189   4.781   4.511   4.010
   13VAL     CB  190   4.918   4.531   3.849
   13VAL     HB  191   4.864   4.623   3.831
   13VAL    CG1  192   5.063   4.555   3.808
   13VAL   HG11  193   5.061   4.553   3.699
   13VAL   HG12  194   5.083   4.659   3.834
   13VAL   HG13  195   5.125   4.481   3.860
   13VAL    CG2  196   4.861   4.414   3.766
   13VAL   HG21  197   4.840   4.444   3.663
   13VAL   HG22  198   4.926   4.326   3.768
   13VAL   HG23  199   4.767   4.381   3.810
   13VAL      C  200   4.926   4.379   4.058
   13VAL      O  201   5.040   4.335   4.034
   14HIE      N  202   4.835   4.309   4.130
   14HIE      H  203   4.744   4.351   4.137
   14HIE     CA  204   4.854   4.173   4.166
   14HIE     HA  205   4.958   4.159   4.195
   14HIE     CB  206   4.756   4.149   4.287
   14HIE    HB2  207   4.775   4.233   4.354
   14HIE    HB3  208   4.653   4.158   4.252
   14HIE     CG  209   4.778   4.021   4.367
   14HIE    ND1  210   4.875   3.920   4.347
   14HIE    CE1  211   4.866   3.843   4.455
   14HIE    HE1  212   4.927   3.757   4.481
   14HIE    NE2  213   4.764   3.884   4.540
   14HIE    HE2  214   4.741   3.839   4.628
   14HIE    CD2  215   4.709   3.999   4.480
   14HIE    HD2  216   4.642   4.064   4.533
   14HIE      C  217   4.836   4.082   4.047
   14HIE      O  218   4.736   4.093   3.967
   15LEU      N  219   4.934   3.995   4.021
   15LEU      H  220   5.017   3.979   4.077
   15LEU     CA  221   4.933   3.900   3.906
   15LEU     HA  222   4.844   3.908   3.844
   15LEU     CB  223   5.048   3.942   3.814
   15LEU    HB2  224   5.134   3.950   3.880
   15LEU    HB3  225   5.078   3.865   3.743
   15LEU     CG  226   5.038   4.073   3.731
   15LEU     HG  227   5.017   4.152   3.803
   15LEU    CD1  228   5.182   4.113   3.681
   15LEU   HD11  229   5.185   4.222   3.689
   15LEU   HD12  230   5.260   4.078   3.747
   15LEU   HD13  231   5.208   4.069   3.585
   15LEU    CD2  232   4.936   4.068   3.623
   15LEU   HD21  233   4.914   4.169   3.587
   15LEU   HD22  234   4.982   4.006   3.547
   15LEU   HD23  235   4.846   4.016   3.656
   15LEU      C  236   4.933   3.752   3.957
   15LEU      O  237   5.032   3.676   3.962
   16PHE      N  238   4.812   3.715   4.004
   16PHE      H  239   4.734   3.779   3.992
   16PHE     CA  240   4.787   3.587   4.082
   16PHE     HA  241   4.850   3.583   4.171
   16PHE     CB  242   4.634   3.575   4.107
   16PHE    HB2  243   4.605   3.666   4.158
   16PHE    HB3  244   4.577   3.553   4.016
   16PHE     CG  245   4.600   3.459   4.203
   16PHE    CD1  246   4.640   3.466   4.340
   16PHE    HD1  247   4.706   3.547   4.369
   16PHE    CE1  248   4.611   3.368   4.432
   16PHE    HE1  249   4.636   3.385   4.536
   16PHE     CZ  250   4.546   3.253   4.380
   16PHE     HZ  251   4.505   3.176   4.445
   16PHE    CE2  252   4.516   3.237   4.243
   16PHE    HE2  253   4.470   3.148   4.202
   16PHE    CD2  254   4.541   3.342   4.154
   16PHE    HD2  255   4.506   3.342   4.051
   16PHE      C  256   4.831   3.467   3.994
   16PHE      O  257   4.782   3.448   3.885
   17GLU      N  258   4.922   3.386   4.048
   17GLU      H  259   4.947   3.410   4.143
   17GLU     CA  260   4.965   3.257   3.986
   17GLU     HA  261   5.041   3.225   4.057
   17GLU     CB  262   4.846   3.151   3.988
   17GLU    HB2  263   4.751   3.201   3.966
   17GLU    HB3  264   4.859   3.074   3.912
   17GLU     CG  265   4.829   3.091   4.130
   17GLU    HG2  266   4.851   3.176   4.195
   17GLU    HG3  267   4.726   3.061   4.153
   17GLU     CD  268   4.919   2.971   4.156
   17GLU    OE1  269   4.874   2.874   4.220
   17GLU    OE2  270   5.026   2.952   4.094
   17GLU      C  271   5.037   3.280   3.844
   17GLU      O  272   5.057   3.179   3.776
   18TRP      N  273   5.083   3.406   3.819
   18TRP      H  274   5.060   3.481   3.883
   18TRP     CA  275   5.167   3.432   3.705
   18TRP     HA  276   5.127   3.378   3.618
   18TRP     CB  277   5.177   3.579   3.672
   18TRP    HB2  278   5.199   3.639   3.760
   18TRP    HB3  279   5.273   3.573   3.619
   18TRP     CG  280   5.069   3.644   3.583
   18TRP    CD1  281   4.933   3.645   3.601
   18TRP    HD1  282   4.876   3.603   3.682
   18TRP    NE1  283   4.869   3.717   3.494
   18TRP    HE1  284   4.770   3.732   3.492
   18TRP    CE2  285   4.963   3.758   3.405
   18TRP    CZ2  286   4.954   3.835   3.290
   18TRP    HZ2  287   4.857   3.860   3.250
   18TRP    CH2  288   5.072   3.897   3.236
   18TRP    HH2  289   5.064   3.967   3.154
   18TRP    CZ3  290   5.194   3.863   3.291
   18TRP    HZ3  291   5.281   3.914   3.253
   18TRP    CE3  292   5.207   3.770   3.395
   18TRP    HE3  293   5.307   3.740   3.423
   18TRP    CD2  294   5.091   3.716   3.459
   18TRP      C  295   5.307   3.377   3.724
   18TRP      O  296   5.356   3.390   3.837
   19ARG      N  297   5.374   3.339   3.615
   19ARG      H  298   5.335   3.344   3.522
   19ARG     CA  299   5.516   3.303   3.622
   19ARG     HA  300   5.528   3.241   3.712
   19ARG     CB  301   5.542   3.212   3.498
   19ARG    HB2  302   5.522   3.272   3.409
   19ARG    HB3  303   5.648   3.185   3.503
   19ARG     CG  304   5.466   3.078   3.494
   19ARG    HG2  305   5.491   3.003   3.568
   19ARG    HG3  306   5.358   3.085   3.508
   19ARG     CD  307   5.487   3.007   3.361
   19ARG    HD2  308   5.591   2.975   3.356
   19ARG    HD3  309   5.428   2.915   3.364
   19ARG     NE  310   5.431   3.095   3.245
   19ARG     HE  311   5.410   3.192   3.263
   19ARG     CZ  312   5.425   3.061   3.114
   19ARG    NH1  313   5.458   2.941   3.075
   19ARG   HH11  314   5.469   2.868   3.145
   19ARG   HH12  315   5.458   2.915   2.978
   19ARG    NH2  316   5.378   3.148   3.030
   19ARG   HH21  317   5.355   3.242   3.059
   19ARG   HH22  318   5.372   3.119   2.934
   19ARG      C  319   5.611   3.417   3.609
   19ARG      O  320   5.579   3.518   3.547
   20TRP      N  321   5.737   3.402   3.653
   20TRP      H  322   5.773   3.308   3.661
   20TRP     CA  323   5.834   3.513   3.655
   20TRP     HA  324   5.785   3.599   3.699
   20TRP     CB  325   5.946   3.462   3.753
   20TRP    HB2  326   6.009   3.389   3.702
   20TRP    HB3  327   6.021   3.541   3.764
   20TRP     CG  328   5.904   3.400   3.883
   20TRP    CD1  329   5.979   3.312   3.943
   20TRP    HD1  330   6.065   3.270   3.893
   20TRP    NE1  331   5.927   3.279   4.065
   20TRP    HE1  332   5.974   3.217   4.130
   20TRP    CE2  333   5.809   3.349   4.088
   20TRP    CZ2  334   5.718   3.356   4.195
   20TRP    HZ2  335   5.757   3.310   4.285
   20TRP    CH2  336   5.602   3.436   4.180
   20TRP    HH2  337   5.534   3.446   4.263
   20TRP    CZ3  338   5.580   3.516   4.069
   20TRP    HZ3  339   5.485   3.565   4.059
   20TRP    CE3  340   5.674   3.507   3.965
   20TRP    HE3  341   5.657   3.580   3.888
   20TRP    CD2  342   5.791   3.426   3.968
   20TRP      C  343   5.885   3.550   3.510
   20TRP      O  344   5.912   3.662   3.480
   21VAL      N  345   5.894   3.453   3.418
   21VAL      H  346   5.887   3.359   3.454
   21VAL     CA  347   5.929   3.474   3.279
   21VAL     HA  348   6.002   3.555   3.278
   21VAL     CB  349   5.989   3.360   3.202
   21VAL     HB  350   6.009   3.382   3.098
   21VAL    CG1  351   6.119   3.304   3.257
   21VAL   HG11  352   6.100   3.277   3.361
   21VAL   HG12  353   6.176   3.230   3.201
   21VAL   HG13  354   6.190   3.387   3.258
   21VAL    CG2  355   5.889   3.247   3.197
   21VAL   HG21  356   5.895   3.200   3.099
   21VAL   HG22  357   5.911   3.180   3.280
   21VAL   HG23  358   5.787   3.282   3.217
   21VAL      C  359   5.817   3.538   3.192
   21VAL      O  360   5.840   3.553   3.071
   22ASP      N  361   5.710   3.579   3.255
   22ASP      H  362   5.711   3.582   3.356
   22ASP     CA  363   5.599   3.654   3.195
   22ASP     HA  364   5.617   3.663   3.088
   22ASP     CB  365   5.466   3.588   3.231
   22ASP    HB2  366   5.459   3.561   3.337
   22ASP    HB3  367   5.381   3.651   3.204
   22ASP     CG  368   5.437   3.469   3.143
   22ASP    OD1  369   5.363   3.375   3.184
   22ASP    OD2  370   5.463   3.477   3.023
   22ASP      C  371   5.609   3.790   3.263
   22ASP      O  372   5.627   3.889   3.196
   23ILE      N  373   5.592   3.797   3.397
   23ILE      H  374   5.566   3.711   3.445
   23ILE     CA  375   5.603   3.924   3.466
   23ILE     HA  376   5.530   3.990   3.417
   23ILE     CB  377   5.592   3.912   3.619
   23ILE     HB  378   5.688   3.869   3.651
   23ILE    CG2  379   5.582   4.046   3.690
   23ILE   HG21  380   5.616   4.031   3.792
   23ILE   HG22  381   5.660   4.114   3.654
   23ILE   HG23  382   5.486   4.094   3.674
   23ILE    CG1  383   5.477   3.830   3.666
   23ILE   HG12  384   5.389   3.873   3.618
   23ILE   HG13  385   5.476   3.728   3.627
   23ILE    CD1  386   5.464   3.814   3.820
   23ILE   HD11  387   5.550   3.764   3.866
   23ILE   HD12  388   5.458   3.914   3.862
   23ILE   HD13  389   5.376   3.757   3.850
   23ILE      C  390   5.733   3.993   3.438
   23ILE      O  391   5.736   4.119   3.433
   24ALA      N  392   5.850   3.923   3.418
   24ALA      H  393   5.855   3.826   3.445
   24ALA     CA  394   5.977   3.997   3.393
   24ALA     HA  395   6.005   4.063   3.475
   24ALA     CB  396   6.088   3.884   3.385
   24ALA    HB1  397   6.058   3.825   3.298
   24ALA    HB2  398   6.188   3.927   3.380
   24ALA    HB3  399   6.082   3.835   3.482
   24ALA      C  400   5.979   4.067   3.257
   24ALA      O  401   6.057   4.163   3.237
   25LEU      N  402   5.894   4.019   3.168
   25LEU      H  403   5.823   3.955   3.200
   25LEU     CA  404   5.856   4.090   3.053
   25LEU     HA  405   5.948   4.137   3.018
   25LEU     CB  406   5.813   3.989   2.946
   25LEU    HB2  407   5.757   3.911   2.997
   25LEU    HB3  408   5.735   4.021   2.876
   25LEU     CG  409   5.932   3.936   2.864
   25LEU     HG  410   5.883   3.866   2.796
   25LEU    CD1  411   5.993   4.042   2.780
   25LEU   HD11  412   6.051   4.113   2.838
   25LEU   HD12  413   6.058   3.987   2.712
   25LEU   HD13  414   5.912   4.079   2.717
   25LEU    CD2  415   6.042   3.865   2.940
   25LEU   HD21  416   6.100   3.937   2.997
   25LEU   HD22  417   5.999   3.794   3.011
   25LEU   HD23  418   6.108   3.819   2.868
   25LEU      C  419   5.750   4.201   3.073
   25LEU      O  420   5.766   4.320   3.033
   26GLU      N  421   5.638   4.167   3.133
   26GLU      H  422   5.621   4.072   3.164
   26GLU     CA  423   5.526   4.253   3.156
   26GLU     HA  424   5.480   4.287   3.064
   26GLU     CB  425   5.424   4.175   3.245
   26GLU    HB2  426   5.424   4.072   3.210
   26GLU    HB3  427   5.459   4.170   3.348
   26GLU     CG  428   5.289   4.237   3.250
   26GLU    HG2  429   5.233   4.205   3.338
   26GLU    HG3  430   5.313   4.343   3.259
   26GLU     CD  431   5.198   4.221   3.124
   26GLU    OE1  432   5.243   4.181   3.016
   26GLU    OE2  433   5.075   4.241   3.134
   26GLU      C  434   5.564   4.387   3.221
   26GLU      O  435   5.521   4.492   3.177
   27CYX      N  436   5.657   4.395   3.321
   27CYX      H  437   5.691   4.308   3.358
   27CYX     CA  438   5.708   4.511   3.387
   27CYX     HA  439   5.620   4.560   3.427
   27CYX     CB  440   5.800   4.471   3.507
   27CYX    HB2  441   5.832   4.566   3.551
   27CYX    HB3  442   5.740   4.416   3.579
   27CYX     SG  443   5.952   4.376   3.473
   27CYX      C  444   5.769   4.606   3.285
   27CYX      O  445   5.746   4.731   3.293
   28GLU      N  446   5.841   4.548   3.184
   28GLU      H  447   5.850   4.448   3.186
   28GLU     CA  448   5.916   4.624   3.092
   28GLU     HA  449   5.965   4.706   3.145
   28GLU     CB  450   6.032   4.540   3.039
   28GLU    HB2  451   6.096   4.511   3.122
   28GLU    HB3  452   5.993   4.457   2.980
   28GLU     CG  453   6.139   4.604   2.954
   28GLU    HG2  454   6.092   4.638   2.863
   28GLU    HG3  455   6.186   4.687   3.007
   28GLU     CD  456   6.255   4.511   2.916
   28GLU    OE1  457   6.359   4.505   2.993
   28GLU    OE2  458   6.244   4.441   2.814
   28GLU      C  459   5.824   4.679   2.981
   28GLU      O  460   5.826   4.794   2.944
   29ARG      N  461   5.739   4.582   2.923
   29ARG      H  462   5.735   4.490   2.963
   29ARG     CA  463   5.675   4.605   2.794
   29ARG     HA  464   5.752   4.664   2.744
   29ARG     CB  465   5.659   4.467   2.724
   29ARG    HB2  466   5.642   4.480   2.617
   29ARG    HB3  467   5.746   4.401   2.736
   29ARG     CG  468   5.550   4.386   2.788
   29ARG    HG2  469   5.569   4.395   2.895
   29ARG    HG3  470   5.454   4.431   2.765
   29ARG     CD  471   5.553   4.245   2.736
   29ARG    HD2  472   5.517   4.251   2.634
   29ARG    HD3  473   5.653   4.202   2.742
   29ARG     NE  474   5.455   4.160   2.812
   29ARG     HE  475   5.396   4.194   2.887
   29ARG     CZ  476   5.440   4.029   2.803
   29ARG    NH1  477   5.503   3.962   2.716
   29ARG   HH11  478   5.565   4.010   2.652
   29ARG   HH12  479   5.514   3.861   2.715
   29ARG    NH2  480   5.364   3.962   2.874
   29ARG   HH21  481   5.302   4.008   2.938
   29ARG   HH22  482   5.376   3.864   2.856
   29ARG      C  483   5.543   4.681   2.801
   29ARG      O  484   5.488   4.710   2.702
   30TYR      N  485   5.487   4.697   2.921
   30TYR      H  486   5.534   4.641   2.990
   30TYR     CA  487   5.348   4.737   2.948
   30TYR     HA  488   5.327   4.811   2.871
   30TYR     CB  489   5.259   4.615   2.938
   30TYR    HB2  490   5.261   4.586   2.833
   30TYR    HB3  491   5.300   4.539   3.004
   30TYR     CG  492   5.114   4.643   2.976
   30TYR    CD1  493   5.048   4.570   3.075
   30TYR    HD1  494   5.108   4.506   3.138
   30TYR    CE1  495   4.910   4.598   3.104
   30TYR    HE1  496   4.868   4.548   3.190
   30TYR     CZ  497   4.847   4.697   3.028
   30TYR     OH  498   4.720   4.744   3.062
   30TYR     HH  499   4.678   4.689   3.128
   30TYR    CE2  500   4.909   4.751   2.920
   30TYR    HE2  501   4.852   4.815   2.854
   30TYR    CD2  502   5.046   4.733   2.892
   30TYR    HD2  503   5.092   4.778   2.805
   30TYR      C  504   5.332   4.808   3.081
   30TYR      O  505   5.292   4.921   3.075
   31LEU      N  506   5.371   4.757   3.200
   31LEU      H  507   5.423   4.671   3.208
   31LEU     CA  508   5.349   4.829   3.325
   31LEU     HA  509   5.241   4.837   3.338
   31LEU     CB  510   5.382   4.737   3.443
   31LEU    HB2  511   5.489   4.720   3.447
   31LEU    HB3  512   5.357   4.803   3.527
   31LEU     CG  513   5.308   4.603   3.442
   31LEU     HG  514   5.337   4.546   3.354
   31LEU    CD1  515   5.334   4.520   3.558
   31LEU   HD11  516   5.280   4.425   3.563
   31LEU   HD12  517   5.440   4.495   3.562
   31LEU   HD13  518   5.323   4.577   3.650
   31LEU    CD2  519   5.153   4.625   3.442
   31LEU   HD21  520   5.104   4.528   3.438
   31LEU   HD22  521   5.121   4.675   3.533
   31LEU   HD23  522   5.117   4.671   3.350
   31LEU      C  523   5.412   4.971   3.342
   31LEU      O  524   5.340   5.068   3.386
   32ALA      N  525   5.542   4.981   3.308
   32ALA      H  526   5.577   4.900   3.259
   32ALA     CA  527   5.614   5.102   3.314
   32ALA     HA  528   5.581   5.157   3.403
   32ALA     CB  529   5.768   5.080   3.320
   32ALA    HB1  530   5.796   4.995   3.383
   32ALA    HB2  531   5.799   5.057   3.219
   32ALA    HB3  532   5.829   5.158   3.366
   32ALA      C  533   5.572   5.203   3.200
   32ALA      O  534   5.549   5.316   3.221
   33PRO      N  535   5.548   5.163   3.071
   33PRO     CD  536   5.593   5.039   3.017
   33PRO    HD2  537   5.558   4.957   3.080
   33PRO    HD3  538   5.702   5.038   3.014
   33PRO     CG  539   5.550   5.029   2.877
   33PRO    HG2  540   5.445   4.999   2.872
   33PRO    HG3  541   5.623   4.979   2.813
   33PRO     CB  542   5.528   5.177   2.833
   33PRO    HB2  543   5.446   5.194   2.763
   33PRO    HB3  544   5.622   5.212   2.790
   33PRO     CA  545   5.498   5.250   2.966
   33PRO     HA  546   5.564   5.336   2.971
   33PRO      C  547   5.354   5.287   2.983
   33PRO      O  548   5.314   5.379   2.926
   34LYS      N  549   5.271   5.206   3.039
   34LYS      H  550   5.318   5.124   3.075
   34LYS     CA  551   5.119   5.214   3.048
   34LYS     HA  552   5.094   5.304   2.992
   34LYS     CB  553   5.045   5.092   2.976
   34LYS    HB2  554   5.069   4.997   3.024
   34LYS    HB3  555   4.941   5.117   2.993
   34LYS     CG  556   5.051   5.073   2.825
   34LYS    HG2  557   5.145   5.025   2.797
   34LYS    HG3  558   4.978   4.996   2.803
   34LYS     CD  559   5.034   5.193   2.733
   34LYS    HD2  560   4.929   5.220   2.721
   34LYS    HD3  561   5.087   5.279   2.773
   34LYS     CE  562   5.082   5.156   2.595
   34LYS    HE2  563   5.177   5.103   2.597
   34LYS    HE3  564   5.002   5.091   2.557
   34LYS     NZ  565   5.106   5.279   2.513
   34LYS    HZ1  566   5.142   5.252   2.423
   34LYS    HZ2  567   5.021   5.327   2.490
   34LYS    HZ3  568   5.178   5.340   2.548
   34LYS      C  569   5.065   5.240   3.189
   34LYS      O  570   4.947   5.232   3.211
   35GLY      N  571   5.148   5.269   3.289
   35GLY      H  572   5.246   5.250   3.272
   35GLY     CA  573   5.138   5.351   3.405
   35GLY    HA2  574   5.235   5.396   3.424
   35GLY    HA3  575   5.076   5.440   3.392
   35GLY      C  576   5.088   5.274   3.528
   35GLY      O  577   5.017   5.333   3.610
   36PHE      N  578   5.120   5.148   3.549
   36PHE      H  579   5.190   5.114   3.485
   36PHE     CA  580   5.114   5.083   3.683
   36PHE     HA  581   5.029   5.122   3.739
   36PHE     CB  582   5.096   4.930   3.651
   36PHE    HB2  583   5.173   4.913   3.576
   36PHE    HB3  584   5.115   4.886   3.749
   36PHE     CG  585   4.953   4.904   3.614
   36PHE    CD1  586   4.907   4.877   3.481
   36PHE    HD1  587   4.974   4.891   3.398
   36PHE    CE1  588   4.775   4.847   3.455
   36PHE    HE1  589   4.736   4.825   3.357
   36PHE     CZ  590   4.681   4.838   3.558
   36PHE     HZ  591   4.579   4.809   3.538
   36PHE    CE2  592   4.727   4.857   3.693
   36PHE    HE2  593   4.650   4.840   3.766
   36PHE    CD2  594   4.860   4.891   3.717
   36PHE    HD2  595   4.893   4.905   3.819
   36PHE      C  596   5.244   5.115   3.766
   36PHE      O  597   5.352   5.088   3.710
   37GLY      N  598   5.224   5.162   3.894
   37GLY      H  599   5.129   5.197   3.900
   37GLY     CA  600   5.327   5.206   3.991
   37GLY    HA2  601   5.399   5.268   3.936
   37GLY    HA3  602   5.276   5.269   4.064
   37GLY      C  603   5.398   5.094   4.072
   37GLY      O  604   5.483   5.120   4.150
   38GLY      N  605   5.367   4.974   4.037
   38GLY      H  606   5.297   4.963   3.965
   38GLY     CA  607   5.427   4.854   4.096
   38GLY    HA2  608   5.524   4.835   4.050
   38GLY    HA3  609   5.455   4.874   4.200
   38GLY      C  610   5.341   4.729   4.074
   38GLY      O  611   5.227   4.735   4.035
   39VAL      N  612   5.400   4.614   4.106
   39VAL      H  613   5.497   4.609   4.133
   39VAL     CA  614   5.341   4.480   4.083
   39VAL     HA  615   5.234   4.485   4.062
   39VAL     CB  616   5.411   4.412   3.965
   39VAL     HB  617   5.373   4.459   3.874
   39VAL    CG1  618   5.561   4.420   3.957
   39VAL   HG11  619   5.587   4.352   4.039
   39VAL   HG12  620   5.599   4.382   3.862
   39VAL   HG13  621   5.604   4.520   3.964
   39VAL    CG2  622   5.384   4.266   3.957
   39VAL   HG21  623   5.443   4.210   4.030
   39VAL   HG22  624   5.279   4.239   3.953
   39VAL   HG23  625   5.429   4.233   3.864
   39VAL      C  626   5.350   4.394   4.212
   39VAL      O  627   5.441   4.415   4.293
   40GLN      N  628   5.257   4.293   4.228
   40GLN      H  629   5.193   4.279   4.151
   40GLN     CA  630   5.240   4.200   4.333
   40GLN     HA  631   5.337   4.198   4.383
   40GLN     CB  632   5.131   4.250   4.428
   40GLN    HB2  633   5.154   4.346   4.474
   40GLN    HB3  634   5.038   4.266   4.372
   40GLN     CG  635   5.110   4.153   4.545
   40GLN    HG2  636   5.091   4.052   4.512
   40GLN    HG3  637   5.195   4.162   4.613
   40GLN     CD  638   4.985   4.189   4.627
   40GLN    OE1  639   4.944   4.301   4.633
   40GLN    NE2  640   4.941   4.102   4.716
   40GLN   HE21  641   4.859   4.120   4.772
   40GLN   HE22  642   4.991   4.015   4.720
   40GLN      C  643   5.226   4.063   4.278
   40GLN      O  644   5.177   4.046   4.167
   41VAL      N  645   5.270   3.965   4.360
   41VAL      H  646   5.320   3.979   4.447
   41VAL     CA  647   5.270   3.820   4.311
   41VAL     HA  648   5.203   3.810   4.225
   41VAL     CB  649   5.418   3.771   4.271
   41VAL     HB  650   5.425   3.666   4.242
   41VAL    CG1  651   5.475   3.859   4.159
   41VAL   HG11  652   5.508   3.957   4.194
   41VAL   HG12  653   5.565   3.814   4.118
   41VAL   HG13  654   5.393   3.873   4.089
   41VAL    CG2  655   5.522   3.785   4.382
   41VAL   HG21  656   5.608   3.726   4.351
   41VAL   HG22  657   5.549   3.891   4.388
   41VAL   HG23  658   5.499   3.741   4.478
   41VAL      C  659   5.220   3.719   4.413
   41VAL      O  660   5.197   3.758   4.528
   42SER      N  661   5.201   3.589   4.374
   42SER      H  662   5.203   3.579   4.274
   42SER     CA  663   5.180   3.469   4.449
   42SER     HA  664   5.093   3.472   4.514
   42SER     CB  665   5.154   3.354   4.352
   42SER    HB2  666   5.212   3.350   4.260
   42SER    HB3  667   5.151   3.263   4.412
   42SER     OG  668   5.018   3.375   4.294
   42SER     HG  669   4.955   3.348   4.363
   42SER      C  670   5.295   3.430   4.536
   42SER      O  671   5.406   3.479   4.509
   43PRO      N  672   5.283   3.348   4.643
   43PRO     CD  673   5.160   3.298   4.700
   43PRO    HD2  674   5.131   3.210   4.643
   43PRO    HD3  675   5.077   3.370   4.701
   43PRO     CG  676   5.187   3.248   4.841
   43PRO    HG2  677   5.126   3.163   4.872
   43PRO    HG3  678   5.178   3.329   4.913
   43PRO     CB  679   5.338   3.223   4.839
   43PRO    HB2  680   5.367   3.122   4.812
   43PRO    HB3  681   5.383   3.234   4.937
   43PRO     CA  682   5.395   3.325   4.741
   43PRO     HA  683   5.413   3.418   4.795
   43PRO      C  684   5.524   3.280   4.669
   43PRO      O  685   5.518   3.198   4.574
   44PRO      N  686   5.640   3.331   4.706
   44PRO     CD  687   5.651   3.443   4.798
   44PRO    HD2  688   5.621   3.416   4.900
   44PRO    HD3  689   5.580   3.520   4.768
   44PRO     CG  690   5.805   3.489   4.797
   44PRO    HG2  691   5.866   3.428   4.863
   44PRO    HG3  692   5.826   3.596   4.788
   44PRO     CB  693   5.838   3.440   4.656
   44PRO    HB2  694   5.944   3.430   4.635
   44PRO    HB3  695   5.797   3.515   4.589
   44PRO     CA  696   5.763   3.309   4.633
   44PRO     HA  697   5.751   3.298   4.525
   44PRO      C  698   5.850   3.191   4.676
   44PRO      O  699   5.944   3.162   4.609
   45ASN      N  700   5.809   3.121   4.778
   45ASN      H  701   5.724   3.153   4.824
   45ASN     CA  702   5.898   3.021   4.841
   45ASN     HA  703   5.990   3.007   4.784
   45ASN     CB  704   5.929   3.061   4.989
   45ASN    HB2  705   6.004   2.995   5.032
   45ASN    HB3  706   5.957   3.165   4.980
   45ASN     CG  707   5.801   3.052   5.068
   45ASN    OD1  708   5.726   3.144   5.068
   45ASN    ND2  709   5.774   2.942   5.130
   45ASN   HD21  710   5.678   2.928   5.159
   45ASN   HD22  711   5.838   2.865   5.119
   45ASN      C  712   5.839   2.876   4.835
   45ASN      O  713   5.719   2.859   4.803
   46GLU      N  714   5.924   2.782   4.877
   46GLU      H  715   6.016   2.815   4.905
   46GLU     CA  716   5.890   2.638   4.871
   46GLU     HA  717   5.857   2.627   4.767
   46GLU     CB  718   6.017   2.550   4.882
   46GLU    HB2  719   6.087   2.563   4.800
   46GLU    HB3  720   6.064   2.579   4.976
   46GLU     CG  721   5.982   2.403   4.892
   46GLU    HG2  722   5.914   2.387   4.975
   46GLU    HG3  723   5.917   2.373   4.810
   46GLU     CD  724   6.112   2.318   4.906
   46GLU    OE1  725   6.190   2.362   4.988
   46GLU    OE2  726   6.130   2.220   4.827
   46GLU      C  727   5.767   2.593   4.951
   46GLU      O  728   5.759   2.614   5.072
   47ASN      N  729   5.674   2.516   4.892
   47ASN      H  730   5.680   2.499   4.792
   47ASN     CA  731   5.564   2.452   4.957
   47ASN     HA  732   5.574   2.471   5.064
   47ASN     CB  733   5.431   2.523   4.915
   47ASN    HB2  734   5.344   2.476   4.960
   47ASN    HB3  735   5.422   2.624   4.956
   47ASN     CG  736   5.404   2.537   4.764
   47ASN    OD1  737   5.454   2.629   4.702
   47ASN    ND2  738   5.331   2.447   4.703
   47ASN   HD21  739   5.333   2.455   4.603
   47ASN   HD22  740   5.290   2.367   4.751
   47ASN      C  741   5.554   2.299   4.926
   47ASN      O  742   5.617   2.245   4.838
   48VAL      N  743   5.452   2.233   4.986
   48VAL      H  744   5.393   2.282   5.051
   48VAL     CA  745   5.416   2.092   4.952
   48VAL     HA  746   5.500   2.030   4.919
   48VAL     CB  747   5.361   2.021   5.081
   48VAL     HB  748   5.442   2.013   5.154
   48VAL    CG1  749   5.260   2.106   5.155
   48VAL   HG11  750   5.212   2.039   5.227
   48VAL   HG12  751   5.308   2.193   5.198
   48VAL   HG13  752   5.183   2.146   5.089
   48VAL    CG2  753   5.310   1.877   5.064
   48VAL   HG21  754   5.317   1.819   5.156
   48VAL   HG22  755   5.205   1.878   5.034
   48VAL   HG23  756   5.375   1.820   4.997
   48VAL      C  757   5.317   2.084   4.845
   48VAL      O  758   5.230   2.170   4.838
   49ALA      N  759   5.339   1.986   4.760
   49ALA      H  760   5.422   1.933   4.783
   49ALA     CA  761   5.251   1.943   4.651
   49ALA     HA  762   5.218   2.030   4.594
   49ALA     CB  763   5.332   1.862   4.549
   49ALA    HB1  764   5.399   1.933   4.499
   49ALA    HB2  765   5.378   1.784   4.609
   49ALA    HB3  766   5.255   1.823   4.482
   49ALA      C  767   5.128   1.868   4.711
   49ALA      O  768   5.145   1.774   4.788
   50ILE      N  769   5.008   1.903   4.666
   50ILE      H  770   4.998   1.995   4.626
   50ILE     CA  771   4.879   1.837   4.711
   50ILE     HA  772   4.906   1.761   4.785
   50ILE     CB  773   4.789   1.940   4.785
   50ILE     HB  774   4.780   2.024   4.716
   50ILE    CG2  775   4.648   1.901   4.816
   50ILE   HG21  776   4.585   1.858   4.739
   50ILE   HG22  777   4.640   1.835   4.903
   50ILE   HG23  778   4.591   1.989   4.846
   50ILE    CG1  779   4.872   1.994   4.900
   50ILE   HG12  780   4.958   2.045   4.856
   50ILE   HG13  781   4.813   2.075   4.942
   50ILE    CD1  782   4.915   1.906   5.019
   50ILE   HD11  783   4.828   1.858   5.065
   50ILE   HD12  784   4.985   1.836   4.974
   50ILE   HD13  785   4.957   1.965   5.100
   50ILE      C  786   4.814   1.768   4.596
   50ILE      O  787   4.808   1.817   4.484
   51TYR      N  788   4.760   1.650   4.625
   51TYR      H  789   4.781   1.618   4.719
   51TYR     CA  790   4.723   1.544   4.528
   51TYR     HA  791   4.730   1.592   4.430
   51TYR     CB  792   4.827   1.432   4.540
   51TYR    HB2  793   4.843   1.404   4.644
   51TYR    HB3  794   4.782   1.349   4.486
   51TYR     CG  795   4.959   1.465   4.481
   51TYR    CD1  796   5.064   1.494   4.566
   51TYR    HD1  797   5.052   1.485   4.673
   51TYR    CE1  798   5.189   1.529   4.520
   51TYR    HE1  799   5.272   1.560   4.582
   51TYR     CZ  800   5.221   1.521   4.382
   51TYR     OH  801   5.341   1.557   4.338
   51TYR     HH  802   5.352   1.555   4.243
   51TYR    CE2  803   5.119   1.489   4.291
   51TYR    HE2  804   5.139   1.513   4.187
   51TYR    CD2  805   4.986   1.473   4.339
   51TYR    HD2  806   4.906   1.457   4.268
   51TYR      C  807   4.576   1.512   4.540
   51TYR      O  808   4.511   1.480   4.440
   52ASN      N  809   4.518   1.541   4.654
   52ASN      H  810   4.575   1.561   4.735
   52ASN     CA  811   4.369   1.536   4.668
   52ASN     HA  812   4.321   1.510   4.573
   52ASN     CB  813   4.333   1.428   4.767
   52ASN    HB2  814   4.375   1.335   4.727
   52ASN    HB3  815   4.388   1.448   4.859
   52ASN     CG  816   4.183   1.414   4.783
   52ASN    OD1  817   4.122   1.324   4.728
   52ASN    ND2  818   4.121   1.501   4.851
   52ASN   HD21  819   4.024   1.504   4.877
   52ASN   HD22  820   4.177   1.583   4.870
   52ASN      C  821   4.322   1.681   4.708
   52ASN      O  822   4.322   1.710   4.824
   53PRO      N  823   4.277   1.764   4.610
   53PRO     CD  824   4.185   1.875   4.642
   53PRO    HD2  825   4.239   1.967   4.667
   53PRO    HD3  826   4.126   1.849   4.730
   53PRO     CG  827   4.081   1.885   4.526
   53PRO    HG2  828   4.047   1.986   4.506
   53PRO    HG3  829   3.997   1.819   4.547
   53PRO     CB  830   4.162   1.839   4.410
   53PRO    HB2  831   4.207   1.925   4.359
   53PRO    HB3  832   4.089   1.786   4.348
   53PRO     CA  833   4.275   1.744   4.461
   53PRO     HA  834   4.245   1.642   4.436
   53PRO      C  835   4.411   1.783   4.404
   53PRO      O  836   4.501   1.822   4.475
   54PHE      N  837   4.426   1.766   4.271
   54PHE      H  838   4.354   1.721   4.216
   54PHE     CA  839   4.558   1.775   4.210
   54PHE     HA  840   4.631   1.716   4.266
   54PHE     CB  841   4.543   1.703   4.077
   54PHE    HB2  842   4.505   1.601   4.087
   54PHE    HB3  843   4.483   1.752   4.001
   54PHE     CG  844   4.669   1.678   3.998
   54PHE    CD1  845   4.721   1.548   3.977
   54PHE    HD1  846   4.665   1.459   4.002
   54PHE    CE1  847   4.843   1.526   3.913
   54PHE    HE1  848   4.890   1.429   3.914
   54PHE     CZ  849   4.911   1.632   3.849
   54PHE     HZ  850   5.010   1.619   3.807
   54PHE    CE2  851   4.864   1.762   3.868
   54PHE    HE2  852   4.922   1.847   3.835
   54PHE    CD2  853   4.743   1.785   3.938
   54PHE    HD2  854   4.718   1.890   3.952
   54PHE      C  855   4.609   1.922   4.194
   54PHE      O  856   4.547   2.000   4.124
   55ARG      N  857   4.720   1.962   4.258
   55ARG      H  858   4.763   1.890   4.314
   55ARG     CA  859   4.788   2.083   4.242
   55ARG     HA  860   4.848   2.089   4.333
   55ARG     CB  861   4.890   2.081   4.128
   55ARG    HB2  862   4.840   2.079   4.031
   55ARG    HB3  863   4.951   2.170   4.141
   55ARG     CG  864   4.983   1.966   4.123
   55ARG    HG2  865   4.928   1.873   4.103
   55ARG    HG3  866   5.056   1.983   4.045
   55ARG     CD  867   5.068   1.939   4.250
   55ARG    HD2  868   4.997   1.906   4.327
   55ARG    HD3  869   5.137   1.859   4.225
   55ARG     NE  870   5.141   2.058   4.301
   55ARG     HE  871   5.090   2.121   4.361
   55ARG     CZ  872   5.267   2.082   4.299
   55ARG    NH1  873   5.347   2.016   4.222
   55ARG   HH11  874   5.318   1.939   4.164
   55ARG   HH12  875   5.445   2.038   4.223
   55ARG    NH2  876   5.315   2.185   4.360
   55ARG   HH21  877   5.245   2.250   4.394
   55ARG   HH22  878   5.411   2.212   4.347
   55ARG      C  879   4.696   2.208   4.238
   55ARG      O  880   4.685   2.284   4.139
   56PRO      N  881   4.631   2.241   4.353
   56PRO     CD  882   4.637   2.171   4.482
   56PRO    HD2  883   4.743   2.171   4.507
   56PRO    HD3  884   4.586   2.076   4.470
   56PRO     CG  885   4.563   2.260   4.585
   56PRO    HG2  886   4.636   2.335   4.616
   56PRO    HG3  887   4.516   2.204   4.666
   56PRO     CB  888   4.462   2.315   4.494
   56PRO    HB2  889   4.419   2.406   4.538
   56PRO    HB3  890   4.383   2.240   4.485
   56PRO     CA  891   4.534   2.347   4.365
   56PRO     HA  892   4.462   2.353   4.283
   56PRO      C  893   4.610   2.485   4.368
   56PRO      O  894   4.729   2.476   4.392
   57TRP      N  895   4.540   2.594   4.346
   57TRP      H  896   4.446   2.596   4.310
   57TRP     CA  897   4.604   2.721   4.369
   57TRP     HA  898   4.695   2.729   4.309
   57TRP     CB  899   4.511   2.830   4.331
   57TRP    HB2  900   4.572   2.920   4.329
   57TRP    HB3  901   4.468   2.807   4.234
   57TRP     CG  902   4.394   2.857   4.419
   57TRP    CD1  903   4.270   2.809   4.395
   57TRP    HD1  904   4.238   2.772   4.299
   57TRP    NE1  905   4.184   2.843   4.499
   57TRP    HE1  906   4.089   2.808   4.501
   57TRP    CE2  907   4.249   2.922   4.592
   57TRP    CZ2  908   4.204   2.980   4.713
   57TRP    HZ2  909   4.099   2.973   4.739
   57TRP    CH2  910   4.298   3.053   4.785
   57TRP    HH2  911   4.272   3.095   4.881
   57TRP    CZ3  912   4.431   3.056   4.740
   57TRP    HZ3  913   4.501   3.123   4.787
   57TRP    CE3  914   4.477   2.988   4.630
   57TRP    HE3  915   4.581   2.997   4.600
   57TRP    CD2  916   4.388   2.920   4.548
   57TRP      C  917   4.644   2.727   4.513
   57TRP      O  918   4.757   2.771   4.538
   58TRP      N  919   4.567   2.677   4.610
   58TRP      H  920   4.486   2.624   4.582
   58TRP     CA  921   4.591   2.703   4.751
   58TRP     HA  922   4.601   2.811   4.763
   58TRP     CB  923   4.463   2.684   4.828
   58TRP    HB2  924   4.491   2.681   4.933
   58TRP    HB3  925   4.394   2.768   4.819
   58TRP     CG  926   4.384   2.562   4.807
   58TRP    CD1  927   4.260   2.562   4.750
   58TRP    HD1  928   4.208   2.642   4.700
   58TRP    NE1  929   4.202   2.435   4.766
   58TRP    HE1  930   4.108   2.413   4.735
   58TRP    CE2  931   4.293   2.343   4.823
   58TRP    CZ2  932   4.283   2.205   4.863
   58TRP    HZ2  933   4.188   2.156   4.845
   58TRP    CH2  934   4.394   2.145   4.925
   58TRP    HH2  935   4.379   2.044   4.961
   58TRP    CZ3  936   4.506   2.227   4.950
   58TRP    HZ3  937   4.584   2.185   5.012
   58TRP    CE3  938   4.511   2.362   4.917
   58TRP    HE3  939   4.605   2.414   4.926
   58TRP    CD2  940   4.405   2.424   4.847
   58TRP      C  941   4.707   2.627   4.826
   58TRP      O  942   4.740   2.669   4.939
   59GLU      N  943   4.787   2.548   4.756
   59GLU      H  944   4.773   2.525   4.659
   59GLU     CA  945   4.899   2.483   4.822
   59GLU     HA  946   4.875   2.453   4.924
   59GLU     CB  947   4.934   2.362   4.737
   59GLU    HB2  948   5.010   2.315   4.800
   59GLU    HB3  949   4.850   2.294   4.733
   59GLU     CG  950   4.985   2.396   4.596
   59GLU    HG2  951   4.916   2.459   4.541
   59GLU    HG3  952   5.080   2.447   4.612
   59GLU     CD  953   5.022   2.282   4.503
   59GLU    OE1  954   5.075   2.315   4.392
   59GLU    OE2  955   5.021   2.162   4.535
   59GLU      C  956   5.025   2.567   4.835
   59GLU      O  957   5.108   2.546   4.927
   60ARG      N  958   5.037   2.674   4.761
   60ARG      H  959   4.964   2.700   4.697
   60ARG     CA  960   5.143   2.775   4.784
   60ARG     HA  961   5.241   2.729   4.767
   60ARG     CB  962   5.131   2.891   4.679
   60ARG    HB2  963   5.031   2.931   4.696
   60ARG    HB3  964   5.208   2.965   4.698
   60ARG     CG  965   5.143   2.837   4.541
   60ARG    HG2  966   5.230   2.775   4.523
   60ARG    HG3  967   5.054   2.777   4.519
   60ARG     CD  968   5.142   2.948   4.436
   60ARG    HD2  969   5.107   2.904   4.343
   60ARG    HD3  970   5.084   3.031   4.476
   60ARG     NE  971   5.278   3.003   4.413
   60ARG     HE  972   5.340   2.997   4.493
   60ARG     CZ  973   5.325   3.065   4.307
   60ARG    NH1  974   5.263   3.064   4.194
   60ARG   HH11  975   5.175   3.015   4.189
   60ARG   HH12  976   5.294   3.114   4.112
   60ARG    NH2  977   5.442   3.134   4.306
   60ARG   HH21  978   5.485   3.151   4.395
   60ARG   HH22  979   5.475   3.186   4.226
   60ARG      C  980   5.138   2.828   4.929
   60ARG      O  981   5.236   2.877   4.978
   61TYR      N  982   5.014   2.822   4.985
   61TYR      H  983   4.937   2.774   4.942
   61TYR     CA  984   4.985   2.871   5.119
   61TYR     HA  985   5.062   2.947   5.130
   61TYR     CB  986   4.848   2.937   5.136
   61TYR    HB2  987   4.773   2.861   5.116
   61TYR    HB3  988   4.834   2.965   5.241
   61TYR     CG  989   4.828   3.058   5.045
   61TYR    CD1  990   4.785   3.044   4.914
   61TYR    HD1  991   4.753   2.946   4.879
   61TYR    CE1  992   4.786   3.159   4.823
   61TYR    HE1  993   4.775   3.148   4.716
   61TYR     CZ  994   4.824   3.279   4.871
   61TYR     OH  995   4.833   3.382   4.784
   61TYR     HH  996   4.901   3.444   4.811
   61TYR    CE2  997   4.871   3.302   5.005
   61TYR    HE2  998   4.898   3.398   5.047
   61TYR    CD2  999   4.869   3.189   5.095
   61TYR    HD2 1000   4.908   3.200   5.195
   61TYR      C 1001   5.019   2.771   5.232
   61TYR      O 1002   4.988   2.802   5.348
   62GLN      N 1003   5.089   2.663   5.198
   62GLN      H 1004   5.107   2.648   5.099
   62GLN     CA 1005   5.136   2.547   5.278
   62GLN     HA 1006   5.110   2.567   5.383
   62GLN     CB 1007   5.057   2.422   5.242
   62GLN    HB2 1008   5.079   2.403   5.136
   62GLN    HB3 1009   5.092   2.347   5.313
   62GLN     CG 1010   4.907   2.449   5.260
   62GLN    HG2 1011   4.882   2.497   5.355
   62GLN    HG3 1012   4.860   2.515   5.188
   62GLN     CD 1013   4.821   2.323   5.256
   62GLN    OE1 1014   4.865   2.211   5.283
   62GLN    NE2 1015   4.692   2.343   5.231
   62GLN   HE21 1016   4.626   2.267   5.234
   62GLN   HE22 1017   4.656   2.437   5.221
   62GLN      C 1018   5.294   2.539   5.278
   62GLN      O 1019   5.353   2.450   5.214
   63PRO      N 1020   5.366   2.622   5.354
   63PRO     CD 1021   5.318   2.742   5.431
   63PRO    HD2 1022   5.327   2.713   5.536
   63PRO    HD3 1023   5.221   2.780   5.401
   63PRO     CG 1024   5.432   2.850   5.409
   63PRO    HG2 1025   5.448   2.911   5.498
   63PRO    HG3 1026   5.402   2.915   5.328
   63PRO     CB 1027   5.554   2.767   5.392
   63PRO    HB2 1028   5.596   2.751   5.491
   63PRO    HB3 1029   5.614   2.824   5.321
   63PRO     CA 1030   5.507   2.629   5.339
   63PRO     HA 1031   5.518   2.636   5.231
   63PRO      C 1032   5.588   2.510   5.388
   63PRO      O 1033   5.563   2.442   5.487
   64VAL      N 1034   5.710   2.496   5.321
   64VAL      H 1035   5.744   2.561   5.252
   64VAL     CA 1036   5.797   2.377   5.342
   64VAL     HA 1037   5.770   2.325   5.434
   64VAL     CB 1038   5.787   2.278   5.215
   64VAL     HB 1039   5.754   2.334   5.127
   64VAL    CG1 1040   5.908   2.191   5.184
   64VAL   HG11 1041   5.925   2.146   5.282
   64VAL   HG12 1042   5.881   2.116   5.110
   64VAL   HG13 1043   5.999   2.246   5.160
   64VAL    CG2 1044   5.667   2.179   5.242
   64VAL   HG21 1045   5.578   2.238   5.263
   64VAL   HG22 1046   5.636   2.110   5.164
   64VAL   HG23 1047   5.691   2.116   5.327
   64VAL      C 1048   5.953   2.417   5.356
   64VAL      O 1049   6.027   2.353   5.436
   65SER      N 1050   6.002   2.531   5.294
   65SER      H 1051   5.939   2.575   5.229
   65SER     CA 1052   6.125   2.602   5.336
   65SER     HA 1053   6.134   2.614   5.444
   65SER     CB 1054   6.248   2.531   5.274
   65SER    HB2 1055   6.336   2.560   5.332
   65SER    HB3 1056   6.227   2.425   5.290
   65SER     OG 1057   6.277   2.553   5.139
   65SER     HG 1058   6.230   2.489   5.086
   65SER      C 1059   6.117   2.742   5.274
   65SER      O 1060   6.016   2.772   5.205
   66TYR      N 1061   6.226   2.823   5.281
   66TYR      H 1062   6.305   2.792   5.335
   66TYR     CA 1063   6.236   2.959   5.220
   66TYR     HA 1064   6.135   2.992   5.195
   66TYR     CB 1065   6.272   3.057   5.332
   66TYR    HB2 1066   6.374   3.033   5.359
   66TYR    HB3 1067   6.269   3.153   5.281
   66TYR     CG 1068   6.175   3.049   5.452
   66TYR    CD1 1069   6.037   3.056   5.442
   66TYR    HD1 1070   5.992   3.064   5.344
   66TYR    CE1 1071   5.947   3.048   5.551
   66TYR    HE1 1072   5.841   3.056   5.529
   66TYR     CZ 1073   6.002   3.034   5.684
   66TYR     OH 1074   5.925   3.039   5.802
   66TYR     HH 1075   5.831   3.053   5.789
   66TYR    CE2 1076   6.142   3.025   5.690
   66TYR    HE2 1077   6.183   3.013   5.789
   66TYR    CD2 1078   6.229   3.030   5.579
   66TYR    HD2 1079   6.337   3.027   5.584
   66TYR      C 1080   6.319   2.971   5.097
   66TYR      O 1081   6.347   3.080   5.045
   67LYS      N 1082   6.354   2.853   5.034
   67LYS      H 1083   6.325   2.769   5.081
   67LYS     CA 1084   6.410   2.837   4.901
   67LYS     HA 1085   6.506   2.890   4.902
   67LYS     CB 1086   6.429   2.686   4.875
   67LYS    HB2 1087   6.333   2.636   4.888
   67LYS    HB3 1088   6.470   2.680   4.775
   67LYS     CG 1089   6.534   2.622   4.960
   67LYS    HG2 1090   6.632   2.667   4.941
   67LYS    HG3 1091   6.504   2.641   5.063
   67LYS     CD 1092   6.532   2.476   4.931
   67LYS    HD2 1093   6.451   2.430   4.988
   67LYS    HD3 1094   6.512   2.450   4.827
   67LYS     CE 1095   6.662   2.413   4.968
   67LYS    HE2 1096   6.693   2.442   5.069
   67LYS    HE3 1097   6.644   2.306   4.966
   67LYS     NZ 1098   6.773   2.436   4.870
   67LYS    HZ1 1099   6.852   2.380   4.899
   67LYS    HZ2 1100   6.743   2.401   4.780
   67LYS    HZ3 1101   6.801   2.533   4.865
   67LYS      C 1102   6.314   2.897   4.801
   67LYS      O 1103   6.192   2.892   4.819
   68LEU      N 1104   6.364   2.958   4.692
   68LEU      H 1105   6.461   2.982   4.707
   68LEU     CA 1106   6.290   3.034   4.595
   68LEU     HA 1107   6.194   3.052   4.642
   68LEU     CB 1108   6.348   3.173   4.581
   68LEU    HB2 1109   6.447   3.145   4.545
   68LEU    HB3 1110   6.293   3.230   4.506
   68LEU     CG 1111   6.369   3.260   4.709
   68LEU     HG 1112   6.418   3.207   4.791
   68LEU    CD1 1113   6.448   3.385   4.663
   68LEU   HD11 1114   6.399   3.435   4.580
   68LEU   HD12 1115   6.468   3.450   4.748
   68LEU   HD13 1116   6.548   3.353   4.633
   68LEU    CD2 1117   6.233   3.301   4.770
   68LEU   HD21 1118   6.187   3.384   4.716
   68LEU   HD22 1119   6.164   3.218   4.756
   68LEU   HD23 1120   6.239   3.329   4.875
   68LEU      C 1121   6.255   2.967   4.463
   68LEU      O 1122   6.261   3.035   4.358
   69CYX      N 1123   6.214   2.838   4.461
   69CYX      H 1124   6.204   2.788   4.548
   69CYX     CA 1125   6.157   2.771   4.340
   69CYX     HA 1126   6.157   2.829   4.248
   69CYX     CB 1127   6.235   2.645   4.301
   69CYX    HB2 1128   6.172   2.556   4.297
   69CYX    HB3 1129   6.271   2.670   4.202
   69CYX     SG 1130   6.368   2.590   4.411
   69CYX      C 1131   6.011   2.732   4.377
   69CYX      O 1132   5.987   2.667   4.478
   70THR      N 1133   5.922   2.766   4.285
   70THR      H 1134   5.949   2.822   4.206
   70THR     CA 1135   5.775   2.749   4.299
   70THR     HA 1136   5.741   2.681   4.378
   70THR     CB 1137   5.719   2.886   4.333
   70THR     HB 1138   5.610   2.887   4.333
   70THR    CG2 1139   5.770   2.933   4.468
   70THR   HG21 1140   5.707   3.018   4.496
   70THR   HG22 1141   5.741   2.851   4.534
   70THR   HG23 1142   5.876   2.953   4.482
   70THR    OG1 1143   5.758   2.980   4.236
   70THR    HG1 1144   5.850   2.997   4.257
   70THR      C 1145   5.708   2.702   4.164
   70THR      O 1146   5.784   2.668   4.075
   71ARG      N 1147   5.577   2.718   4.152
   71ARG      H 1148   5.524   2.740   4.235
   71ARG     CA 1149   5.499   2.682   4.029
   71ARG     HA 1150   5.542   2.589   3.993
   71ARG     CB 1151   5.349   2.660   4.064
   71ARG    HB2 1152   5.339   2.601   4.155
   71ARG    HB3 1153   5.307   2.759   4.078
   71ARG     CG 1154   5.278   2.588   3.949
   71ARG    HG2 1155   5.311   2.613   3.849
   71ARG    HG3 1156   5.284   2.483   3.980
   71ARG     CD 1157   5.131   2.626   3.943
   71ARG    HD2 1158   5.137   2.724   3.895
   71ARG    HD3 1159   5.073   2.556   3.883
   71ARG     NE 1160   5.073   2.657   4.074
   71ARG     HE 1161   5.047   2.753   4.093
   71ARG     CZ 1162   5.027   2.568   4.155
   71ARG    NH1 1163   5.042   2.437   4.150
   71ARG   HH11 1164   5.085   2.387   4.074
   71ARG   HH12 1165   5.031   2.388   4.238
   71ARG    NH2 1166   4.954   2.606   4.258
   71ARG   HH21 1167   4.935   2.704   4.267
   71ARG   HH22 1168   4.885   2.541   4.295
   71ARG      C 1169   5.522   2.788   3.920
   71ARG      O 1170   5.532   2.760   3.806
   72SER      N 1171   5.539   2.912   3.964
   72SER      H 1172   5.503   2.929   4.057
   72SER     CA 1173   5.580   3.030   3.889
   72SER     HA 1174   5.510   3.036   3.806
   72SER     CB 1175   5.577   3.152   3.980
   72SER    HB2 1176   5.648   3.144   4.063
   72SER    HB3 1177   5.610   3.233   3.914
   72SER     OG 1178   5.440   3.182   4.016
   72SER     HG 1179   5.413   3.251   3.955
   72SER      C 1180   5.719   3.029   3.831
   72SER      O 1181   5.745   3.105   3.739
   73GLY      N 1182   5.813   2.952   3.880
   73GLY      H 1183   5.794   2.887   3.955
   73GLY     CA 1184   5.946   2.948   3.831
   73GLY    HA2 1185   5.945   2.871   3.754
   73GLY    HA3 1186   5.971   3.046   3.789
   73GLY      C 1187   6.048   2.925   3.941
   73GLY      O 1188   6.019   2.923   4.060
   74ASN      N 1189   6.176   2.917   3.898
   74ASN      H 1190   6.191   2.925   3.798
   74ASN     CA 1191   6.301   2.907   3.984
   74ASN     HA 1192   6.297   2.845   4.074
   74ASN     CB 1193   6.392   2.820   3.894
   74ASN    HB2 1194   6.339   2.736   3.849
   74ASN    HB3 1195   6.432   2.872   3.807
   74ASN     CG 1196   6.511   2.754   3.967
   74ASN    OD1 1197   6.529   2.763   4.088
   74ASN    ND2 1198   6.598   2.683   3.894
   74ASN   HD21 1199   6.686   2.650   3.933
   74ASN   HD22 1200   6.576   2.675   3.796
   74ASN      C 1201   6.353   3.037   4.038
   74ASN      O 1202   6.306   3.141   4.003
   75GLU      N 1203   6.460   3.032   4.130
   75GLU      H 1204   6.484   2.941   4.165
   75GLU     CA 1205   6.530   3.144   4.196
   75GLU     HA 1206   6.454   3.208   4.241
   75GLU     CB 1207   6.617   3.081   4.308
   75GLU    HB2 1208   6.564   3.007   4.367
   75GLU    HB3 1209   6.693   3.019   4.260
   75GLU     CG 1210   6.693   3.185   4.390
   75GLU    HG2 1211   6.655   3.286   4.375
   75GLU    HG3 1212   6.675   3.178   4.498
   75GLU     CD 1213   6.838   3.180   4.362
   75GLU    OE1 1214   6.918   3.190   4.456
   75GLU    OE2 1215   6.873   3.168   4.243
   75GLU      C 1216   6.619   3.225   4.095
   75GLU      O 1217   6.630   3.348   4.108
   76ASP      N 1218   6.657   3.150   3.991
   76ASP      H 1219   6.629   3.053   3.991
   76ASP     CA 1220   6.721   3.215   3.872
   76ASP     HA 1221   6.791   3.292   3.903
   76ASP     CB 1222   6.795   3.107   3.793
   76ASP    HB2 1223   6.871   3.070   3.862
   76ASP    HB3 1224   6.724   3.031   3.761
   76ASP     CG 1225   6.856   3.161   3.665
   76ASP    OD1 1226   6.794   3.161   3.555
   76ASP    OD2 1227   6.973   3.202   3.672
   76ASP      C 1228   6.608   3.293   3.787
   76ASP      O 1229   6.635   3.397   3.725
   77GLU      N 1230   6.483   3.246   3.780
   77GLU      H 1231   6.468   3.152   3.814
   77GLU     CA 1232   6.371   3.321   3.715
   77GLU     HA 1233   6.414   3.366   3.625
   77GLU     CB 1234   6.258   3.231   3.677
   77GLU    HB2 1235   6.229   3.172   3.764
   77GLU    HB3 1236   6.162   3.268   3.642
   77GLU     CG 1237   6.301   3.134   3.569
   77GLU    HG2 1238   6.328   3.185   3.477
   77GLU    HG3 1239   6.392   3.096   3.616
   77GLU     CD 1240   6.209   3.013   3.551
   77GLU    OE1 1241   6.237   2.906   3.612
   77GLU    OE2 1242   6.104   3.021   3.484
   77GLU      C 1243   6.312   3.439   3.800
   77GLU      O 1244   6.277   3.540   3.741
   78PHE      N 1245   6.325   3.434   3.933
   78PHE      H 1246   6.340   3.343   3.976
   78PHE     CA 1247   6.297   3.536   4.027
   78PHE     HA 1248   6.210   3.578   3.977
   78PHE     CB 1249   6.261   3.468   4.159
   78PHE    HB2 1250   6.179   3.399   4.138
   78PHE    HB3 1251   6.347   3.417   4.202
   78PHE     CG 1252   6.204   3.560   4.262
   78PHE    CD1 1253   6.069   3.588   4.267
   78PHE    HD1 1254   6.004   3.553   4.188
   78PHE    CE1 1255   6.010   3.675   4.360
   78PHE    HE1 1256   5.905   3.700   4.352
   78PHE     CZ 1257   6.090   3.728   4.465
   78PHE     HZ 1258   6.044   3.788   4.542
   78PHE    CE2 1259   6.236   3.714   4.451
   78PHE    HE2 1260   6.300   3.776   4.511
   78PHE    CD2 1261   6.290   3.641   4.345
   78PHE    HD2 1262   6.396   3.626   4.337
   78PHE      C 1263   6.407   3.640   4.041
   78PHE      O 1264   6.377   3.762   4.050
   79ARG      N 1265   6.537   3.604   4.028
   79ARG      H 1266   6.567   3.507   4.031
   79ARG     CA 1267   6.648   3.707   4.020
   79ARG     HA 1268   6.631   3.780   4.099
   79ARG     CB 1269   6.787   3.639   4.035
   79ARG    HB2 1270   6.794   3.542   3.986
   79ARG    HB3 1271   6.856   3.711   3.990
   79ARG     CG 1272   6.822   3.631   4.185
   79ARG    HG2 1273   6.824   3.729   4.233
   79ARG    HG3 1274   6.743   3.576   4.236
   79ARG     CD 1275   6.969   3.567   4.193
   79ARG    HD2 1276   6.958   3.465   4.157
   79ARG    HD3 1277   7.030   3.616   4.117
   79ARG     NE 1278   7.033   3.569   4.330
   79ARG     HE 1279   7.045   3.486   4.386
   79ARG     CZ 1280   7.081   3.675   4.385
   79ARG    NH1 1281   7.086   3.798   4.342
   79ARG   HH11 1282   7.048   3.809   4.249
   79ARG   HH12 1283   7.127   3.867   4.403
   79ARG    NH2 1284   7.123   3.656   4.502
   79ARG   HH21 1285   7.122   3.561   4.535
   79ARG   HH22 1286   7.182   3.719   4.555
   79ARG      C 1287   6.642   3.777   3.885
   79ARG      O 1288   6.670   3.895   3.879
   80ASN      N 1289   6.610   3.712   3.769
   80ASN      H 1290   6.613   3.611   3.775
   80ASN     CA 1291   6.601   3.771   3.638
   80ASN     HA 1292   6.697   3.817   3.616
   80ASN     CB 1293   6.573   3.660   3.538
   80ASN    HB2 1294   6.645   3.579   3.550
   80ASN    HB3 1295   6.477   3.618   3.566
   80ASN     CG 1296   6.566   3.704   3.396
   80ASN    OD1 1297   6.638   3.784   3.343
   80ASN    ND2 1298   6.466   3.664   3.327
   80ASN   HD21 1299   6.442   3.712   3.241
   80ASN   HD22 1300   6.394   3.606   3.367
   80ASN      C 1301   6.487   3.880   3.631
   80ASN      O 1302   6.497   3.982   3.570
   81MET      N 1303   6.378   3.848   3.702
   81MET      H 1304   6.372   3.758   3.748
   81MET     CA 1305   6.256   3.928   3.728
   81MET     HA 1306   6.219   3.961   3.631
   81MET     CB 1307   6.149   3.839   3.790
   81MET    HB2 1308   6.133   3.745   3.738
   81MET    HB3 1309   6.177   3.809   3.891
   81MET     CG 1310   6.012   3.911   3.790
   81MET    HG2 1311   6.023   4.014   3.823
   81MET    HG3 1312   5.988   3.915   3.683
   81MET     SD 1313   5.877   3.808   3.869
   81MET     CE 1314   5.941   3.751   4.028
   81MET    HE1 1315   5.996   3.660   4.005
   81MET    HE2 1316   6.004   3.835   4.059
   81MET    HE3 1317   5.861   3.733   4.099
   81MET      C 1318   6.283   4.056   3.803
   81MET      O 1319   6.268   4.162   3.748
   82VAL      N 1320   6.325   4.041   3.928
   82VAL      H 1321   6.337   3.950   3.969
   82VAL     CA 1322   6.366   4.155   4.006
   82VAL     HA 1323   6.277   4.217   4.008
   82VAL     CB 1324   6.394   4.115   4.151
   82VAL     HB 1325   6.486   4.056   4.146
   82VAL    CG1 1326   6.413   4.249   4.240
   82VAL   HG11 1327   6.505   4.296   4.204
   82VAL   HG12 1328   6.329   4.314   4.212
   82VAL   HG13 1329   6.423   4.226   4.346
   82VAL    CG2 1330   6.276   4.040   4.214
   82VAL   HG21 1331   6.257   3.944   4.167
   82VAL   HG22 1332   6.289   4.024   4.321
   82VAL   HG23 1333   6.190   4.106   4.207
   82VAL      C 1334   6.480   4.229   3.931
   82VAL      O 1335   6.475   4.354   3.938
   83THR      N 1336   6.576   4.178   3.849
   83THR      H 1337   6.597   4.079   3.854
   83THR     CA 1338   6.675   4.257   3.774
   83THR     HA 1339   6.710   4.333   3.843
   83THR     CB 1340   6.799   4.179   3.712
   83THR     HB 1341   6.836   4.229   3.623
   83THR    CG2 1342   6.911   4.185   3.814
   83THR   HG21 1343   6.999   4.148   3.762
   83THR   HG22 1344   6.928   4.290   3.838
   83THR   HG23 1345   6.885   4.119   3.896
   83THR    OG1 1346   6.769   4.046   3.686
   83THR    HG1 1347   6.720   4.015   3.762
   83THR      C 1348   6.608   4.334   3.661
   83THR      O 1349   6.628   4.454   3.646
   84ARG      N 1350   6.527   4.269   3.573
   84ARG      H 1351   6.505   4.173   3.597
   84ARG     CA 1352   6.457   4.326   3.465
   84ARG     HA 1353   6.530   4.384   3.408
   84ARG     CB 1354   6.414   4.205   3.382
   84ARG    HB2 1355   6.499   4.141   3.361
   84ARG    HB3 1356   6.339   4.143   3.432
   84ARG     CG 1357   6.377   4.248   3.239
   84ARG    HG2 1358   6.283   4.303   3.244
   84ARG    HG3 1359   6.447   4.325   3.205
   84ARG     CD 1360   6.371   4.132   3.136
   84ARG    HD2 1361   6.468   4.085   3.129
   84ARG    HD3 1362   6.290   4.067   3.170
   84ARG     NE 1363   6.339   4.189   2.997
   84ARG     HE 1364   6.327   4.289   2.986
   84ARG     CZ 1365   6.362   4.120   2.886
   84ARG    NH1 1366   6.411   3.999   2.885
   84ARG   HH11 1367   6.407   3.942   2.968
   84ARG   HH12 1368   6.414   3.956   2.794
   84ARG    NH2 1369   6.346   4.188   2.775
   84ARG   HH21 1370   6.305   4.279   2.790
   84ARG   HH22 1371   6.366   4.156   2.682
   84ARG      C 1372   6.348   4.423   3.495
   84ARG      O 1373   6.343   4.520   3.425
   85CYX      N 1374   6.275   4.397   3.601
   85CYX      H 1375   6.285   4.306   3.644
   85CYX     CA 1376   6.180   4.501   3.655
   85CYX     HA 1377   6.130   4.551   3.572
   85CYX     CB 1378   6.077   4.433   3.745
   85CYX    HB2 1379   6.125   4.382   3.828
   85CYX    HB3 1380   6.010   4.509   3.785
   85CYX     SG 1381   5.978   4.312   3.665
   85CYX      C 1382   6.246   4.624   3.717
   85CYX      O 1383   6.193   4.735   3.695
   86ASN      N 1384   6.360   4.604   3.782
   86ASN      H 1385   6.382   4.506   3.798
   86ASN     CA 1386   6.417   4.712   3.856
   86ASN     HA 1387   6.336   4.762   3.909
   86ASN     CB 1388   6.509   4.662   3.973
   86ASN    HB2 1389   6.581   4.584   3.949
   86ASN    HB3 1390   6.562   4.749   4.012
   86ASN     CG 1391   6.441   4.628   4.105
   86ASN    OD1 1392   6.326   4.586   4.109
   86ASN    ND2 1393   6.497   4.641   4.219
   86ASN   HD21 1394   6.451   4.603   4.301
   86ASN   HD22 1395   6.595   4.666   4.226
   86ASN      C 1396   6.481   4.810   3.756
   86ASN      O 1397   6.476   4.930   3.766
   87ASN      N 1398   6.535   4.756   3.647
   87ASN      H 1399   6.519   4.656   3.643
   87ASN     CA 1400   6.606   4.831   3.543
   87ASN     HA 1401   6.686   4.880   3.599
   87ASN     CB 1402   6.647   4.727   3.450
   87ASN    HB2 1403   6.707   4.650   3.498
   87ASN    HB3 1404   6.559   4.678   3.409
   87ASN     CG 1405   6.725   4.790   3.331
   87ASN    OD1 1406   6.841   4.823   3.340
   87ASN    ND2 1407   6.676   4.784   3.212
   87ASN   HD21 1408   6.724   4.825   3.133
   87ASN   HD22 1409   6.583   4.746   3.202
   87ASN      C 1410   6.520   4.945   3.478
   87ASN      O 1411   6.570   5.056   3.464
   88VAL      N 1412   6.392   4.913   3.454
   88VAL      H 1413   6.368   4.817   3.475
   88VAL     CA 1414   6.294   5.014   3.404
   88VAL     HA 1415   6.346   5.094   3.351
   88VAL     CB 1416   6.194   4.958   3.299
   88VAL     HB 1417   6.111   5.026   3.280
   88VAL    CG1 1418   6.262   4.950   3.164
   88VAL   HG11 1419   6.189   4.891   3.108
   88VAL   HG12 1420   6.279   5.052   3.128
   88VAL   HG13 1421   6.353   4.890   3.166
   88VAL    CG2 1422   6.136   4.824   3.362
   88VAL   HG21 1423   6.197   4.742   3.324
   88VAL   HG22 1424   6.155   4.838   3.468
   88VAL   HG23 1425   6.029   4.821   3.340
   88VAL      C 1426   6.228   5.104   3.509
   88VAL      O 1427   6.161   5.200   3.477
   89GLY      N 1428   6.265   5.078   3.635
   89GLY      H 1429   6.329   5.001   3.648
   89GLY     CA 1430   6.233   5.143   3.760
   89GLY    HA2 1431   6.302   5.116   3.841
   89GLY    HA3 1432   6.224   5.248   3.731
   89GLY      C 1433   6.099   5.106   3.823
   89GLY      O 1434   6.066   5.168   3.927
   90VAL      N 1435   6.032   4.997   3.779
   90VAL      H 1436   6.091   4.947   3.714
   90VAL     CA 1437   5.914   4.932   3.848
   90VAL     HA 1438   5.836   5.007   3.859
   90VAL     CB 1439   5.849   4.817   3.764
   90VAL     HB 1440   5.920   4.735   3.751
   90VAL    CG1 1441   5.713   4.770   3.828
   90VAL   HG11 1442   5.728   4.706   3.914
   90VAL   HG12 1443   5.645   4.851   3.855
   90VAL   HG13 1444   5.667   4.718   3.744
   90VAL    CG2 1445   5.821   4.864   3.624
   90VAL   HG21 1446   5.758   4.793   3.571
   90VAL   HG22 1447   5.776   4.963   3.627
   90VAL   HG23 1448   5.917   4.853   3.572
   90VAL      C 1449   5.961   4.890   3.993
   90VAL      O 1450   6.074   4.848   4.018
   91ARG      N 1451   5.858   4.879   4.081
   91ARG      H 1452   5.764   4.891   4.047
   91ARG     CA 1453   5.868   4.816   4.212
   91ARG     HA 1454   5.969   4.801   4.251
   91ARG     CB 1455   5.814   4.919   4.316
   91ARG    HB2 1456   5.721   4.963   4.279
   91ARG    HB3 1457   5.792   4.860   4.404
   91ARG     CG 1458   5.916   5.022   4.363
   91ARG    HG2 1459   5.869   5.066   4.451
   91ARG    HG3 1460   6.004   4.967   4.397
   91ARG     CD 1461   5.947   5.136   4.258
   91ARG    HD2 1462   6.026   5.104   4.191
   91ARG    HD3 1463   5.854   5.150   4.202
   91ARG     NE 1464   5.988   5.258   4.328
   91ARG     HE 1465   5.964   5.278   4.424
   91ARG     CZ 1466   6.078   5.343   4.278
   91ARG    NH1 1467   6.115   5.333   4.151
   91ARG   HH11 1468   6.076   5.263   4.090
   91ARG   HH12 1469   6.176   5.405   4.113
   91ARG    NH2 1470   6.131   5.442   4.342
   91ARG   HH21 1471   6.087   5.460   4.432
   91ARG   HH22 1472   6.204   5.507   4.316
   91ARG      C 1473   5.801   4.678   4.216
   91ARG      O 1474   5.688   4.668   4.173
   92ILE      N 1475   5.860   4.578   4.280
   92ILE      H 1476   5.955   4.592   4.312
   92ILE     CA 1477   5.801   4.449   4.289
   92ILE     HA 1478   5.700   4.464   4.250
   92ILE     CB 1479   5.875   4.341   4.202
   92ILE     HB 1480   5.876   4.386   4.103
   92ILE    CG2 1481   6.020   4.316   4.244
   92ILE   HG21 1482   6.035   4.255   4.333
   92ILE   HG22 1483   6.090   4.285   4.166
   92ILE   HG23 1484   6.051   4.418   4.266
   92ILE    CG1 1485   5.799   4.208   4.205
   92ILE   HG12 1486   5.835   4.152   4.291
   92ILE   HG13 1487   5.695   4.233   4.229
   92ILE    CD1 1488   5.798   4.131   4.073
   92ILE   HD11 1489   5.737   4.189   4.003
   92ILE   HD12 1490   5.898   4.117   4.033
   92ILE   HD13 1491   5.760   4.032   4.098
   92ILE      C 1492   5.768   4.409   4.432
   92ILE      O 1493   5.861   4.409   4.514
   93TYR      N 1494   5.644   4.371   4.470
   93TYR      H 1495   5.567   4.372   4.405
   93TYR     CA 1496   5.588   4.336   4.600
   93TYR     HA 1497   5.660   4.374   4.673
   93TYR     CB 1498   5.449   4.409   4.609
   93TYR    HB2 1499   5.389   4.371   4.527
   93TYR    HB3 1500   5.400   4.386   4.704
   93TYR     CG 1501   5.460   4.553   4.597
   93TYR    CD1 1502   5.543   4.622   4.681
   93TYR    HD1 1503   5.588   4.571   4.764
   93TYR    CE1 1504   5.552   4.762   4.669
   93TYR    HE1 1505   5.622   4.810   4.736
   93TYR     CZ 1506   5.484   4.834   4.572
   93TYR     OH 1507   5.494   4.967   4.572
   93TYR     HH 1508   5.571   4.995   4.623
   93TYR    CE2 1509   5.394   4.764   4.492
   93TYR    HE2 1510   5.326   4.812   4.422
   93TYR    CD2 1511   5.386   4.624   4.498
   93TYR    HD2 1512   5.315   4.574   4.434
   93TYR      C 1513   5.568   4.179   4.612
   93TYR      O 1514   5.523   4.114   4.511
   94VAL      N 1515   5.585   4.116   4.723
   94VAL      H 1516   5.620   4.173   4.799
   94VAL     CA 1517   5.559   3.969   4.746
   94VAL     HA 1518   5.519   3.919   4.658
   94VAL     CB 1519   5.692   3.893   4.776
   94VAL     HB 1520   5.679   3.788   4.802
   94VAL    CG1 1521   5.797   3.887   4.661
   94VAL   HG11 1522   5.818   3.989   4.629
   94VAL   HG12 1523   5.887   3.834   4.692
   94VAL   HG13 1524   5.747   3.827   4.585
   94VAL    CG2 1525   5.763   3.967   4.893
   94VAL   HG21 1526   5.690   3.967   4.974
   94VAL   HG22 1527   5.853   3.916   4.925
   94VAL   HG23 1528   5.800   4.067   4.868
   94VAL      C 1529   5.446   3.935   4.843
   94VAL      O 1530   5.425   4.007   4.938
   95ASP      N 1531   5.386   3.813   4.832
   95ASP      H 1532   5.420   3.745   4.765
   95ASP     CA 1533   5.323   3.738   4.945
   95ASP     HA 1534   5.252   3.805   4.994
   95ASP     CB 1535   5.247   3.620   4.892
   95ASP    HB2 1536   5.272   3.614   4.786
   95ASP    HB3 1537   5.300   3.536   4.937
   95ASP     CG 1538   5.104   3.605   4.933
   95ASP    OD1 1539   5.017   3.592   4.838
   95ASP    OD2 1540   5.075   3.618   5.055
   95ASP      C 1541   5.425   3.699   5.049
   95ASP      O 1542   5.535   3.663   5.013
   96ALA      N 1543   5.385   3.700   5.180
   96ALA      H 1544   5.290   3.726   5.203
   96ALA     CA 1545   5.472   3.643   5.285
   96ALA     HA 1546   5.557   3.587   5.247
   96ALA     CB 1547   5.536   3.749   5.368
   96ALA    HB1 1548   5.468   3.833   5.373
   96ALA    HB2 1549   5.550   3.711   5.470
   96ALA    HB3 1550   5.621   3.790   5.313
   96ALA      C 1551   5.381   3.553   5.370
   96ALA      O 1552   5.307   3.609   5.453
   97VAL      N 1553   5.398   3.420   5.361
   97VAL      H 1554   5.463   3.385   5.291
   97VAL     CA 1555   5.328   3.315   5.435
   97VAL     HA 1556   5.235   3.354   5.474
   97VAL     CB 1557   5.298   3.198   5.334
   97VAL     HB 1558   5.388   3.149   5.296
   97VAL    CG1 1559   5.210   3.094   5.404
   97VAL   HG11 1560   5.109   3.127   5.423
   97VAL   HG12 1561   5.200   3.011   5.334
   97VAL   HG13 1562   5.260   3.056   5.493
   97VAL    CG2 1563   5.219   3.261   5.212
   97VAL   HG21 1564   5.283   3.324   5.150
   97VAL   HG22 1565   5.182   3.179   5.151
   97VAL   HG23 1566   5.133   3.319   5.245
   97VAL      C 1567   5.424   3.279   5.556
   97VAL      O 1568   5.520   3.212   5.531
   98ILE      N 1569   5.398   3.325   5.678
   98ILE      H 1570   5.314   3.380   5.688
   98ILE     CA 1571   5.492   3.309   5.791
   98ILE     HA 1572   5.558   3.223   5.782
   98ILE     CB 1573   5.587   3.435   5.812
   98ILE     HB 1574   5.651   3.417   5.898
   98ILE    CG2 1575   5.695   3.442   5.697
   98ILE   HG21 1576   5.751   3.349   5.697
   98ILE   HG22 1577   5.647   3.448   5.599
   98ILE   HG23 1578   5.763   3.527   5.703
   98ILE    CG1 1579   5.512   3.566   5.825
   98ILE   HG12 1580   5.471   3.598   5.729
   98ILE   HG13 1581   5.435   3.544   5.899
   98ILE    CD1 1582   5.594   3.689   5.871
   98ILE   HD11 1583   5.687   3.694   5.814
   98ILE   HD12 1584   5.524   3.773   5.868
   98ILE   HD13 1585   5.626   3.670   5.973
   98ILE      C 1586   5.422   3.264   5.923
   98ILE      O 1587   5.490   3.239   6.021
   99ASN      N 1588   5.291   3.251   5.926
   99ASN      H 1589   5.238   3.268   5.841
   99ASN     CA 1590   5.215   3.190   6.030
   99ASN     HA 1591   5.238   3.246   6.120
   99ASN     CB 1592   5.069   3.210   6.013
   99ASN    HB2 1593   5.046   3.317   6.013
   99ASN    HB3 1594   5.034   3.184   5.913
   99ASN     CG 1595   4.988   3.148   6.126
   99ASN    OD1 1596   4.999   3.165   6.244
   99ASN    ND2 1597   4.899   3.067   6.083
   99ASN   HD21 1598   4.844   3.019   6.153
   99ASN   HD22 1599   4.907   3.025   5.991
   99ASN      C 1600   5.247   3.044   6.052
   99ASN      O 1601   5.279   3.001   6.161
  100HIE      N 1602   5.257   2.971   5.943
  100HIE      H 1603   5.225   3.013   5.857
  100HIE     CA 1604   5.272   2.821   5.958
  100HIE     HA 1605   5.324   2.798   6.051
  100HIE     CB 1606   5.128   2.761   5.960
  100HIE    HB2 1607   5.133   2.652   5.954
  100HIE    HB3 1608   5.078   2.794   6.051
  100HIE     CG 1609   5.046   2.815   5.838
  100HIE    ND1 1610   4.952   2.920   5.841
  100HIE    CE1 1611   4.911   2.941   5.714
  100HIE    HE1 1612   4.840   3.020   5.692
  100HIE    NE2 1613   4.967   2.853   5.629
  100HIE    HE2 1614   4.962   2.853   5.528
  100HIE    CD2 1615   5.057   2.781   5.705
  100HIE    HD2 1616   5.126   2.707   5.667
  100HIE      C 1617   5.363   2.768   5.846
  100HIE      O 1618   5.390   2.831   5.742
  101MET      N 1619   5.402   2.643   5.868
  101MET      H 1620   5.378   2.607   5.959
  101MET     CA 1621   5.444   2.542   5.769
  101MET     HA 1622   5.460   2.597   5.676
  101MET     CB 1623   5.567   2.469   5.828
  101MET    HB2 1624   5.538   2.414   5.918
  101MET    HB3 1625   5.604   2.401   5.751
  101MET     CG 1626   5.690   2.551   5.868
  101MET    HG2 1627   5.670   2.616   5.953
  101MET    HG3 1628   5.771   2.480   5.883
  101MET     SD 1629   5.739   2.660   5.730
  101MET     CE 1630   5.884   2.574   5.659
  101MET    HE1 1631   5.852   2.478   5.620
  101MET    HE2 1632   5.921   2.648   5.587
  101MET    HE3 1633   5.959   2.561   5.737
  101MET      C 1634   5.325   2.444   5.739
  101MET      O 1635   5.204   2.481   5.765
  102CYS      N 1636   5.343   2.327   5.680
  102CYS      H 1637   5.436   2.319   5.643
  102CYS     CA 1638   5.234   2.236   5.640
  102CYS     HA 1639   5.153   2.299   5.603
  102CYS     CB 1640   5.276   2.161   5.514
  102CYS    HB2 1641   5.193   2.094   5.489
  102CYS    HB3 1642   5.292   2.234   5.435
  102CYS     SG 1643   5.434   2.066   5.536
  102CYS     HG 1644   5.470   2.034   5.412
  102CYS      C 1645   5.187   2.139   5.752
  102CYS      O 1646   5.246   2.133   5.856
  103GLY      N 1647   5.075   2.066   5.731
  103GLY      H 1648   5.038   2.070   5.637
  103GLY     CA 1649   5.020   1.966   5.823
  103GLY    HA2 1650   5.089   1.889   5.858
  103GLY    HA3 1651   4.983   2.025   5.907
  103GLY      C 1652   4.901   1.896   5.760
  103GLY      O 1653   4.902   1.879   5.642
  104ASN      N 1654   4.799   1.873   5.840
  104ASN      H 1655   4.801   1.915   5.932
  104ASN     CA 1656   4.672   1.817   5.795
  104ASN     HA 1657   4.636   1.780   5.891
  104ASN     CB 1658   4.581   1.932   5.746
  104ASN    HB2 1659   4.600   2.021   5.806
  104ASN    HB3 1660   4.606   1.956   5.643
  104ASN     CG 1661   4.437   1.897   5.748
  104ASN    OD1 1662   4.390   1.790   5.780
  104ASN    ND2 1663   4.352   1.996   5.730
  104ASN   HD21 1664   4.255   1.968   5.731
  104ASN   HD22 1665   4.376   2.085   5.688
  104ASN      C 1666   4.676   1.688   5.706
  104ASN      O 1667   4.679   1.582   5.765
  105ALA      N 1668   4.681   1.693   5.576
  105ALA      H 1669   4.662   1.781   5.531
  105ALA     CA 1670   4.685   1.574   5.488
  105ALA     HA 1671   4.637   1.488   5.534
  105ALA     CB 1672   4.596   1.611   5.369
  105ALA    HB1 1673   4.500   1.650   5.403
  105ALA    HB2 1674   4.647   1.691   5.316
  105ALA    HB3 1675   4.570   1.528   5.304
  105ALA      C 1676   4.832   1.529   5.457
  105ALA      O 1677   4.852   1.445   5.373
  106VAL      N 1678   4.932   1.586   5.526
  106VAL      H 1679   4.895   1.654   5.592
  106VAL     CA 1680   5.065   1.537   5.525
  106VAL     HA 1681   5.072   1.435   5.489
  106VAL     CB 1682   5.161   1.619   5.439
  106VAL     HB 1683   5.255   1.566   5.450
  106VAL    CG1 1684   5.122   1.624   5.288
  106VAL   HG11 1685   5.208   1.661   5.233
  106VAL   HG12 1686   5.097   1.521   5.261
  106VAL   HG13 1687   5.031   1.683   5.276
  106VAL    CG2 1688   5.175   1.765   5.498
  106VAL   HG21 1689   5.086   1.822   5.472
  106VAL   HG22 1690   5.181   1.760   5.607
  106VAL   HG23 1691   5.267   1.807   5.458
  106VAL      C 1692   5.113   1.523   5.669
  106VAL      O 1693   5.062   1.579   5.766
  107SER      N 1694   5.221   1.438   5.683
  107SER      H 1695   5.251   1.381   5.605
  107SER     CA 1696   5.284   1.418   5.813
  107SER     HA 1697   5.280   1.506   5.876
  107SER     CB 1698   5.220   1.302   5.887
  107SER    HB2 1699   5.260   1.296   5.988
  107SER    HB3 1700   5.114   1.326   5.891
  107SER     OG 1701   5.241   1.180   5.818
  107SER     HG 1702   5.165   1.157   5.764
  107SER      C 1703   5.436   1.392   5.795
  107SER      O 1704   5.510   1.429   5.888
  108ALA      N 1705   5.477   1.332   5.684
  108ALA      H 1706   5.408   1.303   5.617
  108ALA     CA 1707   5.620   1.324   5.648
  108ALA     HA 1708   5.671   1.419   5.669
  108ALA     CB 1709   5.683   1.211   5.733
  108ALA    HB1 1710   5.685   1.244   5.837
  108ALA    HB2 1711   5.624   1.120   5.735
  108ALA    HB3 1712   5.786   1.209   5.698
  108ALA      C 1713   5.640   1.282   5.504
  108ALA      O 1714   5.589   1.185   5.457
  109GLY      N 1715   5.715   1.362   5.430
  109GLY      H 1716   5.750   1.447   5.472
  109GLY     CA 1717   5.741   1.320   5.293
  109GLY    HA2 1718   5.775   1.217   5.285
  109GLY    HA3 1719   5.648   1.331   5.237
  109GLY      C 1720   5.846   1.413   5.238
  109GLY      O 1721   5.935   1.456   5.311
  110THR      N 1722   5.856   1.416   5.102
  110THR      H 1723   5.792   1.358   5.049
  110THR     CA 1724   5.957   1.477   5.015
  110THR     HA 1725   6.003   1.555   5.075
  110THR     CB 1726   6.069   1.382   4.980
  110THR     HB 1727   6.134   1.434   4.910
  110THR    CG2 1728   6.153   1.347   5.107
  110THR   HG21 1729   6.232   1.277   5.077
  110THR   HG22 1730   6.210   1.437   5.129
  110THR   HG23 1731   6.097   1.305   5.190
  110THR    OG1 1732   6.014   1.268   4.929
  110THR    HG1 1733   6.086   1.207   4.911
  110THR      C 1734   5.897   1.540   4.885
  110THR      O 1735   5.964   1.563   4.786
  111SER      N 1736   5.765   1.555   4.869
  111SER      H 1737   5.701   1.533   4.943
  111SER     CA 1738   5.692   1.602   4.749
  111SER     HA 1739   5.744   1.574   4.657
  111SER     CB 1740   5.552   1.536   4.743
  111SER    HB2 1741   5.485   1.601   4.800
  111SER    HB3 1742   5.504   1.529   4.645
  111SER     OG 1743   5.557   1.405   4.801
  111SER     HG 1744   5.601   1.342   4.743
  111SER      C 1745   5.693   1.754   4.750
  111SER      O 1746   5.591   1.818   4.778
  112SER      N 1747   5.800   1.822   4.714
  112SER      H 1748   5.878   1.771   4.674
  112SER     CA 1749   5.826   1.966   4.738
  112SER     HA 1750   5.736   2.020   4.768
  112SER     CB 1751   5.928   1.972   4.853
  112SER    HB2 1752   6.031   1.979   4.819
  112SER    HB3 1753   5.896   2.063   4.905
  112SER     OG 1754   5.897   1.880   4.958
  112SER     HG 1755   5.977   1.851   5.002
  112SER      C 1756   5.881   2.034   4.614
  112SER      O 1757   5.956   1.975   4.538
  113THR      N 1758   5.837   2.160   4.586
  113THR      H 1759   5.784   2.201   4.662
  113THR     CA 1760   5.875   2.239   4.472
  113THR     HA 1761   5.846   2.192   4.377
  113THR     CB 1762   5.826   2.388   4.487
  113THR     HB 1763   5.853   2.442   4.396
  113THR    CG2 1764   5.680   2.415   4.499
  113THR   HG21 1765   5.626   2.375   4.413
  113THR   HG22 1766   5.642   2.361   4.585
  113THR   HG23 1767   5.653   2.520   4.509
  113THR    OG1 1768   5.886   2.455   4.600
  113THR    HG1 1769   5.913   2.543   4.572
  113THR      C 1770   6.027   2.266   4.463
  113THR      O 1771   6.063   2.286   4.347
  114CYX      N 1772   6.112   2.264   4.560
  114CYX      H 1773   6.076   2.259   4.654
  114CYX     CA 1774   6.257   2.274   4.539
  114CYX     HA 1775   6.287   2.302   4.438
  114CYX     CB 1776   6.327   2.380   4.628
  114CYX    HB2 1777   6.305   2.361   4.733
  114CYX    HB3 1778   6.431   2.395   4.601
  114CYX     SG 1779   6.266   2.548   4.589
  114CYX      C 1780   6.329   2.136   4.558
  114CYX      O 1781   6.422   2.092   4.477
  115GLY      N 1782   6.274   2.058   4.649
  115GLY      H 1783   6.215   2.108   4.713
  115GLY     CA 1784   6.303   1.911   4.675
  115GLY    HA2 1785   6.228   1.846   4.630
  115GLY    HA3 1786   6.396   1.883   4.626
  115GLY      C 1787   6.318   1.876   4.820
  115GLY      O 1788   6.382   1.777   4.855
  116SER      N 1789   6.273   1.962   4.911
  116SER      H 1790   6.215   2.037   4.878
  116SER     CA 1791   6.301   1.963   5.058
  116SER     HA 1792   6.407   1.942   5.075
  116SER     CB 1793   6.287   2.100   5.118
  116SER    HB2 1794   6.187   2.141   5.108
  116SER    HB3 1795   6.322   2.098   5.222
  116SER     OG 1796   6.374   2.190   5.049
  116SER     HG 1797   6.313   2.262   5.032
  116SER      C 1798   6.220   1.862   5.133
  116SER      O 1799   6.106   1.825   5.103
  117TYR      N 1800   6.281   1.809   5.240
  117TYR      H 1801   6.377   1.839   5.250
  117TYR     CA 1802   6.222   1.725   5.342
  117TYR     HA 1803   6.183   1.640   5.287
  117TYR     CB 1804   6.322   1.683   5.452
  117TYR    HB2 1805   6.352   1.777   5.500
  117TYR    HB3 1806   6.265   1.626   5.525
  117TYR     CG 1807   6.450   1.618   5.393
  117TYR    CD1 1808   6.568   1.693   5.362
  117TYR    HD1 1809   6.568   1.801   5.372
  117TYR    CE1 1810   6.677   1.624   5.303
  117TYR    HE1 1811   6.772   1.672   5.285
  117TYR     CZ 1812   6.672   1.483   5.283
  117TYR     OH 1813   6.778   1.405   5.247
  117TYR     HH 1814   6.853   1.460   5.223
  117TYR    CE2 1815   6.553   1.415   5.317
  117TYR    HE2 1816   6.550   1.307   5.305
  117TYR    CD2 1817   6.441   1.482   5.374
  117TYR    HD2 1818   6.348   1.436   5.403
  117TYR      C 1819   6.104   1.802   5.399
  117TYR      O 1820   6.111   1.921   5.423
  118PHE      N 1821   6.005   1.726   5.449
  118PHE      H 1822   6.004   1.629   5.422
  118PHE     CA 1823   5.912   1.787   5.551
  118PHE     HA 1824   5.970   1.859   5.610
  118PHE     CB 1825   5.789   1.857   5.489
  118PHE    HB2 1826   5.722   1.880   5.573
  118PHE    HB3 1827   5.823   1.950   5.444
  118PHE     CG 1828   5.717   1.773   5.381
  118PHE    CD1 1829   5.733   1.812   5.245
  118PHE    HD1 1830   5.806   1.887   5.217
  118PHE    CE1 1831   5.652   1.746   5.150
  118PHE    HE1 1832   5.663   1.781   5.048
  118PHE     CZ 1833   5.554   1.655   5.183
  118PHE     HZ 1834   5.495   1.611   5.104
  118PHE    CE2 1835   5.548   1.616   5.316
  118PHE    HE2 1836   5.470   1.545   5.339
  118PHE    CD2 1837   5.625   1.673   5.416
  118PHE    HD2 1838   5.596   1.643   5.516
  118PHE      C 1839   5.877   1.669   5.641
  118PHE      O 1840   5.864   1.552   5.600
  119ASN      N 1841   5.850   1.693   5.771
  119ASN      H 1842   5.853   1.791   5.796
  119ASN     CA 1843   5.800   1.596   5.868
  119ASN     HA 1844   5.724   1.531   5.826
  119ASN     CB 1845   5.913   1.499   5.925
  119ASN    HB2 1846   5.961   1.467   5.833
  119ASN    HB3 1847   5.976   1.562   5.988
  119ASN     CG 1848   5.860   1.378   6.002
  119ASN    OD1 1849   5.750   1.378   6.043
  119ASN    ND2 1850   5.953   1.293   6.030
  119ASN   HD21 1851   5.928   1.213   6.086
  119ASN   HD22 1852   6.046   1.317   5.999
  119ASN      C 1853   5.719   1.668   5.976
  119ASN      O 1854   5.766   1.673   6.086
  120PRO      N 1855   5.593   1.716   5.940
  120PRO     CD 1856   5.532   1.725   5.805
  120PRO    HD2 1857   5.499   1.629   5.767
  120PRO    HD3 1858   5.604   1.768   5.735
  120PRO     CG 1859   5.422   1.823   5.809
  120PRO    HG2 1860   5.345   1.786   5.741
  120PRO    HG3 1861   5.461   1.922   5.788
  120PRO     CB 1862   5.385   1.821   5.957
  120PRO    HB2 1863   5.302   1.753   5.977
  120PRO    HB3 1864   5.326   1.908   5.987
  120PRO     CA 1865   5.508   1.783   6.038
  120PRO     HA 1866   5.553   1.873   6.081
  120PRO      C 1867   5.469   1.697   6.159
  120PRO      O 1868   5.433   1.762   6.261
  121GLY      N 1869   5.481   1.564   6.146
  121GLY      H 1870   5.525   1.546   6.056
  121GLY     CA 1871   5.454   1.466   6.245
  121GLY    HA2 1872   5.358   1.482   6.294
  121GLY    HA3 1873   5.446   1.369   6.195
  121GLY      C 1874   5.565   1.466   6.350
  121GLY      O 1875   5.532   1.510   6.460
  122SER      N 1876   5.689   1.432   6.319
  122SER      H 1877   5.709   1.406   6.223
  122SER     CA 1878   5.796   1.448   6.419
  122SER     HA 1879   5.759   1.395   6.507
  122SER     CB 1880   5.920   1.377   6.368
  122SER    HB2 1881   5.947   1.421   6.272
  122SER    HB3 1882   6.008   1.398   6.430
  122SER     OG 1883   5.891   1.235   6.345
  122SER     HG 1884   5.962   1.179   6.312
  122SER      C 1885   5.827   1.595   6.449
  122SER      O 1886   5.917   1.630   6.522
  123ARG      N 1887   5.760   1.691   6.380
  123ARG      H 1888   5.683   1.666   6.320
  123ARG     CA 1889   5.789   1.835   6.388
  123ARG     HA 1890   5.736   1.898   6.316
  123ARG     CB 1891   5.745   1.890   6.522
  123ARG    HB2 1892   5.829   1.873   6.589
  123ARG    HB3 1893   5.750   1.998   6.506
  123ARG     CG 1894   5.601   1.848   6.575
  123ARG    HG2 1895   5.530   1.869   6.495
  123ARG    HG3 1896   5.600   1.740   6.595
  123ARG     CD 1897   5.564   1.934   6.695
  123ARG    HD2 1898   5.640   1.914   6.771
  123ARG    HD3 1899   5.563   2.039   6.665
  123ARG     NE 1900   5.427   1.904   6.734
  123ARG     HE 1901   5.388   1.825   6.685
  123ARG     CZ 1902   5.368   1.906   6.852
  123ARG    NH1 1903   5.416   1.976   6.944
  123ARG   HH11 1904   5.489   2.039   6.914
  123ARG   HH12 1905   5.384   1.975   7.040
  123ARG    NH2 1906   5.256   1.842   6.875
  123ARG   HH21 1907   5.214   1.786   6.802
  123ARG   HH22 1908   5.208   1.871   6.958
  123ARG      C 1909   5.931   1.874   6.350
  123ARG      O 1910   5.997   1.950   6.423
  124ASP      N 1911   5.975   1.838   6.226
  124ASP      H 1912   5.923   1.774   6.168
  124ASP     CA 1913   6.117   1.845   6.190
  124ASP     HA 1914   6.168   1.917   6.253
  124ASP     CB 1915   6.177   1.707   6.219
  124ASP    HB2 1916   6.170   1.690   6.327
  124ASP    HB3 1917   6.115   1.627   6.179
  124ASP     CG 1918   6.321   1.707   6.159
  124ASP    OD1 1919   6.335   1.663   6.045
  124ASP    OD2 1920   6.423   1.733   6.228
  124ASP      C 1921   6.120   1.885   6.039
  124ASP      O 1922   6.063   1.817   5.954
  125PHE      N 1923   6.190   2.002   6.011
  125PHE      H 1924   6.249   2.037   6.085
  125PHE     CA 1925   6.190   2.071   5.878
  125PHE     HA 1926   6.157   1.999   5.802
  125PHE     CB 1927   6.092   2.189   5.890
  125PHE    HB2 1928   6.100   2.225   5.992
  125PHE    HB3 1929   6.129   2.270   5.827
  125PHE     CG 1930   5.945   2.166   5.855
  125PHE    CD1 1931   5.857   2.135   5.958
  125PHE    HD1 1932   5.895   2.116   6.057
  125PHE    CE1 1933   5.719   2.119   5.933
  125PHE    HE1 1934   5.658   2.084   6.014
  125PHE     CZ 1935   5.665   2.151   5.805
  125PHE     HZ 1936   5.558   2.150   5.789
  125PHE    CE2 1937   5.753   2.183   5.700
  125PHE    HE2 1938   5.711   2.221   5.608
  125PHE    CD2 1939   5.892   2.187   5.729
  125PHE    HD2 1940   5.952   2.244   5.659
  125PHE      C 1941   6.334   2.116   5.841
  125PHE      O 1942   6.362   2.231   5.869
  126PRO      N 1943   6.429   2.033   5.793
  126PRO     CD 1944   6.407   1.896   5.762
  126PRO    HD2 1945   6.336   1.891   5.680
  126PRO    HD3 1946   6.374   1.836   5.847
  126PRO     CG 1947   6.542   1.834   5.721
  126PRO    HG2 1948   6.552   1.856   5.615
  126PRO    HG3 1949   6.547   1.726   5.738
  126PRO     CB 1950   6.642   1.917   5.796
  126PRO    HB2 1951   6.744   1.921   5.757
  126PRO    HB3 1952   6.650   1.861   5.889
  126PRO     CA 1953   6.574   2.059   5.807
  126PRO     HA 1954   6.598   2.099   5.905
  126PRO      C 1955   6.623   2.148   5.697
  126PRO      O 1956   6.743   2.193   5.702
  127ALA      N 1957   6.536   2.192   5.603
  127ALA      H 1958   6.444   2.151   5.604
  127ALA     CA 1959   6.569   2.295   5.504
  127ALA     HA 1960   6.673   2.280   5.473
  127ALA     CB 1961   6.486   2.267   5.378
  127ALA    HB1 1962   6.515   2.170   5.336
  127ALA    HB2 1963   6.381   2.255   5.404
  127ALA    HB3 1964   6.503   2.338   5.297
  127ALA      C 1965   6.562   2.440   5.548
  127ALA      O 1966   6.611   2.533   5.483
  128VAL      N 1967   6.509   2.462   5.672
  128VAL      H 1968   6.453   2.390   5.715
  128VAL     CA 1969   6.517   2.600   5.737
  128VAL     HA 1970   6.546   2.677   5.665
  128VAL     CB 1971   6.382   2.649   5.789
  128VAL     HB 1972   6.348   2.580   5.866
  128VAL    CG1 1973   6.398   2.787   5.857
  128VAL   HG11 1974   6.305   2.843   5.852
  128VAL   HG12 1975   6.418   2.778   5.964
  128VAL   HG13 1976   6.475   2.850   5.814
  128VAL    CG2 1977   6.274   2.646   5.675
  128VAL   HG21 1978   6.190   2.705   5.711
  128VAL   HG22 1979   6.309   2.688   5.581
  128VAL   HG23 1980   6.239   2.544   5.662
  128VAL      C 1981   6.640   2.613   5.828
  128VAL      O 1982   6.713   2.709   5.803
  129PRO      N 1983   6.682   2.525   5.919
  129PRO     CD 1984   6.814   2.537   5.974
  129PRO    HD2 1985   6.840   2.641   5.997
  129PRO    HD3 1986   6.889   2.512   5.899
  129PRO     CG 1987   6.817   2.444   6.094
  129PRO    HG2 1988   6.794   2.499   6.185
  129PRO    HG3 1989   6.914   2.397   6.108
  129PRO     CB 1990   6.705   2.342   6.067
  129PRO    HB2 1991   6.669   2.307   6.163
  129PRO    HB3 1992   6.742   2.258   6.008
  129PRO     CA 1993   6.602   2.425   5.987
  129PRO     HA 1994   6.546   2.372   5.909
  129PRO      C 1995   6.496   2.485   6.081
  129PRO      O 1996   6.512   2.589   6.143
  130TYR      N 1997   6.393   2.400   6.113
  130TYR      H 1998   6.375   2.317   6.058
  130TYR     CA 1999   6.304   2.419   6.230
  130TYR     HA 2000   6.347   2.487   6.304
  130TYR     CB 2001   6.172   2.483   6.193
  130TYR    HB2 2002   6.117   2.411   6.132
  130TYR    HB3 2003   6.112   2.491   6.284
  130TYR     CG 2004   6.172   2.623   6.137
  130TYR    CD1 2005   6.244   2.726   6.204
  130TYR    HD1 2006   6.310   2.700   6.286
  130TYR    CE1 2007   6.219   2.859   6.166
  130TYR    HE1 2008   6.266   2.941   6.217
  130TYR     CZ 2009   6.130   2.891   6.071
  130TYR     OH 2010   6.102   3.022   6.044
  130TYR     HH 2011   6.037   3.033   5.974
  130TYR    CE2 2012   6.063   2.787   6.001
  130TYR    HE2 2013   5.997   2.815   5.920
  130TYR    CD2 2014   6.097   2.657   6.026
  130TYR    HD2 2015   6.044   2.583   5.968
  130TYR      C 2016   6.297   2.277   6.292
  130TYR      O 2017   6.285   2.177   6.227
  131SER      N 2018   6.302   2.266   6.428
  131SER      H 2019   6.288   2.348   6.485
  131SER     CA 2020   6.277   2.140   6.498
  131SER     HA 2021   6.221   2.071   6.434
  131SER     CB 2022   6.400   2.067   6.540
  131SER    HB2 2023   6.454   2.126   6.614
  131SER    HB3 2024   6.369   1.970   6.579
  131SER     OG 2025   6.480   2.039   6.427
  131SER     HG 2026   6.568   2.054   6.464
  131SER      C 2027   6.194   2.163   6.621
  131SER      O 2028   6.221   2.258   6.692
  132GLY      N 2029   6.092   2.081   6.647
  132GLY      H 2030   6.066   2.011   6.579
  132GLY     CA 2031   6.053   2.063   6.780
  132GLY    HA2 2032   5.990   1.976   6.798
  132GLY    HA3 2033   6.134   2.027   6.843
  132GLY      C 2034   5.986   2.186   6.838
  132GLY      O 2035   5.880   2.234   6.795
  133TRP      N 2036   6.051   2.247   6.940
  133TRP      H 2037   6.141   2.212   6.971
  133TRP     CA 2038   5.999   2.364   7.014
  133TRP     HA 2039   5.899   2.347   7.055
  133TRP     CB 2040   6.097   2.371   7.133
  133TRP    HB2 2041   6.199   2.374   7.095
  133TRP    HB3 2042   6.075   2.464   7.186
  133TRP     CG 2043   6.085   2.264   7.234
  133TRP    CD1 2044   5.975   2.195   7.274
  133TRP    HD1 2045   5.876   2.203   7.233
  133TRP    NE1 2046   6.012   2.106   7.375
  133TRP    HE1 2047   5.939   2.059   7.425
  133TRP    CE2 2048   6.147   2.105   7.399
  133TRP    CZ2 2049   6.233   2.028   7.485
  133TRP    HZ2 2050   6.189   1.945   7.539
  133TRP    CH2 2051   6.370   2.052   7.487
  133TRP    HH2 2052   6.427   1.985   7.549
  133TRP    CZ3 2053   6.410   2.169   7.429
  133TRP    HZ3 2054   6.512   2.203   7.432
  133TRP    CE3 2055   6.329   2.251   7.348
  133TRP    HE3 2056   6.377   2.336   7.303
  133TRP    CD2 2057   6.194   2.213   7.326
  133TRP      C 2058   5.997   2.497   6.938
  133TRP      O 2059   5.951   2.598   6.991
  134ASP      N 2060   6.041   2.503   6.808
  134ASP      H 2061   6.084   2.418   6.776
  134ASP     CA 2062   6.016   2.607   6.709
  134ASP     HA 2063   6.031   2.704   6.757
  134ASP     CB 2064   6.107   2.588   6.589
  134ASP    HB2 2065   6.091   2.491   6.543
  134ASP    HB3 2066   6.095   2.671   6.519
  134ASP     CG 2067   6.260   2.589   6.620
  134ASP    OD1 2068   6.306   2.639   6.724
  134ASP    OD2 2069   6.332   2.535   6.539
  134ASP      C 2070   5.873   2.600   6.663
  134ASP      O 2071   5.832   2.700   6.605
  135PHE      N 2072   5.792   2.493   6.689
  135PHE      H 2073   5.833   2.412   6.733
  135PHE     CA 2074   5.648   2.491   6.659
  135PHE     HA 2075   5.627   2.576   6.594
  135PHE     CB 2076   5.612   2.369   6.586
  135PHE    HB2 2077   5.630   2.278   6.644
  135PHE    HB3 2078   5.509   2.377   6.550
  135PHE     CG 2079   5.693   2.363   6.458
  135PHE    CD1 2080   5.660   2.442   6.347
  135PHE    HD1 2081   5.567   2.498   6.352
  135PHE    CE1 2082   5.729   2.434   6.224
  135PHE    HE1 2083   5.690   2.485   6.137
  135PHE     CZ 2084   5.826   2.343   6.216
  135PHE     HZ 2085   5.874   2.325   6.121
  135PHE    CE2 2086   5.860   2.267   6.325
  135PHE    HE2 2087   5.937   2.192   6.310
  135PHE    CD2 2088   5.795   2.271   6.448
  135PHE    HD2 2089   5.824   2.210   6.532
  135PHE      C 2090   5.573   2.528   6.791
  135PHE      O 2091   5.608   2.478   6.901
  136ASN      N 2092   5.475   2.613   6.778
  136ASN      H 2093   5.459   2.651   6.685
  136ASN     CA 2094   5.390   2.675   6.883
  136ASN     HA 2095   5.456   2.719   6.958
  136ASN     CB 2096   5.300   2.790   6.821
  136ASN    HB2 2097   5.364   2.865   6.774
  136ASN    HB3 2098   5.236   2.732   6.754
  136ASN     CG 2099   5.217   2.857   6.925
  136ASN    OD1 2100   5.257   2.863   7.042
  136ASN    ND2 2101   5.111   2.920   6.879
  136ASN   HD21 2102   5.074   2.996   6.935
  136ASN   HD22 2103   5.104   2.918   6.778
  136ASN      C 2104   5.309   2.564   6.961
  136ASN      O 2105   5.236   2.486   6.900
  137ASP      N 2106   5.311   2.566   7.096
  137ASP      H 2107   5.356   2.640   7.147
  137ASP     CA 2108   5.245   2.473   7.179
  137ASP     HA 2109   5.154   2.438   7.130
  137ASP     CB 2110   5.339   2.355   7.161
  137ASP    HB2 2111   5.349   2.320   7.059
  137ASP    HB3 2112   5.440   2.379   7.193
  137ASP     CG 2113   5.284   2.247   7.251
  137ASP    OD1 2114   5.181   2.188   7.205
  137ASP    OD2 2115   5.334   2.225   7.363
  137ASP      C 2116   5.214   2.517   7.325
  137ASP      O 2117   5.287   2.591   7.389
  138GLY      N 2118   5.116   2.448   7.383
  138GLY      H 2119   5.086   2.363   7.339
  138GLY     CA 2120   5.082   2.472   7.522
  138GLY    HA2 2121   5.018   2.391   7.556
  138GLY    HA3 2122   5.173   2.478   7.582
  138GLY      C 2123   4.996   2.594   7.550
  138GLY      O 2124   4.978   2.626   7.668
  139LYS      N 2125   4.949   2.664   7.445
  139LYS      H 2126   4.970   2.615   7.360
  139LYS     CA 2127   4.855   2.775   7.442
  139LYS     HA 2128   4.834   2.777   7.549
  139LYS     CB 2129   4.931   2.906   7.406
  139LYS    HB2 2130   5.033   2.907   7.444
  139LYS    HB3 2131   4.934   2.923   7.298
  139LYS     CG 2132   4.848   3.019   7.472
  139LYS    HG2 2133   4.779   3.071   7.406
  139LYS    HG3 2134   4.794   2.973   7.555
  139LYS     CD 2135   4.936   3.119   7.552
  139LYS    HD2 2136   4.870   3.191   7.601
  139LYS    HD3 2137   4.986   3.059   7.627
  139LYS     CE 2138   5.041   3.190   7.460
  139LYS    HE2 2139   5.112   3.238   7.527
  139LYS    HE3 2140   5.087   3.111   7.400
  139LYS     NZ 2141   4.974   3.297   7.380
  139LYS    HZ1 2142   4.896   3.343   7.425
  139LYS    HZ2 2143   5.042   3.367   7.354
  139LYS    HZ3 2144   4.953   3.250   7.293
  139LYS      C 2145   4.717   2.751   7.384
  139LYS      O 2146   4.627   2.832   7.396
  140CYX      N 2147   4.688   2.640   7.312
  140CYX      H 2148   4.762   2.571   7.308
  140CYX     CA 2149   4.555   2.608   7.250
  140CYX     HA 2150   4.499   2.698   7.225
  140CYX     CB 2151   4.592   2.518   7.130
  140CYX    HB2 2152   4.662   2.577   7.071
  140CYX    HB3 2153   4.652   2.435   7.167
  140CYX     SG 2154   4.444   2.453   7.042
  140CYX      C 2155   4.458   2.526   7.341
  140CYX      O 2156   4.500   2.451   7.427
  141LYS      N 2157   4.327   2.527   7.310
  141LYS      H 2158   4.304   2.596   7.239
  141LYS     CA 2159   4.218   2.453   7.383
  141LYS     HA 2160   4.254   2.421   7.481
  141LYS     CB 2161   4.097   2.534   7.414
  141LYS    HB2 2162   4.038   2.475   7.485
  141LYS    HB3 2163   4.132   2.626   7.462
  141LYS     CG 2164   4.023   2.577   7.288
  141LYS    HG2 2165   4.087   2.623   7.213
  141LYS    HG3 2166   3.972   2.492   7.244
  141LYS     CD 2167   3.912   2.670   7.336
  141LYS    HD2 2168   3.856   2.620   7.415
  141LYS    HD3 2169   3.955   2.757   7.385
  141LYS     CE 2170   3.827   2.718   7.221
  141LYS    HE2 2171   3.885   2.785   7.157
  141LYS    HE3 2172   3.793   2.634   7.161
  141LYS     NZ 2173   3.711   2.801   7.258
  141LYS    HZ1 2174   3.671   2.843   7.175
  141LYS    HZ2 2175   3.637   2.745   7.295
  141LYS    HZ3 2176   3.734   2.887   7.306
  141LYS      C 2177   4.184   2.324   7.311
  141LYS      O 2178   4.155   2.227   7.378
  142THR      N 2179   4.176   2.322   7.178
  142THR      H 2180   4.215   2.394   7.119
  142THR     CA 2181   4.128   2.199   7.116
  142THR     HA 2182   4.039   2.166   7.169
  142THR     CB 2183   4.094   2.231   6.969
  142THR     HB 2184   4.092   2.140   6.909
  142THR    CG2 2185   3.947   2.273   6.952
  142THR   HG21 2186   3.932   2.286   6.844
  142THR   HG22 2187   3.888   2.203   7.010
  142THR   HG23 2188   3.916   2.368   6.996
  142THR    OG1 2189   4.170   2.337   6.913
  142THR    HG1 2190   4.148   2.322   6.821
  142THR      C 2191   4.224   2.080   7.121
  142THR      O 2192   4.343   2.097   7.093
  143GLY      N 2193   4.173   1.960   7.154
  143GLY      H 2194   4.076   1.955   7.182
  143GLY     CA 2195   4.240   1.835   7.151
  143GLY    HA2 2196   4.320   1.846   7.225
  143GLY    HA3 2197   4.162   1.766   7.186
  143GLY      C 2198   4.283   1.794   7.009
  143GLY      O 2199   4.388   1.745   6.993
  144SER      N 2200   4.221   1.839   6.899
  144SER      H 2201   4.136   1.888   6.920
  144SER     CA 2202   4.275   1.825   6.763
  144SER     HA 2203   4.310   1.722   6.763
  144SER     CB 2204   4.171   1.830   6.648
  144SER    HB2 2205   4.209   1.797   6.551
  144SER    HB3 2206   4.083   1.771   6.676
  144SER     OG 2207   4.123   1.966   6.646
  144SER     HG 2208   4.041   1.966   6.597
  144SER      C 2209   4.394   1.921   6.745
  144SER      O 2210   4.482   1.892   6.662
  145GLY      N 2211   4.410   2.027   6.822
  145GLY      H 2212   4.355   2.027   6.906
  145GLY     CA 2213   4.511   2.138   6.806
  145GLY    HA2 2214   4.508   2.196   6.898
  145GLY    HA3 2215   4.611   2.096   6.798
  145GLY      C 2216   4.479   2.223   6.683
  145GLY      O 2217   4.550   2.323   6.660
  146ASP      N 2218   4.380   2.189   6.601
  146ASP      H 2219   4.323   2.114   6.638
  146ASP     CA 2220   4.326   2.258   6.484
  146ASP     HA 2221   4.414   2.317   6.458
  146ASP     CB 2222   4.280   2.155   6.376
  146ASP    HB2 2223   4.362   2.103   6.325
  146ASP    HB3 2224   4.226   2.073   6.423
  146ASP     CG 2225   4.198   2.209   6.263
  146ASP    OD1 2226   4.073   2.176   6.252
  146ASP    OD2 2227   4.247   2.301   6.193
  146ASP      C 2228   4.214   2.350   6.530
  146ASP      O 2229   4.134   2.319   6.618
  147ILE      N 2230   4.203   2.465   6.459
  147ILE      H 2231   4.277   2.482   6.392
  147ILE     CA 2232   4.110   2.572   6.479
  147ILE     HA 2233   4.107   2.600   6.584
  147ILE     CB 2234   4.152   2.698   6.400
  147ILE     HB 2235   4.195   2.670   6.303
  147ILE    CG2 2236   4.041   2.805   6.387
  147ILE   HG21 2237   4.003   2.835   6.485
  147ILE   HG22 2238   4.082   2.891   6.335
  147ILE   HG23 2239   3.967   2.761   6.320
  147ILE    CG1 2240   4.268   2.757   6.478
  147ILE   HG12 2241   4.216   2.782   6.571
  147ILE   HG13 2242   4.347   2.686   6.501
  147ILE    CD1 2243   4.329   2.877   6.415
  147ILE   HD11 2244   4.264   2.964   6.421
  147ILE   HD12 2245   4.425   2.895   6.463
  147ILE   HD13 2246   4.352   2.856   6.311
  147ILE      C 2247   3.969   2.532   6.433
  147ILE      O 2248   3.943   2.503   6.318
  148GLU      N 2249   3.870   2.539   6.526
  148GLU      H 2250   3.901   2.559   6.620
  148GLU     CA 2251   3.727   2.507   6.507
  148GLU     HA 2252   3.728   2.452   6.413
  148GLU     CB 2253   3.670   2.404   6.600
  148GLU    HB2 2254   3.568   2.378   6.570
  148GLU    HB3 2255   3.724   2.310   6.595
  148GLU     CG 2256   3.664   2.446   6.743
  148GLU    HG2 2257   3.765   2.455   6.783
  148GLU    HG3 2258   3.635   2.551   6.748
  148GLU     CD 2259   3.589   2.353   6.840
  148GLU    OE1 2260   3.602   2.230   6.829
  148GLU    OE2 2261   3.512   2.408   6.921
  148GLU      C 2262   3.639   2.631   6.481
  148GLU      O 2263   3.522   2.633   6.442
  149ASN      N 2264   3.696   2.750   6.506
  149ASN      H 2265   3.788   2.758   6.545
  149ASN     CA 2266   3.630   2.873   6.480
  149ASN     HA 2267   3.567   2.857   6.392
  149ASN     CB 2268   3.551   2.907   6.606
  149ASN    HB2 2269   3.476   2.830   6.627
  149ASN    HB3 2270   3.616   2.890   6.692
  149ASN     CG 2271   3.482   3.042   6.618
  149ASN    OD1 2272   3.491   3.126   6.523
  149ASN    ND2 2273   3.418   3.084   6.727
  149ASN   HD21 2274   3.386   3.179   6.737
  149ASN   HD22 2275   3.428   3.024   6.808
  149ASN      C 2276   3.733   2.991   6.458
  149ASN      O 2277   3.821   3.015   6.540
  150TYR      N 2278   3.731   3.055   6.343
  150TYR      H 2279   3.649   3.036   6.287
  150TYR     CA 2280   3.824   3.157   6.299
  150TYR     HA 2281   3.917   3.127   6.346
  150TYR     CB 2282   3.840   3.150   6.145
  150TYR    HB2 2283   3.754   3.193   6.093
  150TYR    HB3 2284   3.930   3.205   6.119
  150TYR     CG 2285   3.854   3.007   6.093
  150TYR    CD1 2286   3.977   2.935   6.103
  150TYR    HD1 2287   4.067   2.986   6.133
  150TYR    CE1 2288   3.985   2.805   6.044
  150TYR    HE1 2289   4.082   2.758   6.039
  150TYR     CZ 2290   3.865   2.738   6.005
  150TYR     OH 2291   3.866   2.611   5.969
  150TYR     HH 2292   3.952   2.570   5.983
  150TYR    CE2 2293   3.738   2.803   6.005
  150TYR    HE2 2294   3.650   2.751   5.972
  150TYR    CD2 2295   3.737   2.939   6.050
  150TYR    HD2 2296   3.644   2.990   6.033
  150TYR      C 2297   3.797   3.305   6.354
  150TYR      O 2298   3.856   3.401   6.299
  151ASN      N 2299   3.713   3.326   6.455
  151ASN      H 2300   3.656   3.246   6.480
  151ASN     CA 2301   3.685   3.454   6.516
  151ASN     HA 2302   3.741   3.535   6.470
  151ASN     CB 2303   3.535   3.480   6.494
  151ASN    HB2 2304   3.519   3.477   6.387
  151ASN    HB3 2305   3.476   3.407   6.550
  151ASN     CG 2306   3.487   3.617   6.534
  151ASN    OD1 2307   3.554   3.720   6.532
  151ASN    ND2 2308   3.359   3.635   6.563
  151ASN   HD21 2309   3.327   3.723   6.601
  151ASN   HD22 2310   3.292   3.559   6.565
  151ASN      C 2311   3.719   3.448   6.669
  151ASN      O 2312   3.725   3.555   6.725
  152ASP      N 2313   3.724   3.332   6.740
  152ASP      H 2314   3.734   3.247   6.687
  152ASP     CA 2315   3.730   3.326   6.888
  152ASP     HA 2316   3.660   3.406   6.915
  152ASP     CB 2317   3.668   3.190   6.928
  152ASP    HB2 2318   3.561   3.211   6.922
  152ASP    HB3 2319   3.685   3.116   6.850
  152ASP     CG 2320   3.711   3.133   7.061
  152ASP    OD1 2321   3.740   3.209   7.154
  152ASP    OD2 2322   3.703   3.009   7.080
  152ASP      C 2323   3.869   3.354   6.933
  152ASP      O 2324   3.965   3.273   6.916
  153ALA      N 2325   3.881   3.461   7.015
  153ALA      H 2326   3.806   3.524   7.038
  153ALA     CA 2327   4.009   3.511   7.057
  153ALA     HA 2328   4.068   3.516   6.966
  153ALA     CB 2329   3.988   3.657   7.110
  153ALA    HB1 2330   4.083   3.688   7.153
  153ALA    HB2 2331   3.964   3.723   7.027
  153ALA    HB3 2332   3.904   3.671   7.179
  153ALA      C 2333   4.095   3.420   7.145
  153ALA      O 2334   4.209   3.449   7.170
  154THR      N 2335   4.038   3.307   7.191
  154THR      H 2336   3.937   3.301   7.184
  154THR     CA 2337   4.110   3.203   7.259
  154THR     HA 2338   4.188   3.239   7.326
  154THR     CB 2339   4.012   3.123   7.338
  154THR     HB 2340   4.075   3.063   7.403
  154THR    CG2 2341   3.920   3.207   7.437
  154THR   HG21 2342   3.978   3.295   7.464
  154THR   HG22 2343   3.838   3.244   7.376
  154THR   HG23 2344   3.877   3.145   7.516
  154THR    OG1 2345   3.926   3.049   7.254
  154THR    HG1 2346   3.856   3.106   7.223
  154THR      C 2347   4.184   3.099   7.173
  154THR      O 2348   4.267   3.025   7.225
  155GLN      N 2349   4.147   3.085   7.047
  155GLN      H 2350   4.072   3.149   7.026
  155GLN     CA 2351   4.194   2.974   6.963
  155GLN     HA 2352   4.273   2.917   7.012
  155GLN     CB 2353   4.079   2.878   6.947
  155GLN    HB2 2354   4.120   2.783   6.912
  155GLN    HB3 2355   4.035   2.840   7.040
  155GLN     CG 2356   3.967   2.925   6.861
  155GLN    HG2 2357   3.915   3.012   6.901
  155GLN    HG3 2358   4.013   2.945   6.764
  155GLN     CD 2359   3.869   2.804   6.839
  155GLN    OE1 2360   3.910   2.724   6.757
  155GLN    NE2 2361   3.756   2.788   6.915
  155GLN   HE21 2362   3.708   2.699   6.918
  155GLN   HE22 2363   3.724   2.871   6.963
  155GLN      C 2364   4.258   3.021   6.826
  155GLN      O 2365   4.350   2.952   6.777
  156VAL      N 2366   4.217   3.137   6.770
  156VAL      H 2367   4.158   3.200   6.823
  156VAL     CA 2368   4.270   3.190   6.640
  156VAL     HA 2369   4.257   3.121   6.556
  156VAL     CB 2370   4.195   3.322   6.603
  156VAL     HB 2371   4.236   3.360   6.509
  156VAL    CG1 2372   4.042   3.303   6.581
  156VAL   HG11 2373   4.026   3.220   6.512
  156VAL   HG12 2374   3.990   3.277   6.674
  156VAL   HG13 2375   4.003   3.396   6.540
  156VAL    CG2 2376   4.213   3.444   6.692
  156VAL   HG21 2377   4.133   3.513   6.664
  156VAL   HG22 2378   4.202   3.417   6.797
  156VAL   HG23 2379   4.309   3.491   6.671
  156VAL      C 2380   4.419   3.208   6.627
  156VAL      O 2381   4.478   3.154   6.535
  157ARG      N 2382   4.481   3.269   6.725
  157ARG      H 2383   4.422   3.315   6.793
  157ARG     CA 2384   4.626   3.282   6.713
  157ARG     HA 2385   4.657   3.302   6.611
  157ARG     CB 2386   4.664   3.400   6.802
  157ARG    HB2 2387   4.630   3.389   6.905
  157ARG    HB3 2388   4.773   3.404   6.799
  157ARG     CG 2389   4.605   3.532   6.750
  157ARG    HG2 2390   4.621   3.538   6.642
  157ARG    HG3 2391   4.502   3.554   6.780
  157ARG     CD 2392   4.684   3.657   6.803
  157ARG    HD2 2393   4.679   3.662   6.911
  157ARG    HD3 2394   4.789   3.644   6.777
  157ARG     NE 2395   4.634   3.784   6.741
  157ARG     HE 2396   4.639   3.792   6.641
  157ARG     CZ 2397   4.606   3.895   6.810
  157ARG    NH1 2398   4.607   3.904   6.941
  157ARG   HH11 2399   4.630   3.823   6.997
  157ARG   HH12 2400   4.601   3.996   6.982
  157ARG    NH2 2401   4.581   4.003   6.741
  157ARG   HH21 2402   4.599   3.998   6.642
  157ARG   HH22 2403   4.557   4.092   6.781
  157ARG      C 2404   4.701   3.157   6.751
  157ARG      O 2405   4.813   3.134   6.704
  158ASP      N 2406   4.648   3.080   6.850
  158ASP      H 2407   4.547   3.085   6.860
  158ASP     CA 2408   4.724   2.979   6.926
  158ASP     HA 2409   4.829   2.998   6.904
  158ASP     CB 2410   4.709   3.001   7.080
  158ASP    HB2 2411   4.610   2.967   7.112
  158ASP    HB3 2412   4.773   2.935   7.139
  158ASP     CG 2413   4.728   3.148   7.131
  158ASP    OD1 2414   4.847   3.182   7.144
  158ASP    OD2 2415   4.627   3.215   7.162
  158ASP      C 2416   4.693   2.832   6.893
  158ASP      O 2417   4.781   2.746   6.915
  159CYX      N 2418   4.579   2.796   6.835
  159CYX      H 2419   4.499   2.857   6.832
  159CYX     CA 2420   4.559   2.666   6.769
  159CYX     HA 2421   4.620   2.587   6.813
  159CYX     CB 2422   4.413   2.630   6.791
  159CYX    HB2 2423   4.352   2.705   6.741
  159CYX    HB3 2424   4.400   2.540   6.731
  159CYX     SG 2425   4.344   2.608   6.962
  159CYX      C 2426   4.588   2.679   6.617
  159CYX      O 2427   4.616   2.785   6.553
  160ARG      N 2428   4.589   2.565   6.547
  160ARG      H 2429   4.560   2.483   6.597
  160ARG     CA 2430   4.637   2.550   6.409
  160ARG     HA 2431   4.714   2.627   6.401
  160ARG     CB 2432   4.691   2.413   6.372
  160ARG    HB2 2433   4.616   2.335   6.383
  160ARG    HB3 2434   4.722   2.423   6.268
  160ARG     CG 2435   4.812   2.374   6.463
  160ARG    HG2 2436   4.896   2.438   6.438
  160ARG    HG3 2437   4.792   2.402   6.567
  160ARG     CD 2438   4.844   2.220   6.460
  160ARG    HD2 2439   4.748   2.167   6.458
  160ARG    HD3 2440   4.890   2.183   6.368
  160ARG     NE 2441   4.914   2.182   6.584
  160ARG     HE 2442   4.956   2.259   6.635
  160ARG     CZ 2443   4.941   2.061   6.623
  160ARG    NH1 2444   4.896   1.946   6.568
  160ARG   HH11 2445   4.836   1.951   6.486
  160ARG   HH12 2446   4.956   1.868   6.590
  160ARG    NH2 2447   5.013   2.034   6.727
  160ARG   HH21 2448   5.060   2.107   6.779
  160ARG   HH22 2449   5.005   1.941   6.765
  160ARG      C 2450   4.528   2.585   6.308
  160ARG      O 2451   4.421   2.530   6.313
  161LEU      N 2452   4.567   2.664   6.203
  161LEU      H 2453   4.665   2.689   6.200
  161LEU     CA 2454   4.477   2.713   6.093
  161LEU     HA 2455   4.374   2.729   6.125
  161LEU     CB 2456   4.548   2.839   6.040
  161LEU    HB2 2457   4.578   2.907   6.120
  161LEU    HB3 2458   4.639   2.800   5.994
  161LEU     CG 2459   4.470   2.911   5.936
  161LEU     HG 2460   4.441   2.840   5.859
  161LEU    CD1 2461   4.348   2.981   5.998
  161LEU   HD11 2462   4.383   3.037   6.085
  161LEU   HD12 2463   4.308   3.056   5.931
  161LEU   HD13 2464   4.274   2.909   6.034
  161LEU    CD2 2465   4.550   3.020   5.871
  161LEU   HD21 2466   4.609   3.084   5.937
  161LEU   HD22 2467   4.632   2.976   5.815
  161LEU   HD23 2468   4.482   3.074   5.805
  161LEU      C 2469   4.478   2.606   5.987
  161LEU      O 2470   4.580   2.575   5.936
  162THR      N 2471   4.360   2.548   5.968
  162THR      H 2472   4.279   2.586   6.015
  162THR     CA 2473   4.344   2.439   5.869
  162THR     HA 2474   4.245   2.396   5.888
  162THR     CB 2475   4.341   2.498   5.727
  162THR     HB 2476   4.355   2.416   5.656
  162THR    CG2 2477   4.204   2.550   5.690
  162THR   HG21 2478   4.198   2.595   5.591
  162THR   HG22 2479   4.133   2.468   5.680
  162THR   HG23 2480   4.171   2.626   5.762
  162THR    OG1 2481   4.430   2.602   5.693
  162THR    HG1 2482   4.516   2.570   5.719
  162THR      C 2483   4.447   2.323   5.884
  162THR      O 2484   4.504   2.278   5.788
  163GLY      N 2485   4.469   2.288   6.011
  163GLY      H 2486   4.409   2.322   6.086
  163GLY     CA 2487   4.560   2.177   6.039
  163GLY    HA2 2488   4.548   2.165   6.147
  163GLY    HA3 2489   4.530   2.085   5.989
  163GLY      C 2490   4.709   2.196   6.015
  163GLY      O 2491   4.786   2.097   6.026
  164LEU      N 2492   4.754   2.315   5.991
  164LEU      H 2493   4.690   2.392   5.980
  164LEU     CA 2494   4.894   2.347   5.948
  164LEU     HA 2495   4.939   2.265   5.893
  164LEU     CB 2496   4.876   2.474   5.861
  164LEU    HB2 2497   4.820   2.553   5.912
  164LEU    HB3 2498   4.975   2.497   5.823
  164LEU     CG 2499   4.802   2.443   5.725
  164LEU     HG 2500   4.706   2.400   5.753
  164LEU    CD1 2501   4.770   2.571   5.647
  164LEU   HD11 2502   4.717   2.639   5.713
  164LEU   HD12 2503   4.847   2.630   5.598
  164LEU   HD13 2504   4.700   2.547   5.567
  164LEU    CD2 2505   4.876   2.345   5.629
  164LEU   HD21 2506   4.962   2.394   5.584
  164LEU   HD22 2507   4.899   2.249   5.677
  164LEU   HD23 2508   4.814   2.322   5.543
  164LEU      C 2509   4.992   2.373   6.068
  164LEU      O 2510   4.946   2.434   6.169
  165LEU      N 2511   5.118   2.320   6.069
  165LEU      H 2512   5.148   2.265   5.989
  165LEU     CA 2513   5.212   2.326   6.189
  165LEU     HA 2514   5.161   2.303   6.283
  165LEU     CB 2515   5.317   2.212   6.175
  165LEU    HB2 2516   5.270   2.117   6.150
  165LEU    HB3 2517   5.384   2.241   6.094
  165LEU     CG 2518   5.401   2.195   6.306
  165LEU     HG 2519   5.421   2.296   6.342
  165LEU    CD1 2520   5.328   2.121   6.418
  165LEU   HD11 2521   5.242   2.179   6.452
  165LEU   HD12 2522   5.287   2.031   6.373
  165LEU   HD13 2523   5.404   2.116   6.497
  165LEU    CD2 2524   5.525   2.115   6.281
  165LEU   HD21 2525   5.585   2.094   6.369
  165LEU   HD22 2526   5.493   2.024   6.231
  165LEU   HD23 2527   5.582   2.174   6.209
  165LEU      C 2528   5.264   2.469   6.214
  165LEU      O 2529   5.358   2.514   6.151
  166ASP      N 2530   5.207   2.523   6.319
  166ASP      H 2531   5.131   2.471   6.362
  166ASP     CA 2532   5.217   2.665   6.355
  166ASP     HA 2533   5.185   2.723   6.268
  166ASP     CB 2534   5.093   2.687   6.448
  166ASP    HB2 2535   5.002   2.643   6.406
  166ASP    HB3 2536   5.108   2.641   6.546
  166ASP     CG 2537   5.059   2.838   6.461
  166ASP    OD1 2538   5.006   2.906   6.367
  166ASP    OD2 2539   5.069   2.887   6.577
  166ASP      C 2540   5.355   2.712   6.410
  166ASP      O 2541   5.405   2.648   6.499
  167LEU      N 2542   5.414   2.825   6.364
  167LEU      H 2543   5.375   2.863   6.279
  167LEU     CA 2544   5.550   2.862   6.407
  167LEU     HA 2545   5.614   2.777   6.427
  167LEU     CB 2546   5.614   2.952   6.296
  167LEU    HB2 2547   5.537   3.016   6.254
  167LEU    HB3 2548   5.692   3.021   6.331
  167LEU     CG 2549   5.672   2.879   6.182
  167LEU     HG 2550   5.597   2.814   6.137
  167LEU    CD1 2551   5.711   2.974   6.068
  167LEU   HD11 2552   5.789   3.045   6.096
  167LEU   HD12 2553   5.757   2.917   5.987
  167LEU   HD13 2554   5.624   3.026   6.028
  167LEU    CD2 2555   5.800   2.796   6.207
  167LEU   HD21 2556   5.829   2.747   6.114
  167LEU   HD22 2557   5.884   2.862   6.229
  167LEU   HD23 2558   5.779   2.718   6.280
  167LEU      C 2559   5.549   2.939   6.538
  167LEU      O 2560   5.457   3.024   6.554
  168ALA      N 2561   5.655   2.922   6.626
  168ALA      H 2562   5.726   2.857   6.595
  168ALA     CA 2563   5.659   2.979   6.763
  168ALA     HA 2564   5.559   2.989   6.804
  168ALA     CB 2565   5.742   2.880   6.847
  168ALA    HB1 2566   5.840   2.869   6.799
  168ALA    HB2 2567   5.759   2.933   6.941
  168ALA    HB3 2568   5.689   2.787   6.867
  168ALA      C 2569   5.709   3.131   6.762
  168ALA      O 2570   5.823   3.165   6.787
  169LEU      N 2571   5.628   3.220   6.705
  169LEU      H 2572   5.535   3.188   6.682
  169LEU     CA 2573   5.658   3.354   6.652
  169LEU     HA 2574   5.751   3.361   6.595
  169LEU     CB 2575   5.539   3.401   6.561
  169LEU    HB2 2576   5.445   3.380   6.612
  169LEU    HB3 2577   5.536   3.505   6.528
  169LEU     CG 2578   5.532   3.327   6.426
  169LEU     HG 2579   5.513   3.220   6.434
  169LEU    CD1 2580   5.419   3.373   6.339
  169LEU   HD11 2581   5.333   3.371   6.405
  169LEU   HD12 2582   5.438   3.478   6.315
  169LEU   HD13 2583   5.408   3.319   6.245
  169LEU    CD2 2584   5.653   3.355   6.337
  169LEU   HD21 2585   5.650   3.316   6.235
  169LEU   HD22 2586   5.667   3.462   6.318
  169LEU   HD23 2587   5.744   3.317   6.385
  169LEU      C 2588   5.690   3.450   6.766
  169LEU      O 2589   5.740   3.557   6.741
  170GLU      N 2590   5.672   3.400   6.888
  170GLU      H 2591   5.647   3.302   6.895
  170GLU     CA 2592   5.713   3.475   7.006
  170GLU     HA 2593   5.714   3.581   6.981
  170GLU     CB 2594   5.617   3.465   7.129
  170GLU    HB2 2595   5.621   3.556   7.189
  170GLU    HB3 2596   5.521   3.433   7.088
  170GLU     CG 2597   5.658   3.353   7.230
  170GLU    HG2 2598   5.699   3.266   7.179
  170GLU    HG3 2599   5.743   3.388   7.290
  170GLU     CD 2600   5.545   3.319   7.324
  170GLU    OE1 2601   5.463   3.238   7.277
  170GLU    OE2 2602   5.545   3.344   7.449
  170GLU      C 2603   5.860   3.445   7.046
  170GLU      O 2604   5.914   3.522   7.125
  171LYS      N 2605   5.924   3.345   6.984
  171LYS      H 2606   5.871   3.271   6.938
  171LYS     CA 2607   6.063   3.323   7.000
  171LYS     HA 2608   6.096   3.366   7.095
  171LYS     CB 2609   6.105   3.178   7.000
  171LYS    HB2 2610   6.086   3.126   6.907
  171LYS    HB3 2611   6.210   3.163   7.027
  171LYS     CG 2612   6.015   3.102   7.098
  171LYS    HG2 2613   6.018   3.141   7.200
  171LYS    HG3 2614   5.917   3.090   7.051
  171LYS     CD 2615   6.056   2.956   7.107
  171LYS    HD2 2616   6.047   2.913   7.007
  171LYS    HD3 2617   6.159   2.944   7.142
  171LYS     CE 2618   5.964   2.872   7.206
  171LYS    HE2 2619   5.964   2.918   7.305
  171LYS    HE3 2620   5.863   2.869   7.166
  171LYS     NZ 2621   6.000   2.734   7.220
  171LYS    HZ1 2622   6.016   2.699   7.127
  171LYS    HZ2 2623   6.090   2.724   7.266
  171LYS    HZ3 2624   5.932   2.681   7.273
  171LYS      C 2625   6.152   3.398   6.896
  171LYS      O 2626   6.122   3.417   6.777
  172ASP      N 2627   6.265   3.450   6.950
  172ASP      H 2628   6.284   3.426   7.046
  172ASP     CA 2629   6.357   3.530   6.871
  172ASP     HA 2630   6.310   3.620   6.830
  172ASP     CB 2631   6.464   3.593   6.961
  172ASP    HB2 2632   6.422   3.636   7.052
  172ASP    HB3 2633   6.537   3.517   6.988
  172ASP     CG 2634   6.541   3.698   6.892
  172ASP    OD1 2635   6.508   3.820   6.901
  172ASP    OD2 2636   6.641   3.665   6.830
  172ASP      C 2637   6.430   3.451   6.761
  172ASP      O 2638   6.443   3.505   6.651
  173TYR      N 2639   6.469   3.325   6.776
  173TYR      H 2640   6.482   3.293   6.871
  173TYR     CA 2641   6.522   3.244   6.672
  173TYR     HA 2642   6.617   3.281   6.635
  173TYR     CB 2643   6.548   3.108   6.734
  173TYR    HB2 2644   6.624   3.118   6.812
  173TYR    HB3 2645   6.452   3.089   6.781
  173TYR     CG 2646   6.589   2.999   6.639
  173TYR    CD1 2647   6.499   2.907   6.585
  173TYR    HD1 2648   6.401   2.912   6.630
  173TYR    CE1 2649   6.536   2.820   6.475
  173TYR    HE1 2650   6.462   2.763   6.421
  173TYR     CZ 2651   6.669   2.824   6.430
  173TYR     OH 2652   6.716   2.761   6.324
  173TYR     HH 2653   6.664   2.694   6.280
  173TYR    CE2 2654   6.761   2.910   6.491
  173TYR    HE2 2655   6.863   2.888   6.465
  173TYR    CD2 2656   6.722   2.997   6.594
  173TYR    HD2 2657   6.785   3.061   6.653
  173TYR      C 2658   6.425   3.235   6.555
  173TYR      O 2659   6.456   3.267   6.443
  174VAL      N 2660   6.293   3.211   6.583
  174VAL      H 2661   6.274   3.182   6.678
  174VAL     CA 2662   6.192   3.195   6.477
  174VAL     HA 2663   6.234   3.121   6.410
  174VAL     CB 2664   6.070   3.129   6.521
  174VAL     HB 2665   6.009   3.199   6.579
  174VAL    CG1 2666   5.978   3.092   6.398
  174VAL   HG11 2667   6.040   3.107   6.310
  174VAL   HG12 2668   5.946   2.987   6.397
  174VAL   HG13 2669   5.893   3.160   6.397
  174VAL    CG2 2670   6.096   3.001   6.609
  174VAL   HG21 2671   5.992   2.980   6.635
  174VAL   HG22 2672   6.133   2.912   6.560
  174VAL   HG23 2673   6.156   3.017   6.699
  174VAL      C 2674   6.175   3.330   6.406
  174VAL      O 2675   6.199   3.339   6.288
  175ARG      N 2676   6.172   3.436   6.492
  175ARG      H 2677   6.144   3.422   6.588
  175ARG     CA 2678   6.169   3.576   6.441
  175ARG     HA 2679   6.073   3.588   6.391
  175ARG     CB 2680   6.166   3.679   6.551
  175ARG    HB2 2681   6.225   3.658   6.640
  175ARG    HB3 2682   6.187   3.778   6.511
  175ARG     CG 2683   6.025   3.690   6.616
  175ARG    HG2 2684   5.946   3.732   6.554
  175ARG    HG3 2685   5.987   3.591   6.638
  175ARG     CD 2686   6.043   3.761   6.753
  175ARG    HD2 2687   6.099   3.695   6.819
  175ARG    HD3 2688   6.094   3.857   6.754
  175ARG     NE 2689   5.916   3.782   6.817
  175ARG     HE 2690   5.844   3.719   6.783
  175ARG     CZ 2691   5.887   3.845   6.931
  175ARG    NH1 2692   5.982   3.906   6.993
  175ARG   HH11 2693   6.076   3.903   6.955
  175ARG   HH12 2694   5.957   3.974   7.063
  175ARG    NH2 2695   5.775   3.860   6.985
  175ARG   HH21 2696   5.688   3.824   6.946
  175ARG   HH22 2697   5.772   3.934   7.054
  175ARG      C 2698   6.286   3.605   6.341
  175ARG      O 2699   6.271   3.675   6.241
  176SER      N 2700   6.408   3.556   6.375
  176SER      H 2701   6.411   3.499   6.458
  176SER     CA 2702   6.535   3.567   6.303
  176SER     HA 2703   6.543   3.673   6.276
  176SER     CB 2704   6.649   3.535   6.399
  176SER    HB2 2705   6.655   3.430   6.430
  176SER    HB3 2706   6.748   3.548   6.355
  176SER     OG 2707   6.652   3.617   6.517
  176SER     HG 2708   6.577   3.592   6.572
  176SER      C 2709   6.545   3.486   6.171
  176SER      O 2710   6.589   3.534   6.068
  177LYS      N 2711   6.497   3.357   6.170
  177LYS      H 2712   6.450   3.322   6.253
  177LYS     CA 2713   6.506   3.270   6.049
  177LYS     HA 2714   6.604   3.289   6.005
  177LYS     CB 2715   6.494   3.121   6.080
  177LYS    HB2 2716   6.403   3.119   6.139
  177LYS    HB3 2717   6.484   3.059   5.991
  177LYS     CG 2718   6.603   3.060   6.170
  177LYS    HG2 2719   6.619   3.123   6.258
  177LYS    HG3 2720   6.566   2.965   6.208
  177LYS     CD 2721   6.739   3.038   6.106
  177LYS    HD2 2722   6.774   3.131   6.062
  177LYS    HD3 2723   6.804   2.997   6.183
  177LYS     CE 2724   6.738   2.932   5.993
  177LYS    HE2 2725   6.706   2.837   6.035
  177LYS    HE3 2726   6.660   2.956   5.920
  177LYS     NZ 2727   6.873   2.922   5.922
  177LYS    HZ1 2728   6.864   2.851   5.851
  177LYS    HZ2 2729   6.896   3.010   5.879
  177LYS    HZ3 2730   6.943   2.882   5.983
  177LYS      C 2731   6.410   3.307   5.937
  177LYS      O 2732   6.437   3.289   5.820
  178ILE      N 2733   6.295   3.366   5.981
  178ILE      H 2734   6.271   3.370   6.079
  178ILE     CA 2735   6.207   3.439   5.889
  178ILE     HA 2736   6.191   3.387   5.794
  178ILE     CB 2737   6.066   3.466   5.954
  178ILE     HB 2738   6.086   3.512   6.051
  178ILE    CG2 2739   5.987   3.569   5.868
  178ILE   HG21 2740   6.002   3.540   5.764
  178ILE   HG22 2741   5.882   3.581   5.895
  178ILE   HG23 2742   6.017   3.671   5.893
  178ILE    CG1 2743   5.988   3.337   5.980
  178ILE   HG12 2744   5.938   3.317   5.885
  178ILE   HG13 2745   6.043   3.251   6.018
  178ILE    CD1 2746   5.882   3.338   6.091
  178ILE   HD11 2747   5.797   3.282   6.051
  178ILE   HD12 2748   5.909   3.288   6.184
  178ILE   HD13 2749   5.846   3.438   6.118
  178ILE      C 2750   6.275   3.575   5.855
  178ILE      O 2751   6.287   3.604   5.735
  179ALA      N 2752   6.336   3.652   5.949
  179ALA      H 2753   6.343   3.622   6.046
  179ALA     CA 2754   6.392   3.775   5.904
  179ALA     HA 2755   6.322   3.834   5.844
  179ALA     CB 2756   6.428   3.855   6.027
  179ALA    HB1 2757   6.503   3.929   5.995
  179ALA    HB2 2758   6.342   3.910   6.066
  179ALA    HB3 2759   6.473   3.795   6.105
  179ALA      C 2760   6.512   3.759   5.804
  179ALA      O 2761   6.520   3.836   5.705
  180GLU      N 2762   6.605   3.659   5.815
  180GLU      H 2763   6.604   3.606   5.901
  180GLU     CA 2764   6.699   3.630   5.711
  180GLU     HA 2765   6.753   3.725   5.703
  180GLU     CB 2766   6.798   3.517   5.760
  180GLU    HB2 2767   6.880   3.505   5.689
  180GLU    HB3 2768   6.843   3.560   5.849
  180GLU     CG 2769   6.737   3.384   5.778
  180GLU    HG2 2770   6.655   3.400   5.848
  180GLU    HG3 2771   6.694   3.354   5.683
  180GLU     CD 2772   6.840   3.287   5.828
  180GLU    OE1 2773   6.833   3.169   5.780
  180GLU    OE2 2774   6.911   3.313   5.926
  180GLU      C 2775   6.641   3.591   5.571
  180GLU      O 2776   6.704   3.620   5.468
  181TYR      N 2777   6.524   3.523   5.569
  181TYR      H 2778   6.482   3.484   5.652
  181TYR     CA 2779   6.449   3.515   5.446
  181TYR     HA 2780   6.516   3.492   5.364
  181TYR     CB 2781   6.340   3.402   5.461
  181TYR    HB2 2782   6.392   3.307   5.443
  181TYR    HB3 2783   6.312   3.392   5.566
  181TYR     CG 2784   6.213   3.414   5.377
  181TYR    CD1 2785   6.232   3.407   5.237
  181TYR    HD1 2786   6.333   3.396   5.200
  181TYR    CE1 2787   6.124   3.398   5.151
  181TYR    HE1 2788   6.141   3.377   5.046
  181TYR     CZ 2789   5.993   3.390   5.205
  181TYR     OH 2790   5.882   3.382   5.123
  181TYR     HH 2791   5.801   3.385   5.174
  181TYR    CE2 2792   5.978   3.398   5.349
  181TYR    HE2 2793   5.883   3.399   5.401
  181TYR    CD2 2794   6.087   3.407   5.435
  181TYR    HD2 2795   6.080   3.415   5.542
  181TYR      C 2796   6.387   3.655   5.404
  181TYR      O 2797   6.396   3.689   5.282
  182MET      N 2798   6.325   3.739   5.485
  182MET      H 2799   6.314   3.708   5.581
  182MET     CA 2800   6.269   3.870   5.446
  182MET     HA 2801   6.199   3.871   5.362
  182MET     CB 2802   6.185   3.924   5.559
  182MET    HB2 2803   6.247   3.948   5.645
  182MET    HB3 2804   6.144   4.019   5.524
  182MET     CG 2805   6.076   3.825   5.600
  182MET    HG2 2806   6.021   3.774   5.521
  182MET    HG3 2807   6.129   3.753   5.662
  182MET     SD 2808   5.955   3.896   5.716
  182MET     CE 2809   5.856   4.007   5.618
  182MET    HE1 2810   5.823   3.960   5.526
  182MET    HE2 2811   5.770   4.057   5.663
  182MET    HE3 2812   5.931   4.079   5.586
  182MET      C 2813   6.380   3.962   5.404
  182MET      O 2814   6.361   4.040   5.307
  183ASN      N 2815   6.491   3.963   5.476
  183ASN      H 2816   6.483   3.908   5.560
  183ASN     CA 2817   6.616   4.032   5.452
  183ASN     HA 2818   6.586   4.135   5.436
  183ASN     CB 2819   6.724   4.019   5.567
  183ASN    HB2 2820   6.728   3.917   5.605
  183ASN    HB3 2821   6.818   4.066   5.537
  183ASN     CG 2822   6.690   4.107   5.683
  183ASN    OD1 2823   6.623   4.208   5.673
  183ASN    ND2 2824   6.751   4.090   5.802
  183ASN   HD21 2825   6.719   4.162   5.864
  183ASN   HD22 2826   6.835   4.032   5.800
  183ASN      C 2827   6.676   3.988   5.317
  183ASN      O 2828   6.716   4.078   5.242
  184HIE      N 2829   6.678   3.859   5.275
  184HIE      H 2830   6.652   3.786   5.340
  184HIE     CA 2831   6.724   3.812   5.143
  184HIE     HA 2832   6.825   3.851   5.130
  184HIE     CB 2833   6.719   3.659   5.127
  184HIE    HB2 2834   6.792   3.620   5.198
  184HIE    HB3 2835   6.620   3.625   5.158
  184HIE     CG 2836   6.754   3.602   4.994
  184HIE    ND1 2837   6.882   3.624   4.936
  184HIE    CE1 2838   6.876   3.571   4.815
  184HIE    HE1 2839   6.952   3.575   4.738
  184HIE    NE2 2840   6.758   3.509   4.798
  184HIE    HE2 2841   6.716   3.484   4.710
  184HIE    CD2 2842   6.678   3.533   4.908
  184HIE    HD2 2843   6.572   3.521   4.924
  184HIE      C 2844   6.644   3.877   5.027
  184HIE      O 2845   6.697   3.901   4.920
  185LEU      N 2846   6.512   3.912   5.045
  185LEU      H 2847   6.475   3.903   5.139
  185LEU     CA 2848   6.433   3.958   4.928
  185LEU     HA 2849   6.475   3.911   4.839
  185LEU     CB 2850   6.283   3.906   4.941
  185LEU    HB2 2851   6.238   3.952   5.029
  185LEU    HB3 2852   6.237   3.934   4.846
  185LEU     CG 2853   6.272   3.757   4.957
  185LEU     HG 2854   6.344   3.719   5.029
  185LEU    CD1 2855   6.129   3.727   4.996
  185LEU   HD11 2856   6.114   3.620   5.012
  185LEU   HD12 2857   6.123   3.770   5.097
  185LEU   HD13 2858   6.057   3.765   4.923
  185LEU    CD2 2859   6.307   3.668   4.832
  185LEU   HD21 2860   6.307   3.567   4.874
  185LEU   HD22 2861   6.228   3.677   4.757
  185LEU   HD23 2862   6.405   3.695   4.792
  185LEU      C 2863   6.449   4.108   4.899
  185LEU      O 2864   6.464   4.147   4.784
  186ILE      N 2865   6.475   4.185   5.005
  186ILE      H 2866   6.484   4.139   5.094
  186ILE     CA 2867   6.510   4.328   4.985
  186ILE     HA 2868   6.455   4.367   4.899
  186ILE     CB 2869   6.471   4.411   5.106
  186ILE     HB 2870   6.511   4.511   5.088
  186ILE    CG2 2871   6.315   4.407   5.115
  186ILE   HG21 2872   6.280   4.415   5.012
  186ILE   HG22 2873   6.285   4.311   5.156
  186ILE   HG23 2874   6.271   4.488   5.172
  186ILE    CG1 2875   6.532   4.357   5.241
  186ILE   HG12 2876   6.511   4.252   5.261
  186ILE   HG13 2877   6.641   4.357   5.233
  186ILE    CD1 2878   6.490   4.436   5.368
  186ILE   HD11 2879   6.385   4.435   5.396
  186ILE   HD12 2880   6.544   4.394   5.453
  186ILE   HD13 2881   6.522   4.540   5.356
  186ILE      C 2882   6.660   4.350   4.944
  186ILE      O 2883   6.685   4.451   4.878
  187ASP      N 2884   6.747   4.258   4.987
  187ASP      H 2885   6.717   4.187   5.053
  187ASP     CA 2886   6.878   4.255   4.926
  187ASP     HA 2887   6.928   4.350   4.945
  187ASP     CB 2888   6.959   4.152   4.995
  187ASP    HB2 2889   6.967   4.176   5.101
  187ASP    HB3 2890   6.905   4.057   4.994
  187ASP     CG 2891   7.101   4.133   4.948
  187ASP    OD1 2892   7.194   4.206   4.997
  187ASP    OD2 2893   7.122   4.040   4.863
  187ASP      C 2894   6.870   4.233   4.775
  187ASP      O 2895   6.920   4.311   4.697
  188ILE      N 2896   6.811   4.121   4.727
  188ILE      H 2897   6.786   4.052   4.797
  188ILE     CA 2898   6.809   4.087   4.584
  188ILE     HA 2899   6.910   4.094   4.541
  188ILE     CB 2900   6.771   3.938   4.556
  188ILE     HB 2901   6.791   3.929   4.450
  188ILE    CG2 2902   6.875   3.855   4.635
  188ILE   HG21 2903   6.868   3.869   4.743
  188ILE   HG22 2904   6.856   3.753   4.602
  188ILE   HG23 2905   6.970   3.883   4.590
  188ILE    CG1 2906   6.619   3.906   4.581
  188ILE   HG12 2907   6.592   3.900   4.687
  188ILE   HG13 2908   6.556   3.980   4.533
  188ILE    CD1 2909   6.585   3.767   4.530
  188ILE   HD11 2910   6.629   3.682   4.582
  188ILE   HD12 2911   6.478   3.759   4.548
  188ILE   HD13 2912   6.597   3.747   4.424
  188ILE      C 2913   6.712   4.177   4.502
  188ILE      O 2914   6.712   4.167   4.383
  189GLY      N 2915   6.629   4.258   4.566
  189GLY      H 2916   6.613   4.249   4.665
  189GLY     CA 2917   6.588   4.389   4.504
  189GLY    HA2 2918   6.646   4.473   4.544
  189GLY    HA3 2919   6.604   4.402   4.397
  189GLY      C 2920   6.439   4.428   4.519
  189GLY      O 2921   6.400   4.519   4.445
  190VAL      N 2922   6.356   4.349   4.592
  190VAL      H 2923   6.399   4.286   4.658
  190VAL     CA 2924   6.208   4.367   4.611
  190VAL     HA 2925   6.168   4.383   4.511
  190VAL     CB 2926   6.139   4.239   4.672
  190VAL     HB 2927   6.039   4.244   4.628
  190VAL    CG1 2928   6.195   4.112   4.616
  190VAL   HG11 2929   6.195   4.121   4.508
  190VAL   HG12 2930   6.296   4.082   4.644
  190VAL   HG13 2931   6.133   4.029   4.651
  190VAL    CG2 2932   6.132   4.240   4.821
  190VAL   HG21 2933   6.229   4.279   4.850
  190VAL   HG22 2934   6.048   4.299   4.860
  190VAL   HG23 2935   6.125   4.134   4.845
  190VAL      C 2936   6.169   4.497   4.681
  190VAL      O 2937   6.257   4.560   4.746
  191ALA      N 2938   6.042   4.538   4.670
  191ALA      H 2939   5.986   4.485   4.605
  191ALA     CA 2940   5.982   4.666   4.726
  191ALA     HA 2941   6.065   4.735   4.734
  191ALA     CB 2942   5.889   4.723   4.619
  191ALA    HB1 2943   5.881   4.830   4.638
  191ALA    HB2 2944   5.950   4.718   4.529
  191ALA    HB3 2945   5.796   4.674   4.593
  191ALA      C 2946   5.919   4.642   4.855
  191ALA      O 2947   5.930   4.720   4.946
  192GLY      N 2948   5.837   4.541   4.876
  192GLY      H 2949   5.808   4.486   4.796
  192GLY     CA 2950   5.761   4.524   5.002
  192GLY    HA2 2951   5.818   4.533   5.095
  192GLY    HA3 2952   5.691   4.607   5.002
  192GLY      C 2953   5.683   4.398   5.015
  192GLY      O 2954   5.684   4.324   4.915
  193PHE      N 2955   5.619   4.371   5.128
  193PHE      H 2956   5.611   4.444   5.197
  193PHE     CA 2957   5.557   4.241   5.162
  193PHE     HA 2958   5.571   4.171   5.079
  193PHE     CB 2959   5.617   4.187   5.288
  193PHE    HB2 2960   5.575   4.242   5.371
  193PHE    HB3 2961   5.596   4.082   5.307
  193PHE     CG 2962   5.774   4.202   5.294
  193PHE    CD1 2963   5.839   4.297   5.370
  193PHE    HD1 2964   5.786   4.376   5.422
  193PHE    CE1 2965   5.977   4.298   5.385
  193PHE    HE1 2966   6.032   4.372   5.443
  193PHE     CZ 2967   6.055   4.205   5.306
  193PHE     HZ 2968   6.163   4.206   5.312
  193PHE    CE2 2969   5.994   4.113   5.224
  193PHE    HE2 2970   6.054   4.044   5.167
  193PHE    CD2 2971   5.851   4.113   5.212
  193PHE    HD2 2972   5.804   4.050   5.138
  193PHE      C 2973   5.404   4.259   5.177
  193PHE      O 2974   5.363   4.353   5.257
  194ARG      N 2975   5.320   4.172   5.114
  194ARG      H 2976   5.366   4.104   5.055
  194ARG     CA 2977   5.184   4.149   5.165
  194ARG     HA 2978   5.141   4.237   5.213
  194ARG     CB 2979   5.090   4.118   5.043
  194ARG    HB2 2980   5.079   4.217   4.999
  194ARG    HB3 2981   5.144   4.061   4.967
  194ARG     CG 2982   4.942   4.072   5.072
  194ARG    HG2 2983   4.925   4.104   5.175
  194ARG    HG3 2984   4.872   4.122   5.005
  194ARG     CD 2985   4.928   3.919   5.068
  194ARG    HD2 2986   4.970   3.892   4.971
  194ARG    HD3 2987   4.992   3.863   5.137
  194ARG     NE 2988   4.785   3.878   5.066
  194ARG     HE 2989   4.713   3.932   5.021
  194ARG     CZ 2990   4.739   3.762   5.115
  194ARG    NH1 2991   4.810   3.663   5.141
  194ARG   HH11 2992   4.907   3.653   5.114
  194ARG   HH12 2993   4.774   3.584   5.193
  194ARG    NH2 2994   4.614   3.733   5.138
  194ARG   HH21 2995   4.544   3.803   5.117
  194ARG   HH22 2996   4.586   3.636   5.134
  194ARG      C 2997   5.184   4.024   5.261
  194ARG      O 2998   5.217   3.917   5.217
  195LEU      N 2999   5.165   4.047   5.392
  195LEU      H 3000   5.143   4.143   5.415
  195LEU     CA 3001   5.164   3.950   5.503
  195LEU     HA 3002   5.246   3.882   5.483
  195LEU     CB 3003   5.208   4.021   5.630
  195LEU    HB2 3004   5.126   4.090   5.651
  195LEU    HB3 3005   5.211   3.946   5.709
  195LEU     CG 3006   5.340   4.098   5.637
  195LEU     HG 3007   5.335   4.186   5.574
  195LEU    CD1 3008   5.375   4.131   5.786
  195LEU   HD11 3009   5.454   4.205   5.795
  195LEU   HD12 3010   5.283   4.174   5.827
  195LEU   HD13 3011   5.411   4.048   5.846
  195LEU    CD2 3012   5.458   4.009   5.596
  195LEU   HD21 3013   5.554   4.060   5.611
  195LEU   HD22 3014   5.445   3.909   5.635
  195LEU   HD23 3015   5.456   3.998   5.487
  195LEU      C 3016   5.030   3.873   5.528
  195LEU      O 3017   4.922   3.924   5.572
  196ASP      N 3018   5.031   3.743   5.492
  196ASP      H 3019   5.121   3.707   5.464
  196ASP     CA 3020   4.921   3.642   5.492
  196ASP     HA 3021   4.837   3.683   5.436
  196ASP     CB 3022   4.965   3.522   5.410
  196ASP    HB2 3023   5.000   3.556   5.313
  196ASP    HB3 3024   5.046   3.469   5.460
  196ASP     CG 3025   4.851   3.418   5.386
  196ASP    OD1 3026   4.863   3.315   5.442
  196ASP    OD2 3027   4.746   3.449   5.321
  196ASP      C 3028   4.876   3.595   5.630
  196ASP      O 3029   4.951   3.599   5.730
  197ALA      N 3030   4.752   3.558   5.641
  197ALA      H 3031   4.699   3.549   5.555
  197ALA     CA 3032   4.692   3.505   5.768
  197ALA     HA 3033   4.586   3.492   5.749
  197ALA     CB 3034   4.739   3.363   5.795
  197ALA    HB1 3035   4.686   3.326   5.882
  197ALA    HB2 3036   4.737   3.302   5.704
  197ALA    HB3 3037   4.845   3.371   5.820
  197ALA      C 3038   4.698   3.600   5.892
  197ALA      O 3039   4.675   3.544   6.002
  198SER      N 3040   4.727   3.735   5.874
  198SER      H 3041   4.713   3.774   5.782
  198SER     CA 3042   4.798   3.819   5.969
  198SER     HA 3043   4.889   3.767   5.998
  198SER     CB 3044   4.836   3.955   5.904
  198SER    HB2 3045   4.758   3.985   5.834
  198SER    HB3 3046   4.840   4.035   5.977
  198SER     OG 3047   4.959   3.937   5.838
  198SER     HG 3048   4.944   3.903   5.750
  198SER      C 3049   4.724   3.844   6.100
  198SER      O 3050   4.786   3.901   6.188
  199LYS      N 3051   4.596   3.796   6.117
  199LYS      H 3052   4.551   3.756   6.036
  199LYS     CA 3053   4.518   3.797   6.240
  199LYS     HA 3054   4.539   3.889   6.294
  199LYS     CB 3055   4.369   3.796   6.197
  199LYS    HB2 3056   4.361   3.861   6.110
  199LYS    HB3 3057   4.353   3.697   6.154
  199LYS     CG 3058   4.280   3.838   6.313
  199LYS    HG2 3059   4.276   3.753   6.381
  199LYS    HG3 3060   4.327   3.924   6.361
  199LYS     CD 3061   4.142   3.865   6.256
  199LYS    HD2 3062   4.140   3.932   6.170
  199LYS    HD3 3063   4.101   3.767   6.232
  199LYS     CE 3064   4.043   3.928   6.358
  199LYS    HE2 3065   4.056   3.863   6.444
  199LYS    HE3 3066   4.084   4.025   6.385
  199LYS     NZ 3067   3.904   3.922   6.316
  199LYS    HZ1 3068   3.882   3.829   6.284
  199LYS    HZ2 3069   3.841   3.945   6.392
  199LYS    HZ3 3070   3.895   3.988   6.240
  199LYS      C 3071   4.549   3.678   6.331
  199LYS      O 3072   4.547   3.692   6.452
  200HIE      N 3073   4.589   3.570   6.269
  200HIE      H 3074   4.591   3.572   6.168
  200HIE     CA 3075   4.628   3.443   6.329
  200HIE     HA 3076   4.572   3.430   6.422
  200HIE     CB 3077   4.585   3.329   6.236
  200HIE    HB2 3078   4.651   3.323   6.150
  200HIE    HB3 3079   4.606   3.235   6.287
  200HIE     CG 3080   4.434   3.327   6.197
  200HIE    ND1 3081   4.322   3.349   6.283
  200HIE    CE1 3082   4.214   3.325   6.207
  200HIE    HE1 3083   4.113   3.331   6.244
  200HIE    NE2 3084   4.253   3.290   6.080
  200HIE    HE2 3085   4.193   3.249   6.010
  200HIE    CD2 3086   4.392   3.302   6.069
  200HIE    HD2 3087   4.459   3.283   5.987
  200HIE      C 3088   4.778   3.446   6.379
  200HIE      O 3089   4.835   3.347   6.427
  201MET      N 3090   4.833   3.567   6.381
  201MET      H 3091   4.782   3.645   6.341
  201MET     CA 3092   4.968   3.606   6.433
  201MET     HA 3093   5.019   3.523   6.481
  201MET     CB 3094   5.067   3.644   6.319
  201MET    HB2 3095   5.026   3.733   6.271
  201MET    HB3 3096   5.164   3.677   6.357
  201MET     CG 3097   5.090   3.523   6.232
  201MET    HG2 3098   5.102   3.433   6.293
  201MET    HG3 3099   4.995   3.508   6.180
  201MET     SD 3100   5.218   3.539   6.108
  201MET     CE 3101   5.186   3.703   6.025
  201MET    HE1 3102   5.164   3.775   6.105
  201MET    HE2 3103   5.282   3.726   5.979
  201MET    HE3 3104   5.104   3.694   5.953
  201MET      C 3105   4.952   3.721   6.530
  201MET      O 3106   4.858   3.799   6.514
  202TRP      N 3107   5.044   3.743   6.625
  202TRP      H 3108   5.131   3.692   6.618
  202TRP     CA 3109   5.035   3.842   6.729
  202TRP     HA 3110   4.932   3.860   6.761
  202TRP     CB 3111   5.112   3.778   6.848
  202TRP    HB2 3112   5.204   3.731   6.814
  202TRP    HB3 3113   5.153   3.863   6.903
  202TRP     CG 3114   5.031   3.676   6.923
  202TRP    CD1 3115   5.033   3.542   6.903
  202TRP    HD1 3116   5.086   3.491   6.824
  202TRP    NE1 3117   4.961   3.478   7.002
  202TRP    HE1 3118   4.943   3.379   7.012
  202TRP    CE2 3119   4.911   3.568   7.091
  202TRP    CZ2 3120   4.829   3.557   7.199
  202TRP    HZ2 3121   4.779   3.462   7.212
  202TRP    CH2 3122   4.793   3.668   7.274
  202TRP    HH2 3123   4.728   3.674   7.361
  202TRP    CZ3 3124   4.830   3.797   7.229
  202TRP    HZ3 3125   4.785   3.881   7.280
  202TRP    CE3 3126   4.909   3.806   7.113
  202TRP    HE3 3127   4.930   3.907   7.084
  202TRP    CD2 3128   4.959   3.696   7.047
  202TRP      C 3129   5.102   3.966   6.657
  202TRP      O 3130   5.204   3.946   6.600
  203PRO      N 3131   5.048   4.088   6.666
  203PRO     CD 3132   4.920   4.117   6.723
  203PRO    HD2 3133   4.915   4.119   6.831
  203PRO    HD3 3134   4.841   4.052   6.685
  203PRO     CG 3135   4.894   4.264   6.681
  203PRO    HG2 3136   4.853   4.318   6.766
  203PRO    HG3 3137   4.813   4.272   6.608
  203PRO     CB 3138   5.028   4.322   6.628
  203PRO    HB2 3139   5.069   4.382   6.710
  203PRO    HB3 3140   5.016   4.394   6.548
  203PRO     CA 3141   5.120   4.202   6.599
  203PRO     HA 3142   5.126   4.168   6.495
  203PRO      C 3143   5.260   4.242   6.653
  203PRO      O 3144   5.338   4.291   6.569
  204GLY      N 3145   5.295   4.207   6.777
  204GLY      H 3146   5.219   4.175   6.835
  204GLY     CA 3147   5.419   4.239   6.838
  204GLY    HA2 3148   5.446   4.338   6.801
  204GLY    HA3 3149   5.413   4.227   6.946
  204GLY      C 3150   5.528   4.140   6.784
  204GLY      O 3151   5.647   4.177   6.783
  205ASP      N 3152   5.490   4.022   6.738
  205ASP      H 3153   5.392   4.000   6.743
  205ASP     CA 3154   5.575   3.933   6.660
  205ASP     HA 3155   5.668   3.922   6.716
  205ASP     CB 3156   5.504   3.800   6.649
  205ASP    HB2 3157   5.404   3.814   6.608
  205ASP    HB3 3158   5.555   3.735   6.578
  205ASP     CG 3159   5.489   3.721   6.781
  205ASP    OD1 3160   5.422   3.617   6.769
  205ASP    OD2 3161   5.540   3.757   6.886
  205ASP      C 3162   5.621   3.992   6.527
  205ASP      O 3163   5.740   3.996   6.493
  206ILE      N 3164   5.524   4.041   6.448
  206ILE      H 3165   5.431   4.031   6.486
  206ILE     CA 3166   5.553   4.116   6.324
  206ILE     HA 3167   5.609   4.051   6.257
  206ILE     CB 3168   5.418   4.158   6.261
  206ILE     HB 3169   5.358   4.221   6.327
  206ILE    CG2 3170   5.445   4.244   6.129
  206ILE   HG21 3171   5.358   4.261   6.066
  206ILE   HG22 3172   5.490   4.335   6.167
  206ILE   HG23 3173   5.527   4.206   6.068
  206ILE    CG1 3174   5.338   4.033   6.213
  206ILE   HG12 3175   5.396   3.980   6.137
  206ILE   HG13 3176   5.327   3.969   6.301
  206ILE    CD1 3177   5.201   4.067   6.162
  206ILE   HD11 3178   5.157   4.155   6.210
  206ILE   HD12 3179   5.197   4.088   6.055
  206ILE   HD13 3180   5.139   3.980   6.186
  206ILE      C 3181   5.644   4.248   6.354
  206ILE      O 3182   5.748   4.279   6.290
  207LYS      N 3183   5.604   4.320   6.460
  207LYS      H 3184   5.509   4.311   6.494
  207LYS     CA 3185   5.679   4.437   6.501
  207LYS     HA 3186   5.689   4.510   6.421
  207LYS     CB 3187   5.598   4.505   6.612
  207LYS    HB2 3188   5.492   4.499   6.589
  207LYS    HB3 3189   5.613   4.434   6.694
  207LYS     CG 3190   5.640   4.642   6.668
  207LYS    HG2 3191   5.581   4.664   6.757
  207LYS    HG3 3192   5.746   4.651   6.693
  207LYS     CD 3193   5.606   4.759   6.569
  207LYS    HD2 3194   5.641   4.741   6.467
  207LYS    HD3 3195   5.497   4.759   6.562
  207LYS     CE 3196   5.662   4.902   6.601
  207LYS    HE2 3197   5.770   4.889   6.610
  207LYS    HE3 3198   5.644   4.978   6.525
  207LYS     NZ 3199   5.604   4.949   6.736
  207LYS    HZ1 3200   5.647   5.037   6.762
  207LYS    HZ2 3201   5.504   4.964   6.733
  207LYS    HZ3 3202   5.630   4.891   6.814
  207LYS      C 3203   5.826   4.410   6.550
  207LYS      O 3204   5.911   4.501   6.532
  208ALA      N 3205   5.855   4.292   6.595
  208ALA      H 3206   5.779   4.227   6.610
  208ALA     CA 3207   5.990   4.250   6.622
  208ALA     HA 3208   6.054   4.328   6.663
  208ALA     CB 3209   5.987   4.147   6.731
  208ALA    HB1 3210   5.946   4.191   6.822
  208ALA    HB2 3211   5.922   4.066   6.698
  208ALA    HB3 3212   6.088   4.110   6.752
  208ALA      C 3213   6.067   4.198   6.502
  208ALA      O 3214   6.180   4.230   6.490
  209ILE      N 3215   6.005   4.126   6.411
  209ILE      H 3216   5.912   4.096   6.438
  209ILE     CA 3217   6.059   4.090   6.281
  209ILE     HA 3218   6.157   4.045   6.299
  209ILE     CB 3219   5.967   4.000   6.207
  209ILE     HB 3220   5.863   4.032   6.209
  209ILE    CG2 3221   6.025   3.971   6.070
  209ILE   HG21 3222   6.040   4.064   6.016
  209ILE   HG22 3223   6.128   3.937   6.071
  209ILE   HG23 3224   5.961   3.909   6.007
  209ILE    CG1 3225   5.954   3.863   6.279
  209ILE   HG12 3226   6.049   3.814   6.299
  209ILE   HG13 3227   5.925   3.870   6.384
  209ILE    CD1 3228   5.848   3.769   6.225
  209ILE   HD11 3229   5.751   3.812   6.201
  209ILE   HD12 3230   5.897   3.716   6.143
  209ILE   HD13 3231   5.836   3.696   6.306
  209ILE      C 3232   6.092   4.217   6.200
  209ILE      O 3233   6.208   4.226   6.157
  210LEU      N 3234   6.010   4.325   6.204
  210LEU      H 3235   5.923   4.309   6.253
  210LEU     CA 3236   6.030   4.461   6.154
  210LEU     HA 3237   6.053   4.455   6.047
  210LEU     CB 3238   5.900   4.544   6.175
  210LEU    HB2 3239   5.822   4.491   6.121
  210LEU    HB3 3240   5.869   4.553   6.279
  210LEU     CG 3241   5.903   4.689   6.135
  210LEU     HG 3242   5.990   4.735   6.182
  210LEU    CD1 3243   5.899   4.697   5.985
  210LEU   HD11 3244   5.915   4.800   5.953
  210LEU   HD12 3245   5.988   4.644   5.950
  210LEU   HD13 3246   5.809   4.648   5.949
  210LEU    CD2 3247   5.782   4.756   6.180
  210LEU   HD21 3248   5.773   4.747   6.289
  210LEU   HD22 3249   5.790   4.861   6.152
  210LEU   HD23 3250   5.689   4.709   6.149
  210LEU      C 3251   6.150   4.525   6.223
  210LEU      O 3252   6.228   4.601   6.162
  211ASP      N 3253   6.183   4.489   6.347
  211ASP      H 3254   6.126   4.424   6.399
  211ASP     CA 3255   6.317   4.528   6.407
  211ASP     HA 3256   6.337   4.630   6.373
  211ASP     CB 3257   6.297   4.529   6.562
  211ASP    HB2 3258   6.225   4.609   6.581
  211ASP    HB3 3259   6.245   4.436   6.583
  211ASP     CG 3260   6.426   4.543   6.642
  211ASP    OD1 3261   6.490   4.435   6.668
  211ASP    OD2 3262   6.457   4.654   6.685
  211ASP      C 3263   6.441   4.448   6.361
  211ASP      O 3264   6.551   4.501   6.364
  212LYS      N 3265   6.426   4.323   6.317
  212LYS      H 3266   6.334   4.280   6.312
  212LYS     CA 3267   6.530   4.238   6.253
  212LYS     HA 3268   6.626   4.257   6.301
  212LYS     CB 3269   6.511   4.084   6.264
  212LYS    HB2 3270   6.419   4.050   6.217
  212LYS    HB3 3271   6.580   4.020   6.209
  212LYS     CG 3272   6.532   4.054   6.413
  212LYS    HG2 3273   6.635   4.075   6.441
  212LYS    HG3 3274   6.476   4.120   6.479
  212LYS     CD 3275   6.488   3.908   6.435
  212LYS    HD2 3276   6.390   3.884   6.394
  212LYS    HD3 3277   6.569   3.851   6.391
  212LYS     CE 3278   6.472   3.871   6.583
  212LYS    HE2 3279   6.401   3.938   6.632
  212LYS    HE3 3280   6.433   3.770   6.593
  212LYS     NZ 3281   6.601   3.880   6.648
  212LYS    HZ1 3282   6.609   3.821   6.730
  212LYS    HZ2 3283   6.681   3.854   6.592
  212LYS    HZ3 3284   6.623   3.974   6.676
  212LYS      C 3285   6.544   4.264   6.107
  212LYS      O 3286   6.648   4.246   6.052
  213LEU      N 3287   6.447   4.327   6.041
  213LEU      H 3288   6.384   4.369   6.108
  213LEU     CA 3289   6.432   4.363   5.900
  213LEU     HA 3290   6.452   4.274   5.839
  213LEU     CB 3291   6.284   4.410   5.877
  213LEU    HB2 3292   6.222   4.351   5.944
  213LEU    HB3 3293   6.274   4.509   5.922
  213LEU     CG 3294   6.229   4.406   5.734
  213LEU     HG 3295   6.289   4.471   5.670
  213LEU    CD1 3296   6.226   4.264   5.674
  213LEU   HD11 3297   6.309   4.204   5.712
  213LEU   HD12 3298   6.129   4.218   5.695
  213LEU   HD13 3299   6.225   4.277   5.566
  213LEU    CD2 3300   6.087   4.465   5.733
  213LEU   HD21 3301   6.057   4.489   5.631
  213LEU   HD22 3302   6.013   4.399   5.780
  213LEU   HD23 3303   6.080   4.565   5.776
  213LEU      C 3304   6.524   4.482   5.859
  213LEU      O 3305   6.516   4.587   5.928
  214HIE      N 3306   6.596   4.467   5.747
  214HIE      H 3307   6.581   4.378   5.703
  214HIE     CA 3308   6.703   4.565   5.700
  214HIE     HA 3309   6.742   4.622   5.784
  214HIE     CB 3310   6.818   4.482   5.644
  214HIE    HB2 3311   6.849   4.399   5.709
  214HIE    HB3 3312   6.784   4.437   5.551
  214HIE     CG 3313   6.940   4.561   5.620
  214HIE    ND1 3314   6.993   4.663   5.701
  214HIE    CE1 3315   7.102   4.703   5.645
  214HIE    HE1 3316   7.186   4.753   5.692
  214HIE    NE2 3317   7.133   4.628   5.533
  214HIE    HE2 3318   7.225   4.627   5.491
  214HIE    CD2 3319   7.022   4.548   5.512
  214HIE    HD2 3320   7.010   4.482   5.428
  214HIE      C 3321   6.644   4.665   5.605
  214HIE      O 3322   6.527   4.684   5.577
  215ASN      N 3323   6.736   4.754   5.561
  215ASN      H 3324   6.831   4.738   5.593
  215ASN     CA 3325   6.722   4.861   5.457
  215ASN     HA 3326   6.632   4.920   5.476
  215ASN     CB 3327   6.845   4.961   5.461
  215ASN    HB2 3328   6.936   4.901   5.454
  215ASN    HB3 3329   6.850   5.033   5.380
  215ASN     CG 3330   6.841   5.034   5.593
  215ASN    OD1 3331   6.933   5.014   5.677
  215ASN    ND2 3332   6.746   5.124   5.611
  215ASN   HD21 3333   6.753   5.187   5.690
  215ASN   HD22 3334   6.670   5.129   5.544
  215ASN      C 3335   6.707   4.795   5.315
  215ASN      O 3336   6.757   4.683   5.297
  216LEU      N 3337   6.628   4.864   5.225
  216LEU      H 3338   6.609   4.962   5.242
  216LEU     CA 3339   6.613   4.828   5.088
  216LEU     HA 3340   6.578   4.726   5.073
  216LEU     CB 3341   6.517   4.923   5.014
  216LEU    HB2 3342   6.543   5.020   5.057
  216LEU    HB3 3343   6.529   4.927   4.905
  216LEU     CG 3344   6.364   4.902   5.043
  216LEU     HG 3345   6.344   4.874   5.146
  216LEU    CD1 3346   6.274   5.010   4.980
  216LEU   HD11 3347   6.296   5.027   4.874
  216LEU   HD12 3348   6.167   4.994   4.992
  216LEU   HD13 3349   6.297   5.104   5.029
  216LEU    CD2 3350   6.319   4.772   4.986
  216LEU   HD21 3351   6.356   4.692   5.051
  216LEU   HD22 3352   6.212   4.773   5.005
  216LEU   HD23 3353   6.336   4.751   4.880
  216LEU      C 3354   6.755   4.845   5.014
  216LEU      O 3355   6.837   4.924   5.057
  217ASN      N 3356   6.767   4.784   4.898
  217ASN      H 3357   6.695   4.720   4.867
  217ASN     CA 3358   6.895   4.791   4.823
  217ASN     HA 3359   6.973   4.775   4.898
  217ASN     CB 3360   6.903   4.676   4.722
  217ASN    HB2 3361   6.868   4.588   4.776
  217ASN    HB3 3362   6.835   4.689   4.638
  217ASN     CG 3363   7.051   4.648   4.682
  217ASN    OD1 3364   7.142   4.731   4.670
  217ASN    ND2 3365   7.082   4.523   4.671
  217ASN   HD21 3366   7.170   4.497   4.627
  217ASN   HD22 3367   7.011   4.455   4.692
  217ASN      C 3368   6.929   4.921   4.749
  217ASN      O 3369   6.860   4.950   4.652
  218SER      N 3370   7.038   4.987   4.776
  218SER      H 3371   7.098   4.939   4.842
  218SER     CA 3372   7.091   5.109   4.713
  218SER     HA 3373   7.017   5.188   4.723
  218SER     CB 3374   7.213   5.167   4.785
  218SER    HB2 3375   7.249   5.248   4.723
  218SER    HB3 3376   7.191   5.197   4.888
  218SER     OG 3377   7.311   5.063   4.780
  218SER     HG 3378   7.385   5.090   4.835
  218SER      C 3379   7.120   5.099   4.568
  218SER      O 3380   7.135   5.197   4.496
  219ASN      N 3381   7.133   4.977   4.514
  219ASN      H 3382   7.108   4.907   4.583
  219ASN     CA 3383   7.149   4.941   4.373
  219ASN     HA 3384   7.243   4.974   4.328
  219ASN     CB 3385   7.147   4.790   4.367
  219ASN    HB2 3386   7.230   4.747   4.423
  219ASN    HB3 3387   7.060   4.737   4.403
  219ASN     CG 3388   7.172   4.739   4.227
  219ASN    OD1 3389   7.216   4.815   4.139
  219ASN    ND2 3390   7.147   4.615   4.209
  219ASN   HD21 3391   7.169   4.575   4.119
  219ASN   HD22 3392   7.121   4.553   4.284
  219ASN      C 3393   7.023   4.999   4.285
  219ASN      O 3394   7.043   5.043   4.170
  220TRP      N 3395   6.904   4.997   4.344
  220TRP      H 3396   6.903   4.957   4.437
  220TRP     CA 3397   6.774   5.025   4.280
  220TRP     HA 3398   6.803   5.071   4.186
  220TRP     CB 3399   6.693   4.899   4.252
  220TRP    HB2 3400   6.638   4.868   4.341
  220TRP    HB3 3401   6.623   4.935   4.178
  220TRP     CG 3402   6.771   4.789   4.181
  220TRP    CD1 3403   6.809   4.793   4.049
  220TRP    HD1 3404   6.789   4.881   3.989
  220TRP    NE1 3405   6.866   4.672   4.016
  220TRP    HE1 3406   6.895   4.653   3.921
  220TRP    CE2 3407   6.862   4.585   4.122
  220TRP    CZ2 3408   6.904   4.458   4.137
  220TRP    HZ2 3409   6.957   4.411   4.056
  220TRP    CH2 3410   6.906   4.405   4.272
  220TRP    HH2 3411   6.946   4.309   4.299
  220TRP    CZ3 3412   6.874   4.487   4.380
  220TRP    HZ3 3413   6.892   4.449   4.480
  220TRP    CE3 3414   6.822   4.613   4.359
  220TRP    HE3 3415   6.788   4.678   4.438
  220TRP    CD2 3416   6.815   4.664   4.234
  220TRP      C 3417   6.695   5.126   4.359
  220TRP      O 3418   6.609   5.193   4.304
  221PHE      N 3419   6.715   5.143   4.489
  221PHE      H 3420   6.789   5.087   4.528
  221PHE     CA 3421   6.640   5.230   4.577
  221PHE     HA 3422   6.561   5.271   4.513
  221PHE     CB 3423   6.563   5.144   4.681
  221PHE    HB2 3424   6.639   5.082   4.729
  221PHE    HB3 3425   6.531   5.215   4.757
  221PHE     CG 3426   6.453   5.063   4.623
  221PHE    CD1 3427   6.467   4.924   4.606
  221PHE    HD1 3428   6.562   4.880   4.633
  221PHE    CE1 3429   6.366   4.840   4.563
  221PHE    HE1 3430   6.374   4.732   4.561
  221PHE     CZ 3431   6.238   4.897   4.532
  221PHE     HZ 3432   6.153   4.834   4.511
  221PHE    CE2 3433   6.215   5.038   4.556
  221PHE    HE2 3434   6.118   5.085   4.552
  221PHE    CD2 3435   6.327   5.119   4.599
  221PHE    HD2 3436   6.306   5.225   4.609
  221PHE      C 3437   6.725   5.346   4.644
  221PHE      O 3438   6.839   5.328   4.680
  222PRO      N 3439   6.659   5.458   4.680
  222PRO     CD 3440   6.519   5.499   4.666
  222PRO    HD2 3441   6.448   5.417   4.675
  222PRO    HD3 3442   6.503   5.535   4.564
  222PRO     CG 3443   6.502   5.614   4.765
  222PRO    HG2 3444   6.485   5.575   4.865
  222PRO    HG3 3445   6.425   5.684   4.733
  222PRO     CB 3446   6.636   5.686   4.748
  222PRO    HB2 3447   6.664   5.755   4.827
  222PRO    HB3 3448   6.636   5.734   4.650
  222PRO     CA 3449   6.729   5.569   4.750
  222PRO     HA 3450   6.813   5.587   4.682
  222PRO      C 3451   6.783   5.541   4.889
  222PRO      O 3452   6.737   5.451   4.960
  223ALA      N 3453   6.878   5.623   4.933
  223ALA      H 3454   6.897   5.702   4.872
  223ALA     CA 3455   6.952   5.619   5.060
  223ALA     HA 3456   7.020   5.534   5.050
  223ALA     CB 3457   7.030   5.746   5.077
  223ALA    HB1 3458   7.094   5.736   5.164
  223ALA    HB2 3459   7.094   5.769   4.992
  223ALA    HB3 3460   6.967   5.834   5.090
  223ALA      C 3461   6.859   5.589   5.176
  223ALA      O 3462   6.754   5.648   5.194
  224GLY      N 3463   6.900   5.505   5.268
  224GLY      H 3464   6.981   5.448   5.248
  224GLY     CA 3465   6.842   5.475   5.398
  224GLY    HA2 3466   6.915   5.414   5.451
  224GLY    HA3 3467   6.834   5.563   5.461
  224GLY      C 3468   6.689   5.428   5.397
  224GLY      O 3469   6.615   5.446   5.497
  225SER      N 3470   6.637   5.371   5.290
  225SER      H 3471   6.700   5.365   5.210
  225SER     CA 3472   6.495   5.346   5.270
  225SER     HA 3473   6.435   5.423   5.319
  225SER     CB 3474   6.468   5.364   5.120
  225SER    HB2 3475   6.363   5.338   5.110
  225SER    HB3 3476   6.468   5.470   5.093
  225SER     OG 3477   6.563   5.286   5.045
  225SER     HG 3478   6.621   5.356   5.014
  225SER      C 3479   6.455   5.205   5.322
  225SER      O 3480   6.545   5.124   5.345
  226LYS      N 3481   6.321   5.184   5.342
  226LYS      H 3482   6.259   5.263   5.326
  226LYS     CA 3483   6.272   5.063   5.412
  226LYS     HA 3484   6.349   4.986   5.408
  226LYS     CB 3485   6.254   5.095   5.564
  226LYS    HB2 3486   6.182   5.176   5.576
  226LYS    HB3 3487   6.218   5.005   5.612
  226LYS     CG 3488   6.385   5.136   5.638
  226LYS    HG2 3489   6.471   5.069   5.629
  226LYS    HG3 3490   6.431   5.226   5.597
  226LYS     CD 3491   6.359   5.177   5.786
  226LYS    HD2 3492   6.450   5.219   5.829
  226LYS    HD3 3493   6.280   5.250   5.802
  226LYS     CE 3494   6.342   5.047   5.862
  226LYS    HE2 3495   6.251   4.992   5.838
  226LYS    HE3 3496   6.427   4.983   5.838
  226LYS     NZ 3497   6.340   5.066   6.011
  226LYS    HZ1 3498   6.265   5.129   6.035
  226LYS    HZ2 3499   6.331   4.985   6.071
  226LYS    HZ3 3500   6.426   5.110   6.041
  226LYS      C 3501   6.139   5.013   5.355
  226LYS      O 3502   6.059   5.086   5.301
  227PRO      N 3503   6.120   4.878   5.356
  227PRO     CD 3504   6.171   4.779   5.445
  227PRO    HD2 3505   6.105   4.762   5.530
  227PRO    HD3 3506   6.271   4.796   5.485
  227PRO     CG 3507   6.177   4.648   5.365
  227PRO    HG2 3508   6.174   4.556   5.424
  227PRO    HG3 3509   6.265   4.641   5.301
  227PRO     CB 3510   6.055   4.667   5.274
  227PRO    HB2 3511   5.969   4.608   5.307
  227PRO    HB3 3512   6.077   4.644   5.170
  227PRO     CA 3513   6.026   4.820   5.267
  227PRO     HA 3514   6.047   4.858   5.167
  227PRO      C 3515   5.881   4.842   5.308
  227PRO      O 3516   5.851   4.873   5.423
  228PHE      N 3517   5.794   4.851   5.205
  228PHE      H 3518   5.827   4.832   5.111
  228PHE     CA 3519   5.643   4.871   5.225
  228PHE     HA 3520   5.627   4.947   5.301
  228PHE     CB 3521   5.589   4.902   5.079
  228PHE    HB2 3522   5.621   5.005   5.060
  228PHE    HB3 3523   5.642   4.839   5.008
  228PHE     CG 3524   5.440   4.885   5.051
  228PHE    CD1 3525   5.346   4.981   5.095
  228PHE    HD1 3526   5.387   5.061   5.155
  228PHE    CE1 3527   5.207   4.964   5.070
  228PHE    HE1 3528   5.139   5.039   5.108
  228PHE     CZ 3529   5.170   4.853   4.992
  228PHE     HZ 3530   5.069   4.841   4.957
  228PHE    CE2 3531   5.263   4.759   4.940
  228PHE    HE2 3532   5.226   4.681   4.875
  228PHE    CD2 3533   5.398   4.773   4.980
  228PHE    HD2 3534   5.473   4.702   4.947
  228PHE      C 3535   5.579   4.744   5.288
  228PHE      O 3536   5.622   4.631   5.252
  229ILE      N 3537   5.468   4.755   5.369
  229ILE      H 3538   5.433   4.846   5.395
  229ILE     CA 3539   5.392   4.646   5.425
  229ILE     HA 3540   5.418   4.554   5.373
  229ILE     CB 3541   5.438   4.617   5.572
  229ILE     HB 3542   5.416   4.710   5.625
  229ILE    CG2 3543   5.349   4.521   5.650
  229ILE   HG21 3544   5.386   4.512   5.752
  229ILE   HG22 3545   5.246   4.556   5.657
  229ILE   HG23 3546   5.351   4.423   5.602
  229ILE    CG1 3547   5.593   4.581   5.581
  229ILE   HG12 3548   5.619   4.484   5.539
  229ILE   HG13 3549   5.645   4.662   5.531
  229ILE    CD1 3550   5.651   4.585   5.727
  229ILE   HD11 3551   5.592   4.523   5.794
  229ILE   HD12 3552   5.754   4.551   5.729
  229ILE   HD13 3553   5.646   4.691   5.752
  229ILE      C 3554   5.241   4.663   5.419
  229ILE      O 3555   5.188   4.774   5.450
  230TYR      N 3556   5.169   4.551   5.380
  230TYR      H 3557   5.219   4.465   5.365
  230TYR     CA 3558   5.030   4.544   5.416
  230TYR     HA 3559   5.019   4.598   5.509
  230TYR     CB 3560   4.933   4.599   5.312
  230TYR    HB2 3561   4.833   4.613   5.354
  230TYR    HB3 3562   4.973   4.695   5.281
  230TYR     CG 3563   4.910   4.510   5.193
  230TYR    CD1 3564   4.998   4.518   5.083
  230TYR    HD1 3565   5.089   4.576   5.090
  230TYR    CE1 3566   4.967   4.450   4.965
  230TYR    HE1 3567   5.036   4.458   4.882
  230TYR     CZ 3568   4.843   4.385   4.959
  230TYR     OH 3569   4.802   4.330   4.841
  230TYR     HH 3570   4.866   4.336   4.770
  230TYR    CE2 3571   4.760   4.371   5.073
  230TYR    HE2 3572   4.662   4.329   5.052
  230TYR    CD2 3573   4.798   4.424   5.196
  230TYR    HD2 3574   4.739   4.417   5.286
  230TYR      C 3575   4.991   4.403   5.465
  230TYR      O 3576   5.052   4.304   5.426
  231GLN      N 3577   4.892   4.402   5.552
  231GLN      H 3578   4.835   4.486   5.549
  231GLN     CA 3579   4.854   4.280   5.630
  231GLN     HA 3580   4.919   4.199   5.595
  231GLN     CB 3581   4.869   4.310   5.783
  231GLN    HB2 3582   4.804   4.392   5.813
  231GLN    HB3 3583   4.842   4.228   5.849
  231GLN     CG 3584   5.012   4.356   5.817
  231GLN    HG2 3585   5.076   4.269   5.829
  231GLN    HG3 3586   5.065   4.403   5.734
  231GLN     CD 3587   5.024   4.450   5.931
  231GLN    OE1 3588   5.074   4.404   6.039
  231GLN    NE2 3589   4.988   4.572   5.913
  231GLN   HE21 3590   4.998   4.621   6.001
  231GLN   HE22 3591   4.931   4.610   5.838
  231GLN      C 3592   4.712   4.244   5.601
  231GLN      O 3593   4.627   4.326   5.620
  232GLH      N 3594   4.692   4.119   5.562
  232GLH      H 3595   4.768   4.059   5.534
  232GLH     CA 3596   4.558   4.066   5.537
  232GLH     HA 3597   4.501   4.140   5.481
  232GLH     CB 3598   4.559   3.945   5.455
  232GLH    HB2 3599   4.628   3.966   5.374
  232GLH    HB3 3600   4.608   3.861   5.504
  232GLH     CG 3601   4.420   3.899   5.400
  232GLH    HG2 3602   4.368   3.989   5.367
  232GLH    HG3 3603   4.441   3.826   5.322
  232GLH     CD 3604   4.332   3.819   5.503
  232GLH    OE1 3605   4.251   3.872   5.581
  232GLH    OE2 3606   4.328   3.688   5.496
  232GLH    HE2 3607   4.395   3.649   5.440
  232GLH      C 3608   4.490   4.046   5.673
  232GLH      O 3609   4.537   3.957   5.751
  233VAL      N 3610   4.381   4.120   5.700
  233VAL      H 3611   4.351   4.186   5.630
  233VAL     CA 3612   4.313   4.114   5.826
  233VAL     HA 3613   4.323   4.015   5.872
  233VAL     CB 3614   4.361   4.222   5.924
  233VAL     HB 3615   4.340   4.325   5.896
  233VAL    CG1 3616   4.290   4.204   6.061
  233VAL   HG11 3617   4.331   4.268   6.139
  233VAL   HG12 3618   4.183   4.223   6.048
  233VAL   HG13 3619   4.302   4.101   6.096
  233VAL    CG2 3620   4.512   4.218   5.957
  233VAL   HG21 3621   4.544   4.115   5.973
  233VAL   HG22 3622   4.569   4.272   5.882
  233VAL   HG23 3623   4.528   4.272   6.051
  233VAL      C 3624   4.170   4.140   5.791
  233VAL      O 3625   4.131   4.247   5.746
  234ILE      N 3626   4.075   4.047   5.829
  234ILE      H 3627   4.107   3.957   5.864
  234ILE     CA 3628   3.932   4.065   5.827
  234ILE     HA 3629   3.907   4.143   5.755
  234ILE     CB 3630   3.851   3.938   5.787
  234ILE     HB 3631   3.887   3.856   5.848
  234ILE    CG2 3632   3.697   3.941   5.810
  234ILE   HG21 3633   3.648   3.853   5.769
  234ILE   HG22 3634   3.676   3.946   5.917
  234ILE   HG23 3635   3.653   4.035   5.776
  234ILE    CG1 3636   3.881   3.901   5.634
  234ILE   HG12 3637   3.801   3.940   5.571
  234ILE   HG13 3638   3.978   3.948   5.620
  234ILE    CD1 3639   3.897   3.746   5.623
  234ILE   HD11 3640   3.946   3.714   5.715
  234ILE   HD12 3641   3.804   3.691   5.616
  234ILE   HD13 3642   3.951   3.715   5.533
  234ILE      C 3643   3.891   4.113   5.971
  234ILE      O 3644   3.930   4.049   6.068
  235ASP      N 3645   3.811   4.223   5.974
  235ASP      H 3646   3.802   4.275   5.888
  235ASP     CA 3647   3.765   4.290   6.096
  235ASP     HA 3648   3.813   4.229   6.172
  235ASP     CB 3649   3.829   4.428   6.099
  235ASP    HB2 3650   3.933   4.411   6.071
  235ASP    HB3 3651   3.783   4.489   6.021
  235ASP     CG 3652   3.828   4.492   6.232
  235ASP    OD1 3653   3.742   4.579   6.252
  235ASP    OD2 3654   3.924   4.462   6.309
  235ASP      C 3655   3.613   4.286   6.130
  235ASP      O 3656   3.530   4.305   6.038
  236LEU      N 3657   3.578   4.277   6.256
  236LEU      H 3658   3.658   4.268   6.317
  236LEU     CA 3659   3.446   4.262   6.309
  236LEU     HA 3660   3.377   4.301   6.235
  236LEU     CB 3661   3.429   4.114   6.321
  236LEU    HB2 3662   3.449   4.071   6.223
  236LEU    HB3 3663   3.506   4.073   6.385
  236LEU     CG 3664   3.285   4.061   6.359
  236LEU     HG 3665   3.247   4.116   6.445
  236LEU    CD1 3666   3.188   4.080   6.244
  236LEU   HD11 3667   3.086   4.057   6.273
  236LEU   HD12 3668   3.189   4.184   6.213
  236LEU   HD13 3669   3.220   4.017   6.160
  236LEU    CD2 3670   3.293   3.918   6.400
  236LEU   HD21 3671   3.367   3.914   6.480
  236LEU   HD22 3672   3.191   3.892   6.428
  236LEU   HD23 3673   3.329   3.855   6.320
  236LEU      C 3674   3.418   4.338   6.440
  236LEU      O 3675   3.512   4.338   6.523
  237GLY      N 3676   3.293   4.390   6.455
  237GLY      H 3677   3.218   4.353   6.398
  237GLY     CA 3678   3.244   4.459   6.580
  237GLY    HA2 3679   3.307   4.544   6.603
  237GLY    HA3 3680   3.144   4.500   6.562
  237GLY      C 3681   3.233   4.377   6.702
  237GLY      O 3682   3.211   4.255   6.699
  238GLY      N 3683   3.249   4.441   6.817
  238GLY      H 3684   3.246   4.542   6.814
  238GLY     CA 3685   3.234   4.384   6.956
  238GLY    HA2 3686   3.209   4.470   7.018
  238GLY    HA3 3687   3.151   4.315   6.966
  238GLY      C 3688   3.353   4.307   7.016
  238GLY      O 3689   3.370   4.276   7.135
  239GLU      N 3690   3.445   4.272   6.924
  239GLU      H 3691   3.413   4.296   6.831
  239GLU     CA 3692   3.552   4.168   6.946
  239GLU     HA 3693   3.499   4.090   7.002
  239GLU     CB 3694   3.591   4.114   6.806
  239GLU    HB2 3695   3.638   4.197   6.753
  239GLU    HB3 3696   3.670   4.040   6.820
  239GLU     CG 3697   3.482   4.050   6.719
  239GLU    HG2 3698   3.404   4.125   6.710
  239GLU    HG3 3699   3.515   4.038   6.616
  239GLU     CD 3700   3.422   3.918   6.776
  239GLU    OE1 3701   3.323   3.866   6.726
  239GLU    OE2 3702   3.481   3.861   6.872
  239GLU      C 3703   3.670   4.224   7.028
  239GLU      O 3704   3.710   4.334   6.999
  240PRO      N 3705   3.731   4.143   7.114
  240PRO     CD 3706   3.684   4.014   7.155
  240PRO    HD2 3707   3.663   3.955   7.066
  240PRO    HD3 3708   3.604   4.033   7.227
  240PRO     CG 3709   3.801   3.943   7.220
  240PRO    HG2 3710   3.849   3.884   7.142
  240PRO    HG3 3711   3.777   3.879   7.305
  240PRO     CB 3712   3.908   4.055   7.259
  240PRO    HB2 3713   4.008   4.027   7.226
  240PRO    HB3 3714   3.897   4.077   7.366
  240PRO     CA 3715   3.862   4.182   7.178
  240PRO     HA 3716   3.860   4.267   7.247
  240PRO      C 3717   3.968   4.209   7.069
  240PRO      O 3718   4.058   4.289   7.091
  241ILE      N 3719   3.962   4.147   6.953
  241ILE      H 3720   3.873   4.104   6.933
  241ILE     CA 3721   4.061   4.154   6.844
  241ILE     HA 3722   4.152   4.195   6.888
  241ILE     CB 3723   4.112   4.012   6.791
  241ILE     HB 3724   4.017   3.960   6.777
  241ILE    CG2 3725   4.187   4.029   6.662
  241ILE   HG21 3726   4.207   3.935   6.611
  241ILE   HG22 3727   4.130   4.095   6.597
  241ILE   HG23 3728   4.280   4.075   6.693
  241ILE    CG1 3729   4.185   3.942   6.907
  241ILE   HG12 3730   4.273   4.003   6.929
  241ILE   HG13 3731   4.123   3.947   6.996
  241ILE    CD1 3732   4.243   3.801   6.877
  241ILE   HD11 3733   4.310   3.797   6.791
  241ILE   HD12 3734   4.305   3.763   6.958
  241ILE   HD13 3735   4.170   3.722   6.862
  241ILE      C 3736   4.019   4.261   6.745
  241ILE      O 3737   3.903   4.277   6.707
  242LYS      N 3738   4.114   4.347   6.708
  242LYS      H 3739   4.205   4.324   6.745
  242LYS     CA 3740   4.088   4.464   6.616
  242LYS     HA 3741   4.006   4.450   6.545
  242LYS     CB 3742   4.050   4.579   6.713
  242LYS    HB2 3743   4.008   4.666   6.663
  242LYS    HB3 3744   3.977   4.535   6.781
  242LYS     CG 3745   4.161   4.625   6.811
  242LYS    HG2 3746   4.201   4.552   6.882
  242LYS    HG3 3747   4.242   4.656   6.746
  242LYS     CD 3748   4.111   4.742   6.901
  242LYS    HD2 3749   4.067   4.809   6.827
  242LYS    HD3 3750   4.029   4.705   6.963
  242LYS     CE 3751   4.220   4.810   6.982
  242LYS    HE2 3752   4.240   4.750   7.071
  242LYS    HE3 3753   4.307   4.828   6.918
  242LYS     NZ 3754   4.168   4.940   7.043
  242LYS    HZ1 3755   4.140   5.004   6.970
  242LYS    HZ2 3756   4.090   4.917   7.102
  242LYS    HZ3 3757   4.227   4.991   7.108
  242LYS      C 3758   4.204   4.489   6.524
  242LYS      O 3759   4.322   4.462   6.550
  243SER      N 3760   4.172   4.539   6.408
  243SER      H 3761   4.077   4.571   6.397
  243SER     CA 3762   4.260   4.566   6.301
  243SER     HA 3763   4.323   4.477   6.298
  243SER     CB 3764   4.199   4.577   6.163
  243SER    HB2 3765   4.284   4.584   6.095
  243SER    HB3 3766   4.136   4.490   6.143
  243SER     OG 3767   4.117   4.688   6.148
  243SER     HG 3768   4.075   4.675   6.063
  243SER      C 3769   4.353   4.684   6.336
  243SER      O 3770   4.470   4.672   6.298
  244SER      N 3771   4.315   4.784   6.418
  244SER      H 3772   4.224   4.785   6.462
  244SER     CA 3773   4.405   4.888   6.469
  244SER     HA 3774   4.453   4.940   6.386
  244SER     CB 3775   4.317   4.987   6.553
  244SER    HB2 3776   4.380   5.061   6.601
  244SER    HB3 3777   4.257   5.038   6.477
  244SER     OG 3778   4.234   4.921   6.643
  244SER     HG 3779   4.202   4.988   6.704
  244SER      C 3780   4.520   4.847   6.559
  244SER      O 3781   4.613   4.926   6.580
  245ASP      N 3782   4.528   4.722   6.611
  245ASP      H 3783   4.447   4.663   6.602
  245ASP     CA 3784   4.644   4.669   6.684
  245ASP     HA 3785   4.673   4.746   6.756
  245ASP     CB 3786   4.583   4.551   6.758
  245ASP    HB2 3787   4.478   4.572   6.778
  245ASP    HB3 3788   4.595   4.459   6.701
  245ASP     CG 3789   4.641   4.533   6.895
  245ASP    OD1 3790   4.670   4.416   6.939
  245ASP    OD2 3791   4.651   4.628   6.978
  245ASP      C 3792   4.767   4.634   6.604
  245ASP      O 3793   4.876   4.602   6.657
  246TYR      N 3794   4.755   4.648   6.473
  246TYR      H 3795   4.663   4.680   6.445
  246TYR     CA 3796   4.852   4.622   6.361
  246TYR     HA 3797   4.945   4.580   6.400
  246TYR     CB 3798   4.786   4.517   6.271
  246TYR    HB2 3799   4.687   4.551   6.240
  246TYR    HB3 3800   4.842   4.508   6.179
  246TYR     CG 3801   4.751   4.380   6.332
  246TYR    CD1 3802   4.638   4.358   6.409
  246TYR    HD1 3803   4.564   4.434   6.432
  246TYR    CE1 3804   4.607   4.227   6.456
  246TYR    HE1 3805   4.515   4.219   6.512
  246TYR     CZ 3806   4.695   4.119   6.431
  246TYR     OH 3807   4.669   3.990   6.468
  246TYR     HH 3808   4.739   3.930   6.441
  246TYR    CE2 3809   4.809   4.140   6.351
  246TYR    HE2 3810   4.876   4.055   6.345
  246TYR    CD2 3811   4.835   4.269   6.297
  246TYR    HD2 3812   4.921   4.279   6.232
  246TYR      C 3813   4.890   4.746   6.284
  246TYR      O 3814   4.967   4.736   6.194
  247PHE      N 3815   4.841   4.871   6.310
  247PHE      H 3816   4.775   4.875   6.385
  247PHE     CA 3817   4.871   4.986   6.221
  247PHE     HA 3818   4.853   4.968   6.115
  247PHE     CB 3819   4.775   5.096   6.273
  247PHE    HB2 3820   4.781   5.099   6.382
  247PHE    HB3 3821   4.808   5.198   6.253
  247PHE     CG 3822   4.633   5.086   6.236
  247PHE    CD1 3823   4.589   4.989   6.144
  247PHE    HD1 3824   4.660   4.916   6.109
  247PHE    CE1 3825   4.458   4.993   6.098
  247PHE    HE1 3826   4.417   4.921   6.029
  247PHE     CZ 3827   4.375   5.099   6.146
  247PHE     HZ 3828   4.270   5.107   6.122
  247PHE    CE2 3829   4.417   5.201   6.230
  247PHE    HE2 3830   4.353   5.278   6.271
  247PHE    CD2 3831   4.553   5.195   6.271
  247PHE    HD2 3832   4.593   5.269   6.338
  247PHE      C 3833   5.020   5.031   6.235
  247PHE      O 3834   5.061   5.106   6.154
  248GLY      N 3835   5.097   4.985   6.334
  248GLY      H 3836   5.046   4.930   6.401
  248GLY     CA 3837   5.236   5.017   6.359
  248GLY    HA2 3838   5.244   5.123   6.335
  248GLY    HA3 3839   5.261   5.012   6.465
  248GLY      C 3840   5.338   4.931   6.272
  248GLY      O 3841   5.455   4.976   6.267
  249ASN      N 3842   5.289   4.816   6.212
  249ASN      H 3843   5.195   4.788   6.235
  249ASN     CA 3844   5.364   4.743   6.119
  249ASN     HA 3845   5.469   4.748   6.150
  249ASN     CB 3846   5.321   4.601   6.122
  249ASN    HB2 3847   5.221   4.593   6.080
  249ASN    HB3 3848   5.381   4.540   6.054
  249ASN     CG 3849   5.319   4.535   6.255
  249ASN    OD1 3850   5.410   4.550   6.336
  249ASN    ND2 3851   5.226   4.446   6.288
  249ASN   HD21 3852   5.249   4.392   6.370
  249ASN   HD22 3853   5.151   4.422   6.225
  249ASN      C 3854   5.344   4.793   5.973
  249ASN      O 3855   5.429   4.768   5.893
  250GLY      N 3856   5.235   4.868   5.944
  250GLY      H 3857   5.175   4.897   6.019
  250GLY     CA 3858   5.206   4.904   5.804
  250GLY    HA2 3859   5.281   4.977   5.772
  250GLY    HA3 3860   5.232   4.818   5.743
  250GLY      C 3861   5.057   4.936   5.770
  250GLY      O 3862   4.980   4.981   5.854
  251ARG      N 3863   5.009   4.907   5.650
  251ARG      H 3864   5.071   4.860   5.586
  251ARG     CA 3865   4.873   4.924   5.608
  251ARG     HA 3866   4.821   5.002   5.664
  251ARG     CB 3867   4.854   4.944   5.458
  251ARG    HB2 3868   4.896   4.861   5.402
  251ARG    HB3 3869   4.748   4.941   5.431
  251ARG     CG 3870   4.917   5.075   5.413
  251ARG    HG2 3871   4.877   5.160   5.468
  251ARG    HG3 3872   5.022   5.054   5.437
  251ARG     CD 3873   4.904   5.096   5.263
  251ARG    HD2 3874   4.938   5.008   5.209
  251ARG    HD3 3875   4.796   5.105   5.250
  251ARG     NE 3876   4.975   5.219   5.222
  251ARG     HE 3877   5.068   5.221   5.181
  251ARG     CZ 3878   4.918   5.335   5.210
  251ARG    NH1 3879   4.792   5.356   5.226
  251ARG   HH11 3880   4.725   5.282   5.239
  251ARG   HH12 3881   4.751   5.448   5.221
  251ARG    NH2 3882   4.985   5.432   5.157
  251ARG   HH21 3883   5.079   5.418   5.123
  251ARG   HH22 3884   4.942   5.517   5.124
  251ARG      C 3885   4.807   4.782   5.638
  251ARG      O 3886   4.867   4.676   5.659
  252VAL      N 3887   4.674   4.783   5.659
  252VAL      H 3888   4.626   4.872   5.651
  252VAL     CA 3889   4.590   4.667   5.669
  252VAL     HA 3890   4.654   4.579   5.658
  252VAL     CB 3891   4.508   4.664   5.801
  252VAL     HB 3892   4.444   4.576   5.805
  252VAL    CG1 3893   4.601   4.679   5.922
  252VAL   HG11 3894   4.678   4.602   5.914
  252VAL   HG12 3895   4.647   4.778   5.918
  252VAL   HG13 3896   4.535   4.679   6.009
  252VAL    CG2 3897   4.420   4.785   5.799
  252VAL   HG21 3898   4.478   4.877   5.792
  252VAL   HG22 3899   4.359   4.793   5.710
  252VAL   HG23 3900   4.354   4.784   5.886
  252VAL      C 3901   4.495   4.650   5.553
  252VAL      O 3902   4.477   4.740   5.472
  253THR      N 3903   4.444   4.534   5.527
  253THR      H 3904   4.458   4.452   5.584
  253THR     CA 3905   4.330   4.523   5.428
  253THR     HA 3906   4.358   4.585   5.343
  253THR     CB 3907   4.320   4.384   5.377
  253THR     HB 3908   4.235   4.380   5.309
  253THR    CG2 3909   4.447   4.344   5.299
  253THR   HG21 3910   4.515   4.306   5.376
  253THR   HG22 3911   4.426   4.261   5.231
  253THR   HG23 3912   4.500   4.428   5.255
  253THR    OG1 3913   4.299   4.288   5.484
  253THR    HG1 3914   4.218   4.307   5.532
  253THR      C 3915   4.197   4.575   5.497
  253THR      O 3916   4.176   4.549   5.618
  254GLU      N 3917   4.102   4.616   5.417
  254GLU      H 3918   4.122   4.629   5.319
  254GLU     CA 3919   3.954   4.616   5.454
  254GLU     HA 3920   3.946   4.584   5.558
  254GLU     CB 3921   3.920   4.765   5.436
  254GLU    HB2 3922   3.982   4.831   5.497
  254GLU    HB3 3923   3.932   4.794   5.331
  254GLU     CG 3924   3.779   4.799   5.464
  254GLU    HG2 3925   3.767   4.898   5.420
  254GLU    HG3 3926   3.710   4.737   5.407
  254GLU     CD 3927   3.741   4.808   5.611
  254GLU    OE1 3928   3.732   4.913   5.676
  254GLU    OE2 3929   3.714   4.694   5.659
  254GLU      C 3930   3.877   4.527   5.360
  254GLU      O 3931   3.912   4.504   5.249
  255PHE      N 3932   3.763   4.470   5.403
  255PHE      H 3933   3.745   4.498   5.499
  255PHE     CA 3934   3.679   4.370   5.336
  255PHE     HA 3935   3.711   4.350   5.234
  255PHE     CB 3936   3.694   4.231   5.403
  255PHE    HB2 3937   3.700   4.229   5.512
  255PHE    HB3 3938   3.609   4.168   5.378
  255PHE     CG 3939   3.807   4.152   5.352
  255PHE    CD1 3940   3.924   4.149   5.425
  255PHE    HD1 3941   3.923   4.184   5.528
  255PHE    CE1 3942   4.035   4.076   5.380
  255PHE    HE1 3943   4.124   4.067   5.440
  255PHE     CZ 3944   4.035   4.025   5.247
  255PHE     HZ 3945   4.120   3.967   5.216
  255PHE    CE2 3946   3.919   4.036   5.167
  255PHE    HE2 3947   3.914   3.995   5.067
  255PHE    CD2 3948   3.810   4.101   5.221
  255PHE    HD2 3949   3.727   4.112   5.154
  255PHE      C 3950   3.533   4.413   5.334
  255PHE      O 3951   3.454   4.378   5.241
  256LYS      N 3952   3.486   4.492   5.433
  256LYS      H 3953   3.537   4.494   5.521
  256LYS     CA 3954   3.342   4.543   5.432
  256LYS     HA 3955   3.274   4.460   5.414
  256LYS     CB 3956   3.311   4.601   5.571
  256LYS    HB2 3957   3.334   4.529   5.650
  256LYS    HB3 3958   3.371   4.690   5.588
  256LYS     CG 3959   3.164   4.653   5.570
  256LYS    HG2 3960   3.166   4.727   5.491
  256LYS    HG3 3961   3.101   4.571   5.536
  256LYS     CD 3962   3.111   4.706   5.702
  256LYS    HD2 3963   3.180   4.775   5.749
  256LYS    HD3 3964   3.019   4.761   5.685
  256LYS     CE 3965   3.092   4.591   5.806
  256LYS    HE2 3966   3.182   4.531   5.813
  256LYS    HE3 3967   3.080   4.640   5.902
  256LYS     NZ 3968   2.960   4.512   5.783
  256LYS    HZ1 3969   2.872   4.560   5.771
  256LYS    HZ2 3970   2.970   4.458   5.698
  256LYS    HZ3 3971   2.955   4.442   5.856
  256LYS      C 3972   3.334   4.639   5.313
  256LYS      O 3973   3.236   4.625   5.236
  257TYR      N 3974   3.438   4.717   5.280
  257TYR      H 3975   3.508   4.736   5.351
  257TYR     CA 3976   3.444   4.797   5.157
  257TYR     HA 3977   3.375   4.881   5.155
  257TYR     CB 3978   3.588   4.850   5.140
  257TYR    HB2 3979   3.622   4.911   5.224
  257TYR    HB3 3980   3.652   4.763   5.132
  257TYR     CG 3981   3.604   4.937   5.015
  257TYR    CD1 3982   3.650   4.888   4.891
  257TYR    HD1 3983   3.668   4.782   4.882
  257TYR    CE1 3984   3.664   4.970   4.779
  257TYR    HE1 3985   3.689   4.917   4.689
  257TYR     CZ 3986   3.636   5.107   4.794
  257TYR     OH 3987   3.624   5.189   4.691
  257TYR     HH 3988   3.627   5.281   4.720
  257TYR    CE2 3989   3.596   5.159   4.920
  257TYR    HE2 3990   3.570   5.262   4.937
  257TYR    CD2 3991   3.574   5.074   5.022
  257TYR    HD2 3992   3.522   5.111   5.109
  257TYR      C 3993   3.404   4.706   5.036
  257TYR      O 3994   3.300   4.721   4.971
  258GLY      N 3995   3.477   4.601   5.011
  258GLY      H 3996   3.562   4.587   5.064
  258GLY     CA 3997   3.460   4.518   4.889
  258GLY    HA2 3998   3.474   4.581   4.802
  258GLY    HA3 3999   3.535   4.438   4.886
  258GLY      C 4000   3.329   4.441   4.888
  258GLY      O 4001   3.270   4.432   4.777
  259ALA      N 4002   3.276   4.398   5.005
  259ALA      H 4003   3.325   4.393   5.093
  259ALA     CA 4004   3.141   4.350   5.005
  259ALA     HA 4005   3.127   4.271   4.931
  259ALA     CB 4006   3.124   4.291   5.149
  259ALA    HB1 4007   3.020   4.262   5.167
  259ALA    HB2 4008   3.183   4.201   5.170
  259ALA    HB3 4009   3.147   4.360   5.229
  259ALA      C 4010   3.038   4.461   4.966
  259ALA      O 4011   2.934   4.433   4.898
  260LYS      N 4012   3.049   4.578   5.032
  260LYS      H 4013   3.135   4.589   5.084
  260LYS     CA 4014   2.935   4.671   5.039
  260LYS     HA 4015   2.839   4.622   5.054
  260LYS     CB 4016   2.959   4.756   5.159
  260LYS    HB2 4017   2.976   4.696   5.248
  260LYS    HB3 4018   3.048   4.816   5.136
  260LYS     CG 4019   2.852   4.867   5.190
  260LYS    HG2 4020   2.889   4.916   5.281
  260LYS    HG3 4021   2.851   4.947   5.116
  260LYS     CD 4022   2.715   4.800   5.216
  260LYS    HD2 4023   2.675   4.752   5.126
  260LYS    HD3 4024   2.735   4.736   5.302
  260LYS     CE 4025   2.604   4.904   5.249
  260LYS    HE2 4026   2.631   4.946   5.345
  260LYS    HE3 4027   2.602   4.976   5.167
  260LYS     NZ 4028   2.473   4.840   5.243
  260LYS    HZ1 4029   2.460   4.775   5.320
  260LYS    HZ2 4030   2.397   4.906   5.242
  260LYS    HZ3 4031   2.471   4.783   5.159
  260LYS      C 4032   2.930   4.748   4.903
  260LYS      O 4033   2.825   4.776   4.851
  261LEU      N 4034   3.049   4.757   4.842
  261LEU      H 4035   3.128   4.724   4.896
  261LEU     CA 4036   3.063   4.783   4.693
  261LEU     HA 4037   3.022   4.882   4.674
  261LEU     CB 4038   3.220   4.793   4.663
  261LEU    HB2 4039   3.267   4.853   4.740
  261LEU    HB3 4040   3.261   4.693   4.675
  261LEU     CG 4041   3.253   4.861   4.526
  261LEU     HG 4042   3.224   4.795   4.445
  261LEU    CD1 4043   3.176   4.990   4.492
  261LEU   HD11 4044   3.221   5.053   4.416
  261LEU   HD12 4045   3.068   4.977   4.484
  261LEU   HD13 4046   3.186   5.055   4.580
  261LEU    CD2 4047   3.405   4.870   4.519
  261LEU   HD21 4048   3.441   4.913   4.425
  261LEU   HD22 4049   3.441   4.921   4.608
  261LEU   HD23 4050   3.456   4.774   4.523
  261LEU      C 4051   2.999   4.680   4.599
  261LEU      O 4052   2.932   4.711   4.501
  262GLY      N 4053   3.009   4.555   4.636
  262GLY      H 4054   3.077   4.534   4.708
  262GLY     CA 4055   2.947   4.437   4.580
  262GLY    HA2 4056   2.984   4.437   4.478
  262GLY    HA3 4057   2.982   4.347   4.632
  262GLY      C 4058   2.796   4.445   4.578
  262GLY      O 4059   2.727   4.433   4.476
  263THR      N 4060   2.732   4.457   4.692
  263THR      H 4061   2.787   4.469   4.775
  263THR     CA 4062   2.586   4.466   4.708
  263THR     HA 4063   2.544   4.376   4.662
  263THR     CB 4064   2.540   4.454   4.852
  263THR     HB 4065   2.431   4.461   4.851
  263THR    CG2 4066   2.575   4.317   4.910
  263THR   HG21 4067   2.678   4.309   4.947
  263THR   HG22 4068   2.510   4.304   4.996
  263THR   HG23 4069   2.555   4.238   4.838
  263THR    OG1 4070   2.595   4.560   4.929
  263THR    HG1 4071   2.519   4.606   4.966
  263THR      C 4072   2.524   4.590   4.639
  263THR      O 4073   2.420   4.570   4.579
  264VAL      N 4074   2.590   4.707   4.655
  264VAL      H 4075   2.667   4.713   4.719
  264VAL     CA 4076   2.538   4.826   4.583
  264VAL     HA 4077   2.433   4.835   4.611
  264VAL     CB 4078   2.605   4.957   4.635
  264VAL     HB 4079   2.711   4.954   4.612
  264VAL    CG1 4080   2.557   5.081   4.562
  264VAL   HG11 4081   2.593   5.170   4.613
  264VAL   HG12 4082   2.611   5.085   4.468
  264VAL   HG13 4083   2.448   5.082   4.568
  264VAL    CG2 4084   2.584   4.978   4.786
  264VAL   HG21 4085   2.619   4.890   4.840
  264VAL   HG22 4086   2.625   5.073   4.819
  264VAL   HG23 4087   2.477   4.994   4.803
  264VAL      C 4088   2.535   4.812   4.427
  264VAL      O 4089   2.432   4.846   4.363
  265ILE      N 4090   2.639   4.755   4.367
  265ILE      H 4091   2.706   4.710   4.427
  265ILE     CA 4092   2.652   4.757   4.221
  265ILE     HA 4093   2.583   4.835   4.190
  265ILE     CB 4094   2.793   4.794   4.179
  265ILE     HB 4095   2.865   4.730   4.230
  265ILE    CG2 4096   2.822   4.780   4.030
  265ILE   HG21 4097   2.787   4.861   3.966
  265ILE   HG22 4098   2.929   4.772   4.011
  265ILE   HG23 4099   2.781   4.683   3.998
  265ILE    CG1 4100   2.835   4.939   4.230
  265ILE   HG12 4101   2.745   4.994   4.202
  265ILE   HG13 4102   2.845   4.927   4.338
  265ILE    CD1 4103   2.974   4.989   4.187
  265ILE   HD11 4104   2.978   5.017   4.081
  265ILE   HD12 4105   3.001   5.079   4.243
  265ILE   HD13 4106   3.054   4.922   4.216
  265ILE      C 4107   2.593   4.625   4.158
  265ILE      O 4108   2.537   4.636   4.047
  266ARG      N 4109   2.572   4.516   4.234
  266ARG      H 4110   2.617   4.514   4.325
  266ARG     CA 4111   2.467   4.418   4.199
  266ARG     HA 4112   2.473   4.400   4.091
  266ARG     CB 4113   2.493   4.288   4.274
  266ARG    HB2 4114   2.493   4.310   4.381
  266ARG    HB3 4115   2.415   4.217   4.246
  266ARG     CG 4116   2.623   4.227   4.244
  266ARG    HG2 4117   2.630   4.212   4.137
  266ARG    HG3 4118   2.705   4.292   4.273
  266ARG     CD 4119   2.639   4.093   4.319
  266ARG    HD2 4120   2.613   4.121   4.421
  266ARG    HD3 4121   2.562   4.020   4.293
  266ARG     NE 4122   2.769   4.033   4.305
  266ARG     HE 4123   2.842   4.064   4.368
  266ARG     CZ 4124   2.823   3.954   4.210
  266ARG    NH1 4125   2.765   3.926   4.100
  266ARG   HH11 4126   2.683   3.979   4.074
  266ARG   HH12 4127   2.808   3.872   4.026
  266ARG    NH2 4128   2.935   3.898   4.225
  266ARG   HH21 4129   2.989   3.911   4.310
  266ARG   HH22 4130   2.968   3.844   4.147
  266ARG      C 4131   2.325   4.460   4.223
  266ARG      O 4132   2.235   4.383   4.190
  267LYS      N 4133   2.299   4.577   4.282
  267LYS      H 4134   2.377   4.638   4.300
  267LYS     CA 4135   2.163   4.623   4.322
  267LYS     HA 4136   2.172   4.717   4.375
  267LYS     CB 4137   2.088   4.658   4.189
  267LYS    HB2 4138   2.090   4.571   4.123
  267LYS    HB3 4139   1.987   4.691   4.212
  267LYS     CG 4140   2.150   4.782   4.116
  267LYS    HG2 4141   2.156   4.864   4.188
  267LYS    HG3 4142   2.254   4.756   4.098
  267LYS     CD 4143   2.083   4.836   3.990
  267LYS    HD2 4144   1.995   4.899   4.006
  267LYS    HD3 4145   2.157   4.904   3.948
  267LYS     CE 4146   2.046   4.721   3.898
  267LYS    HE2 4147   2.134   4.662   3.874
  267LYS    HE3 4148   1.975   4.658   3.951
  267LYS     NZ 4149   1.995   4.778   3.772
  267LYS    HZ1 4150   1.907   4.826   3.785
  267LYS    HZ2 4151   2.059   4.853   3.749
  267LYS    HZ3 4152   1.988   4.718   3.691
  267LYS      C 4153   2.087   4.518   4.396
  267LYS      O 4154   1.972   4.489   4.366
  268TRP      N 4155   2.147   4.456   4.502
  268TRP      H 4156   2.243   4.482   4.522
  268TRP     CA 4157   2.079   4.364   4.593
  268TRP     HA 4158   2.029   4.285   4.538
  268TRP     CB 4159   2.180   4.289   4.686
  268TRP    HB2 4160   2.259   4.362   4.701
  268TRP    HB3 4161   2.144   4.264   4.785
  268TRP     CG 4162   2.249   4.168   4.634
  268TRP    CD1 4163   2.252   4.121   4.505
  268TRP    HD1 4164   2.194   4.165   4.424
  268TRP    NE1 4165   2.337   4.010   4.494
  268TRP    HE1 4166   2.363   3.963   4.409
  268TRP    CE2 4167   2.384   3.977   4.616
  268TRP    CZ2 4168   2.465   3.869   4.658
  268TRP    HZ2 4169   2.509   3.798   4.589
  268TRP    CH2 4170   2.471   3.833   4.792
  268TRP    HH2 4171   2.521   3.742   4.823
  268TRP    CZ3 4172   2.417   3.921   4.888
  268TRP    HZ3 4173   2.436   3.900   4.992
  268TRP    CE3 4174   2.348   4.039   4.849
  268TRP    HE3 4175   2.316   4.107   4.926
  268TRP    CD2 4176   2.325   4.064   4.711
  268TRP      C 4177   1.969   4.437   4.676
  268TRP      O 4178   1.947   4.559   4.666
  269ASN      N 4179   1.902   4.364   4.767
  269ASN      H 4180   1.933   4.268   4.771
  269ASN     CA 4181   1.781   4.410   4.843
  269ASN     HA 4182   1.703   4.431   4.770
  269ASN     CB 4183   1.737   4.286   4.920
  269ASN    HB2 4184   1.735   4.204   4.848
  269ASN    HB3 4185   1.813   4.273   4.996
  269ASN     CG 4186   1.592   4.307   4.985
  269ASN    OD1 4187   1.577   4.401   5.063
  269ASN    ND2 4188   1.504   4.217   4.941
  269ASN   HD21 4189   1.419   4.206   4.996
  269ASN   HD22 4190   1.531   4.133   4.891
  269ASN      C 4191   1.801   4.537   4.933
  269ASN      O 4192   1.875   4.533   5.031
  270GLY      N 4193   1.740   4.650   4.892
  270GLY      H 4194   1.697   4.645   4.801
  270GLY     CA 4195   1.751   4.781   4.962
  270GLY    HA2 4196   1.656   4.834   4.951
  270GLY    HA3 4197   1.793   4.761   5.061
  270GLY      C 4198   1.847   4.878   4.900
  270GLY      O 4199   1.854   4.993   4.943
  271GLU      N 4200   1.937   4.827   4.816
  271GLU      H 4201   1.923   4.729   4.795
  271GLU     CA 4202   2.058   4.896   4.782
  271GLU     HA 4203   2.099   4.950   4.867
  271GLU     CB 4204   2.169   4.797   4.752
  271GLU    HB2 4205   2.144   4.756   4.654
  271GLU    HB3 4206   2.259   4.859   4.744
  271GLU     CG 4207   2.200   4.682   4.852
  271GLU    HG2 4208   2.107   4.626   4.863
  271GLU    HG3 4209   2.274   4.622   4.800
  271GLU     CD 4210   2.271   4.738   4.975
  271GLU    OE1 4211   2.388   4.715   5.000
  271GLU    OE2 4212   2.191   4.793   5.059
  271GLU      C 4213   2.044   4.991   4.661
  271GLU      O 4214   1.954   4.972   4.573
  272LYS      N 4215   2.116   5.104   4.669
  272LYS      H 4216   2.158   5.112   4.761
  272LYS     CA 4217   2.123   5.211   4.564
  272LYS     HA 4218   2.082   5.167   4.473
  272LYS     CB 4219   2.037   5.328   4.607
  272LYS    HB2 4220   2.061   5.363   4.708
  272LYS    HB3 4221   2.069   5.409   4.541
  272LYS     CG 4222   1.883   5.304   4.599
  272LYS    HG2 4223   1.867   5.259   4.501
  272LYS    HG3 4224   1.858   5.232   4.677
  272LYS     CD 4225   1.806   5.433   4.620
  272LYS    HD2 4226   1.817   5.476   4.719
  272LYS    HD3 4227   1.852   5.508   4.556
  272LYS     CE 4228   1.662   5.411   4.579
  272LYS    HE2 4229   1.649   5.356   4.486
  272LYS    HE3 4230   1.603   5.348   4.646
  272LYS     NZ 4231   1.599   5.543   4.566
  272LYS    HZ1 4232   1.666   5.611   4.532
  272LYS    HZ2 4233   1.523   5.550   4.499
  272LYS    HZ3 4234   1.578   5.574   4.660
  272LYS      C 4235   2.261   5.271   4.544
  272LYS      O 4236   2.327   5.300   4.643
  273MET      N 4237   2.299   5.309   4.423
  273MET      H 4238   2.231   5.298   4.349
  273MET     CA 4239   2.425   5.370   4.385
  273MET     HA 4240   2.506   5.317   4.433
  273MET     CB 4241   2.449   5.367   4.233
  273MET    HB2 4242   2.409   5.272   4.196
  273MET    HB3 4243   2.388   5.442   4.183
  273MET     CG 4244   2.594   5.377   4.190
  273MET    HG2 4245   2.629   5.475   4.221
  273MET    HG3 4246   2.653   5.303   4.245
  273MET     SD 4247   2.628   5.361   4.016
  273MET     CE 4248   2.812   5.378   4.033
  273MET    HE1 4249   2.841   5.482   4.046
  273MET    HE2 4250   2.849   5.320   4.117
  273MET    HE3 4251   2.853   5.340   3.940
  273MET      C 4252   2.415   5.519   4.429
  273MET      O 4253   2.523   5.577   4.446
  274SER      N 4254   2.300   5.582   4.444
  274SER      H 4255   2.218   5.526   4.426
  274SER     CA 4256   2.282   5.719   4.490
  274SER     HA 4257   2.336   5.784   4.422
  274SER     CB 4258   2.140   5.753   4.483
  274SER    HB2 4259   2.141   5.861   4.500
  274SER    HB3 4260   2.101   5.736   4.383
  274SER     OG 4261   2.074   5.672   4.585
  274SER     HG 4262   1.987   5.713   4.593
  274SER      C 4263   2.329   5.744   4.634
  274SER      O 4264   2.359   5.859   4.670
  275TYR      N 4265   2.342   5.639   4.719
  275TYR      H 4266   2.308   5.548   4.694
  275TYR     CA 4267   2.405   5.658   4.853
  275TYR     HA 4268   2.363   5.734   4.919
  275TYR     CB 4269   2.379   5.523   4.931
  275TYR    HB2 4270   2.422   5.434   4.885
  275TYR    HB3 4271   2.418   5.531   5.033
  275TYR     CG 4272   2.225   5.491   4.937
  275TYR    CD1 4273   2.127   5.585   4.922
  275TYR    HD1 4274   2.148   5.691   4.917
  275TYR    CE1 4275   1.990   5.550   4.931
  275TYR    HE1 4276   1.909   5.617   4.907
  275TYR     CZ 4277   1.957   5.414   4.967
  275TYR     OH 4278   1.829   5.382   4.991
  275TYR     HH 4279   1.823   5.286   4.999
  275TYR    CE2 4280   2.060   5.317   4.986
  275TYR    HE2 4281   2.039   5.215   5.014
  275TYR    CD2 4282   2.191   5.356   4.965
  275TYR    HD2 4283   2.268   5.282   4.978
  275TYR      C 4284   2.553   5.676   4.843
  275TYR      O 4285   2.615   5.706   4.950
  276LEU      N 4286   2.627   5.666   4.725
  276LEU      H 4287   2.578   5.635   4.642
  276LEU     CA 4288   2.776   5.667   4.717
  276LEU     HA 4289   2.806   5.636   4.817
  276LEU     CB 4290   2.824   5.582   4.599
  276LEU    HB2 4291   2.776   5.619   4.508
  276LEU    HB3 4292   2.932   5.579   4.587
  276LEU     CG 4293   2.782   5.431   4.617
  276LEU     HG 4294   2.673   5.423   4.613
  276LEU    CD1 4295   2.846   5.357   4.497
  276LEU   HD11 4296   2.802   5.391   4.403
  276LEU   HD12 4297   2.953   5.374   4.504
  276LEU   HD13 4298   2.816   5.252   4.497
  276LEU    CD2 4299   2.831   5.356   4.739
  276LEU   HD21 4300   2.938   5.371   4.730
  276LEU   HD22 4301   2.803   5.414   4.827
  276LEU   HD23 4302   2.790   5.255   4.735
  276LEU      C 4303   2.838   5.812   4.696
  276LEU      O 4304   2.957   5.824   4.664
  277LYS      N 4305   2.765   5.918   4.719
  277LYS      H 4306   2.670   5.903   4.750
  277LYS     CA 4307   2.814   6.053   4.719
  277LYS     HA 4308   2.859   6.080   4.624
  277LYS     CB 4309   2.708   6.152   4.740
  277LYS    HB2 4310   2.636   6.145   4.659
  277LYS    HB3 4311   2.660   6.125   4.834
  277LYS     CG 4312   2.757   6.297   4.735
  277LYS    HG2 4313   2.827   6.303   4.818
  277LYS    HG3 4314   2.805   6.312   4.638
  277LYS     CD 4315   2.642   6.391   4.756
  277LYS    HD2 4316   2.582   6.365   4.669
  277LYS    HD3 4317   2.588   6.378   4.850
  277LYS     CE 4318   2.692   6.527   4.757
  277LYS    HE2 4319   2.787   6.548   4.807
  277LYS    HE3 4320   2.718   6.545   4.653
  277LYS     NZ 4321   2.595   6.625   4.797
  277LYS    HZ1 4322   2.516   6.615   4.735
  277LYS    HZ2 4323   2.574   6.609   4.895
  277LYS    HZ3 4324   2.615   6.720   4.770
  277LYS      C 4325   2.923   6.079   4.822
  277LYS      O 4326   3.029   6.127   4.786
  278ASN      N 4327   2.896   6.053   4.949
  278ASN      H 4328   2.807   6.009   4.964
  278ASN     CA 4329   3.005   6.023   5.044
  278ASN     HA 4330   3.096   6.081   5.028
  278ASN     CB 4331   2.940   6.056   5.176
  278ASN    HB2 4332   2.930   6.164   5.186
  278ASN    HB3 4333   2.842   6.008   5.189
  278ASN     CG 4334   3.032   6.015   5.291
  278ASN    OD1 4335   3.155   6.035   5.293
  278ASN    ND2 4336   2.976   5.966   5.400
  278ASN   HD21 4337   3.032   5.973   5.484
  278ASN   HD22 4338   2.875   5.968   5.398
  278ASN      C 4339   3.053   5.876   5.029
  278ASN      O 4340   2.973   5.784   5.051
  279TRP      N 4341   3.177   5.853   4.996
  279TRP      H 4342   3.234   5.930   4.964
  279TRP     CA 4343   3.231   5.716   4.994
  279TRP     HA 4344   3.175   5.654   5.063
  279TRP     CB 4345   3.236   5.655   4.849
  279TRP    HB2 4346   3.147   5.685   4.795
  279TRP    HB3 4347   3.319   5.701   4.795
  279TRP     CG 4348   3.249   5.505   4.842
  279TRP    CD1 4349   3.327   5.444   4.749
  279TRP    HD1 4350   3.403   5.494   4.691
  279TRP    NE1 4351   3.326   5.311   4.762
  279TRP    HE1 4352   3.393   5.247   4.720
  279TRP    CE2 4353   3.238   5.274   4.858
  279TRP    CZ2 4354   3.195   5.147   4.902
  279TRP    HZ2 4355   3.223   5.055   4.854
  279TRP    CH2 4356   3.113   5.132   5.023
  279TRP    HH2 4357   3.091   5.035   5.064
  279TRP    CZ3 4358   3.066   5.254   5.077
  279TRP    HZ3 4359   2.997   5.248   5.160
  279TRP    CE3 4360   3.098   5.383   5.023
  279TRP    HE3 4361   3.046   5.472   5.055
  279TRP    CD2 4362   3.189   5.394   4.918
  279TRP      C 4363   3.371   5.706   5.056
  279TRP      O 4364   3.434   5.809   5.076
  280GLY      N 4365   3.420   5.588   5.095
  280GLY      H 4366   3.366   5.507   5.067
  280GLY     CA 4367   3.550   5.566   5.161
  280GLY    HA2 4368   3.591   5.466   5.149
  280GLY    HA3 4369   3.623   5.641   5.131
  280GLY      C 4370   3.541   5.591   5.319
  280GLY      O 4371   3.439   5.571   5.384
  281GLU      N 4372   3.650   5.642   5.369
  281GLU      H 4373   3.732   5.650   5.311
  281GLU     CA 4374   3.663   5.657   5.515
  281GLU     HA 4375   3.648   5.569   5.578
  281GLU     CB 4376   3.806   5.706   5.534
  281GLU    HB2 4377   3.826   5.713   5.641
  281GLU    HB3 4378   3.870   5.633   5.485
  281GLU     CG 4379   3.844   5.840   5.456
  281GLU    HG2 4380   3.835   5.823   5.349
  281GLU    HG3 4381   3.780   5.920   5.494
  281GLU     CD 4382   3.991   5.874   5.481
  281GLU    OE1 4383   4.020   5.976   5.539
  281GLU    OE2 4384   4.078   5.814   5.413
  281GLU      C 4385   3.562   5.756   5.578
  281GLU      O 4386   3.520   5.736   5.693
  282GLY      N 4387   3.503   5.851   5.504
  282GLY      H 4388   3.543   5.868   5.413
  282GLY     CA 4389   3.391   5.940   5.536
  282GLY    HA2 4390   3.398   6.006   5.623
  282GLY    HA3 4391   3.376   6.011   5.454
  282GLY      C 4392   3.255   5.864   5.551
  282GLY      O 4393   3.165   5.912   5.623
  283TRP      N 4394   3.236   5.744   5.491
  283TRP      H 4395   3.309   5.716   5.426
  283TRP     CA 4396   3.125   5.648   5.508
  283TRP     HA 4397   3.033   5.705   5.524
  283TRP     CB 4398   3.095   5.557   5.388
  283TRP    HB2 4399   3.073   5.624   5.304
  283TRP    HB3 4400   3.186   5.497   5.383
  283TRP     CG 4401   2.963   5.479   5.405
  283TRP    CD1 4402   2.837   5.529   5.391
  283TRP    HD1 4403   2.808   5.629   5.364
  283TRP    NE1 4404   2.747   5.427   5.412
  283TRP    HE1 4405   2.652   5.428   5.377
  283TRP    CE2 4406   2.809   5.315   5.447
  283TRP    CZ2 4407   2.763   5.184   5.475
  283TRP    HZ2 4408   2.655   5.175   5.471
  283TRP    CH2 4409   2.846   5.078   5.513
  283TRP    HH2 4410   2.813   4.977   5.528
  283TRP    CZ3 4411   2.985   5.112   5.531
  283TRP    HZ3 4412   3.053   5.040   5.574
  283TRP    CE3 4413   3.031   5.237   5.494
  283TRP    HE3 4414   3.137   5.246   5.478
  283TRP    CD2 4415   2.946   5.343   5.459
  283TRP      C 4416   3.141   5.567   5.637
  283TRP      O 4417   3.044   5.541   5.708
  284GLY      N 4418   3.263   5.514   5.659
  284GLY      H 4419   3.332   5.549   5.594
  284GLY     CA 4420   3.306   5.427   5.775
  284GLY    HA2 4421   3.282   5.496   5.856
  284GLY    HA3 4422   3.236   5.344   5.784
  284GLY      C 4423   3.448   5.364   5.779
  284GLY      O 4424   3.486   5.322   5.890
  285PHE      N 4425   3.512   5.348   5.666
  285PHE      H 4426   3.486   5.397   5.582
  285PHE     CA 4427   3.617   5.239   5.655
  285PHE     HA 4428   3.574   5.151   5.703
  285PHE     CB 4429   3.640   5.200   5.506
  285PHE    HB2 4430   3.680   5.289   5.459
  285PHE    HB3 4431   3.715   5.121   5.500
  285PHE     CG 4432   3.515   5.155   5.436
  285PHE    CD1 4433   3.463   5.241   5.338
  285PHE    HD1 4434   3.514   5.327   5.298
  285PHE    CE1 4435   3.342   5.202   5.275
  285PHE    HE1 4436   3.298   5.273   5.207
  285PHE     CZ 4437   3.273   5.084   5.307
  285PHE     HZ 4438   3.180   5.054   5.261
  285PHE    CE2 4439   3.333   4.992   5.392
  285PHE    HE2 4440   3.285   4.897   5.410
  285PHE    CD2 4441   3.449   5.029   5.461
  285PHE    HD2 4442   3.488   4.957   5.531
  285PHE      C 4443   3.745   5.270   5.730
  285PHE      O 4444   3.763   5.385   5.770
  286VAL      N 4445   3.844   5.183   5.754
  286VAL      H 4446   3.832   5.084   5.738
  286VAL     CA 4447   3.976   5.225   5.800
  286VAL     HA 4448   3.967   5.265   5.900
  286VAL     CB 4449   4.081   5.111   5.813
  286VAL     HB 4450   4.175   5.163   5.831
  286VAL    CG1 4451   4.046   5.006   5.924
  286VAL   HG11 4452   4.131   4.942   5.944
  286VAL   HG12 4453   4.033   5.053   6.022
  286VAL   HG13 4454   3.951   4.958   5.899
  286VAL    CG2 4455   4.095   5.024   5.684
  286VAL   HG21 4456   4.147   5.081   5.606
  286VAL   HG22 4457   4.151   4.936   5.713
  286VAL   HG23 4458   3.996   4.992   5.651
  286VAL      C 4459   4.035   5.330   5.708
  286VAL      O 4460   4.004   5.322   5.589
  287PRO      N 4461   4.126   5.422   5.751
  287PRO     CD 4462   4.185   5.451   5.886
  287PRO    HD2 4463   4.289   5.418   5.885
  287PRO    HD3 4464   4.136   5.399   5.968
  287PRO     CG 4465   4.189   5.602   5.897
  287PRO    HG2 4466   4.291   5.640   5.896
  287PRO    HG3 4467   4.138   5.627   5.990
  287PRO     CB 4468   4.111   5.650   5.777
  287PRO    HB2 4469   4.142   5.749   5.745
  287PRO    HB3 4470   4.003   5.658   5.791
  287PRO     CA 4471   4.137   5.545   5.671
  287PRO     HA 4472   4.051   5.551   5.604
  287PRO      C 4473   4.279   5.555   5.600
  287PRO      O 4474   4.373   5.473   5.623
  288SER      N 4475   4.294   5.645   5.505
  288SER      H 4476   4.219   5.711   5.496
  288SER     CA 4477   4.391   5.618   5.392
  288SER     HA 4478   4.359   5.533   5.331
  288SER     CB 4479   4.375   5.742   5.305
  288SER    HB2 4480   4.386   5.830   5.368
  288SER    HB3 4481   4.454   5.763   5.234
  288SER     OG 4482   4.252   5.745   5.242
  288SER     HG 4483   4.191   5.774   5.310
  288SER      C 4484   4.540   5.602   5.414
  288SER      O 4485   4.590   5.527   5.333
  289ASP      N 4486   4.602   5.652   5.523
  289ASP      H 4487   4.540   5.700   5.587
  289ASP     CA 4488   4.745   5.621   5.554
  289ASP     HA 4489   4.807   5.633   5.465
  289ASP     CB 4490   4.783   5.716   5.666
  289ASP    HB2 4491   4.757   5.819   5.643
  289ASP    HB3 4492   4.726   5.691   5.756
  289ASP     CG 4493   4.931   5.722   5.691
  289ASP    OD1 4494   5.014   5.761   5.605
  289ASP    OD2 4495   4.964   5.685   5.802
  289ASP      C 4496   4.766   5.477   5.586
  289ASP      O 4497   4.868   5.424   5.568
  290ARG      N 4498   4.657   5.402   5.629
  290ARG      H 4499   4.569   5.449   5.646
  290ARG     CA 4500   4.672   5.262   5.681
  290ARG     HA 4501   4.773   5.222   5.670
  290ARG     CB 4502   4.639   5.258   5.825
  290ARG    HB2 4503   4.533   5.282   5.829
  290ARG    HB3 4504   4.658   5.157   5.862
  290ARG     CG 4505   4.721   5.359   5.912
  290ARG    HG2 4506   4.710   5.462   5.878
  290ARG    HG3 4507   4.684   5.366   6.014
  290ARG     CD 4508   4.862   5.301   5.910
  290ARG    HD2 4509   4.880   5.283   6.016
  290ARG    HD3 4510   4.864   5.206   5.856
  290ARG     NE 4511   4.965   5.401   5.878
  290ARG     HE 4512   4.938   5.486   5.833
  290ARG     CZ 4513   5.097   5.384   5.873
  290ARG    NH1 4514   5.158   5.271   5.919
  290ARG   HH11 4515   5.099   5.207   5.969
  290ARG   HH12 4516   5.255   5.253   5.895
  290ARG    NH2 4517   5.170   5.480   5.826
  290ARG   HH21 4518   5.129   5.560   5.782
  290ARG   HH22 4519   5.271   5.473   5.830
  290ARG      C 4520   4.574   5.165   5.612
  290ARG      O 4521   4.593   5.044   5.622
  291ALA      N 4522   4.485   5.213   5.523
  291ALA      H 4523   4.478   5.314   5.511
  291ALA     CA 4524   4.412   5.129   5.429
  291ALA     HA 4525   4.381   5.042   5.488
  291ALA     CB 4526   4.295   5.213   5.377
  291ALA    HB1 4527   4.217   5.151   5.334
  291ALA    HB2 4528   4.247   5.266   5.459
  291ALA    HB3 4529   4.335   5.289   5.310
  291ALA      C 4530   4.498   5.083   5.313
  291ALA      O 4531   4.573   5.162   5.258
  292LEU      N 4532   4.475   4.961   5.266
  292LEU      H 4533   4.416   4.901   5.322
  292LEU     CA 4534   4.518   4.910   5.140
  292LEU     HA 4535   4.544   4.990   5.070
  292LEU     CB 4536   4.640   4.809   5.148
  292LEU    HB2 4537   4.710   4.851   5.219
  292LEU    HB3 4538   4.615   4.718   5.203
  292LEU     CG 4539   4.718   4.772   5.019
  292LEU     HG 4540   4.803   4.708   5.045
  292LEU    CD1 4541   4.629   4.684   4.918
  292LEU   HD11 4542   4.692   4.655   4.834
  292LEU   HD12 4543   4.587   4.596   4.967
  292LEU   HD13 4544   4.537   4.734   4.886
  292LEU    CD2 4545   4.790   4.891   4.956
  292LEU   HD21 4546   4.846   4.942   5.034
  292LEU   HD22 4547   4.856   4.849   4.879
  292LEU   HD23 4548   4.721   4.967   4.921
  292LEU      C 4549   4.396   4.845   5.072
  292LEU      O 4550   4.338   4.756   5.135
  293VAL      N 4551   4.350   4.906   4.967
  293VAL      H 4552   4.404   4.977   4.919
  293VAL     CA 4553   4.209   4.900   4.920
  293VAL     HA 4554   4.152   4.839   4.990
  293VAL     CB 4555   4.149   5.040   4.916
  293VAL     HB 4556   4.214   5.114   4.870
  293VAL    CG1 4557   4.022   5.047   4.837
  293VAL   HG11 4558   3.981   5.148   4.834
  293VAL   HG12 4559   4.044   5.022   4.733
  293VAL   HG13 4560   3.943   4.977   4.868
  293VAL    CG2 4561   4.122   5.095   5.056
  293VAL   HG21 4562   4.038   5.041   5.101
  293VAL   HG22 4563   4.207   5.065   5.116
  293VAL   HG23 4564   4.104   5.202   5.061
  293VAL      C 4565   4.207   4.824   4.782
  293VAL      O 4566   4.290   4.841   4.694
  294PHE      N 4567   4.095   4.750   4.762
  294PHE      H 4568   4.036   4.733   4.842
  294PHE     CA 4569   4.070   4.670   4.644
  294PHE     HA 4570   4.100   4.714   4.548
  294PHE     CB 4571   4.145   4.541   4.649
  294PHE    HB2 4572   4.099   4.474   4.576
  294PHE    HB3 4573   4.239   4.561   4.598
  294PHE     CG 4574   4.161   4.469   4.781
  294PHE    CD1 4575   4.273   4.491   4.859
  294PHE    HD1 4576   4.342   4.564   4.819
  294PHE    CE1 4577   4.287   4.431   4.983
  294PHE    HE1 4578   4.377   4.452   5.039
  294PHE     CZ 4579   4.194   4.334   5.026
  294PHE     HZ 4580   4.210   4.283   5.119
  294PHE    CE2 4581   4.081   4.302   4.950
  294PHE    HE2 4582   4.017   4.217   4.969
  294PHE    CD2 4583   4.065   4.373   4.831
  294PHE    HD2 4584   3.973   4.353   4.777
  294PHE      C 4585   3.919   4.628   4.626
  294PHE      O 4586   3.847   4.621   4.727
  295VAL      N 4587   3.864   4.591   4.504
  295VAL      H 4588   3.928   4.605   4.428
  295VAL     CA 4589   3.731   4.524   4.484
  295VAL     HA 4590   3.663   4.570   4.556
  295VAL     CB 4591   3.672   4.559   4.345
  295VAL     HB 4592   3.733   4.504   4.273
  295VAL    CG1 4593   3.526   4.518   4.327
  295VAL   HG11 4594   3.499   4.530   4.222
  295VAL   HG12 4595   3.522   4.412   4.353
  295VAL   HG13 4596   3.470   4.572   4.404
  295VAL    CG2 4597   3.680   4.713   4.319
  295VAL   HG21 4598   3.630   4.774   4.394
  295VAL   HG22 4599   3.785   4.739   4.317
  295VAL   HG23 4600   3.642   4.734   4.219
  295VAL      C 4601   3.730   4.379   4.531
  295VAL      O 4602   3.629   4.333   4.589
  296ASP      N 4603   3.841   4.307   4.510
  296ASP      H 4604   3.907   4.344   4.443
  296ASP     CA 4605   3.854   4.160   4.532
  296ASP     HA 4606   3.783   4.141   4.612
  296ASP     CB 4607   3.800   4.086   4.409
  296ASP    HB2 4608   3.793   3.982   4.440
  296ASP    HB3 4609   3.700   4.117   4.378
  296ASP     CG 4610   3.881   4.102   4.284
  296ASP    OD1 4611   3.893   4.008   4.199
  296ASP    OD2 4612   3.931   4.217   4.254
  296ASP      C 4613   3.992   4.108   4.566
  296ASP      O 4614   4.096   4.164   4.535
  297ASN      N 4615   3.991   3.988   4.619
  297ASN      H 4616   3.903   3.941   4.637
  297ASN     CA 4617   4.106   3.916   4.674
  297ASN     HA 4618   4.194   3.966   4.635
  297ASN     CB 4619   4.109   3.932   4.822
  297ASN    HB2 4620   4.194   3.993   4.852
  297ASN    HB3 4621   4.016   3.973   4.864
  297ASN     CG 4622   4.111   3.805   4.902
  297ASN    OD1 4623   4.012   3.738   4.927
  297ASN    ND2 4624   4.231   3.762   4.940
  297ASN   HD21 4625   4.248   3.680   4.998
  297ASN   HD22 4626   4.311   3.816   4.909
  297ASN      C 4627   4.091   3.777   4.620
  297ASN      O 4628   3.982   3.729   4.599
  298HIE      N 4629   4.195   3.705   4.584
  298HIE      H 4630   4.283   3.753   4.596
  298HIE     CA 4631   4.185   3.576   4.508
  298HIE     HA 4632   4.157   3.577   4.403
  298HIE     CB 4633   4.323   3.511   4.500
  298HIE    HB2 4634   4.316   3.417   4.445
  298HIE    HB3 4635   4.395   3.574   4.448
  298HIE     CG 4636   4.393   3.492   4.632
  298HIE    ND1 4637   4.461   3.590   4.703
  298HIE    CE1 4638   4.473   3.534   4.824
  298HIE    HE1 4639   4.525   3.590   4.901
  298HIE    NE2 4640   4.449   3.404   4.823
  298HIE    HE2 4641   4.473   3.335   4.893
  298HIE    CD2 4642   4.389   3.378   4.704
  298HIE    HD2 4643   4.337   3.287   4.677
  298HIE      C 4644   4.093   3.481   4.573
  298HIE      O 4645   4.031   3.401   4.507
  299ASP      N 4646   4.102   3.469   4.705
  299ASP      H 4647   4.168   3.526   4.755
  299ASP     CA 4648   4.019   3.377   4.792
  299ASP     HA 4649   4.017   3.279   4.743
  299ASP     CB 4650   4.100   3.340   4.920
  299ASP    HB2 4651   4.198   3.300   4.894
  299ASP    HB3 4652   4.133   3.428   4.975
  299ASP     CG 4653   4.035   3.249   5.020
  299ASP    OD1 4654   3.976   3.293   5.114
  299ASP    OD2 4655   4.058   3.129   5.005
  299ASP      C 4656   3.870   3.415   4.823
  299ASP      O 4657   3.785   3.329   4.839
  300ASN      N 4658   3.841   3.540   4.831
  300ASN      H 4659   3.917   3.603   4.809
  300ASN     CA 4660   3.702   3.592   4.830
  300ASN     HA 4661   3.633   3.526   4.882
  300ASN     CB 4662   3.694   3.721   4.915
  300ASN    HB2 4663   3.592   3.727   4.954
  300ASN    HB3 4664   3.758   3.707   5.002
  300ASN     CG 4665   3.720   3.856   4.856
  300ASN    OD1 4666   3.778   3.872   4.751
  300ASN    ND2 4667   3.661   3.950   4.918
  300ASN   HD21 4668   3.669   4.044   4.881
  300ASN   HD22 4669   3.594   3.935   4.992
  300ASN      C 4670   3.638   3.613   4.687
  300ASN      O 4671   3.519   3.603   4.676
  301GLN      N 4672   3.722   3.630   4.585
  301GLN      H 4673   3.814   3.665   4.606
  301GLN     CA 4674   3.684   3.618   4.446
  301GLN     HA 4675   3.599   3.682   4.424
  301GLN     CB 4676   3.799   3.653   4.356
  301GLN    HB2 4677   3.837   3.747   4.396
  301GLN    HB3 4678   3.874   3.577   4.380
  301GLN     CG 4679   3.772   3.656   4.210
  301GLN    HG2 4680   3.702   3.578   4.179
  301GLN    HG3 4681   3.729   3.755   4.195
  301GLN     CD 4682   3.894   3.658   4.122
  301GLN    OE1 4683   3.918   3.553   4.060
  301GLN    NE2 4684   3.968   3.767   4.109
  301GLN   HE21 4685   4.043   3.772   4.042
  301GLN   HE22 4686   3.940   3.853   4.155
  301GLN      C 4687   3.632   3.475   4.411
  301GLN      O 4688   3.548   3.457   4.324
  302ARG      N 4689   3.679   3.376   4.488
  302ARG      H 4690   3.750   3.406   4.553
  302ARG     CA 4691   3.635   3.238   4.497
  302ARG     HA 4692   3.595   3.203   4.402
  302ARG     CB 4693   3.761   3.151   4.510
  302ARG    HB2 4694   3.817   3.179   4.599
  302ARG    HB3 4695   3.721   3.051   4.527
  302ARG     CG 4696   3.847   3.151   4.378
  302ARG    HG2 4697   3.780   3.107   4.304
  302ARG    HG3 4698   3.875   3.249   4.338
  302ARG     CD 4699   3.971   3.068   4.398
  302ARG    HD2 4700   4.025   3.107   4.484
  302ARG    HD3 4701   3.945   2.962   4.399
  302ARG     NE 4702   4.048   3.063   4.275
  302ARG     HE 4703   4.028   2.983   4.216
  302ARG     CZ 4704   4.132   3.145   4.225
  302ARG    NH1 4705   4.169   3.247   4.297
  302ARG   HH11 4706   4.136   3.255   4.392
  302ARG   HH12 4707   4.212   3.319   4.240
  302ARG    NH2 4708   4.197   3.131   4.111
  302ARG   HH21 4709   4.168   3.053   4.053
  302ARG   HH22 4710   4.249   3.206   4.067
  302ARG      C 4711   3.529   3.202   4.605
  302ARG      O 4712   3.500   3.086   4.636
  303GLY      N 4713   3.476   3.301   4.674
  303GLY      H 4714   3.512   3.392   4.648
  303GLY     CA 4715   3.359   3.297   4.757
  303GLY    HA2 4716   3.335   3.397   4.793
  303GLY    HA3 4717   3.274   3.254   4.702
  303GLY      C 4718   3.370   3.205   4.881
  303GLY      O 4719   3.272   3.162   4.934
  304HIE      N 4720   3.490   3.186   4.924
  304HIE      H 4721   3.571   3.209   4.868
  304HIE     CA 4722   3.531   3.118   5.050
  304HIE     HA 4723   3.452   3.059   5.097
  304HIE     CB 4724   3.651   3.027   5.029
  304HIE    HB2 4725   3.738   3.092   5.019
  304HIE    HB3 4726   3.667   2.975   5.123
  304HIE     CG 4727   3.646   2.933   4.913
  304HIE    ND1 4728   3.580   2.808   4.923
  304HIE    CE1 4729   3.577   2.753   4.801
  304HIE    HE1 4730   3.538   2.655   4.779
  304HIE    NE2 4731   3.655   2.822   4.718
  304HIE    HE2 4732   3.657   2.798   4.619
  304HIE    CD2 4733   3.701   2.933   4.787
  304HIE    HD2 4734   3.767   3.011   4.751
  304HIE      C 4735   3.575   3.221   5.153
  304HIE      O 4736   3.545   3.223   5.268
  305GLY      N 4737   3.643   3.325   5.103
  305GLY      H 4738   3.668   3.310   5.006
  305GLY     CA 4739   3.671   3.446   5.174
  305GLY    HA2 4740   3.705   3.412   5.272
  305GLY    HA3 4741   3.759   3.497   5.132
  305GLY      C 4742   3.552   3.543   5.192
  305GLY      O 4743   3.439   3.520   5.146
  306ALA      N 4744   3.583   3.644   5.279
  306ALA      H 4745   3.681   3.650   5.303
  306ALA     CA 4746   3.488   3.739   5.336
  306ALA     HA 4747   3.423   3.677   5.399
  306ALA     CB 4748   3.568   3.826   5.432
  306ALA    HB1 4749   3.501   3.880   5.499
  306ALA    HB2 4750   3.631   3.763   5.496
  306ALA    HB3 4751   3.643   3.888   5.382
  306ALA      C 4752   3.417   3.821   5.233
  306ALA      O 4753   3.475   3.859   5.132
  307GLY      N 4754   3.284   3.839   5.261
  307GLY      H 4755   3.243   3.821   5.351
  307GLY     CA 4756   3.191   3.905   5.156
  307GLY    HA2 4757   3.127   3.982   5.198
  307GLY    HA3 4758   3.254   3.975   5.102
  307GLY      C 4759   3.113   3.809   5.065
  307GLY      O 4760   3.011   3.861   5.009
  308GLY      N 4761   3.150   3.681   5.061
  308GLY      H 4762   3.231   3.656   5.116
  308GLY     CA 4763   3.089   3.574   4.986
  308GLY    HA2 4764   3.168   3.500   4.992
  308GLY    HA3 4765   3.010   3.534   5.050
  308GLY      C 4766   3.046   3.616   4.843
  308GLY      O 4767   3.134   3.666   4.771
  309ALA      N 4768   2.919   3.599   4.807
  309ALA      H 4769   2.847   3.569   4.871
  309ALA     CA 4770   2.881   3.610   4.664
  309ALA     HA 4771   2.972   3.587   4.608
  309ALA     CB 4772   2.779   3.504   4.615
  309ALA    HB1 4773   2.754   3.528   4.511
  309ALA    HB2 4774   2.823   3.405   4.614
  309ALA    HB3 4775   2.694   3.501   4.683
  309ALA      C 4776   2.847   3.752   4.619
  309ALA      O 4777   2.837   3.775   4.501
  310SER      N 4778   2.853   3.845   4.714
  310SER      H 4779   2.858   3.811   4.809
  310SER     CA 4780   2.826   3.989   4.695
  310SER     HA 4781   2.735   4.005   4.637
  310SER     CB 4782   2.823   4.062   4.830
  310SER    HB2 4783   2.922   4.063   4.875
  310SER    HB3 4784   2.789   4.165   4.820
  310SER     OG 4785   2.726   3.993   4.909
  310SER     HG 4786   2.643   3.997   4.861
  310SER      C 4787   2.948   4.043   4.623
  310SER      O 4788   2.936   4.129   4.536
  311ILE      N 4789   3.070   3.995   4.654
  311ILE      H 4790   3.074   3.915   4.715
  311ILE     CA 4791   3.202   4.028   4.587
  311ILE     HA 4792   3.226   4.132   4.609
  311ILE     CB 4793   3.321   3.947   4.641
  311ILE     HB 4794   3.313   3.841   4.617
  311ILE    CG2 4795   3.453   3.996   4.566
  311ILE   HG21 4796   3.537   3.938   4.604
  311ILE   HG22 4797   3.450   3.965   4.461
  311ILE   HG23 4798   3.469   4.104   4.572
  311ILE    CG1 4799   3.333   3.944   4.795
  311ILE   HG12 4800   3.248   3.905   4.850
  311ILE   HG13 4801   3.416   3.875   4.814
  311ILE    CD1 4802   3.363   4.081   4.851
  311ILE   HD11 4803   3.446   4.131   4.800
  311ILE   HD12 4804   3.275   4.144   4.842
  311ILE   HD13 4805   3.375   4.073   4.959
  311ILE      C 4806   3.192   4.021   4.438
  311ILE      O 4807   3.160   3.907   4.391
  312LEU      N 4808   3.217   4.133   4.369
  312LEU      H 4809   3.256   4.211   4.419
  312LEU     CA 4810   3.210   4.142   4.221
  312LEU     HA 4811   3.130   4.075   4.187
  312LEU     CB 4812   3.179   4.284   4.166
  312LEU    HB2 4813   3.240   4.357   4.221
  312LEU    HB3 4814   3.218   4.273   4.066
  312LEU     CG 4815   3.031   4.304   4.181
  312LEU     HG 4816   2.995   4.258   4.273
  312LEU    CD1 4817   2.983   4.449   4.176
  312LEU   HD11 4818   3.005   4.492   4.079
  312LEU   HD12 4819   2.882   4.454   4.217
  312LEU   HD13 4820   3.040   4.507   4.249
  312LEU    CD2 4821   2.957   4.227   4.074
  312LEU   HD21 4822   2.993   4.263   3.978
  312LEU   HD22 4823   2.969   4.119   4.082
  312LEU   HD23 4824   2.850   4.246   4.064
  312LEU      C 4825   3.337   4.093   4.155
  312LEU      O 4826   3.439   4.113   4.211
  313THR      N 4827   3.327   4.030   4.039
  313THR      H 4828   3.235   4.005   4.008
  313THR     CA 4829   3.442   3.949   3.986
  313THR     HA 4830   3.539   3.985   4.020
  313THR     CB 4831   3.427   3.800   4.017
  313THR     HB 4832   3.515   3.749   3.978
  313THR    CG2 4833   3.402   3.771   4.164
  313THR   HG21 4834   3.300   3.799   4.190
  313THR   HG22 4835   3.431   3.668   4.188
  313THR   HG23 4836   3.470   3.843   4.210
  313THR    OG1 4837   3.322   3.746   3.944
  313THR    HG1 4838   3.243   3.796   3.968
  313THR      C 4839   3.448   3.957   3.831
  313THR      O 4840   3.362   4.017   3.769
  314PHE      N 4841   3.554   3.909   3.766
  314PHE      H 4842   3.632   3.880   3.823
  314PHE     CA 4843   3.568   3.895   3.624
  314PHE     HA 4844   3.561   3.995   3.582
  314PHE     CB 4845   3.706   3.838   3.590
  314PHE    HB2 4846   3.733   3.872   3.490
  314PHE    HB3 4847   3.778   3.891   3.653
  314PHE     CG 4848   3.726   3.695   3.615
  314PHE    CD1 4849   3.710   3.599   3.513
  314PHE    HD1 4850   3.687   3.637   3.414
  314PHE    CE1 4851   3.738   3.465   3.540
  314PHE    HE1 4852   3.742   3.391   3.462
  314PHE     CZ 4853   3.758   3.427   3.670
  314PHE     HZ 4854   3.780   3.325   3.696
  314PHE    CE2 4855   3.748   3.515   3.778
  314PHE    HE2 4856   3.753   3.478   3.880
  314PHE    CD2 4857   3.736   3.649   3.748
  314PHE    HD2 4858   3.741   3.719   3.830
  314PHE      C 4859   3.456   3.809   3.555
  314PHE      O 4860   3.436   3.830   3.433
  315TRP      N 4861   3.374   3.726   3.627
  315TRP      H 4862   3.385   3.722   3.727
  315TRP     CA 4863   3.248   3.672   3.568
  315TRP     HA 4864   3.264   3.634   3.467
  315TRP     CB 4865   3.208   3.551   3.653
  315TRP    HB2 4866   3.179   3.589   3.751
  315TRP    HB3 4867   3.127   3.498   3.602
  315TRP     CG 4868   3.312   3.447   3.682
  315TRP    CD1 4869   3.379   3.441   3.798
  315TRP    HD1 4870   3.354   3.495   3.888
  315TRP    NE1 4871   3.474   3.344   3.788
  315TRP    HE1 4872   3.551   3.335   3.853
  315TRP    CE2 4873   3.473   3.275   3.667
  315TRP    CZ2 4874   3.539   3.171   3.603
  315TRP    HZ2 4875   3.616   3.116   3.655
  315TRP    CH2 4876   3.510   3.144   3.472
  315TRP    HH2 4877   3.560   3.063   3.420
  315TRP    CZ3 4878   3.401   3.204   3.405
  315TRP    HZ3 4879   3.371   3.156   3.313
  315TRP    CE3 4880   3.334   3.310   3.468
  315TRP    HE3 4881   3.250   3.355   3.417
  315TRP    CD2 4882   3.370   3.347   3.597
  315TRP      C 4883   3.133   3.778   3.565
  315TRP      O 4884   3.030   3.733   3.514
  316ASP      N 4885   3.155   3.891   3.631
  316ASP      H 4886   3.241   3.897   3.684
  316ASP     CA 4887   3.053   3.995   3.651
  316ASP     HA 4888   2.956   3.963   3.613
  316ASP     CB 4889   3.039   4.027   3.806
  316ASP    HB2 4890   3.120   4.088   3.846
  316ASP    HB3 4891   2.951   4.079   3.846
  316ASP     CG 4892   3.023   3.896   3.892
  316ASP    OD1 4893   2.919   3.827   3.876
  316ASP    OD2 4894   3.093   3.881   3.997
  316ASP      C 4895   3.090   4.120   3.566
  316ASP      O 4896   3.053   4.233   3.603
  317ALA      N 4897   3.169   4.099   3.462
  317ALA      H 4898   3.184   4.006   3.425
  317ALA     CA 4899   3.259   4.204   3.402
  317ALA     HA 4900   3.335   4.211   3.479
  317ALA     CB 4901   3.319   4.155   3.268
  317ALA    HB1 4902   3.394   4.227   3.235
  317ALA    HB2 4903   3.376   4.065   3.290
  317ALA    HB3 4904   3.243   4.150   3.191
  317ALA      C 4905   3.195   4.344   3.389
  317ALA      O 4906   3.259   4.445   3.425
  318ARG      N 4907   3.073   4.353   3.339
  318ARG      H 4908   3.025   4.265   3.321
  318ARG     CA 4909   3.004   4.483   3.320
  318ARG     HA 4910   3.065   4.552   3.262
  318ARG     CB 4911   2.870   4.450   3.239
  318ARG    HB2 4912   2.898   4.389   3.154
  318ARG    HB3 4913   2.815   4.386   3.308
  318ARG     CG 4914   2.779   4.574   3.210
  318ARG    HG2 4915   2.732   4.600   3.304
  318ARG    HG3 4916   2.839   4.645   3.154
  318ARG     CD 4917   2.672   4.538   3.114
  318ARG    HD2 4918   2.697   4.459   3.042
  318ARG    HD3 4919   2.586   4.504   3.171
  318ARG     NE 4920   2.622   4.651   3.031
  318ARG     HE 4921   2.666   4.667   2.942
  318ARG     CZ 4922   2.520   4.725   3.044
  318ARG    NH1 4923   2.456   4.746   3.156
  318ARG   HH11 4924   2.475   4.686   3.235
  318ARG   HH12 4925   2.359   4.771   3.140
  318ARG    NH2 4926   2.477   4.797   2.944
  318ARG   HH21 4927   2.508   4.786   2.848
  318ARG   HH22 4928   2.395   4.853   2.959
  318ARG      C 4929   2.979   4.560   3.446
  318ARG      O 4930   2.965   4.680   3.434
  319LEU      N 4931   2.976   4.496   3.565
  319LEU      H 4932   2.990   4.396   3.563
  319LEU     CA 4933   2.965   4.564   3.691
  319LEU     HA 4934   2.932   4.667   3.677
  319LEU     CB 4935   2.861   4.497   3.784
  319LEU    HB2 4936   2.898   4.394   3.791
  319LEU    HB3 4937   2.872   4.542   3.883
  319LEU     CG 4938   2.717   4.483   3.737
  319LEU     HG 4939   2.717   4.435   3.639
  319LEU    CD1 4940   2.649   4.381   3.820
  319LEU   HD11 4941   2.546   4.373   3.788
  319LEU   HD12 4942   2.699   4.284   3.814
  319LEU   HD13 4943   2.656   4.415   3.924
  319LEU    CD2 4944   2.643   4.615   3.726
  319LEU   HD21 4945   2.695   4.687   3.663
  319LEU   HD22 4946   2.545   4.595   3.683
  319LEU   HD23 4947   2.631   4.666   3.822
  319LEU      C 4948   3.109   4.582   3.757
  319LEU      O 4949   3.137   4.679   3.826
  320TYR      N 4950   3.196   4.474   3.750
  320TYR      H 4951   3.167   4.386   3.709
  320TYR     CA 4952   3.333   4.488   3.801
  320TYR     HA 4953   3.330   4.508   3.909
  320TYR     CB 4954   3.396   4.354   3.779
  320TYR    HB2 4955   3.339   4.279   3.834
  320TYR    HB3 4956   3.404   4.328   3.673
  320TYR     CG 4957   3.531   4.328   3.838
  320TYR    CD1 4958   3.553   4.320   3.975
  320TYR    HD1 4959   3.476   4.320   4.051
  320TYR    CE1 4960   3.677   4.276   4.019
  320TYR    HE1 4961   3.683   4.258   4.126
  320TYR     CZ 4962   3.798   4.285   3.942
  320TYR     OH 4963   3.920   4.255   3.985
  320TYR     HH 4964   3.927   4.222   4.075
  320TYR    CE2 4965   3.773   4.308   3.808
  320TYR    HE2 4966   3.859   4.313   3.743
  320TYR    CD2 4967   3.643   4.333   3.754
  320TYR    HD2 4968   3.634   4.345   3.648
  320TYR      C 4969   3.404   4.606   3.738
  320TYR      O 4970   3.453   4.688   3.815
  321LYS      N 4971   3.404   4.617   3.604
  321LYS      H 4972   3.356   4.550   3.545
  321LYS     CA 4973   3.465   4.724   3.522
  321LYS     HA 4974   3.571   4.710   3.543
  321LYS     CB 4975   3.447   4.694   3.372
  321LYS    HB2 4976   3.347   4.652   3.365
  321LYS    HB3 4977   3.455   4.786   3.316
  321LYS     CG 4978   3.542   4.582   3.317
  321LYS    HG2 4979   3.641   4.625   3.309
  321LYS    HG3 4980   3.546   4.492   3.378
  321LYS     CD 4981   3.491   4.537   3.182
  321LYS    HD2 4982   3.400   4.479   3.188
  321LYS    HD3 4983   3.457   4.626   3.129
  321LYS     CE 4984   3.585   4.455   3.100
  321LYS    HE2 4985   3.691   4.468   3.124
  321LYS    HE3 4986   3.563   4.355   3.136
  321LYS     NZ 4987   3.562   4.468   2.956
  321LYS    HZ1 4988   3.572   4.564   2.927
  321LYS    HZ2 4989   3.639   4.424   2.907
  321LYS    HZ3 4990   3.472   4.432   2.928
  321LYS      C 4991   3.429   4.869   3.565
  321LYS      O 4992   3.516   4.952   3.577
  322MET      N 4993   3.305   4.889   3.595
  322MET      H 4994   3.242   4.814   3.569
  322MET     CA 4995   3.258   5.016   3.653
  322MET     HA 4996   3.321   5.091   3.606
  322MET     CB 4997   3.113   5.051   3.608
  322MET    HB2 4998   3.089   5.152   3.642
  322MET    HB3 4999   3.096   5.050   3.501
  322MET     CG 5000   3.018   4.947   3.675
  322MET    HG2 5001   3.028   4.852   3.623
  322MET    HG3 5002   3.045   4.936   3.780
  322MET     SD 5003   2.843   4.992   3.680
  322MET     CE 5004   2.844   5.105   3.820
  322MET    HE1 5005   2.941   5.127   3.864
  322MET    HE2 5006   2.790   5.195   3.790
  322MET    HE3 5007   2.787   5.056   3.899
  322MET      C 5008   3.274   5.030   3.814
  322MET      O 5009   3.261   5.140   3.863
  323ALA      N 5010   3.294   4.926   3.893
  323ALA      H 5011   3.307   4.840   3.841
  323ALA     CA 5012   3.321   4.918   4.038
  323ALA     HA 5013   3.257   4.995   4.081
  323ALA     CB 5014   3.275   4.783   4.093
  323ALA    HB1 5015   3.272   4.775   4.202
  323ALA    HB2 5016   3.172   4.763   4.063
  323ALA    HB3 5017   3.324   4.697   4.048
  323ALA      C 5018   3.469   4.946   4.071
  323ALA      O 5019   3.498   5.020   4.170
  324VAL      N 5020   3.559   4.894   3.995
  324VAL      H 5021   3.531   4.815   3.939
  324VAL     CA 5022   3.701   4.938   3.993
  324VAL     HA 5023   3.753   4.929   4.088
  324VAL     CB 5024   3.783   4.848   3.897
  324VAL     HB 5025   3.757   4.859   3.791
  324VAL    CG1 5026   3.931   4.884   3.901
  324VAL   HG11 5027   3.939   4.980   3.852
  324VAL   HG12 5028   3.973   4.873   4.001
  324VAL   HG13 5029   3.994   4.816   3.844
  324VAL    CG2 5030   3.768   4.698   3.933
  324VAL   HG21 5031   3.788   4.681   4.039
  324VAL   HG22 5032   3.665   4.663   3.926
  324VAL   HG23 5033   3.831   4.635   3.870
  324VAL      C 5034   3.705   5.083   3.932
  324VAL      O 5035   3.787   5.160   3.972
  325GLY      N 5036   3.615   5.115   3.839
  325GLY      H 5037   3.557   5.038   3.810
  325GLY     CA 5038   3.613   5.251   3.780
  325GLY    HA2 5039   3.717   5.272   3.755
  325GLY    HA3 5040   3.552   5.252   3.689
  325GLY      C 5041   3.577   5.348   3.886
  325GLY      O 5042   3.641   5.450   3.896
  326PHE      N 5043   3.477   5.322   3.965
  326PHE      H 5044   3.400   5.259   3.945
  326PHE     CA 5045   3.446   5.400   4.095
  326PHE     HA 5046   3.404   5.496   4.066
  326PHE     CB 5047   3.330   5.339   4.173
  326PHE    HB2 5048   3.264   5.288   4.103
  326PHE    HB3 5049   3.360   5.257   4.238
  326PHE     CG 5050   3.236   5.442   4.243
  326PHE    CD1 5051   3.267   5.499   4.373
  326PHE    HD1 5052   3.354   5.471   4.430
  326PHE    CE1 5053   3.191   5.606   4.423
  326PHE    HE1 5054   3.212   5.645   4.521
  326PHE     CZ 5055   3.085   5.660   4.349
  326PHE     HZ 5056   3.019   5.731   4.397
  326PHE    CE2 5057   3.047   5.597   4.230
  326PHE    HE2 5058   2.957   5.621   4.175
  326PHE    CD2 5059   3.116   5.485   4.182
  326PHE    HD2 5060   3.084   5.451   4.085
  326PHE      C 5061   3.576   5.414   4.185
  326PHE      O 5062   3.625   5.526   4.216
  327MET      N 5063   3.637   5.300   4.223
  327MET      H 5064   3.594   5.215   4.189
  327MET     CA 5065   3.748   5.287   4.317
  327MET     HA 5066   3.714   5.322   4.414
  327MET     CB 5067   3.784   5.135   4.325
  327MET    HB2 5068   3.697   5.080   4.362
  327MET    HB3 5069   3.814   5.097   4.228
  327MET     CG 5070   3.895   5.118   4.434
  327MET    HG2 5071   3.961   5.204   4.436
  327MET    HG3 5072   3.851   5.109   4.533
  327MET     SD 5073   4.006   4.967   4.420
  327MET     CE 5074   4.025   4.955   4.243
  327MET    HE1 5075   4.116   4.897   4.225
  327MET    HE2 5076   3.940   4.902   4.201
  327MET    HE3 5077   4.037   5.058   4.210
  327MET      C 5078   3.869   5.362   4.271
  327MET      O 5079   3.936   5.426   4.347
  328LEU      N 5080   3.898   5.355   4.136
  328LEU      H 5081   3.839   5.289   4.087
  328LEU     CA 5082   4.006   5.422   4.075
  328LEU     HA 5083   4.095   5.425   4.138
  328LEU     CB 5084   4.050   5.351   3.949
  328LEU    HB2 5085   3.952   5.344   3.903
  328LEU    HB3 5086   4.127   5.408   3.898
  328LEU     CG 5087   4.115   5.206   3.959
  328LEU     HG 5088   4.044   5.130   3.992
  328LEU    CD1 5089   4.154   5.169   3.822
  328LEU   HD11 5090   4.229   5.239   3.783
  328LEU   HD12 5091   4.191   5.067   3.813
  328LEU   HD13 5092   4.065   5.170   3.760
  328LEU    CD2 5093   4.241   5.206   4.046
  328LEU   HD21 5094   4.216   5.235   4.148
  328LEU   HD22 5095   4.294   5.111   4.042
  328LEU   HD23 5096   4.306   5.282   4.003
  328LEU      C 5097   3.973   5.572   4.032
  328LEU      O 5098   4.066   5.652   4.037
  329ALA      N 5099   3.840   5.610   4.023
  329ALA      H 5100   3.762   5.545   4.022
  329ALA     CA 5101   3.811   5.753   4.013
  329ALA     HA 5102   3.889   5.802   3.955
  329ALA     CB 5103   3.673   5.766   3.946
  329ALA    HB1 5104   3.653   5.872   3.929
  329ALA    HB2 5105   3.680   5.711   3.853
  329ALA    HB3 5106   3.599   5.715   4.007
  329ALA      C 5107   3.814   5.827   4.152
  329ALA      O 5108   3.824   5.949   4.146
  330HIE      N 5109   3.811   5.754   4.266
  330HIE      H 5110   3.791   5.657   4.248
  330HIE     CA 5111   3.774   5.816   4.396
  330HIE     HA 5112   3.730   5.913   4.373
  330HIE     CB 5113   3.680   5.729   4.472
  330HIE    HB2 5114   3.592   5.714   4.410
  330HIE    HB3 5115   3.735   5.637   4.491
  330HIE     CG 5116   3.623   5.785   4.601
  330HIE    ND1 5117   3.693   5.795   4.725
  330HIE    CE1 5118   3.616   5.868   4.808
  330HIE    HE1 5119   3.638   5.891   4.911
  330HIE    NE2 5120   3.501   5.895   4.741
  330HIE    HE2 5121   3.421   5.937   4.787
  330HIE    CD2 5122   3.505   5.848   4.616
  330HIE    HD2 5123   3.429   5.861   4.540
  330HIE      C 5124   3.904   5.833   4.472
  330HIE      O 5125   3.986   5.742   4.472
  331PRO      N 5126   3.919   5.944   4.545
  331PRO     CD 5127   3.848   6.075   4.528
  331PRO    HD2 5128   3.741   6.059   4.533
  331PRO    HD3 5129   3.871   6.109   4.427
  331PRO     CG 5130   3.901   6.178   4.632
  331PRO    HG2 5131   3.847   6.165   4.726
  331PRO    HG3 5132   3.896   6.286   4.617
  331PRO     CB 5133   4.037   6.118   4.653
  331PRO    HB2 5134   4.071   6.134   4.756
  331PRO    HB3 5135   4.104   6.167   4.583
  331PRO     CA 5136   4.042   5.970   4.620
  331PRO     HA 5137   4.123   5.960   4.547
  331PRO      C 5138   4.081   5.874   4.731
  331PRO      O 5139   4.205   5.856   4.754
  332TYR      N 5140   3.988   5.804   4.794
  332TYR      H 5141   3.894   5.808   4.757
  332TYR     CA 5142   4.012   5.721   4.914
  332TYR     HA 5143   4.049   5.780   4.998
  332TYR     CB 5144   3.877   5.663   4.960
  332TYR    HB2 5145   3.810   5.739   5.001
  332TYR    HB3 5146   3.823   5.618   4.877
  332TYR     CG 5147   3.881   5.548   5.062
  332TYR    CD1 5148   3.835   5.419   5.021
  332TYR    HD1 5149   3.794   5.399   4.923
  332TYR    CE1 5150   3.852   5.313   5.114
  332TYR    HE1 5151   3.828   5.210   5.094
  332TYR     CZ 5152   3.897   5.338   5.247
  332TYR     OH 5153   3.904   5.234   5.335
  332TYR     HH 5154   3.941   5.266   5.418
  332TYR    CE2 5155   3.951   5.462   5.278
  332TYR    HE2 5156   3.991   5.482   5.376
  332TYR    CD2 5157   3.934   5.570   5.192
  332TYR    HD2 5158   3.968   5.668   5.221
  332TYR      C 5159   4.114   5.607   4.899
  332TYR      O 5160   4.102   5.525   4.801
  333GLY      N 5161   4.212   5.598   4.993
  333GLY      H 5162   4.203   5.659   5.073
  333GLY     CA 5163   4.295   5.480   5.002
  333GLY    HA2 5164   4.345   5.473   5.099
  333GLY    HA3 5165   4.228   5.394   5.000
  333GLY      C 5166   4.412   5.478   4.903
  333GLY      O 5167   4.413   5.542   4.796
  334PHE      N 5168   4.507   5.393   4.925
  334PHE      H 5169   4.496   5.337   5.009
  334PHE     CA 5170   4.609   5.345   4.832
  334PHE     HA 5171   4.618   5.425   4.758
  334PHE     CB 5172   4.750   5.317   4.895
  334PHE    HB2 5173   4.785   5.408   4.945
  334PHE    HB3 5174   4.730   5.236   4.964
  334PHE     CG 5175   4.866   5.276   4.800
  334PHE    CD1 5176   4.965   5.185   4.850
  334PHE    HD1 5177   4.950   5.142   4.948
  334PHE    CE1 5178   5.073   5.147   4.761
  334PHE    HE1 5179   5.148   5.076   4.789
  334PHE     CZ 5180   5.074   5.188   4.626
  334PHE     HZ 5181   5.141   5.144   4.554
  334PHE    CE2 5182   4.982   5.287   4.582
  334PHE    HE2 5183   4.975   5.324   4.480
  334PHE    CD2 5184   4.876   5.329   4.667
  334PHE    HD2 5185   4.813   5.412   4.640
  334PHE      C 5186   4.551   5.214   4.768
  334PHE      O 5187   4.517   5.119   4.834
  335THR      N 5188   4.535   5.210   4.635
  335THR      H 5189   4.560   5.297   4.590
  335THR     CA 5190   4.457   5.114   4.558
  335THR     HA 5191   4.411   5.051   4.634
  335THR     CB 5192   4.348   5.183   4.467
  335THR     HB 5193   4.302   5.113   4.398
  335THR    CG2 5194   4.239   5.255   4.546
  335THR   HG21 5195   4.291   5.307   4.627
  335THR   HG22 5196   4.185   5.327   4.485
  335THR   HG23 5197   4.176   5.180   4.593
  335THR    OG1 5198   4.416   5.276   4.382
  335THR    HG1 5199   4.500   5.235   4.357
  335THR      C 5200   4.535   5.012   4.471
  335THR      O 5201   4.639   5.044   4.418
  336ARG      N 5202   4.486   4.889   4.471
  336ARG      H 5203   4.410   4.874   4.535
  336ARG     CA 5204   4.534   4.771   4.397
  336ARG     HA 5205   4.631   4.796   4.352
  336ARG     CB 5206   4.556   4.661   4.505
  336ARG    HB2 5207   4.622   4.697   4.585
  336ARG    HB3 5208   4.461   4.638   4.552
  336ARG     CG 5209   4.600   4.527   4.443
  336ARG    HG2 5210   4.525   4.500   4.369
  336ARG    HG3 5211   4.690   4.543   4.383
  336ARG     CD 5212   4.604   4.407   4.543
  336ARG    HD2 5213   4.652   4.327   4.487
  336ARG    HD3 5214   4.665   4.444   4.626
  336ARG     NE 5215   4.477   4.346   4.579
  336ARG     HE 5216   4.408   4.344   4.505
  336ARG     CZ 5217   4.452   4.263   4.683
  336ARG    NH1 5218   4.533   4.264   4.781
  336ARG   HH11 5219   4.616   4.321   4.781
  336ARG   HH12 5220   4.522   4.204   4.862
  336ARG    NH2 5221   4.347   4.177   4.679
  336ARG   HH21 5222   4.290   4.187   4.596
  336ARG   HH22 5223   4.308   4.143   4.765
  336ARG      C 5224   4.438   4.729   4.280
  336ARG      O 5225   4.317   4.737   4.296
  337VAL      N 5226   4.499   4.682   4.170
  337VAL      H 5227   4.600   4.678   4.174
  337VAL     CA 5228   4.438   4.611   4.062
  337VAL     HA 5229   4.330   4.608   4.070
  337VAL     CB 5230   4.474   4.681   3.929
  337VAL     HB 5231   4.582   4.678   3.914
  337VAL    CG1 5232   4.419   4.603   3.812
  337VAL   HG11 5233   4.431   4.667   3.724
  337VAL   HG12 5234   4.482   4.515   3.798
  337VAL   HG13 5235   4.314   4.577   3.821
  337VAL    CG2 5236   4.419   4.822   3.913
  337VAL   HG21 5237   4.431   4.869   3.816
  337VAL   HG22 5238   4.313   4.836   3.934
  337VAL   HG23 5239   4.473   4.884   3.985
  337VAL      C 5240   4.491   4.469   4.077
  337VAL      O 5241   4.594   4.447   4.135
  338MET      N 5242   4.417   4.375   4.023
  338MET      H 5243   4.334   4.404   3.973
  338MET     CA 5244   4.444   4.232   4.030
  338MET     HA 5245   4.552   4.218   4.026
  338MET     CB 5246   4.388   4.180   4.165
  338MET    HB2 5247   4.438   4.233   4.246
  338MET    HB3 5248   4.280   4.185   4.173
  338MET     CG 5249   4.404   4.032   4.189
  338MET    HG2 5250   4.350   3.979   4.111
  338MET    HG3 5251   4.508   4.000   4.177
  338MET     SD 5252   4.344   3.987   4.350
  338MET     CE 5253   4.456   3.849   4.367
  338MET    HE1 5254   4.554   3.863   4.322
  338MET    HE2 5255   4.461   3.819   4.472
  338MET    HE3 5256   4.403   3.773   4.310
  338MET      C 5257   4.389   4.153   3.910
  338MET      O 5258   4.288   4.196   3.859
  339SER      N 5259   4.462   4.045   3.871
  339SER      H 5260   4.544   4.022   3.925
  339SER     CA 5261   4.429   3.968   3.749
  339SER     HA 5262   4.331   4.004   3.721
  339SER     CB 5263   4.519   3.999   3.631
  339SER    HB2 5264   4.621   3.965   3.652
  339SER    HB3 5265   4.488   3.942   3.544
  339SER     OG 5266   4.529   4.140   3.601
  339SER     HG 5267   4.583   4.146   3.522
  339SER      C 5268   4.407   3.820   3.767
  339SER      O 5269   4.476   3.748   3.852
  340SER      N 5270   4.313   3.761   3.692
  340SER      H 5271   4.252   3.814   3.631
  340SER     CA 5272   4.265   3.623   3.706
  340SER     HA 5273   4.332   3.575   3.777
  340SER     CB 5274   4.123   3.629   3.763
  340SER    HB2 5275   4.113   3.700   3.844
  340SER    HB3 5276   4.051   3.656   3.686
  340SER     OG 5277   4.081   3.496   3.808
  340SER     HG 5278   3.991   3.511   3.838
  340SER      C 5279   4.261   3.538   3.573
  340SER      O 5280   4.310   3.586   3.465
  341TYR      N 5281   4.219   3.412   3.581
  341TYR      H 5282   4.176   3.391   3.671
  341TYR     CA 5283   4.210   3.310   3.473
  341TYR     HA 5284   4.203   3.367   3.380
  341TYR     CB 5285   4.336   3.220   3.475
  341TYR    HB2 5286   4.335   3.140   3.402
  341TYR    HB3 5287   4.420   3.283   3.446
  341TYR     CG 5288   4.372   3.153   3.607
  341TYR    CD1 5289   4.291   3.051   3.659
  341TYR    HD1 5290   4.204   3.017   3.604
  341TYR    CE1 5291   4.323   2.987   3.779
  341TYR    HE1 5292   4.266   2.907   3.825
  341TYR     CZ 5293   4.430   3.036   3.852
  341TYR     OH 5294   4.463   2.981   3.975
  341TYR     HH 5295   4.414   2.900   3.988
  341TYR    CE2 5296   4.504   3.151   3.810
  341TYR    HE2 5297   4.582   3.197   3.869
  341TYR    CD2 5298   4.476   3.205   3.683
  341TYR    HD2 5299   4.536   3.283   3.641
  341TYR      C 5300   4.078   3.236   3.483
  341TYR      O 5301   4.016   3.235   3.587
  342ARG      N 5302   4.034   3.171   3.375
  342ARG      H 5303   4.079   3.198   3.289
  342ARG     CA 5304   3.908   3.098   3.360
  342ARG     HA 5305   3.832   3.154   3.415
  342ARG     CB 5306   3.856   3.101   3.208
  342ARG    HB2 5307   3.912   3.034   3.143
  342ARG    HB3 5308   3.751   3.076   3.217
  342ARG     CG 5309   3.853   3.237   3.142
  342ARG    HG2 5310   3.800   3.304   3.209
  342ARG    HG3 5311   3.958   3.267   3.132
  342ARG     CD 5312   3.768   3.241   3.009
  342ARG    HD2 5313   3.664   3.221   3.032
  342ARG    HD3 5314   3.770   3.341   2.965
  342ARG     NE 5315   3.800   3.146   2.904
  342ARG     HE 5316   3.827   3.056   2.940
  342ARG     CZ 5317   3.788   3.165   2.773
  342ARG    NH1 5318   3.720   3.267   2.721
  342ARG   HH11 5319   3.694   3.345   2.778
  342ARG   HH12 5320   3.706   3.262   2.621
  342ARG    NH2 5321   3.842   3.079   2.694
  342ARG   HH21 5322   3.881   3.000   2.742
  342ARG   HH22 5323   3.824   3.088   2.595
  342ARG      C 5324   3.908   2.950   3.411
  342ARG      O 5325   3.924   2.854   3.332
  343TRP      N 5326   3.870   2.932   3.542
  343TRP      H 5327   3.853   3.018   3.593
  343TRP     CA 5328   3.832   2.804   3.601
  343TRP     HA 5329   3.908   2.727   3.586
  343TRP     CB 5330   3.817   2.818   3.751
  343TRP    HB2 5331   3.800   2.720   3.794
  343TRP    HB3 5332   3.912   2.852   3.794
  343TRP     CG 5333   3.711   2.908   3.800
  343TRP    CD1 5334   3.589   2.870   3.820
  343TRP    HD1 5335   3.553   2.769   3.806
  343TRP    NE1 5336   3.529   2.958   3.907
  343TRP    HE1 5337   3.444   2.940   3.959
  343TRP    CE2 5338   3.607   3.064   3.936
  343TRP    CZ2 5339   3.594   3.173   4.022
  343TRP    HZ2 5340   3.504   3.181   4.081
  343TRP    CH2 5341   3.712   3.261   4.047
  343TRP    HH2 5342   3.699   3.342   4.117
  343TRP    CZ3 5343   3.828   3.230   3.984
  343TRP    HZ3 5344   3.910   3.299   4.001
  343TRP    CE3 5345   3.839   3.117   3.900
  343TRP    HE3 5346   3.937   3.092   3.860
  343TRP    CD2 5347   3.727   3.035   3.869
  343TRP      C 5348   3.708   2.736   3.538
  343TRP      O 5349   3.623   2.809   3.484
  344PRO      N 5350   3.693   2.601   3.547
  344PRO     CD 5351   3.780   2.507   3.605
  344PRO    HD2 5352   3.754   2.507   3.711
  344PRO    HD3 5353   3.885   2.532   3.597
  344PRO     CG 5354   3.736   2.370   3.544
  344PRO    HG2 5355   3.738   2.282   3.609
  344PRO    HG3 5356   3.798   2.341   3.459
  344PRO     CB 5357   3.594   2.384   3.492
  344PRO    HB2 5358   3.533   2.336   3.569
  344PRO    HB3 5359   3.592   2.339   3.393
  344PRO     CA 5360   3.573   2.537   3.477
  344PRO     HA 5361   3.565   2.572   3.374
  344PRO      C 5362   3.440   2.577   3.547
  344PRO      O 5363   3.433   2.583   3.668
  345ARG      N 5364   3.332   2.604   3.466
  345ARG      H 5365   3.355   2.606   3.368
  345ARG     CA 5366   3.194   2.646   3.506
  345ARG     HA 5367   3.187   2.658   3.614
  345ARG     CB 5368   3.162   2.794   3.471
  345ARG    HB2 5369   3.162   2.810   3.363
  345ARG    HB3 5370   3.064   2.825   3.506
  345ARG     CG 5371   3.265   2.886   3.535
  345ARG    HG2 5372   3.362   2.851   3.499
  345ARG    HG3 5373   3.252   2.984   3.488
  345ARG     CD 5374   3.270   2.911   3.689
  345ARG    HD2 5375   3.306   2.830   3.753
  345ARG    HD3 5376   3.346   2.986   3.708
  345ARG     NE 5377   3.134   2.953   3.742
  345ARG     HE 5378   3.067   2.884   3.775
  345ARG     CZ 5379   3.085   3.068   3.782
  345ARG    NH1 5380   3.149   3.177   3.754
  345ARG   HH11 5381   3.245   3.177   3.721
  345ARG   HH12 5382   3.108   3.267   3.776
  345ARG    NH2 5383   2.977   3.083   3.844
  345ARG   HH21 5384   2.933   3.002   3.886
  345ARG   HH22 5385   2.943   3.176   3.865
  345ARG      C 5386   3.086   2.553   3.462
  345ARG      O 5387   3.084   2.517   3.344
  346GLN      N 5388   2.994   2.520   3.546
  346GLN      H 5389   2.995   2.566   3.636
  346GLN     CA 5390   2.893   2.414   3.519
  346GLN     HA 5391   2.911   2.374   3.419
  346GLN     CB 5392   2.911   2.295   3.622
  346GLN    HB2 5393   2.909   2.337   3.723
  346GLN    HB3 5394   2.826   2.228   3.611
  346GLN     CG 5395   3.033   2.203   3.580
  346GLN    HG2 5396   3.040   2.111   3.638
  346GLN    HG3 5397   3.019   2.167   3.478
  346GLN     CD 5398   3.167   2.278   3.587
  346GLN    OE1 5399   3.240   2.286   3.489
  346GLN    NE2 5400   3.204   2.331   3.699
  346GLN   HE21 5401   3.296   2.375   3.695
  346GLN   HE22 5402   3.156   2.324   3.787
  346GLN      C 5403   2.751   2.482   3.524
  346GLN      O 5404   2.734   2.605   3.560
  347PHE      N 5405   2.655   2.405   3.469
  347PHE      H 5406   2.679   2.321   3.419
  347PHE     CA 5407   2.519   2.461   3.452
  347PHE     HA 5408   2.534   2.566   3.428
  347PHE     CB 5409   2.452   2.390   3.334
  347PHE    HB2 5410   2.429   2.290   3.371
  347PHE    HB3 5411   2.362   2.445   3.309
  347PHE     CG 5412   2.523   2.385   3.198
  347PHE    CD1 5413   2.602   2.484   3.148
  347PHE    HD1 5414   2.591   2.575   3.205
  347PHE    CE1 5415   2.669   2.468   3.025
  347PHE    HE1 5416   2.734   2.548   2.993
  347PHE     CZ 5417   2.663   2.348   2.951
  347PHE     HZ 5418   2.727   2.340   2.864
  347PHE    CE2 5419   2.582   2.243   2.996
  347PHE    HE2 5420   2.571   2.150   2.942
  347PHE    CD2 5421   2.510   2.264   3.118
  347PHE    HD2 5422   2.449   2.182   3.152
  347PHE      C 5423   2.433   2.463   3.587
  347PHE      O 5424   2.345   2.550   3.590
  348GLN      N 5425   2.475   2.389   3.691
  348GLN      H 5426   2.550   2.321   3.689
  348GLN     CA 5427   2.396   2.384   3.813
  348GLN     HA 5428   2.316   2.458   3.812
  348GLN     CB 5429   2.327   2.244   3.813
  348GLN    HB2 5430   2.403   2.167   3.795
  348GLN    HB3 5431   2.289   2.221   3.912
  348GLN     CG 5432   2.206   2.232   3.711
  348GLN    HG2 5433   2.141   2.320   3.717
  348GLN    HG3 5434   2.243   2.219   3.609
  348GLN     CD 5435   2.125   2.111   3.743
  348GLN    OE1 5436   2.031   2.119   3.817
  348GLN    NE2 5437   2.151   1.996   3.684
  348GLN   HE21 5438   2.091   1.915   3.682
  348GLN   HE22 5439   2.233   1.978   3.628
  348GLN      C 5440   2.485   2.414   3.927
  348GLN      O 5441   2.605   2.387   3.918
  349ASN      N 5442   2.438   2.490   4.034
  349ASN      H 5443   2.342   2.520   4.035
  349ASN     CA 5444   2.523   2.559   4.130
  349ASN     HA 5445   2.608   2.607   4.081
  349ASN     CB 5446   2.434   2.669   4.195
  349ASN    HB2 5447   2.387   2.736   4.124
  349ASN    HB3 5448   2.347   2.621   4.239
  349ASN     CG 5449   2.512   2.745   4.308
  349ASN    OD1 5450   2.499   2.720   4.423
  349ASN    ND2 5451   2.578   2.855   4.268
  349ASN   HD21 5452   2.617   2.914   4.341
  349ASN   HD22 5453   2.598   2.882   4.173
  349ASN      C 5454   2.598   2.456   4.225
  349ASN      O 5455   2.708   2.484   4.265
  350GLY      N 5456   2.544   2.339   4.243
  350GLY      H 5457   2.458   2.322   4.193
  350GLY     CA 5458   2.601   2.224   4.315
  350GLY    HA2 5459   2.659   2.265   4.397
  350GLY    HA3 5460   2.525   2.150   4.343
  350GLY      C 5461   2.703   2.151   4.234
  350GLY      O 5462   2.766   2.066   4.293
  351ASN      N 5463   2.723   2.175   4.104
  351ASN      H 5464   2.656   2.238   4.061
  351ASN     CA 5465   2.824   2.120   4.016
  351ASN     HA 5466   2.871   2.044   4.078
  351ASN     CB 5467   2.743   2.057   3.904
  351ASN    HB2 5468   2.656   2.002   3.939
  351ASN    HB3 5469   2.705   2.139   3.843
  351ASN     CG 5470   2.830   1.968   3.818
  351ASN    OD1 5471   2.926   1.909   3.868
  351ASN    ND2 5472   2.803   1.951   3.694
  351ASN   HD21 5473   2.866   1.891   3.643
  351ASN   HD22 5474   2.726   2.007   3.658
  351ASN      C 5475   2.921   2.232   3.972
  351ASN      O 5476   3.031   2.201   3.925
  352ASP      N 5477   2.893   2.359   4.007
  352ASP      H 5478   2.809   2.373   4.060
  352ASP     CA 5479   2.976   2.477   3.974
  352ASP     HA 5480   3.044   2.460   3.890
  352ASP     CB 5481   2.881   2.594   3.940
  352ASP    HB2 5482   2.792   2.557   3.889
  352ASP    HB3 5483   2.842   2.637   4.032
  352ASP     CG 5484   2.946   2.710   3.857
  352ASP    OD1 5485   3.034   2.690   3.774
  352ASP    OD2 5486   2.916   2.824   3.891
  352ASP      C 5487   3.067   2.503   4.096
  352ASP      O 5488   3.075   2.616   4.147
  353VAL      N 5489   3.150   2.400   4.136
  353VAL      H 5490   3.147   2.318   4.076
  353VAL     CA 5491   3.235   2.404   4.258
  353VAL     HA 5492   3.240   2.509   4.289
  353VAL     CB 5493   3.174   2.303   4.359
  353VAL     HB 5494   3.235   2.308   4.449
  353VAL    CG1 5495   3.032   2.332   4.403
  353VAL   HG11 5496   3.028   2.424   4.462
  353VAL   HG12 5497   2.961   2.338   4.321
  353VAL   HG13 5498   3.000   2.257   4.476
  353VAL    CG2 5499   3.172   2.160   4.299
  353VAL   HG21 5500   3.272   2.123   4.276
  353VAL   HG22 5501   3.125   2.085   4.363
  353VAL   HG23 5502   3.116   2.158   4.205
  353VAL      C 5503   3.383   2.369   4.229
  353VAL      O 5504   3.458   2.337   4.318
  354ASN      N 5505   3.423   2.381   4.099
  354ASN      H 5506   3.357   2.423   4.035
  354ASN     CA 5507   3.563   2.361   4.052
  354ASN     HA 5508   3.603   2.288   4.122
  354ASN     CB 5509   3.550   2.300   3.914
  354ASN    HB2 5510   3.461   2.237   3.910
  354ASN    HB3 5511   3.547   2.369   3.829
  354ASN     CG 5512   3.662   2.200   3.885
  354ASN    OD1 5513   3.649   2.083   3.901
  354ASN    ND2 5514   3.777   2.247   3.845
  354ASN   HD21 5515   3.844   2.176   3.817
  354ASN   HD22 5516   3.808   2.343   3.845
  354ASN      C 5517   3.665   2.476   4.064
  354ASN      O 5518   3.746   2.490   3.971
  355ASP      N 5519   3.640   2.583   4.147
  355ASP      H 5520   3.559   2.572   4.205
  355ASP     CA 5521   3.725   2.700   4.148
  355ASP     HA 5522   3.734   2.737   4.046
  355ASP     CB 5523   3.638   2.804   4.219
  355ASP    HB2 5524   3.671   2.907   4.208
  355ASP    HB3 5525   3.556   2.816   4.148
  355ASP     CG 5526   3.594   2.779   4.362
  355ASP    OD1 5527   3.477   2.748   4.379
  355ASP    OD2 5528   3.673   2.764   4.455
  355ASP      C 5529   3.868   2.680   4.202
  355ASP      O 5530   3.946   2.776   4.197
  356TRP      N 5531   3.889   2.568   4.267
  356TRP      H 5532   3.810   2.507   4.280
  356TRP     CA 5533   4.012   2.525   4.336
  356TRP     HA 5534   4.019   2.593   4.421
  356TRP     CB 5535   3.987   2.380   4.396
  356TRP    HB2 5536   4.077   2.349   4.449
  356TRP    HB3 5537   3.909   2.379   4.472
  356TRP     CG 5538   3.943   2.270   4.304
  356TRP    CD1 5539   3.819   2.226   4.286
  356TRP    HD1 5540   3.734   2.270   4.337
  356TRP    NE1 5541   3.824   2.110   4.214
  356TRP    HE1 5542   3.740   2.066   4.181
  356TRP    CE2 5543   3.952   2.089   4.162
  356TRP    CZ2 5544   3.995   2.012   4.055
  356TRP    HZ2 5545   3.925   1.951   4.000
  356TRP    CH2 5546   4.133   1.999   4.042
  356TRP    HH2 5547   4.182   1.930   3.974
  356TRP    CZ3 5548   4.216   2.093   4.106
  356TRP    HZ3 5549   4.323   2.084   4.092
  356TRP    CE3 5550   4.169   2.187   4.192
  356TRP    HE3 5551   4.234   2.258   4.243
  356TRP    CD2 5552   4.034   2.185   4.230
  356TRP      C 5553   4.140   2.515   4.253
  356TRP      O 5554   4.249   2.501   4.307
  357VAL      N 5555   4.127   2.499   4.121
  357VAL      H 5556   4.030   2.494   4.092
  357VAL     CA 5557   4.233   2.486   4.024
  357VAL     HA 5558   4.296   2.402   4.053
  357VAL     CB 5559   4.179   2.470   3.875
  357VAL     HB 5560   4.258   2.458   3.800
  357VAL    CG1 5561   4.087   2.349   3.863
  357VAL   HG11 5562   4.054   2.352   3.759
  357VAL   HG12 5563   4.130   2.249   3.874
  357VAL   HG13 5564   4.009   2.350   3.940
  357VAL    CG2 5565   4.116   2.598   3.816
  357VAL   HG21 5566   4.095   2.574   3.712
  357VAL   HG22 5567   4.023   2.610   3.872
  357VAL   HG23 5568   4.182   2.684   3.824
  357VAL      C 5569   4.336   2.597   4.027
  357VAL      O 5570   4.310   2.712   4.059
  358GLY      N 5571   4.458   2.565   3.993
  358GLY      H 5572   4.475   2.477   3.946
  358GLY     CA 5573   4.576   2.649   3.977
  358GLY    HA2 5574   4.568   2.722   4.058
  358GLY    HA3 5575   4.666   2.588   3.973
  358GLY      C 5576   4.570   2.725   3.843
  358GLY      O 5577   4.464   2.735   3.780
  359PRO      N 5578   4.683   2.784   3.789
  359PRO     CD 5579   4.822   2.781   3.839
  359PRO    HD2 5580   4.848   2.683   3.878
  359PRO    HD3 5581   4.832   2.851   3.923
  359PRO     CG 5582   4.910   2.826   3.717
  359PRO    HG2 5583   4.943   2.748   3.649
  359PRO    HG3 5584   4.996   2.884   3.749
  359PRO     CB 5585   4.814   2.913   3.634
  359PRO    HB2 5586   4.856   2.920   3.533
  359PRO    HB3 5587   4.809   3.009   3.685
  359PRO     CA 5588   4.683   2.840   3.655
  359PRO     HA 5589   4.604   2.915   3.653
  359PRO      C 5590   4.648   2.752   3.538
  359PRO      O 5591   4.664   2.625   3.548
  360PRO      N 5592   4.617   2.811   3.416
  360PRO     CD 5593   4.587   2.948   3.398
  360PRO    HD2 5594   4.680   3.004   3.390
  360PRO    HD3 5595   4.527   2.993   3.477
  360PRO     CG 5596   4.509   2.962   3.268
  360PRO    HG2 5597   4.548   3.050   3.215
  360PRO    HG3 5598   4.401   2.957   3.279
  360PRO     CB 5599   4.568   2.842   3.191
  360PRO    HB2 5600   4.664   2.871   3.149
  360PRO    HB3 5601   4.500   2.817   3.109
  360PRO     CA 5602   4.580   2.734   3.303
  360PRO     HA 5603   4.484   2.686   3.321
  360PRO      C 5604   4.690   2.638   3.258
  360PRO      O 5605   4.805   2.678   3.241
  361ASN      N 5606   4.652   2.518   3.217
  361ASN      H 5607   4.554   2.494   3.222
  361ASN     CA 5608   4.751   2.418   3.171
  361ASN     HA 5609   4.845   2.469   3.146
  361ASN     CB 5610   4.784   2.336   3.299
  361ASN    HB2 5611   4.843   2.399   3.366
  361ASN    HB3 5612   4.697   2.286   3.341
  361ASN     CG 5613   4.865   2.215   3.270
  361ASN    OD1 5614   4.819   2.110   3.231
  361ASN    ND2 5615   4.993   2.227   3.315
  361ASN   HD21 5616   5.052   2.146   3.301
  361ASN   HD22 5617   5.029   2.303   3.371
  361ASN      C 5618   4.701   2.330   3.056
  361ASN      O 5619   4.584   2.290   3.041
  362ASN      N 5620   4.792   2.281   2.969
  362ASN      H 5621   4.885   2.319   2.977
  362ASN     CA 5622   4.763   2.189   2.855
  362ASN     HA 5623   4.706   2.102   2.888
  362ASN     CB 5624   4.697   2.265   2.738
  362ASN    HB2 5625   4.601   2.304   2.775
  362ASN    HB3 5626   4.750   2.357   2.714
  362ASN     CG 5627   4.674   2.189   2.610
  362ASN    OD1 5628   4.564   2.142   2.589
  362ASN    ND2 5629   4.780   2.175   2.528
  362ASN   HD21 5630   4.766   2.125   2.442
  362ASN   HD22 5631   4.866   2.221   2.555
  362ASN      C 5632   4.890   2.118   2.822
  362ASN      O 5633   4.997   2.180   2.816
  363ASN      N 5634   4.879   1.990   2.788
  363ASN      H 5635   4.786   1.955   2.803
  363ASN     CA 5636   4.990   1.902   2.749
  363ASN     HA 5637   4.957   1.799   2.740
  363ASN     CB 5638   5.007   1.930   2.597
  363ASN    HB2 5639   4.910   1.947   2.550
  363ASN    HB3 5640   5.059   2.026   2.590
  363ASN     CG 5641   5.085   1.820   2.521
  363ASN    OD1 5642   5.040   1.712   2.487
  363ASN    ND2 5643   5.207   1.850   2.485
  363ASN   HD21 5644   5.256   1.783   2.427
  363ASN   HD22 5645   5.251   1.939   2.501
  363ASN      C 5646   5.111   1.908   2.841
  363ASN      O 5647   5.225   1.925   2.797
  364GLY      N 5648   5.085   1.912   2.970
  364GLY      H 5649   4.990   1.919   3.002
  364GLY     CA 5650   5.187   1.908   3.077
  364GLY    HA2 5651   5.145   1.916   3.178
  364GLY    HA3 5652   5.249   1.820   3.059
  364GLY      C 5653   5.278   2.037   3.078
  364GLY      O 5654   5.388   2.035   3.137
  365VAL      N 5655   5.229   2.149   3.031
  365VAL      H 5656   5.151   2.147   2.967
  365VAL     CA 5657   5.286   2.281   3.060
  365VAL     HA 5658   5.352   2.266   3.145
  365VAL     CB 5659   5.387   2.334   2.951
  365VAL     HB 5660   5.388   2.442   2.962
  365VAL    CG1 5661   5.521   2.259   2.966
  365VAL   HG11 5662   5.598   2.305   2.904
  365VAL   HG12 5663   5.556   2.274   3.068
  365VAL   HG13 5664   5.519   2.153   2.940
  365VAL    CG2 5665   5.342   2.326   2.806
  365VAL   HG21 5666   5.406   2.393   2.749
  365VAL   HG22 5667   5.350   2.228   2.760
  365VAL   HG23 5668   5.238   2.356   2.794
  365VAL      C 5669   5.169   2.379   3.089
  365VAL      O 5670   5.057   2.371   3.037
  366ILE      N 5671   5.210   2.481   3.165
  366ILE      H 5672   5.308   2.482   3.189
  366ILE     CA 5673   5.130   2.606   3.190
  366ILE     HA 5674   5.032   2.566   3.214
  366ILE     CB 5675   5.195   2.691   3.303
  366ILE     HB 5676   5.296   2.725   3.278
  366ILE    CG2 5677   5.127   2.821   3.327
  366ILE   HG21 5678   5.149   2.858   3.427
  366ILE   HG22 5679   5.165   2.889   3.250
  366ILE   HG23 5680   5.018   2.820   3.317
  366ILE    CG1 5681   5.216   2.607   3.440
  366ILE   HG12 5682   5.121   2.594   3.491
  366ILE   HG13 5683   5.256   2.506   3.427
  366ILE    CD1 5684   5.326   2.664   3.529
  366ILE   HD11 5685   5.283   2.746   3.587
  366ILE   HD12 5686   5.364   2.586   3.595
  366ILE   HD13 5687   5.416   2.703   3.480
  366ILE      C 5688   5.107   2.688   3.059
  366ILE      O 5689   5.197   2.686   2.971
  367LYS      N 5690   4.987   2.740   3.027
  367LYS      H 5691   4.915   2.751   3.097
  367LYS     CA 5692   4.963   2.802   2.896
  367LYS     HA 5693   5.017   2.742   2.824
  367LYS     CB 5694   4.809   2.788   2.854
  367LYS    HB2 5695   4.748   2.849   2.921
  367LYS    HB3 5696   4.798   2.833   2.755
  367LYS     CG 5697   4.759   2.645   2.833
  367LYS    HG2 5698   4.828   2.593   2.766
  367LYS    HG3 5699   4.768   2.578   2.919
  367LYS     CD 5700   4.626   2.627   2.764
  367LYS    HD2 5701   4.618   2.701   2.684
  367LYS    HD3 5702   4.623   2.524   2.728
  367LYS     CE 5703   4.512   2.641   2.874
  367LYS    HE2 5704   4.532   2.562   2.946
  367LYS    HE3 5705   4.523   2.741   2.917
  367LYS     NZ 5706   4.372   2.641   2.820
  367LYS    HZ1 5707   4.365   2.698   2.737
  367LYS    HZ2 5708   4.349   2.544   2.801
  367LYS    HZ3 5709   4.296   2.667   2.880
  367LYS      C 5710   5.019   2.940   2.886
  367LYS      O 5711   5.024   3.018   2.982
  368GLU      N 5712   5.054   2.981   2.767
  368GLU      H 5713   5.044   2.915   2.691
  368GLU     CA 5714   5.112   3.111   2.737
  368GLU     HA 5715   5.186   3.139   2.812
  368GLU     CB 5716   5.193   3.093   2.607
  368GLU    HB2 5717   5.132   3.064   2.521
  368GLU    HB3 5718   5.243   3.187   2.582
  368GLU     CG 5719   5.304   2.982   2.622
  368GLU    HG2 5720   5.257   2.884   2.637
  368GLU    HG3 5721   5.365   2.978   2.532
  368GLU     CD 5722   5.402   3.010   2.725
  368GLU    OE1 5723   5.435   2.910   2.789
  368GLU    OE2 5724   5.442   3.125   2.750
  368GLU      C 5725   5.008   3.220   2.740
  368GLU      O 5726   4.897   3.200   2.691
  369VAL      N 5727   5.049   3.334   2.802
  369VAL      H 5728   5.144   3.341   2.836
  369VAL     CA 5729   4.984   3.461   2.815
  369VAL     HA 5730   4.878   3.445   2.836
  369VAL     CB 5731   5.047   3.546   2.931
  369VAL     HB 5732   5.147   3.579   2.904
  369VAL    CG1 5733   4.950   3.669   2.957
  369VAL   HG11 5734   4.938   3.723   2.864
  369VAL   HG12 5735   4.857   3.623   2.992
  369VAL   HG13 5736   4.998   3.724   3.038
  369VAL    CG2 5737   5.048   3.470   3.065
  369VAL   HG21 5738   5.103   3.529   3.138
  369VAL   HG22 5739   4.945   3.452   3.098
  369VAL   HG23 5740   5.083   3.368   3.046
  369VAL      C 5741   4.983   3.528   2.663
  369VAL      O 5742   5.071   3.608   2.635
  370THR      N 5743   4.896   3.496   2.568
  370THR      H 5744   4.828   3.422   2.581
  370THR     CA 5745   4.902   3.549   2.429
  370THR     HA 5746   5.006   3.573   2.405
  370THR     CB 5747   4.876   3.437   2.316
  370THR     HB 5748   4.901   3.482   2.220
  370THR    CG2 5749   4.944   3.300   2.338
  370THR   HG21 5750   4.919   3.228   2.260
  370THR   HG22 5751   5.052   3.315   2.340
  370THR   HG23 5752   4.906   3.260   2.432
  370THR    OG1 5753   4.743   3.405   2.311
  370THR    HG1 5754   4.723   3.357   2.230
  370THR      C 5755   4.813   3.669   2.409
  370THR      O 5756   4.692   3.666   2.427
  371ILE      N 5757   4.872   3.783   2.378
  371ILE      H 5758   4.972   3.780   2.360
  371ILE     CA 5759   4.807   3.908   2.367
  371ILE     HA 5760   4.729   3.908   2.443
  371ILE     CB 5761   4.912   4.019   2.414
  371ILE     HB 5762   4.988   4.029   2.336
  371ILE    CG2 5763   4.860   4.162   2.423
  371ILE   HG21 5764   4.821   4.181   2.323
  371ILE   HG22 5765   4.775   4.174   2.490
  371ILE   HG23 5766   4.939   4.235   2.442
  371ILE    CG1 5767   4.985   3.985   2.546
  371ILE   HG12 5768   5.035   3.888   2.541
  371ILE   HG13 5769   5.052   4.059   2.589
  371ILE    CD1 5770   4.888   3.968   2.662
  371ILE   HD11 5771   4.820   3.896   2.616
  371ILE   HD12 5772   4.950   3.917   2.736
  371ILE   HD13 5773   4.841   4.064   2.684
  371ILE      C 5774   4.753   3.931   2.228
  371ILE      O 5775   4.815   3.904   2.128
  372ASN      N 5776   4.630   3.983   2.221
  372ASN      H 5777   4.580   3.975   2.309
  372ASN     CA 5778   4.578   4.032   2.099
  372ASN     HA 5779   4.609   3.953   2.031
  372ASN     CB 5780   4.421   4.031   2.107
  372ASN    HB2 5781   4.395   3.926   2.126
  372ASN    HB3 5782   4.401   4.094   2.194
  372ASN     CG 5783   4.347   4.068   1.980
  372ASN    OD1 5784   4.318   4.183   1.965
  372ASN    ND2 5785   4.307   3.969   1.895
  372ASN   HD21 5786   4.266   3.987   1.805
  372ASN   HD22 5787   4.341   3.876   1.918
  372ASN      C 5788   4.629   4.173   2.064
  372ASN      O 5789   4.657   4.255   2.152
  373PRO      N 5790   4.627   4.213   1.933
  373PRO     CD 5791   4.620   4.120   1.823
  373PRO    HD2 5792   4.525   4.069   1.808
  373PRO    HD3 5793   4.696   4.044   1.837
  373PRO     CG 5794   4.651   4.195   1.690
  373PRO    HG2 5795   4.586   4.169   1.607
  373PRO    HG3 5796   4.755   4.166   1.673
  373PRO     CB 5797   4.628   4.336   1.729
  373PRO    HB2 5798   4.528   4.369   1.703
  373PRO    HB3 5799   4.704   4.392   1.674
  373PRO     CA 5800   4.653   4.345   1.882
  373PRO     HA 5801   4.761   4.354   1.897
  373PRO      C 5802   4.585   4.471   1.948
  373PRO      O 5803   4.627   4.585   1.929
  374ASP      N 5804   4.475   4.440   2.021
  374ASP      H 5805   4.441   4.345   2.026
  374ASP     CA 5806   4.408   4.539   2.107
  374ASP     HA 5807   4.468   4.629   2.095
  374ASP     CB 5808   4.263   4.577   2.063
  374ASP    HB2 5809   4.268   4.586   1.954
  374ASP    HB3 5810   4.198   4.493   2.090
  374ASP     CG 5811   4.197   4.697   2.123
  374ASP    OD1 5812   4.070   4.703   2.126
  374ASP    OD2 5813   4.267   4.795   2.163
  374ASP      C 5814   4.429   4.513   2.260
  374ASP      O 5815   4.330   4.530   2.334
  375THR      N 5816   4.554   4.473   2.304
  375THR      H 5817   4.623   4.448   2.235
  375THR     CA 5818   4.611   4.469   2.441
  375THR     HA 5819   4.717   4.447   2.427
  375THR     CB 5820   4.600   4.613   2.500
  375THR     HB 5821   4.497   4.649   2.496
  375THR    CG2 5822   4.648   4.627   2.649
  375THR   HG21 5823   4.639   4.729   2.686
  375THR   HG22 5824   4.579   4.564   2.705
  375THR   HG23 5825   4.753   4.601   2.664
  375THR    OG1 5826   4.679   4.698   2.421
  375THR    HG1 5827   4.619   4.748   2.364
  375THR      C 5828   4.557   4.363   2.542
  375THR      O 5829   4.627   4.323   2.638
  376THR      N 5830   4.435   4.315   2.521
  376THR      H 5831   4.383   4.360   2.446
  376THR     CA 5832   4.378   4.196   2.588
  376THR     HA 5833   4.385   4.213   2.696
  376THR     CB 5834   4.229   4.165   2.547
  376THR     HB 5835   4.194   4.071   2.588
  376THR    CG2 5836   4.139   4.268   2.614
  376THR   HG21 5837   4.035   4.248   2.587
  376THR   HG22 5838   4.137   4.251   2.722
  376THR   HG23 5839   4.175   4.367   2.587
  376THR    OG1 5840   4.211   4.171   2.410
  376THR    HG1 5841   4.153   4.096   2.392
  376THR      C 5842   4.460   4.067   2.566
  376THR      O 5843   4.519   4.043   2.460
  377CYX      N 5844   4.453   3.979   2.667
  377CYX      H 5845   4.389   4.012   2.739
  377CYX     CA 5846   4.503   3.844   2.670
  377CYX     HA 5847   4.600   3.840   2.620
  377CYX     CB 5848   4.517   3.793   2.811
  377CYX    HB2 5849   4.418   3.795   2.855
  377CYX    HB3 5850   4.536   3.686   2.814
  377CYX     SG 5851   4.644   3.886   2.903
  377CYX      C 5852   4.411   3.750   2.591
  377CYX      O 5853   4.318   3.791   2.523
  378GLY      N 5854   4.429   3.611   2.609
  378GLY      H 5855   4.505   3.584   2.671
  378GLY     CA 5856   4.352   3.503   2.548
  378GLY    HA2 5857   4.247   3.529   2.537
  378GLY    HA3 5858   4.372   3.479   2.444
  378GLY      C 5859   4.376   3.373   2.630
  378GLY      O 5860   4.426   3.385   2.747
  379ASN      N 5861   4.358   3.254   2.572
  379ASN      H 5862   4.307   3.257   2.485
  379ASN     CA 5863   4.425   3.141   2.619
  379ASN     HA 5864   4.374   3.062   2.564
  379ASN     CB 5865   4.569   3.139   2.551
  379ASN    HB2 5866   4.570   3.184   2.452
  379ASN    HB3 5867   4.640   3.192   2.614
  379ASN     CG 5868   4.635   3.001   2.533
  379ASN    OD1 5869   4.566   2.893   2.524
  379ASN    ND2 5870   4.766   2.993   2.532
  379ASN   HD21 5871   4.810   2.905   2.510
  379ASN   HD22 5872   4.816   3.080   2.543
  379ASN      C 5873   4.406   3.100   2.768
  379ASN      O 5874   4.500   3.058   2.835
  380ASP      N 5875   4.282   3.122   2.823
  380ASP      H 5876   4.222   3.179   2.765
  380ASP     CA 5877   4.224   3.103   2.956
  380ASP     HA 5878   4.120   3.132   2.952
  380ASP     CB 5879   4.221   2.959   2.996
  380ASP    HB2 5880   4.319   2.913   2.988
  380ASP    HB3 5881   4.193   2.953   3.101
  380ASP     CG 5882   4.113   2.880   2.921
  380ASP    OD1 5883   4.009   2.937   2.884
  380ASP    OD2 5884   4.136   2.759   2.906
  380ASP      C 5885   4.281   3.204   3.064
  380ASP      O 5886   4.244   3.196   3.179
  381TRP      N 5887   4.380   3.288   3.027
  381TRP      H 5888   4.417   3.291   2.933
  381TRP     CA 5889   4.412   3.412   3.104
  381TRP     HA 5890   4.420   3.399   3.212
  381TRP     CB 5891   4.555   3.457   3.074
  381TRP    HB2 5892   4.565   3.492   2.971
  381TRP    HB3 5893   4.578   3.551   3.126
  381TRP     CG 5894   4.672   3.361   3.099
  381TRP    CD1 5895   4.729   3.283   3.003
  381TRP    HD1 5896   4.685   3.275   2.905
  381TRP    NE1 5897   4.829   3.202   3.064
  381TRP    HE1 5898   4.894   3.137   3.022
  381TRP    CE2 5899   4.828   3.234   3.199
  381TRP    CZ2 5900   4.901   3.177   3.301
  381TRP    HZ2 5901   4.980   3.107   3.280
  381TRP    CH2 5902   4.883   3.224   3.431
  381TRP    HH2 5903   4.945   3.177   3.506
  381TRP    CZ3 5904   4.790   3.321   3.465
  381TRP    HZ3 5905   4.790   3.368   3.563
  381TRP    CE3 5906   4.703   3.370   3.366
  381TRP    HE3 5907   4.632   3.451   3.377
  381TRP    CD2 5908   4.725   3.329   3.226
  381TRP      C 5909   4.313   3.522   3.066
  381TRP      O 5910   4.275   3.539   2.953
  382VAL      N 5911   4.263   3.587   3.170
  382VAL      H 5912   4.301   3.570   3.262
  382VAL     CA 5913   4.158   3.688   3.158
  382VAL     HA 5914   4.112   3.678   3.060
  382VAL     CB 5915   4.048   3.677   3.264
  382VAL     HB 5916   4.100   3.671   3.360
  382VAL    CG1 5917   3.952   3.795   3.270
  382VAL   HG11 5918   4.005   3.884   3.304
  382VAL   HG12 5919   3.915   3.815   3.169
  382VAL   HG13 5920   3.871   3.763   3.335
  382VAL    CG2 5921   3.965   3.553   3.239
  382VAL   HG21 5922   3.889   3.562   3.162
  382VAL   HG22 5923   4.020   3.461   3.217
  382VAL   HG23 5924   3.915   3.526   3.332
  382VAL      C 5925   4.231   3.822   3.151
  382VAL      O 5926   4.201   3.892   3.056
  383CYX      N 5927   4.318   3.855   3.249
  383CYX      H 5928   4.318   3.800   3.334
  383CYX     CA 5929   4.392   3.982   3.243
  383CYX     HA 5930   4.458   3.981   3.330
  383CYX     CB 5931   4.485   3.980   3.120
  383CYX    HB2 5932   4.420   3.980   3.033
  383CYX    HB3 5933   4.541   4.073   3.116
  383CYX     SG 5934   4.602   3.842   3.094
  383CYX      C 5935   4.309   4.111   3.252
  383CYX      O 5936   4.291   4.187   3.158
  384GLU      N 5937   4.245   4.124   3.366
  384GLU      H 5938   4.249   4.043   3.426
  384GLU     CA 5939   4.165   4.237   3.397
  384GLU     HA 5940   4.087   4.251   3.322
  384GLU     CB 5941   4.077   4.208   3.525
  384GLU    HB2 5942   4.148   4.194   3.607
  384GLU    HB3 5943   4.020   4.298   3.547
  384GLU     CG 5944   3.975   4.089   3.524
  384GLU    HG2 5945   3.891   4.119   3.586
  384GLU    HG3 5946   3.942   4.063   3.423
  384GLU     CD 5947   4.044   3.970   3.593
  384GLU    OE1 5948   4.128   3.902   3.535
  384GLU    OE2 5949   4.013   3.945   3.712
  384GLU      C 5950   4.251   4.366   3.402
  384GLU      O 5951   4.202   4.472   3.375
  385HIE      N 5952   4.383   4.360   3.437
  385HIE      H 5953   4.419   4.275   3.477
  385HIE     CA 5954   4.474   4.471   3.419
  385HIE     HA 5955   4.454   4.565   3.470
  385HIE     CB 5956   4.605   4.421   3.482
  385HIE    HB2 5957   4.678   4.499   3.501
  385HIE    HB3 5958   4.584   4.375   3.578
  385HIE     CG 5959   4.694   4.322   3.403
  385HIE    ND1 5960   4.657   4.200   3.359
  385HIE    CE1 5961   4.759   4.144   3.289
  385HIE    HE1 5962   4.753   4.055   3.229
  385HIE    NE2 5963   4.864   4.234   3.295
  385HIE    HE2 5964   4.951   4.229   3.244
  385HIE    CD2 5965   4.825   4.345   3.368
  385HIE    HD2 5966   4.884   4.433   3.383
  385HIE      C 5967   4.488   4.521   3.279
  385HIE      O 5968   4.538   4.634   3.268
  386ARG      N 5969   4.459   4.436   3.177
  386ARG      H 5970   4.424   4.347   3.208
  386ARG     CA 5971   4.465   4.457   3.031
  386ARG     HA 5972   4.532   4.541   3.009
  386ARG     CB 5973   4.542   4.337   2.962
  386ARG    HB2 5974   4.508   4.241   3.000
  386ARG    HB3 5975   4.510   4.343   2.859
  386ARG     CG 5976   4.697   4.348   2.963
  386ARG    HG2 5977   4.731   4.439   2.915
  386ARG    HG3 5978   4.720   4.354   3.069
  386ARG     CD 5979   4.759   4.222   2.912
  386ARG    HD2 5980   4.740   4.133   2.972
  386ARG    HD3 5981   4.719   4.195   2.815
  386ARG     NE 5982   4.903   4.241   2.906
  386ARG     HE 5983   4.959   4.226   2.989
  386ARG     CZ 5984   4.970   4.283   2.801
  386ARG    NH1 5985   4.907   4.319   2.691
  386ARG   HH11 5986   4.806   4.317   2.695
  386ARG   HH12 5987   4.951   4.343   2.604
  386ARG    NH2 5988   5.099   4.282   2.810
  386ARG   HH21 5989   5.148   4.260   2.895
  386ARG   HH22 5990   5.151   4.300   2.725
  386ARG      C 5991   4.331   4.481   2.960
  386ARG      O 5992   4.332   4.509   2.841
  387TRP      N 5993   4.217   4.492   3.040
  387TRP      H 5994   4.225   4.456   3.134
  387TRP     CA 5995   4.089   4.549   2.993
  387TRP     HA 5996   4.082   4.519   2.889
  387TRP     CB 5997   3.974   4.499   3.079
  387TRP    HB2 5998   3.988   4.524   3.184
  387TRP    HB3 5999   3.875   4.531   3.045
  387TRP     CG 6000   3.949   4.345   3.082
  387TRP    CD1 6001   3.991   4.258   2.994
  387TRP    HD1 6002   4.044   4.285   2.904
  387TRP    NE1 6003   3.931   4.135   3.007
  387TRP    HE1 6004   3.948   4.053   2.950
  387TRP    CE2 6005   3.832   4.144   3.101
  387TRP    CZ2 6006   3.757   4.039   3.164
  387TRP    HZ2 6007   3.749   3.939   3.124
  387TRP    CH2 6008   3.686   4.073   3.276
  387TRP    HH2 6009   3.610   4.005   3.313
  387TRP    CZ3 6010   3.697   4.202   3.332
  387TRP    HZ3 6011   3.640   4.224   3.422
  387TRP    CE3 6012   3.783   4.300   3.283
  387TRP    HE3 6013   3.811   4.390   3.337
  387TRP    CD2 6014   3.855   4.270   3.162
  387TRP      C 6015   4.091   4.705   2.996
  387TRP      O 6016   4.132   4.762   3.097
  388ARG      N 6017   4.044   4.773   2.889
  388ARG      H 6018   3.998   4.716   2.819
  388ARG     CA 6019   4.039   4.919   2.875
  388ARG     HA 6020   4.136   4.968   2.868
  388ARG     CB 6021   3.982   4.957   2.738
  388ARG    HB2 6022   4.039   4.907   2.660
  388ARG    HB3 6023   3.878   4.925   2.736
  388ARG     CG 6024   3.992   5.106   2.700
  388ARG    HG2 6025   3.941   5.173   2.768
  388ARG    HG3 6026   4.094   5.139   2.685
  388ARG     CD 6027   3.924   5.142   2.568
  388ARG    HD2 6028   3.820   5.110   2.563
  388ARG    HD3 6029   3.924   5.249   2.547
  388ARG     NE 6030   4.010   5.080   2.460
  388ARG     HE 6031   4.094   5.135   2.445
  388ARG     CZ 6032   3.986   4.967   2.390
  388ARG    NH1 6033   3.870   4.905   2.396
  388ARG   HH11 6034   3.807   4.932   2.470
  388ARG   HH12 6035   3.854   4.821   2.343
  388ARG    NH2 6036   4.080   4.923   2.314
  388ARG   HH21 6037   4.159   4.984   2.300
  388ARG   HH22 6038   4.067   4.844   2.252
  388ARG      C 6039   3.980   4.997   2.992
  388ARG      O 6040   4.043   5.086   3.050
  389GLN      N 6041   3.853   4.958   3.025
  389GLN      H 6042   3.819   4.881   2.970
  389GLN     CA 6043   3.779   5.007   3.139
  389GLN     HA 6044   3.753   5.111   3.116
  389GLN     CB 6045   3.660   4.917   3.180
  389GLN    HB2 6046   3.699   4.817   3.198
  389GLN    HB3 6047   3.623   4.959   3.274
  389GLN     CG 6048   3.552   4.914   3.072
  389GLN    HG2 6049   3.452   4.903   3.113
  389GLN    HG3 6050   3.568   5.008   3.019
  389GLN     CD 6051   3.578   4.803   2.972
  389GLN    OE1 6052   3.677   4.733   2.966
  389GLN    NE2 6053   3.490   4.783   2.879
  389GLN   HE21 6054   3.518   4.736   2.795
  389GLN   HE22 6055   3.404   4.837   2.881
  389GLN      C 6056   3.864   4.999   3.267
  389GLN      O 6057   3.835   5.078   3.356
  390ILE      N 6058   3.971   4.918   3.278
  390ILE      H 6059   3.990   4.853   3.203
  390ILE     CA 6060   4.065   4.918   3.393
  390ILE     HA 6061   4.011   4.961   3.478
  390ILE     CB 6062   4.097   4.774   3.431
  390ILE     HB 6063   4.144   4.743   3.338
  390ILE    CG2 6064   4.200   4.766   3.538
  390ILE   HG21 6065   4.295   4.780   3.487
  390ILE   HG22 6066   4.195   4.843   3.615
  390ILE   HG23 6067   4.194   4.662   3.571
  390ILE    CG1 6068   3.975   4.678   3.435
  390ILE   HG12 6069   3.916   4.688   3.345
  390ILE   HG13 6070   4.003   4.573   3.445
  390ILE    CD1 6071   3.876   4.711   3.538
  390ILE   HD11 6072   3.789   4.647   3.532
  390ILE   HD12 6073   3.921   4.695   3.636
  390ILE   HD13 6074   3.842   4.814   3.529
  390ILE      C 6075   4.187   4.998   3.367
  390ILE      O 6076   4.207   5.100   3.430
  391ARG      N 6077   4.259   4.962   3.259
  391ARG      H 6078   4.226   4.893   3.193
  391ARG     CA 6079   4.386   5.030   3.226
  391ARG     HA 6080   4.444   5.038   3.318
  391ARG     CB 6081   4.459   4.956   3.112
  391ARG    HB2 6082   4.566   4.975   3.114
  391ARG    HB3 6083   4.452   4.851   3.141
  391ARG     CG 6084   4.396   4.978   2.973
  391ARG    HG2 6085   4.292   4.946   2.978
  391ARG    HG3 6086   4.402   5.082   2.941
  391ARG     CD 6087   4.474   4.889   2.876
  391ARG    HD2 6088   4.579   4.917   2.873
  391ARG    HD3 6089   4.482   4.789   2.919
  391ARG     NE 6090   4.404   4.889   2.749
  391ARG     HE 6091   4.363   4.801   2.722
  391ARG     CZ 6092   4.386   4.982   2.661
  391ARG    NH1 6093   4.412   5.109   2.684
  391ARG   HH11 6094   4.460   5.144   2.766
  391ARG   HH12 6095   4.376   5.181   2.623
  391ARG    NH2 6096   4.324   4.953   2.555
  391ARG   HH21 6097   4.309   4.855   2.538
  391ARG   HH22 6098   4.316   5.022   2.481
  391ARG      C 6099   4.386   5.175   3.186
  391ARG      O 6100   4.476   5.245   3.213
  392ASN      N 6101   4.277   5.222   3.126
  392ASN      H 6102   4.201   5.157   3.111
  392ASN     CA 6103   4.253   5.367   3.115
  392ASN     HA 6104   4.347   5.408   3.077
  392ASN     CB 6105   4.167   5.392   2.990
  392ASN    HB2 6106   4.074   5.338   3.006
  392ASN    HB3 6107   4.143   5.498   2.982
  392ASN     CG 6108   4.237   5.357   2.857
  392ASN    OD1 6109   4.347   5.312   2.851
  392ASN    ND2 6110   4.166   5.384   2.752
  392ASN   HD21 6111   4.200   5.352   2.662
  392ASN   HD22 6112   4.072   5.420   2.755
  392ASN      C 6113   4.213   5.438   3.243
  392ASN      O 6114   4.240   5.562   3.254
  393MET      N 6115   4.152   5.371   3.338
  393MET      H 6116   4.146   5.271   3.330
  393MET     CA 6117   4.130   5.425   3.469
  393MET     HA 6118   4.087   5.524   3.450
  393MET     CB 6119   4.021   5.352   3.543
  393MET    HB2 6120   4.029   5.244   3.532
  393MET    HB3 6121   4.027   5.366   3.651
  393MET     CG 6122   3.882   5.400   3.486
  393MET    HG2 6123   3.872   5.367   3.383
  393MET    HG3 6124   3.811   5.336   3.538
  393MET     SD 6125   3.837   5.574   3.509
  393MET     CE 6126   3.867   5.605   3.676
  393MET    HE1 6127   3.856   5.713   3.690
  393MET    HE2 6128   3.819   5.545   3.753
  393MET    HE3 6129   3.972   5.578   3.692
  393MET      C 6130   4.262   5.437   3.551
  393MET      O 6131   4.283   5.523   3.635
  394VAL      N 6132   4.349   5.345   3.534
  394VAL      H 6133   4.318   5.279   3.465
  394VAL     CA 6134   4.485   5.343   3.589
  394VAL     HA 6135   4.485   5.356   3.697
  394VAL     CB 6136   4.553   5.207   3.554
  394VAL     HB 6137   4.547   5.185   3.447
  394VAL    CG1 6138   4.699   5.196   3.598
  394VAL   HG11 6139   4.752   5.120   3.542
  394VAL   HG12 6140   4.754   5.289   3.584
  394VAL   HG13 6141   4.707   5.186   3.706
  394VAL    CG2 6142   4.470   5.106   3.640
  394VAL   HG21 6143   4.511   5.006   3.652
  394VAL   HG22 6144   4.468   5.148   3.741
  394VAL   HG23 6145   4.371   5.080   3.600
  394VAL      C 6146   4.566   5.463   3.534
  394VAL      O 6147   4.644   5.518   3.608
  395ILE      N 6148   4.531   5.519   3.419
  395ILE      H 6149   4.468   5.470   3.358
  395ILE     CA 6150   4.581   5.651   3.381
  395ILE     HA 6151   4.681   5.669   3.422
  395ILE     CB 6152   4.603   5.656   3.227
  395ILE     HB 6153   4.518   5.611   3.175
  395ILE    CG2 6154   4.614   5.805   3.175
  395ILE   HG21 6155   4.708   5.852   3.202
  395ILE   HG22 6156   4.617   5.799   3.066
  395ILE   HG23 6157   4.533   5.871   3.207
  395ILE    CG1 6158   4.722   5.565   3.191
  395ILE   HG12 6159   4.691   5.463   3.216
  395ILE   HG13 6160   4.735   5.563   3.083
  395ILE    CD1 6161   4.860   5.587   3.253
  395ILE   HD11 6162   4.858   5.546   3.354
  395ILE   HD12 6163   4.937   5.532   3.198
  395ILE   HD13 6164   4.882   5.694   3.250
  395ILE      C 6165   4.496   5.766   3.441
  395ILE      O 6166   4.559   5.862   3.490
  396PHE      N 6167   4.365   5.756   3.451
  396PHE      H 6168   4.320   5.675   3.410
  396PHE     CA 6169   4.278   5.861   3.503
  396PHE     HA 6170   4.284   5.955   3.448
  396PHE     CB 6171   4.129   5.809   3.494
  396PHE    HB2 6172   4.106   5.792   3.389
  396PHE    HB3 6173   4.115   5.716   3.549
  396PHE     CG 6174   4.023   5.894   3.556
  396PHE    CD1 6175   4.007   5.906   3.700
  396PHE    HD1 6176   4.066   5.851   3.772
  396PHE    CE1 6177   3.903   5.982   3.761
  396PHE    HE1 6178   3.896   5.992   3.868
  396PHE     CZ 6179   3.824   6.069   3.683
  396PHE     HZ 6180   3.758   6.145   3.722
  396PHE    CE2 6181   3.835   6.046   3.543
  396PHE    HE2 6182   3.766   6.103   3.483
  396PHE    CD2 6183   3.929   5.959   3.476
  396PHE    HD2 6184   3.930   5.934   3.371
  396PHE      C 6185   4.316   5.898   3.645
  396PHE      O 6186   4.343   6.014   3.675
  397ARG      N 6187   4.352   5.796   3.726
  397ARG      H 6188   4.351   5.700   3.696
  397ARG     CA 6189   4.396   5.814   3.867
  397ARG     HA 6190   4.322   5.872   3.924
  397ARG     CB 6191   4.396   5.674   3.936
  397ARG    HB2 6192   4.304   5.634   3.892
  397ARG    HB3 6193   4.483   5.616   3.904
  397ARG     CG 6194   4.373   5.679   4.085
  397ARG    HG2 6195   4.444   5.748   4.131
  397ARG    HG3 6196   4.276   5.725   4.103
  397ARG     CD 6197   4.383   5.537   4.140
  397ARG    HD2 6198   4.312   5.474   4.088
  397ARG    HD3 6199   4.485   5.503   4.122
  397ARG     NE 6200   4.366   5.538   4.283
  397ARG     HE 6201   4.447   5.508   4.334
  397ARG     CZ 6202   4.259   5.576   4.350
  397ARG    NH1 6203   4.151   5.620   4.295
  397ARG   HH11 6204   4.155   5.636   4.195
  397ARG   HH12 6205   4.066   5.630   4.348
  397ARG    NH2 6206   4.255   5.568   4.481
  397ARG   HH21 6207   4.346   5.563   4.523
  397ARG   HH22 6208   4.169   5.591   4.528
  397ARG      C 6209   4.530   5.883   3.894
  397ARG      O 6210   4.536   5.954   3.990
  398ASN      N 6211   4.626   5.864   3.803
  398ASN      H 6212   4.600   5.809   3.722
  398ASN     CA 6213   4.754   5.925   3.792
  398ASN     HA 6214   4.808   5.928   3.887
  398ASN     CB 6215   4.834   5.841   3.692
  398ASN    HB2 6216   4.790   5.823   3.594
  398ASN    HB3 6217   4.915   5.908   3.662
  398ASN     CG 6218   4.891   5.710   3.743
  398ASN    OD1 6219   4.885   5.683   3.860
  398ASN    ND2 6220   4.939   5.631   3.655
  398ASN   HD21 6221   4.977   5.540   3.680
  398ASN   HD22 6222   4.967   5.659   3.562
  398ASN      C 6223   4.746   6.072   3.754
  398ASN      O 6224   4.798   6.165   3.817
  399VAL      N 6225   4.667   6.102   3.651
  399VAL      H 6226   4.627   6.025   3.600
  399VAL     CA 6227   4.637   6.238   3.596
  399VAL     HA 6228   4.736   6.283   3.591
  399VAL     CB 6229   4.583   6.229   3.454
  399VAL     HB 6230   4.494   6.167   3.462
  399VAL    CG1 6231   4.525   6.363   3.393
  399VAL   HG11 6232   4.596   6.444   3.409
  399VAL   HG12 6233   4.483   6.348   3.293
  399VAL   HG13 6234   4.444   6.401   3.455
  399VAL    CG2 6235   4.676   6.173   3.354
  399VAL   HG21 6236   4.671   6.065   3.369
  399VAL   HG22 6237   4.655   6.202   3.251
  399VAL   HG23 6238   4.781   6.199   3.369
  399VAL      C 6239   4.555   6.328   3.684
  399VAL      O 6240   4.583   6.448   3.681
  400VAL      N 6241   4.462   6.278   3.765
  400VAL      H 6242   4.444   6.181   3.747
  400VAL     CA 6243   4.380   6.361   3.854
  400VAL     HA 6244   4.384   6.463   3.816
  400VAL     CB 6245   4.234   6.317   3.844
  400VAL     HB 6246   4.164   6.386   3.891
  400VAL    CG1 6247   4.192   6.311   3.700
  400VAL   HG11 6248   4.234   6.223   3.650
  400VAL   HG12 6249   4.087   6.285   3.689
  400VAL   HG13 6250   4.214   6.405   3.649
  400VAL    CG2 6251   4.210   6.184   3.917
  400VAL   HG21 6252   4.285   6.109   3.890
  400VAL   HG22 6253   4.224   6.202   4.024
  400VAL   HG23 6254   4.111   6.151   3.885
  400VAL      C 6255   4.430   6.358   3.990
  400VAL      O 6256   4.369   6.411   4.076
  401ASP      N 6257   4.540   6.291   4.018
  401ASP      H 6258   4.596   6.255   3.943
  401ASP     CA 6259   4.600   6.275   4.153
  401ASP     HA 6260   4.536   6.214   4.216
  401ASP     CB 6261   4.732   6.203   4.137
  401ASP    HB2 6262   4.721   6.111   4.080
  401ASP    HB3 6263   4.800   6.265   4.079
  401ASP     CG 6264   4.803   6.172   4.268
  401ASP    OD1 6265   4.929   6.153   4.265
  401ASP    OD2 6266   4.740   6.170   4.376
  401ASP      C 6267   4.614   6.416   4.227
  401ASP      O 6268   4.680   6.508   4.182
  402GLY      N 6269   4.549   6.422   4.348
  402GLY      H 6270   4.505   6.337   4.382
  402GLY     CA 6271   4.547   6.526   4.451
  402GLY    HA2 6272   4.513   6.485   4.546
  402GLY    HA3 6273   4.645   6.572   4.465
  402GLY      C 6274   4.437   6.632   4.415
  402GLY      O 6275   4.414   6.725   4.495
  403GLN      N 6276   4.368   6.617   4.304
  403GLN      H 6277   4.403   6.544   4.243
  403GLN     CA 6278   4.248   6.697   4.265
  403GLN     HA 6279   4.270   6.804   4.269
  403GLN     CB 6280   4.217   6.669   4.112
  403GLN    HB2 6281   4.197   6.562   4.112
  403GLN    HB3 6282   4.120   6.706   4.079
  403GLN     CG 6283   4.338   6.718   4.024
  403GLN    HG2 6284   4.432   6.687   4.069
  403GLN    HG3 6285   4.335   6.668   3.927
  403GLN     CD 6286   4.358   6.866   4.000
  403GLN    OE1 6287   4.267   6.948   4.019
  403GLN    NE2 6288   4.475   6.916   3.974
  403GLN   HE21 6289   4.475   7.013   3.945
  403GLN   HE22 6290   4.560   6.867   3.997
  403GLN      C 6291   4.129   6.659   4.359
  403GLN      O 6292   4.109   6.537   4.373
  404PRO      N 6293   4.058   6.748   4.425
  404PRO     CD 6294   4.067   6.896   4.408
  404PRO    HD2 6295   4.083   6.928   4.305
  404PRO    HD3 6296   4.149   6.940   4.465
  404PRO     CG 6297   3.926   6.951   4.450
  404PRO    HG2 6298   3.851   6.941   4.373
  404PRO    HG3 6299   3.934   7.055   4.485
  404PRO     CB 6300   3.895   6.853   4.570
  404PRO    HB2 6301   3.789   6.844   4.590
  404PRO    HB3 6302   3.956   6.894   4.651
  404PRO     CA 6303   3.951   6.717   4.520
  404PRO     HA 6304   3.984   6.662   4.608
  404PRO      C 6305   3.837   6.640   4.465
  404PRO      O 6306   3.812   6.655   4.350
  405PHE      N 6307   3.760   6.571   4.551
  405PHE      H 6308   3.794   6.551   4.644
  405PHE     CA 6309   3.625   6.521   4.500
  405PHE     HA 6310   3.645   6.487   4.398
  405PHE     CB 6311   3.574   6.401   4.578
  405PHE    HB2 6312   3.647   6.324   4.552
  405PHE    HB3 6313   3.578   6.436   4.681
  405PHE     CG 6314   3.426   6.353   4.556
  405PHE    CD1 6315   3.402   6.216   4.516
  405PHE    HD1 6316   3.488   6.153   4.500
  405PHE    CE1 6317   3.276   6.180   4.472
  405PHE    HE1 6318   3.267   6.088   4.416
  405PHE     CZ 6319   3.168   6.272   4.492
  405PHE     HZ 6320   3.076   6.230   4.455
  405PHE    CE2 6321   3.191   6.397   4.543
  405PHE    HE2 6322   3.107   6.464   4.556
  405PHE    CD2 6323   3.317   6.439   4.584
  405PHE    HD2 6324   3.325   6.542   4.615
  405PHE      C 6325   3.519   6.627   4.477
  405PHE      O 6326   3.513   6.712   4.564
  406THR      N 6327   3.438   6.631   4.369
  406THR      H 6328   3.449   6.559   4.299
  406THR     CA 6329   3.349   6.747   4.331
  406THR     HA 6330   3.311   6.798   4.419
  406THR     CB 6331   3.435   6.846   4.249
  406THR     HB 6332   3.371   6.923   4.206
  406THR    CG2 6333   3.546   6.910   4.330
  406THR   HG21 6334   3.494   6.959   4.412
  406THR   HG22 6335   3.623   6.839   4.357
  406THR   HG23 6336   3.588   6.992   4.272
  406THR    OG1 6337   3.499   6.785   4.142
  406THR    HG1 6338   3.510   6.843   4.067
  406THR      C 6339   3.224   6.703   4.251
  406THR      O 6340   3.213   6.597   4.187
  407ASN      N 6341   3.129   6.797   4.242
  407ASN      H 6342   3.139   6.878   4.302
  407ASN     CA 6343   3.032   6.809   4.138
  407ASN     HA 6344   2.953   6.869   4.183
  407ASN     CB 6345   3.079   6.892   4.009
  407ASN    HB2 6346   3.167   6.849   3.962
  407ASN    HB3 6347   3.007   6.883   3.927
  407ASN     CG 6348   3.102   7.038   4.039
  407ASN    OD1 6349   3.026   7.113   4.097
  407ASN    ND2 6350   3.219   7.084   3.999
  407ASN   HD21 6351   3.260   7.164   4.046
  407ASN   HD22 6352   3.285   7.019   3.959
  407ASN      C 6353   2.948   6.684   4.116
  407ASN      O 6354   2.922   6.642   4.006
  408TRP      N 6355   2.894   6.632   4.230
  408TRP      H 6356   2.908   6.686   4.315
  408TRP     CA 6357   2.811   6.513   4.233
  408TRP     HA 6358   2.868   6.439   4.177
  408TRP     CB 6359   2.800   6.470   4.374
  408TRP    HB2 6360   2.893   6.441   4.423
  408TRP    HB3 6361   2.767   6.554   4.434
  408TRP     CG 6362   2.703   6.353   4.381
  408TRP    CD1 6363   2.572   6.370   4.398
  408TRP    HD1 6364   2.522   6.466   4.408
  408TRP    NE1 6365   2.508   6.249   4.407
  408TRP    HE1 6366   2.408   6.235   4.409
  408TRP    CE2 6367   2.602   6.151   4.388
  408TRP    CZ2 6368   2.584   6.014   4.401
  408TRP    HZ2 6369   2.488   5.978   4.434
  408TRP    CH2 6370   2.701   5.929   4.391
  408TRP    HH2 6371   2.694   5.821   4.399
  408TRP    CZ3 6372   2.823   5.984   4.362
  408TRP    HZ3 6373   2.909   5.921   4.343
  408TRP    CE3 6374   2.834   6.126   4.359
  408TRP    HE3 6375   2.932   6.169   4.344
  408TRP    CD2 6376   2.726   6.212   4.366
  408TRP      C 6377   2.674   6.532   4.162
  408TRP      O 6378   2.611   6.634   4.174
  409TYR      N 6379   2.626   6.425   4.093
  409TYR      H 6380   2.673   6.337   4.077
  409TYR     CA 6381   2.489   6.410   4.048
  409TYR     HA 6382   2.419   6.462   4.113
  409TYR     CB 6383   2.471   6.452   3.897
  409TYR    HB2 6384   2.459   6.561   3.895
  409TYR    HB3 6385   2.557   6.413   3.844
  409TYR     CG 6386   2.354   6.384   3.828
  409TYR    CD1 6387   2.229   6.437   3.809
  409TYR    HD1 6388   2.208   6.539   3.838
  409TYR    CE1 6389   2.123   6.363   3.748
  409TYR    HE1 6390   2.024   6.407   3.740
  409TYR     CZ 6391   2.155   6.247   3.684
  409TYR     OH 6392   2.072   6.191   3.596
  409TYR     HH 6393   1.981   6.222   3.598
  409TYR    CE2 6394   2.284   6.197   3.696
  409TYR    HE2 6395   2.316   6.109   3.643
  409TYR    CD2 6396   2.381   6.258   3.768
  409TYR    HD2 6397   2.481   6.218   3.762
  409TYR      C 6398   2.439   6.265   4.076
  409TYR      O 6399   2.514   6.170   4.064
  410ASP      N 6400   2.314   6.254   4.113
  410ASP      H 6401   2.272   6.345   4.104
  410ASP     CA 6402   2.236   6.132   4.114
  410ASP     HA 6403   2.278   6.062   4.042
  410ASP     CB 6404   2.231   6.069   4.256
  410ASP    HB2 6405   2.190   5.969   4.245
  410ASP    HB3 6406   2.336   6.058   4.283
  410ASP     CG 6407   2.169   6.161   4.356
  410ASP    OD1 6408   2.053   6.137   4.392
  410ASP    OD2 6409   2.227   6.242   4.427
  410ASP      C 6410   2.089   6.159   4.061
  410ASP      O 6411   2.032   6.261   4.094
  411ASN      N 6412   2.028   6.055   4.012
  411ASN      H 6413   2.087   5.976   3.993
  411ASN     CA 6414   1.878   6.046   3.994
  411ASN     HA 6415   1.842   6.147   3.976
  411ASN     CB 6416   1.860   5.972   3.862
  411ASN    HB2 6417   1.762   6.003   3.825
  411ASN    HB3 6418   1.933   6.010   3.791
  411ASN     CG 6419   1.857   5.819   3.884
  411ASN    OD1 6420   1.904   5.761   3.982
  411ASN    ND2 6421   1.801   5.743   3.790
  411ASN   HD21 6422   1.799   5.644   3.812
  411ASN   HD22 6423   1.757   5.779   3.707
  411ASN      C 6424   1.792   5.996   4.118
  411ASN      O 6425   1.682   5.956   4.098
  412GLY      N 6426   1.846   5.988   4.238
  412GLY      H 6427   1.939   6.025   4.254
  412GLY     CA 6428   1.780   5.925   4.353
  412GLY    HA2 6429   1.812   5.979   4.442
  412GLY    HA3 6430   1.672   5.935   4.352
  412GLY      C 6431   1.798   5.775   4.372
  412GLY      O 6432   1.812   5.732   4.484
  413SER      N 6433   1.806   5.707   4.259
  413SER      H 6434   1.789   5.765   4.178
  413SER     CA 6435   1.818   5.558   4.243
  413SER     HA 6436   1.813   5.509   4.340
  413SER     CB 6437   1.703   5.506   4.157
  413SER    HB2 6438   1.706   5.563   4.064
  413SER    HB3 6439   1.694   5.399   4.138
  413SER     OG 6440   1.591   5.549   4.227
  413SER     HG 6441   1.520   5.543   4.162
  413SER      C 6442   1.957   5.521   4.195
  413SER      O 6443   2.039   5.499   4.281
  414ASN      N 6444   1.982   5.492   4.064
  414ASN      H 6445   1.908   5.521   4.001
  414ASN     CA 6446   2.101   5.430   4.008
  414ASN     HA 6447   2.186   5.443   4.075
  414ASN     CB 6448   2.074   5.277   3.992
  414ASN    HB2 6449   1.983   5.262   3.933
  414ASN    HB3 6450   2.151   5.223   3.937
  414ASN     CG 6451   2.065   5.198   4.122
  414ASN    OD1 6452   2.168   5.185   4.184
  414ASN    ND2 6453   1.959   5.128   4.135
  414ASN   HD21 6454   1.949   5.061   4.209
  414ASN   HD22 6455   1.875   5.154   4.084
  414ASN      C 6456   2.165   5.500   3.882
  414ASN      O 6457   2.237   5.426   3.816
  415GLN      N 6458   2.134   5.627   3.845
  415GLN      H 6459   2.064   5.673   3.900
  415GLN     CA 6460   2.216   5.713   3.747
  415GLN     HA 6461   2.281   5.648   3.688
  415GLN     CB 6462   2.123   5.800   3.660
  415GLN    HB2 6463   2.069   5.874   3.719
  415GLN    HB3 6464   2.184   5.849   3.584
  415GLN     CG 6465   2.024   5.709   3.573
  415GLN    HG2 6466   2.086   5.636   3.522
  415GLN    HG3 6467   1.972   5.635   3.634
  415GLN     CD 6468   1.923   5.785   3.483
  415GLN    OE1 6469   1.907   5.904   3.473
  415GLN    NE2 6470   1.854   5.704   3.410
  415GLN   HE21 6471   1.775   5.735   3.354
  415GLN   HE22 6472   1.871   5.604   3.417
  415GLN      C 6473   2.297   5.813   3.844
  415GLN      O 6474   2.233   5.871   3.928
  416VAL      N 6475   2.430   5.819   3.827
  416VAL      H 6476   2.472   5.757   3.760
  416VAL     CA 6477   2.516   5.913   3.906
  416VAL     HA 6478   2.458   6.004   3.921
  416VAL     CB 6479   2.577   5.855   4.037
  416VAL     HB 6480   2.636   5.932   4.086
  416VAL    CG1 6481   2.470   5.812   4.137
  416VAL   HG11 6482   2.398   5.739   4.100
  416VAL   HG12 6483   2.518   5.762   4.221
  416VAL   HG13 6484   2.425   5.906   4.169
  416VAL    CG2 6485   2.668   5.739   4.006
  416VAL   HG21 6486   2.749   5.761   3.937
  416VAL   HG22 6487   2.714   5.700   4.097
  416VAL   HG23 6488   2.611   5.666   3.949
  416VAL      C 6489   2.620   5.977   3.816
  416VAL      O 6490   2.656   5.921   3.711
  417ALA      N 6491   2.679   6.086   3.865
  417ALA      H 6492   2.652   6.109   3.960
  417ALA     CA 6493   2.810   6.142   3.814
  417ALA     HA 6494   2.874   6.062   3.775
  417ALA     CB 6495   2.788   6.243   3.700
  417ALA    HB1 6496   2.781   6.347   3.733
  417ALA    HB2 6497   2.879   6.245   3.641
  417ALA    HB3 6498   2.702   6.226   3.635
  417ALA      C 6499   2.896   6.214   3.925
  417ALA      O 6500   2.829   6.240   4.030
  418PHE      N 6501   3.027   6.219   3.907
  418PHE      H 6502   3.059   6.189   3.816
  418PHE     CA 6503   3.117   6.297   3.988
  418PHE     HA 6504   3.067   6.392   4.011
  418PHE     CB 6505   3.148   6.223   4.120
  418PHE    HB2 6506   3.190   6.299   4.186
  418PHE    HB3 6507   3.055   6.201   4.173
  418PHE     CG 6508   3.243   6.105   4.126
  418PHE    CD1 6509   3.378   6.121   4.148
  418PHE    HD1 6510   3.426   6.218   4.163
  418PHE    CE1 6511   3.460   6.010   4.182
  418PHE    HE1 6512   3.559   6.029   4.220
  418PHE     CZ 6513   3.409   5.881   4.171
  418PHE     HZ 6514   3.468   5.797   4.206
  418PHE    CE2 6515   3.275   5.864   4.139
  418PHE    HE2 6516   3.230   5.766   4.137
  418PHE    CD2 6517   3.190   5.975   4.128
  418PHE    HD2 6518   3.085   5.955   4.114
  418PHE      C 6519   3.247   6.345   3.928
  418PHE      O 6520   3.291   6.291   3.829
  419GLY      N 6521   3.303   6.457   3.967
  419GLY      H 6522   3.264   6.504   4.047
  419GLY     CA 6523   3.433   6.510   3.920
  419GLY    HA2 6524   3.451   6.462   3.824
  419GLY    HA3 6525   3.407   6.614   3.900
  419GLY      C 6526   3.549   6.504   4.017
  419GLY      O 6527   3.540   6.472   4.139
  420ARG      N 6528   3.664   6.553   3.966
  420ARG      H 6529   3.662   6.576   3.868
  420ARG     CA 6530   3.789   6.565   4.035
  420ARG     HA 6531   3.764   6.566   4.141
  420ARG     CB 6532   3.882   6.450   4.001
  420ARG    HB2 6533   3.895   6.437   3.893
  420ARG    HB3 6534   3.971   6.474   4.060
  420ARG     CG 6535   3.849   6.309   4.056
  420ARG    HG2 6536   3.763   6.283   3.994
  420ARG    HG3 6537   3.920   6.234   4.021
  420ARG     CD 6538   3.835   6.293   4.210
  420ARG    HD2 6539   3.763   6.365   4.250
  420ARG    HD3 6540   3.791   6.195   4.226
  420ARG     NE 6541   3.970   6.315   4.264
  420ARG     HE 6542   4.000   6.411   4.275
  420ARG     CZ 6543   4.067   6.229   4.281
  420ARG    NH1 6544   4.054   6.102   4.255
  420ARG   HH11 6545   3.964   6.071   4.223
  420ARG   HH12 6546   4.134   6.041   4.251
  420ARG    NH2 6547   4.180   6.272   4.327
  420ARG   HH21 6548   4.184   6.369   4.356
  420ARG   HH22 6549   4.251   6.208   4.359
  420ARG      C 6550   3.844   6.706   3.992
  420ARG      O 6551   3.923   6.721   3.898
  421GLY      N 6552   3.795   6.805   4.063
  421GLY      H 6553   3.716   6.795   4.124
  421GLY     CA 6554   3.867   6.931   4.063
  421GLY    HA2 6555   3.828   6.998   4.141
  421GLY    HA3 6556   3.970   6.915   4.092
  421GLY      C 6557   3.871   7.000   3.930
  421GLY      O 6558   3.763   7.038   3.874
  422ASN      N 6559   3.989   7.019   3.877
  422ASN      H 6560   4.070   6.989   3.929
  422ASN     CA 6561   4.018   7.077   3.749
  422ASN     HA 6562   3.922   7.116   3.714
  422ASN     CB 6563   4.120   7.188   3.771
  422ASN    HB2 6564   4.098   7.239   3.865
  422ASN    HB3 6565   4.216   7.137   3.773
  422ASN     CG 6566   4.111   7.292   3.665
  422ASN    OD1 6567   4.197   7.299   3.573
  422ASN    ND2 6568   4.010   7.379   3.681
  422ASN   HD21 6569   3.996   7.449   3.610
  422ASN   HD22 6570   3.964   7.387   3.771
  422ASN      C 6571   4.058   6.974   3.641
  422ASN      O 6572   4.065   7.022   3.528
  423ARG      N 6573   4.085   6.842   3.665
  423ARG      H 6574   4.061   6.800   3.754
  423ARG     CA 6575   4.146   6.745   3.566
  423ARG     HA 6576   4.150   6.795   3.469
  423ARG     CB 6577   4.298   6.711   3.606
  423ARG    HB2 6578   4.304   6.650   3.696
  423ARG    HB3 6579   4.342   6.649   3.528
  423ARG     CG 6580   4.383   6.833   3.614
  423ARG    HG2 6581   4.382   6.881   3.516
  423ARG    HG3 6582   4.341   6.911   3.676
  423ARG     CD 6583   4.522   6.786   3.674
  423ARG    HD2 6584   4.579   6.875   3.704
  423ARG    HD3 6585   4.498   6.720   3.757
  423ARG     NE 6586   4.601   6.708   3.570
  423ARG     HE 6587   4.611   6.608   3.583
  423ARG     CZ 6588   4.664   6.750   3.462
  423ARG    NH1 6589   4.660   6.873   3.418
  423ARG   HH11 6590   4.599   6.938   3.465
  423ARG   HH12 6591   4.735   6.904   3.356
  423ARG    NH2 6592   4.728   6.665   3.384
  423ARG   HH21 6593   4.744   6.569   3.412
  423ARG   HH22 6594   4.760   6.692   3.292
  423ARG      C 6595   4.066   6.621   3.527
  423ARG      O 6596   4.108   6.562   3.429
  424GLY      N 6597   3.954   6.589   3.586
  424GLY      H 6598   3.916   6.636   3.667
  424GLY     CA 6599   3.882   6.466   3.544
  424GLY    HA2 6600   3.881   6.459   3.435
  424GLY    HA3 6601   3.923   6.379   3.594
  424GLY      C 6602   3.732   6.467   3.578
  424GLY      O 6603   3.692   6.523   3.681
  425PHE      N 6604   3.647   6.396   3.497
  425PHE      H 6605   3.687   6.356   3.413
  425PHE     CA 6606   3.508   6.363   3.525
  425PHE     HA 6607   3.488   6.367   3.632
  425PHE     CB 6608   3.419   6.476   3.455
  425PHE    HB2 6609   3.475   6.569   3.450
  425PHE    HB3 6610   3.408   6.441   3.353
  425PHE     CG 6611   3.283   6.518   3.524
  425PHE    CD1 6612   3.272   6.611   3.634
  425PHE    HD1 6613   3.363   6.655   3.672
  425PHE    CE1 6614   3.151   6.643   3.696
  425PHE    HE1 6615   3.141   6.729   3.760
  425PHE     CZ 6616   3.035   6.577   3.653
  425PHE     HZ 6617   2.935   6.586   3.693
  425PHE    CE2 6618   3.042   6.475   3.557
  425PHE    HE2 6619   2.952   6.425   3.525
  425PHE    CD2 6620   3.165   6.448   3.491
  425PHE    HD2 6621   3.164   6.375   3.411
  425PHE      C 6622   3.461   6.223   3.489
  425PHE      O 6623   3.504   6.155   3.400
  426ILE      N 6624   3.356   6.177   3.561
  426ILE      H 6625   3.323   6.230   3.640
  426ILE     CA 6626   3.302   6.039   3.540
  426ILE     HA 6627   3.316   6.011   3.436
  426ILE     CB 6628   3.381   5.945   3.627
  426ILE     HB 6629   3.485   5.958   3.598
  426ILE    CG2 6630   3.363   5.970   3.781
  426ILE   HG21 6631   3.393   6.071   3.811
  426ILE   HG22 6632   3.256   5.959   3.798
  426ILE   HG23 6633   3.417   5.898   3.842
  426ILE    CG1 6634   3.358   5.795   3.588
  426ILE   HG12 6635   3.257   5.759   3.607
  426ILE   HG13 6636   3.362   5.785   3.480
  426ILE    CD1 6637   3.462   5.696   3.649
  426ILE   HD11 6638   3.565   5.726   3.630
  426ILE   HD12 6639   3.459   5.704   3.758
  426ILE   HD13 6640   3.435   5.604   3.597
  426ILE      C 6641   3.150   6.039   3.561
  426ILE      O 6642   3.097   6.097   3.656
  427VAL      N 6643   3.083   5.965   3.474
  427VAL      H 6644   3.136   5.912   3.406
  427VAL     CA 6645   2.935   5.952   3.472
  427VAL     HA 6646   2.880   5.987   3.560
  427VAL     CB 6647   2.869   6.005   3.344
  427VAL     HB 6648   2.902   5.944   3.260
  427VAL    CG1 6649   2.714   6.005   3.352
  427VAL   HG11 6650   2.676   5.903   3.361
  427VAL   HG12 6651   2.681   6.070   3.433
  427VAL   HG13 6652   2.660   6.031   3.262
  427VAL    CG2 6653   2.912   6.148   3.307
  427VAL   HG21 6654   3.016   6.149   3.274
  427VAL   HG22 6655   2.851   6.186   3.226
  427VAL   HG23 6656   2.910   6.218   3.391
  427VAL      C 6657   2.904   5.801   3.481
  427VAL      O 6658   2.971   5.730   3.405
  428PHE      N 6659   2.799   5.751   3.543
  428PHE      H 6660   2.745   5.815   3.600
  428PHE     CA 6661   2.760   5.611   3.554
  428PHE     HA 6662   2.812   5.554   3.477
  428PHE     CB 6663   2.800   5.563   3.698
  428PHE    HB2 6664   2.734   5.610   3.770
  428PHE    HB3 6665   2.779   5.456   3.701
  428PHE     CG 6666   2.943   5.571   3.737
  428PHE    CD1 6667   2.999   5.676   3.809
  428PHE    HD1 6668   2.947   5.766   3.839
  428PHE    CE1 6669   3.137   5.679   3.856
  428PHE    HE1 6670   3.179   5.755   3.920
  428PHE     CZ 6671   3.219   5.567   3.822
  428PHE     HZ 6672   3.321   5.566   3.859
  428PHE    CE2 6673   3.163   5.460   3.751
  428PHE    HE2 6674   3.222   5.371   3.742
  428PHE    CD2 6675   3.032   5.461   3.710
  428PHE    HD2 6676   2.990   5.365   3.682
  428PHE      C 6677   2.609   5.596   3.547
  428PHE      O 6678   2.533   5.657   3.620
  429ASN      N 6679   2.575   5.493   3.466
  429ASN      H 6680   2.654   5.441   3.430
  429ASN     CA 6681   2.433   5.439   3.452
  429ASN     HA 6682   2.372   5.483   3.530
  429ASN     CB 6683   2.372   5.462   3.316
  429ASN    HB2 6684   2.370   5.571   3.305
  429ASN    HB3 6685   2.432   5.414   3.239
  429ASN     CG 6686   2.225   5.425   3.302
  429ASN    OD1 6687   2.163   5.394   3.402
  429ASN    ND2 6688   2.160   5.443   3.191
  429ASN   HD21 6689   2.064   5.413   3.193
  429ASN   HD22 6690   2.206   5.450   3.101
  429ASN      C 6691   2.419   5.289   3.478
  429ASN      O 6692   2.434   5.206   3.392
  430ASN      N 6693   2.370   5.261   3.601
  430ASN      H 6694   2.343   5.337   3.662
  430ASN     CA 6695   2.340   5.127   3.649
  430ASN     HA 6696   2.364   5.056   3.570
  430ASN     CB 6697   2.429   5.098   3.766
  430ASN    HB2 6698   2.531   5.136   3.755
  430ASN    HB3 6699   2.384   5.150   3.850
  430ASN     CG 6700   2.454   4.949   3.796
  430ASN    OD1 6701   2.427   4.866   3.706
  430ASN    ND2 6702   2.495   4.912   3.915
  430ASN   HD21 6703   2.493   4.813   3.933
  430ASN   HD22 6704   2.498   4.984   3.986
  430ASN      C 6705   2.189   5.113   3.678
  430ASN      O 6706   2.143   5.018   3.735
  431ASP      N 6707   2.108   5.205   3.628
  431ASP      H 6708   2.147   5.289   3.587
  431ASP     CA 6709   1.966   5.194   3.629
  431ASP     HA 6710   1.940   5.161   3.729
  431ASP     CB 6711   1.909   5.345   3.625
  431ASP    HB2 6712   1.986   5.414   3.659
  431ASP    HB3 6713   1.866   5.354   3.525
  431ASP     CG 6714   1.804   5.358   3.733
  431ASP    OD1 6715   1.806   5.449   3.823
  431ASP    OD2 6716   1.709   5.279   3.733
  431ASP      C 6717   1.905   5.100   3.524
  431ASP      O 6718   1.972   5.048   3.437
  432ASP      N 6719   1.773   5.076   3.526
  432ASP      H 6720   1.717   5.125   3.595
  432ASP     CA 6721   1.687   4.998   3.429
  432ASP     HA 6722   1.744   4.907   3.410
  432ASP     CB 6723   1.557   4.964   3.489
  432ASP    HB2 6724   1.574   4.922   3.589
  432ASP    HB3 6725   1.487   5.048   3.495
  432ASP     CG 6726   1.483   4.852   3.414
  432ASP    OD1 6727   1.372   4.875   3.363
  432ASP    OD2 6728   1.535   4.739   3.403
  432ASP      C 6729   1.660   5.072   3.298
  432ASP      O 6730   1.600   5.019   3.207
  433TRP      N 6731   1.691   5.201   3.295
  433TRP      H 6732   1.708   5.246   3.383
  433TRP     CA 6733   1.645   5.298   3.192
  433TRP     HA 6734   1.629   5.242   3.100
  433TRP     CB 6735   1.514   5.369   3.223
  433TRP    HB2 6736   1.482   5.429   3.138
  433TRP    HB3 6737   1.431   5.298   3.231
  433TRP     CG 6738   1.516   5.453   3.347
  433TRP    CD1 6739   1.519   5.401   3.472
  433TRP    HD1 6740   1.524   5.295   3.492
  433TRP    NE1 6741   1.518   5.504   3.562
  433TRP    HE1 6742   1.516   5.481   3.661
  433TRP    CE2 6743   1.534   5.627   3.505
  433TRP    CZ2 6744   1.535   5.758   3.558
  433TRP    HZ2 6745   1.531   5.764   3.666
  433TRP    CH2 6746   1.544   5.865   3.472
  433TRP    HH2 6747   1.547   5.970   3.497
  433TRP    CZ3 6748   1.554   5.844   3.329
  433TRP    HZ3 6749   1.562   5.936   3.273
  433TRP    CE3 6750   1.535   5.714   3.281
  433TRP    HE3 6751   1.531   5.690   3.175
  433TRP    CD2 6752   1.521   5.602   3.360
  433TRP      C 6753   1.750   5.401   3.157
  433TRP      O 6754   1.847   5.422   3.231
  434SER      N 6755   1.745   5.456   3.034
  434SER      H 6756   1.657   5.448   2.985
  434SER     CA 6757   1.854   5.523   2.962
  434SER     HA 6758   1.953   5.478   2.975
  434SER     CB 6759   1.820   5.535   2.812
  434SER    HB2 6760   1.737   5.606   2.807
  434SER    HB3 6761   1.903   5.574   2.755
  434SER     OG 6762   1.785   5.404   2.773
  434SER     HG 6763   1.694   5.381   2.793
  434SER      C 6764   1.871   5.666   3.021
  434SER      O 6765   1.776   5.725   3.072
  435PHE      N 6766   1.994   5.713   3.020
  435PHE      H 6767   2.066   5.668   2.964
  435PHE     CA 6768   2.030   5.853   3.065
  435PHE     HA 6769   1.942   5.900   3.110
  435PHE     CB 6770   2.142   5.849   3.163
  435PHE    HB2 6771   2.087   5.824   3.253
  435PHE    HB3 6772   2.214   5.769   3.144
  435PHE     CG 6773   2.229   5.972   3.193
  435PHE    CD1 6774   2.340   5.996   3.114
  435PHE    HD1 6775   2.367   5.924   3.038
  435PHE    CE1 6776   2.414   6.111   3.139
  435PHE    HE1 6777   2.506   6.122   3.084
  435PHE     CZ 6778   2.372   6.210   3.230
  435PHE     HZ 6779   2.429   6.301   3.240
  435PHE    CE2 6780   2.263   6.182   3.317
  435PHE    HE2 6781   2.248   6.246   3.402
  435PHE    CD2 6782   2.189   6.061   3.300
  435PHE    HD2 6783   2.113   6.033   3.371
  435PHE      C 6784   2.060   5.955   2.952
  435PHE      O 6785   2.131   5.917   2.857
  436SER      N 6786   2.018   6.076   2.957
  436SER      H 6787   1.950   6.095   3.030
  436SER     CA 6788   2.058   6.193   2.877
  436SER     HA 6789   2.163   6.182   2.850
  436SER     CB 6790   1.975   6.199   2.751
  436SER    HB2 6791   1.983   6.111   2.687
  436SER    HB3 6792   1.873   6.222   2.780
  436SER     OG 6793   2.038   6.297   2.668
  436SER     HG 6794   2.066   6.256   2.586
  436SER      C 6795   2.036   6.318   2.954
  436SER      O 6796   1.928   6.345   2.996
  437LEU      N 6797   2.140   6.405   2.963
  437LEU      H 6798   2.233   6.376   2.935
  437LEU     CA 6799   2.134   6.525   3.043
  437LEU     HA 6800   2.040   6.571   3.013
  437LEU     CB 6801   2.131   6.486   3.192
  437LEU    HB2 6802   2.081   6.391   3.211
  437LEU    HB3 6803   2.235   6.479   3.223
  437LEU     CG 6804   2.070   6.590   3.291
  437LEU     HG 6805   2.133   6.679   3.291
  437LEU    CD1 6806   1.922   6.629   3.254
  437LEU   HD11 6807   1.852   6.547   3.235
  437LEU   HD12 6808   1.894   6.701   3.331
  437LEU   HD13 6809   1.917   6.685   3.160
  437LEU    CD2 6810   2.061   6.520   3.432
  437LEU   HD21 6811   2.034   6.582   3.518
  437LEU   HD22 6812   1.998   6.431   3.430
  437LEU   HD23 6813   2.163   6.488   3.456
  437LEU      C 6814   2.252   6.627   3.009
  437LEU      O 6815   2.353   6.588   2.948
  438THR      N 6816   2.248   6.749   3.062
  438THR      H 6817   2.156   6.785   3.083
  438THR     CA 6818   2.362   6.844   3.078
  438THR     HA 6819   2.450   6.796   3.038
  438THR     CB 6820   2.343   6.972   2.991
  438THR     HB 6821   2.246   7.016   3.014
  438THR    CG2 6822   2.442   7.081   3.028
  438THR   HG21 6823   2.441   7.166   2.960
  438THR   HG22 6824   2.441   7.113   3.132
  438THR   HG23 6825   2.535   7.030   3.003
  438THR    OG1 6826   2.357   6.952   2.851
  438THR    HG1 6827   2.288   6.888   2.835
  438THR      C 6828   2.389   6.876   3.225
  438THR      O 6829   2.301   6.906   3.302
  439LEU      N 6830   2.521   6.862   3.260
  439LEU      H 6831   2.590   6.837   3.191
  439LEU     CA 6832   2.572   6.866   3.399
  439LEU     HA 6833   2.496   6.897   3.470
  439LEU     CB 6834   2.629   6.717   3.443
  439LEU    HB2 6835   2.679   6.681   3.353
  439LEU    HB3 6836   2.700   6.738   3.523
  439LEU     CG 6837   2.515   6.609   3.465
  439LEU     HG 6838   2.447   6.611   3.380
  439LEU    CD1 6839   2.555   6.459   3.469
  439LEU   HD11 6840   2.635   6.445   3.542
  439LEU   HD12 6841   2.459   6.420   3.503
  439LEU   HD13 6842   2.585   6.412   3.376
  439LEU    CD2 6843   2.429   6.648   3.585
  439LEU   HD21 6844   2.406   6.754   3.575
  439LEU   HD22 6845   2.329   6.605   3.588
  439LEU   HD23 6846   2.486   6.634   3.677
  439LEU      C 6847   2.679   6.974   3.406
  439LEU      O 6848   2.743   7.007   3.304
  440GLN      N 6849   2.704   7.018   3.527
  440GLN      H 6850   2.643   6.981   3.599
  440GLN     CA 6851   2.818   7.105   3.566
  440GLN     HA 6852   2.839   7.178   3.489
  440GLN     CB 6853   2.791   7.193   3.687
  440GLN    HB2 6854   2.715   7.262   3.651
  440GLN    HB3 6855   2.753   7.139   3.775
  440GLN     CG 6856   2.911   7.275   3.731
  440GLN    HG2 6857   2.882   7.338   3.815
  440GLN    HG3 6858   2.990   7.213   3.772
  440GLN     CD 6859   2.976   7.357   3.618
  440GLN    OE1 6860   3.089   7.331   3.574
  440GLN    NE2 6861   2.917   7.460   3.559
  440GLN   HE21 6862   2.974   7.515   3.496
  440GLN   HE22 6863   2.843   7.502   3.612
  440GLN      C 6864   2.943   7.017   3.598
  440GLN      O 6865   2.921   6.919   3.667
  441THR      N 6866   3.064   7.050   3.545
  441THR      H 6867   3.070   7.133   3.487
  441THR     CA 6868   3.187   6.971   3.558
  441THR     HA 6869   3.161   6.896   3.632
  441THR     CB 6870   3.239   6.912   3.429
  441THR     HB 6871   3.311   6.837   3.461
  441THR    CG2 6872   3.140   6.829   3.346
  441THR   HG21 6873   3.124   6.735   3.399
  441THR   HG22 6874   3.038   6.865   3.352
  441THR   HG23 6875   3.190   6.812   3.250
  441THR    OG1 6876   3.309   7.005   3.344
  441THR    HG1 6877   3.247   7.068   3.307
  441THR      C 6878   3.313   7.039   3.626
  441THR      O 6879   3.397   6.977   3.692
  442GLY      N 6880   3.314   7.174   3.624
  442GLY      H 6881   3.240   7.224   3.576
  442GLY     CA 6882   3.432   7.254   3.659
  442GLY    HA2 6883   3.402   7.355   3.633
  442GLY    HA3 6884   3.458   7.232   3.763
  442GLY      C 6885   3.568   7.229   3.582
  442GLY      O 6886   3.672   7.277   3.627
  443LEU      N 6887   3.564   7.160   3.467
  443LEU      H 6888   3.482   7.136   3.414
  443LEU     CA 6889   3.685   7.141   3.382
  443LEU     HA 6890   3.773   7.139   3.447
  443LEU     CB 6891   3.672   7.010   3.315
  443LEU    HB2 6892   3.568   6.991   3.285
  443LEU    HB3 6893   3.740   7.005   3.230
  443LEU     CG 6894   3.726   6.894   3.401
  443LEU     HG 6895   3.829   6.902   3.436
  443LEU    CD1 6896   3.644   6.869   3.525
  443LEU   HD11 6897   3.690   6.778   3.563
  443LEU   HD12 6898   3.664   6.949   3.596
  443LEU   HD13 6899   3.540   6.849   3.502
  443LEU    CD2 6900   3.725   6.763   3.320
  443LEU   HD21 6901   3.762   6.784   3.219
  443LEU   HD22 6902   3.773   6.677   3.367
  443LEU   HD23 6903   3.617   6.748   3.320
  443LEU      C 6904   3.700   7.255   3.280
  443LEU      O 6905   3.606   7.318   3.234
  444PRO      N 6906   3.822   7.290   3.240
  444PRO     CD 6907   3.942   7.256   3.314
  444PRO    HD2 6908   3.958   7.150   3.297
  444PRO    HD3 6909   3.930   7.282   3.419
  444PRO     CG 6910   4.054   7.341   3.245
  444PRO    HG2 6911   4.150   7.293   3.226
  444PRO    HG3 6912   4.075   7.422   3.315
  444PRO     CB 6913   3.991   7.393   3.117
  444PRO    HB2 6914   4.031   7.337   3.032
  444PRO    HB3 6915   4.023   7.498   3.117
  444PRO     CA 6916   3.845   7.382   3.133
  444PRO     HA 6917   3.806   7.480   3.162
  444PRO      C 6918   3.767   7.344   3.000
  444PRO      O 6919   3.736   7.228   2.973
  445ALA      N 6920   3.745   7.442   2.917
  445ALA      H 6921   3.783   7.533   2.942
  445ALA     CA 6922   3.667   7.422   2.793
  445ALA     HA 6923   3.582   7.362   2.824
  445ALA     CB 6924   3.621   7.556   2.750
  445ALA    HB1 6925   3.709   7.619   2.757
  445ALA    HB2 6926   3.590   7.555   2.645
  445ALA    HB3 6927   3.533   7.598   2.799
  445ALA      C 6928   3.738   7.338   2.682
  445ALA      O 6929   3.860   7.325   2.679
  446GLY      N 6930   3.662   7.266   2.602
  446GLY      H 6931   3.562   7.258   2.616
  446GLY     CA 6932   3.711   7.191   2.485
  446GLY    HA2 6933   3.714   7.257   2.398
  446GLY    HA3 6934   3.810   7.157   2.516
  446GLY      C 6935   3.636   7.068   2.447
  446GLY      O 6936   3.543   7.036   2.516
  447THR      N 6937   3.673   7.002   2.334
  447THR      H 6938   3.747   7.036   2.274
  447THR     CA 6939   3.626   6.865   2.308
  447THR     HA 6940   3.522   6.848   2.335
  447THR     CB 6941   3.635   6.837   2.153
  447THR     HB 6942   3.738   6.848   2.118
  447THR    CG2 6943   3.579   6.700   2.107
  447THR   HG21 6944   3.582   6.687   1.999
  447THR   HG22 6945   3.643   6.624   2.152
  447THR   HG23 6946   3.483   6.687   2.157
  447THR    OG1 6947   3.552   6.931   2.089
  447THR    HG1 6948   3.566   6.922   1.994
  447THR      C 6949   3.714   6.768   2.383
  447THR      O 6950   3.835   6.786   2.395
  448TYR      N 6951   3.659   6.660   2.427
  448TYR      H 6952   3.558   6.653   2.419
  448TYR     CA 6953   3.723   6.539   2.487
  448TYR     HA 6954   3.831   6.540   2.472
  448TYR     CB 6955   3.705   6.541   2.640
  448TYR    HB2 6956   3.598   6.530   2.655
  448TYR    HB3 6957   3.750   6.451   2.683
  448TYR     CG 6958   3.756   6.651   2.726
  448TYR    CD1 6959   3.712   6.786   2.706
  448TYR    HD1 6960   3.627   6.800   2.640
  448TYR    CE1 6961   3.755   6.895   2.785
  448TYR    HE1 6962   3.720   6.995   2.765
  448TYR     CZ 6963   3.850   6.868   2.887
  448TYR     OH 6964   3.882   6.972   2.977
  448TYR     HH 6965   3.825   7.049   2.980
  448TYR    CE2 6966   3.911   6.739   2.903
  448TYR    HE2 6967   3.990   6.723   2.974
  448TYR    CD2 6968   3.862   6.637   2.822
  448TYR    HD2 6969   3.910   6.541   2.832
  448TYR      C 6970   3.675   6.406   2.431
  448TYR      O 6971   3.558   6.399   2.384
  449CYX      N 6972   3.756   6.306   2.443
  449CYX      H 6973   3.839   6.314   2.500
  449CYX     CA 6974   3.706   6.174   2.412
  449CYX     HA 6975   3.610   6.171   2.362
  449CYX     CB 6976   3.815   6.101   2.328
  449CYX    HB2 6977   3.905   6.092   2.389
  449CYX    HB3 6978   3.801   5.993   2.321
  449CYX     SG 6979   3.877   6.180   2.183
  449CYX      C 6980   3.690   6.083   2.545
  449CYX      O 6981   3.762   6.097   2.643
  450ASP      N 6982   3.596   5.989   2.543
  450ASP      H 6983   3.541   5.979   2.459
  450ASP     CA 6984   3.573   5.901   2.658
  450ASP     HA 6985   3.569   5.956   2.752
  450ASP     CB 6986   3.441   5.830   2.644
  450ASP    HB2 6987   3.350   5.889   2.658
  450ASP    HB3 6988   3.449   5.801   2.539
  450ASP     CG 6989   3.424   5.700   2.724
  450ASP    OD1 6990   3.443   5.698   2.847
  450ASP    OD2 6991   3.389   5.596   2.666
  450ASP      C 6992   3.684   5.794   2.662
  450ASP      O 6993   3.701   5.732   2.558
  451VAL      N 6994   3.754   5.771   2.767
  451VAL      H 6995   3.736   5.820   2.853
  451VAL     CA 6996   3.862   5.672   2.785
  451VAL     HA 6997   3.908   5.678   2.686
  451VAL     CB 6998   3.978   5.726   2.877
  451VAL     HB 6999   4.075   5.684   2.854
  451VAL    CG1 7000   4.004   5.875   2.838
  451VAL   HG11 7001   4.095   5.897   2.894
  451VAL   HG12 7002   4.003   5.897   2.731
  451VAL   HG13 7003   3.918   5.933   2.871
  451VAL    CG2 7004   3.956   5.725   3.033
  451VAL   HG21 7005   3.870   5.787   3.058
  451VAL   HG22 7006   3.951   5.617   3.052
  451VAL   HG23 7007   4.048   5.759   3.080
  451VAL      C 7008   3.811   5.530   2.815
  451VAL      O 7009   3.895   5.437   2.807
  452ILE      N 7010   3.684   5.507   2.849
  452ILE      H 7011   3.618   5.582   2.857
  452ILE     CA 7012   3.621   5.381   2.890
  452ILE     HA 7013   3.704   5.323   2.930
  452ILE     CB 7014   3.510   5.396   2.992
  452ILE     HB 7015   3.425   5.437   2.937
  452ILE    CG2 7016   3.465   5.256   3.041
  452ILE   HG21 7017   3.368   5.264   3.090
  452ILE   HG22 7018   3.446   5.190   2.956
  452ILE   HG23 7019   3.551   5.217   3.096
  452ILE    CG1 7020   3.541   5.494   3.109
  452ILE   HG12 7021   3.563   5.588   3.058
  452ILE   HG13 7022   3.450   5.508   3.166
  452ILE    CD1 7023   3.661   5.444   3.187
  452ILE   HD11 7024   3.649   5.354   3.247
  452ILE   HD12 7025   3.749   5.438   3.123
  452ILE   HD13 7026   3.693   5.513   3.265
  452ILE      C 7027   3.580   5.295   2.769
  452ILE      O 7028   3.611   5.175   2.771
  453SER      N 7029   3.523   5.348   2.658
  453SER      H 7030   3.487   5.442   2.663
  453SER     CA 7031   3.485   5.272   2.538
  453SER     HA 7032   3.458   5.172   2.570
  453SER     CB 7033   3.366   5.335   2.469
  453SER    HB2 7034   3.346   5.278   2.378
  453SER    HB3 7035   3.284   5.305   2.533
  453SER     OG 7036   3.379   5.470   2.439
  453SER     HG 7037   3.389   5.510   2.525
  453SER      C 7038   3.595   5.250   2.439
  453SER      O 7039   3.583   5.162   2.355
  454GLY      N 7040   3.701   5.334   2.441
  454GLY      H 7041   3.715   5.402   2.514
  454GLY     CA 7042   3.806   5.337   2.343
  454GLY    HA2 7043   3.831   5.233   2.319
  454GLY    HA3 7044   3.750   5.383   2.261
  454GLY      C 7045   3.930   5.420   2.373
  454GLY      O 7046   3.929   5.493   2.472
  455ASP      N 7047   4.031   5.409   2.285
  455ASP      H 7048   4.016   5.353   2.203
  455ASP     CA 7049   4.167   5.466   2.320
  455ASP     HA 7050   4.165   5.492   2.426
  455ASP     CB 7051   4.273   5.362   2.287
  455ASP    HB2 7052   4.249   5.315   2.192
  455ASP    HB3 7053   4.373   5.404   2.281
  455ASP     CG 7054   4.272   5.258   2.389
  455ASP    OD1 7055   4.258   5.137   2.355
  455ASP    OD2 7056   4.282   5.291   2.510
  455ASP      C 7057   4.190   5.593   2.232
  455ASP      O 7058   4.103   5.623   2.154
  456LYS      N 7059   4.304   5.659   2.242
  456LYS      H 7060   4.360   5.637   2.324
  456LYS     CA 7061   4.368   5.759   2.155
  456LYS     HA 7062   4.282   5.814   2.120
  456LYS     CB 7063   4.465   5.844   2.234
  456LYS    HB2 7064   4.412   5.870   2.326
  456LYS    HB3 7065   4.548   5.779   2.259
  456LYS     CG 7066   4.535   5.964   2.165
  456LYS    HG2 7067   4.608   5.922   2.097
  456LYS    HG3 7068   4.470   6.026   2.103
  456LYS     CD 7069   4.617   6.054   2.258
  456LYS    HD2 7070   4.556   6.085   2.342
  456LYS    HD3 7071   4.701   6.004   2.307
  456LYS     CE 7072   4.651   6.197   2.194
  456LYS    HE2 7073   4.692   6.166   2.098
  456LYS    HE3 7074   4.556   6.248   2.179
  456LYS     NZ 7075   4.747   6.287   2.268
  456LYS    HZ1 7076   4.767   6.366   2.207
  456LYS    HZ2 7077   4.704   6.319   2.354
  456LYS    HZ3 7078   4.836   6.243   2.282
  456LYS      C 7079   4.445   5.691   2.042
  456LYS      O 7080   4.501   5.584   2.048
  457ILE      N 7081   4.454   5.771   1.928
  457ILE      H 7082   4.429   5.868   1.941
  457ILE     CA 7083   4.502   5.734   1.792
  457ILE     HA 7084   4.577   5.658   1.811
  457ILE     CB 7085   4.390   5.655   1.704
  457ILE     HB 7086   4.445   5.579   1.648
  457ILE    CG2 7087   4.312   5.553   1.789
  457ILE   HG21 7088   4.387   5.502   1.850
  457ILE   HG22 7089   4.245   5.615   1.848
  457ILE   HG23 7090   4.254   5.486   1.726
  457ILE    CG1 7091   4.303   5.760   1.631
  457ILE   HG12 7092   4.287   5.838   1.705
  457ILE   HG13 7093   4.346   5.796   1.538
  457ILE    CD1 7094   4.169   5.704   1.593
  457ILE   HD11 7095   4.112   5.712   1.686
  457ILE   HD12 7096   4.122   5.766   1.517
  457ILE   HD13 7097   4.173   5.597   1.571
  457ILE      C 7098   4.563   5.854   1.719
  457ILE      O 7099   4.562   5.966   1.766
  458ASN      N 7100   4.621   5.827   1.605
  458ASN      H 7101   4.617   5.737   1.560
  458ASN     CA 7102   4.685   5.939   1.521
  458ASN     HA 7103   4.765   5.984   1.580
  458ASN     CB 7104   4.740   5.870   1.389
  458ASN    HB2 7105   4.830   5.820   1.425
  458ASN    HB3 7106   4.681   5.781   1.372
  458ASN     CG 7107   4.763   5.946   1.267
  458ASN    OD1 7108   4.739   6.064   1.246
  458ASN    ND2 7109   4.813   5.875   1.169
  458ASN   HD21 7110   4.833   5.912   1.078
  458ASN   HD22 7111   4.834   5.776   1.176
  458ASN      C 7112   4.575   6.053   1.496
  458ASN      O 7113   4.473   6.037   1.434
  459GLY      N 7114   4.604   6.165   1.553
  459GLY      H 7115   4.692   6.179   1.601
  459GLY     CA 7116   4.525   6.284   1.538
  459GLY    HA2 7117   4.574   6.374   1.575
  459GLY    HA3 7118   4.515   6.294   1.430
  459GLY      C 7119   4.390   6.276   1.606
  459GLY      O 7120   4.311   6.363   1.573
  460ASN      N 7121   4.345   6.170   1.676
  460ASN      H 7122   4.419   6.104   1.695
  460ASN     CA 7123   4.209   6.138   1.713
  460ASN     HA 7124   4.156   6.222   1.758
  460ASN     CB 7125   4.131   6.108   1.582
  460ASN    HB2 7126   4.167   6.164   1.495
  460ASN    HB3 7127   4.153   6.009   1.544
  460ASN     CG 7128   3.981   6.126   1.586
  460ASN    OD1 7129   3.919   6.182   1.674
  460ASN    ND2 7130   3.907   6.080   1.487
  460ASN   HD21 7131   3.814   6.115   1.472
  460ASN   HD22 7132   3.942   6.013   1.420
  460ASN      C 7133   4.199   6.039   1.832
  460ASN      O 7134   4.288   6.018   1.907
  461CYX      N 7135   4.092   5.966   1.831
  461CYX      H 7136   4.021   5.975   1.760
  461CYX     CA 7137   4.058   5.870   1.942
  461CYX     HA 7138   4.145   5.813   1.973
  461CYX     CB 7139   4.019   5.952   2.059
  461CYX    HB2 7140   3.997   5.887   2.143
  461CYX    HB3 7141   4.096   6.027   2.078
  461CYX     SG 7142   3.871   6.045   2.029
  461CYX      C 7143   3.942   5.788   1.898
  461CYX      O 7144   3.871   5.821   1.806
  462THR      N 7145   3.921   5.665   1.950
  462THR      H 7146   3.980   5.645   2.030
  462THR     CA 7147   3.805   5.580   1.918
  462THR     HA 7148   3.759   5.602   1.822
  462THR     CB 7149   3.845   5.431   1.913
  462THR     HB 7150   3.754   5.373   1.904
  462THR    CG2 7151   3.940   5.391   1.799
  462THR   HG21 7152   4.025   5.460   1.804
  462THR   HG22 7153   3.980   5.290   1.811
  462THR   HG23 7154   3.886   5.410   1.706
  462THR    OG1 7155   3.922   5.386   2.020
  462THR    HG1 7156   3.960   5.298   2.008
  462THR      C 7157   3.696   5.590   2.018
  462THR      O 7158   3.583   5.551   1.984
  463GLY      N 7159   3.726   5.628   2.143
  463GLY      H 7160   3.823   5.640   2.168
  463GLY     CA 7161   3.613   5.655   2.237
  463GLY    HA2 7162   3.539   5.574   2.237
  463GLY    HA3 7163   3.652   5.661   2.338
  463GLY      C 7164   3.531   5.781   2.202
  463GLY      O 7165   3.568   5.849   2.110
  464ILE      N 7166   3.411   5.791   2.261
  464ILE      H 7167   3.390   5.725   2.335
  464ILE     CA 7168   3.311   5.886   2.213
  464ILE     HA 7169   3.312   5.897   2.104
  464ILE     CB 7170   3.167   5.830   2.224
  464ILE     HB 7171   3.108   5.896   2.161
  464ILE    CG2 7172   3.159   5.692   2.163
  464ILE   HG21 7173   3.217   5.681   2.071
  464ILE   HG22 7174   3.187   5.622   2.241
  464ILE   HG23 7175   3.056   5.670   2.133
  464ILE    CG1 7176   3.121   5.830   2.372
  464ILE   HG12 7177   3.183   5.763   2.431
  464ILE   HG13 7178   3.133   5.932   2.408
  464ILE    CD1 7179   2.970   5.793   2.382
  464ILE   HD11 7180   2.944   5.695   2.344
  464ILE   HD12 7181   2.944   5.798   2.488
  464ILE   HD13 7182   2.906   5.859   2.324
  464ILE      C 7183   3.329   6.029   2.267
  464ILE      O 7184   3.370   6.054   2.380
  465LYS      N 7185   3.292   6.122   2.177
  465LYS      H 7186   3.247   6.087   2.094
  465LYS     CA 7187   3.315   6.265   2.188
  465LYS     HA 7188   3.410   6.282   2.241
  465LYS     CB 7189   3.342   6.332   2.053
  465LYS    HB2 7190   3.267   6.307   1.978
  465LYS    HB3 7191   3.335   6.439   2.072
  465LYS     CG 7192   3.481   6.311   1.991
  465LYS    HG2 7193   3.562   6.336   2.060
  465LYS    HG3 7194   3.482   6.203   1.975
  465LYS     CD 7195   3.505   6.377   1.851
  465LYS    HD2 7196   3.420   6.359   1.784
  465LYS    HD3 7197   3.500   6.486   1.843
  465LYS     CE 7198   3.631   6.326   1.781
  465LYS    HE2 7199   3.669   6.398   1.708
  465LYS    HE3 7200   3.712   6.317   1.853
  465LYS     NZ 7201   3.601   6.198   1.716
  465LYS    HZ1 7202   3.517   6.212   1.661
  465LYS    HZ2 7203   3.672   6.156   1.657
  465LYS    HZ3 7204   3.570   6.130   1.784
  465LYS      C 7205   3.209   6.349   2.273
  465LYS      O 7206   3.088   6.330   2.251
  466ILE      N 7207   3.267   6.432   2.359
  466ILE      H 7208   3.368   6.434   2.358
  466ILE     CA 7209   3.211   6.518   2.466
  466ILE     HA 7210   3.103   6.529   2.456
  466ILE     CB 7211   3.238   6.464   2.607
  466ILE     HB 7212   3.344   6.477   2.627
  466ILE    CG2 7213   3.154   6.537   2.721
  466ILE   HG21 7214   3.204   6.632   2.735
  466ILE   HG22 7215   3.049   6.554   2.699
  466ILE   HG23 7216   3.176   6.482   2.812
  466ILE    CG1 7217   3.202   6.314   2.613
  466ILE   HG12 7218   3.263   6.263   2.538
  466ILE   HG13 7219   3.218   6.260   2.706
  466ILE    CD1 7220   3.055   6.285   2.590
  466ILE   HD11 7221   2.995   6.333   2.667
  466ILE   HD12 7222   3.019   6.313   2.491
  466ILE   HD13 7223   3.044   6.176   2.597
  466ILE      C 7224   3.267   6.657   2.468
  466ILE      O 7225   3.387   6.683   2.454
  467TYR      N 7226   3.180   6.756   2.490
  467TYR      H 7227   3.090   6.720   2.516
  467TYR     CA 7228   3.208   6.899   2.469
  467TYR     HA 7229   3.312   6.917   2.441
  467TYR     CB 7230   3.121   6.940   2.344
  467TYR    HB2 7231   3.143   6.875   2.259
  467TYR    HB3 7232   3.014   6.929   2.366
  467TYR     CG 7233   3.141   7.083   2.298
  467TYR    CD1 7234   3.267   7.108   2.237
  467TYR    HD1 7235   3.350   7.039   2.244
  467TYR    CE1 7236   3.281   7.223   2.159
  467TYR    HE1 7237   3.378   7.240   2.115
  467TYR     CZ 7238   3.171   7.304   2.131
  467TYR     OH 7239   3.193   7.423   2.056
  467TYR     HH 7240   3.114   7.475   2.046
  467TYR    CE2 7241   3.046   7.277   2.184
  467TYR    HE2 7242   2.963   7.338   2.152
  467TYR    CD2 7243   3.028   7.170   2.275
  467TYR    HD2 7244   2.926   7.149   2.303
  467TYR      C 7245   3.180   7.000   2.593
  467TYR      O 7246   3.067   6.999   2.641
  468VAL      N 7247   3.286   7.059   2.644
  468VAL      H 7248   3.372   7.014   2.615
  468VAL     CA 7249   3.282   7.134   2.777
  468VAL     HA 7250   3.204   7.104   2.846
  468VAL     CB 7251   3.408   7.103   2.867
  468VAL     HB 7252   3.493   7.133   2.806
  468VAL    CG1 7253   3.404   7.190   2.998
  468VAL   HG11 7254   3.303   7.181   3.039
  468VAL   HG12 7255   3.477   7.170   3.076
  468VAL   HG13 7256   3.416   7.294   2.970
  468VAL    CG2 7257   3.411   6.954   2.899
  468VAL   HG21 7258   3.511   6.933   2.936
  468VAL   HG22 7259   3.332   6.923   2.968
  468VAL   HG23 7260   3.406   6.897   2.807
  468VAL      C 7261   3.278   7.282   2.741
  468VAL      O 7262   3.367   7.344   2.673
  469SER      N 7263   3.171   7.349   2.783
  469SER      H 7264   3.101   7.300   2.837
  469SER     CA 7265   3.143   7.492   2.761
  469SER     HA 7266   3.150   7.516   2.655
  469SER     CB 7267   2.994   7.522   2.787
  469SER    HB2 7268   2.973   7.625   2.758
  469SER    HB3 7269   2.930   7.460   2.725
  469SER     OG 7270   2.957   7.498   2.920
  469SER     HG 7271   2.924   7.408   2.916
  469SER      C 7272   3.225   7.583   2.847
  469SER      O 7273   3.282   7.542   2.950
  470ASP      N 7274   3.222   7.717   2.810
  470ASP      H 7275   3.161   7.742   2.734
  470ASP     CA 7276   3.282   7.824   2.893
  470ASP     HA 7277   3.380   7.792   2.928
  470ASP     CB 7278   3.299   7.950   2.809
  470ASP    HB2 7279   3.334   7.921   2.710
  470ASP    HB3 7280   3.204   8.003   2.812
  470ASP     CG 7281   3.398   8.053   2.864
  470ASP    OD1 7282   3.509   8.018   2.910
  470ASP    OD2 7283   3.347   8.169   2.861
  470ASP      C 7284   3.200   7.856   3.016
  470ASP      O 7285   3.239   7.948   3.089
  471ASP      N 7286   3.087   7.794   3.040
  471ASP      H 7287   3.065   7.717   2.979
  471ASP     CA 7288   3.021   7.785   3.169
  471ASP     HA 7289   3.047   7.868   3.236
  471ASP     CB 7290   2.868   7.805   3.151
  471ASP    HB2 7291   2.860   7.868   3.062
  471ASP    HB3 7292   2.819   7.711   3.129
  471ASP     CG 7293   2.801   7.868   3.268
  471ASP    OD1 7294   2.696   7.822   3.321
  471ASP    OD2 7295   2.850   7.974   3.302
  471ASP      C 7296   3.059   7.658   3.256
  471ASP      O 7297   3.015   7.643   3.370
  472GLY      N 7298   3.142   7.563   3.202
  472GLY      H 7299   3.175   7.584   3.108
  472GLY     CA 7300   3.188   7.441   3.270
  472GLY    HA2 7301   3.293   7.422   3.243
  472GLY    HA3 7302   3.185   7.459   3.377
  472GLY      C 7303   3.100   7.322   3.241
  472GLY      O 7304   3.130   7.212   3.292
  473LYS      N 7305   2.987   7.344   3.171
  473LYS      H 7306   2.978   7.438   3.135
  473LYS     CA 7307   2.870   7.259   3.144
  473LYS     HA 7308   2.869   7.187   3.227
  473LYS     CB 7309   2.741   7.341   3.136
  473LYS    HB2 7310   2.748   7.406   3.048
  473LYS    HB3 7311   2.669   7.262   3.116
  473LYS     CG 7312   2.702   7.422   3.265
  473LYS    HG2 7313   2.696   7.352   3.349
  473LYS    HG3 7314   2.780   7.497   3.280
  473LYS     CD 7315   2.575   7.491   3.244
  473LYS    HD2 7316   2.598   7.577   3.181
  473LYS    HD3 7317   2.500   7.426   3.198
  473LYS     CE 7318   2.519   7.534   3.377
  473LYS    HE2 7319   2.497   7.440   3.428
  473LYS    HE3 7320   2.592   7.591   3.435
  473LYS     NZ 7321   2.395   7.608   3.365
  473LYS    HZ1 7322   2.326   7.548   3.323
  473LYS    HZ2 7323   2.363   7.634   3.458
  473LYS    HZ3 7324   2.400   7.697   3.318
  473LYS      C 7325   2.896   7.172   3.021
  473LYS      O 7326   2.954   7.217   2.924
  474ALA      N 7327   2.858   7.048   3.040
  474ALA      H 7328   2.831   7.018   3.132
  474ALA     CA 7329   2.873   6.946   2.932
  474ALA     HA 7330   2.872   6.999   2.836
  474ALA     CB 7331   3.003   6.872   2.946
  474ALA    HB1 7332   3.034   6.796   2.876
  474ALA    HB2 7333   3.090   6.938   2.954
  474ALA    HB3 7334   3.003   6.825   3.044
  474ALA      C 7335   2.753   6.858   2.921
  474ALA      O 7336   2.701   6.823   3.024
  475HIE      N 7337   2.716   6.810   2.801
  475HIE      H 7338   2.769   6.834   2.719
  475HIE     CA 7339   2.619   6.702   2.775
  475HIE     HA 7340   2.551   6.710   2.859
  475HIE     CB 7341   2.546   6.724   2.640
  475HIE    HB2 7342   2.463   6.789   2.669
  475HIE    HB3 7343   2.607   6.761   2.558
  475HIE     CG 7344   2.473   6.605   2.597
  475HIE    ND1 7345   2.521   6.513   2.500
  475HIE    CE1 7346   2.417   6.429   2.487
  475HIE    HE1 7347   2.418   6.355   2.408
  475HIE    NE2 7348   2.319   6.443   2.579
  475HIE    HE2 7349   2.244   6.378   2.595
  475HIE    CD2 7350   2.345   6.569   2.635
  475HIE    HD2 7351   2.269   6.624   2.690
  475HIE      C 7352   2.681   6.563   2.786
  475HIE      O 7353   2.785   6.538   2.719
  476PHE      N 7354   2.621   6.470   2.855
  476PHE      H 7355   2.533   6.492   2.900
  476PHE     CA 7356   2.651   6.323   2.842
  476PHE     HA 7357   2.713   6.304   2.754
  476PHE     CB 7358   2.731   6.280   2.966
  476PHE    HB2 7359   2.664   6.280   3.052
  476PHE    HB3 7360   2.766   6.177   2.957
  476PHE     CG 7361   2.849   6.359   3.009
  476PHE    CD1 7362   2.981   6.309   3.007
  476PHE    HD1 7363   2.991   6.210   2.965
  476PHE    CE1 7364   3.091   6.374   3.057
  476PHE    HE1 7365   3.189   6.330   3.053
  476PHE     CZ 7366   3.073   6.500   3.124
  476PHE     HZ 7367   3.161   6.552   3.157
  476PHE    CE2 7368   2.944   6.555   3.134
  476PHE    HE2 7369   2.932   6.656   3.171
  476PHE    CD2 7370   2.837   6.485   3.082
  476PHE    HD2 7371   2.739   6.528   3.093
  476PHE      C 7372   2.520   6.240   2.832
  476PHE      O 7373   2.411   6.293   2.847
  477SER      N 7374   2.531   6.113   2.791
  477SER      H 7375   2.621   6.079   2.757
  477SER     CA 7376   2.415   6.022   2.759
  477SER     HA 7377   2.338   6.037   2.835
  477SER     CB 7378   2.350   6.059   2.625
  477SER    HB2 7379   2.263   5.995   2.610
  477SER    HB3 7380   2.309   6.159   2.637
  477SER     OG 7381   2.448   6.052   2.523
  477SER     HG 7382   2.528   6.095   2.554
  477SER      C 7383   2.461   5.878   2.771
  477SER      O 7384   2.564   5.840   2.710
  478ILE      N 7385   2.380   5.789   2.832
  478ILE      H 7386   2.288   5.822   2.858
  478ILE     CA 7387   2.410   5.639   2.841
  478ILE     HA 7388   2.464   5.618   2.749
  478ILE     CB 7389   2.497   5.592   2.970
  478ILE     HB 7390   2.423   5.589   3.051
  478ILE    CG2 7391   2.536   5.439   2.969
  478ILE   HG21 7392   2.599   5.409   3.053
  478ILE   HG22 7393   2.445   5.378   2.968
  478ILE   HG23 7394   2.590   5.404   2.882
  478ILE    CG1 7395   2.609   5.691   3.001
  478ILE   HG12 7396   2.693   5.662   2.937
  478ILE   HG13 7397   2.582   5.796   2.989
  478ILE    CD1 7398   2.658   5.684   3.146
  478ILE   HD11 7399   2.575   5.714   3.210
  478ILE   HD12 7400   2.691   5.586   3.181
  478ILE   HD13 7401   2.742   5.752   3.162
  478ILE      C 7402   2.286   5.551   2.814
  478ILE      O 7403   2.206   5.539   2.909
  479SER      N 7404   2.272   5.493   2.696
  479SER      H 7405   2.362   5.477   2.652
  479SER     CA 7406   2.158   5.410   2.673
  479SER     HA 7407   2.070   5.473   2.687
  479SER     CB 7408   2.159   5.371   2.518
  479SER    HB2 7409   2.057   5.336   2.508
  479SER    HB3 7410   2.189   5.450   2.449
  479SER     OG 7411   2.236   5.255   2.494
  479SER     HG 7412   2.251   5.248   2.399
  479SER      C 7413   2.148   5.281   2.753
  479SER      O 7414   2.252   5.229   2.793
  480ASN      N 7415   2.029   5.218   2.760
  480ASN      H 7416   1.945   5.273   2.747
  480ASN     CA 7417   2.016   5.087   2.829
  480ASN     HA 7418   2.090   5.082   2.908
  480ASN     CB 7419   1.878   5.092   2.907
  480ASN    HB2 7420   1.868   5.005   2.971
  480ASN    HB3 7421   1.880   5.180   2.970
  480ASN     CG 7422   1.761   5.093   2.817
  480ASN    OD1 7423   1.775   5.090   2.697
  480ASN    ND2 7424   1.638   5.106   2.868
  480ASN   HD21 7425   1.561   5.130   2.807
  480ASN   HD22 7426   1.618   5.069   2.959
  480ASN      C 7427   2.044   4.966   2.737
  480ASN      O 7428   2.021   4.857   2.783
  481SER      N 7429   2.110   4.986   2.623
  481SER      H 7430   2.130   5.084   2.606
  481SER     CA 7431   2.158   4.879   2.530
  481SER     HA 7432   2.156   4.782   2.581
  481SER     CB 7433   2.067   4.865   2.410
  481SER    HB2 7434   2.108   4.783   2.350
  481SER    HB3 7435   1.971   4.844   2.457
  481SER     OG 7436   2.057   4.976   2.326
  481SER     HG 7437   1.989   4.963   2.259
  481SER      C 7438   2.308   4.890   2.496
  481SER      O 7439   2.364   4.800   2.423
  482ALA      N 7440   2.379   4.991   2.550
  482ALA      H 7441   2.335   5.060   2.610
  482ALA     CA 7442   2.526   5.007   2.531
  482ALA     HA 7443   2.547   5.011   2.424
  482ALA     CB 7444   2.566   5.140   2.593
  482ALA    HB1 7445   2.585   5.118   2.698
  482ALA    HB2 7446   2.653   5.173   2.537
  482ALA    HB3 7447   2.491   5.219   2.604
  482ALA      C 7448   2.615   4.890   2.586
  482ALA      O 7449   2.565   4.805   2.663
  483GLU      N 7450   2.744   4.883   2.556
  483GLU      H 7451   2.792   4.958   2.508
  483GLU     CA 7452   2.823   4.779   2.618
  483GLU     HA 7453   2.760   4.690   2.628
  483GLU     CB 7454   2.940   4.731   2.525
  483GLU    HB2 7455   2.997   4.817   2.490
  483GLU    HB3 7456   3.004   4.656   2.570
  483GLU     CG 7457   2.882   4.663   2.399
  483GLU    HG2 7458   2.802   4.721   2.352
  483GLU    HG3 7459   2.957   4.657   2.320
  483GLU     CD 7460   2.836   4.521   2.424
  483GLU    OE1 7461   2.902   4.421   2.394
  483GLU    OE2 7462   2.725   4.508   2.489
  483GLU      C 7463   2.884   4.806   2.758
  483GLU      O 7464   2.886   4.726   2.852
  484ASP      N 7465   2.911   4.935   2.786
  484ASP      H 7466   2.907   4.992   2.703
  484ASP     CA 7467   2.965   4.990   2.907
  484ASP     HA 7468   2.996   4.907   2.970
  484ASP     CB 7469   3.089   5.071   2.863
  484ASP    HB2 7470   3.069   5.143   2.784
  484ASP    HB3 7471   3.126   5.126   2.950
  484ASP     CG 7472   3.194   4.975   2.819
  484ASP    OD1 7473   3.240   4.888   2.897
  484ASP    OD2 7474   3.233   4.968   2.699
  484ASP      C 7475   2.866   5.071   2.982
  484ASP      O 7476   2.792   5.155   2.923
  485PRO      N 7477   2.848   5.065   3.115
  485PRO     CD 7478   2.916   4.964   3.194
  485PRO    HD2 7479   3.017   5.002   3.214
  485PRO    HD3 7480   2.906   4.867   3.147
  485PRO     CG 7481   2.840   4.959   3.325
  485PRO    HG2 7482   2.917   5.000   3.392
  485PRO    HG3 7483   2.804   4.858   3.343
  485PRO     CB 7484   2.723   5.055   3.312
  485PRO    HB2 7485   2.712   5.112   3.405
  485PRO    HB3 7486   2.629   5.009   3.280
  485PRO     CA 7487   2.755   5.144   3.194
  485PRO     HA 7488   2.666   5.170   3.137
  485PRO      C 7489   2.811   5.279   3.237
  485PRO      O 7490   2.755   5.343   3.327
  486PHE      N 7491   2.930   5.322   3.201
  486PHE      H 7492   2.973   5.271   3.125
  486PHE     CA 7493   3.005   5.441   3.251
  486PHE     HA 7494   2.927   5.515   3.272
  486PHE     CB 7495   3.077   5.406   3.384
  486PHE    HB2 7496   3.080   5.493   3.449
  486PHE    HB3 7497   3.016   5.336   3.442
  486PHE     CG 7498   3.219   5.351   3.367
  486PHE    CD1 7499   3.243   5.221   3.325
  486PHE    HD1 7500   3.158   5.165   3.288
  486PHE    CE1 7501   3.363   5.160   3.338
  486PHE    HE1 7502   3.383   5.065   3.292
  486PHE     CZ 7503   3.464   5.231   3.399
  486PHE     HZ 7504   3.554   5.179   3.429
  486PHE    CE2 7505   3.452   5.371   3.431
  486PHE    HE2 7506   3.536   5.421   3.476
  486PHE    CD2 7507   3.328   5.428   3.414
  486PHE    HD2 7508   3.321   5.535   3.423
  486PHE      C 7509   3.094   5.513   3.147
  486PHE      O 7510   3.165   5.452   3.071
  487ILE      N 7511   3.100   5.646   3.156
  487ILE      H 7512   3.064   5.690   3.240
  487ILE     CA 7513   3.181   5.733   3.074
  487ILE     HA 7514   3.236   5.674   3.000
  487ILE     CB 7515   3.094   5.849   3.000
  487ILE     HB 7516   3.054   5.915   3.077
  487ILE    CG2 7517   3.195   5.936   2.915
  487ILE   HG21 7518   3.147   6.018   2.863
  487ILE   HG22 7519   3.267   5.989   2.977
  487ILE   HG23 7520   3.248   5.876   2.841
  487ILE    CG1 7521   2.991   5.785   2.914
  487ILE   HG12 7522   3.031   5.726   2.831
  487ILE   HG13 7523   2.928   5.722   2.976
  487ILE    CD1 7524   2.892   5.886   2.859
  487ILE   HD11 7525   2.814   5.830   2.808
  487ILE   HD12 7526   2.839   5.940   2.937
  487ILE   HD13 7527   2.940   5.954   2.788
  487ILE      C 7528   3.291   5.793   3.162
  487ILE      O 7529   3.265   5.827   3.278
  488ALA      N 7530   3.412   5.817   3.108
  488ALA      H 7531   3.426   5.780   3.015
  488ALA     CA 7532   3.520   5.894   3.177
  488ALA     HA 7533   3.478   5.954   3.258
  488ALA     CB 7534   3.624   5.798   3.237
  488ALA    HB1 7535   3.702   5.854   3.288
  488ALA    HB2 7536   3.589   5.732   3.317
  488ALA    HB3 7537   3.672   5.735   3.162
  488ALA      C 7538   3.600   5.980   3.080
  488ALA      O 7539   3.648   5.941   2.974
  489ILE      N 7540   3.629   6.098   3.125
  489ILE      H 7541   3.588   6.111   3.217
  489ILE     CA 7542   3.706   6.213   3.064
  489ILE     HA 7543   3.767   6.159   2.992
  489ILE     CB 7544   3.613   6.317   3.006
  489ILE     HB 7545   3.688   6.381   2.959
  489ILE    CG2 7546   3.535   6.254   2.890
  489ILE   HG21 7547   3.454   6.199   2.938
  489ILE   HG22 7548   3.479   6.320   2.824
  489ILE   HG23 7549   3.602   6.193   2.830
  489ILE    CG1 7550   3.541   6.404   3.102
  489ILE   HG12 7551   3.474   6.350   3.169
  489ILE   HG13 7552   3.610   6.440   3.178
  489ILE    CD1 7553   3.461   6.526   3.051
  489ILE   HD11 7554   3.524   6.593   2.994
  489ILE   HD12 7555   3.383   6.485   2.986
  489ILE   HD13 7556   3.411   6.574   3.135
  489ILE      C 7557   3.809   6.276   3.160
  489ILE      O 7558   3.786   6.272   3.278
  490HIE      N 7559   3.925   6.326   3.107
  490HIE      H 7560   3.933   6.324   3.006
  490HIE     CA 7561   4.031   6.391   3.182
  490HIE     HA 7562   3.989   6.459   3.255
  490HIE     CB 7563   4.118   6.286   3.254
  490HIE    HB2 7564   4.185   6.330   3.327
  490HIE    HB3 7565   4.044   6.230   3.311
  490HIE     CG 7566   4.195   6.195   3.167
  490HIE    ND1 7567   4.321   6.231   3.136
  490HIE    CE1 7568   4.366   6.118   3.064
  490HIE    HE1 7569   4.456   6.113   3.006
  490HIE    NE2 7570   4.267   6.028   3.050
  490HIE    HE2 7571   4.281   5.946   2.993
  490HIE    CD2 7572   4.158   6.067   3.132
  490HIE    HD2 7573   4.059   6.025   3.136
  490HIE      C 7574   4.114   6.487   3.089
  490HIE      O 7575   4.109   6.484   2.966
  491ALA      N 7576   4.203   6.557   3.149
  491ALA      H 7577   4.202   6.549   3.249
  491ALA     CA 7578   4.287   6.656   3.093
  491ALA     HA 7579   4.221   6.722   3.036
  491ALA     CB 7580   4.352   6.724   3.215
  491ALA    HB1 7581   4.400   6.817   3.182
  491ALA    HB2 7582   4.275   6.749   3.287
  491ALA    HB3 7583   4.418   6.660   3.273
  491ALA      C 7584   4.388   6.610   2.987
  491ALA      O 7585   4.397   6.681   2.885
  492GLU      N 7586   4.429   6.481   2.988
  492GLU      H 7587   4.379   6.419   3.051
  492GLU     CA 7588   4.512   6.429   2.879
  492GLU     HA 7589   4.553   6.511   2.820
  492GLU     CB 7590   4.624   6.347   2.935
  492GLU    HB2 7591   4.643   6.390   3.033
  492GLU    HB3 7592   4.592   6.244   2.955
  492GLU     CG 7593   4.753   6.360   2.850
  492GLU    HG2 7594   4.731   6.320   2.751
  492GLU    HG3 7595   4.783   6.463   2.834
  492GLU     CD 7596   4.871   6.279   2.914
  492GLU    OE1 7597   4.870   6.155   2.909
  492GLU    OE2 7598   4.965   6.336   2.978
  492GLU      C 7599   4.433   6.345   2.775
  492GLU      O 7600   4.474   6.306   2.670
  493SER      N 7601   4.300   6.321   2.792
  493SER      H 7602   4.259   6.360   2.876
  493SER     CA 7603   4.202   6.273   2.695
  493SER     HA 7604   4.257   6.212   2.624
  493SER     CB 7605   4.103   6.175   2.764
  493SER    HB2 7606   4.069   6.104   2.688
  493SER    HB3 7607   4.150   6.119   2.845
  493SER     OG 7608   3.985   6.236   2.814
  493SER     HG 7609   3.918   6.208   2.752
  493SER      C 7610   4.131   6.390   2.621
  493SER      O 7611   4.030   6.365   2.554
  494LYS      N 7612   4.177   6.516   2.640
  494LYS      H 7613   4.241   6.535   2.715
  494LYS     CA 7614   4.135   6.634   2.560
  494LYS     HA 7615   4.026   6.633   2.557
  494LYS     CB 7616   4.180   6.767   2.621
  494LYS    HB2 7617   4.150   6.771   2.726
  494LYS    HB3 7618   4.289   6.775   2.620
  494LYS     CG 7619   4.123   6.891   2.551
  494LYS    HG2 7620   4.157   6.896   2.448
  494LYS    HG3 7621   4.016   6.873   2.568
  494LYS     CD 7622   4.168   7.030   2.607
  494LYS    HD2 7623   4.120   7.058   2.700
  494LYS    HD3 7624   4.273   7.030   2.636
  494LYS     CE 7625   4.148   7.139   2.501
  494LYS    HE2 7626   4.221   7.131   2.421
  494LYS    HE3 7627   4.055   7.115   2.450
  494LYS     NZ 7628   4.133   7.273   2.560
  494LYS    HZ1 7629   4.218   7.308   2.601
  494LYS    HZ2 7630   4.116   7.331   2.479
  494LYS    HZ3 7631   4.049   7.281   2.616
  494LYS      C 7632   4.175   6.619   2.414
  494LYS      O 7633   4.294   6.597   2.392
  495LEU      N 7634   4.088   6.632   2.319
  495LEU      H 7635   3.991   6.642   2.348
  495LEU     CA 7636   4.117   6.609   2.176
  495LEU     HA 7637   4.167   6.513   2.160
  495LEU     CB 7638   3.985   6.603   2.103
  495LEU    HB2 7639   3.914   6.534   2.149
  495LEU    HB3 7640   3.936   6.699   2.115
  495LEU     CG 7641   3.981   6.565   1.951
  495LEU     HG 7642   4.058   6.632   1.912
  495LEU    CD1 7643   4.015   6.418   1.935
  495LEU   HD11 7644   4.003   6.404   1.827
  495LEU   HD12 7645   4.114   6.385   1.964
  495LEU   HD13 7646   3.940   6.349   1.974
  495LEU    CD2 7647   3.845   6.591   1.883
  495LEU   HD21 7648   3.768   6.538   1.939
  495LEU   HD22 7649   3.828   6.699   1.887
  495LEU   HD23 7650   3.850   6.552   1.782
  495LEU      C 7651   4.217   6.707   2.118
  495LEU      O 7652   4.321   6.666   2.061
  495LEU    OXT 7653   4.183   6.828   2.116
  496CA2    CA2 7654   4.969   3.120   6.494
  497CL1    CL1 7655   4.512   4.014   4.985
  498ROH    HO1 7656   3.430   3.779   5.943
  498ROH     O1 7657   3.470   3.813   6.024
  4994GA     C1 7658   3.482   3.696   6.097
  4994GA     H1 7659   3.397   3.674   6.161
  4994GA     C2 7660   3.606   3.705   6.190
  4994GA     H2 7661   3.589   3.619   6.254
  4994GA     O2 7662   3.608   3.824   6.282
  4994GA    H2O 7663   3.592   3.785   6.369
  4994GA     C3 7664   3.742   3.689   6.107
  4994GA     H3 7665   3.761   3.781   6.052
  4994GA     O3 7666   3.855   3.672   6.208
  4994GA    H3O 7667   3.868   3.581   6.234
  4994GA     C4 7668   3.742   3.571   6.004
  4994GA     H4 7669   3.743   3.476   6.057
  4994GA     C5 7670   3.617   3.577   5.913
  4994GA     H5 7671   3.635   3.660   5.844
  4994GA     C6 7672   3.599   3.450   5.823
  4994GA    H62 7673   3.522   3.467   5.748
  4994GA    H61 7674   3.685   3.433   5.757
  4994GA     O6 7675   3.574   3.329   5.894
  4994GA    H6O 7676   3.586   3.257   5.832
  4994GA     O5 7677   3.489   3.592   5.993
  4994GA     O4 7678   3.862   3.580   5.914
  5004GA     C1 7679   3.985   3.514   5.957
  5004GA     H1 7680   3.993   3.525   6.065
  5004GA     C2 7681   4.120   3.571   5.901
  5004GA     H2 7682   4.199   3.537   5.968
  5004GA     O2 7683   4.118   3.720   5.909
  5004GA    H2O 7684   4.211   3.745   5.907
  5004GA     C3 7685   4.154   3.517   5.766
  5004GA     H3 7686   4.084   3.559   5.693
  5004GA     O3 7687   4.291   3.556   5.724
  5004GA    H3O 7688   4.273   3.596   5.639
  5004GA     C4 7689   4.135   3.367   5.744
  5004GA     H4 7690   4.214   3.319   5.803
  5004GA     C5 7691   3.992   3.326   5.793
  5004GA     H5 7692   3.915   3.373   5.731
  5004GA     C6 7693   3.976   3.168   5.792
  5004GA    H62 7694   3.878   3.132   5.821
  5004GA    H61 7695   3.991   3.143   5.687
  5004GA     O6 7696   4.081   3.112   5.872
  5004GA    H6O 7697   4.049   3.032   5.915
  5004GA     O5 7698   3.977   3.368   5.940
  5004GA     O4 7699   4.142   3.328   5.600
  5014GA     C1 7700   4.275   3.272   5.563
  5014GA     H1 7701   4.348   3.337   5.611
  5014GA     C2 7702   4.307   3.287   5.412
  5014GA     H2 7703   4.414   3.281   5.394
  5014GA     O2 7704   4.268   3.425   5.353
  5014GA    H2O 7705   4.176   3.449   5.365
  5014GA     C3 7706   4.228   3.182   5.334
  5014GA     H3 7707   4.123   3.205   5.350
  5014GA     O3 7708   4.265   3.197   5.196
  5014GA    H3O 7709   4.192   3.164   5.143
  5014GA     C4 7710   4.259   3.039   5.385
  5014GA     H4 7711   4.366   3.028   5.374
  5014GA     C5 7712   4.233   3.029   5.538
  5014GA     H5 7713   4.131   3.058   5.562
  5014GA     C6 7714   4.260   2.883   5.595
  5014GA    H62 7715   4.239   2.877   5.702
  5014GA    H61 7716   4.193   2.816   5.541
  5014GA     O6 7717   4.393   2.843   5.561
  5014GA    H6O 7718   4.414   2.762   5.607
  5014GA     O5 7719   4.305   3.133   5.613
  5014GA     O4 7720   4.185   2.935   5.304
  5024GA     C1 7721   4.259   2.895   5.176
  5024GA     H1 7722   4.272   2.987   5.120
  5024GA     C2 7723   4.162   2.813   5.080
  5024GA     H2 7724   4.198   2.819   4.977
  5024GA     O2 7725   4.029   2.870   5.075
  5024GA    H2O 7726   4.039   2.957   5.037
  5024GA     C3 7727   4.146   2.670   5.132
  5024GA     H3 7728   4.066   2.672   5.206
  5024GA     O3 7729   4.088   2.581   5.036
  5024GA    H3O 7730   4.064   2.495   5.071
  5024GA     C4 7731   4.283   2.606   5.182
  5024GA     H4 7732   4.354   2.585   5.103
  5024GA     C5 7733   4.366   2.696   5.273
  5024GA     H5 7734   4.311   2.720   5.364
  5024GA     C6 7735   4.506   2.640   5.305
  5024GA    H62 7736   4.558   2.714   5.366
  5024GA    H61 7737   4.499   2.549   5.364
  5024GA     O6 7738   4.588   2.599   5.190
  5024GA    H6O 7739   4.597   2.675   5.131
  5024GA     O5 7740   4.392   2.822   5.194
  5024GA     O4 7741   4.251   2.484   5.256
  5030GA     C1 7742   4.281   2.359   5.185
  5030GA     H1 7743   4.308   2.387   5.083
  5030GA     C2 7744   4.158   2.265   5.178
  5030GA     H2 7745   4.184   2.171   5.130
  5030GA     C3 7746   4.116   2.235   5.320
  5030GA     H3 7747   4.088   2.331   5.364
  5030GA     C4 7748   4.239   2.176   5.404
  5030GA     H4 7749   4.261   2.074   5.373
  5030GA     C5 7750   4.374   2.256   5.395
  5030GA     H5 7751   4.344   2.348   5.445
  5030GA     C6 7752   4.494   2.199   5.473
  5030GA    H62 7753   4.579   2.268   5.475
  5030GA    H61 7754   4.457   2.192   5.576
  5030GA     O6 7755   4.548   2.078   5.414
  5030GA    H6O 7756   4.640   2.058   5.435
  5030GA     O5 7757   4.399   2.287   5.255
  5030GA     O4 7758   4.204   2.179   5.548
  5030GA    H4O 7759   4.116   2.142   5.560
  5030GA     O3 7760   4.004   2.139   5.333
  5030GA    H3O 7761   3.999   2.076   5.261
  5030GA     O2 7762   4.044   2.318   5.110
  5030GA    H2O 7763   3.977   2.357   5.167
  504Na+    NA+ 7764   1.896   4.654   2.795
  505WAT      O 7765   5.798   3.718   5.079
  505WAT     H1 7766   5.706   3.701   5.059
  505WAT     H2 7767   5.845   3.646   5.038
  506WAT      O 7768   4.311   3.693   4.091
  506WAT     H1 7769   4.396   3.682   4.050
  506WAT     H2 7770   4.285   3.783   4.070
  507WAT      O 7771   4.151   3.927   3.950
  507WAT     H1 7772   4.132   3.960   3.862
  507WAT     H2 7773   4.104   3.986   4.008
  508WAT      O 7774   5.465   5.215   1.036
  508WAT     H1 7775   5.557   5.243   1.039
  508WAT     H2 7776   5.467   5.135   0.985
  509WAT      O 7777   6.449   7.615   2.356
  509WAT     H1 7778   6.451   7.669   2.436
  509WAT     H2 7779   6.403   7.669   2.292
  510WAT      O 7780   4.601   3.135   5.307
  510WAT     H1 7781   4.637   3.054   5.341
  510WAT     H2 7782   4.653   3.204   5.349
  511WAT      O 7783   2.253   1.457   0.165
  511WAT     H1 7784   2.225   1.472   0.255
  511WAT     H2 7785   2.248   1.363   0.153
  512WAT      O 7786   5.490   2.910   4.641
  512WAT     H1 7787   5.472   2.832   4.693
  512WAT     H2 7788   5.578   2.937   4.668
  513WAT      O 7789   4.632   1.882   0.003
  513WAT     H1 7790   4.599   1.889  -0.087
  513WAT     H2 7791   4.605   1.963   0.045
  514WAT      O 7792   5.323   6.233   0.648
  514WAT     H1 7793   5.270   6.259   0.723
  514WAT     H2 7794   5.399   6.291   0.651
  515WAT      O 7795   0.750   4.295   4.286
  515WAT     H1 7796   0.809   4.356   4.243
  515WAT     H2 7797   0.807   4.235   4.334
  516WAT      O 7798   0.454   5.270   7.707
  516WAT     H1 7799   0.383   5.317   7.665
  516WAT     H2 7800   0.510   5.241   7.635
  517WAT      O 7801   6.336   1.452   7.820
  517WAT     H1 7802   6.280   1.530   7.826
  517WAT     H2 7803   6.363   1.449   7.728
  518WAT      O 7804   3.353   4.342   4.530
  518WAT     H1 7805   3.331   4.380   4.615
  518WAT     H2 7806   3.444   4.315   4.539
  519WAT      O 7807   3.688   4.252   4.882
  519WAT     H1 7808   3.707   4.323   4.942
  519WAT     H2 7809   3.689   4.292   4.795
  520WAT      O 7810   5.483   2.916   5.068
  520WAT     H1 7811   5.517   2.915   4.979
  520WAT     H2 7812   5.388   2.917   5.059
  521WAT      O 7813   4.065   4.625   4.318
  521WAT     H1 7814   4.140   4.684   4.313
  521WAT     H2 7815   4.095   4.543   4.278
  522WAT      O 7816   3.972   3.441   0.802
  522WAT     H1 7817   3.899   3.460   0.742
  522WAT     H2 7818   3.960   3.502   0.875
  523WAT      O 7819   8.105   2.879   4.754
  523WAT     H1 7820   8.090   2.970   4.782
  523WAT     H2 7821   8.089   2.880   4.660
  524WAT      O 7822   8.510   6.166   4.574
  524WAT     H1 7823   8.575   6.188   4.508
  524WAT     H2 7824   8.427   6.161   4.525
  525WAT      O 7825   5.231   3.533   4.081
  525WAT     H1 7826   5.287   3.495   4.013
  525WAT     H2 7827   5.165   3.583   4.033
  526WAT      O 7828   5.585   3.346   0.165
  526WAT     H1 7829   5.629   3.424   0.133
  526WAT     H2 7830   5.651   3.277   0.160
  527WAT      O 7831   3.789   1.591   0.023
  527WAT     H1 7832   3.780   1.550  -0.063
  527WAT     H2 7833   3.699   1.603   0.053
  528WAT      O 7834   4.113   2.882   4.022
  528WAT     H1 7835   4.178   2.811   4.019
  528WAT     H2 7836   4.030   2.837   4.036
  529WAT      O 7837   8.688   7.146   5.233
  529WAT     H1 7838   8.733   7.099   5.163
  529WAT     H2 7839   8.694   7.088   5.309
  530WAT      O 7840   8.678   7.338   2.531
  530WAT     H1 7841   8.584   7.324   2.515
  530WAT     H2 7842   8.681   7.388   2.613
  531WAT      O 7843   6.011   3.145   4.312
  531WAT     H1 7844   6.008   3.153   4.407
  531WAT     H2 7845   6.100   3.117   4.293
  532WAT      O 7846   3.313   1.451   6.448
  532WAT     H1 7847   3.261   1.530   6.468
  532WAT     H2 7848   3.383   1.453   6.513
  533WAT      O 7849   2.562   5.218   8.288
  533WAT     H1 7850   2.604   5.285   8.342
  533WAT     H2 7851   2.543   5.146   8.349
  534WAT      O 7852   5.751   6.437   1.632
  534WAT     H1 7853   5.809   6.457   1.558
  534WAT     H2 7854   5.793   6.478   1.707
  535WAT      O 7855   4.809   3.005   4.433
  535WAT     H1 7856   4.826   2.967   4.347
  535WAT     H2 7857   4.789   2.930   4.489
  536WAT      O 7858   5.785   5.983   4.296
  536WAT     H1 7859   5.743   5.959   4.379
  536WAT     H2 7860   5.857   6.041   4.322
  537WAT      O 7861   4.916   3.245   4.498
  537WAT     H1 7862   4.890   3.156   4.473
  537WAT     H2 7863   4.841   3.279   4.545
  538WAT      O 7864   1.240   2.599   0.181
  538WAT     H1 7865   1.309   2.574   0.243
  538WAT     H2 7866   1.287   2.643   0.110
  539WAT      O 7867   4.604   3.567   3.700
  539WAT     H1 7868   4.655   3.512   3.758
  539WAT     H2 7869   4.551   3.622   3.758
  540WAT      O 7870   6.024   6.197   0.142
  540WAT     H1 7871   6.006   6.234   0.056
  540WAT     H2 7872   5.941   6.161   0.171
  541WAT      O 7873   5.275   2.487   4.386
  541WAT     H1 7874   5.206   2.423   4.402
  541WAT     H2 7875   5.306   2.467   4.298
  542WAT      O 7876   0.354   3.785   6.611
  542WAT     H1 7877   0.267   3.747   6.624
  542WAT     H2 7878   0.413   3.725   6.656
  543WAT      O 7879   5.230   3.113   6.420
  543WAT     H1 7880   5.319   3.110   6.455
  543WAT     H2 7881   5.237   3.077   6.331
  544WAT      O 7882   4.108   4.420   3.892
  544WAT     H1 7883   4.018   4.391   3.905
  544WAT     H2 7884   4.154   4.342   3.860
  545WAT      O 7885   6.229   1.411   6.046
  545WAT     H1 7886   6.260   1.498   6.024
  545WAT     H2 7887   6.276   1.388   6.126
  546WAT      O 7888   6.282   7.283   0.798
  546WAT     H1 7889   6.368   7.240   0.807
  546WAT     H2 7890   6.285   7.323   0.711
  547WAT      O 7891   3.662   5.477   4.720
  547WAT     H1 7892   3.744   5.473   4.670
  547WAT     H2 7893   3.651   5.569   4.741
  548WAT      O 7894   3.610   7.256   1.786
  548WAT     H1 7895   3.521   7.289   1.802
  548WAT     H2 7896   3.633   7.208   1.865
  549WAT      O 7897   0.459   4.473   1.309
  549WAT     H1 7898   0.422   4.533   1.243
  549WAT     H2 7899   0.533   4.522   1.345
  550WAT      O 7900   5.810   4.157   8.529
  550WAT     H1 7901   5.777   4.095   8.594
  550WAT     H2 7902   5.901   4.171   8.553
  551WAT      O 7903   5.681   5.763   4.487
  551WAT     H1 7904   5.670   5.702   4.414
  551WAT     H2 7905   5.598   5.759   4.535
  552WAT      O 7906   0.066   4.515   5.074
  552WAT     H1 7907   0.056   4.452   5.003
  552WAT     H2 7908   0.071   4.463   5.153
  553WAT      O 7909   5.116   1.954   3.475
  553WAT     H1 7910   5.120   1.898   3.553
  553WAT     H2 7911   5.054   1.909   3.417
  554WAT      O 7912   2.726   3.663   3.845
  554WAT     H1 7913   2.805   3.710   3.874
  554WAT     H2 7914   2.721   3.587   3.904
  555WAT      O 7915   1.560   2.463   6.320
  555WAT     H1 7916   1.493   2.418   6.268
  555WAT     H2 7917   1.597   2.395   6.377
  556WAT      O 7918   7.134   3.834   6.802
  556WAT     H1 7919   7.051   3.787   6.812
  556WAT     H2 7920   7.109   3.918   6.763
  557WAT      O 7921   2.855   6.813   4.752
  557WAT     H1 7922   2.860   6.760   4.832
  557WAT     H2 7923   2.902   6.893   4.774
  558WAT      O 7924   2.164   6.100   4.965
  558WAT     H1 7925   2.203   6.090   4.878
  558WAT     H2 7926   2.073   6.075   4.954
  559WAT      O 7927   4.575   3.715   3.465
  559WAT     H1 7928   4.596   3.672   3.548
  559WAT     H2 7929   4.497   3.669   3.433
  560WAT      O 7930   7.225   2.592   8.435
  560WAT     H1 7931   7.235   2.603   8.529
  560WAT     H2 7932   7.219   2.498   8.422
  561WAT      O 7933   5.448   6.554   6.513
  561WAT     H1 7934   5.409   6.471   6.487
  561WAT     H2 7935   5.445   6.608   6.434
  562WAT      O 7936   1.784   4.294   2.266
  562WAT     H1 7937   1.707   4.332   2.224
  562WAT     H2 7938   1.771   4.310   2.360
  563WAT      O 7939   8.536   5.724   4.602
  563WAT     H1 7940   8.480   5.756   4.531
  563WAT     H2 7941   8.480   5.722   4.679
  564WAT      O 7942   4.845   2.766   6.188
  564WAT     H1 7943   4.887   2.812   6.115
  564WAT     H2 7944   4.899   2.789   6.264
  565WAT      O 7945   2.525   5.649   6.743
  565WAT     H1 7946   2.444   5.602   6.759
  565WAT     H2 7947   2.573   5.594   6.681
  566WAT      O 7948   4.114   4.400   4.190
  566WAT     H1 7949   4.120   4.398   4.095
  566WAT     H2 7950   4.050   4.332   4.212
  567WAT      O 7951   7.717   7.662   0.772
  567WAT     H1 7952   7.625   7.669   0.798
  567WAT     H2 7953   7.722   7.715   0.692
  568WAT      O 7954   5.032   5.963   2.528
  568WAT     H1 7955   5.045   5.899   2.598
  568WAT     H2 7956   5.061   5.919   2.449
  569WAT      O 7957   5.658   3.291   5.296
  569WAT     H1 7958   5.649   3.237   5.217
  569WAT     H2 7959   5.635   3.233   5.368
  570WAT      O 7960   8.628   6.970   3.482
  570WAT     H1 7961   8.604   7.039   3.544
  570WAT     H2 7962   8.551   6.959   3.427
  571WAT      O 7963   2.480   1.483   6.644
  571WAT     H1 7964   2.481   1.388   6.630
  571WAT     H2 7965   2.478   1.493   6.739
  572WAT      O 7966   3.885   6.272   5.288
  572WAT     H1 7967   3.814   6.336   5.283
  572WAT     H2 7968   3.948   6.301   5.221
  573WAT      O 7969   8.513   5.088   3.187
  573WAT     H1 7970   8.521   5.176   3.148
  573WAT     H2 7971   8.590   5.041   3.156
  574WAT      O 7972   8.456   6.821   1.802
  574WAT     H1 7973   8.379   6.774   1.835
  574WAT     H2 7974   8.494   6.763   1.736
  575WAT      O 7975   8.826   8.389   4.101
  575WAT     H1 7976   8.761   8.337   4.148
  575WAT     H2 7977   8.812   8.366   4.009
  576WAT      O 7978   5.035   1.235   1.989
  576WAT     H1 7979   5.090   1.262   1.916
  576WAT     H2 7980   5.046   1.304   2.055
  577WAT      O 7981  -0.058   4.581   2.543
  577WAT     H1 7982  -0.043   4.597   2.636
  577WAT     H2 7983  -0.133   4.522   2.541
  578WAT      O 7984   7.649   1.717   0.882
  578WAT     H1 7985   7.584   1.674   0.825
  578WAT     H2 7986   7.689   1.783   0.826
  579WAT      O 7987   7.601   6.303   8.203
  579WAT     H1 7988   7.677   6.349   8.167
  579WAT     H2 7989   7.533   6.313   8.136
  580WAT      O 7990   7.096   7.417   5.335
  580WAT     H1 7991   7.168   7.471   5.305
  580WAT     H2 7992   7.077   7.449   5.424
  581WAT      O 7993   2.209   0.503   7.944
  581WAT     H1 7994   2.283   0.479   7.889
  581WAT     H2 7995   2.156   0.560   7.888
  582WAT      O 7996   6.685   5.234   7.698
  582WAT     H1 7997   6.704   5.247   7.605
  582WAT     H2 7998   6.740   5.160   7.724
  583WAT      O 7999   5.916   6.186   2.292
  583WAT     H1 8000   5.852   6.123   2.257
  583WAT     H2 8001   5.869   6.269   2.294
  584WAT      O 8002   2.032   0.572   8.150
  584WAT     H1 8003   2.084   0.653   8.147
  584WAT     H2 8004   2.058   0.524   8.071
  585WAT      O 8005   2.253   5.522   7.050
  585WAT     H1 8006   2.278   5.592   6.990
  585WAT     H2 8007   2.171   5.487   7.014
  586WAT      O 8008   2.170   3.371   2.092
  586WAT     H1 8009   2.265   3.367   2.085
  586WAT     H2 8010   2.151   3.464   2.104
  587WAT      O 8011   3.597   5.039   8.325
  587WAT     H1 8012   3.512   5.080   8.314
  587WAT     H2 8013   3.643   5.056   8.243
  588WAT      O 8014   8.025   7.631   7.198
  588WAT     H1 8015   7.937   7.631   7.161
  588WAT     H2 8016   8.082   7.638   7.121
  589WAT      O 8017   0.858   7.595   2.580
  589WAT     H1 8018   0.821   7.678   2.611
  589WAT     H2 8019   0.943   7.619   2.544
  590WAT      O 8020   3.479   1.203   2.892
  590WAT     H1 8021   3.474   1.279   2.834
  590WAT     H2 8022   3.407   1.215   2.955
  591WAT      O 8023   7.133   4.105   2.954
  591WAT     H1 8024   7.150   4.016   2.924
  591WAT     H2 8025   7.218   4.148   2.950
  592WAT      O 8026   3.413   3.112   6.165
  592WAT     H1 8027   3.373   3.143   6.083
  592WAT     H2 8028   3.474   3.182   6.189
  593WAT      O 8029   3.606   8.269   7.713
  593WAT     H1 8030   3.593   8.338   7.779
  593WAT     H2 8031   3.536   8.283   7.650
  594WAT      O 8032   3.792   3.971   3.931
  594WAT     H1 8033   3.815   4.003   4.018
  594WAT     H2 8034   3.874   3.977   3.881
  595WAT      O 8035   0.935   1.666   1.305
  595WAT     H1 8036   0.924   1.658   1.211
  595WAT     H2 8037   0.983   1.749   1.317
  596WAT      O 8038   1.344   5.252   1.900
  596WAT     H1 8039   1.265   5.236   1.848
  596WAT     H2 8040   1.340   5.187   1.970
  597WAT      O 8041   1.997   8.710   6.807
  597WAT     H1 8042   2.072   8.758   6.771
  597WAT     H2 8043   2.001   8.624   6.764
  598WAT      O 8044   7.294   8.056   5.113
  598WAT     H1 8045   7.292   8.045   5.208
  598WAT     H2 8046   7.386   8.041   5.089
  599WAT      O 8047   3.576   2.780   8.492
  599WAT     H1 8048   3.504   2.819   8.443
  599WAT     H2 8049   3.594   2.698   8.446
  600WAT      O 8050   8.358   8.484   4.924
  600WAT     H1 8051   8.369   8.491   4.829
  600WAT     H2 8052   8.306   8.405   4.936
  601WAT      O 8053   6.731   6.375   1.490
  601WAT     H1 8054   6.823   6.399   1.480
  601WAT     H2 8055   6.732   6.295   1.543
  602WAT      O 8056   7.878   2.694   6.773
  602WAT     H1 8057   7.841   2.781   6.760
  602WAT     H2 8058   7.843   2.665   6.857
  603WAT      O 8059   1.473   5.979   5.125
  603WAT     H1 8060   1.392   6.020   5.094
  603WAT     H2 8061   1.462   5.886   5.105
  604WAT      O 8062   0.156   5.713   6.813
  604WAT     H1 8063   0.071   5.726   6.770
  604WAT     H2 8064   0.189   5.802   6.828
  605WAT      O 8065   8.069   2.893   8.502
  605WAT     H1 8066   8.097   2.911   8.412
  605WAT     H2 8067   7.997   2.830   8.493
  606WAT      O 8068   0.302   2.284   3.655
  606WAT     H1 8069   0.284   2.248   3.742
  606WAT     H2 8070   0.344   2.212   3.608
  607WAT      O 8071   7.216   4.849   1.993
  607WAT     H1 8072   7.224   4.828   1.900
  607WAT     H2 8073   7.155   4.923   1.995
  608WAT      O 8074   7.042   0.375   3.780
  608WAT     H1 8075   6.952   0.354   3.801
  608WAT     H2 8076   7.084   0.386   3.865
  609WAT      O 8077   5.937   0.519   0.273
  609WAT     H1 8078   5.846   0.548   0.272
  609WAT     H2 8079   5.942   0.458   0.346
  610WAT      O 8080   7.116   6.808   8.557
  610WAT     H1 8081   7.098   6.878   8.494
  610WAT     H2 8082   7.156   6.853   8.632
  611WAT      O 8083   0.779   3.462   6.864
  611WAT     H1 8084   0.699   3.419   6.895
  611WAT     H2 8085   0.789   3.434   6.773
  612WAT      O 8086   7.028   6.807   5.264
  612WAT     H1 8087   7.114   6.774   5.291
  612WAT     H2 8088   7.009   6.760   5.183
  613WAT      O 8089   2.389   6.445   5.990
  613WAT     H1 8090   2.431   6.441   6.076
  613WAT     H2 8091   2.315   6.384   5.996
  614WAT      O 8092   0.148   5.855   3.758
  614WAT     H1 8093   0.138   5.896   3.844
  614WAT     H2 8094   0.059   5.852   3.722
  615WAT      O 8095   5.076   4.332   2.138
  615WAT     H1 8096   5.151   4.389   2.122
  615WAT     H2 8097   5.097   4.251   2.091
  616WAT      O 8098   5.855   2.048   3.440
  616WAT     H1 8099   5.928   1.987   3.434
  616WAT     H2 8100   5.836   2.072   3.349
  617WAT      O 8101  -0.015   7.551   7.596
  617WAT     H1 8102  -0.006   7.526   7.688
  617WAT     H2 8103  -0.032   7.645   7.598
  618WAT      O 8104   8.118   2.955   0.006
  618WAT     H1 8105   8.169   2.879   0.033
  618WAT     H2 8106   8.108   2.946  -0.089
  619WAT      O 8107   6.143   8.344   8.534
  619WAT     H1 8108   6.147   8.292   8.614
  619WAT     H2 8109   6.070   8.404   8.548
  620WAT      O 8110   0.907   8.922   4.208
  620WAT     H1 8111   0.853   8.846   4.187
  620WAT     H2 8112   0.884   8.945   4.298
  621WAT      O 8113   3.114   1.017   5.760
  621WAT     H1 8114   3.070   1.006   5.676
  621WAT     H2 8115   3.107   0.931   5.802
  622WAT      O 8116   0.686   8.204   8.410
  622WAT     H1 8117   0.772   8.246   8.418
  622WAT     H2 8118   0.673   8.160   8.495
  623WAT      O 8119   4.981   5.185   7.145
  623WAT     H1 8120   5.041   5.191   7.219
  623WAT     H2 8121   4.986   5.271   7.103
  624WAT      O 8122   1.572   7.433   6.636
  624WAT     H1 8123   1.588   7.527   6.645
  624WAT     H2 8124   1.659   7.394   6.639
  625WAT      O 8125   1.805   4.676   4.456
  625WAT     H1 8126   1.780   4.589   4.423
  625WAT     H2 8127   1.855   4.658   4.536
  626WAT      O 8128   2.210   0.918   7.252
  626WAT     H1 8129   2.242   0.972   7.324
  626WAT     H2 8130   2.138   0.968   7.214
  627WAT      O 8131   7.976   6.686   8.717
  627WAT     H1 8132   7.937   6.747   8.654
  627WAT     H2 8133   8.027   6.626   8.662
  628WAT      O 8134   0.886   3.516   4.133
  628WAT     H1 8135   0.846   3.486   4.051
  628WAT     H2 8136   0.961   3.569   4.105
  629WAT      O 8137   2.380   5.298   7.034
  629WAT     H1 8138   2.468   5.283   7.070
  629WAT     H2 8139   2.355   5.385   7.065
  630WAT      O 8140   4.490   8.272   8.137
  630WAT     H1 8141   4.450   8.344   8.185
  630WAT     H2 8142   4.486   8.299   8.045
  631WAT      O 8143   7.513   6.473   1.346
  631WAT     H1 8144   7.593   6.496   1.395
  631WAT     H2 8145   7.462   6.420   1.407
  632WAT      O 8146   0.863   3.063   7.993
  632WAT     H1 8147   0.898   3.097   8.076
  632WAT     H2 8148   0.885   2.970   7.995
  633WAT      O 8149   5.997   3.786   7.562
  633WAT     H1 8150   5.952   3.741   7.490
  633WAT     H2 8151   6.090   3.775   7.543
  634WAT      O 8152   1.344   1.344   2.757
  634WAT     H1 8153   1.434   1.371   2.745
  634WAT     H2 8154   1.296   1.425   2.770
  635WAT      O 8155   6.611   6.427   5.952
  635WAT     H1 8156   6.633   6.518   5.975
  635WAT     H2 8157   6.602   6.384   6.038
  636WAT      O 8158   0.184   1.874   2.349
  636WAT     H1 8159   0.202   1.780   2.345
  636WAT     H2 8160   0.239   1.913   2.281
  637WAT      O 8161   8.546   0.574   3.008
  637WAT     H1 8162   8.486   0.595   2.937
  637WAT     H2 8163   8.560   0.480   3.001
  638WAT      O 8164   0.514   2.277   0.220
  638WAT     H1 8165   0.459   2.300   0.295
  638WAT     H2 8166   0.520   2.182   0.223
  639WAT      O 8167   7.091   7.959   0.510
  639WAT     H1 8168   7.000   7.977   0.486
  639WAT     H2 8169   7.140   8.033   0.476
  640WAT      O 8170   8.802   0.689   2.983
  640WAT     H1 8171   8.725   0.655   3.028
  640WAT     H2 8172   8.770   0.763   2.931
  641WAT      O 8173   3.822   0.555   2.726
  641WAT     H1 8174   3.901   0.608   2.741
  641WAT     H2 8175   3.753   0.619   2.709
  642WAT      O 8176   2.145   4.796   7.786
  642WAT     H1 8177   2.084   4.869   7.787
  642WAT     H2 8178   2.178   4.793   7.696
  643WAT      O 8179   4.798   7.816   3.643
  643WAT     H1 8180   4.705   7.806   3.624
  643WAT     H2 8181   4.840   7.742   3.598
  644WAT      O 8182   6.514   6.253   5.048
  644WAT     H1 8183   6.512   6.346   5.025
  644WAT     H2 8184   6.607   6.230   5.048
  645WAT      O 8185   0.573   8.029   8.218
  645WAT     H1 8186   0.610   8.106   8.262
  645WAT     H2 8187   0.598   7.955   8.274
  646WAT      O 8188   2.147   8.026   6.642
  646WAT     H1 8189   2.151   7.940   6.599
  646WAT     H2 8190   2.058   8.058   6.623
  647WAT      O 8191   3.983   1.034   0.858
  647WAT     H1 8192   3.955   0.947   0.886
  647WAT     H2 8193   3.996   1.026   0.763
  648WAT      O 8194   6.299   7.173   8.457
  648WAT     H1 8195   6.352   7.205   8.384
  648WAT     H2 8196   6.259   7.093   8.423
  649WAT      O 8197   1.752   5.847   2.254
  649WAT     H1 8198   1.821   5.801   2.204
  649WAT     H2 8199   1.671   5.821   2.210
  650WAT      O 8200   8.551   4.275   5.304
  650WAT     H1 8201   8.516   4.314   5.384
  650WAT     H2 8202   8.610   4.342   5.269
  651WAT      O 8203   8.410   5.610   1.067
  651WAT     H1 8204   8.320   5.619   1.035
  651WAT     H2 8205   8.418   5.517   1.086
  652WAT      O 8206   5.257   1.964   3.777
  652WAT     H1 8207   5.347   1.983   3.753
  652WAT     H2 8208   5.263   1.918   3.861
  653WAT      O 8209   6.164   5.686   7.902
  653WAT     H1 8210   6.116   5.639   7.833
  653WAT     H2 8211   6.108   5.760   7.924
  654WAT      O 8212   1.723   4.138   1.282
  654WAT     H1 8213   1.688   4.108   1.366
  654WAT     H2 8214   1.647   4.173   1.235
  655WAT      O 8215   6.795   8.519   1.315
  655WAT     H1 8216   6.851   8.453   1.274
  655WAT     H2 8217   6.850   8.597   1.318
  656WAT      O 8218   4.997   5.396   7.992
  656WAT     H1 8219   5.057   5.459   7.953
  656WAT     H2 8220   4.976   5.335   7.921
  657WAT      O 8221   7.440   4.983   0.076
  657WAT     H1 8222   7.418   5.037   0.000
  657WAT     H2 8223   7.371   4.918   0.080
  658WAT      O 8224   4.097   5.599   6.718
  658WAT     H1 8225   4.026   5.571   6.660
  658WAT     H2 8226   4.175   5.596   6.663
  659WAT      O 8227   2.266   8.217   5.515
  659WAT     H1 8228   2.357   8.243   5.525
  659WAT     H2 8229   2.230   8.278   5.451
  660WAT      O 8230   5.850   6.555   7.020
  660WAT     H1 8231   5.756   6.567   7.034
  660WAT     H2 8232   5.884   6.644   7.009
  661WAT      O 8233   0.390   6.658   4.894
  661WAT     H1 8234   0.295   6.652   4.883
  661WAT     H2 8235   0.415   6.733   4.840
  662WAT      O 8236   6.898   4.574   6.769
  662WAT     H1 8237   6.866   4.658   6.738
  662WAT     H2 8238   6.828   4.512   6.747
  663WAT      O 8239   0.175   8.854   3.403
  663WAT     H1 8240   0.151   8.914   3.473
  663WAT     H2 8241   0.255   8.811   3.434
  664WAT      O 8242   3.081   8.215   7.055
  664WAT     H1 8243   3.035   8.281   7.106
  664WAT     H2 8244   3.013   8.173   7.002
  665WAT      O 8245   2.817   5.428   6.243
  665WAT     H1 8246   2.850   5.482   6.171
  665WAT     H2 8247   2.800   5.491   6.314
  666WAT      O 8248   4.038   2.382   3.439
  666WAT     H1 8249   4.076   2.468   3.457
  666WAT     H2 8250   4.100   2.320   3.477
  667WAT      O 8251   3.089   8.592   0.285
  667WAT     H1 8252   3.176   8.598   0.326
  667WAT     H2 8253   3.042   8.669   0.318
  668WAT      O 8254   4.748   3.449   8.336
  668WAT     H1 8255   4.779   3.533   8.303
  668WAT     H2 8256   4.671   3.470   8.388
  669WAT      O 8257   0.899   8.569   2.933
  669WAT     H1 8258   0.927   8.661   2.929
  669WAT     H2 8259   0.827   8.569   2.996
  670WAT      O 8260   4.783   5.464   8.447
  670WAT     H1 8261   4.786   5.544   8.395
  670WAT     H2 8262   4.707   5.474   8.504
  671WAT      O 8263   4.066   1.646   3.380
  671WAT     H1 8264   3.999   1.605   3.325
  671WAT     H2 8265   4.092   1.725   3.332
  672WAT      O 8266   8.241   3.796   8.488
  672WAT     H1 8267   8.336   3.784   8.481
  672WAT     H2 8268   8.227   3.889   8.471
  673WAT      O 8269   8.576   7.775   3.893
  673WAT     H1 8270   8.549   7.748   3.981
  673WAT     H2 8271   8.659   7.821   3.907
  674WAT      O 8272   1.486   0.856   7.237
  674WAT     H1 8273   1.543   0.803   7.293
  674WAT     H2 8274   1.530   0.857   7.152
  675WAT      O 8275   7.709   4.137   3.660
  675WAT     H1 8276   7.669   4.107   3.742
  675WAT     H2 8277   7.730   4.056   3.614
  676WAT      O 8278   8.209   4.825   1.423
  676WAT     H1 8279   8.185   4.836   1.331
  676WAT     H2 8280   8.281   4.761   1.421
  677WAT      O 8281   8.602   3.218   4.504
  677WAT     H1 8282   8.522   3.170   4.525
  677WAT     H2 8283   8.651   3.160   4.445
  678WAT      O 8284   2.994   2.063   6.579
  678WAT     H1 8285   2.955   2.078   6.493
  678WAT     H2 8286   3.086   2.087   6.569
  679WAT      O 8287   2.885   0.768   5.519
  679WAT     H1 8288   2.912   0.734   5.433
  679WAT     H2 8289   2.961   0.818   5.550
  680WAT      O 8290   6.986   0.467   2.802
  680WAT     H1 8291   6.906   0.492   2.847
  680WAT     H2 8292   7.056   0.491   2.862
  681WAT      O 8293   0.786   1.358   5.416
  681WAT     H1 8294   0.722   1.428   5.407
  681WAT     H2 8295   0.840   1.385   5.490
  682WAT      O 8296   3.385   5.041   0.568
  682WAT     H1 8297   3.466   5.037   0.518
  682WAT     H2 8298   3.384   5.129   0.605
  683WAT      O 8299   7.342   5.351   3.433
  683WAT     H1 8300   7.282   5.360   3.359
  683WAT     H2 8301   7.426   5.380   3.399
  684WAT      O 8302   6.691   7.669   1.449
  684WAT     H1 8303   6.716   7.638   1.536
  684WAT     H2 8304   6.595   7.670   1.451
  685WAT      O 8305   8.377   1.577   0.273
  685WAT     H1 8306   8.385   1.489   0.237
  685WAT     H2 8307   8.300   1.614   0.230
  686WAT      O 8308   2.503   1.212   0.271
  686WAT     H1 8309   2.457   1.275   0.327
  686WAT     H2 8310   2.592   1.248   0.263
  687WAT      O 8311   2.732   4.692   6.292
  687WAT     H1 8312   2.715   4.786   6.301
  687WAT     H2 8313   2.827   4.686   6.283
  688WAT      O 8314   2.617   2.600   7.310
  688WAT     H1 8315   2.680   2.623   7.379
  688WAT     H2 8316   2.663   2.618   7.228
  689WAT      O 8317   8.309   6.657   2.958
  689WAT     H1 8318   8.401   6.669   2.984
  689WAT     H2 8319   8.311   6.582   2.897
  690WAT      O 8320   6.721   4.695   2.575
  690WAT     H1 8321   6.691   4.786   2.577
  690WAT     H2 8322   6.657   4.647   2.628
  691WAT      O 8323   7.349   8.357   2.090
  691WAT     H1 8324   7.435   8.398   2.079
  691WAT     H2 8325   7.368   8.269   2.124
  692WAT      O 8326   2.833   7.777   4.049
  692WAT     H1 8327   2.816   7.739   4.136
  692WAT     H2 8328   2.780   7.857   4.047
  693WAT      O 8329   6.334   1.131   7.832
  693WAT     H1 8330   6.339   1.179   7.915
  693WAT     H2 8331   6.270   1.179   7.780
  694WAT      O 8332   6.440   5.338   2.648
  694WAT     H1 8333   6.362   5.384   2.679
  694WAT     H2 8334   6.409   5.285   2.574
  695WAT      O 8335   2.821   1.389   5.801
  695WAT     H1 8336   2.836   1.301   5.836
  695WAT     H2 8337   2.893   1.441   5.838
  696WAT      O 8338   6.375   0.422   5.218
  696WAT     H1 8339   6.406   0.395   5.132
  696WAT     H2 8340   6.451   0.414   5.275
  697WAT      O 8341   3.843   0.972   4.837
  697WAT     H1 8342   3.827   0.907   4.905
  697WAT     H2 8343   3.937   0.966   4.818
  698WAT      O 8344   7.055   4.663   7.257
  698WAT     H1 8345   6.991   4.641   7.189
  698WAT     H2 8346   7.055   4.759   7.260
  699WAT      O 8347   4.860   8.303   8.530
  699WAT     H1 8348   4.841   8.286   8.622
  699WAT     H2 8349   4.951   8.335   8.530
  700WAT      O 8350   0.488   1.819   6.505
  700WAT     H1 8351   0.568   1.806   6.455
  700WAT     H2 8352   0.473   1.736   6.549
  701WAT      O 8353   0.972   1.738   0.733
  701WAT     H1 8354   1.052   1.691   0.758
  701WAT     H2 8355   0.923   1.747   0.815
  702WAT      O 8356   3.943   7.321   4.212
  702WAT     H1 8357   4.020   7.301   4.265
  702WAT     H2 8358   3.933   7.416   4.219
  703WAT      O 8359   6.998   6.317   5.603
  703WAT     H1 8360   7.091   6.330   5.621
  703WAT     H2 8361   6.954   6.358   5.677
  704WAT      O 8362   3.097   7.333   5.334
  704WAT     H1 8363   3.183   7.368   5.357
  704WAT     H2 8364   3.040   7.361   5.406
  705WAT      O 8365   5.498   1.597   0.706
  705WAT     H1 8366   5.437   1.528   0.731
  705WAT     H2 8367   5.452   1.647   0.639
  706WAT      O 8368   8.527   5.591   2.437
  706WAT     H1 8369   8.524   5.555   2.349
  706WAT     H2 8370   8.561   5.680   2.426
  707WAT      O 8371   1.386   0.950   4.427
  707WAT     H1 8372   1.340   0.917   4.350
  707WAT     H2 8373   1.318   0.963   4.492
  708WAT      O 8374   4.532   8.228   0.003
  708WAT     H1 8375   4.532   8.210   0.097
  708WAT     H2 8376   4.615   8.191  -0.028
  709WAT      O 8377   3.541   4.808   2.295
  709WAT     H1 8378   3.467   4.811   2.355
  709WAT     H2 8379   3.539   4.892   2.249
  710WAT      O 8380   3.394   0.742   6.252
  710WAT     H1 8381   3.374   0.823   6.299
  710WAT     H2 8382   3.482   0.757   6.217
  711WAT      O 8383   4.433   7.882   8.265
  711WAT     H1 8384   4.506   7.864   8.205
  711WAT     H2 8385   4.364   7.917   8.210
  712WAT      O 8386   0.401   1.486   1.476
  712WAT     H1 8387   0.482   1.536   1.466
  712WAT     H2 8388   0.334   1.551   1.496
  713WAT      O 8389   6.284   6.465   6.323
  713WAT     H1 8390   6.227   6.542   6.319
  713WAT     H2 8391   6.340   6.480   6.399
  714WAT      O 8392   1.665   0.966   3.634
  714WAT     H1 8393   1.741   0.916   3.603
  714WAT     H2 8394   1.692   1.057   3.629
  715WAT      O 8395   7.526   0.749   8.661
  715WAT     H1 8396   7.547   0.656   8.667
  715WAT     H2 8397   7.520   0.767   8.567
  716WAT      O 8398   7.398   6.719   6.487
  716WAT     H1 8399   7.335   6.702   6.558
  716WAT     H2 8400   7.482   6.693   6.524
  717WAT      O 8401   1.051   6.937   0.709
  717WAT     H1 8402   0.978   6.993   0.733
  717WAT     H2 8403   1.089   6.910   0.792
  718WAT      O 8404   3.762   5.054   3.601
  718WAT     H1 8405   3.779   5.083   3.511
  718WAT     H2 8406   3.678   5.009   3.596
  719WAT      O 8407   0.681   8.449   4.253
  719WAT     H1 8408   0.725   8.365   4.262
  719WAT     H2 8409   0.587   8.427   4.254
  720WAT      O 8410   1.131   2.192   6.113
  720WAT     H1 8411   1.116   2.123   6.048
  720WAT     H2 8412   1.044   2.216   6.143
  721WAT      O 8413   2.931   5.968   5.751
  721WAT     H1 8414   3.024   5.955   5.734
  721WAT     H2 8415   2.908   6.048   5.704
  722WAT      O 8416   8.022   3.542   0.039
  722WAT     H1 8417   8.058   3.630   0.038
  722WAT     H2 8418   8.095   3.486   0.015
  723WAT      O 8419   7.805   4.670   0.902
  723WAT     H1 8420   7.878   4.614   0.930
  723WAT     H2 8421   7.726   4.618   0.921
  724WAT      O 8422   4.948   6.870   7.191
  724WAT     H1 8423   4.912   6.881   7.103
  724WAT     H2 8424   4.900   6.932   7.245
  725WAT      O 8425   7.753   6.273   3.190
  725WAT     H1 8426   7.749   6.202   3.126
  725WAT     H2 8427   7.846   6.291   3.201
  726WAT      O 8428   1.149   5.604   7.891
  726WAT     H1 8429   1.098   5.682   7.911
  726WAT     H2 8430   1.227   5.636   7.847
  727WAT      O 8431   3.729   6.673   0.521
  727WAT     H1 8432   3.763   6.762   0.529
  727WAT     H2 8433   3.797   6.618   0.559
  728WAT      O 8434   4.509   8.813   5.650
  728WAT     H1 8435   4.491   8.904   5.672
  728WAT     H2 8436   4.456   8.762   5.711
  729WAT      O 8437   2.910   1.440   7.512
  729WAT     H1 8438   2.832   1.452   7.458
  729WAT     H2 8439   2.889   1.482   7.595
  730WAT      O 8440   8.332   3.658   0.355
  730WAT     H1 8441   8.286   3.743   0.358
  730WAT     H2 8442   8.374   3.656   0.270
  731WAT      O 8443   5.985   1.828   2.500
  731WAT     H1 8444   6.065   1.876   2.480
  731WAT     H2 8445   5.975   1.765   2.429
  732WAT      O 8446   7.149   5.689   6.874
  732WAT     H1 8447   7.137   5.597   6.854
  732WAT     H2 8448   7.132   5.695   6.968
  733WAT      O 8449   8.073   1.851   6.944
  733WAT     H1 8450   8.076   1.942   6.974
  733WAT     H2 8451   8.136   1.847   6.872
  734WAT      O 8452   3.186   2.931   8.029
  734WAT     H1 8453   3.251   2.996   8.001
  734WAT     H2 8454   3.135   2.976   8.096
  735WAT      O 8455   4.971   5.252   7.708
  735WAT     H1 8456   4.932   5.247   7.621
  735WAT     H2 8457   5.048   5.307   7.698
  736WAT      O 8458   1.509   5.485   0.430
  736WAT     H1 8459   1.504   5.544   0.355
  736WAT     H2 8460   1.426   5.437   0.428
  737WAT      O 8461   1.112   5.066   6.705
  737WAT     H1 8462   1.022   5.089   6.730
  737WAT     H2 8463   1.164   5.081   6.784
  738WAT      O 8464   2.697   3.032   6.330
  738WAT     H1 8465   2.686   3.126   6.338
  738WAT     H2 8466   2.614   2.994   6.358
  739WAT      O 8467   2.524   4.130   6.651
  739WAT     H1 8468   2.533   4.153   6.558
  739WAT     H2 8469   2.459   4.192   6.684
  740WAT      O 8470   5.103   8.133   2.025
  740WAT     H1 8471   5.134   8.044   2.008
  740WAT     H2 8472   5.063   8.159   1.942
  741WAT      O 8473  -0.078   1.704   4.649
  741WAT     H1 8474  -0.149   1.653   4.609
  741WAT     H2 8475   0.002   1.669   4.609
  742WAT      O 8476   8.527   4.871   0.751
  742WAT     H1 8477   8.464   4.940   0.769
  742WAT     H2 8478   8.501   4.837   0.665
  743WAT      O 8479   6.657   2.969   3.432
  743WAT     H1 8480   6.625   3.024   3.360
  743WAT     H2 8481   6.702   3.030   3.490
  744WAT      O 8482  -0.047   6.093   5.253
  744WAT     H1 8483  -0.031   6.009   5.295
  744WAT     H2 8484   0.033   6.144   5.268
  745WAT      O 8485   5.481   7.368   8.226
  745WAT     H1 8486   5.474   7.412   8.142
  745WAT     H2 8487   5.409   7.406   8.278
  746WAT      O 8488   3.120   0.518   0.535
  746WAT     H1 8489   3.175   0.492   0.609
  746WAT     H2 8490   3.153   0.464   0.462
  747WAT      O 8491   4.682   6.071   4.786
  747WAT     H1 8492   4.638   6.076   4.871
  747WAT     H2 8493   4.759   6.016   4.801
  748WAT      O 8494   5.135   6.553   4.595
  748WAT     H1 8495   5.087   6.506   4.527
  748WAT     H2 8496   5.187   6.617   4.547
  749WAT      O 8497   8.518   0.476   4.624
  749WAT     H1 8498   8.590   0.529   4.590
  749WAT     H2 8499   8.559   0.396   4.654
  750WAT      O 8500   7.726   4.418   2.062
  750WAT     H1 8501   7.680   4.430   1.979
  750WAT     H2 8502   7.765   4.503   2.081
  751WAT      O 8503   6.494   8.815   4.472
  751WAT     H1 8504   6.499   8.907   4.501
  751WAT     H2 8505   6.526   8.817   4.382
  752WAT      O 8506   2.537   5.008   0.868
  752WAT     H1 8507   2.618   5.052   0.896
  752WAT     H2 8508   2.517   4.947   0.939
  753WAT      O 8509   5.893   6.969   6.650
  753WAT     H1 8510   5.801   6.998   6.650
  753WAT     H2 8511   5.889   6.879   6.617
  754WAT      O 8512   4.274   7.421   0.263
  754WAT     H1 8513   4.271   7.453   0.354
  754WAT     H2 8514   4.182   7.421   0.235
  755WAT      O 8515   4.281   2.846   1.800
  755WAT     H1 8516   4.333   2.765   1.806
  755WAT     H2 8517   4.302   2.893   1.880
  756WAT      O 8518   8.827   4.816   7.658
  756WAT     H1 8519   8.866   4.736   7.622
  756WAT     H2 8520   8.850   4.884   7.594
  757WAT      O 8521   2.158   6.285   8.157
  757WAT     H1 8522   2.087   6.288   8.221
  757WAT     H2 8523   2.225   6.230   8.197
  758WAT      O 8524   5.814   8.252   2.785
  758WAT     H1 8525   5.844   8.313   2.852
  758WAT     H2 8526   5.818   8.166   2.826
  759WAT      O 8527   3.843   7.199   8.057
  759WAT     H1 8528   3.916   7.140   8.038
  759WAT     H2 8529   3.878   7.287   8.045
  760WAT      O 8530   3.435   3.910   0.183
  760WAT     H1 8531   3.432   3.948   0.271
  760WAT     H2 8532   3.346   3.918   0.150
  761WAT      O 8533   5.200   4.064   8.581
  761WAT     H1 8534   5.275   4.046   8.526
  761WAT     H2 8535   5.134   4.000   8.555
  762WAT      O 8536  -0.022   5.796   0.991
  762WAT     H1 8537  -0.025   5.861   1.061
  762WAT     H2 8538   0.061   5.749   1.006
  763WAT      O 8539   7.658   7.635   1.398
  763WAT     H1 8540   7.704   7.552   1.408
  763WAT     H2 8541   7.570   7.617   1.432
  764WAT      O 8542   8.745   5.463   2.564
  764WAT     H1 8543   8.736   5.484   2.657
  764WAT     H2 8544   8.678   5.517   2.522
  765WAT      O 8545   8.443   2.285   2.359
  765WAT     H1 8546   8.450   2.365   2.411
  765WAT     H2 8547   8.427   2.216   2.424
  766WAT      O 8548   4.002   3.270   8.286
  766WAT     H1 8549   4.061   3.258   8.361
  766WAT     H2 8550   4.020   3.359   8.256
  767WAT      O 8551   1.983   5.847   1.065
  767WAT     H1 8552   1.925   5.899   1.122
  767WAT     H2 8553   1.950   5.758   1.074
  768WAT      O 8554   3.377   5.943   7.456
  768WAT     H1 8555   3.409   5.853   7.468
  768WAT     H2 8556   3.442   5.984   7.399
  769WAT      O 8557   4.348   2.643   0.749
  769WAT     H1 8558   4.380   2.642   0.658
  769WAT     H2 8559   4.300   2.561   0.758
  770WAT      O 8560   1.660   6.001   2.678
  770WAT     H1 8561   1.740   5.949   2.685
  770WAT     H2 8562   1.666   6.043   2.592
  771WAT      O 8563   3.630   7.516   1.317
  771WAT     H1 8564   3.551   7.494   1.367
  771WAT     H2 8565   3.599   7.571   1.245
  772WAT      O 8566   2.792   6.123   7.969
  772WAT     H1 8567   2.834   6.054   7.917
  772WAT     H2 8568   2.704   6.130   7.931
  773WAT      O 8569   8.463   2.627   5.454
  773WAT     H1 8570   8.540   2.598   5.405
  773WAT     H2 8571   8.442   2.714   5.417
  774WAT      O 8572   2.753   4.223   6.218
  774WAT     H1 8573   2.736   4.245   6.310
  774WAT     H2 8574   2.697   4.283   6.169
  775WAT      O 8575   7.063   8.850   8.142
  775WAT     H1 8576   6.995   8.909   8.176
  775WAT     H2 8577   7.145   8.898   8.154
  776WAT      O 8578   1.802   3.713   0.427
  776WAT     H1 8579   1.729   3.666   0.467
  776WAT     H2 8580   1.823   3.784   0.488
  777WAT      O 8581   8.893   2.640   5.642
  777WAT     H1 8582   8.942   2.629   5.723
  777WAT     H2 8583   8.955   2.678   5.580
  778WAT      O 8584   2.908   2.662   5.825
  778WAT     H1 8585   2.946   2.697   5.745
  778WAT     H2 8586   2.936   2.722   5.894
  779WAT      O 8587   3.535   6.131   0.055
  779WAT     H1 8588   3.488   6.109  -0.026
  779WAT     H2 8589   3.558   6.223   0.045
  780WAT      O 8590   6.012   6.522   3.476
  780WAT     H1 8591   6.087   6.564   3.517
  780WAT     H2 8592   5.983   6.583   3.408
  781WAT      O 8593   1.975   3.664   5.894
  781WAT     H1 8594   2.067   3.677   5.916
  781WAT     H2 8595   1.927   3.703   5.968
  782WAT      O 8596   8.364   6.488   5.688
  782WAT     H1 8597   8.412   6.406   5.694
  782WAT     H2 8598   8.408   6.538   5.619
  783WAT      O 8599   7.156   0.538   2.166
  783WAT     H1 8600   7.237   0.575   2.202
  783WAT     H2 8601   7.155   0.448   2.198
  784WAT      O 8602   0.425   2.227   6.144
  784WAT     H1 8603   0.387   2.227   6.232
  784WAT     H2 8604   0.485   2.152   6.143
  785WAT      O 8605   5.479   0.766   2.456
  785WAT     H1 8606   5.522   0.759   2.541
  785WAT     H2 8607   5.477   0.676   2.423
  786WAT      O 8608   4.173   3.615   0.099
  786WAT     H1 8609   4.258   3.636   0.139
  786WAT     H2 8610   4.190   3.619   0.005
  787WAT      O 8611   0.873   1.947   1.396
  787WAT     H1 8612   0.821   1.953   1.477
  787WAT     H2 8613   0.813   1.907   1.333
  788WAT      O 8614   5.452   5.760   8.537
  788WAT     H1 8615   5.497   5.835   8.577
  788WAT     H2 8616   5.521   5.695   8.524
  789WAT      O 8617   7.425   4.941   6.149
  789WAT     H1 8618   7.370   4.934   6.071
  789WAT     H2 8619   7.365   4.969   6.217
  790WAT      O 8620   8.554   6.883   2.401
  790WAT     H1 8621   8.481   6.933   2.438
  790WAT     H2 8622   8.512   6.810   2.356
  791WAT      O 8623   3.918   6.857   0.536
  791WAT     H1 8624   3.911   6.934   0.593
  791WAT     H2 8625   4.000   6.870   0.489
  792WAT      O 8626   7.919   5.689   0.022
  792WAT     H1 8627   7.979   5.615   0.011
  792WAT     H2 8628   7.833   5.648   0.036
  793WAT      O 8629   4.674   6.736   4.034
  793WAT     H1 8630   4.681   6.649   4.074
  793WAT     H2 8631   4.719   6.794   4.096
  794WAT      O 8632   1.984   1.065   7.233
  794WAT     H1 8633   1.937   1.146   7.211
  794WAT     H2 8634   1.992   1.068   7.328
  795WAT      O 8635   4.921   5.137   0.571
  795WAT     H1 8636   4.889   5.082   0.641
  795WAT     H2 8637   4.869   5.113   0.494
  796WAT      O 8638   5.395   5.032   5.441
  796WAT     H1 8639   5.480   5.035   5.484
  796WAT     H2 8640   5.360   5.121   5.450
  797WAT      O 8641   0.729   6.387   2.581
  797WAT     H1 8642   0.782   6.377   2.660
  797WAT     H2 8643   0.644   6.349   2.605
  798WAT      O 8644   7.380   3.305   3.807
  798WAT     H1 8645   7.447   3.364   3.773
  798WAT     H2 8646   7.327   3.359   3.866
  799WAT      O 8647   1.575   4.648   6.198
  799WAT     H1 8648   1.558   4.679   6.286
  799WAT     H2 8649   1.671   4.652   6.189
  800WAT      O 8650   1.378   3.727   1.353
  800WAT     H1 8651   1.355   3.777   1.275
  800WAT     H2 8652   1.297   3.681   1.376
  801WAT      O 8653   2.086   8.468   3.866
  801WAT     H1 8654   1.999   8.501   3.888
  801WAT     H2 8655   2.071   8.379   3.835
  802WAT      O 8656   2.773   1.805   6.915
  802WAT     H1 8657   2.822   1.728   6.944
  802WAT     H2 8658   2.742   1.782   6.828
  803WAT      O 8659   4.566   7.932   8.512
  803WAT     H1 8660   4.515   7.905   8.436
  803WAT     H2 8661   4.647   7.967   8.475
  804WAT      O 8662   0.328   6.597   1.141
  804WAT     H1 8663   0.250   6.551   1.174
  804WAT     H2 8664   0.349   6.551   1.060
  805WAT      O 8665   3.485   2.009   5.437
  805WAT     H1 8666   3.473   2.086   5.493
  805WAT     H2 8667   3.495   2.044   5.349
  806WAT      O 8668   6.671   1.239   7.010
  806WAT     H1 8669   6.678   1.334   7.007
  806WAT     H2 8670   6.593   1.222   7.062
  807WAT      O 8671   0.586   2.483   5.871
  807WAT     H1 8672   0.671   2.455   5.905
  807WAT     H2 8673   0.571   2.426   5.795
  808WAT      O 8674   7.797   3.166   1.740
  808WAT     H1 8675   7.874   3.188   1.792
  808WAT     H2 8676   7.740   3.119   1.800
  809WAT      O 8677   5.627   7.860   7.852
  809WAT     H1 8678   5.595   7.770   7.861
  809WAT     H2 8679   5.708   7.852   7.803
  810WAT      O 8680   7.262   2.342   5.029
  810WAT     H1 8681   7.338   2.339   4.970
  810WAT     H2 8682   7.277   2.270   5.091
  811WAT      O 8683   5.974   0.983   4.166
  811WAT     H1 8684   6.018   0.954   4.246
  811WAT     H2 8685   6.026   1.058   4.136
  812WAT      O 8686   4.237   5.647   0.871
  812WAT     H1 8687   4.289   5.667   0.793
  812WAT     H2 8688   4.172   5.583   0.841
  813WAT      O 8689   2.683   4.165   1.165
  813WAT     H1 8690   2.743   4.137   1.234
  813WAT     H2 8691   2.597   4.170   1.209
  814WAT      O 8692   2.045   1.368   3.485
  814WAT     H1 8693   2.123   1.314   3.495
  814WAT     H2 8694   2.063   1.422   3.408
  815WAT      O 8695   2.772   1.912   0.447
  815WAT     H1 8696   2.701   1.851   0.464
  815WAT     H2 8697   2.851   1.858   0.449
  816WAT      O 8698   0.727   8.449   0.554
  816WAT     H1 8699   0.762   8.537   0.569
  816WAT     H2 8700   0.704   8.448   0.461
  817WAT      O 8701   7.767   6.763   5.243
  817WAT     H1 8702   7.785   6.855   5.221
  817WAT     H2 8703   7.716   6.730   5.169
  818WAT      O 8704   3.480   0.837   3.854
  818WAT     H1 8705   3.451   0.817   3.765
  818WAT     H2 8706   3.493   0.751   3.894
  819WAT      O 8707   6.996   1.138   2.904
  819WAT     H1 8708   7.067   1.193   2.871
  819WAT     H2 8709   7.039   1.071   2.956
  820WAT      O 8710   0.177   7.569   6.346
  820WAT     H1 8711   0.159   7.554   6.438
  820WAT     H2 8712   0.207   7.485   6.312
  821WAT      O 8713   8.910   2.035   6.143
  821WAT     H1 8714   8.825   1.991   6.135
  821WAT     H2 8715   8.924   2.044   6.237
  822WAT      O 8716   0.781   8.711   4.431
  822WAT     H1 8717   0.783   8.625   4.389
  822WAT     H2 8718   0.771   8.692   4.525
  823WAT      O 8719   7.441   3.669   6.528
  823WAT     H1 8720   7.405   3.737   6.585
  823WAT     H2 8721   7.400   3.685   6.443
  824WAT      O 8722   0.892   3.442   4.810
  824WAT     H1 8723   0.797   3.457   4.811
  824WAT     H2 8724   0.927   3.509   4.869
  825WAT      O 8725   8.861   1.285   3.856
  825WAT     H1 8726   8.777   1.272   3.901
  825WAT     H2 8727   8.865   1.380   3.841
  826WAT      O 8728   7.227   0.831   7.614
  826WAT     H1 8729   7.298   0.865   7.668
  826WAT     H2 8730   7.169   0.905   7.601
  827WAT      O 8731   4.681   3.472   7.724
  827WAT     H1 8732   4.738   3.548   7.733
  827WAT     H2 8733   4.718   3.408   7.785
  828WAT      O 8734   5.111   2.328   1.923
  828WAT     H1 8735   5.035   2.349   1.977
  828WAT     H2 8736   5.145   2.413   1.895
  829WAT      O 8737   5.256   1.669   8.658
  829WAT     H1 8738   5.214   1.679   8.572
  829WAT     H2 8739   5.348   1.652   8.638
  830WAT      O 8740   6.928   5.766   8.313
  830WAT     H1 8741   6.921   5.854   8.276
  830WAT     H2 8742   6.977   5.778   8.395
  831WAT      O 8743   3.836   3.321   2.448
  831WAT     H1 8744   3.755   3.337   2.401
  831WAT     H2 8745   3.905   3.351   2.390
  832WAT      O 8746   7.724   8.121   3.137
  832WAT     H1 8747   7.682   8.161   3.060
  832WAT     H2 8748   7.671   8.151   3.211
  833WAT      O 8749   4.277   1.911   1.504
  833WAT     H1 8750   4.328   1.992   1.502
  833WAT     H2 8751   4.308   1.861   1.428
  834WAT      O 8752   7.786   5.477   6.559
  834WAT     H1 8753   7.708   5.500   6.610
  834WAT     H2 8754   7.831   5.412   6.612
  835WAT      O 8755   8.833   2.434   1.380
  835WAT     H1 8756   8.850   2.355   1.432
  835WAT     H2 8757   8.741   2.428   1.356
  836WAT      O 8758   6.491   7.157   0.943
  836WAT     H1 8759   6.530   7.073   0.920
  836WAT     H2 8760   6.542   7.187   1.019
  837WAT      O 8761   3.451   1.989   3.693
  837WAT     H1 8762   3.528   1.998   3.748
  837WAT     H2 8763   3.390   1.937   3.746
  838WAT      O 8764   0.876   4.033   2.929
  838WAT     H1 8765   0.780   4.031   2.936
  838WAT     H2 8766   0.893   4.087   2.852
  839WAT      O 8767   0.759   2.676   6.626
  839WAT     H1 8768   0.704   2.609   6.586
  839WAT     H2 8769   0.731   2.758   6.585
  840WAT      O 8770   5.864   8.551   7.297
  840WAT     H1 8771   5.925   8.623   7.318
  840WAT     H2 8772   5.816   8.536   7.378
  841WAT      O 8773   6.984   8.228   8.512
  841WAT     H1 8774   7.052   8.237   8.579
  841WAT     H2 8775   6.997   8.303   8.455
  842WAT      O 8776   7.428   2.462   5.655
  842WAT     H1 8777   7.461   2.548   5.680
  842WAT     H2 8778   7.342   2.480   5.616
  843WAT      O 8779   1.003   7.768   6.102
  843WAT     H1 8780   1.011   7.728   6.188
  843WAT     H2 8781   1.026   7.860   6.116
  844WAT      O 8782  -0.071   5.398   8.464
  844WAT     H1 8783  -0.077   5.471   8.402
  844WAT     H2 8784   0.001   5.422   8.522
  845WAT      O 8785   2.810   7.672   1.360
  845WAT     H1 8786   2.715   7.664   1.363
  845WAT     H2 8787   2.839   7.597   1.308
  846WAT      O 8788   6.409   5.222   7.793
  846WAT     H1 8789   6.497   5.221   7.755
  846WAT     H2 8790   6.390   5.130   7.813
  847WAT      O 8791   0.176   7.691   3.703
  847WAT     H1 8792   0.115   7.716   3.634
  847WAT     H2 8793   0.227   7.771   3.720
  848WAT      O 8794   0.406   5.389   6.421
  848WAT     H1 8795   0.326   5.350   6.386
  848WAT     H2 8796   0.475   5.326   6.400
  849WAT      O 8797   1.064   7.751   5.193
  849WAT     H1 8798   1.129   7.683   5.172
  849WAT     H2 8799   1.026   7.722   5.276
  850WAT      O 8800   5.531   5.616   1.828
  850WAT     H1 8801   5.439   5.642   1.822
  850WAT     H2 8802   5.558   5.603   1.737
  851WAT      O 8803   6.196   4.974   7.851
  851WAT     H1 8804   6.116   4.931   7.820
  851WAT     H2 8805   6.258   4.963   7.779
  852WAT      O 8806   7.203   0.491   3.344
  852WAT     H1 8807   7.226   0.424   3.279
  852WAT     H2 8808   7.239   0.572   3.309
  853WAT      O 8809   3.586   1.922   7.405
  853WAT     H1 8810   3.615   2.011   7.385
  853WAT     H2 8811   3.491   1.925   7.396
  854WAT      O 8812   0.122   3.365   4.138
  854WAT     H1 8813   0.074   3.329   4.213
  854WAT     H2 8814   0.138   3.457   4.161
  855WAT      O 8815   1.045   5.560   0.795
  855WAT     H1 8816   0.965   5.556   0.848
  855WAT     H2 8817   1.025   5.625   0.728
  856WAT      O 8818   2.832   6.278   5.765
  856WAT     H1 8819   2.819   6.317   5.852
  856WAT     H2 8820   2.744   6.268   5.729
  857WAT      O 8821   8.560   3.386   2.745
  857WAT     H1 8822   8.621   3.459   2.730
  857WAT     H2 8823   8.548   3.347   2.659
  858WAT      O 8824   3.556   6.906   1.540
  858WAT     H1 8825   3.466   6.898   1.510
  858WAT     H2 8826   3.576   6.999   1.533
  859WAT      O 8827   6.472   3.811   8.029
  859WAT     H1 8828   6.454   3.718   8.019
  859WAT     H2 8829   6.397   3.854   7.988
  860WAT      O 8830   0.569   7.192   0.944
  860WAT     H1 8831   0.625   7.124   0.980
  860WAT     H2 8832   0.603   7.274   0.981
  861WAT      O 8833   2.620   0.502   6.104
  861WAT     H1 8834   2.568   0.555   6.043
  861WAT     H2 8835   2.710   0.533   6.093
  862WAT      O 8836   2.830   7.085   1.994
  862WAT     H1 8837   2.906   7.133   2.026
  862WAT     H2 8838   2.855   6.993   2.002
  863WAT      O 8839   7.244   4.522   3.919
  863WAT     H1 8840   7.310   4.496   3.855
  863WAT     H2 8841   7.171   4.555   3.865
  864WAT      O 8842   5.409   3.091   2.116
  864WAT     H1 8843   5.459   3.155   2.166
  864WAT     H2 8844   5.419   3.009   2.165
  865WAT      O 8845   2.717   3.526   6.900
  865WAT     H1 8846   2.783   3.581   6.857
  865WAT     H2 8847   2.743   3.525   6.992
  866WAT      O 8848   2.547   2.043   5.879
  866WAT     H1 8849   2.535   1.948   5.882
  866WAT     H2 8850   2.532   2.072   5.969
  867WAT      O 8851   2.406   8.701   2.931
  867WAT     H1 8852   2.316   8.679   2.909
  867WAT     H2 8853   2.408   8.704   3.026
  868WAT      O 8854   2.243   6.649   5.841
  868WAT     H1 8855   2.238   6.608   5.754
  868WAT     H2 8856   2.297   6.588   5.892
  869WAT      O 8857   4.041   2.707   1.255
  869WAT     H1 8858   4.125   2.740   1.222
  869WAT     H2 8859   4.030   2.623   1.211
  870WAT      O 8860   8.012   6.640   5.755
  870WAT     H1 8861   8.085   6.663   5.699
  870WAT     H2 8862   8.012   6.544   5.757
  871WAT      O 8863   7.148   1.449   2.259
  871WAT     H1 8864   7.072   1.408   2.300
  871WAT     H2 8865   7.112   1.520   2.207
  872WAT      O 8866   0.867   7.231   6.823
  872WAT     H1 8867   0.931   7.287   6.778
  872WAT     H2 8868   0.901   7.220   6.911
  873WAT      O 8869   8.184   7.894   4.784
  873WAT     H1 8870   8.140   7.813   4.811
  873WAT     H2 8871   8.252   7.866   4.722
  874WAT      O 8872   5.402   8.610   2.882
  874WAT     H1 8873   5.496   8.611   2.863
  874WAT     H2 8874   5.365   8.553   2.815
  875WAT      O 8875   8.181   6.511   4.512
  875WAT     H1 8876   8.153   6.422   4.489
  875WAT     H2 8877   8.177   6.514   4.607
  876WAT      O 8878   3.309   6.073   0.238
  876WAT     H1 8879   3.372   6.045   0.171
  876WAT     H2 8880   3.315   6.169   0.237
  877WAT      O 8881   0.623   1.563   5.228
  877WAT     H1 8882   0.615   1.644   5.177
  877WAT     H2 8883   0.556   1.571   5.296
  878WAT      O 8884   4.792   0.666   5.893
  878WAT     H1 8885   4.841   0.716   5.958
  878WAT     H2 8886   4.741   0.732   5.845
[truncated: 2,659,802 more chars]
