# Supplementary material for: Role of Enzyme and Active Site Conformational Dynamics in the Catalysis by α-Amylase Explored with QM/MM Molecular Dynamics
Source: J Chem Inf Model. 2022 Jul 26;62(15):3638–50. doi: 10.1021/acs.jcim.2c00691 (PMC9778734; doi:10.1021/acs.jcim.2c00691)
Supplement: Supplementary file 5 — ci2c00691_si_005.zip [file ci2c00691_si_005.zip › SI_gmx-md_inputs/frame_687/frame_75-r4.gro]

amyl_GMX.gro created by acpype (v: 2020-09-02T11:49:19CEST) on Mon Oct 19 15:37:50 2020 t= 7500.00000 step= 3750000
67992
    1TYR      N    1   3.974   5.914   4.870
    1TYR     H1    2   4.061   5.866   4.854
    1TYR     H2    3   3.995   5.989   4.935
    1TYR     H3    4   3.919   5.935   4.788
    1TYR     CA    5   3.885   5.829   4.944
    1TYR     HA    6   3.917   5.821   5.048
    1TYR     CB    7   3.745   5.890   4.940
    1TYR    HB2    8   3.679   5.805   4.956
    1TYR    HB3    9   3.731   5.961   5.021
    1TYR     CG   10   3.703   5.963   4.814
    1TYR    CD1   11   3.726   6.103   4.804
    1TYR    HD1   12   3.757   6.164   4.888
    1TYR    CE1   13   3.701   6.168   4.682
    1TYR    HE1   14   3.721   6.272   4.664
    1TYR     CZ   15   3.638   6.095   4.576
    1TYR     OH   16   3.620   6.152   4.454
    1TYR     HH   17   3.642   6.245   4.459
    1TYR    CE2   18   3.611   5.955   4.593
    1TYR    HE2   19   3.559   5.896   4.519
    1TYR    CD2   20   3.650   5.891   4.709
    1TYR    HD2   21   3.642   5.783   4.716
    1TYR      C   22   3.875   5.687   4.888
    1TYR      O   23   3.941   5.650   4.785
    2SER      N   24   3.809   5.599   4.954
    2SER      H   25   3.785   5.619   5.050
    2SER     CA   26   3.783   5.454   4.908
    2SER     HA   27   3.878   5.401   4.912
    2SER     CB   28   3.698   5.395   5.021
    2SER    HB2   29   3.734   5.419   5.121
    2SER    HB3   30   3.595   5.426   5.002
    2SER     OG   31   3.702   5.251   5.016
    2SER     HG   32   3.676   5.218   5.103
    2SER      C   33   3.714   5.447   4.768
    2SER      O   34   3.625   5.525   4.745
    3PRO      N   35   3.730   5.340   4.686
    3PRO     CD   36   3.845   5.258   4.706
    3PRO    HD2   37   3.805   5.179   4.769
    3PRO    HD3   38   3.936   5.309   4.740
    3PRO     CG   39   3.856   5.193   4.567
    3PRO    HG2   40   3.912   5.099   4.562
    3PRO    HG3   41   3.930   5.243   4.504
    3PRO     CB   42   3.721   5.195   4.495
    3PRO    HB2   43   3.662   5.104   4.504
    3PRO    HB3   44   3.742   5.221   4.391
    3PRO     CA   45   3.658   5.312   4.563
    3PRO     HA   46   3.676   5.399   4.500
    3PRO      C   47   3.509   5.286   4.579
    3PRO      O   48   3.453   5.266   4.686
    4ASN      N   49   3.440   5.288   4.470
    4ASN      H   50   3.483   5.299   4.380
    4ASN     CA   51   3.288   5.287   4.472
    4ASN     HA   52   3.251   5.356   4.547
    4ASN     CB   53   3.242   5.363   4.348
    4ASN    HB2   54   3.133   5.372   4.345
    4ASN    HB3   55   3.286   5.462   4.351
    4ASN     CG   56   3.291   5.299   4.217
    4ASN    OD1   57   3.373   5.214   4.213
    4ASN    ND2   58   3.253   5.359   4.104
    4ASN   HD21   59   3.265   5.314   4.014
    4ASN   HD22   60   3.192   5.439   4.113
    4ASN      C   61   3.218   5.152   4.496
    4ASN      O   62   3.107   5.122   4.452
    5THR      N   63   3.289   5.063   4.572
    5THR      H   64   3.364   5.091   4.634
    5THR     CA   65   3.260   4.921   4.579
    5THR     HA   66   3.244   4.874   4.481
    5THR     CB   67   3.374   4.849   4.654
    5THR     HB   68   3.350   4.749   4.690
    5THR    CG2   69   3.489   4.813   4.559
    5THR   HG21   70   3.463   4.745   4.478
    5THR   HG22   71   3.527   4.904   4.513
    5THR   HG23   72   3.570   4.772   4.619
    5THR    OG1   73   3.414   4.939   4.763
    5THR    HG1   74   3.465   4.882   4.820
    5THR      C   75   3.126   4.890   4.657
    5THR      O   76   3.086   4.975   4.740
    6GLN      N   77   3.060   4.779   4.625
    6GLN      H   78   3.112   4.723   4.560
    6GLN     CA   79   2.937   4.740   4.692
    6GLN     HA   80   2.862   4.812   4.660
    6GLN     CB   81   2.875   4.611   4.633
    6GLN    HB2   82   2.773   4.634   4.602
    6GLN    HB3   83   2.924   4.594   4.537
    6GLN     CG   84   2.866   4.480   4.715
    6GLN    HG2   85   2.971   4.466   4.740
    6GLN    HG3   86   2.801   4.490   4.802
    6GLN     CD   87   2.807   4.365   4.630
    6GLN    OE1   88   2.879   4.298   4.551
    6GLN    NE2   89   2.674   4.343   4.625
    6GLN   HE21   90   2.640   4.275   4.558
    6GLN   HE22   91   2.608   4.388   4.687
    6GLN      C   92   2.934   4.734   4.845
    6GLN      O   93   3.032   4.688   4.911
    7GLN      N   94   2.827   4.780   4.910
    7GLN      H   95   2.750   4.807   4.850
    7GLN     CA   96   2.805   4.805   5.050
    7GLN     HA   97   2.735   4.888   5.052
    7GLN     CB   98   2.748   4.689   5.119
    7GLN    HB2   99   2.806   4.598   5.106
    7GLN    HB3  100   2.741   4.714   5.225
    7GLN     CG  101   2.610   4.662   5.079
    7GLN    HG2  102   2.542   4.723   5.138
    7GLN    HG3  103   2.595   4.679   4.972
    7GLN     CD  104   2.574   4.523   5.110
    7GLN    OE1  105   2.597   4.471   5.222
    7GLN    NE2  106   2.517   4.438   5.020
    7GLN   HE21  107   2.502   4.340   5.037
    7GLN   HE22  108   2.485   4.481   4.934
    7GLN      C  109   2.929   4.872   5.126
    7GLN      O  110   2.955   4.840   5.237
    8GLY      N  111   3.004   4.962   5.052
    8GLY      H  112   2.977   4.979   4.956
    8GLY     CA  113   3.123   5.027   5.106
    8GLY    HA2  114   3.146   5.103   5.032
    8GLY    HA3  115   3.101   5.083   5.197
    8GLY      C  116   3.259   4.947   5.139
    8GLY      O  117   3.345   4.990   5.210
    9ARG      N  118   3.254   4.820   5.101
    9ARG      H  119   3.177   4.799   5.039
    9ARG     CA  120   3.334   4.709   5.149
    9ARG     HA  121   3.330   4.714   5.258
    9ARG     CB  122   3.276   4.574   5.110
    9ARG    HB2  123   3.272   4.561   5.002
    9ARG    HB3  124   3.340   4.492   5.143
    9ARG     CG  125   3.142   4.534   5.168
    9ARG    HG2  126   3.174   4.505   5.269
    9ARG    HG3  127   3.071   4.616   5.165
    9ARG     CD  128   3.110   4.403   5.097
    9ARG    HD2  129   3.140   4.406   4.992
    9ARG    HD3  130   3.157   4.318   5.147
    9ARG     NE  131   2.969   4.369   5.124
    9ARG     HE  132   2.919   4.417   5.197
    9ARG     CZ  133   2.901   4.272   5.061
    9ARG    NH1  134   2.935   4.217   4.946
    9ARG   HH11  135   3.031   4.217   4.916
    9ARG   HH12  136   2.873   4.146   4.910
    9ARG    NH2  137   2.782   4.244   5.106
    9ARG   HH21  138   2.758   4.284   5.196
    9ARG   HH22  139   2.713   4.191   5.056
    9ARG      C  140   3.475   4.718   5.095
    9ARG      O  141   3.497   4.765   4.982
   10THR      N  142   3.565   4.658   5.175
   10THR      H  143   3.519   4.608   5.250
   10THR     CA  144   3.708   4.685   5.186
   10THR     HA  145   3.729   4.792   5.184
   10THR     CB  146   3.758   4.647   5.328
   10THR     HB  147   3.867   4.655   5.322
   10THR    CG2  148   3.687   4.725   5.437
   10THR   HG21  149   3.579   4.716   5.434
   10THR   HG22  150   3.720   4.689   5.534
   10THR   HG23  151   3.711   4.831   5.443
   10THR    OG1  152   3.740   4.506   5.347
   10THR    HG1  153   3.649   4.477   5.344
   10THR      C  154   3.806   4.637   5.075
   10THR      O  155   3.931   4.665   5.086
   11SER      N  156   3.760   4.567   4.972
   11SER      H  157   3.662   4.544   4.961
   11SER     CA  158   3.846   4.502   4.873
   11SER     HA  159   3.928   4.573   4.867
   11SER     CB  160   3.893   4.370   4.934
   11SER    HB2  161   3.987   4.333   4.893
   11SER    HB3  162   3.921   4.384   5.039
   11SER     OG  163   3.805   4.261   4.920
   11SER     HG  164   3.718   4.271   4.960
   11SER      C  165   3.778   4.487   4.730
   11SER      O  166   3.658   4.507   4.718
   12ILE      N  167   3.860   4.443   4.635
   12ILE      H  168   3.959   4.442   4.652
   12ILE     CA  169   3.812   4.382   4.507
   12ILE     HA  170   3.706   4.363   4.524
   12ILE     CB  171   3.833   4.478   4.382
   12ILE     HB  172   3.815   4.419   4.292
   12ILE    CG2  173   3.733   4.592   4.389
   12ILE   HG21  174   3.772   4.670   4.454
   12ILE   HG22  175   3.727   4.622   4.284
   12ILE   HG23  176   3.637   4.550   4.421
   12ILE    CG1  177   3.977   4.526   4.362
   12ILE   HG12  178   3.994   4.623   4.410
   12ILE   HG13  179   4.045   4.457   4.413
   12ILE    CD1  180   4.008   4.534   4.209
   12ILE   HD11  181   3.994   4.440   4.157
   12ILE   HD12  182   3.952   4.617   4.165
   12ILE   HD13  183   4.112   4.567   4.198
   12ILE      C  184   3.886   4.244   4.472
   12ILE      O  185   4.004   4.227   4.509
   13VAL      N  186   3.819   4.164   4.389
   13VAL      H  187   3.724   4.192   4.372
   13VAL     CA  188   3.882   4.041   4.319
   13VAL     HA  189   3.962   3.999   4.379
   13VAL     CB  190   3.770   3.946   4.309
   13VAL     HB  191   3.687   3.994   4.256
   13VAL    CG1  192   3.799   3.823   4.225
   13VAL   HG11  193   3.877   3.762   4.270
   13VAL   HG12  194   3.711   3.758   4.221
   13VAL   HG13  195   3.814   3.855   4.122
   13VAL    CG2  196   3.723   3.907   4.454
   13VAL   HG21  197   3.657   3.821   4.447
   13VAL   HG22  198   3.806   3.886   4.521
   13VAL   HG23  199   3.670   3.992   4.497
   13VAL      C  200   3.937   4.084   4.178
   13VAL      O  201   3.892   4.182   4.122
   14HIE      N  202   4.029   4.002   4.118
   14HIE      H  203   4.074   3.932   4.176
   14HIE     CA  204   4.068   4.005   3.973
   14HIE     HA  205   4.004   4.075   3.920
   14HIE     CB  206   4.205   4.080   3.951
   14HIE    HB2  207   4.194   4.185   3.980
   14HIE    HB3  208   4.286   4.035   4.007
   14HIE     CG  209   4.254   4.080   3.809
   14HIE    ND1  210   4.170   4.099   3.701
   14HIE    CE1  211   4.245   4.086   3.591
   14HIE    HE1  212   4.202   4.092   3.491
   14HIE    NE2  213   4.378   4.075   3.629
   14HIE    HE2  214   4.451   4.053   3.563
   14HIE    CD2  215   4.383   4.070   3.764
   14HIE    HD2  216   4.469   4.063   3.830
   14HIE      C  217   4.066   3.868   3.909
   14HIE      O  218   4.132   3.776   3.963
   15LEU      N  219   3.965   3.841   3.815
   15LEU      H  220   3.909   3.917   3.778
   15LEU     CA  221   3.938   3.711   3.748
   15LEU     HA  222   3.971   3.630   3.813
   15LEU     CB  223   3.790   3.673   3.740
   15LEU    HB2  224   3.747   3.747   3.672
   15LEU    HB3  225   3.782   3.575   3.693
   15LEU     CG  226   3.713   3.670   3.870
   15LEU     HG  227   3.711   3.763   3.927
   15LEU    CD1  228   3.557   3.646   3.850
   15LEU   HD11  229   3.509   3.646   3.948
   15LEU   HD12  230   3.513   3.721   3.784
   15LEU   HD13  231   3.551   3.547   3.806
   15LEU    CD2  232   3.757   3.557   3.963
   15LEU   HD21  233   3.838   3.594   4.026
   15LEU   HD22  234   3.677   3.527   4.032
   15LEU   HD23  235   3.785   3.467   3.907
   15LEU      C  236   4.014   3.704   3.618
   15LEU      O  237   3.960   3.721   3.507
   16PHE      N  238   4.140   3.681   3.627
   16PHE      H  239   4.180   3.652   3.715
   16PHE     CA  240   4.233   3.679   3.511
   16PHE     HA  241   4.223   3.775   3.461
   16PHE     CB  242   4.384   3.667   3.552
   16PHE    HB2  243   4.407   3.756   3.610
   16PHE    HB3  244   4.394   3.585   3.623
   16PHE     CG  245   4.488   3.646   3.439
   16PHE    CD1  246   4.534   3.756   3.368
   16PHE    HD1  247   4.501   3.856   3.395
   16PHE    CE1  248   4.646   3.749   3.278
   16PHE    HE1  249   4.676   3.838   3.225
   16PHE     CZ  250   4.708   3.622   3.261
   16PHE     HZ  251   4.796   3.607   3.200
   16PHE    CE2  252   4.645   3.509   3.321
   16PHE    HE2  253   4.680   3.409   3.301
   16PHE    CD2  254   4.536   3.517   3.409
   16PHE    HD2  255   4.506   3.429   3.463
   16PHE      C  256   4.201   3.566   3.410
   16PHE      O  257   4.174   3.455   3.443
   17GLU      N  258   4.189   3.608   3.279
   17GLU      H  259   4.195   3.707   3.259
   17GLU     CA  260   4.151   3.524   3.162
   17GLU     HA  261   4.132   3.593   3.079
   17GLU     CB  262   4.271   3.435   3.120
   17GLU    HB2  263   4.324   3.392   3.204
   17GLU    HB3  264   4.250   3.349   3.057
   17GLU     CG  265   4.367   3.519   3.039
   17GLU    HG2  266   4.382   3.622   3.072
   17GLU    HG3  267   4.467   3.481   3.058
   17GLU     CD  268   4.339   3.529   2.887
   17GLU    OE1  269   4.437   3.571   2.817
   17GLU    OE2  270   4.227   3.506   2.837
   17GLU      C  271   4.022   3.433   3.180
   17GLU      O  272   4.001   3.345   3.102
   18TRP      N  273   3.936   3.453   3.286
   18TRP      H  274   3.952   3.534   3.345
   18TRP     CA  275   3.808   3.394   3.292
   18TRP     HA  276   3.822   3.286   3.288
   18TRP     CB  277   3.742   3.424   3.431
   18TRP    HB2  278   3.770   3.526   3.459
   18TRP    HB3  279   3.636   3.434   3.410
   18TRP     CG  280   3.765   3.328   3.549
   18TRP    CD1  281   3.884   3.311   3.599
   18TRP    HD1  282   3.978   3.348   3.560
   18TRP    NE1  283   3.875   3.231   3.709
   18TRP    HE1  284   3.957   3.204   3.761
   18TRP    CE2  285   3.745   3.195   3.741
   18TRP    CZ2  286   3.683   3.139   3.855
   18TRP    HZ2  287   3.739   3.098   3.937
   18TRP    CH2  288   3.546   3.143   3.864
   18TRP    HH2  289   3.504   3.111   3.958
   18TRP    CZ3  290   3.467   3.192   3.757
   18TRP    HZ3  291   3.360   3.202   3.762
   18TRP    CE3  292   3.531   3.260   3.653
   18TRP    HE3  293   3.469   3.305   3.577
   18TRP    CD2  294   3.673   3.262   3.637
   18TRP      C  295   3.713   3.441   3.176
   18TRP      O  296   3.724   3.561   3.142
   19ARG      N  297   3.623   3.356   3.120
   19ARG      H  298   3.612   3.264   3.159
   19ARG     CA  299   3.513   3.389   3.025
   19ARG     HA  300   3.550   3.460   2.951
   19ARG     CB  301   3.442   3.267   2.965
   19ARG    HB2  302   3.390   3.214   3.045
   19ARG    HB3  303   3.367   3.304   2.896
   19ARG     CG  304   3.543   3.166   2.892
   19ARG    HG2  305   3.597   3.228   2.820
   19ARG    HG3  306   3.613   3.138   2.970
   19ARG     CD  307   3.492   3.040   2.817
   19ARG    HD2  308   3.412   3.063   2.747
   19ARG    HD3  309   3.577   2.987   2.775
   19ARG     NE  310   3.432   2.961   2.923
   19ARG     HE  311   3.457   2.980   3.019
   19ARG     CZ  312   3.361   2.850   2.920
   19ARG    NH1  313   3.354   2.773   2.814
   19ARG   HH11  314   3.412   2.811   2.740
   19ARG   HH12  315   3.328   2.675   2.817
   19ARG    NH2  316   3.293   2.814   3.022
   19ARG   HH21  317   3.298   2.868   3.107
   19ARG   HH22  318   3.226   2.738   3.020
   19ARG      C  319   3.403   3.472   3.102
   19ARG      O  320   3.383   3.445   3.217
   20TRP      N  321   3.332   3.558   3.030
   20TRP      H  322   3.363   3.573   2.936
   20TRP     CA  323   3.218   3.642   3.075
   20TRP     HA  324   3.257   3.695   3.162
   20TRP     CB  325   3.182   3.747   2.961
   20TRP    HB2  326   3.119   3.693   2.890
   20TRP    HB3  327   3.112   3.823   2.995
   20TRP     CG  328   3.291   3.824   2.894
   20TRP    CD1  329   3.276   3.876   2.769
   20TRP    HD1  330   3.188   3.857   2.708
   20TRP    NE1  331   3.384   3.952   2.731
   20TRP    HE1  332   3.387   4.000   2.642
   20TRP    CE2  333   3.474   3.960   2.838
   20TRP    CZ2  334   3.592   4.037   2.859
   20TRP    HZ2  335   3.634   4.092   2.777
   20TRP    CH2  336   3.660   4.028   2.985
   20TRP    HH2  337   3.755   4.077   3.000
   20TRP    CZ3  338   3.610   3.943   3.080
   20TRP    HZ3  339   3.665   3.926   3.171
   20TRP    CE3  340   3.489   3.877   3.067
   20TRP    HE3  341   3.460   3.813   3.149
   20TRP    CD2  342   3.420   3.875   2.943
   20TRP      C  343   3.095   3.560   3.122
   20TRP      O  344   3.030   3.601   3.217
   21VAL      N  345   3.068   3.442   3.063
   21VAL      H  346   3.125   3.416   2.985
   21VAL     CA  347   2.961   3.354   3.097
   21VAL     HA  348   2.865   3.405   3.101
   21VAL     CB  349   2.945   3.246   2.989
   21VAL     HB  350   2.916   3.293   2.895
   21VAL    CG1  351   3.058   3.146   2.966
   21VAL   HG11  352   3.013   3.063   2.913
   21VAL   HG12  353   3.134   3.188   2.900
   21VAL   HG13  354   3.099   3.109   3.060
   21VAL    CG2  355   2.825   3.157   3.036
   21VAL   HG21  356   2.787   3.102   2.950
   21VAL   HG22  357   2.858   3.089   3.114
   21VAL   HG23  358   2.741   3.206   3.086
   21VAL      C  359   2.982   3.291   3.237
   21VAL      O  360   2.886   3.289   3.318
   22ASP      N  361   3.106   3.261   3.273
   22ASP      H  362   3.175   3.278   3.202
   22ASP     CA  363   3.140   3.219   3.410
   22ASP     HA  364   3.078   3.143   3.456
   22ASP     CB  365   3.274   3.143   3.400
   22ASP    HB2  366   3.356   3.204   3.360
   22ASP    HB3  367   3.306   3.112   3.499
   22ASP     CG  368   3.272   3.012   3.305
   22ASP    OD1  369   3.377   2.999   3.232
   22ASP    OD2  370   3.174   2.932   3.300
   22ASP      C  371   3.148   3.336   3.502
   22ASP      O  372   3.102   3.319   3.614
   23ILE      N  373   3.208   3.455   3.468
   23ILE      H  374   3.269   3.457   3.387
   23ILE     CA  375   3.210   3.569   3.562
   23ILE     HA  376   3.259   3.533   3.653
   23ILE     CB  377   3.302   3.681   3.518
   23ILE     HB  378   3.268   3.727   3.425
   23ILE    CG2  379   3.299   3.787   3.626
   23ILE   HG21  380   3.201   3.833   3.612
   23ILE   HG22  381   3.304   3.743   3.726
   23ILE   HG23  382   3.369   3.869   3.611
   23ILE    CG1  383   3.456   3.644   3.490
   23ILE   HG12  384   3.492   3.566   3.556
   23ILE   HG13  385   3.445   3.585   3.400
   23ILE    CD1  386   3.554   3.757   3.458
   23ILE   HD11  387   3.517   3.815   3.373
   23ILE   HD12  388   3.575   3.826   3.540
   23ILE   HD13  389   3.650   3.715   3.430
   23ILE      C  390   3.066   3.622   3.593
   23ILE      O  391   3.035   3.652   3.706
   24ALA      N  392   2.974   3.615   3.493
   24ALA      H  393   3.005   3.592   3.399
   24ALA     CA  394   2.841   3.656   3.509
   24ALA     HA  395   2.841   3.761   3.537
   24ALA     CB  396   2.762   3.651   3.372
   24ALA    HB1  397   2.812   3.708   3.294
   24ALA    HB2  398   2.751   3.549   3.333
   24ALA    HB3  399   2.667   3.699   3.396
   24ALA      C  400   2.763   3.578   3.619
   24ALA      O  401   2.673   3.627   3.688
   25LEU      N  402   2.794   3.446   3.637
   25LEU      H  403   2.846   3.404   3.561
   25LEU     CA  404   2.741   3.357   3.735
   25LEU     HA  405   2.641   3.394   3.761
   25LEU     CB  406   2.722   3.221   3.663
   25LEU    HB2  407   2.643   3.228   3.588
   25LEU    HB3  408   2.806   3.190   3.602
   25LEU     CG  409   2.673   3.093   3.746
   25LEU     HG  410   2.754   3.078   3.818
   25LEU    CD1  411   2.540   3.114   3.810
   25LEU   HD11  412   2.468   3.146   3.736
   25LEU   HD12  413   2.520   3.027   3.873
   25LEU   HD13  414   2.538   3.186   3.891
   25LEU    CD2  415   2.655   2.974   3.653
   25LEU   HD21  416   2.608   2.895   3.712
   25LEU   HD22  417   2.572   3.001   3.588
   25LEU   HD23  418   2.747   2.933   3.611
   25LEU      C  419   2.818   3.350   3.869
   25LEU      O  420   2.759   3.347   3.973
   26GLU      N  421   2.948   3.365   3.869
   26GLU      H  422   2.995   3.366   3.779
   26GLU     CA  423   3.030   3.382   3.991
   26GLU     HA  424   3.025   3.291   4.051
   26GLU     CB  425   3.173   3.390   3.938
   26GLU    HB2  426   3.184   3.308   3.866
   26GLU    HB3  427   3.188   3.482   3.882
   26GLU     CG  428   3.282   3.391   4.049
   26GLU    HG2  429   3.378   3.434   4.019
   26GLU    HG3  430   3.259   3.467   4.124
   26GLU     CD  431   3.302   3.262   4.130
   26GLU    OE1  432   3.224   3.164   4.113
   26GLU    OE2  433   3.400   3.245   4.209
   26GLU      C  434   2.993   3.507   4.070
   26GLU      O  435   2.976   3.500   4.189
   27CYX      N  436   2.953   3.609   3.994
   27CYX      H  437   2.961   3.602   3.893
   27CYX     CA  438   2.909   3.733   4.055
   27CYX     HA  439   2.988   3.759   4.124
   27CYX     CB  440   2.917   3.851   3.960
   27CYX    HB2  441   2.912   3.941   4.021
   27CYX    HB3  442   3.016   3.857   3.915
   27CYX     SG  443   2.799   3.869   3.823
   27CYX      C  444   2.775   3.721   4.135
   27CYX      O  445   2.756   3.779   4.243
   28GLU      N  446   2.688   3.629   4.094
   28GLU      H  447   2.718   3.575   4.014
   28GLU     CA  448   2.557   3.601   4.146
   28GLU     HA  449   2.511   3.690   4.187
   28GLU     CB  450   2.464   3.552   4.032
   28GLU    HB2  451   2.505   3.463   3.985
   28GLU    HB3  452   2.368   3.520   4.073
   28GLU     CG  453   2.438   3.656   3.924
   28GLU    HG2  454   2.375   3.735   3.964
   28GLU    HG3  455   2.534   3.701   3.895
   28GLU     CD  456   2.365   3.601   3.800
   28GLU    OE1  457   2.275   3.671   3.745
   28GLU    OE2  458   2.387   3.481   3.765
   28GLU      C  459   2.559   3.488   4.251
   28GLU      O  460   2.469   3.483   4.338
   29ARG      N  461   2.657   3.398   4.259
   29ARG      H  462   2.731   3.411   4.192
   29ARG     CA  463   2.661   3.287   4.361
   29ARG     HA  464   2.563   3.277   4.408
   29ARG     CB  465   2.695   3.153   4.295
   29ARG    HB2  466   2.691   3.070   4.366
   29ARG    HB3  467   2.626   3.126   4.215
   29ARG     CG  468   2.831   3.148   4.225
   29ARG    HG2  469   2.845   3.238   4.166
   29ARG    HG3  470   2.901   3.144   4.308
   29ARG     CD  471   2.845   3.024   4.133
   29ARG    HD2  472   2.807   2.937   4.187
   29ARG    HD3  473   2.774   3.042   4.053
   29ARG     NE  474   2.985   3.007   4.084
   29ARG     HE  475   3.061   3.065   4.117
   29ARG     CZ  476   3.023   2.928   3.979
   29ARG    NH1  477   2.948   2.840   3.928
   29ARG   HH11  478   2.862   2.803   3.965
   29ARG   HH12  479   2.990   2.788   3.852
   29ARG    NH2  480   3.143   2.955   3.934
   29ARG   HH21  481   3.192   3.036   3.970
   29ARG   HH22  482   3.180   2.896   3.860
   29ARG      C  483   2.772   3.317   4.464
   29ARG      O  484   2.761   3.267   4.573
   30TYR      N  485   2.875   3.404   4.448
   30TYR      H  486   2.887   3.441   4.355
   30TYR     CA  487   2.981   3.415   4.549
   30TYR     HA  488   2.956   3.377   4.648
   30TYR     CB  489   3.093   3.326   4.494
   30TYR    HB2  490   3.045   3.228   4.489
   30TYR    HB3  491   3.121   3.350   4.391
   30TYR     CG  492   3.215   3.300   4.579
   30TYR    CD1  493   3.335   3.366   4.546
   30TYR    HD1  494   3.355   3.424   4.458
   30TYR    CE1  495   3.437   3.348   4.640
   30TYR    HE1  496   3.529   3.403   4.628
   30TYR     CZ  497   3.423   3.279   4.761
   30TYR     OH  498   3.533   3.270   4.841
   30TYR     HH  499   3.606   3.305   4.788
   30TYR    CE2  500   3.308   3.209   4.784
   30TYR    HE2  501   3.314   3.152   4.876
   30TYR    CD2  502   3.205   3.218   4.691
   30TYR    HD2  503   3.109   3.174   4.714
   30TYR      C  504   3.016   3.559   4.572
   30TYR      O  505   3.018   3.605   4.688
   31LEU      N  506   3.029   3.643   4.465
   31LEU      H  507   2.998   3.608   4.376
   31LEU     CA  508   3.083   3.780   4.486
   31LEU     HA  509   3.176   3.776   4.542
   31LEU     CB  510   3.132   3.838   4.348
   31LEU    HB2  511   3.046   3.875   4.293
   31LEU    HB3  512   3.176   3.933   4.379
   31LEU     CG  513   3.235   3.751   4.263
   31LEU     HG  514   3.186   3.662   4.225
   31LEU    CD1  515   3.278   3.825   4.138
   31LEU   HD11  516   3.205   3.806   4.059
   31LEU   HD12  517   3.263   3.933   4.142
   31LEU   HD13  518   3.380   3.806   4.105
   31LEU    CD2  519   3.359   3.716   4.353
   31LEU   HD21  520   3.441   3.680   4.291
   31LEU   HD22  521   3.384   3.802   4.414
   31LEU   HD23  522   3.329   3.643   4.428
   31LEU      C  523   2.992   3.876   4.568
   31LEU      O  524   3.046   3.972   4.626
   32ALA      N  525   2.862   3.858   4.564
   32ALA      H  526   2.825   3.793   4.496
   32ALA     CA  527   2.768   3.943   4.638
   32ALA     HA  528   2.818   4.039   4.647
   32ALA     CB  529   2.634   3.968   4.559
   32ALA    HB1  530   2.578   4.049   4.607
   32ALA    HB2  531   2.648   4.006   4.457
   32ALA    HB3  532   2.580   3.874   4.563
   32ALA      C  533   2.751   3.893   4.785
   32ALA      O  534   2.767   3.979   4.878
   33PRO      N  535   2.714   3.763   4.816
   33PRO     CD  536   2.680   3.660   4.720
   33PRO    HD2  537   2.757   3.649   4.643
   33PRO    HD3  538   2.588   3.683   4.666
   33PRO     CG  539   2.663   3.538   4.799
   33PRO    HG2  540   2.752   3.475   4.801
   33PRO    HG3  541   2.585   3.485   4.744
   33PRO     CB  542   2.613   3.589   4.937
   33PRO    HB2  543   2.634   3.515   5.015
   33PRO    HB3  544   2.505   3.602   4.937
   33PRO     CA  545   2.693   3.717   4.959
   33PRO     HA  546   2.628   3.786   5.012
   33PRO      C  547   2.812   3.701   5.051
   33PRO      O  548   2.794   3.693   5.174
   34LYS      N  549   2.935   3.686   4.995
   34LYS      H  550   2.942   3.698   4.895
   34LYS     CA  551   3.055   3.641   5.069
   34LYS     HA  552   3.019   3.622   5.170
   34LYS     CB  553   3.111   3.511   5.016
   34LYS    HB2  554   3.144   3.534   4.914
   34LYS    HB3  555   3.197   3.476   5.073
   34LYS     CG  556   3.016   3.391   5.011
   34LYS    HG2  557   2.928   3.408   4.949
   34LYS    HG3  558   3.083   3.323   4.958
   34LYS     CD  559   2.997   3.333   5.148
   34LYS    HD2  560   3.093   3.298   5.184
   34LYS    HD3  561   2.953   3.402   5.221
   34LYS     CE  562   2.910   3.209   5.147
   34LYS    HE2  563   2.807   3.242   5.136
   34LYS    HE3  564   2.932   3.153   5.057
   34LYS     NZ  565   2.939   3.124   5.261
   34LYS    HZ1  566   3.035   3.093   5.260
   34LYS    HZ2  567   2.932   3.174   5.349
   34LYS    HZ3  568   2.870   3.052   5.278
   34LYS      C  569   3.155   3.755   5.097
   34LYS      O  570   3.277   3.727   5.098
   35GLY      N  571   3.114   3.882   5.114
   35GLY      H  572   3.015   3.900   5.113
   35GLY     CA  573   3.207   3.982   5.166
   35GLY    HA2  574   3.149   4.061   5.214
   35GLY    HA3  575   3.278   3.936   5.235
   35GLY      C  576   3.300   4.058   5.061
   35GLY      O  577   3.370   4.148   5.112
   36PHE      N  578   3.301   4.021   4.932
   36PHE      H  579   3.220   3.967   4.903
   36PHE     CA  580   3.371   4.104   4.837
   36PHE     HA  581   3.466   4.126   4.884
   36PHE     CB  582   3.401   4.021   4.707
   36PHE    HB2  583   3.320   4.018   4.635
   36PHE    HB3  584   3.489   4.072   4.667
   36PHE     CG  585   3.448   3.878   4.752
   36PHE    CD1  586   3.367   3.767   4.765
   36PHE    HD1  587   3.260   3.770   4.746
   36PHE    CE1  588   3.419   3.645   4.808
   36PHE    HE1  589   3.355   3.559   4.822
   36PHE     CZ  590   3.556   3.631   4.813
   36PHE     HZ  591   3.599   3.535   4.839
   36PHE    CE2  592   3.642   3.739   4.780
   36PHE    HE2  593   3.747   3.722   4.795
   36PHE    CD2  594   3.590   3.866   4.761
   36PHE    HD2  595   3.654   3.951   4.743
   36PHE      C  596   3.295   4.232   4.799
   36PHE      O  597   3.180   4.242   4.836
   37GLY      N  598   3.360   4.333   4.736
   37GLY      H  599   3.454   4.327   4.701
   37GLY     CA  600   3.290   4.453   4.702
   37GLY    HA2  601   3.186   4.455   4.736
   37GLY    HA3  602   3.347   4.537   4.741
   37GLY      C  603   3.293   4.472   4.545
   37GLY      O  604   3.218   4.561   4.495
   38GLY      N  605   3.372   4.391   4.471
   38GLY      H  606   3.425   4.313   4.509
   38GLY     CA  607   3.376   4.398   4.320
   38GLY    HA2  608   3.279   4.360   4.287
   38GLY    HA3  609   3.375   4.504   4.294
   38GLY      C  610   3.481   4.318   4.243
   38GLY      O  611   3.550   4.238   4.301
   39VAL      N  612   3.470   4.322   4.111
   39VAL      H  613   3.405   4.388   4.070
   39VAL     CA  614   3.554   4.235   4.032
   39VAL     HA  615   3.637   4.196   4.090
   39VAL     CB  616   3.473   4.115   3.985
   39VAL     HB  617   3.427   4.073   4.075
   39VAL    CG1  618   3.354   4.151   3.892
   39VAL   HG11  619   3.297   4.062   3.866
   39VAL   HG12  620   3.281   4.215   3.942
   39VAL   HG13  621   3.391   4.197   3.800
   39VAL    CG2  622   3.564   4.012   3.923
   39VAL   HG21  623   3.526   3.915   3.890
   39VAL   HG22  624   3.613   4.051   3.834
   39VAL   HG23  625   3.643   3.987   3.994
   39VAL      C  626   3.620   4.305   3.914
   39VAL      O  627   3.561   4.382   3.840
   40GLN      N  628   3.748   4.287   3.897
   40GLN      H  629   3.795   4.232   3.968
   40GLN     CA  630   3.823   4.330   3.780
   40GLN     HA  631   3.773   4.411   3.729
   40GLN     CB  632   3.958   4.394   3.821
   40GLN    HB2  633   3.953   4.460   3.908
   40GLN    HB3  634   4.023   4.309   3.838
   40GLN     CG  635   4.020   4.478   3.709
   40GLN    HG2  636   4.015   4.430   3.611
   40GLN    HG3  637   3.964   4.568   3.683
   40GLN     CD  638   4.171   4.498   3.745
   40GLN    OE1  639   4.222   4.593   3.810
   40GLN    NE2  640   4.242   4.397   3.703
   40GLN   HE21  641   4.339   4.391   3.729
   40GLN   HE22  642   4.199   4.311   3.673
   40GLN      C  643   3.837   4.218   3.676
   40GLN      O  644   3.828   4.101   3.712
   41VAL      N  645   3.844   4.258   3.551
   41VAL      H  646   3.833   4.357   3.540
   41VAL     CA  647   3.861   4.172   3.434
   41VAL     HA  648   3.877   4.069   3.467
   41VAL     CB  649   3.735   4.161   3.352
   41VAL     HB  650   3.748   4.078   3.282
   41VAL    CG1  651   3.607   4.117   3.423
   41VAL   HG11  652   3.568   4.208   3.470
   41VAL   HG12  653   3.536   4.077   3.351
   41VAL   HG13  654   3.623   4.040   3.498
   41VAL    CG2  655   3.702   4.293   3.283
   41VAL   HG21  656   3.700   4.376   3.353
   41VAL   HG22  657   3.767   4.309   3.196
   41VAL   HG23  658   3.609   4.280   3.229
   41VAL      C  659   3.991   4.202   3.359
   41VAL      O  660   4.044   4.313   3.362
   42SER      N  661   4.029   4.108   3.273
   42SER      H  662   3.960   4.036   3.260
   42SER     CA  663   4.136   4.123   3.173
   42SER     HA  664   4.229   4.152   3.221
   42SER     CB  665   4.146   3.984   3.110
   42SER    HB2  666   4.045   3.947   3.093
   42SER    HB3  667   4.197   3.985   3.014
   42SER     OG  668   4.220   3.892   3.192
   42SER     HG  669   4.311   3.896   3.164
   42SER      C  670   4.092   4.222   3.063
   42SER      O  671   3.977   4.265   3.061
   43PRO      N  672   4.182   4.251   2.974
   43PRO     CD  673   4.332   4.223   2.980
   43PRO    HD2  674   4.354   4.118   2.958
   43PRO    HD3  675   4.374   4.253   3.076
   43PRO     CG  676   4.401   4.312   2.883
   43PRO    HG2  677   4.478   4.272   2.817
   43PRO    HG3  678   4.441   4.397   2.938
   43PRO     CB  679   4.285   4.365   2.799
   43PRO    HB2  680   4.265   4.302   2.712
   43PRO    HB3  681   4.300   4.470   2.772
   43PRO     CA  682   4.158   4.362   2.882
   43PRO     HA  683   4.153   4.460   2.929
   43PRO      C  684   4.032   4.320   2.800
   43PRO      O  685   4.029   4.215   2.739
   44PRO      N  686   3.927   4.408   2.807
   44PRO     CD  687   3.913   4.530   2.880
   44PRO    HD2  688   3.993   4.603   2.869
   44PRO    HD3  689   3.925   4.491   2.981
   44PRO     CG  690   3.772   4.583   2.854
   44PRO    HG2  691   3.759   4.645   2.765
   44PRO    HG3  692   3.726   4.644   2.932
   44PRO     CB  693   3.688   4.454   2.830
   44PRO    HB2  694   3.599   4.475   2.772
   44PRO    HB3  695   3.660   4.412   2.927
   44PRO     CA  696   3.795   4.375   2.754
   44PRO     HA  697   3.782   4.267   2.765
   44PRO      C  698   3.792   4.386   2.601
   44PRO      O  699   3.682   4.367   2.546
   45ASN      N  700   3.900   4.422   2.526
   45ASN      H  701   3.994   4.413   2.560
   45ASN     CA  702   3.884   4.471   2.390
   45ASN     HA  703   3.779   4.472   2.360
   45ASN     CB  704   3.931   4.617   2.386
   45ASN    HB2  705   3.886   4.666   2.300
   45ASN    HB3  706   3.902   4.673   2.475
   45ASN     CG  707   4.081   4.639   2.386
   45ASN    OD1  708   4.146   4.618   2.486
   45ASN    ND2  709   4.141   4.670   2.269
   45ASN   HD21  710   4.242   4.676   2.274
   45ASN   HD22  711   4.091   4.685   2.183
   45ASN      C  712   3.956   4.384   2.280
   45ASN      O  713   4.038   4.298   2.306
   46GLU      N  714   3.927   4.418   2.152
   46GLU      H  715   3.870   4.499   2.131
   46GLU     CA  716   3.961   4.337   2.035
   46GLU     HA  717   3.946   4.233   2.062
   46GLU     CB  718   3.869   4.371   1.917
   46GLU    HB2  719   3.773   4.323   1.932
   46GLU    HB3  720   3.867   4.480   1.914
   46GLU     CG  721   3.932   4.316   1.779
   46GLU    HG2  722   4.009   4.384   1.743
   46GLU    HG3  723   3.973   4.218   1.803
   46GLU     CD  724   3.833   4.295   1.674
   46GLU    OE1  725   3.821   4.185   1.619
   46GLU    OE2  726   3.763   4.396   1.648
   46GLU      C  727   4.117   4.353   2.017
   46GLU      O  728   4.172   4.460   1.993
   47ASN      N  729   4.187   4.241   2.032
   47ASN      H  730   4.132   4.161   2.060
   47ASN     CA  731   4.329   4.216   2.004
   47ASN     HA  732   4.385   4.306   1.979
   47ASN     CB  733   4.389   4.174   2.140
   47ASN    HB2  734   4.497   4.182   2.130
   47ASN    HB3  735   4.359   4.238   2.223
   47ASN     CG  736   4.353   4.029   2.162
   47ASN    OD1  737   4.257   4.000   2.235
   47ASN    ND2  738   4.423   3.928   2.121
   47ASN   HD21  739   4.400   3.842   2.168
   47ASN   HD22  740   4.507   3.928   2.065
   47ASN      C  741   4.366   4.114   1.895
   47ASN      O  742   4.279   4.059   1.825
   48VAL      N  743   4.500   4.108   1.871
   48VAL      H  744   4.559   4.152   1.940
   48VAL     CA  745   4.564   4.030   1.767
   48VAL     HA  746   4.489   4.017   1.689
   48VAL     CB  747   4.672   4.111   1.695
   48VAL     HB  748   4.644   4.216   1.696
   48VAL    CG1  749   4.814   4.112   1.767
   48VAL   HG11  750   4.873   4.196   1.733
   48VAL   HG12  751   4.783   4.133   1.870
   48VAL   HG13  752   4.856   4.011   1.760
   48VAL    CG2  753   4.690   4.074   1.552
   48VAL   HG21  754   4.599   4.094   1.495
   48VAL   HG22  755   4.767   4.133   1.502
   48VAL   HG23  756   4.707   3.969   1.529
   48VAL      C  757   4.598   3.893   1.811
   48VAL      O  758   4.617   3.869   1.932
   49ALA      N  759   4.582   3.798   1.716
   49ALA      H  760   4.544   3.830   1.628
   49ALA     CA  761   4.641   3.668   1.729
   49ALA     HA  762   4.613   3.634   1.829
   49ALA     CB  763   4.572   3.576   1.621
   49ALA    HB1  764   4.578   3.621   1.522
   49ALA    HB2  765   4.620   3.478   1.628
   49ALA    HB3  766   4.466   3.559   1.635
   49ALA      C  767   4.791   3.663   1.716
   49ALA      O  768   4.862   3.726   1.639
   50ILE      N  769   4.851   3.571   1.793
   50ILE      H  770   4.792   3.533   1.866
   50ILE     CA  771   4.988   3.524   1.782
   50ILE     HA  772   5.029   3.558   1.687
   50ILE     CB  773   5.068   3.575   1.903
   50ILE     HB  774   5.002   3.536   1.980
   50ILE    CG2  775   5.208   3.517   1.920
   50ILE   HG21  776   5.204   3.408   1.917
   50ILE   HG22  777   5.274   3.557   1.843
   50ILE   HG23  778   5.253   3.548   2.014
   50ILE    CG1  779   5.076   3.729   1.898
   50ILE   HG12  780   4.979   3.778   1.894
   50ILE   HG13  781   5.120   3.756   1.993
   50ILE    CD1  782   5.165   3.795   1.795
   50ILE   HD11  783   5.268   3.770   1.818
   50ILE   HD12  784   5.142   3.762   1.693
   50ILE   HD13  785   5.154   3.903   1.784
   50ILE      C  786   4.999   3.371   1.773
   50ILE      O  787   4.941   3.307   1.853
   51TYR      N  788   5.075   3.314   1.676
   51TYR      H  789   5.125   3.382   1.621
   51TYR     CA  790   5.083   3.169   1.659
   51TYR     HA  791   5.034   3.125   1.746
   51TYR     CB  792   5.021   3.118   1.532
   51TYR    HB2  793   5.082   3.153   1.448
   51TYR    HB3  794   5.038   3.011   1.516
   51TYR     CG  795   4.868   3.143   1.503
   51TYR    CD1  796   4.833   3.260   1.445
   51TYR    HD1  797   4.901   3.333   1.404
   51TYR    CE1  798   4.695   3.293   1.420
   51TYR    HE1  799   4.668   3.389   1.380
   51TYR     CZ  800   4.596   3.204   1.471
   51TYR     OH  801   4.462   3.247   1.468
   51TYR     HH  802   4.447   3.335   1.432
   51TYR    CE2  803   4.633   3.083   1.533
   51TYR    HE2  804   4.558   3.014   1.570
   51TYR    CD2  805   4.770   3.069   1.561
   51TYR    HD2  806   4.796   2.987   1.626
   51TYR      C  807   5.228   3.109   1.684
   51TYR      O  808   5.256   2.989   1.697
   52ASN      N  809   5.326   3.198   1.691
   52ASN      H  810   5.299   3.295   1.683
   52ASN     CA  811   5.450   3.170   1.771
   52ASN     HA  812   5.442   3.069   1.811
   52ASN     CB  813   5.572   3.149   1.678
   52ASN    HB2  814   5.547   3.075   1.602
   52ASN    HB3  815   5.611   3.235   1.622
   52ASN     CG  816   5.693   3.096   1.750
   52ASN    OD1  817   5.690   3.053   1.862
   52ASN    ND2  818   5.808   3.094   1.683
   52ASN   HD21  819   5.889   3.062   1.735
   52ASN   HD22  820   5.817   3.131   1.590
   52ASN      C  821   5.473   3.265   1.899
   52ASN      O  822   5.516   3.382   1.880
   53PRO      N  823   5.450   3.223   2.027
   53PRO     CD  824   5.472   3.305   2.148
   53PRO    HD2  825   5.406   3.392   2.148
   53PRO    HD3  826   5.576   3.339   2.146
   53PRO     CG  827   5.441   3.215   2.263
   53PRO    HG2  828   5.341   3.246   2.295
   53PRO    HG3  829   5.518   3.221   2.341
   53PRO     CB  830   5.430   3.072   2.209
   53PRO    HB2  831   5.352   3.009   2.252
   53PRO    HB3  832   5.532   3.036   2.222
   53PRO     CA  833   5.409   3.090   2.061
   53PRO     HA  834   5.465   3.015   2.006
   53PRO      C  835   5.256   3.079   2.037
   53PRO      O  836   5.187   3.170   2.011
   54PHE      N  837   5.204   2.951   2.043
   54PHE      H  838   5.266   2.880   2.080
   54PHE     CA  839   5.059   2.930   2.021
   54PHE     HA  840   5.034   2.975   1.925
   54PHE     CB  841   5.034   2.776   2.017
   54PHE    HB2  842   5.116   2.729   1.963
   54PHE    HB3  843   5.032   2.747   2.122
   54PHE     CG  844   4.902   2.736   1.956
   54PHE    CD1  845   4.790   2.689   2.029
   54PHE    HD1  846   4.791   2.681   2.136
   54PHE    CE1  847   4.661   2.679   1.972
   54PHE    HE1  848   4.575   2.649   2.031
   54PHE     CZ  849   4.640   2.706   1.837
   54PHE     HZ  850   4.545   2.704   1.787
   54PHE    CE2  851   4.753   2.745   1.764
   54PHE    HE2  852   4.738   2.772   1.660
   54PHE    CD2  853   4.879   2.761   1.822
   54PHE    HD2  854   4.956   2.801   1.758
   54PHE      C  855   4.967   2.996   2.122
   54PHE      O  856   4.960   2.946   2.235
   55ARG      N  857   4.894   3.098   2.080
   55ARG      H  858   4.917   3.133   1.988
   55ARG     CA  859   4.783   3.174   2.156
   55ARG     HA  860   4.770   3.270   2.105
   55ARG     CB  861   4.650   3.094   2.141
   55ARG    HB2  862   4.659   3.001   2.196
   55ARG    HB3  863   4.566   3.145   2.188
   55ARG     CG  864   4.617   3.065   1.992
   55ARG    HG2  865   4.693   3.000   1.949
   55ARG    HG3  866   4.527   3.005   1.978
   55ARG     CD  867   4.601   3.185   1.901
   55ARG    HD2  868   4.697   3.222   1.865
   55ARG    HD3  869   4.553   3.164   1.805
   55ARG     NE  870   4.541   3.301   1.958
   55ARG     HE  871   4.597   3.350   2.026
   55ARG     CZ  872   4.452   3.378   1.903
   55ARG    NH1  873   4.389   3.351   1.789
   55ARG   HH11  874   4.390   3.258   1.751
   55ARG   HH12  875   4.326   3.417   1.745
   55ARG    NH2  876   4.432   3.499   1.946
   55ARG   HH21  877   4.475   3.533   2.030
   55ARG   HH22  878   4.366   3.559   1.900
   55ARG      C  879   4.809   3.204   2.304
   55ARG      O  880   4.739   3.156   2.393
   56PRO      N  881   4.917   3.277   2.331
   56PRO     CD  882   5.013   3.339   2.234
   56PRO    HD2  883   4.964   3.397   2.157
   56PRO    HD3  884   5.071   3.258   2.188
   56PRO     CG  885   5.110   3.429   2.310
   56PRO    HG2  886   5.076   3.533   2.304
   56PRO    HG3  887   5.217   3.423   2.290
   56PRO     CB  888   5.095   3.379   2.451
   56PRO    HB2  889   5.125   3.456   2.522
   56PRO    HB3  890   5.168   3.298   2.457
   56PRO     CA  891   4.957   3.316   2.468
   56PRO     HA  892   4.966   3.221   2.521
   56PRO      C  893   4.866   3.415   2.540
   56PRO      O  894   4.775   3.477   2.479
   57TRP      N  895   4.898   3.443   2.667
   57TRP      H  896   4.974   3.403   2.719
   57TRP     CA  897   4.807   3.531   2.747
   57TRP     HA  898   4.704   3.500   2.731
   57TRP     CB  899   4.829   3.506   2.897
   57TRP    HB2  900   4.752   3.560   2.950
   57TRP    HB3  901   4.804   3.403   2.925
   57TRP     CG  902   4.966   3.546   2.951
   57TRP    CD1  903   5.068   3.458   2.971
   57TRP    HD1  904   5.063   3.354   2.940
   57TRP    NE1  905   5.175   3.526   3.021
   57TRP    HE1  906   5.254   3.478   3.061
   57TRP    CE2  907   5.155   3.667   3.034
   57TRP    CZ2  908   5.232   3.778   3.067
   57TRP    HZ2  909   5.332   3.759   3.104
   57TRP    CH2  910   5.173   3.912   3.075
   57TRP    HH2  911   5.234   3.998   3.097
   57TRP    CZ3  912   5.041   3.921   3.035
   57TRP    HZ3  913   4.983   4.012   3.033
   57TRP    CE3  914   4.967   3.805   2.999
   57TRP    HE3  915   4.862   3.820   2.977
   57TRP    CD2  916   5.014   3.677   2.994
   57TRP      C  917   4.818   3.684   2.712
   57TRP      O  918   4.718   3.758   2.713
   58TRP      N  919   4.943   3.707   2.655
   58TRP      H  920   5.003   3.626   2.657
   58TRP     CA  921   5.001   3.843   2.637
   58TRP     HA  922   4.951   3.906   2.711
   58TRP     CB  923   5.153   3.839   2.676
   58TRP    HB2  924   5.197   3.939   2.674
   58TRP    HB3  925   5.161   3.807   2.780
   58TRP     CG  926   5.240   3.744   2.604
   58TRP    CD1  927   5.296   3.633   2.665
   58TRP    HD1  928   5.290   3.606   2.770
   58TRP    NE1  929   5.376   3.568   2.572
   58TRP    HE1  930   5.428   3.484   2.597
   58TRP    CE2  931   5.383   3.623   2.449
   58TRP    CZ2  932   5.444   3.582   2.327
   58TRP    HZ2  933   5.507   3.494   2.328
   58TRP    CH2  934   5.419   3.669   2.216
   58TRP    HH2  935   5.455   3.637   2.119
   58TRP    CZ3  936   5.343   3.788   2.233
   58TRP    HZ3  937   5.323   3.847   2.146
   58TRP    CE3  938   5.279   3.815   2.352
   58TRP    HE3  939   5.230   3.911   2.365
   58TRP    CD2  940   5.296   3.740   2.464
   58TRP      C  941   4.977   3.907   2.496
   58TRP      O  942   4.989   4.028   2.483
   59GLU      N  943   4.927   3.827   2.399
   59GLU      H  944   4.939   3.729   2.416
   59GLU     CA  945   4.859   3.879   2.277
   59GLU     HA  946   4.919   3.949   2.219
   59GLU     CB  947   4.825   3.768   2.182
   59GLU    HB2  948   4.803   3.814   2.085
   59GLU    HB3  949   4.912   3.705   2.167
   59GLU     CG  950   4.701   3.690   2.215
   59GLU    HG2  951   4.706   3.670   2.322
   59GLU    HG3  952   4.619   3.761   2.207
   59GLU     CD  953   4.682   3.562   2.145
   59GLU    OE1  954   4.584   3.492   2.182
   59GLU    OE2  955   4.739   3.537   2.038
   59GLU      C  956   4.747   3.976   2.313
   59GLU      O  957   4.740   4.083   2.251
   60ARG      N  958   4.678   3.959   2.428
   60ARG      H  959   4.693   3.871   2.474
   60ARG     CA  960   4.566   4.055   2.484
   60ARG     HA  961   4.497   4.072   2.401
   60ARG     CB  962   4.501   3.988   2.606
   60ARG    HB2  963   4.566   3.949   2.685
   60ARG    HB3  964   4.428   4.058   2.646
   60ARG     CG  965   4.424   3.866   2.551
   60ARG    HG2  966   4.361   3.890   2.466
   60ARG    HG3  967   4.490   3.786   2.517
   60ARG     CD  968   4.337   3.817   2.667
   60ARG    HD2  969   4.304   3.714   2.657
   60ARG    HD3  970   4.402   3.829   2.754
   60ARG     NE  971   4.215   3.892   2.689
   60ARG     HE  972   4.209   3.970   2.626
   60ARG     CZ  973   4.106   3.850   2.764
   60ARG    NH1  974   4.092   3.738   2.827
   60ARG   HH11  975   4.154   3.661   2.806
   60ARG   HH12  976   4.004   3.722   2.874
   60ARG    NH2  977   3.999   3.926   2.778
   60ARG   HH21  978   3.999   4.018   2.737
   60ARG   HH22  979   3.918   3.899   2.831
   60ARG      C  980   4.621   4.196   2.512
   60ARG      O  981   4.542   4.292   2.508
   61TYR      N  982   4.750   4.227   2.516
   61TYR      H  983   4.818   4.158   2.485
   61TYR     CA  984   4.809   4.359   2.536
   61TYR     HA  985   4.727   4.420   2.573
   61TYR     CB  986   4.915   4.344   2.655
   61TYR    HB2  987   4.995   4.282   2.615
   61TYR    HB3  988   4.959   4.440   2.682
   61TYR     CG  989   4.849   4.299   2.782
   61TYR    CD1  990   4.828   4.163   2.815
   61TYR    HD1  991   4.854   4.092   2.738
   61TYR    CE1  992   4.763   4.129   2.934
   61TYR    HE1  993   4.735   4.026   2.949
   61TYR     CZ  994   4.711   4.235   3.018
   61TYR     OH  995   4.648   4.199   3.131
   61TYR     HH  996   4.605   4.277   3.168
   61TYR    CE2  997   4.729   4.369   2.977
   61TYR    HE2  998   4.682   4.446   3.037
   61TYR    CD2  999   4.796   4.402   2.861
   61TYR    HD2 1000   4.810   4.506   2.833
   61TYR      C 1001   4.861   4.420   2.404
   61TYR      O 1002   4.940   4.511   2.412
   62GLN      N 1003   4.805   4.380   2.289
   62GLN      H 1004   4.739   4.305   2.298
   62GLN     CA 1005   4.824   4.439   2.161
   62GLN     HA 1006   4.882   4.531   2.173
   62GLN     CB 1007   4.917   4.342   2.078
   62GLN    HB2 1008   4.865   4.254   2.040
   62GLN    HB3 1009   4.955   4.406   1.999
   62GLN     CG 1010   5.033   4.278   2.155
   62GLN    HG2 1011   5.088   4.365   2.191
   62GLN    HG3 1012   5.022   4.213   2.243
   62GLN     CD 1013   5.135   4.205   2.069
   62GLN    OE1 1014   5.127   4.188   1.950
   62GLN    NE2 1015   5.239   4.154   2.140
   62GLN   HE21 1016   5.314   4.114   2.086
   62GLN   HE22 1017   5.247   4.167   2.240
   62GLN      C 1018   4.687   4.462   2.091
   62GLN      O 1019   4.629   4.374   2.026
   63PRO      N 1020   4.638   4.587   2.090
   63PRO     CD 1021   4.680   4.690   2.185
   63PRO    HD2 1022   4.756   4.758   2.149
   63PRO    HD3 1023   4.714   4.648   2.279
   63PRO     CG 1024   4.554   4.772   2.226
   63PRO    HG2 1025   4.556   4.876   2.260
   63PRO    HG3 1026   4.496   4.728   2.307
   63PRO     CB 1027   4.470   4.763   2.104
   63PRO    HB2 1028   4.517   4.836   2.039
   63PRO    HB3 1029   4.367   4.790   2.128
   63PRO     CA 1030   4.506   4.625   2.041
   63PRO     HA 1031   4.433   4.557   2.085
   63PRO      C 1032   4.493   4.630   1.888
   63PRO      O 1033   4.583   4.673   1.810
   64VAL      N 1034   4.369   4.595   1.841
   64VAL      H 1035   4.303   4.554   1.906
   64VAL     CA 1036   4.329   4.599   1.701
   64VAL     HA 1037   4.415   4.646   1.652
   64VAL     CB 1038   4.306   4.456   1.652
   64VAL     HB 1039   4.262   4.405   1.737
   64VAL    CG1 1040   4.223   4.456   1.517
   64VAL   HG11 1041   4.123   4.469   1.558
   64VAL   HG12 1042   4.263   4.531   1.449
   64VAL   HG13 1043   4.222   4.362   1.461
   64VAL    CG2 1044   4.435   4.387   1.619
   64VAL   HG21 1045   4.492   4.391   1.712
   64VAL   HG22 1046   4.417   4.283   1.592
   64VAL   HG23 1047   4.496   4.441   1.547
   64VAL      C 1048   4.206   4.688   1.682
   64VAL      O 1049   4.199   4.760   1.581
   65SER      N 1050   4.122   4.705   1.785
   65SER      H 1051   4.132   4.643   1.865
   65SER     CA 1052   4.013   4.800   1.792
   65SER     HA 1053   4.037   4.901   1.760
   65SER     CB 1054   3.907   4.769   1.686
   65SER    HB2 1055   3.835   4.850   1.676
   65SER    HB3 1056   3.953   4.754   1.588
   65SER     OG 1057   3.840   4.655   1.716
   65SER     HG 1058   3.847   4.592   1.644
   65SER      C 1059   3.967   4.813   1.937
   65SER      O 1060   4.018   4.746   2.024
   66TYR      N 1061   3.880   4.912   1.961
   66TYR      H 1062   3.838   4.969   1.889
   66TYR     CA 1063   3.815   4.923   2.093
   66TYR     HA 1064   3.876   4.888   2.176
   66TYR     CB 1065   3.803   5.073   2.127
   66TYR    HB2 1066   3.751   5.113   2.040
   66TYR    HB3 1067   3.739   5.085   2.215
   66TYR     CG 1068   3.938   5.151   2.144
   66TYR    CD1 1069   4.031   5.105   2.239
   66TYR    HD1 1070   4.006   5.026   2.308
   66TYR    CE1 1071   4.158   5.170   2.251
   66TYR    HE1 1072   4.230   5.131   2.321
   66TYR     CZ 1073   4.193   5.271   2.164
   66TYR     OH 1074   4.314   5.331   2.156
   66TYR     HH 1075   4.380   5.286   2.209
   66TYR    CE2 1076   4.092   5.320   2.077
   66TYR    HE2 1077   4.102   5.410   2.019
   66TYR    CD2 1078   3.969   5.257   2.065
   66TYR    HD2 1079   3.891   5.298   2.004
   66TYR      C 1080   3.681   4.856   2.101
   66TYR      O 1081   3.619   4.855   2.208
   67LYS      N 1082   3.641   4.780   1.995
   67LYS      H 1083   3.700   4.777   1.913
   67LYS     CA 1084   3.527   4.689   2.000
   67LYS     HA 1085   3.448   4.750   2.044
   67LYS     CB 1086   3.489   4.627   1.862
   67LYS    HB2 1087   3.580   4.578   1.825
   67LYS    HB3 1088   3.405   4.558   1.874
   67LYS     CG 1089   3.450   4.746   1.770
   67LYS    HG2 1090   3.374   4.810   1.815
   67LYS    HG3 1091   3.525   4.823   1.754
   67LYS     CD 1092   3.412   4.707   1.627
   67LYS    HD2 1093   3.402   4.793   1.560
   67LYS    HD3 1094   3.494   4.643   1.596
   67LYS     CE 1095   3.291   4.618   1.622
   67LYS    HE2 1096   3.325   4.516   1.643
   67LYS    HE3 1097   3.220   4.654   1.696
   67LYS     NZ 1098   3.224   4.623   1.485
   67LYS    HZ1 1099   3.132   4.582   1.486
   67LYS    HZ2 1100   3.219   4.719   1.453
   67LYS    HZ3 1101   3.281   4.573   1.418
   67LYS      C 1102   3.553   4.573   2.100
   67LYS      O 1103   3.665   4.530   2.129
   68LEU      N 1104   3.441   4.543   2.175
   68LEU      H 1105   3.355   4.580   2.137
   68LEU     CA 1106   3.443   4.463   2.296
   68LEU     HA 1107   3.535   4.488   2.350
   68LEU     CB 1108   3.335   4.528   2.391
   68LEU    HB2 1109   3.237   4.518   2.345
   68LEU    HB3 1110   3.333   4.470   2.483
   68LEU     CG 1111   3.352   4.673   2.443
   68LEU     HG 1112   3.357   4.742   2.360
   68LEU    CD1 1113   3.238   4.701   2.536
   68LEU   HD11 1114   3.246   4.807   2.563
   68LEU   HD12 1115   3.140   4.678   2.496
   68LEU   HD13 1116   3.245   4.639   2.626
   68LEU    CD2 1117   3.487   4.674   2.513
   68LEU   HD21 1118   3.488   4.601   2.594
   68LEU   HD22 1119   3.568   4.668   2.441
   68LEU   HD23 1120   3.500   4.773   2.555
   68LEU      C 1121   3.431   4.307   2.277
   68LEU      O 1122   3.336   4.246   2.336
   69CYX      N 1123   3.509   4.251   2.184
   69CYX      H 1124   3.579   4.300   2.130
   69CYX     CA 1125   3.512   4.110   2.154
   69CYX     HA 1126   3.437   4.059   2.214
   69CYX     CB 1127   3.465   4.092   2.009
   69CYX    HB2 1128   3.369   4.141   1.997
   69CYX    HB3 1129   3.528   4.148   1.941
   69CYX     SG 1130   3.459   3.931   1.933
   69CYX      C 1131   3.646   4.049   2.191
   69CYX      O 1132   3.747   4.121   2.176
   70THR      N 1133   3.641   3.922   2.246
   70THR      H 1134   3.548   3.885   2.259
   70THR     CA 1135   3.758   3.860   2.311
   70THR     HA 1136   3.841   3.896   2.250
   70THR     CB 1137   3.769   3.907   2.459
   70THR     HB 1138   3.844   3.840   2.500
   70THR    CG2 1139   3.814   4.055   2.478
   70THR   HG21 1140   3.742   4.126   2.436
   70THR   HG22 1141   3.833   4.071   2.584
   70THR   HG23 1142   3.910   4.064   2.429
   70THR    OG1 1143   3.659   3.893   2.541
   70THR    HG1 1144   3.588   3.955   2.526
   70THR      C 1145   3.734   3.705   2.313
   70THR      O 1146   3.626   3.656   2.302
   71ARG      N 1147   3.839   3.628   2.334
   71ARG      H 1148   3.933   3.666   2.335
   71ARG     CA 1149   3.823   3.482   2.382
   71ARG     HA 1150   3.760   3.418   2.321
   71ARG     CB 1151   3.963   3.405   2.377
   71ARG    HB2 1152   3.946   3.302   2.406
   71ARG    HB3 1153   4.024   3.409   2.287
   71ARG     CG 1154   4.051   3.461   2.482
   71ARG    HG2 1155   4.085   3.560   2.452
   71ARG    HG3 1156   3.999   3.469   2.577
   71ARG     CD 1157   4.171   3.367   2.501
   71ARG    HD2 1158   4.152   3.286   2.571
   71ARG    HD3 1159   4.198   3.321   2.406
   71ARG     NE 1160   4.291   3.445   2.555
   71ARG     HE 1161   4.277   3.485   2.646
   71ARG     CZ 1162   4.409   3.455   2.501
   71ARG    NH1 1163   4.449   3.388   2.396
   71ARG   HH11 1164   4.405   3.316   2.342
   71ARG   HH12 1165   4.526   3.433   2.349
   71ARG    NH2 1166   4.493   3.532   2.560
   71ARG   HH21 1167   4.472   3.566   2.653
   71ARG   HH22 1168   4.591   3.531   2.533
   71ARG      C 1169   3.761   3.463   2.523
   71ARG      O 1170   3.737   3.354   2.565
   72SER      N 1171   3.721   3.570   2.591
   72SER      H 1172   3.736   3.661   2.549
   72SER     CA 1173   3.639   3.571   2.713
   72SER     HA 1174   3.656   3.479   2.770
   72SER     CB 1175   3.676   3.677   2.815
   72SER    HB2 1176   3.661   3.783   2.792
   72SER    HB3 1177   3.631   3.671   2.914
   72SER     OG 1178   3.811   3.672   2.836
   72SER     HG 1179   3.843   3.581   2.832
   72SER      C 1180   3.489   3.568   2.673
   72SER      O 1181   3.416   3.492   2.735
   73GLY      N 1182   3.451   3.642   2.568
   73GLY      H 1183   3.524   3.703   2.535
   73GLY     CA 1184   3.321   3.657   2.506
   73GLY    HA2 1185   3.296   3.563   2.457
   73GLY    HA3 1186   3.248   3.664   2.587
   73GLY      C 1187   3.300   3.785   2.416
   73GLY      O 1188   3.387   3.878   2.415
   74ASN      N 1189   3.191   3.794   2.337
   74ASN      H 1190   3.128   3.715   2.331
   74ASN     CA 1191   3.148   3.911   2.254
   74ASN     HA 1192   3.244   3.953   2.226
   74ASN     CB 1193   3.051   3.865   2.138
   74ASN    HB2 1194   3.074   3.930   2.054
   74ASN    HB3 1195   3.065   3.759   2.120
   74ASN     CG 1196   2.908   3.873   2.178
   74ASN    OD1 1197   2.829   3.947   2.120
   74ASN    ND2 1198   2.862   3.789   2.266
   74ASN   HD21 1199   2.769   3.755   2.246
   74ASN   HD22 1200   2.929   3.729   2.312
   74ASN      C 1201   3.081   4.021   2.345
   74ASN      O 1202   3.064   4.010   2.467
   75GLU      N 1203   3.050   4.138   2.286
   75GLU      H 1204   3.066   4.141   2.186
   75GLU     CA 1205   2.980   4.256   2.353
   75GLU     HA 1206   3.034   4.284   2.444
   75GLU     CB 1207   2.966   4.373   2.255
   75GLU    HB2 1208   3.065   4.400   2.218
   75GLU    HB3 1209   2.902   4.332   2.176
   75GLU     CG 1210   2.927   4.497   2.338
   75GLU    HG2 1211   2.834   4.477   2.391
   75GLU    HG3 1212   3.004   4.516   2.412
   75GLU     CD 1213   2.902   4.624   2.259
   75GLU    OE1 1214   2.794   4.648   2.194
   75GLU    OE2 1215   3.002   4.696   2.242
   75GLU      C 1216   2.837   4.214   2.400
   75GLU      O 1217   2.800   4.263   2.504
   76ASP      N 1218   2.756   4.132   2.329
   76ASP      H 1219   2.784   4.093   2.240
   76ASP     CA 1220   2.629   4.088   2.386
   76ASP     HA 1221   2.579   4.185   2.395
   76ASP     CB 1222   2.554   4.009   2.277
   76ASP    HB2 1223   2.552   4.077   2.192
   76ASP    HB3 1224   2.624   3.931   2.247
   76ASP     CG 1225   2.419   3.949   2.307
   76ASP    OD1 1226   2.318   4.016   2.278
   76ASP    OD2 1227   2.424   3.832   2.347
   76ASP      C 1228   2.640   4.011   2.518
   76ASP      O 1229   2.554   4.029   2.605
   77GLU      N 1230   2.745   3.925   2.531
   77GLU      H 1231   2.805   3.908   2.453
   77GLU     CA 1232   2.786   3.871   2.662
   77GLU     HA 1233   2.700   3.835   2.719
   77GLU     CB 1234   2.891   3.760   2.632
   77GLU    HB2 1235   2.975   3.799   2.574
   77GLU    HB3 1236   2.939   3.728   2.724
   77GLU     CG 1237   2.840   3.638   2.561
   77GLU    HG2 1238   2.785   3.570   2.626
   77GLU    HG3 1239   2.765   3.660   2.485
   77GLU     CD 1240   2.955   3.561   2.508
   77GLU    OE1 1241   2.989   3.457   2.568
   77GLU    OE2 1242   3.012   3.585   2.398
   77GLU      C 1243   2.850   3.957   2.764
   77GLU      O 1244   2.833   3.929   2.881
   78PHE      N 1245   2.920   4.058   2.712
   78PHE      H 1246   2.920   4.061   2.611
   78PHE     CA 1247   2.978   4.159   2.802
   78PHE     HA 1248   3.040   4.097   2.868
   78PHE     CB 1249   3.073   4.247   2.728
   78PHE    HB2 1250   3.132   4.176   2.671
   78PHE    HB3 1251   3.016   4.318   2.667
   78PHE     CG 1252   3.157   4.341   2.817
   78PHE    CD1 1253   3.278   4.281   2.866
   78PHE    HD1 1254   3.304   4.180   2.841
   78PHE    CE1 1255   3.357   4.357   2.958
   78PHE    HE1 1256   3.436   4.306   3.011
   78PHE     CZ 1257   3.320   4.486   2.991
   78PHE     HZ 1258   3.379   4.542   3.062
   78PHE    CE2 1259   3.196   4.537   2.949
   78PHE    HE2 1260   3.169   4.633   2.988
   78PHE    CD2 1261   3.116   4.468   2.858
   78PHE    HD2 1262   3.015   4.497   2.831
   78PHE      C 1263   2.871   4.233   2.881
   78PHE      O 1264   2.861   4.238   3.004
   79ARG      N 1265   2.777   4.283   2.805
   79ARG      H 1266   2.800   4.271   2.707
   79ARG     CA 1267   2.644   4.334   2.833
   79ARG     HA 1268   2.663   4.424   2.891
   79ARG     CB 1269   2.564   4.384   2.710
   79ARG    HB2 1270   2.555   4.304   2.637
   79ARG    HB3 1271   2.468   4.420   2.747
   79ARG     CG 1272   2.637   4.505   2.647
   79ARG    HG2 1273   2.667   4.574   2.726
   79ARG    HG3 1274   2.732   4.468   2.611
   79ARG     CD 1275   2.576   4.574   2.522
   79ARG    HD2 1276   2.650   4.645   2.486
   79ARG    HD3 1277   2.560   4.498   2.446
   79ARG     NE 1278   2.465   4.656   2.571
   79ARG     HE 1279   2.473   4.688   2.667
   79ARG     CZ 1280   2.355   4.699   2.511
   79ARG    NH1 1281   2.341   4.707   2.381
   79ARG   HH11 1282   2.421   4.696   2.321
   79ARG   HH12 1283   2.250   4.732   2.346
   79ARG    NH2 1284   2.248   4.724   2.582
   79ARG   HH21 1285   2.246   4.750   2.679
   79ARG   HH22 1286   2.170   4.747   2.521
   79ARG      C 1287   2.543   4.242   2.912
   79ARG      O 1288   2.488   4.287   3.010
   80ASN      N 1289   2.538   4.113   2.882
   80ASN      H 1290   2.577   4.085   2.794
   80ASN     CA 1291   2.476   4.013   2.975
   80ASN     HA 1292   2.377   4.052   2.996
   80ASN     CB 1293   2.468   3.876   2.900
   80ASN    HB2 1294   2.409   3.875   2.808
   80ASN    HB3 1295   2.569   3.842   2.876
   80ASN     CG 1296   2.402   3.760   2.983
   80ASN    OD1 1297   2.454   3.707   3.075
   80ASN    ND2 1298   2.274   3.733   2.954
   80ASN   HD21 1299   2.234   3.649   2.993
   80ASN   HD22 1300   2.228   3.792   2.886
   80ASN      C 1301   2.544   3.999   3.116
   80ASN      O 1302   2.473   3.994   3.213
   81MET      N 1303   2.675   3.992   3.127
   81MET      H 1304   2.735   3.997   3.045
   81MET     CA 1305   2.746   3.990   3.255
   81MET     HA 1306   2.700   3.912   3.316
   81MET     CB 1307   2.899   3.975   3.232
   81MET    HB2 1308   2.907   3.876   3.187
   81MET    HB3 1309   2.919   4.050   3.155
   81MET     CG 1310   2.989   3.971   3.351
   81MET    HG2 1311   2.975   4.065   3.405
   81MET    HG3 1312   2.959   3.893   3.420
   81MET     SD 1313   3.168   3.954   3.305
   81MET     CE 1314   3.193   4.091   3.192
   81MET    HE1 1315   3.161   4.187   3.233
   81MET    HE2 1316   3.301   4.099   3.175
   81MET    HE3 1317   3.137   4.071   3.100
   81MET      C 1318   2.722   4.122   3.336
   81MET      O 1319   2.675   4.125   3.447
   82VAL      N 1320   2.756   4.237   3.277
   82VAL      H 1321   2.786   4.234   3.180
   82VAL     CA 1322   2.743   4.361   3.350
   82VAL     HA 1323   2.795   4.353   3.445
   82VAL     CB 1324   2.813   4.479   3.270
   82VAL     HB 1325   2.818   4.573   3.324
   82VAL    CG1 1326   2.957   4.443   3.240
   82VAL   HG11 1327   2.995   4.531   3.188
   82VAL   HG12 1328   3.004   4.427   3.337
   82VAL   HG13 1329   2.962   4.352   3.180
   82VAL    CG2 1330   2.751   4.521   3.140
   82VAL   HG21 1331   2.651   4.549   3.172
   82VAL   HG22 1332   2.807   4.610   3.112
   82VAL   HG23 1333   2.765   4.438   3.070
   82VAL      C 1334   2.596   4.389   3.388
   82VAL      O 1335   2.577   4.438   3.504
   83THR      N 1336   2.495   4.344   3.312
   83THR      H 1337   2.513   4.313   3.218
   83THR     CA 1338   2.352   4.371   3.348
   83THR     HA 1339   2.349   4.470   3.395
   83THR     CB 1340   2.245   4.365   3.239
   83THR     HB 1341   2.149   4.358   3.292
   83THR    CG2 1342   2.254   4.503   3.162
   83THR   HG21 1343   2.170   4.514   3.095
   83THR   HG22 1344   2.229   4.569   3.245
   83THR   HG23 1345   2.356   4.526   3.130
   83THR    OG1 1346   2.266   4.263   3.147
   83THR    HG1 1347   2.351   4.288   3.109
   83THR      C 1348   2.312   4.274   3.464
   83THR      O 1349   2.225   4.317   3.543
   84ARG      N 1350   2.376   4.163   3.501
   84ARG      H 1351   2.464   4.146   3.456
   84ARG     CA 1352   2.352   4.063   3.612
   84ARG     HA 1353   2.248   4.068   3.642
   84ARG     CB 1354   2.389   3.926   3.549
   84ARG    HB2 1355   2.482   3.925   3.491
   84ARG    HB3 1356   2.384   3.846   3.622
   84ARG     CG 1357   2.289   3.890   3.443
   84ARG    HG2 1358   2.189   3.885   3.486
   84ARG    HG3 1359   2.275   3.963   3.363
   84ARG     CD 1360   2.317   3.755   3.371
   84ARG    HD2 1361   2.229   3.731   3.311
   84ARG    HD3 1362   2.406   3.767   3.309
   84ARG     NE 1363   2.358   3.650   3.463
   84ARG     HE 1364   2.337   3.677   3.558
   84ARG     CZ 1365   2.412   3.536   3.428
   84ARG    NH1 1366   2.436   3.516   3.302
   84ARG   HH11 1367   2.412   3.584   3.232
   84ARG   HH12 1368   2.499   3.441   3.279
   84ARG    NH2 1369   2.441   3.437   3.503
   84ARG   HH21 1370   2.426   3.446   3.603
   84ARG   HH22 1371   2.509   3.371   3.471
   84ARG      C 1372   2.439   4.090   3.737
   84ARG      O 1373   2.397   4.079   3.849
   85CYX      N 1374   2.565   4.121   3.713
   85CYX      H 1375   2.597   4.105   3.618
   85CYX     CA 1376   2.654   4.160   3.815
   85CYX     HA 1377   2.655   4.091   3.898
   85CYX     CB 1378   2.804   4.160   3.754
   85CYX    HB2 1379   2.803   4.231   3.671
   85CYX    HB3 1380   2.864   4.195   3.838
   85CYX     SG 1381   2.879   4.012   3.696
   85CYX      C 1382   2.602   4.289   3.881
   85CYX      O 1383   2.583   4.286   4.000
   86ASN      N 1384   2.559   4.389   3.804
   86ASN      H 1385   2.561   4.385   3.703
   86ASN     CA 1386   2.509   4.513   3.869
   86ASN     HA 1387   2.577   4.546   3.947
   86ASN     CB 1388   2.504   4.637   3.779
   86ASN    HB2 1389   2.455   4.606   3.686
   86ASN    HB3 1390   2.443   4.714   3.826
   86ASN     CG 1391   2.635   4.699   3.736
   86ASN    OD1 1392   2.703   4.763   3.818
   86ASN    ND2 1393   2.685   4.679   3.617
   86ASN   HD21 1394   2.767   4.733   3.592
   86ASN   HD22 1395   2.631   4.632   3.545
   86ASN      C 1396   2.366   4.486   3.936
   86ASN      O 1397   2.320   4.560   4.024
   87ASN      N 1398   2.300   4.377   3.899
   87ASN      H 1399   2.339   4.319   3.827
   87ASN     CA 1400   2.163   4.344   3.938
   87ASN     HA 1401   2.098   4.431   3.943
   87ASN     CB 1402   2.100   4.241   3.846
   87ASN    HB2 1403   2.122   4.277   3.746
   87ASN    HB3 1404   2.156   4.149   3.860
   87ASN     CG 1405   1.951   4.213   3.870
   87ASN    OD1 1406   1.883   4.302   3.918
   87ASN    ND2 1407   1.891   4.108   3.820
   87ASN   HD21 1408   1.790   4.103   3.817
   87ASN   HD22 1409   1.950   4.042   3.771
   87ASN      C 1410   2.162   4.291   4.080
   87ASN      O 1411   2.070   4.308   4.152
   88VAL      N 1412   2.271   4.232   4.122
   88VAL      H 1413   2.347   4.207   4.060
   88VAL     CA 1414   2.303   4.200   4.259
   88VAL     HA 1415   2.221   4.229   4.325
   88VAL     CB 1416   2.318   4.043   4.277
   88VAL     HB 1417   2.330   4.021   4.384
   88VAL    CG1 1418   2.185   3.973   4.233
   88VAL   HG11 1419   2.092   4.006   4.279
   88VAL   HG12 1420   2.179   3.964   4.124
   88VAL   HG13 1421   2.188   3.875   4.279
   88VAL    CG2 1422   2.433   3.975   4.196
   88VAL   HG21 1423   2.408   3.872   4.168
   88VAL   HG22 1424   2.453   4.032   4.105
   88VAL   HG23 1425   2.524   3.976   4.256
   88VAL      C 1426   2.427   4.282   4.308
   88VAL      O 1427   2.506   4.228   4.386
   89GLY      N 1428   2.438   4.402   4.263
   89GLY      H 1429   2.378   4.426   4.185
   89GLY     CA 1430   2.516   4.507   4.341
   89GLY    HA2 1431   2.480   4.607   4.317
   89GLY    HA3 1432   2.514   4.498   4.450
   89GLY      C 1433   2.668   4.508   4.306
   89GLY      O 1434   2.739   4.607   4.331
   90VAL      N 1435   2.717   4.398   4.249
   90VAL      H 1436   2.647   4.329   4.224
   90VAL     CA 1437   2.859   4.370   4.222
   90VAL     HA 1438   2.909   4.367   4.319
   90VAL     CB 1439   2.878   4.227   4.166
   90VAL     HB 1440   2.825   4.215   4.072
   90VAL    CG1 1441   3.025   4.201   4.138
   90VAL   HG11 1442   3.054   4.096   4.135
   90VAL   HG12 1443   3.044   4.249   4.042
   90VAL   HG13 1444   3.084   4.249   4.216
   90VAL    CG2 1445   2.826   4.117   4.263
   90VAL   HG21 1446   2.875   4.107   4.360
   90VAL   HG22 1447   2.725   4.142   4.295
   90VAL   HG23 1448   2.822   4.013   4.229
   90VAL      C 1449   2.920   4.468   4.125
   90VAL      O 1450   2.874   4.480   4.011
   91ARG      N 1451   3.038   4.531   4.156
   91ARG      H 1452   3.083   4.503   4.242
   91ARG     CA 1453   3.100   4.638   4.074
   91ARG     HA 1454   3.027   4.672   4.000
   91ARG     CB 1455   3.137   4.767   4.141
   91ARG    HB2 1456   3.232   4.761   4.193
   91ARG    HB3 1457   3.165   4.841   4.065
   91ARG     CG 1458   3.022   4.821   4.226
   91ARG    HG2 1459   2.993   4.754   4.307
   91ARG    HG3 1460   3.056   4.913   4.273
   91ARG     CD 1461   2.894   4.851   4.136
   91ARG    HD2 1462   2.925   4.905   4.047
   91ARG    HD3 1463   2.842   4.759   4.109
   91ARG     NE 1464   2.796   4.940   4.197
   91ARG     HE 1465   2.823   4.976   4.287
   91ARG     CZ 1466   2.675   4.972   4.151
   91ARG    NH1 1467   2.616   4.909   4.049
   91ARG   HH11 1468   2.670   4.831   4.013
   91ARG   HH12 1469   2.545   4.957   3.996
   91ARG    NH2 1470   2.608   5.069   4.208
   91ARG   HH21 1471   2.646   5.134   4.276
   91ARG   HH22 1472   2.525   5.095   4.156
   91ARG      C 1473   3.206   4.579   3.980
   91ARG      O 1474   3.277   4.488   4.011
   92ILE      N 1475   3.201   4.631   3.856
   92ILE      H 1476   3.141   4.710   3.836
   92ILE     CA 1477   3.273   4.582   3.738
   92ILE     HA 1478   3.319   4.489   3.772
   92ILE     CB 1479   3.173   4.580   3.616
   92ILE     HB 1480   3.125   4.677   3.611
   92ILE    CG2 1481   3.244   4.547   3.485
   92ILE   HG21 1482   3.177   4.555   3.399
   92ILE   HG22 1483   3.326   4.615   3.462
   92ILE   HG23 1484   3.286   4.446   3.482
   92ILE    CG1 1485   3.064   4.477   3.644
   92ILE   HG12 1486   3.007   4.519   3.727
   92ILE   HG13 1487   2.992   4.472   3.562
   92ILE    CD1 1488   3.106   4.333   3.675
   92ILE   HD11 1489   3.041   4.256   3.632
   92ILE   HD12 1490   3.205   4.318   3.632
   92ILE   HD13 1491   3.120   4.323   3.783
   92ILE      C 1492   3.390   4.672   3.706
   92ILE      O 1493   3.375   4.784   3.660
   93TYR      N 1494   3.507   4.623   3.719
   93TYR      H 1495   3.520   4.529   3.755
   93TYR     CA 1496   3.635   4.694   3.700
   93TYR     HA 1497   3.606   4.795   3.669
   93TYR     CB 1498   3.718   4.697   3.827
   93TYR    HB2 1499   3.736   4.596   3.863
   93TYR    HB3 1500   3.812   4.749   3.806
   93TYR     CG 1501   3.636   4.758   3.947
   93TYR    CD1 1502   3.617   4.897   3.946
   93TYR    HD1 1503   3.665   4.953   3.867
   93TYR    CE1 1504   3.542   4.968   4.039
   93TYR    HE1 1505   3.529   5.075   4.032
   93TYR     CZ 1506   3.483   4.894   4.143
   93TYR     OH 1507   3.402   4.958   4.238
   93TYR     HH 1508   3.395   5.051   4.215
   93TYR    CE2 1509   3.498   4.753   4.151
   93TYR    HE2 1510   3.450   4.695   4.229
   93TYR    CD2 1511   3.564   4.686   4.041
   93TYR    HD2 1512   3.568   4.578   4.037
   93TYR      C 1513   3.699   4.634   3.570
   93TYR      O 1514   3.677   4.515   3.535
   94VAL      N 1515   3.775   4.714   3.496
   94VAL      H 1516   3.774   4.814   3.511
   94VAL     CA 1517   3.854   4.658   3.382
   94VAL     HA 1518   3.846   4.549   3.382
   94VAL     CB 1519   3.792   4.690   3.236
   94VAL     HB 1520   3.831   4.632   3.153
   94VAL    CG1 1521   3.639   4.658   3.236
   94VAL   HG11 1522   3.589   4.703   3.323
   94VAL   HG12 1523   3.592   4.689   3.143
   94VAL   HG13 1524   3.616   4.552   3.242
   94VAL    CG2 1525   3.800   4.835   3.201
   94VAL   HG21 1526   3.760   4.847   3.100
   94VAL   HG22 1527   3.730   4.893   3.262
   94VAL   HG23 1528   3.904   4.866   3.200
   94VAL      C 1529   3.999   4.693   3.384
   94VAL      O 1530   4.035   4.798   3.428
   95ASP      N 1531   4.083   4.595   3.342
   95ASP      H 1532   4.042   4.504   3.328
   95ASP     CA 1533   4.226   4.616   3.289
   95ASP     HA 1534   4.270   4.695   3.350
   95ASP     CB 1535   4.293   4.479   3.285
   95ASP    HB2 1536   4.284   4.432   3.383
   95ASP    HB3 1537   4.250   4.410   3.213
   95ASP     CG 1538   4.442   4.482   3.261
   95ASP    OD1 1539   4.491   4.367   3.264
   95ASP    OD2 1540   4.496   4.590   3.252
   95ASP      C 1541   4.213   4.683   3.152
   95ASP      O 1542   4.119   4.651   3.078
   96ALA      N 1543   4.307   4.767   3.111
   96ALA      H 1544   4.382   4.802   3.169
   96ALA     CA 1545   4.286   4.836   2.980
   96ALA     HA 1546   4.250   4.772   2.899
   96ALA     CB 1547   4.178   4.949   2.989
   96ALA    HB1 1548   4.159   5.005   2.897
   96ALA    HB2 1549   4.082   4.908   3.021
   96ALA    HB3 1550   4.209   5.016   3.069
   96ALA      C 1551   4.420   4.891   2.932
   96ALA      O 1552   4.502   4.942   3.014
   97VAL      N 1553   4.427   4.899   2.796
   97VAL      H 1554   4.358   4.864   2.731
   97VAL     CA 1555   4.548   4.929   2.724
   97VAL     HA 1556   4.633   4.945   2.790
   97VAL     CB 1557   4.581   4.810   2.632
   97VAL     HB 1558   4.505   4.792   2.555
   97VAL    CG1 1559   4.707   4.845   2.556
   97VAL   HG11 1560   4.789   4.885   2.615
   97VAL   HG12 1561   4.749   4.757   2.506
   97VAL   HG13 1562   4.686   4.926   2.487
   97VAL    CG2 1563   4.604   4.681   2.711
   97VAL   HG21 1564   4.510   4.639   2.747
   97VAL   HG22 1565   4.656   4.614   2.642
   97VAL   HG23 1566   4.672   4.702   2.794
   97VAL      C 1567   4.521   5.049   2.633
   97VAL      O 1568   4.439   5.037   2.543
   98ILE      N 1569   4.592   5.158   2.657
   98ILE      H 1570   4.663   5.144   2.727
   98ILE     CA 1571   4.564   5.287   2.604
   98ILE     HA 1572   4.499   5.273   2.518
   98ILE     CB 1573   4.477   5.375   2.696
   98ILE     HB 1574   4.461   5.472   2.648
   98ILE    CG2 1575   4.333   5.314   2.715
   98ILE   HG21 1576   4.271   5.319   2.626
   98ILE   HG22 1577   4.331   5.214   2.757
   98ILE   HG23 1578   4.278   5.384   2.777
   98ILE    CG1 1579   4.539   5.395   2.837
   98ILE   HG12 1580   4.511   5.310   2.900
   98ILE   HG13 1581   4.647   5.383   2.830
   98ILE    CD1 1582   4.495   5.531   2.899
   98ILE   HD11 1583   4.540   5.619   2.852
   98ILE   HD12 1584   4.390   5.550   2.878
   98ILE   HD13 1585   4.511   5.542   3.006
   98ILE      C 1586   4.693   5.358   2.548
   98ILE      O 1587   4.686   5.451   2.472
   99ASN      N 1588   4.815   5.316   2.587
   99ASN      H 1589   4.821   5.242   2.655
   99ASN     CA 1590   4.940   5.372   2.539
   99ASN     HA 1591   4.939   5.480   2.547
   99ASN     CB 1592   5.046   5.320   2.638
   99ASN    HB2 1593   5.031   5.378   2.729
   99ASN    HB3 1594   5.036   5.212   2.644
   99ASN     CG 1595   5.185   5.347   2.593
   99ASN    OD1 1596   5.246   5.450   2.619
   99ASN    ND2 1597   5.245   5.255   2.518
   99ASN   HD21 1598   5.331   5.282   2.472
   99ASN   HD22 1599   5.205   5.167   2.489
   99ASN      C 1600   4.971   5.341   2.389
   99ASN      O 1601   5.039   5.422   2.324
  100HIE      N 1602   4.917   5.229   2.331
  100HIE      H 1603   4.841   5.179   2.374
  100HIE     CA 1604   4.959   5.184   2.201
  100HIE     HA 1605   4.979   5.263   2.129
  100HIE     CB 1606   5.091   5.105   2.217
  100HIE    HB2 1607   5.114   5.062   2.119
  100HIE    HB3 1608   5.175   5.159   2.260
  100HIE     CG 1609   5.072   4.985   2.302
  100HIE    ND1 1610   5.109   4.987   2.436
  100HIE    CE1 1611   5.086   4.863   2.477
  100HIE    HE1 1612   5.094   4.839   2.582
  100HIE    NE2 1613   5.052   4.780   2.377
  100HIE    HE2 1614   5.026   4.683   2.375
  100HIE    CD2 1615   5.047   4.858   2.265
  100HIE    HD2 1616   5.026   4.828   2.164
  100HIE      C 1617   4.852   5.093   2.128
  100HIE      O 1618   4.758   5.037   2.188
  101MET      N 1619   4.878   5.061   2.002
  101MET      H 1620   4.960   5.108   1.966
  101MET     CA 1621   4.809   4.955   1.917
  101MET     HA 1622   4.719   4.913   1.961
  101MET     CB 1623   4.777   5.025   1.787
  101MET    HB2 1624   4.864   5.074   1.745
  101MET    HB3 1625   4.744   4.953   1.711
  101MET     CG 1626   4.659   5.128   1.789
  101MET    HG2 1627   4.692   5.216   1.844
  101MET    HG3 1628   4.649   5.147   1.682
  101MET     SD 1629   4.497   5.079   1.863
  101MET     CE 1630   4.435   4.968   1.739
  101MET    HE1 1631   4.336   4.928   1.761
  101MET    HE2 1632   4.417   5.036   1.655
  101MET    HE3 1633   4.520   4.903   1.719
  101MET      C 1634   4.905   4.836   1.890
  101MET      O 1635   5.028   4.853   1.903
  102CYS      N 1636   4.861   4.723   1.833
  102CYS      H 1637   4.764   4.714   1.806
  102CYS     CA 1638   4.948   4.618   1.771
  102CYS     HA 1639   5.015   4.586   1.851
  102CYS     CB 1640   4.865   4.494   1.716
  102CYS    HB2 1641   4.936   4.416   1.688
  102CYS    HB3 1642   4.795   4.449   1.786
  102CYS     SG 1643   4.783   4.537   1.565
  102CYS     HG 1644   4.691   4.626   1.604
  102CYS      C 1645   5.045   4.669   1.660
  102CYS      O 1646   5.011   4.757   1.580
  103GLY      N 1647   5.159   4.604   1.654
  103GLY      H 1648   5.180   4.534   1.724
  103GLY     CA 1649   5.267   4.626   1.559
  103GLY    HA2 1650   5.220   4.626   1.460
  103GLY    HA3 1651   5.310   4.722   1.587
  103GLY      C 1652   5.374   4.512   1.564
  103GLY      O 1653   5.326   4.397   1.588
  104ASN      N 1654   5.502   4.537   1.555
  104ASN      H 1655   5.530   4.635   1.554
  104ASN     CA 1656   5.617   4.443   1.561
  104ASN     HA 1657   5.703   4.486   1.510
  104ASN     CB 1658   5.653   4.435   1.709
  104ASN    HB2 1659   5.668   4.535   1.748
  104ASN    HB3 1660   5.586   4.381   1.775
  104ASN     CG 1661   5.783   4.358   1.712
  104ASN    OD1 1662   5.863   4.355   1.615
  104ASN    ND2 1663   5.815   4.285   1.809
  104ASN   HD21 1664   5.906   4.240   1.805
  104ASN   HD22 1665   5.742   4.269   1.877
  104ASN      C 1666   5.603   4.308   1.484
  104ASN      O 1667   5.633   4.295   1.368
  105ALA      N 1668   5.541   4.205   1.549
  105ALA      H 1669   5.510   4.216   1.644
  105ALA     CA 1670   5.535   4.066   1.497
  105ALA     HA 1671   5.633   4.048   1.454
  105ALA     CB 1672   5.500   3.966   1.610
  105ALA    HB1 1673   5.399   3.992   1.641
  105ALA    HB2 1674   5.512   3.859   1.591
  105ALA    HB3 1675   5.565   3.983   1.696
  105ALA      C 1676   5.444   4.049   1.367
  105ALA      O 1677   5.443   3.938   1.303
  106VAL      N 1678   5.367   4.151   1.337
  106VAL      H 1679   5.379   4.232   1.397
  106VAL     CA 1680   5.265   4.160   1.236
  106VAL     HA 1681   5.281   4.071   1.175
  106VAL     CB 1682   5.128   4.148   1.301
  106VAL     HB 1683   5.047   4.140   1.228
  106VAL    CG1 1684   5.112   4.014   1.382
  106VAL   HG11 1685   5.163   4.023   1.477
  106VAL   HG12 1686   5.009   4.001   1.416
  106VAL   HG13 1687   5.164   3.928   1.339
  106VAL    CG2 1688   5.079   4.256   1.403
  106VAL   HG21 1689   5.106   4.357   1.374
  106VAL   HG22 1690   4.970   4.258   1.400
  106VAL   HG23 1691   5.117   4.236   1.504
  106VAL      C 1692   5.261   4.272   1.136
  106VAL      O 1693   5.339   4.361   1.163
  107SER      N 1694   5.194   4.266   1.019
  107SER      H 1695   5.130   4.189   1.003
  107SER     CA 1696   5.210   4.365   0.911
  107SER     HA 1697   5.243   4.463   0.946
  107SER     CB 1698   5.298   4.325   0.796
  107SER    HB2 1699   5.290   4.380   0.702
  107SER    HB3 1700   5.400   4.322   0.835
  107SER     OG 1701   5.247   4.195   0.761
  107SER     HG 1702   5.316   4.149   0.713
  107SER      C 1703   5.073   4.400   0.863
  107SER      O 1704   5.047   4.517   0.848
  108ALA      N 1705   4.980   4.302   0.830
  108ALA      H 1706   5.005   4.205   0.842
  108ALA     CA 1707   4.839   4.338   0.803
  108ALA     HA 1708   4.802   4.411   0.875
  108ALA     CB 1709   4.825   4.389   0.660
  108ALA    HB1 1710   4.720   4.416   0.649
  108ALA    HB2 1711   4.880   4.478   0.628
  108ALA    HB3 1712   4.858   4.313   0.590
  108ALA      C 1713   4.750   4.218   0.825
  108ALA      O 1714   4.801   4.103   0.816
  109GLY      N 1715   4.616   4.232   0.837
  109GLY      H 1716   4.581   4.325   0.815
  109GLY     CA 1717   4.523   4.120   0.845
  109GLY    HA2 1718   4.525   4.073   0.747
  109GLY    HA3 1719   4.572   4.050   0.913
  109GLY      C 1720   4.381   4.144   0.894
  109GLY      O 1721   4.346   4.255   0.913
  110THR      N 1722   4.312   4.031   0.922
  110THR      H 1723   4.357   3.942   0.912
  110THR     CA 1724   4.185   4.028   0.998
  110THR     HA 1725   4.175   4.125   1.045
  110THR     CB 1726   4.068   3.989   0.904
  110THR     HB 1727   3.974   3.961   0.953
  110THR    CG2 1728   4.024   4.081   0.790
  110THR   HG21 1729   4.116   4.125   0.752
  110THR   HG22 1730   3.965   4.019   0.722
  110THR   HG23 1731   3.963   4.166   0.820
  110THR    OG1 1732   4.108   3.871   0.840
  110THR    HG1 1733   4.032   3.813   0.840
  110THR      C 1734   4.185   3.917   1.101
  110THR      O 1735   4.088   3.881   1.160
  111SER      N 1736   4.304   3.864   1.144
  111SER      H 1737   4.388   3.897   1.099
  111SER     CA 1738   4.338   3.769   1.249
  111SER     HA 1739   4.264   3.689   1.251
  111SER     CB 1740   4.481   3.712   1.228
  111SER    HB2 1741   4.557   3.784   1.257
  111SER    HB3 1742   4.498   3.625   1.291
  111SER     OG 1743   4.482   3.670   1.088
  111SER     HG 1744   4.574   3.671   1.060
  111SER      C 1745   4.326   3.838   1.391
  111SER      O 1746   4.418   3.822   1.476
  112SER      N 1747   4.211   3.900   1.418
  112SER      H 1748   4.139   3.897   1.347
  112SER     CA 1749   4.169   3.962   1.546
  112SER     HA 1750   4.257   3.967   1.610
  112SER     CB 1751   4.114   4.095   1.514
  112SER    HB2 1752   4.095   4.156   1.603
  112SER    HB3 1753   4.184   4.155   1.457
  112SER     OG 1754   3.994   4.083   1.440
  112SER     HG 1755   3.930   4.122   1.500
  112SER      C 1756   4.069   3.883   1.631
  112SER      O 1757   4.067   3.764   1.613
  113THR      N 1758   3.990   3.937   1.726
  113THR      H 1759   3.988   4.035   1.750
  113THR     CA 1760   3.887   3.856   1.801
  113THR     HA 1761   3.924   3.755   1.816
  113THR     CB 1762   3.848   3.915   1.935
  113THR     HB 1763   3.768   3.859   1.984
  113THR    CG2 1764   3.978   3.928   2.019
  113THR   HG21 1765   3.960   3.971   2.118
  113THR   HG22 1766   4.024   3.832   2.041
  113THR   HG23 1767   4.050   3.992   1.967
  113THR    OG1 1768   3.799   4.042   1.916
  113THR    HG1 1769   3.794   4.077   2.005
  113THR      C 1770   3.754   3.839   1.731
  113THR      O 1771   3.698   3.729   1.748
  114CYX      N 1772   3.702   3.944   1.661
  114CYX      H 1773   3.750   4.032   1.670
  114CYX     CA 1774   3.578   3.950   1.583
  114CYX     HA 1775   3.539   3.848   1.583
  114CYX     CB 1776   3.462   4.030   1.647
  114CYX    HB2 1777   3.521   4.105   1.701
  114CYX    HB3 1778   3.408   4.078   1.566
  114CYX     SG 1779   3.351   3.951   1.762
  114CYX      C 1780   3.595   3.998   1.435
  114CYX      O 1781   3.494   4.031   1.369
  115GLY      N 1782   3.718   3.999   1.381
  115GLY      H 1783   3.796   3.984   1.443
  115GLY     CA 1784   3.736   4.004   1.235
  115GLY    HA2 1785   3.824   3.947   1.206
  115GLY    HA3 1786   3.665   3.940   1.183
  115GLY      C 1787   3.739   4.151   1.179
  115GLY      O 1788   3.691   4.168   1.062
  116SER      N 1789   3.779   4.251   1.266
  116SER      H 1790   3.795   4.235   1.365
  116SER     CA 1791   3.828   4.382   1.213
  116SER     HA 1792   3.752   4.417   1.143
  116SER     CB 1793   3.840   4.485   1.334
  116SER    HB2 1794   3.922   4.449   1.395
  116SER    HB3 1795   3.847   4.590   1.306
  116SER     OG 1796   3.716   4.486   1.402
  116SER     HG 1797   3.727   4.428   1.478
  116SER      C 1798   3.966   4.379   1.147
  116SER      O 1799   4.062   4.305   1.190
  117TYR      N 1800   3.971   4.443   1.029
  117TYR      H 1801   3.888   4.470   0.978
  117TYR     CA 1802   4.086   4.447   0.945
  117TYR     HA 1803   4.144   4.358   0.969
  117TYR     CB 1804   4.062   4.451   0.791
  117TYR    HB2 1805   4.012   4.365   0.748
  117TYR    HB3 1806   3.988   4.531   0.785
  117TYR     CG 1807   4.190   4.478   0.710
  117TYR    CD1 1808   4.258   4.381   0.640
  117TYR    HD1 1809   4.222   4.279   0.639
  117TYR    CE1 1810   4.369   4.411   0.553
  117TYR    HE1 1811   4.428   4.336   0.502
  117TYR     CZ 1812   4.413   4.545   0.541
  117TYR     OH 1813   4.512   4.563   0.457
  117TYR     HH 1814   4.553   4.481   0.428
  117TYR    CE2 1815   4.345   4.648   0.615
  117TYR    HE2 1816   4.369   4.752   0.600
  117TYR    CD2 1817   4.230   4.613   0.689
  117TYR    HD2 1818   4.164   4.684   0.734
  117TYR      C 1819   4.189   4.555   1.001
  117TYR      O 1820   4.150   4.661   1.046
  118PHE      N 1821   4.318   4.527   1.000
  118PHE      H 1822   4.348   4.436   0.968
  118PHE     CA 1823   4.426   4.617   1.055
  118PHE     HA 1824   4.388   4.719   1.058
  118PHE     CB 1825   4.464   4.573   1.201
  118PHE    HB2 1826   4.558   4.626   1.216
  118PHE    HB3 1827   4.385   4.598   1.272
  118PHE     CG 1828   4.504   4.426   1.215
  118PHE    CD1 1829   4.406   4.329   1.229
  118PHE    HD1 1830   4.303   4.358   1.240
  118PHE    CE1 1831   4.437   4.192   1.239
  118PHE    HE1 1832   4.360   4.118   1.255
  118PHE     CZ 1833   4.574   4.152   1.247
  118PHE     HZ 1834   4.588   4.046   1.263
  118PHE    CE2 1835   4.676   4.253   1.236
  118PHE    HE2 1836   4.778   4.218   1.234
  118PHE    CD2 1837   4.646   4.389   1.209
  118PHE    HD2 1838   4.718   4.465   1.183
  118PHE      C 1839   4.550   4.604   0.957
  118PHE      O 1840   4.573   4.510   0.890
  119ASN      N 1841   4.630   4.714   0.954
  119ASN      H 1842   4.607   4.793   1.012
  119ASN     CA 1843   4.750   4.736   0.873
  119ASN     HA 1844   4.796   4.637   0.864
  119ASN     CB 1845   4.711   4.766   0.727
  119ASN    HB2 1846   4.627   4.702   0.703
  119ASN    HB3 1847   4.681   4.871   0.727
  119ASN     CG 1848   4.811   4.741   0.619
  119ASN    OD1 1849   4.933   4.749   0.640
  119ASN    ND2 1850   4.767   4.718   0.498
  119ASN   HD21 1851   4.829   4.707   0.419
  119ASN   HD22 1852   4.676   4.675   0.489
  119ASN      C 1853   4.859   4.834   0.931
  119ASN      O 1854   4.875   4.949   0.883
  120PRO      N 1855   4.934   4.779   1.031
  120PRO     CD 1856   4.899   4.665   1.114
  120PRO    HD2 1857   4.873   4.581   1.048
  120PRO    HD3 1858   4.822   4.691   1.186
  120PRO     CG 1859   5.021   4.624   1.195
  120PRO    HG2 1860   5.075   4.558   1.127
  120PRO    HG3 1861   4.999   4.571   1.288
  120PRO     CB 1862   5.088   4.767   1.206
  120PRO    HB2 1863   5.196   4.753   1.215
  120PRO    HB3 1864   5.052   4.813   1.298
  120PRO     CA 1865   5.045   4.848   1.087
  120PRO     HA 1866   5.012   4.944   1.127
  120PRO      C 1867   5.167   4.858   0.997
  120PRO      O 1868   5.255   4.945   1.021
  121GLY      N 1869   5.177   4.778   0.895
  121GLY      H 1870   5.108   4.708   0.871
  121GLY     CA 1871   5.269   4.795   0.776
  121GLY    HA2 1872   5.373   4.809   0.808
  121GLY    HA3 1873   5.269   4.706   0.713
  121GLY      C 1874   5.231   4.929   0.698
  121GLY      O 1875   5.320   4.998   0.642
  122SER      N 1876   5.107   4.980   0.710
  122SER      H 1877   5.029   4.921   0.735
  122SER     CA 1878   5.071   5.113   0.661
  122SER     HA 1879   5.155   5.151   0.602
  122SER     CB 1880   4.932   5.102   0.585
  122SER    HB2 1881   4.855   5.075   0.657
  122SER    HB3 1882   4.903   5.205   0.561
  122SER     OG 1883   4.933   5.025   0.467
  122SER     HG 1884   4.977   4.940   0.479
  122SER      C 1885   5.043   5.205   0.782
  122SER      O 1886   5.016   5.320   0.766
  123ARG      N 1887   5.068   5.168   0.908
  123ARG      H 1888   5.121   5.082   0.918
  123ARG     CA 1889   5.027   5.243   1.035
  123ARG     HA 1890   5.029   5.176   1.121
  123ARG     CB 1891   5.124   5.357   1.080
  123ARG    HB2 1892   5.123   5.442   1.012
  123ARG    HB3 1893   5.100   5.399   1.177
  123ARG     CG 1894   5.266   5.304   1.092
  123ARG    HG2 1895   5.270   5.223   1.165
  123ARG    HG3 1896   5.299   5.258   0.998
  123ARG     CD 1897   5.375   5.408   1.123
  123ARG    HD2 1898   5.362   5.491   1.054
  123ARG    HD3 1899   5.353   5.450   1.221
  123ARG     NE 1900   5.503   5.341   1.134
  123ARG     HE 1901   5.505   5.241   1.146
  123ARG     CZ 1902   5.627   5.393   1.131
  123ARG    NH1 1903   5.660   5.519   1.123
  123ARG   HH11 1904   5.597   5.597   1.115
  123ARG   HH12 1905   5.759   5.532   1.133
  123ARG    NH2 1906   5.718   5.307   1.136
  123ARG   HH21 1907   5.694   5.211   1.151
  123ARG   HH22 1908   5.813   5.333   1.110
  123ARG      C 1909   4.872   5.295   1.029
  123ARG      O 1910   4.851   5.414   1.069
  124ASP      N 1911   4.785   5.201   0.988
  124ASP      H 1912   4.829   5.117   0.952
  124ASP     CA 1913   4.644   5.225   0.960
  124ASP     HA 1914   4.621   5.319   1.011
  124ASP     CB 1915   4.626   5.261   0.807
  124ASP    HB2 1916   4.713   5.315   0.772
  124ASP    HB3 1917   4.623   5.170   0.747
  124ASP     CG 1918   4.494   5.343   0.785
  124ASP    OD1 1919   4.377   5.300   0.806
  124ASP    OD2 1920   4.503   5.458   0.738
  124ASP      C 1921   4.547   5.118   1.012
  124ASP      O 1922   4.563   4.998   0.980
  125PHE      N 1923   4.441   5.161   1.084
  125PHE      H 1924   4.447   5.260   1.104
  125PHE     CA 1925   4.331   5.080   1.147
  125PHE     HA 1926   4.337   4.978   1.107
  125PHE     CB 1927   4.352   5.056   1.299
  125PHE    HB2 1928   4.357   5.156   1.343
  125PHE    HB3 1929   4.265   5.017   1.351
  125PHE     CG 1930   4.471   4.979   1.342
  125PHE    CD1 1931   4.598   5.044   1.349
  125PHE    HD1 1932   4.606   5.150   1.330
  125PHE    CE1 1933   4.705   4.983   1.403
  125PHE    HE1 1934   4.799   5.033   1.422
  125PHE     CZ 1935   4.691   4.849   1.435
  125PHE     HZ 1936   4.769   4.795   1.484
  125PHE    CE2 1937   4.571   4.778   1.416
  125PHE    HE2 1938   4.559   4.674   1.441
  125PHE    CD2 1939   4.454   4.849   1.375
  125PHE    HD2 1940   4.358   4.800   1.373
  125PHE      C 1941   4.195   5.144   1.116
  125PHE      O 1942   4.167   5.246   1.185
  126PRO      N 1943   4.108   5.082   1.031
  126PRO     CD 1944   4.139   4.981   0.933
  126PRO    HD2 1945   4.179   4.891   0.980
  126PRO    HD3 1946   4.195   5.026   0.851
  126PRO     CG 1947   3.995   4.935   0.883
  126PRO    HG2 1948   3.960   4.854   0.947
  126PRO    HG3 1949   3.996   4.905   0.778
  126PRO     CB 1950   3.901   5.048   0.902
  126PRO    HB2 1951   3.806   5.010   0.941
  126PRO    HB3 1952   3.893   5.102   0.807
  126PRO     CA 1953   3.971   5.134   1.005
  126PRO     HA 1954   3.982   5.230   0.954
  126PRO      C 1955   3.877   5.150   1.130
  126PRO      O 1956   3.789   5.236   1.121
  127ALA      N 1957   3.888   5.073   1.236
  127ALA      H 1958   3.963   5.007   1.248
  127ALA     CA 1959   3.773   5.055   1.333
  127ALA     HA 1960   3.676   5.083   1.292
  127ALA     CB 1961   3.756   4.911   1.369
  127ALA    HB1 1962   3.848   4.886   1.423
  127ALA    HB2 1963   3.665   4.901   1.429
  127ALA    HB3 1964   3.747   4.840   1.287
  127ALA      C 1965   3.778   5.145   1.455
  127ALA      O 1966   3.698   5.131   1.551
  128VAL      N 1967   3.867   5.240   1.458
  128VAL      H 1968   3.934   5.249   1.383
  128VAL     CA 1969   3.881   5.342   1.560
  128VAL     HA 1970   3.814   5.311   1.640
  128VAL     CB 1971   4.030   5.338   1.618
  128VAL     HB 1972   4.105   5.354   1.540
  128VAL    CG1 1973   4.031   5.450   1.716
  128VAL   HG11 1974   4.115   5.438   1.784
  128VAL   HG12 1975   4.046   5.545   1.665
  128VAL   HG13 1976   3.944   5.454   1.781
  128VAL    CG2 1977   4.068   5.204   1.686
  128VAL   HG21 1978   4.162   5.210   1.741
  128VAL   HG22 1979   3.990   5.185   1.760
  128VAL   HG23 1980   4.076   5.126   1.611
  128VAL      C 1981   3.829   5.478   1.512
  128VAL      O 1982   3.742   5.529   1.581
  129PRO      N 1983   3.864   5.531   1.394
  129PRO     CD 1984   3.776   5.617   1.320
  129PRO    HD2 1985   3.754   5.713   1.367
  129PRO    HD3 1986   3.685   5.558   1.311
  129PRO     CG 1987   3.841   5.650   1.183
  129PRO    HG2 1988   3.892   5.745   1.199
  129PRO    HG3 1989   3.768   5.664   1.103
  129PRO     CB 1990   3.936   5.541   1.159
  129PRO    HB2 1991   4.021   5.569   1.096
  129PRO    HB3 1992   3.879   5.462   1.110
  129PRO     CA 1993   3.980   5.504   1.303
  129PRO     HA 1994   4.000   5.397   1.301
  129PRO      C 1995   4.109   5.576   1.344
  129PRO      O 1996   4.102   5.677   1.417
  130TYR      N 1997   4.225   5.512   1.318
  130TYR      H 1998   4.223   5.424   1.268
  130TYR     CA 1999   4.361   5.569   1.337
  130TYR     HA 2000   4.345   5.677   1.346
  130TYR     CB 2001   4.448   5.508   1.445
  130TYR    HB2 2002   4.438   5.401   1.426
  130TYR    HB3 2003   4.553   5.537   1.441
  130TYR     CG 2004   4.401   5.528   1.589
  130TYR    CD1 2005   4.350   5.654   1.627
  130TYR    HD1 2006   4.344   5.738   1.560
  130TYR    CE1 2007   4.310   5.668   1.761
  130TYR    HE1 2008   4.282   5.767   1.795
  130TYR     CZ 2009   4.321   5.565   1.851
  130TYR     OH 2010   4.283   5.579   1.981
  130TYR     HH 2011   4.302   5.500   2.032
  130TYR    CE2 2012   4.364   5.435   1.808
  130TYR    HE2 2013   4.363   5.348   1.872
  130TYR    CD2 2014   4.420   5.419   1.676
  130TYR    HD2 2015   4.454   5.322   1.644
  130TYR      C 2016   4.440   5.552   1.206
  130TYR      O 2017   4.440   5.446   1.142
  131SER      N 2018   4.526   5.646   1.175
  131SER      H 2019   4.542   5.724   1.237
  131SER     CA 2020   4.635   5.644   1.067
  131SER     HA 2021   4.662   5.542   1.040
  131SER     CB 2022   4.576   5.709   0.938
  131SER    HB2 2023   4.472   5.690   0.914
  131SER    HB3 2024   4.581   5.816   0.956
  131SER     OG 2025   4.653   5.674   0.820
  131SER     HG 2026   4.616   5.593   0.784
  131SER      C 2027   4.764   5.706   1.117
  131SER      O 2028   4.775   5.745   1.232
  132GLY      N 2029   4.869   5.717   1.038
  132GLY      H 2030   4.850   5.693   0.941
  132GLY     CA 2031   5.003   5.769   1.078
  132GLY    HA2 2032   5.050   5.690   1.136
  132GLY    HA3 2033   5.068   5.786   0.992
  132GLY      C 2034   5.008   5.903   1.157
  132GLY      O 2035   5.085   5.913   1.253
  133TRP      N 2036   4.924   6.000   1.121
  133TRP      H 2037   4.865   5.976   1.042
  133TRP     CA 2038   4.904   6.123   1.195
  133TRP     HA 2039   5.005   6.164   1.203
  133TRP     CB 2040   4.818   6.223   1.115
  133TRP    HB2 2041   4.794   6.308   1.179
  133TRP    HB3 2042   4.879   6.256   1.032
  133TRP     CG 2043   4.695   6.166   1.057
  133TRP    CD1 2044   4.574   6.148   1.116
  133TRP    HD1 2045   4.559   6.154   1.222
  133TRP    NE1 2046   4.490   6.092   1.032
  133TRP    HE1 2047   4.396   6.067   1.060
  133TRP    CE2 2048   4.535   6.092   0.901
  133TRP    CZ2 2049   4.479   6.038   0.783
  133TRP    HZ2 2050   4.379   5.997   0.779
  133TRP    CH2 2051   4.559   6.046   0.669
  133TRP    HH2 2052   4.516   6.018   0.573
  133TRP    CZ3 2053   4.688   6.096   0.676
  133TRP    HZ3 2054   4.746   6.101   0.585
  133TRP    CE3 2055   4.743   6.148   0.796
  133TRP    HE3 2056   4.844   6.185   0.801
  133TRP    CD2 2057   4.667   6.139   0.916
  133TRP      C 2058   4.858   6.109   1.340
  133TRP      O 2059   4.867   6.207   1.423
  134ASP      N 2060   4.800   5.992   1.378
  134ASP      H 2061   4.793   5.919   1.309
  134ASP     CA 2062   4.753   5.950   1.510
  134ASP     HA 2063   4.746   6.047   1.559
  134ASP     CB 2064   4.620   5.874   1.499
  134ASP    HB2 2065   4.628   5.774   1.458
  134ASP    HB3 2066   4.578   5.856   1.598
  134ASP     CG 2067   4.517   5.954   1.424
  134ASP    OD1 2068   4.484   6.065   1.473
  134ASP    OD2 2069   4.464   5.915   1.319
  134ASP      C 2070   4.856   5.874   1.595
  134ASP      O 2071   4.839   5.857   1.714
  135PHE      N 2072   4.970   5.848   1.536
  135PHE      H 2073   4.983   5.872   1.438
  135PHE     CA 2074   5.077   5.772   1.596
  135PHE     HA 2075   5.038   5.736   1.691
  135PHE     CB 2076   5.118   5.648   1.517
  135PHE    HB2 2077   5.134   5.684   1.415
  135PHE    HB3 2078   5.218   5.617   1.548
  135PHE     CG 2079   5.017   5.533   1.524
  135PHE    CD1 2080   4.980   5.471   1.645
  135PHE    HD1 2081   5.031   5.513   1.730
  135PHE    CE1 2082   4.886   5.368   1.646
  135PHE    HE1 2083   4.853   5.334   1.743
  135PHE     CZ 2084   4.821   5.324   1.528
  135PHE     HZ 2085   4.752   5.241   1.529
  135PHE    CE2 2086   4.847   5.394   1.412
  135PHE    HE2 2087   4.800   5.374   1.317
  135PHE    CD2 2088   4.947   5.494   1.411
  135PHE    HD2 2089   4.974   5.544   1.320
  135PHE      C 2090   5.197   5.861   1.634
  135PHE      O 2091   5.241   5.958   1.566
  136ASN      N 2092   5.249   5.829   1.748
  136ASN      H 2093   5.196   5.773   1.813
  136ASN     CA 2094   5.367   5.898   1.805
  136ASN     HA 2095   5.328   5.999   1.817
  136ASN     CB 2096   5.410   5.828   1.937
  136ASN    HB2 2097   5.336   5.826   2.017
  136ASN    HB3 2098   5.433   5.728   1.900
  136ASN     CG 2099   5.538   5.882   1.995
  136ASN    OD1 2100   5.582   5.994   1.974
  136ASN    ND2 2101   5.602   5.818   2.088
  136ASN   HD21 2102   5.676   5.871   2.133
  136ASN   HD22 2103   5.567   5.737   2.137
  136ASN      C 2104   5.482   5.881   1.699
  136ASN      O 2105   5.502   5.767   1.660
  137ASP      N 2106   5.540   5.995   1.657
  137ASP      H 2107   5.520   6.075   1.715
  137ASP     CA 2108   5.670   5.998   1.590
  137ASP     HA 2109   5.734   5.920   1.630
  137ASP     CB 2110   5.653   5.978   1.438
  137ASP    HB2 2111   5.625   5.875   1.416
  137ASP    HB3 2112   5.584   6.047   1.389
  137ASP     CG 2113   5.786   5.983   1.365
  137ASP    OD1 2114   5.813   6.077   1.284
  137ASP    OD2 2115   5.873   5.899   1.405
  137ASP      C 2116   5.743   6.138   1.600
  137ASP      O 2117   5.680   6.238   1.583
  138GLY      N 2118   5.878   6.138   1.623
  138GLY      H 2119   5.925   6.049   1.629
  138GLY     CA 2120   5.961   6.263   1.613
  138GLY    HA2 2121   6.048   6.240   1.552
  138GLY    HA3 2122   5.908   6.346   1.566
  138GLY      C 2123   6.016   6.320   1.743
  138GLY      O 2124   6.108   6.402   1.727
  139LYS      N 2125   5.974   6.278   1.864
  139LYS      H 2126   5.907   6.202   1.862
  139LYS     CA 2127   6.028   6.321   1.993
  139LYS     HA 2128   6.077   6.417   1.978
  139LYS     CB 2129   5.914   6.331   2.097
  139LYS    HB2 2130   5.883   6.229   2.119
  139LYS    HB3 2131   5.962   6.375   2.184
  139LYS     CG 2132   5.793   6.413   2.048
  139LYS    HG2 2133   5.828   6.516   2.038
  139LYS    HG3 2134   5.748   6.377   1.955
  139LYS     CD 2135   5.685   6.406   2.152
  139LYS    HD2 2136   5.624   6.318   2.132
  139LYS    HD3 2137   5.729   6.405   2.252
  139LYS     CE 2138   5.605   6.539   2.147
  139LYS    HE2 2139   5.662   6.623   2.185
  139LYS    HE3 2140   5.574   6.558   2.044
  139LYS     NZ 2141   5.489   6.533   2.227
  139LYS    HZ1 2142   5.446   6.624   2.238
  139LYS    HZ2 2143   5.422   6.473   2.180
  139LYS    HZ3 2144   5.495   6.497   2.321
  139LYS      C 2145   6.134   6.227   2.045
  139LYS      O 2146   6.198   6.262   2.144
  140CYX      N 2147   6.150   6.102   1.990
  140CYX      H 2148   6.091   6.073   1.913
  140CYX     CA 2149   6.243   6.008   2.056
  140CYX     HA 2150   6.218   6.013   2.162
  140CYX     CB 2151   6.215   5.855   2.012
  140CYX    HB2 2152   6.111   5.833   2.033
  140CYX    HB3 2153   6.243   5.847   1.907
  140CYX     SG 2154   6.306   5.736   2.107
  140CYX      C 2155   6.392   6.051   2.051
  140CYX      O 2156   6.453   6.083   1.946
  141LYS      N 2157   6.454   6.046   2.168
  141LYS      H 2158   6.400   6.036   2.253
  141LYS     CA 2159   6.602   6.068   2.175
  141LYS     HA 2160   6.630   6.153   2.112
  141LYS     CB 2161   6.636   6.090   2.324
  141LYS    HB2 2162   6.742   6.115   2.325
  141LYS    HB3 2163   6.584   6.182   2.351
  141LYS     CG 2164   6.604   5.980   2.427
  141LYS    HG2 2165   6.497   5.992   2.441
  141LYS    HG3 2166   6.623   5.881   2.385
  141LYS     CD 2167   6.669   5.993   2.564
  141LYS    HD2 2168   6.665   6.093   2.607
  141LYS    HD3 2169   6.609   5.941   2.639
  141LYS     CE 2170   6.815   5.937   2.569
  141LYS    HE2 2171   6.818   5.837   2.526
  141LYS    HE3 2172   6.877   5.996   2.502
  141LYS     NZ 2173   6.868   5.954   2.706
  141LYS    HZ1 2174   6.878   6.053   2.722
  141LYS    HZ2 2175   6.807   5.913   2.775
  141LYS    HZ3 2176   6.957   5.908   2.718
  141LYS      C 2177   6.686   5.945   2.123
  141LYS      O 2178   6.806   5.967   2.095
  142THR      N 2179   6.632   5.826   2.109
  142THR      H 2180   6.536   5.816   2.141
  142THR     CA 2181   6.708   5.706   2.060
  142THR     HA 2182   6.813   5.717   2.085
  142THR     CB 2183   6.663   5.575   2.131
  142THR     HB 2184   6.753   5.513   2.138
  142THR    CG2 2185   6.615   5.597   2.275
  142THR   HG21 2186   6.516   5.643   2.276
  142THR   HG22 2187   6.597   5.503   2.327
  142THR   HG23 2188   6.681   5.664   2.330
  142THR    OG1 2189   6.563   5.521   2.046
  142THR    HG1 2190   6.506   5.457   2.089
  142THR      C 2191   6.704   5.702   1.905
  142THR      O 2192   6.625   5.768   1.838
  143GLY      N 2193   6.800   5.634   1.852
  143GLY      H 2194   6.868   5.596   1.916
  143GLY     CA 2195   6.823   5.619   1.709
  143GLY    HA2 2196   6.795   5.709   1.654
  143GLY    HA3 2197   6.928   5.602   1.686
  143GLY      C 2198   6.745   5.506   1.645
  143GLY      O 2199   6.733   5.505   1.523
  144SER      N 2200   6.690   5.413   1.727
  144SER      H 2201   6.709   5.424   1.826
  144SER     CA 2202   6.593   5.315   1.690
  144SER     HA 2203   6.604   5.274   1.589
  144SER     CB 2204   6.584   5.207   1.796
  144SER    HB2 2205   6.491   5.158   1.765
  144SER    HB3 2206   6.672   5.144   1.797
  144SER     OG 2207   6.577   5.261   1.925
  144SER     HG 2208   6.564   5.190   1.989
  144SER      C 2209   6.459   5.382   1.687
  144SER      O 2210   6.370   5.317   1.636
  145GLY      N 2211   6.432   5.502   1.747
  145GLY      H 2212   6.502   5.544   1.806
  145GLY     CA 2213   6.295   5.551   1.766
  145GLY    HA2 2214   6.288   5.658   1.788
  145GLY    HA3 2215   6.249   5.548   1.668
  145GLY      C 2216   6.204   5.463   1.854
  145GLY      O 2217   6.080   5.467   1.834
  146ASP      N 2218   6.259   5.386   1.943
  146ASP      H 2219   6.360   5.387   1.938
  146ASP     CA 2220   6.191   5.292   2.026
  146ASP     HA 2221   6.095   5.331   2.061
  146ASP     CB 2222   6.173   5.163   1.947
  146ASP    HB2 2223   6.137   5.185   1.846
  146ASP    HB3 2224   6.274   5.125   1.934
  146ASP     CG 2225   6.080   5.060   2.006
  146ASP    OD1 2226   5.977   5.021   1.939
  146ASP    OD2 2227   6.115   4.999   2.110
  146ASP      C 2228   6.280   5.272   2.151
  146ASP      O 2229   6.397   5.321   2.143
  147ILE      N 2230   6.235   5.224   2.270
  147ILE      H 2231   6.152   5.168   2.269
  147ILE     CA 2232   6.300   5.230   2.402
  147ILE     HA 2233   6.347   5.328   2.414
  147ILE     CB 2234   6.200   5.211   2.515
  147ILE     HB 2235   6.150   5.115   2.503
  147ILE    CG2 2236   6.268   5.219   2.654
  147ILE   HG21 2237   6.196   5.208   2.735
  147ILE   HG22 2238   6.333   5.133   2.667
  147ILE   HG23 2239   6.328   5.308   2.675
  147ILE    CG1 2240   6.088   5.323   2.528
  147ILE   HG12 2241   6.129   5.411   2.577
  147ILE   HG13 2242   6.062   5.341   2.424
  147ILE    CD1 2243   5.967   5.284   2.608
  147ILE   HD11 2244   5.945   5.180   2.587
  147ILE   HD12 2245   5.996   5.290   2.713
  147ILE   HD13 2246   5.881   5.345   2.579
  147ILE      C 2247   6.418   5.133   2.405
  147ILE      O 2248   6.413   5.011   2.387
  148GLU      N 2249   6.531   5.184   2.445
  148GLU      H 2250   6.538   5.283   2.459
  148GLU     CA 2251   6.658   5.115   2.458
  148GLU     HA 2252   6.662   5.014   2.417
  148GLU     CB 2253   6.768   5.193   2.387
  148GLU    HB2 2254   6.778   5.293   2.429
  148GLU    HB3 2255   6.863   5.142   2.403
  148GLU     CG 2256   6.755   5.213   2.231
  148GLU    HG2 2257   6.664   5.272   2.218
  148GLU    HG3 2258   6.841   5.268   2.194
  148GLU     CD 2259   6.748   5.083   2.152
  148GLU    OE1 2260   6.648   5.043   2.090
  148GLU    OE2 2261   6.855   5.015   2.147
  148GLU      C 2262   6.697   5.094   2.606
  148GLU      O 2263   6.754   4.991   2.641
  149ASN      N 2264   6.667   5.189   2.691
  149ASN      H 2265   6.637   5.277   2.651
  149ASN     CA 2266   6.687   5.174   2.837
  149ASN     HA 2267   6.710   5.070   2.856
  149ASN     CB 2268   6.805   5.265   2.869
  149ASN    HB2 2269   6.888   5.232   2.807
  149ASN    HB3 2270   6.789   5.372   2.855
  149ASN     CG 2271   6.833   5.261   3.022
  149ASN    OD1 2272   6.747   5.238   3.107
  149ASN    ND2 2273   6.959   5.268   3.059
  149ASN   HD21 2274   6.984   5.262   3.156
  149ASN   HD22 2275   7.028   5.265   2.986
  149ASN      C 2276   6.555   5.212   2.910
  149ASN      O 2277   6.518   5.332   2.918
  150TYR      N 2278   6.485   5.114   2.963
  150TYR      H 2279   6.539   5.029   2.969
  150TYR     CA 2280   6.354   5.092   3.026
  150TYR     HA 2281   6.278   5.137   2.962
  150TYR     CB 2282   6.318   4.943   3.028
  150TYR    HB2 2283   6.381   4.886   3.097
  150TYR    HB3 2284   6.219   4.931   3.073
  150TYR     CG 2285   6.301   4.874   2.898
  150TYR    CD1 2286   6.198   4.906   2.811
  150TYR    HD1 2287   6.128   4.981   2.842
  150TYR    CE1 2288   6.183   4.848   2.689
  150TYR    HE1 2289   6.094   4.875   2.633
  150TYR     CZ 2290   6.281   4.761   2.638
  150TYR     OH 2291   6.270   4.710   2.519
  150TYR     HH 2292   6.220   4.764   2.458
  150TYR    CE2 2293   6.376   4.708   2.733
  150TYR    HE2 2294   6.439   4.626   2.700
  150TYR    CD2 2295   6.383   4.765   2.863
  150TYR    HD2 2296   6.450   4.725   2.938
  150TYR      C 2297   6.351   5.163   3.166
  150TYR      O 2298   6.241   5.173   3.222
  151ASN      N 2299   6.460   5.215   3.220
  151ASN      H 2300   6.547   5.194   3.173
  151ASN     CA 2301   6.464   5.301   3.338
  151ASN     HA 2302   6.366   5.304   3.384
  151ASN     CB 2303   6.567   5.235   3.432
  151ASN    HB2 2304   6.542   5.129   3.444
  151ASN    HB3 2305   6.669   5.238   3.395
  151ASN     CG 2306   6.555   5.294   3.566
  151ASN    OD1 2307   6.449   5.284   3.623
  151ASN    ND2 2308   6.647   5.372   3.628
  151ASN   HD21 2309   6.620   5.422   3.711
  151ASN   HD22 2310   6.742   5.395   3.599
  151ASN      C 2311   6.492   5.457   3.312
  151ASN      O 2312   6.460   5.527   3.408
  152ASP      N 2313   6.551   5.487   3.200
  152ASP      H 2314   6.552   5.422   3.123
  152ASP     CA 2315   6.590   5.626   3.169
  152ASP     HA 2316   6.642   5.675   3.251
  152ASP     CB 2317   6.698   5.629   3.061
  152ASP    HB2 2318   6.798   5.609   3.100
  152ASP    HB3 2319   6.669   5.559   2.983
  152ASP     CG 2320   6.699   5.766   2.996
  152ASP    OD1 2321   6.670   5.859   3.074
  152ASP    OD2 2322   6.720   5.795   2.880
  152ASP      C 2323   6.463   5.710   3.147
  152ASP      O 2324   6.398   5.703   3.038
  153ALA      N 2325   6.434   5.796   3.241
  153ALA      H 2326   6.496   5.791   3.321
  153ALA     CA 2327   6.315   5.884   3.247
  153ALA     HA 2328   6.225   5.823   3.257
  153ALA     CB 2329   6.320   5.974   3.367
  153ALA    HB1 2330   6.323   5.921   3.462
  153ALA    HB2 2331   6.414   6.029   3.360
  153ALA    HB3 2332   6.241   6.048   3.353
  153ALA      C 2333   6.301   5.972   3.112
  153ALA      O 2334   6.191   6.017   3.096
  154THR      N 2335   6.411   6.000   3.033
  154THR      H 2336   6.502   5.961   3.051
  154THR     CA 2337   6.399   6.092   2.920
  154THR     HA 2338   6.324   6.167   2.947
  154THR     CB 2339   6.535   6.161   2.895
  154THR     HB 2340   6.530   6.212   2.799
  154THR    CG2 2341   6.573   6.256   3.010
  154THR   HG21 2342   6.493   6.330   3.014
  154THR   HG22 2343   6.572   6.208   3.107
  154THR   HG23 2344   6.670   6.303   2.995
  154THR    OG1 2345   6.642   6.071   2.888
  154THR    HG1 2346   6.627   5.991   2.939
  154THR      C 2347   6.356   6.026   2.785
  154THR      O 2348   6.345   6.102   2.687
  155GLN      N 2349   6.332   5.892   2.785
  155GLN      H 2350   6.347   5.840   2.871
  155GLN     CA 2351   6.280   5.815   2.675
  155GLN     HA 2352   6.267   5.881   2.589
  155GLN     CB 2353   6.377   5.712   2.631
  155GLN    HB2 2354   6.341   5.656   2.545
  155GLN    HB3 2355   6.461   5.766   2.588
  155GLN     CG 2356   6.436   5.613   2.719
  155GLN    HG2 2357   6.466   5.661   2.812
  155GLN    HG3 2358   6.360   5.536   2.735
  155GLN     CD 2359   6.552   5.552   2.646
  155GLN    OE1 2360   6.551   5.439   2.593
  155GLN    NE2 2361   6.669   5.613   2.656
  155GLN   HE21 2362   6.750   5.575   2.607
  155GLN   HE22 2363   6.672   5.703   2.702
  155GLN      C 2364   6.141   5.735   2.695
  155GLN      O 2365   6.056   5.732   2.608
  156VAL      N 2366   6.120   5.673   2.808
  156VAL      H 2367   6.183   5.694   2.885
  156VAL     CA 2368   6.014   5.581   2.844
  156VAL     HA 2369   6.023   5.504   2.767
  156VAL     CB 2370   6.029   5.506   2.977
  156VAL     HB 2371   5.951   5.430   2.980
  156VAL    CG1 2372   6.162   5.434   2.981
  156VAL   HG11 2373   6.244   5.506   2.984
  156VAL   HG12 2374   6.158   5.357   3.058
  156VAL   HG13 2375   6.169   5.381   2.886
  156VAL    CG2 2376   6.010   5.596   3.096
  156VAL   HG21 2377   6.038   5.547   3.189
  156VAL   HG22 2378   6.068   5.687   3.083
  156VAL   HG23 2379   5.911   5.639   3.109
  156VAL      C 2380   5.868   5.626   2.812
  156VAL      O 2381   5.795   5.545   2.758
  157ARG      N 2382   5.840   5.755   2.833
  157ARG      H 2383   5.918   5.806   2.873
  157ARG     CA 2384   5.713   5.816   2.798
  157ARG     HA 2385   5.636   5.744   2.829
  157ARG     CB 2386   5.686   5.938   2.879
  157ARG    HB2 2387   5.764   6.013   2.874
  157ARG    HB3 2388   5.597   5.984   2.836
  157ARG     CG 2389   5.670   5.910   3.030
  157ARG    HG2 2390   5.582   5.846   3.042
  157ARG    HG3 2391   5.748   5.841   3.064
  157ARG     CD 2392   5.667   6.030   3.114
  157ARG    HD2 2393   5.773   6.056   3.109
  157ARG    HD3 2394   5.602   6.109   3.076
  157ARG     NE 2395   5.619   6.000   3.252
  157ARG     HE 2396   5.558   5.920   3.260
  157ARG     CZ 2397   5.647   6.061   3.366
  157ARG    NH1 2398   5.723   6.165   3.369
  157ARG   HH11 2399   5.788   6.184   3.295
  157ARG   HH12 2400   5.718   6.224   3.451
  157ARG    NH2 2401   5.587   6.033   3.480
  157ARG   HH21 2402   5.535   5.946   3.479
  157ARG   HH22 2403   5.620   6.072   3.567
  157ARG      C 2404   5.706   5.832   2.644
  157ARG      O 2405   5.597   5.819   2.587
  158ASP      N 2406   5.811   5.880   2.579
  158ASP      H 2407   5.894   5.856   2.630
  158ASP     CA 2408   5.809   5.949   2.448
  158ASP     HA 2409   5.705   5.974   2.426
  158ASP     CB 2410   5.878   6.086   2.454
  158ASP    HB2 2411   5.983   6.064   2.473
  158ASP    HB3 2412   5.884   6.133   2.356
  158ASP     CG 2413   5.810   6.178   2.546
  158ASP    OD1 2414   5.882   6.267   2.588
  158ASP    OD2 2415   5.690   6.168   2.569
  158ASP      C 2416   5.854   5.865   2.331
  158ASP      O 2417   5.829   5.905   2.213
  159CYX      N 2418   5.914   5.754   2.361
  159CYX      H 2419   5.939   5.738   2.458
  159CYX     CA 2420   5.962   5.648   2.264
  159CYX     HA 2421   5.967   5.695   2.166
  159CYX     CB 2422   6.104   5.614   2.299
  159CYX    HB2 2423   6.105   5.564   2.395
  159CYX    HB3 2424   6.134   5.541   2.224
  159CYX     SG 2425   6.233   5.738   2.299
  159CYX      C 2426   5.870   5.528   2.242
  159CYX      O 2427   5.778   5.503   2.325
  160ARG      N 2428   5.880   5.459   2.125
  160ARG      H 2429   5.948   5.483   2.055
  160ARG     CA 2430   5.795   5.345   2.092
  160ARG     HA 2431   5.692   5.381   2.102
  160ARG     CB 2432   5.801   5.306   1.948
  160ARG    HB2 2433   5.901   5.267   1.929
  160ARG    HB3 2434   5.738   5.220   1.928
  160ARG     CG 2435   5.757   5.417   1.850
  160ARG    HG2 2436   5.662   5.455   1.886
  160ARG    HG3 2437   5.830   5.498   1.855
  160ARG     CD 2438   5.754   5.371   1.705
  160ARG    HD2 2439   5.851   5.323   1.687
  160ARG    HD3 2440   5.677   5.296   1.688
  160ARG     NE 2441   5.731   5.474   1.600
  160ARG     HE 2442   5.643   5.495   1.555
  160ARG     CZ 2443   5.823   5.552   1.556
  160ARG    NH1 2444   5.949   5.555   1.596
  160ARG   HH11 2445   5.971   5.509   1.682
  160ARG   HH12 2446   6.002   5.631   1.557
  160ARG    NH2 2447   5.791   5.638   1.464
  160ARG   HH21 2448   5.701   5.631   1.418
  160ARG   HH22 2449   5.852   5.707   1.422
  160ARG      C 2450   5.812   5.220   2.182
  160ARG      O 2451   5.915   5.212   2.250
  161LEU      N 2452   5.711   5.135   2.187
  161LEU      H 2453   5.639   5.139   2.116
  161LEU     CA 2454   5.722   5.014   2.267
  161LEU     HA 2455   5.807   5.031   2.333
  161LEU     CB 2456   5.599   5.009   2.361
  161LEU    HB2 2457   5.606   5.099   2.421
  161LEU    HB3 2458   5.507   4.995   2.304
  161LEU     CG 2459   5.602   4.894   2.463
  161LEU     HG 2460   5.629   4.804   2.408
  161LEU    CD1 2461   5.705   4.921   2.577
  161LEU   HD11 2462   5.807   4.905   2.544
  161LEU   HD12 2463   5.699   5.018   2.628
  161LEU   HD13 2464   5.688   4.842   2.651
  161LEU    CD2 2465   5.464   4.877   2.521
  161LEU   HD21 2466   5.425   4.971   2.558
  161LEU   HD22 2467   5.401   4.842   2.440
  161LEU   HD23 2468   5.461   4.796   2.595
  161LEU      C 2469   5.737   4.879   2.190
  161LEU      O 2470   5.637   4.818   2.163
  162THR      N 2471   5.863   4.830   2.181
  162THR      H 2472   5.941   4.886   2.212
  162THR     CA 2473   5.906   4.705   2.127
  162THR     HA 2474   6.013   4.706   2.106
  162THR     CB 2475   5.884   4.591   2.224
  162THR     HB 2476   5.911   4.498   2.173
  162THR    CG2 2477   5.964   4.602   2.354
  162THR   HG21 2478   6.068   4.582   2.329
  162THR   HG22 2479   5.937   4.693   2.409
  162THR   HG23 2480   5.937   4.524   2.426
  162THR    OG1 2481   5.751   4.587   2.272
  162THR    HG1 2482   5.694   4.644   2.220
  162THR      C 2483   5.835   4.675   1.996
  162THR      O 2484   5.772   4.574   1.976
  163GLY      N 2485   5.835   4.776   1.904
  163GLY      H 2486   5.897   4.850   1.933
  163GLY     CA 2487   5.788   4.783   1.763
  163GLY    HA2 2488   5.831   4.878   1.732
  163GLY    HA3 2489   5.815   4.700   1.698
  163GLY      C 2490   5.632   4.811   1.766
  163GLY      O 2491   5.567   4.828   1.659
  164LEU      N 2492   5.562   4.799   1.886
  164LEU      H 2493   5.611   4.782   1.972
  164LEU     CA 2494   5.421   4.822   1.892
  164LEU     HA 2495   5.377   4.770   1.807
  164LEU     CB 2496   5.353   4.764   2.019
  164LEU    HB2 2497   5.375   4.829   2.104
  164LEU    HB3 2498   5.248   4.771   1.991
  164LEU     CG 2499   5.385   4.618   2.052
  164LEU     HG 2500   5.492   4.614   2.072
  164LEU    CD1 2501   5.297   4.574   2.171
  164LEU   HD11 2502   5.191   4.587   2.151
  164LEU   HD12 2503   5.309   4.469   2.197
  164LEU   HD13 2504   5.330   4.636   2.254
  164LEU    CD2 2505   5.348   4.522   1.933
  164LEU   HD21 2506   5.245   4.543   1.904
  164LEU   HD22 2507   5.418   4.536   1.850
  164LEU   HD23 2508   5.357   4.416   1.953
  164LEU      C 2509   5.396   4.967   1.873
  164LEU      O 2510   5.477   5.052   1.909
  165LEU      N 2511   5.279   5.005   1.817
  165LEU      H 2512   5.203   4.940   1.800
  165LEU     CA 2513   5.257   5.135   1.770
  165LEU     HA 2514   5.353   5.179   1.742
  165LEU     CB 2515   5.161   5.137   1.654
  165LEU    HB2 2516   5.060   5.116   1.690
  165LEU    HB3 2517   5.153   5.238   1.613
  165LEU     CG 2518   5.197   5.049   1.532
  165LEU     HG 2519   5.175   4.944   1.553
  165LEU    CD1 2520   5.106   5.088   1.417
  165LEU   HD11 2521   5.127   5.023   1.332
  165LEU   HD12 2522   5.002   5.069   1.444
  165LEU   HD13 2523   5.116   5.191   1.382
  165LEU    CD2 2524   5.340   5.049   1.494
  165LEU   HD21 2525   5.352   4.994   1.401
  165LEU   HD22 2526   5.386   5.142   1.460
  165LEU   HD23 2527   5.408   5.013   1.572
  165LEU      C 2528   5.208   5.222   1.885
  165LEU      O 2529   5.090   5.226   1.915
  166ASP      N 2530   5.299   5.290   1.948
  166ASP      H 2531   5.394   5.270   1.921
  166ASP     CA 2532   5.269   5.387   2.055
  166ASP     HA 2533   5.208   5.328   2.123
  166ASP     CB 2534   5.410   5.436   2.102
  166ASP    HB2 2535   5.474   5.350   2.117
  166ASP    HB3 2536   5.453   5.498   2.023
  166ASP     CG 2537   5.409   5.510   2.234
  166ASP    OD1 2538   5.384   5.448   2.336
  166ASP    OD2 2539   5.436   5.632   2.244
  166ASP      C 2540   5.182   5.510   2.007
  166ASP      O 2541   5.219   5.567   1.902
  167LEU      N 2542   5.075   5.552   2.077
  167LEU      H 2543   5.042   5.510   2.162
  167LEU     CA 2544   4.971   5.654   2.021
  167LEU     HA 2545   4.969   5.661   1.913
  167LEU     CB 2546   4.826   5.610   2.065
  167LEU    HB2 2547   4.831   5.589   2.172
  167LEU    HB3 2548   4.768   5.702   2.051
  167LEU     CG 2549   4.765   5.496   1.981
  167LEU     HG 2550   4.845   5.429   1.951
  167LEU    CD1 2551   4.668   5.409   2.066
  167LEU   HD11 2552   4.591   5.475   2.107
  167LEU   HD12 2553   4.607   5.337   2.011
  167LEU   HD13 2554   4.725   5.375   2.152
  167LEU    CD2 2555   4.689   5.538   1.851
  167LEU   HD21 2556   4.645   5.453   1.797
  167LEU   HD22 2557   4.615   5.605   1.894
  167LEU   HD23 2558   4.748   5.589   1.775
  167LEU      C 2559   5.004   5.803   2.060
  167LEU      O 2560   5.070   5.819   2.168
  168ALA      N 2561   4.958   5.903   1.990
  168ALA      H 2562   4.917   5.882   1.900
  168ALA     CA 2563   4.972   6.039   2.024
  168ALA     HA 2564   5.060   6.075   2.077
  168ALA     CB 2565   4.977   6.109   1.890
  168ALA    HB1 2566   4.892   6.092   1.824
  168ALA    HB2 2567   4.982   6.217   1.908
  168ALA    HB3 2568   5.069   6.080   1.838
  168ALA      C 2569   4.866   6.085   2.124
  168ALA      O 2570   4.767   6.144   2.074
  169LEU      N 2571   4.875   6.068   2.253
  169LEU      H 2572   4.957   6.024   2.291
  169LEU     CA 2573   4.769   6.114   2.340
  169LEU     HA 2574   4.674   6.079   2.298
  169LEU     CB 2575   4.782   6.044   2.479
  169LEU    HB2 2576   4.886   6.031   2.508
  169LEU    HB3 2577   4.740   6.113   2.552
  169LEU     CG 2578   4.714   5.906   2.481
  169LEU     HG 2579   4.608   5.913   2.457
  169LEU    CD1 2580   4.783   5.793   2.401
  169LEU   HD11 2581   4.890   5.810   2.409
  169LEU   HD12 2582   4.755   5.692   2.432
  169LEU   HD13 2583   4.770   5.808   2.294
  169LEU    CD2 2584   4.729   5.848   2.621
  169LEU   HD21 2585   4.700   5.930   2.686
  169LEU   HD22 2586   4.661   5.765   2.642
  169LEU   HD23 2587   4.828   5.811   2.645
  169LEU      C 2588   4.763   6.268   2.358
  169LEU      O 2589   4.654   6.326   2.385
  170GLU      N 2590   4.872   6.332   2.325
  170GLU      H 2591   4.952   6.272   2.308
  170GLU     CA 2592   4.891   6.475   2.311
  170GLU     HA 2593   4.877   6.528   2.405
  170GLU     CB 2594   5.037   6.487   2.254
  170GLU    HB2 2595   5.065   6.593   2.252
  170GLU    HB3 2596   5.108   6.448   2.326
  170GLU     CG 2597   5.065   6.422   2.117
  170GLU    HG2 2598   5.035   6.317   2.114
  170GLU    HG3 2599   5.012   6.479   2.040
  170GLU     CD 2600   5.216   6.415   2.090
  170GLU    OE1 2601   5.273   6.313   2.130
  170GLU    OE2 2602   5.280   6.508   2.029
  170GLU      C 2603   4.804   6.551   2.206
  170GLU      O 2604   4.791   6.672   2.197
  171LYS      N 2605   4.741   6.464   2.124
  171LYS      H 2606   4.750   6.368   2.154
  171LYS     CA 2607   4.655   6.501   2.012
  171LYS     HA 2608   4.665   6.609   1.999
  171LYS     CB 2609   4.700   6.436   1.879
  171LYS    HB2 2610   4.742   6.337   1.895
  171LYS    HB3 2611   4.611   6.432   1.816
  171LYS     CG 2612   4.791   6.531   1.803
  171LYS    HG2 2613   4.749   6.631   1.798
  171LYS    HG3 2614   4.888   6.541   1.852
  171LYS     CD 2615   4.811   6.475   1.662
  171LYS    HD2 2616   4.824   6.367   1.660
  171LYS    HD3 2617   4.729   6.503   1.595
  171LYS     CE 2618   4.938   6.525   1.592
  171LYS    HE2 2619   4.942   6.633   1.582
  171LYS    HE3 2620   5.030   6.495   1.642
  171LYS     NZ 2621   4.941   6.470   1.450
  171LYS    HZ1 2622   4.903   6.377   1.441
  171LYS    HZ2 2623   4.887   6.530   1.390
  171LYS    HZ3 2624   5.037   6.471   1.418
  171LYS      C 2625   4.505   6.478   2.037
  171LYS      O 2626   4.465   6.367   2.066
  172ASP      N 2627   4.426   6.584   2.015
  172ASP      H 2628   4.465   6.671   1.980
  172ASP     CA 2629   4.284   6.584   2.059
  172ASP     HA 2630   4.306   6.557   2.162
  172ASP     CB 2631   4.212   6.720   2.053
  172ASP    HB2 2632   4.274   6.806   2.075
  172ASP    HB3 2633   4.181   6.730   1.949
  172ASP     CG 2634   4.087   6.721   2.147
  172ASP    OD1 2635   4.108   6.718   2.273
  172ASP    OD2 2636   3.978   6.707   2.093
  172ASP      C 2637   4.199   6.467   2.000
  172ASP      O 2638   4.105   6.417   2.062
  173TYR      N 2639   4.229   6.427   1.871
  173TYR      H 2640   4.307   6.469   1.822
  173TYR     CA 2641   4.158   6.312   1.807
  173TYR     HA 2642   4.051   6.332   1.813
  173TYR     CB 2643   4.189   6.316   1.659
  173TYR    HB2 2644   4.187   6.415   1.613
  173TYR    HB3 2645   4.295   6.291   1.654
  173TYR     CG 2646   4.110   6.203   1.584
  173TYR    CD1 2647   4.171   6.083   1.570
  173TYR    HD1 2648   4.269   6.073   1.616
  173TYR    CE1 2649   4.105   5.979   1.504
  173TYR    HE1 2650   4.148   5.881   1.491
  173TYR     CZ 2651   3.972   6.000   1.452
  173TYR     OH 2652   3.910   5.895   1.397
  173TYR     HH 2653   3.955   5.815   1.424
  173TYR    CE2 2654   3.915   6.130   1.458
  173TYR    HE2 2655   3.824   6.144   1.403
  173TYR    CD2 2656   3.987   6.228   1.526
  173TYR    HD2 2657   3.955   6.332   1.522
  173TYR      C 2658   4.181   6.172   1.873
  173TYR      O 2659   4.093   6.100   1.919
  174VAL      N 2660   4.308   6.143   1.904
  174VAL      H 2661   4.383   6.209   1.888
  174VAL     CA 2662   4.354   6.033   1.991
  174VAL     HA 2663   4.322   5.937   1.951
  174VAL     CB 2664   4.507   6.019   1.999
  174VAL     HB 2665   4.543   6.114   2.037
  174VAL    CG1 2666   4.569   5.902   2.080
  174VAL   HG11 2667   4.676   5.919   2.075
  174VAL   HG12 2668   4.542   5.909   2.185
  174VAL   HG13 2669   4.536   5.809   2.032
  174VAL    CG2 2670   4.565   6.002   1.858
  174VAL   HG21 2671   4.563   6.094   1.799
  174VAL   HG22 2672   4.671   5.976   1.862
  174VAL   HG23 2673   4.514   5.922   1.804
  174VAL      C 2674   4.300   6.036   2.134
  174VAL      O 2675   4.253   5.941   2.193
  175ARG      N 2676   4.298   6.155   2.203
  175ARG      H 2677   4.352   6.228   2.158
  175ARG     CA 2678   4.243   6.177   2.336
  175ARG     HA 2679   4.289   6.101   2.399
  175ARG     CB 2680   4.289   6.319   2.372
  175ARG    HB2 2681   4.394   6.316   2.344
  175ARG    HB3 2682   4.250   6.392   2.301
  175ARG     CG 2683   4.257   6.378   2.507
  175ARG    HG2 2684   4.159   6.341   2.534
  175ARG    HG3 2685   4.320   6.333   2.584
  175ARG     CD 2686   4.257   6.531   2.509
  175ARG    HD2 2687   4.200   6.574   2.427
  175ARG    HD3 2688   4.203   6.548   2.602
  175ARG     NE 2689   4.391   6.585   2.516
  175ARG     HE 2690   4.466   6.540   2.567
  175ARG     CZ 2691   4.432   6.690   2.449
  175ARG    NH1 2692   4.361   6.762   2.366
  175ARG   HH11 2693   4.266   6.736   2.347
  175ARG   HH12 2694   4.393   6.853   2.335
  175ARG    NH2 2695   4.556   6.726   2.466
  175ARG   HH21 2696   4.615   6.673   2.528
  175ARG   HH22 2697   4.600   6.779   2.392
  175ARG      C 2698   4.086   6.163   2.332
  175ARG      O 2699   4.036   6.136   2.437
  176SER      N 2700   4.022   6.173   2.213
  176SER      H 2701   4.074   6.197   2.130
  176SER     CA 2702   3.884   6.154   2.192
  176SER     HA 2703   3.830   6.179   2.283
  176SER     CB 2704   3.819   6.245   2.082
  176SER    HB2 2705   3.838   6.213   1.980
  176SER    HB3 2706   3.712   6.250   2.103
  176SER     OG 2707   3.858   6.374   2.113
  176SER     HG 2708   3.951   6.373   2.091
  176SER      C 2709   3.841   6.011   2.158
  176SER      O 2710   3.746   5.961   2.223
  177LYS      N 2711   3.914   5.940   2.076
  177LYS      H 2712   3.987   5.998   2.037
  177LYS     CA 2713   3.908   5.798   2.038
  177LYS     HA 2714   3.806   5.775   2.008
  177LYS     CB 2715   3.990   5.764   1.916
  177LYS    HB2 2716   4.097   5.780   1.926
  177LYS    HB3 2717   3.977   5.656   1.907
  177LYS     CG 2718   3.943   5.827   1.781
  177LYS    HG2 2719   3.966   5.933   1.768
  177LYS    HG3 2720   4.001   5.771   1.707
  177LYS     CD 2721   3.789   5.807   1.753
  177LYS    HD2 2722   3.776   5.791   1.646
  177LYS    HD3 2723   3.750   5.716   1.797
  177LYS     CE 2724   3.710   5.932   1.808
  177LYS    HE2 2725   3.727   5.938   1.915
  177LYS    HE3 2726   3.751   6.021   1.759
  177LYS     NZ 2727   3.559   5.918   1.791
  177LYS    HZ1 2728   3.537   5.899   1.694
  177LYS    HZ2 2729   3.527   5.840   1.845
  177LYS    HZ3 2730   3.511   5.999   1.828
  177LYS      C 2731   3.937   5.701   2.154
  177LYS      O 2732   3.880   5.592   2.156
  178ILE      N 2733   4.009   5.748   2.253
  178ILE      H 2734   4.058   5.836   2.251
  178ILE     CA 2735   4.026   5.668   2.379
  178ILE     HA 2736   4.005   5.563   2.356
  178ILE     CB 2737   4.166   5.681   2.439
  178ILE     HB 2738   4.191   5.787   2.454
  178ILE    CG2 2739   4.184   5.621   2.580
  178ILE   HG21 2740   4.286   5.618   2.619
  178ILE   HG22 2741   4.131   5.680   2.654
  178ILE   HG23 2742   4.146   5.519   2.585
  178ILE    CG1 2743   4.262   5.628   2.333
  178ILE   HG12 2744   4.252   5.519   2.324
  178ILE   HG13 2745   4.249   5.675   2.235
  178ILE    CD1 2746   4.412   5.650   2.348
  178ILE   HD11 2747   4.448   5.601   2.439
  178ILE   HD12 2748   4.455   5.618   2.253
  178ILE   HD13 2749   4.437   5.756   2.351
  178ILE      C 2750   3.917   5.692   2.483
  178ILE      O 2751   3.857   5.598   2.527
  179ALA      N 2752   3.879   5.819   2.516
  179ALA      H 2753   3.937   5.886   2.467
  179ALA     CA 2754   3.765   5.857   2.603
  179ALA     HA 2755   3.774   5.799   2.695
  179ALA     CB 2756   3.768   6.008   2.623
  179ALA    HB1 2757   3.755   6.058   2.527
  179ALA    HB2 2758   3.675   6.027   2.677
  179ALA    HB3 2759   3.852   6.042   2.684
  179ALA      C 2760   3.637   5.804   2.542
  179ALA      O 2761   3.568   5.739   2.611
  180GLU      N 2762   3.616   5.798   2.413
  180GLU      H 2763   3.690   5.835   2.355
  180GLU     CA 2764   3.491   5.740   2.356
  180GLU     HA 2765   3.403   5.790   2.397
  180GLU     CB 2766   3.489   5.747   2.198
  180GLU    HB2 2767   3.491   5.854   2.177
  180GLU    HB3 2768   3.582   5.695   2.176
  180GLU     CG 2769   3.371   5.696   2.119
  180GLU    HG2 2770   3.335   5.598   2.151
  180GLU    HG3 2771   3.286   5.763   2.130
  180GLU     CD 2772   3.407   5.697   1.973
  180GLU    OE1 2773   3.529   5.682   1.937
  180GLU    OE2 2774   3.317   5.716   1.889
  180GLU      C 2775   3.482   5.588   2.390
  180GLU      O 2776   3.378   5.544   2.436
  181TYR      N 2777   3.591   5.518   2.378
  181TYR      H 2778   3.680   5.557   2.353
  181TYR     CA 2779   3.592   5.379   2.429
  181TYR     HA 2780   3.512   5.331   2.373
  181TYR     CB 2781   3.715   5.318   2.376
  181TYR    HB2 2782   3.705   5.286   2.273
  181TYR    HB3 2783   3.794   5.393   2.376
  181TYR     CG 2784   3.763   5.202   2.466
  181TYR    CD1 2785   3.689   5.085   2.479
  181TYR    HD1 2786   3.583   5.084   2.459
  181TYR    CE1 2787   3.734   4.977   2.552
  181TYR    HE1 2788   3.670   4.890   2.560
  181TYR     CZ 2789   3.862   4.975   2.612
  181TYR     OH 2790   3.918   4.864   2.667
  181TYR     HH 2791   4.013   4.875   2.655
  181TYR    CE2 2792   3.940   5.090   2.588
  181TYR    HE2 2793   4.042   5.094   2.622
  181TYR    CD2 2794   3.892   5.201   2.518
  181TYR    HD2 2795   3.966   5.278   2.501
  181TYR      C 2796   3.575   5.366   2.583
  181TYR      O 2797   3.512   5.270   2.630
  182MET      N 2798   3.637   5.456   2.662
  182MET      H 2799   3.687   5.531   2.617
  182MET     CA 2800   3.608   5.453   2.808
  182MET     HA 2801   3.627   5.351   2.841
  182MET     CB 2802   3.705   5.541   2.891
  182MET    HB2 2803   3.678   5.645   2.873
  182MET    HB3 2804   3.687   5.518   2.996
  182MET     CG 2805   3.859   5.523   2.859
  182MET    HG2 2806   3.876   5.416   2.846
  182MET    HG3 2807   3.880   5.581   2.769
  182MET     SD 2808   3.971   5.593   2.982
  182MET     CE 2809   3.970   5.468   3.115
  182MET    HE1 2810   4.006   5.371   3.080
  182MET    HE2 2811   4.030   5.513   3.194
  182MET    HE3 2812   3.877   5.466   3.171
  182MET      C 2813   3.458   5.484   2.839
  182MET      O 2814   3.395   5.415   2.921
  183ASN      N 2815   3.405   5.588   2.774
  183ASN      H 2816   3.466   5.623   2.702
  183ASN     CA 2817   3.262   5.619   2.789
  183ASN     HA 2818   3.244   5.653   2.891
  183ASN     CB 2819   3.238   5.747   2.706
  183ASN    HB2 2820   3.276   5.750   2.604
  183ASN    HB3 2821   3.130   5.757   2.703
  183ASN     CG 2822   3.288   5.875   2.770
  183ASN    OD1 2823   3.319   5.883   2.886
  183ASN    ND2 2824   3.309   5.977   2.690
  183ASN   HD21 2825   3.347   6.063   2.726
  183ASN   HD22 2826   3.286   5.968   2.592
  183ASN      C 2827   3.170   5.508   2.745
  183ASN      O 2828   3.060   5.498   2.799
  184HIE      N 2829   3.202   5.436   2.645
  184HIE      H 2830   3.280   5.463   2.586
  184HIE     CA 2831   3.118   5.326   2.596
  184HIE     HA 2832   3.021   5.366   2.567
  184HIE     CB 2833   3.178   5.265   2.467
  184HIE    HB2 2834   3.190   5.345   2.394
  184HIE    HB3 2835   3.277   5.229   2.496
  184HIE     CG 2836   3.091   5.159   2.409
  184HIE    ND1 2837   2.983   5.182   2.318
  184HIE    CE1 2838   2.930   5.063   2.295
  184HIE    HE1 2839   2.848   5.039   2.229
  184HIE    NE2 2840   3.018   4.970   2.348
  184HIE    HE2 2841   3.019   4.871   2.327
  184HIE    CD2 2842   3.108   5.027   2.431
  184HIE    HD2 2843   3.193   4.981   2.480
  184HIE      C 2844   3.082   5.219   2.692
  184HIE      O 2845   2.970   5.166   2.694
  185LEU      N 2846   3.186   5.183   2.773
  185LEU      H 2847   3.268   5.231   2.739
  185LEU     CA 2848   3.190   5.089   2.883
  185LEU     HA 2849   3.139   4.998   2.852
  185LEU     CB 2850   3.329   5.059   2.931
  185LEU    HB2 2851   3.394   5.146   2.944
  185LEU    HB3 2852   3.315   5.009   3.026
  185LEU     CG 2853   3.412   4.961   2.844
  185LEU     HG 2854   3.418   4.997   2.741
  185LEU    CD1 2855   3.559   4.952   2.892
  185LEU   HD11 2856   3.601   5.052   2.881
  185LEU   HD12 2857   3.561   4.943   3.000
  185LEU   HD13 2858   3.617   4.881   2.833
  185LEU    CD2 2859   3.354   4.821   2.854
  185LEU   HD21 2860   3.416   4.752   2.797
  185LEU   HD22 2861   3.335   4.776   2.951
  185LEU   HD23 2862   3.259   4.826   2.801
  185LEU      C 2863   3.109   5.139   3.013
  185LEU      O 2864   3.029   5.063   3.072
  186ILE      N 2865   3.125   5.267   3.054
  186ILE      H 2866   3.199   5.322   3.014
  186ILE     CA 2867   3.041   5.315   3.171
  186ILE     HA 2868   3.053   5.238   3.247
  186ILE     CB 2869   3.098   5.451   3.221
  186ILE     HB 2870   3.020   5.497   3.281
  186ILE    CG2 2871   3.220   5.429   3.302
  186ILE   HG21 2872   3.262   5.525   3.334
  186ILE   HG22 2873   3.192   5.381   3.395
  186ILE   HG23 2874   3.308   5.380   3.261
  186ILE    CG1 2875   3.124   5.541   3.101
  186ILE   HG12 2876   3.193   5.492   3.032
  186ILE   HG13 2877   3.028   5.561   3.054
  186ILE    CD1 2878   3.175   5.683   3.145
  186ILE   HD11 2879   3.173   5.749   3.059
  186ILE   HD12 2880   3.104   5.728   3.215
  186ILE   HD13 2881   3.276   5.699   3.185
  186ILE      C 2882   2.891   5.321   3.131
  186ILE      O 2883   2.810   5.277   3.216
  187ASP      N 2884   2.869   5.367   3.008
  187ASP      H 2885   2.953   5.390   2.958
  187ASP     CA 2886   2.730   5.366   2.955
  187ASP     HA 2887   2.679   5.441   3.015
  187ASP     CB 2888   2.728   5.409   2.804
  187ASP    HB2 2889   2.780   5.504   2.789
  187ASP    HB3 2890   2.775   5.330   2.745
  187ASP     CG 2891   2.596   5.434   2.746
  187ASP    OD1 2892   2.505   5.491   2.818
  187ASP    OD2 2893   2.578   5.395   2.631
  187ASP      C 2894   2.657   5.230   2.956
  187ASP      O 2895   2.542   5.225   2.992
  188ILE      N 2896   2.724   5.116   2.919
  188ILE      H 2897   2.815   5.132   2.877
  188ILE     CA 2898   2.670   4.972   2.936
  188ILE     HA 2899   2.562   4.972   2.918
  188ILE     CB 2900   2.730   4.876   2.834
  188ILE     HB 2901   2.686   4.778   2.857
  188ILE    CG2 2902   2.670   4.915   2.695
  188ILE   HG21 2903   2.729   5.000   2.662
  188ILE   HG22 2904   2.698   4.828   2.635
  188ILE   HG23 2905   2.563   4.935   2.701
  188ILE    CG1 2906   2.880   4.862   2.830
  188ILE   HG12 2907   2.937   4.952   2.852
  188ILE   HG13 2908   2.892   4.797   2.918
  188ILE    CD1 2909   2.937   4.791   2.702
  188ILE   HD11 2910   3.043   4.784   2.727
  188ILE   HD12 2911   2.888   4.694   2.693
  188ILE   HD13 2912   2.918   4.852   2.614
  188ILE      C 2913   2.683   4.922   3.085
  188ILE      O 2914   2.622   4.822   3.116
  189GLY      N 2915   2.761   4.989   3.172
  189GLY      H 2916   2.823   5.062   3.140
  189GLY     CA 2917   2.738   4.982   3.310
  189GLY    HA2 2918   2.714   5.084   3.341
  189GLY    HA3 2919   2.655   4.923   3.348
  189GLY      C 2920   2.863   4.956   3.404
  189GLY      O 2921   2.850   4.910   3.520
  190VAL      N 2922   2.988   4.961   3.351
  190VAL      H 2923   2.993   4.979   3.251
  190VAL     CA 2924   3.112   4.944   3.437
  190VAL     HA 2925   3.103   4.844   3.478
  190VAL     CB 2926   3.245   4.939   3.357
  190VAL     HB 2927   3.321   4.901   3.425
  190VAL    CG1 2928   3.230   4.830   3.241
  190VAL   HG11 2929   3.203   4.734   3.283
  190VAL   HG12 2930   3.152   4.866   3.174
  190VAL   HG13 2931   3.330   4.825   3.197
  190VAL    CG2 2932   3.302   5.078   3.313
  190VAL   HG21 2933   3.324   5.136   3.402
  190VAL   HG22 2934   3.393   5.067   3.254
  190VAL   HG23 2935   3.229   5.115   3.241
  190VAL      C 2936   3.123   5.054   3.548
  190VAL      O 2937   3.050   5.152   3.544
  191ALA      N 2938   3.220   5.026   3.638
  191ALA      H 2939   3.275   4.942   3.632
  191ALA     CA 2940   3.253   5.109   3.751
  191ALA     HA 2941   3.186   5.195   3.750
  191ALA     CB 2942   3.224   5.040   3.884
  191ALA    HB1 2943   3.226   5.108   3.969
  191ALA    HB2 2944   3.131   4.983   3.877
  191ALA    HB3 2945   3.308   4.974   3.906
  191ALA      C 2946   3.394   5.176   3.750
  191ALA      O 2947   3.405   5.291   3.786
  192GLY      N 2948   3.500   5.105   3.706
  192GLY      H 2949   3.484   5.008   3.684
  192GLY     CA 2950   3.631   5.172   3.691
  192GLY    HA2 2951   3.616   5.270   3.646
  192GLY    HA3 2952   3.679   5.194   3.787
  192GLY      C 2953   3.726   5.089   3.610
  192GLY      O 2954   3.693   4.984   3.560
  193PHE      N 2955   3.849   5.140   3.601
  193PHE      H 2956   3.856   5.234   3.638
  193PHE     CA 2957   3.953   5.104   3.506
  193PHE     HA 2958   3.938   5.002   3.468
  193PHE     CB 2959   3.955   5.202   3.396
  193PHE    HB2 2960   3.990   5.290   3.450
  193PHE    HB3 2961   4.035   5.172   3.327
  193PHE     CG 2962   3.828   5.244   3.314
  193PHE    CD1 2963   3.748   5.339   3.381
  193PHE    HD1 2964   3.769   5.390   3.474
  193PHE    CE1 2965   3.631   5.379   3.315
  193PHE    HE1 2966   3.572   5.453   3.366
  193PHE     CZ 2967   3.602   5.330   3.188
  193PHE     HZ 2968   3.512   5.360   3.136
  193PHE    CE2 2969   3.681   5.227   3.125
  193PHE    HE2 2970   3.653   5.194   3.026
  193PHE    CD2 2971   3.799   5.192   3.188
  193PHE    HD2 2972   3.858   5.122   3.130
  193PHE      C 2973   4.089   5.104   3.575
  193PHE      O 2974   4.122   5.194   3.648
  194ARG      N 2975   4.170   5.007   3.536
  194ARG      H 2976   4.127   4.933   3.483
  194ARG     CA 2977   4.317   5.000   3.550
  194ARG     HA 2978   4.349   5.057   3.637
  194ARG     CB 2979   4.347   4.863   3.594
  194ARG    HB2 2980   4.279   4.839   3.676
  194ARG    HB3 2981   4.311   4.806   3.508
  194ARG     CG 2982   4.487   4.823   3.608
  194ARG    HG2 2983   4.533   4.876   3.525
  194ARG    HG3 2984   4.524   4.869   3.700
  194ARG     CD 2985   4.515   4.677   3.602
  194ARG    HD2 2986   4.469   4.633   3.691
  194ARG    HD3 2987   4.483   4.643   3.504
  194ARG     NE 2988   4.654   4.645   3.616
  194ARG     HE 2989   4.695   4.610   3.701
  194ARG     CZ 2990   4.742   4.607   3.523
  194ARG    NH1 2991   4.735   4.600   3.396
  194ARG   HH11 2992   4.657   4.619   3.335
  194ARG   HH12 2993   4.824   4.576   3.354
  194ARG    NH2 2994   4.859   4.565   3.566
  194ARG   HH21 2995   4.885   4.584   3.661
  194ARG   HH22 2996   4.928   4.543   3.495
  194ARG      C 2997   4.382   5.048   3.421
  194ARG      O 2998   4.359   4.993   3.316
  195LEU      N 2999   4.466   5.150   3.428
  195LEU      H 3000   4.492   5.192   3.516
  195LEU     CA 3001   4.536   5.212   3.318
  195LEU     HA 3002   4.483   5.195   3.224
  195LEU     CB 3003   4.555   5.364   3.338
  195LEU    HB2 3004   4.629   5.389   3.414
  195LEU    HB3 3005   4.606   5.394   3.246
  195LEU     CG 3006   4.431   5.447   3.369
  195LEU     HG 3007   4.402   5.433   3.473
  195LEU    CD1 3008   4.462   5.599   3.355
  195LEU   HD11 3009   4.508   5.616   3.258
  195LEU   HD12 3010   4.371   5.659   3.360
  195LEU   HD13 3011   4.531   5.629   3.433
  195LEU    CD2 3012   4.320   5.408   3.272
  195LEU   HD21 3013   4.369   5.401   3.174
  195LEU   HD22 3014   4.277   5.314   3.307
  195LEU   HD23 3015   4.235   5.475   3.265
  195LEU      C 3016   4.672   5.144   3.313
  195LEU      O 3017   4.761   5.173   3.396
  196ASP      N 3018   4.687   5.038   3.235
  196ASP      H 3019   4.607   5.001   3.186
  196ASP     CA 3020   4.815   4.972   3.214
  196ASP     HA 3021   4.849   4.950   3.316
  196ASP     CB 3022   4.808   4.838   3.145
  196ASP    HB2 3023   4.718   4.792   3.188
  196ASP    HB3 3024   4.778   4.848   3.041
  196ASP     CG 3025   4.932   4.756   3.159
  196ASP    OD1 3026   4.981   4.748   3.275
  196ASP    OD2 3027   4.986   4.712   3.056
  196ASP      C 3028   4.923   5.061   3.152
  196ASP      O 3029   4.889   5.162   3.081
  197ALA      N 3030   5.050   5.027   3.185
  197ALA      H 3031   5.057   4.946   3.244
  197ALA     CA 3032   5.171   5.092   3.122
  197ALA     HA 3033   5.259   5.051   3.172
  197ALA     CB 3034   5.195   5.055   2.976
  197ALA    HB1 3035   5.177   4.948   2.970
  197ALA    HB2 3036   5.122   5.109   2.916
  197ALA    HB3 3037   5.287   5.098   2.935
  197ALA      C 3038   5.179   5.246   3.148
  197ALA      O 3039   5.228   5.314   3.067
  198SER      N 3040   5.134   5.297   3.263
  198SER      H 3041   5.082   5.237   3.325
  198SER     CA 3042   5.123   5.441   3.282
  198SER     HA 3043   5.085   5.486   3.191
  198SER     CB 3044   5.033   5.473   3.400
  198SER    HB2 3045   5.058   5.425   3.494
  198SER    HB3 3046   5.036   5.579   3.425
  198SER     OG 3047   4.901   5.436   3.368
  198SER     HG 3048   4.903   5.344   3.341
  198SER      C 3049   5.258   5.510   3.299
  198SER      O 3050   5.261   5.630   3.269
  199LYS      N 3051   5.367   5.448   3.339
  199LYS      H 3052   5.355   5.356   3.380
  199LYS     CA 3053   5.507   5.503   3.341
  199LYS     HA 3054   5.521   5.593   3.401
  199LYS     CB 3055   5.599   5.397   3.406
  199LYS    HB2 3056   5.547   5.350   3.489
  199LYS    HB3 3057   5.637   5.318   3.341
  199LYS     CG 3058   5.723   5.474   3.463
  199LYS    HG2 3059   5.775   5.500   3.371
  199LYS    HG3 3060   5.700   5.555   3.533
  199LYS     CD 3061   5.801   5.363   3.540
  199LYS    HD2 3062   5.740   5.318   3.618
  199LYS    HD3 3063   5.835   5.282   3.475
  199LYS     CE 3064   5.933   5.422   3.593
  199LYS    HE2 3065   6.006   5.441   3.514
  199LYS    HE3 3066   5.921   5.512   3.653
  199LYS     NZ 3067   5.994   5.316   3.683
  199LYS    HZ1 3068   6.055   5.258   3.626
  199LYS    HZ2 3069   6.054   5.365   3.747
  199LYS    HZ3 3070   5.923   5.264   3.732
  199LYS      C 3071   5.553   5.541   3.203
  199LYS      O 3072   5.626   5.639   3.187
  200HIE      N 3073   5.501   5.479   3.098
  200HIE      H 3074   5.441   5.401   3.121
  200HIE     CA 3075   5.517   5.509   2.954
  200HIE     HA 3076   5.618   5.548   2.940
  200HIE     CB 3077   5.491   5.373   2.876
  200HIE    HB2 3078   5.387   5.342   2.888
  200HIE    HB3 3079   5.483   5.374   2.767
  200HIE     CG 3080   5.584   5.258   2.908
  200HIE    ND1 3081   5.689   5.270   2.995
  200HIE    CE1 3082   5.748   5.142   2.988
  200HIE    HE1 3083   5.837   5.120   3.046
  200HIE    NE2 3084   5.677   5.062   2.905
  200HIE    HE2 3085   5.708   4.970   2.876
  200HIE    CD2 3086   5.573   5.136   2.858
  200HIE    HD2 3087   5.496   5.109   2.787
  200HIE      C 3088   5.424   5.618   2.905
  200HIE      O 3089   5.417   5.639   2.780
  201MET      N 3090   5.344   5.683   2.990
  201MET      H 3091   5.349   5.664   3.089
  201MET     CA 3092   5.254   5.797   2.956
  201MET     HA 3093   5.256   5.826   2.851
  201MET     CB 3094   5.109   5.742   2.981
  201MET    HB2 3095   5.101   5.704   3.083
  201MET    HB3 3096   5.031   5.818   2.970
  201MET     CG 3097   5.081   5.630   2.872
  201MET    HG2 3098   5.120   5.674   2.781
  201MET    HG3 3099   5.125   5.536   2.904
  201MET     SD 3100   4.904   5.599   2.842
  201MET     CE 3101   4.866   5.512   3.005
  201MET    HE1 3102   4.880   5.586   3.084
  201MET    HE2 3103   4.765   5.473   2.996
  201MET    HE3 3104   4.916   5.416   3.016
  201MET      C 3105   5.288   5.915   3.051
  201MET      O 3106   5.324   5.892   3.165
  202TRP      N 3107   5.276   6.041   3.005
  202TRP      H 3108   5.243   6.050   2.910
  202TRP     CA 3109   5.277   6.157   3.094
  202TRP     HA 3110   5.359   6.142   3.165
  202TRP     CB 3111   5.288   6.285   3.007
  202TRP    HB2 3112   5.216   6.283   2.926
  202TRP    HB3 3113   5.272   6.376   3.063
  202TRP     CG 3114   5.424   6.300   2.942
  202TRP    CD1 3115   5.467   6.273   2.816
  202TRP    HD1 3116   5.408   6.222   2.741
  202TRP    NE1 3117   5.605   6.287   2.818
  202TRP    HE1 3118   5.664   6.258   2.742
  202TRP    CE2 3119   5.655   6.337   2.935
  202TRP    CZ2 3120   5.784   6.379   2.966
  202TRP    HZ2 3121   5.866   6.362   2.897
  202TRP    CH2 3122   5.809   6.425   3.098
  202TRP    HH2 3123   5.909   6.446   3.133
  202TRP    CZ3 3124   5.704   6.412   3.192
  202TRP    HZ3 3125   5.739   6.438   3.290
  202TRP    CE3 3126   5.573   6.368   3.159
  202TRP    HE3 3127   5.495   6.386   3.232
  202TRP    CD2 3128   5.540   6.335   3.018
  202TRP      C 3129   5.143   6.151   3.185
  202TRP      O 3130   5.034   6.135   3.130
  203PRO      N 3131   5.154   6.188   3.318
  203PRO     CD 3132   5.278   6.201   3.394
  203PRO    HD2 3133   5.325   6.297   3.373
  203PRO    HD3 3134   5.343   6.116   3.370
  203PRO     CG 3135   5.239   6.202   3.538
  203PRO    HG2 3136   5.311   6.266   3.587
  203PRO    HG3 3137   5.238   6.101   3.579
  203PRO     CB 3138   5.105   6.263   3.540
  203PRO    HB2 3139   5.117   6.372   3.543
  203PRO    HB3 3140   5.054   6.226   3.629
  203PRO     CA 3141   5.044   6.211   3.404
  203PRO     HA 3142   4.990   6.116   3.414
  203PRO      C 3143   4.935   6.312   3.359
  203PRO      O 3144   4.816   6.306   3.389
  204GLY      N 3145   4.975   6.410   3.275
  204GLY      H 3146   5.070   6.398   3.242
  204GLY     CA 3147   4.894   6.524   3.217
  204GLY    HA2 3148   4.830   6.562   3.298
  204GLY    HA3 3149   4.966   6.602   3.196
  204GLY      C 3150   4.805   6.482   3.099
  204GLY      O 3151   4.708   6.545   3.072
  205ASP      N 3152   4.846   6.378   3.023
  205ASP      H 3153   4.925   6.318   3.046
  205ASP     CA 3154   4.760   6.325   2.911
  205ASP     HA 3155   4.711   6.408   2.861
  205ASP     CB 3156   4.852   6.253   2.804
  205ASP    HB2 3157   4.909   6.180   2.862
  205ASP    HB3 3158   4.789   6.213   2.725
  205ASP     CG 3159   4.941   6.347   2.734
  205ASP    OD1 3160   5.053   6.307   2.697
  205ASP    OD2 3161   4.905   6.468   2.717
  205ASP      C 3162   4.654   6.236   2.965
  205ASP      O 3163   4.541   6.246   2.918
  206ILE      N 3164   4.683   6.162   3.072
  206ILE      H 3165   4.779   6.152   3.104
  206ILE     CA 3166   4.575   6.098   3.146
  206ILE     HA 3167   4.529   6.039   3.066
  206ILE     CB 3168   4.631   6.011   3.266
  206ILE     HB 3169   4.692   6.068   3.336
  206ILE    CG2 3170   4.520   5.967   3.358
  206ILE   HG21 3171   4.455   6.048   3.391
  206ILE   HG22 3172   4.468   5.892   3.298
  206ILE   HG23 3173   4.562   5.922   3.448
  206ILE    CG1 3174   4.709   5.889   3.209
  206ILE   HG12 3175   4.634   5.817   3.174
  206ILE   HG13 3176   4.772   5.914   3.124
  206ILE    CD1 3177   4.804   5.825   3.310
  206ILE   HD11 3178   4.760   5.828   3.409
  206ILE   HD12 3179   4.835   5.724   3.283
  206ILE   HD13 3180   4.893   5.886   3.323
  206ILE      C 3181   4.478   6.195   3.196
  206ILE      O 3182   4.359   6.171   3.194
  207LYS      N 3183   4.518   6.318   3.243
  207LYS      H 3184   4.616   6.326   3.263
  207LYS     CA 3185   4.438   6.423   3.305
  207LYS     HA 3186   4.375   6.376   3.380
  207LYS     CB 3187   4.536   6.509   3.388
  207LYS    HB2 3188   4.623   6.462   3.433
  207LYS    HB3 3189   4.583   6.574   3.315
  207LYS     CG 3190   4.464   6.602   3.497
  207LYS    HG2 3191   4.374   6.650   3.457
  207LYS    HG3 3192   4.419   6.538   3.573
  207LYS     CD 3193   4.564   6.689   3.566
  207LYS    HD2 3194   4.592   6.764   3.492
  207LYS    HD3 3195   4.513   6.753   3.637
  207LYS     CE 3196   4.695   6.624   3.618
  207LYS    HE2 3197   4.742   6.585   3.527
  207LYS    HE3 3198   4.756   6.706   3.657
  207LYS     NZ 3199   4.673   6.526   3.730
  207LYS    HZ1 3200   4.755   6.476   3.762
  207LYS    HZ2 3201   4.650   6.574   3.816
  207LYS    HZ3 3202   4.610   6.455   3.696
  207LYS      C 3203   4.356   6.502   3.207
  207LYS      O 3204   4.256   6.565   3.243
  208ALA      N 3205   4.384   6.478   3.081
  208ALA      H 3206   4.454   6.406   3.068
  208ALA     CA 3207   4.311   6.514   2.959
  208ALA     HA 3208   4.254   6.603   2.987
  208ALA     CB 3209   4.406   6.561   2.845
  208ALA    HB1 3210   4.460   6.480   2.798
  208ALA    HB2 3211   4.354   6.626   2.774
  208ALA    HB3 3212   4.483   6.624   2.890
  208ALA      C 3213   4.204   6.413   2.914
  208ALA      O 3214   4.094   6.452   2.874
  209ILE      N 3215   4.236   6.283   2.926
  209ILE      H 3216   4.334   6.259   2.927
  209ILE     CA 3217   4.136   6.180   2.907
  209ILE     HA 3218   4.090   6.217   2.815
  209ILE     CB 3219   4.203   6.046   2.899
  209ILE     HB 3220   4.269   6.053   2.985
  209ILE    CG2 3221   4.092   5.942   2.920
  209ILE   HG21 3222   4.011   5.969   2.852
  209ILE   HG22 3223   4.127   5.844   2.888
  209ILE   HG23 3224   4.059   5.934   3.023
  209ILE    CG1 3225   4.258   6.018   2.756
  209ILE   HG12 3226   4.176   5.993   2.688
  209ILE   HG13 3227   4.298   6.117   2.734
  209ILE    CD1 3228   4.372   5.917   2.746
  209ILE   HD11 3229   4.338   5.814   2.761
  209ILE   HD12 3230   4.419   5.926   2.648
  209ILE   HD13 3231   4.455   5.938   2.813
  209ILE      C 3232   4.030   6.200   3.019
  209ILE      O 3233   3.912   6.201   2.984
  210LEU      N 3234   4.074   6.224   3.143
  210LEU      H 3235   4.173   6.219   3.164
  210LEU     CA 3236   3.981   6.230   3.256
  210LEU     HA 3237   3.920   6.141   3.239
  210LEU     CB 3238   4.069   6.223   3.376
  210LEU    HB2 3239   4.113   6.124   3.382
  210LEU    HB3 3240   4.152   6.292   3.362
  210LEU     CG 3241   4.006   6.259   3.514
  210LEU     HG 3242   3.967   6.361   3.517
  210LEU    CD1 3243   3.901   6.154   3.552
  210LEU   HD11 3244   3.939   6.054   3.534
  210LEU   HD12 3245   3.867   6.157   3.655
  210LEU   HD13 3246   3.813   6.158   3.487
  210LEU    CD2 3247   4.119   6.254   3.615
  210LEU   HD21 3248   4.187   6.338   3.601
  210LEU   HD22 3249   4.075   6.273   3.713
  210LEU   HD23 3250   4.165   6.155   3.614
  210LEU      C 3251   3.882   6.349   3.252
  210LEU      O 3252   3.773   6.343   3.309
  211ASP      N 3253   3.916   6.454   3.170
  211ASP      H 3254   4.004   6.443   3.121
  211ASP     CA 3255   3.830   6.566   3.130
  211ASP     HA 3256   3.763   6.587   3.213
  211ASP     CB 3257   3.910   6.690   3.094
  211ASP    HB2 3258   3.939   6.733   3.190
  211ASP    HB3 3259   4.002   6.664   3.042
  211ASP     CG 3260   3.827   6.791   3.023
  211ASP    OD1 3261   3.766   6.876   3.091
  211ASP    OD2 3262   3.830   6.788   2.896
  211ASP      C 3263   3.719   6.531   3.025
  211ASP      O 3264   3.604   6.573   3.027
  212LYS      N 3265   3.759   6.443   2.943
  212LYS      H 3266   3.855   6.411   2.950
  212LYS     CA 3267   3.666   6.377   2.848
  212LYS     HA 3268   3.582   6.445   2.831
  212LYS     CB 3269   3.749   6.361   2.722
  212LYS    HB2 3270   3.846   6.319   2.749
  212LYS    HB3 3271   3.707   6.285   2.656
  212LYS     CG 3272   3.757   6.493   2.640
  212LYS    HG2 3273   3.663   6.520   2.593
  212LYS    HG3 3274   3.797   6.576   2.699
  212LYS     CD 3275   3.857   6.472   2.525
  212LYS    HD2 3276   3.950   6.447   2.576
  212LYS    HD3 3277   3.829   6.388   2.461
  212LYS     CE 3278   3.866   6.593   2.431
  212LYS    HE2 3279   3.824   6.677   2.485
  212LYS    HE3 3280   3.968   6.606   2.394
  212LYS     NZ 3281   3.784   6.577   2.314
  212LYS    HZ1 3282   3.777   6.665   2.265
  212LYS    HZ2 3283   3.816   6.502   2.255
  212LYS    HZ3 3284   3.688   6.550   2.333
  212LYS      C 3285   3.599   6.252   2.901
  212LYS      O 3286   3.504   6.211   2.833
  213LEU      N 3287   3.634   6.189   3.010
  213LEU      H 3288   3.720   6.219   3.054
  213LEU     CA 3289   3.562   6.066   3.065
  213LEU     HA 3290   3.540   5.995   2.986
  213LEU     CB 3291   3.660   6.002   3.160
  213LEU    HB2 3292   3.746   5.970   3.101
  213LEU    HB3 3293   3.709   6.071   3.229
  213LEU     CG 3294   3.619   5.875   3.246
  213LEU     HG 3295   3.528   5.891   3.304
  213LEU    CD1 3296   3.599   5.752   3.156
  213LEU   HD11 3297   3.505   5.769   3.103
  213LEU   HD12 3298   3.684   5.735   3.090
  213LEU   HD13 3299   3.580   5.670   3.225
  213LEU    CD2 3300   3.732   5.843   3.344
  213LEU   HD21 3301   3.758   5.928   3.407
  213LEU   HD22 3302   3.707   5.753   3.401
  213LEU   HD23 3303   3.823   5.823   3.289
  213LEU      C 3304   3.431   6.116   3.128
  213LEU      O 3305   3.423   6.229   3.180
  214HIE      N 3306   3.320   6.036   3.120
  214HIE      H 3307   3.328   5.946   3.074
  214HIE     CA 3308   3.185   6.074   3.163
  214HIE     HA 3309   3.184   6.174   3.208
  214HIE     CB 3310   3.105   6.076   3.031
  214HIE    HB2 3311   3.160   6.123   2.950
  214HIE    HB3 3312   3.074   5.976   3.002
  214HIE     CG 3313   2.975   6.146   3.041
  214HIE    ND1 3314   2.943   6.250   3.128
  214HIE    CE1 3315   2.811   6.255   3.126
  214HIE    HE1 3316   2.755   6.325   3.186
  214HIE    NE2 3317   2.762   6.167   3.039
  214HIE    HE2 3318   2.665   6.145   3.021
  214HIE    CD2 3319   2.862   6.092   2.992
  214HIE    HD2 3320   2.848   6.010   2.923
  214HIE      C 3321   3.132   5.992   3.276
  214HIE      O 3322   3.211   5.940   3.353
  215ASN      N 3323   3.003   6.011   3.307
  215ASN      H 3324   2.955   6.065   3.237
  215ASN     CA 3325   2.925   5.959   3.421
  215ASN     HA 3326   2.980   5.973   3.514
  215ASN     CB 3327   2.801   6.042   3.449
  215ASN    HB2 3328   2.755   6.052   3.351
  215ASN    HB3 3329   2.732   5.986   3.512
  215ASN     CG 3330   2.815   6.183   3.521
  215ASN    OD1 3331   2.915   6.210   3.588
  215ASN    ND2 3332   2.720   6.271   3.508
  215ASN   HD21 3333   2.728   6.362   3.550
  215ASN   HD22 3334   2.638   6.237   3.458
  215ASN      C 3335   2.888   5.813   3.422
  215ASN      O 3336   2.870   5.753   3.317
  216LEU      N 3337   2.879   5.756   3.545
  216LEU      H 3338   2.888   5.811   3.629
  216LEU     CA 3339   2.817   5.626   3.559
  216LEU     HA 3340   2.858   5.560   3.483
  216LEU     CB 3341   2.850   5.573   3.701
  216LEU    HB2 3342   2.781   5.616   3.774
  216LEU    HB3 3343   2.821   5.470   3.679
  216LEU     CG 3344   2.999   5.566   3.738
  216LEU     HG 3345   3.036   5.668   3.747
  216LEU    CD1 3346   3.021   5.482   3.865
  216LEU   HD11 3347   3.120   5.505   3.904
  216LEU   HD12 3348   2.954   5.499   3.948
  216LEU   HD13 3349   3.021   5.375   3.840
  216LEU    CD2 3350   3.078   5.489   3.620
  216LEU   HD21 3351   3.091   5.557   3.536
  216LEU   HD22 3352   3.174   5.462   3.665
  216LEU   HD23 3353   3.022   5.403   3.584
  216LEU      C 3354   2.668   5.631   3.528
  216LEU      O 3355   2.601   5.735   3.550
  217ASN      N 3356   2.619   5.516   3.481
  217ASN      H 3357   2.683   5.441   3.459
  217ASN     CA 3358   2.479   5.498   3.436
  217ASN     HA 3359   2.465   5.564   3.350
  217ASN     CB 3360   2.469   5.358   3.392
  217ASN    HB2 3361   2.542   5.337   3.314
  217ASN    HB3 3362   2.488   5.288   3.472
  217ASN     CG 3363   2.340   5.333   3.313
  217ASN    OD1 3364   2.234   5.332   3.370
  217ASN    ND2 3365   2.350   5.303   3.184
  217ASN   HD21 3366   2.264   5.312   3.131
  217ASN   HD22 3367   2.436   5.263   3.148
  217ASN      C 3368   2.376   5.534   3.540
  217ASN      O 3369   2.376   5.470   3.645
  218SER      N 3370   2.268   5.605   3.513
  218SER      H 3371   2.255   5.645   3.421
  218SER     CA 3372   2.175   5.640   3.619
  218SER     HA 3373   2.226   5.653   3.714
  218SER     CB 3374   2.096   5.762   3.576
  218SER    HB2 3375   2.052   5.753   3.477
  218SER    HB3 3376   2.009   5.787   3.638
  218SER     OG 3377   2.183   5.871   3.569
  218SER     HG 3378   2.224   5.884   3.483
  218SER      C 3379   2.075   5.530   3.654
  218SER      O 3380   2.007   5.540   3.760
  219ASN      N 3381   2.068   5.412   3.584
  219ASN      H 3382   2.111   5.407   3.493
  219ASN     CA 3383   2.001   5.290   3.626
  219ASN     HA 3384   1.911   5.325   3.677
  219ASN     CB 3385   1.961   5.198   3.511
  219ASN    HB2 3386   1.914   5.267   3.440
  219ASN    HB3 3387   2.048   5.146   3.471
  219ASN     CG 3388   1.862   5.090   3.552
  219ASN    OD1 3389   1.891   4.971   3.545
  219ASN    ND2 3390   1.742   5.124   3.585
  219ASN   HD21 3391   1.681   5.044   3.594
  219ASN   HD22 3392   1.712   5.218   3.562
  219ASN      C 3393   2.087   5.226   3.733
  219ASN      O 3394   2.032   5.182   3.836
  220TRP      N 3395   2.217   5.210   3.708
  220TRP      H 3396   2.246   5.240   3.615
  220TRP     CA 3397   2.313   5.131   3.791
  220TRP     HA 3398   2.246   5.071   3.852
  220TRP     CB 3399   2.391   5.031   3.714
  220TRP    HB2 3400   2.472   5.069   3.651
  220TRP    HB3 3401   2.449   4.973   3.786
  220TRP     CG 3402   2.301   4.940   3.639
  220TRP    CD1 3403   2.207   4.854   3.694
  220TRP    HD1 3404   2.197   4.832   3.799
  220TRP    NE1 3405   2.128   4.797   3.586
  220TRP    HE1 3406   2.061   4.723   3.606
  220TRP    CE2 3407   2.178   4.837   3.465
  220TRP    CZ2 3408   2.137   4.800   3.338
  220TRP    HZ2 3409   2.058   4.728   3.320
  220TRP    CH2 3410   2.194   4.862   3.229
  220TRP    HH2 3411   2.166   4.835   3.128
  220TRP    CZ3 3412   2.301   4.942   3.250
  220TRP    HZ3 3413   2.353   4.982   3.165
  220TRP    CE3 3414   2.343   4.977   3.377
  220TRP    HE3 3415   2.425   5.047   3.378
  220TRP    CD2 3416   2.277   4.929   3.492
  220TRP      C 3417   2.391   5.215   3.897
  220TRP      O 3418   2.455   5.144   3.980
  221PHE      N 3419   2.389   5.349   3.898
  221PHE      H 3420   2.361   5.398   3.815
  221PHE     CA 3421   2.466   5.430   3.991
  221PHE     HA 3422   2.473   5.374   4.085
  221PHE     CB 3423   2.608   5.454   3.933
  221PHE    HB2 3424   2.592   5.506   3.839
  221PHE    HB3 3425   2.658   5.519   4.005
  221PHE     CG 3426   2.691   5.340   3.905
  221PHE    CD1 3427   2.686   5.272   3.782
  221PHE    HD1 3428   2.620   5.312   3.706
  221PHE    CE1 3429   2.763   5.153   3.759
  221PHE    HE1 3430   2.755   5.089   3.673
  221PHE     CZ 3431   2.850   5.109   3.856
  221PHE     HZ 3432   2.907   5.018   3.846
  221PHE    CE2 3433   2.865   5.182   3.976
  221PHE    HE2 3434   2.938   5.151   4.049
  221PHE    CD2 3435   2.780   5.292   4.001
  221PHE    HD2 3436   2.781   5.344   4.095
  221PHE      C 3437   2.400   5.567   4.019
  221PHE      O 3438   2.350   5.627   3.926
  222PRO      N 3439   2.422   5.618   4.136
  222PRO     CD 3440   2.490   5.555   4.253
  222PRO    HD2 3441   2.598   5.547   4.238
  222PRO    HD3 3442   2.440   5.459   4.272
  222PRO     CG 3443   2.463   5.654   4.368
  222PRO    HG2 3444   2.540   5.731   4.376
  222PRO    HG3 3445   2.451   5.602   4.463
  222PRO     CB 3446   2.326   5.717   4.322
  222PRO    HB2 3447   2.311   5.811   4.375
  222PRO    HB3 3448   2.246   5.648   4.351
  222PRO     CA 3449   2.329   5.729   4.175
  222PRO     HA 3450   2.230   5.707   4.136
  222PRO      C 3451   2.368   5.868   4.132
  222PRO      O 3452   2.481   5.915   4.157
  223ALA      N 3453   2.277   5.938   4.070
  223ALA      H 3454   2.192   5.893   4.039
  223ALA     CA 3455   2.277   6.088   4.046
  223ALA     HA 3456   2.196   6.098   3.973
  223ALA     CB 3457   2.233   6.176   4.166
  223ALA    HB1 3458   2.300   6.169   4.252
  223ALA    HB2 3459   2.214   6.277   4.131
  223ALA    HB3 3460   2.134   6.141   4.196
  223ALA      C 3461   2.399   6.149   3.975
  223ALA      O 3462   2.449   6.255   4.019
  224GLY      N 3463   2.461   6.079   3.886
  224GLY      H 3464   2.439   5.982   3.870
  224GLY     CA 3465   2.570   6.133   3.807
  224GLY    HA2 3466   2.576   6.093   3.706
  224GLY    HA3 3467   2.580   6.241   3.803
  224GLY      C 3468   2.705   6.097   3.879
  224GLY      O 3469   2.799   6.175   3.888
  225SER      N 3470   2.712   5.978   3.943
  225SER      H 3471   2.629   5.920   3.938
  225SER     CA 3472   2.832   5.920   4.003
  225SER     HA 3473   2.870   5.996   4.070
  225SER     CB 3474   2.816   5.776   4.048
  225SER    HB2 3475   2.710   5.754   4.061
  225SER    HB3 3476   2.849   5.707   3.970
  225SER     OG 3477   2.870   5.759   4.168
  225SER     HG 3478   2.827   5.822   4.226
  225SER      C 3479   2.938   5.911   3.896
  225SER      O 3480   2.923   5.918   3.778
  226LYS      N 3481   3.070   5.899   3.935
  226LYS      H 3482   3.086   5.892   4.035
  226LYS     CA 3483   3.193   5.904   3.852
  226LYS     HA 3484   3.167   5.898   3.746
  226LYS     CB 3485   3.280   6.030   3.879
  226LYS    HB2 3486   3.303   6.047   3.984
  226LYS    HB3 3487   3.383   6.014   3.848
  226LYS     CG 3488   3.239   6.154   3.798
  226LYS    HG2 3489   3.325   6.220   3.785
  226LYS    HG3 3490   3.204   6.134   3.697
  226LYS     CD 3491   3.130   6.235   3.867
  226LYS    HD2 3492   3.042   6.171   3.873
  226LYS    HD3 3493   3.154   6.260   3.970
  226LYS     CE 3494   3.083   6.363   3.799
  226LYS    HE2 3495   3.165   6.434   3.811
  226LYS    HE3 3496   3.062   6.343   3.694
  226LYS     NZ 3497   2.954   6.410   3.867
  226LYS    HZ1 3498   2.898   6.470   3.808
  226LYS    HZ2 3499   2.892   6.332   3.883
  226LYS    HZ3 3500   2.978   6.450   3.956
  226LYS      C 3501   3.272   5.776   3.871
  226LYS      O 3502   3.278   5.725   3.986
  227PRO      N 3503   3.334   5.720   3.769
  227PRO     CD 3504   3.344   5.776   3.633
  227PRO    HD2 3505   3.350   5.884   3.639
  227PRO    HD3 3506   3.251   5.747   3.584
  227PRO     CG 3507   3.463   5.707   3.565
  227PRO    HG2 3508   3.552   5.763   3.594
  227PRO    HG3 3509   3.455   5.703   3.456
  227PRO     CB 3510   3.465   5.569   3.620
  227PRO    HB2 3511   3.566   5.528   3.620
  227PRO    HB3 3512   3.399   5.496   3.572
  227PRO     CA 3513   3.414   5.600   3.763
  227PRO     HA 3514   3.362   5.515   3.806
  227PRO      C 3515   3.539   5.613   3.847
  227PRO      O 3516   3.591   5.725   3.863
  228PHE      N 3517   3.590   5.499   3.894
  228PHE      H 3518   3.544   5.413   3.868
  228PHE     CA 3519   3.714   5.493   3.963
  228PHE     HA 3520   3.739   5.584   4.017
  228PHE     CB 3521   3.697   5.382   4.066
  228PHE    HB2 3522   3.633   5.408   4.150
  228PHE    HB3 3523   3.649   5.295   4.023
  228PHE     CG 3524   3.827   5.333   4.118
  228PHE    CD1 3525   3.912   5.413   4.192
  228PHE    HD1 3526   3.894   5.519   4.204
  228PHE    CE1 3527   4.033   5.361   4.235
  228PHE    HE1 3528   4.107   5.419   4.289
  228PHE     CZ 3529   4.067   5.230   4.223
  228PHE     HZ 3530   4.159   5.182   4.254
  228PHE    CE2 3531   3.982   5.148   4.153
  228PHE    HE2 3532   4.000   5.042   4.140
  228PHE    CD2 3533   3.863   5.198   4.092
  228PHE    HD2 3534   3.797   5.134   4.035
  228PHE      C 3535   3.830   5.452   3.871
  228PHE      O 3536   3.813   5.369   3.780
  229ILE      N 3537   3.950   5.515   3.895
  229ILE      H 3538   3.955   5.595   3.956
  229ILE     CA 3539   4.074   5.480   3.826
  229ILE     HA 3540   4.058   5.382   3.780
  229ILE     CB 3541   4.104   5.575   3.713
  229ILE     HB 3542   4.198   5.535   3.674
  229ILE    CG2 3543   4.015   5.570   3.588
  229ILE   HG21 3544   3.933   5.640   3.599
  229ILE   HG22 3545   4.078   5.596   3.502
  229ILE   HG23 3546   3.983   5.466   3.576
  229ILE    CG1 3547   4.118   5.720   3.750
  229ILE   HG12 3548   4.015   5.753   3.765
  229ILE   HG13 3549   4.170   5.740   3.843
  229ILE    CD1 3550   4.193   5.817   3.651
  229ILE   HD11 3551   4.210   5.910   3.705
  229ILE   HD12 3552   4.287   5.775   3.615
  229ILE   HD13 3553   4.130   5.841   3.566
  229ILE      C 3554   4.192   5.450   3.919
  229ILE      O 3555   4.227   5.534   4.001
  230TYR      N 3556   4.266   5.343   3.877
  230TYR      H 3557   4.219   5.268   3.828
  230TYR     CA 3558   4.404   5.329   3.924
  230TYR     HA 3559   4.451   5.421   3.956
  230TYR     CB 3560   4.417   5.238   4.043
  230TYR    HB2 3561   4.500   5.259   4.111
  230TYR    HB3 3562   4.332   5.252   4.110
  230TYR     CG 3563   4.420   5.085   4.012
  230TYR    CD1 3564   4.301   5.023   3.981
  230TYR    HD1 3565   4.206   5.074   3.988
  230TYR    CE1 3566   4.302   4.888   3.949
  230TYR    HE1 3567   4.209   4.839   3.923
  230TYR     CZ 3568   4.422   4.811   3.968
  230TYR     OH 3569   4.432   4.678   3.933
  230TYR     HH 3570   4.348   4.646   3.899
  230TYR    CE2 3571   4.541   4.876   4.003
  230TYR    HE2 3572   4.633   4.819   4.000
  230TYR    CD2 3573   4.543   5.015   4.019
  230TYR    HD2 3574   4.642   5.057   4.026
  230TYR      C 3575   4.494   5.291   3.812
  230TYR      O 3576   4.465   5.268   3.697
  231GLN      N 3577   4.623   5.307   3.843
  231GLN      H 3578   4.649   5.345   3.933
  231GLN     CA 3579   4.720   5.336   3.744
  231GLN     HA 3580   4.676   5.309   3.648
  231GLN     CB 3581   4.760   5.482   3.743
  231GLN    HB2 3582   4.822   5.506   3.829
  231GLN    HB3 3583   4.835   5.498   3.665
  231GLN     CG 3584   4.643   5.582   3.740
  231GLN    HG2 3585   4.594   5.584   3.642
  231GLN    HG3 3586   4.566   5.559   3.813
  231GLN     CD 3587   4.696   5.721   3.767
  231GLN    OE1 3588   4.704   5.805   3.679
  231GLN    NE2 3589   4.733   5.747   3.888
  231GLN   HE21 3590   4.762   5.840   3.912
  231GLN   HE22 3591   4.715   5.677   3.958
  231GLN      C 3592   4.846   5.243   3.770
  231GLN      O 3593   4.913   5.256   3.876
  232GLH      N 3594   4.882   5.159   3.671
  232GLH      H 3595   4.835   5.162   3.581
  232GLH     CA 3596   5.001   5.078   3.679
  232GLH     HA 3597   5.003   5.033   3.778
  232GLH     CB 3598   4.984   4.971   3.576
  232GLH    HB2 3599   4.883   4.932   3.587
  232GLH    HB3 3600   5.005   5.004   3.475
  232GLH     CG 3601   5.068   4.845   3.592
  232GLH    HG2 3602   5.095   4.820   3.695
  232GLH    HG3 3603   5.018   4.765   3.537
  232GLH     CD 3604   5.203   4.864   3.524
  232GLH    OE1 3605   5.299   4.915   3.581
  232GLH    OE2 3606   5.209   4.830   3.389
  232GLH    HE2 3607   5.127   4.787   3.362
  232GLH      C 3608   5.127   5.161   3.653
  232GLH      O 3609   5.154   5.195   3.539
  233VAL      N 3610   5.206   5.178   3.761
  233VAL      H 3611   5.171   5.168   3.855
  233VAL     CA 3612   5.346   5.234   3.761
  233VAL     HA 3613   5.369   5.236   3.655
  233VAL     CB 3614   5.343   5.375   3.811
  233VAL     HB 3615   5.289   5.374   3.906
  233VAL    CG1 3616   5.486   5.440   3.831
  233VAL   HG11 3617   5.478   5.542   3.868
  233VAL   HG12 3618   5.541   5.385   3.908
  233VAL   HG13 3619   5.546   5.438   3.740
  233VAL    CG2 3620   5.266   5.473   3.716
  233VAL   HG21 3621   5.309   5.480   3.616
  233VAL   HG22 3622   5.163   5.446   3.697
  233VAL   HG23 3623   5.264   5.570   3.766
  233VAL      C 3624   5.433   5.144   3.844
  233VAL      O 3625   5.418   5.136   3.966
  234ILE      N 3626   5.537   5.084   3.786
  234ILE      H 3627   5.547   5.112   3.689
  234ILE     CA 3628   5.650   5.024   3.854
  234ILE     HA 3629   5.618   4.969   3.942
  234ILE     CB 3630   5.721   4.925   3.760
  234ILE     HB 3631   5.741   4.975   3.665
  234ILE    CG2 3632   5.858   4.860   3.807
  234ILE   HG21 3633   5.938   4.926   3.840
  234ILE   HG22 3634   5.843   4.790   3.889
  234ILE   HG23 3635   5.896   4.816   3.715
  234ILE    CG1 3636   5.629   4.805   3.738
  234ILE   HG12 3637   5.618   4.749   3.831
  234ILE   HG13 3638   5.527   4.840   3.721
  234ILE    CD1 3639   5.671   4.712   3.623
  234ILE   HD11 3640   5.743   4.639   3.659
  234ILE   HD12 3641   5.586   4.659   3.580
  234ILE   HD13 3642   5.718   4.771   3.544
  234ILE      C 3643   5.743   5.135   3.899
  234ILE      O 3644   5.784   5.220   3.825
  235ASP      N 3645   5.766   5.139   4.035
  235ASP      H 3646   5.711   5.080   4.095
  235ASP     CA 3647   5.861   5.225   4.100
  235ASP     HA 3648   5.928   5.270   4.027
  235ASP     CB 3649   5.785   5.349   4.146
  235ASP    HB2 3650   5.752   5.398   4.055
  235ASP    HB3 3651   5.693   5.316   4.193
  235ASP     CG 3652   5.864   5.449   4.230
  235ASP    OD1 3653   5.959   5.509   4.177
  235ASP    OD2 3654   5.830   5.464   4.354
  235ASP      C 3655   5.927   5.155   4.215
  235ASP      O 3656   5.866   5.146   4.316
  236LEU      N 3657   6.055   5.122   4.203
  236LEU      H 3658   6.095   5.129   4.110
  236LEU     CA 3659   6.135   5.042   4.292
  236LEU     HA 3660   6.072   5.005   4.373
  236LEU     CB 3661   6.180   4.907   4.224
  236LEU    HB2 3662   6.247   4.935   4.142
  236LEU    HB3 3663   6.230   4.857   4.307
  236LEU     CG 3664   6.070   4.810   4.180
  236LEU     HG 3665   5.999   4.873   4.126
  236LEU    CD1 3666   6.122   4.695   4.092
  236LEU   HD11 3667   6.158   4.732   3.996
  236LEU   HD12 3668   6.199   4.648   4.153
  236LEU   HD13 3669   6.041   4.626   4.068
  236LEU    CD2 3670   5.987   4.757   4.296
  236LEU   HD21 3671   6.051   4.723   4.377
  236LEU   HD22 3672   5.924   4.832   4.343
  236LEU   HD23 3673   5.922   4.673   4.270
  236LEU      C 3674   6.237   5.126   4.370
  236LEU      O 3675   6.285   5.071   4.471
  237GLY      N 3676   6.267   5.242   4.320
  237GLY      H 3677   6.232   5.263   4.228
  237GLY     CA 3678   6.356   5.331   4.399
  237GLY    HA2 3679   6.318   5.325   4.501
  237GLY    HA3 3680   6.454   5.284   4.405
  237GLY      C 3681   6.366   5.470   4.348
  237GLY      O 3682   6.281   5.512   4.268
  238GLY      N 3683   6.459   5.548   4.404
  238GLY      H 3684   6.526   5.508   4.469
  238GLY     CA 3685   6.463   5.693   4.388
  238GLY    HA2 3686   6.360   5.727   4.397
  238GLY    HA3 3687   6.524   5.742   4.464
  238GLY      C 3688   6.518   5.734   4.253
  238GLY      O 3689   6.643   5.720   4.227
  239GLU      N 3690   6.432   5.792   4.171
  239GLU      H 3691   6.339   5.814   4.204
  239GLU     CA 3692   6.467   5.830   4.034
  239GLU     HA 3693   6.574   5.846   4.029
  239GLU     CB 3694   6.433   5.707   3.944
  239GLU    HB2 3695   6.482   5.627   3.999
  239GLU    HB3 3696   6.326   5.697   3.926
  239GLU     CG 3697   6.502   5.701   3.803
  239GLU    HG2 3698   6.468   5.606   3.760
  239GLU    HG3 3699   6.469   5.779   3.736
  239GLU     CD 3700   6.658   5.694   3.793
  239GLU    OE1 3701   6.718   5.596   3.847
  239GLU    OE2 3702   6.722   5.781   3.737
  239GLU      C 3703   6.388   5.953   3.989
  239GLU      O 3704   6.278   5.971   4.043
  240PRO      N 3705   6.429   6.037   3.894
  240PRO     CD 3706   6.568   6.066   3.863
  240PRO    HD2 3707   6.597   6.000   3.781
  240PRO    HD3 3708   6.646   6.049   3.936
  240PRO     CG 3709   6.579   6.208   3.813
  240PRO    HG2 3710   6.659   6.215   3.739
  240PRO    HG3 3711   6.600   6.272   3.899
  240PRO     CB 3712   6.446   6.232   3.744
  240PRO    HB2 3713   6.446   6.186   3.645
  240PRO    HB3 3714   6.425   6.339   3.748
  240PRO     CA 3715   6.348   6.149   3.833
  240PRO     HA 3716   6.323   6.212   3.918
  240PRO      C 3717   6.219   6.122   3.769
  240PRO      O 3718   6.168   6.211   3.697
  241ILE      N 3719   6.167   6.004   3.793
  241ILE      H 3720   6.214   5.944   3.860
  241ILE     CA 3721   6.039   5.951   3.736
  241ILE     HA 3722   5.973   6.033   3.707
  241ILE     CB 3723   6.061   5.879   3.606
  241ILE     HB 3724   6.123   5.942   3.544
  241ILE    CG2 3725   6.140   5.748   3.620
  241ILE   HG21 3726   6.065   5.673   3.644
  241ILE   HG22 3727   6.190   5.732   3.524
  241ILE   HG23 3728   6.213   5.758   3.700
  241ILE    CG1 3729   5.939   5.846   3.523
  241ILE   HG12 3730   5.877   5.765   3.561
  241ILE   HG13 3731   5.882   5.939   3.510
  241ILE    CD1 3732   5.967   5.812   3.375
  241ILE   HD11 3733   6.026   5.895   3.338
  241ILE   HD12 3734   6.014   5.713   3.375
  241ILE   HD13 3735   5.875   5.803   3.317
  241ILE      C 3736   5.977   5.870   3.849
  241ILE      O 3737   6.038   5.782   3.910
  242LYS      N 3738   5.855   5.913   3.896
  242LYS      H 3739   5.811   5.990   3.849
  242LYS     CA 3740   5.802   5.874   4.033
  242LYS     HA 3741   5.845   5.776   4.050
  242LYS     CB 3742   5.850   5.978   4.132
  242LYS    HB2 3743   5.803   5.950   4.226
  242LYS    HB3 3744   5.958   5.971   4.148
  242LYS     CG 3745   5.817   6.127   4.102
  242LYS    HG2 3746   5.822   6.152   3.996
  242LYS    HG3 3747   5.713   6.146   4.129
  242LYS     CD 3748   5.909   6.224   4.183
  242LYS    HD2 3749   5.906   6.193   4.288
  242LYS    HD3 3750   6.012   6.208   4.150
  242LYS     CE 3751   5.856   6.369   4.162
  242LYS    HE2 3752   5.753   6.365   4.197
  242LYS    HE3 3753   5.914   6.440   4.220
  242LYS     NZ 3754   5.856   6.410   4.024
  242LYS    HZ1 3755   5.799   6.349   3.968
  242LYS    HZ2 3756   5.804   6.497   4.023
  242LYS    HZ3 3757   5.949   6.422   3.987
  242LYS      C 3758   5.650   5.867   4.042
  242LYS      O 3759   5.581   5.940   3.971
  243SER      N 3760   5.593   5.792   4.141
  243SER      H 3761   5.644   5.765   4.224
  243SER     CA 3762   5.449   5.766   4.142
  243SER     HA 3763   5.409   5.738   4.045
  243SER     CB 3764   5.430   5.637   4.223
  243SER    HB2 3765   5.447   5.648   4.330
  243SER    HB3 3766   5.326   5.603   4.219
  243SER     OG 3767   5.516   5.541   4.171
  243SER     HG 3768   5.472   5.457   4.188
  243SER      C 3769   5.369   5.886   4.192
  243SER      O 3770   5.253   5.899   4.161
  244SER      N 3771   5.429   5.975   4.270
  244SER      H 3772   5.528   5.969   4.290
  244SER     CA 3773   5.357   6.095   4.314
  244SER     HA 3774   5.264   6.052   4.351
  244SER     CB 3775   5.433   6.162   4.429
  244SER    HB2 3776   5.380   6.244   4.479
  244SER    HB3 3777   5.454   6.094   4.511
  244SER     OG 3778   5.555   6.221   4.380
  244SER     HG 3779   5.613   6.227   4.456
  244SER      C 3780   5.303   6.185   4.209
  244SER      O 3781   5.192   6.234   4.225
  245ASP      N 3782   5.367   6.185   4.094
  245ASP      H 3783   5.451   6.129   4.085
  245ASP     CA 3784   5.320   6.274   3.982
  245ASP     HA 3785   5.301   6.371   4.027
  245ASP     CB 3786   5.420   6.286   3.870
  245ASP    HB2 3787   5.430   6.195   3.812
  245ASP    HB3 3788   5.376   6.360   3.804
  245ASP     CG 3789   5.549   6.352   3.915
  245ASP    OD1 3790   5.552   6.454   3.995
  245ASP    OD2 3791   5.657   6.307   3.859
  245ASP      C 3792   5.182   6.230   3.930
  245ASP      O 3793   5.107   6.304   3.873
  246TYR      N 3794   5.151   6.105   3.957
  246TYR      H 3795   5.219   6.048   4.005
  246TYR     CA 3796   5.019   6.042   3.920
  246TYR     HA 3797   4.983   6.107   3.840
  246TYR     CB 3798   5.039   5.902   3.869
  246TYR    HB2 3799   5.064   5.833   3.949
  246TYR    HB3 3800   4.938   5.874   3.838
  246TYR     CG 3801   5.133   5.886   3.748
  246TYR    CD1 3802   5.275   5.905   3.766
  246TYR    HD1 3803   5.325   5.912   3.862
  246TYR    CE1 3804   5.363   5.889   3.654
  246TYR    HE1 3805   5.469   5.893   3.670
  246TYR     CZ 3806   5.315   5.856   3.526
  246TYR     OH 3807   5.396   5.831   3.417
  246TYR     HH 3808   5.342   5.804   3.343
  246TYR    CE2 3809   5.176   5.836   3.507
  246TYR    HE2 3810   5.144   5.801   3.410
  246TYR    CD2 3811   5.087   5.851   3.616
  246TYR    HD2 3812   4.982   5.842   3.593
  246TYR      C 3813   4.903   6.049   4.024
  246TYR      O 3814   4.787   6.020   3.990
  247PHE      N 3815   4.924   6.084   4.153
  247PHE      H 3816   5.021   6.105   4.171
  247PHE     CA 3817   4.818   6.088   4.257
  247PHE     HA 3818   4.769   5.992   4.272
  247PHE     CB 3819   4.873   6.137   4.394
  247PHE    HB2 3820   4.919   6.234   4.376
  247PHE    HB3 3821   4.789   6.154   4.462
  247PHE     CG 3822   4.989   6.055   4.449
  247PHE    CD1 3823   5.006   5.924   4.414
  247PHE    HD1 3824   4.942   5.883   4.338
  247PHE    CE1 3825   5.104   5.839   4.476
  247PHE    HE1 3826   5.115   5.735   4.448
  247PHE     CZ 3827   5.193   5.903   4.559
  247PHE     HZ 3828   5.275   5.843   4.593
  247PHE    CE2 3829   5.171   6.033   4.604
  247PHE    HE2 3830   5.238   6.088   4.668
  247PHE    CD2 3831   5.070   6.111   4.544
  247PHE    HD2 3832   5.064   6.212   4.582
  247PHE      C 3833   4.698   6.179   4.230
  247PHE      O 3834   4.584   6.150   4.259
  248GLY      N 3835   4.721   6.287   4.159
  248GLY      H 3836   4.815   6.297   4.124
  248GLY     CA 3837   4.620   6.384   4.102
  248GLY    HA2 3838   4.554   6.437   4.170
  248GLY    HA3 3839   4.689   6.458   4.061
  248GLY      C 3840   4.520   6.332   3.990
  248GLY      O 3841   4.430   6.402   3.955
  249ASN      N 3842   4.548   6.213   3.939
  249ASN      H 3843   4.626   6.158   3.974
  249ASN     CA 3844   4.454   6.139   3.850
  249ASN     HA 3845   4.387   6.210   3.803
  249ASN     CB 3846   4.541   6.074   3.749
  249ASN    HB2 3847   4.607   6.005   3.802
  249ASN    HB3 3848   4.480   6.026   3.671
  249ASN     CG 3849   4.612   6.173   3.663
  249ASN    OD1 3850   4.566   6.282   3.631
  249ASN    ND2 3851   4.730   6.138   3.615
  249ASN   HD21 3852   4.762   6.207   3.549
  249ASN   HD22 3853   4.769   6.046   3.629
  249ASN      C 3854   4.382   6.033   3.938
  249ASN      O 3855   4.261   6.023   3.934
  250GLY      N 3856   4.452   5.952   4.017
  250GLY      H 3857   4.552   5.955   4.014
  250GLY     CA 3858   4.382   5.848   4.085
  250GLY    HA2 3859   4.307   5.889   4.152
  250GLY    HA3 3860   4.322   5.780   4.025
  250GLY      C 3861   4.483   5.762   4.169
  250GLY      O 3862   4.591   5.805   4.201
  251ARG      N 3863   4.435   5.642   4.209
  251ARG      H 3864   4.343   5.612   4.180
  251ARG     CA 3865   4.526   5.552   4.287
  251ARG     HA 3866   4.588   5.614   4.351
  251ARG     CB 3867   4.454   5.426   4.360
  251ARG    HB2 3868   4.379   5.387   4.291
  251ARG    HB3 3869   4.527   5.350   4.386
  251ARG     CG 3870   4.379   5.484   4.480
  251ARG    HG2 3871   4.453   5.512   4.555
  251ARG    HG3 3872   4.333   5.575   4.443
  251ARG     CD 3873   4.293   5.370   4.538
  251ARG    HD2 3874   4.229   5.339   4.455
  251ARG    HD3 3875   4.352   5.286   4.574
  251ARG     NE 3876   4.205   5.425   4.647
  251ARG     HE 3877   4.122   5.475   4.617
  251ARG     CZ 3878   4.238   5.431   4.776
  251ARG    NH1 3879   4.342   5.376   4.834
  251ARG   HH11 3880   4.412   5.319   4.789
  251ARG   HH12 3881   4.340   5.386   4.935
  251ARG    NH2 3882   4.161   5.492   4.860
  251ARG   HH21 3883   4.087   5.551   4.824
  251ARG   HH22 3884   4.178   5.485   4.959
  251ARG      C 3885   4.637   5.500   4.192
  251ARG      O 3886   4.632   5.511   4.070
  252VAL      N 3887   4.741   5.445   4.255
  252VAL      H 3888   4.739   5.452   4.356
  252VAL     CA 3889   4.865   5.390   4.195
  252VAL     HA 3890   4.844   5.378   4.088
  252VAL     CB 3891   4.990   5.486   4.200
  252VAL     HB 3892   5.040   5.475   4.296
  252VAL    CG1 3893   5.093   5.447   4.094
  252VAL   HG11 3894   5.137   5.347   4.098
  252VAL   HG12 3895   5.050   5.450   3.994
  252VAL   HG13 3896   5.179   5.514   4.088
  252VAL    CG2 3897   4.946   5.631   4.180
  252VAL   HG21 3898   5.031   5.698   4.196
  252VAL   HG22 3899   4.904   5.652   4.082
  252VAL   HG23 3900   4.878   5.663   4.258
  252VAL      C 3901   4.897   5.247   4.254
  252VAL      O 3902   4.875   5.232   4.373
  253THR      N 3903   4.945   5.147   4.177
  253THR      H 3904   4.970   5.172   4.082
  253THR     CA 3905   5.005   5.024   4.223
  253THR     HA 3906   4.931   4.961   4.271
  253THR     CB 3907   5.046   4.939   4.100
  253THR     HB 3908   5.100   4.852   4.137
  253THR    CG2 3909   4.918   4.904   4.013
  253THR   HG21 3910   4.947   4.838   3.931
  253THR   HG22 3911   4.862   4.838   4.079
  253THR   HG23 3912   4.868   4.995   3.980
  253THR    OG1 3913   5.134   5.007   4.022
  253THR    HG1 3914   5.216   5.020   4.071
  253THR      C 3915   5.131   5.048   4.312
  253THR      O 3916   5.216   5.128   4.279
  254GLU      N 3917   5.145   4.982   4.422
  254GLU      H 3918   5.064   4.929   4.450
  254GLU     CA 3919   5.272   4.955   4.490
  254GLU     HA 3920   5.347   5.015   4.439
  254GLU     CB 3921   5.260   4.992   4.635
  254GLU    HB2 3922   5.214   5.090   4.651
  254GLU    HB3 3923   5.193   4.915   4.674
  254GLU     CG 3924   5.396   4.984   4.708
  254GLU    HG2 3925   5.374   5.013   4.811
  254GLU    HG3 3926   5.429   4.880   4.715
  254GLU     CD 3927   5.508   5.068   4.651
  254GLU    OE1 3928   5.578   5.020   4.562
  254GLU    OE2 3929   5.516   5.179   4.706
  254GLU      C 3930   5.324   4.809   4.467
  254GLU      O 3931   5.255   4.718   4.513
  255PHE      N 3932   5.441   4.801   4.410
  255PHE      H 3933   5.491   4.886   4.390
  255PHE     CA 3934   5.516   4.678   4.380
  255PHE     HA 3935   5.451   4.590   4.382
  255PHE     CB 3936   5.576   4.680   4.234
  255PHE    HB2 3937   5.644   4.764   4.227
  255PHE    HB3 3938   5.638   4.590   4.235
  255PHE     CG 3939   5.475   4.665   4.119
  255PHE    CD1 3940   5.427   4.779   4.058
  255PHE    HD1 3941   5.477   4.873   4.075
  255PHE    CE1 3942   5.340   4.773   3.955
  255PHE    HE1 3943   5.305   4.862   3.905
  255PHE     CZ 3944   5.298   4.647   3.912
  255PHE     HZ 3945   5.226   4.640   3.832
  255PHE    CE2 3946   5.334   4.526   3.967
  255PHE    HE2 3947   5.313   4.428   3.929
  255PHE    CD2 3948   5.426   4.540   4.073
  255PHE    HD2 3949   5.451   4.452   4.130
  255PHE      C 3950   5.627   4.648   4.483
  255PHE      O 3951   5.666   4.533   4.512
  256LYS      N 3952   5.693   4.751   4.539
  256LYS      H 3953   5.672   4.843   4.503
  256LYS     CA 3954   5.798   4.734   4.645
  256LYS     HA 3955   5.885   4.690   4.596
  256LYS     CB 3956   5.838   4.880   4.692
  256LYS    HB2 3957   5.749   4.929   4.732
  256LYS    HB3 3958   5.917   4.878   4.767
  256LYS     CG 3959   5.897   4.971   4.580
  256LYS    HG2 3960   5.974   4.904   4.542
  256LYS    HG3 3961   5.819   4.994   4.507
  256LYS     CD 3962   5.963   5.101   4.632
  256LYS    HD2 3963   6.028   5.080   4.718
  256LYS    HD3 3964   6.022   5.140   4.549
  256LYS     CE 3965   5.861   5.203   4.676
  256LYS    HE2 3966   5.793   5.183   4.758
  256LYS    HE3 3967   5.919   5.295   4.690
  256LYS     NZ 3968   5.767   5.229   4.560
  256LYS    HZ1 3969   5.708   5.148   4.546
  256LYS    HZ2 3970   5.704   5.303   4.589
  256LYS    HZ3 3971   5.823   5.258   4.482
  256LYS      C 3972   5.749   4.667   4.765
  256LYS      O 3973   5.817   4.586   4.826
  257TYR      N 3974   5.619   4.692   4.803
  257TYR      H 3975   5.559   4.751   4.746
  257TYR     CA 3976   5.552   4.615   4.906
  257TYR     HA 3977   5.606   4.627   4.999
  257TYR     CB 3978   5.412   4.674   4.922
  257TYR    HB2 3979   5.410   4.778   4.957
  257TYR    HB3 3980   5.355   4.681   4.830
  257TYR     CG 3981   5.328   4.618   5.034
  257TYR    CD1 3982   5.279   4.485   5.018
  257TYR    HD1 3983   5.299   4.429   4.928
  257TYR    CE1 3984   5.215   4.415   5.128
  257TYR    HE1 3985   5.182   4.313   5.120
  257TYR     CZ 3986   5.175   4.485   5.239
  257TYR     OH 3987   5.106   4.430   5.342
  257TYR     HH 3988   5.070   4.496   5.402
  257TYR    CE2 3989   5.207   4.625   5.252
  257TYR    HE2 3990   5.175   4.681   5.338
  257TYR    CD2 3991   5.295   4.683   5.155
  257TYR    HD2 3992   5.337   4.782   5.165
  257TYR      C 3993   5.559   4.464   4.883
  257TYR      O 3994   5.583   4.376   4.970
  258GLY      N 3995   5.544   4.421   4.760
  258GLY      H 3996   5.524   4.493   4.693
  258GLY     CA 3997   5.532   4.278   4.727
  258GLY    HA2 3998   5.474   4.230   4.806
  258GLY    HA3 3999   5.484   4.262   4.631
  258GLY      C 4000   5.661   4.206   4.712
  258GLY      O 4001   5.686   4.097   4.770
  259ALA      N 4002   5.760   4.270   4.651
  259ALA      H 4003   5.737   4.361   4.612
  259ALA     CA 4004   5.898   4.230   4.643
  259ALA     HA 4005   5.902   4.133   4.594
  259ALA     CB 4006   5.981   4.332   4.564
  259ALA    HB1 4007   5.985   4.425   4.620
  259ALA    HB2 4008   6.085   4.302   4.549
  259ALA    HB3 4009   5.927   4.343   4.470
  259ALA      C 4010   5.955   4.199   4.782
  259ALA      O 4011   6.027   4.100   4.803
  260LYS      N 4012   5.932   4.289   4.886
  260LYS      H 4013   5.898   4.378   4.855
  260LYS     CA 4014   5.982   4.283   5.026
  260LYS     HA 4015   6.079   4.233   5.022
  260LYS     CB 4016   5.997   4.425   5.085
  260LYS    HB2 4017   6.067   4.475   5.018
  260LYS    HB3 4018   5.903   4.479   5.070
  260LYS     CG 4019   6.047   4.432   5.234
  260LYS    HG2 4020   6.040   4.532   5.276
  260LYS    HG3 4021   5.979   4.366   5.287
  260LYS     CD 4022   6.191   4.380   5.256
  260LYS    HD2 4023   6.220   4.356   5.358
  260LYS    HD3 4024   6.199   4.285   5.205
  260LYS     CE 4025   6.297   4.463   5.194
  260LYS    HE2 4026   6.254   4.505   5.103
  260LYS    HE3 4027   6.307   4.547   5.263
  260LYS     NZ 4028   6.428   4.391   5.171
  260LYS    HZ1 4029   6.501   4.459   5.156
  260LYS    HZ2 4030   6.456   4.338   5.253
  260LYS    HZ3 4031   6.413   4.336   5.088
  260LYS      C 4032   5.900   4.182   5.107
  260LYS      O 4033   5.961   4.104   5.177
  261LEU      N 4034   5.762   4.183   5.094
  261LEU      H 4035   5.713   4.250   5.036
  261LEU     CA 4036   5.680   4.084   5.163
  261LEU     HA 4037   5.702   4.107   5.268
  261LEU     CB 4038   5.533   4.104   5.150
  261LEU    HB2 4039   5.509   4.207   5.175
  261LEU    HB3 4040   5.511   4.069   5.049
  261LEU     CG 4041   5.454   4.020   5.253
  261LEU     HG 4042   5.455   3.913   5.234
  261LEU    CD1 4043   5.490   4.044   5.398
  261LEU   HD11 4044   5.505   4.150   5.417
  261LEU   HD12 4045   5.408   4.007   5.460
  261LEU   HD13 4046   5.578   3.983   5.418
  261LEU    CD2 4047   5.308   4.064   5.242
  261LEU   HD21 4048   5.302   4.170   5.267
  261LEU   HD22 4049   5.273   4.060   5.139
  261LEU   HD23 4050   5.240   4.009   5.307
  261LEU      C 4051   5.726   3.944   5.127
  261LEU      O 4052   5.731   3.861   5.219
  262GLY      N 4053   5.772   3.923   5.007
  262GLY      H 4054   5.777   4.001   4.943
  262GLY     CA 4055   5.823   3.795   4.961
  262GLY    HA2 4056   5.752   3.713   4.972
  262GLY    HA3 4057   5.843   3.809   4.855
  262GLY      C 4058   5.959   3.753   5.023
  262GLY      O 4059   5.972   3.642   5.061
  263THR      N 4060   6.060   3.843   5.025
  263THR      H 4061   6.058   3.933   4.981
  263THR     CA 4062   6.194   3.799   5.077
  263THR     HA 4063   6.224   3.702   5.035
  263THR     CB 4064   6.307   3.905   5.032
  263THR     HB 4065   6.399   3.869   5.079
  263THR    CG2 4066   6.327   3.904   4.883
  263THR   HG21 4067   6.410   3.968   4.853
  263THR   HG22 4068   6.343   3.803   4.846
  263THR   HG23 4069   6.237   3.948   4.839
  263THR    OG1 4070   6.292   4.034   5.082
  263THR    HG1 4071   6.372   4.054   5.132
  263THR      C 4072   6.204   3.782   5.230
  263THR      O 4073   6.289   3.713   5.275
  264VAL      N 4074   6.108   3.841   5.305
  264VAL      H 4075   6.035   3.889   5.255
  264VAL     CA 4076   6.096   3.828   5.448
  264VAL     HA 4077   6.199   3.839   5.483
  264VAL     CB 4078   6.016   3.953   5.496
  264VAL     HB 4079   5.926   3.961   5.436
  264VAL    CG1 4080   5.978   3.939   5.650
  264VAL   HG11 4081   5.927   4.028   5.686
  264VAL   HG12 4082   5.906   3.859   5.662
  264VAL   HG13 4083   6.070   3.923   5.706
  264VAL    CG2 4084   6.084   4.088   5.491
  264VAL   HG21 4085   6.022   4.160   5.544
  264VAL   HG22 4086   6.182   4.074   5.535
  264VAL   HG23 4087   6.091   4.122   5.387
  264VAL      C 4088   6.027   3.697   5.489
  264VAL      O 4089   6.053   3.649   5.597
  265ILE      N 4090   5.930   3.640   5.414
  265ILE      H 4091   5.899   3.696   5.336
  265ILE     CA 4092   5.854   3.512   5.446
  265ILE     HA 4093   5.862   3.498   5.554
  265ILE     CB 4094   5.710   3.534   5.410
  265ILE     HB 4095   5.706   3.568   5.307
  265ILE    CG2 4096   5.642   3.398   5.416
  265ILE   HG21 4097   5.683   3.339   5.334
  265ILE   HG22 4098   5.653   3.352   5.515
  265ILE   HG23 4099   5.535   3.404   5.398
  265ILE    CG1 4100   5.628   3.638   5.505
  265ILE   HG12 4101   5.631   3.590   5.603
  265ILE   HG13 4102   5.684   3.731   5.509
  265ILE    CD1 4103   5.488   3.662   5.445
  265ILE   HD11 4104   5.419   3.583   5.414
  265ILE   HD12 4105   5.426   3.708   5.522
  265ILE   HD13 4106   5.506   3.735   5.367
  265ILE      C 4107   5.924   3.396   5.388
  265ILE      O 4108   5.931   3.293   5.452
  266ARG      N 4109   5.983   3.416   5.273
  266ARG      H 4110   5.965   3.496   5.214
  266ARG     CA 4111   6.086   3.319   5.230
  266ARG     HA 4112   6.043   3.220   5.233
  266ARG     CB 4113   6.128   3.351   5.086
  266ARG    HB2 4114   6.158   3.455   5.077
  266ARG    HB3 4115   6.213   3.284   5.072
  266ARG     CG 4116   6.016   3.327   4.984
  266ARG    HG2 4117   5.995   3.220   4.987
  266ARG    HG3 4118   5.927   3.385   5.011
  266ARG     CD 4119   6.063   3.364   4.842
  266ARG    HD2 4120   6.121   3.457   4.837
  266ARG    HD3 4121   6.126   3.280   4.811
  266ARG     NE 4122   5.951   3.378   4.745
  266ARG     HE 4123   5.938   3.474   4.717
  266ARG     CZ 4124   5.880   3.277   4.684
  266ARG    NH1 4125   5.896   3.149   4.718
  266ARG   HH11 4126   5.953   3.123   4.797
  266ARG   HH12 4127   5.846   3.077   4.669
  266ARG    NH2 4128   5.806   3.311   4.592
  266ARG   HH21 4129   5.789   3.409   4.575
  266ARG   HH22 4130   5.732   3.251   4.559
  266ARG      C 4131   6.212   3.316   5.319
  266ARG      O 4132   6.287   3.218   5.320
  267LYS      N 4133   6.249   3.423   5.390
  267LYS      H 4134   6.185   3.499   5.370
  267LYS     CA 4135   6.358   3.457   5.478
  267LYS     HA 4136   6.335   3.555   5.518
  267LYS     CB 4137   6.346   3.373   5.602
  267LYS    HB2 4138   6.364   3.270   5.574
  267LYS    HB3 4139   6.429   3.388   5.670
  267LYS     CG 4140   6.206   3.365   5.666
  267LYS    HG2 4141   6.163   3.463   5.687
  267LYS    HG3 4142   6.136   3.313   5.601
  267LYS     CD 4143   6.202   3.293   5.801
  267LYS    HD2 4144   6.284   3.325   5.865
  267LYS    HD3 4145   6.109   3.313   5.854
  267LYS     CE 4146   6.219   3.139   5.777
  267LYS    HE2 4147   6.155   3.099   5.698
  267LYS    HE3 4148   6.317   3.119   5.735
  267LYS     NZ 4149   6.223   3.057   5.900
  267LYS    HZ1 4150   6.135   3.069   5.948
  267LYS    HZ2 4151   6.237   2.958   5.886
  267LYS    HZ3 4152   6.288   3.090   5.970
  267LYS      C 4153   6.500   3.456   5.408
  267LYS      O 4154   6.587   3.390   5.459
  268TRP      N 4155   6.505   3.524   5.296
  268TRP      H 4156   6.425   3.581   5.273
  268TRP     CA 4157   6.625   3.542   5.210
  268TRP     HA 4158   6.680   3.448   5.205
  268TRP     CB 4159   6.584   3.579   5.067
  268TRP    HB2 4160   6.510   3.659   5.075
  268TRP    HB3 4161   6.671   3.624   5.019
  268TRP     CG 4162   6.529   3.473   4.983
  268TRP    CD1 4163   6.510   3.343   5.022
  268TRP    HD1 4164   6.527   3.306   5.123
  268TRP    NE1 4165   6.441   3.275   4.931
  268TRP    HE1 4166   6.414   3.178   4.940
  268TRP    CE2 4167   6.422   3.350   4.815
  268TRP    CZ2 4168   6.383   3.321   4.681
  268TRP    HZ2 4169   6.353   3.218   4.666
  268TRP    CH2 4170   6.399   3.417   4.580
  268TRP    HH2 4171   6.371   3.391   4.479
  268TRP    CZ3 4172   6.441   3.547   4.617
  268TRP    HZ3 4173   6.459   3.618   4.538
  268TRP    CE3 4174   6.474   3.578   4.751
  268TRP    HE3 4175   6.525   3.669   4.777
  268TRP    CD2 4176   6.478   3.480   4.847
  268TRP      C 4177   6.714   3.654   5.266
  268TRP      O 4178   6.669   3.750   5.323
  269ASN      N 4179   6.846   3.637   5.241
  269ASN      H 4180   6.870   3.555   5.188
  269ASN     CA 4181   6.945   3.722   5.305
  269ASN     HA 4182   7.040   3.669   5.300
  269ASN     CB 4183   6.954   3.849   5.224
  269ASN    HB2 4184   6.955   3.808   5.123
  269ASN    HB3 4185   6.874   3.918   5.252
  269ASN     CG 4186   7.085   3.919   5.247
  269ASN    OD1 4187   7.175   3.877   5.321
  269ASN    ND2 4188   7.102   4.038   5.197
  269ASN   HD21 4189   7.179   4.098   5.219
  269ASN   HD22 4190   7.040   4.077   5.127
  269ASN      C 4191   6.929   3.735   5.454
  269ASN      O 4192   6.959   3.839   5.509
  270GLY      N 4193   6.880   3.629   5.518
  270GLY      H 4194   6.859   3.543   5.470
  270GLY     CA 4195   6.846   3.638   5.657
  270GLY    HA2 4196   6.841   3.539   5.700
  270GLY    HA3 4197   6.932   3.671   5.714
  270GLY      C 4198   6.735   3.734   5.699
  270GLY      O 4199   6.734   3.779   5.809
  271GLU      N 4200   6.643   3.776   5.609
  271GLU      H 4201   6.640   3.735   5.517
  271GLU     CA 4202   6.541   3.881   5.639
  271GLU     HA 4203   6.580   3.960   5.705
  271GLU     CB 4204   6.472   3.956   5.514
  271GLU    HB2 4205   6.439   3.885   5.439
  271GLU    HB3 4206   6.396   4.025   5.550
  271GLU     CG 4207   6.574   4.048   5.445
  271GLU    HG2 4208   6.624   4.096   5.529
  271GLU    HG3 4209   6.648   3.987   5.393
  271GLU     CD 4210   6.512   4.146   5.351
  271GLU    OE1 4211   6.515   4.134   5.227
  271GLU    OE2 4212   6.452   4.242   5.404
  271GLU      C 4213   6.436   3.818   5.726
  271GLU      O 4214   6.396   3.706   5.696
  272LYS      N 4215   6.384   3.889   5.828
  272LYS      H 4216   6.407   3.987   5.831
  272LYS     CA 4217   6.297   3.834   5.935
  272LYS     HA 4218   6.256   3.744   5.889
  272LYS     CB 4219   6.385   3.805   6.053
  272LYS    HB2 4220   6.320   3.777   6.136
  272LYS    HB3 4221   6.458   3.725   6.043
  272LYS     CG 4222   6.461   3.932   6.106
  272LYS    HG2 4223   6.564   3.949   6.073
  272LYS    HG3 4224   6.408   4.024   6.080
  272LYS     CD 4225   6.466   3.932   6.258
  272LYS    HD2 4226   6.361   3.938   6.287
  272LYS    HD3 4227   6.527   3.849   6.295
  272LYS     CE 4228   6.529   4.063   6.304
  272LYS    HE2 4229   6.615   4.089   6.242
  272LYS    HE3 4230   6.462   4.148   6.291
  272LYS     NZ 4231   6.578   4.072   6.443
  272LYS    HZ1 4232   6.635   3.994   6.474
  272LYS    HZ2 4233   6.635   4.155   6.451
  272LYS    HZ3 4234   6.496   4.081   6.502
  272LYS      C 4235   6.183   3.931   5.979
  272LYS      O 4236   6.190   4.052   5.963
  273MET      N 4237   6.073   3.873   6.023
  273MET      H 4238   6.067   3.772   6.032
  273MET     CA 4239   5.946   3.937   6.034
  273MET     HA 4240   5.926   4.000   5.948
  273MET     CB 4241   5.832   3.826   6.054
  273MET    HB2 4242   5.855   3.740   5.991
  273MET    HB3 4243   5.837   3.798   6.159
  273MET     CG 4244   5.693   3.872   6.017
  273MET    HG2 4245   5.656   3.941   6.093
  273MET    HG3 4246   5.692   3.921   5.919
  273MET     SD 4247   5.576   3.732   6.008
  273MET     CE 4248   5.458   3.806   5.900
  273MET    HE1 4249   5.498   3.833   5.803
  273MET    HE2 4250   5.365   3.750   5.888
  273MET    HE3 4251   5.438   3.905   5.941
  273MET      C 4252   5.929   4.044   6.145
  273MET      O 4253   5.847   4.138   6.130
  274SER      N 4254   6.007   4.040   6.254
  274SER      H 4255   6.063   3.956   6.261
  274SER     CA 4256   5.992   4.126   6.374
  274SER     HA 4257   5.888   4.122   6.404
  274SER     CB 4258   6.078   4.090   6.494
  274SER    HB2 4259   6.057   4.163   6.572
  274SER    HB3 4260   6.054   3.991   6.532
  274SER     OG 4261   6.213   4.109   6.455
  274SER     HG 4262   6.254   4.170   6.517
  274SER      C 4263   6.020   4.275   6.339
  274SER      O 4264   5.982   4.362   6.412
  275TYR      N 4265   6.076   4.307   6.222
  275TYR      H 4266   6.115   4.232   6.166
  275TYR     CA 4267   6.091   4.437   6.160
  275TYR     HA 4268   6.130   4.507   6.233
  275TYR     CB 4269   6.184   4.434   6.044
  275TYR    HB2 4270   6.139   4.361   5.976
  275TYR    HB3 4271   6.191   4.526   5.985
  275TYR     CG 4272   6.326   4.396   6.080
  275TYR    CD1 4273   6.394   4.445   6.194
  275TYR    HD1 4274   6.340   4.508   6.263
  275TYR    CE1 4275   6.530   4.419   6.209
  275TYR    HE1 4276   6.588   4.466   6.287
  275TYR     CZ 4277   6.597   4.333   6.114
  275TYR     OH 4278   6.732   4.326   6.123
  275TYR     HH 4279   6.769   4.276   6.050
  275TYR    CE2 4280   6.529   4.274   6.005
  275TYR    HE2 4281   6.582   4.223   5.926
  275TYR    CD2 4282   6.396   4.312   5.991
  275TYR    HD2 4283   6.336   4.270   5.912
  275TYR      C 4284   5.958   4.488   6.106
  275TYR      O 4285   5.946   4.610   6.070
  276LEU      N 4286   5.856   4.411   6.083
  276LEU      H 4287   5.858   4.312   6.102
  276LEU     CA 4288   5.726   4.462   6.035
  276LEU     HA 4289   5.742   4.542   5.962
  276LEU     CB 4290   5.651   4.347   5.955
  276LEU    HB2 4291   5.629   4.265   6.024
  276LEU    HB3 4292   5.565   4.399   5.914
  276LEU     CG 4293   5.728   4.283   5.836
  276LEU     HG 4294   5.814   4.228   5.875
  276LEU    CD1 4295   5.643   4.178   5.755
  276LEU   HD11 4296   5.566   4.226   5.695
  276LEU   HD12 4297   5.702   4.128   5.678
  276LEU   HD13 4298   5.590   4.106   5.818
  276LEU    CD2 4299   5.784   4.397   5.744
  276LEU   HD21 4300   5.710   4.476   5.739
  276LEU   HD22 4301   5.885   4.426   5.773
  276LEU   HD23 4302   5.786   4.362   5.641
  276LEU      C 4303   5.642   4.532   6.148
  276LEU      O 4304   5.530   4.573   6.126
  277LYS      N 4305   5.705   4.563   6.265
  277LYS      H 4306   5.802   4.538   6.280
  277LYS     CA 4307   5.655   4.634   6.386
  277LYS     HA 4308   5.587   4.564   6.435
  277LYS     CB 4309   5.761   4.659   6.488
  277LYS    HB2 4310   5.821   4.569   6.505
  277LYS    HB3 4311   5.831   4.719   6.430
  277LYS     CG 4312   5.719   4.731   6.616
  277LYS    HG2 4313   5.729   4.837   6.593
  277LYS    HG3 4314   5.615   4.702   6.633
  277LYS     CD 4315   5.807   4.694   6.742
  277LYS    HD2 4316   5.795   4.587   6.762
  277LYS    HD3 4317   5.910   4.720   6.718
  277LYS     CE 4318   5.746   4.775   6.858
  277LYS    HE2 4319   5.640   4.749   6.863
  277LYS    HE3 4320   5.801   4.746   6.947
  277LYS     NZ 4321   5.752   4.924   6.842
  277LYS    HZ1 4322   5.721   4.961   6.753
  277LYS    HZ2 4323   5.705   4.969   6.918
  277LYS    HZ3 4324   5.850   4.950   6.848
  277LYS      C 4325   5.576   4.765   6.347
  277LYS      O 4326   5.469   4.794   6.399
  278ASN      N 4327   5.633   4.849   6.257
  278ASN      H 4328   5.723   4.840   6.211
  278ASN     CA 4329   5.574   4.978   6.215
  278ASN     HA 4330   5.474   4.988   6.256
  278ASN     CB 4331   5.658   5.089   6.281
  278ASN    HB2 4332   5.675   5.051   6.382
  278ASN    HB3 4333   5.757   5.092   6.235
  278ASN     CG 4334   5.592   5.227   6.281
  278ASN    OD1 4335   5.478   5.240   6.238
  278ASN    ND2 4336   5.671   5.331   6.304
  278ASN   HD21 4337   5.625   5.421   6.299
  278ASN   HD22 4338   5.771   5.318   6.313
  278ASN      C 4339   5.568   4.986   6.059
  278ASN      O 4340   5.619   5.072   5.984
  279TRP      N 4341   5.497   4.885   6.000
  279TRP      H 4342   5.456   4.819   6.064
  279TRP     CA 4343   5.477   4.872   5.853
  279TRP     HA 4344   5.567   4.902   5.798
  279TRP     CB 4345   5.471   4.724   5.830
  279TRP    HB2 4346   5.552   4.664   5.871
  279TRP    HB3 4347   5.384   4.688   5.884
  279TRP     CG 4348   5.448   4.677   5.688
  279TRP    CD1 4349   5.336   4.621   5.637
  279TRP    HD1 4350   5.247   4.625   5.699
  279TRP    NE1 4351   5.352   4.579   5.511
  279TRP    HE1 4352   5.282   4.522   5.465
  279TRP    CE2 4353   5.489   4.582   5.480
  279TRP    CZ2 4354   5.560   4.540   5.371
  279TRP    HZ2 4355   5.507   4.501   5.285
  279TRP    CH2 4356   5.695   4.570   5.362
  279TRP    HH2 4357   5.754   4.527   5.282
  279TRP    CZ3 4358   5.766   4.627   5.471
  279TRP    HZ3 4359   5.874   4.618   5.475
  279TRP    CE3 4360   5.686   4.668   5.581
  279TRP    HE3 4361   5.720   4.721   5.668
  279TRP    CD2 4362   5.546   4.653   5.586
  279TRP      C 4363   5.355   4.953   5.804
  279TRP      O 4364   5.268   4.985   5.885
  280GLY      N 4365   5.366   4.989   5.676
  280GLY      H 4366   5.444   4.970   5.615
  280GLY     CA 4367   5.271   5.086   5.614
  280GLY    HA2 4368   5.192   5.034   5.559
  280GLY    HA3 4369   5.223   5.152   5.686
  280GLY      C 4370   5.346   5.184   5.532
  280GLY      O 4371   5.461   5.156   5.491
  281GLU      N 4372   5.297   5.309   5.504
  281GLU      H 4373   5.208   5.333   5.546
  281GLU     CA 4374   5.358   5.404   5.402
  281GLU     HA 4375   5.390   5.342   5.318
  281GLU     CB 4376   5.253   5.503   5.353
  281GLU    HB2 4377   5.302   5.571   5.283
  281GLU    HB3 4378   5.182   5.457   5.284
  281GLU     CG 4379   5.181   5.591   5.454
  281GLU    HG2 4380   5.255   5.620   5.528
  281GLU    HG3 4381   5.142   5.676   5.398
  281GLU     CD 4382   5.061   5.513   5.510
  281GLU    OE1 4383   4.959   5.500   5.438
  281GLU    OE2 4384   5.075   5.464   5.625
  281GLU      C 4385   5.481   5.469   5.459
  281GLU      O 4386   5.572   5.504   5.382
  282GLY      N 4387   5.494   5.487   5.589
  282GLY      H 4388   5.412   5.490   5.647
  282GLY     CA 4389   5.624   5.538   5.643
  282GLY    HA2 4390   5.639   5.642   5.613
  282GLY    HA3 4391   5.618   5.532   5.752
  282GLY      C 4392   5.758   5.457   5.617
  282GLY      O 4393   5.865   5.505   5.652
  283TRP      N 4394   5.756   5.341   5.551
  283TRP      H 4395   5.666   5.296   5.541
  283TRP     CA 4396   5.870   5.269   5.499
  283TRP     HA 4397   5.951   5.286   5.570
  283TRP     CB 4398   5.841   5.117   5.490
  283TRP    HB2 4399   5.734   5.113   5.470
  283TRP    HB3 4400   5.890   5.083   5.399
  283TRP     CG 4401   5.889   5.030   5.600
  283TRP    CD1 4402   5.831   5.037   5.719
  283TRP    HD1 4403   5.761   5.110   5.757
  283TRP    NE1 4404   5.890   4.949   5.797
  283TRP    HE1 4405   5.864   4.931   5.894
  283TRP    CE2 4406   5.984   4.869   5.733
  283TRP    CZ2 4407   6.062   4.759   5.784
  283TRP    HZ2 4408   6.056   4.726   5.887
  283TRP    CH2 4409   6.164   4.703   5.696
  283TRP    HH2 4410   6.236   4.630   5.731
  283TRP    CZ3 4411   6.166   4.750   5.556
  283TRP    HZ3 4412   6.235   4.712   5.482
  283TRP    CE3 4413   6.083   4.858   5.514
  283TRP    HE3 4414   6.092   4.902   5.416
  283TRP    CD2 4415   5.989   4.921   5.600
  283TRP      C 4416   5.917   5.326   5.360
  283TRP      O 4417   6.009   5.271   5.304
  284GLY      N 4418   5.844   5.422   5.305
  284GLY      H 4419   5.764   5.460   5.353
  284GLY     CA 4420   5.884   5.488   5.182
  284GLY    HA2 4421   5.891   5.595   5.202
  284GLY    HA3 4422   5.978   5.446   5.146
  284GLY      C 4423   5.777   5.474   5.068
  284GLY      O 4424   5.780   5.549   4.971
  285PHE      N 4425   5.676   5.385   5.084
  285PHE      H 4426   5.669   5.337   5.173
  285PHE     CA 4427   5.579   5.341   4.977
  285PHE     HA 4428   5.639   5.319   4.889
  285PHE     CB 4429   5.507   5.215   5.023
  285PHE    HB2 4430   5.437   5.249   5.099
  285PHE    HB3 4431   5.444   5.168   4.948
  285PHE     CG 4432   5.589   5.103   5.079
  285PHE    CD1 4433   5.537   5.026   5.190
  285PHE    HD1 4434   5.435   5.038   5.222
  285PHE    CE1 4435   5.613   4.921   5.234
  285PHE    HE1 4436   5.565   4.859   5.308
  285PHE     CZ 4437   5.743   4.895   5.190
  285PHE     HZ 4438   5.792   4.810   5.235
  285PHE    CE2 4439   5.797   4.967   5.079
  285PHE    HE2 4440   5.895   4.938   5.045
  285PHE    CD2 4441   5.714   5.067   5.017
  285PHE    HD2 4442   5.744   5.128   4.933
  285PHE      C 4443   5.470   5.437   4.943
  285PHE      O 4444   5.443   5.531   5.017
  286VAL      N 4445   5.398   5.412   4.831
  286VAL      H 4446   5.418   5.328   4.780
  286VAL     CA 4447   5.270   5.491   4.798
  286VAL     HA 4448   5.294   5.594   4.770
  286VAL     CB 4449   5.188   5.443   4.681
  286VAL     HB 4450   5.136   5.349   4.702
  286VAL    CG1 4451   5.078   5.547   4.647
  286VAL   HG11 4452   5.043   5.525   4.547
  286VAL   HG12 4453   5.003   5.545   4.726
  286VAL   HG13 4454   5.128   5.644   4.646
  286VAL    CG2 4455   5.275   5.410   4.562
  286VAL   HG21 4456   5.286   5.502   4.505
  286VAL   HG22 4457   5.367   5.360   4.592
  286VAL   HG23 4458   5.225   5.328   4.510
  286VAL      C 4459   5.173   5.507   4.918
  286VAL      O 4460   5.141   5.403   4.971
  287PRO      N 4461   5.127   5.629   4.959
  287PRO     CD 4462   5.180   5.756   4.917
  287PRO    HD2 4463   5.144   5.777   4.816
  287PRO    HD3 4464   5.289   5.745   4.921
  287PRO     CG 4465   5.141   5.863   5.015
  287PRO    HG2 4466   5.091   5.947   4.968
  287PRO    HG3 4467   5.224   5.896   5.077
  287PRO     CB 4468   5.046   5.790   5.108
  287PRO    HB2 4469   4.943   5.824   5.100
  287PRO    HB3 4470   5.074   5.807   5.212
  287PRO     CA 4471   5.053   5.644   5.079
  287PRO     HA 4472   5.111   5.594   5.156
  287PRO      C 4473   4.910   5.580   5.062
  287PRO      O 4474   4.861   5.564   4.949
  288SER      N 4475   4.848   5.536   5.168
  288SER      H 4476   4.900   5.542   5.254
  288SER     CA 4477   4.726   5.457   5.172
  288SER     HA 4478   4.749   5.355   5.140
  288SER     CB 4479   4.672   5.452   5.318
  288SER    HB2 4480   4.670   5.549   5.367
  288SER    HB3 4481   4.567   5.423   5.315
  288SER     OG 4482   4.749   5.360   5.393
  288SER     HG 4483   4.825   5.415   5.414
  288SER      C 4484   4.610   5.515   5.079
  288SER      O 4485   4.557   5.435   4.998
  289ASP      N 4486   4.572   5.643   5.092
  289ASP      H 4487   4.620   5.703   5.157
  289ASP     CA 4488   4.459   5.688   5.006
  289ASP     HA 4489   4.391   5.602   5.004
  289ASP     CB 4490   4.387   5.802   5.072
  289ASP    HB2 4491   4.366   5.768   5.173
  289ASP    HB3 4492   4.449   5.891   5.067
  289ASP     CG 4493   4.250   5.817   5.002
  289ASP    OD1 4494   4.154   5.755   5.059
  289ASP    OD2 4495   4.236   5.884   4.895
  289ASP      C 4496   4.485   5.701   4.849
  289ASP      O 4497   4.392   5.703   4.769
  290ARG      N 4498   4.611   5.687   4.814
  290ARG      H 4499   4.678   5.672   4.889
  290ARG     CA 4500   4.663   5.673   4.675
  290ARG     HA 4501   4.582   5.697   4.605
  290ARG     CB 4502   4.766   5.782   4.649
  290ARG    HB2 4503   4.844   5.782   4.725
  290ARG    HB3 4504   4.815   5.755   4.555
  290ARG     CG 4505   4.701   5.930   4.632
  290ARG    HG2 4506   4.672   5.958   4.733
  290ARG    HG3 4507   4.782   6.000   4.609
  290ARG     CD 4508   4.591   5.956   4.528
  290ARG    HD2 4509   4.584   6.060   4.496
  290ARG    HD3 4510   4.612   5.900   4.437
  290ARG     NE 4511   4.462   5.900   4.576
  290ARG     HE 4512   4.463   5.838   4.656
  290ARG     CZ 4513   4.342   5.921   4.518
  290ARG    NH1 4514   4.336   5.991   4.409
  290ARG   HH11 4515   4.422   6.026   4.371
  290ARG   HH12 4516   4.247   6.013   4.366
  290ARG    NH2 4517   4.239   5.868   4.572
  290ARG   HH21 4518   4.262   5.818   4.657
  290ARG   HH22 4519   4.146   5.869   4.532
  290ARG      C 4520   4.711   5.530   4.640
  290ARG      O 4521   4.741   5.502   4.524
  291ALA      N 4522   4.729   5.441   4.739
  291ALA      H 4523   4.720   5.485   4.830
  291ALA     CA 4524   4.773   5.303   4.724
  291ALA     HA 4525   4.861   5.302   4.660
  291ALA     CB 4526   4.820   5.243   4.859
  291ALA    HB1 4527   4.736   5.209   4.919
  291ALA    HB2 4528   4.886   5.159   4.836
  291ALA    HB3 4529   4.863   5.309   4.934
  291ALA      C 4530   4.659   5.211   4.665
  291ALA      O 4531   4.546   5.205   4.719
  292LEU      N 4532   4.685   5.129   4.560
  292LEU      H 4533   4.771   5.140   4.508
  292LEU     CA 4534   4.608   5.004   4.545
  292LEU     HA 4535   4.525   5.000   4.617
  292LEU     CB 4536   4.555   5.006   4.398
  292LEU    HB2 4537   4.504   5.100   4.379
  292LEU    HB3 4538   4.638   4.988   4.330
  292LEU     CG 4539   4.455   4.893   4.365
  292LEU     HG 4540   4.409   4.913   4.269
  292LEU    CD1 4541   4.510   4.748   4.372
  292LEU   HD11 4542   4.439   4.686   4.316
  292LEU   HD12 4543   4.613   4.749   4.335
  292LEU   HD13 4544   4.522   4.710   4.473
  292LEU    CD2 4545   4.337   4.903   4.462
  292LEU   HD21 4546   4.259   4.831   4.437
  292LEU   HD22 4547   4.364   4.888   4.566
  292LEU   HD23 4548   4.288   5.000   4.459
  292LEU      C 4549   4.709   4.893   4.573
  292LEU      O 4550   4.801   4.866   4.491
  293VAL      N 4551   4.696   4.821   4.690
  293VAL      H 4552   4.611   4.834   4.743
  293VAL     CA 4553   4.791   4.728   4.751
  293VAL     HA 4554   4.884   4.751   4.698
  293VAL     CB 4555   4.820   4.759   4.903
  293VAL     HB 4556   4.728   4.729   4.952
  293VAL    CG1 4557   4.942   4.685   4.957
  293VAL   HG11 4558   5.029   4.685   4.892
  293VAL   HG12 4559   4.978   4.717   5.055
  293VAL   HG13 4560   4.919   4.580   4.977
  293VAL    CG2 4561   4.850   4.900   4.924
  293VAL   HG21 4562   4.936   4.933   4.866
  293VAL   HG22 4563   4.770   4.965   4.891
  293VAL   HG23 4564   4.879   4.913   5.029
  293VAL      C 4565   4.758   4.579   4.734
  293VAL      O 4566   4.642   4.533   4.738
  294PHE      N 4567   4.865   4.500   4.706
  294PHE      H 4568   4.957   4.542   4.704
  294PHE     CA 4569   4.859   4.361   4.667
  294PHE     HA 4570   4.790   4.302   4.726
  294PHE     CB 4571   4.825   4.352   4.516
  294PHE    HB2 4572   4.830   4.246   4.491
  294PHE    HB3 4573   4.726   4.394   4.499
  294PHE     CG 4574   4.917   4.419   4.418
  294PHE    CD1 4575   4.888   4.547   4.371
  294PHE    HD1 4576   4.811   4.604   4.420
  294PHE    CE1 4577   4.968   4.602   4.265
  294PHE    HE1 4578   4.955   4.700   4.223
  294PHE     CZ 4579   5.069   4.527   4.204
  294PHE     HZ 4580   5.118   4.573   4.119
  294PHE    CE2 4581   5.092   4.394   4.245
  294PHE    HE2 4582   5.165   4.327   4.202
  294PHE    CD2 4583   5.012   4.342   4.349
  294PHE    HD2 4584   5.021   4.238   4.376
  294PHE      C 4585   4.995   4.286   4.700
  294PHE      O 4586   5.096   4.355   4.724
  295VAL      N 4587   4.990   4.151   4.689
  295VAL      H 4588   4.900   4.105   4.692
  295VAL     CA 4589   5.108   4.062   4.704
  295VAL     HA 4590   5.190   4.116   4.751
  295VAL     CB 4591   5.084   3.937   4.786
  295VAL     HB 4592   5.018   3.866   4.736
  295VAL    CG1 4593   5.214   3.864   4.827
  295VAL   HG11 4594   5.287   3.927   4.878
  295VAL   HG12 4595   5.190   3.775   4.885
  295VAL   HG13 4596   5.261   3.825   4.736
  295VAL    CG2 4597   5.008   3.979   4.914
  295VAL   HG21 4598   4.904   3.983   4.881
  295VAL   HG22 4599   5.020   3.892   4.978
  295VAL   HG23 4600   5.045   4.077   4.945
  295VAL      C 4601   5.160   4.019   4.569
  295VAL      O 4602   5.288   4.023   4.549
  296ASP      N 4603   5.077   3.995   4.466
  296ASP      H 4604   4.977   3.989   4.477
  296ASP     CA 4605   5.118   3.936   4.335
  296ASP     HA 4606   5.221   3.950   4.305
  296ASP     CB 4607   5.103   3.781   4.340
  296ASP    HB2 4608   5.133   3.746   4.242
  296ASP    HB3 4609   5.181   3.747   4.408
  296ASP     CG 4610   4.969   3.723   4.367
  296ASP    OD1 4611   4.899   3.771   4.458
  296ASP    OD2 4612   4.939   3.617   4.304
  296ASP      C 4613   5.039   4.002   4.216
  296ASP      O 4614   4.925   4.040   4.230
  297ASN      N 4615   5.102   4.010   4.100
  297ASN      H 4616   5.201   3.991   4.092
  297ASN     CA 4617   5.041   4.060   3.972
  297ASN     HA 4618   4.935   4.066   3.997
  297ASN     CB 4619   5.089   4.207   3.949
  297ASN    HB2 4620   5.003   4.269   3.975
  297ASN    HB3 4621   5.177   4.234   4.007
  297ASN     CG 4622   5.147   4.246   3.813
  297ASN    OD1 4623   5.229   4.177   3.758
  297ASN    ND2 4624   5.088   4.345   3.749
  297ASN   HD21 4625   5.132   4.374   3.662
  297ASN   HD22 4626   5.014   4.395   3.795
  297ASN      C 4627   5.072   3.962   3.860
  297ASN      O 4628   5.165   3.883   3.866
  298HIE      N 4629   4.989   3.969   3.762
  298HIE      H 4630   4.912   4.035   3.757
  298HIE     CA 4631   4.991   3.863   3.662
  298HIE     HA 4632   4.977   3.764   3.706
  298HIE     CB 4633   4.870   3.884   3.568
  298HIE    HB2 4634   4.867   3.797   3.502
  298HIE    HB3 4635   4.775   3.888   3.622
  298HIE     CG 4636   4.879   4.007   3.479
  298HIE    ND1 4637   4.819   4.128   3.496
  298HIE    CE1 4638   4.849   4.208   3.392
  298HIE    HE1 4639   4.806   4.306   3.378
  298HIE    NE2 4640   4.913   4.136   3.297
  298HIE    HE2 4641   4.937   4.171   3.205
  298HIE    CD2 4642   4.936   4.009   3.355
  298HIE    HD2 4643   4.978   3.922   3.306
  298HIE      C 4644   5.120   3.853   3.577
  298HIE      O 4645   5.160   3.744   3.531
  299ASP      N 4646   5.198   3.962   3.558
  299ASP      H 4647   5.157   4.046   3.596
  299ASP     CA 4648   5.331   3.969   3.499
  299ASP     HA 4649   5.336   3.895   3.420
  299ASP     CB 4650   5.350   4.103   3.436
  299ASP    HB2 4651   5.256   4.113   3.383
  299ASP    HB3 4652   5.355   4.174   3.518
  299ASP     CG 4653   5.463   4.112   3.324
  299ASP    OD1 4654   5.578   4.148   3.340
  299ASP    OD2 4655   5.434   4.085   3.204
  299ASP      C 4656   5.453   3.930   3.586
  299ASP      O 4657   5.543   3.863   3.544
  300ASN      N 4658   5.446   3.976   3.713
  300ASN      H 4659   5.379   4.047   3.738
  300ASN     CA 4660   5.547   3.959   3.818
  300ASN     HA 4661   5.644   3.949   3.769
  300ASN     CB 4662   5.561   4.084   3.908
  300ASN    HB2 4663   5.660   4.075   3.953
  300ASN    HB3 4664   5.538   4.180   3.863
  300ASN     CG 4665   5.468   4.080   4.031
  300ASN    OD1 4666   5.379   4.002   4.048
  300ASN    ND2 4667   5.486   4.178   4.116
  300ASN   HD21 4668   5.429   4.181   4.199
  300ASN   HD22 4669   5.577   4.223   4.118
  300ASN      C 4670   5.534   3.825   3.889
  300ASN      O 4671   5.636   3.763   3.922
  301GLN      N 4672   5.410   3.768   3.891
  301GLN      H 4673   5.329   3.822   3.864
  301GLN     CA 4674   5.381   3.629   3.936
  301GLN     HA 4675   5.420   3.620   4.037
  301GLN     CB 4676   5.230   3.610   3.949
  301GLN    HB2 4677   5.185   3.681   4.018
  301GLN    HB3 4678   5.182   3.635   3.854
  301GLN     CG 4679   5.181   3.470   3.984
  301GLN    HG2 4680   5.226   3.395   3.918
  301GLN    HG3 4681   5.200   3.448   4.089
  301GLN     CD 4682   5.027   3.468   3.957
  301GLN    OE1 4683   4.977   3.434   3.846
  301GLN    NE2 4684   4.942   3.496   4.059
  301GLN   HE21 4685   4.845   3.469   4.056
  301GLN   HE22 4686   4.979   3.521   4.149
  301GLN      C 4687   5.453   3.530   3.846
  301GLN      O 4688   5.521   3.437   3.899
  302ARG      N 4689   5.467   3.556   3.718
  302ARG      H 4690   5.418   3.635   3.677
  302ARG     CA 4691   5.551   3.491   3.619
  302ARG     HA 4692   5.555   3.388   3.654
  302ARG     CB 4693   5.481   3.495   3.486
  302ARG    HB2 4694   5.476   3.599   3.454
  302ARG    HB3 4695   5.545   3.440   3.417
  302ARG     CG 4696   5.343   3.437   3.488
  302ARG    HG2 4697   5.366   3.331   3.497
  302ARG    HG3 4698   5.278   3.479   3.565
  302ARG     CD 4699   5.273   3.446   3.356
  302ARG    HD2 4700   5.237   3.544   3.326
  302ARG    HD3 4701   5.350   3.414   3.286
  302ARG     NE 4702   5.153   3.358   3.338
  302ARG     HE 4703   5.176   3.267   3.299
  302ARG     CZ 4704   5.030   3.382   3.386
  302ARG    NH1 4705   4.996   3.498   3.437
  302ARG   HH11 4706   5.069   3.568   3.439
  302ARG   HH12 4707   4.909   3.509   3.488
  302ARG    NH2 4708   4.947   3.285   3.399
  302ARG   HH21 4709   4.969   3.207   3.338
  302ARG   HH22 4710   4.861   3.294   3.450
  302ARG      C 4711   5.700   3.523   3.619
  302ARG      O 4712   5.766   3.484   3.524
  303GLY      N 4713   5.753   3.602   3.717
  303GLY      H 4714   5.693   3.631   3.793
  303GLY     CA 4715   5.898   3.647   3.709
  303GLY    HA2 4716   5.926   3.688   3.806
  303GLY    HA3 4717   5.959   3.559   3.688
  303GLY      C 4718   5.934   3.756   3.601
  303GLY      O 4719   6.047   3.804   3.611
  304HIE      N 4720   5.849   3.801   3.512
  304HIE      H 4721   5.757   3.759   3.516
  304HIE     CA 4722   5.879   3.906   3.413
  304HIE     HA 4723   5.981   3.885   3.380
  304HIE     CB 4724   5.791   3.891   3.289
  304HIE    HB2 4725   5.689   3.925   3.306
  304HIE    HB3 4726   5.830   3.954   3.209
  304HIE     CG 4727   5.790   3.752   3.236
  304HIE    ND1 4728   5.890   3.687   3.167
  304HIE    CE1 4729   5.842   3.559   3.145
  304HIE    HE1 4730   5.886   3.478   3.090
  304HIE    NE2 4731   5.710   3.558   3.174
  304HIE    HE2 4732   5.654   3.474   3.178
  304HIE    CD2 4733   5.675   3.677   3.233
  304HIE    HD2 4734   5.580   3.701   3.279
  304HIE      C 4735   5.875   4.048   3.468
  304HIE      O 4736   5.958   4.130   3.432
  305GLY      N 4737   5.782   4.083   3.554
  305GLY      H 4738   5.711   4.013   3.570
  305GLY     CA 4739   5.758   4.215   3.614
  305GLY    HA2 4740   5.789   4.288   3.539
  305GLY    HA3 4741   5.651   4.226   3.630
  305GLY      C 4742   5.832   4.249   3.738
  305GLY      O 4743   5.932   4.186   3.769
  306ALA      N 4744   5.791   4.356   3.810
  306ALA      H 4745   5.705   4.398   3.778
  306ALA     CA 4746   5.855   4.408   3.927
  306ALA     HA 4747   5.952   4.452   3.904
  306ALA     CB 4748   5.766   4.527   3.969
  306ALA    HB1 4749   5.751   4.592   3.883
  306ALA    HB2 4750   5.671   4.488   4.005
  306ALA    HB3 4751   5.818   4.572   4.054
  306ALA      C 4752   5.860   4.306   4.044
  306ALA      O 4753   5.767   4.232   4.085
  307GLY      N 4754   5.977   4.300   4.107
  307GLY      H 4755   6.057   4.355   4.078
  307GLY     CA 4756   6.027   4.198   4.202
  307GLY    HA2 4757   6.118   4.237   4.248
  307GLY    HA3 4758   5.952   4.176   4.277
  307GLY      C 4759   6.080   4.062   4.140
  307GLY      O 4760   6.185   4.010   4.179
  308GLY      N 4761   6.014   4.006   4.043
  308GLY      H 4762   5.932   4.051   4.004
  308GLY     CA 4763   6.061   3.894   3.968
  308GLY    HA2 4764   6.014   3.887   3.870
  308GLY    HA3 4765   6.166   3.912   3.944
  308GLY      C 4766   6.054   3.766   4.053
  308GLY      O 4767   5.946   3.733   4.099
  309ALA      N 4768   6.168   3.707   4.091
  309ALA      H 4769   6.256   3.755   4.081
  309ALA     CA 4770   6.177   3.586   4.173
  309ALA     HA 4771   6.117   3.510   4.122
  309ALA     CB 4772   6.318   3.533   4.160
  309ALA    HB1 4773   6.335   3.431   4.194
  309ALA    HB2 4774   6.358   3.520   4.059
  309ALA    HB3 4775   6.379   3.598   4.223
  309ALA      C 4776   6.129   3.591   4.320
  309ALA      O 4777   6.073   3.492   4.360
  310SER      N 4778   6.145   3.699   4.392
  310SER      H 4779   6.195   3.773   4.345
  310SER     CA 4780   6.100   3.716   4.531
  310SER     HA 4781   6.146   3.640   4.595
  310SER     CB 4782   6.153   3.847   4.590
  310SER    HB2 4783   6.113   3.861   4.690
  310SER    HB3 4784   6.260   3.833   4.603
  310SER     OG 4785   6.135   3.963   4.512
  310SER     HG 4786   6.198   4.029   4.542
  310SER      C 4787   5.950   3.705   4.560
  310SER      O 4788   5.905   3.670   4.666
  311ILE      N 4789   5.876   3.749   4.459
  311ILE      H 4790   5.919   3.790   4.377
  311ILE     CA 4791   5.726   3.751   4.463
  311ILE     HA 4792   5.703   3.825   4.539
  311ILE     CB 4793   5.668   3.803   4.316
  311ILE     HB 4794   5.699   3.728   4.244
  311ILE    CG2 4795   5.514   3.796   4.316
  311ILE   HG21 4796   5.471   3.798   4.216
  311ILE   HG22 4797   5.480   3.701   4.358
  311ILE   HG23 4798   5.475   3.874   4.381
  311ILE    CG1 4799   5.717   3.947   4.279
  311ILE   HG12 4800   5.824   3.930   4.268
  311ILE   HG13 4801   5.667   3.965   4.184
  311ILE    CD1 4802   5.687   4.062   4.374
  311ILE   HD11 4803   5.579   4.077   4.377
  311ILE   HD12 4804   5.722   4.042   4.475
  311ILE   HD13 4805   5.728   4.159   4.345
  311ILE      C 4806   5.666   3.616   4.505
  311ILE      O 4807   5.699   3.514   4.446
  312LEU      N 4808   5.566   3.612   4.598
  312LEU      H 4809   5.528   3.702   4.622
  312LEU     CA 4810   5.493   3.497   4.643
  312LEU     HA 4811   5.562   3.413   4.630
  312LEU     CB 4812   5.449   3.499   4.796
  312LEU    HB2 4813   5.394   3.591   4.815
  312LEU    HB3 4814   5.378   3.419   4.821
  312LEU     CG 4815   5.567   3.489   4.890
  312LEU     HG 4816   5.658   3.536   4.854
  312LEU    CD1 4817   5.530   3.532   5.025
  312LEU   HD11 4818   5.533   3.640   5.038
  312LEU   HD12 4819   5.437   3.486   5.058
  312LEU   HD13 4820   5.606   3.501   5.096
  312LEU    CD2 4821   5.605   3.338   4.908
  312LEU   HD21 4822   5.656   3.303   4.819
  312LEU   HD22 4823   5.676   3.312   4.986
  312LEU   HD23 4824   5.524   3.268   4.929
  312LEU      C 4825   5.376   3.470   4.553
  312LEU      O 4826   5.316   3.556   4.495
  313THR      N 4827   5.351   3.341   4.529
  313THR      H 4828   5.412   3.272   4.570
  313THR     CA 4829   5.250   3.289   4.433
  313THR     HA 4830   5.175   3.362   4.402
  313THR     CB 4831   5.316   3.241   4.303
  313THR     HB 4832   5.235   3.219   4.234
  313THR    CG2 4833   5.417   3.341   4.247
  313THR   HG21 4834   5.501   3.347   4.316
  313THR   HG22 4835   5.460   3.301   4.155
  313THR   HG23 4836   5.371   3.437   4.226
  313THR    OG1 4837   5.390   3.126   4.318
  313THR    HG1 4838   5.465   3.155   4.371
  313THR      C 4839   5.174   3.166   4.485
  313THR      O 4840   5.218   3.107   4.581
  314PHE      N 4841   5.073   3.118   4.406
  314PHE      H 4842   5.036   3.183   4.338
  314PHE     CA 4843   4.996   3.000   4.453
  314PHE     HA 4844   4.976   3.017   4.559
  314PHE     CB 4845   4.860   2.990   4.368
  314PHE    HB2 4846   4.814   2.901   4.412
  314PHE    HB3 4847   4.805   3.084   4.373
  314PHE     CG 4848   4.882   2.972   4.216
  314PHE    CD1 4849   4.930   2.845   4.166
  314PHE    HD1 4850   4.944   2.758   4.228
  314PHE    CE1 4851   4.946   2.828   4.033
  314PHE    HE1 4852   4.974   2.728   4.002
  314PHE     CZ 4853   4.935   2.932   3.941
  314PHE     HZ 4854   4.948   2.911   3.836
  314PHE    CE2 4855   4.901   3.062   3.988
  314PHE    HE2 4856   4.915   3.146   3.922
  314PHE    CD2 4857   4.862   3.077   4.123
  314PHE    HD2 4858   4.821   3.168   4.164
  314PHE      C 4859   5.076   2.871   4.439
  314PHE      O 4860   5.031   2.767   4.489
  315TRP      N 4861   5.192   2.875   4.366
  315TRP      H 4862   5.216   2.959   4.316
  315TRP     CA 4863   5.288   2.770   4.372
  315TRP     HA 4864   5.230   2.678   4.362
  315TRP     CB 4865   5.386   2.783   4.256
  315TRP    HB2 4866   5.447   2.874   4.260
  315TRP    HB3 4867   5.442   2.690   4.261
  315TRP     CG 4868   5.323   2.794   4.117
  315TRP    CD1 4869   5.294   2.906   4.056
  315TRP    HD1 4870   5.314   3.004   4.096
  315TRP    NE1 4871   5.257   2.875   3.923
  315TRP    HE1 4872   5.249   2.944   3.850
  315TRP    CE2 4873   5.244   2.740   3.904
  315TRP    CZ2 4874   5.204   2.664   3.798
  315TRP    HZ2 4875   5.184   2.707   3.701
  315TRP    CH2 4876   5.213   2.522   3.807
  315TRP    HH2 4877   5.188   2.459   3.723
  315TRP    CZ3 4878   5.250   2.460   3.934
  315TRP    HZ3 4879   5.255   2.352   3.939
  315TRP    CE3 4880   5.271   2.545   4.045
  315TRP    HE3 4881   5.297   2.500   4.139
  315TRP    CD2 4882   5.287   2.684   4.029
  315TRP      C 4883   5.375   2.773   4.505
  315TRP      O 4884   5.438   2.667   4.538
  316ASP      N 4885   5.373   2.882   4.580
  316ASP      H 4886   5.315   2.955   4.540
  316ASP     CA 4887   5.430   2.901   4.717
  316ASP     HA 4888   5.505   2.824   4.736
  316ASP     CB 4889   5.513   3.028   4.719
  316ASP    HB2 4890   5.437   3.106   4.719
  316ASP    HB3 4891   5.571   3.026   4.811
  316ASP     CG 4892   5.604   3.049   4.600
  316ASP    OD1 4893   5.693   2.963   4.580
  316ASP    OD2 4894   5.590   3.161   4.535
  316ASP      C 4895   5.315   2.902   4.830
  316ASP      O 4896   5.324   2.963   4.936
  317ALA      N 4897   5.200   2.846   4.792
  317ALA      H 4898   5.207   2.813   4.697
  317ALA     CA 4899   5.074   2.836   4.866
  317ALA     HA 4900   5.020   2.919   4.821
  317ALA     CB 4901   4.999   2.716   4.817
  317ALA    HB1 4902   4.895   2.725   4.848
  317ALA    HB2 4903   5.008   2.699   4.710
  317ALA    HB3 4904   5.034   2.623   4.862
  317ALA      C 4905   5.069   2.854   5.021
  317ALA      O 4906   4.994   2.936   5.071
  318ARG      N 4907   5.159   2.791   5.100
  318ARG      H 4908   5.227   2.733   5.054
  318ARG     CA 4909   5.166   2.801   5.243
  318ARG     HA 4910   5.062   2.806   5.276
  318ARG     CB 4911   5.235   2.680   5.311
  318ARG    HB2 4912   5.191   2.586   5.278
  318ARG    HB3 4913   5.343   2.689   5.294
  318ARG     CG 4914   5.202   2.683   5.461
  318ARG    HG2 4915   5.260   2.763   5.507
  318ARG    HG3 4916   5.094   2.692   5.477
  318ARG     CD 4917   5.250   2.553   5.526
  318ARG    HD2 4918   5.182   2.475   5.491
  318ARG    HD3 4919   5.350   2.526   5.491
  318ARG     NE 4920   5.252   2.549   5.671
  318ARG     HE 4921   5.173   2.504   5.715
  318ARG     CZ 4922   5.334   2.612   5.758
  318ARG    NH1 4923   5.445   2.672   5.723
  318ARG   HH11 4924   5.457   2.676   5.623
  318ARG   HH12 4925   5.514   2.721   5.779
  318ARG    NH2 4926   5.316   2.596   5.885
  318ARG   HH21 4927   5.258   2.524   5.924
  318ARG   HH22 4928   5.389   2.621   5.951
  318ARG      C 4929   5.228   2.929   5.295
  318ARG      O 4930   5.185   2.987   5.388
  319LEU      N 4931   5.330   2.975   5.226
  319LEU      H 4932   5.354   2.931   5.138
  319LEU     CA 4933   5.379   3.111   5.254
  319LEU     HA 4934   5.361   3.124   5.361
  319LEU     CB 4935   5.530   3.109   5.209
  319LEU    HB2 4936   5.544   3.087   5.104
  319LEU    HB3 4937   5.571   3.210   5.209
  319LEU     CG 4938   5.617   3.019   5.302
  319LEU     HG 4939   5.588   2.916   5.280
  319LEU    CD1 4940   5.762   3.039   5.255
  319LEU   HD11 4941   5.768   3.019   5.148
  319LEU   HD12 4942   5.793   3.141   5.277
  319LEU   HD13 4943   5.840   2.973   5.293
  319LEU    CD2 4944   5.609   3.028   5.454
  319LEU   HD21 4945   5.509   3.020   5.497
  319LEU   HD22 4946   5.663   2.947   5.502
  319LEU   HD23 4947   5.654   3.123   5.484
  319LEU      C 4948   5.293   3.223   5.187
  319LEU      O 4949   5.285   3.336   5.238
  320TYR      N 4950   5.232   3.205   5.070
  320TYR      H 4951   5.271   3.123   5.024
  320TYR     CA 4952   5.148   3.296   5.001
  320TYR     HA 4953   5.205   3.387   4.983
  320TYR     CB 4954   5.102   3.235   4.875
  320TYR    HB2 4955   5.184   3.209   4.808
  320TYR    HB3 4956   5.045   3.144   4.895
  320TYR     CG 4957   5.006   3.326   4.795
  320TYR    CD1 4958   5.055   3.434   4.729
  320TYR    HD1 4959   5.159   3.462   4.734
  320TYR    CE1 4960   4.966   3.520   4.661
  320TYR    HE1 4961   5.018   3.603   4.617
  320TYR     CZ 4962   4.824   3.490   4.649
  320TYR     OH 4963   4.751   3.576   4.580
  320TYR     HH 4964   4.805   3.644   4.539
  320TYR    CE2 4965   4.782   3.370   4.711
  320TYR    HE2 4966   4.676   3.347   4.705
  320TYR    CD2 4967   4.871   3.289   4.783
  320TYR    HD2 4968   4.829   3.197   4.820
  320TYR      C 4969   5.030   3.328   5.098
  320TYR      O 4970   5.007   3.443   5.129
  321LYS      N 4971   4.949   3.227   5.140
  321LYS      H 4972   4.953   3.130   5.110
  321LYS     CA 4973   4.840   3.248   5.235
  321LYS     HA 4974   4.765   3.312   5.187
  321LYS     CB 4975   4.785   3.107   5.277
  321LYS    HB2 4976   4.869   3.051   5.318
  321LYS    HB3 4977   4.721   3.114   5.365
  321LYS     CG 4978   4.700   3.034   5.172
  321LYS    HG2 4979   4.605   3.082   5.149
  321LYS    HG3 4980   4.755   3.039   5.078
  321LYS     CD 4981   4.683   2.881   5.204
  321LYS    HD2 4982   4.783   2.837   5.210
  321LYS    HD3 4983   4.635   2.865   5.300
  321LYS     CE 4984   4.602   2.804   5.098
  321LYS    HE2 4985   4.502   2.846   5.091
  321LYS    HE3 4986   4.651   2.807   5.001
  321LYS     NZ 4987   4.601   2.659   5.139
  321LYS    HZ1 4988   4.564   2.645   5.232
  321LYS    HZ2 4989   4.553   2.601   5.073
  321LYS    HZ3 4990   4.695   2.625   5.155
  321LYS      C 4991   4.879   3.326   5.361
  321LYS      O 4992   4.796   3.405   5.403
  322MET      N 4993   5.003   3.308   5.406
  322MET      H 4994   5.069   3.249   5.357
  322MET     CA 4995   5.066   3.383   5.520
  322MET     HA 4996   4.996   3.379   5.603
  322MET     CB 4997   5.206   3.325   5.560
  322MET    HB2 4998   5.198   3.217   5.568
  322MET    HB3 4999   5.281   3.355   5.487
  322MET     CG 5000   5.262   3.372   5.694
  322MET    HG2 5001   5.276   3.480   5.689
  322MET    HG3 5002   5.187   3.348   5.769
  322MET     SD 5003   5.431   3.307   5.736
  322MET     CE 5004   5.495   3.451   5.821
  322MET    HE1 5005   5.603   3.467   5.811
  322MET    HE2 5006   5.447   3.540   5.781
  322MET    HE3 5007   5.459   3.456   5.923
  322MET      C 5008   5.075   3.534   5.483
  322MET      O 5009   5.058   3.622   5.563
  323ALA      N 5010   5.115   3.565   5.358
  323ALA      H 5011   5.132   3.491   5.292
  323ALA     CA 5012   5.147   3.689   5.301
  323ALA     HA 5013   5.196   3.741   5.383
  323ALA     CB 5014   5.238   3.682   5.171
  323ALA    HB1 5015   5.257   3.789   5.156
  323ALA    HB2 5016   5.335   3.637   5.192
  323ALA    HB3 5017   5.196   3.621   5.092
  323ALA      C 5018   5.020   3.774   5.265
  323ALA      O 5019   5.001   3.886   5.309
  324VAL      N 5020   4.925   3.711   5.194
  324VAL      H 5021   4.947   3.625   5.145
  324VAL     CA 5022   4.792   3.772   5.172
  324VAL     HA 5023   4.791   3.874   5.134
  324VAL     CB 5024   4.699   3.688   5.074
  324VAL     HB 5025   4.676   3.590   5.116
  324VAL    CG1 5026   4.564   3.763   5.060
  324VAL   HG11 5027   4.538   3.760   4.954
  324VAL   HG12 5028   4.478   3.714   5.106
  324VAL   HG13 5029   4.582   3.869   5.073
  324VAL    CG2 5030   4.757   3.671   4.938
  324VAL   HG21 5031   4.850   3.616   4.934
  324VAL   HG22 5032   4.681   3.622   4.877
  324VAL   HG23 5033   4.756   3.768   4.888
  324VAL      C 5034   4.719   3.784   5.305
  324VAL      O 5035   4.646   3.884   5.331
  325GLY      N 5036   4.737   3.692   5.404
  325GLY      H 5037   4.786   3.610   5.372
  325GLY     CA 5038   4.692   3.701   5.540
  325GLY    HA2 5039   4.583   3.692   5.541
  325GLY    HA3 5040   4.736   3.616   5.592
  325GLY      C 5041   4.742   3.827   5.615
  325GLY      O 5042   4.665   3.901   5.676
  326PHE      N 5043   4.872   3.847   5.625
  326PHE      H 5044   4.936   3.789   5.572
  326PHE     CA 5045   4.923   3.966   5.692
  326PHE     HA 5046   4.894   3.968   5.797
  326PHE     CB 5047   5.076   3.961   5.683
  326PHE    HB2 5048   5.107   3.872   5.738
  326PHE    HB3 5049   5.107   3.950   5.579
  326PHE     CG 5050   5.152   4.076   5.745
  326PHE    CD1 5051   5.172   4.078   5.880
  326PHE    HD1 5052   5.132   4.007   5.951
  326PHE    CE1 5053   5.246   4.176   5.940
  326PHE    HE1 5054   5.267   4.174   6.046
  326PHE     CZ 5055   5.285   4.297   5.874
  326PHE     HZ 5056   5.338   4.384   5.909
  326PHE    CE2 5057   5.274   4.292   5.734
  326PHE    HE2 5058   5.309   4.371   5.669
  326PHE    CD2 5059   5.202   4.187   5.670
  326PHE    HD2 5060   5.181   4.192   5.565
  326PHE      C 5061   4.878   4.102   5.635
  326PHE      O 5062   4.837   4.194   5.709
  327MET      N 5063   4.880   4.114   5.499
  327MET      H 5064   4.908   4.040   5.436
  327MET     CA 5065   4.831   4.230   5.427
  327MET     HA 5066   4.886   4.320   5.452
  327MET     CB 5067   4.846   4.199   5.277
  327MET    HB2 5068   4.938   4.143   5.258
  327MET    HB3 5069   4.774   4.128   5.236
  327MET     CG 5070   4.823   4.324   5.183
  327MET    HG2 5071   4.733   4.377   5.214
  327MET    HG3 5072   4.906   4.394   5.196
  327MET     SD 5073   4.815   4.270   5.009
  327MET     CE 5074   4.640   4.225   5.019
  327MET    HE1 5075   4.590   4.311   4.975
  327MET    HE2 5076   4.618   4.130   4.969
  327MET    HE3 5077   4.610   4.228   5.124
  327MET      C 5078   4.683   4.262   5.452
  327MET      O 5079   4.651   4.386   5.467
  328LEU      N 5080   4.598   4.158   5.465
  328LEU      H 5081   4.630   4.065   5.443
  328LEU     CA 5082   4.452   4.170   5.480
  328LEU     HA 5083   4.417   4.247   5.412
  328LEU     CB 5084   4.381   4.037   5.449
  328LEU    HB2 5085   4.442   3.951   5.478
  328LEU    HB3 5086   4.292   4.029   5.511
  328LEU     CG 5087   4.362   4.029   5.296
  328LEU     HG 5088   4.453   4.058   5.244
  328LEU    CD1 5089   4.321   3.885   5.264
  328LEU   HD11 5090   4.289   3.880   5.160
  328LEU   HD12 5091   4.405   3.821   5.289
  328LEU   HD13 5092   4.234   3.858   5.325
  328LEU    CD2 5093   4.246   4.121   5.248
  328LEU   HD21 5094   4.281   4.223   5.238
  328LEU   HD22 5095   4.214   4.101   5.146
  328LEU   HD23 5096   4.156   4.114   5.310
  328LEU      C 5097   4.426   4.219   5.617
  328LEU      O 5098   4.350   4.314   5.618
  329ALA      N 5099   4.487   4.157   5.721
  329ALA      H 5100   4.553   4.082   5.708
  329ALA     CA 5101   4.468   4.200   5.855
  329ALA     HA 5102   4.361   4.213   5.871
  329ALA     CB 5103   4.506   4.090   5.953
  329ALA    HB1 5104   4.613   4.072   5.945
  329ALA    HB2 5105   4.479   4.126   6.052
  329ALA    HB3 5106   4.437   4.006   5.939
  329ALA      C 5107   4.531   4.342   5.882
  329ALA      O 5108   4.478   4.415   5.965
  330HIE      N 5109   4.643   4.378   5.817
  330HIE      H 5110   4.696   4.313   5.760
  330HIE     CA 5111   4.711   4.506   5.843
  330HIE     HA 5112   4.717   4.518   5.951
  330HIE     CB 5113   4.855   4.510   5.798
  330HIE    HB2 5114   4.905   4.422   5.838
  330HIE    HB3 5115   4.849   4.515   5.689
  330HIE     CG 5116   4.937   4.626   5.833
  330HIE    ND1 5117   4.925   4.748   5.768
  330HIE    CE1 5118   5.017   4.826   5.824
  330HIE    HE1 5119   5.032   4.926   5.786
  330HIE    NE2 5120   5.075   4.770   5.928
  330HIE    HE2 5121   5.133   4.822   5.992
  330HIE    CD2 5122   5.033   4.638   5.932
  330HIE    HD2 5123   5.062   4.560   6.000
  330HIE      C 5124   4.628   4.621   5.778
  330HIE      O 5125   4.577   4.610   5.668
  331PRO      N 5126   4.607   4.738   5.846
  331PRO     CD 5127   4.660   4.773   5.973
  331PRO    HD2 5128   4.763   4.739   5.982
  331PRO    HD3 5129   4.613   4.723   6.058
  331PRO     CG 5130   4.662   4.927   5.976
  331PRO    HG2 5131   4.730   4.973   5.904
  331PRO    HG3 5132   4.661   4.964   6.078
  331PRO     CB 5133   4.518   4.945   5.917
  331PRO    HB2 5134   4.490   5.046   5.887
  331PRO    HB3 5135   4.435   4.905   5.975
  331PRO     CA 5136   4.531   4.851   5.795
  331PRO     HA 5137   4.433   4.813   5.764
  331PRO      C 5138   4.586   4.933   5.675
  331PRO      O 5139   4.507   5.005   5.617
  332TYR      N 5140   4.711   4.923   5.632
  332TYR      H 5141   4.780   4.873   5.687
  332TYR     CA 5142   4.766   4.989   5.519
  332TYR     HA 5143   4.759   5.095   5.540
  332TYR     CB 5144   4.914   4.954   5.505
  332TYR    HB2 5145   4.968   5.001   5.587
  332TYR    HB3 5146   4.936   4.848   5.517
  332TYR     CG 5147   4.985   5.000   5.373
  332TYR    CD1 5148   5.035   4.913   5.275
  332TYR    HD1 5149   5.022   4.807   5.288
  332TYR    CE1 5150   5.088   4.963   5.156
  332TYR    HE1 5151   5.111   4.888   5.081
  332TYR     CZ 5152   5.082   5.097   5.124
  332TYR     OH 5153   5.110   5.136   4.997
  332TYR     HH 5154   5.119   5.231   4.989
  332TYR    CE2 5155   5.025   5.190   5.219
  332TYR    HE2 5156   4.999   5.291   5.192
  332TYR    CD2 5157   4.984   5.140   5.348
  332TYR    HD2 5158   4.929   5.202   5.416
  332TYR      C 5159   4.686   4.972   5.392
  332TYR      O 5160   4.634   4.860   5.365
  333GLY      N 5161   4.659   5.085   5.320
  333GLY      H 5162   4.686   5.172   5.364
  333GLY     CA 5163   4.609   5.084   5.182
  333GLY    HA2 5164   4.627   5.182   5.138
  333GLY    HA3 5165   4.660   5.017   5.112
  333GLY      C 5166   4.463   5.054   5.162
  333GLY      O 5167   4.393   5.012   5.257
  334PHE      N 5168   4.422   5.043   5.033
  334PHE      H 5169   4.492   5.053   4.961
  334PHE     CA 5170   4.303   4.971   4.989
  334PHE     HA 5171   4.267   4.926   5.082
  334PHE     CB 5172   4.201   5.058   4.912
  334PHE    HB2 5173   4.170   5.131   4.986
  334PHE    HB3 5174   4.250   5.112   4.831
  334PHE     CG 5175   4.076   4.987   4.862
  334PHE    CD1 5176   4.083   4.925   4.735
  334PHE    HD1 5177   4.173   4.929   4.676
  334PHE    CE1 5178   3.972   4.862   4.686
  334PHE    HE1 5179   3.975   4.808   4.592
  334PHE     CZ 5180   3.854   4.849   4.769
  334PHE     HZ 5181   3.767   4.796   4.734
  334PHE    CE2 5182   3.850   4.907   4.901
  334PHE    HE2 5183   3.760   4.890   4.960
  334PHE    CD2 5184   3.962   4.980   4.945
  334PHE    HD2 5185   3.951   5.035   5.037
  334PHE      C 5186   4.348   4.853   4.892
  334PHE      O 5187   4.453   4.863   4.828
  335THR      N 5188   4.276   4.739   4.894
  335THR      H 5189   4.180   4.749   4.923
  335THR     CA 5190   4.328   4.603   4.860
  335THR     HA 5191   4.436   4.600   4.844
  335THR     CB 5192   4.315   4.504   4.982
  335THR     HB 5193   4.346   4.406   4.944
  335THR    CG2 5194   4.407   4.535   5.097
  335THR   HG21 5195   4.407   4.643   5.114
  335THR   HG22 5196   4.375   4.472   5.179
  335THR   HG23 5197   4.507   4.510   5.062
  335THR    OG1 5198   4.187   4.502   5.037
  335THR    HG1 5199   4.170   4.594   5.057
  335THR      C 5200   4.278   4.545   4.727
  335THR      O 5201   4.161   4.555   4.696
  336ARG      N 5202   4.357   4.464   4.662
  336ARG      H 5203   4.450   4.468   4.701
  336ARG     CA 5204   4.326   4.363   4.555
  336ARG     HA 5205   4.218   4.367   4.545
  336ARG     CB 5206   4.398   4.403   4.424
  336ARG    HB2 5207   4.368   4.506   4.409
  336ARG    HB3 5208   4.506   4.386   4.420
  336ARG     CG 5209   4.347   4.311   4.316
  336ARG    HG2 5210   4.379   4.210   4.339
  336ARG    HG3 5211   4.239   4.324   4.317
  336ARG     CD 5212   4.394   4.346   4.175
  336ARG    HD2 5213   4.342   4.296   4.093
  336ARG    HD3 5214   4.385   4.454   4.169
  336ARG     NE 5215   4.538   4.302   4.169
  336ARG     HE 5216   4.557   4.206   4.192
  336ARG     CZ 5217   4.644   4.367   4.116
  336ARG    NH1 5218   4.630   4.482   4.046
  336ARG   HH11 5219   4.541   4.511   4.009
  336ARG   HH12 5220   4.711   4.519   3.998
  336ARG    NH2 5221   4.760   4.317   4.137
  336ARG   HH21 5222   4.785   4.240   4.198
  336ARG   HH22 5223   4.833   4.364   4.085
  336ARG      C 5224   4.359   4.221   4.602
  336ARG      O 5225   4.468   4.187   4.656
  337VAL      N 5226   4.274   4.126   4.565
  337VAL      H 5227   4.186   4.155   4.525
  337VAL     CA 5228   4.304   3.979   4.548
  337VAL     HA 5229   4.410   3.970   4.568
  337VAL     CB 5230   4.228   3.888   4.644
  337VAL     HB 5231   4.252   3.787   4.611
  337VAL    CG1 5232   4.290   3.901   4.782
  337VAL   HG11 5233   4.398   3.897   4.790
  337VAL   HG12 5234   4.263   3.999   4.822
  337VAL   HG13 5235   4.247   3.817   4.838
  337VAL    CG2 5236   4.077   3.912   4.646
  337VAL   HG21 5237   4.048   4.010   4.686
  337VAL   HG22 5238   4.039   3.890   4.546
  337VAL   HG23 5239   4.027   3.842   4.713
  337VAL      C 5240   4.277   3.935   4.401
  337VAL      O 5241   4.206   4.007   4.331
  338MET      N 5242   4.331   3.822   4.356
  338MET      H 5243   4.392   3.772   4.419
  338MET     CA 5244   4.325   3.780   4.212
  338MET     HA 5245   4.235   3.820   4.164
  338MET     CB 5246   4.450   3.833   4.135
  338MET    HB2 5247   4.438   3.940   4.117
  338MET    HB3 5248   4.533   3.823   4.206
  338MET     CG 5249   4.496   3.762   4.007
  338MET    HG2 5250   4.533   3.664   4.037
  338MET    HG3 5251   4.411   3.764   3.939
  338MET     SD 5252   4.632   3.849   3.923
  338MET     CE 5253   4.777   3.788   4.010
  338MET    HE1 5254   4.798   3.684   3.985
  338MET    HE2 5255   4.867   3.837   3.973
  338MET    HE3 5256   4.760   3.803   4.117
  338MET      C 5257   4.313   3.630   4.203
  338MET      O 5258   4.340   3.559   4.298
  339SER      N 5259   4.262   3.572   4.090
  339SER      H 5260   4.219   3.641   4.030
  339SER     CA 5261   4.253   3.431   4.064
  339SER     HA 5262   4.278   3.379   4.157
  339SER     CB 5263   4.114   3.397   4.031
  339SER    HB2 5264   4.086   3.446   3.937
  339SER    HB3 5265   4.101   3.289   4.031
  339SER     OG 5266   4.016   3.451   4.125
  339SER     HG 5267   3.968   3.384   4.174
  339SER      C 5268   4.336   3.392   3.951
  339SER      O 5269   4.355   3.464   3.854
  340SER      N 5270   4.388   3.272   3.958
  340SER      H 5271   4.389   3.235   4.052
  340SER     CA 5272   4.494   3.230   3.870
  340SER     HA 5273   4.491   3.301   3.787
  340SER     CB 5274   4.637   3.246   3.940
  340SER    HB2 5275   4.643   3.168   4.016
  340SER    HB3 5276   4.714   3.234   3.863
  340SER     OG 5277   4.655   3.372   3.997
  340SER     HG 5278   4.645   3.363   4.092
  340SER      C 5279   4.470   3.092   3.812
  340SER      O 5280   4.372   3.020   3.840
  341TYR      N 5281   4.566   3.044   3.723
  341TYR      H 5282   4.649   3.095   3.699
  341TYR     CA 5283   4.555   2.909   3.661
  341TYR     HA 5284   4.495   2.849   3.729
  341TYR     CB 5285   4.473   2.904   3.525
  341TYR    HB2 5286   4.466   2.799   3.497
  341TYR    HB3 5287   4.369   2.931   3.543
  341TYR     CG 5288   4.533   2.990   3.414
  341TYR    CD1 5289   4.652   2.942   3.354
  341TYR    HD1 5290   4.684   2.842   3.379
  341TYR    CE1 5291   4.721   3.023   3.263
  341TYR    HE1 5292   4.813   2.984   3.221
  341TYR     CZ 5293   4.666   3.145   3.224
  341TYR     OH 5294   4.727   3.216   3.132
  341TYR     HH 5295   4.773   3.163   3.067
  341TYR    CE2 5296   4.544   3.196   3.279
  341TYR    HE2 5297   4.500   3.288   3.243
  341TYR    CD2 5298   4.476   3.116   3.377
  341TYR    HD2 5299   4.387   3.156   3.423
  341TYR      C 5300   4.691   2.835   3.638
  341TYR      O 5301   4.788   2.903   3.622
  342ARG      N 5302   4.685   2.700   3.625
  342ARG      H 5303   4.605   2.646   3.654
  342ARG     CA 5304   4.818   2.624   3.615
  342ARG     HA 5305   4.882   2.678   3.685
  342ARG     CB 5306   4.782   2.482   3.653
  342ARG    HB2 5307   4.709   2.465   3.574
  342ARG    HB3 5308   4.858   2.406   3.638
  342ARG     CG 5309   4.733   2.466   3.800
  342ARG    HG2 5310   4.658   2.543   3.822
  342ARG    HG3 5311   4.668   2.379   3.802
  342ARG     CD 5312   4.844   2.468   3.906
  342ARG    HD2 5313   4.889   2.369   3.893
  342ARG    HD3 5314   4.916   2.546   3.885
  342ARG     NE 5315   4.792   2.480   4.048
  342ARG     HE 5316   4.694   2.462   4.066
  342ARG     CZ 5317   4.849   2.486   4.162
  342ARG    NH1 5318   4.981   2.499   4.175
  342ARG   HH11 5319   5.038   2.473   4.095
  342ARG   HH12 5320   5.011   2.495   4.271
  342ARG    NH2 5321   4.779   2.489   4.268
  342ARG   HH21 5322   4.678   2.495   4.259
  342ARG   HH22 5323   4.824   2.483   4.358
  342ARG      C 5324   4.888   2.633   3.478
  342ARG      O 5325   4.821   2.652   3.379
  343TRP      N 5326   5.025   2.618   3.479
  343TRP      H 5327   5.073   2.601   3.567
  343TRP     CA 5328   5.111   2.621   3.353
  343TRP     HA 5329   5.045   2.605   3.267
  343TRP     CB 5330   5.163   2.768   3.327
  343TRP    HB2 5331   5.208   2.775   3.228
  343TRP    HB3 5332   5.074   2.831   3.321
  343TRP     CG 5333   5.257   2.827   3.425
  343TRP    CD1 5334   5.383   2.788   3.456
  343TRP    HD1 5335   5.439   2.710   3.406
  343TRP    NE1 5336   5.441   2.878   3.546
  343TRP    HE1 5337   5.535   2.885   3.581
  343TRP    CE2 5338   5.352   2.975   3.580
  343TRP    CZ2 5339   5.358   3.076   3.676
  343TRP    HZ2 5340   5.452   3.097   3.727
  343TRP    CH2 5341   5.244   3.148   3.700
  343TRP    HH2 5342   5.242   3.234   3.766
  343TRP    CZ3 5343   5.127   3.124   3.633
  343TRP    HZ3 5344   5.038   3.182   3.652
  343TRP    CE3 5345   5.120   3.023   3.534
  343TRP    HE3 5346   5.032   3.013   3.472
  343TRP    CD2 5347   5.230   2.942   3.507
  343TRP      C 5348   5.218   2.513   3.363
  343TRP      O 5349   5.254   2.473   3.474
  344PRO      N 5350   5.268   2.459   3.248
  344PRO     CD 5351   5.238   2.483   3.107
  344PRO    HD2 5352   5.294   2.571   3.075
  344PRO    HD3 5353   5.134   2.509   3.091
  344PRO     CG 5354   5.279   2.359   3.032
  344PRO    HG2 5355   5.316   2.373   2.930
  344PRO    HG3 5356   5.197   2.287   3.027
  344PRO     CB 5357   5.391   2.305   3.118
  344PRO    HB2 5358   5.490   2.339   3.086
  344PRO    HB3 5359   5.389   2.198   3.098
  344PRO     CA 5360   5.360   2.346   3.262
  344PRO     HA 5361   5.302   2.270   3.314
  344PRO      C 5362   5.488   2.384   3.345
  344PRO      O 5363   5.537   2.500   3.343
  345ARG      N 5364   5.556   2.283   3.402
  345ARG      H 5365   5.509   2.194   3.398
  345ARG     CA 5366   5.672   2.309   3.488
  345ARG     HA 5367   5.717   2.407   3.469
  345ARG     CB 5368   5.619   2.281   3.633
  345ARG    HB2 5369   5.579   2.181   3.645
  345ARG    HB3 5370   5.703   2.282   3.702
  345ARG     CG 5371   5.519   2.383   3.682
  345ARG    HG2 5372   5.427   2.362   3.628
  345ARG    HG3 5373   5.499   2.357   3.785
  345ARG     CD 5374   5.545   2.535   3.682
  345ARG    HD2 5375   5.539   2.563   3.577
  345ARG    HD3 5376   5.468   2.579   3.745
  345ARG     NE 5377   5.675   2.576   3.740
  345ARG     HE 5378   5.758   2.559   3.685
  345ARG     CZ 5379   5.687   2.651   3.853
  345ARG    NH1 5380   5.596   2.691   3.930
  345ARG   HH11 5381   5.502   2.658   3.914
  345ARG   HH12 5382   5.602   2.762   4.002
  345ARG    NH2 5383   5.809   2.695   3.884
  345ARG   HH21 5384   5.876   2.695   3.809
  345ARG   HH22 5385   5.824   2.744   3.971
  345ARG      C 5386   5.795   2.218   3.462
  345ARG      O 5387   5.773   2.110   3.407
  346GLN      N 5388   5.917   2.256   3.516
  346GLN      H 5389   5.928   2.350   3.550
  346GLN     CA 5390   6.037   2.172   3.506
  346GLN     HA 5391   6.001   2.070   3.499
  346GLN     CB 5392   6.120   2.201   3.376
  346GLN    HB2 5393   6.143   2.306   3.359
  346GLN    HB3 5394   6.216   2.151   3.390
  346GLN     CG 5395   6.067   2.142   3.245
  346GLN    HG2 5396   5.979   2.202   3.220
  346GLN    HG3 5397   6.146   2.145   3.170
  346GLN     CD 5398   6.034   1.993   3.251
  346GLN    OE1 5399   6.112   1.912   3.286
  346GLN    NE2 5400   5.923   1.954   3.197
  346GLN   HE21 5401   5.906   1.855   3.203
  346GLN   HE22 5402   5.856   2.024   3.169
  346GLN      C 5403   6.121   2.176   3.632
  346GLN      O 5404   6.091   2.256   3.719
  347PHE      N 5405   6.223   2.092   3.650
  347PHE      H 5406   6.226   2.008   3.593
  347PHE     CA 5407   6.302   2.091   3.775
  347PHE     HA 5408   6.230   2.102   3.856
  347PHE     CB 5409   6.364   1.952   3.793
  347PHE    HB2 5410   6.379   1.935   3.900
  347PHE    HB3 5411   6.279   1.888   3.770
  347PHE     CG 5412   6.488   1.933   3.717
  347PHE    CD1 5413   6.492   1.957   3.579
  347PHE    HD1 5414   6.406   1.990   3.522
  347PHE    CE1 5415   6.609   1.918   3.506
  347PHE    HE1 5416   6.614   1.913   3.398
  347PHE     CZ 5417   6.712   1.853   3.572
  347PHE     HZ 5418   6.794   1.814   3.514
  347PHE    CE2 5419   6.712   1.832   3.712
  347PHE    HE2 5420   6.796   1.785   3.761
  347PHE    CD2 5421   6.594   1.862   3.782
  347PHE    HD2 5422   6.583   1.825   3.883
  347PHE      C 5423   6.405   2.203   3.808
  347PHE      O 5424   6.460   2.211   3.917
  348GLN      N 5425   6.429   2.289   3.711
  348GLN      H 5426   6.372   2.291   3.628
  348GLN     CA 5427   6.537   2.396   3.718
  348GLN     HA 5428   6.549   2.430   3.820
  348GLN     CB 5429   6.681   2.353   3.675
  348GLN    HB2 5430   6.673   2.367   3.567
  348GLN    HB3 5431   6.745   2.436   3.703
  348GLN     CG 5432   6.743   2.217   3.714
  348GLN    HG2 5433   6.733   2.202   3.821
  348GLN    HG3 5434   6.692   2.133   3.665
  348GLN     CD 5435   6.891   2.202   3.666
  348GLN    OE1 5436   6.945   2.289   3.600
  348GLN    NE2 5437   6.963   2.105   3.710
  348GLN   HE21 5438   7.062   2.106   3.691
  348GLN   HE22 5439   6.932   2.027   3.766
  348GLN      C 5440   6.502   2.524   3.636
  348GLN      O 5441   6.428   2.514   3.539
  349ASN      N 5442   6.559   2.640   3.677
  349ASN      H 5443   6.630   2.631   3.748
  349ASN     CA 5444   6.519   2.775   3.640
  349ASN     HA 5445   6.416   2.780   3.674
  349ASN     CB 5446   6.603   2.881   3.715
  349ASN    HB2 5447   6.585   2.872   3.822
  349ASN    HB3 5448   6.711   2.869   3.714
  349ASN     CG 5449   6.581   3.025   3.663
  349ASN    OD1 5450   6.667   3.080   3.593
  349ASN    ND2 5451   6.473   3.090   3.689
  349ASN   HD21 5452   6.478   3.186   3.658
  349ASN   HD22 5453   6.404   3.046   3.748
  349ASN      C 5454   6.523   2.799   3.491
  349ASN      O 5455   6.422   2.847   3.439
  350GLY      N 5456   6.634   2.768   3.425
  350GLY      H 5457   6.714   2.738   3.478
  350GLY     CA 5458   6.650   2.805   3.283
  350GLY    HA2 5459   6.618   2.908   3.273
  350GLY    HA3 5460   6.752   2.785   3.250
  350GLY      C 5461   6.561   2.709   3.197
  350GLY      O 5462   6.535   2.743   3.082
  351ASN      N 5463   6.507   2.597   3.254
  351ASN      H 5464   6.521   2.577   3.352
  351ASN     CA 5465   6.417   2.508   3.178
  351ASN     HA 5466   6.424   2.540   3.074
  351ASN     CB 5467   6.461   2.361   3.199
  351ASN    HB2 5468   6.570   2.348   3.202
  351ASN    HB3 5469   6.425   2.327   3.296
  351ASN     CG 5470   6.416   2.255   3.101
  351ASN    OD1 5471   6.342   2.283   3.010
  351ASN    ND2 5472   6.458   2.133   3.119
  351ASN   HD21 5473   6.455   2.068   3.042
  351ASN   HD22 5474   6.508   2.101   3.200
  351ASN      C 5475   6.267   2.534   3.220
  351ASN      O 5476   6.171   2.490   3.150
  352ASP      N 5477   6.240   2.612   3.323
  352ASP      H 5478   6.311   2.639   3.389
  352ASP     CA 5479   6.103   2.628   3.374
  352ASP     HA 5480   6.034   2.548   3.344
  352ASP     CB 5481   6.114   2.619   3.521
  352ASP    HB2 5482   6.139   2.518   3.556
  352ASP    HB3 5483   6.195   2.682   3.558
  352ASP     CG 5484   5.981   2.652   3.588
  352ASP    OD1 5485   5.971   2.743   3.674
  352ASP    OD2 5486   5.884   2.583   3.558
  352ASP      C 5487   6.049   2.760   3.312
  352ASP      O 5488   6.036   2.865   3.373
  353VAL      N 5489   6.039   2.756   3.181
  353VAL      H 5490   6.046   2.660   3.148
  353VAL     CA 5491   6.015   2.860   3.088
  353VAL     HA 5492   6.007   2.952   3.145
  353VAL     CB 5493   6.131   2.900   2.999
  353VAL     HB 5494   6.096   2.978   2.932
  353VAL    CG1 5495   6.255   2.944   3.073
  353VAL   HG11 5496   6.287   2.863   3.139
  353VAL   HG12 5497   6.335   2.975   3.006
  353VAL   HG13 5498   6.226   3.033   3.129
  353VAL    CG2 5499   6.165   2.789   2.901
  353VAL   HG21 5500   6.075   2.751   2.853
  353VAL   HG22 5501   6.241   2.816   2.828
  353VAL   HG23 5502   6.194   2.700   2.958
  353VAL      C 5503   5.879   2.865   3.022
  353VAL      O 5504   5.860   2.940   2.932
  354ASN      N 5505   5.785   2.776   3.062
  354ASN      H 5506   5.816   2.717   3.138
  354ASN     CA 5507   5.659   2.754   2.990
  354ASN     HA 5508   5.669   2.781   2.885
  354ASN     CB 5509   5.634   2.606   2.987
  354ASN    HB2 5510   5.729   2.553   2.989
  354ASN    HB3 5511   5.576   2.573   3.073
  354ASN     CG 5512   5.557   2.561   2.861
  354ASN    OD1 5513   5.618   2.502   2.773
  354ASN    ND2 5514   5.437   2.598   2.833
  354ASN   HD21 5515   5.387   2.576   2.748
  354ASN   HD22 5516   5.381   2.648   2.900
  354ASN      C 5517   5.535   2.843   3.033
  354ASN      O 5518   5.417   2.811   3.016
  355ASP      N 5519   5.568   2.960   3.088
  355ASP      H 5520   5.665   2.987   3.099
  355ASP     CA 5521   5.479   3.037   3.171
  355ASP     HA 5522   5.427   2.972   3.242
  355ASP     CB 5523   5.560   3.129   3.268
  355ASP    HB2 5524   5.493   3.190   3.330
  355ASP    HB3 5525   5.617   3.064   3.334
  355ASP     CG 5526   5.643   3.231   3.197
  355ASP    OD1 5527   5.765   3.235   3.214
  355ASP    OD2 5528   5.586   3.316   3.127
  355ASP      C 5529   5.374   3.124   3.089
  355ASP      O 5530   5.284   3.186   3.151
  356TRP      N 5531   5.401   3.138   2.956
  356TRP      H 5532   5.482   3.089   2.923
  356TRP     CA 5533   5.339   3.215   2.855
  356TRP     HA 5534   5.321   3.305   2.913
  356TRP     CB 5535   5.432   3.225   2.742
  356TRP    HB2 5536   5.380   3.292   2.674
  356TRP    HB3 5537   5.517   3.290   2.764
  356TRP     CG 5538   5.479   3.095   2.678
  356TRP    CD1 5539   5.599   3.043   2.709
  356TRP    HD1 5540   5.671   3.096   2.770
  356TRP    NE1 5541   5.622   2.932   2.635
  356TRP    HE1 5542   5.711   2.884   2.639
  356TRP    CE2 5543   5.504   2.895   2.572
  356TRP    CZ2 5544   5.470   2.790   2.483
  356TRP    HZ2 5545   5.539   2.716   2.445
  356TRP    CH2 5546   5.341   2.780   2.430
  356TRP    HH2 5547   5.330   2.700   2.358
  356TRP    CZ3 5548   5.246   2.890   2.445
  356TRP    HZ3 5549   5.153   2.889   2.389
  356TRP    CE3 5550   5.282   2.992   2.532
  356TRP    HE3 5551   5.214   3.075   2.547
  356TRP    CD2 5552   5.406   2.996   2.601
  356TRP      C 5553   5.206   3.162   2.810
  356TRP      O 5554   5.131   3.241   2.753
  357VAL      N 5555   5.174   3.037   2.848
  357VAL      H 5556   5.236   2.981   2.905
  357VAL     CA 5557   5.051   2.978   2.797
  357VAL     HA 5558   5.051   2.975   2.688
  357VAL     CB 5559   5.034   2.829   2.837
  357VAL     HB 5560   4.947   2.796   2.780
  357VAL    CG1 5561   5.148   2.739   2.787
  357VAL   HG11 5562   5.248   2.781   2.797
  357VAL   HG12 5563   5.129   2.636   2.818
  357VAL   HG13 5564   5.134   2.737   2.679
  357VAL    CG2 5565   5.021   2.808   2.993
  357VAL   HG21 5566   5.043   2.705   3.022
  357VAL   HG22 5567   5.073   2.888   3.046
  357VAL   HG23 5568   4.918   2.829   3.021
  357VAL      C 5569   4.928   3.060   2.838
  357VAL      O 5570   4.924   3.106   2.950
  358GLY      N 5571   4.832   3.072   2.745
  358GLY      H 5572   4.846   3.040   2.651
  358GLY     CA 5573   4.694   3.128   2.768
  358GLY    HA2 5574   4.699   3.231   2.804
  358GLY    HA3 5575   4.642   3.139   2.672
  358GLY      C 5576   4.599   3.059   2.866
  358GLY      O 5577   4.651   2.969   2.933
  359PRO      N 5578   4.472   3.073   2.865
  359PRO     CD 5579   4.386   3.168   2.805
  359PRO    HD2 5580   4.391   3.188   2.698
  359PRO    HD3 5581   4.394   3.264   2.857
  359PRO     CG 5582   4.245   3.112   2.815
  359PRO    HG2 5583   4.226   3.047   2.730
  359PRO    HG3 5584   4.177   3.197   2.816
  359PRO     CB 5585   4.251   3.046   2.954
  359PRO    HB2 5586   4.172   2.974   2.972
  359PRO    HB3 5587   4.244   3.123   3.031
  359PRO     CA 5588   4.393   2.990   2.961
  359PRO     HA 5589   4.436   2.997   3.061
  359PRO      C 5590   4.394   2.838   2.934
  359PRO      O 5591   4.393   2.791   2.815
  360PRO      N 5592   4.365   2.756   3.034
  360PRO     CD 5593   4.315   2.794   3.165
  360PRO    HD2 5594   4.252   2.883   3.163
  360PRO    HD3 5595   4.404   2.831   3.216
  360PRO     CG 5596   4.260   2.667   3.240
  360PRO    HG2 5597   4.156   2.649   3.213
  360PRO    HG3 5598   4.277   2.676   3.348
  360PRO     CB 5599   4.338   2.556   3.172
  360PRO    HB2 5600   4.288   2.459   3.176
  360PRO    HB3 5601   4.433   2.545   3.224
  360PRO     CA 5602   4.363   2.610   3.029
  360PRO     HA 5603   4.460   2.563   3.010
  360PRO      C 5604   4.249   2.562   2.931
  360PRO      O 5605   4.132   2.595   2.948
  361ASN      N 5606   4.294   2.485   2.827
  361ASN      H 5607   4.392   2.461   2.825
  361ASN     CA 5608   4.219   2.451   2.708
  361ASN     HA 5609   4.117   2.483   2.729
  361ASN     CB 5610   4.274   2.531   2.590
  361ASN    HB2 5611   4.307   2.632   2.616
  361ASN    HB3 5612   4.372   2.491   2.564
  361ASN     CG 5613   4.188   2.534   2.468
  361ASN    OD1 5614   4.134   2.437   2.418
  361ASN    ND2 5615   4.188   2.645   2.398
  361ASN   HD21 5616   4.142   2.650   2.308
  361ASN   HD22 5617   4.232   2.723   2.443
  361ASN      C 5618   4.224   2.294   2.678
  361ASN      O 5619   4.326   2.234   2.719
  362ASN      N 5620   4.115   2.244   2.611
  362ASN      H 5621   4.043   2.305   2.576
  362ASN     CA 5622   4.111   2.099   2.565
  362ASN     HA 5623   4.215   2.064   2.567
  362ASN     CB 5624   4.034   2.016   2.668
  362ASN    HB2 5625   4.068   2.028   2.771
  362ASN    HB3 5626   3.931   2.052   2.675
  362ASN     CG 5627   4.049   1.865   2.646
  362ASN    OD1 5628   4.019   1.812   2.547
  362ASN    ND2 5629   4.109   1.791   2.734
  362ASN   HD21 5630   4.128   1.696   2.708
  362ASN   HD22 5631   4.146   1.829   2.820
  362ASN      C 5632   4.051   2.100   2.422
  362ASN      O 5633   3.937   2.147   2.401
  363ASN      N 5634   4.124   2.040   2.323
  363ASN      H 5635   4.218   2.006   2.337
  363ASN     CA 5636   4.074   2.029   2.178
  363ASN     HA 5637   4.166   2.031   2.121
  363ASN     CB 5638   3.994   1.892   2.174
  363ASN    HB2 5639   4.023   1.819   2.250
  363ASN    HB3 5640   3.888   1.903   2.199
  363ASN     CG 5641   4.015   1.816   2.043
  363ASN    OD1 5642   4.098   1.849   1.957
  363ASN    ND2 5643   3.942   1.709   2.022
  363ASN   HD21 5644   3.936   1.679   1.926
  363ASN   HD22 5645   3.880   1.672   2.093
  363ASN      C 5646   4.011   2.155   2.116
  363ASN      O 5647   3.917   2.141   2.044
  364GLY      N 5648   4.062   2.279   2.148
  364GLY      H 5649   4.132   2.277   2.220
  364GLY     CA 5650   4.033   2.409   2.098
  364GLY    HA2 5651   4.125   2.463   2.121
  364GLY    HA3 5652   4.015   2.412   1.990
  364GLY      C 5653   3.921   2.490   2.172
  364GLY      O 5654   3.882   2.595   2.126
  365VAL      N 5655   3.874   2.443   2.289
  365VAL      H 5656   3.919   2.360   2.324
  365VAL     CA 5657   3.768   2.508   2.373
  365VAL     HA 5658   3.773   2.610   2.333
  365VAL     CB 5659   3.632   2.448   2.357
  365VAL     HB 5660   3.626   2.346   2.395
  365VAL    CG1 5661   3.510   2.523   2.413
  365VAL   HG11 5662   3.515   2.535   2.521
  365VAL   HG12 5663   3.510   2.622   2.367
  365VAL   HG13 5664   3.418   2.476   2.380
  365VAL    CG2 5665   3.590   2.439   2.212
  365VAL   HG21 5666   3.660   2.374   2.159
  365VAL   HG22 5667   3.494   2.388   2.200
  365VAL   HG23 5668   3.590   2.539   2.168
  365VAL      C 5669   3.809   2.526   2.521
  365VAL      O 5670   3.868   2.431   2.576
  366ILE      N 5671   3.783   2.645   2.587
  366ILE      H 5672   3.728   2.721   2.550
  366ILE     CA 5673   3.860   2.675   2.712
  366ILE     HA 5674   3.959   2.630   2.707
  366ILE     CB 5675   3.871   2.824   2.738
  366ILE     HB 5676   3.775   2.866   2.707
  366ILE    CG2 5677   3.909   2.874   2.874
  366ILE   HG21 5678   3.882   2.978   2.892
  366ILE   HG22 5679   3.857   2.807   2.943
  366ILE   HG23 5680   4.017   2.864   2.884
  366ILE    CG1 5681   3.974   2.873   2.635
  366ILE   HG12 5682   4.073   2.836   2.662
  366ILE   HG13 5683   3.958   2.835   2.534
  366ILE    CD1 5684   3.964   3.024   2.598
  366ILE   HD11 5685   4.006   3.088   2.676
  366ILE   HD12 5686   4.019   3.050   2.508
  366ILE   HD13 5687   3.866   3.065   2.576
  366ILE      C 5688   3.778   2.598   2.823
  366ILE      O 5689   3.654   2.602   2.824
  367LYS      N 5690   3.847   2.540   2.921
  367LYS      H 5691   3.948   2.552   2.921
  367LYS     CA 5692   3.795   2.435   3.010
  367LYS     HA 5693   3.750   2.356   2.950
  367LYS     CB 5694   3.905   2.381   3.104
  367LYS    HB2 5695   3.957   2.467   3.147
  367LYS    HB3 5696   3.861   2.334   3.192
  367LYS     CG 5697   4.000   2.284   3.033
  367LYS    HG2 5698   3.934   2.217   2.980
  367LYS    HG3 5699   4.060   2.336   2.958
  367LYS     CD 5700   4.083   2.207   3.139
  367LYS    HD2 5701   4.174   2.186   3.084
  367LYS    HD3 5702   4.105   2.267   3.228
  367LYS     CE 5703   4.018   2.073   3.190
  367LYS    HE2 5704   3.945   2.104   3.265
  367LYS    HE3 5705   3.975   2.024   3.103
  367LYS     NZ 5706   4.129   1.995   3.246
  367LYS    HZ1 5707   4.134   2.008   3.346
  367LYS    HZ2 5708   4.123   1.900   3.212
  367LYS    HZ3 5709   4.221   2.027   3.217
  367LYS      C 5710   3.696   2.503   3.109
  367LYS      O 5711   3.727   2.596   3.175
  368GLU      N 5712   3.585   2.444   3.135
  368GLU      H 5713   3.566   2.359   3.083
  368GLU     CA 5714   3.485   2.480   3.239
  368GLU     HA 5715   3.449   2.577   3.204
  368GLU     CB 5716   3.369   2.378   3.239
  368GLU    HB2 5717   3.417   2.286   3.272
  368GLU    HB3 5718   3.305   2.407   3.322
  368GLU     CG 5719   3.281   2.360   3.113
  368GLU    HG2 5720   3.326   2.287   3.045
  368GLU    HG3 5721   3.184   2.318   3.139
  368GLU     CD 5722   3.260   2.491   3.035
  368GLU    OE1 5723   3.193   2.582   3.090
  368GLU    OE2 5724   3.295   2.499   2.917
  368GLU      C 5725   3.542   2.495   3.385
  368GLU      O 5726   3.640   2.439   3.426
  369VAL      N 5727   3.479   2.582   3.460
  369VAL      H 5728   3.391   2.613   3.422
  369VAL     CA 5729   3.516   2.604   3.604
  369VAL     HA 5730   3.625   2.606   3.609
  369VAL     CB 5731   3.473   2.753   3.642
  369VAL     HB 5732   3.367   2.771   3.628
  369VAL    CG1 5733   3.513   2.785   3.788
  369VAL   HG11 5734   3.617   2.765   3.812
  369VAL   HG12 5735   3.494   2.890   3.813
  369VAL   HG13 5736   3.458   2.731   3.864
  369VAL    CG2 5737   3.542   2.848   3.545
  369VAL   HG21 5738   3.497   2.827   3.448
  369VAL   HG22 5739   3.517   2.952   3.565
  369VAL   HG23 5740   3.651   2.836   3.550
  369VAL      C 5741   3.453   2.497   3.696
  369VAL      O 5742   3.335   2.504   3.715
  370THR      N 5743   3.521   2.385   3.727
  370THR      H 5744   3.622   2.385   3.717
  370THR     CA 5745   3.460   2.281   3.812
  370THR     HA 5746   3.353   2.279   3.796
  370THR     CB 5747   3.518   2.143   3.775
  370THR     HB 5748   3.476   2.067   3.842
  370THR    CG2 5749   3.481   2.117   3.630
  370THR   HG21 5750   3.510   2.019   3.590
  370THR   HG22 5751   3.373   2.107   3.624
  370THR   HG23 5752   3.521   2.189   3.558
  370THR    OG1 5753   3.658   2.137   3.782
  370THR    HG1 5754   3.697   2.202   3.723
  370THR      C 5755   3.483   2.320   3.963
  370THR      O 5756   3.588   2.375   3.996
  371ILE      N 5757   3.392   2.293   4.050
  371ILE      H 5758   3.312   2.242   4.015
  371ILE     CA 5759   3.383   2.349   4.189
  371ILE     HA 5760   3.476   2.399   4.215
  371ILE     CB 5761   3.265   2.446   4.195
  371ILE     HB 5762   3.183   2.394   4.145
  371ILE    CG2 5763   3.233   2.475   4.344
  371ILE   HG21 5764   3.189   2.392   4.399
  371ILE   HG22 5765   3.318   2.519   4.396
  371ILE   HG23 5766   3.160   2.555   4.341
  371ILE    CG1 5767   3.292   2.581   4.118
  371ILE   HG12 5768   3.283   2.563   4.011
  371ILE   HG13 5769   3.214   2.652   4.146
  371ILE    CD1 5770   3.429   2.654   4.156
  371ILE   HD11 5771   3.443   2.647   4.264
  371ILE   HD12 5772   3.504   2.606   4.093
  371ILE   HD13 5773   3.419   2.759   4.131
  371ILE      C 5774   3.384   2.232   4.281
  371ILE      O 5775   3.312   2.135   4.264
  372ASN      N 5776   3.462   2.245   4.391
  372ASN      H 5777   3.503   2.333   4.421
  372ASN     CA 5778   3.464   2.147   4.502
  372ASN     HA 5779   3.438   2.053   4.454
  372ASN     CB 5780   3.607   2.156   4.565
  372ASN    HB2 5781   3.677   2.163   4.482
  372ASN    HB3 5782   3.618   2.244   4.629
  372ASN     CG 5783   3.628   2.029   4.652
  372ASN    OD1 5784   3.570   2.004   4.761
  372ASN    ND2 5785   3.728   1.947   4.613
  372ASN   HD21 5786   3.746   1.862   4.665
  372ASN   HD22 5787   3.785   1.974   4.534
  372ASN      C 5788   3.351   2.185   4.609
  372ASN      O 5789   3.337   2.305   4.648
  373PRO      N 5790   3.279   2.087   4.671
  373PRO     CD 5791   3.266   1.956   4.620
  373PRO    HD2 5792   3.358   1.898   4.633
  373PRO    HD3 5793   3.238   1.958   4.515
  373PRO     CG 5794   3.158   1.893   4.710
  373PRO    HG2 5795   3.170   1.788   4.737
  373PRO    HG3 5796   3.056   1.902   4.672
  373PRO     CB 5797   3.160   1.972   4.844
  373PRO    HB2 5798   3.240   1.939   4.910
  373PRO    HB3 5799   3.065   1.975   4.896
  373PRO     CA 5800   3.204   2.108   4.798
  373PRO     HA 5801   3.114   2.159   4.764
  373PRO      C 5802   3.267   2.193   4.908
  373PRO      O 5803   3.194   2.270   4.967
  374ASP      N 5804   3.399   2.192   4.931
  374ASP      H 5805   3.450   2.116   4.890
  374ASP     CA 5806   3.474   2.273   5.029
  374ASP     HA 5807   3.401   2.300   5.106
  374ASP     CB 5808   3.590   2.205   5.103
  374ASP    HB2 5809   3.560   2.101   5.107
  374ASP    HB3 5810   3.678   2.220   5.041
  374ASP     CG 5811   3.616   2.268   5.243
  374ASP    OD1 5812   3.527   2.336   5.296
  374ASP    OD2 5813   3.729   2.253   5.300
  374ASP      C 5814   3.517   2.410   4.969
  374ASP      O 5815   3.626   2.456   4.994
  375THR      N 5816   3.429   2.480   4.886
  375THR      H 5817   3.333   2.449   4.895
  375THR     CA 5818   3.450   2.616   4.824
  375THR     HA 5819   3.360   2.638   4.767
  375THR     CB 5820   3.452   2.709   4.948
  375THR     HB 5821   3.555   2.729   4.979
  375THR    CG2 5822   3.400   2.850   4.909
  375THR   HG21 5823   3.410   2.928   4.984
  375THR   HG22 5824   3.451   2.887   4.820
  375THR   HG23 5825   3.294   2.848   4.885
  375THR    OG1 5826   3.372   2.665   5.056
  375THR    HG1 5827   3.320   2.739   5.087
  375THR      C 5828   3.557   2.649   4.716
  375THR      O 5829   3.535   2.731   4.631
  376THR      N 5830   3.669   2.580   4.722
  376THR      H 5831   3.684   2.512   4.795
  376THR     CA 5832   3.779   2.582   4.627
  376THR     HA 5833   3.807   2.687   4.617
  376THR     CB 5834   3.888   2.486   4.689
  376THR     HB 5835   3.954   2.450   4.610
  376THR    CG2 5836   3.974   2.556   4.797
  376THR   HG21 5837   4.062   2.497   4.823
  376THR   HG22 5838   4.008   2.650   4.752
  376THR   HG23 5839   3.908   2.561   4.883
  376THR    OG1 5840   3.836   2.372   4.742
  376THR    HG1 5841   3.881   2.297   4.701
  376THR      C 5842   3.740   2.537   4.486
  376THR      O 5843   3.632   2.471   4.470
  377CYX      N 5844   3.823   2.561   4.388
  377CYX      H 5845   3.908   2.609   4.415
  377CYX     CA 5846   3.806   2.514   4.248
  377CYX     HA 5847   3.698   2.513   4.230
  377CYX     CB 5848   3.874   2.624   4.163
  377CYX    HB2 5849   3.962   2.656   4.217
  377CYX    HB3 5850   3.901   2.575   4.069
  377CYX     SG 5851   3.773   2.763   4.126
  377CYX      C 5852   3.863   2.373   4.232
  377CYX      O 5853   3.952   2.339   4.307
  378GLY      N 5854   3.806   2.304   4.130
  378GLY      H 5855   3.728   2.343   4.079
  378GLY     CA 5856   3.839   2.171   4.096
  378GLY    HA2 5857   3.813   2.102   4.176
  378GLY    HA3 5858   3.765   2.127   4.029
  378GLY      C 5859   3.981   2.157   4.044
  378GLY      O 5860   4.083   2.148   4.114
  379ASN      N 5861   3.989   2.166   3.911
  379ASN      H 5862   3.900   2.175   3.863
  379ASN     CA 5863   4.099   2.138   3.824
  379ASN     HA 5864   4.187   2.116   3.885
  379ASN     CB 5865   4.060   2.012   3.752
  379ASN    HB2 5866   4.056   1.932   3.826
  379ASN    HB3 5867   3.959   2.025   3.713
  379ASN     CG 5868   4.146   1.969   3.635
  379ASN    OD1 5869   4.108   1.993   3.521
  379ASN    ND2 5870   4.270   1.929   3.653
  379ASN   HD21 5871   4.328   1.924   3.571
  379ASN   HD22 5872   4.315   1.937   3.743
  379ASN      C 5873   4.137   2.252   3.744
  379ASN      O 5874   4.050   2.326   3.694
  380ASP      N 5875   4.271   2.260   3.715
  380ASP      H 5876   4.316   2.176   3.746
  380ASP     CA 5877   4.347   2.366   3.642
  380ASP     HA 5878   4.453   2.350   3.658
  380ASP     CB 5879   4.320   2.354   3.486
  380ASP    HB2 5880   4.214   2.350   3.461
  380ASP    HB3 5881   4.355   2.450   3.449
  380ASP     CG 5882   4.397   2.244   3.413
  380ASP    OD1 5883   4.351   2.206   3.305
  380ASP    OD2 5884   4.517   2.221   3.441
  380ASP      C 5885   4.330   2.510   3.692
  380ASP      O 5886   4.427   2.583   3.713
  381TRP      N 5887   4.207   2.554   3.726
  381TRP      H 5888   4.130   2.490   3.713
  381TRP     CA 5889   4.182   2.683   3.786
  381TRP     HA 5890   4.235   2.758   3.727
  381TRP     CB 5891   4.035   2.728   3.759
  381TRP    HB2 5892   3.963   2.676   3.821
  381TRP    HB3 5893   4.033   2.832   3.791
  381TRP     CG 5894   3.993   2.749   3.612
  381TRP    CD1 5895   3.916   2.657   3.539
  381TRP    HD1 5896   3.889   2.558   3.573
  381TRP    NE1 5897   3.886   2.706   3.412
  381TRP    HE1 5898   3.821   2.656   3.353
  381TRP    CE2 5899   3.928   2.834   3.398
  381TRP    CZ2 5900   3.916   2.928   3.290
  381TRP    HZ2 5901   3.859   2.900   3.202
  381TRP    CH2 5902   3.992   3.051   3.303
  381TRP    HH2 5903   3.976   3.136   3.239
  381TRP    CZ3 5904   4.074   3.068   3.412
  381TRP    HZ3 5905   4.125   3.163   3.419
  381TRP    CE3 5906   4.076   2.984   3.522
  381TRP    HE3 5907   4.135   3.015   3.607
  381TRP    CD2 5908   4.007   2.863   3.517
  381TRP      C 5909   4.217   2.679   3.938
  381TRP      O 5910   4.151   2.602   4.011
  382VAL      N 5911   4.306   2.763   3.977
  382VAL      H 5912   4.349   2.820   3.905
  382VAL     CA 5913   4.361   2.794   4.116
  382VAL     HA 5914   4.386   2.698   4.161
  382VAL     CB 5915   4.497   2.869   4.106
  382VAL     HB 5916   4.483   2.971   4.071
  382VAL    CG1 5917   4.551   2.886   4.254
  382VAL   HG11 5918   4.477   2.933   4.320
  382VAL   HG12 5919   4.571   2.791   4.303
  382VAL   HG13 5920   4.635   2.955   4.247
  382VAL    CG2 5921   4.597   2.798   4.012
  382VAL   HG21 5922   4.551   2.763   3.920
  382VAL   HG22 5923   4.675   2.869   3.985
  382VAL   HG23 5924   4.646   2.713   4.059
  382VAL      C 5925   4.263   2.857   4.209
  382VAL      O 5926   4.242   2.812   4.323
  383CYX      N 5927   4.195   2.965   4.152
  383CYX      H 5928   4.202   2.980   4.052
  383CYX     CA 5929   4.089   3.033   4.233
  383CYX     HA 5930   4.066   3.124   4.176
  383CYX     CB 5931   3.963   2.956   4.230
  383CYX    HB2 5932   3.978   2.866   4.290
  383CYX    HB3 5933   3.894   3.024   4.280
  383CYX     SG 5934   3.898   2.912   4.069
  383CYX      C 5935   4.136   3.066   4.382
  383CYX      O 5936   4.074   3.026   4.481
  384GLU      N 5937   4.242   3.146   4.391
  384GLU      H 5938   4.293   3.162   4.306
  384GLU     CA 5939   4.295   3.185   4.518
  384GLU     HA 5940   4.330   3.092   4.564
  384GLU     CB 5941   4.418   3.273   4.502
  384GLU    HB2 5942   4.381   3.361   4.449
  384GLU    HB3 5943   4.447   3.301   4.603
  384GLU     CG 5944   4.543   3.217   4.440
  384GLU    HG2 5945   4.627   3.268   4.487
  384GLU    HG3 5946   4.553   3.109   4.446
  384GLU     CD 5947   4.551   3.241   4.288
  384GLU    OE1 5948   4.456   3.199   4.218
  384GLU    OE2 5949   4.641   3.315   4.247
  384GLU      C 5950   4.189   3.260   4.596
  384GLU      O 5951   4.189   3.246   4.716
  385HIE      N 5952   4.093   3.332   4.532
  385HIE      H 5953   4.097   3.329   4.431
  385HIE     CA 5954   3.975   3.405   4.589
  385HIE     HA 5955   4.009   3.469   4.670
  385HIE     CB 5956   3.910   3.495   4.480
  385HIE    HB2 5957   3.840   3.562   4.531
  385HIE    HB3 5958   3.988   3.547   4.425
  385HIE     CG 5959   3.830   3.431   4.377
  385HIE    ND1 5960   3.866   3.314   4.305
  385HIE    CE1 5961   3.749   3.271   4.250
  385HIE    HE1 5962   3.744   3.186   4.184
  385HIE    NE2 5963   3.653   3.357   4.272
  385HIE    HE2 5964   3.561   3.339   4.233
  385HIE    CD2 5965   3.694   3.446   4.367
  385HIE    HD2 5966   3.634   3.507   4.433
  385HIE      C 5967   3.875   3.308   4.649
  385HIE      O 5968   3.775   3.346   4.714
  386ARG      N 5969   3.891   3.177   4.637
  386ARG      H 5970   3.975   3.145   4.592
  386ARG     CA 5971   3.818   3.073   4.702
  386ARG     HA 5972   3.732   3.115   4.753
  386ARG     CB 5973   3.741   2.988   4.606
  386ARG    HB2 5974   3.813   2.928   4.550
  386ARG    HB3 5975   3.683   2.921   4.669
  386ARG     CG 5976   3.638   3.061   4.511
  386ARG    HG2 5977   3.548   3.089   4.565
  386ARG    HG3 5978   3.670   3.152   4.461
  386ARG     CD 5979   3.589   2.962   4.400
  386ARG    HD2 5980   3.659   2.958   4.317
  386ARG    HD3 5981   3.579   2.859   4.433
  386ARG     NE 5982   3.454   3.001   4.351
  386ARG     HE 5983   3.446   3.082   4.291
  386ARG     CZ 5984   3.336   2.966   4.393
  386ARG    NH1 5985   3.330   2.870   4.486
  386ARG   HH11 5986   3.419   2.840   4.524
  386ARG   HH12 5987   3.242   2.835   4.521
  386ARG    NH2 5988   3.229   3.020   4.349
  386ARG   HH21 5989   3.241   3.086   4.273
  386ARG   HH22 5990   3.142   2.990   4.391
  386ARG      C 5991   3.893   2.994   4.814
  386ARG      O 5992   3.828   2.918   4.885
  387TRP      N 5993   4.026   3.000   4.822
  387TRP      H 5994   4.077   3.042   4.745
  387TRP     CA 5995   4.103   2.950   4.943
  387TRP     HA 5996   4.087   2.843   4.953
  387TRP     CB 5997   4.260   2.967   4.923
  387TRP    HB2 5998   4.279   3.074   4.914
  387TRP    HB3 5999   4.314   2.931   5.011
  387TRP     CG 6000   4.329   2.905   4.802
  387TRP    CD1 6001   4.271   2.844   4.697
  387TRP    HD1 6002   4.163   2.838   4.686
  387TRP    NE1 6003   4.365   2.786   4.616
  387TRP    HE1 6004   4.339   2.718   4.545
  387TRP    CE2 6005   4.487   2.830   4.647
  387TRP    CZ2 6006   4.608   2.797   4.592
  387TRP    HZ2 6007   4.617   2.730   4.508
  387TRP    CH2 6008   4.718   2.851   4.656
  387TRP    HH2 6009   4.818   2.826   4.625
  387TRP    CZ3 6010   4.711   2.940   4.763
  387TRP    HZ3 6011   4.800   2.986   4.803
  387TRP    CE3 6012   4.588   2.965   4.817
  387TRP    HE3 6013   4.568   3.016   4.910
  387TRP    CD2 6014   4.471   2.902   4.767
  387TRP      C 6015   4.054   2.994   5.082
  387TRP      O 6016   4.020   3.110   5.104
  388ARG      N 6017   4.023   2.902   5.173
  388ARG      H 6018   4.038   2.805   5.152
  388ARG     CA 6019   3.966   2.927   5.307
  388ARG     HA 6020   3.863   2.960   5.292
  388ARG     CB 6021   3.964   2.799   5.398
  388ARG    HB2 6022   3.906   2.721   5.350
  388ARG    HB3 6023   4.066   2.760   5.408
  388ARG     CG 6024   3.908   2.831   5.540
  388ARG    HG2 6025   3.975   2.890   5.602
  388ARG    HG3 6026   3.811   2.880   5.537
  388ARG     CD 6027   3.892   2.700   5.618
  388ARG    HD2 6028   3.958   2.619   5.587
  388ARG    HD3 6029   3.916   2.716   5.723
  388ARG     NE 6030   3.755   2.655   5.594
  388ARG     HE 6031   3.684   2.722   5.620
  388ARG     CZ 6032   3.710   2.558   5.515
  388ARG    NH1 6033   3.773   2.454   5.483
  388ARG   HH11 6034   3.863   2.434   5.526
  388ARG   HH12 6035   3.733   2.395   5.411
  388ARG    NH2 6036   3.592   2.566   5.471
  388ARG   HH21 6037   3.546   2.655   5.487
  388ARG   HH22 6038   3.554   2.489   5.418
  388ARG      C 6039   4.043   3.041   5.377
  388ARG      O 6040   3.981   3.136   5.416
  389GLN      N 6041   4.174   3.032   5.373
  389GLN      H 6042   4.205   2.946   5.331
  389GLN     CA 6043   4.262   3.123   5.445
  389GLN     HA 6044   4.238   3.125   5.551
  389GLN     CB 6045   4.408   3.069   5.431
  389GLN    HB2 6046   4.445   3.074   5.329
  389GLN    HB3 6047   4.453   3.151   5.488
  389GLN     CG 6048   4.442   2.932   5.496
  389GLN    HG2 6049   4.546   2.933   5.528
  389GLN    HG3 6050   4.383   2.920   5.587
  389GLN     CD 6051   4.408   2.813   5.402
  389GLN    OE1 6052   4.352   2.825   5.293
  389GLN    NE2 6053   4.444   2.695   5.444
  389GLN   HE21 6054   4.409   2.617   5.389
  389GLN   HE22 6055   4.503   2.679   5.525
  389GLN      C 6056   4.262   3.268   5.393
  389GLN      O 6057   4.303   3.359   5.464
  390ILE      N 6058   4.215   3.285   5.273
  390ILE      H 6059   4.178   3.204   5.227
  390ILE     CA 6060   4.203   3.412   5.199
  390ILE     HA 6061   4.261   3.490   5.249
  390ILE     CB 6062   4.273   3.399   5.059
  390ILE     HB 6063   4.235   3.312   5.005
  390ILE    CG2 6064   4.242   3.526   4.970
  390ILE   HG21 6065   4.294   3.518   4.875
  390ILE   HG22 6066   4.138   3.516   4.939
  390ILE   HG23 6067   4.272   3.621   5.015
  390ILE    CG1 6068   4.425   3.378   5.083
  390ILE   HG12 6069   4.458   3.470   5.130
  390ILE   HG13 6070   4.443   3.296   5.153
  390ILE    CD1 6071   4.498   3.357   4.949
  390ILE   HD11 6072   4.468   3.263   4.903
  390ILE   HD12 6073   4.481   3.436   4.875
  390ILE   HD13 6074   4.606   3.354   4.967
  390ILE      C 6075   4.061   3.471   5.190
  390ILE      O 6076   4.042   3.582   5.237
  391ARG      N 6077   3.960   3.390   5.156
  391ARG      H 6078   3.975   3.295   5.125
  391ARG     CA 6079   3.822   3.441   5.167
  391ARG     HA 6080   3.821   3.529   5.102
  391ARG     CB 6081   3.737   3.341   5.082
  391ARG    HB2 6082   3.638   3.384   5.063
  391ARG    HB3 6083   3.788   3.327   4.987
  391ARG     CG 6084   3.707   3.211   5.155
  391ARG    HG2 6085   3.798   3.172   5.201
  391ARG    HG3 6086   3.647   3.239   5.241
  391ARG     CD 6087   3.635   3.103   5.076
  391ARG    HD2 6088   3.530   3.125   5.057
  391ARG    HD3 6089   3.688   3.090   4.982
  391ARG     NE 6090   3.651   2.969   5.136
  391ARG     HE 6091   3.700   2.895   5.087
  391ARG     CZ 6092   3.591   2.935   5.249
  391ARG    NH1 6093   3.498   3.007   5.310
  391ARG   HH11 6094   3.467   3.094   5.269
  391ARG   HH12 6095   3.452   2.981   5.396
  391ARG    NH2 6096   3.623   2.829   5.311
  391ARG   HH21 6097   3.686   2.764   5.269
  391ARG   HH22 6098   3.588   2.821   5.406
  391ARG      C 6099   3.768   3.472   5.306
  391ARG      O 6100   3.688   3.566   5.317
  392ASN      N 6101   3.805   3.394   5.409
  392ASN      H 6102   3.862   3.314   5.386
  392ASN     CA 6103   3.777   3.430   5.554
  392ASN     HA 6104   3.680   3.475   5.577
  392ASN     CB 6105   3.789   3.304   5.632
  392ASN    HB2 6106   3.891   3.268   5.619
  392ASN    HB3 6107   3.777   3.318   5.739
  392ASN     CG 6108   3.686   3.194   5.598
  392ASN    OD1 6109   3.588   3.205   5.525
  392ASN    ND2 6110   3.707   3.086   5.667
  392ASN   HD21 6111   3.641   3.011   5.650
  392ASN   HD22 6112   3.781   3.090   5.735
  392ASN      C 6113   3.864   3.550   5.603
  392ASN      O 6114   3.823   3.622   5.700
  393MET      N 6115   3.971   3.584   5.528
  393MET      H 6116   3.986   3.544   5.436
  393MET     CA 6117   4.043   3.710   5.543
  393MET     HA 6118   4.029   3.734   5.648
  393MET     CB 6119   4.197   3.678   5.528
  393MET    HB2 6120   4.207   3.649   5.423
  393MET    HB3 6121   4.239   3.778   5.539
  393MET     CG 6122   4.249   3.580   5.635
  393MET    HG2 6123   4.189   3.489   5.632
  393MET    HG3 6124   4.354   3.553   5.616
  393MET     SD 6125   4.252   3.632   5.800
  393MET     CE 6126   4.361   3.780   5.769
  393MET    HE1 6127   4.404   3.812   5.864
  393MET    HE2 6128   4.433   3.760   5.690
  393MET    HE3 6129   4.306   3.867   5.733
  393MET      C 6130   3.993   3.833   5.465
  393MET      O 6131   4.003   3.942   5.517
  394VAL      N 6132   3.934   3.820   5.344
  394VAL      H 6133   3.955   3.743   5.281
  394VAL     CA 6134   3.846   3.916   5.281
  394VAL     HA 6135   3.900   4.010   5.270
  394VAL     CB 6136   3.794   3.873   5.145
  394VAL     HB 6137   3.746   3.775   5.157
  394VAL    CG1 6138   3.695   3.973   5.100
  394VAL   HG11 6139   3.655   3.951   5.001
  394VAL   HG12 6140   3.603   3.970   5.159
  394VAL   HG13 6141   3.740   4.072   5.103
  394VAL    CG2 6142   3.909   3.871   5.040
  394VAL   HG21 6143   3.957   3.969   5.035
  394VAL   HG22 6144   3.977   3.791   5.073
  394VAL   HG23 6145   3.873   3.851   4.940
  394VAL      C 6146   3.736   3.955   5.380
  394VAL      O 6147   3.704   4.076   5.400
  395ILE      N 6148   3.667   3.853   5.440
  395ILE      H 6149   3.695   3.758   5.419
  395ILE     CA 6150   3.564   3.878   5.549
  395ILE     HA 6151   3.491   3.948   5.510
  395ILE     CB 6152   3.480   3.747   5.589
  395ILE     HB 6153   3.555   3.670   5.604
  395ILE    CG2 6154   3.393   3.771   5.713
  395ILE   HG21 6155   3.330   3.686   5.739
  395ILE   HG22 6156   3.452   3.798   5.801
  395ILE   HG23 6157   3.333   3.861   5.703
  395ILE    CG1 6158   3.385   3.695   5.477
  395ILE   HG12 6159   3.295   3.757   5.469
  395ILE   HG13 6160   3.437   3.694   5.381
  395ILE    CD1 6161   3.326   3.552   5.497
  395ILE   HD11 6162   3.260   3.535   5.411
  395ILE   HD12 6163   3.405   3.478   5.489
  395ILE   HD13 6164   3.269   3.543   5.589
  395ILE      C 6165   3.634   3.957   5.663
  395ILE      O 6166   3.586   4.064   5.690
  396PHE      N 6167   3.749   3.905   5.720
  396PHE      H 6168   3.774   3.809   5.701
  396PHE     CA 6169   3.828   3.969   5.835
  396PHE     HA 6170   3.771   3.953   5.926
  396PHE     CB 6171   3.974   3.902   5.847
  396PHE    HB2 6172   3.956   3.795   5.852
  396PHE    HB3 6173   4.038   3.903   5.759
  396PHE     CG 6174   4.055   3.943   5.960
  396PHE    CD1 6175   4.112   4.067   5.969
  396PHE    HD1 6176   4.097   4.137   5.888
  396PHE    CE1 6177   4.181   4.111   6.082
  396PHE    HE1 6178   4.231   4.206   6.079
  396PHE     CZ 6179   4.194   4.020   6.190
  396PHE     HZ 6180   4.266   4.045   6.267
  396PHE    CE2 6181   4.140   3.889   6.183
  396PHE    HE2 6182   4.159   3.820   6.264
  396PHE    CD2 6183   4.074   3.852   6.067
  396PHE    HD2 6184   4.052   3.746   6.063
  396PHE      C 6185   3.844   4.120   5.813
  396PHE      O 6186   3.816   4.201   5.908
  397ARG      N 6187   3.880   4.160   5.691
  397ARG      H 6188   3.903   4.085   5.628
  397ARG     CA 6189   3.907   4.301   5.667
  397ARG     HA 6190   3.964   4.337   5.752
  397ARG     CB 6191   4.005   4.311   5.544
  397ARG    HB2 6192   4.089   4.244   5.561
  397ARG    HB3 6193   3.961   4.272   5.452
  397ARG     CG 6194   4.055   4.456   5.516
  397ARG    HG2 6195   3.971   4.525   5.522
  397ARG    HG3 6196   4.119   4.477   5.602
  397ARG     CD 6197   4.131   4.473   5.388
  397ARG    HD2 6198   4.209   4.402   5.362
  397ARG    HD3 6199   4.061   4.464   5.305
  397ARG     NE 6200   4.184   4.610   5.371
  397ARG     HE 6201   4.130   4.678   5.319
  397ARG     CZ 6202   4.295   4.652   5.425
  397ARG    NH1 6203   4.371   4.572   5.491
  397ARG   HH11 6204   4.333   4.480   5.511
  397ARG   HH12 6205   4.462   4.597   5.525
  397ARG    NH2 6206   4.337   4.769   5.396
  397ARG   HH21 6207   4.290   4.827   5.328
  397ARG   HH22 6208   4.433   4.797   5.411
  397ARG      C 6209   3.779   4.392   5.672
  397ARG      O 6210   3.793   4.505   5.723
  398ASN      N 6211   3.660   4.348   5.631
  398ASN      H 6212   3.668   4.260   5.582
  398ASN     CA 6213   3.528   4.427   5.644
  398ASN     HA 6214   3.536   4.529   5.607
  398ASN     CB 6215   3.407   4.348   5.571
  398ASN    HB2 6216   3.403   4.247   5.613
  398ASN    HB3 6217   3.317   4.396   5.610
  398ASN     CG 6218   3.398   4.366   5.422
  398ASN    OD1 6219   3.479   4.427   5.357
  398ASN    ND2 6220   3.313   4.291   5.358
  398ASN   HD21 6221   3.320   4.258   5.263
  398ASN   HD22 6222   3.243   4.240   5.411
  398ASN      C 6223   3.495   4.438   5.795
  398ASN      O 6224   3.439   4.535   5.847
  399VAL      N 6225   3.535   4.335   5.878
  399VAL      H 6226   3.578   4.252   5.842
  399VAL     CA 6227   3.493   4.333   6.017
  399VAL     HA 6228   3.390   4.370   6.013
  399VAL     CB 6229   3.514   4.188   6.071
  399VAL     HB 6230   3.618   4.159   6.053
  399VAL    CG1 6231   3.494   4.182   6.222
  399VAL   HG11 6232   3.393   4.208   6.253
  399VAL   HG12 6233   3.505   4.077   6.247
  399VAL   HG13 6234   3.566   4.247   6.271
  399VAL    CG2 6235   3.416   4.085   6.010
  399VAL   HG21 6236   3.434   3.986   6.050
  399VAL   HG22 6237   3.316   4.113   6.041
  399VAL   HG23 6238   3.429   4.081   5.901
  399VAL      C 6239   3.577   4.437   6.102
  399VAL      O 6240   3.532   4.496   6.196
  400VAL      N 6241   3.707   4.451   6.067
  400VAL      H 6242   3.743   4.395   5.991
  400VAL     CA 6243   3.796   4.552   6.136
  400VAL     HA 6244   3.767   4.570   6.239
  400VAL     CB 6245   3.942   4.496   6.152
  400VAL     HB 6246   3.999   4.569   6.210
  400VAL    CG1 6247   3.928   4.366   6.239
  400VAL   HG11 6248   4.029   4.328   6.258
  400VAL   HG12 6249   3.875   4.400   6.328
  400VAL   HG13 6250   3.873   4.290   6.185
  400VAL    CG2 6251   4.018   4.462   6.026
  400VAL   HG21 6252   4.048   4.552   5.973
  400VAL   HG22 6253   4.112   4.420   6.062
  400VAL   HG23 6254   3.962   4.386   5.972
  400VAL      C 6255   3.804   4.695   6.075
  400VAL      O 6256   3.900   4.772   6.103
  401ASP      N 6257   3.702   4.732   5.996
  401ASP      H 6258   3.630   4.666   5.971
  401ASP     CA 6259   3.723   4.855   5.920
  401ASP     HA 6260   3.824   4.857   5.877
  401ASP     CB 6261   3.623   4.859   5.797
  401ASP    HB2 6262   3.637   4.780   5.723
  401ASP    HB3 6263   3.521   4.845   5.833
  401ASP     CG 6264   3.632   4.991   5.716
  401ASP    OD1 6265   3.536   5.071   5.712
  401ASP    OD2 6266   3.736   5.021   5.654
  401ASP      C 6267   3.700   4.983   6.006
  401ASP      O 6268   3.594   5.004   6.066
  402GLY      N 6269   3.799   5.071   6.005
  402GLY      H 6270   3.873   5.044   5.941
  402GLY     CA 6271   3.807   5.193   6.081
  402GLY    HA2 6272   3.867   5.253   6.012
  402GLY    HA3 6273   3.704   5.227   6.097
  402GLY      C 6274   3.876   5.186   6.217
  402GLY      O 6275   3.905   5.292   6.272
  403GLN      N 6276   3.903   5.062   6.266
  403GLN      H 6277   3.895   4.988   6.198
  403GLN     CA 6278   3.963   5.038   6.394
  403GLN     HA 6279   3.934   5.116   6.465
  403GLN     CB 6280   3.906   4.909   6.457
  403GLN    HB2 6281   3.938   4.814   6.414
  403GLN    HB3 6282   3.933   4.916   6.563
  403GLN     CG 6283   3.752   4.898   6.455
  403GLN    HG2 6284   3.714   4.874   6.356
  403GLN    HG3 6285   3.730   4.808   6.513
  403GLN     CD 6286   3.670   5.020   6.512
  403GLN    OE1 6287   3.715   5.109   6.582
  403GLN    NE2 6288   3.544   5.034   6.491
  403GLN   HE21 6289   3.502   5.097   6.557
  403GLN   HE22 6290   3.489   4.975   6.431
  403GLN      C 6291   4.122   5.022   6.388
  403GLN      O 6292   4.165   4.968   6.294
  404PRO      N 6293   4.198   5.085   6.481
  404PRO     CD 6294   4.154   5.150   6.601
  404PRO    HD2 6295   4.084   5.091   6.661
  404PRO    HD3 6296   4.099   5.242   6.579
  404PRO     CG 6297   4.285   5.192   6.679
  404PRO    HG2 6298   4.326   5.107   6.734
  404PRO    HG3 6299   4.280   5.283   6.738
  404PRO     CB 6300   4.375   5.208   6.560
  404PRO    HB2 6301   4.475   5.180   6.594
  404PRO    HB3 6302   4.375   5.311   6.524
  404PRO     CA 6303   4.336   5.101   6.456
  404PRO     HA 6304   4.351   5.143   6.356
  404PRO      C 6305   4.414   4.966   6.467
  404PRO      O 6306   4.359   4.860   6.496
  405PHE      N 6307   4.546   4.975   6.443
  405PHE      H 6308   4.575   5.069   6.421
  405PHE     CA 6309   4.647   4.875   6.476
  405PHE     HA 6310   4.612   4.772   6.471
  405PHE     CB 6311   4.765   4.889   6.380
  405PHE    HB2 6312   4.715   4.866   6.286
  405PHE    HB3 6313   4.811   4.987   6.390
  405PHE     CG 6314   4.884   4.795   6.396
  405PHE    CD1 6315   4.908   4.686   6.305
  405PHE    HD1 6316   4.831   4.668   6.232
  405PHE    CE1 6317   5.026   4.612   6.306
  405PHE    HE1 6318   5.044   4.533   6.235
  405PHE     CZ 6319   5.124   4.657   6.396
  405PHE     HZ 6320   5.219   4.607   6.409
  405PHE    CE2 6321   5.103   4.751   6.495
  405PHE    HE2 6322   5.180   4.765   6.570
  405PHE    CD2 6323   4.983   4.821   6.494
  405PHE    HD2 6324   4.969   4.905   6.560
  405PHE      C 6325   4.677   4.898   6.622
  405PHE      O 6326   4.709   5.009   6.671
  406THR      N 6327   4.683   4.785   6.694
  406THR      H 6328   4.665   4.693   6.655
  406THR     CA 6329   4.701   4.777   6.845
  406THR     HA 6330   4.756   4.866   6.876
  406THR     CB 6331   4.558   4.772   6.911
  406THR     HB 6332   4.563   4.730   7.011
  406THR    CG2 6333   4.487   4.909   6.925
  406THR   HG21 6334   4.382   4.882   6.936
  406THR   HG22 6335   4.523   4.960   7.015
  406THR   HG23 6336   4.510   4.973   6.840
  406THR    OG1 6337   4.479   4.679   6.849
  406THR    HG1 6338   4.434   4.639   6.923
  406THR      C 6339   4.788   4.656   6.881
  406THR      O 6340   4.823   4.572   6.799
  407ASN      N 6341   4.821   4.653   7.012
  407ASN      H 6342   4.796   4.738   7.060
  407ASN     CA 6343   4.880   4.540   7.082
  407ASN     HA 6344   4.935   4.588   7.163
  407ASN     CB 6345   4.756   4.469   7.152
  407ASN    HB2 6346   4.683   4.436   7.079
  407ASN    HB3 6347   4.789   4.372   7.190
  407ASN     CG 6348   4.681   4.554   7.250
  407ASN    OD1 6349   4.569   4.600   7.224
  407ASN    ND2 6350   4.742   4.596   7.354
  407ASN   HD21 6351   4.690   4.657   7.416
  407ASN   HD22 6352   4.840   4.578   7.369
  407ASN      C 6353   4.978   4.454   6.994
  407ASN      O 6354   4.962   4.329   6.994
  408TRP      N 6355   5.069   4.515   6.921
  408TRP      H 6356   5.065   4.616   6.917
  408TRP     CA 6357   5.174   4.438   6.849
  408TRP     HA 6358   5.118   4.371   6.784
  408TRP     CB 6359   5.269   4.530   6.769
  408TRP    HB2 6360   5.214   4.586   6.693
  408TRP    HB3 6361   5.308   4.602   6.841
  408TRP     CG 6362   5.388   4.455   6.711
  408TRP    CD1 6363   5.511   4.451   6.774
  408TRP    HD1 6364   5.539   4.498   6.868
  408TRP    NE1 6365   5.601   4.385   6.696
  408TRP    HE1 6366   5.698   4.372   6.722
  408TRP    CE2 6367   5.548   4.354   6.574
  408TRP    CZ2 6368   5.605   4.305   6.457
  408TRP    HZ2 6369   5.711   4.285   6.464
  408TRP    CH2 6370   5.526   4.262   6.352
  408TRP    HH2 6371   5.563   4.206   6.267
  408TRP    CZ3 6372   5.387   4.277   6.361
  408TRP    HZ3 6373   5.319   4.228   6.293
  408TRP    CE3 6374   5.336   4.336   6.479
  408TRP    HE3 6375   5.230   4.356   6.479
  408TRP    CD2 6376   5.412   4.384   6.584
  408TRP      C 6377   5.255   4.362   6.956
  408TRP      O 6378   5.276   4.410   7.070
  409TYR      N 6379   5.315   4.251   6.913
  409TYR      H 6380   5.305   4.223   6.816
  409TYR     CA 6381   5.418   4.169   6.988
  409TYR     HA 6382   5.477   4.230   7.057
  409TYR     CB 6383   5.344   4.067   7.078
  409TYR    HB2 6384   5.299   4.120   7.161
  409TYR    HB3 6385   5.261   4.033   7.016
  409TYR     CG 6386   5.421   3.941   7.110
  409TYR    CD1 6387   5.532   3.940   7.196
  409TYR    HD1 6388   5.543   4.025   7.260
  409TYR    CE1 6389   5.620   3.832   7.208
  409TYR    HE1 6390   5.689   3.843   7.290
  409TYR     CZ 6391   5.604   3.713   7.131
  409TYR     OH 6392   5.684   3.605   7.136
  409TYR     HH 6393   5.740   3.608   7.214
  409TYR    CE2 6394   5.492   3.709   7.044
  409TYR    HE2 6395   5.485   3.624   6.978
  409TYR    CD2 6396   5.406   3.826   7.027
  409TYR    HD2 6397   5.323   3.821   6.959
  409TYR      C 6398   5.511   4.102   6.888
  409TYR      O 6399   5.467   4.052   6.788
  410ASP      N 6400   5.642   4.092   6.920
  410ASP      H 6401   5.668   4.114   7.015
  410ASP     CA 6402   5.730   3.997   6.849
  410ASP     HA 6403   5.660   3.929   6.799
  410ASP     CB 6404   5.811   4.063   6.737
  410ASP    HB2 6405   5.878   3.989   6.693
  410ASP    HB3 6406   5.752   4.115   6.662
  410ASP     CG 6407   5.902   4.172   6.794
  410ASP    OD1 6408   6.019   4.137   6.827
  410ASP    OD2 6409   5.863   4.290   6.790
  410ASP      C 6410   5.838   3.921   6.929
  410ASP      O 6411   5.876   3.961   7.036
  411ASN      N 6412   5.890   3.812   6.882
  411ASN      H 6413   5.846   3.785   6.795
  411ASN     CA 6414   6.002   3.735   6.950
  411ASN     HA 6415   5.993   3.746   7.058
  411ASN     CB 6416   5.984   3.584   6.927
  411ASN    HB2 6417   6.047   3.529   6.998
  411ASN    HB3 6418   5.882   3.555   6.950
  411ASN     CG 6419   6.031   3.534   6.794
  411ASN    OD1 6420   6.048   3.612   6.702
  411ASN    ND2 6421   6.044   3.404   6.774
  411ASN   HD21 6422   6.074   3.373   6.683
  411ASN   HD22 6423   6.017   3.337   6.844
  411ASN      C 6424   6.142   3.783   6.912
  411ASN      O 6425   6.237   3.719   6.954
  412GLY      N 6426   6.160   3.891   6.839
  412GLY      H 6427   6.086   3.958   6.819
  412GLY     CA 6428   6.284   3.929   6.784
  412GLY    HA2 6429   6.277   4.036   6.763
  412GLY    HA3 6430   6.357   3.914   6.864
  412GLY      C 6431   6.327   3.852   6.656
  412GLY      O 6432   6.431   3.887   6.598
  413SER      N 6433   6.260   3.745   6.613
  413SER      H 6434   6.175   3.717   6.660
  413SER     CA 6435   6.283   3.687   6.485
  413SER     HA 6436   6.358   3.750   6.437
  413SER     CB 6437   6.357   3.556   6.509
  413SER    HB2 6438   6.375   3.509   6.412
  413SER    HB3 6439   6.459   3.587   6.533
  413SER     OG 6440   6.313   3.471   6.608
  413SER     HG 6441   6.279   3.395   6.561
  413SER      C 6442   6.154   3.676   6.399
  413SER      O 6443   6.110   3.768   6.333
  414ASN      N 6444   6.090   3.561   6.398
  414ASN      H 6445   6.133   3.489   6.454
  414ASN     CA 6446   5.975   3.528   6.310
  414ASN     HA 6447   5.943   3.620   6.262
  414ASN     CB 6448   6.030   3.434   6.204
  414ASN    HB2 6449   6.070   3.344   6.250
  414ASN    HB3 6450   5.938   3.406   6.152
  414ASN     CG 6451   6.123   3.503   6.108
  414ASN    OD1 6452   6.074   3.584   6.029
  414ASN    ND2 6453   6.250   3.477   6.107
  414ASN   HD21 6454   6.315   3.527   6.048
  414ASN   HD22 6455   6.283   3.396   6.156
  414ASN      C 6456   5.845   3.471   6.378
  414ASN      O 6457   5.750   3.427   6.308
  415GLN      N 6458   5.824   3.507   6.508
  415GLN      H 6459   5.893   3.566   6.552
  415GLN     CA 6460   5.690   3.495   6.572
  415GLN     HA 6461   5.619   3.460   6.497
  415GLN     CB 6462   5.707   3.398   6.688
  415GLN    HB2 6463   5.795   3.424   6.747
  415GLN    HB3 6464   5.616   3.399   6.747
  415GLN     CG 6465   5.741   3.250   6.639
  415GLN    HG2 6466   5.643   3.206   6.622
  415GLN    HG3 6467   5.785   3.260   6.540
  415GLN     CD 6468   5.830   3.163   6.724
  415GLN    OE1 6469   5.872   3.195   6.835
  415GLN    NE2 6470   5.859   3.046   6.675
  415GLN   HE21 6471   5.912   2.980   6.731
  415GLN   HE22 6472   5.828   3.016   6.584
  415GLN      C 6473   5.643   3.631   6.616
  415GLN      O 6474   5.718   3.710   6.675
  416VAL      N 6475   5.522   3.673   6.565
  416VAL      H 6476   5.471   3.596   6.524
  416VAL     CA 6477   5.465   3.812   6.567
  416VAL     HA 6478   5.513   3.856   6.655
  416VAL     CB 6479   5.501   3.893   6.445
  416VAL     HB 6480   5.453   3.991   6.449
  416VAL    CG1 6481   5.652   3.913   6.415
  416VAL   HG11 6482   5.705   3.959   6.499
  416VAL   HG12 6483   5.702   3.824   6.376
  416VAL   HG13 6484   5.667   3.985   6.335
  416VAL    CG2 6485   5.442   3.841   6.318
  416VAL   HG21 6486   5.333   3.833   6.321
  416VAL   HG22 6487   5.460   3.906   6.232
  416VAL   HG23 6488   5.488   3.745   6.296
  416VAL      C 6489   5.314   3.813   6.589
  416VAL      O 6490   5.259   3.705   6.559
  417ALA      N 6491   5.247   3.919   6.635
  417ALA      H 6492   5.299   4.004   6.656
  417ALA     CA 6493   5.098   3.928   6.638
  417ALA     HA 6494   5.069   3.890   6.540
  417ALA     CB 6495   5.039   3.857   6.758
  417ALA    HB1 6496   5.066   3.753   6.741
  417ALA    HB2 6497   5.062   3.905   6.853
  417ALA    HB3 6498   4.931   3.859   6.745
  417ALA      C 6499   5.063   4.075   6.639
  417ALA      O 6500   5.145   4.158   6.670
  418PHE      N 6501   4.940   4.118   6.605
  418PHE      H 6502   4.882   4.055   6.552
  418PHE     CA 6503   4.886   4.248   6.632
  418PHE     HA 6504   4.916   4.283   6.731
  418PHE     CB 6505   4.933   4.348   6.527
  418PHE    HB2 6506   4.888   4.446   6.541
  418PHE    HB3 6507   5.038   4.370   6.546
  418PHE     CG 6508   4.908   4.310   6.383
  418PHE    CD1 6509   4.786   4.357   6.328
  418PHE    HD1 6510   4.720   4.419   6.388
  418PHE    CE1 6511   4.761   4.333   6.194
  418PHE    HE1 6512   4.672   4.367   6.142
  418PHE     CZ 6513   4.848   4.252   6.114
  418PHE     HZ 6514   4.814   4.221   6.016
  418PHE    CE2 6515   4.973   4.216   6.166
  418PHE    HE2 6516   5.051   4.163   6.113
  418PHE    CD2 6517   5.005   4.247   6.299
  418PHE    HD2 6518   5.098   4.212   6.343
  418PHE      C 6519   4.729   4.246   6.631
  418PHE      O 6520   4.664   4.155   6.580
  419GLY      N 6521   4.674   4.344   6.703
  419GLY      H 6522   4.731   4.421   6.734
  419GLY     CA 6523   4.533   4.353   6.738
  419GLY    HA2 6524   4.484   4.257   6.723
  419GLY    HA3 6525   4.519   4.387   6.841
  419GLY      C 6526   4.473   4.448   6.628
  419GLY      O 6527   4.538   4.487   6.531
  420ARG      N 6528   4.341   4.468   6.624
  420ARG      H 6529   4.291   4.413   6.692
  420ARG     CA 6530   4.267   4.560   6.533
  420ARG     HA 6531   4.338   4.637   6.500
  420ARG     CB 6532   4.219   4.489   6.409
  420ARG    HB2 6533   4.165   4.400   6.441
  420ARG    HB3 6534   4.149   4.558   6.362
  420ARG     CG 6535   4.324   4.462   6.304
  420ARG    HG2 6536   4.385   4.385   6.351
  420ARG    HG3 6537   4.283   4.407   6.219
  420ARG     CD 6538   4.404   4.579   6.262
  420ARG    HD2 6539   4.463   4.622   6.342
  420ARG    HD3 6540   4.475   4.558   6.182
  420ARG     NE 6541   4.321   4.692   6.207
  420ARG     HE 6542   4.286   4.756   6.276
  420ARG     CZ 6543   4.288   4.714   6.085
  420ARG    NH1 6544   4.320   4.641   5.983
  420ARG   HH11 6545   4.360   4.550   5.999
  420ARG   HH12 6546   4.290   4.670   5.891
  420ARG    NH2 6547   4.213   4.818   6.064
  420ARG   HH21 6548   4.183   4.876   6.141
  420ARG   HH22 6549   4.178   4.843   5.972
  420ARG      C 6550   4.154   4.622   6.609
  420ARG      O 6551   4.037   4.588   6.586
  421GLY      N 6552   4.190   4.690   6.719
  421GLY      H 6553   4.289   4.704   6.733
  421GLY     CA 6554   4.101   4.729   6.826
  421GLY    HA2 6555   4.164   4.767   6.907
  421GLY    HA3 6556   4.037   4.808   6.786
  421GLY      C 6557   4.021   4.618   6.890
  421GLY      O 6558   4.073   4.510   6.917
  422ASN      N 6559   3.889   4.642   6.921
  422ASN      H 6560   3.844   4.730   6.900
  422ASN     CA 6561   3.803   4.546   6.982
  422ASN     HA 6562   3.867   4.495   7.054
  422ASN     CB 6563   3.676   4.606   7.038
  422ASN    HB2 6564   3.604   4.540   7.087
  422ASN    HB3 6565   3.708   4.681   7.110
  422ASN     CG 6566   3.601   4.676   6.930
  422ASN    OD1 6567   3.657   4.757   6.856
  422ASN    ND2 6568   3.471   4.674   6.928
  422ASN   HD21 6569   3.423   4.741   6.869
  422ASN   HD22 6570   3.409   4.628   6.992
  422ASN      C 6571   3.758   4.437   6.880
  422ASN      O 6572   3.679   4.349   6.919
  423ARG      N 6573   3.796   4.441   6.753
  423ARG      H 6574   3.867   4.510   6.735
  423ARG     CA 6575   3.714   4.375   6.641
  423ARG     HA 6576   3.617   4.334   6.668
  423ARG     CB 6577   3.684   4.493   6.542
  423ARG    HB2 6578   3.774   4.552   6.524
  423ARG    HB3 6579   3.669   4.450   6.443
  423ARG     CG 6580   3.558   4.578   6.559
  423ARG    HG2 6581   3.564   4.638   6.650
  423ARG    HG3 6582   3.555   4.634   6.466
  423ARG     CD 6583   3.424   4.501   6.562
  423ARG    HD2 6584   3.432   4.429   6.480
  423ARG    HD3 6585   3.430   4.440   6.652
  423ARG     NE 6586   3.310   4.587   6.557
  423ARG     HE 6587   3.255   4.604   6.640
  423ARG     CZ 6588   3.275   4.648   6.446
  423ARG    NH1 6589   3.327   4.627   6.329
  423ARG   HH11 6590   3.408   4.571   6.307
  423ARG   HH12 6591   3.290   4.677   6.250
  423ARG    NH2 6592   3.185   4.736   6.457
  423ARG   HH21 6593   3.165   4.770   6.550
  423ARG   HH22 6594   3.182   4.798   6.378
  423ARG      C 6595   3.796   4.256   6.579
  423ARG      O 6596   3.731   4.166   6.527
  424GLY      N 6597   3.931   4.238   6.592
  424GLY      H 6598   3.986   4.313   6.632
  424GLY     CA 6599   4.001   4.128   6.530
  424GLY    HA2 6600   3.939   4.041   6.553
  424GLY    HA3 6601   4.007   4.142   6.422
  424GLY      C 6602   4.142   4.108   6.583
  424GLY      O 6603   4.202   4.208   6.627
  425PHE      N 6604   4.212   3.991   6.554
  425PHE      H 6605   4.172   3.914   6.502
  425PHE     CA 6606   4.356   3.969   6.591
  425PHE     HA 6607   4.408   4.061   6.565
  425PHE     CB 6608   4.359   3.945   6.746
  425PHE    HB2 6609   4.306   4.023   6.801
  425PHE    HB3 6610   4.292   3.863   6.769
  425PHE     CG 6611   4.495   3.924   6.808
  425PHE    CD1 6612   4.548   4.029   6.887
  425PHE    HD1 6613   4.489   4.119   6.892
  425PHE    CE1 6614   4.670   4.017   6.951
  425PHE    HE1 6615   4.712   4.101   7.004
  425PHE     CZ 6616   4.743   3.902   6.932
  425PHE     HZ 6617   4.842   3.885   6.970
  425PHE    CE2 6618   4.685   3.793   6.866
  425PHE    HE2 6619   4.731   3.695   6.871
  425PHE    CD2 6620   4.558   3.801   6.802
  425PHE    HD2 6621   4.501   3.721   6.758
  425PHE      C 6622   4.422   3.848   6.516
  425PHE      O 6623   4.361   3.749   6.487
  426ILE      N 6624   4.552   3.855   6.489
  426ILE      H 6625   4.599   3.941   6.513
  426ILE     CA 6626   4.633   3.762   6.403
  426ILE     HA 6627   4.580   3.667   6.397
  426ILE     CB 6628   4.639   3.817   6.253
  426ILE     HB 6629   4.537   3.809   6.217
  426ILE    CG2 6630   4.683   3.967   6.243
  426ILE   HG21 6631   4.640   4.029   6.322
  426ILE   HG22 6632   4.791   3.963   6.258
  426ILE   HG23 6633   4.679   4.007   6.142
  426ILE    CG1 6634   4.706   3.720   6.157
  426ILE   HG12 6635   4.814   3.707   6.169
  426ILE   HG13 6636   4.671   3.621   6.186
  426ILE    CD1 6637   4.688   3.755   6.009
  426ILE   HD11 6638   4.583   3.734   5.987
  426ILE   HD12 6639   4.720   3.857   5.988
  426ILE   HD13 6640   4.740   3.690   5.939
  426ILE      C 6641   4.773   3.736   6.462
  426ILE      O 6642   4.835   3.827   6.513
  427VAL      N 6643   4.822   3.611   6.460
  427VAL      H 6644   4.758   3.545   6.418
  427VAL     CA 6645   4.954   3.560   6.514
  427VAL     HA 6646   5.023   3.644   6.520
  427VAL     CB 6647   4.929   3.504   6.662
  427VAL     HB 6648   4.882   3.582   6.723
  427VAL    CG1 6649   4.831   3.390   6.668
  427VAL   HG11 6650   4.788   3.388   6.768
  427VAL   HG12 6651   4.751   3.416   6.599
  427VAL   HG13 6652   4.875   3.299   6.626
  427VAL    CG2 6653   5.065   3.458   6.720
  427VAL   HG21 6654   5.055   3.430   6.825
  427VAL   HG22 6655   5.104   3.373   6.663
  427VAL   HG23 6656   5.134   3.541   6.707
  427VAL      C 6657   5.008   3.451   6.430
  427VAL      O 6658   4.937   3.370   6.365
  428PHE      N 6659   5.139   3.460   6.417
  428PHE      H 6660   5.189   3.540   6.453
  428PHE     CA 6661   5.222   3.394   6.312
  428PHE     HA 6662   5.161   3.328   6.252
  428PHE     CB 6663   5.292   3.500   6.224
  428PHE    HB2 6664   5.332   3.568   6.299
  428PHE    HB3 6665   5.372   3.459   6.161
  428PHE     CG 6666   5.196   3.577   6.139
  428PHE    CD1 6667   5.147   3.691   6.190
  428PHE    HD1 6668   5.170   3.725   6.290
  428PHE    CE1 6669   5.077   3.777   6.106
  428PHE    HE1 6670   5.055   3.879   6.136
  428PHE     CZ 6671   5.036   3.738   5.979
  428PHE     HZ 6672   4.965   3.804   5.931
  428PHE    CE2 6673   5.084   3.621   5.921
  428PHE    HE2 6674   5.053   3.589   5.823
  428PHE    CD2 6675   5.166   3.542   6.005
  428PHE    HD2 6676   5.204   3.447   5.971
  428PHE      C 6677   5.339   3.318   6.383
  428PHE      O 6678   5.416   3.370   6.464
  429ASN      N 6679   5.364   3.189   6.338
  429ASN      H 6680   5.293   3.144   6.281
  429ASN     CA 6681   5.495   3.132   6.342
  429ASN     HA 6682   5.558   3.197   6.402
  429ASN     CB 6683   5.487   2.999   6.424
  429ASN    HB2 6684   5.436   3.011   6.519
  429ASN    HB3 6685   5.436   2.928   6.358
  429ASN     CG 6686   5.619   2.921   6.447
  429ASN    OD1 6687   5.728   2.972   6.430
  429ASN    ND2 6688   5.616   2.798   6.492
  429ASN   HD21 6689   5.703   2.752   6.513
  429ASN   HD22 6690   5.526   2.752   6.498
  429ASN      C 6691   5.562   3.104   6.210
  429ASN      O 6692   5.515   3.013   6.139
  430ASN      N 6693   5.678   3.166   6.183
  430ASN      H 6694   5.714   3.240   6.242
  430ASN     CA 6695   5.757   3.133   6.073
  430ASN     HA 6696   5.733   3.035   6.032
  430ASN     CB 6697   5.726   3.225   5.949
  430ASN    HB2 6698   5.617   3.224   5.937
  430ASN    HB3 6699   5.768   3.324   5.964
  430ASN     CG 6700   5.794   3.183   5.816
  430ASN    OD1 6701   5.799   3.064   5.781
  430ASN    ND2 6702   5.856   3.265   5.745
  430ASN   HD21 6703   5.911   3.226   5.670
  430ASN   HD22 6704   5.866   3.359   5.780
  430ASN      C 6705   5.906   3.117   6.111
  430ASN      O 6706   6.000   3.159   6.042
  431ASP      N 6707   5.924   3.065   6.229
  431ASP      H 6708   5.840   3.029   6.271
  431ASP     CA 6709   6.054   3.032   6.290
  431ASP     HA 6710   6.137   3.069   6.229
  431ASP     CB 6711   6.081   3.089   6.430
  431ASP    HB2 6712   5.979   3.121   6.453
  431ASP    HB3 6713   6.101   3.014   6.507
  431ASP     CG 6714   6.176   3.207   6.456
  431ASP    OD1 6715   6.284   3.218   6.389
  431ASP    OD2 6716   6.140   3.306   6.526
  431ASP      C 6717   6.078   2.880   6.286
  431ASP      O 6718   5.988   2.803   6.253
  432ASP      N 6719   6.200   2.833   6.321
  432ASP      H 6720   6.280   2.893   6.332
  432ASP     CA 6721   6.237   2.687   6.320
  432ASP     HA 6722   6.192   2.649   6.228
  432ASP     CB 6723   6.392   2.667   6.308
  432ASP    HB2 6724   6.434   2.755   6.259
  432ASP    HB3 6725   6.442   2.672   6.404
  432ASP     CG 6726   6.444   2.544   6.224
  432ASP    OD1 6727   6.503   2.449   6.291
  432ASP    OD2 6728   6.431   2.547   6.101
  432ASP      C 6729   6.196   2.599   6.438
  432ASP      O 6730   6.259   2.494   6.461
  433TRP      N 6731   6.103   2.647   6.523
  433TRP      H 6732   6.066   2.738   6.500
  433TRP     CA 6733   6.052   2.582   6.646
  433TRP     HA 6734   6.072   2.476   6.635
  433TRP     CB 6735   6.130   2.634   6.773
  433TRP    HB2 6736   6.088   2.579   6.858
  433TRP    HB3 6737   6.237   2.614   6.763
  433TRP     CG 6738   6.124   2.778   6.803
  433TRP    CD1 6739   6.038   2.845   6.885
  433TRP    HD1 6740   5.953   2.796   6.929
  433TRP    NE1 6741   6.068   2.975   6.888
  433TRP    HE1 6742   6.003   3.032   6.939
  433TRP    CE2 6743   6.179   3.009   6.806
  433TRP    CZ2 6744   6.242   3.129   6.786
  433TRP    HZ2 6745   6.206   3.217   6.838
  433TRP    CH2 6746   6.353   3.130   6.695
  433TRP    HH2 6747   6.396   3.228   6.678
  433TRP    CZ3 6748   6.387   3.018   6.621
  433TRP    HZ3 6749   6.463   3.026   6.545
  433TRP    CE3 6750   6.313   2.901   6.646
  433TRP    HE3 6751   6.356   2.812   6.604
  433TRP    CD2 6752   6.218   2.886   6.749
  433TRP      C 6753   5.906   2.602   6.662
  433TRP      O 6754   5.846   2.684   6.595
  434SER      N 6755   5.845   2.527   6.752
  434SER      H 6756   5.900   2.455   6.796
  434SER     CA 6757   5.704   2.543   6.788
  434SER     HA 6758   5.653   2.563   6.693
  434SER     CB 6759   5.641   2.413   6.847
  434SER    HB2 6760   5.667   2.392   6.950
  434SER    HB3 6761   5.534   2.429   6.842
  434SER     OG 6762   5.677   2.290   6.774
  434SER     HG 6763   5.751   2.244   6.813
  434SER      C 6764   5.675   2.657   6.892
  434SER      O 6765   5.748   2.662   6.993
  435PHE      N 6766   5.576   2.739   6.853
  435PHE      H 6767   5.524   2.699   6.776
  435PHE     CA 6768   5.519   2.857   6.918
  435PHE     HA 6769   5.598   2.893   6.985
  435PHE     CB 6770   5.493   2.963   6.809
  435PHE    HB2 6771   5.583   2.993   6.755
  435PHE    HB3 6772   5.425   2.925   6.733
  435PHE     CG 6773   5.429   3.085   6.868
  435PHE    CD1 6774   5.293   3.094   6.878
  435PHE    HD1 6775   5.230   3.017   6.835
  435PHE    CE1 6776   5.240   3.205   6.949
  435PHE    HE1 6777   5.133   3.204   6.962
  435PHE     CZ 6778   5.312   3.310   6.990
  435PHE     HZ 6779   5.265   3.387   7.049
  435PHE    CE2 6780   5.453   3.304   6.977
  435PHE    HE2 6781   5.513   3.387   7.013
  435PHE    CD2 6782   5.514   3.195   6.907
  435PHE    HD2 6783   5.622   3.193   6.897
  435PHE      C 6784   5.411   2.815   7.013
  435PHE      O 6785   5.317   2.752   6.979
  436SER      N 6786   5.414   2.866   7.136
  436SER      H 6787   5.491   2.928   7.157
  436SER     CA 6788   5.304   2.860   7.232
  436SER     HA 6789   5.203   2.870   7.193
  436SER     CB 6790   5.304   2.724   7.301
  436SER    HB2 6791   5.297   2.641   7.231
  436SER    HB3 6792   5.394   2.718   7.363
  436SER     OG 6793   5.195   2.720   7.394
  436SER     HG 6794   5.203   2.638   7.443
  436SER      C 6795   5.308   2.970   7.343
  436SER      O 6796   5.410   2.985   7.414
  437LEU      N 6797   5.205   3.046   7.349
  437LEU      H 6798   5.128   3.035   7.284
  437LEU     CA 6799   5.209   3.172   7.428
  437LEU     HA 6800   5.261   3.150   7.521
  437LEU     CB 6801   5.286   3.273   7.346
  437LEU    HB2 6802   5.390   3.239   7.339
  437LEU    HB3 6803   5.246   3.279   7.245
  437LEU     CG 6804   5.291   3.419   7.398
  437LEU     HG 6805   5.194   3.463   7.418
  437LEU    CD1 6806   5.375   3.414   7.524
  437LEU   HD11 6807   5.422   3.509   7.550
  437LEU   HD12 6808   5.315   3.391   7.612
  437LEU   HD13 6809   5.459   3.347   7.507
  437LEU    CD2 6810   5.372   3.494   7.298
  437LEU   HD21 6811   5.295   3.517   7.224
  437LEU   HD22 6812   5.408   3.594   7.325
  437LEU   HD23 6813   5.458   3.433   7.270
  437LEU      C 6814   5.065   3.221   7.460
  437LEU      O 6815   4.977   3.225   7.378
  438THR      N 6816   5.041   3.269   7.580
  438THR      H 6817   5.113   3.247   7.647
  438THR     CA 6818   4.927   3.358   7.629
  438THR     HA 6819   4.837   3.344   7.569
  438THR     CB 6820   4.893   3.323   7.775
  438THR     HB 6821   4.980   3.338   7.838
  438THR    CG2 6822   4.769   3.401   7.830
  438THR   HG21 6823   4.805   3.504   7.826
  438THR   HG22 6824   4.685   3.411   7.762
  438THR   HG23 6825   4.737   3.375   7.931
  438THR    OG1 6826   4.860   3.188   7.779
  438THR    HG1 6827   4.942   3.144   7.803
  438THR      C 6828   4.968   3.506   7.616
  438THR      O 6829   5.070   3.549   7.673
  439LEU      N 6830   4.896   3.596   7.541
  439LEU      H 6831   4.818   3.561   7.489
  439LEU     CA 6832   4.919   3.741   7.528
  439LEU     HA 6833   4.967   3.785   7.615
  439LEU     CB 6834   5.024   3.775   7.416
  439LEU    HB2 6835   5.067   3.871   7.445
  439LEU    HB3 6836   5.103   3.703   7.439
  439LEU     CG 6837   4.984   3.761   7.263
  439LEU     HG 6838   4.904   3.829   7.234
  439LEU    CD1 6839   5.109   3.797   7.181
  439LEU   HD11 6840   5.078   3.819   7.079
  439LEU   HD12 6841   5.151   3.892   7.216
  439LEU   HD13 6842   5.192   3.726   7.182
  439LEU    CD2 6843   4.944   3.615   7.221
  439LEU   HD21 6844   4.959   3.619   7.113
  439LEU   HD22 6845   5.012   3.548   7.274
  439LEU   HD23 6846   4.838   3.598   7.238
  439LEU      C 6847   4.798   3.830   7.500
  439LEU      O 6848   4.690   3.778   7.479
  440GLN      N 6849   4.812   3.958   7.513
  440GLN      H 6850   4.896   4.002   7.546
  440GLN     CA 6851   4.702   4.060   7.499
  440GLN     HA 6852   4.620   4.033   7.566
  440GLN     CB 6853   4.764   4.190   7.561
  440GLN    HB2 6854   4.800   4.166   7.662
  440GLN    HB3 6855   4.849   4.236   7.512
  440GLN     CG 6856   4.662   4.307   7.568
  440GLN    HG2 6857   4.711   4.393   7.614
  440GLN    HG3 6858   4.643   4.338   7.466
  440GLN     CD 6859   4.531   4.279   7.641
  440GLN    OE1 6860   4.425   4.267   7.582
  440GLN    NE2 6861   4.536   4.259   7.772
  440GLN   HE21 6862   4.465   4.204   7.818
  440GLN   HE22 6863   4.626   4.280   7.813
  440GLN      C 6864   4.654   4.077   7.359
  440GLN      O 6865   4.731   4.087   7.267
  441THR      N 6866   4.529   4.103   7.339
  441THR      H 6867   4.461   4.093   7.413
  441THR     CA 6868   4.453   4.112   7.213
  441THR     HA 6869   4.527   4.119   7.133
  441THR     CB 6870   4.369   3.986   7.180
  441THR     HB 6871   4.335   3.999   7.077
  441THR    CG2 6872   4.445   3.852   7.183
  441THR   HG21 6873   4.534   3.855   7.120
  441THR   HG22 6874   4.479   3.829   7.284
  441THR   HG23 6875   4.389   3.766   7.147
  441THR    OG1 6876   4.248   3.985   7.259
  441THR    HG1 6877   4.268   3.960   7.349
  441THR      C 6878   4.363   4.240   7.196
  441THR      O 6879   4.340   4.278   7.081
  442GLY      N 6880   4.321   4.300   7.306
  442GLY      H 6881   4.341   4.254   7.394
  442GLY     CA 6882   4.223   4.402   7.314
  442GLY    HA2 6883   4.223   4.432   7.419
  442GLY    HA3 6884   4.260   4.486   7.256
  442GLY      C 6885   4.081   4.368   7.282
  442GLY      O 6886   4.000   4.460   7.286
  443LEU      N 6887   4.053   4.238   7.246
  443LEU      H 6888   4.121   4.166   7.263
  443LEU     CA 6889   3.913   4.200   7.218
  443LEU     HA 6890   3.878   4.277   7.149
  443LEU     CB 6891   3.900   4.071   7.135
  443LEU    HB2 6892   3.977   4.008   7.180
  443LEU    HB3 6893   3.806   4.017   7.144
  443LEU     CG 6894   3.913   4.084   6.978
  443LEU     HG 6895   3.853   4.169   6.943
  443LEU    CD1 6896   4.052   4.120   6.922
  443LEU   HD11 6897   4.053   4.140   6.815
  443LEU   HD12 6898   4.078   4.216   6.968
  443LEU   HD13 6899   4.121   4.040   6.949
  443LEU    CD2 6900   3.853   3.955   6.920
  443LEU   HD21 6901   3.877   3.861   6.971
  443LEU   HD22 6902   3.745   3.950   6.925
  443LEU   HD23 6903   3.903   3.946   6.823
  443LEU      C 6904   3.830   4.191   7.343
  443LEU      O 6905   3.880   4.164   7.449
  444PRO      N 6906   3.696   4.216   7.334
  444PRO     CD 6907   3.616   4.239   7.213
  444PRO    HD2 6908   3.645   4.174   7.130
  444PRO    HD3 6909   3.616   4.347   7.198
  444PRO     CG 6910   3.463   4.211   7.250
  444PRO    HG2 6911   3.451   4.107   7.221
  444PRO    HG3 6912   3.394   4.285   7.208
  444PRO     CB 6913   3.465   4.217   7.396
  444PRO    HB2 6914   3.389   4.151   7.439
  444PRO    HB3 6915   3.452   4.322   7.423
  444PRO     CA 6916   3.605   4.172   7.441
  444PRO     HA 6917   3.632   4.217   7.537
  444PRO      C 6918   3.604   4.017   7.459
  444PRO      O 6919   3.639   3.942   7.368
  445ALA      N 6920   3.559   3.976   7.574
  445ALA      H 6921   3.522   4.049   7.633
  445ALA     CA 6922   3.558   3.839   7.627
  445ALA     HA 6923   3.664   3.814   7.618
  445ALA     CB 6924   3.525   3.835   7.776
  445ALA    HB1 6925   3.427   3.880   7.792
  445ALA    HB2 6926   3.514   3.733   7.813
  445ALA    HB3 6927   3.596   3.894   7.833
  445ALA      C 6928   3.475   3.738   7.545
  445ALA      O 6929   3.365   3.764   7.501
  446GLY      N 6930   3.524   3.615   7.553
  446GLY      H 6931   3.610   3.600   7.604
  446GLY     CA 6932   3.452   3.494   7.511
  446GLY    HA2 6933   3.421   3.437   7.598
  446GLY    HA3 6934   3.360   3.520   7.459
  446GLY      C 6935   3.529   3.410   7.409
  446GLY      O 6936   3.654   3.427   7.409
  447THR      N 6937   3.460   3.323   7.332
  447THR      H 6938   3.363   3.317   7.357
  447THR     CA 6939   3.527   3.219   7.247
  447THR     HA 6940   3.635   3.221   7.261
  447THR     CB 6941   3.473   3.082   7.289
  447THR     HB 6942   3.370   3.066   7.257
  447THR    CG2 6943   3.556   2.964   7.234
  447THR   HG21 6944   3.656   2.982   7.274
  447THR   HG22 6945   3.517   2.866   7.260
  447THR   HG23 6946   3.561   2.968   7.125
  447THR    OG1 6947   3.473   3.064   7.433
  447THR    HG1 6948   3.493   2.971   7.444
  447THR      C 6949   3.503   3.242   7.100
  447THR      O 6950   3.387   3.260   7.060
  448TYR      N 6951   3.614   3.237   7.026
  448TYR      H 6952   3.702   3.224   7.072
  448TYR     CA 6953   3.610   3.261   6.881
  448TYR     HA 6954   3.505   3.280   6.860
  448TYR     CB 6955   3.705   3.383   6.847
  448TYR    HB2 6956   3.796   3.341   6.891
  448TYR    HB3 6957   3.724   3.389   6.740
  448TYR     CG 6958   3.682   3.519   6.921
  448TYR    CD1 6959   3.693   3.539   7.059
  448TYR    HD1 6960   3.732   3.464   7.127
  448TYR    CE1 6961   3.640   3.653   7.123
  448TYR    HE1 6962   3.652   3.666   7.229
  448TYR     CZ 6963   3.593   3.759   7.035
  448TYR     OH 6964   3.549   3.872   7.088
  448TYR     HH 6965   3.574   3.868   7.181
  448TYR    CE2 6966   3.591   3.740   6.899
  448TYR    HE2 6967   3.546   3.818   6.839
  448TYR    CD2 6968   3.637   3.621   6.840
  448TYR    HD2 6969   3.615   3.611   6.735
  448TYR      C 6970   3.652   3.135   6.809
  448TYR      O 6971   3.699   3.037   6.867
  449CYX      N 6972   3.627   3.134   6.675
  449CYX      H 6973   3.566   3.203   6.634
  449CYX     CA 6974   3.683   3.038   6.586
  449CYX     HA 6975   3.721   2.956   6.647
  449CYX     CB 6976   3.577   2.975   6.498
  449CYX    HB2 6977   3.534   3.049   6.431
  449CYX    HB3 6978   3.631   2.905   6.433
  449CYX     SG 6979   3.436   2.899   6.573
  449CYX      C 6980   3.799   3.096   6.513
  449CYX      O 6981   3.800   3.211   6.465
  450ASP      N 6982   3.902   3.011   6.491
  450ASP      H 6983   3.889   2.912   6.512
  450ASP     CA 6984   4.004   3.039   6.390
  450ASP     HA 6985   4.043   3.140   6.404
  450ASP     CB 6986   4.116   2.933   6.401
  450ASP    HB2 6987   4.164   2.944   6.499
  450ASP    HB3 6988   4.081   2.832   6.380
  450ASP     CG 6989   4.224   2.955   6.294
  450ASP    OD1 6990   4.235   3.065   6.237
  450ASP    OD2 6991   4.290   2.855   6.259
  450ASP      C 6992   3.956   3.037   6.247
  450ASP      O 6993   3.885   2.942   6.212
  451VAL      N 6994   3.974   3.141   6.176
  451VAL      H 6995   4.033   3.212   6.218
  451VAL     CA 6996   3.925   3.157   6.039
  451VAL     HA 6997   3.834   3.097   6.039
  451VAL     CB 6998   3.882   3.305   6.019
  451VAL     HB 6999   3.796   3.306   5.952
  451VAL    CG1 7000   3.819   3.370   6.143
  451VAL   HG11 7001   3.765   3.289   6.192
  451VAL   HG12 7002   3.910   3.392   6.198
  451VAL   HG13 7003   3.759   3.458   6.118
  451VAL    CG2 7004   3.995   3.390   5.970
  451VAL   HG21 7005   3.957   3.492   5.963
  451VAL   HG22 7006   4.068   3.384   6.050
  451VAL   HG23 7007   4.033   3.360   5.873
  451VAL      C 7008   4.017   3.095   5.934
  451VAL      O 7009   3.980   3.085   5.818
  452ILE      N 7010   4.130   3.041   5.976
  452ILE      H 7011   4.153   3.047   6.074
  452ILE     CA 7012   4.235   2.988   5.894
  452ILE     HA 7013   4.217   3.032   5.796
  452ILE     CB 7014   4.371   3.038   5.948
  452ILE     HB 7015   4.374   2.989   6.045
  452ILE    CG2 7016   4.497   2.992   5.875
  452ILE   HG21 7017   4.518   3.040   5.780
  452ILE   HG22 7018   4.583   3.004   5.941
  452ILE   HG23 7019   4.486   2.885   5.857
  452ILE    CG1 7020   4.381   3.190   5.964
  452ILE   HG12 7021   4.314   3.209   6.048
  452ILE   HG13 7022   4.480   3.215   6.003
  452ILE    CD1 7023   4.342   3.273   5.839
  452ILE   HD11 7024   4.392   3.369   5.849
  452ILE   HD12 7025   4.394   3.237   5.750
  452ILE   HD13 7026   4.233   3.277   5.829
  452ILE      C 7027   4.216   2.836   5.875
  452ILE      O 7028   4.218   2.781   5.765
  453SER      N 7029   4.187   2.764   5.986
  453SER      H 7030   4.177   2.811   6.075
  453SER     CA 7031   4.167   2.616   5.978
  453SER     HA 7032   4.230   2.572   5.901
  453SER     CB 7033   4.223   2.558   6.112
  453SER    HB2 7034   4.207   2.450   6.107
  453SER    HB3 7035   4.330   2.577   6.120
  453SER     OG 7036   4.169   2.601   6.237
  453SER     HG 7037   4.223   2.676   6.262
  453SER      C 7038   4.021   2.560   5.959
  453SER      O 7039   4.009   2.438   5.955
  454GLY      N 7040   3.913   2.639   5.951
  454GLY      H 7041   3.919   2.736   5.978
  454GLY     CA 7042   3.775   2.594   5.919
  454GLY    HA2 7043   3.771   2.522   5.836
  454GLY    HA3 7044   3.731   2.536   6.000
  454GLY      C 7045   3.673   2.701   5.896
  454GLY      O 7046   3.717   2.817   5.877
  455ASP      N 7047   3.539   2.681   5.870
  455ASP      H 7048   3.508   2.585   5.860
  455ASP     CA 7049   3.432   2.780   5.876
  455ASP     HA 7050   3.478   2.879   5.881
  455ASP     CB 7051   3.351   2.779   5.745
  455ASP    HB2 7052   3.340   2.675   5.715
  455ASP    HB3 7053   3.252   2.813   5.774
  455ASP     CG 7054   3.411   2.847   5.617
  455ASP    OD1 7055   3.518   2.811   5.573
  455ASP    OD2 7056   3.345   2.923   5.544
  455ASP      C 7057   3.348   2.766   6.005
  455ASP      O 7058   3.344   2.660   6.064
  456LYS      N 7059   3.277   2.870   6.052
  456LYS      H 7060   3.271   2.946   5.986
  456LYS     CA 7061   3.195   2.866   6.175
  456LYS     HA 7062   3.246   2.826   6.263
  456LYS     CB 7063   3.150   3.008   6.210
  456LYS    HB2 7064   3.229   3.083   6.204
  456LYS    HB3 7065   3.079   3.037   6.133
  456LYS     CG 7066   3.085   3.022   6.349
  456LYS    HG2 7067   2.995   2.961   6.359
  456LYS    HG3 7068   3.142   2.963   6.422
  456LYS     CD 7069   3.073   3.169   6.397
  456LYS    HD2 7070   3.057   3.161   6.505
  456LYS    HD3 7071   3.165   3.223   6.378
  456LYS     CE 7072   2.958   3.234   6.318
  456LYS    HE2 7073   2.992   3.249   6.216
  456LYS    HE3 7074   2.886   3.152   6.315
  456LYS     NZ 7075   2.899   3.357   6.375
  456LYS    HZ1 7076   2.836   3.405   6.312
  456LYS    HZ2 7077   2.851   3.339   6.462
  456LYS    HZ3 7078   2.974   3.422   6.394
  456LYS      C 7079   3.075   2.775   6.137
  456LYS      O 7080   3.024   2.762   6.022
  457ILE      N 7081   3.021   2.713   6.242
  457ILE      H 7082   3.065   2.725   6.332
  457ILE     CA 7083   2.904   2.623   6.246
  457ILE     HA 7084   2.839   2.643   6.162
  457ILE     CB 7085   2.935   2.471   6.238
  457ILE     HB 7086   2.846   2.414   6.262
  457ILE    CG2 7087   2.973   2.438   6.096
  457ILE   HG21 7088   2.887   2.457   6.032
  457ILE   HG22 7089   3.048   2.504   6.052
  457ILE   HG23 7090   2.997   2.332   6.092
  457ILE    CG1 7091   3.052   2.429   6.334
  457ILE   HG12 7092   3.144   2.484   6.316
  457ILE   HG13 7093   3.009   2.449   6.433
  457ILE    CD1 7094   3.085   2.277   6.329
  457ILE   HD11 7095   3.139   2.252   6.421
  457ILE   HD12 7096   2.997   2.212   6.331
  457ILE   HD13 7097   3.160   2.248   6.255
  457ILE      C 7098   2.819   2.661   6.377
  457ILE      O 7099   2.853   2.747   6.459
  458ASN      N 7100   2.702   2.601   6.383
  458ASN      H 7101   2.674   2.540   6.307
  458ASN     CA 7102   2.599   2.634   6.477
  458ASN     HA 7103   2.584   2.742   6.479
  458ASN     CB 7104   2.468   2.567   6.435
  458ASN    HB2 7105   2.448   2.588   6.330
  458ASN    HB3 7106   2.491   2.460   6.439
  458ASN     CG 7107   2.360   2.593   6.537
  458ASN    OD1 7108   2.341   2.703   6.585
  458ASN    ND2 7109   2.283   2.492   6.570
  458ASN   HD21 7110   2.235   2.502   6.659
  458ASN   HD22 7111   2.297   2.401   6.529
  458ASN      C 7112   2.639   2.596   6.626
  458ASN      O 7113   2.641   2.478   6.665
  459GLY      N 7114   2.684   2.700   6.698
  459GLY      H 7115   2.713   2.775   6.637
  459GLY     CA 7116   2.750   2.703   6.834
  459GLY    HA2 7117   2.749   2.805   6.872
  459GLY    HA3 7118   2.693   2.640   6.901
  459GLY      C 7119   2.897   2.646   6.831
  459GLY      O 7120   2.963   2.663   6.934
  460ASN      N 7121   2.952   2.588   6.726
  460ASN      H 7122   2.891   2.587   6.646
  460ASN     CA 7123   3.083   2.525   6.721
  460ASN     HA 7124   3.134   2.559   6.811
  460ASN     CB 7125   3.075   2.369   6.719
  460ASN    HB2 7126   2.994   2.336   6.784
  460ASN    HB3 7127   3.061   2.345   6.614
  460ASN     CG 7128   3.204   2.294   6.761
  460ASN    OD1 7129   3.308   2.351   6.797
  460ASN    ND2 7130   3.200   2.166   6.766
  460ASN   HD21 7131   3.284   2.118   6.796
  460ASN   HD22 7132   3.129   2.118   6.711
  460ASN      C 7133   3.167   2.586   6.602
  460ASN      O 7134   3.118   2.646   6.507
  461CYX      N 7135   3.294   2.542   6.600
  461CYX      H 7136   3.320   2.491   6.684
  461CYX     CA 7137   3.391   2.567   6.494
  461CYX     HA 7138   3.347   2.635   6.421
  461CYX     CB 7139   3.526   2.614   6.547
  461CYX    HB2 7140   3.581   2.534   6.597
  461CYX    HB3 7141   3.587   2.649   6.464
  461CYX     SG 7142   3.511   2.739   6.673
  461CYX      C 7143   3.420   2.430   6.425
  461CYX      O 7144   3.430   2.326   6.491
  462THR      N 7145   3.446   2.425   6.296
  462THR      H 7146   3.418   2.497   6.230
  462THR     CA 7147   3.526   2.313   6.229
  462THR     HA 7148   3.497   2.217   6.271
  462THR     CB 7149   3.485   2.297   6.080
  462THR     HB 7150   3.559   2.233   6.032
  462THR    CG2 7151   3.349   2.231   6.062
  462THR   HG21 7152   3.273   2.302   6.095
  462THR   HG22 7153   3.332   2.216   5.956
  462THR   HG23 7154   3.344   2.134   6.112
  462THR    OG1 7155   3.496   2.422   6.018
  462THR    HG1 7156   3.410   2.465   6.019
  462THR      C 7157   3.680   2.331   6.253
  462THR      O 7158   3.746   2.230   6.265
  463GLY      N 7159   3.726   2.454   6.263
  463GLY      H 7160   3.655   2.524   6.247
  463GLY     CA 7161   3.860   2.494   6.305
  463GLY    HA2 7162   3.926   2.422   6.257
  463GLY    HA3 7163   3.878   2.593   6.261
  463GLY      C 7164   3.886   2.476   6.453
  463GLY      O 7165   3.812   2.395   6.516
  464ILE      N 7166   3.983   2.547   6.507
  464ILE      H 7167   4.028   2.614   6.447
  464ILE     CA 7168   4.017   2.548   6.651
  464ILE     HA 7169   3.975   2.464   6.706
  464ILE     CB 7170   4.165   2.525   6.687
  464ILE     HB 7171   4.180   2.506   6.793
  464ILE    CG2 7172   4.209   2.399   6.612
  464ILE   HG21 7173   4.299   2.359   6.660
  464ILE   HG22 7174   4.133   2.323   6.628
  464ILE   HG23 7175   4.203   2.403   6.503
  464ILE    CG1 7176   4.255   2.648   6.653
  464ILE   HG12 7177   4.217   2.710   6.571
  464ILE   HG13 7178   4.248   2.716   6.738
  464ILE    CD1 7179   4.409   2.629   6.631
  464ILE   HD11 7180   4.458   2.587   6.719
  464ILE   HD12 7181   4.421   2.561   6.546
  464ILE   HD13 7182   4.442   2.732   6.620
  464ILE      C 7183   3.963   2.666   6.725
  464ILE      O 7184   3.947   2.769   6.663
  465LYS      N 7185   3.935   2.652   6.852
  465LYS      H 7186   3.932   2.557   6.887
  465LYS     CA 7187   3.878   2.758   6.936
  465LYS     HA 7188   3.817   2.826   6.876
  465LYS     CB 7189   3.787   2.692   7.040
  465LYS    HB2 7190   3.832   2.605   7.089
  465LYS    HB3 7191   3.760   2.760   7.120
  465LYS     CG 7192   3.659   2.635   6.979
  465LYS    HG2 7193   3.602   2.721   6.945
  465LYS    HG3 7194   3.687   2.588   6.885
  465LYS     CD 7195   3.571   2.553   7.067
  465LYS    HD2 7196   3.616   2.455   7.085
  465LYS    HD3 7197   3.562   2.601   7.165
  465LYS     CE 7198   3.434   2.533   7.012
  465LYS    HE2 7199   3.377   2.625   7.024
  465LYS    HE3 7200   3.444   2.514   6.905
  465LYS     NZ 7201   3.373   2.415   7.076
  465LYS    HZ1 7202   3.283   2.400   7.032
  465LYS    HZ2 7203   3.426   2.331   7.061
  465LYS    HZ3 7204   3.361   2.418   7.177
  465LYS      C 7205   3.987   2.838   7.012
  465LYS      O 7206   4.095   2.785   7.044
  466ILE      N 7207   3.964   2.967   7.037
  466ILE      H 7208   3.882   3.013   7.002
  466ILE     CA 7209   4.055   3.065   7.095
  466ILE     HA 7210   4.130   3.013   7.154
  466ILE     CB 7211   4.132   3.157   6.995
  466ILE     HB 7212   4.051   3.212   6.949
  466ILE    CG2 7213   4.228   3.267   7.060
  466ILE   HG21 7214   4.165   3.319   7.132
  466ILE   HG22 7215   4.318   3.226   7.105
  466ILE   HG23 7216   4.257   3.348   6.994
  466ILE    CG1 7217   4.220   3.081   6.895
  466ILE   HG12 7218   4.154   3.018   6.836
  466ILE   HG13 7219   4.265   3.152   6.827
  466ILE    CD1 7220   4.336   2.998   6.943
  466ILE   HD11 7221   4.412   3.065   6.980
  466ILE   HD12 7222   4.305   2.934   7.026
  466ILE   HD13 7223   4.374   2.937   6.861
  466ILE      C 7224   3.974   3.147   7.192
  466ILE      O 7225   3.863   3.187   7.157
  467TYR      N 7226   4.013   3.163   7.313
  467TYR      H 7227   4.107   3.131   7.332
  467TYR     CA 7228   3.943   3.210   7.430
  467TYR     HA 7229   3.842   3.240   7.401
  467TYR     CB 7230   3.910   3.085   7.516
  467TYR    HB2 7231   3.852   3.025   7.446
  467TYR    HB3 7232   3.995   3.022   7.544
  467TYR     CG 7233   3.841   3.109   7.642
  467TYR    CD1 7234   3.724   3.187   7.640
  467TYR    HD1 7235   3.694   3.223   7.543
  467TYR    CE1 7236   3.650   3.216   7.757
  467TYR    HE1 7237   3.557   3.269   7.746
  467TYR     CZ 7238   3.705   3.174   7.882
  467TYR     OH 7239   3.644   3.222   7.994
  467TYR     HH 7240   3.702   3.210   8.070
  467TYR    CE2 7241   3.831   3.102   7.885
  467TYR    HE2 7242   3.876   3.073   7.979
  467TYR    CD2 7243   3.904   3.076   7.768
  467TYR    HD2 7244   3.991   3.013   7.753
  467TYR      C 7245   4.009   3.335   7.493
  467TYR      O 7246   4.124   3.335   7.546
  468VAL      N 7247   3.939   3.444   7.480
  468VAL      H 7248   3.843   3.436   7.452
  468VAL     CA 7249   3.969   3.578   7.520
  468VAL     HA 7250   4.075   3.583   7.546
  468VAL     CB 7251   3.936   3.686   7.415
  468VAL     HB 7252   3.828   3.688   7.401
  468VAL    CG1 7253   3.974   3.833   7.455
  468VAL   HG11 7254   3.923   3.863   7.547
  468VAL   HG12 7255   4.081   3.837   7.479
  468VAL   HG13 7256   3.941   3.909   7.384
  468VAL    CG2 7257   3.998   3.658   7.278
  468VAL   HG21 7258   4.106   3.658   7.296
  468VAL   HG22 7259   3.980   3.554   7.251
  468VAL   HG23 7260   3.971   3.724   7.196
  468VAL      C 7261   3.904   3.607   7.656
  468VAL      O 7262   3.782   3.590   7.670
  469SER      N 7263   3.985   3.655   7.754
  469SER      H 7264   4.084   3.657   7.736
  469SER     CA 7265   3.945   3.695   7.888
  469SER     HA 7266   3.848   3.650   7.909
  469SER     CB 7267   4.059   3.667   7.990
  469SER    HB2 7268   4.026   3.689   8.092
  469SER    HB3 7269   4.084   3.561   8.000
  469SER     OG 7270   4.167   3.747   7.966
  469SER     HG 7271   4.221   3.741   8.045
  469SER      C 7272   3.903   3.843   7.898
  469SER      O 7273   3.926   3.925   7.811
  470ASP      N 7274   3.842   3.883   8.014
  470ASP      H 7275   3.822   3.813   8.084
  470ASP     CA 7276   3.817   4.033   8.046
  470ASP     HA 7277   3.756   4.067   7.963
  470ASP     CB 7278   3.733   4.046   8.173
  470ASP    HB2 7279   3.628   4.028   8.149
  470ASP    HB3 7280   3.777   3.982   8.249
  470ASP     CG 7281   3.739   4.188   8.231
  470ASP    OD1 7282   3.826   4.214   8.321
  470ASP    OD2 7283   3.653   4.270   8.197
  470ASP      C 7284   3.955   4.105   8.059
  470ASP      O 7285   3.969   4.218   8.011
  471ASP      N 7286   4.052   4.041   8.120
  471ASP      H 7287   4.030   3.953   8.164
  471ASP     CA 7288   4.192   4.086   8.101
  471ASP     HA 7289   4.185   4.191   8.130
  471ASP     CB 7290   4.292   4.012   8.201
  471ASP    HB2 7291   4.387   4.065   8.197
  471ASP    HB3 7292   4.249   4.019   8.301
  471ASP     CG 7293   4.311   3.865   8.177
  471ASP    OD1 7294   4.244   3.780   8.234
  471ASP    OD2 7295   4.405   3.840   8.098
  471ASP      C 7296   4.242   4.085   7.952
  471ASP      O 7297   4.357   4.119   7.931
  472GLY      N 7298   4.162   4.045   7.855
  472GLY      H 7299   4.070   4.008   7.874
  472GLY     CA 7300   4.194   4.058   7.713
  472GLY    HA2 7301   4.098   4.040   7.664
  472GLY    HA3 7302   4.217   4.161   7.688
  472GLY      C 7303   4.297   3.964   7.655
  472GLY      O 7304   4.315   3.961   7.530
  473LYS      N 7305   4.357   3.878   7.737
  473LYS      H 7306   4.346   3.883   7.837
  473LYS     CA 7307   4.456   3.777   7.693
  473LYS     HA 7308   4.508   3.820   7.607
  473LYS     CB 7309   4.559   3.751   7.801
  473LYS    HB2 7310   4.502   3.707   7.883
  473LYS    HB3 7311   4.621   3.673   7.756
  473LYS     CG 7312   4.627   3.881   7.857
  473LYS    HG2 7313   4.647   3.958   7.783
  473LYS    HG3 7314   4.563   3.929   7.930
  473LYS     CD 7315   4.760   3.836   7.916
  473LYS    HD2 7316   4.822   3.802   7.832
  473LYS    HD3 7317   4.808   3.921   7.965
  473LYS     CE 7318   4.746   3.730   8.022
  473LYS    HE2 7319   4.691   3.642   7.988
  473LYS    HE3 7320   4.847   3.704   8.053
  473LYS     NZ 7321   4.672   3.786   8.143
  473LYS    HZ1 7322   4.725   3.865   8.175
  473LYS    HZ2 7323   4.574   3.802   8.126
  473LYS    HZ3 7324   4.680   3.728   8.225
  473LYS      C 7325   4.387   3.659   7.628
  473LYS      O 7326   4.277   3.616   7.664
  474ALA      N 7327   4.453   3.598   7.528
  474ALA      H 7328   4.534   3.648   7.494
  474ALA     CA 7329   4.426   3.462   7.473
  474ALA     HA 7330   4.368   3.418   7.554
  474ALA     CB 7331   4.345   3.471   7.343
  474ALA    HB1 7332   4.398   3.506   7.255
  474ALA    HB2 7333   4.292   3.376   7.331
  474ALA    HB3 7334   4.266   3.541   7.370
  474ALA      C 7335   4.555   3.377   7.455
  474ALA      O 7336   4.661   3.444   7.435
  475HIE      N 7337   4.546   3.247   7.468
  475HIE      H 7338   4.455   3.211   7.492
  475HIE     CA 7339   4.652   3.152   7.435
  475HIE     HA 7340   4.748   3.202   7.448
  475HIE     CB 7341   4.651   3.031   7.525
  475HIE    HB2 7342   4.682   3.063   7.625
  475HIE    HB3 7343   4.550   2.992   7.528
  475HIE     CG 7344   4.740   2.918   7.480
  475HIE    ND1 7345   4.689   2.799   7.413
  475HIE    CE1 7346   4.797   2.736   7.368
  475HIE    HE1 7347   4.805   2.648   7.304
  475HIE    NE2 7348   4.913   2.798   7.402
  475HIE    HE2 7349   5.009   2.769   7.388
  475HIE    CD2 7350   4.877   2.911   7.475
  475HIE    HD2 7351   4.948   2.985   7.507
  475HIE      C 7352   4.632   3.098   7.290
  475HIE      O 7353   4.522   3.080   7.252
  476PHE      N 7354   4.743   3.101   7.216
  476PHE      H 7355   4.826   3.122   7.268
  476PHE     CA 7356   4.767   3.056   7.078
  476PHE     HA 7357   4.692   2.992   7.032
  476PHE     CB 7358   4.792   3.179   6.989
  476PHE    HB2 7359   4.885   3.225   7.023
  476PHE    HB3 7360   4.814   3.156   6.885
  476PHE     CG 7361   4.679   3.280   6.991
  476PHE    CD1 7362   4.585   3.270   6.887
  476PHE    HD1 7363   4.585   3.182   6.824
  476PHE    CE1 7364   4.487   3.373   6.874
  476PHE    HE1 7365   4.405   3.367   6.804
  476PHE     CZ 7366   4.481   3.482   6.960
  476PHE     HZ 7367   4.395   3.547   6.953
  476PHE    CE2 7368   4.575   3.490   7.065
  476PHE    HE2 7369   4.574   3.572   7.135
  476PHE    CD2 7370   4.675   3.389   7.081
  476PHE    HD2 7371   4.741   3.400   7.165
  476PHE      C 7372   4.898   2.968   7.072
  476PHE      O 7373   4.994   2.993   7.143
  477SER      N 7374   4.896   2.863   6.991
  477SER      H 7375   4.812   2.838   6.940
  477SER     CA 7376   5.012   2.778   6.967
  477SER     HA 7377   5.104   2.835   6.981
  477SER     CB 7378   5.023   2.663   7.065
  477SER    HB2 7379   5.102   2.592   7.040
  477SER    HB3 7380   5.047   2.698   7.165
  477SER     OG 7381   4.906   2.595   7.090
  477SER     HG 7382   4.921   2.500   7.080
  477SER      C 7383   5.017   2.730   6.818
  477SER      O 7384   4.917   2.710   6.748
  478ILE      N 7385   5.139   2.725   6.759
  478ILE      H 7386   5.217   2.734   6.822
  478ILE     CA 7387   5.161   2.694   6.615
  478ILE     HA 7388   5.081   2.639   6.565
  478ILE     CB 7389   5.181   2.824   6.532
  478ILE     HB 7390   5.273   2.875   6.561
  478ILE    CG2 7391   5.202   2.771   6.385
  478ILE   HG21 7392   5.198   2.854   6.314
  478ILE   HG22 7393   5.308   2.746   6.377
  478ILE   HG23 7394   5.133   2.690   6.361
  478ILE    CG1 7395   5.068   2.928   6.545
  478ILE   HG12 7396   4.982   2.881   6.497
  478ILE   HG13 7397   5.039   2.944   6.649
  478ILE    CD1 7398   5.085   3.061   6.480
  478ILE   HD11 7399   4.991   3.112   6.461
  478ILE   HD12 7400   5.155   3.121   6.539
  478ILE   HD13 7401   5.126   3.037   6.382
  478ILE      C 7402   5.283   2.607   6.615
  478ILE      O 7403   5.392   2.664   6.651
  479SER      N 7404   5.265   2.480   6.571
  479SER      H 7405   5.171   2.446   6.562
  479SER     CA 7406   5.379   2.385   6.552
  479SER     HA 7407   5.444   2.384   6.639
  479SER     CB 7408   5.344   2.236   6.532
  479SER    HB2 7409   5.299   2.220   6.434
  479SER    HB3 7410   5.433   2.174   6.538
  479SER     OG 7411   5.243   2.202   6.626
  479SER     HG 7412   5.288   2.187   6.709
  479SER      C 7413   5.461   2.429   6.433
  479SER      O 7414   5.423   2.523   6.355
  480ASN      N 7415   5.578   2.373   6.405
  480ASN      H 7416   5.611   2.297   6.464
  480ASN     CA 7417   5.649   2.398   6.280
  480ASN     HA 7418   5.633   2.500   6.245
  480ASN     CB 7419   5.802   2.381   6.302
  480ASN    HB2 7420   5.831   2.450   6.382
  480ASN    HB3 7421   5.824   2.278   6.333
  480ASN     CG 7422   5.879   2.404   6.175
  480ASN    OD1 7423   5.892   2.303   6.109
  480ASN    ND2 7424   5.937   2.517   6.151
  480ASN   HD21 7425   5.995   2.529   6.070
  480ASN   HD22 7426   5.932   2.597   6.213
  480ASN      C 7427   5.580   2.304   6.176
  480ASN      O 7428   5.557   2.344   6.065
  481SER      N 7429   5.539   2.179   6.207
  481SER      H 7430   5.556   2.143   6.300
  481SER     CA 7431   5.477   2.090   6.111
  481SER     HA 7432   5.518   2.095   6.010
  481SER     CB 7433   5.503   1.943   6.142
  481SER    HB2 7434   5.433   1.908   6.218
  481SER    HB3 7435   5.486   1.882   6.054
  481SER     OG 7436   5.643   1.932   6.188
  481SER     HG 7437   5.669   1.845   6.156
  481SER      C 7438   5.323   2.120   6.098
  481SER      O 7439   5.257   2.047   6.024
  482ALA      N 7440   5.267   2.225   6.160
  482ALA      H 7441   5.325   2.287   6.215
  482ALA     CA 7442   5.129   2.281   6.150
  482ALA     HA 7443   5.057   2.208   6.186
  482ALA     CB 7444   5.126   2.403   6.244
  482ALA    HB1 7445   5.205   2.474   6.220
  482ALA    HB2 7446   5.036   2.465   6.233
  482ALA    HB3 7447   5.124   2.373   6.348
  482ALA      C 7448   5.099   2.312   6.001
  482ALA      O 7449   5.189   2.349   5.924
  483GLU      N 7450   4.978   2.284   5.953
  483GLU      H 7451   4.903   2.271   6.019
  483GLU     CA 7452   4.934   2.284   5.814
  483GLU     HA 7453   5.003   2.232   5.747
  483GLU     CB 7454   4.794   2.223   5.794
  483GLU    HB2 7455   4.726   2.256   5.872
  483GLU    HB3 7456   4.747   2.248   5.699
  483GLU     CG 7457   4.801   2.072   5.819
  483GLU    HG2 7458   4.868   2.056   5.904
  483GLU    HG3 7459   4.701   2.040   5.846
  483GLU     CD 7460   4.837   1.988   5.695
  483GLU    OE1 7461   4.757   1.901   5.655
  483GLU    OE2 7462   4.936   2.023   5.625
  483GLU      C 7463   4.921   2.428   5.764
  483GLU      O 7464   4.938   2.445   5.641
  484ASP      N 7465   4.897   2.529   5.853
  484ASP      H 7466   4.869   2.506   5.947
  484ASP     CA 7467   4.906   2.676   5.825
  484ASP     HA 7468   4.953   2.686   5.727
  484ASP     CB 7469   4.773   2.747   5.805
  484ASP    HB2 7470   4.725   2.763   5.902
  484ASP    HB3 7471   4.776   2.848   5.764
  484ASP     CG 7472   4.677   2.667   5.726
  484ASP    OD1 7473   4.677   2.680   5.603
  484ASP    OD2 7474   4.591   2.605   5.785
  484ASP      C 7475   4.990   2.748   5.937
  484ASP      O 7476   4.965   2.734   6.057
  485PRO      N 7477   5.088   2.836   5.896
  485PRO     CD 7478   5.110   2.878   5.761
  485PRO    HD2 7479   5.025   2.901   5.697
  485PRO    HD3 7480   5.165   2.793   5.721
  485PRO     CG 7481   5.204   2.990   5.759
  485PRO    HG2 7482   5.148   3.084   5.752
  485PRO    HG3 7483   5.263   2.985   5.668
  485PRO     CB 7484   5.280   2.964   5.889
  485PRO    HB2 7485   5.346   3.042   5.927
  485PRO    HB3 7486   5.341   2.874   5.878
  485PRO     CA 7487   5.171   2.920   5.988
  485PRO     HA 7488   5.227   2.852   6.051
  485PRO      C 7489   5.112   3.032   6.070
  485PRO      O 7490   5.188   3.114   6.125
  486PHE      N 7491   4.981   3.041   6.074
  486PHE      H 7492   4.927   2.963   6.039
  486PHE     CA 7493   4.904   3.153   6.141
  486PHE     HA 7494   4.968   3.173   6.227
  486PHE     CB 7495   4.900   3.280   6.061
  486PHE    HB2 7496   4.878   3.367   6.124
  486PHE    HB3 7497   5.001   3.298   6.025
  486PHE     CG 7498   4.820   3.292   5.928
  486PHE    CD1 7499   4.826   3.195   5.826
  486PHE    HD1 7500   4.900   3.118   5.839
  486PHE    CE1 7501   4.743   3.202   5.712
  486PHE    HE1 7502   4.751   3.123   5.639
  486PHE     CZ 7503   4.656   3.305   5.694
  486PHE     HZ 7504   4.589   3.318   5.610
  486PHE    CE2 7505   4.660   3.405   5.792
  486PHE    HE2 7506   4.601   3.493   5.776
  486PHE    CD2 7507   4.728   3.395   5.914
  486PHE    HD2 7508   4.722   3.477   5.983
  486PHE      C 7509   4.767   3.107   6.191
  486PHE      O 7510   4.718   2.995   6.160
  487ILE      N 7511   4.705   3.194   6.267
  487ILE      H 7512   4.754   3.282   6.271
  487ILE     CA 7513   4.577   3.181   6.328
  487ILE     HA 7514   4.506   3.120   6.273
  487ILE     CB 7515   4.581   3.129   6.476
  487ILE     HB 7516   4.651   3.191   6.532
  487ILE    CG2 7517   4.451   3.139   6.550
  487ILE   HG21 7518   4.457   3.103   6.653
  487ILE   HG22 7519   4.412   3.240   6.557
  487ILE   HG23 7520   4.383   3.072   6.496
  487ILE    CG1 7521   4.633   2.987   6.484
  487ILE   HG12 7522   4.562   2.920   6.437
  487ILE   HG13 7523   4.729   2.983   6.432
  487ILE    CD1 7524   4.647   2.922   6.623
  487ILE   HD11 7525   4.698   2.995   6.686
  487ILE   HD12 7526   4.553   2.910   6.677
  487ILE   HD13 7527   4.706   2.831   6.624
  487ILE      C 7528   4.514   3.326   6.323
  487ILE      O 7529   4.584   3.425   6.359
  488ALA      N 7530   4.387   3.339   6.285
  488ALA      H 7531   4.326   3.261   6.269
  488ALA     CA 7532   4.310   3.465   6.299
  488ALA     HA 7533   4.371   3.537   6.353
  488ALA     CB 7534   4.293   3.524   6.158
  488ALA    HB1 7535   4.224   3.608   6.159
  488ALA    HB2 7536   4.388   3.567   6.125
  488ALA    HB3 7537   4.271   3.451   6.080
  488ALA      C 7538   4.177   3.450   6.379
  488ALA      O 7539   4.102   3.353   6.364
  489ILE      N 7540   4.140   3.555   6.460
  489ILE      H 7541   4.195   3.640   6.462
  489ILE     CA 7542   4.002   3.562   6.517
  489ILE     HA 7543   3.944   3.482   6.470
  489ILE     CB 7544   3.995   3.536   6.665
  489ILE     HB 7545   3.889   3.545   6.688
  489ILE    CG2 7546   4.026   3.390   6.700
  489ILE   HG21 7547   4.130   3.369   6.679
  489ILE   HG22 7548   4.018   3.378   6.808
  489ILE   HG23 7549   3.956   3.326   6.646
  489ILE    CG1 7550   4.084   3.633   6.752
  489ILE   HG12 7551   4.190   3.618   6.729
  489ILE   HG13 7552   4.066   3.734   6.714
  489ILE    CD1 7553   4.040   3.633   6.899
  489ILE   HD11 7554   4.085   3.551   6.955
  489ILE   HD12 7555   4.080   3.722   6.947
  489ILE   HD13 7556   3.932   3.627   6.911
  489ILE      C 7557   3.944   3.698   6.488
  489ILE      O 7558   4.009   3.804   6.492
  490HIE      N 7559   3.807   3.708   6.472
  490HIE      H 7560   3.748   3.627   6.465
  490HIE     CA 7561   3.737   3.836   6.460
  490HIE     HA 7562   3.790   3.916   6.511
  490HIE     CB 7563   3.745   3.889   6.315
  490HIE    HB2 7564   3.732   3.997   6.319
  490HIE    HB3 7565   3.852   3.883   6.296
  490HIE     CG 7566   3.673   3.809   6.208
  490HIE    ND1 7567   3.538   3.781   6.202
  490HIE    CE1 7568   3.519   3.732   6.079
  490HIE    HE1 7569   3.424   3.709   6.034
  490HIE    NE2 7570   3.631   3.702   6.021
  490HIE    HE2 7571   3.646   3.670   5.927
  490HIE    CD2 7572   3.737   3.751   6.099
  490HIE    HD2 7573   3.844   3.760   6.087
  490HIE      C 7574   3.596   3.831   6.520
  490HIE      O 7575   3.540   3.724   6.539
  491ALA      N 7576   3.538   3.948   6.537
  491ALA      H 7577   3.599   4.028   6.525
  491ALA     CA 7578   3.400   3.958   6.593
  491ALA     HA 7579   3.401   3.927   6.697
  491ALA     CB 7580   3.371   4.104   6.598
  491ALA    HB1 7581   3.285   4.137   6.656
  491ALA    HB2 7582   3.455   4.153   6.649
  491ALA    HB3 7583   3.358   4.139   6.496
  491ALA      C 7584   3.291   3.876   6.521
  491ALA      O 7585   3.187   3.855   6.584
  492GLU      N 7586   3.306   3.836   6.394
  492GLU      H 7587   3.395   3.854   6.348
  492GLU     CA 7588   3.208   3.740   6.334
  492GLU     HA 7589   3.118   3.748   6.396
  492GLU     CB 7590   3.164   3.792   6.200
  492GLU    HB2 7591   3.250   3.784   6.133
  492GLU    HB3 7592   3.091   3.722   6.159
  492GLU     CG 7593   3.090   3.922   6.198
  492GLU    HG2 7594   3.159   4.004   6.218
  492GLU    HG3 7595   3.055   3.928   6.094
  492GLU     CD 7596   2.972   3.927   6.291
  492GLU    OE1 7597   2.903   3.825   6.304
  492GLU    OE2 7598   2.933   4.034   6.332
  492GLU      C 7599   3.251   3.598   6.334
  492GLU      O 7600   3.162   3.515   6.323
  493SER      N 7601   3.379   3.565   6.355
  493SER      H 7602   3.450   3.636   6.338
  493SER     CA 7603   3.412   3.423   6.383
  493SER     HA 7604   3.336   3.360   6.338
  493SER     CB 7605   3.552   3.385   6.330
  493SER    HB2 7606   3.554   3.276   6.330
  493SER    HB3 7607   3.565   3.430   6.232
  493SER     OG 7608   3.648   3.439   6.417
  493SER     HG 7609   3.713   3.373   6.441
  493SER      C 7610   3.399   3.389   6.538
  493SER      O 7611   3.409   3.275   6.583
  494LYS      N 7612   3.354   3.481   6.624
  494LYS      H 7613   3.337   3.575   6.591
  494LYS     CA 7614   3.290   3.448   6.753
  494LYS     HA 7615   3.370   3.399   6.809
  494LYS     CB 7616   3.256   3.583   6.813
  494LYS    HB2 7617   3.330   3.661   6.790
  494LYS    HB3 7618   3.156   3.615   6.784
  494LYS     CG 7619   3.253   3.573   6.962
  494LYS    HG2 7620   3.177   3.500   6.992
  494LYS    HG3 7621   3.352   3.541   6.993
  494LYS     CD 7622   3.215   3.701   7.042
  494LYS    HD2 7623   3.283   3.781   7.015
  494LYS    HD3 7624   3.113   3.731   7.018
  494LYS     CE 7625   3.236   3.678   7.194
  494LYS    HE2 7626   3.183   3.588   7.227
  494LYS    HE3 7627   3.344   3.665   7.206
  494LYS     NZ 7628   3.188   3.794   7.267
  494LYS    HZ1 7629   3.088   3.787   7.274
  494LYS    HZ2 7630   3.229   3.806   7.359
  494LYS    HZ3 7631   3.211   3.871   7.206
  494LYS      C 7632   3.176   3.352   6.743
  494LYS      O 7633   3.094   3.366   6.652
  495LEU      N 7634   3.156   3.266   6.843
  495LEU      H 7635   3.230   3.262   6.912
  495LEU     CA 7636   3.040   3.178   6.863
  495LEU     HA 7637   2.981   3.160   6.772
  495LEU     CB 7638   3.088   3.046   6.934
  495LEU    HB2 7639   3.155   3.081   7.013
  495LEU    HB3 7640   3.006   2.979   6.960
  495LEU     CG 7641   3.184   2.963   6.847
  495LEU     HG 7642   3.268   3.021   6.809
  495LEU    CD1 7643   3.243   2.841   6.927
  495LEU   HD11 7644   3.325   2.791   6.874
  495LEU   HD12 7645   3.290   2.883   7.017
  495LEU   HD13 7646   3.160   2.782   6.965
  495LEU    CD2 7647   3.107   2.916   6.723
  495LEU   HD21 7648   3.078   3.002   6.663
  495LEU   HD22 7649   3.163   2.842   6.666
  495LEU   HD23 7650   3.014   2.868   6.753
  495LEU      C 7651   2.938   3.260   6.955
  495LEU      O 7652   2.818   3.222   6.966
  495LEU    OXT 7653   2.988   3.345   7.028
  496CA2    CA2 7654   5.398   5.650   2.514
  497CL1    CL1 7655   4.899   4.548   3.885
  498ROH    HO1 7656   6.172   4.768   3.707
  498ROH     O1 7657   6.193   4.861   3.723
  4994GA     C1 7658   6.258   4.895   3.599
  4994GA     H1 7659   6.365   4.887   3.616
  4994GA     C2 7660   6.222   5.038   3.547
  4994GA     H2 7661   6.296   5.067   3.473
  4994GA     O2 7662   6.240   5.134   3.651
  4994GA    H2O 7663   6.309   5.198   3.628
  4994GA     C3 7664   6.079   5.042   3.497
  4994GA     H3 7665   6.017   5.044   3.587
  4994GA     O3 7666   6.052   5.167   3.426
  4994GA    H3O 7667   6.123   5.197   3.368
  4994GA     C4 7668   6.044   4.926   3.401
  4994GA     H4 7669   6.089   4.947   3.304
  4994GA     C5 7670   6.089   4.785   3.452
  4994GA     H5 7671   6.030   4.754   3.538
  4994GA     C6 7672   6.070   4.675   3.344
  4994GA    H62 7673   6.109   4.580   3.378
  4994GA    H61 7674   5.965   4.683   3.314
  4994GA     O6 7675   6.147   4.713   3.235
  4994GA    H6O 7676   6.131   4.644   3.169
  4994GA     O5 7677   6.229   4.784   3.500
  4994GA     O4 7678   5.899   4.918   3.388
  5004GA     C1 7679   5.831   4.995   3.277
  5004GA     H1 7680   5.874   5.095   3.270
  5004GA     C2 7681   5.679   5.012   3.309
  5004GA     H2 7682   5.630   5.087   3.246
  5004GA     O2 7683   5.657   5.058   3.447
  5004GA    H2O 7684   5.563   5.072   3.456
  5004GA     C3 7685   5.598   4.881   3.290
  5004GA     H3 7686   5.617   4.815   3.374
  5004GA     O3 7687   5.452   4.911   3.290
  5004GA    H3O 7688   5.403   4.837   3.328
  5004GA     C4 7689   5.627   4.810   3.148
  5004GA     H4 7690   5.574   4.865   3.071
  5004GA     C5 7691   5.778   4.798   3.128
  5004GA     H5 7692   5.807   4.742   3.217
  5004GA     C6 7693   5.826   4.734   2.995
  5004GA    H62 7694   5.935   4.735   2.994
  5004GA    H61 7695   5.803   4.628   2.983
  5004GA     O6 7696   5.779   4.806   2.877
  5004GA    H6O 7697   5.801   4.758   2.797
  5004GA     O5 7698   5.843   4.930   3.146
  5004GA     O4 7699   5.561   4.679   3.147
  5014GA     C1 7700   5.426   4.659   3.097
  5014GA     H1 7701   5.367   4.744   3.132
  5014GA     C2 7702   5.356   4.541   3.158
  5014GA     H2 7703   5.252   4.562   3.132
  5014GA     O2 7704   5.369   4.553   3.304
  5014GA    H2O 7705   5.459   4.528   3.326
  5014GA     C3 7706   5.396   4.405   3.097
  5014GA     H3 7707   5.497   4.386   3.134
  5014GA     O3 7708   5.302   4.300   3.134
  5014GA    H3O 7709   5.347   4.219   3.158
  5014GA     C4 7710   5.407   4.399   2.944
  5014GA     H4 7711   5.312   4.420   2.896
  5014GA     C5 7712   5.495   4.521   2.897
  5014GA     H5 7713   5.588   4.512   2.953
  5014GA     C6 7714   5.524   4.540   2.748
  5014GA    H62 7715   5.586   4.627   2.729
  5014GA    H61 7716   5.579   4.453   2.712
  5014GA     O6 7717   5.404   4.564   2.667
  5014GA    H6O 7718   5.437   4.556   2.577
  5014GA     O5 7719   5.428   4.643   2.952
  5014GA     O4 7720   5.471   4.272   2.894
  5024GA     C1 7721   5.380   4.166   2.854
  5024GA     H1 7722   5.305   4.156   2.932
  5024GA     C2 7723   5.449   4.029   2.838
  5024GA     H2 7724   5.367   3.957   2.835
  5024GA     O2 7725   5.534   3.995   2.956
  5024GA    H2O 7726   5.492   4.018   3.039
  5024GA     C3 7727   5.535   4.029   2.706
  5024GA     H3 7728   5.620   4.092   2.733
  5024GA     O3 7729   5.584   3.890   2.674
  5024GA    H3O 7730   5.585   3.876   2.579
  5024GA     C4 7731   5.473   4.089   2.581
  5024GA     H4 7732   5.394   4.018   2.557
  5024GA     C5 7733   5.394   4.217   2.606
  5024GA     H5 7734   5.464   4.298   2.622
  5024GA     C6 7735   5.321   4.263   2.482
  5024GA    H62 7736   5.257   4.348   2.505
  5024GA    H61 7737   5.391   4.299   2.407
  5024GA     O6 7738   5.237   4.161   2.432
  5024GA    H6O 7739   5.165   4.135   2.490
  5024GA     O5 7740   5.309   4.208   2.731
  5024GA     O4 7741   5.578   4.112   2.478
  5030GA     C1 7742   5.542   4.050   2.346
  5030GA     H1 7743   5.447   3.997   2.354
  5030GA     C2 7744   5.647   3.947   2.301
  5030GA     H2 7745   5.618   3.879   2.221
  5030GA     C3 7746   5.780   4.019   2.273
  5030GA     H3 7747   5.815   4.071   2.362
  5030GA     C4 7748   5.756   4.126   2.163
  5030GA     H4 7749   5.726   4.084   2.068
  5030GA     C5 7750   5.644   4.227   2.210
  5030GA     H5 7751   5.674   4.279   2.301
  5030GA     C6 7752   5.602   4.329   2.106
  5030GA    H62 7753   5.511   4.381   2.137
  5030GA    H61 7754   5.673   4.411   2.094
  5030GA     O6 7755   5.577   4.270   1.979
  5030GA    H6O 7756   5.493   4.224   1.980
  5030GA     O5 7757   5.518   4.150   2.242
  5030GA     O4 7758   5.875   4.204   2.147
  5030GA    H4O 7759   5.896   4.256   2.225
  5030GA     O3 7760   5.883   3.917   2.233
  5030GA    H3O 7761   5.951   3.959   2.180
  5030GA     O2 7762   5.676   3.852   2.412
  5030GA    H2O 7763   5.697   3.767   2.374
  504Na+    NA+ 7764   0.895   5.447   6.966
  505WAT      O 7765   4.409   4.495   2.361
  505WAT     H1 7766   4.317   4.490   2.388
  505WAT     H2 7767   4.455   4.440   2.424
  506WAT      O 7768   4.793   4.274   3.827
  506WAT     H1 7769   4.833   4.356   3.855
  506WAT     H2 7770   4.780   4.285   3.732
  507WAT      O 7771   4.509   3.667   4.524
  507WAT     H1 7772   4.571   3.610   4.568
  507WAT     H2 7773   4.514   3.641   4.432
  508WAT      O 7774   4.168   6.168   6.201
  508WAT     H1 7775   4.175   6.085   6.247
  508WAT     H2 7776   4.244   6.218   6.231
  509WAT      O 7777   6.959   4.900   7.489
  509WAT     H1 7778   6.924   4.827   7.540
  509WAT     H2 7779   6.962   4.866   7.399
  510WAT      O 7780   5.094   4.525   2.938
  510WAT     H1 7781   5.037   4.578   2.994
  510WAT     H2 7782   5.132   4.587   2.876
  511WAT      O 7783   4.621   0.519   1.407
  511WAT     H1 7784   4.606   0.449   1.344
  511WAT     H2 7785   4.627   0.599   1.354
  512WAT      O 7786   6.016   0.160   5.553
  512WAT     H1 7787   6.103   0.123   5.536
  512WAT     H2 7788   5.990   0.120   5.637
  513WAT      O 7789   2.509   5.743   2.366
  513WAT     H1 7790   2.571   5.672   2.379
  513WAT     H2 7791   2.469   5.755   2.453
  514WAT      O 7792   8.060   4.562   3.558
  514WAT     H1 7793   7.978   4.610   3.572
  514WAT     H2 7794   8.054   4.531   3.467
  515WAT      O 7795   0.524   6.233   0.118
  515WAT     H1 7796   0.507   6.193   0.033
  515WAT     H2 7797   0.566   6.317   0.097
  516WAT      O 7798   2.468   0.765   1.534
  516WAT     H1 7799   2.538   0.703   1.553
  516WAT     H2 7800   2.489   0.843   1.586
  517WAT      O 7801   4.248   2.369   4.111
  517WAT     H1 7802   4.196   2.448   4.098
  517WAT     H2 7803   4.187   2.304   4.147
  518WAT      O 7804   5.498   3.890   4.682
  518WAT     H1 7805   5.440   3.917   4.611
  518WAT     H2 7806   5.549   3.968   4.703
  519WAT      O 7807   5.350   4.214   4.359
  519WAT     H1 7808   5.343   4.138   4.417
  519WAT     H2 7809   5.345   4.290   4.417
  520WAT      O 7810   4.170   4.110   2.470
  520WAT     H1 7811   4.190   4.079   2.382
  520WAT     H2 7812   4.128   4.195   2.457
  521WAT      O 7813   4.693   3.902   4.493
  521WAT     H1 7814   4.781   3.868   4.478
  521WAT     H2 7815   4.643   3.827   4.526
  522WAT      O 7816   2.051   0.640   2.932
  522WAT     H1 7817   2.125   0.697   2.952
  522WAT     H2 7818   2.014   0.675   2.851
  523WAT      O 7819   6.313   0.313   1.553
  523WAT     H1 7820   6.223   0.280   1.547
  523WAT     H2 7821   6.324   0.366   1.474
  524WAT      O 7822   0.354   3.120   0.782
  524WAT     H1 7823   0.321   3.184   0.845
  524WAT     H2 7824   0.327   3.035   0.817
  525WAT      O 7825   3.902   3.758   3.232
  525WAT     H1 7826   3.824   3.721   3.192
  525WAT     H2 7827   3.883   3.760   3.326
  526WAT      O 7828   8.401   6.432   2.515
  526WAT     H1 7829   8.478   6.416   2.462
  526WAT     H2 7830   8.360   6.346   2.525
  527WAT      O 7831   7.456   1.664   3.692
  527WAT     H1 7832   7.400   1.588   3.680
  527WAT     H2 7833   7.497   1.677   3.606
  528WAT      O 7834   5.029   3.097   3.188
  528WAT     H1 7835   5.114   3.112   3.148
  528WAT     H2 7836   4.970   3.082   3.115
  529WAT      O 7837   5.119   0.134   7.439
  529WAT     H1 7838   5.124   0.215   7.389
  529WAT     H2 7839   5.204   0.128   7.483
  530WAT      O 7840   1.691   3.064   4.585
  530WAT     H1 7841   1.674   3.157   4.600
  530WAT     H2 7842   1.666   3.050   4.494
  531WAT      O 7843   3.494   4.121   2.507
  531WAT     H1 7844   3.428   4.146   2.443
  531WAT     H2 7845   3.525   4.204   2.543
  532WAT      O 7846   1.160   7.098   4.073
  532WAT     H1 7847   1.149   7.008   4.041
  532WAT     H2 7848   1.247   7.098   4.113
  533WAT      O 7849   5.027   7.061   6.102
  533WAT     H1 7850   5.104   7.059   6.045
  533WAT     H2 7851   5.019   7.152   6.128
  534WAT      O 7852   8.626   7.651   2.396
  534WAT     H1 7853   8.705   7.600   2.415
  534WAT     H2 7854   8.572   7.643   2.474
  535WAT      O 7855   4.572   3.789   2.944
  535WAT     H1 7856   4.527   3.706   2.930
  535WAT     H2 7857   4.631   3.798   2.870
  536WAT      O 7858   6.067   4.763   8.309
  536WAT     H1 7859   6.022   4.807   8.237
  536WAT     H2 7860   6.157   4.753   8.279
  537WAT      O 7861   4.576   4.303   3.547
  537WAT     H1 7862   4.645   4.241   3.524
  537WAT     H2 7863   4.547   4.339   3.463
  538WAT      O 7864   3.738   6.573   7.323
  538WAT     H1 7865   3.796   6.642   7.291
  538WAT     H2 7866   3.772   6.551   7.410
  539WAT      O 7867   4.239   3.316   3.650
  539WAT     H1 7868   4.209   3.369   3.576
  539WAT     H2 7869   4.278   3.379   3.711
  540WAT      O 7870   3.373   4.065   8.025
  540WAT     H1 7871   3.283   4.056   7.992
  540WAT     H2 7872   3.362   4.097   8.114
  541WAT      O 7873   5.709   3.432   7.665
  541WAT     H1 7874   5.736   3.502   7.725
  541WAT     H2 7875   5.784   3.421   7.607
  542WAT      O 7876   8.263   4.156   1.847
  542WAT     H1 7877   8.209   4.079   1.863
  542WAT     H2 7878   8.209   4.230   1.875
  543WAT      O 7879   5.140   5.664   2.388
  543WAT     H1 7880   5.101   5.710   2.313
  543WAT     H2 7881   5.115   5.573   2.377
  544WAT      O 7882   4.715   4.066   4.711
  544WAT     H1 7883   4.642   4.123   4.687
  544WAT     H2 7884   4.719   4.000   4.642
  545WAT      O 7885   8.472   0.866   1.072
  545WAT     H1 7886   8.409   0.799   1.099
  545WAT     H2 7887   8.420   0.946   1.067
  546WAT      O 7888   3.713   4.994   7.148
  546WAT     H1 7889   3.620   4.980   7.169
  546WAT     H2 7890   3.714   5.010   7.054
  547WAT      O 7891   5.037   4.598   5.527
  547WAT     H1 7892   5.009   4.589   5.618
  547WAT     H2 7893   4.957   4.619   5.480
  548WAT      O 7894   2.136   0.315   1.822
  548WAT     H1 7895   2.058   0.353   1.780
  548WAT     H2 7896   2.207   0.376   1.801
  549WAT      O 7897   6.720   2.957   8.345
  549WAT     H1 7898   6.661   3.022   8.383
  549WAT     H2 7899   6.731   2.985   8.254
  550WAT      O 7900   8.895   8.466   3.406
  550WAT     H1 7901   8.886   8.483   3.500
  550WAT     H2 7902   8.989   8.452   3.393
  551WAT      O 7903   0.392   3.839   3.135
  551WAT     H1 7904   0.424   3.786   3.062
  551WAT     H2 7905   0.397   3.929   3.103
  552WAT      O 7906   1.289   4.573   5.366
  552WAT     H1 7907   1.274   4.511   5.295
  552WAT     H2 7908   1.322   4.520   5.438
  553WAT      O 7909   5.312   4.366   7.510
  553WAT     H1 7910   5.280   4.276   7.501
  553WAT     H2 7911   5.306   4.402   7.421
  554WAT      O 7912   4.321   7.240   0.360
  554WAT     H1 7913   4.390   7.185   0.398
  554WAT     H2 7914   4.256   7.249   0.430
  555WAT      O 7915   1.770   6.725   2.160
  555WAT     H1 7916   1.763   6.711   2.066
  555WAT     H2 7917   1.680   6.720   2.192
  556WAT      O 7918   2.092   1.346   7.665
  556WAT     H1 7919   2.005   1.352   7.706
  556WAT     H2 7920   2.120   1.256   7.683
  557WAT      O 7921   5.394   2.377   4.773
  557WAT     H1 7922   5.304   2.346   4.776
  557WAT     H2 7923   5.438   2.319   4.711
  558WAT      O 7924   1.831   5.542   1.581
  558WAT     H1 7925   1.754   5.591   1.551
  558WAT     H2 7926   1.880   5.605   1.634
  559WAT      O 7927   4.126   3.138   3.828
  559WAT     H1 7928   4.202   3.120   3.884
  559WAT     H2 7929   4.164   3.174   3.748
  560WAT      O 7930   0.735   8.412   6.992
  560WAT     H1 7931   0.783   8.442   7.070
  560WAT     H2 7932   0.684   8.489   6.965
  561WAT      O 7933   6.627   5.318   0.550
  561WAT     H1 7934   6.581   5.399   0.572
  561WAT     H2 7935   6.562   5.249   0.565
  562WAT      O 7936   0.750   0.722   3.580
  562WAT     H1 7937   0.754   0.627   3.577
  562WAT     H2 7938   0.805   0.746   3.654
  563WAT      O 7939   0.877   1.615   7.619
  563WAT     H1 7940   0.843   1.644   7.704
  563WAT     H2 7941   0.956   1.566   7.640
  564WAT      O 7942   5.627   5.531   2.535
  564WAT     H1 7943   5.690   5.516   2.606
  564WAT     H2 7944   5.674   5.505   2.456
  565WAT      O 7945   0.919   5.079   5.963
  565WAT     H1 7946   0.967   5.014   5.911
  565WAT     H2 7947   0.869   5.129   5.898
  566WAT      O 7948   4.660   4.066   4.269
  566WAT     H1 7949   4.748   4.037   4.247
  566WAT     H2 7950   4.641   4.024   4.352
  567WAT      O 7951   2.950   2.684   8.255
  567WAT     H1 7952   2.961   2.597   8.218
  567WAT     H2 7953   2.863   2.682   8.295
  568WAT      O 7954   6.842   0.180   7.816
  568WAT     H1 7955   6.799   0.237   7.880
  568WAT     H2 7956   6.888   0.115   7.870
  569WAT      O 7957   4.491   5.142   2.274
  569WAT     H1 7958   4.567   5.095   2.238
  569WAT     H2 7959   4.485   5.113   2.365
  570WAT      O 7960   4.708   1.353   2.583
  570WAT     H1 7961   4.643   1.424   2.581
  570WAT     H2 7962   4.714   1.329   2.675
  571WAT      O 7963   5.502   5.646   8.428
  571WAT     H1 7964   5.422   5.644   8.480
  571WAT     H2 7965   5.482   5.591   8.352
  572WAT      O 7966   7.992   1.343   1.022
  572WAT     H1 7967   8.016   1.419   1.075
  572WAT     H2 7968   8.002   1.372   0.932
  573WAT      O 7969   7.530   7.126   7.389
  573WAT     H1 7970   7.580   7.182   7.329
  573WAT     H2 7971   7.590   7.054   7.409
  574WAT      O 7972   7.840   1.238   4.553
  574WAT     H1 7973   7.819   1.198   4.469
  574WAT     H2 7974   7.756   1.251   4.596
  575WAT      O 7975   6.989   4.527   1.619
  575WAT     H1 7976   6.985   4.478   1.537
  575WAT     H2 7977   7.046   4.602   1.599
  576WAT      O 7978   6.055   6.885   4.962
  576WAT     H1 7979   6.037   6.819   4.895
  576WAT     H2 7980   6.147   6.870   4.985
  577WAT      O 7981   8.213   5.336   1.653
  577WAT     H1 7982   8.138   5.384   1.618
  577WAT     H2 7983   8.185   5.244   1.654
  578WAT      O 7984   6.434   7.623   6.730
  578WAT     H1 7985   6.382   7.639   6.651
  578WAT     H2 7986   6.382   7.660   6.801
  579WAT      O 7987   8.292   3.753   3.920
  579WAT     H1 7988   8.369   3.748   3.977
  579WAT     H2 7989   8.239   3.824   3.957
  580WAT      O 7990   2.846   6.031   0.158
  580WAT     H1 7991   2.917   6.033   0.222
  580WAT     H2 7992   2.884   5.990   0.080
  581WAT      O 7993   2.235   0.263   6.020
  581WAT     H1 7994   2.235   0.178   5.977
  581WAT     H2 7995   2.313   0.307   5.986
  582WAT      O 7996   2.859   6.718   3.679
  582WAT     H1 7997   2.803   6.772   3.735
  582WAT     H2 7998   2.934   6.773   3.661
  583WAT      O 7999   0.048   2.049   2.274
  583WAT     H1 8000   0.011   2.001   2.200
  583WAT     H2 8001   0.089   1.982   2.328
  584WAT      O 8002   6.504   1.163   5.447
  584WAT     H1 8003   6.426   1.216   5.457
  584WAT     H2 8004   6.504   1.104   5.522
  585WAT      O 8005   1.581   6.050   5.413
  585WAT     H1 8006   1.664   6.013   5.443
  585WAT     H2 8007   1.550   6.103   5.486
  586WAT      O 8008   5.304   5.073   0.123
  586WAT     H1 8009   5.245   5.146   0.101
  586WAT     H2 8010   5.247   4.996   0.126
  587WAT      O 8011   2.283   3.650   0.216
  587WAT     H1 8012   2.250   3.738   0.197
  587WAT     H2 8013   2.350   3.663   0.283
  588WAT      O 8014   2.015   6.295   7.186
  588WAT     H1 8015   2.011   6.383   7.149
  588WAT     H2 8016   1.968   6.241   7.123
  589WAT      O 8017   4.538   2.790   1.292
  589WAT     H1 8018   4.576   2.877   1.299
  589WAT     H2 8019   4.474   2.797   1.222
  590WAT      O 8020   0.285   3.222   2.537
  590WAT     H1 8021   0.343   3.183   2.472
  590WAT     H2 8022   0.202   3.234   2.490
  591WAT      O 8023   4.570   7.806   4.241
  591WAT     H1 8024   4.550   7.780   4.151
  591WAT     H2 8025   4.602   7.895   4.235
  592WAT      O 8026   7.417   2.368   6.721
  592WAT     H1 8027   7.327   2.340   6.737
  592WAT     H2 8028   7.452   2.303   6.660
  593WAT      O 8029   4.318   6.107   4.761
  593WAT     H1 8030   4.236   6.147   4.731
  593WAT     H2 8031   4.292   6.020   4.791
  594WAT      O 8032   4.931   3.337   4.314
  594WAT     H1 8033   4.836   3.329   4.321
  594WAT     H2 8034   4.948   3.431   4.319
  595WAT      O 8035   2.878   8.230   3.608
  595WAT     H1 8036   2.961   8.197   3.575
  595WAT     H2 8037   2.828   8.252   3.529
  596WAT      O 8038   0.291   5.511   5.064
  596WAT     H1 8039   0.196   5.500   5.077
  596WAT     H2 8040   0.305   5.486   4.973
  597WAT      O 8041  -0.001   2.517   3.550
  597WAT     H1 8042   0.072   2.459   3.528
  597WAT     H2 8043   0.006   2.529   3.645
  598WAT      O 8044   6.815   3.288   2.686
  598WAT     H1 8045   6.760   3.325   2.617
  598WAT     H2 8046   6.765   3.300   2.766
  599WAT      O 8047   5.126   0.872   0.884
  599WAT     H1 8048   5.151   0.795   0.935
  599WAT     H2 8049   5.075   0.925   0.945
  600WAT      O 8050   1.311   4.284   8.646
  600WAT     H1 8051   1.321   4.295   8.740
  600WAT     H2 8052   1.258   4.359   8.619
  601WAT      O 8053   0.825   1.361   7.545
  601WAT     H1 8054   0.830   1.456   7.542
  601WAT     H2 8055   0.892   1.331   7.483
  602WAT      O 8056   0.382   5.778   3.320
  602WAT     H1 8057   0.441   5.742   3.386
  602WAT     H2 8058   0.327   5.840   3.368
  603WAT      O 8059   8.686   1.515   2.388
  603WAT     H1 8060   8.779   1.531   2.406
  603WAT     H2 8061   8.660   1.451   2.455
  604WAT      O 8062   6.288   6.616   6.706
  604WAT     H1 8063   6.210   6.560   6.701
  604WAT     H2 8064   6.276   6.665   6.788
  605WAT      O 8065   8.083   8.459   1.551
  605WAT     H1 8066   8.100   8.408   1.472
  605WAT     H2 8067   7.998   8.429   1.582
  606WAT      O 8068   1.358   2.431   7.108
  606WAT     H1 8069   1.272   2.392   7.100
  606WAT     H2 8070   1.367   2.488   7.032
  607WAT      O 8071   6.785   8.021   5.283
  607WAT     H1 8072   6.734   7.989   5.357
  607WAT     H2 8073   6.870   8.043   5.321
  608WAT      O 8074   5.768   0.141   4.343
  608WAT     H1 8075   5.793   0.170   4.256
  608WAT     H2 8076   5.674   0.161   4.349
  609WAT      O 8077   5.449   1.124   1.104
  609WAT     H1 8078   5.497   1.203   1.128
  609WAT     H2 8079   5.489   1.055   1.158
  610WAT      O 8080   8.064   0.744   3.286
  610WAT     H1 8081   8.036   0.834   3.304
  610WAT     H2 8082   7.982   0.695   3.280
  611WAT      O 8083   6.100   4.154   0.286
  611WAT     H1 8084   6.063   4.181   0.370
  611WAT     H2 8085   6.163   4.222   0.265
  612WAT      O 8086   7.145   5.426   0.106
  612WAT     H1 8087   7.232   5.387   0.105
  612WAT     H2 8088   7.160   5.520   0.113
  613WAT      O 8089   5.987   0.951   0.584
  613WAT     H1 8090   5.975   0.862   0.616
  613WAT     H2 8091   5.910   0.968   0.530
  614WAT      O 8092   1.276   3.273   4.673
  614WAT     H1 8093   1.291   3.199   4.731
  614WAT     H2 8094   1.299   3.240   4.586
  615WAT      O 8095   6.686   7.217   3.013
  615WAT     H1 8096   6.734   7.145   2.973
  615WAT     H2 8097   6.714   7.217   3.105
  616WAT      O 8098   7.493   8.331   7.326
  616WAT     H1 8099   7.461   8.301   7.241
  616WAT     H2 8100   7.446   8.414   7.341
  617WAT      O 8101   2.542   3.933   5.499
  617WAT     H1 8102   2.602   3.873   5.456
  617WAT     H2 8103   2.499   3.880   5.566
  618WAT      O 8104   8.030   4.438   1.000
  618WAT     H1 8105   7.937   4.458   1.014
  618WAT     H2 8106   8.073   4.467   1.081
  619WAT      O 8107   3.110   7.765   5.947
  619WAT     H1 8108   3.043   7.732   5.887
  619WAT     H2 8109   3.062   7.824   6.006
  620WAT      O 8110   0.429   4.984   1.523
  620WAT     H1 8111   0.399   5.020   1.439
  620WAT     H2 8112   0.523   4.970   1.512
  621WAT      O 8113   4.611   1.191   3.909
  621WAT     H1 8114   4.555   1.129   3.955
  621WAT     H2 8115   4.642   1.142   3.833
  622WAT      O 8116   2.844   2.108   4.851
  622WAT     H1 8117   2.859   2.097   4.757
  622WAT     H2 8118   2.821   2.020   4.882
  623WAT      O 8119   0.661   6.110   4.364
  623WAT     H1 8120   0.685   6.018   4.354
  623WAT     H2 8121   0.623   6.134   4.279
  624WAT      O 8122   0.219   5.973   7.164
  624WAT     H1 8123   0.197   5.902   7.226
  624WAT     H2 8124   0.311   5.991   7.181
  625WAT      O 8125   7.358   8.355   2.823
  625WAT     H1 8126   7.354   8.347   2.727
  625WAT     H2 8127   7.270   8.336   2.853
  626WAT      O 8128   8.691   7.435   1.484
  626WAT     H1 8129   8.613   7.384   1.463
  626WAT     H2 8130   8.686   7.448   1.579
  627WAT      O 8131   5.010   1.027   5.029
  627WAT     H1 8132   4.960   1.060   4.955
  627WAT     H2 8133   4.963   0.949   5.058
  628WAT      O 8134   0.226   5.092   0.020
  628WAT     H1 8135   0.317   5.086   0.052
  628WAT     H2 8136   0.181   5.142   0.087
  629WAT      O 8137   8.514   5.873   6.568
  629WAT     H1 8138   8.604   5.853   6.591
  629WAT     H2 8139   8.503   5.835   6.480
  630WAT      O 8140   4.836   5.901   7.392
  630WAT     H1 8141   4.901   5.881   7.324
  630WAT     H2 8142   4.880   5.881   7.474
  631WAT      O 8143   5.638   6.170   0.233
  631WAT     H1 8144   5.660   6.125   0.315
  631WAT     H2 8145   5.596   6.104   0.179
  632WAT      O 8146   8.587   7.275   0.247
  632WAT     H1 8147   8.632   7.332   0.309
  632WAT     H2 8148   8.623   7.298   0.162
  633WAT      O 8149   3.416   1.405   3.666
  633WAT     H1 8150   3.410   1.382   3.573
  633WAT     H2 8151   3.509   1.418   3.682
  634WAT      O 8152   4.796   2.243   5.454
  634WAT     H1 8153   4.777   2.312   5.518
  634WAT     H2 8154   4.862   2.188   5.496
  635WAT      O 8155   5.059   7.083   3.274
  635WAT     H1 8156   5.025   7.104   3.187
  635WAT     H2 8157   4.993   7.117   3.335
  636WAT      O 8158   1.889   8.570   5.446
  636WAT     H1 8159   1.849   8.654   5.472
  636WAT     H2 8160   1.969   8.595   5.401
  637WAT      O 8161   8.593   3.333   6.737
  637WAT     H1 8162   8.674   3.385   6.743
  637WAT     H2 8163   8.621   3.243   6.754
  638WAT      O 8164   5.020   6.492   1.002
  638WAT     H1 8165   5.010   6.571   0.949
  638WAT     H2 8166   5.058   6.428   0.943
  639WAT      O 8167   1.450   0.749   5.232
  639WAT     H1 8168   1.485   0.671   5.275
  639WAT     H2 8169   1.435   0.722   5.141
  640WAT      O 8170   7.380   1.278   1.091
  640WAT     H1 8171   7.319   1.304   1.022
  640WAT     H2 8172   7.432   1.356   1.108
  641WAT      O 8173   6.679   2.142   2.442
  641WAT     H1 8174   6.738   2.142   2.366
  641WAT     H2 8175   6.654   2.234   2.452
  642WAT      O 8176   8.110   0.697   6.638
  642WAT     H1 8177   8.061   0.634   6.586
  642WAT     H2 8178   8.043   0.755   6.675
  643WAT      O 8179   8.496   6.817   0.923
  643WAT     H1 8180   8.466   6.870   0.850
  643WAT     H2 8181   8.568   6.765   0.887
  644WAT      O 8182   0.609   4.189   2.126
  644WAT     H1 8183   0.701   4.162   2.121
  644WAT     H2 8184   0.603   4.265   2.069
  645WAT      O 8185   8.410   3.085   1.203
  645WAT     H1 8186   8.360   3.121   1.276
  645WAT     H2 8187   8.447   3.161   1.158
  646WAT      O 8188   6.663   1.505   2.476
  646WAT     H1 8189   6.580   1.504   2.523
  646WAT     H2 8190   6.680   1.413   2.456
  647WAT      O 8191   4.461   1.375   3.151
  647WAT     H1 8192   4.388   1.429   3.182
  647WAT     H2 8193   4.529   1.439   3.129
  648WAT      O 8194   2.767   4.831   1.975
  648WAT     H1 8195   2.857   4.863   1.961
  648WAT     H2 8196   2.778   4.751   2.026
  649WAT      O 8197   2.457   1.939   4.683
  649WAT     H1 8198   2.462   1.922   4.777
  649WAT     H2 8199   2.462   2.034   4.675
  650WAT      O 8200   6.914   2.003   6.128
  650WAT     H1 8201   6.981   1.993   6.061
  650WAT     H2 8202   6.831   2.004   6.080
  651WAT      O 8203   1.852   0.614   1.049
  651WAT     H1 8204   1.871   0.707   1.035
  651WAT     H2 8205   1.767   0.601   1.006
  652WAT      O 8206   7.441   1.939   4.177
  652WAT     H1 8207   7.499   2.015   4.183
  652WAT     H2 8208   7.449   1.912   4.085
  653WAT      O 8209   5.407   6.542   1.531
  653WAT     H1 8210   5.421   6.544   1.436
  653WAT     H2 8211   5.363   6.459   1.548
  654WAT      O 8212   4.902   6.125   4.886
  654WAT     H1 8213   4.851   6.048   4.860
  654WAT     H2 8214   4.838   6.183   4.929
  655WAT      O 8215   7.538   7.327   3.814
  655WAT     H1 8216   7.540   7.240   3.854
  655WAT     H2 8217   7.630   7.354   3.808
  656WAT      O 8218   0.008   8.212   7.110
  656WAT     H1 8219   0.014   8.190   7.017
  656WAT     H2 8220   0.099   8.224   7.138
  657WAT      O 8221   0.609   2.575   4.526
  657WAT     H1 8222   0.656   2.564   4.609
  657WAT     H2 8223   0.650   2.513   4.466
  658WAT      O 8224   5.517   1.983   3.987
  658WAT     H1 8225   5.472   1.903   4.016
  658WAT     H2 8226   5.566   2.012   4.063
  659WAT      O 8227   6.611   1.983   6.348
  659WAT     H1 8228   6.557   1.950   6.277
  659WAT     H2 8229   6.686   1.924   6.350
  660WAT      O 8230   6.510   6.300   4.731
  660WAT     H1 8231   6.463   6.233   4.782
  660WAT     H2 8232   6.600   6.267   4.727
  661WAT      O 8233   2.018   1.820   7.814
  661WAT     H1 8234   2.015   1.755   7.744
  661WAT     H2 8235   1.955   1.789   7.879
  662WAT      O 8236   3.133   3.248   8.321
  662WAT     H1 8237   3.074   3.204   8.383
  662WAT     H2 8238   3.126   3.196   8.241
  663WAT      O 8239   5.514   7.587   6.103
  663WAT     H1 8240   5.451   7.641   6.055
  663WAT     H2 8241   5.496   7.498   6.074
  664WAT      O 8242   2.535   0.128   8.621
  664WAT     H1 8243   2.516   0.221   8.633
  664WAT     H2 8244   2.520   0.089   8.707
  665WAT      O 8245   5.302   8.327   0.612
  665WAT     H1 8246   5.392   8.358   0.611
  665WAT     H2 8247   5.309   8.233   0.594
  666WAT      O 8248   4.261   0.586   4.847
  666WAT     H1 8249   4.172   0.571   4.815
  666WAT     H2 8250   4.284   0.505   4.892
  667WAT      O 8251   2.969   7.987   7.762
  667WAT     H1 8252   3.018   8.057   7.717
  667WAT     H2 8253   2.880   8.022   7.769
  668WAT      O 8254   6.497   8.267   5.920
  668WAT     H1 8255   6.424   8.311   5.964
  668WAT     H2 8256   6.463   8.244   5.834
  669WAT      O 8257   5.403   5.094   7.674
  669WAT     H1 8258   5.366   5.007   7.658
  669WAT     H2 8259   5.343   5.133   7.738
  670WAT      O 8260   1.791   3.646   5.981
  670WAT     H1 8261   1.722   3.700   5.944
  670WAT     H2 8262   1.754   3.612   6.063
  671WAT      O 8263   5.682   7.074   6.615
  671WAT     H1 8264   5.771   7.086   6.647
  671WAT     H2 8265   5.653   7.162   6.589
  672WAT      O 8266   4.436   7.526   5.844
  672WAT     H1 8267   4.382   7.532   5.765
  672WAT     H2 8268   4.396   7.588   5.905
  673WAT      O 8269   7.462   8.479   7.660
  673WAT     H1 8270   7.395   8.412   7.652
  673WAT     H2 8271   7.424   8.556   7.617
  674WAT      O 8272   7.428   1.097   7.593
  674WAT     H1 8273   7.408   1.104   7.500
  674WAT     H2 8274   7.513   1.053   7.596
  675WAT      O 8275   1.665   0.570   0.059
  675WAT     H1 8276   1.690   0.482   0.030
  675WAT     H2 8277   1.744   0.623   0.048
  676WAT      O 8278   6.706   2.576   5.167
  676WAT     H1 8279   6.718   2.564   5.261
  676WAT     H2 8280   6.792   2.558   5.129
  677WAT      O 8281   6.503   0.727   2.703
  677WAT     H1 8282   6.551   0.667   2.760
  677WAT     H2 8283   6.472   0.671   2.632
  678WAT      O 8284   0.865   0.756   8.185
  678WAT     H1 8285   0.885   0.688   8.249
  678WAT     H2 8286   0.823   0.826   8.235
  679WAT      O 8287   2.638   3.251   6.255
  679WAT     H1 8288   2.620   3.322   6.316
  679WAT     H2 8289   2.579   3.266   6.181
  680WAT      O 8290   8.313   0.124   3.593
  680WAT     H1 8291   8.335   0.216   3.611
  680WAT     H2 8292   8.274   0.093   3.674
  681WAT      O 8293   6.008   6.697   4.770
  681WAT     H1 8294   6.043   6.688   4.682
  681WAT     H2 8295   6.018   6.609   4.808
  682WAT      O 8296   6.073   4.969   7.047
  682WAT     H1 8297   6.073   4.874   7.033
  682WAT     H2 8298   6.157   4.986   7.090
  683WAT      O 8299   0.028   1.704   2.167
  683WAT     H1 8300   0.089   1.737   2.101
  683WAT     H2 8301  -0.038   1.773   2.175
  684WAT      O 8302   5.382   0.031   8.137
  684WAT     H1 8303   5.391  -0.061   8.162
  684WAT     H2 8304   5.414   0.080   8.213
  685WAT      O 8305   3.077   6.013   2.170
  685WAT     H1 8306   3.031   6.011   2.086
  685WAT     H2 8307   3.008   6.019   2.235
  686WAT      O 8308   1.193   0.727   8.327
  686WAT     H1 8309   1.227   0.763   8.409
  686WAT     H2 8310   1.124   0.667   8.355
  687WAT      O 8311   0.190   5.484   4.095
  687WAT     H1 8312   0.166   5.496   4.187
  687WAT     H2 8313   0.284   5.466   4.097
  688WAT      O 8314   2.954   5.207   1.407
  688WAT     H1 8315   3.009   5.276   1.445
  688WAT     H2 8316   2.977   5.208   1.314
  689WAT      O 8317   6.875   0.425   0.634
  689WAT     H1 8318   6.891   0.357   0.569
  689WAT     H2 8319   6.864   0.505   0.582
  690WAT      O 8320   1.171   5.155   1.079
  690WAT     H1 8321   1.265   5.162   1.062
  690WAT     H2 8322   1.136   5.239   1.050
  691WAT      O 8323   0.627   1.272   3.653
  691WAT     H1 8324   0.604   1.215   3.726
  691WAT     H2 8325   0.701   1.228   3.611
  692WAT      O 8326   7.117   3.426   6.043
  692WAT     H1 8327   7.161   3.456   5.963
  692WAT     H2 8328   7.028   3.459   6.035
  693WAT      O 8329   4.215   2.163   1.475
  693WAT     H1 8330   4.170   2.153   1.559
  693WAT     H2 8331   4.186   2.088   1.424
  694WAT      O 8332   1.336   6.074   8.473
  694WAT     H1 8333   1.256   6.075   8.422
  694WAT     H2 8334   1.406   6.087   8.408
  695WAT      O 8335   4.104   6.561   7.686
  695WAT     H1 8336   4.140   6.623   7.623
  695WAT     H2 8337   4.180   6.528   7.734
  696WAT      O 8338   5.507   5.658   1.407
  696WAT     H1 8339   5.455   5.717   1.353
  696WAT     H2 8340   5.504   5.695   1.495
  697WAT      O 8341   3.176   2.737   1.622
  697WAT     H1 8342   3.256   2.777   1.588
  697WAT     H2 8343   3.143   2.801   1.685
  698WAT      O 8344   4.796  -0.019   0.102
  698WAT     H1 8345   4.835  -0.074   0.170
  698WAT     H2 8346   4.709  -0.055   0.088
  699WAT      O 8347   5.767   2.157   1.442
  699WAT     H1 8348   5.835   2.199   1.389
  699WAT     H2 8349   5.814   2.119   1.516
  700WAT      O 8350   7.362   4.555   7.564
  700WAT     H1 8351   7.362   4.589   7.653
  700WAT     H2 8352   7.370   4.460   7.574
  701WAT      O 8353   5.897   0.483   8.507
  701WAT     H1 8354   5.913   0.568   8.466
  701WAT     H2 8355   5.941   0.488   8.592
  702WAT      O 8356   1.275   0.431   0.612
  702WAT     H1 8357   1.206   0.425   0.679
  702WAT     H2 8358   1.349   0.472   0.657
  703WAT      O 8359   1.155   2.578   6.133
  703WAT     H1 8360   1.102   2.535   6.066
  703WAT     H2 8361   1.182   2.507   6.191
  704WAT      O 8362   0.620   0.464   2.479
  704WAT     H1 8363   0.658   0.376   2.478
  704WAT     H2 8364   0.673   0.514   2.416
  705WAT      O 8365   4.088   6.956   3.228
  705WAT     H1 8366   4.019   6.986   3.288
  705WAT     H2 8367   4.060   6.988   3.142
  706WAT      O 8368   0.343   5.577   2.903
  706WAT     H1 8369   0.411   5.517   2.871
  706WAT     H2 8370   0.392   5.652   2.938
  707WAT      O 8371   8.440   3.772   1.490
  707WAT     H1 8372   8.345   3.773   1.496
  707WAT     H2 8373   8.465   3.863   1.479
  708WAT      O 8374   5.256   5.909   8.655
  708WAT     H1 8375   5.348   5.907   8.681
  708WAT     H2 8376   5.211   5.950   8.729
  709WAT      O 8377   8.796   1.517   0.896
  709WAT     H1 8378   8.880   1.481   0.922
  709WAT     H2 8379   8.752   1.447   0.848
  710WAT      O 8380   1.214   0.830   6.640
  710WAT     H1 8381   1.197   0.924   6.650
  710WAT     H2 8382   1.272   0.809   6.713
  711WAT      O 8383   0.546   2.986   8.041
  711WAT     H1 8384   0.621   2.963   7.987
  711WAT     H2 8385   0.556   2.932   8.119
  712WAT      O 8386   8.696   8.489   6.279
  712WAT     H1 8387   8.699   8.405   6.234
  712WAT     H2 8388   8.614   8.487   6.328
  713WAT      O 8389   6.865   4.694   0.388
  713WAT     H1 8390   6.939   4.680   0.448
  713WAT     H2 8391   6.886   4.642   0.311
  714WAT      O 8392   3.851   6.722   5.601
  714WAT     H1 8393   3.913   6.783   5.641
  714WAT     H2 8394   3.864   6.640   5.650
  715WAT      O 8395   6.240   3.143   7.443
  715WAT     H1 8396   6.150   3.156   7.411
  715WAT     H2 8397   6.235   3.163   7.537
  716WAT      O 8398   7.962   5.020   2.511
  716WAT     H1 8399   7.895   5.026   2.443
  716WAT     H2 8400   7.940   5.090   2.573
  717WAT      O 8401   1.168   5.097   4.584
  717WAT     H1 8402   1.102   5.123   4.648
  717WAT     H2 8403   1.173   5.170   4.523
  718WAT      O 8404   4.503   3.514   5.385
  718WAT     H1 8405   4.431   3.462   5.421
  718WAT     H2 8406   4.582   3.474   5.422
  719WAT      O 8407   8.269   4.456   5.390
  719WAT     H1 8408   8.192   4.476   5.337
  719WAT     H2 8409   8.333   4.421   5.328
  720WAT      O 8410   8.835   1.667   4.229
  720WAT     H1 8411   8.821   1.586   4.277
  720WAT     H2 8412   8.884   1.641   4.151
  721WAT      O 8413   8.669   0.953   2.785
  721WAT     H1 8414   8.671   1.023   2.851
  721WAT     H2 8415   8.681   0.999   2.702
  722WAT      O 8416   5.827   0.180   5.782
  722WAT     H1 8417   5.892   0.176   5.852
  722WAT     H2 8418   5.813   0.089   5.758
  723WAT      O 8419   5.232   7.838   3.656
  723WAT     H1 8420   5.179   7.895   3.601
  723WAT     H2 8421   5.177   7.761   3.671
  724WAT      O 8422   2.590   2.198   3.630
  724WAT     H1 8423   2.669   2.186   3.577
  724WAT     H2 8424   2.608   2.276   3.683
  725WAT      O 8425   3.866   6.331   0.611
  725WAT     H1 8426   3.785   6.343   0.560
  725WAT     H2 8427   3.839   6.279   0.687
  726WAT      O 8428   6.614   5.350   6.572
  726WAT     H1 8429   6.522   5.359   6.549
  726WAT     H2 8430   6.614   5.343   6.668
  727WAT      O 8431   0.464   5.845   1.613
  727WAT     H1 8432   0.519   5.921   1.598
  727WAT     H2 8433   0.465   5.832   1.707
  728WAT      O 8434   3.172   4.043   7.624
  728WAT     H1 8435   3.251   3.990   7.639
  728WAT     H2 8436   3.192   4.127   7.667
  729WAT      O 8437   6.582   6.862   6.102
  729WAT     H1 8438   6.658   6.822   6.144
  729WAT     H2 8439   6.618   6.905   6.023
  730WAT      O 8440   5.565   6.124   5.519
  730WAT     H1 8441   5.500   6.183   5.557
  730WAT     H2 8442   5.648   6.154   5.555
  731WAT      O 8443   8.609   7.043   0.388
  731WAT     H1 8444   8.596   7.124   0.340
  731WAT     H2 8445   8.655   7.069   0.468
  732WAT      O 8446   2.517   4.569   0.565
  732WAT     H1 8447   2.508   4.485   0.522
  732WAT     H2 8448   2.482   4.632   0.502
  733WAT      O 8449   6.967   3.528   7.880
  733WAT     H1 8450   7.058   3.507   7.860
  733WAT     H2 8451   6.967   3.551   7.973
  734WAT      O 8452   7.693   5.390   4.694
  734WAT     H1 8453   7.609   5.435   4.698
  734WAT     H2 8454   7.753   5.446   4.743
  735WAT      O 8455  -0.001   6.318   2.999
  735WAT     H1 8456  -0.036   6.344   2.914
  735WAT     H2 8457  -0.042   6.234   3.017
  736WAT      O 8458   0.343   7.744   7.348
  736WAT     H1 8459   0.434   7.762   7.371
  736WAT     H2 8460   0.301   7.830   7.349
  737WAT      O 8461   3.769   6.203   1.100
  737WAT     H1 8462   3.782   6.188   1.006
  737WAT     H2 8463   3.674   6.210   1.110
  738WAT      O 8464   3.457   0.400   0.985
  738WAT     H1 8465   3.537   0.403   0.932
  738WAT     H2 8466   3.386   0.405   0.920
  739WAT      O 8467   7.675   7.767   4.528
  739WAT     H1 8468   7.733   7.710   4.578
  739WAT     H2 8469   7.653   7.838   4.589
  740WAT      O 8470   3.630   8.411   2.048
  740WAT     H1 8471   3.571   8.455   2.109
  740WAT     H2 8472   3.714   8.406   2.094
  741WAT      O 8473   0.542   8.386   8.185
  741WAT     H1 8474   0.607   8.444   8.145
  741WAT     H2 8475   0.458   8.418   8.153
  742WAT      O 8476   0.604   3.773   1.851
  742WAT     H1 8477   0.526   3.826   1.834
  742WAT     H2 8478   0.580   3.720   1.927
  743WAT      O 8479  -0.069   3.649   0.825
  743WAT     H1 8480  -0.070   3.738   0.861
  743WAT     H2 8481  -0.086   3.661   0.732
  744WAT      O 8482   3.468   0.473   6.430
  744WAT     H1 8483   3.390   0.418   6.437
  744WAT     H2 8484   3.529   0.424   6.375
  745WAT      O 8485   5.362   5.725   0.139
  745WAT     H1 8486   5.361   5.638   0.180
  745WAT     H2 8487   5.270   5.750   0.135
  746WAT      O 8488   0.596   2.090   7.036
  746WAT     H1 8489   0.519   2.064   6.985
  746WAT     H2 8490   0.577   2.061   7.125
  747WAT      O 8491   6.650   4.655   0.705
  747WAT     H1 8492   6.656   4.736   0.654
  747WAT     H2 8493   6.607   4.681   0.787
  748WAT      O 8494   8.288   3.083   6.656
  748WAT     H1 8495   8.280   3.159   6.714
  748WAT     H2 8496   8.378   3.086   6.624
  749WAT      O 8497   0.627   2.499   3.968
  749WAT     H1 8498   0.603   2.573   3.913
  749WAT     H2 8499   0.645   2.538   4.054
  750WAT      O 8500   0.373   8.086   6.110
  750WAT     H1 8501   0.316   8.019   6.147
  750WAT     H2 8502   0.462   8.059   6.135
  751WAT      O 8503   2.342   3.853   5.043
  751WAT     H1 8504   2.354   3.946   5.062
  751WAT     H2 8505   2.306   3.851   4.954
  752WAT      O 8506   7.815   1.350   8.736
  752WAT     H1 8507   7.894   1.300   8.716
  752WAT     H2 8508   7.751   1.285   8.765
  753WAT      O 8509   8.928   4.921   1.663
  753WAT     H1 8510   8.930   4.832   1.627
  753WAT     H2 8511   8.965   4.911   1.751
  754WAT      O 8512   1.406   6.200   7.593
  754WAT     H1 8513   1.495   6.233   7.607
  754WAT     H2 8514   1.389   6.214   7.500
  755WAT      O 8515   0.520   1.515   3.620
  755WAT     H1 8516   0.573   1.436   3.633
  755WAT     H2 8517   0.515   1.526   3.525
  756WAT      O 8518   5.082   3.476   0.359
  756WAT     H1 8519   5.153   3.447   0.302
  756WAT     H2 8520   5.105   3.443   0.445
  757WAT      O 8521   8.236   0.373   7.916
  757WAT     H1 8522   8.244   0.296   7.859
  757WAT     H2 8523   8.165   0.351   7.977
  758WAT      O 8524   8.184   5.399   0.118
  758WAT     H1 8525   8.093   5.375   0.136
  758WAT     H2 8526   8.206   5.350   0.039
  759WAT      O 8527   1.556   6.177   1.483
  759WAT     H1 8528   1.566   6.136   1.398
  759WAT     H2 8529   1.638   6.224   1.497
  760WAT      O 8530   5.895   2.619   1.249
  760WAT     H1 8531   5.961   2.656   1.190
  760WAT     H2 8532   5.938   2.617   1.335
  761WAT      O 8533   0.063   4.018   5.167
  761WAT     H1 8534   0.015   3.936   5.155
  761WAT     H2 8535   0.067   4.056   5.079
  762WAT      O 8536   0.623   4.656   8.506
  762WAT     H1 8537   0.715   4.675   8.487
  762WAT     H2 8538   0.612   4.565   8.481
  763WAT      O 8539   1.270   7.642   0.595
  763WAT     H1 8540   1.354   7.687   0.597
  763WAT     H2 8541   1.278   7.581   0.522
  764WAT      O 8542   1.159   8.433   6.970
  764WAT     H1 8543   1.224   8.366   6.949
  764WAT     H2 8544   1.077   8.397   6.936
  765WAT      O 8545   2.244   8.287   1.516
  765WAT     H1 8546   2.246   8.382   1.505
  765WAT     H2 8547   2.177   8.257   1.455
  766WAT      O 8548   5.676   1.957   1.660
  766WAT     H1 8549   5.662   1.890   1.593
  766WAT     H2 8550   5.618   2.029   1.635
  767WAT      O 8551   0.421   6.984   0.039
  767WAT     H1 8552   0.448   7.044  -0.032
  767WAT     H2 8553   0.357   7.033   0.089
  768WAT      O 8554   0.720   7.168   4.827
  768WAT     H1 8555   0.688   7.095   4.879
  768WAT     H2 8556   0.757   7.127   4.749
  769WAT      O 8557   3.574   5.699   8.493
  769WAT     H1 8558   3.569   5.639   8.419
  769WAT     H2 8559   3.495   5.752   8.486
  770WAT      O 8560   5.163   7.956   6.876
  770WAT     H1 8561   5.231   7.894   6.904
  770WAT     H2 8562   5.083   7.924   6.919
  771WAT      O 8563   3.504   0.554   5.865
  771WAT     H1 8564   3.421   0.592   5.896
  771WAT     H2 8565   3.569   0.584   5.929
  772WAT      O 8566   7.654   3.607   1.981
  772WAT     H1 8567   7.569   3.579   1.946
  772WAT     H2 8568   7.680   3.536   2.039
  773WAT      O 8569   8.702   3.316   4.544
  773WAT     H1 8570   8.674   3.228   4.520
  773WAT     H2 8571   8.638   3.374   4.502
  774WAT      O 8572   5.738   4.417   8.217
  774WAT     H1 8573   5.764   4.326   8.232
  774WAT     H2 8574   5.820   4.465   8.210
  775WAT      O 8575   5.068   4.367   0.301
  775WAT     H1 8576   5.116   4.359   0.384
  775WAT     H2 8577   5.048   4.276   0.277
  776WAT      O 8578   3.051   8.493   8.156
  776WAT     H1 8579   3.115   8.563   8.171
  776WAT     H2 8580   2.972   8.539   8.127
  777WAT      O 8581   5.422   1.600   6.969
  777WAT     H1 8582   5.396   1.674   6.914
  777WAT     H2 8583   5.359   1.599   7.040
  778WAT      O 8584   1.844   0.600   4.140
  778WAT     H1 8585   1.785   0.542   4.093
  778WAT     H2 8586   1.824   0.584   4.233
  779WAT      O 8587   1.281   5.103   7.409
  779WAT     H1 8588   1.363   5.061   7.383
  779WAT     H2 8589   1.267   5.171   7.342
  780WAT      O 8590   7.285   5.114   4.745
  780WAT     H1 8591   7.235   5.048   4.697
  780WAT     H2 8592   7.235   5.128   4.825
  781WAT      O 8593   8.567   6.183   4.348
  781WAT     H1 8594   8.623   6.125   4.399
  781WAT     H2 8595   8.598   6.174   4.258
  782WAT      O 8596   0.475   4.115   7.104
  782WAT     H1 8597   0.532   4.068   7.166
  782WAT     H2 8598   0.496   4.077   7.019
  783WAT      O 8599   7.896   3.819   5.240
  783WAT     H1 8600   7.850   3.842   5.320
  783WAT     H2 8601   7.858   3.736   5.213
  784WAT      O 8602   0.043   3.635   1.133
  784WAT     H1 8603   0.064   3.699   1.201
  784WAT     H2 8604   0.032   3.687   1.053
  785WAT      O 8605   7.503   4.396   5.609
  785WAT     H1 8606   7.475   4.453   5.681
  785WAT     H2 8607   7.462   4.312   5.628
  786WAT      O 8608   0.675   0.905   8.405
  786WAT     H1 8609   0.697   0.997   8.391
  786WAT     H2 8610   0.693   0.889   8.498
  787WAT      O 8611   0.236   5.590   7.846
  787WAT     H1 8612   0.234   5.536   7.925
  787WAT     H2 8613   0.329   5.612   7.835
  788WAT      O 8614   7.752   2.819   6.283
  788WAT     H1 8615   7.749   2.837   6.189
  788WAT     H2 8616   7.796   2.734   6.290
  789WAT      O 8617   3.796   7.556   6.413
  789WAT     H1 8618   3.726   7.596   6.463
  789WAT     H2 8619   3.874   7.566   6.467
  790WAT      O 8620   4.263   7.564   3.630
  790WAT     H1 8621   4.237   7.610   3.710
  790WAT     H2 8622   4.314   7.628   3.580
  791WAT      O 8623   5.373   0.562   2.185
  791WAT     H1 8624   5.394   0.525   2.100
  791WAT     H2 8625   5.278   0.549   2.194
  792WAT      O 8626   2.321   7.642   5.894
  792WAT     H1 8627   2.320   7.645   5.798
  792WAT     H2 8628   2.260   7.711   5.921
  793WAT      O 8629   7.808   7.834   0.750
  793WAT     H1 8630   7.759   7.916   0.741
  793WAT     H2 8631   7.887   7.858   0.798
  794WAT      O 8632   0.745   7.267   1.770
  794WAT     H1 8633   0.814   7.204   1.748
  794WAT     H2 8634   0.666   7.214   1.780
  795WAT      O 8635   6.087   4.707   6.977
  795WAT     H1 8636   6.132   4.722   6.894
  795WAT     H2 8637   6.093   4.612   6.990
  796WAT      O 8638   6.622   1.338   6.963
  796WAT     H1 8639   6.661   1.311   7.047
  796WAT     H2 8640   6.649   1.270   6.901
  797WAT      O 8641   1.302   7.007   1.657
  797WAT     H1 8642   1.307   6.913   1.676
  797WAT     H2 8643   1.387   7.041   1.684
  798WAT      O 8644   8.806   1.779   2.187
  798WAT     H1 8645   8.718   1.811   2.207
  798WAT     H2 8646   8.825   1.715   2.256
  799WAT      O 8647   8.446   6.265   8.072
  799WAT     H1 8648   8.519   6.228   8.022
  799WAT     H2 8649   8.380   6.285   8.006
  800WAT      O 8650   6.050   7.767   2.167
  800WAT     H1 8651   6.116   7.754   2.235
  800WAT     H2 8652   6.000   7.686   2.167
  801WAT      O 8653   5.078   7.290   4.393
  801WAT     H1 8654   5.092   7.356   4.461
  801WAT     H2 8655   5.158   7.292   4.341
  802WAT      O 8656   6.129   1.555   3.576
  802WAT     H1 8657   6.193   1.499   3.620
  802WAT     H2 8658   6.044   1.520   3.604
  803WAT      O 8659   7.209   0.008   5.846
  803WAT     H1 8660   7.262   0.068   5.899
  803WAT     H2 8661   7.263  -0.013   5.771
  804WAT      O 8662   3.311   4.352   6.888
  804WAT     H1 8663   3.247   4.311   6.829
  804WAT     H2 8664   3.373   4.282   6.907
  805WAT      O 8665   8.445   4.228   8.666
  805WAT     H1 8666   8.366   4.178   8.645
  805WAT     H2 8667   8.516   4.163   8.660
  806WAT      O 8668   2.633   7.369   1.172
  806WAT     H1 8669   2.721   7.370   1.133
  806WAT     H2 8670   2.626   7.281   1.210
  807WAT      O 8671   2.148   7.002   2.761
  807WAT     H1 8672   2.224   6.958   2.722
  807WAT     H2 8673   2.122   7.068   2.697
  808WAT      O 8674   7.306   7.885   6.378
  808WAT     H1 8675   7.393   7.878   6.338
  808WAT     H2 8676   7.248   7.837   6.319
  809WAT      O 8677   8.100   5.147   2.021
  809WAT     H1 8678   8.180   5.134   1.970
  809WAT     H2 8679   8.057   5.222   1.979
  810WAT      O 8680   0.482   7.344   5.311
  810WAT     H1 8681   0.557   7.362   5.255
  810WAT     H2 8682   0.504   7.262   5.355
  811WAT      O 8683   0.607   0.544   5.832
  811WAT     H1 8684   0.638   0.535   5.742
  811WAT     H2 8685   0.598   0.454   5.863
  812WAT      O 8686   0.856   5.431   2.264
  812WAT     H1 8687   0.761   5.445   2.263
  812WAT     H2 8688   0.889   5.482   2.190
  813WAT      O 8689   2.585   2.018   1.060
  813WAT     H1 8690   2.677   2.006   1.084
  813WAT     H2 8691   2.558   2.096   1.108
  814WAT      O 8692   0.862   0.927   3.412
  814WAT     H1 8693   0.822   0.891   3.491
  814WAT     H2 8694   0.926   0.862   3.386
  815WAT      O 8695   3.236   7.257   5.900
  815WAT     H1 8696   3.281   7.245   5.984
  815WAT     H2 8697   3.179   7.332   5.914
  816WAT      O 8698  -0.062   7.241   5.717
  816WAT     H1 8699  -0.054   7.282   5.803
  816WAT     H2 8700  -0.080   7.149   5.736
  817WAT      O 8701   8.821   2.483   1.792
  817WAT     H1 8702   8.845   2.490   1.884
  817WAT     H2 8703   8.894   2.522   1.744
  818WAT      O 8704   6.327   5.470   1.275
  818WAT     H1 8705   6.271   5.392   1.273
  818WAT     H2 8706   6.277   5.536   1.227
  819WAT      O 8707   7.619   3.553   0.428
  819WAT     H1 8708   7.713   3.544   0.444
  819WAT     H2 8709   7.579   3.478   0.471
  820WAT      O 8710   0.342   1.667   7.738
  820WAT     H1 8711   0.430   1.662   7.777
  820WAT     H2 8712   0.337   1.592   7.680
  821WAT      O 8713   8.416   2.812   1.213
  821WAT     H1 8714   8.501   2.793   1.174
  821WAT     H2 8715   8.403   2.905   1.198
  822WAT      O 8716   3.400   1.862   8.424
  822WAT     H1 8717   3.438   1.942   8.462
  822WAT     H2 8718   3.470   1.797   8.431
  823WAT      O 8719   4.921   1.881   7.624
  823WAT     H1 8720   4.946   1.937   7.697
  823WAT     H2 8721   4.969   1.916   7.549
  824WAT      O 8722   0.737   0.589   2.263
  824WAT     H1 8723   0.830   0.604   2.278
  824WAT     H2 8724   0.733   0.541   2.180
  825WAT      O 8725   5.073   3.698   7.887
  825WAT     H1 8726   5.139   3.646   7.933
  825WAT     H2 8727   5.078   3.668   7.796
  826WAT      O 8728   6.411   4.160   7.083
  826WAT     H1 8729   6.492   4.132   7.041
  826WAT     H2 8730   6.403   4.104   7.161
  827WAT      O 8731   4.663   1.640   2.098
  827WAT     H1 8732   4.621   1.619   2.181
  827WAT     H2 8733   4.736   1.578   2.091
  828WAT      O 8734   8.325   5.685   4.182
  828WAT     H1 8735   8.250   5.691   4.123
  828WAT     H2 8736   8.287   5.664   4.268
  829WAT      O 8737   4.777   2.850   0.038
  829WAT     H1 8738   4.847   2.914   0.022
  829WAT     H2 8739   4.711   2.899   0.086
  830WAT      O 8740   7.581   0.094   6.571
  830WAT     H1 8741   7.563   0.174   6.621
  830WAT     H2 8742   7.499   0.045   6.575
  831WAT      O 8743   0.098   0.441   0.349
  831WAT     H1 8744   0.111   0.423   0.256
  831WAT     H2 8745   0.168   0.393   0.394
  832WAT      O 8746   2.558   4.340   1.007
  832WAT     H1 8747   2.509   4.299   1.079
  832WAT     H2 8748   2.540   4.433   1.015
  833WAT      O 8749  -0.044   7.268   2.031
  833WAT     H1 8750   0.022   7.216   1.985
  833WAT     H2 8751  -0.127   7.242   1.992
  834WAT      O 8752   2.480   0.331   5.186
  834WAT     H1 8753   2.494   0.238   5.207
  834WAT     H2 8754   2.516   0.378   5.261
  835WAT      O 8755   1.811   6.256   5.430
  835WAT     H1 8756   1.740   6.316   5.452
  835WAT     H2 8757   1.828   6.273   5.338
  836WAT      O 8758   4.826   2.027   7.871
  836WAT     H1 8759   4.769   2.058   7.942
  836WAT     H2 8760   4.786   2.062   7.791
  837WAT      O 8761   6.150   7.460   3.076
  837WAT     H1 8762   6.175   7.380   3.123
  837WAT     H2 8763   6.121   7.429   2.990
  838WAT      O 8764   3.477   4.597   8.267
  838WAT     H1 8765   3.534   4.637   8.201
  838WAT     H2 8766   3.439   4.671   8.314
  839WAT      O 8767   0.984   5.653   7.868
  839WAT     H1 8768   1.020   5.612   7.946
  839WAT     H2 8769   0.905   5.698   7.898
  840WAT      O 8770   0.710   7.688   4.189
  840WAT     H1 8771   0.679   7.604   4.155
  840WAT     H2 8772   0.631   7.739   4.204
  841WAT      O 8773   0.940   4.628   8.010
  841WAT     H1 8774   0.990   4.664   7.937
  841WAT     H2 8775   0.917   4.539   7.983
  842WAT      O 8776   8.049   6.676   7.401
  842WAT     H1 8777   8.094   6.706   7.480
  842WAT     H2 8778   8.052   6.580   7.407
  843WAT      O 8779   5.489   5.736   1.111
  843WAT     H1 8780   5.428   5.783   1.167
  843WAT     H2 8781   5.497   5.791   1.033
  844WAT      O 8782   8.837   6.618   3.587
  844WAT     H1 8783   8.831   6.646   3.678
  844WAT     H2 8784   8.867   6.695   3.539
  845WAT      O 8785   6.220   4.324   6.742
  845WAT     H1 8786   6.170   4.272   6.805
  845WAT     H2 8787   6.157   4.386   6.706
  846WAT      O 8788   2.159   2.702   4.976
  846WAT     H1 8789   2.199   2.633   4.923
  846WAT     H2 8790   2.225   2.772   4.978
  847WAT      O 8791   0.032   5.100   7.028
  847WAT     H1 8792   0.096   5.071   7.093
  847WAT     H2 8793  -0.014   5.172   7.071
  848WAT      O 8794   2.137   4.209   2.898
  848WAT     H1 8795   2.202   4.216   2.968
  848WAT     H2 8796   2.188   4.187   2.820
  849WAT      O 8797   6.800   1.716   0.100
  849WAT     H1 8798   6.895   1.729   0.104
  849WAT     H2 8799   6.780   1.659   0.174
  850WAT      O 8800   4.398   5.345   7.736
  850WAT     H1 8801   4.378   5.314   7.648
  850WAT     H2 8802   4.463   5.415   7.722
  851WAT      O 8803   1.092   8.073   4.215
  851WAT     H1 8804   1.105   7.999   4.155
  851WAT     H2 8805   1.015   8.050   4.265
  852WAT      O 8806   1.674   7.003   4.009
  852WAT     H1 8807   1.740   6.941   3.976
  852WAT     H2 8808   1.620   7.024   3.934
  853WAT      O 8809   1.031   0.222   4.297
  853WAT     H1 8810   0.984   0.283   4.240
  853WAT     H2 8811   1.053   0.148   4.241
  854WAT      O 8812   3.449   2.850   2.560
  854WAT     H1 8813   3.391   2.841   2.484
  854WAT     H2 8814   3.536   2.864   2.521
  855WAT      O 8815   3.181   0.199   3.164
  855WAT     H1 8816   3.142   0.224   3.248
  855WAT     H2 8817   3.195   0.105   3.171
  856WAT      O 8818   5.067   8.498   3.237
  856WAT     H1 8819   5.007   8.531   3.303
  856WAT     H2 8820   5.132   8.567   3.225
  857WAT      O 8821   0.489   5.560   1.875
  857WAT     H1 8822   0.434   5.490   1.840
  857WAT     H2 8823   0.525   5.604   1.798
  858WAT      O 8824   0.077   2.279   3.912
  858WAT     H1 8825   0.120   2.242   3.835
  858WAT     H2 8826   0.103   2.221   3.984
  859WAT      O 8827   8.136   6.945   0.815
  859WAT     H1 8828   8.174   6.944   0.902
  859WAT     H2 8829   8.210   6.962   0.757
  860WAT      O 8830   0.884   0.016   2.021
  860WAT     H1 8831   0.834   0.066   2.084
  860WAT     H2 8832   0.959  -0.017   2.070
  861WAT      O 8833   0.173   1.221   3.280
  861WAT     H1 8834   0.115   1.282   3.235
  861WAT     H2 8835   0.128   1.137   3.276
  862WAT      O 8836   2.177   7.152   4.398
  862WAT     H1 8837   2.192   7.089   4.328
  862WAT     H2 8838   2.081   7.154   4.408
  863WAT      O 8839   1.856   1.077   2.610
  863WAT     H1 8840   1.943   1.041   2.627
  863WAT     H2 8841   1.858   1.102   2.518
  864WAT      O 8842   2.197   0.190   6.783
  864WAT     H1 8843   2.222   0.248   6.855
  864WAT     H2 8844   2.131   0.132   6.820
  865WAT      O 8845   4.714   0.479   8.413
  865WAT     H1 8846   4.800   0.487   8.454
  865WAT     H2 8847   4.709   0.555   8.355
  866WAT      O 8848   2.418   1.324   3.649
  866WAT     H1 8849   2.372   1.266   3.588
  866WAT     H2 8850   2.420   1.409   3.605
  867WAT      O 8851   6.925   1.974   1.849
  867WAT     H1 8852   6.873   1.926   1.914
  867WAT     H2 8853   7.015   1.949   1.868
  868WAT      O 8854   8.861   2.318   0.123
  868WAT     H1 8855   8.861   2.413   0.124
  868WAT     H2 8856   8.952   2.293   0.107
  869WAT      O 8857   1.368   3.912   1.971
  869WAT     H1 8858   1.462   3.907   1.988
  869WAT     H2 8859   1.343   3.999   2.001
  870WAT      O 8860   5.291   5.457   0.230
  870WAT     H1 8861   5.293   5.430   0.322
  870WAT     H2 8862   5.199   5.448   0.204
  871WAT      O 8863   0.000   0.433   3.849
  871WAT     H1 8864   0.089   0.433   3.884
  871WAT     H2 8865  -0.008   0.518   3.804
  872WAT      O 8866   6.599   2.468   8.388
  872WAT     H1 8867   6.575   2.558   8.412
  872WAT     H2 8868   6.684   2.477   8.345
  873WAT      O 8869   1.485   4.051   2.533
  873WAT     H1 8870   1.459   3.959   2.519
  873WAT     H2 8871   1.484   4.062   2.628
  874WAT      O 8872   1.212   8.126   0.136
  874WAT     H1 8873   1.193   8.169   0.220
  874WAT     H2 8874   1.236   8.196   0.076
  875WAT      O 8875   3.307   7.026   5.765
  875WAT     H1 8876   3.243   7.081   5.811
  875WAT     H2 8877   3.366   6.995   5.833
  876WAT      O 8878   1.573   5.593   4.229
  876WAT     H1 8879   1.502   5.531   4.246
  876WAT     H2 8880   1.557   5.666   4.289
  877WAT      O 8881   1.186   0.700   3.275
  877WAT     H1 8882   1.144   0.778   3.238
  877WAT     H2 8883   1.119   0.633   3.272
  878WAT      O 8884   5.921   2.432   7.369
  878WAT     H1 8885   6.014   2.436   7.346
  878WAT     H2 8886   5.921   2.432   7.465
[truncated: 2,659,802 more chars]
