# Supplementary material for: Role of Enzyme and Active Site Conformational Dynamics in the Catalysis by α-Amylase Explored with QM/MM Molecular Dynamics
Source: J Chem Inf Model. 2022 Jul 26;62(15):3638–50. doi: 10.1021/acs.jcim.2c00691 (PMC9778734; doi:10.1021/acs.jcim.2c00691)
Supplement: Supplementary file 5 — ci2c00691_si_005.zip [file ci2c00691_si_005.zip › SI_gmx-md_inputs/frame_687/frame_875-r1.gro]

amyl_GMX.gro created by acpype (v: 2020-09-02T11:49:19CEST) on Mon Oct 19 15:37:50 2020 t= 87500.00000 step= 43750000
67992
    1TYR      N    1   2.890   5.023   3.899
    1TYR     H1    2   2.880   4.929   3.933
    1TYR     H2    3   2.890   5.025   3.798
    1TYR     H3    4   2.812   5.074   3.939
    1TYR     CA    5   3.003   5.103   3.928
    1TYR     HA    6   2.983   5.197   3.876
    1TYR     CB    7   3.002   5.130   4.076
    1TYR    HB2    8   2.909   5.179   4.104
    1TYR    HB3    9   3.008   5.038   4.134
    1TYR     CG   10   3.122   5.216   4.113
    1TYR    CD1   11   3.227   5.151   4.184
    1TYR    HD1   12   3.218   5.048   4.215
    1TYR    CE1   13   3.343   5.227   4.213
    1TYR    HE1   14   3.422   5.174   4.265
    1TYR     CZ   15   3.351   5.359   4.165
    1TYR     OH   16   3.470   5.421   4.184
    1TYR     HH   17   3.480   5.504   4.136
    1TYR    CE2   18   3.243   5.421   4.096
    1TYR    HE2   19   3.253   5.525   4.068
    1TYR    CD2   20   3.124   5.345   4.067
    1TYR    HD2   21   3.038   5.385   4.017
    1TYR      C   22   3.130   5.049   3.859
    1TYR      O   23   3.184   4.953   3.912
    2SER      N   24   3.177   5.113   3.749
    2SER      H   25   3.139   5.202   3.720
    2SER     CA   26   3.266   5.059   3.643
    2SER     HA   27   3.245   4.952   3.641
    2SER     CB   28   3.226   5.105   3.503
    2SER    HB2   29   3.295   5.063   3.430
    2SER    HB3   30   3.126   5.064   3.489
    2SER     OG   31   3.220   5.240   3.476
    2SER     HG   32   3.228   5.252   3.381
    2SER      C   33   3.416   5.078   3.668
    2SER      O   34   3.454   5.176   3.728
    3PRO      N   35   3.511   4.985   3.626
    3PRO     CD   36   3.477   4.852   3.592
    3PRO    HD2   37   3.406   4.833   3.511
    3PRO    HD3   38   3.422   4.814   3.678
    3PRO     CG   39   3.606   4.783   3.562
    3PRO    HG2   40   3.639   4.788   3.458
    3PRO    HG3   41   3.599   4.677   3.588
    3PRO     CB   42   3.710   4.865   3.651
    3PRO    HB2   43   3.813   4.858   3.616
    3PRO    HB3   44   3.700   4.833   3.755
    3PRO     CA   45   3.655   5.000   3.635
    3PRO     HA   46   3.680   5.046   3.731
    3PRO      C   47   3.721   5.089   3.524
    3PRO      O   48   3.841   5.114   3.538
    4ASN      N   49   3.649   5.126   3.416
    4ASN      H   50   3.554   5.094   3.416
    4ASN     CA   51   3.702   5.185   3.296
    4ASN     HA   52   3.613   5.196   3.234
    4ASN     CB   53   3.736   5.332   3.327
    4ASN    HB2   54   3.835   5.333   3.373
    4ASN    HB3   55   3.748   5.375   3.228
    4ASN     CG   56   3.631   5.418   3.403
    4ASN    OD1   57   3.539   5.474   3.351
    4ASN    ND2   58   3.635   5.415   3.532
    4ASN   HD21   59   3.591   5.495   3.575
    4ASN   HD22   60   3.690   5.349   3.586
    4ASN      C   61   3.805   5.105   3.211
    4ASN      O   62   3.879   5.169   3.131
    5THR      N   63   3.814   4.974   3.230
    5THR      H   64   3.754   4.935   3.302
    5THR     CA   65   3.880   4.884   3.141
    5THR     HA   66   3.978   4.926   3.121
    5THR     CB   67   3.893   4.738   3.204
    5THR     HB   68   3.946   4.687   3.124
    5THR    CG2   69   3.988   4.739   3.326
    5THR   HG21   70   3.952   4.809   3.401
    5THR   HG22   71   3.998   4.636   3.361
    5THR   HG23   72   4.087   4.771   3.295
    5THR    OG1   73   3.766   4.690   3.247
    5THR    HG1   74   3.725   4.652   3.169
    5THR      C   75   3.802   4.888   3.012
    5THR      O   76   3.676   4.898   3.008
    6GLN      N   77   3.871   4.882   2.902
    6GLN      H   78   3.971   4.874   2.913
    6GLN     CA   79   3.809   4.892   2.770
    6GLN     HA   80   3.716   4.948   2.769
    6GLN     CB   81   3.917   4.954   2.674
    6GLN    HB2   82   4.014   4.907   2.693
    6GLN    HB3   83   3.878   4.923   2.577
    6GLN     CG   84   3.937   5.108   2.681
    6GLN    HG2   85   3.845   5.159   2.650
    6GLN    HG3   86   3.955   5.128   2.787
    6GLN     CD   87   4.044   5.166   2.584
    6GLN    OE1   88   4.114   5.093   2.516
    6GLN    NE2   89   4.050   5.295   2.575
    6GLN   HE21   90   4.118   5.346   2.520
    6GLN   HE22   91   3.975   5.342   2.624
    6GLN      C   92   3.764   4.759   2.720
    6GLN      O   93   3.821   4.650   2.744
    7GLN      N   94   3.649   4.758   2.647
    7GLN      H   95   3.595   4.843   2.635
    7GLN     CA   96   3.596   4.636   2.583
    7GLN     HA   97   3.500   4.661   2.538
    7GLN     CB   98   3.688   4.589   2.469
    7GLN    HB2   99   3.776   4.549   2.519
    7GLN    HB3  100   3.633   4.505   2.427
    7GLN     CG  101   3.717   4.688   2.359
    7GLN    HG2  102   3.626   4.704   2.300
    7GLN    HG3  103   3.757   4.782   2.396
    7GLN     CD  104   3.828   4.635   2.266
    7GLN    OE1  105   3.797   4.567   2.168
    7GLN    NE2  106   3.956   4.665   2.275
    7GLN   HE21  107   4.016   4.619   2.207
    7GLN   HE22  108   3.987   4.733   2.342
    7GLN      C  109   3.556   4.525   2.683
    7GLN      O  110   3.580   4.405   2.656
    8GLY      N  111   3.509   4.569   2.799
    8GLY      H  112   3.516   4.667   2.821
    8GLY     CA  113   3.498   4.486   2.915
    8GLY    HA2  114   3.428   4.526   2.988
    8GLY    HA3  115   3.450   4.392   2.890
    8GLY      C  116   3.631   4.461   2.982
    8GLY      O  117   3.689   4.551   3.040
    9ARG      N  118   3.675   4.335   2.969
    9ARG      H  119   3.608   4.271   2.928
    9ARG     CA  120   3.799   4.281   3.027
    9ARG     HA  121   3.815   4.173   3.026
    9ARG     CB  122   3.922   4.337   2.947
    9ARG    HB2  123   3.917   4.446   2.952
    9ARG    HB3  124   4.017   4.304   2.989
    9ARG     CG  125   3.924   4.313   2.789
    9ARG    HG2  126   3.941   4.206   2.772
    9ARG    HG3  127   3.830   4.338   2.741
    9ARG     CD  128   4.033   4.398   2.721
    9ARG    HD2  129   4.036   4.499   2.761
    9ARG    HD3  130   4.136   4.372   2.745
    9ARG     NE  131   4.032   4.405   2.570
    9ARG     HE  132   3.962   4.366   2.508
    9ARG     CZ  133   4.131   4.433   2.496
    9ARG    NH1  134   4.232   4.506   2.537
    9ARG   HH11  135   4.237   4.523   2.636
    9ARG   HH12  136   4.313   4.528   2.481
    9ARG    NH2  137   4.131   4.402   2.371
    9ARG   HH21  138   4.064   4.333   2.342
    9ARG   HH22  139   4.212   4.425   2.316
    9ARG      C  140   3.811   4.326   3.171
    9ARG      O  141   3.912   4.386   3.210
   10THR      N  142   3.706   4.303   3.252
   10THR      H  143   3.631   4.241   3.225
   10THR     CA  144   3.683   4.371   3.379
   10THR     HA  145   3.717   4.474   3.363
   10THR     CB  146   3.536   4.387   3.415
   10THR     HB  147   3.536   4.427   3.516
   10THR    CG2  148   3.458   4.474   3.315
   10THR   HG21  149   3.516   4.561   3.286
   10THR   HG22  150   3.431   4.416   3.227
   10THR   HG23  151   3.367   4.504   3.368
   10THR    OG1  152   3.467   4.270   3.416
   10THR    HG1  153   3.392   4.292   3.471
   10THR      C  154   3.771   4.321   3.497
   10THR      O  155   3.724   4.303   3.608
   11SER      N  156   3.897   4.285   3.465
   11SER      H  157   3.920   4.307   3.369
   11SER     CA  158   4.002   4.233   3.558
   11SER     HA  159   3.968   4.229   3.661
   11SER     CB  160   4.027   4.087   3.520
   11SER    HB2  161   4.060   4.101   3.417
   11SER    HB3  162   4.097   4.046   3.593
   11SER     OG  163   3.910   4.004   3.530
   11SER     HG  164   3.884   4.002   3.622
   11SER      C  165   4.143   4.304   3.555
   11SER      O  166   4.183   4.351   3.449
   12ILE      N  167   4.230   4.297   3.658
   12ILE      H  168   4.192   4.257   3.743
   12ILE     CA  169   4.361   4.362   3.656
   12ILE     HA  170   4.396   4.386   3.555
   12ILE     CB  171   4.350   4.492   3.736
   12ILE     HB  172   4.443   4.547   3.751
   12ILE    CG2  173   4.259   4.589   3.658
   12ILE   HG21  174   4.280   4.595   3.551
   12ILE   HG22  175   4.154   4.562   3.665
   12ILE   HG23  176   4.263   4.692   3.693
   12ILE    CG1  177   4.305   4.464   3.883
   12ILE   HG12  178   4.215   4.403   3.891
   12ILE   HG13  179   4.386   4.410   3.931
   12ILE    CD1  180   4.300   4.594   3.971
   12ILE   HD11  181   4.267   4.573   4.072
   12ILE   HD12  182   4.396   4.646   3.969
   12ILE   HD13  183   4.214   4.656   3.948
   12ILE      C  184   4.473   4.267   3.714
   12ILE      O  185   4.441   4.161   3.765
   13VAL      N  186   4.601   4.303   3.718
   13VAL      H  187   4.623   4.384   3.661
   13VAL     CA  188   4.720   4.229   3.783
   13VAL     HA  189   4.688   4.147   3.847
   13VAL     CB  190   4.800   4.168   3.671
   13VAL     HB  191   4.738   4.087   3.632
   13VAL    CG1  192   4.840   4.258   3.554
   13VAL   HG11  193   4.757   4.297   3.495
   13VAL   HG12  194   4.897   4.345   3.585
   13VAL   HG13  195   4.903   4.208   3.480
   13VAL    CG2  196   4.928   4.108   3.718
   13VAL   HG21  197   4.992   4.187   3.757
   13VAL   HG22  198   4.931   4.033   3.797
   13VAL   HG23  199   4.978   4.068   3.630
   13VAL      C  200   4.808   4.322   3.871
   13VAL      O  201   4.819   4.443   3.845
   14HIE      N  202   4.858   4.278   3.987
   14HIE      H  203   4.864   4.177   3.991
   14HIE     CA  204   4.938   4.362   4.076
   14HIE     HA  205   4.926   4.467   4.050
   14HIE     CB  206   4.896   4.339   4.221
   14HIE    HB2  207   4.788   4.325   4.229
   14HIE    HB3  208   4.924   4.242   4.262
   14HIE     CG  209   4.950   4.452   4.314
   14HIE    ND1  210   5.059   4.517   4.281
   14HIE    CE1  211   5.073   4.626   4.357
   14HIE    HE1  212   5.157   4.694   4.360
   14HIE    NE2  213   4.972   4.631   4.450
   14HIE    HE2  214   4.956   4.701   4.521
   14HIE    CD2  215   4.891   4.519   4.418
   14HIE    HD2  216   4.792   4.498   4.456
   14HIE      C  217   5.084   4.321   4.047
   14HIE      O  218   5.128   4.208   4.085
   15LEU      N  219   5.158   4.416   3.991
   15LEU      H  220   5.111   4.502   3.967
   15LEU     CA  221   5.300   4.412   3.950
   15LEU     HA  222   5.338   4.310   3.943
   15LEU     CB  223   5.328   4.475   3.808
   15LEU    HB2  224   5.277   4.572   3.813
   15LEU    HB3  225   5.435   4.488   3.789
   15LEU     CG  226   5.270   4.392   3.695
   15LEU     HG  227   5.161   4.390   3.702
   15LEU    CD1  228   5.306   4.445   3.558
   15LEU   HD11  229   5.310   4.554   3.553
   15LEU   HD12  230   5.410   4.419   3.536
   15LEU   HD13  231   5.229   4.418   3.485
   15LEU    CD2  232   5.296   4.243   3.685
   15LEU   HD21  233   5.254   4.209   3.590
   15LEU   HD22  234   5.403   4.223   3.679
   15LEU   HD23  235   5.248   4.191   3.768
   15LEU      C  236   5.381   4.483   4.059
   15LEU      O  237   5.437   4.590   4.041
   16PHE      N  238   5.377   4.421   4.179
   16PHE      H  239   5.324   4.335   4.184
   16PHE     CA  240   5.428   4.469   4.309
   16PHE     HA  241   5.375   4.562   4.331
   16PHE     CB  242   5.381   4.367   4.416
   16PHE    HB2  243   5.288   4.323   4.380
   16PHE    HB3  244   5.448   4.281   4.413
   16PHE     CG  245   5.384   4.421   4.564
   16PHE    CD1  246   5.274   4.475   4.622
   16PHE    HD1  247   5.176   4.468   4.577
   16PHE    CE1  248   5.285   4.534   4.747
   16PHE    HE1  249   5.194   4.557   4.800
   16PHE     CZ  250   5.409   4.537   4.816
   16PHE     HZ  251   5.414   4.571   4.919
   16PHE    CE2  252   5.528   4.489   4.753
   16PHE    HE2  253   5.627   4.506   4.793
   16PHE    CD2  254   5.518   4.429   4.624
   16PHE    HD2  255   5.601   4.383   4.571
   16PHE      C  256   5.578   4.491   4.310
   16PHE      O  257   5.653   4.395   4.276
   17GLU      N  258   5.631   4.612   4.335
   17GLU      H  259   5.569   4.682   4.374
   17GLU     CA  260   5.778   4.649   4.334
   17GLU     HA  261   5.771   4.757   4.347
   17GLU     CB  262   5.846   4.570   4.452
   17GLU    HB2  263   5.809   4.468   4.449
   17GLU    HB3  264   5.954   4.577   4.440
   17GLU     CG  265   5.808   4.634   4.591
   17GLU    HG2  266   5.703   4.665   4.584
   17GLU    HG3  267   5.835   4.561   4.668
   17GLU     CD  268   5.877   4.761   4.622
   17GLU    OE1  269   5.923   4.833   4.532
   17GLU    OE2  270   5.883   4.797   4.740
   17GLU      C  271   5.856   4.636   4.199
   17GLU      O  272   5.973   4.669   4.202
   18TRP      N  273   5.791   4.617   4.083
   18TRP      H  274   5.697   4.580   4.085
   18TRP     CA  275   5.859   4.629   3.952
   18TRP     HA  276   5.934   4.550   3.943
   18TRP     CB  277   5.746   4.607   3.852
   18TRP    HB2  278   5.653   4.650   3.889
   18TRP    HB3  279   5.767   4.664   3.761
   18TRP     CG  280   5.716   4.463   3.808
   18TRP    CD1  281   5.682   4.367   3.901
   18TRP    HD1  282   5.675   4.375   4.009
   18TRP    NE1  283   5.657   4.248   3.833
   18TRP    HE1  284   5.652   4.161   3.885
   18TRP    CE2  285   5.676   4.256   3.700
   18TRP    CZ2  286   5.677   4.157   3.596
   18TRP    HZ2  287   5.663   4.052   3.617
   18TRP    CH2  288   5.691   4.194   3.466
   18TRP    HH2  289   5.695   4.125   3.383
   18TRP    CZ3  290   5.715   4.333   3.440
   18TRP    HZ3  291   5.734   4.367   3.339
   18TRP    CE3  292   5.722   4.432   3.539
   18TRP    HE3  293   5.725   4.537   3.515
   18TRP    CD2  294   5.713   4.393   3.677
   18TRP      C  295   5.911   4.776   3.926
   18TRP      O  296   5.868   4.868   3.996
   19ARG      N  297   6.001   4.793   3.831
   19ARG      H  298   6.033   4.713   3.778
   19ARG     CA  299   6.047   4.921   3.778
   19ARG     HA  300   6.070   4.992   3.858
   19ARG     CB  301   6.181   4.917   3.700
   19ARG    HB2  302   6.156   4.874   3.603
   19ARG    HB3  303   6.218   5.016   3.672
   19ARG     CG  304   6.282   4.834   3.776
   19ARG    HG2  305   6.299   4.876   3.875
   19ARG    HG3  306   6.245   4.731   3.778
   19ARG     CD  307   6.418   4.827   3.710
   19ARG    HD2  308   6.445   4.932   3.699
   19ARG    HD3  309   6.483   4.779   3.783
   19ARG     NE  310   6.405   4.764   3.579
   19ARG     HE  311   6.312   4.730   3.559
   19ARG     CZ  312   6.496   4.734   3.491
   19ARG    NH1  313   6.618   4.771   3.512
   19ARG   HH11  314   6.629   4.810   3.605
   19ARG   HH12  315   6.696   4.753   3.451
   19ARG    NH2  316   6.462   4.664   3.386
   19ARG   HH21  317   6.374   4.617   3.393
   19ARG   HH22  318   6.525   4.649   3.308
   19ARG      C  319   5.940   4.978   3.676
   19ARG      O  320   5.870   4.903   3.611
   20TRP      N  321   5.947   5.110   3.663
   20TRP      H  322   6.014   5.160   3.719
   20TRP     CA  323   5.847   5.179   3.567
   20TRP     HA  324   5.751   5.131   3.585
   20TRP     CB  325   5.840   5.333   3.584
   20TRP    HB2  326   5.943   5.366   3.575
   20TRP    HB3  327   5.780   5.371   3.502
   20TRP     CG  328   5.794   5.379   3.710
   20TRP    CD1  329   5.828   5.500   3.766
   20TRP    HD1  330   5.894   5.564   3.710
   20TRP    NE1  331   5.773   5.516   3.890
   20TRP    HE1  332   5.781   5.597   3.949
   20TRP    CE2  333   5.710   5.401   3.929
   20TRP    CZ2  334   5.628   5.378   4.040
   20TRP    HZ2  335   5.608   5.454   4.114
   20TRP    CH2  336   5.568   5.252   4.050
   20TRP    HH2  337   5.501   5.225   4.130
   20TRP    CZ3  338   5.585   5.155   3.955
   20TRP    HZ3  339   5.530   5.063   3.963
   20TRP    CE3  340   5.653   5.184   3.832
   20TRP    HE3  341   5.646   5.105   3.759
   20TRP    CD2  342   5.715   5.311   3.815
   20TRP      C  343   5.874   5.142   3.419
   20TRP      O  344   5.780   5.097   3.357
   21VAL      N  345   5.996   5.139   3.377
   21VAL      H  346   6.074   5.154   3.441
   21VAL     CA  347   6.017   5.104   3.231
   21VAL     HA  348   5.936   5.140   3.168
   21VAL     CB  349   6.150   5.164   3.173
   21VAL     HB  350   6.168   5.149   3.067
   21VAL    CG1  351   6.158   5.317   3.197
   21VAL   HG11  352   6.152   5.345   3.302
   21VAL   HG12  353   6.250   5.363   3.161
   21VAL   HG13  354   6.066   5.362   3.161
   21VAL    CG2  355   6.276   5.098   3.240
   21VAL   HG21  356   6.274   4.991   3.215
   21VAL   HG22  357   6.360   5.144   3.187
   21VAL   HG23  358   6.278   5.123   3.346
   21VAL      C  359   6.016   4.954   3.205
   21VAL      O  360   6.044   4.914   3.092
   22ASP      N  361   5.988   4.867   3.304
   22ASP      H  362   5.974   4.910   3.394
   22ASP     CA  363   5.947   4.729   3.279
   22ASP     HA  364   6.000   4.693   3.190
   22ASP     CB  365   5.990   4.637   3.391
   22ASP    HB2  366   5.959   4.681   3.486
   22ASP    HB3  367   5.945   4.538   3.378
   22ASP     CG  368   6.137   4.610   3.402
   22ASP    OD1  369   6.193   4.594   3.514
   22ASP    OD2  370   6.201   4.603   3.291
   22ASP      C  371   5.798   4.720   3.250
   22ASP      O  372   5.761   4.652   3.162
   23ILE      N  373   5.720   4.784   3.337
   23ILE      H  374   5.763   4.850   3.400
   23ILE     CA  375   5.572   4.785   3.318
   23ILE     HA  376   5.544   4.680   3.303
   23ILE     CB  377   5.496   4.850   3.436
   23ILE     HB  378   5.521   4.956   3.445
   23ILE    CG2  379   5.343   4.838   3.407
   23ILE   HG21  380   5.322   4.904   3.323
   23ILE   HG22  381   5.314   4.733   3.401
   23ILE   HG23  382   5.285   4.872   3.492
   23ILE    CG1  383   5.536   4.780   3.562
   23ILE   HG12  384   5.515   4.673   3.553
   23ILE   HG13  385   5.641   4.803   3.577
   23ILE    CD1  386   5.453   4.811   3.689
   23ILE   HD11  387   5.359   4.757   3.675
   23ILE   HD12  388   5.509   4.774   3.774
   23ILE   HD13  389   5.430   4.917   3.690
   23ILE      C  390   5.540   4.852   3.186
   23ILE      O  391   5.449   4.811   3.115
   24ALA      N  392   5.620   4.954   3.147
   24ALA      H  393   5.687   4.989   3.214
   24ALA     CA  394   5.599   5.027   3.015
   24ALA     HA  395   5.495   5.061   3.010
   24ALA     CB  396   5.681   5.157   3.016
   24ALA    HB1  397   5.686   5.196   3.118
   24ALA    HB2  398   5.782   5.138   2.978
   24ALA    HB3  399   5.629   5.219   2.943
   24ALA      C  400   5.625   4.946   2.890
   24ALA      O  401   5.575   4.972   2.783
   25LEU      N  402   5.712   4.845   2.901
   25LEU      H  403   5.775   4.838   2.980
   25LEU     CA  404   5.730   4.738   2.798
   25LEU     HA  405   5.699   4.774   2.700
   25LEU     CB  406   5.881   4.696   2.802
   25LEU    HB2  407   5.946   4.779   2.774
   25LEU    HB3  408   5.907   4.679   2.906
   25LEU     CG  409   5.937   4.575   2.722
   25LEU     HG  410   5.894   4.479   2.749
   25LEU    CD1  411   5.928   4.614   2.578
   25LEU   HD11  412   5.951   4.719   2.560
   25LEU   HD12  413   5.996   4.551   2.521
   25LEU   HD13  414   5.828   4.597   2.538
   25LEU    CD2  415   6.091   4.568   2.743
   25LEU   HD21  416   6.154   4.654   2.720
   25LEU   HD22  417   6.094   4.562   2.851
   25LEU   HD23  418   6.129   4.482   2.688
   25LEU      C  419   5.631   4.619   2.816
   25LEU      O  420   5.575   4.569   2.721
   26GLU      N  421   5.593   4.578   2.939
   26GLU      H  422   5.637   4.631   3.012
   26GLU     CA  423   5.516   4.461   2.959
   26GLU     HA  424   5.576   4.386   2.908
   26GLU     CB  425   5.505   4.427   3.115
   26GLU    HB2  426   5.607   4.412   3.148
   26GLU    HB3  427   5.447   4.507   3.160
   26GLU     CG  428   5.423   4.299   3.156
   26GLU    HG2  429   5.405   4.299   3.263
   26GLU    HG3  430   5.319   4.303   3.121
   26GLU     CD  431   5.484   4.161   3.118
   26GLU    OE1  432   5.590   4.155   3.048
   26GLU    OE2  433   5.420   4.058   3.152
   26GLU      C  434   5.375   4.475   2.909
   26GLU      O  435   5.319   4.378   2.852
   27CYX      N  436   5.314   4.597   2.912
   27CYX      H  437   5.369   4.667   2.960
   27CYX     CA  438   5.190   4.621   2.851
   27CYX     HA  439   5.129   4.540   2.893
   27CYX     CB  440   5.129   4.753   2.891
   27CYX    HB2  441   5.030   4.753   2.847
   27CYX    HB3  442   5.125   4.750   3.000
   27CYX     SG  443   5.212   4.904   2.843
   27CYX      C  444   5.194   4.587   2.698
   27CYX      O  445   5.109   4.518   2.654
   28GLU      N  446   5.290   4.643   2.626
   28GLU      H  447   5.362   4.697   2.671
   28GLU     CA  448   5.293   4.642   2.481
   28GLU     HA  449   5.194   4.669   2.444
   28GLU     CB  450   5.398   4.748   2.443
   28GLU    HB2  451   5.387   4.839   2.502
   28GLU    HB3  452   5.497   4.705   2.457
   28GLU     CG  453   5.380   4.797   2.297
   28GLU    HG2  454   5.393   4.712   2.231
   28GLU    HG3  455   5.278   4.836   2.291
   28GLU     CD  456   5.475   4.910   2.265
   28GLU    OE1  457   5.585   4.888   2.207
   28GLU    OE2  458   5.452   5.027   2.306
   28GLU      C  459   5.319   4.503   2.420
   28GLU      O  460   5.279   4.477   2.305
   29ARG      N  461   5.380   4.407   2.500
   29ARG      H  462   5.407   4.431   2.594
   29ARG     CA  463   5.420   4.275   2.450
   29ARG     HA  464   5.415   4.281   2.341
   29ARG     CB  465   5.563   4.237   2.489
   29ARG    HB2  466   5.582   4.136   2.453
   29ARG    HB3  467   5.631   4.300   2.432
   29ARG     CG  468   5.582   4.225   2.639
   29ARG    HG2  469   5.534   4.310   2.687
   29ARG    HG3  470   5.523   4.138   2.670
   29ARG     CD  471   5.731   4.227   2.680
   29ARG    HD2  472   5.779   4.140   2.637
   29ARG    HD3  473   5.769   4.323   2.646
   29ARG     NE  474   5.749   4.215   2.827
   29ARG     HE  475   5.669   4.205   2.889
   29ARG     CZ  476   5.857   4.193   2.890
   29ARG    NH1  477   5.970   4.204   2.828
   29ARG   HH11  478   5.960   4.222   2.729
   29ARG   HH12  479   6.055   4.170   2.872
   29ARG    NH2  480   5.861   4.167   3.017
   29ARG   HH21  481   5.780   4.123   3.058
   29ARG   HH22  482   5.951   4.156   3.061
   29ARG      C  483   5.322   4.163   2.488
   29ARG      O  484   5.310   4.063   2.419
   30TYR      N  485   5.250   4.185   2.604
   30TYR      H  486   5.267   4.275   2.645
   30TYR     CA  487   5.169   4.078   2.667
   30TYR     HA  488   5.158   4.003   2.588
   30TYR     CB  489   5.246   4.012   2.792
   30TYR    HB2  490   5.343   3.969   2.764
   30TYR    HB3  491   5.267   4.088   2.867
   30TYR     CG  492   5.165   3.907   2.866
   30TYR    CD1  493   5.146   3.920   3.003
   30TYR    HD1  494   5.184   4.009   3.050
   30TYR    CE1  495   5.079   3.823   3.081
   30TYR    HE1  496   5.073   3.840   3.187
   30TYR     CZ  497   5.033   3.701   3.022
   30TYR     OH  498   4.964   3.608   3.094
   30TYR     HH  499   4.960   3.621   3.189
   30TYR    CE2  500   5.058   3.684   2.881
   30TYR    HE2  501   5.028   3.596   2.825
   30TYR    CD2  502   5.127   3.787   2.808
   30TYR    HD2  503   5.161   3.770   2.707
   30TYR      C  504   5.026   4.114   2.704
   30TYR      O  505   4.935   4.069   2.639
   31LEU      N  506   5.014   4.206   2.798
   31LEU      H  507   5.099   4.248   2.833
   31LEU     CA  508   4.887   4.239   2.865
   31LEU     HA  509   4.841   4.147   2.901
   31LEU     CB  510   4.899   4.340   2.980
   31LEU    HB2  511   4.941   4.428   2.931
   31LEU    HB3  512   4.806   4.373   3.026
   31LEU     CG  513   4.989   4.282   3.091
   31LEU     HG  514   5.076   4.236   3.044
   31LEU    CD1  515   5.044   4.399   3.173
   31LEU   HD11  516   5.101   4.379   3.263
   31LEU   HD12  517   5.108   4.463   3.112
   31LEU   HD13  518   4.962   4.466   3.197
   31LEU    CD2  519   4.934   4.183   3.194
   31LEU   HD21  520   5.007   4.166   3.273
   31LEU   HD22  521   4.837   4.210   3.235
   31LEU   HD23  522   4.915   4.091   3.139
   31LEU      C  523   4.792   4.284   2.757
   31LEU      O  524   4.678   4.241   2.753
   32ALA      N  525   4.833   4.371   2.662
   32ALA      H  526   4.921   4.418   2.679
   32ALA     CA  527   4.742   4.415   2.561
   32ALA     HA  528   4.645   4.440   2.606
   32ALA     CB  529   4.786   4.546   2.507
   32ALA    HB1  530   4.880   4.548   2.453
   32ALA    HB2  531   4.709   4.580   2.436
   32ALA    HB3  532   4.803   4.617   2.588
   32ALA      C  533   4.702   4.308   2.453
   32ALA      O  534   4.580   4.289   2.437
   33PRO      N  535   4.799   4.232   2.393
   33PRO     CD  536   4.942   4.258   2.369
   33PRO    HD2  537   5.007   4.229   2.452
   33PRO    HD3  538   4.957   4.365   2.353
   33PRO     CG  539   4.988   4.172   2.247
   33PRO    HG2  540   5.091   4.137   2.256
   33PRO    HG3  541   4.968   4.231   2.158
   33PRO     CB  542   4.888   4.061   2.260
   33PRO    HB2  543   4.923   3.990   2.335
   33PRO    HB3  544   4.866   4.011   2.166
   33PRO     CA  545   4.760   4.119   2.308
   33PRO     HA  546   4.713   4.163   2.219
   33PRO      C  547   4.670   4.009   2.369
   33PRO      O  548   4.593   3.946   2.300
   34LYS      N  549   4.678   3.992   2.500
   34LYS      H  550   4.755   4.033   2.551
   34LYS     CA  551   4.594   3.889   2.566
   34LYS     HA  552   4.555   3.812   2.499
   34LYS     CB  553   4.680   3.811   2.660
   34LYS    HB2  554   4.715   3.885   2.733
   34LYS    HB3  555   4.622   3.741   2.721
   34LYS     CG  556   4.796   3.734   2.600
   34LYS    HG2  557   4.863   3.806   2.555
   34LYS    HG3  558   4.851   3.690   2.684
   34LYS     CD  559   4.757   3.610   2.514
   34LYS    HD2  560   4.835   3.534   2.523
   34LYS    HD3  561   4.656   3.578   2.540
   34LYS     CE  562   4.767   3.645   2.374
   34LYS    HE2  563   4.690   3.717   2.346
   34LYS    HE3  564   4.867   3.685   2.360
   34LYS     NZ  565   4.756   3.517   2.295
   34LYS    HZ1  566   4.840   3.460   2.291
   34LYS    HZ2  567   4.684   3.453   2.325
   34LYS    HZ3  568   4.744   3.536   2.196
   34LYS      C  569   4.466   3.942   2.633
   34LYS      O  570   4.374   3.876   2.672
   35GLY      N  571   4.452   4.078   2.628
   35GLY      H  572   4.529   4.128   2.586
   35GLY     CA  573   4.338   4.153   2.673
   35GLY    HA2  574   4.346   4.257   2.641
   35GLY    HA3  575   4.249   4.100   2.639
   35GLY      C  576   4.334   4.164   2.826
   35GLY      O  577   4.223   4.162   2.878
   36PHE      N  578   4.444   4.181   2.895
   36PHE      H  579   4.534   4.182   2.848
   36PHE     CA  580   4.438   4.202   3.040
   36PHE     HA  581   4.355   4.141   3.078
   36PHE     CB  582   4.556   4.165   3.123
   36PHE    HB2  583   4.642   4.210   3.072
   36PHE    HB3  584   4.548   4.206   3.223
   36PHE     CG  585   4.597   4.017   3.133
   36PHE    CD1  586   4.604   3.938   3.018
   36PHE    HD1  587   4.601   3.979   2.918
   36PHE    CE1  588   4.637   3.802   3.025
   36PHE    HE1  589   4.658   3.739   2.940
   36PHE     CZ  590   4.653   3.741   3.156
   36PHE     HZ  591   4.684   3.638   3.164
   36PHE    CE2  592   4.644   3.823   3.271
   36PHE    HE2  593   4.647   3.788   3.373
   36PHE    CD2  594   4.616   3.963   3.258
   36PHE    HD2  595   4.598   4.016   3.350
   36PHE      C  596   4.396   4.343   3.066
   36PHE      O  597   4.438   4.440   3.002
   37GLY      N  598   4.292   4.365   3.145
   37GLY      H  599   4.247   4.283   3.185
   37GLY     CA  600   4.228   4.493   3.162
   37GLY    HA2  601   4.175   4.517   3.070
   37GLY    HA3  602   4.147   4.487   3.235
   37GLY      C  603   4.318   4.615   3.205
   37GLY      O  604   4.311   4.722   3.150
   38GLY      N  605   4.411   4.587   3.299
   38GLY      H  606   4.418   4.495   3.340
   38GLY     CA  607   4.490   4.694   3.355
   38GLY    HA2  608   4.533   4.750   3.272
   38GLY    HA3  609   4.425   4.753   3.419
   38GLY      C  610   4.599   4.635   3.447
   38GLY      O  611   4.611   4.515   3.468
   39VAL      N  612   4.685   4.718   3.513
   39VAL      H  613   4.658   4.815   3.511
   39VAL     CA  614   4.781   4.677   3.619
   39VAL     HA  615   4.769   4.573   3.650
   39VAL     CB  616   4.927   4.695   3.567
   39VAL     HB  617   4.937   4.800   3.542
   39VAL    CG1  618   5.032   4.663   3.673
   39VAL   HG11  619   5.002   4.574   3.728
   39VAL   HG12  620   5.128   4.635   3.630
   39VAL   HG13  621   5.046   4.751   3.735
   39VAL    CG2  622   4.953   4.617   3.435
   39VAL   HG21  623   4.902   4.669   3.354
   39VAL   HG22  624   5.058   4.605   3.412
   39VAL   HG23  625   4.905   4.520   3.450
   39VAL      C  626   4.759   4.774   3.734
   39VAL      O  627   4.726   4.888   3.713
   40GLN      N  628   4.765   4.725   3.865
   40GLN      H  629   4.790   4.629   3.883
   40GLN     CA  630   4.790   4.805   3.984
   40GLN     HA  631   4.756   4.908   3.969
   40GLN     CB  632   4.719   4.746   4.106
   40GLN    HB2  633   4.623   4.709   4.069
   40GLN    HB3  634   4.777   4.661   4.141
   40GLN     CG  635   4.714   4.846   4.215
   40GLN    HG2  636   4.818   4.869   4.239
   40GLN    HG3  637   4.672   4.938   4.174
   40GLN     CD  638   4.633   4.799   4.334
   40GLN    OE1  639   4.524   4.760   4.328
   40GLN    NE2  640   4.690   4.805   4.454
   40GLN   HE21  641   4.639   4.760   4.529
   40GLN   HE22  642   4.782   4.847   4.456
   40GLN      C  643   4.938   4.809   4.007
   40GLN      O  644   5.013   4.707   4.006
   41VAL      N  645   4.980   4.927   4.043
   41VAL      H  646   4.915   5.004   4.034
   41VAL     CA  647   5.116   4.952   4.091
   41VAL     HA  648   5.171   4.859   4.080
   41VAL     CB  649   5.195   5.044   4.002
   41VAL     HB  650   5.292   5.066   4.046
   41VAL    CG1  651   5.232   4.998   3.859
   41VAL   HG11  652   5.140   5.014   3.803
   41VAL   HG12  653   5.318   5.057   3.825
   41VAL   HG13  654   5.261   4.893   3.854
   41VAL    CG2  655   5.137   5.184   4.000
   41VAL   HG21  656   5.198   5.229   3.921
   41VAL   HG22  657   5.036   5.173   3.960
   41VAL   HG23  658   5.132   5.240   4.093
   41VAL      C  659   5.131   4.997   4.240
   41VAL      O  660   5.042   5.061   4.292
   42SER      N  661   5.242   4.953   4.296
   42SER      H  662   5.291   4.882   4.243
   42SER     CA  663   5.298   4.995   4.428
   42SER     HA  664   5.234   4.951   4.504
   42SER     CB  665   5.442   4.935   4.440
   42SER    HB2  666   5.497   4.953   4.347
   42SER    HB3  667   5.503   4.969   4.524
   42SER     OG  668   5.426   4.799   4.447
   42SER     HG  669   5.420   4.788   4.542
   42SER      C  670   5.310   5.145   4.451
   42SER      O  671   5.336   5.215   4.355
   43PRO      N  672   5.299   5.201   4.575
   43PRO     CD  673   5.264   5.132   4.705
   43PRO    HD2  674   5.353   5.079   4.737
   43PRO    HD3  675   5.180   5.063   4.694
   43PRO     CG  676   5.238   5.245   4.805
   43PRO    HG2  677   5.283   5.219   4.902
   43PRO    HG3  678   5.135   5.249   4.839
   43PRO     CB  679   5.285   5.374   4.752
   43PRO    HB2  680   5.388   5.387   4.786
   43PRO    HB3  681   5.234   5.467   4.774
   43PRO     CA  682   5.290   5.345   4.595
   43PRO     HA  683   5.194   5.377   4.557
   43PRO      C  684   5.396   5.432   4.525
   43PRO      O  685   5.518   5.423   4.548
   44PRO      N  686   5.359   5.517   4.429
   44PRO     CD  687   5.221   5.543   4.382
   44PRO    HD2  688   5.168   5.595   4.462
   44PRO    HD3  689   5.174   5.448   4.358
   44PRO     CG  690   5.243   5.632   4.259
   44PRO    HG2  691   5.218   5.734   4.287
   44PRO    HG3  692   5.163   5.602   4.191
   44PRO     CB  693   5.381   5.606   4.210
   44PRO    HB2  694   5.417   5.691   4.153
   44PRO    HB3  695   5.379   5.516   4.149
   44PRO     CA  696   5.458   5.585   4.337
   44PRO     HA  697   5.548   5.528   4.312
   44PRO      C  698   5.517   5.717   4.392
   44PRO      O  699   5.594   5.788   4.333
   45ASN      N  700   5.480   5.754   4.513
   45ASN      H  701   5.414   5.696   4.562
   45ASN     CA  702   5.517   5.871   4.587
   45ASN     HA  703   5.536   5.943   4.507
   45ASN     CB  704   5.394   5.931   4.657
   45ASN    HB2  705   5.423   6.029   4.693
   45ASN    HB3  706   5.317   5.959   4.585
   45ASN     CG  707   5.335   5.846   4.765
   45ASN    OD1  708   5.270   5.742   4.743
   45ASN    ND2  709   5.370   5.890   4.887
   45ASN   HD21  710   5.334   5.841   4.967
   45ASN   HD22  711   5.441   5.961   4.898
   45ASN      C  712   5.636   5.845   4.679
   45ASN      O  713   5.687   5.729   4.693
   46GLU      N  714   5.680   5.955   4.748
   46GLU      H  715   5.640   6.045   4.724
   46GLU     CA  716   5.793   5.964   4.842
   46GLU     HA  717   5.883   5.910   4.813
   46GLU     CB  718   5.838   6.109   4.846
   46GLU    HB2  719   5.841   6.160   4.750
   46GLU    HB3  720   5.761   6.160   4.904
   46GLU     CG  721   5.973   6.127   4.924
   46GLU    HG2  722   5.962   6.080   5.021
   46GLU    HG3  723   6.060   6.081   4.876
   46GLU     CD  724   6.014   6.271   4.939
   46GLU    OE1  725   5.933   6.367   4.924
   46GLU    OE2  726   6.133   6.292   4.964
   46GLU      C  727   5.764   5.914   4.982
   46GLU      O  728   5.675   5.967   5.048
   47ASN      N  729   5.851   5.822   5.024
   47ASN      H  730   5.909   5.788   4.949
   47ASN     CA  731   5.852   5.758   5.156
   47ASN     HA  732   5.776   5.804   5.219
   47ASN     CB  733   5.828   5.608   5.139
   47ASN    HB2  734   5.832   5.567   5.240
   47ASN    HB3  735   5.727   5.577   5.111
   47ASN     CG  736   5.925   5.537   5.053
   47ASN    OD1  737   5.895   5.506   4.939
   47ASN    ND2  738   6.037   5.488   5.100
   47ASN   HD21  739   6.089   5.421   5.044
   47ASN   HD22  740   6.048   5.487   5.200
   47ASN      C  741   5.988   5.790   5.221
   47ASN      O  742   6.076   5.852   5.163
   48VAL      N  743   6.004   5.753   5.348
   48VAL      H  744   5.925   5.724   5.403
   48VAL     CA  745   6.133   5.749   5.421
   48VAL     HA  746   6.169   5.852   5.416
   48VAL     CB  747   6.122   5.721   5.571
   48VAL     HB  748   6.080   5.623   5.593
   48VAL    CG1  749   6.253   5.723   5.639
   48VAL   HG11  750   6.301   5.819   5.615
   48VAL   HG12  751   6.236   5.716   5.746
   48VAL   HG13  752   6.311   5.633   5.618
   48VAL    CG2  753   6.043   5.831   5.651
   48VAL   HG21  754   5.943   5.830   5.608
   48VAL   HG22  755   6.036   5.812   5.758
   48VAL   HG23  756   6.093   5.926   5.634
   48VAL      C  757   6.221   5.645   5.353
   48VAL      O  758   6.180   5.533   5.329
   49ALA      N  759   6.346   5.674   5.312
   49ALA      H  760   6.381   5.766   5.335
   49ALA     CA  761   6.442   5.570   5.270
   49ALA     HA  762   6.391   5.496   5.210
   49ALA     CB  763   6.539   5.644   5.171
   49ALA    HB1  764   6.487   5.668   5.078
   49ALA    HB2  765   6.575   5.739   5.210
   49ALA    HB3  766   6.617   5.576   5.137
   49ALA      C  767   6.507   5.514   5.391
   49ALA      O  768   6.624   5.533   5.414
   50ILE      N  769   6.425   5.446   5.476
   50ILE      H  770   6.331   5.430   5.442
   50ILE     CA  771   6.467   5.381   5.598
   50ILE     HA  772   6.491   5.472   5.652
   50ILE     CB  773   6.343   5.326   5.672
   50ILE     HB  774   6.275   5.409   5.684
   50ILE    CG2  775   6.282   5.208   5.586
   50ILE   HG21  776   6.179   5.179   5.609
   50ILE   HG22  777   6.286   5.244   5.483
   50ILE   HG23  778   6.354   5.127   5.595
   50ILE    CG1  779   6.388   5.285   5.808
   50ILE   HG12  780   6.471   5.214   5.813
   50ILE   HG13  781   6.427   5.369   5.865
   50ILE    CD1  782   6.274   5.232   5.901
   50ILE   HD11  783   6.184   5.291   5.886
   50ILE   HD12  784   6.241   5.136   5.861
   50ILE   HD13  785   6.316   5.217   6.001
   50ILE      C  786   6.589   5.297   5.577
   50ILE      O  787   6.587   5.204   5.495
   51TYR      N  788   6.691   5.325   5.659
   51TYR      H  789   6.686   5.406   5.719
   51TYR     CA  790   6.829   5.269   5.649
   51TYR     HA  791   6.840   5.221   5.552
   51TYR     CB  792   6.929   5.392   5.661
   51TYR    HB2  793   6.902   5.468   5.588
   51TYR    HB3  794   6.914   5.446   5.755
   51TYR     CG  795   7.072   5.362   5.656
   51TYR    CD1  796   7.158   5.331   5.765
   51TYR    HD1  797   7.123   5.333   5.867
   51TYR    CE1  798   7.296   5.288   5.747
   51TYR    HE1  799   7.359   5.260   5.830
   51TYR     CZ  800   7.339   5.287   5.607
   51TYR     OH  801   7.472   5.264   5.574
   51TYR     HH  802   7.527   5.248   5.651
   51TYR    CE2  803   7.255   5.320   5.503
   51TYR    HE2  804   7.289   5.313   5.401
   51TYR    CD2  805   7.120   5.346   5.525
   51TYR    HD2  806   7.050   5.349   5.443
   51TYR      C  807   6.847   5.159   5.749
   51TYR      O  808   6.932   5.073   5.735
   52ASN      N  809   6.766   5.160   5.860
   52ASN      H  810   6.712   5.245   5.869
   52ASN     CA  811   6.775   5.066   5.964
   52ASN     HA  812   6.824   4.973   5.935
   52ASN     CB  813   6.862   5.132   6.073
   52ASN    HB2  814   6.957   5.147   6.021
   52ASN    HB3  815   6.833   5.231   6.106
   52ASN     CG  816   6.889   5.041   6.184
   52ASN    OD1  817   6.906   4.917   6.167
   52ASN    ND2  818   6.877   5.101   6.300
   52ASN   HD21  819   6.895   5.039   6.377
   52ASN   HD22  820   6.880   5.200   6.321
   52ASN      C  821   6.629   5.021   6.022
   52ASN      O  822   6.569   5.102   6.100
   53PRO      N  823   6.572   4.906   5.985
   53PRO     CD  824   6.445   4.860   6.033
   53PRO    HD2  825   6.371   4.940   6.023
   53PRO    HD3  826   6.451   4.831   6.138
   53PRO     CG  827   6.406   4.742   5.946
   53PRO    HG2  828   6.348   4.777   5.861
   53PRO    HG3  829   6.352   4.663   5.998
   53PRO     CB  830   6.544   4.688   5.893
   53PRO    HB2  831   6.523   4.633   5.801
   53PRO    HB3  832   6.596   4.622   5.963
   53PRO     CA  833   6.627   4.816   5.887
   53PRO     HA  834   6.723   4.780   5.923
   53PRO      C  835   6.644   4.862   5.742
   53PRO      O  836   6.584   4.963   5.701
   54PHE      N  837   6.741   4.801   5.665
   54PHE      H  838   6.784   4.713   5.690
   54PHE     CA  839   6.777   4.850   5.530
   54PHE     HA  840   6.783   4.959   5.538
   54PHE     CB  841   6.916   4.807   5.492
   54PHE    HB2  842   6.998   4.825   5.561
   54PHE    HB3  843   6.904   4.700   5.477
   54PHE     CG  844   6.965   4.875   5.371
   54PHE    CD1  845   7.019   5.002   5.390
   54PHE    HD1  846   7.029   5.045   5.488
   54PHE    CE1  847   7.067   5.079   5.284
   54PHE    HE1  848   7.121   5.169   5.310
   54PHE     CZ  849   7.060   5.025   5.156
   54PHE     HZ  850   7.095   5.082   5.072
   54PHE    CE2  851   7.004   4.896   5.136
   54PHE    HE2  852   6.987   4.860   5.036
   54PHE    CD2  853   6.953   4.819   5.242
   54PHE    HD2  854   6.922   4.716   5.230
   54PHE      C  855   6.672   4.834   5.424
   54PHE      O  856   6.659   4.725   5.366
   55ARG      N  857   6.606   4.946   5.382
   55ARG      H  858   6.612   5.026   5.444
   55ARG     CA  859   6.522   4.964   5.255
   55ARG     HA  860   6.472   5.060   5.257
   55ARG     CB  861   6.623   4.977   5.137
   55ARG    HB2  862   6.687   4.889   5.128
   55ARG    HB3  863   6.558   4.984   5.051
   55ARG     CG  864   6.717   5.097   5.135
   55ARG    HG2  865   6.790   5.091   5.215
   55ARG    HG3  866   6.775   5.104   5.043
   55ARG     CD  867   6.647   5.235   5.162
   55ARG    HD2  868   6.609   5.242   5.264
   55ARG    HD3  869   6.716   5.317   5.145
   55ARG     NE  870   6.536   5.256   5.068
   55ARG     HE  871   6.446   5.220   5.097
   55ARG     CZ  872   6.549   5.318   4.951
   55ARG    NH1  873   6.666   5.352   4.902
   55ARG   HH11  874   6.747   5.326   4.956
   55ARG   HH12  875   6.663   5.387   4.807
   55ARG    NH2  876   6.440   5.347   4.892
   55ARG   HH21  877   6.346   5.328   4.926
   55ARG   HH22  878   6.450   5.398   4.806
   55ARG      C  879   6.423   4.845   5.236
   55ARG      O  880   6.420   4.791   5.125
   56PRO      N  881   6.346   4.805   5.339
   56PRO     CD  882   6.340   4.879   5.470
   56PRO    HD2  883   6.346   4.987   5.458
   56PRO    HD3  884   6.427   4.849   5.528
   56PRO     CG  885   6.212   4.831   5.545
   56PRO    HG2  886   6.134   4.901   5.516
   56PRO    HG3  887   6.229   4.803   5.649
   56PRO     CB  888   6.185   4.693   5.474
   56PRO    HB2  889   6.078   4.674   5.462
   56PRO    HB3  890   6.215   4.610   5.539
   56PRO     CA  891   6.252   4.697   5.336
   56PRO     HA  892   6.299   4.601   5.313
   56PRO      C  893   6.139   4.714   5.234
   56PRO      O  894   6.113   4.824   5.186
   57TRP      N  895   6.065   4.606   5.208
   57TRP      H  896   6.103   4.522   5.249
   57TRP     CA  897   5.949   4.605   5.122
   57TRP     HA  898   5.984   4.648   5.028
   57TRP     CB  899   5.896   4.458   5.101
   57TRP    HB2  900   5.850   4.461   5.002
   57TRP    HB3  901   5.979   4.388   5.092
   57TRP     CG  902   5.806   4.413   5.204
   57TRP    CD1  903   5.835   4.326   5.301
   57TRP    HD1  904   5.930   4.275   5.307
   57TRP    NE1  905   5.725   4.301   5.380
   57TRP    HE1  906   5.730   4.228   5.450
   57TRP    CE2  907   5.623   4.394   5.359
   57TRP    CZ2  908   5.507   4.433   5.421
   57TRP    HZ2  909   5.485   4.390   5.518
   57TRP    CH2  910   5.420   4.521   5.355
   57TRP    HH2  911   5.327   4.540   5.406
   57TRP    CZ3  912   5.453   4.577   5.231
   57TRP    HZ3  913   5.386   4.641   5.175
   57TRP    CE3  914   5.577   4.542   5.174
   57TRP    HE3  915   5.600   4.574   5.073
   57TRP    CD2  916   5.667   4.458   5.236
   57TRP      C  917   5.846   4.700   5.175
   57TRP      O  918   5.784   4.775   5.100
   58TRP      N  919   5.826   4.710   5.306
   58TRP      H  920   5.868   4.632   5.356
   58TRP     CA  921   5.728   4.802   5.368
   58TRP     HA  922   5.637   4.796   5.308
   58TRP     CB  923   5.691   4.749   5.509
   58TRP    HB2  924   5.646   4.824   5.573
   58TRP    HB3  925   5.623   4.664   5.515
   58TRP     CG  926   5.806   4.710   5.594
   58TRP    CD1  927   5.847   4.576   5.615
   58TRP    HD1  928   5.798   4.489   5.574
   58TRP    NE1  929   5.931   4.565   5.725
   58TRP    HE1  930   5.967   4.480   5.767
   58TRP    CE2  931   5.976   4.691   5.760
   58TRP    CZ2  932   6.078   4.733   5.850
   58TRP    HZ2  933   6.141   4.660   5.897
   58TRP    CH2  934   6.094   4.871   5.876
   58TRP    HH2  935   6.166   4.904   5.949
   58TRP    CZ3  936   6.013   4.964   5.802
   58TRP    HZ3  937   6.031   5.070   5.803
   58TRP    CE3  938   5.916   4.919   5.712
   58TRP    HE3  939   5.852   4.993   5.666
   58TRP    CD2  940   5.890   4.784   5.688
   58TRP      C  941   5.764   4.956   5.379
   58TRP      O  942   5.688   5.035   5.432
   59GLU      N  943   5.878   4.993   5.319
   59GLU      H  944   5.937   4.924   5.276
   59GLU     CA  945   5.920   5.135   5.323
   59GLU     HA  946   5.925   5.158   5.429
   59GLU     CB  947   6.054   5.168   5.262
   59GLU    HB2  948   6.075   5.271   5.292
   59GLU    HB3  949   6.125   5.093   5.296
   59GLU     CG  950   6.060   5.147   5.110
   59GLU    HG2  951   6.035   5.041   5.102
   59GLU    HG3  952   5.984   5.203   5.056
   59GLU     CD  953   6.203   5.184   5.061
   59GLU    OE1  954   6.302   5.136   5.118
   59GLU    OE2  955   6.211   5.261   4.969
   59GLU      C  956   5.811   5.222   5.258
   59GLU      O  957   5.786   5.334   5.307
   60ARG      N  958   5.748   5.178   5.149
   60ARG      H  959   5.782   5.089   5.117
   60ARG     CA  960   5.641   5.248   5.070
   60ARG     HA  961   5.685   5.344   5.044
   60ARG     CB  962   5.608   5.182   4.932
   60ARG    HB2  963   5.544   5.096   4.950
   60ARG    HB3  964   5.563   5.248   4.859
   60ARG     CG  965   5.736   5.143   4.860
   60ARG    HG2  966   5.802   5.229   4.857
   60ARG    HG3  967   5.779   5.064   4.922
   60ARG     CD  968   5.712   5.078   4.723
   60ARG    HD2  969   5.800   5.021   4.695
   60ARG    HD3  970   5.628   5.009   4.724
   60ARG     NE  971   5.691   5.172   4.611
   60ARG     HE  972   5.648   5.262   4.627
   60ARG     CZ  973   5.692   5.139   4.484
   60ARG    NH1  974   5.762   5.038   4.434
   60ARG   HH11  975   5.812   4.976   4.495
   60ARG   HH12  976   5.751   5.024   4.334
   60ARG    NH2  977   5.626   5.213   4.396
   60ARG   HH21  978   5.578   5.296   4.427
   60ARG   HH22  979   5.640   5.206   4.296
   60ARG      C  980   5.512   5.272   5.144
   60ARG      O  981   5.418   5.314   5.080
   61TYR      N  982   5.507   5.239   5.274
   61TYR      H  983   5.586   5.197   5.321
   61TYR     CA  984   5.393   5.272   5.354
   61TYR     HA  985   5.315   5.317   5.292
   61TYR     CB  986   5.329   5.135   5.390
   61TYR    HB2  987   5.388   5.069   5.454
   61TYR    HB3  988   5.243   5.154   5.455
   61TYR     CG  989   5.276   5.056   5.268
   61TYR    CD1  990   5.369   4.966   5.203
   61TYR    HD1  991   5.472   4.966   5.237
   61TYR    CE1  992   5.331   4.900   5.084
   61TYR    HE1  993   5.401   4.847   5.022
   61TYR     CZ  994   5.199   4.930   5.030
   61TYR     OH  995   5.168   4.881   4.902
   61TYR     HH  996   5.088   4.919   4.866
   61TYR    CE2  997   5.113   5.023   5.090
   61TYR    HE2  998   5.014   5.033   5.047
   61TYR    CD2  999   5.156   5.082   5.213
   61TYR    HD2 1000   5.095   5.153   5.266
   61TYR      C 1001   5.425   5.367   5.474
   61TYR      O 1002   5.347   5.378   5.568
   62GLN      N 1003   5.544   5.435   5.462
   62GLN      H 1004   5.608   5.419   5.386
   62GLN     CA 1005   5.573   5.544   5.561
   62GLN     HA 1006   5.484   5.568   5.618
   62GLN     CB 1007   5.678   5.494   5.663
   62GLN    HB2 1008   5.717   5.577   5.722
   62GLN    HB3 1009   5.632   5.437   5.745
   62GLN     CG 1010   5.805   5.432   5.610
   62GLN    HG2 1011   5.781   5.347   5.545
   62GLN    HG3 1012   5.858   5.500   5.543
   62GLN     CD 1013   5.893   5.395   5.728
   62GLN    OE1 1014   5.969   5.484   5.773
   62GLN    NE2 1015   5.869   5.279   5.780
   62GLN   HE21 1016   5.899   5.259   5.875
   62GLN   HE22 1017   5.780   5.238   5.754
   62GLN      C 1018   5.608   5.679   5.491
   62GLN      O 1019   5.726   5.715   5.485
   63PRO      N 1020   5.506   5.753   5.435
   63PRO     CD 1021   5.364   5.709   5.433
   63PRO    HD2 1022   5.312   5.759   5.514
   63PRO    HD3 1023   5.361   5.600   5.434
   63PRO     CG 1024   5.300   5.768   5.307
   63PRO    HG2 1025   5.194   5.789   5.323
   63PRO    HG3 1026   5.316   5.703   5.221
   63PRO     CB 1027   5.376   5.897   5.281
   63PRO    HB2 1028   5.336   5.971   5.350
   63PRO    HB3 1029   5.378   5.918   5.174
   63PRO     CA 1030   5.521   5.858   5.336
   63PRO     HA 1031   5.568   5.825   5.243
   63PRO      C 1032   5.585   5.978   5.405
   63PRO      O 1033   5.573   6.003   5.524
   64VAL      N 1034   5.639   6.064   5.322
   64VAL      H 1035   5.641   6.040   5.224
   64VAL     CA 1036   5.696   6.195   5.362
   64VAL     HA 1037   5.668   6.217   5.465
   64VAL     CB 1038   5.854   6.186   5.352
   64VAL     HB 1039   5.873   6.145   5.253
   64VAL    CG1 1040   5.945   6.310   5.366
   64VAL   HG11 1041   5.928   6.368   5.456
   64VAL   HG12 1042   6.048   6.277   5.369
   64VAL   HG13 1043   5.942   6.376   5.279
   64VAL    CG2 1044   5.907   6.087   5.457
   64VAL   HG21 1045   5.854   5.992   5.447
   64VAL   HG22 1046   6.011   6.065   5.432
   64VAL   HG23 1047   5.898   6.132   5.556
   64VAL      C 1048   5.640   6.301   5.271
   64VAL      O 1049   5.623   6.422   5.309
   65SER      N 1050   5.607   6.269   5.143
   65SER      H 1051   5.596   6.174   5.110
   65SER     CA 1052   5.545   6.364   5.050
   65SER     HA 1053   5.478   6.426   5.110
   65SER     CB 1054   5.648   6.472   4.990
   65SER    HB2 1055   5.600   6.570   4.989
   65SER    HB3 1056   5.736   6.482   5.053
   65SER     OG 1057   5.698   6.439   4.859
   65SER     HG 1058   5.790   6.412   4.862
   65SER      C 1059   5.457   6.296   4.944
   65SER      O 1060   5.436   6.176   4.937
   66TYR      N 1061   5.403   6.377   4.851
   66TYR      H 1062   5.422   6.476   4.857
   66TYR     CA 1063   5.325   6.334   4.734
   66TYR     HA 1064   5.313   6.226   4.734
   66TYR     CB 1065   5.193   6.409   4.731
   66TYR    HB2 1066   5.193   6.516   4.711
   66TYR    HB3 1067   5.136   6.367   4.648
   66TYR     CG 1068   5.108   6.385   4.858
   66TYR    CD1 1069   5.104   6.260   4.912
   66TYR    HD1 1070   5.145   6.176   4.857
   66TYR    CE1 1071   5.039   6.233   5.037
   66TYR    HE1 1072   5.035   6.133   5.078
   66TYR     CZ 1073   4.992   6.348   5.110
   66TYR     OH 1074   4.947   6.331   5.236
   66TYR     HH 1075   4.964   6.240   5.263
   66TYR    CE2 1076   5.001   6.477   5.059
   66TYR    HE2 1077   4.961   6.562   5.112
   66TYR    CD2 1078   5.050   6.490   4.928
   66TYR    HD2 1079   5.050   6.587   4.881
   66TYR      C 1080   5.401   6.359   4.599
   66TYR      O 1081   5.348   6.340   4.487
   67LYS      N 1082   5.534   6.388   4.607
   67LYS      H 1083   5.578   6.396   4.698
   67LYS     CA 1084   5.629   6.383   4.493
   67LYS     HA 1085   5.593   6.441   4.408
   67LYS     CB 1086   5.766   6.435   4.529
   67LYS    HB2 1087   5.795   6.381   4.620
   67LYS    HB3 1088   5.844   6.415   4.457
   67LYS     CG 1089   5.764   6.583   4.558
   67LYS    HG2 1090   5.758   6.638   4.464
   67LYS    HG3 1091   5.681   6.593   4.629
   67LYS     CD 1092   5.884   6.648   4.635
   67LYS    HD2 1093   5.903   6.588   4.725
   67LYS    HD3 1094   5.971   6.626   4.573
   67LYS     CE 1095   5.865   6.795   4.680
   67LYS    HE2 1096   5.787   6.804   4.755
   67LYS    HE3 1097   5.954   6.828   4.733
   67LYS     NZ 1098   5.816   6.882   4.573
   67LYS    HZ1 1099   5.801   6.972   4.616
   67LYS    HZ2 1100   5.890   6.900   4.507
   67LYS    HZ3 1101   5.729   6.848   4.534
   67LYS      C 1102   5.644   6.243   4.445
   67LYS      O 1103   5.670   6.147   4.523
   68LEU      N 1104   5.647   6.227   4.314
   68LEU      H 1105   5.649   6.303   4.248
   68LEU     CA 1106   5.651   6.092   4.258
   68LEU     HA 1107   5.593   6.027   4.325
   68LEU     CB 1108   5.575   6.079   4.127
   68LEU    HB2 1109   5.615   6.142   4.048
   68LEU    HB3 1110   5.587   5.974   4.101
   68LEU     CG 1111   5.424   6.108   4.120
   68LEU     HG 1112   5.406   6.214   4.137
   68LEU    CD1 1113   5.367   6.068   3.980
   68LEU   HD11 1114   5.385   5.961   3.974
   68LEU   HD12 1115   5.260   6.084   3.970
   68LEU   HD13 1116   5.424   6.116   3.899
   68LEU    CD2 1117   5.339   6.028   4.222
   68LEU   HD21 1118   5.343   5.919   4.223
   68LEU   HD22 1119   5.366   6.067   4.321
   68LEU   HD23 1120   5.234   6.056   4.212
   68LEU      C 1121   5.791   6.040   4.252
   68LEU      O 1122   5.837   5.996   4.144
   69CYX      N 1123   5.854   6.018   4.369
   69CYX      H 1124   5.812   6.050   4.455
   69CYX     CA 1125   5.995   5.975   4.381
   69CYX     HA 1126   6.037   5.954   4.283
   69CYX     CB 1127   6.083   6.081   4.448
   69CYX    HB2 1128   6.066   6.080   4.556
   69CYX    HB3 1129   6.189   6.055   4.437
   69CYX     SG 1130   6.056   6.248   4.395
   69CYX      C 1131   6.002   5.845   4.462
   69CYX      O 1132   6.004   5.854   4.585
   70THR      N 1133   6.012   5.726   4.404
   70THR      H 1134   6.011   5.722   4.303
   70THR     CA 1135   6.021   5.595   4.456
   70THR     HA 1136   6.036   5.609   4.564
   70THR     CB 1137   5.890   5.520   4.443
   70THR     HB 1138   5.810   5.555   4.509
   70THR    CG2 1139   5.832   5.514   4.297
   70THR   HG21 1140   5.753   5.440   4.286
   70THR   HG22 1141   5.786   5.610   4.273
   70THR   HG23 1142   5.915   5.490   4.231
   70THR    OG1 1143   5.909   5.388   4.479
   70THR    HG1 1144   5.926   5.389   4.574
   70THR      C 1145   6.140   5.522   4.405
   70THR      O 1146   6.189   5.559   4.303
   71ARG      N 1147   6.195   5.421   4.473
   71ARG      H 1148   6.164   5.413   4.569
   71ARG     CA 1149   6.308   5.340   4.419
   71ARG     HA 1150   6.384   5.418   4.414
   71ARG     CB 1151   6.356   5.226   4.508
   71ARG    HB2 1152   6.422   5.160   4.452
   71ARG    HB3 1153   6.433   5.270   4.571
   71ARG     CG 1154   6.245   5.156   4.594
   71ARG    HG2 1155   6.254   5.212   4.686
   71ARG    HG3 1156   6.150   5.172   4.543
   71ARG     CD 1157   6.264   5.005   4.613
   71ARG    HD2 1158   6.250   4.950   4.520
   71ARG    HD3 1159   6.364   4.981   4.650
   71ARG     NE 1160   6.162   4.940   4.699
   71ARG     HE 1161   6.067   4.927   4.669
   71ARG     CZ 1162   6.184   4.916   4.832
   71ARG    NH1 1163   6.296   4.945   4.888
   71ARG   HH11 1164   6.373   4.970   4.827
   71ARG   HH12 1165   6.313   4.937   4.988
   71ARG    NH2 1166   6.093   4.872   4.904
   71ARG   HH21 1167   6.003   4.851   4.862
   71ARG   HH22 1168   6.097   4.850   5.002
   71ARG      C 1169   6.282   5.281   4.282
   71ARG      O 1170   6.382   5.267   4.210
   72SER      N 1171   6.161   5.263   4.238
   72SER      H 1172   6.085   5.266   4.304
   72SER     CA 1173   6.128   5.209   4.103
   72SER     HA 1174   6.187   5.118   4.092
   72SER     CB 1175   5.975   5.180   4.085
   72SER    HB2 1176   5.928   5.279   4.084
   72SER    HB3 1177   5.964   5.141   3.984
   72SER     OG 1178   5.914   5.106   4.187
   72SER     HG 1179   5.962   5.028   4.215
   72SER      C 1180   6.163   5.309   3.982
   72SER      O 1181   6.139   5.261   3.868
   73GLY      N 1182   6.200   5.431   4.012
   73GLY      H 1183   6.227   5.453   4.107
   73GLY     CA 1184   6.200   5.542   3.913
   73GLY    HA2 1185   6.306   5.565   3.902
   73GLY    HA3 1186   6.162   5.516   3.814
   73GLY      C 1187   6.134   5.672   3.952
   73GLY      O 1188   6.058   5.678   4.046
   74ASN      N 1189   6.167   5.780   3.879
   74ASN      H 1190   6.234   5.759   3.806
   74ASN     CA 1191   6.110   5.917   3.890
   74ASN     HA 1192   6.067   5.943   3.987
   74ASN     CB 1193   6.213   6.020   3.859
   74ASN    HB2 1194   6.186   6.118   3.897
   74ASN    HB3 1195   6.305   5.996   3.913
   74ASN     CG 1196   6.238   6.055   3.712
   74ASN    OD1 1197   6.223   6.167   3.678
   74ASN    ND2 1198   6.274   5.965   3.628
   74ASN   HD21 1199   6.308   5.977   3.533
   74ASN   HD22 1200   6.291   5.872   3.665
   74ASN      C 1201   5.989   5.935   3.794
   74ASN      O 1202   5.962   5.849   3.716
   75GLU      N 1203   5.924   6.051   3.801
   75GLU      H 1204   5.956   6.101   3.883
   75GLU     CA 1205   5.791   6.096   3.744
   75GLU     HA 1206   5.713   6.026   3.774
   75GLU     CB 1207   5.759   6.236   3.808
   75GLU    HB2 1208   5.763   6.229   3.916
   75GLU    HB3 1209   5.842   6.295   3.768
   75GLU     CG 1210   5.628   6.295   3.759
   75GLU    HG2 1211   5.624   6.331   3.656
   75GLU    HG3 1212   5.545   6.225   3.757
   75GLU     CD 1213   5.578   6.421   3.835
   75GLU    OE1 1214   5.557   6.527   3.771
   75GLU    OE2 1215   5.551   6.413   3.954
   75GLU      C 1216   5.806   6.100   3.595
   75GLU      O 1217   5.721   6.051   3.529
   76ASP      N 1218   5.910   6.147   3.537
   76ASP      H 1219   5.965   6.198   3.604
   76ASP     CA 1220   5.950   6.135   3.391
   76ASP     HA 1221   5.872   6.191   3.338
   76ASP     CB 1222   6.094   6.205   3.371
   76ASP    HB2 1223   6.084   6.306   3.412
   76ASP    HB3 1224   6.167   6.153   3.433
   76ASP     CG 1225   6.144   6.224   3.225
   76ASP    OD1 1226   6.072   6.300   3.154
   76ASP    OD2 1227   6.239   6.165   3.180
   76ASP      C 1228   5.956   5.986   3.343
   76ASP      O 1229   5.902   5.963   3.229
   77GLU      N 1230   6.008   5.885   3.422
   77GLU      H 1231   6.037   5.910   3.516
   77GLU     CA 1232   5.989   5.739   3.390
   77GLU     HA 1233   6.015   5.717   3.287
   77GLU     CB 1234   6.082   5.651   3.480
   77GLU    HB2 1235   6.065   5.670   3.586
   77GLU    HB3 1236   6.052   5.547   3.470
   77GLU     CG 1237   6.227   5.670   3.458
   77GLU    HG2 1238   6.265   5.622   3.367
   77GLU    HG3 1239   6.243   5.777   3.462
   77GLU     CD 1240   6.305   5.605   3.572
   77GLU    OE1 1241   6.334   5.667   3.677
   77GLU    OE2 1242   6.351   5.490   3.560
   77GLU      C 1243   5.840   5.694   3.413
   77GLU      O 1244   5.789   5.608   3.336
   78PHE      N 1245   5.765   5.750   3.507
   78PHE      H 1246   5.799   5.822   3.569
   78PHE     CA 1247   5.624   5.715   3.539
   78PHE     HA 1248   5.621   5.607   3.527
   78PHE     CB 1249   5.577   5.759   3.672
   78PHE    HB2 1250   5.657   5.748   3.745
   78PHE    HB3 1251   5.554   5.865   3.664
   78PHE     CG 1252   5.450   5.703   3.723
   78PHE    CD1 1253   5.445   5.582   3.792
   78PHE    HD1 1254   5.528   5.513   3.800
   78PHE    CE1 1255   5.322   5.536   3.842
   78PHE    HE1 1256   5.324   5.443   3.897
   78PHE     CZ 1257   5.200   5.606   3.825
   78PHE     HZ 1258   5.109   5.561   3.861
   78PHE    CE2 1259   5.207   5.729   3.757
   78PHE    HE2 1260   5.120   5.793   3.747
   78PHE    CD2 1261   5.329   5.772   3.705
   78PHE    HD2 1262   5.332   5.862   3.646
   78PHE      C 1263   5.532   5.771   3.430
   78PHE      O 1264   5.449   5.696   3.387
   79ARG      N 1265   5.557   5.889   3.376
   79ARG      H 1266   5.639   5.935   3.413
   79ARG     CA 1267   5.482   5.952   3.265
   79ARG     HA 1268   5.375   5.944   3.282
   79ARG     CB 1269   5.524   6.101   3.233
   79ARG    HB2 1270   5.630   6.103   3.255
   79ARG    HB3 1271   5.504   6.125   3.128
   79ARG     CG 1272   5.469   6.202   3.328
   79ARG    HG2 1273   5.361   6.196   3.321
   79ARG    HG3 1274   5.492   6.164   3.428
   79ARG     CD 1275   5.521   6.351   3.314
   79ARG    HD2 1276   5.630   6.345   3.310
   79ARG    HD3 1277   5.487   6.412   3.230
   79ARG     NE 1278   5.482   6.423   3.428
   79ARG     HE 1279   5.551   6.431   3.501
   79ARG     CZ 1280   5.387   6.514   3.440
   79ARG    NH1 1281   5.294   6.532   3.352
   79ARG   HH11 1282   5.305   6.480   3.266
   79ARG   HH12 1283   5.240   6.617   3.344
   79ARG    NH2 1284   5.380   6.591   3.547
   79ARG   HH21 1285   5.439   6.561   3.623
   79ARG   HH22 1286   5.327   6.677   3.548
   79ARG      C 1287   5.508   5.870   3.133
   79ARG      O 1288   5.413   5.839   3.058
   80ASN      N 1289   5.628   5.821   3.120
   80ASN      H 1290   5.698   5.838   3.191
   80ASN     CA 1291   5.670   5.733   3.006
   80ASN     HA 1292   5.650   5.782   2.910
   80ASN     CB 1293   5.817   5.699   3.022
   80ASN    HB2 1294   5.874   5.789   2.996
   80ASN    HB3 1295   5.835   5.668   3.125
   80ASN     CG 1296   5.864   5.577   2.943
   80ASN    OD1 1297   5.880   5.460   2.987
   80ASN    ND2 1298   5.881   5.605   2.820
   80ASN   HD21 1299   5.926   5.538   2.759
   80ASN   HD22 1300   5.851   5.698   2.795
   80ASN      C 1301   5.587   5.602   3.018
   80ASN      O 1302   5.508   5.572   2.930
   81MET      N 1303   5.578   5.544   3.138
   81MET      H 1304   5.636   5.576   3.215
   81MET     CA 1305   5.493   5.426   3.161
   81MET     HA 1306   5.533   5.360   3.084
   81MET     CB 1307   5.518   5.376   3.309
   81MET    HB2 1308   5.626   5.364   3.310
   81MET    HB3 1309   5.484   5.450   3.382
   81MET     CG 1310   5.451   5.247   3.336
   81MET    HG2 1311   5.349   5.259   3.300
   81MET    HG3 1312   5.503   5.171   3.278
   81MET     SD 1313   5.441   5.202   3.507
   81MET     CE 1314   5.315   5.316   3.586
   81MET    HE1 1315   5.338   5.418   3.554
   81MET    HE2 1316   5.216   5.283   3.553
   81MET    HE3 1317   5.321   5.308   3.694
   81MET      C 1318   5.345   5.441   3.130
   81MET      O 1319   5.295   5.362   3.047
   82VAL      N 1320   5.281   5.531   3.199
   82VAL      H 1321   5.338   5.570   3.273
   82VAL     CA 1322   5.136   5.555   3.185
   82VAL     HA 1323   5.095   5.456   3.204
   82VAL     CB 1324   5.085   5.656   3.296
   82VAL     HB 1325   5.133   5.754   3.299
   82VAL    CG1 1326   4.935   5.689   3.277
   82VAL   HG11 1327   4.931   5.729   3.176
   82VAL   HG12 1328   4.880   5.599   3.306
   82VAL   HG13 1329   4.903   5.760   3.354
   82VAL    CG2 1330   5.100   5.604   3.445
   82VAL   HG21 1331   5.206   5.583   3.459
   82VAL   HG22 1332   5.059   5.669   3.522
   82VAL   HG23 1333   5.036   5.516   3.456
   82VAL      C 1334   5.099   5.599   3.041
   82VAL      O 1335   5.005   5.545   2.978
   83THR      N 1336   5.174   5.683   2.970
   83THR      H 1337   5.254   5.728   3.010
   83THR     CA 1338   5.133   5.716   2.835
   83THR     HA 1339   5.026   5.736   2.833
   83THR     CB 1340   5.222   5.828   2.772
   83THR     HB 1341   5.204   5.825   2.664
   83THR    CG2 1342   5.179   5.957   2.840
   83THR   HG21 1343   5.197   5.944   2.947
   83THR   HG22 1344   5.249   6.031   2.802
   83THR   HG23 1345   5.076   5.971   2.808
   83THR    OG1 1346   5.357   5.806   2.797
   83THR    HG1 1347   5.385   5.828   2.886
   83THR      C 1348   5.157   5.598   2.739
   83THR      O 1349   5.085   5.572   2.648
   84ARG      N 1350   5.265   5.519   2.766
   84ARG      H 1351   5.326   5.548   2.841
   84ARG     CA 1352   5.298   5.405   2.674
   84ARG     HA 1353   5.294   5.444   2.572
   84ARG     CB 1354   5.445   5.362   2.702
   84ARG    HB2 1355   5.512   5.444   2.680
   84ARG    HB3 1356   5.452   5.321   2.803
   84ARG     CG 1357   5.483   5.252   2.599
   84ARG    HG2 1358   5.418   5.165   2.615
   84ARG    HG3 1359   5.467   5.280   2.495
   84ARG     CD 1360   5.627   5.211   2.602
   84ARG    HD2 1361   5.684   5.301   2.576
   84ARG    HD3 1362   5.649   5.183   2.705
   84ARG     NE 1363   5.657   5.103   2.509
   84ARG     HE 1364   5.576   5.071   2.457
   84ARG     CZ 1365   5.772   5.044   2.487
   84ARG    NH1 1366   5.878   5.067   2.565
   84ARG   HH11 1367   5.873   5.142   2.632
   84ARG   HH12 1368   5.962   5.011   2.554
   84ARG    NH2 1369   5.778   4.946   2.400
   84ARG   HH21 1370   5.699   4.939   2.337
   84ARG   HH22 1371   5.866   4.907   2.369
   84ARG      C 1372   5.198   5.295   2.682
   84ARG      O 1373   5.153   5.234   2.583
   85CYX      N 1374   5.138   5.275   2.801
   85CYX      H 1375   5.187   5.322   2.877
   85CYX     CA 1376   5.029   5.181   2.828
   85CYX     HA 1377   5.038   5.100   2.755
   85CYX     CB 1378   5.042   5.118   2.966
   85CYX    HB2 1379   5.054   5.193   3.045
   85CYX    HB3 1380   4.955   5.054   2.980
   85CYX     SG 1381   5.186   5.018   3.001
   85CYX      C 1382   4.889   5.240   2.801
   85CYX      O 1383   4.798   5.164   2.772
   86ASN      N 1384   4.879   5.377   2.807
   86ASN      H 1385   4.955   5.433   2.844
   86ASN     CA 1386   4.765   5.448   2.746
   86ASN     HA 1387   4.674   5.394   2.769
   86ASN     CB 1388   4.734   5.588   2.815
   86ASN    HB2 1389   4.827   5.644   2.827
   86ASN    HB3 1390   4.666   5.643   2.751
   86ASN     CG 1391   4.678   5.572   2.962
   86ASN    OD1 1392   4.645   5.469   3.019
   86ASN    ND2 1393   4.643   5.685   3.018
   86ASN   HD21 1394   4.601   5.683   3.110
   86ASN   HD22 1395   4.656   5.773   2.971
   86ASN      C 1396   4.744   5.455   2.597
   86ASN      O 1397   4.637   5.491   2.553
   87ASN      N 1398   4.848   5.407   2.524
   87ASN      H 1399   4.942   5.414   2.561
   87ASN     CA 1400   4.843   5.395   2.379
   87ASN     HA 1401   4.807   5.491   2.343
   87ASN     CB 1402   4.994   5.384   2.332
   87ASN    HB2 1403   5.062   5.438   2.397
   87ASN    HB3 1404   5.016   5.277   2.330
   87ASN     CG 1405   5.018   5.452   2.198
   87ASN    OD1 1406   4.952   5.544   2.152
   87ASN    ND2 1407   5.128   5.422   2.144
   87ASN   HD21 1408   5.137   5.459   2.051
   87ASN   HD22 1409   5.184   5.344   2.177
   87ASN      C 1410   4.753   5.286   2.331
   87ASN      O 1411   4.701   5.279   2.217
   88VAL      N 1412   4.742   5.182   2.417
   88VAL      H 1413   4.793   5.188   2.505
   88VAL     CA 1414   4.684   5.052   2.368
   88VAL     HA 1415   4.649   5.066   2.266
   88VAL     CB 1416   4.791   4.937   2.366
   88VAL     HB 1417   4.734   4.846   2.347
   88VAL    CG1 1418   4.887   4.961   2.247
   88VAL   HG11 1419   4.969   4.889   2.245
   88VAL   HG12 1420   4.835   4.956   2.152
   88VAL   HG13 1421   4.918   5.065   2.244
   88VAL    CG2 1422   4.884   4.922   2.491
   88VAL   HG21 1423   4.846   4.873   2.581
   88VAL   HG22 1424   4.971   4.864   2.459
   88VAL   HG23 1425   4.920   5.020   2.522
   88VAL      C 1426   4.563   5.015   2.460
   88VAL      O 1427   4.482   4.933   2.413
   89GLY      N 1428   4.544   5.082   2.574
   89GLY      H 1429   4.617   5.147   2.601
   89GLY     CA 1430   4.428   5.059   2.664
   89GLY    HA2 1431   4.395   5.151   2.713
   89GLY    HA3 1432   4.351   5.029   2.593
   89GLY      C 1433   4.451   4.949   2.768
   89GLY      O 1434   4.351   4.887   2.807
   90VAL      N 1435   4.574   4.937   2.826
   90VAL      H 1436   4.646   4.998   2.789
   90VAL     CA 1437   4.594   4.869   2.953
   90VAL     HA 1438   4.511   4.802   2.973
   90VAL     CB 1439   4.723   4.789   2.959
   90VAL     HB 1440   4.812   4.851   2.960
   90VAL    CG1 1441   4.740   4.703   3.087
   90VAL   HG11 1442   4.842   4.664   3.087
   90VAL   HG12 1443   4.728   4.766   3.174
   90VAL   HG13 1444   4.674   4.616   3.093
   90VAL    CG2 1445   4.731   4.694   2.838
   90VAL   HG21 1446   4.713   4.740   2.741
   90VAL   HG22 1447   4.827   4.643   2.840
   90VAL   HG23 1448   4.642   4.632   2.851
   90VAL      C 1449   4.588   4.972   3.070
   90VAL      O 1450   4.682   5.045   3.074
   91ARG      N 1451   4.478   4.990   3.138
   91ARG      H 1452   4.405   4.922   3.125
   91ARG     CA 1453   4.459   5.102   3.231
   91ARG     HA 1454   4.484   5.196   3.181
   91ARG     CB 1455   4.309   5.111   3.273
   91ARG    HB2 1456   4.257   5.015   3.270
   91ARG    HB3 1457   4.301   5.142   3.378
   91ARG     CG 1458   4.232   5.205   3.190
   91ARG    HG2 1459   4.128   5.212   3.223
   91ARG    HG3 1460   4.278   5.304   3.183
   91ARG     CD 1461   4.202   5.150   3.051
   91ARG    HD2 1462   4.300   5.141   3.005
   91ARG    HD3 1463   4.165   5.048   3.062
   91ARG     NE 1464   4.109   5.239   2.973
   91ARG     HE 1465   4.010   5.233   2.990
   91ARG     CZ 1466   4.153   5.329   2.885
   91ARG    NH1 1467   4.273   5.321   2.831
   91ARG   HH11 1468   4.353   5.274   2.872
   91ARG   HH12 1469   4.300   5.381   2.754
   91ARG    NH2 1470   4.066   5.419   2.848
   91ARG   HH21 1471   3.977   5.414   2.896
   91ARG   HH22 1472   4.090   5.501   2.795
   91ARG      C 1473   4.554   5.089   3.348
   91ARG      O 1474   4.578   4.979   3.400
   92ILE      N 1475   4.603   5.199   3.405
   92ILE      H 1476   4.577   5.282   3.353
   92ILE     CA 1477   4.690   5.212   3.522
   92ILE     HA 1478   4.730   5.113   3.545
   92ILE     CB 1479   4.813   5.296   3.491
   92ILE     HB 1480   4.793   5.403   3.486
   92ILE    CG2 1481   4.917   5.283   3.606
   92ILE   HG21 1482   4.878   5.337   3.692
   92ILE   HG22 1483   4.933   5.180   3.635
   92ILE   HG23 1484   5.010   5.332   3.577
   92ILE    CG1 1485   4.876   5.255   3.348
   92ILE   HG12 1486   4.795   5.279   3.279
   92ILE   HG13 1487   4.966   5.316   3.335
   92ILE    CD1 1488   4.916   5.106   3.322
   92ILE   HD11 1489   4.841   5.036   3.361
   92ILE   HD12 1490   4.923   5.087   3.215
   92ILE   HD13 1491   5.012   5.083   3.367
   92ILE      C 1492   4.613   5.242   3.660
   92ILE      O 1493   4.536   5.334   3.677
   93TYR      N 1494   4.636   5.160   3.760
   93TYR      H 1495   4.686   5.074   3.741
   93TYR     CA 1496   4.587   5.174   3.897
   93TYR     HA 1497   4.524   5.263   3.901
   93TYR     CB 1498   4.497   5.055   3.941
   93TYR    HB2 1499   4.556   4.964   3.932
   93TYR    HB3 1500   4.463   5.065   4.045
   93TYR     CG 1501   4.380   5.038   3.848
   93TYR    CD1 1502   4.256   5.104   3.874
   93TYR    HD1 1503   4.253   5.172   3.959
   93TYR    CE1 1504   4.166   5.112   3.766
   93TYR    HE1 1505   4.084   5.180   3.779
   93TYR     CZ 1506   4.190   5.048   3.646
   93TYR     OH 1507   4.096   5.043   3.551
   93TYR     HH 1508   4.011   5.083   3.569
   93TYR    CE2 1509   4.299   4.970   3.632
   93TYR    HE2 1510   4.303   4.911   3.542
   93TYR    CD2 1511   4.402   4.967   3.732
   93TYR    HD2 1512   4.497   4.922   3.707
   93TYR      C 1513   4.699   5.201   3.996
   93TYR      O 1514   4.808   5.153   3.969
   94VAL      N 1515   4.666   5.267   4.105
   94VAL      H 1516   4.575   5.304   4.127
   94VAL     CA 1517   4.771   5.309   4.189
   94VAL     HA 1518   4.859   5.249   4.167
   94VAL     CB 1519   4.796   5.461   4.160
   94VAL     HB 1520   4.701   5.515   4.153
   94VAL    CG1 1521   4.889   5.537   4.256
   94VAL   HG11 1522   4.918   5.637   4.222
   94VAL   HG12 1523   4.841   5.536   4.354
   94VAL   HG13 1524   4.980   5.478   4.249
   94VAL    CG2 1525   4.853   5.470   4.012
   94VAL   HG21 1526   4.781   5.458   3.931
   94VAL   HG22 1527   4.906   5.565   4.003
   94VAL   HG23 1528   4.914   5.381   3.995
   94VAL      C 1529   4.734   5.284   4.338
   94VAL      O 1530   4.619   5.293   4.378
   95ASP      N 1531   4.829   5.249   4.425
   95ASP      H 1532   4.920   5.227   4.386
   95ASP     CA 1533   4.808   5.236   4.574
   95ASP     HA 1534   4.707   5.199   4.590
   95ASP     CB 1535   4.914   5.144   4.630
   95ASP    HB2 1536   4.915   5.058   4.562
   95ASP    HB3 1537   5.014   5.188   4.625
   95ASP     CG 1538   4.895   5.089   4.777
   95ASP    OD1 1539   4.823   5.152   4.860
   95ASP    OD2 1540   4.941   4.978   4.805
   95ASP      C 1541   4.812   5.378   4.635
   95ASP      O 1542   4.890   5.462   4.586
   96ALA      N 1543   4.742   5.407   4.744
   96ALA      H 1544   4.684   5.336   4.785
   96ALA     CA 1545   4.722   5.547   4.791
   96ALA     HA 1546   4.790   5.620   4.747
   96ALA     CB 1547   4.582   5.597   4.747
   96ALA    HB1 1548   4.583   5.632   4.644
   96ALA    HB2 1549   4.499   5.534   4.777
   96ALA    HB3 1550   4.561   5.691   4.797
   96ALA      C 1551   4.733   5.557   4.944
   96ALA      O 1552   4.648   5.513   5.014
   97VAL      N 1553   4.843   5.604   4.994
   97VAL      H 1554   4.915   5.642   4.934
   97VAL     CA 1555   4.872   5.607   5.134
   97VAL     HA 1556   4.812   5.526   5.177
   97VAL     CB 1557   5.011   5.543   5.158
   97VAL     HB 1558   5.087   5.602   5.107
   97VAL    CG1 1559   5.044   5.539   5.312
   97VAL   HG11 1560   5.035   5.639   5.355
   97VAL   HG12 1561   4.976   5.470   5.362
   97VAL   HG13 1562   5.151   5.518   5.321
   97VAL    CG2 1563   5.034   5.401   5.108
   97VAL   HG21 1564   4.948   5.345   5.144
   97VAL   HG22 1565   5.031   5.394   4.999
   97VAL   HG23 1566   5.125   5.356   5.148
   97VAL      C 1567   4.839   5.739   5.198
   97VAL      O 1568   4.927   5.829   5.206
   98ILE      N 1569   4.712   5.761   5.236
   98ILE      H 1570   4.656   5.678   5.224
   98ILE     CA 1571   4.652   5.888   5.264
   98ILE     HA 1572   4.724   5.969   5.260
   98ILE     CB 1573   4.550   5.916   5.157
   98ILE     HB 1574   4.500   6.011   5.175
   98ILE    CG2 1575   4.623   5.940   5.025
   98ILE   HG21 1576   4.574   5.994   4.944
   98ILE   HG22 1577   4.719   5.991   5.039
   98ILE   HG23 1578   4.661   5.846   4.984
   98ILE    CG1 1579   4.438   5.802   5.145
   98ILE   HG12 1580   4.483   5.709   5.109
   98ILE   HG13 1581   4.389   5.783   5.240
   98ILE    CD1 1582   4.329   5.827   5.045
   98ILE   HD11 1583   4.363   5.834   4.942
   98ILE   HD12 1584   4.260   5.743   5.049
   98ILE   HD13 1585   4.280   5.920   5.076
   98ILE      C 1586   4.597   5.908   5.405
   98ILE      O 1587   4.572   6.027   5.442
   99ASN      N 1588   4.586   5.811   5.488
   99ASN      H 1589   4.604   5.717   5.457
   99ASN     CA 1590   4.557   5.824   5.629
   99ASN     HA 1591   4.474   5.895   5.635
   99ASN     CB 1592   4.505   5.684   5.673
   99ASN    HB2 1593   4.408   5.654   5.633
   99ASN    HB3 1594   4.571   5.611   5.626
   99ASN     CG 1595   4.499   5.658   5.825
   99ASN    OD1 1596   4.415   5.701   5.907
   99ASN    ND2 1597   4.583   5.560   5.861
   99ASN   HD21 1598   4.585   5.531   5.958
   99ASN   HD22 1599   4.657   5.538   5.795
   99ASN      C 1600   4.676   5.867   5.721
   99ASN      O 1601   4.646   5.939   5.816
  100HIE      N 1602   4.798   5.840   5.686
  100HIE      H 1603   4.827   5.793   5.601
  100HIE     CA 1604   4.915   5.866   5.776
  100HIE     HA 1605   4.907   5.963   5.825
  100HIE     CB 1606   4.933   5.746   5.871
  100HIE    HB2 1607   4.999   5.773   5.953
  100HIE    HB3 1608   4.836   5.722   5.913
  100HIE     CG 1609   4.987   5.624   5.811
  100HIE    ND1 1610   4.909   5.509   5.786
  100HIE    CE1 1611   4.999   5.420   5.733
  100HIE    HE1 1612   4.976   5.317   5.709
  100HIE    NE2 1613   5.121   5.473   5.724
  100HIE    HE2 1614   5.203   5.421   5.696
  100HIE    CD2 1615   5.118   5.598   5.779
  100HIE    HD2 1616   5.204   5.661   5.796
  100HIE      C 1617   5.052   5.886   5.709
  100HIE      O 1618   5.081   5.848   5.598
  101MET      N 1619   5.145   5.949   5.785
  101MET      H 1620   5.121   5.983   5.877
  101MET     CA 1621   5.288   5.956   5.749
  101MET     HA 1622   5.310   5.916   5.650
  101MET     CB 1623   5.320   6.105   5.740
  101MET    HB2 1624   5.281   6.157   5.827
  101MET    HB3 1625   5.428   6.116   5.731
  101MET     CG 1626   5.257   6.154   5.609
  101MET    HG2 1627   5.294   6.080   5.537
  101MET    HG3 1628   5.149   6.158   5.611
  101MET     SD 1629   5.326   6.313   5.551
  101MET     CE 1630   5.273   6.309   5.379
  101MET    HE1 1631   5.171   6.271   5.378
  101MET    HE2 1632   5.267   6.410   5.337
  101MET    HE3 1633   5.330   6.248   5.310
  101MET      C 1634   5.377   5.873   5.846
  101MET      O 1635   5.323   5.814   5.940
  102CYS      N 1636   5.511   5.876   5.823
  102CYS      H 1637   5.545   5.935   5.748
  102CYS     CA 1638   5.600   5.798   5.903
  102CYS     HA 1639   5.568   5.694   5.899
  102CYS     CB 1640   5.733   5.816   5.838
  102CYS    HB2 1641   5.808   5.753   5.886
  102CYS    HB3 1642   5.725   5.799   5.731
  102CYS     SG 1643   5.786   5.991   5.865
  102CYS     HG 1644   5.686   6.008   5.953
  102CYS      C 1645   5.609   5.836   6.058
  102CYS      O 1646   5.574   5.950   6.093
  103GLY      N 1647   5.653   5.740   6.142
  103GLY      H 1648   5.701   5.659   6.104
  103GLY     CA 1649   5.644   5.758   6.286
  103GLY    HA2 1650   5.567   5.830   6.312
  103GLY    HA3 1651   5.616   5.665   6.336
  103GLY      C 1652   5.771   5.808   6.344
  103GLY      O 1653   5.873   5.822   6.274
  104ASN      N 1654   5.776   5.839   6.474
  104ASN      H 1655   5.696   5.839   6.535
  104ASN     CA 1656   5.892   5.894   6.545
  104ASN     HA 1657   5.929   5.985   6.498
  104ASN     CB 1658   5.831   5.931   6.686
  104ASN    HB2 1659   5.733   5.978   6.683
  104ASN    HB3 1660   5.819   5.837   6.740
  104ASN     CG 1661   5.932   6.015   6.769
  104ASN    OD1 1662   5.991   6.105   6.710
  104ASN    ND2 1663   5.954   5.987   6.897
  104ASN   HD21 1664   6.015   6.043   6.955
  104ASN   HD22 1665   5.897   5.920   6.947
  104ASN      C 1666   6.020   5.810   6.549
  104ASN      O 1667   6.126   5.865   6.574
  105ALA      N 1668   6.006   5.676   6.523
  105ALA      H 1669   5.909   5.649   6.514
  105ALA     CA 1670   6.115   5.580   6.535
  105ALA     HA 1671   6.158   5.597   6.634
  105ALA     CB 1672   6.054   5.446   6.516
  105ALA    HB1 1673   5.984   5.430   6.598
  105ALA    HB2 1674   6.001   5.442   6.421
  105ALA    HB3 1675   6.127   5.365   6.515
  105ALA      C 1676   6.224   5.609   6.437
  105ALA      O 1677   6.341   5.577   6.468
  106VAL      N 1678   6.192   5.654   6.316
  106VAL      H 1679   6.097   5.679   6.292
  106VAL     CA 1680   6.301   5.698   6.222
  106VAL     HA 1681   6.379   5.624   6.234
  106VAL     CB 1682   6.250   5.695   6.074
  106VAL     HB 1683   6.315   5.760   6.016
  106VAL    CG1 1684   6.272   5.554   6.017
  106VAL   HG11 1685   6.378   5.529   6.030
  106VAL   HG12 1686   6.212   5.483   6.074
  106VAL   HG13 1687   6.245   5.548   5.912
  106VAL    CG2 1688   6.108   5.743   6.051
  106VAL   HG21 1689   6.050   5.662   6.097
  106VAL   HG22 1690   6.087   5.833   6.108
  106VAL   HG23 1691   6.087   5.760   5.945
  106VAL      C 1692   6.351   5.834   6.265
  106VAL      O 1693   6.269   5.915   6.300
  107SER      N 1694   6.480   5.860   6.256
  107SER      H 1695   6.543   5.786   6.232
  107SER     CA 1696   6.539   5.989   6.272
  107SER     HA 1697   6.506   6.016   6.372
  107SER     CB 1698   6.696   5.977   6.272
  107SER    HB2 1699   6.721   5.960   6.167
  107SER    HB3 1700   6.751   6.065   6.306
  107SER     OG 1701   6.734   5.863   6.342
  107SER     HG 1702   6.829   5.858   6.348
  107SER      C 1703   6.487   6.094   6.165
  107SER      O 1704   6.441   6.068   6.055
  108ALA      N 1705   6.495   6.219   6.206
  108ALA      H 1706   6.540   6.239   6.294
  108ALA     CA 1707   6.461   6.331   6.120
  108ALA     HA 1708   6.366   6.312   6.070
  108ALA     CB 1709   6.440   6.451   6.214
  108ALA    HB1 1710   6.404   6.535   6.154
  108ALA    HB2 1711   6.365   6.429   6.290
  108ALA    HB3 1712   6.528   6.480   6.270
  108ALA      C 1713   6.562   6.356   6.007
  108ALA      O 1714   6.672   6.310   6.008
  109GLY      N 1715   6.520   6.432   5.905
  109GLY      H 1716   6.421   6.448   5.897
  109GLY     CA 1717   6.616   6.509   5.820
  109GLY    HA2 1718   6.618   6.613   5.856
  109GLY    HA3 1719   6.719   6.475   5.829
  109GLY      C 1720   6.568   6.499   5.675
  109GLY      O 1721   6.462   6.538   5.640
  110THR      N 1722   6.656   6.444   5.595
  110THR      H 1723   6.747   6.420   5.632
  110THR     CA 1724   6.625   6.438   5.447
  110THR     HA 1725   6.519   6.454   5.426
  110THR     CB 1726   6.707   6.549   5.369
  110THR     HB 1727   6.684   6.530   5.264
  110THR    CG2 1728   6.680   6.687   5.415
  110THR   HG21 1729   6.575   6.708   5.395
  110THR   HG22 1730   6.704   6.697   5.521
  110THR   HG23 1731   6.739   6.769   5.372
  110THR    OG1 1732   6.846   6.526   5.374
  110THR    HG1 1733   6.878   6.500   5.461
  110THR      C 1734   6.651   6.301   5.390
  110THR      O 1735   6.665   6.279   5.271
  111SER      N 1736   6.654   6.205   5.482
  111SER      H 1737   6.672   6.238   5.576
  111SER     CA 1738   6.672   6.060   5.450
  111SER     HA 1739   6.756   6.037   5.384
  111SER     CB 1740   6.706   5.995   5.575
  111SER    HB2 1741   6.612   6.002   5.630
  111SER    HB3 1742   6.731   5.890   5.559
  111SER     OG 1743   6.807   6.054   5.646
  111SER     HG 1744   6.785   6.067   5.739
  111SER      C 1745   6.540   6.003   5.386
  111SER      O 1746   6.506   5.891   5.417
  112SER      N 1747   6.464   6.076   5.299
  112SER      H 1748   6.486   6.175   5.298
  112SER     CA 1749   6.352   6.026   5.216
  112SER     HA 1750   6.309   5.941   5.270
  112SER     CB 1751   6.250   6.140   5.199
  112SER    HB2 1752   6.164   6.093   5.152
  112SER    HB3 1753   6.215   6.182   5.294
  112SER     OG 1754   6.315   6.237   5.121
  112SER     HG 1755   6.256   6.261   5.049
  112SER      C 1756   6.398   5.974   5.081
  112SER      O 1757   6.505   6.001   5.030
  113THR      N 1758   6.306   5.917   5.000
  113THR      H 1759   6.217   5.887   5.038
  113THR     CA 1760   6.324   5.887   4.852
  113THR     HA 1761   6.416   5.830   4.841
  113THR     CB 1762   6.222   5.782   4.810
  113THR     HB 1763   6.234   5.764   4.703
  113THR    CG2 1764   6.245   5.649   4.894
  113THR   HG21 1765   6.174   5.575   4.858
  113THR   HG22 1766   6.346   5.614   4.876
  113THR   HG23 1767   6.228   5.662   5.001
  113THR    OG1 1768   6.089   5.812   4.839
  113THR    HG1 1769   6.050   5.844   4.757
  113THR      C 1770   6.325   6.010   4.752
  113THR      O 1771   6.343   5.979   4.634
  114CYX      N 1772   6.322   6.136   4.798
  114CYX      H 1773   6.288   6.155   4.892
  114CYX     CA 1774   6.344   6.250   4.717
  114CYX     HA 1775   6.401   6.219   4.630
  114CYX     CB 1776   6.210   6.306   4.669
  114CYX    HB2 1777   6.135   6.228   4.677
  114CYX    HB3 1778   6.189   6.396   4.727
  114CYX     SG 1779   6.209   6.348   4.488
  114CYX      C 1780   6.431   6.360   4.779
  114CYX      O 1781   6.449   6.469   4.719
  115GLY      N 1782   6.481   6.348   4.898
  115GLY      H 1783   6.468   6.254   4.934
  115GLY     CA 1784   6.556   6.449   4.969
  115GLY    HA2 1785   6.600   6.388   5.048
  115GLY    HA3 1786   6.644   6.483   4.915
  115GLY      C 1787   6.470   6.564   5.028
  115GLY      O 1788   6.526   6.658   5.069
  116SER      N 1789   6.337   6.550   5.033
  116SER      H 1790   6.304   6.470   4.981
  116SER     CA 1791   6.241   6.633   5.109
  116SER     HA 1792   6.242   6.736   5.074
  116SER     CB 1793   6.098   6.591   5.083
  116SER    HB2 1794   6.091   6.485   5.104
  116SER    HB3 1795   6.034   6.642   5.155
  116SER     OG 1796   6.047   6.598   4.957
  116SER     HG 1797   5.997   6.520   4.932
  116SER      C 1798   6.273   6.621   5.259
  116SER      O 1799   6.305   6.514   5.312
  117TYR      N 1800   6.236   6.725   5.332
  117TYR      H 1801   6.190   6.796   5.278
  117TYR     CA 1802   6.253   6.735   5.484
  117TYR     HA 1803   6.340   6.670   5.498
  117TYR     CB 1804   6.304   6.878   5.532
  117TYR    HB2 1805   6.383   6.909   5.465
  117TYR    HB3 1806   6.221   6.949   5.527
  117TYR     CG 1807   6.357   6.876   5.675
  117TYR    CD1 1808   6.490   6.860   5.710
  117TYR    HD1 1809   6.566   6.841   5.636
  117TYR    CE1 1810   6.533   6.861   5.842
  117TYR    HE1 1811   6.634   6.834   5.866
  117TYR     CZ 1812   6.434   6.871   5.939
  117TYR     OH 1813   6.472   6.850   6.065
  117TYR     HH 1814   6.559   6.810   6.070
  117TYR    CE2 1815   6.302   6.902   5.915
  117TYR    HE2 1816   6.228   6.913   5.992
  117TYR    CD2 1817   6.266   6.906   5.780
  117TYR    HD2 1818   6.164   6.923   5.748
  117TYR      C 1819   6.142   6.685   5.576
  117TYR      O 1820   6.026   6.712   5.549
  118PHE      N 1821   6.175   6.629   5.693
  118PHE      H 1822   6.269   6.600   5.714
  118PHE     CA 1823   6.083   6.569   5.795
  118PHE     HA 1824   5.992   6.630   5.793
  118PHE     CB 1825   6.036   6.429   5.752
  118PHE    HB2 1826   5.966   6.402   5.831
  118PHE    HB3 1827   5.986   6.443   5.656
  118PHE     CG 1828   6.134   6.318   5.729
  118PHE    CD1 1829   6.219   6.309   5.614
  118PHE    HD1 1830   6.210   6.385   5.537
  118PHE    CE1 1831   6.300   6.202   5.587
  118PHE    HE1 1832   6.357   6.193   5.496
  118PHE     CZ 1833   6.314   6.101   5.682
  118PHE     HZ 1834   6.383   6.020   5.663
  118PHE    CE2 1835   6.230   6.107   5.801
  118PHE    HE2 1836   6.233   6.029   5.875
  118PHE    CD2 1837   6.141   6.215   5.827
  118PHE    HD2 1838   6.086   6.220   5.920
  118PHE      C 1839   6.148   6.567   5.935
  118PHE      O 1840   6.252   6.504   5.948
  119ASN      N 1841   6.083   6.635   6.030
  119ASN      H 1842   6.000   6.679   5.994
  119ASN     CA 1843   6.103   6.609   6.171
  119ASN     HA 1844   6.172   6.525   6.175
  119ASN     CB 1845   6.176   6.733   6.238
  119ASN    HB2 1846   6.263   6.757   6.177
  119ASN    HB3 1847   6.112   6.822   6.234
  119ASN     CG 1848   6.227   6.697   6.374
  119ASN    OD1 1849   6.199   6.594   6.426
  119ASN    ND2 1850   6.314   6.780   6.430
  119ASN   HD21 1851   6.362   6.750   6.513
  119ASN   HD22 1852   6.345   6.860   6.377
  119ASN      C 1853   5.972   6.576   6.244
  119ASN      O 1854   5.891   6.658   6.286
  120PRO      N 1855   5.952   6.441   6.265
  120PRO     CD 1856   6.038   6.331   6.211
  120PRO    HD2 1857   6.127   6.312   6.270
  120PRO    HD3 1858   6.073   6.356   6.110
  120PRO     CG 1859   5.938   6.217   6.202
  120PRO    HG2 1860   5.986   6.119   6.190
  120PRO    HG3 1861   5.870   6.239   6.120
  120PRO     CB 1862   5.874   6.227   6.339
  120PRO    HB2 1863   5.949   6.205   6.415
  120PRO    HB3 1864   5.787   6.164   6.357
  120PRO     CA 1865   5.838   6.376   6.340
  120PRO     HA 1866   5.750   6.376   6.276
  120PRO      C 1867   5.798   6.431   6.473
  120PRO      O 1868   5.680   6.452   6.498
  121GLY      N 1869   5.898   6.458   6.552
  121GLY      H 1870   5.992   6.448   6.516
  121GLY     CA 1871   5.901   6.529   6.681
  121GLY    HA2 1872   5.870   6.461   6.760
  121GLY    HA3 1873   6.003   6.551   6.713
  121GLY      C 1874   5.829   6.666   6.670
  121GLY      O 1875   5.731   6.701   6.739
  122SER      N 1876   5.882   6.744   6.577
  122SER      H 1877   5.961   6.712   6.522
  122SER     CA 1878   5.826   6.881   6.541
  122SER     HA 1879   5.809   6.937   6.633
  122SER     CB 1880   5.939   6.956   6.466
  122SER    HB2 1881   5.954   6.920   6.364
  122SER    HB3 1882   5.915   7.062   6.458
  122SER     OG 1883   6.063   6.948   6.533
  122SER     HG 1884   6.132   6.989   6.481
  122SER      C 1885   5.694   6.877   6.460
  122SER      O 1886   5.635   6.976   6.430
  123ARG      N 1887   5.655   6.756   6.413
  123ARG      H 1888   5.714   6.679   6.442
  123ARG     CA 1889   5.536   6.735   6.324
  123ARG     HA 1890   5.544   6.631   6.290
  123ARG     CB 1891   5.396   6.729   6.402
  123ARG    HB2 1892   5.372   6.829   6.440
  123ARG    HB3 1893   5.326   6.704   6.323
  123ARG     CG 1894   5.388   6.633   6.520
  123ARG    HG2 1895   5.424   6.538   6.479
  123ARG    HG3 1896   5.465   6.669   6.587
  123ARG     CD 1897   5.236   6.630   6.564
  123ARG    HD2 1898   5.205   6.727   6.602
  123ARG    HD3 1899   5.179   6.601   6.476
  123ARG     NE 1900   5.218   6.525   6.666
  123ARG     HE 1901   5.303   6.470   6.671
  123ARG     CZ 1902   5.126   6.521   6.756
  123ARG    NH1 1903   5.016   6.596   6.758
  123ARG   HH11 1904   5.017   6.676   6.695
  123ARG   HH12 1905   4.943   6.577   6.824
  123ARG    NH2 1906   5.130   6.431   6.850
  123ARG   HH21 1907   5.215   6.382   6.873
  123ARG   HH22 1908   5.056   6.431   6.918
  123ARG      C 1909   5.534   6.828   6.204
  123ARG      O 1910   5.438   6.895   6.166
  124ASP      N 1911   5.654   6.841   6.145
  124ASP      H 1912   5.723   6.777   6.182
  124ASP     CA 1913   5.698   6.936   6.047
  124ASP     HA 1914   5.620   7.010   6.029
  124ASP     CB 1915   5.809   7.023   6.105
  124ASP    HB2 1916   5.779   7.055   6.204
  124ASP    HB3 1917   5.897   6.960   6.105
  124ASP     CG 1918   5.818   7.155   6.030
  124ASP    OD1 1919   5.715   7.233   6.027
  124ASP    OD2 1920   5.931   7.181   5.968
  124ASP      C 1921   5.747   6.870   5.915
  124ASP      O 1922   5.837   6.782   5.922
  125PHE      N 1923   5.682   6.890   5.801
  125PHE      H 1924   5.606   6.956   5.810
  125PHE     CA 1925   5.691   6.818   5.670
  125PHE     HA 1926   5.789   6.772   5.665
  125PHE     CB 1927   5.574   6.712   5.659
  125PHE    HB2 1928   5.484   6.763   5.694
  125PHE    HB3 1929   5.564   6.687   5.553
  125PHE     CG 1930   5.591   6.588   5.739
  125PHE    CD1 1931   5.587   6.583   5.881
  125PHE    HD1 1932   5.578   6.678   5.933
  125PHE    CE1 1933   5.614   6.465   5.950
  125PHE    HE1 1934   5.621   6.458   6.058
  125PHE     CZ 1935   5.637   6.344   5.880
  125PHE     HZ 1936   5.665   6.259   5.941
  125PHE    CE2 1937   5.630   6.339   5.745
  125PHE    HE2 1938   5.640   6.243   5.696
  125PHE    CD2 1939   5.614   6.459   5.672
  125PHE    HD2 1940   5.624   6.456   5.565
  125PHE      C 1941   5.674   6.925   5.562
  125PHE      O 1942   5.568   6.933   5.493
  126PRO      N 1943   5.775   7.008   5.539
  126PRO     CD 1944   5.896   7.012   5.620
  126PRO    HD2 1945   5.957   6.928   5.585
  126PRO    HD3 1946   5.874   7.001   5.726
  126PRO     CG 1947   5.961   7.142   5.597
  126PRO    HG2 1948   6.068   7.122   5.605
  126PRO    HG3 1949   5.923   7.208   5.675
  126PRO     CB 1950   5.920   7.184   5.460
  126PRO    HB2 1951   5.982   7.128   5.391
  126PRO    HB3 1952   5.920   7.293   5.452
  126PRO     CA 1953   5.784   7.122   5.444
  126PRO     HA 1954   5.710   7.195   5.477
  126PRO      C 1955   5.766   7.089   5.295
  126PRO      O 1956   5.768   7.181   5.216
  127ALA      N 1957   5.753   6.965   5.262
  127ALA      H 1958   5.763   6.897   5.336
  127ALA     CA 1959   5.735   6.923   5.119
  127ALA     HA 1960   5.805   6.976   5.055
  127ALA     CB 1961   5.776   6.768   5.123
  127ALA    HB1 1962   5.867   6.753   5.181
  127ALA    HB2 1963   5.692   6.704   5.145
  127ALA    HB3 1964   5.792   6.735   5.020
  127ALA      C 1965   5.595   6.938   5.066
  127ALA      O 1966   5.566   6.923   4.947
  128VAL      N 1967   5.493   6.961   5.150
  128VAL      H 1968   5.516   6.972   5.248
  128VAL     CA 1969   5.349   6.963   5.130
  128VAL     HA 1970   5.335   6.927   5.028
  128VAL     CB 1971   5.268   6.862   5.221
  128VAL     HB 1972   5.268   6.893   5.325
  128VAL    CG1 1973   5.121   6.858   5.186
  128VAL   HG11 1974   5.079   6.956   5.212
  128VAL   HG12 1975   5.111   6.832   5.081
  128VAL   HG13 1976   5.065   6.785   5.245
  128VAL    CG2 1977   5.322   6.717   5.205
  128VAL   HG21 1978   5.423   6.703   5.244
  128VAL   HG22 1979   5.249   6.655   5.258
  128VAL   HG23 1980   5.305   6.683   5.103
  128VAL      C 1981   5.286   7.100   5.130
  128VAL      O 1982   5.209   7.130   5.038
  129PRO      N 1983   5.322   7.190   5.224
  129PRO     CD 1984   5.314   7.337   5.195
  129PRO    HD2 1985   5.209   7.355   5.172
  129PRO    HD3 1986   5.373   7.353   5.104
  129PRO     CG 1987   5.367   7.405   5.330
  129PRO    HG2 1988   5.279   7.424   5.391
  129PRO    HG3 1989   5.427   7.494   5.309
  129PRO     CB 1990   5.452   7.290   5.390
  129PRO    HB2 1991   5.468   7.313   5.495
  129PRO    HB3 1992   5.549   7.296   5.341
  129PRO     CA 1993   5.381   7.160   5.358
  129PRO     HA 1994   5.453   7.078   5.348
  129PRO      C 1995   5.268   7.123   5.452
  129PRO      O 1996   5.164   7.187   5.462
  130TYR      N 1997   5.298   7.028   5.541
  130TYR      H 1998   5.383   6.977   5.521
  130TYR     CA 1999   5.231   7.010   5.671
  130TYR     HA 2000   5.139   7.069   5.668
  130TYR     CB 2001   5.190   6.863   5.690
  130TYR    HB2 2002   5.278   6.800   5.697
  130TYR    HB3 2003   5.143   6.856   5.788
  130TYR     CG 2004   5.095   6.795   5.594
  130TYR    CD1 2005   4.976   6.855   5.557
  130TYR    HD1 2006   4.953   6.948   5.605
  130TYR    CE1 2007   4.880   6.795   5.475
  130TYR    HE1 2008   4.790   6.845   5.442
  130TYR     CZ 2009   4.909   6.670   5.414
  130TYR     OH 2010   4.831   6.610   5.319
  130TYR     HH 2011   4.861   6.521   5.304
  130TYR    CE2 2012   5.028   6.601   5.450
  130TYR    HE2 2013   5.054   6.506   5.407
  130TYR    CD2 2014   5.119   6.661   5.539
  130TYR    HD2 2015   5.217   6.618   5.555
  130TYR      C 2016   5.307   7.071   5.791
  130TYR      O 2017   5.430   7.051   5.795
  131SER      N 2018   5.246   7.127   5.892
  131SER      H 2019   5.148   7.148   5.879
  131SER     CA 2020   5.310   7.184   6.010
  131SER     HA 2021   5.395   7.122   6.040
  131SER     CB 2022   5.365   7.326   5.978
  131SER    HB2 2023   5.405   7.367   6.071
  131SER    HB3 2024   5.445   7.316   5.904
  131SER     OG 2025   5.256   7.400   5.925
  131SER     HG 2026   5.249   7.375   5.833
  131SER      C 2027   5.221   7.188   6.134
  131SER      O 2028   5.112   7.244   6.129
  132GLY      N 2029   5.258   7.128   6.247
  132GLY      H 2030   5.348   7.082   6.252
  132GLY     CA 2031   5.183   7.139   6.374
  132GLY    HA2 2032   5.236   7.099   6.461
  132GLY    HA3 2033   5.158   7.245   6.384
  132GLY      C 2034   5.051   7.061   6.365
  132GLY      O 2035   5.056   6.939   6.366
  133TRP      N 2036   4.938   7.135   6.367
  133TRP      H 2037   4.946   7.235   6.366
  133TRP     CA 2038   4.800   7.090   6.379
  133TRP     HA 2039   4.795   7.026   6.468
  133TRP     CB 2040   4.701   7.205   6.394
  133TRP    HB2 2041   4.691   7.254   6.297
  133TRP    HB3 2042   4.604   7.164   6.421
  133TRP     CG 2043   4.748   7.306   6.490
  133TRP    CD1 2044   4.785   7.427   6.471
  133TRP    HD1 2045   4.785   7.478   6.376
  133TRP    NE1 2046   4.838   7.494   6.581
  133TRP    HE1 2047   4.860   7.593   6.584
  133TRP    CE2 2048   4.841   7.408   6.686
  133TRP    CZ2 2049   4.889   7.421   6.818
  133TRP    HZ2 2050   4.916   7.518   6.855
  133TRP    CH2 2051   4.869   7.316   6.911
  133TRP    HH2 2052   4.900   7.324   7.014
  133TRP    CZ3 2053   4.819   7.193   6.860
  133TRP    HZ3 2054   4.805   7.107   6.924
  133TRP    CE3 2055   4.788   7.177   6.724
  133TRP    HE3 2056   4.740   7.084   6.694
  133TRP    CD2 2057   4.789   7.286   6.632
  133TRP      C 2058   4.743   7.003   6.262
  133TRP      O 2059   4.641   6.935   6.283
  134ASP      N 2060   4.814   6.996   6.148
  134ASP      H 2061   4.894   7.058   6.142
  134ASP     CA 2062   4.785   6.916   6.025
  134ASP     HA 2063   4.687   6.944   5.986
  134ASP     CB 2064   4.883   6.964   5.909
  134ASP    HB2 2065   4.987   6.955   5.941
  134ASP    HB3 2066   4.873   6.892   5.828
  134ASP     CG 2067   4.856   7.115   5.857
  134ASP    OD1 2068   4.747   7.177   5.880
  134ASP    OD2 2069   4.949   7.169   5.785
  134ASP      C 2070   4.798   6.770   6.044
  134ASP      O 2071   4.734   6.693   5.976
  135PHE      N 2072   4.887   6.725   6.136
  135PHE      H 2073   4.925   6.794   6.199
  135PHE     CA 2074   4.871   6.591   6.198
  135PHE     HA 2075   4.842   6.519   6.121
  135PHE     CB 2076   5.006   6.551   6.253
  135PHE    HB2 2077   5.042   6.624   6.325
  135PHE    HB3 2078   5.007   6.455   6.304
  135PHE     CG 2079   5.109   6.556   6.133
  135PHE    CD1 2080   5.115   6.453   6.029
  135PHE    HD1 2081   5.058   6.362   6.039
  135PHE    CE1 2082   5.187   6.470   5.911
  135PHE    HE1 2083   5.193   6.392   5.836
  135PHE     CZ 2084   5.269   6.583   5.901
  135PHE     HZ 2085   5.322   6.603   5.809
  135PHE    CE2 2086   5.257   6.697   5.988
  135PHE    HE2 2087   5.312   6.788   5.971
  135PHE    CD2 2088   5.177   6.682   6.102
  135PHE    HD2 2089   5.158   6.767   6.166
  135PHE      C 2090   4.766   6.589   6.318
  135PHE      O 2091   4.760   6.684   6.391
  136ASN      N 2092   4.701   6.480   6.331
  136ASN      H 2093   4.711   6.413   6.255
  136ASN     CA 2094   4.600   6.454   6.436
  136ASN     HA 2095   4.517   6.522   6.415
  136ASN     CB 2096   4.554   6.301   6.425
  136ASN    HB2 2097   4.532   6.281   6.320
  136ASN    HB3 2098   4.631   6.235   6.465
  136ASN     CG 2099   4.427   6.270   6.495
  136ASN    OD1 2100   4.369   6.354   6.569
  136ASN    ND2 2101   4.368   6.157   6.465
  136ASN   HD21 2102   4.278   6.141   6.509
  136ASN   HD22 2103   4.414   6.101   6.395
  136ASN      C 2104   4.655   6.479   6.582
  136ASN      O 2105   4.774   6.465   6.614
  137ASP      N 2106   4.563   6.520   6.671
  137ASP      H 2107   4.467   6.519   6.642
  137ASP     CA 2108   4.596   6.565   6.806
  137ASP     HA 2109   4.667   6.498   6.854
  137ASP     CB 2110   4.640   6.716   6.802
  137ASP    HB2 2111   4.738   6.718   6.755
  137ASP    HB3 2112   4.577   6.775   6.736
  137ASP     CG 2113   4.676   6.788   6.930
  137ASP    OD1 2114   4.743   6.719   7.009
  137ASP    OD2 2115   4.658   6.911   6.941
  137ASP      C 2116   4.465   6.558   6.883
  137ASP      O 2117   4.363   6.602   6.838
  138GLY      N 2118   4.468   6.513   7.011
  138GLY      H 2119   4.556   6.477   7.045
  138GLY     CA 2120   4.362   6.504   7.114
  138GLY    HA2 2121   4.402   6.425   7.177
  138GLY    HA3 2122   4.338   6.596   7.166
  138GLY      C 2123   4.220   6.441   7.074
  138GLY      O 2124   4.133   6.426   7.159
  139LYS      N 2125   4.199   6.403   6.951
  139LYS      H 2126   4.269   6.433   6.884
  139LYS     CA 2127   4.086   6.316   6.898
  139LYS     HA 2128   3.996   6.363   6.939
  139LYS     CB 2129   4.092   6.314   6.744
  139LYS    HB2 2130   4.187   6.271   6.712
  139LYS    HB3 2131   4.011   6.249   6.710
  139LYS     CG 2132   4.070   6.438   6.671
  139LYS    HG2 2133   4.147   6.512   6.692
  139LYS    HG3 2134   4.090   6.426   6.565
  139LYS     CD 2135   3.925   6.488   6.678
  139LYS    HD2 2136   3.865   6.416   6.624
  139LYS    HD3 2137   3.897   6.490   6.784
  139LYS     CE 2138   3.906   6.628   6.610
  139LYS    HE2 2139   3.958   6.693   6.680
  139LYS    HE3 2140   3.956   6.625   6.514
  139LYS     NZ 2141   3.768   6.670   6.601
  139LYS    HZ1 2142   3.725   6.637   6.516
  139LYS    HZ2 2143   3.706   6.641   6.676
  139LYS    HZ3 2144   3.763   6.771   6.594
  139LYS      C 2145   4.086   6.172   6.950
  139LYS      O 2146   3.975   6.112   6.957
  140CYX      N 2147   4.204   6.118   6.981
  140CYX      H 2148   4.282   6.177   6.954
  140CYX     CA 2149   4.214   5.986   7.035
  140CYX     HA 2150   4.153   5.920   6.974
  140CYX     CB 2151   4.365   5.929   7.043
  140CYX    HB2 2152   4.414   5.941   6.946
  140CYX    HB3 2153   4.425   5.995   7.105
  140CYX     SG 2154   4.399   5.760   7.097
  140CYX      C 2155   4.155   5.969   7.176
  140CYX      O 2156   4.163   6.056   7.254
  141LYS      N 2157   4.104   5.846   7.204
  141LYS      H 2158   4.122   5.777   7.133
  141LYS     CA 2159   4.036   5.811   7.333
  141LYS     HA 2160   3.976   5.900   7.355
  141LYS     CB 2161   3.944   5.688   7.306
  141LYS    HB2 2162   3.878   5.711   7.222
  141LYS    HB3 2163   4.004   5.606   7.266
  141LYS     CG 2164   3.854   5.641   7.418
  141LYS    HG2 2165   3.917   5.590   7.490
  141LYS    HG3 2166   3.810   5.730   7.463
  141LYS     CD 2167   3.744   5.537   7.369
  141LYS    HD2 2168   3.664   5.599   7.328
  141LYS    HD3 2169   3.778   5.469   7.291
  141LYS     CE 2170   3.693   5.456   7.486
  141LYS    HE2 2171   3.775   5.394   7.523
  141LYS    HE3 2172   3.651   5.523   7.560
  141LYS     NZ 2173   3.582   5.376   7.432
  141LYS    HZ1 2174   3.510   5.431   7.388
  141LYS    HZ2 2175   3.618   5.307   7.368
  141LYS    HZ3 2176   3.540   5.321   7.506
  141LYS      C 2177   4.126   5.791   7.453
  141LYS      O 2178   4.081   5.796   7.564
  142THR      N 2179   4.257   5.780   7.430
  142THR      H 2180   4.284   5.771   7.333
  142THR     CA 2181   4.363   5.774   7.538
  142THR     HA 2182   4.321   5.785   7.638
  142THR     CB 2183   4.441   5.645   7.533
  142THR     HB 2184   4.487   5.630   7.435
  142THR    CG2 2185   4.538   5.611   7.646
  142THR   HG21 2186   4.590   5.517   7.630
  142THR   HG22 2187   4.618   5.685   7.657
  142THR   HG23 2188   4.493   5.611   7.746
  142THR    OG1 2189   4.354   5.545   7.567
  142THR    HG1 2190   4.337   5.508   7.480
  142THR      C 2191   4.463   5.891   7.507
  142THR      O 2192   4.494   5.929   7.397
  143GLY      N 2193   4.503   5.950   7.626
  143GLY      H 2194   4.451   5.925   7.708
  143GLY     CA 2195   4.598   6.066   7.619
  143GLY    HA2 2196   4.549   6.146   7.564
  143GLY    HA3 2197   4.616   6.111   7.717
  143GLY      C 2198   4.738   6.035   7.564
  143GLY      O 2199   4.810   6.125   7.527
  144SER      N 2200   4.772   5.908   7.548
  144SER      H 2201   4.700   5.847   7.584
  144SER     CA 2202   4.879   5.847   7.479
  144SER     HA 2203   4.970   5.899   7.510
  144SER     CB 2204   4.891   5.692   7.501
  144SER    HB2 2205   4.994   5.666   7.475
  144SER    HB3 2206   4.867   5.678   7.607
  144SER     OG 2207   4.795   5.620   7.413
  144SER     HG 2208   4.798   5.525   7.429
  144SER      C 2209   4.881   5.865   7.332
  144SER      O 2210   4.986   5.855   7.269
  145GLY      N 2211   4.768   5.893   7.266
  145GLY      H 2212   4.682   5.885   7.318
  145GLY     CA 2213   4.760   5.882   7.121
  145GLY    HA2 2214   4.675   5.942   7.088
  145GLY    HA3 2215   4.845   5.926   7.068
  145GLY      C 2216   4.746   5.743   7.053
  145GLY      O 2217   4.702   5.738   6.940
  146ASP      N 2218   4.767   5.633   7.125
  146ASP      H 2219   4.810   5.638   7.216
  146ASP     CA 2220   4.768   5.503   7.062
  146ASP     HA 2221   4.805   5.516   6.960
  146ASP     CB 2222   4.850   5.403   7.148
  146ASP    HB2 2223   4.911   5.464   7.215
  146ASP    HB3 2224   4.786   5.339   7.208
  146ASP     CG 2225   4.948   5.319   7.069
  146ASP    OD1 2226   4.916   5.207   7.029
  146ASP    OD2 2227   5.056   5.368   7.026
  146ASP      C 2228   4.627   5.437   7.039
  146ASP      O 2229   4.541   5.459   7.121
  147ILE      N 2230   4.617   5.346   6.947
  147ILE      H 2231   4.701   5.321   6.897
  147ILE     CA 2232   4.505   5.245   6.944
  147ILE     HA 2233   4.407   5.285   6.973
  147ILE     CB 2234   4.485   5.175   6.807
  147ILE     HB 2235   4.577   5.131   6.770
  147ILE    CG2 2236   4.365   5.074   6.827
  147ILE   HG21 2237   4.401   4.994   6.891
  147ILE   HG22 2238   4.274   5.121   6.867
  147ILE   HG23 2239   4.343   5.026   6.732
  147ILE    CG1 2240   4.441   5.271   6.695
  147ILE   HG12 2241   4.336   5.301   6.705
  147ILE   HG13 2242   4.497   5.364   6.694
  147ILE    CD1 2243   4.440   5.200   6.552
  147ILE   HD11 2244   4.333   5.196   6.531
  147ILE   HD12 2245   4.502   5.251   6.478
  147ILE   HD13 2246   4.464   5.095   6.561
  147ILE      C 2247   4.532   5.135   7.053
  147ILE      O 2248   4.614   5.048   7.043
  148GLU      N 2249   4.469   5.152   7.171
  148GLU      H 2250   4.405   5.229   7.180
  148GLU     CA 2251   4.494   5.074   7.293
  148GLU     HA 2252   4.594   5.031   7.295
  148GLU     CB 2253   4.482   5.167   7.410
  148GLU    HB2 2254   4.377   5.196   7.414
  148GLU    HB3 2255   4.498   5.106   7.499
  148GLU     CG 2256   4.571   5.295   7.419
  148GLU    HG2 2257   4.568   5.354   7.327
  148GLU    HG3 2258   4.524   5.353   7.498
  148GLU     CD 2259   4.721   5.269   7.453
  148GLU    OE1 2260   4.763   5.154   7.461
  148GLU    OE2 2261   4.801   5.363   7.478
  148GLU      C 2262   4.406   4.948   7.299
  148GLU      O 2263   4.444   4.847   7.348
  149ASN      N 2264   4.281   4.955   7.245
  149ASN      H 2265   4.243   5.045   7.219
  149ASN     CA 2266   4.194   4.841   7.219
  149ASN     HA 2267   4.245   4.745   7.226
  149ASN     CB 2268   4.072   4.858   7.308
  149ASN    HB2 2269   4.101   4.853   7.413
  149ASN    HB3 2270   4.039   4.961   7.290
  149ASN     CG 2271   3.954   4.772   7.282
  149ASN    OD1 2272   3.951   4.676   7.203
  149ASN    ND2 2273   3.854   4.780   7.364
  149ASN   HD21 2274   3.770   4.724   7.359
  149ASN   HD22 2275   3.861   4.853   7.433
  149ASN      C 2276   4.163   4.849   7.064
  149ASN      O 2277   4.105   4.950   7.020
  150TYR      N 2278   4.195   4.741   6.990
  150TYR      H 2279   4.240   4.664   7.037
  150TYR     CA 2280   4.167   4.730   6.847
  150TYR     HA 2281   4.176   4.824   6.792
  150TYR     CB 2282   4.278   4.651   6.781
  150TYR    HB2 2283   4.317   4.572   6.846
  150TYR    HB3 2284   4.230   4.606   6.694
  150TYR     CG 2285   4.397   4.733   6.739
  150TYR    CD1 2286   4.501   4.766   6.827
  150TYR    HD1 2287   4.490   4.742   6.932
  150TYR    CE1 2288   4.610   4.836   6.779
  150TYR    HE1 2289   4.697   4.849   6.841
  150TYR     CZ 2290   4.619   4.872   6.641
  150TYR     OH 2291   4.728   4.943   6.593
  150TYR     HH 2292   4.776   4.976   6.670
  150TYR    CE2 2293   4.518   4.836   6.551
  150TYR    HE2 2294   4.524   4.855   6.445
  150TYR    CD2 2295   4.406   4.765   6.604
  150TYR    HD2 2296   4.326   4.722   6.546
  150TYR      C 2297   4.025   4.691   6.804
  150TYR      O 2298   3.989   4.679   6.685
  151ASN      N 2299   3.933   4.667   6.902
  151ASN      H 2300   3.966   4.673   6.997
  151ASN     CA 2301   3.793   4.638   6.881
  151ASN     HA 2302   3.782   4.596   6.781
  151ASN     CB 2303   3.765   4.516   6.972
  151ASN    HB2 2304   3.767   4.551   7.075
  151ASN    HB3 2305   3.668   4.470   6.951
  151ASN     CG 2306   3.870   4.401   6.971
  151ASN    OD1 2307   3.950   4.386   7.057
  151ASN    ND2 2308   3.870   4.328   6.864
  151ASN   HD21 2309   3.930   4.247   6.852
  151ASN   HD22 2310   3.803   4.343   6.790
  151ASN      C 2311   3.707   4.759   6.898
  151ASN      O 2312   3.606   4.773   6.836
  152ASP      N 2313   3.736   4.840   6.994
  152ASP      H 2314   3.814   4.816   7.053
  152ASP     CA 2315   3.657   4.957   7.036
  152ASP     HA 2316   3.564   4.908   7.066
  152ASP     CB 2317   3.730   5.016   7.152
  152ASP    HB2 2318   3.733   4.941   7.231
  152ASP    HB3 2319   3.836   5.022   7.127
  152ASP     CG 2320   3.685   5.141   7.216
  152ASP    OD1 2321   3.580   5.201   7.173
  152ASP    OD2 2322   3.755   5.197   7.299
  152ASP      C 2323   3.643   5.056   6.916
  152ASP      O 2324   3.736   5.124   6.875
  153ALA      N 2325   3.515   5.072   6.866
  153ALA      H 2326   3.438   5.023   6.907
  153ALA     CA 2327   3.485   5.153   6.746
  153ALA     HA 2328   3.560   5.134   6.670
  153ALA     CB 2329   3.345   5.122   6.687
  153ALA    HB1 2330   3.341   5.013   6.687
  153ALA    HB2 2331   3.267   5.152   6.756
  153ALA    HB3 2332   3.328   5.163   6.587
  153ALA      C 2333   3.506   5.304   6.768
  153ALA      O 2334   3.532   5.377   6.675
  154THR      N 2335   3.494   5.348   6.895
  154THR      H 2336   3.479   5.279   6.967
  154THR     CA 2337   3.515   5.486   6.938
  154THR     HA 2338   3.459   5.547   6.867
  154THR     CB 2339   3.444   5.519   7.073
  154THR     HB 2340   3.457   5.622   7.104
  154THR    CG2 2341   3.299   5.487   7.059
  154THR   HG21 2342   3.254   5.567   7.000
  154THR   HG22 2343   3.282   5.385   7.022
  154THR   HG23 2344   3.243   5.490   7.152
  154THR    OG1 2345   3.489   5.446   7.181
  154THR    HG1 2346   3.511   5.358   7.150
  154THR      C 2347   3.663   5.525   6.939
  154THR      O 2348   3.685   5.651   6.954
  155GLN      N 2349   3.757   5.435   6.911
  155GLN      H 2350   3.716   5.343   6.900
  155GLN     CA 2351   3.898   5.470   6.897
  155GLN     HA 2352   3.903   5.579   6.886
  155GLN     CB 2353   3.973   5.428   7.030
  155GLN    HB2 2354   4.051   5.502   7.048
  155GLN    HB3 2355   3.911   5.444   7.118
  155GLN     CG 2356   4.017   5.281   7.046
  155GLN    HG2 2357   3.931   5.215   7.042
  155GLN    HG3 2358   4.089   5.257   6.968
  155GLN     CD 2359   4.093   5.257   7.178
  155GLN    OE1 2360   4.217   5.275   7.187
  155GLN    NE2 2361   4.042   5.236   7.293
  155GLN   HE21 2362   4.097   5.227   7.377
  155GLN   HE22 2363   3.942   5.229   7.298
  155GLN      C 2364   3.973   5.427   6.773
  155GLN      O 2365   4.076   5.490   6.744
  156VAL      N 2366   3.926   5.334   6.692
  156VAL      H 2367   3.842   5.282   6.716
  156VAL     CA 2368   4.016   5.270   6.596
  156VAL     HA 2369   4.112   5.253   6.644
  156VAL     CB 2370   3.969   5.134   6.547
  156VAL     HB 2371   4.002   5.118   6.444
  156VAL    CG1 2372   4.013   5.023   6.633
  156VAL   HG11 2373   3.959   5.019   6.728
  156VAL   HG12 2374   3.995   4.926   6.585
  156VAL   HG13 2375   4.121   5.033   6.647
  156VAL    CG2 2376   3.823   5.123   6.533
  156VAL   HG21 2377   3.777   5.099   6.628
  156VAL   HG22 2378   3.785   5.217   6.493
  156VAL   HG23 2379   3.809   5.051   6.452
  156VAL      C 2380   4.058   5.364   6.480
  156VAL      O 2381   4.156   5.342   6.410
  157ARG      N 2382   3.977   5.464   6.452
  157ARG      H 2383   3.897   5.454   6.513
  157ARG     CA 2384   3.979   5.561   6.335
  157ARG     HA 2385   4.047   5.520   6.261
  157ARG     CB 2386   3.840   5.585   6.271
  157ARG    HB2 2387   3.784   5.646   6.343
  157ARG    HB3 2388   3.863   5.644   6.182
  157ARG     CG 2389   3.766   5.462   6.213
  157ARG    HG2 2390   3.807   5.439   6.114
  157ARG    HG3 2391   3.783   5.377   6.279
  157ARG     CD 2392   3.611   5.496   6.185
  157ARG    HD2 2393   3.557   5.500   6.280
  157ARG    HD3 2394   3.607   5.599   6.148
  157ARG     NE 2395   3.542   5.419   6.075
  157ARG     HE 2396   3.599   5.391   5.997
  157ARG     CZ 2397   3.415   5.411   6.054
  157ARG    NH1 2398   3.332   5.453   6.141
  157ARG   HH11 2399   3.364   5.481   6.232
  157ARG   HH12 2400   3.238   5.417   6.128
  157ARG    NH2 2401   3.378   5.362   5.939
  157ARG   HH21 2402   3.449   5.352   5.868
  157ARG   HH22 2403   3.285   5.374   5.902
  157ARG      C 2404   4.038   5.692   6.369
  157ARG      O 2405   4.096   5.761   6.290
  158ASP      N 2406   4.040   5.717   6.499
  158ASP      H 2407   3.987   5.652   6.556
  158ASP     CA 2408   4.070   5.842   6.565
  158ASP     HA 2409   4.067   5.920   6.489
  158ASP     CB 2410   3.964   5.881   6.664
  158ASP    HB2 2411   3.958   5.800   6.737
  158ASP    HB3 2412   3.993   5.969   6.721
  158ASP     CG 2413   3.828   5.893   6.600
  158ASP    OD1 2414   3.740   5.800   6.605
  158ASP    OD2 2415   3.807   5.993   6.531
  158ASP      C 2416   4.208   5.836   6.634
  158ASP      O 2417   4.259   5.941   6.667
  159CYX      N 2418   4.272   5.715   6.646
  159CYX      H 2419   4.218   5.633   6.622
  159CYX     CA 2420   4.395   5.696   6.728
  159CYX     HA 2421   4.416   5.789   6.781
  159CYX     CB 2422   4.376   5.596   6.842
  159CYX    HB2 2423   4.331   5.502   6.811
  159CYX    HB3 2424   4.473   5.584   6.890
  159CYX     SG 2425   4.264   5.647   6.978
  159CYX      C 2426   4.511   5.645   6.637
  159CYX      O 2427   4.476   5.600   6.522
  160ARG      N 2428   4.641   5.666   6.679
  160ARG      H 2429   4.663   5.694   6.774
  160ARG     CA 2430   4.754   5.618   6.594
  160ARG     HA 2431   4.744   5.650   6.490
  160ARG     CB 2432   4.884   5.680   6.656
  160ARG    HB2 2433   4.882   5.654   6.762
  160ARG    HB3 2434   4.972   5.631   6.616
  160ARG     CG 2435   4.902   5.832   6.634
  160ARG    HG2 2436   4.892   5.834   6.525
  160ARG    HG3 2437   4.822   5.888   6.681
  160ARG     CD 2438   5.039   5.879   6.681
  160ARG    HD2 2439   5.114   5.844   6.609
  160ARG    HD3 2440   5.043   5.988   6.676
  160ARG     NE 2441   5.078   5.834   6.817
  160ARG     HE 2442   5.122   5.746   6.839
  160ARG     CZ 2443   5.074   5.906   6.926
  160ARG    NH1 2444   5.027   6.030   6.924
  160ARG   HH11 2445   5.017   6.088   6.842
  160ARG   HH12 2446   5.025   6.069   7.017
  160ARG    NH2 2447   5.104   5.847   7.039
  160ARG   HH21 2448   5.156   5.761   7.044
  160ARG   HH22 2449   5.076   5.884   7.129
  160ARG      C 2450   4.770   5.464   6.582
  160ARG      O 2451   4.811   5.400   6.673
  161LEU      N 2452   4.758   5.419   6.456
  161LEU      H 2453   4.760   5.491   6.386
  161LEU     CA 2454   4.786   5.277   6.420
  161LEU     HA 2455   4.738   5.204   6.486
  161LEU     CB 2456   4.720   5.260   6.283
  161LEU    HB2 2457   4.615   5.234   6.290
  161LEU    HB3 2458   4.726   5.352   6.225
  161LEU     CG 2459   4.779   5.161   6.185
  161LEU     HG 2460   4.886   5.181   6.173
  161LEU    CD1 2461   4.764   5.017   6.240
  161LEU   HD11 2462   4.824   5.018   6.331
  161LEU   HD12 2463   4.660   4.991   6.255
  161LEU   HD13 2464   4.806   4.952   6.163
  161LEU    CD2 2465   4.709   5.159   6.048
  161LEU   HD21 2466   4.726   5.258   6.004
  161LEU   HD22 2467   4.765   5.093   5.982
  161LEU   HD23 2468   4.608   5.124   6.068
  161LEU      C 2469   4.943   5.263   6.418
  161LEU      O 2470   5.011   5.361   6.380
  162THR      N 2471   5.000   5.158   6.474
  162THR      H 2472   4.943   5.075   6.487
  162THR     CA 2473   5.148   5.137   6.478
  162THR     HA 2474   5.166   5.068   6.561
  162THR     CB 2475   5.201   5.069   6.351
  162THR     HB 2476   5.209   5.143   6.273
  162THR    CG2 2477   5.331   4.988   6.378
  162THR   HG21 2478   5.360   4.923   6.296
  162THR   HG22 2479   5.418   5.051   6.398
  162THR   HG23 2480   5.310   4.921   6.462
  162THR    OG1 2481   5.108   4.978   6.308
  162THR    HG1 2482   5.160   4.914   6.259
  162THR      C 2483   5.227   5.262   6.523
  162THR      O 2484   5.346   5.285   6.487
  163GLY      N 2485   5.171   5.359   6.602
  163GLY      H 2486   5.074   5.349   6.628
  163GLY     CA 2487   5.241   5.485   6.640
  163GLY    HA2 2488   5.177   5.562   6.683
  163GLY    HA3 2489   5.329   5.456   6.698
  163GLY      C 2490   5.297   5.562   6.519
  163GLY      O 2491   5.394   5.628   6.540
  164LEU      N 2492   5.235   5.550   6.399
  164LEU      H 2493   5.154   5.490   6.403
  164LEU     CA 2494   5.262   5.630   6.275
  164LEU     HA 2495   5.368   5.650   6.258
  164LEU     CB 2496   5.216   5.541   6.159
  164LEU    HB2 2497   5.115   5.514   6.190
  164LEU    HB3 2498   5.206   5.606   6.072
  164LEU     CG 2499   5.307   5.422   6.113
  164LEU     HG 2500   5.333   5.379   6.211
  164LEU    CD1 2501   5.231   5.316   6.034
  164LEU   HD11 2502   5.182   5.360   5.947
  164LEU   HD12 2503   5.303   5.245   5.994
  164LEU   HD13 2504   5.144   5.275   6.086
  164LEU    CD2 2505   5.430   5.472   6.028
  164LEU   HD21 2506   5.500   5.541   6.076
  164LEU   HD22 2507   5.477   5.382   5.989
  164LEU   HD23 2508   5.399   5.525   5.939
  164LEU      C 2509   5.182   5.760   6.289
  164LEU      O 2510   5.086   5.771   6.367
  165LEU      N 2511   5.227   5.863   6.220
  165LEU      H 2512   5.293   5.836   6.149
  165LEU     CA 2513   5.172   5.994   6.238
  165LEU     HA 2514   5.149   6.001   6.345
  165LEU     CB 2515   5.289   6.096   6.200
  165LEU    HB2 2516   5.379   6.049   6.240
  165LEU    HB3 2517   5.313   6.096   6.094
  165LEU     CG 2518   5.296   6.239   6.252
  165LEU     HG 2519   5.206   6.294   6.222
  165LEU    CD1 2520   5.299   6.239   6.402
  165LEU   HD11 2521   5.290   6.336   6.451
  165LEU   HD12 2522   5.219   6.176   6.444
  165LEU   HD13 2523   5.390   6.188   6.434
  165LEU    CD2 2524   5.414   6.323   6.206
  165LEU   HD21 2525   5.392   6.359   6.106
  165LEU   HD22 2526   5.420   6.409   6.272
  165LEU   HD23 2527   5.511   6.273   6.211
  165LEU      C 2528   5.043   6.012   6.153
  165LEU      O 2529   5.050   6.014   6.026
  166ASP      N 2530   4.932   6.020   6.227
  166ASP      H 2531   4.941   6.028   6.327
  166ASP     CA 2532   4.796   6.008   6.172
  166ASP     HA 2533   4.798   5.938   6.088
  166ASP     CB 2534   4.708   5.965   6.282
  166ASP    HB2 2535   4.760   5.878   6.323
  166ASP    HB3 2536   4.700   6.039   6.361
  166ASP     CG 2537   4.564   5.922   6.246
  166ASP    OD1 2538   4.472   5.960   6.318
  166ASP    OD2 2539   4.550   5.828   6.164
  166ASP      C 2540   4.756   6.150   6.118
  166ASP      O 2541   4.768   6.242   6.204
  167LEU      N 2542   4.712   6.167   5.994
  167LEU      H 2543   4.731   6.088   5.933
  167LEU     CA 2544   4.684   6.296   5.932
  167LEU     HA 2545   4.759   6.365   5.969
  167LEU     CB 2546   4.695   6.280   5.785
  167LEU    HB2 2547   4.640   6.192   5.753
  167LEU    HB3 2548   4.648   6.367   5.739
  167LEU     CG 2549   4.833   6.281   5.726
  167LEU     HG 2550   4.903   6.209   5.768
  167LEU    CD1 2551   4.831   6.245   5.574
  167LEU   HD11 2552   4.790   6.328   5.517
  167LEU   HD12 2553   4.935   6.220   5.552
  167LEU   HD13 2554   4.770   6.157   5.553
  167LEU    CD2 2555   4.906   6.417   5.745
  167LEU   HD21 2556   5.007   6.413   5.705
  167LEU   HD22 2557   4.851   6.500   5.702
  167LEU   HD23 2558   4.915   6.434   5.853
  167LEU      C 2559   4.544   6.348   5.982
  167LEU      O 2560   4.448   6.268   5.990
  168ALA      N 2561   4.529   6.481   6.000
  168ALA      H 2562   4.613   6.537   6.003
  168ALA     CA 2563   4.410   6.555   6.048
  168ALA     HA 2564   4.375   6.489   6.128
  168ALA     CB 2565   4.450   6.682   6.114
  168ALA    HB1 2566   4.508   6.746   6.047
  168ALA    HB2 2567   4.356   6.730   6.141
  168ALA    HB3 2568   4.507   6.671   6.207
  168ALA      C 2569   4.294   6.568   5.941
  168ALA      O 2570   4.249   6.679   5.902
  169LEU      N 2571   4.238   6.449   5.901
  169LEU      H 2572   4.284   6.369   5.943
  169LEU     CA 2573   4.150   6.421   5.787
  169LEU     HA 2574   4.203   6.458   5.700
  169LEU     CB 2575   4.143   6.265   5.763
  169LEU    HB2 2576   4.164   6.218   5.859
  169LEU    HB3 2577   4.040   6.234   5.747
  169LEU     CG 2578   4.225   6.207   5.642
  169LEU     HG 2579   4.199   6.262   5.552
  169LEU    CD1 2580   4.379   6.218   5.650
  169LEU   HD11 2581   4.400   6.324   5.668
  169LEU   HD12 2582   4.418   6.163   5.736
  169LEU   HD13 2583   4.425   6.177   5.560
  169LEU    CD2 2584   4.179   6.061   5.619
  169LEU   HD21 2585   4.260   6.002   5.575
  169LEU   HD22 2586   4.157   6.008   5.711
  169LEU   HD23 2587   4.081   6.059   5.572
  169LEU      C 2588   4.012   6.483   5.788
  169LEU      O 2589   3.935   6.482   5.690
  170GLU      N 2590   3.976   6.547   5.898
  170GLU      H 2591   4.029   6.558   5.984
  170GLU     CA 2592   3.857   6.639   5.892
  170GLU     HA 2593   3.779   6.596   5.830
  170GLU     CB 2594   3.803   6.633   6.033
  170GLU    HB2 2595   3.702   6.668   6.014
  170GLU    HB3 2596   3.800   6.529   6.067
  170GLU     CG 2597   3.885   6.718   6.128
  170GLU    HG2 2598   3.979   6.665   6.145
  170GLU    HG3 2599   3.897   6.822   6.096
  170GLU     CD 2600   3.823   6.724   6.263
  170GLU    OE1 2601   3.751   6.625   6.295
  170GLU    OE2 2602   3.855   6.811   6.342
  170GLU      C 2603   3.889   6.776   5.833
  170GLU      O 2604   3.807   6.838   5.767
  171LYS      N 2605   4.014   6.823   5.843
  171LYS      H 2606   4.088   6.765   5.880
  171LYS     CA 2607   4.054   6.957   5.807
  171LYS     HA 2608   3.978   7.030   5.834
  171LYS     CB 2609   4.183   7.003   5.883
  171LYS    HB2 2610   4.265   6.936   5.858
  171LYS    HB3 2611   4.217   7.096   5.839
  171LYS     CG 2612   4.162   7.017   6.037
  171LYS    HG2 2613   4.064   7.059   6.057
  171LYS    HG3 2614   4.178   6.921   6.085
  171LYS     CD 2615   4.270   7.119   6.080
  171LYS    HD2 2616   4.362   7.071   6.048
  171LYS    HD3 2617   4.252   7.212   6.027
  171LYS     CE 2618   4.277   7.136   6.233
  171LYS    HE2 2619   4.178   7.144   6.278
  171LYS    HE3 2620   4.323   7.042   6.263
  171LYS     NZ 2621   4.356   7.258   6.271
  171LYS    HZ1 2622   4.449   7.261   6.234
  171LYS    HZ2 2623   4.307   7.342   6.243
  171LYS    HZ3 2624   4.356   7.270   6.371
  171LYS      C 2625   4.067   6.970   5.653
  171LYS      O 2626   4.132   6.895   5.581
  172ASP      N 2627   4.008   7.083   5.599
  172ASP      H 2628   3.983   7.154   5.667
  172ASP     CA 2629   3.987   7.105   5.454
  172ASP     HA 2630   3.936   7.012   5.429
  172ASP     CB 2631   3.898   7.220   5.413
  172ASP    HB2 2632   3.819   7.241   5.485
  172ASP    HB3 2633   3.954   7.313   5.404
  172ASP     CG 2634   3.852   7.206   5.270
  172ASP    OD1 2635   3.895   7.267   5.174
  172ASP    OD2 2636   3.762   7.126   5.252
  172ASP      C 2637   4.126   7.107   5.395
  172ASP      O 2638   4.152   7.037   5.297
  173TYR      N 2639   4.228   7.171   5.455
  173TYR      H 2640   4.211   7.226   5.538
  173TYR     CA 2641   4.364   7.178   5.401
  173TYR     HA 2642   4.356   7.228   5.304
  173TYR     CB 2643   4.462   7.266   5.478
  173TYR    HB2 2644   4.413   7.363   5.491
  173TYR    HB3 2645   4.481   7.229   5.579
  173TYR     CG 2646   4.597   7.286   5.411
  173TYR    CD1 2647   4.703   7.203   5.463
  173TYR    HD1 2648   4.678   7.126   5.533
  173TYR    CE1 2649   4.828   7.216   5.412
  173TYR    HE1 2650   4.914   7.159   5.444
  173TYR     CZ 2651   4.859   7.310   5.312
  173TYR     OH 2652   4.984   7.322   5.271
  173TYR     HH 2653   5.042   7.278   5.333
  173TYR    CE2 2654   4.753   7.391   5.260
  173TYR    HE2 2655   4.776   7.476   5.198
  173TYR    CD2 2656   4.625   7.382   5.316
  173TYR    HD2 2657   4.549   7.448   5.277
  173TYR      C 2658   4.428   7.040   5.379
  173TYR      O 2659   4.488   7.024   5.272
  174VAL      N 2660   4.413   6.940   5.468
  174VAL      H 2661   4.367   6.970   5.552
  174VAL     CA 2662   4.457   6.801   5.460
  174VAL     HA 2663   4.556   6.815   5.417
  174VAL     CB 2664   4.470   6.725   5.594
  174VAL     HB 2665   4.374   6.708   5.644
  174VAL    CG1 2666   4.548   6.594   5.575
  174VAL   HG11 2667   4.482   6.531   5.517
  174VAL   HG12 2668   4.644   6.605   5.523
  174VAL   HG13 2669   4.552   6.533   5.665
  174VAL    CG2 2670   4.528   6.809   5.710
  174VAL   HG21 2671   4.461   6.885   5.750
  174VAL   HG22 2672   4.556   6.745   5.793
  174VAL   HG23 2673   4.621   6.856   5.679
  174VAL      C 2674   4.381   6.728   5.346
  174VAL      O 2675   4.443   6.687   5.245
  175ARG      N 2676   4.243   6.727   5.360
  175ARG      H 2677   4.209   6.748   5.452
  175ARG     CA 2678   4.161   6.672   5.253
  175ARG     HA 2679   4.181   6.565   5.249
  175ARG     CB 2680   4.016   6.704   5.279
  175ARG    HB2 2681   4.008   6.811   5.297
  175ARG    HB3 2682   3.951   6.680   5.194
  175ARG     CG 2683   3.950   6.635   5.405
  175ARG    HG2 2684   3.937   6.527   5.396
  175ARG    HG3 2685   4.008   6.662   5.493
  175ARG     CD 2686   3.811   6.699   5.419
  175ARG    HD2 2687   3.813   6.808   5.433
  175ARG    HD3 2688   3.762   6.680   5.324
  175ARG     NE 2689   3.749   6.634   5.534
  175ARG     HE 2690   3.808   6.564   5.575
  175ARG     CZ 2691   3.623   6.658   5.575
  175ARG    NH1 2692   3.554   6.758   5.522
  175ARG   HH11 2693   3.590   6.819   5.450
  175ARG   HH12 2694   3.459   6.758   5.557
  175ARG    NH2 2695   3.566   6.597   5.678
  175ARG   HH21 2696   3.599   6.508   5.711
  175ARG   HH22 2697   3.496   6.643   5.735
  175ARG      C 2698   4.204   6.728   5.113
  175ARG      O 2699   4.229   6.649   5.018
  176SER      N 2700   4.222   6.859   5.106
  176SER      H 2701   4.221   6.919   5.187
  176SER     CA 2702   4.256   6.922   4.981
  176SER     HA 2703   4.176   6.902   4.910
  176SER     CB 2704   4.258   7.070   4.995
  176SER    HB2 2705   4.334   7.100   5.068
  176SER    HB3 2706   4.284   7.120   4.901
  176SER     OG 2707   4.131   7.115   5.035
  176SER     HG 2708   4.114   7.089   5.126
  176SER      C 2709   4.390   6.875   4.922
  176SER      O 2710   4.396   6.829   4.809
  177LYS      N 2711   4.496   6.868   5.002
  177LYS      H 2712   4.487   6.920   5.087
  177LYS     CA 2713   4.630   6.812   4.971
  177LYS     HA 2714   4.665   6.873   4.888
  177LYS     CB 2715   4.736   6.825   5.084
  177LYS    HB2 2716   4.688   6.806   5.180
  177LYS    HB3 2717   4.813   6.749   5.070
  177LYS     CG 2718   4.796   6.972   5.096
  177LYS    HG2 2719   4.708   7.028   5.127
  177LYS    HG3 2720   4.873   6.962   5.173
  177LYS     CD 2721   4.856   7.043   4.974
  177LYS    HD2 2722   4.958   7.006   4.970
  177LYS    HD3 2723   4.812   7.003   4.883
  177LYS     CE 2724   4.851   7.194   4.986
  177LYS    HE2 2725   4.750   7.220   5.019
  177LYS    HE3 2726   4.929   7.225   5.056
  177LYS     NZ 2727   4.874   7.239   4.849
  177LYS    HZ1 2728   4.971   7.231   4.824
  177LYS    HZ2 2729   4.820   7.190   4.779
  177LYS    HZ3 2730   4.849   7.336   4.838
  177LYS      C 2731   4.622   6.664   4.916
  177LYS      O 2732   4.696   6.626   4.829
  178ILE      N 2733   4.535   6.578   4.971
  178ILE      H 2734   4.463   6.618   5.030
  178ILE     CA 2735   4.521   6.440   4.925
  178ILE     HA 2736   4.621   6.399   4.914
  178ILE     CB 2737   4.445   6.368   5.035
  178ILE     HB 2738   4.355   6.426   5.054
  178ILE    CG2 2739   4.389   6.233   4.984
  178ILE   HG21 2740   4.351   6.174   5.068
  178ILE   HG22 2741   4.298   6.262   4.931
  178ILE   HG23 2742   4.460   6.191   4.913
  178ILE    CG1 2743   4.524   6.331   5.160
  178ILE   HG12 2744   4.569   6.233   5.147
  178ILE   HG13 2745   4.604   6.401   5.184
  178ILE    CD1 2746   4.447   6.327   5.296
  178ILE   HD11 2747   4.525   6.301   5.368
  178ILE   HD12 2748   4.401   6.422   5.324
  178ILE   HD13 2749   4.367   6.253   5.288
  178ILE      C 2750   4.448   6.426   4.787
  178ILE      O 2751   4.485   6.344   4.706
  179ALA      N 2752   4.349   6.517   4.763
  179ALA      H 2753   4.324   6.576   4.841
  179ALA     CA 2754   4.292   6.529   4.630
  179ALA     HA 2755   4.262   6.428   4.604
  179ALA     CB 2756   4.161   6.601   4.636
  179ALA    HB1 2757   4.181   6.687   4.700
  179ALA    HB2 2758   4.123   6.647   4.545
  179ALA    HB3 2759   4.083   6.538   4.679
  179ALA      C 2760   4.395   6.589   4.531
  179ALA      O 2761   4.408   6.546   4.416
  180GLU      N 2762   4.474   6.687   4.570
  180GLU      H 2763   4.475   6.703   4.669
  180GLU     CA 2764   4.588   6.740   4.493
  180GLU     HA 2765   4.554   6.782   4.398
  180GLU     CB 2766   4.647   6.855   4.570
  180GLU    HB2 2767   4.568   6.917   4.612
  180GLU    HB3 2768   4.710   6.813   4.650
  180GLU     CG 2769   4.729   6.942   4.484
  180GLU    HG2 2770   4.790   6.888   4.412
  180GLU    HG3 2771   4.655   6.999   4.429
  180GLU     CD 2772   4.820   7.034   4.575
  180GLU    OE1 2773   4.769   7.132   4.627
  180GLU    OE2 2774   4.934   6.993   4.590
  180GLU      C 2775   4.683   6.626   4.453
  180GLU      O 2776   4.708   6.603   4.333
  181TYR      N 2777   4.740   6.548   4.548
  181TYR      H 2778   4.727   6.568   4.646
  181TYR     CA 2779   4.804   6.428   4.513
  181TYR     HA 2780   4.901   6.455   4.471
  181TYR     CB 2781   4.852   6.351   4.635
  181TYR    HB2 2782   4.926   6.410   4.688
  181TYR    HB3 2783   4.771   6.322   4.701
  181TYR     CG 2784   4.911   6.209   4.603
  181TYR    CD1 2785   4.980   6.184   4.482
  181TYR    HD1 2786   4.996   6.262   4.409
  181TYR    CE1 2787   5.030   6.058   4.461
  181TYR    HE1 2788   5.084   6.040   4.369
  181TYR     CZ 2789   4.993   5.952   4.542
  181TYR     OH 2790   5.050   5.836   4.510
  181TYR     HH 2791   5.026   5.776   4.581
  181TYR    CE2 2792   4.918   5.970   4.658
  181TYR    HE2 2793   4.891   5.887   4.721
  181TYR    CD2 2794   4.872   6.097   4.686
  181TYR    HD2 2795   4.817   6.122   4.776
  181TYR      C 2796   4.738   6.343   4.406
  181TYR      O 2797   4.796   6.317   4.298
  182MET      N 2798   4.610   6.309   4.427
  182MET      H 2799   4.558   6.329   4.512
  182MET     CA 2800   4.540   6.210   4.337
  182MET     HA 2801   4.619   6.139   4.315
  182MET     CB 2802   4.441   6.129   4.415
  182MET    HB2 2803   4.364   6.195   4.454
  182MET    HB3 2804   4.386   6.061   4.350
  182MET     CG 2805   4.497   6.040   4.525
  182MET    HG2 2806   4.590   5.991   4.495
  182MET    HG3 2807   4.532   6.102   4.607
  182MET     SD 2808   4.404   5.895   4.585
  182MET     CE 2809   4.285   5.984   4.696
  182MET    HE1 2810   4.238   6.058   4.631
  182MET    HE2 2811   4.209   5.914   4.733
  182MET    HE3 2812   4.339   6.036   4.775
  182MET      C 2813   4.495   6.266   4.201
  182MET      O 2814   4.490   6.189   4.106
  183ASN      N 2815   4.478   6.401   4.186
  183ASN      H 2816   4.490   6.458   4.269
  183ASN     CA 2817   4.452   6.470   4.059
  183ASN     HA 2818   4.377   6.423   3.997
  183ASN     CB 2819   4.402   6.613   4.104
  183ASN    HB2 2820   4.452   6.651   4.193
  183ASN    HB3 2821   4.422   6.686   4.026
  183ASN     CG 2822   4.252   6.620   4.129
  183ASN    OD1 2823   4.168   6.557   4.062
  183ASN    ND2 2824   4.217   6.700   4.222
  183ASN   HD21 2825   4.118   6.701   4.242
  183ASN   HD22 2826   4.281   6.712   4.298
  183ASN      C 2827   4.577   6.477   3.971
  183ASN      O 2828   4.570   6.482   3.848
  184HIE      N 2829   4.695   6.466   4.035
  184HIE      H 2830   4.694   6.458   4.135
  184HIE     CA 2831   4.819   6.463   3.959
  184HIE     HA 2832   4.822   6.549   3.892
  184HIE     CB 2833   4.935   6.477   4.061
  184HIE    HB2 2834   4.917   6.564   4.125
  184HIE    HB3 2835   4.936   6.396   4.134
  184HIE     CG 2836   5.065   6.482   3.988
  184HIE    ND1 2837   5.089   6.526   3.857
  184HIE    CE1 2838   5.221   6.536   3.851
  184HIE    HE1 2839   5.270   6.557   3.757
  184HIE    NE2 2840   5.288   6.497   3.961
  184HIE    HE2 2841   5.388   6.493   3.974
  184HIE    CD2 2842   5.187   6.460   4.052
  184HIE    HD2 2843   5.199   6.427   4.155
  184HIE      C 2844   4.829   6.340   3.876
  184HIE      O 2845   4.847   6.344   3.750
  185LEU      N 2846   4.806   6.228   3.942
  185LEU      H 2847   4.789   6.235   4.041
  185LEU     CA 2848   4.807   6.091   3.887
  185LEU     HA 2849   4.905   6.068   3.845
  185LEU     CB 2850   4.771   5.998   4.005
  185LEU    HB2 2851   4.691   6.046   4.062
  185LEU    HB3 2852   4.736   5.904   3.963
  185LEU     CG 2853   4.893   5.974   4.091
  185LEU     HG 2854   4.938   6.067   4.125
  185LEU    CD1 2855   4.850   5.898   4.217
  185LEU   HD11 2856   4.784   5.960   4.279
  185LEU   HD12 2857   4.785   5.814   4.192
  185LEU   HD13 2858   4.935   5.867   4.278
  185LEU    CD2 2859   5.003   5.890   4.029
  185LEU   HD21 2860   5.088   5.879   4.096
  185LEU   HD22 2861   4.960   5.794   3.998
  185LEU   HD23 2862   5.047   5.938   3.941
  185LEU      C 2863   4.707   6.072   3.774
  185LEU      O 2864   4.743   6.023   3.664
  186ILE      N 2865   4.575   6.109   3.795
  186ILE      H 2866   4.544   6.157   3.878
  186ILE     CA 2867   4.472   6.090   3.686
  186ILE     HA 2868   4.483   5.987   3.652
  186ILE     CB 2869   4.325   6.095   3.742
  186ILE     HB 2870   4.266   6.102   3.651
  186ILE    CG2 2871   4.269   5.967   3.810
  186ILE   HG21 2872   4.218   5.995   3.902
  186ILE   HG22 2873   4.188   5.916   3.759
  186ILE   HG23 2874   4.351   5.895   3.820
  186ILE    CG1 2875   4.284   6.222   3.824
  186ILE   HG12 2876   4.323   6.206   3.924
  186ILE   HG13 2877   4.332   6.310   3.781
  186ILE    CD1 2878   4.137   6.252   3.839
  186ILE   HD11 2879   4.083   6.165   3.876
  186ILE   HD12 2880   4.129   6.325   3.920
  186ILE   HD13 2881   4.090   6.297   3.751
  186ILE      C 2882   4.486   6.174   3.565
  186ILE      O 2883   4.451   6.128   3.458
  187ASP      N 2884   4.523   6.299   3.573
  187ASP      H 2885   4.535   6.335   3.667
  187ASP     CA 2886   4.568   6.386   3.461
  187ASP     HA 2887   4.486   6.381   3.389
  187ASP     CB 2888   4.572   6.533   3.508
  187ASP    HB2 2889   4.480   6.554   3.563
  187ASP    HB3 2890   4.659   6.543   3.573
  187ASP     CG 2891   4.595   6.623   3.387
  187ASP    OD1 2892   4.490   6.677   3.339
  187ASP    OD2 2893   4.706   6.649   3.356
  187ASP      C 2894   4.693   6.332   3.385
  187ASP      O 2895   4.686   6.323   3.257
  188ILE      N 2896   4.789   6.276   3.458
  188ILE      H 2897   4.778   6.278   3.558
  188ILE     CA 2898   4.897   6.194   3.396
  188ILE     HA 2899   4.949   6.253   3.320
  188ILE     CB 2900   5.002   6.153   3.505
  188ILE     HB 2901   4.946   6.125   3.595
  188ILE    CG2 2902   5.089   6.034   3.467
  188ILE   HG21 2903   5.033   5.944   3.444
  188ILE   HG22 2904   5.156   6.070   3.389
  188ILE   HG23 2905   5.158   6.012   3.549
  188ILE    CG1 2906   5.089   6.277   3.544
  188ILE   HG12 2907   5.127   6.310   3.447
  188ILE   HG13 2908   5.023   6.358   3.576
  188ILE    CD1 2909   5.192   6.256   3.651
  188ILE   HD11 2910   5.275   6.212   3.595
  188ILE   HD12 2911   5.224   6.355   3.685
  188ILE   HD13 2912   5.152   6.204   3.738
  188ILE      C 2913   4.842   6.071   3.322
  188ILE      O 2914   4.896   6.027   3.221
  189GLY      N 2915   4.731   6.018   3.371
  189GLY      H 2916   4.690   6.043   3.460
  189GLY     CA 2917   4.648   5.932   3.283
  189GLY    HA2 2918   4.567   5.992   3.241
  189GLY    HA3 2919   4.708   5.898   3.199
  189GLY      C 2920   4.591   5.800   3.354
  189GLY      O 2921   4.542   5.711   3.283
  190VAL      N 2922   4.611   5.793   3.486
  190VAL      H 2923   4.657   5.870   3.531
  190VAL     CA 2924   4.585   5.665   3.556
  190VAL     HA 2925   4.628   5.584   3.496
  190VAL     CB 2926   4.650   5.645   3.696
  190VAL     HB 2927   4.634   5.541   3.727
  190VAL    CG1 2928   4.799   5.683   3.702
  190VAL   HG11 2929   4.817   5.789   3.719
  190VAL   HG12 2930   4.864   5.619   3.762
  190VAL   HG13 2931   4.836   5.665   3.601
  190VAL    CG2 2932   4.582   5.714   3.814
  190VAL   HG21 2933   4.594   5.821   3.803
  190VAL   HG22 2934   4.479   5.682   3.832
  190VAL   HG23 2935   4.643   5.687   3.901
  190VAL      C 2936   4.430   5.652   3.568
  190VAL      O 2937   4.353   5.744   3.538
  191ALA      N 2938   4.373   5.534   3.605
  191ALA      H 2939   4.433   5.454   3.619
  191ALA     CA 2940   4.229   5.498   3.605
  191ALA     HA 2941   4.192   5.596   3.574
  191ALA     CB 2942   4.211   5.397   3.495
  191ALA    HB1 2943   4.213   5.299   3.542
  191ALA    HB2 2944   4.121   5.425   3.441
  191ALA    HB3 2945   4.292   5.391   3.422
  191ALA      C 2946   4.164   5.468   3.742
  191ALA      O 2947   4.043   5.462   3.743
  192GLY      N 2948   4.238   5.461   3.854
  192GLY      H 2949   4.337   5.480   3.845
  192GLY     CA 2950   4.184   5.440   3.989
  192GLY    HA2 2951   4.117   5.524   4.010
  192GLY    HA3 2952   4.122   5.351   3.997
  192GLY      C 2953   4.288   5.424   4.096
  192GLY      O 2954   4.409   5.426   4.076
  193PHE      N 2955   4.229   5.411   4.217
  193PHE      H 2956   4.129   5.402   4.222
  193PHE     CA 2957   4.303   5.413   4.346
  193PHE     HA 2958   4.411   5.416   4.331
  193PHE     CB 2959   4.270   5.555   4.412
  193PHE    HB2 2960   4.168   5.566   4.448
  193PHE    HB3 2961   4.334   5.555   4.500
  193PHE     CG 2962   4.319   5.675   4.326
  193PHE    CD1 2963   4.231   5.731   4.231
  193PHE    HD1 2964   4.135   5.685   4.213
  193PHE    CE1 2965   4.266   5.829   4.141
  193PHE    HE1 2966   4.193   5.865   4.070
  193PHE     CZ 2967   4.395   5.881   4.155
  193PHE     HZ 2968   4.434   5.967   4.102
  193PHE    CE2 2969   4.483   5.823   4.240
  193PHE    HE2 2970   4.579   5.872   4.249
  193PHE    CD2 2971   4.455   5.710   4.322
  193PHE    HD2 2972   4.519   5.664   4.395
  193PHE      C 2973   4.271   5.294   4.435
  193PHE      O 2974   4.151   5.269   4.468
  194ARG      N 2975   4.371   5.221   4.496
  194ARG      H 2976   4.462   5.225   4.451
  194ARG     CA 2977   4.355   5.141   4.617
  194ARG     HA 2978   4.256   5.095   4.611
  194ARG     CB 2979   4.456   5.017   4.611
  194ARG    HB2 2980   4.427   4.953   4.528
  194ARG    HB3 2981   4.559   5.044   4.585
  194ARG     CG 2982   4.454   4.922   4.724
  194ARG    HG2 2983   4.349   4.918   4.755
  194ARG    HG3 2984   4.483   4.823   4.690
  194ARG     CD 2985   4.544   4.976   4.837
  194ARG    HD2 2986   4.641   5.007   4.798
  194ARG    HD3 2987   4.490   5.058   4.883
  194ARG     NE 2988   4.564   4.869   4.933
  194ARG     HE 2989   4.499   4.793   4.916
  194ARG     CZ 2990   4.660   4.853   5.025
  194ARG    NH1 2991   4.746   4.945   5.045
  194ARG   HH11 2992   4.753   5.019   4.977
  194ARG   HH12 2993   4.811   4.929   5.121
  194ARG    NH2 2994   4.663   4.746   5.106
  194ARG   HH21 2995   4.610   4.664   5.080
  194ARG   HH22 2996   4.723   4.748   5.187
  194ARG      C 2997   4.375   5.237   4.739
  194ARG      O 2998   4.488   5.282   4.769
  195LEU      N 2999   4.264   5.264   4.809
  195LEU      H 3000   4.180   5.210   4.793
  195LEU     CA 3001   4.278   5.330   4.932
  195LEU     HA 3002   4.357   5.404   4.923
  195LEU     CB 3003   4.148   5.415   4.960
  195LEU    HB2 3004   4.066   5.343   4.961
  195LEU    HB3 3005   4.141   5.446   5.064
  195LEU     CG 3006   4.116   5.532   4.864
  195LEU     HG 3007   4.198   5.601   4.882
  195LEU    CD1 3008   4.101   5.501   4.714
  195LEU   HD11 3009   4.040   5.414   4.690
  195LEU   HD12 3010   4.060   5.588   4.663
  195LEU   HD13 3011   4.204   5.485   4.682
  195LEU    CD2 3012   3.978   5.599   4.895
  195LEU   HD21 3013   3.984   5.630   5.000
  195LEU   HD22 3014   3.958   5.685   4.831
  195LEU   HD23 3015   3.901   5.524   4.877
  195LEU      C 3016   4.334   5.244   5.048
  195LEU      O 3017   4.258   5.157   5.100
  196ASP      N 3018   4.460   5.272   5.094
  196ASP      H 3019   4.516   5.339   5.042
  196ASP     CA 3020   4.520   5.204   5.212
  196ASP     HA 3021   4.508   5.098   5.194
  196ASP     CB 3022   4.665   5.250   5.227
  196ASP    HB2 3023   4.712   5.255   5.129
  196ASP    HB3 3024   4.670   5.354   5.259
  196ASP     CG 3025   4.753   5.168   5.327
  196ASP    OD1 3026   4.834   5.231   5.400
  196ASP    OD2 3027   4.747   5.044   5.315
  196ASP      C 3028   4.435   5.239   5.334
  196ASP      O 3029   4.365   5.345   5.333
  197ALA      N 3030   4.452   5.160   5.443
  197ALA      H 3031   4.517   5.084   5.427
  197ALA     CA 3032   4.410   5.190   5.583
  197ALA     HA 3033   4.395   5.093   5.630
  197ALA     CB 3034   4.515   5.270   5.652
  197ALA    HB1 3035   4.480   5.297   5.752
  197ALA    HB2 3036   4.611   5.220   5.672
  197ALA    HB3 3037   4.525   5.365   5.601
  197ALA      C 3038   4.262   5.246   5.596
  197ALA      O 3039   4.234   5.313   5.697
  198SER      N 3040   4.165   5.210   5.515
  198SER      H 3041   4.184   5.144   5.441
  198SER     CA 3042   4.029   5.274   5.513
  198SER     HA 3043   4.055   5.378   5.496
  198SER     CB 3044   3.945   5.228   5.392
  198SER    HB2 3045   3.910   5.125   5.402
  198SER    HB3 3046   3.856   5.290   5.395
  198SER     OG 3047   4.017   5.250   5.271
  198SER     HG 3048   4.111   5.236   5.282
  198SER      C 3049   3.952   5.256   5.642
  198SER      O 3050   3.889   5.349   5.680
  199LYS      N 3051   3.952   5.138   5.704
  199LYS      H 3052   4.012   5.064   5.671
  199LYS     CA 3053   3.892   5.119   5.838
  199LYS     HA 3054   3.789   5.154   5.830
  199LYS     CB 3055   3.886   4.964   5.863
  199LYS    HB2 3056   3.845   4.923   5.771
  199LYS    HB3 3057   3.987   4.925   5.878
  199LYS     CG 3058   3.788   4.923   5.981
  199LYS    HG2 3059   3.816   4.979   6.070
  199LYS    HG3 3060   3.692   4.961   5.946
  199LYS     CD 3061   3.787   4.779   6.017
  199LYS    HD2 3062   3.715   4.773   6.099
  199LYS    HD3 3063   3.742   4.719   5.938
  199LYS     CE 3064   3.920   4.710   6.048
  199LYS    HE2 3065   3.989   4.717   5.964
  199LYS    HE3 3066   3.964   4.758   6.136
  199LYS     NZ 3067   3.897   4.567   6.080
  199LYS    HZ1 3068   3.825   4.529   6.020
  199LYS    HZ2 3069   3.981   4.513   6.070
  199LYS    HZ3 3070   3.859   4.556   6.173
  199LYS      C 3071   3.962   5.197   5.953
  199LYS      O 3072   3.914   5.199   6.065
  200HIE      N 3073   4.066   5.276   5.919
  200HIE      H 3074   4.113   5.263   5.831
  200HIE     CA 3075   4.118   5.380   6.010
  200HIE     HA 3076   4.073   5.366   6.108
  200HIE     CB 3077   4.266   5.344   6.037
  200HIE    HB2 3078   4.322   5.359   5.944
  200HIE    HB3 3079   4.300   5.414   6.113
  200HIE     CG 3080   4.287   5.202   6.083
  200HIE    ND1 3081   4.276   5.085   6.008
  200HIE    CE1 3082   4.305   4.987   6.094
  200HIE    HE1 3083   4.311   4.881   6.074
  200HIE    NE2 3084   4.323   5.034   6.217
  200HIE    HE2 3085   4.352   4.982   6.299
  200HIE    CD2 3086   4.307   5.173   6.210
  200HIE    HD2 3087   4.329   5.249   6.284
  200HIE      C 3088   4.094   5.526   5.965
  200HIE      O 3089   4.127   5.621   6.040
  201MET      N 3090   4.027   5.548   5.849
  201MET      H 3091   4.010   5.465   5.793
  201MET     CA 3092   3.960   5.672   5.814
  201MET     HA 3093   4.010   5.755   5.863
  201MET     CB 3094   3.971   5.689   5.656
  201MET    HB2 3095   3.920   5.607   5.608
  201MET    HB3 3096   3.914   5.775   5.621
  201MET     CG 3097   4.119   5.703   5.606
  201MET    HG2 3098   4.183   5.761   5.673
  201MET    HG3 3099   4.171   5.607   5.609
  201MET     SD 3100   4.142   5.765   5.433
  201MET     CE 3101   4.133   5.614   5.337
  201MET    HE1 3102   4.133   5.624   5.228
  201MET    HE2 3103   4.234   5.574   5.342
  201MET    HE3 3104   4.056   5.543   5.366
  201MET      C 3105   3.813   5.660   5.853
  201MET      O 3106   3.755   5.553   5.851
  202TRP      N 3107   3.750   5.770   5.885
  202TRP      H 3108   3.811   5.851   5.886
  202TRP     CA 3109   3.599   5.784   5.882
  202TRP     HA 3110   3.542   5.701   5.924
  202TRP     CB 3111   3.563   5.911   5.960
  202TRP    HB2 3112   3.617   5.997   5.920
  202TRP    HB3 3113   3.460   5.940   5.941
  202TRP     CG 3114   3.585   5.900   6.110
  202TRP    CD1 3115   3.699   5.923   6.180
  202TRP    HD1 3116   3.794   5.934   6.130
  202TRP    NE1 3117   3.668   5.907   6.312
  202TRP    HE1 3118   3.734   5.919   6.387
  202TRP    CE2 3119   3.535   5.883   6.336
  202TRP    CZ2 3120   3.458   5.855   6.448
  202TRP    HZ2 3121   3.511   5.857   6.542
  202TRP    CH2 3122   3.318   5.847   6.436
  202TRP    HH2 3123   3.260   5.829   6.526
  202TRP    CZ3 3124   3.255   5.836   6.311
  202TRP    HZ3 3125   3.153   5.799   6.307
  202TRP    CE3 3126   3.334   5.848   6.193
  202TRP    HE3 3127   3.285   5.840   6.097
  202TRP    CD2 3128   3.477   5.877   6.207
  202TRP      C 3129   3.558   5.809   5.733
  202TRP      O 3130   3.614   5.904   5.679
  203PRO      N 3131   3.484   5.724   5.660
  203PRO     CD 3132   3.416   5.611   5.725
  203PRO    HD2 3133   3.369   5.633   5.821
  203PRO    HD3 3134   3.487   5.528   5.721
  203PRO     CG 3135   3.310   5.564   5.624
  203PRO    HG2 3136   3.227   5.635   5.635
  203PRO    HG3 3137   3.297   5.459   5.647
  203PRO     CB 3138   3.381   5.600   5.493
  203PRO    HB2 3139   3.322   5.618   5.403
  203PRO    HB3 3140   3.451   5.519   5.472
  203PRO     CA 3141   3.460   5.727   5.526
  203PRO     HA 3142   3.557   5.724   5.475
  203PRO      C 3143   3.388   5.844   5.477
  203PRO      O 3144   3.382   5.867   5.353
  204GLY      N 3145   3.334   5.929   5.566
  204GLY      H 3146   3.322   5.896   5.661
  204GLY     CA 3147   3.274   6.059   5.536
  204GLY    HA2 3148   3.210   6.040   5.450
  204GLY    HA3 3149   3.222   6.093   5.625
  204GLY      C 3150   3.383   6.162   5.497
  204GLY      O 3151   3.356   6.261   5.431
  205ASP      N 3152   3.506   6.139   5.542
  205ASP      H 3153   3.524   6.057   5.598
  205ASP     CA 3154   3.614   6.231   5.497
  205ASP     HA 3155   3.576   6.332   5.510
  205ASP     CB 3156   3.738   6.216   5.599
  205ASP    HB2 3157   3.757   6.109   5.610
  205ASP    HB3 3158   3.822   6.272   5.559
  205ASP     CG 3159   3.713   6.277   5.739
  205ASP    OD1 3160   3.806   6.244   5.823
  205ASP    OD2 3161   3.604   6.337   5.758
  205ASP      C 3162   3.664   6.207   5.357
  205ASP      O 3163   3.687   6.296   5.271
  206ILE      N 3164   3.669   6.077   5.327
  206ILE      H 3165   3.624   6.017   5.395
  206ILE     CA 3166   3.702   6.026   5.193
  206ILE     HA 3167   3.800   6.067   5.166
  206ILE     CB 3168   3.702   5.868   5.200
  206ILE     HB 3169   3.604   5.834   5.231
  206ILE    CG2 3170   3.721   5.818   5.054
  206ILE   HG21 3171   3.736   5.710   5.055
  206ILE   HG22 3172   3.641   5.840   4.984
  206ILE   HG23 3173   3.808   5.854   4.998
  206ILE    CG1 3174   3.811   5.808   5.288
  206ILE   HG12 3175   3.910   5.831   5.250
  206ILE   HG13 3176   3.805   5.835   5.394
  206ILE    CD1 3177   3.795   5.649   5.299
  206ILE   HD11 3178   3.688   5.628   5.302
  206ILE   HD12 3179   3.829   5.603   5.207
  206ILE   HD13 3180   3.839   5.597   5.384
  206ILE      C 3181   3.593   6.065   5.091
  206ILE      O 3182   3.630   6.112   4.983
  207LYS      N 3183   3.459   6.063   5.118
  207LYS      H 3184   3.437   6.023   5.208
  207LYS     CA 3185   3.351   6.117   5.044
  207LYS     HA 3186   3.330   6.073   4.947
  207LYS     CB 3187   3.219   6.110   5.126
  207LYS    HB2 3188   3.206   6.006   5.154
  207LYS    HB3 3189   3.226   6.171   5.216
  207LYS     CG 3190   3.090   6.152   5.053
  207LYS    HG2 3191   3.099   6.258   5.032
  207LYS    HG3 3192   3.087   6.101   4.956
  207LYS     CD 3193   2.964   6.132   5.137
  207LYS    HD2 3194   2.967   6.035   5.187
  207LYS    HD3 3195   2.957   6.219   5.202
  207LYS     CE 3196   2.840   6.131   5.035
  207LYS    HE2 3197   2.834   6.230   4.991
  207LYS    HE3 3198   2.856   6.045   4.970
  207LYS     NZ 3199   2.711   6.104   5.091
  207LYS    HZ1 3200   2.714   6.010   5.126
  207LYS    HZ2 3201   2.685   6.163   5.169
  207LYS    HZ3 3202   2.628   6.105   5.034
  207LYS      C 3203   3.379   6.261   4.999
  207LYS      O 3204   3.358   6.303   4.885
  208ALA      N 3205   3.431   6.338   5.098
  208ALA      H 3206   3.430   6.292   5.187
  208ALA     CA 3207   3.465   6.481   5.089
  208ALA     HA 3208   3.385   6.532   5.035
  208ALA     CB 3209   3.460   6.549   5.231
  208ALA    HB1 3210   3.359   6.530   5.269
  208ALA    HB2 3211   3.539   6.509   5.294
  208ALA    HB3 3212   3.475   6.656   5.214
  208ALA      C 3213   3.601   6.507   5.014
  208ALA      O 3214   3.615   6.609   4.944
  209ILE      N 3215   3.685   6.406   5.000
  209ILE      H 3216   3.670   6.328   5.063
  209ILE     CA 3217   3.811   6.407   4.923
  209ILE     HA 3218   3.846   6.510   4.927
  209ILE     CB 3219   3.917   6.323   4.993
  209ILE     HB 3220   3.860   6.237   5.029
  209ILE    CG2 3221   4.025   6.272   4.899
  209ILE   HG21 3222   4.107   6.228   4.957
  209ILE   HG22 3223   3.984   6.193   4.837
  209ILE   HG23 3224   4.076   6.354   4.849
  209ILE    CG1 3225   3.969   6.400   5.117
  209ILE   HG12 3226   4.044   6.469   5.079
  209ILE   HG13 3227   3.899   6.460   5.175
  209ILE    CD1 3228   4.035   6.309   5.224
  209ILE   HD11 3229   3.963   6.231   5.250
  209ILE   HD12 3230   4.130   6.273   5.185
  209ILE   HD13 3231   4.059   6.367   5.313
  209ILE      C 3232   3.782   6.371   4.782
  209ILE      O 3233   3.850   6.422   4.688
  210LEU      N 3234   3.676   6.298   4.755
  210LEU      H 3235   3.620   6.247   4.822
  210LEU     CA 3236   3.636   6.264   4.615
  210LEU     HA 3237   3.726   6.253   4.555
  210LEU     CB 3238   3.576   6.125   4.627
  210LEU    HB2 3239   3.489   6.134   4.691
  210LEU    HB3 3240   3.547   6.097   4.526
  210LEU     CG 3241   3.655   6.003   4.670
  210LEU     HG 3242   3.717   6.037   4.753
  210LEU    CD1 3243   3.564   5.884   4.705
  210LEU   HD11 3244   3.619   5.801   4.751
  210LEU   HD12 3245   3.489   5.924   4.774
  210LEU   HD13 3246   3.505   5.859   4.617
  210LEU    CD2 3247   3.753   5.965   4.560
  210LEU   HD21 3248   3.700   5.903   4.488
  210LEU   HD22 3249   3.788   6.057   4.513
  210LEU   HD23 3250   3.836   5.905   4.597
  210LEU      C 3251   3.557   6.374   4.550
  210LEU      O 3252   3.562   6.393   4.429
  211ASP      N 3253   3.485   6.451   4.629
  211ASP      H 3254   3.481   6.416   4.724
  211ASP     CA 3255   3.436   6.583   4.594
  211ASP     HA 3256   3.356   6.573   4.521
  211ASP     CB 3257   3.371   6.658   4.711
  211ASP    HB2 3258   3.305   6.589   4.763
  211ASP    HB3 3259   3.451   6.678   4.783
  211ASP     CG 3260   3.297   6.785   4.673
  211ASP    OD1 3261   3.360   6.895   4.663
  211ASP    OD2 3262   3.175   6.788   4.657
  211ASP      C 3263   3.541   6.671   4.522
  211ASP      O 3264   3.508   6.742   4.422
  212LYS      N 3265   3.663   6.669   4.565
  212LYS      H 3266   3.689   6.616   4.646
  212LYS     CA 3267   3.769   6.756   4.509
  212LYS     HA 3268   3.736   6.854   4.477
  212LYS     CB 3269   3.869   6.783   4.628
  212LYS    HB2 3270   3.911   6.691   4.669
  212LYS    HB3 3271   3.962   6.834   4.601
  212LYS     CG 3272   3.802   6.862   4.740
  212LYS    HG2 3273   3.754   6.950   4.699
  212LYS    HG3 3274   3.724   6.803   4.789
  212LYS     CD 3275   3.912   6.899   4.840
  212LYS    HD2 3276   3.979   6.814   4.857
  212LYS    HD3 3277   3.963   6.983   4.793
  212LYS     CE 3278   3.861   6.940   4.980
  212LYS    HE2 3279   3.787   6.864   5.008
  212LYS    HE3 3280   3.941   6.945   5.055
  212LYS     NZ 3281   3.794   7.072   4.974
  212LYS    HZ1 3282   3.774   7.118   5.062
  212LYS    HZ2 3283   3.858   7.134   4.926
  212LYS    HZ3 3284   3.704   7.071   4.929
  212LYS      C 3285   3.840   6.682   4.393
  212LYS      O 3286   3.922   6.742   4.323
  213LEU      N 3287   3.817   6.550   4.369
  213LEU      H 3288   3.757   6.488   4.422
  213LEU     CA 3289   3.883   6.477   4.259
  213LEU     HA 3290   3.980   6.524   4.246
  213LEU     CB 3291   3.902   6.331   4.302
  213LEU    HB2 3292   3.934   6.333   4.406
  213LEU    HB3 3293   3.805   6.282   4.303
  213LEU     CG 3294   3.995   6.241   4.212
  213LEU     HG 3295   3.998   6.263   4.105
  213LEU    CD1 3296   4.144   6.260   4.251
  213LEU   HD11 3297   4.201   6.197   4.182
  213LEU   HD12 3298   4.170   6.365   4.239
  213LEU   HD13 3299   4.147   6.234   4.357
  213LEU    CD2 3300   3.960   6.095   4.220
  213LEU   HD21 3301   3.978   6.056   4.320
  213LEU   HD22 3302   3.860   6.072   4.183
  213LEU   HD23 3303   4.022   6.042   4.147
  213LEU      C 3304   3.813   6.498   4.123
  213LEU      O 3305   3.699   6.532   4.118
  214HIE      N 3306   3.886   6.497   4.012
  214HIE      H 3307   3.987   6.486   4.011
  214HIE     CA 3308   3.834   6.522   3.879
  214HIE     HA 3309   3.745   6.582   3.896
  214HIE     CB 3310   3.937   6.599   3.791
  214HIE    HB2 3311   4.004   6.654   3.857
  214HIE    HB3 3312   4.007   6.528   3.746
  214HIE     CG 3313   3.888   6.687   3.677
  214HIE    ND1 3314   3.785   6.784   3.684
  214HIE    CE1 3315   3.792   6.842   3.561
  214HIE    HE1 3316   3.735   6.930   3.536
  214HIE    NE2 3317   3.901   6.795   3.493
  214HIE    HE2 3318   3.923   6.829   3.400
  214HIE    CD2 3319   3.959   6.694   3.560
  214HIE    HD2 3320   4.048   6.641   3.532
  214HIE      C 3321   3.787   6.396   3.805
  214HIE      O 3322   3.790   6.283   3.846
  215ASN      N 3323   3.719   6.420   3.692
  215ASN      H 3324   3.704   6.514   3.659
  215ASN     CA 3325   3.706   6.323   3.585
  215ASN     HA 3326   3.645   6.243   3.628
  215ASN     CB 3327   3.621   6.380   3.471
  215ASN    HB2 3328   3.608   6.302   3.396
  215ASN    HB3 3329   3.525   6.404   3.517
  215ASN     CG 3330   3.671   6.498   3.394
  215ASN    OD1 3331   3.633   6.611   3.424
  215ASN    ND2 3332   3.784   6.491   3.324
  215ASN   HD21 3333   3.821   6.580   3.294
  215ASN   HD22 3334   3.825   6.402   3.301
  215ASN      C 3335   3.840   6.273   3.532
  215ASN      O 3336   3.949   6.332   3.552
  216LEU      N 3337   3.829   6.165   3.457
  216LEU      H 3338   3.734   6.138   3.434
  216LEU     CA 3339   3.937   6.093   3.391
  216LEU     HA 3340   4.027   6.104   3.452
  216LEU     CB 3341   3.902   5.945   3.356
  216LEU    HB2 3342   3.801   5.949   3.315
  216LEU    HB3 3343   3.977   5.905   3.289
  216LEU     CG 3344   3.901   5.844   3.467
  216LEU     HG 3345   3.832   5.876   3.546
  216LEU    CD1 3346   3.837   5.712   3.425
  216LEU   HD11 3347   3.883   5.680   3.332
  216LEU   HD12 3348   3.847   5.636   3.502
  216LEU   HD13 3349   3.730   5.727   3.406
  216LEU    CD2 3350   4.034   5.808   3.531
  216LEU   HD21 3351   4.093   5.895   3.560
  216LEU   HD22 3352   4.022   5.733   3.609
  216LEU   HD23 3353   4.097   5.759   3.457
  216LEU      C 3354   3.972   6.166   3.262
  216LEU      O 3355   3.896   6.243   3.206
  217ASN      N 3356   4.097   6.150   3.224
  217ASN      H 3357   4.162   6.097   3.280
  217ASN     CA 3358   4.147   6.220   3.103
  217ASN     HA 3359   4.148   6.328   3.121
  217ASN     CB 3360   4.301   6.196   3.100
  217ASN    HB2 3361   4.334   6.224   3.200
  217ASN    HB3 3362   4.318   6.092   3.071
  217ASN     CG 3363   4.381   6.276   2.998
  217ASN    OD1 3364   4.325   6.320   2.899
  217ASN    ND2 3365   4.512   6.294   3.020
  217ASN   HD21 3366   4.549   6.352   2.946
  217ASN   HD22 3367   4.564   6.281   3.105
  217ASN      C 3368   4.078   6.183   2.969
  217ASN      O 3369   4.095   6.073   2.910
  218SER      N 3370   4.003   6.282   2.914
  218SER      H 3371   4.013   6.376   2.949
  218SER     CA 3372   3.922   6.265   2.791
  218SER     HA 3373   3.855   6.182   2.809
  218SER     CB 3374   3.841   6.396   2.774
  218SER    HB2 3375   3.908   6.475   2.740
  218SER    HB3 3376   3.761   6.377   2.703
  218SER     OG 3377   3.780   6.437   2.896
  218SER     HG 3378   3.740   6.524   2.892
  218SER      C 3379   3.995   6.238   2.663
  218SER      O 3380   3.925   6.203   2.561
  219ASN      N 3381   4.130   6.240   2.655
  219ASN      H 3382   4.175   6.257   2.744
  219ASN     CA 3383   4.216   6.185   2.547
  219ASN     HA 3384   4.179   6.226   2.453
  219ASN     CB 3385   4.363   6.219   2.581
  219ASN    HB2 3386   4.362   6.323   2.616
  219ASN    HB3 3387   4.404   6.152   2.655
  219ASN     CG 3388   4.458   6.210   2.460
  219ASN    OD1 3389   4.421   6.233   2.349
  219ASN    ND2 3390   4.589   6.195   2.480
  219ASN   HD21 3391   4.649   6.173   2.402
  219ASN   HD22 3392   4.625   6.172   2.571
  219ASN      C 3393   4.207   6.031   2.539
  219ASN      O 3394   4.226   5.981   2.433
  220TRP      N 3395   4.187   5.959   2.651
  220TRP      H 3396   4.166   6.013   2.734
  220TRP     CA 3397   4.198   5.814   2.663
  220TRP     HA 3398   4.217   5.775   2.563
  220TRP     CB 3399   4.312   5.778   2.761
  220TRP    HB2 3400   4.302   5.830   2.856
  220TRP    HB3 3401   4.313   5.671   2.785
  220TRP     CG 3402   4.445   5.825   2.714
  220TRP    CD1 3403   4.490   5.801   2.588
  220TRP    HD1 3404   4.438   5.740   2.515
  220TRP    NE1 3405   4.616   5.868   2.571
  220TRP    HE1 3406   4.663   5.879   2.482
  220TRP    CE2 3407   4.652   5.932   2.684
  220TRP    CZ2 3408   4.764   6.013   2.710
  220TRP    HZ2 3409   4.849   6.019   2.643
  220TRP    CH2 3410   4.780   6.064   2.845
  220TRP    HH2 3411   4.868   6.122   2.869
  220TRP    CZ3 3412   4.686   6.038   2.938
  220TRP    HZ3 3413   4.687   6.076   3.039
  220TRP    CE3 3414   4.567   5.966   2.906
  220TRP    HE3 3415   4.494   5.947   2.984
  220TRP    CD2 3416   4.545   5.910   2.781
  220TRP      C 3417   4.061   5.751   2.705
  220TRP      O 3418   4.042   5.637   2.664
  221PHE      N 3419   3.977   5.823   2.776
  221PHE      H 3420   4.000   5.917   2.804
  221PHE     CA 3421   3.850   5.770   2.830
  221PHE     HA 3422   3.832   5.666   2.803
  221PHE     CB 3423   3.859   5.778   2.980
  221PHE    HB2 3424   3.883   5.882   3.001
  221PHE    HB3 3425   3.762   5.753   3.022
  221PHE     CG 3426   3.975   5.708   3.043
  221PHE    CD1 3427   4.101   5.758   3.057
  221PHE    HD1 3428   4.133   5.858   3.030
  221PHE    CE1 3429   4.205   5.681   3.119
  221PHE    HE1 3430   4.299   5.733   3.132
  221PHE     CZ 3431   4.177   5.556   3.174
  221PHE     HZ 3432   4.248   5.499   3.231
  221PHE    CE2 3433   4.046   5.508   3.178
  221PHE    HE2 3434   4.020   5.417   3.229
  221PHE    CD2 3435   3.949   5.578   3.100
  221PHE    HD2 3436   3.848   5.541   3.096
  221PHE      C 3437   3.728   5.849   2.774
  221PHE      O 3438   3.744   5.964   2.739
  222PRO      N 3439   3.606   5.788   2.772
  222PRO     CD 3440   3.578   5.649   2.789
  222PRO    HD2 3441   3.587   5.626   2.895
  222PRO    HD3 3442   3.648   5.588   2.732
  222PRO     CG 3443   3.440   5.625   2.728
  222PRO    HG2 3444   3.382   5.544   2.771
  222PRO    HG3 3445   3.447   5.607   2.620
  222PRO     CB 3446   3.371   5.761   2.748
  222PRO    HB2 3447   3.329   5.773   2.848
  222PRO    HB3 3448   3.302   5.783   2.667
  222PRO     CA 3449   3.485   5.860   2.731
  222PRO     HA 3450   3.492   5.883   2.624
  222PRO      C 3451   3.453   5.985   2.816
  222PRO      O 3452   3.451   5.977   2.941
  223ALA      N 3453   3.423   6.094   2.747
  223ALA      H 3454   3.423   6.091   2.646
  223ALA     CA 3455   3.419   6.222   2.817
  223ALA     HA 3456   3.522   6.237   2.849
  223ALA     CB 3457   3.397   6.337   2.717
  223ALA    HB1 3458   3.442   6.317   2.620
  223ALA    HB2 3459   3.288   6.338   2.704
  223ALA    HB3 3460   3.435   6.432   2.754
  223ALA      C 3461   3.340   6.228   2.945
  223ALA      O 3462   3.229   6.169   2.945
  224GLY      N 3463   3.390   6.286   3.051
  224GLY      H 3464   3.478   6.335   3.043
  224GLY     CA 3465   3.338   6.284   3.192
  224GLY    HA2 3466   3.390   6.352   3.259
  224GLY    HA3 3467   3.233   6.311   3.190
  224GLY      C 3468   3.345   6.152   3.269
  224GLY      O 3469   3.300   6.149   3.381
  225SER      N 3470   3.396   6.039   3.216
  225SER      H 3471   3.429   6.054   3.122
  225SER     CA 3472   3.430   5.917   3.293
  225SER     HA 3473   3.342   5.854   3.306
  225SER     CB 3474   3.528   5.831   3.219
  225SER    HB2 3475   3.625   5.879   3.204
  225SER    HB3 3476   3.542   5.747   3.287
  225SER     OG 3477   3.473   5.779   3.100
  225SER     HG 3478   3.446   5.847   3.037
  225SER      C 3479   3.482   5.936   3.434
  225SER      O 3480   3.569   6.025   3.453
  226LYS      N 3481   3.452   5.843   3.529
  226LYS      H 3482   3.378   5.776   3.514
  226LYS     CA 3483   3.484   5.866   3.674
  226LYS     HA 3484   3.526   5.966   3.687
  226LYS     CB 3485   3.361   5.848   3.764
  226LYS    HB2 3486   3.318   5.748   3.752
  226LYS    HB3 3487   3.395   5.852   3.867
  226LYS     CG 3488   3.263   5.959   3.742
  226LYS    HG2 3489   3.224   5.959   3.640
  226LYS    HG3 3490   3.174   5.938   3.802
  226LYS     CD 3491   3.301   6.101   3.777
  226LYS    HD2 3492   3.295   6.116   3.884
  226LYS    HD3 3493   3.401   6.120   3.736
  226LYS     CE 3494   3.218   6.208   3.701
  226LYS    HE2 3495   3.264   6.305   3.722
  226LYS    HE3 3496   3.232   6.190   3.595
  226LYS     NZ 3497   3.074   6.207   3.740
  226LYS    HZ1 3498   3.019   6.284   3.705
  226LYS    HZ2 3499   3.028   6.123   3.706
  226LYS    HZ3 3500   3.058   6.204   3.839
  226LYS      C 3501   3.597   5.769   3.713
  226LYS      O 3502   3.592   5.661   3.660
  227PRO      N 3503   3.697   5.804   3.797
  227PRO     CD 3504   3.734   5.936   3.843
  227PRO    HD2 3505   3.676   5.955   3.933
  227PRO    HD3 3506   3.716   6.016   3.771
  227PRO     CG 3507   3.885   5.928   3.875
  227PRO    HG2 3508   3.914   6.007   3.944
  227PRO    HG3 3509   3.951   5.956   3.793
  227PRO     CB 3510   3.900   5.789   3.930
  227PRO    HB2 3511   3.856   5.779   4.029
  227PRO    HB3 3512   4.003   5.754   3.921
  227PRO     CA 3513   3.796   5.712   3.845
  227PRO     HA 3514   3.850   5.676   3.758
  227PRO      C 3515   3.738   5.598   3.912
  227PRO      O 3516   3.623   5.600   3.948
  228PHE      N 3517   3.807   5.487   3.920
  228PHE      H 3518   3.893   5.481   3.868
  228PHE     CA 3519   3.772   5.370   4.007
  228PHE     HA 3520   3.665   5.374   4.026
  228PHE     CB 3521   3.793   5.239   3.923
  228PHE    HB2 3522   3.744   5.254   3.827
  228PHE    HB3 3523   3.897   5.234   3.890
  228PHE     CG 3524   3.748   5.112   3.995
  228PHE    CD1 3525   3.615   5.068   3.993
  228PHE    HD1 3526   3.539   5.123   3.940
  228PHE    CE1 3527   3.577   4.945   4.051
  228PHE    HE1 3528   3.475   4.916   4.032
  228PHE     CZ 3529   3.675   4.871   4.125
  228PHE     HZ 3530   3.649   4.778   4.173
  228PHE    CE2 3531   3.812   4.917   4.117
  228PHE    HE2 3532   3.886   4.866   4.177
  228PHE    CD2 3533   3.850   5.038   4.056
  228PHE    HD2 3534   3.954   5.062   4.043
  228PHE      C 3535   3.842   5.380   4.143
  228PHE      O 3536   3.960   5.402   4.158
  229ILE      N 3537   3.771   5.358   4.251
  229ILE      H 3538   3.674   5.330   4.245
  229ILE     CA 3539   3.815   5.360   4.390
  229ILE     HA 3540   3.923   5.371   4.393
  229ILE     CB 3541   3.752   5.489   4.464
  229ILE     HB 3542   3.657   5.515   4.418
  229ILE    CG2 3543   3.722   5.466   4.613
  229ILE   HG21 3544   3.642   5.392   4.623
  229ILE   HG22 3545   3.813   5.445   4.669
  229ILE   HG23 3546   3.695   5.560   4.660
  229ILE    CG1 3547   3.845   5.607   4.448
  229ILE   HG12 3548   3.818   5.673   4.530
  229ILE   HG13 3549   3.948   5.572   4.451
  229ILE    CD1 3550   3.828   5.697   4.327
  229ILE   HD11 3551   3.893   5.784   4.334
  229ILE   HD12 3552   3.871   5.646   4.240
  229ILE   HD13 3553   3.727   5.733   4.308
  229ILE      C 3554   3.772   5.231   4.455
  229ILE      O 3555   3.651   5.196   4.446
  230TYR      N 3556   3.868   5.167   4.522
  230TYR      H 3557   3.963   5.200   4.511
  230TYR     CA 3558   3.836   5.069   4.622
  230TYR     HA 3559   3.731   5.083   4.646
  230TYR     CB 3560   3.843   4.927   4.569
  230TYR    HB2 3561   3.779   4.860   4.627
  230TYR    HB3 3562   3.796   4.931   4.471
  230TYR     CG 3563   3.987   4.875   4.559
  230TYR    CD1 3564   4.063   4.904   4.443
  230TYR    HD1 3565   4.018   4.969   4.369
  230TYR    CE1 3566   4.193   4.844   4.417
  230TYR    HE1 3567   4.251   4.868   4.329
  230TYR     CZ 3568   4.239   4.748   4.520
  230TYR     OH 3569   4.347   4.671   4.500
  230TYR     HH 3570   4.394   4.711   4.426
  230TYR    CE2 3571   4.163   4.729   4.640
  230TYR    HE2 3572   4.206   4.661   4.712
  230TYR    CD2 3573   4.042   4.793   4.659
  230TYR    HD2 3574   3.974   4.760   4.737
  230TYR      C 3575   3.914   5.089   4.754
  230TYR      O 3576   4.022   5.149   4.765
  231GLN      N 3577   3.847   5.048   4.864
  231GLN      H 3578   3.762   4.994   4.853
  231GLN     CA 3579   3.893   5.080   4.997
  231GLN     HA 3580   3.976   5.150   4.989
  231GLN     CB 3581   3.773   5.164   5.057
  231GLN    HB2 3582   3.685   5.102   5.046
  231GLN    HB3 3583   3.788   5.190   5.162
  231GLN     CG 3584   3.749   5.296   4.985
  231GLN    HG2 3585   3.826   5.361   5.027
  231GLN    HG3 3586   3.762   5.280   4.878
  231GLN     CD 3587   3.611   5.340   5.016
  231GLN    OE1 3588   3.586   5.429   5.099
  231GLN    NE2 3589   3.515   5.274   4.945
  231GLN   HE21 3590   3.423   5.278   4.987
  231GLN   HE22 3591   3.541   5.193   4.890
  231GLN      C 3592   3.933   4.954   5.076
  231GLN      O 3593   3.856   4.859   5.092
  232GLH      N 3594   4.055   4.955   5.136
  232GLH      H 3595   4.113   5.035   5.115
  232GLH     CA 3596   4.112   4.845   5.210
  232GLH     HA 3597   4.097   4.755   5.150
  232GLH     CB 3598   4.269   4.867   5.218
  232GLH    HB2 3599   4.308   4.846   5.119
  232GLH    HB3 3600   4.284   4.967   5.257
  232GLH     CG 3601   4.335   4.773   5.323
  232GLH    HG2 3602   4.437   4.806   5.341
  232GLH    HG3 3603   4.279   4.783   5.416
  232GLH     CD 3604   4.336   4.624   5.276
  232GLH    OE1 3605   4.305   4.589   5.162
  232GLH    OE2 3606   4.376   4.539   5.369
  232GLH    HE2 3607   4.430   4.578   5.438
  232GLH      C 3608   4.038   4.840   5.345
  232GLH      O 3609   4.055   4.926   5.434
  233VAL      N 3610   3.951   4.739   5.355
  233VAL      H 3611   3.930   4.681   5.275
  233VAL     CA 3612   3.869   4.717   5.474
  233VAL     HA 3613   3.906   4.763   5.566
  233VAL     CB 3614   3.727   4.771   5.453
  233VAL     HB 3615   3.688   4.727   5.361
  233VAL    CG1 3616   3.632   4.745   5.575
  233VAL   HG11 3617   3.538   4.793   5.548
  233VAL   HG12 3618   3.624   4.636   5.581
  233VAL   HG13 3619   3.668   4.793   5.666
  233VAL    CG2 3620   3.740   4.923   5.453
  233VAL   HG21 3621   3.803   4.949   5.538
  233VAL   HG22 3622   3.772   4.955   5.354
  233VAL   HG23 3623   3.637   4.960   5.456
  233VAL      C 3624   3.862   4.566   5.501
  233VAL      O 3625   3.810   4.491   5.413
  234ILE      N 3626   3.912   4.526   5.617
  234ILE      H 3627   3.965   4.588   5.676
  234ILE     CA 3628   3.898   4.391   5.671
  234ILE     HA 3629   3.880   4.324   5.587
  234ILE     CB 3630   4.028   4.334   5.735
  234ILE     HB 3631   4.062   4.409   5.807
  234ILE    CG2 3632   4.013   4.203   5.812
  234ILE   HG21 3633   4.006   4.116   5.748
  234ILE   HG22 3634   4.098   4.185   5.878
  234ILE   HG23 3635   3.926   4.219   5.876
  234ILE    CG1 3636   4.132   4.311   5.624
  234ILE   HG12 3637   4.149   4.204   5.610
  234ILE   HG13 3638   4.101   4.368   5.536
  234ILE    CD1 3639   4.268   4.369   5.661
  234ILE   HD11 3640   4.296   4.330   5.759
  234ILE   HD12 3641   4.341   4.344   5.585
  234ILE   HD13 3642   4.255   4.476   5.678
  234ILE      C 3643   3.773   4.385   5.761
  234ILE      O 3644   3.771   4.440   5.873
  235ASP      N 3645   3.666   4.327   5.709
  235ASP      H 3646   3.674   4.298   5.613
  235ASP     CA 3647   3.541   4.290   5.773
  235ASP     HA 3648   3.531   4.352   5.862
  235ASP     CB 3649   3.426   4.332   5.682
  235ASP    HB2 3650   3.431   4.436   5.650
  235ASP    HB3 3651   3.431   4.270   5.593
  235ASP     CG 3652   3.296   4.296   5.747
  235ASP    OD1 3653   3.216   4.388   5.775
  235ASP    OD2 3654   3.268   4.173   5.764
  235ASP      C 3655   3.544   4.141   5.820
  235ASP      O 3656   3.503   4.043   5.754
  236LEU      N 3657   3.584   4.118   5.942
  236LEU      H 3658   3.618   4.203   5.986
  236LEU     CA 3659   3.601   3.990   6.009
  236LEU     HA 3660   3.555   3.912   5.949
  236LEU     CB 3661   3.746   3.955   6.004
  236LEU    HB2 3662   3.785   3.991   5.909
  236LEU    HB3 3663   3.800   4.004   6.084
  236LEU     CG 3664   3.786   3.802   6.012
  236LEU     HG 3665   3.789   3.762   6.114
  236LEU    CD1 3666   3.724   3.706   5.915
  236LEU   HD11 3667   3.616   3.712   5.932
  236LEU   HD12 3668   3.739   3.738   5.812
  236LEU   HD13 3669   3.761   3.607   5.939
  236LEU    CD2 3670   3.935   3.798   5.974
  236LEU   HD21 3671   3.985   3.707   6.008
  236LEU   HD22 3672   3.949   3.801   5.866
  236LEU   HD23 3673   3.979   3.888   6.017
  236LEU      C 3674   3.536   3.989   6.150
  236LEU      O 3675   3.567   3.899   6.226
  237GLY      N 3676   3.446   4.084   6.181
  237GLY      H 3677   3.431   4.148   6.105
  237GLY     CA 3678   3.362   4.087   6.302
  237GLY    HA2 3679   3.291   4.168   6.287
  237GLY    HA3 3680   3.316   3.991   6.322
  237GLY      C 3681   3.440   4.115   6.425
  237GLY      O 3682   3.385   4.118   6.534
  238GLY      N 3683   3.573   4.144   6.416
  238GLY      H 3684   3.607   4.173   6.326
  238GLY     CA 3685   3.655   4.187   6.523
  238GLY    HA2 3686   3.645   4.114   6.604
  238GLY    HA3 3687   3.756   4.203   6.486
  238GLY      C 3688   3.606   4.318   6.587
  238GLY      O 3689   3.629   4.346   6.708
  239GLU      N 3690   3.535   4.407   6.515
  239GLU      H 3691   3.527   4.392   6.415
  239GLU     CA 3692   3.482   4.536   6.558
  239GLU     HA 3693   3.476   4.528   6.666
  239GLU     CB 3694   3.583   4.656   6.539
  239GLU    HB2 3695   3.525   4.736   6.585
  239GLU    HB3 3696   3.679   4.638   6.588
  239GLU     CG 3697   3.608   4.697   6.396
  239GLU    HG2 3698   3.515   4.718   6.343
  239GLU    HG3 3699   3.667   4.788   6.404
  239GLU     CD 3700   3.694   4.599   6.318
  239GLU    OE1 3701   3.642   4.532   6.226
  239GLU    OE2 3702   3.818   4.593   6.349
  239GLU      C 3703   3.338   4.568   6.504
  239GLU      O 3704   3.287   4.507   6.413
  240PRO      N 3705   3.271   4.674   6.554
  240PRO     CD 3706   3.269   4.706   6.697
  240PRO    HD2 3707   3.355   4.772   6.710
  240PRO    HD3 3708   3.281   4.631   6.775
  240PRO     CG 3709   3.149   4.794   6.726
  240PRO    HG2 3710   3.174   4.879   6.789
  240PRO    HG3 3711   3.066   4.738   6.769
  240PRO     CB 3712   3.099   4.848   6.589
  240PRO    HB2 3713   3.152   4.940   6.562
  240PRO    HB3 3714   2.992   4.864   6.585
  240PRO     CA 3715   3.143   4.730   6.498
  240PRO     HA 3716   3.066   4.653   6.492
  240PRO      C 3717   3.148   4.777   6.350
  240PRO      O 3718   3.046   4.825   6.303
  241ILE      N 3719   3.267   4.783   6.295
  241ILE      H 3720   3.346   4.734   6.336
  241ILE     CA 3721   3.283   4.854   6.167
  241ILE     HA 3722   3.214   4.938   6.159
  241ILE     CB 3723   3.422   4.925   6.158
  241ILE     HB 3724   3.507   4.858   6.145
  241ILE    CG2 3725   3.417   5.025   6.042
  241ILE   HG21 3726   3.342   5.101   6.066
  241ILE   HG22 3727   3.513   5.069   6.015
  241ILE   HG23 3728   3.376   4.972   5.957
  241ILE    CG1 3729   3.451   5.006   6.286
  241ILE   HG12 3730   3.361   5.067   6.293
  241ILE   HG13 3731   3.455   4.941   6.374
  241ILE    CD1 3732   3.572   5.089   6.295
  241ILE   HD11 3733   3.572   5.178   6.232
  241ILE   HD12 3734   3.588   5.127   6.395
  241ILE   HD13 3735   3.665   5.034   6.276
  241ILE      C 3736   3.255   4.759   6.051
  241ILE      O 3737   3.354   4.710   5.992
  242LYS      N 3738   3.126   4.743   6.023
  242LYS      H 3739   3.066   4.787   6.091
  242LYS     CA 3740   3.079   4.664   5.908
  242LYS     HA 3741   3.135   4.571   5.919
  242LYS     CB 3742   2.922   4.638   5.927
  242LYS    HB2 3743   2.910   4.613   6.032
  242LYS    HB3 3744   2.869   4.733   5.919
  242LYS     CG 3745   2.873   4.515   5.846
  242LYS    HG2 3746   2.930   4.532   5.755
  242LYS    HG3 3747   2.908   4.424   5.893
  242LYS     CD 3748   2.721   4.507   5.835
  242LYS    HD2 3749   2.674   4.543   5.927
  242LYS    HD3 3750   2.695   4.568   5.748
  242LYS     CE 3751   2.665   4.365   5.813
  242LYS    HE2 3752   2.705   4.303   5.892
  242LYS    HE3 3753   2.556   4.357   5.812
  242LYS     NZ 3754   2.705   4.308   5.681
  242LYS    HZ1 3755   2.802   4.280   5.674
  242LYS    HZ2 3756   2.654   4.222   5.665
  242LYS    HZ3 3757   2.681   4.376   5.610
  242LYS      C 3758   3.121   4.734   5.778
  242LYS      O 3759   3.097   4.857   5.763
  243SER      N 3760   3.166   4.660   5.676
  243SER      H 3761   3.169   4.559   5.689
  243SER     CA 3762   3.219   4.707   5.549
  243SER     HA 3763   3.300   4.779   5.566
  243SER     CB 3764   3.277   4.590   5.468
  243SER    HB2 3765   3.303   4.623   5.368
  243SER    HB3 3766   3.368   4.565   5.524
  243SER     OG 3767   3.196   4.474   5.455
  243SER     HG 3768   3.239   4.416   5.391
  243SER      C 3769   3.118   4.785   5.465
  243SER      O 3770   3.166   4.860   5.375
  244SER      N 3771   2.986   4.789   5.488
  244SER      H 3772   2.946   4.728   5.559
  244SER     CA 3773   2.881   4.856   5.423
  244SER     HA 3774   2.879   4.817   5.322
  244SER     CB 3775   2.751   4.806   5.486
  244SER    HB2 3776   2.664   4.868   5.460
  244SER    HB3 3777   2.729   4.705   5.452
  244SER     OG 3778   2.761   4.802   5.628
  244SER     HG 3779   2.677   4.811   5.673
  244SER      C 3780   2.895   5.010   5.421
  244SER      O 3781   2.850   5.081   5.329
  245ASP      N 3782   2.946   5.062   5.530
  245ASP      H 3783   2.975   4.993   5.598
  245ASP     CA 3784   2.964   5.204   5.560
  245ASP     HA 3785   2.874   5.263   5.548
  245ASP     CB 3786   3.012   5.214   5.703
  245ASP    HB2 3787   2.949   5.153   5.767
  245ASP    HB3 3788   3.115   5.177   5.699
  245ASP     CG 3789   3.017   5.351   5.771
  245ASP    OD1 3790   2.904   5.407   5.790
  245ASP    OD2 3791   3.126   5.388   5.815
  245ASP      C 3792   3.081   5.257   5.469
  245ASP      O 3793   3.109   5.373   5.475
  246TYR      N 3794   3.134   5.175   5.383
  246TYR      H 3795   3.112   5.076   5.385
  246TYR     CA 3796   3.233   5.217   5.281
  246TYR     HA 3797   3.242   5.325   5.290
  246TYR     CB 3798   3.370   5.153   5.322
  246TYR    HB2 3799   3.349   5.046   5.331
  246TYR    HB3 3800   3.436   5.149   5.235
  246TYR     CG 3801   3.435   5.189   5.453
  246TYR    CD1 3802   3.405   5.124   5.577
  246TYR    HD1 3803   3.322   5.054   5.572
  246TYR    CE1 3804   3.485   5.159   5.692
  246TYR    HE1 3805   3.470   5.105   5.784
  246TYR     CZ 3806   3.571   5.270   5.685
  246TYR     OH 3807   3.619   5.320   5.799
  246TYR     HH 3808   3.694   5.379   5.783
  246TYR    CE2 3809   3.601   5.330   5.559
  246TYR    HE2 3810   3.677   5.406   5.548
  246TYR    CD2 3811   3.541   5.273   5.444
  246TYR    HD2 3812   3.567   5.314   5.347
  246TYR      C 3813   3.187   5.202   5.130
  246TYR      O 3814   3.260   5.250   5.042
  247PHE      N 3815   3.068   5.140   5.107
  247PHE      H 3816   3.002   5.138   5.183
  247PHE     CA 3817   3.019   5.120   4.964
  247PHE     HA 3818   3.084   5.054   4.907
  247PHE     CB 3819   2.881   5.049   4.967
  247PHE    HB2 3820   2.820   5.113   5.031
  247PHE    HB3 3821   2.844   5.065   4.866
  247PHE     CG 3822   2.859   4.905   5.019
  247PHE    CD1 3823   2.959   4.823   5.084
  247PHE    HD1 3824   3.049   4.872   5.120
  247PHE    CE1 3825   2.940   4.688   5.116
  247PHE    HE1 3826   3.014   4.641   5.178
  247PHE     CZ 3827   2.815   4.627   5.082
  247PHE     HZ 3828   2.801   4.529   5.124
  247PHE    CE2 3829   2.714   4.703   5.020
  247PHE    HE2 3830   2.624   4.659   4.981
  247PHE    CD2 3831   2.739   4.837   4.989
  247PHE    HD2 3832   2.656   4.885   4.940
  247PHE      C 3833   2.992   5.256   4.888
  247PHE      O 3834   2.993   5.258   4.765
  248GLY      N 3835   2.972   5.365   4.961
  248GLY      H 3836   2.990   5.368   5.060
  248GLY     CA 3837   2.932   5.496   4.908
  248GLY    HA2 3838   2.855   5.473   4.834
  248GLY    HA3 3839   2.895   5.564   4.984
  248GLY      C 3840   3.035   5.582   4.833
  248GLY      O 3841   3.009   5.679   4.766
  249ASN      N 3842   3.165   5.540   4.848
  249ASN      H 3843   3.183   5.460   4.906
  249ASN     CA 3844   3.287   5.602   4.785
  249ASN     HA 3845   3.248   5.692   4.737
  249ASN     CB 3846   3.401   5.602   4.889
  249ASN    HB2 3847   3.416   5.504   4.934
  249ASN    HB3 3848   3.490   5.631   4.832
  249ASN     CG 3849   3.387   5.702   4.999
  249ASN    OD1 3850   3.318   5.804   4.985
  249ASN    ND2 3851   3.433   5.665   5.117
  249ASN   HD21 3852   3.409   5.737   5.184
  249ASN   HD22 3853   3.505   5.595   5.123
  249ASN      C 3854   3.338   5.520   4.665
  249ASN      O 3855   3.442   5.553   4.610
  250GLY      N 3856   3.276   5.405   4.631
  250GLY      H 3857   3.198   5.372   4.685
  250GLY     CA 3858   3.317   5.322   4.528
  250GLY    HA2 3859   3.251   5.343   4.444
  250GLY    HA3 3860   3.418   5.344   4.494
  250GLY      C 3861   3.304   5.174   4.567
  250GLY      O 3862   3.200   5.123   4.605
  251ARG      N 3863   3.416   5.105   4.561
  251ARG      H 3864   3.499   5.150   4.525
  251ARG     CA 3865   3.420   4.965   4.598
  251ARG     HA 3866   3.318   4.932   4.616
  251ARG     CB 3867   3.465   4.865   4.484
  251ARG    HB2 3868   3.566   4.890   4.450
  251ARG    HB3 3869   3.480   4.761   4.512
  251ARG     CG 3870   3.388   4.882   4.362
  251ARG    HG2 3871   3.292   4.927   4.388
  251ARG    HG3 3872   3.447   4.944   4.296
  251ARG     CD 3873   3.365   4.745   4.288
  251ARG    HD2 3874   3.465   4.704   4.274
  251ARG    HD3 3875   3.309   4.684   4.358
  251ARG     NE 3876   3.300   4.752   4.155
  251ARG     HE 3877   3.274   4.846   4.127
  251ARG     CZ 3878   3.251   4.662   4.074
  251ARG    NH1 3879   3.273   4.536   4.102
  251ARG   HH11 3880   3.290   4.515   4.199
  251ARG   HH12 3881   3.221   4.463   4.056
  251ARG    NH2 3882   3.198   4.687   3.957
  251ARG   HH21 3883   3.192   4.782   3.924
  251ARG   HH22 3884   3.197   4.609   3.892
  251ARG      C 3885   3.497   4.934   4.733
  251ARG      O 3886   3.575   5.015   4.783
  252VAL      N 3887   3.467   4.822   4.793
  252VAL      H 3888   3.389   4.767   4.760
  252VAL     CA 3889   3.532   4.774   4.911
  252VAL     HA 3890   3.628   4.826   4.918
  252VAL     CB 3891   3.457   4.820   5.036
  252VAL     HB 3892   3.442   4.927   5.025
  252VAL    CG1 3893   3.312   4.762   5.036
  252VAL   HG11 3894   3.259   4.788   4.944
  252VAL   HG12 3895   3.312   4.655   5.056
  252VAL   HG13 3896   3.258   4.802   5.122
  252VAL    CG2 3897   3.522   4.786   5.171
  252VAL   HG21 3898   3.451   4.835   5.237
  252VAL   HG22 3899   3.523   4.683   5.205
  252VAL   HG23 3900   3.617   4.839   5.183
  252VAL      C 3901   3.580   4.631   4.906
  252VAL      O 3902   3.534   4.553   4.818
  253THR      N 3903   3.680   4.598   4.989
  253THR      H 3904   3.726   4.675   5.037
  253THR     CA 3905   3.744   4.470   4.983
  253THR     HA 3906   3.740   4.430   4.882
  253THR     CB 3907   3.889   4.474   5.029
  253THR     HB 3908   3.929   4.373   5.034
  253THR    CG2 3909   3.986   4.561   4.948
  253THR   HG21 3910   4.090   4.557   4.981
  253THR   HG22 3911   3.978   4.536   4.843
  253THR   HG23 3912   3.958   4.666   4.956
  253THR    OG1 3913   3.909   4.532   5.154
  253THR    HG1 3914   3.843   4.498   5.215
  253THR      C 3915   3.675   4.361   5.070
  253THR      O 3916   3.597   4.381   5.160
  254GLU      N 3917   3.706   4.231   5.050
  254GLU      H 3918   3.781   4.206   4.987
  254GLU     CA 3919   3.638   4.117   5.123
  254GLU     HA 3920   3.598   4.160   5.215
  254GLU     CB 3921   3.513   4.084   5.035
  254GLU    HB2 3922   3.451   4.172   5.019
  254GLU    HB3 3923   3.552   4.058   4.937
  254GLU     CG 3924   3.416   3.976   5.088
  254GLU    HG2 3925   3.332   3.957   5.021
  254GLU    HG3 3926   3.472   3.884   5.107
  254GLU     CD 3927   3.341   4.033   5.211
  254GLU    OE1 3928   3.406   4.078   5.307
  254GLU    OE2 3929   3.218   4.054   5.203
  254GLU      C 3930   3.732   3.997   5.157
  254GLU      O 3931   3.751   3.902   5.079
  255PHE      N 3932   3.807   4.011   5.266
  255PHE      H 3933   3.801   4.090   5.329
  255PHE     CA 3934   3.918   3.922   5.303
  255PHE     HA 3935   3.969   3.905   5.208
  255PHE     CB 3936   4.011   3.985   5.407
  255PHE    HB2 3937   3.943   4.037   5.475
  255PHE    HB3 3938   4.057   3.902   5.460
  255PHE     CG 3939   4.104   4.090   5.343
  255PHE    CD1 3940   4.058   4.202   5.277
  255PHE    HD1 3941   3.953   4.225   5.272
  255PHE    CE1 3942   4.151   4.292   5.223
  255PHE    HE1 3943   4.115   4.383   5.178
  255PHE     CZ 3944   4.289   4.267   5.232
  255PHE     HZ 3945   4.360   4.333   5.184
  255PHE    CE2 3946   4.334   4.147   5.294
  255PHE    HE2 3947   4.440   4.128   5.307
  255PHE    CD2 3948   4.242   4.055   5.337
  255PHE    HD2 3949   4.272   3.960   5.378
  255PHE      C 3950   3.862   3.780   5.340
  255PHE      O 3951   3.916   3.678   5.305
  256LYS      N 3952   3.737   3.773   5.381
  256LYS      H 3953   3.689   3.856   5.412
  256LYS     CA 3954   3.669   3.640   5.397
  256LYS     HA 3955   3.736   3.581   5.461
  256LYS     CB 3956   3.535   3.651   5.475
  256LYS    HB2 3957   3.497   3.550   5.492
  256LYS    HB3 3958   3.571   3.693   5.569
  256LYS     CG 3959   3.440   3.756   5.415
  256LYS    HG2 3960   3.481   3.856   5.413
  256LYS    HG3 3961   3.404   3.730   5.316
  256LYS     CD 3962   3.316   3.757   5.502
  256LYS    HD2 3963   3.223   3.772   5.448
  256LYS    HD3 3964   3.306   3.663   5.557
  256LYS     CE 3965   3.314   3.874   5.601
  256LYS    HE2 3966   3.233   3.846   5.668
  256LYS    HE3 3967   3.409   3.880   5.654
  256LYS     NZ 3968   3.284   4.008   5.548
  256LYS    HZ1 3969   3.296   4.081   5.617
  256LYS    HZ2 3970   3.340   4.039   5.469
  256LYS    HZ3 3971   3.191   4.012   5.509
  256LYS      C 3972   3.653   3.561   5.272
  256LYS      O 3973   3.644   3.439   5.277
  257TYR      N 3974   3.656   3.627   5.154
  257TYR      H 3975   3.653   3.727   5.164
  257TYR     CA 3976   3.651   3.561   5.020
  257TYR     HA 3977   3.559   3.503   5.017
  257TYR     CB 3978   3.643   3.668   4.909
  257TYR    HB2 3979   3.559   3.732   4.934
  257TYR    HB3 3980   3.734   3.728   4.907
  257TYR     CG 3981   3.620   3.611   4.769
  257TYR    CD1 3982   3.729   3.568   4.696
  257TYR    HD1 3983   3.830   3.593   4.726
  257TYR    CE1 3984   3.716   3.498   4.574
  257TYR    HE1 3985   3.805   3.460   4.527
  257TYR     CZ 3986   3.583   3.488   4.524
  257TYR     OH 3987   3.560   3.416   4.408
  257TYR     HH 3988   3.472   3.426   4.372
  257TYR    CE2 3989   3.476   3.536   4.597
  257TYR    HE2 3990   3.374   3.528   4.563
  257TYR    CD2 3991   3.494   3.596   4.718
  257TYR    HD2 3992   3.409   3.637   4.771
  257TYR      C 3993   3.778   3.464   5.002
  257TYR      O 3994   3.757   3.344   5.007
  258GLY      N 3995   3.899   3.523   5.006
  258GLY      H 3996   3.907   3.622   5.023
  258GLY     CA 3997   4.028   3.449   4.994
  258GLY    HA2 3998   4.029   3.392   4.901
  258GLY    HA3 3999   4.117   3.511   4.990
  258GLY      C 4000   4.058   3.357   5.116
  258GLY      O 4001   4.129   3.258   5.104
  259ALA      N 4002   4.006   3.392   5.237
  259ALA      H 4003   3.979   3.488   5.251
  259ALA     CA 4004   4.027   3.306   5.355
  259ALA     HA 4005   4.126   3.260   5.345
  259ALA     CB 4006   4.016   3.394   5.483
  259ALA    HB1 4007   4.039   3.342   5.575
  259ALA    HB2 4008   4.103   3.459   5.471
  259ALA    HB3 4009   3.924   3.451   5.494
  259ALA      C 4010   3.936   3.185   5.366
  259ALA      O 4011   3.993   3.079   5.384
  260LYS      N 4012   3.807   3.191   5.321
  260LYS      H 4013   3.774   3.284   5.299
  260LYS     CA 4014   3.720   3.077   5.308
  260LYS     HA 4015   3.750   3.014   5.392
  260LYS     CB 4016   3.571   3.116   5.332
  260LYS    HB2 4017   3.537   3.207   5.282
  260LYS    HB3 4018   3.508   3.032   5.301
  260LYS     CG 4019   3.532   3.119   5.474
  260LYS    HG2 4020   3.586   3.047   5.535
  260LYS    HG3 4021   3.577   3.213   5.505
  260LYS     CD 4022   3.380   3.110   5.496
  260LYS    HD2 4023   3.322   3.171   5.426
  260LYS    HD3 4024   3.365   3.003   5.476
  260LYS     CE 4025   3.328   3.124   5.643
  260LYS    HE2 4026   3.407   3.076   5.700
  260LYS    HE3 4027   3.322   3.232   5.662
  260LYS     NZ 4028   3.192   3.067   5.669
  260LYS    HZ1 4029   3.192   2.967   5.656
  260LYS    HZ2 4030   3.181   3.078   5.769
  260LYS    HZ3 4031   3.121   3.118   5.619
  260LYS      C 4032   3.747   2.988   5.186
  260LYS      O 4033   3.764   2.861   5.202
  261LEU      N 4034   3.769   3.037   5.063
  261LEU      H 4035   3.769   3.137   5.046
  261LEU     CA 4036   3.812   2.956   4.948
  261LEU     HA 4037   3.737   2.879   4.928
  261LEU     CB 4038   3.830   3.035   4.817
  261LEU    HB2 4039   3.743   3.100   4.803
  261LEU    HB3 4040   3.908   3.109   4.831
  261LEU     CG 4041   3.852   2.949   4.688
  261LEU     HG 4042   3.939   2.886   4.707
  261LEU    CD1 4043   3.741   2.850   4.663
  261LEU   HD11 4044   3.769   2.802   4.570
  261LEU   HD12 4045   3.735   2.778   4.745
  261LEU   HD13 4046   3.643   2.898   4.656
  261LEU    CD2 4047   3.862   3.056   4.579
  261LEU   HD21 4048   3.778   3.126   4.585
  261LEU   HD22 4049   3.961   3.103   4.580
  261LEU   HD23 4050   3.849   3.007   4.483
  261LEU      C 4051   3.953   2.898   4.981
  261LEU      O 4052   3.981   2.783   4.948
  262GLY      N 4053   4.040   2.978   5.055
  262GLY      H 4054   4.022   3.070   5.093
  262GLY     CA 4055   4.161   2.917   5.112
  262GLY    HA2 4056   4.233   2.901   5.032
  262GLY    HA3 4057   4.206   2.990   5.180
  262GLY      C 4058   4.147   2.793   5.192
  262GLY      O 4059   4.214   2.697   5.181
  263THR      N 4060   4.052   2.797   5.285
  263THR      H 4061   3.997   2.881   5.285
  263THR     CA 4062   4.015   2.697   5.386
  263THR     HA 4063   4.104   2.658   5.435
  263THR     CB 4064   3.919   2.748   5.490
  263THR     HB 4065   3.823   2.770   5.442
  263THR    CG2 4066   3.897   2.646   5.599
  263THR   HG21 4067   3.886   2.547   5.554
  263THR   HG22 4068   3.988   2.635   5.659
  263THR   HG23 4069   3.818   2.667   5.671
  263THR    OG1 4070   3.968   2.869   5.544
  263THR    HG1 4071   3.992   2.928   5.472
  263THR      C 4072   3.957   2.569   5.317
  263THR      O 4073   3.987   2.454   5.359
  264VAL      N 4074   3.875   2.595   5.213
  264VAL      H 4075   3.872   2.689   5.176
  264VAL     CA 4076   3.807   2.491   5.135
  264VAL     HA 4077   3.754   2.427   5.206
  264VAL     CB 4078   3.698   2.548   5.043
  264VAL     HB 4079   3.747   2.611   4.970
  264VAL    CG1 4080   3.639   2.437   4.962
  264VAL   HG11 4081   3.592   2.361   5.025
  264VAL   HG12 4082   3.559   2.471   4.896
  264VAL   HG13 4083   3.712   2.401   4.890
  264VAL    CG2 4084   3.572   2.616   5.113
  264VAL   HG21 4085   3.524   2.681   5.040
  264VAL   HG22 4086   3.503   2.538   5.145
  264VAL   HG23 4087   3.613   2.666   5.201
  264VAL      C 4088   3.908   2.396   5.067
  264VAL      O 4089   3.903   2.275   5.074
  265ILE      N 4090   4.001   2.454   4.991
  265ILE      H 4091   4.019   2.553   5.007
  265ILE     CA 4092   4.091   2.385   4.896
  265ILE     HA 4093   4.047   2.289   4.869
  265ILE     CB 4094   4.129   2.472   4.775
  265ILE     HB 4095   4.153   2.574   4.806
  265ILE    CG2 4096   4.251   2.414   4.703
  265ILE   HG21 4097   4.346   2.426   4.755
  265ILE   HG22 4098   4.233   2.307   4.688
  265ILE   HG23 4099   4.261   2.468   4.609
  265ILE    CG1 4100   4.000   2.469   4.683
  265ILE   HG12 4101   4.008   2.369   4.641
  265ILE   HG13 4102   3.907   2.477   4.740
  265ILE    CD1 4103   3.993   2.576   4.570
  265ILE   HD11 4104   3.897   2.566   4.518
  265ILE   HD12 4105   3.994   2.674   4.616
  265ILE   HD13 4106   4.068   2.555   4.493
  265ILE      C 4107   4.215   2.332   4.979
  265ILE      O 4108   4.269   2.231   4.936
  266ARG      N 4109   4.242   2.384   5.098
  266ARG      H 4110   4.186   2.461   5.129
  266ARG     CA 4111   4.329   2.324   5.199
  266ARG     HA 4112   4.422   2.285   5.158
  266ARG     CB 4113   4.376   2.430   5.303
  266ARG    HB2 4114   4.297   2.493   5.343
  266ARG    HB3 4115   4.431   2.378   5.382
  266ARG     CG 4116   4.485   2.523   5.249
  266ARG    HG2 4117   4.548   2.464   5.182
  266ARG    HG3 4118   4.442   2.605   5.191
  266ARG     CD 4119   4.565   2.590   5.361
  266ARG    HD2 4120   4.491   2.636   5.427
  266ARG    HD3 4121   4.614   2.508   5.413
  266ARG     NE 4122   4.656   2.703   5.317
  266ARG     HE 4123   4.607   2.789   5.299
  266ARG     CZ 4124   4.785   2.686   5.284
  266ARG    NH1 4125   4.844   2.574   5.271
  266ARG   HH11 4126   4.803   2.491   5.312
  266ARG   HH12 4127   4.930   2.570   5.219
  266ARG    NH2 4128   4.850   2.797   5.258
  266ARG   HH21 4129   4.810   2.882   5.295
  266ARG   HH22 4130   4.947   2.799   5.229
  266ARG      C 4131   4.262   2.202   5.271
  266ARG      O 4132   4.331   2.120   5.337
  267LYS      N 4133   4.129   2.191   5.259
  267LYS      H 4134   4.086   2.249   5.187
  267LYS     CA 4135   4.035   2.094   5.327
  267LYS     HA 4136   3.929   2.116   5.314
  267LYS     CB 4137   4.059   1.951   5.271
  267LYS    HB2 4138   4.163   1.923   5.284
  267LYS    HB3 4139   3.998   1.887   5.334
  267LYS     CG 4140   4.020   1.940   5.126
  267LYS    HG2 4141   3.921   1.986   5.120
  267LYS    HG3 4142   4.091   1.996   5.065
  267LYS     CD 4143   4.019   1.791   5.074
  267LYS    HD2 4144   3.957   1.740   5.147
  267LYS    HD3 4145   3.965   1.786   4.979
  267LYS     CE 4146   4.160   1.732   5.053
  267LYS    HE2 4147   4.218   1.813   5.009
  267LYS    HE3 4148   4.199   1.701   5.150
  267LYS     NZ 4149   4.156   1.614   4.962
  267LYS    HZ1 4150   4.086   1.547   4.991
  267LYS    HZ2 4151   4.126   1.644   4.870
  267LYS    HZ3 4152   4.246   1.569   4.963
  267LYS      C 4153   4.057   2.109   5.480
  267LYS      O 4154   4.099   2.014   5.542
  268TRP      N 4155   4.043   2.229   5.537
  268TRP      H 4156   4.026   2.307   5.475
  268TRP     CA 4157   4.066   2.267   5.675
  268TRP     HA 4158   4.119   2.189   5.731
  268TRP     CB 4159   4.156   2.388   5.687
  268TRP    HB2 4160   4.126   2.466   5.618
  268TRP    HB3 4161   4.134   2.434   5.784
  268TRP     CG 4162   4.304   2.357   5.694
  268TRP    CD1 4163   4.355   2.241   5.653
  268TRP    HD1 4164   4.302   2.150   5.632
  268TRP    NE1 4165   4.490   2.253   5.649
  268TRP    HE1 4166   4.537   2.184   5.592
  268TRP    CE2 4167   4.539   2.367   5.699
  268TRP    CZ2 4168   4.665   2.429   5.689
  268TRP    HZ2 4169   4.752   2.375   5.655
  268TRP    CH2 4170   4.674   2.565   5.722
  268TRP    HH2 4171   4.768   2.617   5.711
  268TRP    CZ3 4172   4.562   2.638   5.764
  268TRP    HZ3 4173   4.573   2.744   5.781
  268TRP    CE3 4174   4.436   2.577   5.757
  268TRP    HE3 4175   4.345   2.632   5.774
  268TRP    CD2 4176   4.420   2.442   5.727
  268TRP      C 4177   3.929   2.298   5.743
  268TRP      O 4178   3.832   2.327   5.673
  269ASN      N 4179   3.921   2.296   5.875
  269ASN      H 4180   4.006   2.295   5.930
  269ASN     CA 4181   3.797   2.314   5.954
  269ASN     HA 4182   3.822   2.276   6.053
  269ASN     CB 4183   3.762   2.458   5.965
  269ASN    HB2 4184   3.850   2.522   5.967
  269ASN    HB3 4185   3.700   2.470   5.876
  269ASN     CG 4186   3.674   2.497   6.078
  269ASN    OD1 4187   3.689   2.450   6.188
  269ASN    ND2 4188   3.594   2.601   6.061
  269ASN   HD21 4189   3.538   2.628   6.141
  269ASN   HD22 4190   3.586   2.637   5.967
  269ASN      C 4191   3.674   2.233   5.913
  269ASN      O 4192   3.557   2.269   5.944
  270GLY      N 4193   3.703   2.117   5.844
  270GLY      H 4194   3.800   2.092   5.828
  270GLY     CA 4195   3.592   2.037   5.798
  270GLY    HA2 4196   3.638   1.947   5.759
  270GLY    HA3 4197   3.522   2.017   5.879
  270GLY      C 4198   3.516   2.083   5.674
  270GLY      O 4199   3.408   2.030   5.642
  271GLU      N 4200   3.561   2.191   5.603
  271GLU      H 4201   3.653   2.223   5.629
  271GLU     CA 4202   3.497   2.237   5.481
  271GLU     HA 4203   3.392   2.260   5.497
  271GLU     CB 4204   3.557   2.374   5.434
  271GLU    HB2 4205   3.661   2.353   5.408
  271GLU    HB3 4206   3.505   2.416   5.347
  271GLU     CG 4207   3.559   2.487   5.532
  271GLU    HG2 4208   3.635   2.464   5.608
  271GLU    HG3 4209   3.603   2.572   5.481
  271GLU     CD 4210   3.431   2.519   5.601
  271GLU    OE1 4211   3.325   2.471   5.553
  271GLU    OE2 4212   3.416   2.594   5.697
  271GLU      C 4213   3.512   2.142   5.361
  271GLU      O 4214   3.617   2.080   5.354
  272LYS      N 4215   3.417   2.139   5.262
  272LYS      H 4216   3.339   2.204   5.270
  272LYS     CA 4217   3.435   2.069   5.131
  272LYS     HA 4218   3.539   2.069   5.099
  272LYS     CB 4219   3.398   1.925   5.147
  272LYS    HB2 4220   3.423   1.856   5.066
  272LYS    HB3 4221   3.464   1.894   5.229
  272LYS     CG 4222   3.255   1.906   5.199
  272LYS    HG2 4223   3.240   1.959   5.293
  272LYS    HG3 4224   3.191   1.946   5.120
  272LYS     CD 4225   3.215   1.764   5.239
  272LYS    HD2 4226   3.247   1.695   5.161
  272LYS    HD3 4227   3.277   1.748   5.327
  272LYS     CE 4228   3.076   1.745   5.294
  272LYS    HE2 4229   3.061   1.811   5.379
  272LYS    HE3 4230   2.996   1.770   5.224
  272LYS     NZ 4231   3.052   1.611   5.331
  272LYS    HZ1 4232   2.953   1.608   5.351
  272LYS    HZ2 4233   3.084   1.543   5.264
  272LYS    HZ3 4234   3.105   1.573   5.408
  272LYS      C 4235   3.362   2.150   5.018
  272LYS      O 4236   3.270   2.229   5.037
  273MET      N 4237   3.418   2.135   4.893
  273MET      H 4238   3.488   2.062   4.889
  273MET     CA 4239   3.392   2.218   4.776
  273MET     HA 4240   3.407   2.319   4.815
  273MET     CB 4241   3.502   2.189   4.671
  273MET    HB2 4242   3.596   2.191   4.725
  273MET    HB3 4243   3.480   2.091   4.628
  273MET     CG 4244   3.495   2.293   4.558
  273MET    HG2 4245   3.394   2.311   4.519
  273MET    HG3 4246   3.518   2.387   4.608
  273MET     SD 4247   3.606   2.265   4.411
  273MET     CE 4248   3.761   2.285   4.506
  273MET    HE1 4249   3.739   2.358   4.583
  273MET    HE2 4250   3.789   2.185   4.542
  273MET    HE3 4251   3.846   2.316   4.445
  273MET      C 4252   3.248   2.209   4.728
  273MET      O 4253   3.192   2.296   4.663
  274SER      N 4254   3.178   2.100   4.763
  274SER      H 4255   3.217   2.030   4.825
  274SER     CA 4256   3.042   2.061   4.727
  274SER     HA 4257   3.034   2.041   4.620
  274SER     CB 4258   2.998   1.929   4.791
  274SER    HB2 4259   2.895   1.898   4.772
  274SER    HB3 4260   3.059   1.852   4.744
  274SER     OG 4261   3.031   1.942   4.930
  274SER     HG 4262   2.989   1.869   4.976
  274SER      C 4263   2.939   2.172   4.773
  274SER      O 4264   2.837   2.194   4.716
  275TYR      N 4265   2.983   2.254   4.875
  275TYR      H 4266   3.067   2.227   4.923
  275TYR     CA 4267   2.909   2.366   4.927
  275TYR     HA 4268   2.802   2.346   4.933
  275TYR     CB 4269   2.952   2.386   5.067
  275TYR    HB2 4270   3.060   2.387   5.083
  275TYR    HB3 4271   2.913   2.481   5.102
  275TYR     CG 4272   2.883   2.288   5.163
  275TYR    CD1 4273   2.957   2.176   5.208
  275TYR    HD1 4274   3.050   2.139   5.167
  275TYR    CE1 4275   2.905   2.093   5.308
  275TYR    HE1 4276   2.956   2.007   5.348
  275TYR     CZ 4277   2.776   2.112   5.357
  275TYR     OH 4278   2.726   2.025   5.450
  275TYR     HH 4279   2.635   2.039   5.479
  275TYR    CE2 4280   2.708   2.223   5.317
  275TYR    HE2 4281   2.616   2.244   5.369
  275TYR    CD2 4282   2.753   2.315   5.222
  275TYR    HD2 4283   2.685   2.392   5.189
  275TYR      C 4284   2.908   2.490   4.841
  275TYR      O 4285   2.823   2.577   4.857
  276LEU      N 4286   2.996   2.500   4.736
  276LEU      H 4287   3.049   2.415   4.722
  276LEU     CA 4288   3.021   2.619   4.660
  276LEU     HA 4289   3.011   2.707   4.723
  276LEU     CB 4290   3.161   2.623   4.601
  276LEU    HB2 4291   3.197   2.522   4.582
  276LEU    HB3 4292   3.147   2.690   4.516
  276LEU     CG 4293   3.258   2.693   4.692
  276LEU     HG 4294   3.225   2.795   4.714
  276LEU    CD1 4295   3.287   2.614   4.818
  276LEU   HD11 4296   3.366   2.660   4.878
  276LEU   HD12 4297   3.198   2.602   4.879
  276LEU   HD13 4298   3.314   2.515   4.783
  276LEU    CD2 4299   3.394   2.710   4.626
  276LEU   HD21 4300   3.428   2.610   4.598
  276LEU   HD22 4301   3.384   2.769   4.535
  276LEU   HD23 4302   3.464   2.749   4.699
  276LEU      C 4303   2.914   2.636   4.550
  276LEU      O 4304   2.913   2.736   4.469
  277LYS      N 4305   2.809   2.554   4.554
  277LYS      H 4306   2.815   2.463   4.597
  277LYS     CA 4307   2.691   2.565   4.474
  277LYS     HA 4308   2.727   2.563   4.371
  277LYS     CB 4309   2.595   2.443   4.489
  277LYS    HB2 4310   2.658   2.355   4.480
  277LYS    HB3 4311   2.561   2.436   4.592
  277LYS     CG 4312   2.482   2.429   4.388
  277LYS    HG2 4313   2.408   2.507   4.403
  277LYS    HG3 4314   2.521   2.452   4.289
  277LYS     CD 4315   2.420   2.286   4.401
  277LYS    HD2 4316   2.496   2.211   4.423
  277LYS    HD3 4317   2.350   2.286   4.484
  277LYS     CE 4318   2.346   2.250   4.273
  277LYS    HE2 4319   2.277   2.329   4.246
  277LYS    HE3 4320   2.412   2.248   4.187
  277LYS     NZ 4321   2.271   2.119   4.296
  277LYS    HZ1 4322   2.173   2.136   4.317
  277LYS    HZ2 4323   2.274   2.056   4.217
  277LYS    HZ3 4324   2.311   2.064   4.370
  277LYS      C 4325   2.623   2.702   4.480
  277LYS      O 4326   2.570   2.748   4.382
  278ASN      N 4327   2.641   2.771   4.589
  278ASN      H 4328   2.700   2.734   4.662
  278ASN     CA 4329   2.588   2.913   4.616
  278ASN     HA 4330   2.542   2.951   4.526
  278ASN     CB 4331   2.475   2.906   4.723
  278ASN    HB2 4332   2.414   2.996   4.716
  278ASN    HB3 4333   2.415   2.816   4.715
  278ASN     CG 4334   2.533   2.904   4.866
  278ASN    OD1 4335   2.632   2.843   4.891
  278ASN    ND2 4336   2.483   2.973   4.955
  278ASN   HD21 4337   2.532   2.975   5.043
  278ASN   HD22 4338   2.404   3.033   4.935
  278ASN      C 4339   2.699   3.015   4.654
  278ASN      O 4340   2.683   3.113   4.734
  279TRP      N 4341   2.821   2.994   4.598
  279TRP      H 4342   2.845   2.907   4.552
  279TRP     CA 4343   2.939   3.079   4.628
  279TRP     HA 4344   2.963   3.079   4.734
  279TRP     CB 4345   3.059   3.038   4.545
  279TRP    HB2 4346   3.069   2.929   4.550
  279TRP    HB3 4347   3.034   3.033   4.439
  279TRP     CG 4348   3.195   3.088   4.564
  279TRP    CD1 4349   3.258   3.163   4.472
  279TRP    HD1 4350   3.226   3.192   4.373
  279TRP    NE1 4351   3.381   3.192   4.519
  279TRP    HE1 4352   3.448   3.244   4.464
  279TRP    CE2 4353   3.396   3.164   4.650
  279TRP    CZ2 4354   3.497   3.179   4.738
  279TRP    HZ2 4355   3.595   3.219   4.713
  279TRP    CH2 4356   3.472   3.150   4.872
  279TRP    HH2 4357   3.541   3.163   4.954
  279TRP    CZ3 4358   3.347   3.098   4.918
  279TRP    HZ3 4359   3.337   3.075   5.023
  279TRP    CE3 4360   3.243   3.079   4.823
  279TRP    HE3 4361   3.152   3.029   4.852
  279TRP    CD2 4362   3.266   3.109   4.690
  279TRP      C 4363   2.910   3.233   4.593
  279TRP      O 4364   2.815   3.259   4.517
  280GLY      N 4365   2.987   3.329   4.647
  280GLY      H 4366   3.053   3.290   4.712
  280GLY     CA 4367   2.971   3.476   4.629
  280GLY    HA2 4368   3.069   3.522   4.641
  280GLY    HA3 4369   2.930   3.500   4.531
  280GLY      C 4370   2.884   3.548   4.734
  280GLY      O 4371   2.900   3.528   4.856
  281GLU      N 4372   2.796   3.638   4.697
  281GLU      H 4373   2.805   3.676   4.604
  281GLU     CA 4374   2.710   3.706   4.797
  281GLU     HA 4375   2.773   3.772   4.857
  281GLU     CB 4376   2.612   3.789   4.703
  281GLU    HB2 4377   2.671   3.829   4.621
  281GLU    HB3 4378   2.533   3.733   4.653
  281GLU     CG 4379   2.548   3.900   4.782
  281GLU    HG2 4380   2.521   3.862   4.880
  281GLU    HG3 4381   2.611   3.988   4.789
  281GLU     CD 4382   2.426   3.954   4.708
  281GLU    OE1 4383   2.327   3.990   4.776
  281GLU    OE2 4384   2.440   3.983   4.590
  281GLU      C 4385   2.641   3.614   4.892
  281GLU      O 4386   2.611   3.661   4.999
  282GLY      N 4387   2.617   3.487   4.850
  282GLY      H 4388   2.660   3.462   4.762
  282GLY     CA 4389   2.554   3.377   4.922
  282GLY    HA2 4390   2.447   3.396   4.925
  282GLY    HA3 4391   2.548   3.294   4.852
  282GLY      C 4392   2.624   3.336   5.058
  282GLY      O 4393   2.576   3.267   5.142
  283TRP      N 4394   2.753   3.369   5.072
  283TRP      H 4395   2.790   3.430   5.001
  283TRP     CA 4396   2.844   3.334   5.185
  283TRP     HA 4397   2.791   3.260   5.245
  283TRP     CB 4398   2.966   3.264   5.138
  283TRP    HB2 4399   3.012   3.322   5.058
  283TRP    HB3 4400   3.038   3.256   5.219
  283TRP     CG 4401   2.942   3.127   5.088
  283TRP    CD1 4402   2.859   3.091   4.990
  283TRP    HD1 4403   2.798   3.161   4.934
  283TRP    NE1 4404   2.869   2.955   4.982
  283TRP    HE1 4405   2.790   2.904   4.943
  283TRP    CE2 4406   2.966   2.903   5.063
  283TRP    CZ2 4407   3.012   2.776   5.083
  283TRP    HZ2 4408   2.955   2.700   5.032
  283TRP    CH2 4409   3.136   2.759   5.157
  283TRP    HH2 4410   3.174   2.658   5.165
  283TRP    CZ3 4411   3.194   2.857   5.233
  283TRP    HZ3 4412   3.277   2.831   5.297
  283TRP    CE3 4413   3.147   2.989   5.212
  283TRP    HE3 4414   3.184   3.076   5.265
  283TRP    CD2 4415   3.023   3.011   5.134
  283TRP      C 4416   2.855   3.452   5.287
  283TRP      O 4417   2.955   3.460   5.361
  284GLY      N 4418   2.759   3.543   5.276
  284GLY      H 4419   2.694   3.527   5.201
  284GLY     CA 4420   2.747   3.669   5.341
  284GLY    HA2 4421   2.644   3.703   5.350
  284GLY    HA3 4422   2.762   3.659   5.448
  284GLY      C 4423   2.837   3.772   5.277
  284GLY      O 4424   2.880   3.871   5.341
  285PHE      N 4425   2.888   3.752   5.151
  285PHE      H 4426   2.864   3.672   5.095
  285PHE     CA 4427   2.988   3.848   5.096
  285PHE     HA 4428   3.058   3.877   5.174
  285PHE     CB 4429   3.067   3.778   4.990
  285PHE    HB2 4430   2.998   3.761   4.908
  285PHE    HB3 4431   3.144   3.846   4.953
  285PHE     CG 4432   3.141   3.651   5.021
  285PHE    CD1 4433   3.203   3.596   4.903
  285PHE    HD1 4434   3.186   3.640   4.806
  285PHE    CE1 4435   3.270   3.476   4.912
  285PHE    HE1 4436   3.313   3.428   4.825
  285PHE     CZ 4437   3.298   3.419   5.037
  285PHE     HZ 4438   3.361   3.332   5.037
  285PHE    CE2 4439   3.235   3.471   5.150
  285PHE    HE2 4440   3.254   3.428   5.247
  285PHE    CD2 4441   3.155   3.591   5.147
  285PHE    HD2 4442   3.106   3.635   5.232
  285PHE      C 4443   2.920   3.970   5.041
  285PHE      O 4444   2.803   3.963   5.008
  286VAL      N 4445   2.985   4.086   5.033
  286VAL      H 4446   3.073   4.087   5.083
  286VAL     CA 4447   2.935   4.222   4.985
  286VAL     HA 4448   2.836   4.237   5.029
  286VAL     CB 4449   3.020   4.345   5.023
  286VAL     HB 4450   2.976   4.434   4.977
  286VAL    CG1 4451   3.028   4.366   5.175
  286VAL   HG11 4452   2.937   4.412   5.214
  286VAL   HG12 4453   3.050   4.273   5.227
  286VAL   HG13 4454   3.113   4.428   5.202
  286VAL    CG2 4455   3.161   4.344   4.968
  286VAL   HG21 4456   3.164   4.363   4.861
  286VAL   HG22 4457   3.214   4.431   5.006
  286VAL   HG23 4458   3.219   4.252   4.974
  286VAL      C 4459   2.898   4.219   4.833
  286VAL      O 4460   2.972   4.150   4.760
  287PRO      N 4461   2.805   4.298   4.782
  287PRO     CD 4462   2.756   4.422   4.837
  287PRO    HD2 4463   2.839   4.492   4.844
  287PRO    HD3 4464   2.712   4.397   4.933
  287PRO     CG 4465   2.660   4.477   4.730
  287PRO    HG2 4466   2.717   4.532   4.656
  287PRO    HG3 4467   2.576   4.536   4.768
  287PRO     CB 4468   2.619   4.355   4.659
  287PRO    HB2 4469   2.598   4.371   4.553
  287PRO    HB3 4470   2.532   4.309   4.705
  287PRO     CA 4471   2.743   4.272   4.652
  287PRO     HA 4472   2.714   4.167   4.656
  287PRO      C 4473   2.833   4.308   4.532
  287PRO      O 4474   2.926   4.388   4.551
  288SER      N 4475   2.806   4.237   4.424
  288SER      H 4476   2.726   4.178   4.439
  288SER     CA 4477   2.879   4.245   4.291
  288SER     HA 4478   2.973   4.189   4.290
  288SER     CB 4479   2.805   4.180   4.173
  288SER    HB2 4480   2.702   4.217   4.175
  288SER    HB3 4481   2.851   4.216   4.081
  288SER     OG 4482   2.802   4.042   4.192
  288SER     HG 4483   2.759   4.025   4.276
  288SER      C 4484   2.919   4.394   4.252
  288SER      O 4485   3.036   4.426   4.233
  289ASP      N 4486   2.822   4.486   4.252
  289ASP      H 4487   2.726   4.456   4.248
  289ASP     CA 4488   2.849   4.626   4.214
  289ASP     HA 4489   2.881   4.619   4.110
  289ASP     CB 4490   2.716   4.700   4.211
  289ASP    HB2 4491   2.647   4.638   4.153
  289ASP    HB3 4492   2.688   4.703   4.316
  289ASP     CG 4493   2.733   4.841   4.145
  289ASP    OD1 4494   2.751   4.842   4.022
  289ASP    OD2 4495   2.742   4.941   4.216
  289ASP      C 4496   2.958   4.698   4.298
  289ASP      O 4497   3.024   4.785   4.254
  290ARG      N 4498   2.969   4.656   4.429
  290ARG      H 4499   2.914   4.573   4.445
  290ARG     CA 4500   3.065   4.724   4.522
  290ARG     HA 4501   3.119   4.802   4.468
  290ARG     CB 4502   2.993   4.799   4.638
  290ARG    HB2 4503   3.020   4.738   4.724
  290ARG    HB3 4504   3.040   4.896   4.655
  290ARG     CG 4505   2.846   4.835   4.641
  290ARG    HG2 4506   2.792   4.741   4.636
  290ARG    HG3 4507   2.820   4.878   4.738
  290ARG     CD 4508   2.815   4.933   4.515
  290ARG    HD2 4509   2.870   4.905   4.425
  290ARG    HD3 4510   2.708   4.938   4.499
  290ARG     NE 4511   2.867   5.072   4.542
  290ARG     HE 4512   2.909   5.084   4.633
  290ARG     CZ 4513   2.841   5.176   4.469
  290ARG    NH1 4514   2.781   5.185   4.357
  290ARG   HH11 4515   2.757   5.102   4.304
  290ARG   HH12 4516   2.762   5.273   4.313
  290ARG    NH2 4517   2.888   5.289   4.508
  290ARG   HH21 4518   2.934   5.287   4.599
  290ARG   HH22 4519   2.858   5.366   4.450
  290ARG      C 4520   3.176   4.627   4.568
  290ARG      O 4521   3.260   4.659   4.650
  291ALA      N 4522   3.195   4.508   4.516
  291ALA      H 4523   3.124   4.471   4.454
  291ALA     CA 4524   3.286   4.404   4.564
  291ALA     HA 4525   3.316   4.413   4.669
  291ALA     CB 4526   3.217   4.266   4.538
  291ALA    HB1 4527   3.278   4.184   4.574
  291ALA    HB2 4528   3.124   4.257   4.595
  291ALA    HB3 4529   3.187   4.247   4.435
  291ALA      C 4530   3.418   4.411   4.482
  291ALA      O 4531   3.410   4.433   4.360
  292LEU      N 4532   3.524   4.388   4.557
  292LEU      H 4533   3.527   4.409   4.656
  292LEU     CA 4534   3.651   4.357   4.493
  292LEU     HA 4535   3.634   4.321   4.392
  292LEU     CB 4536   3.731   4.491   4.475
  292LEU    HB2 4537   3.660   4.553   4.420
  292LEU    HB3 4538   3.738   4.537   4.574
  292LEU     CG 4539   3.866   4.469   4.405
  292LEU     HG 4540   3.858   4.388   4.332
  292LEU    CD1 4541   3.904   4.597   4.327
  292LEU   HD11 4542   3.922   4.676   4.400
  292LEU   HD12 4543   3.992   4.580   4.265
  292LEU   HD13 4544   3.825   4.634   4.262
  292LEU    CD2 4545   3.979   4.435   4.503
  292LEU   HD21 4546   3.971   4.509   4.583
  292LEU   HD22 4547   3.981   4.332   4.539
  292LEU   HD23 4548   4.078   4.442   4.457
  292LEU      C 4549   3.724   4.255   4.582
  292LEU      O 4550   3.718   4.265   4.700
  293VAL      N 4551   3.761   4.149   4.505
  293VAL      H 4552   3.748   4.160   4.405
  293VAL     CA 4553   3.806   4.016   4.561
  293VAL     HA 4554   3.841   4.037   4.662
  293VAL     CB 4555   3.700   3.912   4.560
  293VAL     HB 4556   3.748   3.819   4.592
  293VAL    CG1 4557   3.587   3.948   4.653
  293VAL   HG11 4558   3.632   3.950   4.753
  293VAL   HG12 4559   3.546   4.046   4.628
  293VAL   HG13 4560   3.515   3.867   4.643
  293VAL    CG2 4561   3.637   3.897   4.417
  293VAL   HG21 4562   3.719   3.885   4.345
  293VAL   HG22 4563   3.584   3.802   4.420
  293VAL   HG23 4564   3.581   3.987   4.394
  293VAL      C 4565   3.941   3.964   4.504
  293VAL      O 4566   3.977   3.996   4.390
  294PHE      N 4567   4.015   3.894   4.588
  294PHE      H 4568   3.984   3.873   4.682
  294PHE     CA 4569   4.146   3.836   4.552
  294PHE     HA 4570   4.134   3.793   4.453
  294PHE     CB 4571   4.258   3.941   4.560
  294PHE    HB2 4572   4.355   3.892   4.570
  294PHE    HB3 4573   4.259   3.995   4.465
  294PHE     CG 4574   4.240   4.037   4.673
  294PHE    CD1 4575   4.196   4.165   4.653
  294PHE    HD1 4576   4.150   4.186   4.557
  294PHE    CE1 4577   4.188   4.258   4.757
  294PHE    HE1 4578   4.146   4.357   4.745
  294PHE     CZ 4579   4.248   4.226   4.878
  294PHE     HZ 4580   4.256   4.298   4.959
  294PHE    CE2 4581   4.296   4.094   4.903
  294PHE    HE2 4582   4.336   4.072   5.001
  294PHE    CD2 4583   4.293   3.998   4.800
  294PHE    HD2 4584   4.330   3.898   4.818
  294PHE      C 4585   4.170   3.717   4.650
  294PHE      O 4586   4.086   3.691   4.736
  295VAL      N 4587   4.272   3.634   4.618
  295VAL      H 4588   4.324   3.647   4.532
  295VAL     CA 4589   4.299   3.510   4.695
  295VAL     HA 4590   4.204   3.478   4.737
  295VAL     CB 4591   4.359   3.405   4.598
  295VAL     HB 4592   4.451   3.448   4.558
  295VAL    CG1 4593   4.400   3.283   4.673
  295VAL   HG11 4594   4.475   3.308   4.747
  295VAL   HG12 4595   4.308   3.234   4.706
  295VAL   HG13 4596   4.437   3.213   4.598
  295VAL    CG2 4597   4.246   3.369   4.495
  295VAL   HG21 4598   4.241   3.447   4.418
  295VAL   HG22 4599   4.250   3.271   4.448
  295VAL   HG23 4600   4.146   3.370   4.537
  295VAL      C 4601   4.389   3.546   4.813
  295VAL      O 4602   4.362   3.498   4.923
  296ASP      N 4603   4.480   3.641   4.794
  296ASP      H 4604   4.479   3.684   4.703
  296ASP     CA 4605   4.603   3.674   4.872
  296ASP     HA 4606   4.576   3.654   4.975
  296ASP     CB 4607   4.719   3.578   4.838
  296ASP    HB2 4608   4.784   3.591   4.924
  296ASP    HB3 4609   4.684   3.475   4.832
  296ASP     CG 4610   4.793   3.606   4.706
  296ASP    OD1 4611   4.739   3.601   4.595
  296ASP    OD2 4612   4.911   3.644   4.721
  296ASP      C 4613   4.638   3.824   4.858
  296ASP      O 4614   4.618   3.901   4.770
  297ASN      N 4615   4.713   3.866   4.965
  297ASN      H 4616   4.738   3.793   5.031
  297ASN     CA 4617   4.761   4.007   5.003
  297ASN     HA 4618   4.760   4.061   4.909
  297ASN     CB 4619   4.656   4.074   5.102
  297ASN    HB2 4620   4.581   4.122   5.039
  297ASN    HB3 4621   4.605   3.997   5.161
  297ASN     CG 4622   4.716   4.172   5.203
  297ASN    OD1 4623   4.756   4.136   5.310
  297ASN    ND2 4624   4.716   4.299   5.171
  297ASN   HD21 4625   4.736   4.365   5.244
  297ASN   HD22 4626   4.664   4.327   5.089
  297ASN      C 4627   4.910   3.999   5.054
  297ASN      O 4628   4.947   3.893   5.109
  298HIE      N 4629   4.996   4.102   5.024
  298HIE      H 4630   4.961   4.175   4.964
  298HIE     CA 4631   5.139   4.089   5.039
  298HIE     HA 4632   5.184   4.002   4.992
  298HIE     CB 4633   5.205   4.214   4.976
  298HIE    HB2 4634   5.201   4.299   5.044
  298HIE    HB3 4635   5.308   4.194   4.948
  298HIE     CG 4636   5.133   4.256   4.852
  298HIE    ND1 4637   5.021   4.346   4.855
  298HIE    CE1 4638   4.967   4.345   4.732
  298HIE    HE1 4639   4.874   4.399   4.719
  298HIE    NE2 4640   5.037   4.260   4.655
  298HIE    HE2 4641   5.024   4.244   4.556
  298HIE    CD2 4642   5.138   4.202   4.731
  298HIE    HD2 4643   5.215   4.132   4.705
  298HIE      C 4644   5.188   4.069   5.185
  298HIE      O 4645   5.296   4.015   5.212
  299ASP      N 4646   5.109   4.118   5.279
  299ASP      H 4647   5.031   4.173   5.247
  299ASP     CA 4648   5.132   4.093   5.417
  299ASP     HA 4649   5.236   4.112   5.444
  299ASP     CB 4650   5.040   4.181   5.500
  299ASP    HB2 4651   4.934   4.169   5.478
  299ASP    HB3 4652   5.052   4.150   5.604
  299ASP     CG 4653   5.079   4.327   5.512
  299ASP    OD1 4654   5.007   4.416   5.455
  299ASP    OD2 4655   5.161   4.355   5.603
  299ASP      C 4656   5.080   3.953   5.454
  299ASP      O 4657   5.146   3.887   5.536
  300ASN      N 4658   4.975   3.897   5.392
  300ASN      H 4659   4.930   3.943   5.314
  300ASN     CA 4660   4.925   3.761   5.424
  300ASN     HA 4661   4.951   3.744   5.529
  300ASN     CB 4662   4.770   3.745   5.423
  300ASN    HB2 4663   4.740   3.648   5.463
  300ASN    HB3 4664   4.728   3.823   5.487
  300ASN     CG 4665   4.697   3.740   5.292
  300ASN    OD1 4666   4.757   3.720   5.188
  300ASN    ND2 4667   4.563   3.753   5.299
  300ASN   HD21 4668   4.515   3.767   5.211
  300ASN   HD22 4669   4.523   3.774   5.389
  300ASN      C 4670   4.995   3.645   5.357
  300ASN      O 4671   5.016   3.541   5.418
  301GLN      N 4672   5.036   3.660   5.237
  301GLN      H 4673   5.014   3.751   5.198
  301GLN     CA 4674   5.149   3.588   5.170
  301GLN     HA 4675   5.106   3.490   5.147
  301GLN     CB 4676   5.179   3.671   5.044
  301GLN    HB2 4677   5.086   3.687   4.990
  301GLN    HB3 4678   5.230   3.765   5.068
  301GLN     CG 4679   5.269   3.595   4.943
  301GLN    HG2 4680   5.362   3.554   4.983
  301GLN    HG3 4681   5.213   3.513   4.897
  301GLN     CD 4682   5.318   3.686   4.833
  301GLN    OE1 4683   5.429   3.736   4.838
  301GLN    NE2 4684   5.245   3.716   4.729
  301GLN   HE21 4685   5.291   3.760   4.651
  301GLN   HE22 4686   5.154   3.674   4.714
  301GLN      C 4687   5.275   3.566   5.255
  301GLN      O 4688   5.336   3.462   5.255
  302ARG      N 4689   5.304   3.666   5.340
  302ARG      H 4690   5.234   3.739   5.340
  302ARG     CA 4691   5.409   3.672   5.434
  302ARG     HA 4692   5.489   3.605   5.403
  302ARG     CB 4693   5.468   3.811   5.429
  302ARG    HB2 4694   5.384   3.879   5.443
  302ARG    HB3 4695   5.541   3.807   5.511
  302ARG     CG 4696   5.550   3.843   5.300
  302ARG    HG2 4697   5.638   3.781   5.286
  302ARG    HG3 4698   5.488   3.838   5.210
  302ARG     CD 4699   5.599   3.988   5.301
  302ARG    HD2 4700   5.511   4.052   5.312
  302ARG    HD3 4701   5.666   4.009   5.385
  302ARG     NE 4702   5.672   4.022   5.179
  302ARG     HE 4703   5.765   4.054   5.201
  302ARG     CZ 4704   5.631   4.025   5.055
  302ARG    NH1 4705   5.505   4.009   5.020
  302ARG   HH11 4706   5.437   3.990   5.091
  302ARG   HH12 4707   5.485   4.003   4.921
  302ARG    NH2 4708   5.704   4.047   4.957
  302ARG   HH21 4709   5.802   4.072   4.963
  302ARG   HH22 4710   5.657   4.045   4.868
  302ARG      C 4711   5.365   3.625   5.574
  302ARG      O 4712   5.448   3.633   5.658
  303GLY      N 4713   5.240   3.586   5.598
  303GLY      H 4714   5.171   3.599   5.526
  303GLY     CA 4715   5.196   3.552   5.735
  303GLY    HA2 4716   5.096   3.509   5.720
  303GLY    HA3 4717   5.261   3.473   5.772
  303GLY      C 4718   5.184   3.667   5.844
  303GLY      O 4719   5.185   3.634   5.961
  304HIE      N 4720   5.172   3.796   5.814
  304HIE      H 4721   5.176   3.820   5.716
  304HIE     CA 4722   5.167   3.918   5.905
  304HIE     HA 4723   5.173   3.880   6.007
  304HIE     CB 4724   5.278   4.013   5.864
  304HIE    HB2 4725   5.258   4.054   5.765
  304HIE    HB3 4726   5.283   4.100   5.929
  304HIE     CG 4727   5.414   3.956   5.860
  304HIE    ND1 4728   5.467   3.885   5.972
  304HIE    CE1 4729   5.595   3.857   5.934
  304HIE    HE1 4730   5.660   3.792   5.992
  304HIE    NE2 4731   5.621   3.909   5.816
  304HIE    HE2 4732   5.709   3.894   5.768
  304HIE    CD2 4733   5.510   3.979   5.768
  304HIE    HD2 4734   5.505   4.020   5.668
  304HIE      C 4735   5.031   3.985   5.902
  304HIE      O 4736   5.003   4.059   5.989
  305GLY      N 4737   4.948   3.957   5.802
  305GLY      H 4738   4.977   3.903   5.721
  305GLY     CA 4739   4.817   4.028   5.782
  305GLY    HA2 4740   4.799   4.105   5.857
  305GLY    HA3 4741   4.822   4.068   5.681
  305GLY      C 4742   4.701   3.928   5.803
  305GLY      O 4743   4.725   3.818   5.856
  306ALA      N 4744   4.583   3.970   5.748
  306ALA      H 4745   4.581   4.062   5.708
  306ALA     CA 4746   4.455   3.905   5.772
  306ALA     HA 4747   4.454   3.864   5.873
  306ALA     CB 4748   4.343   4.019   5.769
  306ALA    HB1 4749   4.377   4.094   5.841
  306ALA    HB2 4750   4.332   4.058   5.668
  306ALA    HB3 4751   4.250   3.977   5.806
  306ALA      C 4752   4.426   3.787   5.678
  306ALA      O 4753   4.477   3.771   5.568
  307GLY      N 4754   4.334   3.701   5.721
  307GLY      H 4755   4.293   3.741   5.804
  307GLY     CA 4756   4.313   3.560   5.671
  307GLY    HA2 4757   4.220   3.513   5.702
  307GLY    HA3 4758   4.315   3.564   5.562
  307GLY      C 4759   4.419   3.457   5.710
  307GLY      O 4760   4.384   3.338   5.697
  308GLY      N 4761   4.540   3.483   5.766
  308GLY      H 4762   4.549   3.581   5.786
  308GLY     CA 4763   4.625   3.379   5.834
  308GLY    HA2 4764   4.699   3.418   5.904
  308GLY    HA3 4765   4.562   3.316   5.896
  308GLY      C 4766   4.702   3.285   5.737
  308GLY      O 4767   4.714   3.299   5.620
  309ALA      N 4768   4.746   3.169   5.794
  309ALA      H 4769   4.745   3.159   5.894
  309ALA     CA 4770   4.808   3.058   5.722
  309ALA     HA 4771   4.891   3.095   5.664
  309ALA     CB 4772   4.866   2.964   5.833
  309ALA    HB1 4773   4.777   2.931   5.887
  309ALA    HB2 4774   4.927   2.881   5.797
  309ALA    HB3 4775   4.918   3.028   5.904
  309ALA      C 4776   4.706   2.984   5.632
  309ALA      O 4777   4.737   2.902   5.541
  310SER      N 4778   4.572   3.003   5.656
  310SER      H 4779   4.544   3.028   5.750
  310SER     CA 4780   4.462   2.954   5.568
  310SER     HA 4781   4.473   2.845   5.565
  310SER     CB 4782   4.334   2.984   5.635
  310SER    HB2 4783   4.315   3.091   5.638
  310SER    HB3 4784   4.250   2.945   5.578
  310SER     OG 4785   4.326   2.943   5.775
  310SER     HG 4786   4.248   2.981   5.815
  310SER      C 4787   4.464   3.014   5.431
  310SER      O 4788   4.426   2.951   5.330
  311ILE      N 4789   4.523   3.129   5.416
  311ILE      H 4790   4.569   3.176   5.493
  311ILE     CA 4791   4.558   3.181   5.288
  311ILE     HA 4792   4.467   3.194   5.229
  311ILE     CB 4793   4.611   3.326   5.302
  311ILE     HB 4794   4.700   3.320   5.365
  311ILE    CG2 4795   4.647   3.389   5.165
  311ILE   HG21 4796   4.568   3.367   5.093
  311ILE   HG22 4797   4.667   3.496   5.174
  311ILE   HG23 4798   4.733   3.336   5.125
  311ILE    CG1 4799   4.519   3.425   5.367
  311ILE   HG12 4800   4.479   3.389   5.462
  311ILE   HG13 4801   4.573   3.514   5.399
  311ILE    CD1 4802   4.397   3.464   5.281
  311ILE   HD11 4803   4.338   3.544   5.327
  311ILE   HD12 4804   4.423   3.509   5.185
  311ILE   HD13 4805   4.325   3.383   5.266
  311ILE      C 4806   4.656   3.090   5.206
  311ILE      O 4807   4.763   3.049   5.250
  312LEU      N 4808   4.619   3.060   5.080
  312LEU      H 4809   4.529   3.093   5.047
  312LEU     CA 4810   4.704   2.989   4.985
  312LEU     HA 4811   4.768   2.924   5.045
  312LEU     CB 4812   4.622   2.918   4.880
  312LEU    HB2 4813   4.555   2.990   4.833
  312LEU    HB3 4814   4.686   2.889   4.798
  312LEU     CG 4815   4.534   2.806   4.930
  312LEU     HG 4816   4.488   2.835   5.024
  312LEU    CD1 4817   4.424   2.759   4.838
  312LEU   HD11 4818   4.350   2.839   4.834
  312LEU   HD12 4819   4.459   2.731   4.739
  312LEU   HD13 4820   4.384   2.667   4.882
  312LEU    CD2 4821   4.629   2.694   4.959
  312LEU   HD21 4822   4.697   2.726   5.037
  312LEU   HD22 4823   4.582   2.599   4.986
  312LEU   HD23 4824   4.687   2.688   4.866
  312LEU      C 4825   4.800   3.084   4.914
  312LEU      O 4826   4.764   3.203   4.900
  313THR      N 4827   4.921   3.039   4.870
  313THR      H 4828   4.953   2.946   4.893
  313THR     CA 4829   5.011   3.120   4.804
  313THR     HA 4830   4.962   3.210   4.766
  313THR     CB 4831   5.130   3.160   4.905
  313THR     HB 4832   5.198   3.224   4.848
  313THR    CG2 4833   5.092   3.231   5.035
  313THR   HG21 4834   5.186   3.264   5.079
  313THR   HG22 4835   5.020   3.312   5.021
  313THR   HG23 4836   5.052   3.148   5.094
  313THR    OG1 4837   5.205   3.053   4.943
  313THR    HG1 4838   5.155   2.974   4.964
  313THR      C 4839   5.081   3.059   4.688
  313THR      O 4840   5.052   2.942   4.657
  314PHE      N 4841   5.182   3.126   4.621
  314PHE      H 4842   5.209   3.220   4.649
  314PHE     CA 4843   5.262   3.068   4.523
  314PHE     HA 4844   5.203   3.024   4.442
  314PHE     CB 4845   5.337   3.180   4.451
  314PHE    HB2 4846   5.390   3.124   4.375
  314PHE    HB3 4847   5.266   3.249   4.405
  314PHE     CG 4848   5.438   3.257   4.534
  314PHE    CD1 4849   5.574   3.214   4.536
  314PHE    HD1 4850   5.603   3.129   4.477
  314PHE    CE1 4851   5.671   3.298   4.594
  314PHE    HE1 4852   5.771   3.259   4.604
  314PHE     CZ 4853   5.639   3.424   4.646
  314PHE     HZ 4854   5.716   3.479   4.697
  314PHE    CE2 4855   5.510   3.466   4.649
  314PHE    HE2 4856   5.487   3.567   4.680
  314PHE    CD2 4857   5.409   3.382   4.594
  314PHE    HD2 4858   5.307   3.418   4.588
  314PHE      C 4859   5.360   2.959   4.568
  314PHE      O 4860   5.391   2.873   4.490
  315TRP      N 4861   5.396   2.949   4.698
  315TRP      H 4862   5.387   3.031   4.756
  315TRP     CA 4863   5.458   2.829   4.761
  315TRP     HA 4864   5.537   2.794   4.695
  315TRP     CB 4865   5.522   2.874   4.897
  315TRP    HB2 4866   5.444   2.866   4.974
  315TRP    HB3 4867   5.597   2.803   4.932
  315TRP     CG 4868   5.583   3.008   4.913
  315TRP    CD1 4869   5.525   3.126   4.943
  315TRP    HD1 4870   5.419   3.134   4.961
  315TRP    NE1 4871   5.612   3.230   4.943
  315TRP    HE1 4872   5.597   3.325   4.976
  315TRP    CE2 4873   5.736   3.185   4.902
  315TRP    CZ2 4874   5.858   3.255   4.886
  315TRP    HZ2 4875   5.866   3.363   4.892
  315TRP    CH2 4876   5.966   3.184   4.841
  315TRP    HH2 4877   6.063   3.229   4.826
  315TRP    CZ3 4878   5.945   3.049   4.810
  315TRP    HZ3 4879   6.029   2.993   4.771
  315TRP    CE3 4880   5.828   2.977   4.829
  315TRP    HE3 4881   5.823   2.870   4.811
  315TRP    CD2 4882   5.717   3.049   4.882
  315TRP      C 4883   5.364   2.709   4.780
  315TRP      O 4884   5.418   2.597   4.796
  316ASP      N 4885   5.232   2.732   4.779
  316ASP      H 4886   5.209   2.830   4.773
  316ASP     CA 4887   5.128   2.635   4.765
  316ASP     HA 4888   5.169   2.543   4.806
  316ASP     CB 4889   5.015   2.673   4.860
  316ASP    HB2 4890   4.959   2.756   4.819
  316ASP    HB3 4891   4.954   2.583   4.868
  316ASP     CG 4892   5.054   2.722   4.999
  316ASP    OD1 4893   5.051   2.637   5.087
  316ASP    OD2 4894   5.085   2.841   5.017
  316ASP      C 4895   5.080   2.603   4.624
  316ASP      O 4896   4.991   2.521   4.608
  317ALA      N 4897   5.132   2.672   4.522
  317ALA      H 4898   5.197   2.745   4.547
  317ALA     CA 4899   5.139   2.636   4.374
  317ALA     HA 4900   5.142   2.724   4.310
  317ALA     CB 4901   5.266   2.551   4.358
  317ALA    HB1 4902   5.280   2.502   4.261
  317ALA    HB2 4903   5.350   2.617   4.378
  317ALA    HB3 4904   5.256   2.479   4.439
  317ALA      C 4905   5.007   2.569   4.324
  317ALA      O 4906   4.910   2.643   4.298
  318ARG      N 4907   4.994   2.436   4.313
  318ARG      H 4908   5.070   2.380   4.350
  318ARG     CA 4909   4.864   2.363   4.278
  318ARG     HA 4910   4.849   2.373   4.170
  318ARG     CB 4911   4.890   2.218   4.300
  318ARG    HB2 4912   4.977   2.187   4.243
  318ARG    HB3 4913   4.903   2.203   4.407
  318ARG     CG 4914   4.777   2.123   4.243
  318ARG    HG2 4915   4.681   2.138   4.294
  318ARG    HG3 4916   4.751   2.160   4.144
  318ARG     CD 4917   4.802   1.972   4.248
  318ARG    HD2 4918   4.835   1.928   4.342
  318ARG    HD3 4919   4.711   1.916   4.229
  318ARG     NE 4920   4.921   1.941   4.158
  318ARG     HE 4921   4.983   2.015   4.129
  318ARG     CZ 4922   4.955   1.830   4.099
  318ARG    NH1 4923   4.875   1.725   4.105
  318ARG   HH11 4924   4.817   1.715   4.187
  318ARG   HH12 4925   4.885   1.642   4.049
  318ARG    NH2 4926   5.068   1.811   4.028
  318ARG   HH21 4927   5.123   1.892   4.006
  318ARG   HH22 4928   5.077   1.725   3.975
  318ARG      C 4929   4.736   2.409   4.352
  318ARG      O 4930   4.637   2.422   4.282
  319LEU      N 4931   4.741   2.431   4.481
  319LEU      H 4932   4.833   2.450   4.518
  319LEU     CA 4933   4.623   2.470   4.561
  319LEU     HA 4934   4.541   2.401   4.536
  319LEU     CB 4935   4.652   2.454   4.711
  319LEU    HB2 4936   4.731   2.520   4.746
  319LEU    HB3 4937   4.558   2.475   4.763
  319LEU     CG 4938   4.705   2.312   4.747
  319LEU     HG 4939   4.800   2.295   4.698
  319LEU    CD1 4940   4.731   2.322   4.898
  319LEU   HD11 4941   4.632   2.340   4.940
  319LEU   HD12 4942   4.776   2.232   4.941
  319LEU   HD13 4943   4.787   2.412   4.924
  319LEU    CD2 4944   4.604   2.203   4.730
  319LEU   HD21 4945   4.627   2.119   4.796
  319LEU   HD22 4946   4.506   2.247   4.750
  319LEU   HD23 4947   4.606   2.171   4.626
  319LEU      C 4948   4.567   2.611   4.524
  319LEU      O 4949   4.446   2.635   4.521
  320TYR      N 4950   4.662   2.703   4.517
  320TYR      H 4951   4.760   2.688   4.539
  320TYR     CA 4952   4.637   2.838   4.489
  320TYR     HA 4953   4.571   2.877   4.566
  320TYR     CB 4954   4.768   2.914   4.512
  320TYR    HB2 4955   4.785   2.898   4.618
  320TYR    HB3 4956   4.854   2.865   4.465
  320TYR     CG 4957   4.773   3.064   4.489
  320TYR    CD1 4958   4.719   3.157   4.575
  320TYR    HD1 4959   4.667   3.128   4.665
  320TYR    CE1 4960   4.732   3.294   4.545
  320TYR    HE1 4961   4.691   3.364   4.617
  320TYR     CZ 4962   4.799   3.341   4.431
  320TYR     OH 4963   4.810   3.474   4.402
  320TYR     HH 4964   4.787   3.533   4.474
  320TYR    CE2 4965   4.855   3.254   4.349
  320TYR    HE2 4966   4.915   3.290   4.266
  320TYR    CD2 4967   4.847   3.112   4.374
  320TYR    HD2 4968   4.884   3.041   4.302
  320TYR      C 4969   4.594   2.866   4.342
  320TYR      O 4970   4.496   2.935   4.311
  321LYS      N 4971   4.649   2.787   4.243
  321LYS      H 4972   4.722   2.726   4.278
  321LYS     CA 4973   4.609   2.781   4.103
  321LYS     HA 4974   4.624   2.873   4.047
  321LYS     CB 4975   4.686   2.674   4.027
  321LYS    HB2 4976   4.709   2.591   4.093
  321LYS    HB3 4977   4.633   2.638   3.938
  321LYS     CG 4978   4.821   2.722   3.976
  321LYS    HG2 4979   4.808   2.803   3.904
  321LYS    HG3 4980   4.877   2.764   4.060
  321LYS     CD 4981   4.907   2.608   3.918
  321LYS    HD2 4982   4.920   2.524   3.986
  321LYS    HD3 4983   4.852   2.564   3.835
  321LYS     CE 4984   5.050   2.650   3.872
  321LYS    HE2 4985   5.021   2.734   3.810
  321LYS    HE3 4986   5.110   2.692   3.953
  321LYS     NZ 4987   5.121   2.556   3.779
  321LYS    HZ1 4988   5.212   2.584   3.745
  321LYS    HZ2 4989   5.136   2.461   3.811
  321LYS    HZ3 4990   5.060   2.540   3.700
  321LYS      C 4991   4.461   2.746   4.097
  321LYS      O 4992   4.392   2.805   4.014
  322MET      N 4993   4.414   2.649   4.179
  322MET      H 4994   4.484   2.606   4.237
  322MET     CA 4995   4.270   2.605   4.197
  322MET     HA 4996   4.227   2.597   4.097
  322MET     CB 4997   4.255   2.470   4.260
  322MET    HB2 4998   4.321   2.465   4.347
  322MET    HB3 4999   4.158   2.458   4.308
  322MET     CG 5000   4.287   2.353   4.166
  322MET    HG2 5001   4.244   2.371   4.067
  322MET    HG3 5002   4.395   2.345   4.151
  322MET     SD 5003   4.223   2.200   4.238
  322MET     CE 5004   4.345   2.172   4.379
  322MET    HE1 5005   4.353   2.066   4.401
  322MET    HE2 5006   4.446   2.196   4.346
  322MET    HE3 5007   4.319   2.242   4.458
  322MET      C 5008   4.193   2.718   4.269
  322MET      O 5009   4.086   2.742   4.213
  323ALA      N 5010   4.252   2.787   4.369
  323ALA      H 5011   4.336   2.752   4.413
  323ALA     CA 5012   4.185   2.897   4.429
  323ALA     HA 5013   4.084   2.865   4.456
  323ALA     CB 5014   4.256   2.947   4.556
  323ALA    HB1 5015   4.256   2.867   4.630
  323ALA    HB2 5016   4.361   2.977   4.545
  323ALA    HB3 5017   4.214   3.041   4.593
  323ALA      C 5018   4.153   3.016   4.336
  323ALA      O 5019   4.040   3.061   4.323
  324VAL      N 5020   4.258   3.070   4.270
  324VAL      H 5021   4.345   3.020   4.282
  324VAL     CA 5022   4.253   3.160   4.156
  324VAL     HA 5023   4.210   3.257   4.183
  324VAL     CB 5024   4.398   3.184   4.108
  324VAL     HB 5025   4.443   3.092   4.071
  324VAL    CG1 5026   4.405   3.287   3.993
  324VAL   HG11 5027   4.509   3.291   3.963
  324VAL   HG12 5028   4.350   3.249   3.907
  324VAL   HG13 5029   4.369   3.386   4.021
  324VAL    CG2 5030   4.487   3.239   4.222
  324VAL   HG21 5031   4.453   3.341   4.245
  324VAL   HG22 5032   4.487   3.182   4.315
  324VAL   HG23 5033   4.584   3.252   4.175
  324VAL      C 5034   4.159   3.114   4.041
  324VAL      O 5035   4.078   3.193   3.990
  325GLY      N 5036   4.153   2.986   4.007
  325GLY      H 5037   4.210   2.916   4.053
  325GLY     CA 5038   4.073   2.944   3.893
  325GLY    HA2 5039   4.094   3.013   3.811
  325GLY    HA3 5040   4.105   2.847   3.857
  325GLY      C 5041   3.925   2.943   3.929
  325GLY      O 5042   3.848   2.967   3.843
  326PHE      N 5043   3.882   2.927   4.054
  326PHE      H 5044   3.953   2.934   4.126
  326PHE     CA 5045   3.739   2.922   4.093
  326PHE     HA 5046   3.682   2.869   4.017
  326PHE     CB 5047   3.712   2.856   4.225
  326PHE    HB2 5048   3.776   2.768   4.234
  326PHE    HB3 5049   3.740   2.923   4.306
  326PHE     CG 5050   3.566   2.813   4.239
  326PHE    CD1 5051   3.530   2.675   4.221
  326PHE    HD1 5052   3.610   2.607   4.200
  326PHE    CE1 5053   3.394   2.637   4.227
  326PHE    HE1 5054   3.369   2.538   4.195
  326PHE     CZ 5055   3.295   2.735   4.252
  326PHE     HZ 5056   3.194   2.696   4.252
  326PHE    CE2 5057   3.331   2.866   4.278
  326PHE    HE2 5058   3.254   2.937   4.304
  326PHE    CD2 5059   3.463   2.910   4.273
  326PHE    HD2 5060   3.489   3.013   4.291
  326PHE      C 5061   3.695   3.068   4.083
  326PHE      O 5062   3.590   3.091   4.025
  327MET      N 5063   3.776   3.162   4.128
  327MET      H 5064   3.867   3.129   4.158
  327MET     CA 5065   3.750   3.301   4.143
  327MET     HA 5066   3.654   3.310   4.193
  327MET     CB 5067   3.862   3.369   4.235
  327MET    HB2 5068   3.853   3.334   4.338
  327MET    HB3 5069   3.966   3.355   4.204
  327MET     CG 5070   3.839   3.517   4.249
  327MET    HG2 5071   3.845   3.567   4.152
  327MET    HG3 5072   3.739   3.536   4.288
  327MET     SD 5073   3.962   3.612   4.349
  327MET     CE 5074   4.095   3.614   4.231
  327MET    HE1 5075   4.144   3.517   4.226
  327MET    HE2 5076   4.051   3.632   4.134
  327MET    HE3 5077   4.168   3.692   4.253
  327MET      C 5078   3.738   3.377   4.009
  327MET      O 5079   3.663   3.474   4.006
  328LEU      N 5080   3.805   3.330   3.901
  328LEU      H 5081   3.870   3.254   3.917
  328LEU     CA 5082   3.808   3.384   3.769
  328LEU     HA 5083   3.793   3.490   3.788
  328LEU     CB 5084   3.942   3.361   3.697
  328LEU    HB2 5085   3.962   3.254   3.692
  328LEU    HB3 5086   3.920   3.397   3.597
  328LEU     CG 5087   4.063   3.447   3.752
  328LEU     HG 5088   4.081   3.442   3.860
  328LEU    CD1 5089   4.188   3.412   3.682
  328LEU   HD11 5090   4.167   3.432   3.577
  328LEU   HD12 5091   4.272   3.474   3.713
  328LEU   HD13 5092   4.198   3.304   3.690
  328LEU    CD2 5093   4.045   3.598   3.722
  328LEU   HD21 5094   4.135   3.656   3.742
  328LEU   HD22 5095   4.019   3.603   3.616
  328LEU   HD23 5096   3.969   3.642   3.786
  328LEU      C 5097   3.689   3.326   3.692
  328LEU      O 5098   3.643   3.388   3.597
  329ALA      N 5099   3.644   3.205   3.715
  329ALA      H 5100   3.683   3.153   3.793
  329ALA     CA 5101   3.533   3.134   3.652
  329ALA     HA 5102   3.536   3.147   3.544
  329ALA     CB 5103   3.548   2.983   3.680
  329ALA    HB1 5104   3.561   2.984   3.788
  329ALA    HB2 5105   3.449   2.948   3.650
  329ALA    HB3 5106   3.630   2.940   3.623
  329ALA      C 5107   3.399   3.190   3.698
  329ALA      O 5108   3.299   3.193   3.627
  330HIE      N 5109   3.387   3.215   3.826
  330HIE      H 5110   3.469   3.205   3.885
  330HIE     CA 5111   3.258   3.235   3.892
  330HIE     HA 5112   3.180   3.171   3.851
  330HIE     CB 5113   3.269   3.200   4.042
  330HIE    HB2 5114   3.298   3.096   4.055
  330HIE    HB3 5115   3.343   3.262   4.093
  330HIE     CG 5116   3.139   3.202   4.116
  330HIE    ND1 5117   3.067   3.308   4.156
  330HIE    CE1 5118   2.953   3.263   4.215
  330HIE    HE1 5119   2.864   3.323   4.228
  330HIE    NE2 5120   2.944   3.132   4.206
  330HIE    HE2 5121   2.855   3.085   4.212
  330HIE    CD2 5122   3.061   3.089   4.141
  330HIE    HD2 5123   3.071   2.989   4.104
  330HIE      C 5124   3.213   3.379   3.874
  330HIE      O 5125   3.299   3.465   3.889
  331PRO      N 5126   3.082   3.401   3.838
  331PRO     CD 5127   2.960   3.312   3.847
  331PRO    HD2 5128   2.953   3.257   3.941
  331PRO    HD3 5129   2.961   3.243   3.762
  331PRO     CG 5130   2.835   3.398   3.849
  331PRO    HG2 5131   2.821   3.433   3.951
  331PRO    HG3 5132   2.746   3.345   3.816
  331PRO     CB 5133   2.882   3.511   3.768
  331PRO    HB2 5134   2.833   3.605   3.793
  331PRO    HB3 5135   2.862   3.493   3.663
  331PRO     CA 5136   3.031   3.531   3.800
  331PRO     HA 5137   3.086   3.556   3.709
  331PRO      C 5138   3.055   3.643   3.896
  331PRO      O 5139   3.087   3.746   3.843
  332TYR      N 5140   3.029   3.627   4.030
  332TYR      H 5141   3.001   3.532   4.049
  332TYR     CA 5142   3.045   3.727   4.131
  332TYR     HA 5143   2.968   3.803   4.116
  332TYR     CB 5144   3.026   3.653   4.270
  332TYR    HB2 5145   2.921   3.627   4.283
  332TYR    HB3 5146   3.083   3.560   4.278
  332TYR     CG 5147   3.060   3.734   4.394
  332TYR    CD1 5148   3.185   3.713   4.467
  332TYR    HD1 5149   3.250   3.633   4.433
  332TYR    CE1 5150   3.207   3.791   4.580
  332TYR    HE1 5151   3.302   3.799   4.630
  332TYR     CZ 5152   3.114   3.892   4.618
  332TYR     OH 5153   3.146   3.965   4.731
  332TYR     HH 5154   3.076   4.025   4.758
  332TYR    CE2 5155   2.990   3.909   4.552
  332TYR    HE2 5156   2.910   3.972   4.589
  332TYR    CD2 5157   2.967   3.831   4.439
  332TYR    HD2 5158   2.869   3.842   4.395
  332TYR      C 5159   3.181   3.793   4.138
  332TYR      O 5160   3.288   3.744   4.108
  333GLY      N 5161   3.173   3.917   4.177
  333GLY      H 5162   3.088   3.968   4.159
  333GLY     CA 5163   3.294   4.004   4.211
  333GLY    HA2 5164   3.257   4.083   4.276
  333GLY    HA3 5165   3.369   3.943   4.262
  333GLY      C 5166   3.366   4.076   4.095
  333GLY      O 5167   3.350   4.030   3.983
  334PHE      N 5168   3.454   4.176   4.124
  334PHE      H 5169   3.455   4.223   4.213
  334PHE     CA 5170   3.566   4.213   4.034
  334PHE     HA 5171   3.555   4.171   3.933
  334PHE     CB 5172   3.575   4.368   4.013
  334PHE    HB2 5173   3.486   4.407   3.964
  334PHE    HB3 5174   3.587   4.409   4.114
  334PHE     CG 5175   3.695   4.425   3.943
  334PHE    CD1 5176   3.812   4.453   4.014
  334PHE    HD1 5177   3.818   4.413   4.114
  334PHE    CE1 5178   3.910   4.532   3.961
  334PHE    HE1 5179   4.003   4.546   4.013
  334PHE     CZ 5180   3.897   4.589   3.835
  334PHE     HZ 5181   3.979   4.646   3.796
  334PHE    CE2 5182   3.783   4.564   3.754
  334PHE    HE2 5183   3.779   4.583   3.647
  334PHE    CD2 5184   3.678   4.487   3.816
  334PHE    HD2 5185   3.593   4.471   3.752
  334PHE      C 5186   3.698   4.164   4.095
  334PHE      O 5187   3.710   4.163   4.218
  335THR      N 5188   3.795   4.124   4.012
  335THR      H 5189   3.777   4.127   3.913
  335THR     CA 5190   3.913   4.046   4.050
  335THR     HA 5191   3.909   4.017   4.155
  335THR     CB 5192   3.907   3.916   3.977
  335THR     HB 5193   3.986   3.847   4.005
  335THR    CG2 5194   3.778   3.844   4.004
  335THR   HG21 5195   3.690   3.907   3.987
  335THR   HG22 5196   3.771   3.767   3.927
  335THR   HG23 5197   3.801   3.788   4.094
  335THR    OG1 5198   3.914   3.932   3.834
  335THR    HG1 5199   3.836   3.987   3.824
  335THR      C 5200   4.053   4.100   4.018
  335THR      O 5201   4.077   4.175   3.931
  336ARG      N 5202   4.149   4.060   4.103
  336ARG      H 5203   4.129   3.998   4.180
  336ARG     CA 5204   4.288   4.109   4.091
  336ARG     HA 5205   4.314   4.152   3.993
  336ARG     CB 5206   4.305   4.231   4.202
  336ARG    HB2 5207   4.240   4.315   4.179
  336ARG    HB3 5208   4.273   4.184   4.295
  336ARG     CG 5209   4.455   4.276   4.214
  336ARG    HG2 5210   4.520   4.192   4.237
  336ARG    HG3 5211   4.495   4.320   4.123
  336ARG     CD 5212   4.484   4.378   4.325
  336ARG    HD2 5213   4.537   4.470   4.301
  336ARG    HD3 5214   4.388   4.414   4.362
  336ARG     NE 5215   4.549   4.318   4.443
  336ARG     HE 5216   4.596   4.232   4.417
  336ARG     CZ 5217   4.533   4.344   4.569
  336ARG    NH1 5218   4.456   4.431   4.627
  336ARG   HH11 5219   4.411   4.508   4.580
  336ARG   HH12 5220   4.488   4.454   4.720
  336ARG    NH2 5221   4.613   4.281   4.654
  336ARG   HH21 5222   4.664   4.198   4.630
  336ARG   HH22 5223   4.604   4.297   4.753
  336ARG      C 5224   4.386   3.986   4.105
  336ARG      O 5225   4.368   3.904   4.198
  337VAL      N 5226   4.482   3.987   4.019
  337VAL      H 5227   4.480   4.064   3.953
  337VAL     CA 5228   4.578   3.877   3.999
  337VAL     HA 5229   4.553   3.794   4.065
  337VAL     CB 5230   4.583   3.836   3.852
  337VAL     HB 5231   4.604   3.931   3.802
  337VAL    CG1 5232   4.689   3.727   3.821
  337VAL   HG11 5233   4.790   3.765   3.834
  337VAL   HG12 5234   4.665   3.639   3.880
  337VAL   HG13 5235   4.683   3.688   3.719
  337VAL    CG2 5236   4.457   3.778   3.797
  337VAL   HG21 5237   4.441   3.677   3.837
  337VAL   HG22 5238   4.363   3.829   3.820
  337VAL   HG23 5239   4.463   3.778   3.689
  337VAL      C 5240   4.717   3.917   4.052
  337VAL      O 5241   4.764   4.022   4.017
  338MET      N 5242   4.788   3.827   4.117
  338MET      H 5243   4.746   3.740   4.146
  338MET     CA 5244   4.918   3.861   4.182
  338MET     HA 5245   4.910   3.966   4.212
  338MET     CB 5246   4.928   3.782   4.308
  338MET    HB2 5247   4.845   3.801   4.376
  338MET    HB3 5248   4.935   3.678   4.276
  338MET     CG 5249   5.045   3.822   4.397
  338MET    HG2 5250   5.057   3.765   4.489
  338MET    HG3 5251   5.141   3.806   4.348
  338MET     SD 5252   5.059   3.993   4.431
  338MET     CE 5253   5.237   3.991   4.480
  338MET    HE1 5254   5.237   3.937   4.575
  338MET    HE2 5255   5.296   3.946   4.400
  338MET    HE3 5256   5.267   4.095   4.492
  338MET      C 5257   5.043   3.834   4.089
  338MET      O 5258   5.033   3.756   3.996
  339SER      N 5259   5.155   3.904   4.120
  339SER      H 5260   5.154   3.977   4.189
  339SER     CA 5261   5.281   3.878   4.051
  339SER     HA 5262   5.282   3.775   4.017
  339SER     CB 5263   5.296   3.963   3.919
  339SER    HB2 5264   5.215   3.931   3.853
  339SER    HB3 5265   5.307   4.069   3.938
  339SER     OG 5266   5.427   3.940   3.859
  339SER     HG 5267   5.406   3.936   3.766
  339SER      C 5268   5.400   3.897   4.142
  339SER      O 5269   5.419   4.010   4.182
  340SER      N 5270   5.465   3.788   4.188
  340SER      H 5271   5.432   3.695   4.167
  340SER     CA 5272   5.555   3.795   4.303
  340SER     HA 5273   5.544   3.892   4.351
  340SER     CB 5274   5.515   3.683   4.406
  340SER    HB2 5275   5.511   3.587   4.353
  340SER    HB3 5276   5.589   3.681   4.486
  340SER     OG 5277   5.383   3.707   4.459
  340SER     HG 5278   5.318   3.664   4.403
  340SER      C 5279   5.697   3.797   4.265
  340SER      O 5280   5.732   3.773   4.153
  341TYR      N 5281   5.786   3.820   4.363
  341TYR      H 5282   5.734   3.822   4.450
  341TYR     CA 5283   5.923   3.764   4.369
  341TYR     HA 5284   5.937   3.698   4.284
  341TYR     CB 5285   6.032   3.871   4.356
  341TYR    HB2 5286   6.134   3.834   4.348
  341TYR    HB3 5287   6.005   3.919   4.262
  341TYR     CG 5288   6.027   3.968   4.472
  341TYR    CD1 5289   6.099   3.948   4.593
  341TYR    HD1 5290   6.156   3.859   4.612
  341TYR    CE1 5291   6.094   4.042   4.701
  341TYR    HE1 5292   6.150   4.029   4.792
  341TYR     CZ 5293   6.013   4.152   4.682
  341TYR     OH 5294   6.010   4.237   4.781
  341TYR     HH 5295   6.067   4.211   4.854
  341TYR    CE2 5296   5.939   4.176   4.566
  341TYR    HE2 5297   5.881   4.266   4.554
  341TYR    CD2 5298   5.955   4.087   4.459
  341TYR    HD2 5299   5.892   4.104   4.374
  341TYR      C 5300   5.946   3.685   4.497
  341TYR      O 5301   5.875   3.705   4.602
  342ARG      N 5302   6.042   3.596   4.489
  342ARG      H 5303   6.101   3.596   4.407
  342ARG     CA 5304   6.078   3.503   4.594
  342ARG     HA 5305   5.999   3.482   4.666
  342ARG     CB 5306   6.126   3.375   4.526
  342ARG    HB2 5307   6.126   3.302   4.608
  342ARG    HB3 5308   6.054   3.347   4.449
  342ARG     CG 5309   6.271   3.378   4.469
  342ARG    HG2 5310   6.286   3.469   4.411
  342ARG    HG3 5311   6.343   3.374   4.550
  342ARG     CD 5312   6.300   3.272   4.369
  342ARG    HD2 5313   6.406   3.273   4.344
  342ARG    HD3 5314   6.274   3.172   4.404
  342ARG     NE 5315   6.228   3.295   4.239
  342ARG     HE 5316   6.175   3.381   4.240
  342ARG     CZ 5317   6.258   3.231   4.127
  342ARG    NH1 5318   6.329   3.124   4.130
  342ARG   HH11 5319   6.343   3.081   4.221
  342ARG   HH12 5320   6.377   3.097   4.046
  342ARG    NH2 5321   6.226   3.291   4.016
  342ARG   HH21 5322   6.157   3.366   4.014
  342ARG   HH22 5323   6.224   3.234   3.933
  342ARG      C 5324   6.192   3.564   4.682
  342ARG      O 5325   6.276   3.649   4.636
  343TRP      N 5326   6.196   3.518   4.809
  343TRP      H 5327   6.119   3.459   4.836
  343TRP     CA 5328   6.289   3.570   4.911
  343TRP     HA 5329   6.367   3.633   4.869
  343TRP     CB 5330   6.227   3.654   5.023
  343TRP    HB2 5331   6.306   3.699   5.082
  343TRP    HB3 5332   6.172   3.731   4.968
  343TRP     CG 5333   6.123   3.590   5.110
  343TRP    CD1 5334   6.139   3.523   5.227
  343TRP    HD1 5335   6.234   3.511   5.278
  343TRP    NE1 5336   6.019   3.478   5.280
  343TRP    HE1 5337   6.017   3.441   5.373
  343TRP    CE2 5338   5.912   3.512   5.195
  343TRP    CZ2 5339   5.774   3.491   5.204
  343TRP    HZ2 5340   5.736   3.445   5.294
  343TRP    CH2 5341   5.688   3.526   5.104
  343TRP    HH2 5342   5.584   3.512   5.128
  343TRP    CZ3 5343   5.742   3.595   4.997
  343TRP    HZ3 5344   5.681   3.631   4.916
  343TRP    CE3 5345   5.880   3.621   4.988
  343TRP    HE3 5346   5.905   3.672   4.896
  343TRP    CD2 5347   5.978   3.577   5.085
  343TRP      C 5348   6.366   3.444   4.966
  343TRP      O 5349   6.313   3.334   4.942
  344PRO      N 5350   6.482   3.456   5.030
  344PRO     CD 5351   6.557   3.585   5.040
  344PRO    HD2 5352   6.512   3.640   5.123
  344PRO    HD3 5353   6.551   3.637   4.945
  344PRO     CG 5354   6.694   3.539   5.068
  344PRO    HG2 5355   6.747   3.621   5.116
  344PRO    HG3 5356   6.729   3.507   4.970
  344PRO     CB 5357   6.682   3.422   5.164
  344PRO    HB2 5358   6.663   3.454   5.266
  344PRO    HB3 5359   6.768   3.355   5.157
  344PRO     CA 5360   6.556   3.352   5.099
  344PRO     HA 5361   6.589   3.275   5.029
  344PRO      C 5362   6.474   3.284   5.209
  344PRO      O 5363   6.457   3.344   5.315
  345ARG      N 5364   6.436   3.157   5.182
  345ARG      H 5365   6.465   3.116   5.094
  345ARG     CA 5366   6.348   3.086   5.276
  345ARG     HA 5367   6.287   3.156   5.335
  345ARG     CB 5368   6.247   2.989   5.213
  345ARG    HB2 5369   6.313   2.923   5.157
  345ARG    HB3 5370   6.187   2.933   5.284
  345ARG     CG 5371   6.151   3.052   5.117
  345ARG    HG2 5372   6.210   3.100   5.039
  345ARG    HG3 5373   6.094   2.972   5.071
  345ARG     CD 5374   6.056   3.157   5.186
  345ARG    HD2 5375   6.119   3.241   5.216
  345ARG    HD3 5376   5.997   3.209   5.110
  345ARG     NE 5377   5.968   3.113   5.299
  345ARG     HE 5378   6.023   3.092   5.381
  345ARG     CZ 5379   5.836   3.094   5.299
  345ARG    NH1 5380   5.760   3.107   5.194
  345ARG   HH11 5381   5.796   3.128   5.102
  345ARG   HH12 5382   5.660   3.097   5.207
  345ARG    NH2 5383   5.774   3.052   5.402
  345ARG   HH21 5384   5.834   3.044   5.483
  345ARG   HH22 5385   5.676   3.029   5.408
  345ARG      C 5386   6.434   2.995   5.371
  345ARG      O 5387   6.537   2.948   5.323
  346GLN      N 5388   6.388   2.979   5.491
  346GLN      H 5389   6.303   3.030   5.511
  346GLN     CA 5390   6.413   2.853   5.560
  346GLN     HA 5391   6.478   2.794   5.497
  346GLN     CB 5392   6.469   2.894   5.696
  346GLN    HB2 5393   6.398   2.965   5.738
  346GLN    HB3 5394   6.454   2.804   5.756
  346GLN     CG 5395   6.614   2.953   5.684
  346GLN    HG2 5396   6.616   3.042   5.620
  346GLN    HG3 5397   6.644   2.994   5.781
  346GLN     CD 5398   6.718   2.847   5.630
  346GLN    OE1 5399   6.785   2.758   5.695
  346GLN    NE2 5400   6.745   2.848   5.502
  346GLN   HE21 5401   6.818   2.785   5.473
  346GLN   HE22 5402   6.686   2.905   5.443
  346GLN      C 5403   6.284   2.768   5.570
  346GLN      O 5404   6.174   2.830   5.568
  347PHE      N 5405   6.292   2.640   5.582
  347PHE      H 5406   6.389   2.611   5.591
  347PHE     CA 5407   6.178   2.552   5.630
  347PHE     HA 5408   6.090   2.576   5.570
  347PHE     CB 5409   6.228   2.410   5.617
  347PHE    HB2 5410   6.204   2.373   5.518
  347PHE    HB3 5411   6.335   2.402   5.636
  347PHE     CG 5412   6.157   2.308   5.701
  347PHE    CD1 5413   6.204   2.263   5.828
  347PHE    HD1 5414   6.300   2.299   5.860
  347PHE    CE1 5415   6.132   2.172   5.907
  347PHE    HE1 5416   6.168   2.133   6.001
  347PHE     CZ 5417   6.019   2.116   5.854
  347PHE     HZ 5418   5.976   2.040   5.918
  347PHE    CE2 5419   5.972   2.155   5.727
  347PHE    HE2 5420   5.890   2.100   5.686
  347PHE    CD2 5421   6.039   2.246   5.650
  347PHE    HD2 5422   6.002   2.287   5.558
  347PHE      C 5423   6.145   2.586   5.780
  347PHE      O 5424   6.028   2.590   5.813
  348GLN      N 5425   6.242   2.608   5.867
  348GLN      H 5426   6.336   2.591   5.833
  348GLN     CA 5427   6.216   2.620   6.017
  348GLN     HA 5428   6.139   2.545   6.038
  348GLN     CB 5429   6.340   2.582   6.096
  348GLN    HB2 5430   6.378   2.488   6.056
  348GLN    HB3 5431   6.409   2.666   6.087
  348GLN     CG 5432   6.318   2.558   6.247
  348GLN    HG2 5433   6.287   2.652   6.295
  348GLN    HG3 5434   6.239   2.484   6.259
  348GLN     CD 5435   6.436   2.495   6.313
  348GLN    OE1 5436   6.532   2.458   6.254
  348GLN    NE2 5437   6.430   2.483   6.446
  348GLN   HE21 5438   6.508   2.438   6.491
  348GLN   HE22 5439   6.355   2.526   6.497
  348GLN      C 5440   6.131   2.749   6.060
  348GLN      O 5441   6.163   2.868   6.040
  349ASN      N 5442   6.034   2.728   6.147
  349ASN      H 5443   6.009   2.633   6.170
  349ASN     CA 5444   5.955   2.825   6.229
  349ASN     HA 5445   5.907   2.891   6.156
  349ASN     CB 5446   5.845   2.756   6.308
  349ASN    HB2 5447   5.773   2.713   6.239
  349ASN    HB3 5448   5.883   2.676   6.371
  349ASN     CG 5449   5.757   2.852   6.384
  349ASN    OD1 5450   5.757   2.973   6.360
  349ASN    ND2 5451   5.694   2.801   6.483
  349ASN   HD21 5452   5.649   2.876   6.534
  349ASN   HD22 5453   5.703   2.703   6.502
  349ASN      C 5454   6.047   2.908   6.325
  349ASN      O 5455   6.120   2.843   6.401
  350GLY      N 5456   6.042   3.040   6.321
  350GLY      H 5457   5.984   3.089   6.255
  350GLY     CA 5458   6.133   3.125   6.405
  350GLY    HA2 5459   6.094   3.226   6.414
  350GLY    HA3 5460   6.158   3.074   6.499
  350GLY      C 5461   6.278   3.130   6.345
  350GLY      O 5462   6.377   3.175   6.405
  351ASN      N 5463   6.303   3.081   6.224
  351ASN      H 5464   6.227   3.033   6.177
  351ASN     CA 5465   6.426   3.084   6.147
  351ASN     HA 5466   6.494   3.156   6.192
  351ASN     CB 5467   6.492   2.941   6.133
  351ASN    HB2 5468   6.484   2.877   6.221
  351ASN    HB3 5469   6.430   2.887   6.062
  351ASN     CG 5470   6.631   2.943   6.079
  351ASN    OD1 5471   6.659   2.872   5.986
  351ASN    ND2 5472   6.719   3.021   6.131
  351ASN   HD21 5473   6.818   3.008   6.122
  351ASN   HD22 5474   6.695   3.080   6.210
  351ASN      C 5475   6.402   3.141   6.003
  351ASN      O 5476   6.483   3.220   5.953
  352ASP      N 5477   6.282   3.117   5.949
  352ASP      H 5478   6.238   3.038   5.994
  352ASP     CA 5479   6.234   3.172   5.825
  352ASP     HA 5480   6.323   3.172   5.761
  352ASP     CB 5481   6.130   3.070   5.770
  352ASP    HB2 5482   6.181   2.973   5.777
  352ASP    HB3 5483   6.047   3.069   5.841
  352ASP     CG 5484   6.078   3.091   5.631
  352ASP    OD1 5485   6.159   3.141   5.551
  352ASP    OD2 5486   5.955   3.081   5.611
  352ASP      C 5487   6.174   3.317   5.834
  352ASP      O 5488   6.049   3.330   5.842
  353VAL      N 5489   6.264   3.415   5.841
  353VAL      H 5490   6.357   3.382   5.860
  353VAL     CA 5491   6.232   3.552   5.877
  353VAL     HA 5492   6.124   3.553   5.869
  353VAL     CB 5493   6.271   3.586   6.024
  353VAL     HB 5494   6.216   3.674   6.059
  353VAL    CG1 5495   6.241   3.475   6.126
  353VAL   HG11 5496   6.139   3.441   6.112
  353VAL   HG12 5497   6.316   3.397   6.116
  353VAL   HG13 5498   6.245   3.514   6.228
  353VAL    CG2 5499   6.417   3.615   6.040
  353VAL   HG21 5500   6.434   3.636   6.145
  353VAL   HG22 5501   6.485   3.533   6.019
  353VAL   HG23 5502   6.451   3.711   6.000
  353VAL      C 5503   6.277   3.660   5.780
  353VAL      O 5504   6.262   3.780   5.799
  354ASN      N 5505   6.328   3.617   5.660
  354ASN      H 5506   6.336   3.518   5.640
  354ASN     CA 5507   6.377   3.701   5.550
  354ASN     HA 5508   6.421   3.783   5.606
  354ASN     CB 5509   6.495   3.639   5.474
  354ASN    HB2 5510   6.541   3.568   5.541
  354ASN    HB3 5511   6.462   3.581   5.387
  354ASN     CG 5512   6.601   3.740   5.434
  354ASN    OD1 5513   6.721   3.716   5.452
  354ASN    ND2 5514   6.570   3.843   5.362
  354ASN   HD21 5515   6.645   3.907   5.339
  354ASN   HD22 5516   6.474   3.861   5.338
  354ASN      C 5517   6.269   3.763   5.455
  354ASN      O 5518   6.296   3.814   5.350
  355ASP      N 5519   6.144   3.756   5.493
  355ASP      H 5520   6.115   3.695   5.569
  355ASP     CA 5521   6.035   3.825   5.415
  355ASP     HA 5522   6.035   3.811   5.307
  355ASP     CB 5523   5.902   3.782   5.475
  355ASP    HB2 5524   5.824   3.834   5.421
  355ASP    HB3 5525   5.890   3.675   5.456
  355ASP     CG 5526   5.896   3.811   5.625
  355ASP    OD1 5527   5.860   3.927   5.662
  355ASP    OD2 5528   5.922   3.716   5.702
  355ASP      C 5529   6.036   3.977   5.407
  355ASP      O 5530   5.968   4.039   5.323
  356TRP      N 5531   6.134   4.043   5.474
  356TRP      H 5532   6.188   3.988   5.540
  356TRP     CA 5533   6.137   4.186   5.491
  356TRP     HA 5534   6.034   4.207   5.518
  356TRP     CB 5535   6.220   4.225   5.613
  356TRP    HB2 5536   6.219   4.333   5.630
  356TRP    HB3 5537   6.169   4.184   5.700
  356TRP     CG 5538   6.360   4.169   5.620
  356TRP    CD1 5539   6.402   4.055   5.680
  356TRP    HD1 5540   6.339   3.975   5.715
  356TRP    NE1 5541   6.543   4.051   5.675
  356TRP    HE1 5542   6.600   3.968   5.687
  356TRP    CE2 5543   6.598   4.166   5.624
  356TRP    CZ2 5544   6.726   4.206   5.579
  356TRP    HZ2 5545   6.807   4.136   5.589
  356TRP    CH2 5546   6.747   4.338   5.529
  356TRP    HH2 5547   6.846   4.373   5.503
  356TRP    CZ3 5548   6.634   4.423   5.519
  356TRP    HZ3 5549   6.643   4.526   5.489
  356TRP    CE3 5550   6.503   4.381   5.543
  356TRP    HE3 5551   6.417   4.444   5.528
  356TRP    CD2 5552   6.483   4.247   5.590
  356TRP      C 5553   6.188   4.262   5.370
  356TRP      O 5554   6.163   4.381   5.360
  357VAL      N 5555   6.273   4.194   5.290
  357VAL      H 5556   6.284   4.096   5.314
  357VAL     CA 5557   6.356   4.249   5.191
  357VAL     HA 5558   6.396   4.344   5.226
  357VAL     CB 5559   6.478   4.155   5.153
  357VAL     HB 5560   6.530   4.139   5.247
  357VAL    CG1 5561   6.431   4.015   5.103
  357VAL   HG11 5562   6.521   3.954   5.090
  357VAL   HG12 5563   6.375   3.967   5.184
  357VAL   HG13 5564   6.377   4.025   5.009
  357VAL    CG2 5565   6.575   4.223   5.055
  357VAL   HG21 5566   6.617   4.312   5.102
  357VAL   HG22 5567   6.663   4.164   5.032
  357VAL   HG23 5568   6.514   4.247   4.968
  357VAL      C 5569   6.287   4.301   5.061
  357VAL      O 5570   6.196   4.232   5.012
  358GLY      N 5571   6.316   4.419   5.018
  358GLY      H 5572   6.395   4.464   5.063
  358GLY     CA 5573   6.245   4.476   4.900
  358GLY    HA2 5574   6.137   4.478   4.911
  358GLY    HA3 5575   6.267   4.583   4.905
  358GLY      C 5576   6.282   4.411   4.770
  358GLY      O 5577   6.322   4.292   4.762
  359PRO      N 5578   6.256   4.473   4.655
  359PRO     CD 5579   6.229   4.611   4.644
  359PRO    HD2 5580   6.286   4.669   4.716
  359PRO    HD3 5581   6.125   4.633   4.668
  359PRO     CG 5582   6.264   4.660   4.503
  359PRO    HG2 5583   6.370   4.684   4.490
  359PRO    HG3 5584   6.194   4.738   4.472
  359PRO     CB 5585   6.251   4.531   4.419
  359PRO    HB2 5586   6.322   4.524   4.337
  359PRO    HB3 5587   6.156   4.514   4.369
  359PRO     CA 5588   6.275   4.419   4.517
  359PRO     HA 5589   6.195   4.346   4.502
  359PRO      C 5590   6.425   4.368   4.493
  359PRO      O 5591   6.520   4.430   4.547
  360PRO      N 5592   6.440   4.252   4.421
  360PRO     CD 5593   6.335   4.185   4.334
  360PRO    HD2 5594   6.270   4.260   4.289
  360PRO    HD3 5595   6.273   4.112   4.386
  360PRO     CG 5596   6.414   4.112   4.229
  360PRO    HG2 5597   6.433   4.186   4.151
  360PRO    HG3 5598   6.359   4.029   4.185
  360PRO     CB 5599   6.545   4.076   4.302
  360PRO    HB2 5600   6.615   4.058   4.221
  360PRO    HB3 5601   6.526   3.987   4.362
  360PRO     CA 5602   6.574   4.193   4.397
  360PRO     HA 5603   6.610   4.147   4.489
  360PRO      C 5604   6.684   4.286   4.347
  360PRO      O 5605   6.644   4.380   4.272
  361ASN      N 5606   6.809   4.273   4.385
  361ASN      H 5607   6.825   4.198   4.451
  361ASN     CA 5608   6.905   4.379   4.358
  361ASN     HA 5609   6.863   4.466   4.308
  361ASN     CB 5610   6.948   4.445   4.494
  361ASN    HB2 5611   6.861   4.473   4.553
  361ASN    HB3 5612   7.009   4.376   4.553
  361ASN     CG 5613   7.041   4.570   4.484
  361ASN    OD1 5614   7.162   4.558   4.479
  361ASN    ND2 5615   6.976   4.684   4.485
  361ASN   HD21 5616   7.034   4.766   4.484
  361ASN   HD22 5617   6.877   4.678   4.506
  361ASN      C 5618   7.028   4.316   4.291
  361ASN      O 5619   7.063   4.198   4.312
  362ASN      N 5620   7.093   4.389   4.206
  362ASN      H 5621   7.075   4.488   4.207
  362ASN     CA 5622   7.209   4.349   4.132
  362ASN     HA 5623   7.270   4.277   4.185
  362ASN     CB 5624   7.172   4.272   4.002
  362ASN    HB2 5625   7.113   4.183   4.022
  362ASN    HB3 5626   7.112   4.333   3.935
  362ASN     CG 5627   7.298   4.219   3.940
  362ASN    OD1 5628   7.395   4.181   4.007
  362ASN    ND2 5629   7.305   4.221   3.813
  362ASN   HD21 5630   7.380   4.172   3.767
  362ASN   HD22 5631   7.231   4.263   3.758
  362ASN      C 5632   7.288   4.474   4.106
  362ASN      O 5633   7.228   4.564   4.055
  363ASN      N 5634   7.414   4.481   4.138
  363ASN      H 5635   7.446   4.398   4.185
  363ASN     CA 5636   7.507   4.595   4.131
  363ASN     HA 5637   7.595   4.560   4.186
  363ASN     CB 5638   7.552   4.623   3.983
  363ASN    HB2 5639   7.593   4.537   3.931
  363ASN    HB3 5640   7.466   4.660   3.928
  363ASN     CG 5641   7.671   4.726   3.968
  363ASN    OD1 5642   7.665   4.832   3.901
  363ASN    ND2 5643   7.777   4.697   4.034
  363ASN   HD21 5644   7.855   4.761   4.031
  363ASN   HD22 5645   7.797   4.610   4.081
  363ASN      C 5646   7.457   4.722   4.205
  363ASN      O 5647   7.452   4.830   4.149
  364GLY      N 5648   7.409   4.702   4.329
  364GLY      H 5649   7.395   4.604   4.348
  364GLY     CA 5650   7.345   4.804   4.408
  364GLY    HA2 5651   7.334   4.772   4.512
  364GLY    HA3 5652   7.410   4.891   4.401
  364GLY      C 5653   7.210   4.854   4.361
  364GLY      O 5654   7.152   4.938   4.432
  365VAL      N 5655   7.158   4.809   4.247
  365VAL      H 5656   7.197   4.728   4.200
  365VAL     CA 5657   7.027   4.863   4.185
  365VAL     HA 5658   6.981   4.936   4.251
  365VAL     CB 5659   7.052   4.931   4.053
  365VAL     HB 5660   6.961   4.975   4.012
  365VAL    CG1 5661   7.138   5.060   4.069
  365VAL   HG11 5662   7.138   5.128   3.983
  365VAL   HG12 5663   7.096   5.111   4.156
  365VAL   HG13 5664   7.241   5.032   4.091
  365VAL    CG2 5665   7.114   4.848   3.944
  365VAL   HG21 5666   7.053   4.758   3.929
  365VAL   HG22 5667   7.137   4.910   3.858
  365VAL   HG23 5668   7.209   4.809   3.980
  365VAL      C 5669   6.916   4.751   4.166
  365VAL      O 5670   6.943   4.632   4.188
  366ILE      N 5671   6.792   4.789   4.126
  366ILE      H 5672   6.776   4.886   4.102
  366ILE     CA 5673   6.686   4.685   4.108
  366ILE     HA 5674   6.691   4.616   4.193
  366ILE     CB 5675   6.546   4.755   4.101
  366ILE     HB 5676   6.535   4.813   4.010
  366ILE    CG2 5677   6.441   4.644   4.105
  366ILE   HG21 5678   6.455   4.579   4.019
  366ILE   HG22 5679   6.455   4.580   4.192
  366ILE   HG23 5680   6.341   4.687   4.106
  366ILE    CG1 5681   6.527   4.852   4.220
  366ILE   HG12 5682   6.554   4.803   4.313
  366ILE   HG13 5683   6.591   4.938   4.203
  366ILE    CD1 5684   6.382   4.905   4.236
  366ILE   HD11 5685   6.382   4.995   4.299
  366ILE   HD12 5686   6.329   4.932   4.145
  366ILE   HD13 5687   6.324   4.822   4.278
  366ILE      C 5688   6.716   4.606   3.979
  366ILE      O 5689   6.746   4.659   3.871
  367LYS      N 5690   6.701   4.474   3.987
  367LYS      H 5691   6.686   4.435   4.079
  367LYS     CA 5692   6.715   4.376   3.874
  367LYS     HA 5693   6.817   4.390   3.839
  367LYS     CB 5694   6.690   4.233   3.935
  367LYS    HB2 5695   6.612   4.232   4.012
  367LYS    HB3 5696   6.660   4.165   3.855
  367LYS     CG 5697   6.810   4.181   4.009
  367LYS    HG2 5698   6.902   4.202   3.955
  367LYS    HG3 5699   6.809   4.226   4.108
  367LYS     CD 5700   6.804   4.032   4.023
  367LYS    HD2 5701   6.702   3.998   4.040
  367LYS    HD3 5702   6.831   3.999   3.922
  367LYS     CE 5703   6.906   3.980   4.121
  367LYS    HE2 5704   6.998   4.037   4.111
  367LYS    HE3 5705   6.879   4.004   4.224
  367LYS     NZ 5706   6.927   3.841   4.099
  367LYS    HZ1 5707   6.947   3.837   4.000
  367LYS    HZ2 5708   6.993   3.798   4.162
  367LYS    HZ3 5709   6.842   3.786   4.108
  367LYS      C 5710   6.618   4.406   3.759
  367LYS      O 5711   6.522   4.479   3.771
  368GLU      N 5712   6.639   4.345   3.642
  368GLU      H 5713   6.722   4.288   3.631
  368GLU     CA 5714   6.538   4.347   3.535
  368GLU     HA 5715   6.465   4.428   3.542
  368GLU     CB 5716   6.608   4.382   3.398
  368GLU    HB2 5717   6.543   4.398   3.312
  368GLU    HB3 5718   6.665   4.473   3.411
  368GLU     CG 5719   6.713   4.273   3.352
  368GLU    HG2 5720   6.665   4.176   3.344
  368GLU    HG3 5721   6.728   4.294   3.246
  368GLU     CD 5722   6.845   4.268   3.426
  368GLU    OE1 5723   6.946   4.327   3.381
  368GLU    OE2 5724   6.862   4.197   3.529
  368GLU      C 5725   6.458   4.213   3.537
  368GLU      O 5726   6.471   4.125   3.622
  369VAL      N 5727   6.366   4.201   3.443
  369VAL      H 5728   6.350   4.282   3.385
  369VAL     CA 5729   6.279   4.080   3.430
  369VAL     HA 5730   6.293   4.019   3.519
  369VAL     CB 5731   6.132   4.122   3.415
  369VAL     HB 5732   6.119   4.181   3.324
  369VAL    CG1 5733   6.035   4.004   3.405
  369VAL   HG11 5734   5.928   4.026   3.394
  369VAL   HG12 5735   6.065   3.941   3.321
  369VAL   HG13 5736   6.041   3.941   3.493
  369VAL    CG2 5737   6.085   4.217   3.527
  369VAL   HG21 5738   6.159   4.295   3.543
  369VAL   HG22 5739   5.989   4.264   3.505
  369VAL   HG23 5740   6.068   4.159   3.618
  369VAL      C 5741   6.330   3.991   3.309
  369VAL      O 5742   6.362   4.043   3.197
  370THR      N 5743   6.348   3.856   3.321
  370THR      H 5744   6.305   3.809   3.399
  370THR     CA 5745   6.396   3.767   3.219
  370THR     HA 5746   6.413   3.828   3.130
  370THR     CB 5747   6.526   3.695   3.263
  370THR     HB 5748   6.554   3.623   3.186
  370THR    CG2 5749   6.637   3.800   3.291
  370THR   HG21 5750   6.624   3.878   3.216
  370THR   HG22 5751   6.623   3.847   3.388
  370THR   HG23 5752   6.737   3.755   3.287
  370THR    OG1 5753   6.509   3.624   3.387
  370THR    HG1 5754   6.592   3.619   3.435
  370THR      C 5755   6.285   3.665   3.193
  370THR      O 5756   6.195   3.645   3.282
  371ILE      N 5757   6.278   3.588   3.081
  371ILE      H 5758   6.364   3.590   3.028
  371ILE     CA 5759   6.160   3.521   3.022
  371ILE     HA 5760   6.096   3.488   3.104
  371ILE     CB 5761   6.084   3.609   2.918
  371ILE     HB 5762   6.152   3.617   2.834
  371ILE    CG2 5763   5.960   3.534   2.859
  371ILE   HG21 5764   5.900   3.595   2.791
  371ILE   HG22 5765   5.996   3.449   2.800
  371ILE   HG23 5766   5.894   3.484   2.929
  371ILE    CG1 5767   6.034   3.743   2.972
  371ILE   HG12 5768   6.120   3.805   3.000
  371ILE   HG13 5769   5.997   3.785   2.879
  371ILE    CD1 5770   5.928   3.733   3.087
  371ILE   HD11 5771   5.905   3.833   3.125
  371ILE   HD12 5772   5.836   3.685   3.053
  371ILE   HD13 5773   5.962   3.675   3.172
  371ILE      C 5774   6.202   3.387   2.958
  371ILE      O 5775   6.286   3.378   2.870
  372ASN      N 5776   6.130   3.281   3.001
  372ASN      H 5777   6.048   3.287   3.059
  372ASN     CA 5778   6.135   3.149   2.941
  372ASN     HA 5779   6.240   3.119   2.939
  372ASN     CB 5780   6.067   3.059   3.050
  372ASN    HB2 5781   6.119   3.087   3.141
  372ASN    HB3 5782   5.965   3.097   3.047
  372ASN     CG 5783   6.084   2.909   3.030
  372ASN    OD1 5784   5.999   2.849   2.973
  372ASN    ND2 5785   6.199   2.856   3.060
  372ASN   HD21 5786   6.208   2.761   3.027
  372ASN   HD22 5787   6.268   2.912   3.109
  372ASN      C 5788   6.065   3.128   2.809
  372ASN      O 5789   5.964   3.195   2.780
  373PRO      N 5790   6.105   3.031   2.727
  373PRO     CD 5791   6.228   2.950   2.727
  373PRO    HD2 5792   6.208   2.872   2.800
  373PRO    HD3 5793   6.325   2.996   2.750
  373PRO     CG 5794   6.245   2.877   2.592
  373PRO    HG2 5795   6.297   2.782   2.608
  373PRO    HG3 5796   6.287   2.940   2.514
  373PRO     CB 5797   6.096   2.862   2.563
  373PRO    HB2 5798   6.051   2.782   2.622
  373PRO    HB3 5799   6.076   2.842   2.458
  373PRO     CA 5800   6.028   2.989   2.604
  373PRO     HA 5801   6.050   3.058   2.523
  373PRO      C 5802   5.880   2.969   2.623
  373PRO      O 5803   5.805   3.007   2.535
  374ASP      N 5804   5.833   2.931   2.744
  374ASP      H 5805   5.904   2.909   2.812
  374ASP     CA 5806   5.686   2.901   2.761
  374ASP     HA 5807   5.634   2.872   2.670
  374ASP     CB 5808   5.676   2.777   2.844
  374ASP    HB2 5809   5.755   2.710   2.810
  374ASP    HB3 5810   5.683   2.799   2.951
  374ASP     CG 5811   5.543   2.696   2.835
  374ASP    OD1 5812   5.468   2.720   2.741
  374ASP    OD2 5813   5.517   2.610   2.924
  374ASP      C 5814   5.608   3.022   2.820
  374ASP      O 5815   5.521   3.007   2.911
  375THR      N 5816   5.652   3.143   2.798
  375THR      H 5817   5.744   3.144   2.758
  375THR     CA 5818   5.583   3.273   2.837
  375THR     HA 5819   5.646   3.349   2.790
  375THR     CB 5820   5.444   3.293   2.786
  375THR     HB 5821   5.382   3.218   2.835
  375THR    CG2 5822   5.368   3.424   2.807
  375THR   HG21 5823   5.357   3.431   2.916
  375THR   HG22 5824   5.418   3.511   2.764
  375THR   HG23 5825   5.267   3.422   2.766
  375THR    OG1 5826   5.444   3.282   2.647
  375THR    HG1 5827   5.447   3.187   2.638
  375THR      C 5828   5.597   3.312   2.986
  375THR      O 5829   5.570   3.425   3.026
  376THR      N 5830   5.639   3.217   3.070
  376THR      H 5831   5.675   3.129   3.038
  376THR     CA 5832   5.659   3.232   3.213
  376THR     HA 5833   5.579   3.303   3.235
  376THR     CB 5834   5.645   3.098   3.281
  376THR     HB 5835   5.671   3.115   3.385
  376THR    CG2 5836   5.504   3.045   3.279
  376THR   HG21 5837   5.486   3.010   3.177
  376THR   HG22 5838   5.494   2.951   3.333
  376THR   HG23 5839   5.441   3.130   3.304
  376THR    OG1 5840   5.737   3.002   3.213
  376THR    HG1 5841   5.706   2.912   3.228
  376THR      C 5842   5.797   3.305   3.239
  376THR      O 5843   5.891   3.321   3.160
  377CYX      N 5844   5.820   3.358   3.368
  377CYX      H 5845   5.747   3.347   3.436
  377CYX     CA 5846   5.943   3.430   3.416
  377CYX     HA 5847   5.982   3.478   3.326
  377CYX     CB 5848   5.896   3.528   3.525
  377CYX    HB2 5849   5.829   3.480   3.596
  377CYX    HB3 5850   5.987   3.552   3.580
  377CYX     SG 5851   5.811   3.663   3.458
  377CYX      C 5852   6.059   3.340   3.469
  377CYX      O 5853   6.035   3.233   3.531
  378GLY      N 5854   6.182   3.385   3.441
  378GLY      H 5855   6.187   3.474   3.394
  378GLY     CA 5856   6.302   3.315   3.501
  378GLY    HA2 5857   6.290   3.207   3.488
  378GLY    HA3 5858   6.394   3.332   3.444
  378GLY      C 5859   6.341   3.346   3.652
  378GLY      O 5860   6.276   3.291   3.739
  379ASN      N 5861   6.450   3.420   3.670
  379ASN      H 5862   6.490   3.452   3.583
  379ASN     CA 5863   6.523   3.449   3.797
  379ASN     HA 5864   6.529   3.356   3.854
  379ASN     CB 5865   6.667   3.484   3.763
  379ASN    HB2 5866   6.733   3.492   3.849
  379ASN    HB3 5867   6.712   3.397   3.714
  379ASN     CG 5868   6.675   3.616   3.693
  379ASN    OD1 5869   6.688   3.624   3.569
  379ASN    ND2 5870   6.672   3.723   3.764
  379ASN   HD21 5871   6.661   3.811   3.715
  379ASN   HD22 5872   6.674   3.722   3.865
  379ASN      C 5873   6.439   3.540   3.883
  379ASN      O 5874   6.370   3.639   3.836
  380ASP      N 5875   6.452   3.523   4.018
  380ASP      H 5876   6.509   3.441   4.038
  380ASP     CA 5877   6.398   3.611   4.121
  380ASP     HA 5878   6.433   3.563   4.212
  380ASP     CB 5879   6.472   3.741   4.123
  380ASP    HB2 5880   6.448   3.796   4.031
  380ASP    HB3 5881   6.421   3.794   4.203
  380ASP     CG 5882   6.622   3.717   4.143
  380ASP    OD1 5883   6.705   3.694   4.048
  380ASP    OD2 5884   6.655   3.726   4.264
  380ASP      C 5885   6.248   3.630   4.130
  380ASP      O 5886   6.179   3.567   4.211
  381TRP      N 5887   6.189   3.705   4.036
  381TRP      H 5888   6.247   3.747   3.964
  381TRP     CA 5889   6.050   3.720   4.008
  381TRP     HA 5890   6.017   3.751   4.107
  381TRP     CB 5891   6.023   3.821   3.897
  381TRP    HB2 5892   6.033   3.770   3.801
  381TRP    HB3 5893   5.919   3.850   3.911
  381TRP     CG 5894   6.110   3.943   3.899
  381TRP    CD1 5895   6.217   3.959   3.816
  381TRP    HD1 5896   6.262   3.882   3.755
  381TRP    NE1 5897   6.262   4.082   3.828
  381TRP    HE1 5898   6.329   4.115   3.759
  381TRP    CE2 5899   6.186   4.166   3.906
  381TRP    CZ2 5900   6.198   4.307   3.942
  381TRP    HZ2 5901   6.264   4.377   3.893
  381TRP    CH2 5902   6.097   4.351   4.029
  381TRP    HH2 5903   6.103   4.451   4.068
  381TRP    CZ3 5904   6.011   4.259   4.087
  381TRP    HZ3 5905   5.924   4.293   4.141
  381TRP    CE3 5906   6.009   4.122   4.061
  381TRP    HE3 5907   5.932   4.054   4.093
  381TRP    CD2 5908   6.092   4.075   3.960
  381TRP      C 5909   5.978   3.593   3.968
  381TRP      O 5910   6.046   3.497   3.930
  382VAL      N 5911   5.847   3.584   3.998
  382VAL      H 5912   5.797   3.663   4.036
  382VAL     CA 5913   5.768   3.462   3.987
  382VAL     HA 5914   5.823   3.381   3.940
  382VAL     CB 5915   5.727   3.403   4.124
  382VAL     HB 5916   5.683   3.488   4.175
  382VAL    CG1 5917   5.635   3.283   4.137
  382VAL   HG11 5918   5.691   3.198   4.099
  382VAL   HG12 5919   5.611   3.264   4.242
  382VAL   HG13 5920   5.545   3.306   4.080
  382VAL    CG2 5921   5.858   3.380   4.210
  382VAL   HG21 5922   5.901   3.478   4.230
  382VAL   HG22 5923   5.840   3.330   4.305
  382VAL   HG23 5924   5.924   3.317   4.151
  382VAL      C 5925   5.656   3.475   3.888
  382VAL      O 5926   5.638   3.391   3.801
  383CYX      N 5927   5.596   3.596   3.876
  383CYX      H 5928   5.597   3.671   3.943
  383CYX     CA 5929   5.500   3.631   3.767
  383CYX     HA 5930   5.461   3.726   3.802
  383CYX     CB 5931   5.578   3.654   3.630
  383CYX    HB2 5932   5.595   3.556   3.585
  383CYX    HB3 5933   5.508   3.698   3.559
  383CYX     SG 5934   5.729   3.749   3.620
  383CYX      C 5935   5.388   3.521   3.755
  383CYX      O 5936   5.370   3.458   3.653
  384GLU      N 5937   5.299   3.513   3.856
  384GLU      H 5938   5.324   3.545   3.948
  384GLU     CA 5939   5.185   3.415   3.851
  384GLU     HA 5940   5.228   3.316   3.837
  384GLU     CB 5941   5.108   3.415   3.984
  384GLU    HB2 5942   5.055   3.510   3.988
  384GLU    HB3 5943   5.032   3.337   3.975
  384GLU     CG 5944   5.189   3.387   4.115
  384GLU    HG2 5945   5.118   3.355   4.191
  384GLU    HG3 5946   5.259   3.307   4.092
  384GLU     CD 5947   5.266   3.519   4.162
  384GLU    OE1 5948   5.368   3.548   4.102
  384GLU    OE2 5949   5.223   3.584   4.262
  384GLU      C 5950   5.083   3.451   3.743
  384GLU      O 5951   5.011   3.366   3.692
  385HIE      N 5952   5.083   3.586   3.707
  385HIE      H 5953   5.140   3.643   3.769
  385HIE     CA 5954   5.019   3.653   3.597
  385HIE     HA 5955   4.910   3.641   3.598
  385HIE     CB 5956   5.039   3.798   3.613
  385HIE    HB2 5957   4.955   3.848   3.566
  385HIE    HB3 5958   5.038   3.820   3.720
  385HIE     CG 5959   5.157   3.859   3.541
  385HIE    ND1 5960   5.289   3.845   3.581
  385HIE    CE1 5961   5.367   3.908   3.486
  385HIE    HE1 5962   5.474   3.916   3.489
  385HIE    NE2 5963   5.285   3.960   3.392
  385HIE    HE2 5964   5.309   4.008   3.307
  385HIE    CD2 5965   5.152   3.928   3.430
  385HIE    HD2 5966   5.067   3.940   3.364
  385HIE      C 5967   5.061   3.601   3.457
  385HIE      O 5968   5.007   3.640   3.355
  386ARG      N 5969   5.163   3.516   3.450
  386ARG      H 5970   5.222   3.509   3.532
  386ARG     CA 5971   5.213   3.455   3.325
  386ARG     HA 5972   5.157   3.484   3.237
  386ARG     CB 5973   5.356   3.502   3.288
  386ARG    HB2 5974   5.407   3.495   3.384
  386ARG    HB3 5975   5.405   3.432   3.220
  386ARG     CG 5976   5.363   3.646   3.230
  386ARG    HG2 5977   5.325   3.642   3.128
  386ARG    HG3 5978   5.314   3.713   3.301
  386ARG     CD 5979   5.513   3.687   3.219
  386ARG    HD2 5980   5.558   3.722   3.312
  386ARG    HD3 5981   5.580   3.607   3.188
  386ARG     NE 5982   5.522   3.803   3.125
  386ARG     HE 5983   5.495   3.896   3.151
  386ARG     CZ 5984   5.559   3.803   2.999
  386ARG    NH1 5985   5.584   3.692   2.928
  386ARG   HH11 5986   5.570   3.603   2.972
  386ARG   HH12 5987   5.603   3.701   2.829
  386ARG    NH2 5988   5.569   3.913   2.925
  386ARG   HH21 5989   5.554   3.999   2.976
  386ARG   HH22 5990   5.572   3.900   2.825
  386ARG      C 5991   5.197   3.300   3.332
  386ARG      O 5992   5.239   3.239   3.235
  387TRP      N 5993   5.144   3.237   3.439
  387TRP      H 5994   5.122   3.300   3.515
  387TRP     CA 5995   5.114   3.097   3.451
  387TRP     HA 5996   5.198   3.032   3.428
  387TRP     CB 5997   5.082   3.055   3.592
  387TRP    HB2 5998   4.998   3.117   3.623
  387TRP    HB3 5999   5.034   2.957   3.595
  387TRP     CG 6000   5.194   3.066   3.696
  387TRP    CD1 6001   5.319   3.107   3.664
  387TRP    HD1 6002   5.352   3.124   3.562
  387TRP    NE1 6003   5.396   3.112   3.778
  387TRP    HE1 6004   5.497   3.114   3.774
  387TRP    CE2 6005   5.322   3.062   3.892
  387TRP    CZ2 6006   5.353   3.033   4.023
  387TRP    HZ2 6007   5.448   3.062   4.065
  387TRP    CH2 6008   5.256   2.985   4.108
  387TRP    HH2 6009   5.273   2.971   4.214
  387TRP    CZ3 6010   5.129   2.967   4.066
  387TRP    HZ3 6011   5.059   2.940   4.144
  387TRP    CE3 6012   5.093   2.991   3.930
  387TRP    HE3 6013   4.992   2.965   3.901
  387TRP    CD2 6014   5.190   3.037   3.841
  387TRP      C 6015   4.996   3.057   3.363
  387TRP      O 6016   4.896   3.130   3.348
  388ARG      N 6017   5.014   2.948   3.285
  388ARG      H 6018   5.101   2.897   3.291
  388ARG     CA 6019   4.921   2.904   3.178
  388ARG     HA 6020   4.928   2.974   3.094
  388ARG     CB 6021   4.956   2.767   3.119
  388ARG    HB2 6022   5.061   2.758   3.091
  388ARG    HB3 6023   4.949   2.701   3.205
  388ARG     CG 6024   4.866   2.717   3.006
  388ARG    HG2 6025   4.773   2.674   3.045
  388ARG    HG3 6026   4.829   2.798   2.943
  388ARG     CD 6027   4.932   2.608   2.926
  388ARG    HD2 6028   4.999   2.556   2.994
  388ARG    HD3 6029   4.853   2.536   2.902
  388ARG     NE 6030   5.015   2.650   2.813
  388ARG     HE 6031   4.972   2.661   2.723
  388ARG     CZ 6032   5.146   2.658   2.800
  388ARG    NH1 6033   5.231   2.598   2.872
  388ARG   HH11 6034   5.197   2.532   2.942
  388ARG   HH12 6035   5.329   2.613   2.857
  388ARG    NH2 6036   5.195   2.724   2.696
  388ARG   HH21 6037   5.135   2.773   2.632
  388ARG   HH22 6038   5.294   2.745   2.693
  388ARG      C 6039   4.774   2.900   3.214
  388ARG      O 6040   4.686   2.953   3.147
  389GLN      N 6041   4.758   2.848   3.336
  389GLN      H 6042   4.846   2.835   3.384
  389GLN     CA 6043   4.633   2.832   3.413
  389GLN     HA 6044   4.566   2.775   3.349
  389GLN     CB 6045   4.659   2.745   3.543
  389GLN    HB2 6046   4.706   2.814   3.613
  389GLN    HB3 6047   4.559   2.724   3.581
  389GLN     CG 6048   4.742   2.618   3.539
  389GLN    HG2 6049   4.721   2.565   3.632
  389GLN    HG3 6050   4.717   2.556   3.453
  389GLN     CD 6051   4.890   2.636   3.537
  389GLN    OE1 6052   4.949   2.748   3.537
  389GLN    NE2 6053   4.971   2.533   3.516
  389GLN   HE21 6054   5.068   2.542   3.489
  389GLN   HE22 6055   4.918   2.448   3.512
  389GLN      C 6056   4.560   2.968   3.451
  389GLN      O 6057   4.437   2.980   3.449
  390ILE      N 6058   4.639   3.072   3.472
  390ILE      H 6059   4.739   3.060   3.467
  390ILE     CA 6060   4.589   3.196   3.529
  390ILE     HA 6061   4.499   3.191   3.590
  390ILE     CB 6062   4.697   3.249   3.624
  390ILE     HB 6063   4.793   3.239   3.573
  390ILE    CG2 6064   4.667   3.399   3.653
  390ILE   HG21 6065   4.658   3.461   3.563
  390ILE   HG22 6066   4.585   3.418   3.722
  390ILE   HG23 6067   4.756   3.436   3.703
  390ILE    CG1 6068   4.695   3.173   3.753
  390ILE   HG12 6069   4.591   3.180   3.786
  390ILE   HG13 6070   4.710   3.066   3.734
  390ILE    CD1 6071   4.772   3.211   3.875
  390ILE   HD11 6072   4.753   3.143   3.957
  390ILE   HD12 6073   4.879   3.199   3.858
  390ILE   HD13 6074   4.746   3.316   3.891
  390ILE      C 6075   4.570   3.290   3.409
  390ILE      O 6076   4.460   3.333   3.391
  391ARG      N 6077   4.661   3.296   3.312
  391ARG      H 6078   4.749   3.247   3.319
  391ARG     CA 6079   4.650   3.351   3.175
  391ARG     HA 6080   4.651   3.457   3.201
  391ARG     CB 6081   4.774   3.306   3.088
  391ARG    HB2 6082   4.857   3.362   3.130
  391ARG    HB3 6083   4.798   3.199   3.088
  391ARG     CG 6084   4.760   3.357   2.948
  391ARG    HG2 6085   4.688   3.288   2.904
  391ARG    HG3 6086   4.723   3.459   2.947
  391ARG     CD 6087   4.883   3.328   2.853
  391ARG    HD2 6088   4.845   3.359   2.756
  391ARG    HD3 6089   4.961   3.396   2.885
  391ARG     NE 6090   4.925   3.190   2.871
  391ARG     HE 6091   4.993   3.175   2.944
  391ARG     CZ 6092   4.915   3.089   2.786
  391ARG    NH1 6093   4.834   3.099   2.690
  391ARG   HH11 6094   4.773   3.179   2.695
  391ARG   HH12 6095   4.798   3.015   2.647
  391ARG    NH2 6096   4.967   2.972   2.803
  391ARG   HH21 6097   5.041   2.963   2.872
  391ARG   HH22 6098   4.968   2.906   2.727
  391ARG      C 6099   4.518   3.321   3.113
  391ARG      O 6100   4.434   3.409   3.108
  392ASN      N 6101   4.500   3.198   3.084
  392ASN      H 6102   4.565   3.127   3.115
  392ASN     CA 6103   4.378   3.151   3.014
  392ASN     HA 6104   4.357   3.222   2.934
  392ASN     CB 6105   4.413   3.015   2.951
  392ASN    HB2 6106   4.434   2.952   3.037
  392ASN    HB3 6107   4.322   2.981   2.901
  392ASN     CG 6108   4.511   3.013   2.840
  392ASN    OD1 6109   4.513   3.100   2.752
  392ASN    ND2 6110   4.595   2.910   2.825
  392ASN   HD21 6111   4.633   2.897   2.732
  392ASN   HD22 6112   4.604   2.835   2.892
  392ASN      C 6113   4.242   3.153   3.088
  392ASN      O 6114   4.141   3.162   3.022
  393MET      N 6115   4.239   3.146   3.223
  393MET      H 6116   4.327   3.136   3.271
  393MET     CA 6117   4.115   3.171   3.289
  393MET     HA 6118   4.032   3.120   3.240
  393MET     CB 6119   4.115   3.119   3.433
  393MET    HB2 6120   4.198   3.161   3.489
  393MET    HB3 6121   4.030   3.161   3.487
  393MET     CG 6122   4.115   2.968   3.450
  393MET    HG2 6123   4.220   2.950   3.430
  393MET    HG3 6124   4.103   2.949   3.556
  393MET     SD 6125   3.989   2.872   3.350
  393MET     CE 6126   3.842   2.951   3.401
  393MET    HE1 6127   3.756   2.909   3.348
  393MET    HE2 6128   3.824   2.928   3.506
  393MET    HE3 6129   3.853   3.059   3.391
  393MET      C 6130   4.083   3.324   3.294
  393MET      O 6131   3.967   3.366   3.301
  394VAL      N 6132   4.181   3.414   3.289
  394VAL      H 6133   4.276   3.379   3.282
  394VAL     CA 6134   4.159   3.554   3.275
  394VAL     HA 6135   4.086   3.574   3.354
  394VAL     CB 6136   4.280   3.638   3.301
  394VAL     HB 6137   4.358   3.615   3.228
  394VAL    CG1 6138   4.240   3.786   3.276
  394VAL   HG11 6139   4.218   3.796   3.169
  394VAL   HG12 6140   4.155   3.819   3.334
  394VAL   HG13 6141   4.329   3.849   3.285
  394VAL    CG2 6142   4.341   3.655   3.440
  394VAL   HG21 6143   4.268   3.708   3.500
  394VAL   HG22 6144   4.361   3.551   3.464
  394VAL   HG23 6145   4.435   3.711   3.434
  394VAL      C 6146   4.081   3.586   3.140
  394VAL      O 6147   3.976   3.653   3.141
  395ILE      N 6148   4.129   3.519   3.033
  395ILE      H 6149   4.215   3.470   3.053
  395ILE     CA 6150   4.067   3.525   2.900
  395ILE     HA 6151   4.057   3.631   2.876
  395ILE     CB 6152   4.158   3.449   2.806
  395ILE     HB 6153   4.188   3.353   2.847
  395ILE    CG2 6154   4.094   3.434   2.657
  395ILE   HG21 6155   4.160   3.362   2.609
  395ILE   HG22 6156   3.998   3.383   2.667
  395ILE   HG23 6157   4.079   3.528   2.604
  395ILE    CG1 6158   4.292   3.533   2.802
  395ILE   HG12 6159   4.280   3.626   2.747
  395ILE   HG13 6160   4.323   3.557   2.903
  395ILE    CD1 6161   4.400   3.453   2.736
  395ILE   HD11 6162   4.428   3.369   2.800
  395ILE   HD12 6163   4.375   3.412   2.638
  395ILE   HD13 6164   4.489   3.513   2.724
  395ILE      C 6165   3.934   3.461   2.901
  395ILE      O 6166   3.843   3.532   2.850
  396PHE      N 6167   3.919   3.344   2.967
  396PHE      H 6168   4.007   3.299   2.987
  396PHE     CA 6169   3.794   3.276   3.002
  396PHE     HA 6170   3.746   3.238   2.912
  396PHE     CB 6171   3.814   3.154   3.090
  396PHE    HB2 6172   3.897   3.093   3.052
  396PHE    HB3 6173   3.846   3.190   3.187
  396PHE     CG 6174   3.691   3.078   3.122
  396PHE    CD1 6175   3.595   3.142   3.213
  396PHE    HD1 6176   3.610   3.242   3.250
  396PHE    CE1 6177   3.480   3.071   3.256
  396PHE    HE1 6178   3.406   3.118   3.320
  396PHE     CZ 6179   3.466   2.934   3.232
  396PHE     HZ 6180   3.385   2.879   3.277
  396PHE    CE2 6181   3.566   2.868   3.153
  396PHE    HE2 6182   3.560   2.761   3.145
  396PHE    CD2 6183   3.676   2.940   3.103
  396PHE    HD2 6184   3.752   2.880   3.054
  396PHE      C 6185   3.694   3.369   3.059
  396PHE      O 6186   3.580   3.379   3.002
  397ARG      N 6187   3.731   3.441   3.164
  397ARG      H 6188   3.825   3.423   3.197
  397ARG     CA 6189   3.641   3.534   3.238
  397ARG     HA 6190   3.556   3.483   3.284
  397ARG     CB 6191   3.724   3.603   3.353
  397ARG    HB2 6192   3.778   3.523   3.405
  397ARG    HB3 6193   3.793   3.684   3.325
  397ARG     CG 6194   3.626   3.665   3.459
  397ARG    HG2 6195   3.578   3.755   3.422
  397ARG    HG3 6196   3.543   3.596   3.479
  397ARG     CD 6197   3.688   3.719   3.591
  397ARG    HD2 6198   3.751   3.643   3.635
  397ARG    HD3 6199   3.755   3.800   3.564
  397ARG     NE 6200   3.591   3.773   3.696
  397ARG     HE 6201   3.593   3.872   3.715
  397ARG     CZ 6202   3.513   3.703   3.771
  397ARG    NH1 6203   3.511   3.576   3.774
  397ARG   HH11 6204   3.556   3.527   3.699
  397ARG   HH12 6205   3.434   3.529   3.821
  397ARG    NH2 6206   3.433   3.770   3.848
  397ARG   HH21 6207   3.413   3.868   3.835
  397ARG   HH22 6208   3.383   3.723   3.922
  397ARG      C 6209   3.584   3.643   3.150
  397ARG      O 6210   3.479   3.705   3.184
  398ASN      N 6211   3.653   3.681   3.040
  398ASN      H 6212   3.741   3.633   3.026
  398ASN     CA 6213   3.605   3.785   2.949
  398ASN     HA 6214   3.535   3.850   3.003
  398ASN     CB 6215   3.732   3.863   2.908
  398ASN    HB2 6216   3.779   3.899   3.000
  398ASN    HB3 6217   3.807   3.808   2.852
  398ASN     CG 6218   3.703   3.991   2.835
  398ASN    OD1 6219   3.609   4.052   2.858
  398ASN    ND2 6220   3.767   4.019   2.722
  398ASN   HD21 6221   3.728   4.095   2.668
  398ASN   HD22 6222   3.845   3.958   2.702
  398ASN      C 6223   3.527   3.727   2.827
  398ASN      O 6224   3.429   3.784   2.783
  399VAL      N 6225   3.568   3.606   2.779
  399VAL      H 6226   3.649   3.566   2.824
  399VAL     CA 6227   3.483   3.528   2.688
  399VAL     HA 6228   3.459   3.588   2.600
  399VAL     CB 6229   3.548   3.392   2.662
  399VAL     HB 6230   3.552   3.346   2.761
  399VAL    CG1 6231   3.464   3.294   2.584
  399VAL   HG11 6232   3.441   3.351   2.494
  399VAL   HG12 6233   3.526   3.207   2.560
  399VAL   HG13 6234   3.370   3.255   2.624
  399VAL    CG2 6235   3.686   3.402   2.597
  399VAL   HG21 6236   3.739   3.492   2.627
  399VAL   HG22 6237   3.745   3.311   2.615
  399VAL   HG23 6238   3.670   3.420   2.491
  399VAL      C 6239   3.347   3.504   2.750
  399VAL      O 6240   3.257   3.504   2.672
  400VAL      N 6241   3.328   3.487   2.880
  400VAL      H 6242   3.411   3.490   2.938
  400VAL     CA 6243   3.198   3.445   2.943
  400VAL     HA 6244   3.134   3.414   2.861
  400VAL     CB 6245   3.213   3.317   3.022
  400VAL     HB 6246   3.111   3.301   3.054
  400VAL    CG1 6247   3.259   3.193   2.944
  400VAL   HG11 6248   3.364   3.172   2.961
  400VAL   HG12 6249   3.205   3.104   2.977
  400VAL   HG13 6250   3.239   3.205   2.838
  400VAL    CG2 6251   3.295   3.348   3.146
  400VAL   HG21 6252   3.316   3.455   3.148
  400VAL   HG22 6253   3.247   3.309   3.236
  400VAL   HG23 6254   3.389   3.297   3.130
  400VAL      C 6255   3.120   3.556   3.012
  400VAL      O 6256   3.033   3.547   3.100
  401ASP      N 6257   3.137   3.678   2.963
  401ASP      H 6258   3.216   3.683   2.900
  401ASP     CA 6259   3.069   3.794   3.004
  401ASP     HA 6260   3.071   3.792   3.113
  401ASP     CB 6261   3.139   3.921   2.955
  401ASP    HB2 6262   3.241   3.896   2.927
  401ASP    HB3 6263   3.089   3.954   2.864
  401ASP     CG 6264   3.128   4.023   3.066
  401ASP    OD1 6265   3.014   4.081   3.083
  401ASP    OD2 6266   3.224   4.040   3.144
  401ASP      C 6267   2.924   3.794   2.961
  401ASP      O 6268   2.890   3.783   2.845
  402GLY      N 6269   2.826   3.802   3.054
  402GLY      H 6270   2.861   3.825   3.146
  402GLY     CA 6271   2.683   3.798   3.034
  402GLY    HA2 6272   2.637   3.850   3.118
  402GLY    HA3 6273   2.646   3.851   2.946
  402GLY      C 6274   2.626   3.657   3.039
  402GLY      O 6275   2.520   3.638   2.965
  403GLN      N 6276   2.695   3.556   3.102
  403GLN      H 6277   2.771   3.586   3.162
  403GLN     CA 6278   2.662   3.416   3.109
  403GLN     HA 6279   2.568   3.409   3.056
  403GLN     CB 6280   2.772   3.337   3.033
  403GLN    HB2 6281   2.868   3.339   3.084
  403GLN    HB3 6282   2.743   3.232   3.033
  403GLN     CG 6283   2.800   3.372   2.887
  403GLN    HG2 6284   2.805   3.481   2.879
  403GLN    HG3 6285   2.897   3.329   2.865
  403GLN     CD 6286   2.697   3.316   2.783
  403GLN    OE1 6287   2.646   3.210   2.812
  403GLN    NE2 6288   2.666   3.379   2.674
  403GLN   HE21 6289   2.594   3.333   2.620
  403GLN   HE22 6290   2.690   3.474   2.650
  403GLN      C 6291   2.654   3.385   3.256
  403GLN      O 6292   2.749   3.407   3.339
  404PRO      N 6293   2.533   3.332   3.296
  404PRO     CD 6294   2.423   3.280   3.205
  404PRO    HD2 6295   2.470   3.205   3.142
  404PRO    HD3 6296   2.383   3.357   3.139
  404PRO     CG 6297   2.317   3.231   3.293
  404PRO    HG2 6298   2.318   3.123   3.279
  404PRO    HG3 6299   2.217   3.271   3.274
  404PRO     CB 6300   2.358   3.272   3.429
  404PRO    HB2 6301   2.333   3.195   3.502
  404PRO    HB3 6302   2.301   3.363   3.448
  404PRO     CA 6303   2.508   3.295   3.435
  404PRO     HA 6304   2.519   3.381   3.502
  404PRO      C 6305   2.586   3.183   3.490
  404PRO      O 6306   2.636   3.107   3.413
  405PHE      N 6307   2.576   3.161   3.620
  405PHE      H 6308   2.536   3.234   3.676
  405PHE     CA 6309   2.610   3.032   3.680
  405PHE     HA 6310   2.708   3.010   3.640
  405PHE     CB 6311   2.615   3.051   3.833
  405PHE    HB2 6312   2.691   3.124   3.857
  405PHE    HB3 6313   2.522   3.093   3.871
  405PHE     CG 6314   2.648   2.926   3.919
  405PHE    CD1 6315   2.779   2.888   3.941
  405PHE    HD1 6316   2.865   2.947   3.915
  405PHE    CE1 6317   2.797   2.766   4.009
  405PHE    HE1 6318   2.898   2.739   4.036
  405PHE     CZ 6319   2.688   2.678   4.045
  405PHE     HZ 6320   2.706   2.592   4.108
  405PHE    CE2 6321   2.561   2.723   4.021
  405PHE    HE2 6322   2.473   2.668   4.050
  405PHE    CD2 6323   2.545   2.849   3.962
  405PHE    HD2 6324   2.447   2.875   3.926
  405PHE      C 6325   2.515   2.915   3.638
  405PHE      O 6326   2.394   2.914   3.677
  406THR      N 6327   2.573   2.816   3.568
  406THR      H 6328   2.671   2.819   3.544
  406THR     CA 6329   2.492   2.703   3.511
  406THR     HA 6330   2.390   2.709   3.551
  406THR     CB 6331   2.470   2.718   3.355
  406THR     HB 6332   2.419   2.628   3.320
  406THR    CG2 6333   2.381   2.846   3.331
  406THR   HG21 6334   2.352   2.841   3.226
  406THR   HG22 6335   2.291   2.844   3.393
  406THR   HG23 6336   2.441   2.936   3.342
  406THR    OG1 6337   2.592   2.730   3.284
  406THR    HG1 6338   2.597   2.646   3.236
  406THR      C 6339   2.537   2.561   3.541
  406THR      O 6340   2.660   2.530   3.557
  407ASN      N 6341   2.445   2.466   3.544
  407ASN      H 6342   2.352   2.499   3.525
  407ASN     CA 6343   2.469   2.318   3.536
  407ASN     HA 6344   2.378   2.274   3.578
  407ASN     CB 6345   2.479   2.279   3.389
  407ASN    HB2 6346   2.495   2.171   3.382
  407ASN    HB3 6347   2.387   2.299   3.335
  407ASN     CG 6348   2.594   2.348   3.309
  407ASN    OD1 6349   2.579   2.454   3.243
  407ASN    ND2 6350   2.717   2.301   3.326
  407ASN   HD21 6351   2.793   2.363   3.301
  407ASN   HD22 6352   2.734   2.209   3.364
  407ASN      C 6353   2.586   2.260   3.631
  407ASN      O 6354   2.670   2.173   3.601
  408TRP      N 6355   2.577   2.299   3.758
  408TRP      H 6356   2.515   2.375   3.782
  408TRP     CA 6357   2.666   2.246   3.860
  408TRP     HA 6358   2.769   2.281   3.854
  408TRP     CB 6359   2.619   2.294   3.998
  408TRP    HB2 6360   2.624   2.401   3.980
  408TRP    HB3 6361   2.516   2.263   4.014
  408TRP     CG 6362   2.697   2.254   4.121
  408TRP    CD1 6363   2.669   2.140   4.191
  408TRP    HD1 6364   2.587   2.074   4.168
  408TRP    NE1 6365   2.751   2.135   4.298
  408TRP    HE1 6366   2.738   2.061   4.366
  408TRP    CE2 6367   2.841   2.236   4.302
  408TRP    CZ2 6368   2.942   2.274   4.393
  408TRP    HZ2 6369   2.960   2.215   4.482
  408TRP    CH2 6370   3.028   2.380   4.357
  408TRP    HH2 6371   3.108   2.404   4.426
  408TRP    CZ3 6372   3.001   2.457   4.236
  408TRP    HZ3 6373   3.066   2.535   4.199
  408TRP    CE3 6374   2.898   2.422   4.156
  408TRP    HE3 6375   2.892   2.470   4.060
  408TRP    CD2 6376   2.811   2.314   4.184
  408TRP      C 6377   2.666   2.094   3.867
  408TRP      O 6378   2.565   2.027   3.844
  409TYR      N 6379   2.776   2.043   3.917
  409TYR      H 6380   2.850   2.112   3.926
  409TYR     CA 6381   2.808   1.911   3.969
  409TYR     HA 6382   2.715   1.854   3.976
  409TYR     CB 6383   2.883   1.836   3.858
  409TYR    HB2 6384   2.822   1.836   3.767
  409TYR    HB3 6385   2.979   1.885   3.843
  409TYR     CG 6386   2.918   1.699   3.895
  409TYR    CD1 6387   2.826   1.595   3.888
  409TYR    HD1 6388   2.732   1.613   3.840
  409TYR    CE1 6389   2.857   1.466   3.933
  409TYR    HE1 6390   2.789   1.382   3.928
  409TYR     CZ 6391   2.983   1.434   3.980
  409TYR     OH 6392   3.014   1.308   4.025
  409TYR     HH 6393   2.940   1.248   4.034
  409TYR    CE2 6394   3.085   1.533   3.974
  409TYR    HE2 6395   3.188   1.504   3.989
  409TYR    CD2 6396   3.046   1.667   3.936
  409TYR    HD2 6397   3.121   1.744   3.931
  409TYR      C 6398   2.884   1.910   4.098
  409TYR      O 6399   2.989   1.975   4.104
  410ASP      N 6400   2.844   1.823   4.193
  410ASP      H 6401   2.762   1.765   4.180
  410ASP     CA 6402   2.927   1.780   4.305
  410ASP     HA 6403   3.033   1.794   4.284
  410ASP     CB 6404   2.907   1.876   4.435
  410ASP    HB2 6405   2.992   1.860   4.502
  410ASP    HB3 6406   2.923   1.974   4.390
  410ASP     CG 6407   2.771   1.857   4.501
  410ASP    OD1 6408   2.776   1.790   4.605
  410ASP    OD2 6409   2.667   1.912   4.461
  410ASP      C 6410   2.923   1.631   4.323
  410ASP      O 6411   2.817   1.571   4.318
  411ASN      N 6412   3.042   1.579   4.349
  411ASN      H 6413   3.121   1.641   4.357
  411ASN     CA 6414   3.062   1.446   4.409
  411ASN     HA 6415   3.000   1.381   4.347
  411ASN     CB 6416   3.207   1.395   4.381
  411ASN    HB2 6417   3.207   1.288   4.399
  411ASN    HB3 6418   3.227   1.420   4.277
  411ASN     CG 6419   3.309   1.463   4.471
  411ASN    OD1 6420   3.290   1.576   4.525
  411ASN    ND2 6421   3.408   1.386   4.502
  411ASN   HD21 6422   3.479   1.433   4.556
  411ASN   HD22 6423   3.428   1.291   4.473
  411ASN      C 6424   3.021   1.440   4.562
  411ASN      O 6425   3.038   1.335   4.628
  412GLY      N 6426   2.978   1.553   4.626
  412GLY      H 6427   2.950   1.637   4.578
  412GLY     CA 6428   2.943   1.565   4.771
  412GLY    HA2 6429   2.882   1.652   4.794
  412GLY    HA3 6430   2.880   1.479   4.796
  412GLY      C 6431   3.068   1.576   4.855
  412GLY      O 6432   3.058   1.575   4.973
  413SER      N 6433   3.184   1.585   4.795
  413SER      H 6434   3.183   1.575   4.695
  413SER     CA 6435   3.314   1.628   4.863
  413SER     HA 6436   3.295   1.686   4.954
  413SER     CB 6437   3.401   1.507   4.900
  413SER    HB2 6438   3.505   1.540   4.909
  413SER    HB3 6439   3.365   1.468   4.995
  413SER     OG 6440   3.396   1.401   4.804
  413SER     HG 6441   3.460   1.423   4.736
  413SER      C 6442   3.383   1.735   4.774
  413SER      O 6443   3.352   1.853   4.786
  414ASN      N 6444   3.485   1.705   4.700
  414ASN      H 6445   3.513   1.608   4.708
  414ASN     CA 6446   3.576   1.803   4.646
  414ASN     HA 6447   3.521   1.896   4.628
  414ASN     CB 6448   3.708   1.826   4.730
  414ASN    HB2 6449   3.773   1.740   4.719
  414ASN    HB3 6450   3.753   1.921   4.700
  414ASN     CG 6451   3.670   1.847   4.878
  414ASN    OD1 6452   3.647   1.957   4.920
  414ASN    ND2 6453   3.674   1.747   4.957
  414ASN   HD21 6454   3.667   1.765   5.056
  414ASN   HD22 6455   3.683   1.654   4.917
  414ASN      C 6456   3.606   1.776   4.494
  414ASN      O 6457   3.714   1.815   4.446
  415GLN      N 6458   3.521   1.704   4.422
  415GLN      H 6459   3.434   1.674   4.465
  415GLN     CA 6460   3.522   1.690   4.271
  415GLN     HA 6461   3.608   1.741   4.228
  415GLN     CB 6462   3.538   1.551   4.225
  415GLN    HB2 6463   3.451   1.488   4.244
  415GLN    HB3 6464   3.560   1.552   4.118
  415GLN     CG 6465   3.665   1.475   4.275
  415GLN    HG2 6466   3.736   1.487   4.194
  415GLN    HG3 6467   3.697   1.525   4.366
  415GLN     CD 6468   3.657   1.323   4.282
  415GLN    OE1 6469   3.551   1.259   4.272
  415GLN    NE2 6470   3.772   1.264   4.302
  415GLN   HE21 6471   3.772   1.163   4.303
  415GLN   HE22 6472   3.854   1.316   4.330
  415GLN      C 6473   3.396   1.755   4.210
  415GLN      O 6474   3.284   1.711   4.237
  416VAL      N 6475   3.420   1.862   4.129
  416VAL      H 6476   3.516   1.878   4.104
  416VAL     CA 6477   3.314   1.957   4.111
  416VAL     HA 6478   3.214   1.916   4.128
  416VAL     CB 6479   3.326   2.067   4.225
  416VAL     HB 6480   3.427   2.108   4.220
  416VAL    CG1 6481   3.234   2.191   4.210
  416VAL   HG11 6482   3.261   2.264   4.286
  416VAL   HG12 6483   3.243   2.236   4.111
  416VAL   HG13 6484   3.128   2.165   4.215
  416VAL    CG2 6485   3.276   2.010   4.359
  416VAL   HG21 6486   3.168   1.999   4.350
  416VAL   HG22 6487   3.326   1.919   4.392
  416VAL   HG23 6488   3.299   2.086   4.433
  416VAL      C 6489   3.323   2.015   3.970
  416VAL      O 6490   3.438   2.037   3.924
  417ALA      N 6491   3.211   2.045   3.900
  417ALA      H 6492   3.123   2.043   3.949
  417ALA     CA 6493   3.210   2.126   3.780
  417ALA     HA 6494   3.309   2.167   3.762
  417ALA     CB 6495   3.177   2.040   3.652
  417ALA    HB1 6496   3.250   1.961   3.635
  417ALA    HB2 6497   3.079   1.998   3.675
  417ALA    HB3 6498   3.165   2.097   3.560
  417ALA      C 6499   3.112   2.242   3.784
  417ALA      O 6500   3.018   2.244   3.860
  418PHE      N 6501   3.128   2.339   3.695
  418PHE      H 6502   3.213   2.337   3.641
  418PHE     CA 6503   3.011   2.403   3.644
  418PHE     HA 6504   2.933   2.327   3.634
  418PHE     CB 6505   2.963   2.515   3.737
  418PHE    HB2 6506   2.869   2.561   3.705
  418PHE    HB3 6507   2.931   2.465   3.828
  418PHE     CG 6508   3.073   2.618   3.771
  418PHE    CD1 6509   3.102   2.727   3.682
  418PHE    HD1 6510   3.039   2.734   3.594
  418PHE    CE1 6511   3.194   2.824   3.713
  418PHE    HE1 6512   3.207   2.906   3.644
  418PHE     CZ 6513   3.265   2.813   3.834
  418PHE     HZ 6514   3.337   2.884   3.872
  418PHE    CE2 6515   3.245   2.705   3.920
  418PHE    HE2 6516   3.314   2.687   4.001
  418PHE    CD2 6517   3.137   2.620   3.894
  418PHE    HD2 6518   3.110   2.546   3.967
  418PHE      C 6519   3.027   2.461   3.503
  418PHE      O 6520   3.140   2.466   3.461
  419GLY      N 6521   2.919   2.495   3.432
  419GLY      H 6522   2.828   2.482   3.475
  419GLY     CA 6523   2.921   2.588   3.320
  419GLY    HA2 6524   3.003   2.562   3.253
  419GLY    HA3 6525   2.830   2.567   3.264
  419GLY      C 6526   2.911   2.738   3.356
  419GLY      O 6527   2.851   2.772   3.456
  420ARG      N 6528   2.961   2.820   3.265
  420ARG      H 6529   3.001   2.775   3.183
  420ARG     CA 6530   2.927   2.966   3.254
  420ARG     HA 6531   2.860   2.995   3.335
  420ARG     CB 6532   3.049   3.055   3.262
  420ARG    HB2 6533   3.125   3.007   3.201
  420ARG    HB3 6534   3.026   3.154   3.222
  420ARG     CG 6535   3.107   3.065   3.406
  420ARG    HG2 6536   3.128   2.965   3.445
  420ARG    HG3 6537   3.205   3.112   3.401
  420ARG     CD 6538   3.023   3.142   3.506
  420ARG    HD2 6539   2.930   3.088   3.519
  420ARG    HD3 6540   3.072   3.158   3.602
  420ARG     NE 6541   2.987   3.274   3.448
  420ARG     HE 6542   2.897   3.289   3.405
  420ARG     CZ 6543   3.044   3.391   3.450
  420ARG    NH1 6544   3.162   3.409   3.494
  420ARG   HH11 6545   3.224   3.335   3.524
  420ARG   HH12 6546   3.200   3.502   3.495
  420ARG    NH2 6547   2.990   3.501   3.406
  420ARG   HH21 6548   2.898   3.507   3.366
  420ARG   HH22 6549   3.048   3.584   3.404
  420ARG      C 6550   2.845   2.993   3.131
  420ARG      O 6551   2.898   3.024   3.025
  421GLY      N 6552   2.717   2.966   3.142
  421GLY      H 6553   2.687   2.927   3.230
  421GLY     CA 6554   2.609   2.957   3.039
  421GLY    HA2 6555   2.508   2.938   3.075
  421GLY    HA3 6556   2.605   3.060   3.005
  421GLY      C 6557   2.653   2.868   2.921
  421GLY      O 6558   2.656   2.746   2.938
  422ASN      N 6559   2.672   2.922   2.804
  422ASN      H 6560   2.673   3.023   2.806
  422ASN     CA 6561   2.699   2.846   2.682
  422ASN     HA 6562   2.718   2.743   2.713
  422ASN     CB 6563   2.575   2.862   2.583
  422ASN    HB2 6564   2.590   2.813   2.487
  422ASN    HB3 6565   2.491   2.809   2.627
  422ASN     CG 6566   2.538   3.004   2.558
  422ASN    OD1 6567   2.627   3.077   2.517
  422ASN    ND2 6568   2.414   3.046   2.576
  422ASN   HD21 6569   2.386   3.141   2.557
  422ASN   HD22 6570   2.353   2.985   2.628
  422ASN      C 6571   2.837   2.880   2.616
  422ASN      O 6572   2.858   2.848   2.497
  423ARG      N 6573   2.918   2.965   2.681
  423ARG      H 6574   2.897   2.997   2.774
  423ARG     CA 6575   3.049   3.007   2.630
  423ARG     HA 6576   3.057   2.974   2.526
  423ARG     CB 6577   3.060   3.168   2.626
  423ARG    HB2 6578   3.035   3.204   2.725
  423ARG    HB3 6579   3.154   3.212   2.593
  423ARG     CG 6580   2.971   3.221   2.516
  423ARG    HG2 6581   2.998   3.170   2.423
  423ARG    HG3 6582   2.871   3.186   2.539
  423ARG     CD 6583   2.953   3.370   2.488
  423ARG    HD2 6584   2.894   3.383   2.398
  423ARG    HD3 6585   2.892   3.416   2.565
  423ARG     NE 6586   3.074   3.450   2.477
  423ARG     HE 6587   3.102   3.489   2.565
  423ARG     CZ 6588   3.140   3.476   2.362
  423ARG    NH1 6589   3.107   3.429   2.244
  423ARG   HH11 6590   3.027   3.370   2.231
  423ARG   HH12 6591   3.157   3.462   2.163
  423ARG    NH2 6592   3.245   3.553   2.370
  423ARG   HH21 6593   3.270   3.597   2.458
  423ARG   HH22 6594   3.293   3.583   2.287
  423ARG      C 6595   3.174   2.960   2.705
  423ARG      O 6596   3.285   2.976   2.653
  424GLY      N 6597   3.163   2.905   2.822
  424GLY      H 6598   3.070   2.883   2.854
  424GLY     CA 6599   3.273   2.849   2.905
  424GLY    HA2 6600   3.342   2.804   2.833
  424GLY    HA3 6601   3.328   2.929   2.954
  424GLY      C 6602   3.238   2.737   3.003
  424GLY      O 6603   3.124   2.725   3.045
  425PHE      N 6604   3.332   2.650   3.038
  425PHE      H 6605   3.418   2.649   2.984
  425PHE     CA 6606   3.306   2.539   3.141
  425PHE     HA 6607   3.230   2.577   3.210
  425PHE     CB 6608   3.257   2.411   3.077
  425PHE    HB2 6609   3.161   2.437   3.033
  425PHE    HB3 6610   3.311   2.391   2.984
  425PHE     CG 6611   3.247   2.285   3.158
  425PHE    CD1 6612   3.122   2.256   3.216
  425PHE    HD1 6613   3.038   2.323   3.206
  425PHE    CE1 6614   3.104   2.136   3.288
  425PHE    HE1 6615   3.010   2.123   3.339
  425PHE     CZ 6616   3.211   2.049   3.306
  425PHE     HZ 6617   3.196   1.960   3.365
  425PHE    CE2 6618   3.335   2.078   3.249
  425PHE    HE2 6619   3.410   2.002   3.264
  425PHE    CD2 6620   3.358   2.203   3.180
  425PHE    HD2 6621   3.457   2.226   3.144
  425PHE      C 6622   3.431   2.501   3.218
  425PHE      O 6623   3.541   2.495   3.164
  426ILE      N 6624   3.415   2.471   3.347
  426ILE      H 6625   3.324   2.470   3.390
  426ILE     CA 6626   3.525   2.430   3.431
  426ILE     HA 6627   3.615   2.413   3.372
  426ILE     CB 6628   3.552   2.547   3.521
  426ILE     HB 6629   3.547   2.636   3.458
  426ILE    CG2 6630   3.459   2.565   3.635
  426ILE   HG21 6631   3.447   2.468   3.682
  426ILE   HG22 6632   3.504   2.641   3.699
  426ILE   HG23 6633   3.366   2.598   3.589
  426ILE    CG1 6634   3.697   2.530   3.572
  426ILE   HG12 6635   3.688   2.458   3.653
  426ILE   HG13 6636   3.763   2.486   3.497
  426ILE    CD1 6637   3.776   2.647   3.634
  426ILE   HD11 6638   3.731   2.667   3.731
  426ILE   HD12 6639   3.880   2.622   3.652
  426ILE   HD13 6640   3.776   2.725   3.557
  426ILE      C 6641   3.495   2.303   3.510
  426ILE      O 6642   3.380   2.273   3.543
  427VAL      N 6643   3.605   2.232   3.551
  427VAL      H 6644   3.696   2.265   3.523
  427VAL     CA 6645   3.604   2.107   3.636
  427VAL     HA 6646   3.521   2.117   3.707
  427VAL     CB 6647   3.564   1.987   3.550
  427VAL     HB 6648   3.478   2.004   3.484
  427VAL    CG1 6649   3.679   1.950   3.458
  427VAL   HG11 6650   3.695   2.035   3.392
  427VAL   HG12 6651   3.771   1.934   3.514
  427VAL   HG13 6652   3.666   1.858   3.401
  427VAL    CG2 6653   3.538   1.856   3.628
  427VAL   HG21 6654   3.447   1.851   3.688
  427VAL   HG22 6655   3.541   1.775   3.556
  427VAL   HG23 6656   3.623   1.824   3.688
  427VAL      C 6657   3.724   2.098   3.727
  427VAL      O 6658   3.835   2.129   3.683
  428PHE      N 6659   3.711   2.038   3.845
  428PHE      H 6660   3.618   2.015   3.879
  428PHE     CA 6661   3.827   2.025   3.940
  428PHE     HA 6662   3.925   2.036   3.893
  428PHE     CB 6663   3.801   2.124   4.053
  428PHE    HB2 6664   3.699   2.110   4.091
  428PHE    HB3 6665   3.879   2.106   4.126
  428PHE     CG 6666   3.803   2.279   4.022
  428PHE    CD1 6667   3.689   2.350   3.978
  428PHE    HD1 6668   3.590   2.308   3.968
  428PHE    CE1 6669   3.701   2.492   3.957
  428PHE    HE1 6670   3.615   2.544   3.918
  428PHE     CZ 6671   3.826   2.558   3.966
  428PHE     HZ 6672   3.833   2.661   3.933
  428PHE    CE2 6673   3.937   2.485   4.010
  428PHE    HE2 6674   4.035   2.530   4.016
  428PHE    CD2 6675   3.925   2.346   4.047
  428PHE    HD2 6676   4.007   2.286   4.084
  428PHE      C 6677   3.818   1.885   4.001
  428PHE      O 6678   3.702   1.834   4.001
  429ASN      N 6679   3.926   1.838   4.063
  429ASN      H 6680   4.012   1.886   4.045
  429ASN     CA 6681   3.937   1.729   4.159
  429ASN     HA 6682   3.840   1.707   4.205
  429ASN     CB 6683   3.982   1.596   4.092
  429ASN    HB2 6684   3.914   1.575   4.009
  429ASN    HB3 6685   4.079   1.624   4.051
  429ASN     CG 6686   4.004   1.474   4.184
  429ASN    OD1 6687   3.990   1.483   4.306
  429ASN    ND2 6688   4.050   1.362   4.133
  429ASN   HD21 6689   4.085   1.292   4.196
  429ASN   HD22 6690   4.062   1.346   4.034
  429ASN      C 6691   4.041   1.764   4.266
  429ASN      O 6692   4.158   1.784   4.235
  430ASN      N 6693   4.001   1.783   4.388
  430ASN      H 6694   3.902   1.779   4.408
  430ASN     CA 6695   4.086   1.801   4.503
  430ASN     HA 6696   4.192   1.785   4.481
  430ASN     CB 6697   4.063   1.952   4.539
  430ASN    HB2 6698   4.065   2.015   4.451
  430ASN    HB3 6699   3.963   1.957   4.581
  430ASN     CG 6700   4.167   2.000   4.642
  430ASN    OD1 6701   4.286   1.991   4.628
  430ASN    ND2 6702   4.126   2.055   4.751
  430ASN   HD21 6703   4.192   2.114   4.800
  430ASN   HD22 6704   4.030   2.046   4.779
  430ASN      C 6705   4.043   1.706   4.613
  430ASN      O 6706   4.063   1.732   4.732
  431ASP      N 6707   3.990   1.585   4.579
  431ASP      H 6708   3.974   1.567   4.480
  431ASP     CA 6709   3.983   1.467   4.670
  431ASP     HA 6710   3.971   1.508   4.770
  431ASP     CB 6711   3.850   1.391   4.653
  431ASP    HB2 6712   3.825   1.393   4.547
  431ASP    HB3 6713   3.861   1.286   4.678
  431ASP     CG 6714   3.733   1.454   4.731
  431ASP    OD1 6715   3.622   1.480   4.670
  431ASP    OD2 6716   3.750   1.491   4.854
  431ASP      C 6717   4.112   1.386   4.671
  431ASP      O 6718   4.205   1.410   4.595
  432ASP      N 6719   4.121   1.285   4.756
  432ASP      H 6720   4.050   1.270   4.827
  432ASP     CA 6721   4.240   1.193   4.758
  432ASP     HA 6722   4.324   1.261   4.742
  432ASP     CB 6723   4.267   1.146   4.904
  432ASP    HB2 6724   4.250   1.237   4.961
  432ASP    HB3 6725   4.184   1.079   4.926
  432ASP     CG 6726   4.411   1.107   4.931
  432ASP    OD1 6727   4.497   1.197   4.928
  432ASP    OD2 6728   4.434   0.990   4.960
  432ASP      C 6729   4.236   1.084   4.651
  432ASP      O 6730   4.325   1.001   4.646
  433TRP      N 6731   4.139   1.085   4.563
  433TRP      H 6732   4.075   1.162   4.575
  433TRP     CA 6733   4.118   0.980   4.458
  433TRP     HA 6734   4.215   0.932   4.443
  433TRP     CB 6735   4.013   0.882   4.522
  433TRP    HB2 6736   4.011   0.789   4.465
  433TRP    HB3 6737   4.044   0.859   4.624
  433TRP     CG 6738   3.868   0.932   4.545
  433TRP    CD1 6739   3.779   0.963   4.450
  433TRP    HD1 6740   3.783   0.924   4.349
  433TRP    NE1 6741   3.666   1.015   4.508
  433TRP    HE1 6742   3.576   1.020   4.462
  433TRP    CE2 6743   3.691   1.063   4.631
  433TRP    CZ2 6744   3.620   1.133   4.733
  433TRP    HZ2 6745   3.527   1.179   4.705
  433TRP    CH2 6746   3.677   1.154   4.861
  433TRP    HH2 6747   3.626   1.210   4.938
  433TRP    CZ3 6748   3.802   1.096   4.886
  433TRP    HZ3 6749   3.841   1.093   4.986
  433TRP    CE3 6750   3.871   1.022   4.791
  433TRP    HE3 6751   3.956   0.961   4.819
  433TRP    CD2 6752   3.818   1.007   4.663
  433TRP      C 6753   4.071   1.041   4.323
  433TRP      O 6754   4.063   1.161   4.308
  434SER      N 6755   4.054   0.944   4.229
  434SER      H 6756   4.042   0.848   4.259
  434SER     CA 6757   4.046   0.983   4.086
  434SER     HA 6758   4.103   1.076   4.084
  434SER     CB 6759   4.112   0.873   4.008
  434SER    HB2 6760   4.055   0.782   4.031
  434SER    HB3 6761   4.110   0.893   3.901
  434SER     OG 6762   4.248   0.857   4.047
  434SER     HG 6763   4.261   0.777   4.098
  434SER      C 6764   3.907   1.021   4.044
  434SER      O 6765   3.810   0.991   4.109
  435PHE      N 6766   3.907   1.095   3.935
  435PHE      H 6767   3.989   1.148   3.908
  435PHE     CA 6768   3.778   1.132   3.870
  435PHE     HA 6769   3.706   1.059   3.906
  435PHE     CB 6770   3.725   1.269   3.920
  435PHE    HB2 6771   3.697   1.275   4.025
  435PHE    HB3 6772   3.796   1.349   3.897
  435PHE     CG 6773   3.597   1.306   3.853
  435PHE    CD1 6774   3.599   1.391   3.735
  435PHE    HD1 6775   3.692   1.424   3.691
  435PHE    CE1 6776   3.479   1.446   3.684
  435PHE    HE1 6777   3.474   1.507   3.594
  435PHE     CZ 6778   3.352   1.424   3.743
  435PHE     HZ 6779   3.259   1.460   3.701
  435PHE    CE2 6780   3.356   1.324   3.846
  435PHE    HE2 6781   3.258   1.289   3.876
  435PHE    CD2 6782   3.473   1.263   3.900
  435PHE    HD2 6783   3.455   1.188   3.975
  435PHE      C 6784   3.780   1.117   3.716
  435PHE      O 6785   3.863   1.183   3.656
  436SER      N 6786   3.700   1.035   3.650
  436SER      H 6787   3.638   0.984   3.712
  436SER     CA 6788   3.673   1.040   3.506
  436SER     HA 6789   3.716   1.133   3.468
  436SER     CB 6790   3.740   0.923   3.434
  436SER    HB2 6791   3.711   0.831   3.484
  436SER    HB3 6792   3.722   0.937   3.327
  436SER     OG 6793   3.885   0.927   3.456
  436SER     HG 6794   3.913   0.982   3.382
  436SER      C 6795   3.522   1.035   3.475
  436SER      O 6796   3.459   0.942   3.517
  437LEU      N 6797   3.453   1.135   3.414
  437LEU      H 6798   3.504   1.222   3.403
  437LEU     CA 6799   3.306   1.122   3.395
  437LEU     HA 6800   3.275   1.021   3.369
  437LEU     CB 6801   3.231   1.155   3.526
  437LEU    HB2 6802   3.279   1.113   3.615
  437LEU    HB3 6803   3.243   1.264   3.531
  437LEU     CG 6804   3.087   1.109   3.526
  437LEU     HG 6805   3.048   1.106   3.424
  437LEU    CD1 6806   3.058   0.968   3.579
  437LEU   HD11 6807   3.140   0.900   3.552
  437LEU   HD12 6808   3.036   0.970   3.686
  437LEU   HD13 6809   2.972   0.931   3.524
  437LEU    CD2 6810   3.013   1.208   3.614
  437LEU   HD21 6811   3.018   1.311   3.578
  437LEU   HD22 6812   2.909   1.177   3.616
  437LEU   HD23 6813   3.061   1.211   3.712
  437LEU      C 6814   3.262   1.218   3.283
  437LEU      O 6815   3.307   1.330   3.268
  438THR      N 6816   3.162   1.170   3.206
  438THR      H 6817   3.126   1.083   3.241
  438THR     CA 6818   3.078   1.250   3.117
  438THR     HA 6819   3.140   1.298   3.040
  438THR     CB 6820   2.985   1.161   3.038
  438THR     HB 6821   2.921   1.101   3.101
  438THR    CG2 6822   2.894   1.228   2.936
  438THR   HG21 6823   2.841   1.163   2.867
  438THR   HG22 6824   2.818   1.280   2.995
  438THR   HG23 6825   2.952   1.302   2.880
  438THR    OG1 6826   3.059   1.067   2.963
  438THR    HG1 6827   3.063   0.994   3.025
  438THR      C 6828   2.996   1.348   3.201
  438THR      O 6829   2.937   1.300   3.300
  439LEU      N 6830   2.993   1.478   3.167
  439LEU      H 6831   3.051   1.507   3.090
  439LEU     CA 6832   2.919   1.580   3.241
  439LEU     HA 6833   2.840   1.543   3.305
  439LEU     CB 6834   3.016   1.675   3.316
  439LEU    HB2 6835   3.087   1.720   3.247
  439LEU    HB3 6836   2.944   1.748   3.353
  439LEU     CG 6837   3.089   1.603   3.430
  439LEU     HG 6838   3.136   1.509   3.402
  439LEU    CD1 6839   3.201   1.697   3.469
  439LEU   HD11 6840   3.265   1.716   3.383
  439LEU   HD12 6841   3.153   1.790   3.500
  439LEU   HD13 6842   3.258   1.650   3.549
  439LEU    CD2 6843   2.990   1.582   3.549
  439LEU   HD21 6844   2.941   1.677   3.571
  439LEU   HD22 6845   2.904   1.519   3.528
  439LEU   HD23 6846   3.038   1.553   3.643
  439LEU      C 6847   2.845   1.667   3.135
  439LEU      O 6848   2.883   1.680   3.021
  440GLN      N 6849   2.736   1.737   3.180
  440GLN      H 6850   2.736   1.724   3.281
  440GLN     CA 6851   2.661   1.849   3.116
  440GLN     HA 6852   2.660   1.826   3.009
  440GLN     CB 6853   2.513   1.863   3.173
  440GLN    HB2 6854   2.458   1.771   3.154
  440GLN    HB3 6855   2.522   1.872   3.281
  440GLN     CG 6856   2.445   1.992   3.119
  440GLN    HG2 6857   2.351   2.011   3.172
  440GLN    HG3 6858   2.510   2.078   3.137
  440GLN     CD 6859   2.431   1.985   2.969
  440GLN    OE1 6860   2.502   2.052   2.893
  440GLN    NE2 6861   2.342   1.906   2.906
  440GLN   HE21 6862   2.330   1.908   2.806
  440GLN   HE22 6863   2.286   1.847   2.964
  440GLN      C 6864   2.747   1.979   3.128
  440GLN      O 6865   2.783   2.025   3.239
  441THR      N 6866   2.776   2.039   3.014
  441THR      H 6867   2.739   1.993   2.932
  441THR     CA 6868   2.863   2.154   2.994
  441THR     HA 6869   2.914   2.168   3.089
  441THR     CB 6870   2.973   2.145   2.887
  441THR     HB 6871   3.026   2.240   2.876
  441THR    CG2 6872   3.066   2.027   2.912
  441THR   HG21 6873   3.147   2.038   2.839
  441THR   HG22 6874   3.098   2.020   3.016
  441THR   HG23 6875   3.019   1.931   2.895
  441THR    OG1 6876   2.910   2.134   2.759
  441THR    HG1 6877   2.869   2.048   2.745
  441THR      C 6878   2.786   2.288   2.966
  441THR      O 6879   2.827   2.395   3.019
  442GLY      N 6880   2.681   2.289   2.884
  442GLY      H 6881   2.655   2.201   2.842
  442GLY     CA 6882   2.614   2.411   2.839
  442GLY    HA2 6883   2.509   2.386   2.824
  442GLY    HA3 6884   2.633   2.485   2.916
  442GLY      C 6885   2.660   2.457   2.704
  442GLY      O 6886   2.608   2.557   2.656
  443LEU      N 6887   2.756   2.389   2.639
  443LEU      H 6888   2.793   2.301   2.673
  443LEU     CA 6889   2.831   2.439   2.524
  443LEU     HA 6890   2.822   2.547   2.526
  443LEU     CB 6891   2.982   2.397   2.530
  443LEU    HB2 6892   2.971   2.292   2.559
  443LEU    HB3 6893   3.032   2.399   2.433
  443LEU     CG 6894   3.062   2.465   2.646
  443LEU     HG 6895   3.004   2.457   2.739
  443LEU    CD1 6896   3.188   2.382   2.669
  443LEU   HD11 6897   3.159   2.283   2.704
  443LEU   HD12 6898   3.240   2.361   2.575
  443LEU   HD13 6899   3.248   2.429   2.747
  443LEU    CD2 6900   3.114   2.601   2.603
  443LEU   HD21 6901   3.158   2.650   2.690
  443LEU   HD22 6902   3.193   2.587   2.529
  443LEU   HD23 6903   3.037   2.664   2.559
  443LEU      C 6904   2.778   2.381   2.388
  443LEU      O 6905   2.737   2.264   2.376
  444PRO      N 6906   2.770   2.464   2.283
  444PRO     CD 6907   2.813   2.602   2.281
  444PRO    HD2 6908   2.907   2.613   2.334
  444PRO    HD3 6909   2.735   2.663   2.327
  444PRO     CG 6910   2.833   2.641   2.135
  444PRO    HG2 6911   2.937   2.631   2.104
  444PRO    HG3 6912   2.809   2.746   2.117
  444PRO     CB 6913   2.734   2.551   2.062
  444PRO    HB2 6914   2.752   2.537   1.955
  444PRO    HB3 6915   2.632   2.590   2.069
  444PRO     CA 6916   2.751   2.421   2.144
  444PRO     HA 6917   2.664   2.356   2.137
  444PRO      C 6918   2.872   2.333   2.110
  444PRO      O 6919   2.985   2.349   2.154
  445ALA      N 6920   2.846   2.228   2.025
  445ALA      H 6921   2.750   2.215   1.995
  445ALA     CA 6922   2.931   2.123   1.985
  445ALA     HA 6923   2.950   2.063   2.074
  445ALA     CB 6924   2.846   2.036   1.885
  445ALA    HB1 6925   2.823   2.099   1.799
  445ALA    HB2 6926   2.901   1.950   1.847
  445ALA    HB3 6927   2.746   2.027   1.925
  445ALA      C 6928   3.064   2.155   1.926
  445ALA      O 6929   3.087   2.262   1.868
  446GLY      N 6930   3.149   2.054   1.928
  446GLY      H 6931   3.115   1.970   1.973
  446GLY     CA 6932   3.277   2.048   1.864
  446GLY    HA2 6933   3.271   1.966   1.792
  446GLY    HA3 6934   3.303   2.136   1.805
  446GLY      C 6935   3.395   2.007   1.948
  446GLY      O 6936   3.386   1.959   2.062
  447THR      N 6937   3.512   2.027   1.899
  447THR      H 6938   3.523   2.078   1.813
  447THR     CA 6939   3.633   2.008   1.977
  447THR     HA 6940   3.616   1.948   2.066
  447THR     CB 6941   3.745   1.941   1.893
  447THR     HB 6942   3.785   2.023   1.834
  447THR    CG2 6943   3.853   1.876   1.970
  447THR   HG21 6944   3.916   1.946   2.026
  447THR   HG22 6945   3.814   1.804   2.041
  447THR   HG23 6946   3.921   1.822   1.904
  447THR    OG1 6947   3.698   1.843   1.803
  447THR    HG1 6948   3.631   1.876   1.744
  447THR      C 6949   3.682   2.142   2.037
  447THR      O 6950   3.669   2.252   1.984
  448TYR      N 6951   3.751   2.125   2.146
  448TYR      H 6952   3.772   2.034   2.183
  448TYR     CA 6953   3.811   2.230   2.229
  448TYR     HA 6954   3.817   2.324   2.174
  448TYR     CB 6955   3.716   2.241   2.349
  448TYR    HB2 6956   3.692   2.141   2.387
  448TYR    HB3 6957   3.770   2.302   2.421
  448TYR     CG 6958   3.575   2.296   2.326
  448TYR    CD1 6959   3.473   2.225   2.263
  448TYR    HD1 6960   3.500   2.125   2.233
  448TYR    CE1 6961   3.353   2.284   2.236
  448TYR    HE1 6962   3.275   2.220   2.197
  448TYR     CZ 6963   3.328   2.416   2.275
  448TYR     OH 6964   3.208   2.484   2.256
  448TYR     HH 6965   3.134   2.426   2.236
  448TYR    CE2 6966   3.437   2.490   2.327
  448TYR    HE2 6967   3.426   2.596   2.349
  448TYR    CD2 6968   3.564   2.435   2.351
  448TYR    HD2 6969   3.650   2.486   2.390
  448TYR      C 6970   3.954   2.182   2.280
  448TYR      O 6971   3.974   2.071   2.332
  449CYX      N 6972   4.052   2.275   2.271
  449CYX      H 6973   4.030   2.360   2.222
  449CYX     CA 6974   4.172   2.277   2.358
  449CYX     HA 6975   4.210   2.175   2.353
  449CYX     CB 6976   4.288   2.365   2.306
  449CYX    HB2 6977   4.268   2.472   2.309
  449CYX    HB3 6978   4.378   2.347   2.365
  449CYX     SG 6979   4.338   2.325   2.133
  449CYX      C 6980   4.128   2.308   2.501
  449CYX      O 6981   4.058   2.408   2.522
  450ASP      N 6982   4.167   2.219   2.595
  450ASP      H 6983   4.209   2.134   2.560
  450ASP     CA 6984   4.181   2.261   2.738
  450ASP     HA 6985   4.085   2.299   2.774
  450ASP     CB 6986   4.218   2.148   2.838
  450ASP    HB2 6987   4.131   2.084   2.848
  450ASP    HB3 6988   4.300   2.093   2.792
  450ASP     CG 6989   4.256   2.196   2.978
  450ASP    OD1 6990   4.178   2.279   3.029
  450ASP    OD2 6991   4.366   2.157   3.024
  450ASP      C 6992   4.277   2.377   2.738
  450ASP      O 6993   4.383   2.370   2.675
  451VAL      N 6994   4.262   2.469   2.828
  451VAL      H 6995   4.181   2.456   2.887
  451VAL     CA 6996   4.343   2.589   2.848
  451VAL     HA 6997   4.405   2.609   2.760
  451VAL     CB 6998   4.258   2.716   2.848
  451VAL     HB 6999   4.335   2.791   2.830
  451VAL    CG1 7000   4.151   2.711   2.746
  451VAL   HG11 7001   4.111   2.811   2.729
  451VAL   HG12 7002   4.195   2.664   2.658
  451VAL   HG13 7003   4.062   2.653   2.771
  451VAL    CG2 7004   4.197   2.738   2.993
  451VAL   HG21 7005   4.109   2.800   2.982
  451VAL   HG22 7006   4.159   2.644   3.033
  451VAL   HG23 7007   4.272   2.794   3.050
  451VAL      C 7008   4.434   2.589   2.969
  451VAL      O 7009   4.522   2.677   2.985
  452ILE      N 7010   4.418   2.483   3.049
  452ILE      H 7011   4.349   2.412   3.027
  452ILE     CA 7012   4.505   2.449   3.160
  452ILE     HA 7013   4.549   2.543   3.195
  452ILE     CB 7014   4.418   2.386   3.270
  452ILE     HB 7015   4.381   2.293   3.228
  452ILE    CG2 7016   4.512   2.348   3.383
  452ILE   HG21 7017   4.451   2.295   3.456
  452ILE   HG22 7018   4.576   2.267   3.347
  452ILE   HG23 7019   4.561   2.436   3.424
  452ILE    CG1 7020   4.304   2.485   3.311
  452ILE   HG12 7021   4.226   2.476   3.236
  452ILE   HG13 7022   4.259   2.463   3.408
  452ILE    CD1 7023   4.348   2.627   3.339
  452ILE   HD11 7024   4.390   2.675   3.251
  452ILE   HD12 7025   4.277   2.688   3.395
  452ILE   HD13 7026   4.424   2.622   3.417
  452ILE      C 7027   4.629   2.370   3.116
  452ILE      O 7028   4.738   2.407   3.154
  453SER      N 7029   4.608   2.277   3.027
  453SER      H 7030   4.515   2.241   3.011
  453SER     CA 7031   4.717   2.187   2.979
  453SER     HA 7032   4.792   2.167   3.055
  453SER     CB 7033   4.668   2.038   2.955
  453SER    HB2 7034   4.752   1.987   2.908
  453SER    HB3 7035   4.637   2.002   3.053
  453SER     OG 7036   4.561   2.040   2.870
  453SER     HG 7037   4.494   2.090   2.919
  453SER      C 7038   4.787   2.247   2.856
  453SER      O 7039   4.894   2.200   2.826
  454GLY      N 7040   4.722   2.342   2.779
  454GLY      H 7041   4.641   2.396   2.806
  454GLY     CA 7042   4.780   2.384   2.660
  454GLY    HA2 7043   4.889   2.392   2.669
  454GLY    HA3 7044   4.756   2.310   2.584
  454GLY      C 7045   4.727   2.516   2.607
  454GLY      O 7046   4.650   2.584   2.677
  455ASP      N 7047   4.758   2.531   2.482
  455ASP      H 7048   4.822   2.462   2.443
  455ASP     CA 7049   4.720   2.633   2.388
  455ASP     HA 7050   4.633   2.694   2.414
  455ASP     CB 7051   4.832   2.725   2.381
  455ASP    HB2 7052   4.922   2.664   2.368
  455ASP    HB3 7053   4.810   2.800   2.305
  455ASP     CG 7054   4.850   2.803   2.517
  455ASP    OD1 7055   4.754   2.873   2.556
  455ASP    OD2 7056   4.959   2.798   2.574
  455ASP      C 7057   4.694   2.570   2.246
  455ASP      O 7058   4.749   2.466   2.209
  456LYS      N 7059   4.602   2.637   2.185
  456LYS      H 7060   4.564   2.718   2.233
  456LYS     CA 7061   4.563   2.616   2.053
  456LYS     HA 7062   4.554   2.507   2.047
  456LYS     CB 7063   4.428   2.682   2.035
  456LYS    HB2 7064   4.372   2.662   2.126
  456LYS    HB3 7065   4.442   2.787   2.007
  456LYS     CG 7066   4.341   2.615   1.928
  456LYS    HG2 7067   4.394   2.622   1.833
  456LYS    HG3 7068   4.324   2.511   1.958
  456LYS     CD 7069   4.203   2.692   1.908
  456LYS    HD2 7070   4.143   2.625   1.846
  456LYS    HD3 7071   4.155   2.680   2.005
  456LYS     CE 7072   4.223   2.831   1.846
  456LYS    HE2 7073   4.270   2.898   1.918
  456LYS    HE3 7074   4.277   2.831   1.751
  456LYS     NZ 7075   4.094   2.898   1.823
  456LYS    HZ1 7076   4.112   2.996   1.805
  456LYS    HZ2 7077   4.034   2.852   1.756
  456LYS    HZ3 7078   4.038   2.904   1.907
  456LYS      C 7079   4.670   2.654   1.954
  456LYS      O 7080   4.716   2.764   1.962
  457ILE      N 7081   4.710   2.566   1.870
  457ILE      H 7082   4.678   2.473   1.895
  457ILE     CA 7083   4.813   2.571   1.766
  457ILE     HA 7084   4.834   2.676   1.746
  457ILE     CB 7085   4.949   2.502   1.805
  457ILE     HB 7086   5.008   2.501   1.713
  457ILE    CG2 7087   5.028   2.585   1.913
  457ILE   HG21 7088   5.133   2.558   1.905
  457ILE   HG22 7089   5.019   2.689   1.883
  457ILE   HG23 7090   4.992   2.573   2.016
  457ILE    CG1 7091   4.936   2.354   1.858
  457ILE   HG12 7092   4.887   2.361   1.955
  457ILE   HG13 7093   4.864   2.294   1.803
  457ILE    CD1 7094   5.070   2.271   1.868
  457ILE   HD11 7095   5.130   2.268   1.777
  457ILE   HD12 7096   5.139   2.321   1.936
  457ILE   HD13 7097   5.038   2.173   1.902
  457ILE      C 7098   4.750   2.518   1.641
  457ILE      O 7099   4.758   2.400   1.605
  458ASN      N 7100   4.690   2.608   1.569
  458ASN      H 7101   4.688   2.704   1.599
  458ASN     CA 7102   4.640   2.592   1.427
  458ASN     HA 7103   4.570   2.673   1.409
  458ASN     CB 7104   4.761   2.616   1.327
  458ASN    HB2 7105   4.809   2.710   1.357
  458ASN    HB3 7106   4.832   2.535   1.335
  458ASN     CG 7107   4.706   2.645   1.186
  458ASN    OD1 7108   4.589   2.665   1.162
  458ASN    ND2 7109   4.793   2.648   1.089
  458ASN   HD21 7110   4.750   2.646   0.998
  458ASN   HD22 7111   4.893   2.651   1.101
  458ASN      C 7112   4.566   2.461   1.389
  458ASN      O 7113   4.600   2.390   1.295
  459GLY      N 7114   4.467   2.433   1.467
  459GLY      H 7115   4.442   2.510   1.528
  459GLY     CA 7116   4.383   2.309   1.459
  459GLY    HA2 7117   4.289   2.325   1.513
  459GLY    HA3 7118   4.355   2.281   1.357
  459GLY      C 7119   4.430   2.190   1.530
  459GLY      O 7120   4.366   2.088   1.529
  460ASN      N 7121   4.535   2.201   1.608
  460ASN      H 7122   4.588   2.287   1.603
  460ASN     CA 7123   4.575   2.105   1.708
  460ASN     HA 7124   4.493   2.035   1.725
  460ASN     CB 7125   4.692   2.028   1.650
  460ASN    HB2 7126   4.673   1.982   1.553
  460ASN    HB3 7127   4.777   2.095   1.646
  460ASN     CG 7128   4.745   1.912   1.731
  460ASN    OD1 7129   4.674   1.855   1.814
  460ASN    ND2 7130   4.867   1.880   1.718
  460ASN   HD21 7131   4.900   1.795   1.762
  460ASN   HD22 7132   4.919   1.923   1.643
  460ASN      C 7133   4.596   2.170   1.846
  460ASN      O 7134   4.602   2.292   1.858
  461CYX      N 7135   4.605   2.091   1.953
  461CYX      H 7136   4.607   1.990   1.947
  461CYX     CA 7137   4.620   2.146   2.093
  461CYX     HA 7138   4.621   2.255   2.096
  461CYX     CB 7139   4.512   2.090   2.183
  461CYX    HB2 7140   4.535   1.985   2.201
  461CYX    HB3 7141   4.517   2.136   2.282
  461CYX     SG 7142   4.349   2.128   2.114
  461CYX      C 7143   4.755   2.105   2.149
  461CYX      O 7144   4.804   1.990   2.128
  462THR      N 7145   4.830   2.194   2.222
  462THR      H 7146   4.804   2.289   2.246
  462THR     CA 7147   4.948   2.143   2.285
  462THR     HA 7148   5.002   2.074   2.221
  462THR     CB 7149   5.047   2.255   2.338
  462THR     HB 7150   5.131   2.213   2.394
  462THR    CG2 7151   5.117   2.339   2.227
  462THR   HG21 7152   5.041   2.387   2.167
  462THR   HG22 7153   5.184   2.416   2.266
  462THR   HG23 7154   5.185   2.276   2.169
  462THR    OG1 7155   4.983   2.342   2.422
  462THR    HG1 7156   5.052   2.377   2.479
  462THR      C 7157   4.915   2.053   2.406
  462THR      O 7158   4.998   1.971   2.440
  463GLY      N 7159   4.791   2.060   2.458
  463GLY      H 7160   4.723   2.124   2.420
  463GLY     CA 7161   4.746   1.986   2.564
  463GLY    HA2 7162   4.828   1.931   2.610
  463GLY    HA3 7163   4.710   2.058   2.638
  463GLY      C 7164   4.631   1.891   2.526
  463GLY      O 7165   4.646   1.835   2.415
  464ILE      N 7166   4.538   1.879   2.613
  464ILE      H 7167   4.543   1.940   2.694
  464ILE     CA 7168   4.418   1.791   2.596
  464ILE     HA 7169   4.460   1.704   2.547
  464ILE     CB 7170   4.357   1.764   2.735
  464ILE     HB 7171   4.316   1.859   2.767
  464ILE    CG2 7172   4.233   1.675   2.707
  464ILE   HG21 7173   4.162   1.652   2.787
  464ILE   HG22 7174   4.167   1.740   2.649
  464ILE   HG23 7175   4.261   1.587   2.650
  464ILE    CG1 7176   4.448   1.706   2.843
  464ILE   HG12 7177   4.474   1.602   2.820
  464ILE   HG13 7178   4.542   1.761   2.835
  464ILE    CD1 7179   4.394   1.715   2.988
  464ILE   HD11 7180   4.355   1.815   3.006
  464ILE   HD12 7181   4.321   1.635   3.000
  464ILE   HD13 7182   4.473   1.699   3.062
  464ILE      C 7183   4.320   1.852   2.495
  464ILE      O 7184   4.290   1.971   2.507
  465LYS      N 7185   4.259   1.766   2.413
  465LYS      H 7186   4.299   1.673   2.406
  465LYS     CA 7187   4.141   1.779   2.337
  465LYS     HA 7188   4.128   1.886   2.320
  465LYS     CB 7189   4.149   1.715   2.201
  465LYS    HB2 7190   4.156   1.607   2.208
  465LYS    HB3 7191   4.057   1.726   2.144
  465LYS     CG 7192   4.265   1.767   2.107
  465LYS    HG2 7193   4.219   1.863   2.082
  465LYS    HG3 7194   4.358   1.772   2.163
  465LYS     CD 7195   4.284   1.684   1.985
  465LYS    HD2 7196   4.322   1.583   2.002
  465LYS    HD3 7197   4.195   1.663   1.926
  465LYS     CE 7198   4.381   1.748   1.891
  465LYS    HE2 7199   4.358   1.854   1.884
  465LYS    HE3 7200   4.484   1.742   1.926
  465LYS     NZ 7201   4.378   1.686   1.749
  465LYS    HZ1 7202   4.384   1.586   1.762
  465LYS    HZ2 7203   4.298   1.723   1.699
  465LYS    HZ3 7204   4.457   1.718   1.694
  465LYS      C 7205   4.021   1.726   2.424
  465LYS      O 7206   4.018   1.611   2.462
  466ILE      N 7207   3.921   1.813   2.442
  466ILE      H 7208   3.941   1.907   2.410
  466ILE     CA 7209   3.786   1.767   2.481
  466ILE     HA 7210   3.791   1.663   2.514
  466ILE     CB 7211   3.732   1.848   2.601
  466ILE     HB 7212   3.696   1.944   2.564
  466ILE    CG2 7213   3.594   1.790   2.647
  466ILE   HG21 7214   3.605   1.683   2.665
  466ILE   HG22 7215   3.558   1.841   2.737
  466ILE   HG23 7216   3.521   1.816   2.571
  466ILE    CG1 7217   3.831   1.872   2.714
  466ILE   HG12 7218   3.918   1.910   2.660
  466ILE   HG13 7219   3.790   1.951   2.776
  466ILE    CD1 7220   3.877   1.749   2.788
  466ILE   HD11 7221   3.949   1.773   2.866
  466ILE   HD12 7222   3.799   1.711   2.854
  466ILE   HD13 7223   3.916   1.681   2.713
  466ILE      C 7224   3.679   1.764   2.365
  466ILE      O 7225   3.691   1.852   2.278
  467TYR      N 7226   3.581   1.674   2.364
  467TYR      H 7227   3.559   1.612   2.440
  467TYR     CA 7228   3.479   1.669   2.259
  467TYR     HA 7229   3.494   1.744   2.181
  467TYR     CB 7230   3.482   1.535   2.184
  467TYR    HB2 7231   3.488   1.454   2.256
  467TYR    HB3 7232   3.394   1.506   2.127
  467TYR     CG 7233   3.605   1.526   2.097
  467TYR    CD1 7234   3.596   1.564   1.957
  467TYR    HD1 7235   3.502   1.609   1.932
  467TYR    CE1 7236   3.703   1.550   1.866
  467TYR    HE1 7237   3.687   1.596   1.770
  467TYR     CZ 7238   3.829   1.507   1.914
  467TYR     OH 7239   3.941   1.528   1.845
  467TYR     HH 7240   3.920   1.575   1.764
  467TYR    CE2 7241   3.832   1.463   2.055
  467TYR    HE2 7242   3.934   1.443   2.085
  467TYR    CD2 7243   3.723   1.476   2.144
  467TYR    HD2 7244   3.734   1.473   2.251
  467TYR      C 7245   3.340   1.703   2.325
  467TYR      O 7246   3.297   1.626   2.407
  468VAL      N 7247   3.273   1.803   2.269
  468VAL      H 7248   3.312   1.849   2.188
  468VAL     CA 7249   3.136   1.844   2.307
  468VAL     HA 7250   3.115   1.780   2.393
  468VAL     CB 7251   3.120   1.988   2.352
  468VAL     HB 7252   3.135   2.051   2.264
  468VAL    CG1 7253   2.981   2.021   2.396
  468VAL   HG11 7254   2.913   2.025   2.311
  468VAL   HG12 7255   2.965   1.940   2.467
  468VAL   HG13 7256   2.974   2.115   2.452
  468VAL    CG2 7257   3.220   2.029   2.462
  468VAL   HG21 7258   3.317   2.038   2.415
  468VAL   HG22 7259   3.199   2.129   2.501
  468VAL   HG23 7260   3.225   1.954   2.541
  468VAL      C 7261   3.025   1.803   2.202
  468VAL      O 7262   3.029   1.841   2.084
  469SER      N 7263   2.919   1.741   2.253
  469SER      H 7264   2.920   1.720   2.352
  469SER     CA 7265   2.804   1.696   2.175
  469SER     HA 7266   2.834   1.668   2.074
  469SER     CB 7267   2.756   1.566   2.232
  469SER    HB2 7268   2.690   1.521   2.157
  469SER    HB3 7269   2.846   1.508   2.254
  469SER     OG 7270   2.677   1.584   2.359
  469SER     HG 7271   2.643   1.499   2.388
  469SER      C 7272   2.700   1.797   2.172
  469SER      O 7273   2.688   1.893   2.253
  470ASP      N 7274   2.607   1.765   2.082
  470ASP      H 7275   2.635   1.686   2.024
  470ASP     CA 7276   2.491   1.854   2.053
  470ASP     HA 7277   2.523   1.957   2.036
  470ASP     CB 7278   2.411   1.816   1.929
  470ASP    HB2 7279   2.480   1.820   1.845
  470ASP    HB3 7280   2.371   1.715   1.937
  470ASP     CG 7281   2.290   1.914   1.909
  470ASP    OD1 7282   2.319   2.033   1.879
  470ASP    OD2 7283   2.175   1.862   1.906
  470ASP      C 7284   2.393   1.857   2.181
  470ASP      O 7285   2.308   1.947   2.200
  471ASP      N 7286   2.404   1.757   2.265
  471ASP      H 7287   2.477   1.690   2.248
  471ASP     CA 7288   2.334   1.747   2.392
  471ASP     HA 7289   2.230   1.780   2.384
  471ASP     CB 7290   2.311   1.595   2.411
  471ASP    HB2 7291   2.245   1.565   2.330
  471ASP    HB3 7292   2.406   1.543   2.400
  471ASP     CG 7293   2.229   1.571   2.542
  471ASP    OD1 7294   2.283   1.487   2.625
  471ASP    OD2 7295   2.118   1.622   2.565
  471ASP      C 7296   2.406   1.811   2.509
  471ASP      O 7297   2.346   1.824   2.615
  472GLY      N 7298   2.519   1.873   2.474
  472GLY      H 7299   2.555   1.865   2.380
  472GLY     CA 7300   2.614   1.945   2.563
  472GLY    HA2 7301   2.673   2.013   2.502
  472GLY    HA3 7302   2.553   2.012   2.624
  472GLY      C 7303   2.714   1.854   2.635
  472GLY      O 7304   2.778   1.910   2.723
  473LYS      N 7305   2.714   1.725   2.615
  473LYS      H 7306   2.653   1.690   2.542
  473LYS     CA 7307   2.795   1.636   2.693
  473LYS     HA 7308   2.801   1.667   2.798
  473LYS     CB 7309   2.718   1.498   2.690
  473LYS    HB2 7310   2.660   1.491   2.598
  473LYS    HB3 7311   2.790   1.415   2.693
  473LYS     CG 7312   2.636   1.497   2.822
  473LYS    HG2 7313   2.600   1.394   2.830
  473LYS    HG3 7314   2.701   1.511   2.908
  473LYS     CD 7315   2.529   1.597   2.837
  473LYS    HD2 7316   2.570   1.695   2.862
  473LYS    HD3 7317   2.484   1.588   2.738
  473LYS     CE 7318   2.426   1.546   2.931
  473LYS    HE2 7319   2.463   1.527   3.032
  473LYS    HE3 7320   2.358   1.629   2.948
  473LYS     NZ 7321   2.342   1.430   2.889
  473LYS    HZ1 7322   2.402   1.350   2.901
  473LYS    HZ2 7323   2.267   1.421   2.957
  473LYS    HZ3 7324   2.306   1.434   2.795
  473LYS      C 7325   2.936   1.624   2.645
  473LYS      O 7326   2.958   1.634   2.521
  474ALA      N 7327   3.027   1.596   2.743
  474ALA      H 7328   2.995   1.599   2.839
  474ALA     CA 7329   3.168   1.587   2.721
  474ALA     HA 7330   3.193   1.522   2.638
  474ALA     CB 7331   3.223   1.725   2.710
  474ALA    HB1 7332   3.171   1.782   2.633
  474ALA    HB2 7333   3.206   1.778   2.804
  474ALA    HB3 7334   3.330   1.729   2.694
  474ALA      C 7335   3.238   1.518   2.843
  474ALA      O 7336   3.181   1.521   2.949
  475HIE      N 7337   3.352   1.464   2.818
  475HIE      H 7338   3.396   1.473   2.728
  475HIE     CA 7339   3.419   1.372   2.917
  475HIE     HA 7340   3.355   1.368   3.005
  475HIE     CB 7341   3.427   1.228   2.849
  475HIE    HB2 7342   3.326   1.203   2.818
  475HIE    HB3 7343   3.487   1.239   2.759
  475HIE     CG 7344   3.470   1.114   2.945
  475HIE    ND1 7345   3.586   1.108   3.021
  475HIE    CE1 7346   3.587   0.989   3.083
  475HIE    HE1 7347   3.665   0.948   3.145
  475HIE    NE2 7348   3.474   0.924   3.048
  475HIE    HE2 7349   3.451   0.831   3.082
  475HIE    CD2 7350   3.398   1.003   2.971
  475HIE    HD2 7351   3.296   0.979   2.945
  475HIE      C 7352   3.558   1.410   2.971
  475HIE      O 7353   3.648   1.430   2.890
  476PHE      N 7354   3.566   1.423   3.108
  476PHE      H 7355   3.487   1.400   3.166
  476PHE     CA 7356   3.677   1.490   3.173
  476PHE     HA 7357   3.754   1.524   3.104
  476PHE     CB 7358   3.620   1.611   3.251
  476PHE    HB2 7359   3.542   1.575   3.318
  476PHE    HB3 7360   3.699   1.645   3.317
  476PHE     CG 7361   3.555   1.721   3.162
  476PHE    CD1 7362   3.627   1.828   3.102
  476PHE    HD1 7363   3.732   1.835   3.127
  476PHE    CE1 7364   3.562   1.910   3.011
  476PHE    HE1 7365   3.620   1.988   2.964
  476PHE     CZ 7366   3.428   1.898   2.982
  476PHE     HZ 7367   3.380   1.971   2.919
  476PHE    CE2 7368   3.354   1.798   3.041
  476PHE    HE2 7369   3.248   1.786   3.028
  476PHE    CD2 7370   3.421   1.708   3.131
  476PHE    HD2 7371   3.360   1.634   3.181
  476PHE      C 7372   3.744   1.396   3.271
  476PHE      O 7373   3.681   1.339   3.365
  477SER      N 7374   3.877   1.387   3.271
  477SER      H 7375   3.940   1.428   3.203
  477SER     CA 7376   3.952   1.307   3.366
  477SER     HA 7377   3.886   1.264   3.441
  477SER     CB 7378   4.016   1.186   3.290
  477SER    HB2 7379   4.088   1.221   3.216
  477SER    HB3 7380   4.074   1.122   3.357
  477SER     OG 7381   3.918   1.107   3.234
  477SER     HG 7382   3.871   1.156   3.166
  477SER      C 7383   4.064   1.391   3.439
  477SER      O 7384   4.155   1.445   3.373
  478ILE      N 7385   4.066   1.385   3.575
  478ILE      H 7386   3.989   1.340   3.623
  478ILE     CA 7387   4.171   1.447   3.658
  478ILE     HA 7388   4.263   1.409   3.615
  478ILE     CB 7389   4.180   1.603   3.653
  478ILE     HB 7390   4.210   1.632   3.754
  478ILE    CG2 7391   4.280   1.663   3.556
  478ILE   HG21 7392   4.295   1.768   3.581
  478ILE   HG22 7393   4.363   1.595   3.535
  478ILE   HG23 7394   4.233   1.675   3.458
  478ILE    CG1 7395   4.048   1.671   3.625
  478ILE   HG12 7396   4.066   1.777   3.636
  478ILE   HG13 7397   4.006   1.649   3.526
  478ILE    CD1 7398   3.936   1.630   3.722
  478ILE   HD11 7399   3.964   1.656   3.824
  478ILE   HD12 7400   3.847   1.681   3.685
  478ILE   HD13 7401   3.909   1.525   3.710
  478ILE      C 7402   4.186   1.388   3.798
  478ILE      O 7403   4.090   1.345   3.860
  479SER      N 7404   4.311   1.378   3.847
  479SER      H 7405   4.380   1.416   3.783
  479SER     CA 7406   4.354   1.317   3.967
  479SER     HA 7407   4.290   1.344   4.051
  479SER     CB 7408   4.346   1.164   3.944
  479SER    HB2 7409   4.249   1.144   3.898
  479SER    HB3 7410   4.414   1.120   3.871
  479SER     OG 7411   4.353   1.097   4.067
  479SER     HG 7412   4.320   1.008   4.050
  479SER      C 7413   4.493   1.364   4.007
  479SER      O 7414   4.553   1.439   3.931
  480ASN      N 7415   4.536   1.331   4.127
  480ASN      H 7416   4.494   1.254   4.177
  480ASN     CA 7417   4.668   1.374   4.170
  480ASN     HA 7418   4.648   1.481   4.175
  480ASN     CB 7419   4.693   1.319   4.308
  480ASN    HB2 7420   4.790   1.355   4.341
  480ASN    HB3 7421   4.613   1.352   4.376
  480ASN     CG 7422   4.703   1.169   4.308
  480ASN    OD1 7423   4.698   1.094   4.213
  480ASN    ND2 7424   4.717   1.122   4.429
  480ASN   HD21 7425   4.737   1.023   4.430
  480ASN   HD22 7426   4.716   1.183   4.509
  480ASN      C 7427   4.785   1.351   4.073
  480ASN      O 7428   4.879   1.430   4.070
  481SER      N 7429   4.771   1.243   3.994
  481SER      H 7430   4.684   1.192   4.004
  481SER     CA 7431   4.861   1.216   3.883
  481SER     HA 7432   4.958   1.207   3.934
  481SER     CB 7433   4.810   1.100   3.802
  481SER    HB2 7434   4.859   1.084   3.706
  481SER    HB3 7435   4.823   1.006   3.855
  481SER     OG 7436   4.680   1.123   3.788
  481SER     HG 7437   4.623   1.050   3.762
  481SER      C 7438   4.885   1.322   3.778
  481SER      O 7439   4.977   1.316   3.701
  482ALA      N 7440   4.797   1.421   3.763
  482ALA      H 7441   4.719   1.426   3.828
  482ALA     CA 7442   4.808   1.531   3.667
  482ALA     HA 7443   4.854   1.496   3.575
  482ALA     CB 7444   4.670   1.588   3.637
  482ALA    HB1 7445   4.602   1.581   3.721
  482ALA    HB2 7446   4.678   1.691   3.602
  482ALA    HB3 7447   4.622   1.534   3.555
  482ALA      C 7448   4.914   1.630   3.712
  482ALA      O 7449   4.945   1.635   3.831
  483GLU      N 7450   4.966   1.720   3.625
  483GLU      H 7451   4.953   1.705   3.527
  483GLU     CA 7452   5.034   1.842   3.676
  483GLU     HA 7453   5.085   1.824   3.771
  483GLU     CB 7454   5.149   1.878   3.579
  483GLU    HB2 7455   5.137   1.817   3.489
  483GLU    HB3 7456   5.162   1.980   3.544
  483GLU     CG 7457   5.280   1.819   3.625
  483GLU    HG2 7458   5.265   1.727   3.682
  483GLU    HG3 7459   5.353   1.790   3.549
  483GLU     CD 7460   5.351   1.918   3.719
  483GLU    OE1 7461   5.433   1.998   3.676
  483GLU    OE2 7462   5.316   1.928   3.837
  483GLU      C 7463   4.945   1.962   3.715
  483GLU      O 7464   4.990   2.065   3.769
  484ASP      N 7465   4.822   1.954   3.668
  484ASP      H 7466   4.804   1.876   3.606
  484ASP     CA 7467   4.717   2.048   3.695
  484ASP     HA 7468   4.725   2.099   3.791
  484ASP     CB 7469   4.694   2.152   3.583
  484ASP    HB2 7470   4.678   2.102   3.487
  484ASP    HB3 7471   4.601   2.205   3.603
  484ASP     CG 7472   4.805   2.259   3.588
  484ASP    OD1 7473   4.824   2.329   3.693
  484ASP    OD2 7474   4.887   2.275   3.492
  484ASP      C 7475   4.585   1.967   3.712
  484ASP      O 7476   4.530   1.905   3.623
  485PRO      N 7477   4.518   1.957   3.831
  485PRO     CD 7478   4.569   2.018   3.959
  485PRO    HD2 7479   4.563   2.125   3.940
  485PRO    HD3 7480   4.671   1.987   3.984
  485PRO     CG 7481   4.465   1.983   4.066
  485PRO    HG2 7482   4.384   2.055   4.074
  485PRO    HG3 7483   4.525   1.972   4.156
  485PRO     CB 7484   4.414   1.850   4.011
  485PRO    HB2 7485   4.318   1.830   4.060
  485PRO    HB3 7486   4.489   1.775   4.035
  485PRO     CA 7487   4.404   1.870   3.857
  485PRO     HA 7488   4.416   1.769   3.818
  485PRO      C 7489   4.266   1.933   3.822
  485PRO      O 7490   4.165   1.894   3.879
  486PHE      N 7491   4.272   2.027   3.726
  486PHE      H 7492   4.361   2.034   3.680
  486PHE     CA 7493   4.153   2.106   3.688
  486PHE     HA 7494   4.077   2.028   3.694
  486PHE     CB 7495   4.121   2.214   3.791
  486PHE    HB2 7496   4.021   2.257   3.779
  486PHE    HB3 7497   4.121   2.163   3.888
  486PHE     CG 7498   4.207   2.334   3.787
  486PHE    CD1 7499   4.343   2.316   3.831
  486PHE    HD1 7500   4.373   2.218   3.866
  486PHE    CE1 7501   4.432   2.423   3.834
  486PHE    HE1 7502   4.535   2.410   3.863
  486PHE     CZ 7503   4.382   2.548   3.792
  486PHE     HZ 7504   4.446   2.634   3.784
  486PHE    CE2 7505   4.248   2.568   3.742
  486PHE    HE2 7506   4.205   2.665   3.722
  486PHE    CD2 7507   4.160   2.458   3.737
  486PHE    HD2 7508   4.059   2.463   3.700
  486PHE      C 7509   4.156   2.151   3.539
  486PHE      O 7510   4.264   2.168   3.483
  487ILE      N 7511   4.041   2.155   3.464
  487ILE      H 7512   3.950   2.141   3.505
  487ILE     CA 7513   4.036   2.171   3.319
  487ILE     HA 7514   4.133   2.201   3.277
  487ILE     CB 7515   4.002   2.033   3.257
  487ILE     HB 7516   3.911   1.995   3.304
  487ILE    CG2 7517   3.972   2.036   3.105
  487ILE   HG21 7518   3.911   1.950   3.076
  487ILE   HG22 7519   3.913   2.126   3.085
  487ILE   HG23 7520   4.060   2.051   3.042
  487ILE    CG1 7521   4.103   1.921   3.283
  487ILE   HG12 7522   4.188   1.938   3.217
  487ILE   HG13 7523   4.140   1.920   3.385
  487ILE    CD1 7524   4.054   1.780   3.250
  487ILE   HD11 7525   4.017   1.769   3.148
  487ILE   HD12 7526   4.133   1.704   3.254
  487ILE   HD13 7527   3.965   1.760   3.310
  487ILE      C 7528   3.934   2.279   3.290
  487ILE      O 7529   3.825   2.277   3.344
  488ALA      N 7530   3.961   2.366   3.187
  488ALA      H 7531   4.043   2.346   3.132
  488ALA     CA 7532   3.867   2.461   3.126
  488ALA     HA 7533   3.773   2.419   3.163
  488ALA     CB 7534   3.882   2.594   3.199
  488ALA    HB1 7535   3.801   2.657   3.164
  488ALA    HB2 7536   3.901   2.586   3.306
  488ALA    HB3 7537   3.974   2.633   3.155
  488ALA      C 7538   3.876   2.476   2.976
  488ALA      O 7539   3.981   2.486   2.916
  489ILE      N 7540   3.755   2.487   2.917
  489ILE      H 7541   3.674   2.494   2.978
  489ILE     CA 7542   3.731   2.497   2.774
  489ILE     HA 7543   3.819   2.518   2.713
  489ILE     CB 7544   3.668   2.369   2.722
  489ILE     HB 7545   3.666   2.385   2.615
  489ILE    CG2 7546   3.782   2.264   2.742
  489ILE   HG21 7547   3.798   2.225   2.843
  489ILE   HG22 7548   3.760   2.174   2.685
  489ILE   HG23 7549   3.876   2.315   2.720
  489ILE    CG1 7550   3.530   2.320   2.778
  489ILE   HG12 7551   3.542   2.291   2.882
  489ILE   HG13 7552   3.458   2.401   2.769
  489ILE    CD1 7553   3.471   2.200   2.707
  489ILE   HD11 7554   3.528   2.108   2.716
  489ILE   HD12 7555   3.378   2.174   2.758
  489ILE   HD13 7556   3.459   2.227   2.602
  489ILE      C 7557   3.638   2.622   2.754
  489ILE      O 7558   3.546   2.656   2.830
  490HIE      N 7559   3.649   2.695   2.642
  490HIE      H 7560   3.720   2.669   2.575
  490HIE     CA 7561   3.563   2.811   2.621
  490HIE     HA 7562   3.461   2.800   2.659
  490HIE     CB 7563   3.626   2.927   2.699
  490HIE    HB2 7564   3.552   3.006   2.707
  490HIE    HB3 7565   3.648   2.896   2.801
  490HIE     CG 7566   3.757   2.988   2.649
  490HIE    ND1 7567   3.767   3.057   2.529
  490HIE    CE1 7568   3.898   3.093   2.520
  490HIE    HE1 7569   3.944   3.132   2.431
  490HIE    NE2 7570   3.970   3.056   2.626
  490HIE    HE2 7571   4.071   3.052   2.631
  490HIE    CD2 7572   3.881   2.980   2.707
  490HIE    HD2 7573   3.889   2.940   2.807
  490HIE      C 7574   3.549   2.836   2.469
  490HIE      O 7575   3.610   2.767   2.388
  491ALA      N 7576   3.453   2.923   2.429
  491ALA      H 7577   3.413   2.982   2.500
  491ALA     CA 7578   3.407   2.956   2.284
  491ALA     HA 7579   3.370   2.866   2.234
  491ALA     CB 7580   3.299   3.068   2.293
  491ALA    HB1 7581   3.210   3.028   2.342
  491ALA    HB2 7582   3.337   3.150   2.354
  491ALA    HB3 7583   3.271   3.105   2.194
  491ALA      C 7584   3.522   3.005   2.192
  491ALA      O 7585   3.505   2.989   2.071
  492GLU      N 7586   3.649   3.033   2.242
  492GLU      H 7587   3.661   3.031   2.342
  492GLU     CA 7588   3.765   3.061   2.155
  492GLU     HA 7589   3.750   3.049   2.048
  492GLU     CB 7590   3.796   3.211   2.189
  492GLU    HB2 7591   3.811   3.233   2.295
  492GLU    HB3 7592   3.887   3.236   2.135
  492GLU     CG 7593   3.692   3.315   2.151
  492GLU    HG2 7594   3.600   3.300   2.208
  492GLU    HG3 7595   3.712   3.418   2.182
  492GLU     CD 7596   3.656   3.319   2.007
  492GLU    OE1 7597   3.536   3.332   1.965
  492GLU    OE2 7598   3.751   3.310   1.923
  492GLU      C 7599   3.883   2.964   2.185
  492GLU      O 7600   3.980   2.969   2.111
  493SER      N 7601   3.880   2.867   2.280
  493SER      H 7602   3.791   2.845   2.322
  493SER     CA 7603   3.978   2.751   2.284
  493SER     HA 7604   4.073   2.779   2.238
  493SER     CB 7605   3.997   2.705   2.431
  493SER    HB2 7606   4.097   2.663   2.418
  493SER    HB3 7607   4.001   2.797   2.489
  493SER     OG 7608   3.889   2.611   2.468
  493SER     HG 7609   3.922   2.524   2.493
  493SER      C 7610   3.916   2.635   2.198
  493SER      O 7611   3.982   2.540   2.162
  494LYS      N 7612   3.791   2.639   2.173
  494LYS      H 7613   3.739   2.701   2.234
  494LYS     CA 7614   3.718   2.579   2.059
  494LYS     HA 7615   3.694   2.475   2.080
  494LYS     CB 7616   3.578   2.651   2.048
  494LYS    HB2 7617   3.532   2.678   2.142
  494LYS    HB3 7618   3.596   2.742   1.991
  494LYS     CG 7619   3.474   2.573   1.967
  494LYS    HG2 7620   3.497   2.581   1.861
  494LYS    HG3 7621   3.465   2.469   1.997
  494LYS     CD 7622   3.331   2.632   1.980
  494LYS    HD2 7623   3.302   2.669   2.079
  494LYS    HD3 7624   3.325   2.716   1.911
  494LYS     CE 7625   3.221   2.535   1.942
  494LYS    HE2 7626   3.221   2.452   2.013
  494LYS    HE3 7627   3.123   2.582   1.952
  494LYS     NZ 7628   3.244   2.480   1.807
  494LYS    HZ1 7629   3.234   2.550   1.735
  494LYS    HZ2 7630   3.339   2.445   1.806
  494LYS    HZ3 7631   3.184   2.403   1.781
  494LYS      C 7632   3.805   2.587   1.932
  494LYS      O 7633   3.866   2.685   1.899
  495LEU      N 7634   3.814   2.474   1.872
  495LEU      H 7635   3.784   2.388   1.916
  495LEU     CA 7636   3.886   2.457   1.747
  495LEU     HA 7637   3.966   2.531   1.741
  495LEU     CB 7638   3.942   2.316   1.736
  495LEU    HB2 7639   3.853   2.255   1.748
  495LEU    HB3 7640   3.974   2.312   1.631
  495LEU     CG 7641   4.052   2.291   1.843
  495LEU     HG 7642   4.023   2.347   1.932
  495LEU    CD1 7643   4.038   2.140   1.875
  495LEU   HD11 7644   4.114   2.091   1.935
  495LEU   HD12 7645   3.951   2.138   1.941
  495LEU   HD13 7646   4.029   2.074   1.788
  495LEU    CD2 7647   4.191   2.309   1.794
  495LEU   HD21 7648   4.203   2.406   1.747
  495LEU   HD22 7649   4.270   2.289   1.867
  495LEU   HD23 7650   4.209   2.242   1.710
  495LEU      C 7651   3.793   2.487   1.630
  495LEU      O 7652   3.844   2.529   1.521
  495LEU    OXT 7653   3.685   2.426   1.622
  496CA2    CA2 7654   4.292   5.830   6.126
  497CL1    CL1 7655   4.611   4.448   4.929
  498ROH    HO1 7656   4.976   4.486   6.719
  498ROH     O1 7657   4.894   4.436   6.713
  4994GA     C1 7658   4.797   4.529   6.695
  4994GA     H1 7659   4.776   4.589   6.783
  4994GA     C2 7660   4.648   4.483   6.650
  4994GA     H2 7661   4.580   4.568   6.652
  4994GA     O2 7662   4.593   4.380   6.732
  4994GA    H2O 7663   4.581   4.416   6.820
  4994GA     C3 7664   4.644   4.431   6.498
  4994GA     H3 7665   4.687   4.330   6.500
  4994GA     O3 7666   4.510   4.416   6.457
  4994GA    H3O 7667   4.468   4.351   6.514
  4994GA     C4 7668   4.720   4.528   6.404
  4994GA     H4 7669   4.660   4.618   6.393
  4994GA     C5 7670   4.859   4.575   6.454
  4994GA     H5 7671   4.928   4.491   6.461
  4994GA     C6 7672   4.937   4.675   6.363
  4994GA    H62 7673   4.906   4.655   6.261
  4994GA    H61 7674   4.911   4.780   6.377
  4994GA     O6 7675   5.085   4.658   6.373
  4994GA    H6O 7676   5.123   4.648   6.285
  4994GA     O5 7677   4.855   4.625   6.595
  4994GA     O4 7678   4.752   4.464   6.273
  5004GA     C1 7679   4.642   4.421   6.182
  5004GA     H1 7680   4.568   4.364   6.238
  5004GA     C2 7681   4.702   4.341   6.070
  5004GA     H2 7682   4.619   4.294   6.017
  5004GA     O2 7683   4.782   4.226   6.127
  5004GA    H2O 7684   4.827   4.186   6.052
  5004GA     C3 7685   4.793   4.431   5.979
  5004GA     H3 7686   4.888   4.441   6.032
  5004GA     O3 7687   4.827   4.359   5.860
  5004GA    H3O 7688   4.826   4.420   5.787
  5004GA     C4 7689   4.747   4.573   5.941
  5004GA     H4 7690   4.689   4.569   5.849
  5004GA     C5 7691   4.664   4.631   6.055
  5004GA     H5 7692   4.733   4.665   6.132
  5004GA     C6 7693   4.577   4.744   6.008
  5004GA    H62 7694   4.523   4.774   6.098
  5004GA    H61 7695   4.634   4.831   5.976
  5004GA     O6 7696   4.480   4.706   5.909
  5004GA    H6O 7697   4.389   4.709   5.939
  5004GA     O5 7698   4.577   4.536   6.123
  5004GA     O4 7699   4.862   4.667   5.920
  5014GA     C1 7700   4.867   4.741   5.801
  5014GA     H1 7701   4.764   4.760   5.773
  5014GA     C2 7702   4.946   4.666   5.693
  5014GA     H2 7703   4.940   4.732   5.606
  5014GA     O2 7704   4.898   4.527   5.665
  5014GA    H2O 7705   4.947   4.493   5.590
  5014GA     C3 7706   5.100   4.664   5.738
  5014GA     H3 7707   5.119   4.595   5.821
  5014GA     O3 7708   5.178   4.630   5.625
  5014GA    H3O 7709   5.186   4.535   5.616
  5014GA     C4 7710   5.160   4.800   5.776
  5014GA     H4 7711   5.170   4.854   5.682
  5014GA     C5 7712   5.072   4.871   5.874
  5014GA     H5 7713   5.094   4.816   5.966
  5014GA     C6 7714   5.118   5.016   5.916
  5014GA    H62 7715   5.045   5.064   5.981
  5014GA    H61 7716   5.211   5.008   5.972
  5014GA     O6 7717   5.148   5.100   5.802
  5014GA    H6O 7718   5.078   5.090   5.738
  5014GA     O5 7719   4.930   4.872   5.827
  5014GA     O4 7720   5.284   4.765   5.852
  5024GA     C1 7721   5.404   4.761   5.769
  5024GA     H1 7722   5.383   4.703   5.680
  5024GA     C2 7723   5.528   4.702   5.847
  5024GA     H2 7724   5.610   4.682   5.777
  5024GA     O2 7725   5.486   4.584   5.922
  5024GA    H2O 7726   5.560   4.525   5.936
  5024GA     C3 7727   5.575   4.811   5.953
  5024GA     H3 7728   5.500   4.822   6.031
  5024GA     O3 7729   5.697   4.765   6.017
  5024GA    H3O 7730   5.709   4.676   5.984
  5024GA     C4 7731   5.601   4.961   5.898
  5024GA     H4 7732   5.692   4.965   5.838
  5024GA     C5 7733   5.483   5.002   5.809
  5024GA     H5 7734   5.407   5.016   5.886
  5024GA     C6 7735   5.502   5.138   5.739
  5024GA    H62 7736   5.416   5.139   5.672
  5024GA    H61 7737   5.486   5.223   5.805
  5024GA     O6 7738   5.634   5.155   5.667
  5024GA    H6O 7739   5.640   5.122   5.577
  5024GA     O5 7740   5.440   4.893   5.714
  5024GA     O4 7741   5.610   5.072   6.004
  5030GA     C1 7742   5.744   5.081   6.068
  5030GA     H1 7743   5.810   5.012   6.015
  5030GA     C2 7744   5.741   5.026   6.214
  5030GA     H2 7745   5.846   4.999   6.225
  5030GA     C3 7746   5.705   5.128   6.324
  5030GA     H3 7747   5.597   5.141   6.322
  5030GA     C4 7748   5.781   5.266   6.293
  5030GA     H4 7749   5.888   5.256   6.316
  5030GA     C5 7750   5.756   5.326   6.151
  5030GA     H5 7751   5.650   5.352   6.144
  5030GA     C6 7752   5.835   5.461   6.123
  5030GA    H62 7753   5.839   5.527   6.209
  5030GA    H61 7754   5.938   5.431   6.100
  5030GA     O6 7755   5.771   5.523   6.005
  5030GA    H6O 7756   5.840   5.522   5.939
  5030GA     O5 7757   5.790   5.223   6.049
  5030GA     O4 7758   5.736   5.367   6.389
  5030GA    H4O 7759   5.701   5.327   6.469
  5030GA     O3 7760   5.754   5.074   6.458
  5030GA    H3O 7761   5.694   5.006   6.490
  5030GA     O2 7762   5.654   4.914   6.240
  5030GA    H2O 7763   5.677   4.850   6.173
  504Na+    NA+ 7764   7.401   6.803   7.252
  505WAT      O 7765   5.058   6.037   5.332
  505WAT     H1 7766   5.067   5.990   5.415
  505WAT     H2 7767   4.998   5.982   5.280
  506WAT      O 7768   4.623   3.581   4.215
  506WAT     H1 7769   4.533   3.598   4.242
  506WAT     H2 7770   4.654   3.513   4.275
  507WAT      O 7771   5.084   3.495   4.465
  507WAT     H1 7772   4.990   3.503   4.447
  507WAT     H2 7773   5.126   3.513   4.381
  508WAT      O 7774   4.575   5.543   6.167
  508WAT     H1 7775   4.596   5.525   6.259
  508WAT     H2 7776   4.553   5.636   6.165
  509WAT      O 7777   4.327   5.619   6.293
  509WAT     H1 7778   4.384   5.634   6.368
  509WAT     H2 7779   4.280   5.538   6.315
  510WAT      O 7780   4.526   5.559   5.387
  510WAT     H1 7781   4.606   5.507   5.390
  510WAT     H2 7782   4.456   5.496   5.367
  511WAT      O 7783   4.679   5.771   0.617
  511WAT     H1 7784   4.626   5.738   0.690
  511WAT     H2 7785   4.648   5.861   0.603
  512WAT      O 7786   5.660   5.466   4.778
  512WAT     H1 7787   5.730   5.504   4.830
  512WAT     H2 7788   5.643   5.530   4.709
  513WAT      O 7789   2.485   8.171   8.322
  513WAT     H1 7790   2.488   8.190   8.228
  513WAT     H2 7791   2.536   8.091   8.332
  514WAT      O 7792   2.524   0.144   1.342
  514WAT     H1 7793   2.468   0.085   1.291
  514WAT     H2 7794   2.480   0.229   1.338
  515WAT      O 7795   1.403   6.380   6.123
  515WAT     H1 7796   1.449   6.297   6.126
  515WAT     H2 7797   1.321   6.365   6.171
  516WAT      O 7798   4.716   7.414   1.669
  516WAT     H1 7799   4.801   7.370   1.666
  516WAT     H2 7800   4.739   7.507   1.676
  517WAT      O 7801   8.088   1.036   3.469
  517WAT     H1 7802   8.037   1.024   3.389
  517WAT     H2 7803   8.175   1.064   3.439
  518WAT      O 7804   4.392   3.217   4.994
  518WAT     H1 7805   4.412   3.310   4.987
  518WAT     H2 7806   4.299   3.214   5.017
  519WAT      O 7807   3.897   3.915   4.864
  519WAT     H1 7808   3.915   4.006   4.840
  519WAT     H2 7809   3.850   3.922   4.947
  520WAT      O 7810   5.013   5.673   4.719
  520WAT     H1 7811   5.108   5.661   4.722
  520WAT     H2 7812   4.981   5.595   4.673
  521WAT      O 7813   5.451   3.987   4.740
  521WAT     H1 7814   5.528   3.987   4.683
  521WAT     H2 7815   5.445   3.897   4.771
  522WAT      O 7816   1.582   7.714   3.346
  522WAT     H1 7817   1.512   7.655   3.373
  522WAT     H2 7818   1.589   7.776   3.419
  523WAT      O 7819   9.189   0.037   1.855
  523WAT     H1 7820   9.232   0.110   1.811
  523WAT     H2 7821   9.242  -0.040   1.833
  524WAT      O 7822   2.331   5.620   6.579
  524WAT     H1 7823   2.259   5.668   6.539
  524WAT     H2 7824   2.302   5.529   6.579
  525WAT      O 7825   5.679   4.912   4.192
  525WAT     H1 7826   5.605   4.867   4.152
  525WAT     H2 7827   5.745   4.917   4.122
  526WAT      O 7828   1.092   6.636   8.241
  526WAT     H1 7829   1.135   6.586   8.171
  526WAT     H2 7830   1.094   6.577   8.317
  527WAT      O 7831   1.027   4.044   0.042
  527WAT     H1 7832   0.945   4.081   0.009
  527WAT     H2 7833   1.046   4.094   0.122
  528WAT      O 7834   5.980   4.049   5.069
  528WAT     H1 7835   5.996   4.009   5.155
  528WAT     H2 7836   6.054   4.109   5.057
  529WAT      O 7837   8.164   2.100   4.379
  529WAT     H1 7838   8.247   2.091   4.333
  529WAT     H2 7839   8.119   2.017   4.365
  530WAT      O 7840   4.580   0.301   5.318
  530WAT     H1 7841   4.544   0.266   5.399
  530WAT     H2 7842   4.516   0.275   5.251
  531WAT      O 7843   5.794   5.780   3.986
  531WAT     H1 7844   5.875   5.747   4.025
  531WAT     H2 7845   5.778   5.863   4.031
  532WAT      O 7846   4.947   4.725   4.730
  532WAT     H1 7847   4.930   4.819   4.731
  532WAT     H2 7848   4.983   4.706   4.817
  533WAT      O 7849   1.073   0.729   7.357
  533WAT     H1 7850   1.151   0.727   7.301
  533WAT     H2 7851   1.023   0.652   7.330
  534WAT      O 7852   0.509   4.653   7.130
  534WAT     H1 7853   0.528   4.615   7.216
  534WAT     H2 7854   0.557   4.597   7.069
  535WAT      O 7855   5.661   4.793   4.873
  535WAT     H1 7856   5.695   4.792   4.962
  535WAT     H2 7857   5.738   4.801   4.818
  536WAT      O 7858   7.753   6.745   6.391
  536WAT     H1 7859   7.800   6.662   6.393
  536WAT     H2 7860   7.732   6.759   6.299
  537WAT      O 7861   5.409   4.838   4.729
  537WAT     H1 7862   5.479   4.792   4.775
  537WAT     H2 7863   5.330   4.815   4.777
  538WAT      O 7864   0.462   8.259   8.049
  538WAT     H1 7865   0.468   8.312   8.129
  538WAT     H2 7866   0.498   8.174   8.074
  539WAT      O 7867   5.635   4.120   4.315
  539WAT     H1 7868   5.639   4.216   4.308
  539WAT     H2 7869   5.563   4.096   4.256
  540WAT      O 7870   1.265   6.091   7.788
  540WAT     H1 7871   1.330   6.143   7.834
  540WAT     H2 7872   1.295   6.092   7.696
  541WAT      O 7873   6.044   5.398   4.741
  541WAT     H1 7874   5.975   5.453   4.778
  541WAT     H2 7875   6.076   5.348   4.816
  542WAT      O 7876   3.561   4.030   3.322
  542WAT     H1 7877   3.526   4.116   3.347
  542WAT     H2 7878   3.514   4.007   3.242
  543WAT      O 7879   4.407   6.009   5.968
  543WAT     H1 7880   4.424   6.103   5.967
  543WAT     H2 7881   4.488   5.970   5.935
  544WAT      O 7882   4.698   4.060   4.387
  544WAT     H1 7883   4.748   4.059   4.469
  544WAT     H2 7884   4.666   3.971   4.378
  545WAT      O 7885   8.230   2.528   7.933
  545WAT     H1 7886   8.323   2.527   7.957
  545WAT     H2 7887   8.184   2.509   8.014
  546WAT      O 7888   6.284   0.095   0.831
  546WAT     H1 7889   6.242   0.018   0.870
  546WAT     H2 7890   6.365   0.061   0.793
  547WAT      O 7891   3.329   3.445   4.255
  547WAT     H1 7892   3.375   3.494   4.187
  547WAT     H2 7893   3.239   3.438   4.224
  548WAT      O 7894   3.194   3.034   6.432
  548WAT     H1 7895   3.188   3.084   6.514
  548WAT     H2 7896   3.267   3.075   6.385
  549WAT      O 7897   8.195   7.952   4.813
  549WAT     H1 7898   8.276   7.932   4.766
  549WAT     H2 7899   8.209   8.039   4.850
  550WAT      O 7900   4.898   6.226   8.219
  550WAT     H1 7901   4.917   6.280   8.142
  550WAT     H2 7902   4.898   6.136   8.185
  551WAT      O 7903   0.817   6.966   5.801
  551WAT     H1 7904   0.867   6.931   5.726
  551WAT     H2 7905   0.771   7.042   5.766
  552WAT      O 7906   1.985   2.978   2.117
  552WAT     H1 7907   1.906   2.938   2.154
  552WAT     H2 7908   2.053   2.911   2.129
  553WAT      O 7909   5.860   4.371   2.312
  553WAT     H1 7910   5.830   4.381   2.221
  553WAT     H2 7911   5.952   4.399   2.310
  554WAT      O 7912   4.578   5.284   8.717
  554WAT     H1 7913   4.659   5.277   8.666
  554WAT     H2 7914   4.540   5.196   8.716
  555WAT      O 7915   2.049   7.667   2.651
  555WAT     H1 7916   1.986   7.703   2.713
  555WAT     H2 7917   2.127   7.722   2.662
  556WAT      O 7918   3.128   5.406   8.417
  556WAT     H1 7919   3.045   5.383   8.376
  556WAT     H2 7920   3.158   5.485   8.372
  557WAT      O 7921   1.408   1.969   7.108
  557WAT     H1 7922   1.491   2.018   7.116
  557WAT     H2 7923   1.417   1.898   7.171
  558WAT      O 7924   2.266   6.701   0.719
  558WAT     H1 7925   2.349   6.705   0.767
  558WAT     H2 7926   2.273   6.621   0.666
  559WAT      O 7927   5.672   4.006   4.005
  559WAT     H1 7928   5.680   3.948   4.081
  559WAT     H2 7929   5.584   3.991   3.972
  560WAT      O 7930   2.889   3.323   5.948
  560WAT     H1 7931   2.858   3.245   5.902
  560WAT     H2 7932   2.913   3.292   6.035
  561WAT      O 7933   3.819   0.270   6.002
  561WAT     H1 7934   3.808   0.291   6.095
  561WAT     H2 7935   3.737   0.298   5.961
  562WAT      O 7936   8.103   2.852   4.779
  562WAT     H1 7937   8.072   2.762   4.771
  562WAT     H2 7938   8.093   2.873   4.872
  563WAT      O 7939   4.119   3.798   4.994
  563WAT     H1 7940   4.101   3.774   4.903
  563WAT     H2 7941   4.063   3.874   5.010
  564WAT      O 7942   7.507   0.306   0.094
  564WAT     H1 7943   7.561   0.336   0.166
  564WAT     H2 7944   7.545   0.347   0.016
  565WAT      O 7945   8.931   2.198   3.441
  565WAT     H1 7946   8.974   2.206   3.526
  565WAT     H2 7947   8.998   2.223   3.378
  566WAT      O 7948   4.409   3.685   4.368
  566WAT     H1 7949   4.388   3.751   4.302
  566WAT     H2 7950   4.494   3.712   4.403
  567WAT      O 7951   1.668   5.288   3.785
  567WAT     H1 7952   1.729   5.316   3.853
  567WAT     H2 7953   1.659   5.365   3.728
  568WAT      O 7954   8.785   8.118   7.617
  568WAT     H1 7955   8.867   8.109   7.665
  568WAT     H2 7956   8.724   8.060   7.662
  569WAT      O 7957   5.441   5.598   4.998
  569WAT     H1 7958   5.512   5.594   4.935
  569WAT     H2 7959   5.404   5.509   5.000
  570WAT      O 7960   8.210   0.481   8.153
  570WAT     H1 7961   8.142   0.425   8.190
  570WAT     H2 7962   8.163   0.558   8.121
  571WAT      O 7963   7.753   7.823   3.608
  571WAT     H1 7964   7.742   7.763   3.534
  571WAT     H2 7965   7.816   7.888   3.576
  572WAT      O 7966   9.100   4.634   5.566
  572WAT     H1 7967   9.127   4.725   5.576
  572WAT     H2 7968   9.152   4.600   5.493
  573WAT      O 7969   7.717   4.479   1.093
  573WAT     H1 7970   7.672   4.509   1.014
  573WAT     H2 7971   7.803   4.520   1.089
  574WAT      O 7972   8.271   1.182   6.893
  574WAT     H1 7973   8.224   1.260   6.863
  574WAT     H2 7974   8.202   1.118   6.912
  575WAT      O 7975   8.889   2.221   5.963
  575WAT     H1 7976   8.848   2.225   5.877
  575WAT     H2 7977   8.949   2.295   5.964
  576WAT      O 7978   3.941   1.016   7.488
  576WAT     H1 7979   3.954   0.941   7.546
  576WAT     H2 7980   4.020   1.018   7.433
  577WAT      O 7981   6.801   2.347   7.146
  577WAT     H1 7982   6.830   2.437   7.157
  577WAT     H2 7983   6.878   2.294   7.170
  578WAT      O 7984   6.312   0.527   5.528
  578WAT     H1 7985   6.283   0.618   5.533
  578WAT     H2 7986   6.359   0.521   5.445
  579WAT      O 7987   7.270   4.596   5.833
  579WAT     H1 7988   7.346   4.542   5.812
  579WAT     H2 7989   7.202   4.568   5.771
  580WAT      O 7990   7.279   3.133   2.888
  580WAT     H1 7991   7.216   3.109   2.820
  580WAT     H2 7992   7.365   3.116   2.849
  581WAT      O 7993   2.159   0.565   3.701
  581WAT     H1 7994   2.082   0.530   3.656
  581WAT     H2 7995   2.197   0.627   3.638
  582WAT      O 7996   4.684   7.361   0.147
  582WAT     H1 7997   4.726   7.369   0.061
  582WAT     H2 7998   4.626   7.436   0.152
  583WAT      O 7999   3.307   6.709   1.946
  583WAT     H1 8000   3.278   6.681   1.859
  583WAT     H2 8001   3.403   6.704   1.943
  584WAT      O 8002   5.207   6.341   1.298
  584WAT     H1 8003   5.161   6.298   1.227
  584WAT     H2 8004   5.221   6.431   1.267
  585WAT      O 8005   7.027   7.234   3.595
  585WAT     H1 8006   7.006   7.230   3.502
  585WAT     H2 8007   7.049   7.143   3.619
  586WAT      O 8008   2.801   4.548   2.552
  586WAT     H1 8009   2.805   4.531   2.646
  586WAT     H2 8010   2.709   4.533   2.529
  587WAT      O 8011   2.035   5.383   2.300
  587WAT     H1 8012   1.994   5.391   2.214
  587WAT     H2 8013   2.095   5.309   2.292
  588WAT      O 8014   1.779   2.232   2.359
  588WAT     H1 8015   1.873   2.249   2.350
  588WAT     H2 8016   1.774   2.159   2.421
  589WAT      O 8017   4.851   1.410   2.087
  589WAT     H1 8018   4.856   1.498   2.049
  589WAT     H2 8019   4.763   1.406   2.125
  590WAT      O 8020   1.997   5.170   3.686
  590WAT     H1 8021   1.972   5.259   3.663
  590WAT     H2 8022   1.917   5.130   3.720
  591WAT      O 8023   9.173   3.939   3.616
  591WAT     H1 8024   9.096   3.943   3.673
  591WAT     H2 8025   9.230   4.008   3.649
  592WAT      O 8026   7.070   6.123   4.953
  592WAT     H1 8027   7.001   6.144   5.017
  592WAT     H2 8028   7.024   6.080   4.881
  593WAT      O 8029   2.774   5.230   7.876
  593WAT     H1 8030   2.721   5.265   7.804
  593WAT     H2 8031   2.714   5.175   7.926
  594WAT      O 8032   5.070   3.421   4.724
  594WAT     H1 8033   5.004   3.480   4.760
  594WAT     H2 8034   5.068   3.437   4.629
  595WAT      O 8035   0.657   4.550   1.463
  595WAT     H1 8036   0.601   4.615   1.419
  595WAT     H2 8037   0.740   4.555   1.416
  596WAT      O 8038   2.697  -0.110   4.892
  596WAT     H1 8039   2.668  -0.188   4.845
  596WAT     H2 8040   2.764  -0.071   4.835
  597WAT      O 8041   2.206   6.535   6.647
  597WAT     H1 8042   2.239   6.579   6.726
  597WAT     H2 8043   2.285   6.505   6.602
  598WAT      O 8044   6.795   2.267   3.302
  598WAT     H1 8045   6.877   2.313   3.318
  598WAT     H2 8046   6.742   2.285   3.380
  599WAT      O 8047   4.656   2.309   7.567
  599WAT     H1 8048   4.575   2.267   7.595
  599WAT     H2 8049   4.719   2.289   7.636
  600WAT      O 8050   1.709   2.416   7.318
  600WAT     H1 8051   1.706   2.477   7.391
  600WAT     H2 8052   1.651   2.455   7.252
  601WAT      O 8053   8.414   2.699   7.699
  601WAT     H1 8054   8.470   2.776   7.706
  601WAT     H2 8055   8.329   2.728   7.733
  602WAT      O 8056   0.959   7.134   7.589
  602WAT     H1 8057   0.935   7.075   7.660
  602WAT     H2 8058   0.998   7.077   7.523
  603WAT      O 8059   2.031   7.658   7.454
  603WAT     H1 8060   2.116   7.687   7.489
  603WAT     H2 8061   1.969   7.723   7.486
  604WAT      O 8062   1.783   0.906   4.326
  604WAT     H1 8063   1.799   0.815   4.349
  604WAT     H2 8064   1.869   0.948   4.331
  605WAT      O 8065   8.992   1.190   0.908
  605WAT     H1 8066   8.953   1.276   0.893
  605WAT     H2 8067   9.086   1.207   0.912
  606WAT      O 8068   2.274   3.414   1.160
  606WAT     H1 8069   2.294   3.387   1.249
  606WAT     H2 8070   2.307   3.344   1.105
  607WAT      O 8071   2.945   3.826   5.697
  607WAT     H1 8072   2.922   3.819   5.790
  607WAT     H2 8073   2.985   3.742   5.676
  608WAT      O 8074   1.934   0.585   3.204
  608WAT     H1 8075   1.884   0.638   3.266
  608WAT     H2 8076   1.885   0.504   3.196
  609WAT      O 8077   5.067   0.133   7.014
  609WAT     H1 8078   5.148   0.148   6.965
  609WAT     H2 8079   5.043   0.043   6.993
  610WAT      O 8080   7.229   0.232   7.738
  610WAT     H1 8081   7.209   0.191   7.822
  610WAT     H2 8082   7.264   0.162   7.684
  611WAT      O 8083   5.878   4.476   6.831
  611WAT     H1 8084   5.918   4.561   6.848
  611WAT     H2 8085   5.863   4.474   6.737
  612WAT      O 8086   9.074   5.117   1.477
  612WAT     H1 8087   9.001   5.069   1.517
  612WAT     H2 8088   9.059   5.108   1.382
  613WAT      O 8089   7.986   1.905   5.351
  613WAT     H1 8090   7.893   1.888   5.335
  613WAT     H2 8091   8.017   1.826   5.396
  614WAT      O 8092   5.683   7.407   1.015
  614WAT     H1 8093   5.731   7.342   1.068
  614WAT     H2 8094   5.681   7.369   0.927
  615WAT      O 8095   1.337   3.125   5.058
  615WAT     H1 8096   1.407   3.111   5.121
  615WAT     H2 8097   1.354   3.212   5.022
  616WAT      O 8098   5.651   2.874   8.164
  616WAT     H1 8099   5.577   2.823   8.129
  616WAT     H2 8100   5.610   2.951   8.204
  617WAT      O 8101   7.758   5.614   6.640
  617WAT     H1 8102   7.763   5.591   6.733
  617WAT     H2 8103   7.846   5.644   6.619
  618WAT      O 8104   9.366   2.134   0.744
  618WAT     H1 8105   9.367   2.041   0.723
  618WAT     H2 8106   9.453   2.152   0.779
  619WAT      O 8107   8.582   5.521   3.415
  619WAT     H1 8108   8.492   5.504   3.444
  619WAT     H2 8109   8.576   5.602   3.364
  620WAT      O 8110   9.348   3.412   1.465
  620WAT     H1 8111   9.426   3.398   1.520
  620WAT     H2 8112   9.274   3.392   1.523
  621WAT      O 8113   8.964   0.299   8.535
  621WAT     H1 8114   8.929   0.245   8.606
  621WAT     H2 8115   9.031   0.244   8.494
  622WAT      O 8116   2.335   1.392   6.945
  622WAT     H1 8117   2.283   1.439   7.010
  622WAT     H2 8118   2.334   1.449   6.868
  623WAT      O 8119   0.952   7.683   6.992
  623WAT     H1 8120   0.930   7.597   6.955
  623WAT     H2 8121   0.868   7.723   7.013
  624WAT      O 8122   8.061   7.837   6.242
  624WAT     H1 8123   8.086   7.831   6.150
  624WAT     H2 8124   8.143   7.823   6.290
  625WAT      O 8125   3.326   6.251   1.027
  625WAT     H1 8126   3.296   6.237   0.937
  625WAT     H2 8127   3.419   6.270   1.018
  626WAT      O 8128   9.246   8.349   6.094
  626WAT     H1 8129   9.220   8.262   6.063
  626WAT     H2 8130   9.341   8.347   6.092
  627WAT      O 8131   4.087   0.121   0.823
  627WAT     H1 8132   4.103   0.120   0.917
  627WAT     H2 8133   4.008   0.067   0.812
  628WAT      O 8134   7.039   3.450   1.697
  628WAT     H1 8135   6.981   3.387   1.653
  628WAT     H2 8136   7.112   3.397   1.728
  629WAT      O 8137   7.017   4.516   8.385
  629WAT     H1 8138   7.050   4.438   8.429
  629WAT     H2 8139   6.964   4.483   8.313
  630WAT      O 8140   8.803   7.772   3.643
  630WAT     H1 8141   8.727   7.823   3.615
  630WAT     H2 8142   8.772   7.724   3.720
  631WAT      O 8143   3.530   7.995   7.464
  631WAT     H1 8144   3.528   8.090   7.474
  631WAT     H2 8145   3.440   7.967   7.482
  632WAT      O 8146   1.366   5.827   7.579
  632WAT     H1 8147   1.344   5.846   7.670
  632WAT     H2 8148   1.416   5.903   7.550
  633WAT      O 8149   9.165   2.600   5.546
  633WAT     H1 8150   9.076   2.586   5.578
  633WAT     H2 8151   9.221   2.588   5.623
  634WAT      O 8152   7.426   2.096   4.814
  634WAT     H1 8153   7.368   2.049   4.874
  634WAT     H2 8154   7.401   2.188   4.825
  635WAT      O 8155   4.695   0.251   4.390
  635WAT     H1 8156   4.699   0.200   4.309
  635WAT     H2 8157   4.612   0.298   4.384
  636WAT      O 8158   4.186   0.788   8.241
  636WAT     H1 8159   4.174   0.787   8.336
  636WAT     H2 8160   4.196   0.881   8.220
  637WAT      O 8161   0.770   2.544   8.590
  637WAT     H1 8162   0.723   2.503   8.517
  637WAT     H2 8163   0.799   2.470   8.644
  638WAT      O 8164   0.606   7.441   5.345
  638WAT     H1 8165   0.630   7.534   5.336
  638WAT     H2 8166   0.530   7.431   5.289
  639WAT      O 8167   4.457   7.845   4.869
  639WAT     H1 8168   4.500   7.855   4.784
  639WAT     H2 8169   4.400   7.770   4.859
  640WAT      O 8170   0.779   5.186   6.563
  640WAT     H1 8171   0.758   5.206   6.654
  640WAT     H2 8172   0.828   5.104   6.568
  641WAT      O 8173   4.257   0.561   2.646
  641WAT     H1 8174   4.204   0.638   2.663
  641WAT     H2 8175   4.267   0.558   2.551
  642WAT      O 8176   5.954   5.468   8.031
  642WAT     H1 8177   5.906   5.540   7.991
  642WAT     H2 8178   6.044   5.479   8.000
  643WAT      O 8179   8.715   0.648   6.033
  643WAT     H1 8180   8.752   0.635   6.121
  643WAT     H2 8181   8.681   0.562   6.009
  644WAT      O 8182   6.149  -0.112   0.936
  644WAT     H1 8183   6.181  -0.154   1.015
  644WAT     H2 8184   6.056  -0.096   0.953
  645WAT      O 8185   8.867   0.350   4.749
  645WAT     H1 8186   8.919   0.291   4.805
  645WAT     H2 8187   8.805   0.292   4.705
  646WAT      O 8188   2.481   2.439   7.369
  646WAT     H1 8189   2.433   2.414   7.448
  646WAT     H2 8190   2.419   2.422   7.297
  647WAT      O 8191   8.289   6.486   3.857
  647WAT     H1 8192   8.337   6.476   3.774
  647WAT     H2 8193   8.246   6.571   3.849
  648WAT      O 8194   4.511   7.961   3.519
  648WAT     H1 8195   4.423   7.942   3.487
  648WAT     H2 8196   4.519   7.908   3.599
  649WAT      O 8197   2.392   0.540   0.082
  649WAT     H1 8198   2.354   0.622   0.050
  649WAT     H2 8199   2.482   0.540   0.048
  650WAT      O 8200   9.236   6.717   3.491
  650WAT     H1 8201   9.307   6.734   3.430
  650WAT     H2 8202   9.220   6.801   3.534
  651WAT      O 8203   8.856   2.825   8.631
  651WAT     H1 8204   8.783   2.783   8.676
  651WAT     H2 8205   8.906   2.753   8.593
  652WAT      O 8206   2.460   3.633   2.514
  652WAT     H1 8207   2.480   3.683   2.594
  652WAT     H2 8208   2.531   3.655   2.454
  653WAT      O 8209   9.317   1.136   4.686
  653WAT     H1 8210   9.348   1.187   4.611
  653WAT     H2 8211   9.251   1.077   4.650
  654WAT      O 8212   2.380   6.625   1.297
  654WAT     H1 8213   2.391   6.534   1.324
  654WAT     H2 8214   2.287   6.643   1.306
  655WAT      O 8215   6.925   5.467   7.446
  655WAT     H1 8216   6.939   5.405   7.374
  655WAT     H2 8217   6.906   5.550   7.402
  656WAT      O 8218   5.827   7.334   3.686
  656WAT     H1 8219   5.919   7.353   3.670
  656WAT     H2 8220   5.824   7.303   3.777
  657WAT      O 8221   3.044   6.061   2.740
  657WAT     H1 8222   3.116   6.086   2.798
  657WAT     H2 8223   3.052   6.119   2.665
  658WAT      O 8224   2.901   6.682   6.471
  658WAT     H1 8225   2.849   6.626   6.528
  658WAT     H2 8226   2.952   6.736   6.532
  659WAT      O 8227   5.444   1.471   3.700
  659WAT     H1 8228   5.511   1.519   3.748
  659WAT     H2 8229   5.475   1.468   3.609
  660WAT      O 8230   7.019   5.594   6.848
  660WAT     H1 8231   7.113   5.610   6.858
  660WAT     H2 8232   7.015   5.512   6.799
  661WAT      O 8233   7.030   7.307   8.572
  661WAT     H1 8234   6.956   7.248   8.555
  661WAT     H2 8235   7.083   7.260   8.637
  662WAT      O 8236   0.941   0.188   7.788
  662WAT     H1 8237   0.959   0.094   7.784
  662WAT     H2 8238   0.944   0.209   7.882
  663WAT      O 8239   9.169   1.149   8.290
  663WAT     H1 8240   9.186   1.143   8.196
  663WAT     H2 8241   9.197   1.064   8.325
  664WAT      O 8242   8.839   7.556   1.689
  664WAT     H1 8243   8.808   7.525   1.774
  664WAT     H2 8244   8.784   7.633   1.671
  665WAT      O 8245   6.021   1.693   7.734
  665WAT     H1 8246   5.996   1.617   7.682
  665WAT     H2 8247   5.943   1.749   7.732
  666WAT      O 8248   8.568   2.872   5.841
  666WAT     H1 8249   8.476   2.862   5.819
  666WAT     H2 8250   8.584   2.806   5.908
  667WAT      O 8251   1.514   6.378   1.153
  667WAT     H1 8252   1.579   6.401   1.220
  667WAT     H2 8253   1.515   6.452   1.092
  668WAT      O 8254   7.003   0.471   5.868
  668WAT     H1 8255   7.006   0.525   5.789
  668WAT     H2 8256   7.072   0.406   5.856
  669WAT      O 8257   2.584   7.195   5.731
  669WAT     H1 8258   2.489   7.186   5.741
  669WAT     H2 8259   2.596   7.279   5.688
  670WAT      O 8260   2.907   6.549   4.961
  670WAT     H1 8261   2.950   6.629   4.929
  670WAT     H2 8262   2.916   6.554   5.056
  671WAT      O 8263   6.815   4.621   4.963
  671WAT     H1 8264   6.814   4.533   4.926
  671WAT     H2 8265   6.908   4.639   4.981
  672WAT      O 8266   3.543   0.425   4.595
  672WAT     H1 8267   3.585   0.512   4.595
  672WAT     H2 8268   3.601   0.371   4.541
  673WAT      O 8269   5.693   1.149   2.042
  673WAT     H1 8270   5.711   1.067   2.089
  673WAT     H2 8271   5.769   1.160   1.985
  674WAT      O 8272   1.886   7.967   8.107
  674WAT     H1 8273   1.887   7.947   8.013
  674WAT     H2 8274   1.932   7.893   8.147
  675WAT      O 8275   4.686   0.690   0.802
  675WAT     H1 8276   4.633   0.728   0.732
  675WAT     H2 8277   4.747   0.760   0.827
  676WAT      O 8278   1.735   7.348   4.053
  676WAT     H1 8279   1.808   7.295   4.020
  676WAT     H2 8280   1.670   7.284   4.082
  677WAT      O 8281   3.099   1.346   8.191
  677WAT     H1 8282   3.089   1.428   8.143
  677WAT     H2 8283   3.040   1.285   8.146
  678WAT      O 8284   8.715   0.491   7.250
  678WAT     H1 8285   8.639   0.432   7.247
  678WAT     H2 8286   8.720   0.518   7.341
  679WAT      O 8287   1.356   4.425   1.205
  679WAT     H1 8288   1.341   4.509   1.249
  679WAT     H2 8289   1.451   4.421   1.192
  680WAT      O 8290   1.000   2.920   8.015
  680WAT     H1 8291   1.046   2.888   8.092
  680WAT     H2 8292   0.914   2.947   8.048
  681WAT      O 8293   1.880   4.540   1.095
  681WAT     H1 8294   1.890   4.597   1.019
  681WAT     H2 8295   1.951   4.476   1.086
  682WAT      O 8296   0.496   1.707   1.101
  682WAT     H1 8297   0.468   1.622   1.135
  682WAT     H2 8298   0.523   1.757   1.178
  683WAT      O 8299   7.376   5.827   3.912
  683WAT     H1 8300   7.338   5.783   3.836
  683WAT     H2 8301   7.301   5.871   3.953
  684WAT      O 8302   2.569   0.838   5.234
  684WAT     H1 8303   2.652   0.820   5.277
  684WAT     H2 8304   2.567   0.781   5.158
  685WAT      O 8305   5.212   0.344   1.922
  685WAT     H1 8306   5.124   0.346   1.884
  685WAT     H2 8307   5.248   0.432   1.905
  686WAT      O 8308   6.815   0.166   7.714
  686WAT     H1 8309   6.778   0.164   7.802
  686WAT     H2 8310   6.796   0.080   7.678
  687WAT      O 8311   7.380   2.561   7.298
  687WAT     H1 8312   7.395   2.602   7.213
  687WAT     H2 8313   7.441   2.487   7.301
  688WAT      O 8314   7.705   1.703   0.841
  688WAT     H1 8315   7.652   1.631   0.806
  688WAT     H2 8316   7.644   1.754   0.895
  689WAT      O 8317   0.931   5.252   1.546
  689WAT     H1 8318   0.968   5.332   1.583
  689WAT     H2 8319   0.837   5.262   1.558
  690WAT      O 8320   3.003   1.026   1.076
  690WAT     H1 8321   2.996   1.006   1.170
  690WAT     H2 8322   3.049   1.110   1.072
  691WAT      O 8323   1.130   7.884   7.762
  691WAT     H1 8324   1.109   7.952   7.826
  691WAT     H2 8325   1.045   7.846   7.739
  692WAT      O 8326   7.334   8.270   2.796
  692WAT     H1 8327   7.384   8.201   2.752
  692WAT     H2 8328   7.282   8.310   2.727
  693WAT      O 8329   2.554   3.489   1.082
  693WAT     H1 8330   2.461   3.492   1.103
  693WAT     H2 8331   2.579   3.398   1.097
  694WAT      O 8332   7.630   4.763   4.882
  694WAT     H1 8333   7.544   4.749   4.921
  694WAT     H2 8334   7.669   4.834   4.935
  695WAT      O 8335   6.259   3.221   1.227
  695WAT     H1 8336   6.350   3.240   1.203
  695WAT     H2 8337   6.211   3.299   1.199
  696WAT      O 8338   1.195   1.628   4.069
  696WAT     H1 8339   1.248   1.706   4.053
  696WAT     H2 8340   1.107   1.661   4.085
  697WAT      O 8341   3.667   7.555   4.840
  697WAT     H1 8342   3.646   7.561   4.747
  697WAT     H2 8343   3.687   7.645   4.866
  698WAT      O 8344   3.641   0.161   3.082
  698WAT     H1 8345   3.600   0.200   3.005
  698WAT     H2 8346   3.568   0.126   3.133
  699WAT      O 8347   6.010   0.038   5.740
  699WAT     H1 8348   5.936  -0.012   5.705
  699WAT     H2 8349   5.972   0.121   5.768
  700WAT      O 8350   7.226   3.564   0.023
  700WAT     H1 8351   7.227   3.491  -0.039
  700WAT     H2 8352   7.310   3.608   0.010
  701WAT      O 8353   7.227   7.509   7.156
  701WAT     H1 8354   7.171   7.564   7.101
  701WAT     H2 8355   7.258   7.440   7.098
  702WAT      O 8356   9.292   0.892   0.271
  702WAT     H1 8357   9.265   0.905   0.180
  702WAT     H2 8358   9.214   0.915   0.322
  703WAT      O 8359   2.751  -0.066   6.338
  703WAT     H1 8360   2.732  -0.093   6.427
  703WAT     H2 8361   2.726   0.027   6.334
  704WAT      O 8362   7.676   1.578   7.069
  704WAT     H1 8363   7.735   1.505   7.086
  704WAT     H2 8364   7.727   1.656   7.091
  705WAT      O 8365   7.207   0.271   5.760
  705WAT     H1 8366   7.267   0.253   5.687
  705WAT     H2 8367   7.122   0.239   5.729
  706WAT      O 8368   3.252   5.125   1.695
  706WAT     H1 8369   3.233   5.215   1.721
  706WAT     H2 8370   3.277   5.131   1.602
  707WAT      O 8371   8.709   4.063   7.383
  707WAT     H1 8372   8.691   4.157   7.387
  707WAT     H2 8373   8.644   4.024   7.440
  708WAT      O 8374   3.512   1.777   0.650
  708WAT     H1 8375   3.499   1.698   0.598
  708WAT     H2 8376   3.591   1.818   0.613
  709WAT      O 8377   3.723   3.486   6.163
  709WAT     H1 8378   3.703   3.421   6.230
  709WAT     H2 8379   3.676   3.456   6.086
  710WAT      O 8380   7.798   2.409   5.123
  710WAT     H1 8381   7.817   2.449   5.208
  710WAT     H2 8382   7.845   2.325   5.125
  711WAT      O 8383   2.756   4.224   6.206
  711WAT     H1 8384   2.675   4.238   6.255
  711WAT     H2 8385   2.732   4.158   6.140
  712WAT      O 8386   3.728   1.689   8.731
  712WAT     H1 8387   3.728   1.671   8.825
  712WAT     H2 8388   3.728   1.784   8.724
  713WAT      O 8389   1.637   5.446   7.180
  713WAT     H1 8390   1.603   5.536   7.181
  713WAT     H2 8391   1.602   5.408   7.100
  714WAT      O 8392   6.009   0.517   6.797
  714WAT     H1 8393   6.088   0.524   6.743
  714WAT     H2 8394   5.989   0.607   6.822
  715WAT      O 8395   5.839   0.199   8.290
  715WAT     H1 8396   5.901   0.232   8.225
  715WAT     H2 8397   5.873   0.113   8.313
  716WAT      O 8398   8.756   8.492   2.051
  716WAT     H1 8399   8.703   8.414   2.065
  716WAT     H2 8400   8.833   8.461   2.004
  717WAT      O 8401   3.673   3.772   7.246
  717WAT     H1 8402   3.745   3.723   7.285
  717WAT     H2 8403   3.607   3.777   7.314
  718WAT      O 8404   4.317   2.889   3.688
  718WAT     H1 8405   4.353   2.908   3.601
  718WAT     H2 8406   4.312   2.793   3.692
  719WAT      O 8407   5.133   1.574   6.766
  719WAT     H1 8408   5.087   1.494   6.741
  719WAT     H2 8409   5.073   1.645   6.741
  720WAT      O 8410   1.634  -0.048   4.928
  720WAT     H1 8411   1.580  -0.020   5.002
  720WAT     H2 8412   1.571  -0.076   4.862
  721WAT      O 8413   2.075   3.420   3.108
  721WAT     H1 8414   2.035   3.359   3.170
  721WAT     H2 8415   2.040   3.506   3.133
  722WAT      O 8416   8.513   6.278   3.425
  722WAT     H1 8417   8.507   6.355   3.368
  722WAT     H2 8418   8.583   6.225   3.387
  723WAT      O 8419   5.754   7.133   3.900
  723WAT     H1 8420   5.742   7.077   3.977
  723WAT     H2 8421   5.679   7.113   3.844
  724WAT      O 8422   5.595   1.397   1.937
  724WAT     H1 8423   5.508   1.409   1.975
  724WAT     H2 8424   5.628   1.317   1.978
  725WAT      O 8425   1.323  -0.086   0.772
  725WAT     H1 8426   1.372  -0.023   0.720
  725WAT     H2 8427   1.231  -0.065   0.755
  726WAT      O 8428   1.874   1.329   4.199
  726WAT     H1 8429   1.836   1.407   4.157
  726WAT     H2 8430   1.844   1.256   4.146
  727WAT      O 8431   4.434   7.642   4.319
  727WAT     H1 8432   4.414   7.718   4.374
  727WAT     H2 8433   4.411   7.566   4.372
  728WAT      O 8434   3.913   6.059   0.692
  728WAT     H1 8435   4.000   6.077   0.728
  728WAT     H2 8436   3.882   6.143   0.659
  729WAT      O 8437   6.385   4.391   0.481
  729WAT     H1 8438   6.291   4.374   0.476
  729WAT     H2 8439   6.426   4.315   0.441
  730WAT      O 8440   5.302   4.325   7.585
  730WAT     H1 8441   5.223   4.368   7.552
  730WAT     H2 8442   5.369   4.393   7.581
  731WAT      O 8443   1.623   5.517   4.931
  731WAT     H1 8444   1.697   5.457   4.918
  731WAT     H2 8445   1.585   5.526   4.844
  732WAT      O 8446   8.665   3.091   6.410
  732WAT     H1 8447   8.703   3.021   6.358
  732WAT     H2 8448   8.604   3.135   6.351
  733WAT      O 8449   2.711   8.453   5.297
  733WAT     H1 8450   2.793   8.404   5.302
  733WAT     H2 8451   2.684   8.463   5.388
  734WAT      O 8452   6.734   7.476   7.561
  734WAT     H1 8453   6.808   7.531   7.535
  734WAT     H2 8454   6.709   7.509   7.648
  735WAT      O 8455   8.006   0.384   4.044
  735WAT     H1 8456   7.964   0.307   4.084
  735WAT     H2 8457   7.974   0.385   3.954
  736WAT      O 8458   7.936   1.113   4.042
  736WAT     H1 8459   7.894   1.095   3.958
  736WAT     H2 8460   7.968   1.029   4.072
  737WAT      O 8461   3.186  -0.036   1.464
  737WAT     H1 8462   3.165  -0.127   1.484
  737WAT     H2 8463   3.203  -0.035   1.370
  738WAT      O 8464   8.023   0.164   5.705
  738WAT     H1 8465   8.093   0.101   5.719
  738WAT     H2 8466   7.983   0.138   5.622
  739WAT      O 8467   8.755   4.169   0.729
  739WAT     H1 8468   8.804   4.106   0.676
  739WAT     H2 8469   8.700   4.115   0.786
  740WAT      O 8470   4.289   2.819   2.476
  740WAT     H1 8471   4.318   2.729   2.491
  740WAT     H2 8472   4.318   2.838   2.386
  741WAT      O 8473   2.518   5.816   2.026
  741WAT     H1 8474   2.527   5.857   1.940
  741WAT     H2 8475   2.424   5.817   2.043
  742WAT      O 8476   6.858   7.432   4.228
  742WAT     H1 8477   6.840   7.359   4.169
  742WAT     H2 8478   6.913   7.491   4.177
  743WAT      O 8479   8.063   1.341   4.837
  743WAT     H1 8480   8.002   1.302   4.900
  743WAT     H2 8481   8.089   1.269   4.780
  744WAT      O 8482   5.240   7.738   5.444
  744WAT     H1 8483   5.182   7.747   5.519
  744WAT     H2 8484   5.183   7.714   5.371
  745WAT      O 8485   3.208   6.820   7.291
  745WAT     H1 8486   3.261   6.894   7.323
  745WAT     H2 8487   3.134   6.816   7.351
  746WAT      O 8488   6.597   5.564   1.590
  746WAT     H1 8489   6.555   5.649   1.576
  746WAT     H2 8490   6.566   5.510   1.517
  747WAT      O 8491   3.193   7.537   3.907
  747WAT     H1 8492   3.184   7.442   3.916
  747WAT     H2 8493   3.283   7.556   3.935
  748WAT      O 8494   2.128   8.388   6.157
  748WAT     H1 8495   2.054   8.437   6.119
  748WAT     H2 8496   2.124   8.302   6.115
  749WAT      O 8497   6.214   2.853   8.689
  749WAT     H1 8498   6.121   2.852   8.709
  749WAT     H2 8499   6.238   2.760   8.682
  750WAT      O 8500   8.813   6.773   0.852
  750WAT     H1 8501   8.798   6.854   0.804
  750WAT     H2 8502   8.769   6.706   0.800
  751WAT      O 8503   8.385   1.820   1.596
  751WAT     H1 8504   8.468   1.775   1.614
  751WAT     H2 8505   8.324   1.750   1.572
  752WAT      O 8506   0.866   5.726   2.870
  752WAT     H1 8507   0.937   5.753   2.928
  752WAT     H2 8508   0.787   5.764   2.909
  753WAT      O 8509   6.467   3.215   2.697
  753WAT     H1 8510   6.430   3.279   2.758
  753WAT     H2 8511   6.522   3.158   2.752
  754WAT      O 8512   2.462   2.571   6.865
  754WAT     H1 8513   2.543   2.528   6.839
  754WAT     H2 8514   2.487   2.660   6.887
  755WAT      O 8515   6.407   6.689   3.629
  755WAT     H1 8516   6.490   6.679   3.677
  755WAT     H2 8517   6.429   6.666   3.539
  756WAT      O 8518   2.235  -0.105   2.683
  756WAT     H1 8519   2.328  -0.082   2.689
  756WAT     H2 8520   2.234  -0.200   2.675
  757WAT      O 8521   2.235   0.810   4.638
  757WAT     H1 8522   2.165   0.816   4.573
  757WAT     H2 8523   2.291   0.886   4.622
  758WAT      O 8524   5.345   7.443   8.648
  758WAT     H1 8525   5.263   7.481   8.617
  758WAT     H2 8526   5.353   7.472   8.739
  759WAT      O 8527   2.294   7.629   3.021
  759WAT     H1 8528   2.363   7.640   3.087
  759WAT     H2 8529   2.226   7.691   3.047
  760WAT      O 8530   4.831   0.722   8.676
  760WAT     H1 8531   4.830   0.665   8.600
  760WAT     H2 8532   4.841   0.810   8.640
  761WAT      O 8533   7.575   7.804   5.081
  761WAT     H1 8534   7.494   7.794   5.031
  761WAT     H2 8535   7.549   7.787   5.172
  762WAT      O 8536   3.895   3.611   7.569
  762WAT     H1 8537   3.855   3.698   7.572
  762WAT     H2 8538   3.826   3.552   7.598
  763WAT      O 8539   6.006   4.685   0.657
  763WAT     H1 8540   6.036   4.719   0.573
  763WAT     H2 8541   5.921   4.726   0.672
  764WAT      O 8542   3.261   3.473   8.183
  764WAT     H1 8543   3.166   3.475   8.193
  764WAT     H2 8544   3.275   3.493   8.090
  765WAT      O 8545   4.443   2.417   0.574
  765WAT     H1 8546   4.438   2.324   0.551
  765WAT     H2 8547   4.383   2.427   0.648
  766WAT      O 8548   5.384   0.612   3.974
  766WAT     H1 8549   5.415   0.601   3.884
  766WAT     H2 8550   5.437   0.551   4.026
  767WAT      O 8551   5.515   4.278   8.622
  767WAT     H1 8552   5.598   4.239   8.595
  767WAT     H2 8553   5.480   4.319   8.542
  768WAT      O 8554   5.914   4.197   7.549
  768WAT     H1 8555   5.857   4.201   7.473
  768WAT     H2 8556   5.887   4.271   7.604
  769WAT      O 8557   7.425   7.451   5.767
  769WAT     H1 8558   7.336   7.423   5.744
  769WAT     H2 8559   7.416   7.486   5.856
  770WAT      O 8560   8.805   8.130   4.204
  770WAT     H1 8561   8.782   8.223   4.215
  770WAT     H2 8562   8.830   8.123   4.112
  771WAT      O 8563   1.115   2.588   0.858
  771WAT     H1 8564   1.037   2.631   0.894
  771WAT     H2 8565   1.083   2.542   0.781
  772WAT      O 8566   2.694   6.588   6.869
  772WAT     H1 8567   2.704   6.677   6.903
  772WAT     H2 8568   2.767   6.540   6.908
  773WAT      O 8569   3.075   4.596   0.767
  773WAT     H1 8570   2.989   4.573   0.802
  773WAT     H2 8571   3.106   4.516   0.724
  774WAT      O 8572   8.975   6.940   4.179
  774WAT     H1 8573   8.992   6.864   4.124
  774WAT     H2 8574   9.042   7.003   4.154
  775WAT      O 8575   5.632   7.440   6.457
  775WAT     H1 8576   5.705   7.442   6.395
  775WAT     H2 8577   5.574   7.371   6.424
  776WAT      O 8578   1.270   1.031   6.589
  776WAT     H1 8579   1.227   1.088   6.652
  776WAT     H2 8580   1.224   1.046   6.506
  777WAT      O 8581   5.349   6.945   7.177
  777WAT     H1 8582   5.372   6.882   7.109
  777WAT     H2 8583   5.300   6.893   7.242
  778WAT      O 8584   6.923   6.451   6.026
  778WAT     H1 8585   6.935   6.394   6.102
  778WAT     H2 8586   6.830   6.444   6.006
  779WAT      O 8587   2.021   3.390   0.337
  779WAT     H1 8588   2.028   3.485   0.342
  779WAT     H2 8589   2.085   3.364   0.271
  780WAT      O 8590   7.338   5.969   7.651
  780WAT     H1 8591   7.335   5.876   7.676
  780WAT     H2 8592   7.404   6.007   7.709
  781WAT      O 8593   8.862   7.201   0.435
  781WAT     H1 8594   8.934   7.210   0.373
  781WAT     H2 8595   8.832   7.111   0.425
  782WAT      O 8596   9.302   1.795   8.370
  782WAT     H1 8597   9.291   1.713   8.418
  782WAT     H2 8598   9.252   1.859   8.420
  783WAT      O 8599   5.751   1.062   2.928
  783WAT     H1 8600   5.799   0.992   2.884
  783WAT     H2 8601   5.800   1.141   2.907
  784WAT      O 8602   6.010   1.453   7.598
  784WAT     H1 8603   5.959   1.416   7.670
  784WAT     H2 8604   5.975   1.411   7.519
  785WAT      O 8605   7.045   6.445   5.203
  785WAT     H1 8606   6.990   6.379   5.247
  785WAT     H2 8607   7.025   6.527   5.249
  786WAT      O 8608   4.542   8.468   0.525
  786WAT     H1 8609   4.476   8.504   0.584
  786WAT     H2 8610   4.494   8.407   0.469
  787WAT      O 8611   6.644   1.402   3.154
  787WAT     H1 8612   6.549   1.408   3.164
  787WAT     H2 8613   6.679   1.464   3.219
  788WAT      O 8614   7.550   4.464   0.348
  788WAT     H1 8615   7.491   4.483   0.276
  788WAT     H2 8616   7.619   4.411   0.310
  789WAT      O 8617   5.696   0.302   0.081
  789WAT     H1 8618   5.695   0.276  -0.011
  789WAT     H2 8619   5.660   0.226   0.127
  790WAT      O 8620   6.975   2.919   0.235
  790WAT     H1 8621   7.052   2.975   0.245
  790WAT     H2 8622   7.011   2.832   0.219
  791WAT      O 8623   2.319   4.501   1.576
  791WAT     H1 8624   2.354   4.466   1.494
  791WAT     H2 8625   2.376   4.575   1.597
  792WAT      O 8626   3.121   6.960   5.750
  792WAT     H1 8627   3.068   7.011   5.812
  792WAT     H2 8628   3.100   6.997   5.664
  793WAT      O 8629   4.995   0.897   1.595
  793WAT     H1 8630   4.967   0.958   1.663
  793WAT     H2 8631   5.091   0.906   1.592
  794WAT      O 8632   2.770   0.659   7.239
  794WAT     H1 8633   2.790   0.745   7.202
  794WAT     H2 8634   2.686   0.671   7.283
  795WAT      O 8635   8.144   2.527   7.635
  795WAT     H1 8636   8.169   2.566   7.552
  795WAT     H2 8637   8.197   2.572   7.700
  796WAT      O 8638   1.971   8.262   0.200
  796WAT     H1 8639   1.962   8.235   0.291
  796WAT     H2 8640   1.964   8.358   0.203
  797WAT      O 8641   7.570   2.496   6.427
  797WAT     H1 8642   7.516   2.459   6.497
  797WAT     H2 8643   7.658   2.498   6.464
  798WAT      O 8644   1.679   0.804   3.004
  798WAT     H1 8645   1.646   0.775   3.089
  798WAT     H2 8646   1.605   0.791   2.944
  799WAT      O 8647   8.632   1.948   4.295
  799WAT     H1 8648   8.566   1.885   4.268
  799WAT     H2 8649   8.704   1.895   4.328
  800WAT      O 8650   6.581   3.023   4.947
  800WAT     H1 8651   6.646   2.973   4.996
  800WAT     H2 8652   6.584   2.987   4.858
  801WAT      O 8653   4.983   7.794   0.678
  801WAT     H1 8654   4.901   7.756   0.708
  801WAT     H2 8655   5.028   7.722   0.634
  802WAT      O 8656   5.823   7.122   1.561
  802WAT     H1 8657   5.887   7.173   1.512
  802WAT     H2 8658   5.739   7.140   1.517
  803WAT      O 8659   4.022   3.380   7.476
  803WAT     H1 8660   4.075   3.322   7.529
  803WAT     H2 8661   3.966   3.427   7.538
  804WAT      O 8662   4.364   1.788   4.829
  804WAT     H1 8663   4.367   1.847   4.904
  804WAT     H2 8664   4.303   1.830   4.768
  805WAT      O 8665   5.418   7.809   2.022
  805WAT     H1 8666   5.427   7.897   2.058
  805WAT     H2 8667   5.345   7.816   1.960
  806WAT      O 8668   4.835   0.340   4.598
  806WAT     H1 8669   4.792   0.320   4.515
  806WAT     H2 8670   4.794   0.423   4.626
  807WAT      O 8671   0.498   7.990   8.609
  807WAT     H1 8672   0.577   8.021   8.565
  807WAT     H2 8673   0.449   7.944   8.540
  808WAT      O 8674   1.307   0.541   1.837
  808WAT     H1 8675   1.274   0.604   1.900
  808WAT     H2 8676   1.241   0.472   1.835
  809WAT      O 8677   7.315   4.310   5.377
  809WAT     H1 8678   7.264   4.390   5.363
  809WAT     H2 8679   7.253   4.239   5.359
  810WAT      O 8680   5.793   8.040   8.405
  810WAT     H1 8681   5.813   8.000   8.490
  810WAT     H2 8682   5.706   8.005   8.383
  811WAT      O 8683   5.508   1.369   6.203
  811WAT     H1 8684   5.507   1.455   6.247
  811WAT     H2 8685   5.601   1.344   6.204
  812WAT      O 8686   1.826   8.289   1.930
  812WAT     H1 8687   1.779   8.304   2.012
  812WAT     H2 8688   1.880   8.367   1.919
  813WAT      O 8689   1.219   5.926   0.073
  813WAT     H1 8690   1.177   5.971   0.000
  813WAT     H2 8691   1.301   5.974   0.087
  814WAT      O 8692   5.512   1.442   8.489
  814WAT     H1 8693   5.566   1.392   8.550
  814WAT     H2 8694   5.548   1.531   8.493
  815WAT      O 8695   4.298   4.974   0.025
  815WAT     H1 8696   4.274   5.036  -0.044
  815WAT     H2 8697   4.361   5.022   0.079
  816WAT      O 8698   2.317   7.860   6.786
  816WAT     H1 8699   2.368   7.798   6.838
  816WAT     H2 8700   2.291   7.928   6.848
  817WAT      O 8701   3.341   7.439   0.409
  817WAT     H1 8702   3.350   7.414   0.501
  817WAT     H2 8703   3.263   7.494   0.406
  818WAT      O 8704   7.501   3.426   4.491
  818WAT     H1 8705   7.584   3.383   4.510
  818WAT     H2 8706   7.468   3.454   4.576
  819WAT      O 8707   4.183   8.165   4.906
  819WAT     H1 8708   4.249   8.193   4.970
  819WAT     H2 8709   4.126   8.242   4.896
  820WAT      O 8710   4.001   2.476   6.949
  820WAT     H1 8711   4.061   2.414   6.907
  820WAT     H2 8712   3.943   2.504   6.879
  821WAT      O 8713   1.505   7.336   1.647
  821WAT     H1 8714   1.573   7.349   1.714
  821WAT     H2 8715   1.520   7.248   1.614
  822WAT      O 8716   6.679   4.527   6.194
  822WAT     H1 8717   6.758   4.559   6.151
  822WAT     H2 8718   6.681   4.433   6.182
  823WAT      O 8719   1.186   1.610   0.100
  823WAT     H1 8720   1.192   1.548   0.026
  823WAT     H2 8721   1.253   1.578   0.161
  824WAT      O 8722   6.800   0.769   3.012
  824WAT     H1 8723   6.847   0.833   2.958
  824WAT     H2 8724   6.731   0.819   3.055
  825WAT      O 8725   7.935   6.697   3.735
  825WAT     H1 8726   7.889   6.760   3.791
  825WAT     H2 8727   7.972   6.633   3.796
  826WAT      O 8728   2.267   1.427   3.329
  826WAT     H1 8729   2.245   1.343   3.369
  826WAT     H2 8730   2.353   1.449   3.365
  827WAT      O 8731   6.304   8.131   2.250
  827WAT     H1 8732   6.255   8.205   2.283
  827WAT     H2 8733   6.292   8.134   2.155
  828WAT      O 8734   4.496   4.953   8.496
  828WAT     H1 8735   4.407   4.985   8.507
  828WAT     H2 8736   4.507   4.886   8.563
  829WAT      O 8737   4.936   3.112   7.327
  829WAT     H1 8738   4.958   3.198   7.291
  829WAT     H2 8739   4.872   3.076   7.265
  830WAT      O 8740   5.439   1.491   7.386
  830WAT     H1 8741   5.413   1.514   7.476
  830WAT     H2 8742   5.411   1.565   7.333
  831WAT      O 8743   9.032   5.884   2.210
  831WAT     H1 8744   9.058   5.836   2.288
  831WAT     H2 8745   9.066   5.972   2.224
  832WAT      O 8746   6.398   1.661   3.858
  832WAT     H1 8747   6.302   1.653   3.859
  832WAT     H2 8748   6.415   1.742   3.810
  833WAT      O 8749   8.474   5.539   6.985
  833WAT     H1 8750   8.547   5.479   6.998
  833WAT     H2 8751   8.500   5.593   6.911
  834WAT      O 8752   0.624   3.204   2.541
  834WAT     H1 8753   0.685   3.130   2.544
  834WAT     H2 8754   0.655   3.257   2.467
  835WAT      O 8755   8.174   2.531   1.864
  835WAT     H1 8756   8.263   2.545   1.894
  835WAT     H2 8757   8.184   2.497   1.774
  836WAT      O 8758   2.475   7.298   4.576
  836WAT     H1 8759   2.404   7.360   4.593
  836WAT     H2 8760   2.451   7.220   4.626
  837WAT      O 8761   3.019   7.533   1.661
  837WAT     H1 8762   2.933   7.575   1.660
  837WAT     H2 8763   3.068   7.578   1.593
  838WAT      O 8764   6.816   6.956   5.010
  838WAT     H1 8765   6.845   6.877   4.965
  838WAT     H2 8766   6.777   7.010   4.942
  839WAT      O 8767   0.712   0.191   7.600
  839WAT     H1 8768   0.692   0.278   7.565
  839WAT     H2 8769   0.794   0.204   7.649
  840WAT      O 8770   1.180   5.638   2.398
  840WAT     H1 8771   1.258   5.606   2.443
  840WAT     H2 8772   1.119   5.659   2.468
  841WAT      O 8773   7.232   3.054   8.164
  841WAT     H1 8774   7.292   3.039   8.091
  841WAT     H2 8775   7.183   2.972   8.174
  842WAT      O 8776   5.960   1.175   2.614
  842WAT     H1 8777   6.049   1.161   2.649
  842WAT     H2 8778   5.910   1.204   2.690
  843WAT      O 8779   4.339   7.340   0.960
  843WAT     H1 8780   4.284   7.326   1.036
  843WAT     H2 8781   4.420   7.378   0.995
  844WAT      O 8782   8.664   5.253   4.288
  844WAT     H1 8783   8.655   5.344   4.258
  844WAT     H2 8784   8.751   5.250   4.328
  845WAT      O 8785   3.116   0.635   7.637
  845WAT     H1 8786   3.099   0.578   7.562
  845WAT     H2 8787   3.071   0.593   7.710
  846WAT      O 8788   7.909   2.162   2.244
  846WAT     H1 8789   7.955   2.091   2.199
  846WAT     H2 8790   7.920   2.142   2.337
  847WAT      O 8791   1.550   7.830   2.565
  847WAT     H1 8792   1.460   7.838   2.532
  847WAT     H2 8793   1.581   7.920   2.573
  848WAT      O 8794   2.341   2.167   8.468
  848WAT     H1 8795   2.382   2.224   8.403
  848WAT     H2 8796   2.390   2.183   8.549
  849WAT      O 8797   8.008   4.019   4.170
  849WAT     H1 8798   8.003   4.029   4.265
  849WAT     H2 8799   7.924   3.980   4.145
  850WAT      O 8800   3.591   6.729   7.581
  850WAT     H1 8801   3.622   6.645   7.548
  850WAT     H2 8802   3.669   6.786   7.578
  851WAT      O 8803   2.025   3.741   5.936
  851WAT     H1 8804   1.953   3.704   5.987
  851WAT     H2 8805   2.028   3.833   5.961
  852WAT      O 8806   5.742   1.249   6.193
  852WAT     H1 8807   5.835   1.231   6.177
  852WAT     H2 8808   5.696   1.182   6.142
  853WAT      O 8809   3.776   6.930   1.491
  853WAT     H1 8810   3.704   6.974   1.536
  853WAT     H2 8811   3.806   6.863   1.552
  854WAT      O 8812   3.028   8.301   0.190
  854WAT     H1 8813   3.064   8.388   0.207
  854WAT     H2 8814   2.979   8.279   0.269
  855WAT      O 8815   9.122   3.277   8.703
  855WAT     H1 8816   9.084   3.215   8.766
  855WAT     H2 8817   9.079   3.360   8.722
  856WAT      O 8818   6.902   2.357   0.635
  856WAT     H1 8819   6.871   2.267   0.631
  856WAT     H2 8820   6.826   2.410   0.612
  857WAT      O 8821   1.742   6.134   5.405
  857WAT     H1 8822   1.814   6.194   5.422
  857WAT     H2 8823   1.769   6.051   5.445
  858WAT      O 8824   4.981   8.188   7.541
  858WAT     H1 8825   4.999   8.136   7.463
  858WAT     H2 8826   5.017   8.274   7.521
  859WAT      O 8827   6.969   2.432   8.529
  859WAT     H1 8828   7.053   2.407   8.490
  859WAT     H2 8829   6.903   2.394   8.470
  860WAT      O 8830   6.521   1.518   1.286
  860WAT     H1 8831   6.525   1.612   1.267
  860WAT     H2 8832   6.545   1.476   1.203
  861WAT      O 8833   3.577   7.850   0.724
  861WAT     H1 8834   3.639   7.890   0.785
  861WAT     H2 8835   3.627   7.781   0.681
  862WAT      O 8836   0.859   3.053   2.606
  862WAT     H1 8837   0.845   3.037   2.699
  862WAT     H2 8838   0.939   3.105   2.602
  863WAT      O 8839   3.411   6.944   6.931
  863WAT     H1 8840   3.488   6.947   6.987
  863WAT     H2 8841   3.396   6.851   6.914
  864WAT      O 8842   5.111   8.033   5.633
  864WAT     H1 8843   5.038   7.998   5.582
  864WAT     H2 8844   5.083   8.024   5.724
  865WAT      O 8845   5.951   2.142   1.117
  865WAT     H1 8846   5.926   2.159   1.208
  865WAT     H2 8847   5.890   2.075   1.087
  866WAT      O 8848   6.097   7.700   1.962
  866WAT     H1 8849   6.033   7.634   1.938
  866WAT     H2 8850   6.067   7.780   1.918
  867WAT      O 8851   7.086   4.550   1.743
  867WAT     H1 8852   7.071   4.464   1.705
  867WAT     H2 8853   7.004   4.572   1.788
  868WAT      O 8854   6.266   2.949   1.962
  868WAT     H1 8855   6.351   2.992   1.948
  868WAT     H2 8856   6.256   2.892   1.886
  869WAT      O 8857   7.583   7.031   2.613
  869WAT     H1 8858   7.594   7.032   2.708
  869WAT     H2 8859   7.518   6.962   2.598
  870WAT      O 8860   1.500   0.841   3.571
  870WAT     H1 8861   1.529   0.751   3.582
  870WAT     H2 8862   1.438   0.856   3.642
  871WAT      O 8863   2.619   1.196   2.129
  871WAT     H1 8864   2.619   1.263   2.198
  871WAT     H2 8865   2.698   1.213   2.079
  872WAT      O 8866   5.644   8.021   3.262
  872WAT     H1 8867   5.673   8.026   3.171
  872WAT     H2 8868   5.624   8.112   3.285
  873WAT      O 8869   3.459   0.970   1.788
  873WAT     H1 8870   3.522   0.899   1.789
  873WAT     H2 8871   3.376   0.929   1.761
  874WAT      O 8872   6.936   3.798   5.266
  874WAT     H1 8873   6.867   3.849   5.307
  874WAT     H2 8874   6.961   3.733   5.332
  875WAT      O 8875   3.980   1.156   2.302
  875WAT     H1 8876   3.966   1.085   2.240
  875WAT     H2 8877   4.068   1.188   2.283
  876WAT      O 8878   8.880   3.108   0.111
  876WAT     H1 8879   8.887   3.166   0.187
  876WAT     H2 8880   8.958   3.053   0.115
  877WAT      O 8881   0.579   2.431   6.494
  877WAT     H1 8882   0.524   2.509   6.499
  877WAT     H2 8883   0.518   2.359   6.481
  878WAT      O 8884   5.770   2.472   1.922
  878WAT     H1 8885   5.720   2.495   1.844
  878WAT     H2 8886   5.860   2.497   1.901
[truncated: 2,659,802 more chars]
