# Supplementary material for: Role of Enzyme and Active Site Conformational Dynamics in the Catalysis by α-Amylase Explored with QM/MM Molecular Dynamics
Source: J Chem Inf Model. 2022 Jul 26;62(15):3638–50. doi: 10.1021/acs.jcim.2c00691 (PMC9778734; doi:10.1021/acs.jcim.2c00691)
Supplement: Supplementary file 5 — ci2c00691_si_005.zip [file ci2c00691_si_005.zip › SI_gmx-md_inputs/frame_857/amyl_GMX.gro]

amyl_GMX.gro created by acpype (v: 2020-09-02T11:49:19CEST) on Mon Oct 19 15:54:25 2020
 67992
    1  TYR    N    1   3.809   4.322   6.949
    1  TYR   H1    2   3.747   4.302   7.027
    1  TYR   H2    3   3.858   4.237   6.925
    1  TYR   H3    4   3.746   4.342   6.872
    1  TYR   CA    5   3.892   4.438   6.994
    1  TYR   HA    6   3.835   4.524   7.029
    1  TYR   CB    7   3.976   4.396   7.116
    1  TYR  HB2    8   3.917   4.325   7.174
    1  TYR  HB3    9   4.070   4.358   7.076
    1  TYR   CG   10   4.009   4.513   7.204
    1  TYR  CD1   11   3.903   4.588   7.265
    1  TYR  HD1   12   3.800   4.566   7.241
    1  TYR  CE1   13   3.942   4.700   7.342
    1  TYR  HE1   14   3.865   4.763   7.385
    1  TYR   CZ   15   4.075   4.732   7.366
    1  TYR   OH   16   4.107   4.830   7.456
    1  TYR   HH   17   4.033   4.886   7.480
    1  TYR  CE2   18   4.169   4.643   7.320
    1  TYR  HE2   19   4.273   4.665   7.334
    1  TYR  CD2   20   4.143   4.537   7.232
    1  TYR  HD2   21   4.228   4.484   7.192
    1  TYR    C   22   3.975   4.496   6.875
    1  TYR    O   23   3.964   4.450   6.766
    2  SER    N   24   4.056   4.596   6.905
    2  SER    H   25   4.054   4.637   6.997
    2  SER   CA   26   4.137   4.670   6.809
    2  SER   HA   27   4.125   4.619   6.713
    2  SER   CB   28   4.094   4.815   6.798
    2  SER  HB2   29   4.107   4.867   6.893
    2  SER  HB3   30   4.164   4.860   6.727
    2  SER   OG   31   3.964   4.812   6.752
    2  SER   HG   32   3.905   4.790   6.824
    2  SER    C   33   4.287   4.647   6.841
    2  SER    O   34   4.315   4.647   6.964
    3  PRO    N   35   4.379   4.639   6.741
    3  PRO   CD   36   4.354   4.660   6.602
    3  PRO  HD2   37   4.266   4.722   6.584
    3  PRO  HD3   38   4.337   4.561   6.561
    3  PRO   CG   39   4.483   4.722   6.540
    3  PRO  HG2   40   4.471   4.830   6.534
    3  PRO  HG3   41   4.491   4.682   6.439
    3  PRO   CB   42   4.598   4.684   6.636
    3  PRO  HB2   43   4.669   4.768   6.636
    3  PRO  HB3   44   4.640   4.589   6.604
    3  PRO   CA   45   4.520   4.663   6.770
    3  PRO   HA   46   4.550   4.565   6.809
    3  PRO    C   47   4.551   4.786   6.856
    3  PRO    O   48   4.473   4.879   6.856
    4  ASN    N   49   4.665   4.780   6.929
    4  ASN    H   50   4.705   4.687   6.930
    4  ASN   CA   51   4.713   4.883   7.025
    4  ASN   HA   52   4.627   4.933   7.070
    4  ASN   CB   53   4.795   4.816   7.133
    4  ASN  HB2   54   4.719   4.765   7.193
    4  ASN  HB3   55   4.863   4.741   7.093
    4  ASN   CG   56   4.874   4.907   7.222
    4  ASN  OD1   57   4.988   4.944   7.197
    4  ASN  ND2   58   4.813   4.938   7.336
    4  ASN HD21   59   4.862   4.968   7.419
    4  ASN HD22   60   4.715   4.915   7.339
    4  ASN    C   61   4.808   4.988   6.959
    4  ASN    O   62   4.911   4.957   6.907
    5  THR    N   63   4.756   5.114   6.936
    5  THR    H   64   4.672   5.132   6.989
    5  THR   CA   65   4.822   5.227   6.872
    5  THR   HA   66   4.929   5.210   6.857
    5  THR   CB   67   4.756   5.267   6.740
    5  THR   HB   68   4.777   5.373   6.727
    5  THR  CG2   69   4.796   5.173   6.626
    5  THR HG21   70   4.739   5.214   6.542
    5  THR HG22   71   4.903   5.179   6.606
    5  THR HG23   72   4.783   5.071   6.662
    5  THR  OG1   73   4.613   5.261   6.751
    5  THR  HG1   74   4.578   5.314   6.679
    5  THR    C   75   4.832   5.346   6.971
    5  THR    O   76   4.751   5.370   7.057
    6  GLN    N   77   4.937   5.430   6.950
    6  GLN    H   78   5.010   5.403   6.886
    6  GLN   CA   79   4.969   5.556   7.023
    6  GLN   HA   80   4.975   5.537   7.130
    6  GLN   CB   81   5.098   5.616   6.968
    6  GLN  HB2   82   5.181   5.546   6.977
    6  GLN  HB3   83   5.089   5.635   6.861
    6  GLN   CG   84   5.121   5.746   7.035
    6  GLN  HG2   85   5.058   5.826   6.997
    6  GLN  HG3   86   5.113   5.736   7.143
    6  GLN   CD   87   5.264   5.790   6.998
    6  GLN  OE1   88   5.302   5.806   6.886
    6  GLN  NE2   89   5.344   5.806   7.098
    6  GLN HE21   90   5.443   5.823   7.085
    6  GLN HE22   91   5.302   5.797   7.189
    6  GLN    C   92   4.856   5.647   6.991
    6  GLN    O   93   4.813   5.662   6.876
    7  GLN    N   94   4.806   5.706   7.104
    7  GLN    H   95   4.851   5.693   7.194
    7  GLN   CA   96   4.683   5.782   7.106
    7  GLN   HA   97   4.648   5.789   7.209
    7  GLN   CB   98   4.722   5.930   7.067
    7  GLN  HB2   99   4.759   5.924   6.965
    7  GLN  HB3  100   4.628   5.986   7.072
    7  GLN   CG  101   4.834   5.983   7.149
    7  GLN  HG2  102   4.811   5.960   7.254
    7  GLN  HG3  103   4.928   5.930   7.136
    7  GLN   CD  104   4.867   6.128   7.141
    7  GLN  OE1  105   4.835   6.190   7.041
    7  GLN  NE2  106   4.925   6.187   7.245
    7  GLN HE21  107   4.944   6.286   7.238
    7  GLN HE22  108   4.943   6.136   7.331
    7  GLN    C  109   4.565   5.727   7.023
    7  GLN    O  110   4.478   5.795   6.965
    8  GLY    N  111   4.552   5.593   7.015
    8  GLY    H  112   4.634   5.540   7.041
    8  GLY   CA  113   4.449   5.517   6.943
    8  GLY  HA2  114   4.478   5.412   6.942
    8  GLY  HA3  115   4.360   5.541   7.001
    8  GLY    C  116   4.439   5.555   6.796
    8  GLY    O  117   4.335   5.519   6.730
    9  ARG    N  118   4.546   5.608   6.733
    9  ARG    H  119   4.633   5.630   6.781
    9  ARG   CA  120   4.551   5.634   6.590
    9  ARG   HA  121   4.479   5.714   6.575
    9  ARG   CB  122   4.694   5.682   6.558
    9  ARG  HB2  123   4.767   5.614   6.602
    9  ARG  HB3  124   4.704   5.684   6.449
    9  ARG   CG  125   4.705   5.828   6.611
    9  ARG  HG2  126   4.663   5.904   6.545
    9  ARG  HG3  127   4.664   5.836   6.711
    9  ARG   CD  128   4.857   5.857   6.627
    9  ARG  HD2  129   4.899   5.773   6.682
    9  ARG  HD3  130   4.894   5.855   6.524
    9  ARG   NE  131   4.890   5.987   6.691
    9  ARG   HE  132   4.812   6.050   6.707
    9  ARG   CZ  133   5.002   6.028   6.737
    9  ARG  NH1  134   5.123   5.984   6.708
    9  ARG HH11  135   5.125   5.917   6.632
    9  ARG HH12  136   5.202   6.044   6.724
    9  ARG  NH2  137   5.002   6.134   6.813
    9  ARG HH21  138   4.915   6.178   6.837
    9  ARG HH22  139   5.089   6.186   6.816
    9  ARG    C  140   4.497   5.513   6.509
    9  ARG    O  141   4.521   5.396   6.547
   10  THR    N  142   4.423   5.549   6.403
   10  THR    H  143   4.414   5.646   6.378
   10  THR   CA  144   4.313   5.462   6.348
   10  THR   HA  145   4.300   5.379   6.418
   10  THR   CB  146   4.184   5.550   6.331
   10  THR   HB  147   4.103   5.484   6.300
   10  THR  CG2  148   4.138   5.603   6.463
   10  THR HG21  149   4.217   5.665   6.505
   10  THR HG22  150   4.043   5.651   6.443
   10  THR HG23  151   4.118   5.523   6.535
   10  THR  OG1  152   4.208   5.656   6.240
   10  THR  HG1  153   4.251   5.723   6.293
   10  THR    C  154   4.348   5.400   6.209
   10  THR    O  155   4.268   5.316   6.164
   11  SER    N  156   4.460   5.440   6.146
   11  SER    H  157   4.503   5.525   6.179
   11  SER   CA  158   4.509   5.364   6.026
   11  SER   HA  159   4.462   5.266   6.025
   11  SER   CB  160   4.476   5.448   5.896
   11  SER  HB2  161   4.538   5.537   5.896
   11  SER  HB3  162   4.496   5.386   5.809
   11  SER   OG  163   4.346   5.498   5.893
   11  SER   HG  164   4.287   5.427   5.866
   11  SER    C  165   4.659   5.337   6.020
   11  SER    O  166   4.738   5.412   6.069
   12  ILE    N  167   4.698   5.237   5.943
   12  ILE    H  168   4.635   5.181   5.888
   12  ILE   CA  169   4.838   5.199   5.924
   12  ILE   HA  170   4.906   5.266   5.977
   12  ILE   CB  171   4.869   5.061   5.982
   12  ILE   HB  172   4.976   5.045   5.973
   12  ILE  CG2  173   4.829   5.067   6.133
   12  ILE HG21  174   4.722   5.083   6.145
   12  ILE HG22  175   4.860   4.974   6.180
   12  ILE HG23  176   4.880   5.150   6.182
   12  ILE  CG1  177   4.809   4.943   5.909
   12  ILE HG12  178   4.701   4.943   5.923
   12  ILE HG13  179   4.830   4.963   5.804
   12  ILE  CD1  180   4.857   4.806   5.954
   12  ILE HD11  181   4.964   4.789   5.945
   12  ILE HD12  182   4.835   4.785   6.058
   12  ILE HD13  183   4.820   4.732   5.884
   12  ILE    C  184   4.867   5.219   5.773
   12  ILE    O  185   4.780   5.204   5.695
   13  VAL    N  186   4.993   5.244   5.739
   13  VAL    H  187   5.064   5.260   5.808
   13  VAL   CA  188   5.031   5.244   5.596
   13  VAL   HA  189   4.942   5.247   5.534
   13  VAL   CB  190   5.108   5.370   5.561
   13  VAL   HB  191   5.043   5.456   5.578
   13  VAL  CG1  192   5.233   5.391   5.642
   13  VAL HG11  193   5.284   5.484   5.614
   13  VAL HG12  194   5.215   5.416   5.747
   13  VAL HG13  195   5.301   5.306   5.642
   13  VAL  CG2  196   5.149   5.384   5.418
   13  VAL HG21  197   5.211   5.302   5.382
   13  VAL HG22  198   5.061   5.377   5.354
   13  VAL HG23  199   5.203   5.476   5.396
   13  VAL    C  200   5.110   5.116   5.557
   13  VAL    O  201   5.185   5.062   5.638
   14  HIE    N  202   5.095   5.073   5.429
   14  HIE    H  203   5.026   5.112   5.366
   14  HIE   CA  204   5.180   4.967   5.371
   14  HIE   HA  205   5.223   4.907   5.451
   14  HIE   CB  206   5.101   4.869   5.288
   14  HIE  HB2  207   5.029   4.822   5.355
   14  HIE  HB3  208   5.050   4.924   5.208
   14  HIE   CG  209   5.190   4.765   5.228
   14  HIE  ND1  210   5.313   4.720   5.272
   14  HIE  CE1  211   5.358   4.626   5.191
   14  HIE  HE1  212   5.443   4.563   5.212
   14  HIE  NE2  213   5.265   4.606   5.087
   14  HIE  HE2  214   5.260   4.531   5.020
   14  HIE  CD2  215   5.158   4.697   5.114
   14  HIE  HD2  216   5.066   4.683   5.060
   14  HIE    C  217   5.294   5.032   5.285
   14  HIE    O  218   5.265   5.094   5.184
   15  LEU    N  219   5.418   5.020   5.325
   15  LEU    H  220   5.430   4.962   5.407
   15  LEU   CA  221   5.530   5.084   5.255
   15  LEU   HA  222   5.491   5.151   5.178
   15  LEU   CB  223   5.621   5.148   5.360
   15  LEU  HB2  224   5.641   5.067   5.430
   15  LEU  HB3  225   5.705   5.186   5.301
   15  LEU   CG  226   5.561   5.262   5.440
   15  LEU   HG  227   5.475   5.228   5.499
   15  LEU  CD1  228   5.667   5.323   5.528
   15  LEU HD11  229   5.614   5.397   5.589
   15  LEU HD12  230   5.721   5.241   5.576
   15  LEU HD13  231   5.733   5.380   5.463
   15  LEU  CD2  232   5.510   5.373   5.354
   15  LEU HD21  233   5.590   5.393   5.283
   15  LEU HD22  234   5.417   5.338   5.308
   15  LEU HD23  235   5.485   5.461   5.414
   15  LEU    C  236   5.597   4.974   5.174
   15  LEU    O  237   5.700   4.914   5.208
   16  PHE    N  238   5.538   4.953   5.055
   16  PHE    H  239   5.465   5.014   5.023
   16  PHE   CA  240   5.572   4.845   4.963
   16  PHE   HA  241   5.571   4.754   5.023
   16  PHE   CB  242   5.458   4.824   4.867
   16  PHE  HB2  243   5.381   4.777   4.929
   16  PHE  HB3  244   5.431   4.923   4.832
   16  PHE   CG  245   5.481   4.736   4.743
   16  PHE  CD1  246   5.437   4.604   4.759
   16  PHE  HD1  247   5.402   4.562   4.852
   16  PHE  CE1  248   5.451   4.521   4.646
   16  PHE  HE1  249   5.423   4.418   4.665
   16  PHE   CZ  250   5.494   4.570   4.524
   16  PHE   HZ  251   5.511   4.503   4.441
   16  PHE  CE2  252   5.522   4.710   4.509
   16  PHE  HE2  253   5.535   4.754   4.411
   16  PHE  CD2  254   5.504   4.792   4.618
   16  PHE  HD2  255   5.515   4.899   4.604
   16  PHE    C  256   5.711   4.869   4.904
   16  PHE    O  257   5.736   4.976   4.846
   17  GLU    N  258   5.806   4.774   4.916
   17  GLU    H  259   5.789   4.689   4.968
   17  GLU   CA  260   5.941   4.784   4.854
   17  GLU   HA  261   5.994   4.701   4.899
   17  GLU   CB  262   5.931   4.769   4.697
   17  GLU  HB2  263   5.862   4.841   4.652
   17  GLU  HB3  264   6.026   4.791   4.649
   17  GLU   CG  265   5.880   4.627   4.647
   17  GLU  HG2  266   5.788   4.591   4.693
   17  GLU  HG3  267   5.849   4.638   4.543
   17  GLU   CD  268   5.988   4.517   4.671
   17  GLU  OE1  269   6.089   4.542   4.738
   17  GLU  OE2  270   5.972   4.401   4.614
   17  GLU    C  271   6.030   4.894   4.907
   17  GLU    O  272   6.119   4.935   4.834
   18  TRP    N  273   5.992   4.957   5.016
   18  TRP    H  274   5.907   4.940   5.067
   18  TRP   CA  275   6.077   5.062   5.076
   18  TRP   HA  276   6.112   5.116   4.988
   18  TRP   CB  277   5.994   5.150   5.170
   18  TRP  HB2  278   5.942   5.082   5.238
   18  TRP  HB3  279   6.074   5.204   5.219
   18  TRP   CG  280   5.910   5.258   5.121
   18  TRP  CD1  281   5.826   5.252   5.015
   18  TRP  HD1  282   5.803   5.162   4.960
   18  TRP  NE1  283   5.759   5.372   4.992
   18  TRP  HE1  284   5.704   5.392   4.910
   18  TRP  CE2  285   5.803   5.463   5.082
   18  TRP  CZ2  286   5.777   5.597   5.092
   18  TRP  HZ2  287   5.712   5.646   5.020
   18  TRP  CH2  288   5.846   5.674   5.190
   18  TRP  HH2  289   5.826   5.779   5.206
   18  TRP  CZ3  290   5.942   5.607   5.269
   18  TRP  HZ3  291   5.985   5.677   5.340
   18  TRP  CE3  292   5.963   5.473   5.259
   18  TRP  HE3  293   6.029   5.424   5.330
   18  TRP  CD2  294   5.897   5.397   5.162
   18  TRP    C  295   6.191   4.999   5.155
   18  TRP    O  296   6.169   4.900   5.224
   19  ARG    N  297   6.312   5.048   5.135
   19  ARG    H  298   6.321   5.126   5.072
   19  ARG   CA  299   6.433   5.011   5.220
   19  ARG   HA  300   6.449   4.903   5.224
   19  ARG   CB  301   6.555   5.079   5.157
   19  ARG  HB2  302   6.543   5.188   5.157
   19  ARG  HB3  303   6.642   5.065   5.221
   19  ARG   CG  304   6.589   5.034   5.017
   19  ARG  HG2  305   6.600   4.926   5.028
   19  ARG  HG3  306   6.505   5.042   4.948
   19  ARG   CD  307   6.705   5.114   4.957
   19  ARG  HD2  308   6.791   5.114   5.024
   19  ARG  HD3  309   6.733   5.070   4.861
   19  ARG   NE  310   6.669   5.256   4.940
   19  ARG   HE  311   6.574   5.272   4.972
   19  ARG   CZ  312   6.728   5.364   4.895
   19  ARG  NH1  313   6.836   5.366   4.822
   19  ARG HH11  314   6.881   5.277   4.802
   19  ARG HH12  315   6.888   5.450   4.806
   19  ARG  NH2  316   6.673   5.477   4.919
   19  ARG HH21  317   6.601   5.468   4.989
   19  ARG HH22  318   6.741   5.551   4.936
   19  ARG    C  319   6.419   5.056   5.368
   19  ARG    O  320   6.346   5.146   5.400
   20  TRP    N  321   6.475   4.972   5.458
   20  TRP    H  322   6.542   4.905   5.424
   20  TRP   CA  323   6.476   4.997   5.600
   20  TRP   HA  324   6.371   5.007   5.629
   20  TRP   CB  325   6.528   4.873   5.677
   20  TRP  HB2  326   6.635   4.880   5.659
   20  TRP  HB3  327   6.510   4.886   5.784
   20  TRP   CG  328   6.490   4.731   5.634
   20  TRP  CD1  329   6.574   4.631   5.624
   20  TRP  HD1  330   6.679   4.635   5.649
   20  TRP  NE1  331   6.509   4.515   5.585
   20  TRP  HE1  332   6.550   4.428   5.554
   20  TRP  CE2  333   6.378   4.536   5.568
   20  TRP  CZ2  334   6.269   4.459   5.520
   20  TRP  HZ2  335   6.284   4.359   5.481
   20  TRP  CH2  336   6.146   4.524   5.495
   20  TRP  HH2  337   6.073   4.456   5.454
   20  TRP  CZ3  338   6.121   4.660   5.517
   20  TRP  HZ3  339   6.028   4.708   5.492
   20  TRP  CE3  340   6.232   4.733   5.572
   20  TRP  HE3  341   6.225   4.838   5.593
   20  TRP  CD2  342   6.365   4.678   5.586
   20  TRP    C  343   6.533   5.136   5.641
   20  TRP    O  344   6.468   5.211   5.710
   21  VAL    N  345   6.637   5.186   5.575
   21  VAL    H  346   6.693   5.120   5.523
   21  VAL   CA  347   6.684   5.326   5.592
   21  VAL   HA  348   6.709   5.339   5.697
   21  VAL   CB  349   6.817   5.338   5.516
   21  VAL   HB  350   6.844   5.443   5.530
   21  VAL  CG1  351   6.937   5.257   5.573
   21  VAL HG11  352   7.025   5.273   5.510
   21  VAL HG12  353   6.952   5.301   5.672
   21  VAL HG13  354   6.909   5.152   5.577
   21  VAL  CG2  355   6.799   5.315   5.363
   21  VAL HG21  356   6.726   5.386   5.324
   21  VAL HG22  357   6.895   5.335   5.316
   21  VAL HG23  358   6.771   5.210   5.348
   21  VAL    C  359   6.583   5.432   5.560
   21  VAL    O  360   6.588   5.537   5.624
   22  ASP    N  361   6.494   5.409   5.467
   22  ASP    H  362   6.482   5.313   5.437
   22  ASP   CA  363   6.393   5.512   5.438
   22  ASP   HA  364   6.438   5.611   5.444
   22  ASP   CB  365   6.341   5.513   5.288
   22  ASP  HB2  366   6.279   5.430   5.253
   22  ASP  HB3  367   6.261   5.587   5.284
   22  ASP   CG  368   6.450   5.556   5.190
   22  ASP  OD1  369   6.493   5.674   5.191
   22  ASP  OD2  370   6.491   5.473   5.106
   22  ASP    C  371   6.263   5.505   5.519
   22  ASP    O  372   6.214   5.612   5.563
   23  ILE    N  373   6.221   5.379   5.552
   23  ILE    H  374   6.253   5.292   5.512
   23  ILE   CA  375   6.116   5.361   5.657
   23  ILE   HA  376   6.019   5.407   5.640
   23  ILE   CB  377   6.076   5.211   5.667
   23  ILE   HB  378   6.164   5.150   5.683
   23  ILE  CG2  379   5.977   5.194   5.780
   23  ILE HG21  380   5.962   5.088   5.802
   23  ILE HG22  381   5.997   5.240   5.876
   23  ILE HG23  382   5.879   5.229   5.747
   23  ILE  CG1  383   6.022   5.161   5.530
   23  ILE HG12  384   5.931   5.218   5.512
   23  ILE HG13  385   6.095   5.192   5.455
   23  ILE  CD1  386   5.984   5.018   5.531
   23  ILE HD11  387   5.895   5.006   5.592
   23  ILE HD12  388   5.954   4.991   5.430
   23  ILE HD13  389   6.055   4.952   5.581
   23  ILE    C  390   6.173   5.416   5.790
   23  ILE    O  391   6.110   5.486   5.868
   24  ALA    N  392   6.299   5.393   5.830
   24  ALA    H  393   6.356   5.335   5.770
   24  ALA   CA  394   6.373   5.447   5.948
   24  ALA   HA  395   6.325   5.413   6.040
   24  ALA   CB  396   6.520   5.398   5.955
   24  ALA  HB1  397   6.579   5.447   6.031
   24  ALA  HB2  398   6.516   5.290   5.966
   24  ALA  HB3  399   6.561   5.419   5.856
   24  ALA    C  400   6.383   5.596   5.952
   24  ALA    O  401   6.421   5.648   6.054
   25  LEU    N  402   6.354   5.666   5.844
   25  LEU    H  403   6.307   5.618   5.769
   25  LEU   CA  404   6.345   5.814   5.832
   25  LEU   HA  405   6.390   5.851   5.924
   25  LEU   CB  406   6.440   5.868   5.723
   25  LEU  HB2  407   6.541   5.843   5.756
   25  LEU  HB3  408   6.432   5.818   5.626
   25  LEU   CG  409   6.440   6.023   5.694
   25  LEU   HG  410   6.341   6.055   5.659
   25  LEU  CD1  411   6.473   6.104   5.816
   25  LEU HD11  412   6.435   6.204   5.796
   25  LEU HD12  413   6.425   6.057   5.902
   25  LEU HD13  414   6.582   6.101   5.827
   25  LEU  CD2  415   6.536   6.061   5.586
   25  LEU HD21  416   6.540   6.168   5.569
   25  LEU HD22  417   6.641   6.043   5.609
   25  LEU HD23  418   6.514   6.025   5.485
   25  LEU    C  419   6.197   5.867   5.829
   25  LEU    O  420   6.149   5.952   5.902
   26  GLU    N  421   6.112   5.804   5.749
   26  GLU    H  422   6.149   5.729   5.692
   26  GLU   CA  423   5.965   5.830   5.729
   26  GLU   HA  424   5.969   5.938   5.712
   26  GLU   CB  425   5.908   5.749   5.612
   26  GLU  HB2  426   5.973   5.771   5.528
   26  GLU  HB3  427   5.924   5.644   5.636
   26  GLU   CG  428   5.762   5.781   5.573
   26  GLU  HG2  429   5.727   5.704   5.504
   26  GLU  HG3  430   5.693   5.794   5.656
   26  GLU   CD  431   5.751   5.905   5.497
   26  GLU  OE1  432   5.842   5.994   5.497
   26  GLU  OE2  433   5.657   5.928   5.421
   26  GLU    C  434   5.879   5.818   5.855
   26  GLU    O  435   5.785   5.894   5.878
   27  CYX    N  436   5.913   5.722   5.939
   27  CYX    H  437   5.997   5.671   5.921
   27  CYX   CA  438   5.836   5.700   6.064
   27  CYX   HA  439   5.736   5.695   6.021
   27  CYX   CB  440   5.862   5.557   6.114
   27  CYX  HB2  441   5.800   5.537   6.202
   27  CYX  HB3  442   5.854   5.485   6.033
   27  CYX   SG  443   6.033   5.534   6.161
   27  CYX    C  444   5.852   5.819   6.161
   27  CYX    O  445   5.756   5.856   6.223
   28  GLU    N  446   5.969   5.888   6.167
   28  GLU    H  447   6.039   5.860   6.100
   28  GLU   CA  448   6.006   6.003   6.254
   28  GLU   HA  449   5.936   6.010   6.337
   28  GLU   CB  450   6.152   5.982   6.307
   28  GLU  HB2  451   6.178   6.080   6.346
   28  GLU  HB3  452   6.151   5.902   6.381
   28  GLU   CG  453   6.255   5.943   6.203
   28  GLU  HG2  454   6.245   5.842   6.165
   28  GLU  HG3  455   6.246   6.015   6.122
   28  GLU   CD  456   6.389   5.938   6.274
   28  GLU  OE1  457   6.469   6.033   6.254
   28  GLU  OE2  458   6.417   5.842   6.345
   28  GLU    C  459   5.986   6.139   6.188
   28  GLU    O  460   5.950   6.238   6.253
   29  ARG    N  461   6.002   6.146   6.049
   29  ARG    H  462   6.036   6.059   6.012
   29  ARG   CA  463   5.971   6.258   5.960
   29  ARG   HA  464   6.010   6.349   6.006
   29  ARG   CB  465   6.038   6.223   5.822
   29  ARG  HB2  466   6.141   6.189   5.834
   29  ARG  HB3  467   5.987   6.136   5.783
   29  ARG   CG  468   6.022   6.325   5.712
   29  ARG  HG2  469   5.923   6.365   5.695
   29  ARG  HG3  470   6.074   6.414   5.748
   29  ARG   CD  471   6.104   6.291   5.587
   29  ARG  HD2  472   6.078   6.358   5.505
   29  ARG  HD3  473   6.212   6.290   5.599
   29  ARG   NE  474   6.068   6.162   5.527
   29  ARG   HE  475   5.975   6.130   5.548
   29  ARG   CZ  476   6.134   6.095   5.433
   29  ARG  NH1  477   6.243   6.135   5.377
   29  ARG HH11  478   6.274   6.230   5.391
   29  ARG HH12  479   6.288   6.082   5.305
   29  ARG  NH2  480   6.088   5.983   5.386
   29  ARG HH21  481   5.995   5.952   5.411
   29  ARG HH22  482   6.141   5.932   5.316
   29  ARG    C  483   5.820   6.289   5.959
   29  ARG    O  484   5.795   6.410   5.966
   30  TYR    N  485   5.735   6.185   5.938
   30  TYR    H  486   5.773   6.094   5.959
   30  TYR   CA  487   5.606   6.198   5.874
   30  TYR   HA  488   5.580   6.303   5.863
   30  TYR   CB  489   5.619   6.141   5.731
   30  TYR  HB2  490   5.692   6.195   5.669
   30  TYR  HB3  491   5.653   6.038   5.737
   30  TYR   CG  492   5.489   6.154   5.652
   30  TYR  CD1  493   5.408   6.042   5.625
   30  TYR  HD1  494   5.437   5.945   5.662
   30  TYR  CE1  495   5.286   6.061   5.560
   30  TYR  HE1  496   5.215   5.981   5.541
   30  TYR   CZ  497   5.245   6.191   5.520
   30  TYR   OH  498   5.126   6.215   5.460
   30  TYR   HH  499   5.074   6.137   5.438
   30  TYR  CE2  500   5.333   6.299   5.535
   30  TYR  HE2  501   5.316   6.400   5.501
   30  TYR  CD2  502   5.453   6.283   5.600
   30  TYR  HD2  503   5.522   6.366   5.601
   30  TYR    C  504   5.502   6.123   5.957
   30  TYR    O  505   5.414   6.191   6.007
   31  LEU    N  506   5.515   5.992   5.970
   31  LEU    H  507   5.597   5.940   5.942
   31  LEU   CA  508   5.401   5.907   6.017
   31  LEU   HA  509   5.317   5.925   5.951
   31  LEU   CB  510   5.434   5.757   6.013
   31  LEU  HB2  511   5.525   5.733   6.068
   31  LEU  HB3  512   5.361   5.688   6.055
   31  LEU   CG  513   5.460   5.709   5.872
   31  LEU   HG  514   5.521   5.776   5.811
   31  LEU  CD1  515   5.513   5.568   5.876
   31  LEU HD11  516   5.433   5.508   5.919
   31  LEU HD12  517   5.531   5.537   5.773
   31  LEU HD13  518   5.606   5.566   5.932
   31  LEU  CD2  519   5.339   5.697   5.781
   31  LEU HD21  520   5.277   5.786   5.770
   31  LEU HD22  521   5.373   5.665   5.682
   31  LEU HD23  522   5.275   5.616   5.816
   31  LEU    C  523   5.371   5.929   6.170
   31  LEU    O  524   5.253   5.941   6.198
   32  ALA    N  525   5.474   5.940   6.251
   32  ALA    H  526   5.570   5.925   6.226
   32  ALA   CA  527   5.452   5.980   6.390
   32  ALA   HA  528   5.375   5.912   6.428
   32  ALA   CB  529   5.575   5.952   6.479
   32  ALA  HB1  530   5.661   6.007   6.442
   32  ALA  HB2  531   5.549   5.998   6.574
   32  ALA  HB3  532   5.610   5.849   6.486
   32  ALA    C  533   5.385   6.116   6.409
   32  ALA    O  534   5.281   6.116   6.462
   33  PRO    N  535   5.447   6.229   6.363
   33  PRO   CD  536   5.568   6.252   6.293
   33  PRO  HD2  537   5.576   6.176   6.216
   33  PRO  HD3  538   5.654   6.226   6.355
   33  PRO   CG  539   5.573   6.390   6.225
   33  PRO  HG2  540   5.528   6.387   6.126
   33  PRO  HG3  541   5.674   6.429   6.214
   33  PRO   CB  542   5.484   6.465   6.325
   33  PRO  HB2  543   5.434   6.543   6.267
   33  PRO  HB3  544   5.553   6.503   6.401
   33  PRO   CA  545   5.392   6.360   6.382
   33  PRO   HA  546   5.380   6.365   6.490
   33  PRO    C  547   5.256   6.379   6.317
   33  PRO    O  548   5.178   6.451   6.378
   34  LYS    N  549   5.224   6.311   6.208
   34  LYS    H  550   5.296   6.247   6.177
   34  LYS   CA  551   5.107   6.336   6.129
   34  LYS   HA  552   5.055   6.423   6.171
   34  LYS   CB  553   5.131   6.378   5.981
   34  LYS  HB2  554   5.156   6.292   5.919
   34  LYS  HB3  555   5.042   6.415   5.930
   34  LYS   CG  556   5.234   6.490   5.961
   34  LYS  HG2  557   5.210   6.582   6.014
   34  LYS  HG3  558   5.332   6.464   6.000
   34  LYS   CD  559   5.260   6.517   5.807
   34  LYS  HD2  560   5.304   6.430   5.757
   34  LYS  HD3  561   5.168   6.530   5.750
   34  LYS   CE  562   5.362   6.618   5.767
   34  LYS  HE2  563   5.459   6.585   5.804
   34  LYS  HE3  564   5.363   6.613   5.658
   34  LYS   NZ  565   5.330   6.751   5.819
   34  LYS  HZ1  566   5.407   6.814   5.801
   34  LYS  HZ2  567   5.250   6.794   5.774
   34  LYS  HZ3  568   5.308   6.755   5.917
   34  LYS    C  569   4.997   6.230   6.149
   34  LYS    O  570   4.913   6.216   6.059
   35  GLY    N  571   4.997   6.160   6.264
   35  GLY    H  572   5.078   6.180   6.322
   35  GLY   CA  573   4.881   6.083   6.310
   35  GLY  HA2  574   4.886   6.067   6.417
   35  GLY  HA3  575   4.793   6.148   6.306
   35  GLY    C  576   4.860   5.946   6.236
   35  GLY    O  577   4.747   5.898   6.242
   36  PHE    N  578   4.959   5.882   6.171
   36  PHE    H  579   5.049   5.928   6.175
   36  PHE   CA  580   4.959   5.751   6.108
   36  PHE   HA  581   4.863   5.720   6.067
   36  PHE   CB  582   5.046   5.744   5.984
   36  PHE  HB2  583   5.144   5.776   6.018
   36  PHE  HB3  584   5.057   5.639   5.959
   36  PHE   CG  585   4.998   5.815   5.862
   36  PHE  CD1  586   5.017   5.960   5.853
   36  PHE  HD1  587   5.068   6.010   5.934
   36  PHE  CE1  588   4.978   6.028   5.741
   36  PHE  HE1  589   4.977   6.136   5.738
   36  PHE   CZ  590   4.932   5.958   5.629
   36  PHE   HZ  591   4.900   6.009   5.539
   36  PHE  CE2  592   4.925   5.822   5.633
   36  PHE  HE2  593   4.876   5.772   5.551
   36  PHE  CD2  594   4.957   5.749   5.751
   36  PHE  HD2  595   4.959   5.642   5.744
   36  PHE    C  596   5.005   5.648   6.214
   36  PHE    O  597   5.123   5.651   6.259
   37  GLY    N  598   4.920   5.555   6.256
   37  GLY    H  599   4.831   5.552   6.210
   37  GLY   CA  600   4.952   5.456   6.358
   37  GLY  HA2  601   4.972   5.509   6.451
   37  GLY  HA3  602   4.866   5.392   6.379
   37  GLY    C  603   5.072   5.357   6.325
   37  GLY    O  604   5.131   5.310   6.423
   38  GLY    N  605   5.111   5.314   6.204
   38  GLY    H  606   5.078   5.370   6.127
   38  GLY   CA  607   5.209   5.208   6.179
   38  GLY  HA2  608   5.299   5.233   6.234
   38  GLY  HA3  609   5.169   5.112   6.210
   38  GLY    C  610   5.246   5.180   6.034
   38  GLY    O  611   5.188   5.243   5.941
   39  VAL    N  612   5.347   5.096   6.013
   39  VAL    H  613   5.388   5.062   6.099
   39  VAL   CA  614   5.392   5.042   5.886
   39  VAL   HA  615   5.332   5.081   5.804
   39  VAL   CB  616   5.544   5.067   5.878
   39  VAL   HB  617   5.591   5.005   5.954
   39  VAL  CG1  618   5.603   5.020   5.749
   39  VAL HG11  619   5.709   5.043   5.758
   39  VAL HG12  620   5.590   4.912   5.749
   39  VAL HG13  621   5.557   5.061   5.659
   39  VAL  CG2  622   5.584   5.221   5.888
   39  VAL HG21  623   5.691   5.232   5.872
   39  VAL HG22  624   5.528   5.276   5.812
   39  VAL HG23  625   5.547   5.249   5.986
   39  VAL    C  626   5.363   4.893   5.878
   39  VAL    O  627   5.411   4.820   5.966
   40  GLN    N  628   5.295   4.842   5.774
   40  GLN    H  629   5.250   4.901   5.705
   40  GLN   CA  630   5.312   4.711   5.706
   40  GLN   HA  631   5.331   4.632   5.779
   40  GLN   CB  632   5.171   4.678   5.646
   40  GLN  HB2  633   5.100   4.690   5.728
   40  GLN  HB3  634   5.146   4.745   5.564
   40  GLN   CG  635   5.164   4.538   5.590
   40  GLN  HG2  636   5.237   4.528   5.510
   40  GLN  HG3  637   5.194   4.459   5.659
   40  GLN   CD  638   5.027   4.515   5.534
   40  GLN  OE1  639   4.920   4.538   5.596
   40  GLN  NE2  640   5.014   4.469   5.409
   40  GLN HE21  641   4.929   4.468   5.355
   40  GLN HE22  642   5.097   4.448   5.356
   40  GLN    C  643   5.435   4.721   5.612
   40  GLN    O  644   5.451   4.823   5.549
   41  VAL    N  645   5.518   4.617   5.610
   41  VAL    H  646   5.497   4.533   5.663
   41  VAL   CA  647   5.635   4.600   5.523
   41  VAL   HA  648   5.663   4.697   5.481
   41  VAL   CB  649   5.764   4.561   5.606
   41  VAL   HB  650   5.843   4.538   5.535
   41  VAL  CG1  651   5.795   4.685   5.688
   41  VAL HG11  652   5.818   4.767   5.620
   41  VAL HG12  653   5.721   4.709   5.764
   41  VAL HG13  654   5.881   4.657   5.749
   41  VAL  CG2  655   5.751   4.435   5.693
   41  VAL HG21  656   5.708   4.354   5.635
   41  VAL HG22  657   5.843   4.402   5.742
   41  VAL HG23  658   5.696   4.465   5.782
   41  VAL    C  659   5.600   4.502   5.411
   41  VAL    O  660   5.522   4.413   5.420
   42  SER    N  661   5.689   4.502   5.308
   42  SER    H  662   5.761   4.572   5.308
   42  SER   CA  663   5.707   4.386   5.231
   42  SER   HA  664   5.608   4.349   5.202
   42  SER   CB  665   5.791   4.437   5.113
   42  SER  HB2  666   5.883   4.487   5.142
   42  SER  HB3  667   5.818   4.346   5.060
   42  SER   OG  668   5.730   4.525   5.021
   42  SER   HG  669   5.656   4.478   4.981
   42  SER    C  670   5.781   4.272   5.305
   42  SER    O  671   5.844   4.307   5.402
   43  PRO    N  672   5.782   4.147   5.264
   43  PRO   CD  673   5.708   4.101   5.151
   43  PRO  HD2  674   5.784   4.109   5.072
   43  PRO  HD3  675   5.619   4.157   5.121
   43  PRO   CG  676   5.686   3.944   5.169
   43  PRO  HG2  677   5.682   3.888   5.076
   43  PRO  HG3  678   5.601   3.925   5.234
   43  PRO   CB  679   5.813   3.905   5.251
   43  PRO  HB2  680   5.882   3.883   5.169
   43  PRO  HB3  681   5.799   3.817   5.314
   43  PRO   CA  682   5.842   4.032   5.338
   43  PRO   HA  683   5.797   4.024   5.437
   43  PRO    C  684   5.992   4.056   5.364
   43  PRO    O  685   6.061   4.098   5.269
   44  PRO    N  686   6.042   4.049   5.493
   44  PRO   CD  687   5.961   4.032   5.612
   44  PRO  HD2  688   5.921   3.932   5.623
   44  PRO  HD3  689   5.873   4.096   5.599
   44  PRO   CG  690   6.051   4.073   5.729
   44  PRO  HG2  691   6.097   3.989   5.782
   44  PRO  HG3  692   5.999   4.142   5.796
   44  PRO   CB  693   6.168   4.151   5.662
   44  PRO  HB2  694   6.259   4.146   5.722
   44  PRO  HB3  695   6.125   4.249   5.642
   44  PRO   CA  696   6.181   4.085   5.526
   44  PRO   HA  697   6.212   4.162   5.456
   44  PRO    C  698   6.283   3.967   5.528
   44  PRO    O  699   6.398   3.995   5.562
   45  ASN    N  700   6.239   3.845   5.493
   45  ASN    H  701   6.141   3.834   5.472
   45  ASN   CA  702   6.325   3.727   5.498
   45  ASN   HA  703   6.405   3.752   5.567
   45  ASN   CB  704   6.240   3.609   5.554
   45  ASN  HB2  705   6.302   3.519   5.555
   45  ASN  HB3  706   6.204   3.632   5.654
   45  ASN   CG  707   6.130   3.578   5.458
   45  ASN  OD1  708   6.020   3.632   5.456
   45  ASN  ND2  709   6.158   3.496   5.366
   45  ASN HD21  710   6.101   3.470   5.288
   45  ASN HD22  711   6.251   3.458   5.370
   45  ASN    C  712   6.400   3.686   5.366
   45  ASN    O  713   6.376   3.747   5.263
   46  GLU    N  714   6.484   3.581   5.368
   46  GLU    H  715   6.506   3.532   5.454
   46  GLU   CA  716   6.551   3.548   5.250
   46  GLU   HA  717   6.586   3.646   5.219
   46  GLU   CB  718   6.679   3.464   5.276
   46  GLU  HB2  719   6.746   3.508   5.350
   46  GLU  HB3  720   6.641   3.371   5.319
   46  GLU   CG  721   6.757   3.433   5.149
   46  GLU  HG2  722   6.692   3.389   5.074
   46  GLU  HG3  723   6.798   3.529   5.117
   46  GLU   CD  724   6.876   3.335   5.177
   46  GLU  OE1  725   6.879   3.272   5.289
   46  GLU  OE2  726   6.959   3.311   5.086
   46  GLU    C  727   6.465   3.491   5.135
   46  GLU    O  728   6.394   3.396   5.165
   47  ASN    N  729   6.476   3.539   5.010
   47  ASN    H  730   6.562   3.587   4.986
   47  ASN   CA  731   6.393   3.487   4.892
   47  ASN   HA  732   6.355   3.391   4.925
   47  ASN   CB  733   6.283   3.591   4.871
   47  ASN  HB2  734   6.211   3.557   4.796
   47  ASN  HB3  735   6.222   3.610   4.960
   47  ASN   CG  736   6.339   3.729   4.832
   47  ASN  OD1  737   6.330   3.827   4.901
   47  ASN  ND2  738   6.385   3.747   4.709
   47  ASN HD21  739   6.422   3.839   4.689
   47  ASN HD22  740   6.378   3.689   4.627
   47  ASN    C  741   6.488   3.467   4.774
   47  ASN    O  742   6.610   3.491   4.784
   48  VAL    N  743   6.428   3.406   4.670
   48  VAL    H  744   6.334   3.376   4.688
   48  VAL   CA  745   6.500   3.372   4.545
   48  VAL   HA  746   6.589   3.313   4.568
   48  VAL   CB  747   6.418   3.292   4.444
   48  VAL   HB  748   6.344   3.362   4.405
   48  VAL  CG1  749   6.516   3.249   4.336
   48  VAL HG11  750   6.553   3.337   4.284
   48  VAL HG12  751   6.596   3.190   4.380
   48  VAL HG13  752   6.462   3.186   4.266
   48  VAL  CG2  753   6.357   3.172   4.520
   48  VAL HG21  754   6.439   3.110   4.558
   48  VAL HG22  755   6.283   3.188   4.597
   48  VAL HG23  756   6.304   3.111   4.446
   48  VAL    C  757   6.553   3.508   4.485
   48  VAL    O  758   6.483   3.611   4.472
   49  ALA    N  759   6.684   3.508   4.451
   49  ALA    H  760   6.728   3.418   4.466
   49  ALA   CA  761   6.739   3.607   4.357
   49  ALA   HA  762   6.713   3.705   4.396
   49  ALA   CB  763   6.895   3.607   4.367
   49  ALA  HB1  764   6.928   3.686   4.301
   49  ALA  HB2  765   6.928   3.618   4.471
   49  ALA  HB3  766   6.922   3.509   4.327
   49  ALA    C  767   6.683   3.592   4.210
   49  ALA    O  768   6.748   3.546   4.118
   50  ILE    N  769   6.555   3.624   4.187
   50  ILE    H  770   6.498   3.662   4.261
   50  ILE   CA  771   6.492   3.601   4.054
   50  ILE   HA  772   6.517   3.497   4.034
   50  ILE   CB  773   6.337   3.616   4.068
   50  ILE   HB  774   6.301   3.716   4.092
   50  ILE  CG2  775   6.269   3.590   3.931
   50  ILE HG21  776   6.166   3.626   3.926
   50  ILE HG22  777   6.318   3.633   3.844
   50  ILE HG23  778   6.267   3.483   3.913
   50  ILE  CG1  779   6.288   3.520   4.181
   50  ILE HG12  780   6.331   3.420   4.168
   50  ILE HG13  781   6.333   3.551   4.276
   50  ILE  CD1  782   6.139   3.502   4.199
   50  ILE HD11  783   6.101   3.600   4.226
   50  ILE HD12  784   6.087   3.455   4.115
   50  ILE HD13  785   6.126   3.431   4.281
   50  ILE    C  786   6.555   3.677   3.942
   50  ILE    O  787   6.554   3.798   3.950
   51  TYR    N  788   6.597   3.610   3.837
   51  TYR    H  789   6.587   3.510   3.830
   51  TYR   CA  790   6.666   3.676   3.719
   51  TYR   HA  791   6.685   3.781   3.741
   51  TYR   CB  792   6.804   3.610   3.697
   51  TYR  HB2  793   6.780   3.507   3.669
   51  TYR  HB3  794   6.847   3.660   3.611
   51  TYR   CG  795   6.900   3.604   3.810
   51  TYR  CD1  796   6.973   3.482   3.824
   51  TYR  HD1  797   6.973   3.406   3.746
   51  TYR  CE1  798   7.062   3.471   3.932
   51  TYR  HE1  799   7.127   3.384   3.924
   51  TYR   CZ  800   7.084   3.571   4.025
   51  TYR   OH  801   7.183   3.567   4.112
   51  TYR   HH  802   7.223   3.480   4.116
   51  TYR  CE2  803   6.998   3.687   4.017
   51  TYR  HE2  804   7.006   3.766   4.090
   51  TYR  CD2  805   6.907   3.700   3.911
   51  TYR  HD2  806   6.847   3.790   3.903
   51  TYR    C  807   6.585   3.666   3.588
   51  TYR    O  808   6.612   3.745   3.494
   52  ASN    N  809   6.482   3.585   3.576
   52  ASN    H  810   6.462   3.514   3.645
   52  ASN   CA  811   6.392   3.587   3.455
   52  ASN   HA  812   6.419   3.667   3.386
   52  ASN   CB  813   6.415   3.455   3.388
   52  ASN  HB2  814   6.522   3.438   3.377
   52  ASN  HB3  815   6.378   3.373   3.450
   52  ASN   CG  816   6.340   3.437   3.255
   52  ASN  OD1  817   6.295   3.527   3.195
   52  ASN  ND2  818   6.345   3.320   3.194
   52  ASN HD21  819   6.305   3.320   3.102
   52  ASN HD22  820   6.378   3.234   3.236
   52  ASN    C  821   6.252   3.611   3.508
   52  ASN    O  822   6.187   3.510   3.542
   53  PRO    N  823   6.194   3.731   3.497
   53  PRO   CD  824   6.054   3.746   3.528
   53  PRO  HD2  825   6.020   3.717   3.628
   53  PRO  HD3  826   5.989   3.698   3.455
   53  PRO   CG  827   6.042   3.899   3.522
   53  PRO  HG2  828   6.065   3.959   3.609
   53  PRO  HG3  829   5.938   3.920   3.496
   53  PRO   CB  830   6.140   3.947   3.413
   53  PRO  HB2  831   6.179   4.048   3.429
   53  PRO  HB3  832   6.098   3.945   3.313
   53  PRO   CA  833   6.257   3.856   3.451
   53  PRO   HA  834   6.316   3.854   3.360
   53  PRO    C  835   6.348   3.909   3.569
   53  PRO    O  836   6.365   3.847   3.672
   54  PHE    N  837   6.413   4.024   3.557
   54  PHE    H  838   6.414   4.069   3.467
   54  PHE   CA  839   6.515   4.055   3.654
   54  PHE   HA  840   6.562   3.963   3.688
   54  PHE   CB  841   6.633   4.125   3.594
   54  PHE  HB2  842   6.671   4.080   3.503
   54  PHE  HB3  843   6.597   4.227   3.577
   54  PHE   CG  844   6.752   4.141   3.684
   54  PHE  CD1  845   6.836   4.032   3.697
   54  PHE  HD1  846   6.810   3.941   3.645
   54  PHE  CE1  847   6.941   4.033   3.782
   54  PHE  HE1  848   7.009   3.951   3.796
   54  PHE   CZ  849   6.968   4.149   3.853
   54  PHE   HZ  850   7.056   4.151   3.915
   54  PHE  CE2  851   6.886   4.259   3.839
   54  PHE  HE2  852   6.906   4.351   3.893
   54  PHE  CD2  853   6.773   4.252   3.761
   54  PHE  HD2  854   6.714   4.342   3.750
   54  PHE    C  855   6.459   4.132   3.772
   54  PHE    O  856   6.411   4.243   3.767
   55  ARG    N  857   6.477   4.065   3.893
   55  ARG    H  858   6.510   3.970   3.887
   55  ARG   CA  859   6.451   4.115   4.030
   55  ARG   HA  860   6.440   4.033   4.102
   55  ARG   CB  861   6.571   4.200   4.082
   55  ARG  HB2  862   6.566   4.293   4.025
   55  ARG  HB3  863   6.555   4.230   4.186
   55  ARG   CG  864   6.701   4.122   4.071
   55  ARG  HG2  865   6.725   4.096   3.968
   55  ARG  HG3  866   6.776   4.192   4.108
   55  ARG   CD  867   6.716   3.999   4.165
   55  ARG  HD2  868   6.653   3.914   4.137
   55  ARG  HD3  869   6.820   3.968   4.167
   55  ARG   NE  870   6.667   4.015   4.309
   55  ARG   HE  871   6.568   4.010   4.327
   55  ARG   CZ  872   6.740   4.075   4.405
   55  ARG  NH1  873   6.869   4.100   4.396
   55  ARG HH11  874   6.917   4.076   4.311
   55  ARG HH12  875   6.919   4.122   4.481
   55  ARG  NH2  876   6.692   4.092   4.523
   55  ARG HH21  877   6.602   4.051   4.545
   55  ARG HH22  878   6.749   4.132   4.597
   55  ARG    C  879   6.313   4.173   4.042
   55  ARG    O  880   6.311   4.288   4.091
   56  PRO    N  881   6.204   4.113   3.993
   56  PRO   CD  882   6.200   3.973   3.946
   56  PRO  HD2  883   6.275   3.920   4.005
   56  PRO  HD3  884   6.218   3.975   3.839
   56  PRO   CG  885   6.060   3.919   3.968
   56  PRO  HG2  886   6.043   3.888   4.070
   56  PRO  HG3  887   6.043   3.840   3.895
   56  PRO   CB  888   5.974   4.040   3.945
   56  PRO  HB2  889   5.876   4.032   3.992
   56  PRO  HB3  890   5.955   4.060   3.839
   56  PRO   CA  891   6.063   4.153   4.002
   56  PRO   HA  892   6.054   4.240   3.938
   56  PRO    C  893   6.014   4.180   4.147
   56  PRO    O  894   6.069   4.114   4.237
   57  TRP    N  895   5.907   4.256   4.161
   57  TRP    H  896   5.855   4.278   4.077
   57  TRP   CA  897   5.850   4.289   4.295
   57  TRP   HA  898   5.931   4.341   4.346
   57  TRP   CB  899   5.738   4.390   4.292
   57  TRP  HB2  900   5.713   4.434   4.389
   57  TRP  HB3  901   5.763   4.472   4.225
   57  TRP   CG  902   5.614   4.326   4.243
   57  TRP  CD1  903   5.577   4.324   4.113
   57  TRP  HD1  904   5.619   4.379   4.031
   57  TRP  NE1  905   5.457   4.257   4.100
   57  TRP  HE1  906   5.406   4.237   4.015
   57  TRP  CE2  907   5.407   4.234   4.226
   57  TRP  CZ2  908   5.276   4.189   4.269
   57  TRP  HZ2  909   5.195   4.184   4.199
   57  TRP  CH2  910   5.254   4.165   4.404
   57  TRP  HH2  911   5.150   4.147   4.428
   57  TRP  CZ3  912   5.355   4.176   4.499
   57  TRP  HZ3  913   5.335   4.173   4.605
   57  TRP  CE3  914   5.483   4.235   4.461
   57  TRP  HE3  915   5.558   4.262   4.533
   57  TRP  CD2  916   5.507   4.263   4.322
   57  TRP    C  917   5.821   4.173   4.384
   57  TRP    O  918   5.853   4.163   4.505
   58  TRP    N  919   5.756   4.080   4.315
   58  TRP    H  920   5.736   4.092   4.217
   58  TRP   CA  921   5.703   3.953   4.360
   58  TRP   HA  922   5.660   3.984   4.456
   58  TRP   CB  923   5.597   3.893   4.274
   58  TRP  HB2  924   5.592   3.789   4.308
   58  TRP  HB3  925   5.499   3.938   4.292
   58  TRP   CG  926   5.621   3.882   4.131
   58  TRP  CD1  927   5.543   3.947   4.039
   58  TRP  HD1  928   5.456   4.010   4.055
   58  TRP  NE1  929   5.572   3.906   3.914
   58  TRP  HE1  930   5.517   3.942   3.837
   58  TRP  CE2  931   5.675   3.819   3.915
   58  TRP  CZ2  932   5.738   3.747   3.803
   58  TRP  HZ2  933   5.710   3.762   3.700
   58  TRP  CH2  934   5.835   3.656   3.833
   58  TRP  HH2  935   5.882   3.601   3.753
   58  TRP  CZ3  936   5.858   3.627   3.968
   58  TRP  HZ3  937   5.929   3.550   3.995
   58  TRP  CE3  938   5.795   3.689   4.074
   58  TRP  HE3  939   5.820   3.657   4.174
   58  TRP  CD2  940   5.708   3.793   4.053
   58  TRP    C  941   5.807   3.846   4.409
   58  TRP    O  942   5.770   3.744   4.468
   59  GLU    N  943   5.939   3.871   4.393
   59  GLU    H  944   5.965   3.955   4.343
   59  GLU   CA  945   6.049   3.780   4.440
   59  GLU   HA  946   6.024   3.679   4.407
   59  GLU   CB  947   6.188   3.830   4.405
   59  GLU  HB2  948   6.264   3.762   4.441
   59  GLU  HB3  949   6.210   3.848   4.300
   59  GLU   CG  950   6.226   3.953   4.476
   59  GLU  HG2  951   6.152   4.030   4.453
   59  GLU  HG3  952   6.214   3.946   4.584
   59  GLU   CD  953   6.367   4.002   4.461
   59  GLU  OE1  954   6.448   3.991   4.555
   59  GLU  OE2  955   6.399   4.050   4.353
   59  GLU    C  956   6.036   3.755   4.592
   59  GLU    O  957   6.068   3.652   4.646
   60  ARG    N  958   5.990   3.850   4.671
   60  ARG    H  959   5.950   3.931   4.624
   60  ARG   CA  960   5.975   3.844   4.814
   60  ARG   HA  961   6.075   3.822   4.853
   60  ARG   CB  962   5.943   3.984   4.862
   60  ARG  HB2  963   5.838   4.000   4.839
   60  ARG  HB3  964   5.959   3.980   4.970
   60  ARG   CG  965   6.049   4.089   4.811
   60  ARG  HG2  966   6.151   4.055   4.828
   60  ARG  HG3  967   6.020   4.092   4.707
   60  ARG   CD  968   6.030   4.229   4.876
   60  ARG  HD2  969   6.083   4.300   4.813
   60  ARG  HD3  970   5.922   4.244   4.870
   60  ARG   NE  971   6.075   4.240   5.016
   60  ARG   HE  972   6.057   4.170   5.087
   60  ARG   CZ  973   6.137   4.345   5.061
   60  ARG  NH1  974   6.158   4.450   4.988
   60  ARG HH11  975   6.133   4.462   4.891
   60  ARG HH12  976   6.213   4.525   5.028
   60  ARG  NH2  977   6.172   4.354   5.185
   60  ARG HH21  978   6.158   4.274   5.245
   60  ARG HH22  979   6.215   4.437   5.222
   60  ARG    C  980   5.876   3.739   4.865
   60  ARG    O  981   5.886   3.689   4.977
   61  TYR    N  982   5.785   3.698   4.782
   61  TYR    H  983   5.790   3.741   4.691
   61  TYR   CA  984   5.689   3.588   4.819
   61  TYR   HA  985   5.680   3.584   4.927
   61  TYR   CB  986   5.552   3.624   4.757
   61  TYR  HB2  987   5.572   3.630   4.650
   61  TYR  HB3  988   5.482   3.542   4.773
   61  TYR   CG  989   5.510   3.759   4.820
   61  TYR  CD1  990   5.523   3.880   4.749
   61  TYR  HD1  991   5.563   3.874   4.649
   61  TYR  CE1  992   5.486   4.000   4.811
   61  TYR  HE1  993   5.491   4.096   4.761
   61  TYR   CZ  994   5.421   3.995   4.934
   61  TYR   OH  995   5.393   4.117   4.991
   61  TYR   HH  996   5.363   4.104   5.081
   61  TYR  CE2  997   5.413   3.877   5.008
   61  TYR  HE2  998   5.370   3.877   5.107
   61  TYR  CD2  999   5.454   3.756   4.950
   61  TYR  HD2 1000   5.431   3.665   5.003
   61  TYR    C 1001   5.745   3.455   4.786
   61  TYR    O 1002   5.661   3.367   4.779
   62  GLN    N 1003   5.874   3.432   4.780
   62  GLN    H 1004   5.925   3.519   4.777
   62  GLN   CA 1005   5.933   3.304   4.749
   62  GLN   HA 1006   5.859   3.225   4.765
   62  GLN   CB 1007   5.976   3.312   4.598
   62  GLN  HB2 1008   6.047   3.394   4.588
   62  GLN  HB3 1009   6.025   3.220   4.568
   62  GLN   CG 1010   5.863   3.354   4.498
   62  GLN  HG2 1011   5.763   3.321   4.528
   62  GLN  HG3 1012   5.868   3.462   4.500
   62  GLN   CD 1013   5.892   3.304   4.364
   62  GLN  OE1 1014   5.964   3.206   4.342
   62  GLN  NE2 1015   5.828   3.355   4.264
   62  GLN HE21 1016   5.827   3.304   4.177
   62  GLN HE22 1017   5.767   3.429   4.295
   62  GLN    C 1018   6.051   3.265   4.844
   62  GLN    O 1019   6.168   3.274   4.806
   63  PRO    N 1020   6.026   3.223   4.964
   63  PRO   CD 1021   5.892   3.228   5.026
   63  PRO  HD2 1022   5.824   3.150   4.990
   63  PRO  HD3 1023   5.839   3.320   5.001
   63  PRO   CG 1024   5.908   3.225   5.178
   63  PRO  HG2 1025   5.837   3.157   5.225
   63  PRO  HG3 1026   5.885   3.320   5.226
   63  PRO   CB 1027   6.046   3.173   5.196
   63  PRO  HB2 1028   6.041   3.064   5.203
   63  PRO  HB3 1029   6.096   3.204   5.288
   63  PRO   CA 1030   6.129   3.206   5.068
   63  PRO   HA 1031   6.177   3.304   5.077
   63  PRO    C 1032   6.233   3.098   5.040
   63  PRO    O 1033   6.201   2.992   4.987
   64  VAL    N 1034   6.355   3.120   5.085
   64  VAL    H 1035   6.367   3.215   5.117
   64  VAL   CA 1036   6.466   3.026   5.091
   64  VAL   HA 1037   6.437   2.930   5.047
   64  VAL   CB 1038   6.576   3.077   4.990
   64  VAL   HB 1039   6.587   3.183   5.013
   64  VAL  CG1 1040   6.708   2.999   5.009
   64  VAL HG11 1041   6.785   3.017   4.934
   64  VAL HG12 1042   6.744   3.019   5.110
   64  VAL HG13 1043   6.686   2.892   5.015
   64  VAL  CG2 1044   6.527   3.071   4.845
   64  VAL HG21 1045   6.535   2.967   4.813
   64  VAL HG22 1046   6.426   3.107   4.826
   64  VAL HG23 1047   6.599   3.131   4.790
   64  VAL    C 1048   6.519   3.014   5.235
   64  VAL    O 1049   6.560   2.908   5.272
   65  SER    N 1050   6.500   3.109   5.323
   65  SER    H 1051   6.470   3.197   5.282
   65  SER   CA 1052   6.515   3.099   5.465
   65  SER   HA 1053   6.486   2.999   5.497
   65  SER   CB 1054   6.668   3.095   5.503
   65  SER  HB2 1055   6.687   3.062   5.605
   65  SER  HB3 1056   6.717   3.025   5.435
   65  SER   OG 1057   6.741   3.211   5.501
   65  SER   HG 1058   6.782   3.219   5.415
   65  SER    C 1059   6.449   3.214   5.536
   65  SER    O 1060   6.394   3.309   5.475
   66  TYR    N 1061   6.455   3.207   5.672
   66  TYR    H 1062   6.510   3.134   5.714
   66  TYR   CA 1063   6.405   3.311   5.757
   66  TYR   HA 1064   6.331   3.380   5.716
   66  TYR   CB 1065   6.320   3.237   5.862
   66  TYR  HB2 1066   6.381   3.174   5.926
   66  TYR  HB3 1067   6.280   3.318   5.923
   66  TYR   CG 1068   6.204   3.146   5.815
   66  TYR  CD1 1069   6.119   3.182   5.708
   66  TYR  HD1 1070   6.122   3.280   5.663
   66  TYR  CE1 1071   6.016   3.101   5.669
   66  TYR  HE1 1072   5.946   3.134   5.593
   66  TYR   CZ 1073   6.006   2.976   5.729
   66  TYR   OH 1074   5.917   2.890   5.673
   66  TYR   HH 1075   5.852   2.918   5.609
   66  TYR  CE2 1076   6.093   2.927   5.827
   66  TYR  HE2 1077   6.085   2.826   5.865
   66  TYR  CD2 1078   6.196   3.015   5.869
   66  TYR  HD2 1079   6.258   2.982   5.951
   66  TYR    C 1080   6.518   3.401   5.809
   66  TYR    O 1081   6.511   3.456   5.912
   67  LYS    N 1082   6.636   3.402   5.744
   67  LYS    H 1083   6.639   3.351   5.657
   67  LYS   CA 1084   6.738   3.507   5.758
   67  LYS   HA 1085   6.758   3.516   5.865
   67  LYS   CB 1086   6.871   3.455   5.707
   67  LYS  HB2 1087   6.866   3.452   5.598
   67  LYS  HB3 1088   6.945   3.532   5.731
   67  LYS   CG 1089   6.916   3.323   5.770
   67  LYS  HG2 1090   6.910   3.336   5.878
   67  LYS  HG3 1091   6.850   3.240   5.745
   67  LYS   CD 1092   7.061   3.281   5.738
   67  LYS  HD2 1093   7.130   3.358   5.769
   67  LYS  HD3 1094   7.081   3.193   5.799
   67  LYS   CE 1095   7.068   3.258   5.586
   67  LYS  HE2 1096   6.991   3.183   5.570
   67  LYS  HE3 1097   7.040   3.350   5.534
   67  LYS   NZ 1098   7.196   3.204   5.544
   67  LYS  HZ1 1099   7.276   3.260   5.569
   67  LYS  HZ2 1100   7.210   3.120   5.599
   67  LYS  HZ3 1101   7.182   3.184   5.446
   67  LYS    C 1102   6.689   3.635   5.697
   67  LYS    O 1103   6.640   3.643   5.589
   68  LEU    N 1104   6.715   3.743   5.769
   68  LEU    H 1105   6.751   3.728   5.862
   68  LEU   CA 1106   6.653   3.873   5.737
   68  LEU   HA 1107   6.554   3.847   5.698
   68  LEU   CB 1108   6.634   3.956   5.865
   68  LEU  HB2 1109   6.724   3.974   5.924
   68  LEU  HB3 1110   6.598   4.056   5.841
   68  LEU   CG 1111   6.532   3.890   5.964
   68  LEU   HG 1112   6.574   3.794   5.992
   68  LEU  CD1 1113   6.530   3.978   6.096
   68  LEU HD11 1114   6.631   3.957   6.132
   68  LEU HD12 1115   6.518   4.084   6.077
   68  LEU HD13 1116   6.458   3.931   6.163
   68  LEU  CD2 1117   6.391   3.893   5.906
   68  LEU HD21 1118   6.331   3.854   5.988
   68  LEU HD22 1119   6.363   3.993   5.872
   68  LEU HD23 1120   6.390   3.843   5.809
   68  LEU    C 1121   6.729   3.943   5.625
   68  LEU    O 1122   6.798   4.050   5.651
   69  CYX    N 1123   6.746   3.899   5.501
   69  CYX    H 1124   6.713   3.808   5.471
   69  CYX   CA 1125   6.823   3.965   5.389
   69  CYX   HA 1126   6.864   4.057   5.431
   69  CYX   CB 1127   6.939   3.867   5.350
   69  CYX  HB2 1128   6.903   3.798   5.274
   69  CYX  HB3 1129   7.010   3.941   5.311
   69  CYX   SG 1130   7.008   3.762   5.486
   69  CYX    C 1131   6.726   3.994   5.267
   69  CYX    O 1132   6.681   3.904   5.201
   70  THR    N 1133   6.708   4.119   5.234
   70  THR    H 1134   6.769   4.184   5.281
   70  THR   CA 1135   6.636   4.159   5.104
   70  THR   HA 1136   6.640   4.075   5.034
   70  THR   CB 1137   6.491   4.180   5.136
   70  THR   HB 1138   6.446   4.206   5.040
   70  THR  CG2 1139   6.417   4.055   5.179
   70  THR HG21 1140   6.433   3.975   5.107
   70  THR HG22 1141   6.442   4.026   5.281
   70  THR HG23 1142   6.311   4.082   5.175
   70  THR  OG1 1143   6.465   4.290   5.223
   70  THR  HG1 1144   6.491   4.262   5.311
   70  THR    C 1145   6.699   4.280   5.040
   70  THR    O 1146   6.794   4.337   5.092
   71  ARG    N 1147   6.648   4.321   4.926
   71  ARG    H 1148   6.567   4.268   4.896
   71  ARG   CA 1149   6.676   4.450   4.865
   71  ARG   HA 1150   6.784   4.462   4.868
   71  ARG   CB 1151   6.623   4.454   4.725
   71  ARG  HB2 1152   6.629   4.558   4.690
   71  ARG  HB3 1153   6.686   4.398   4.656
   71  ARG   CG 1154   6.478   4.403   4.705
   71  ARG  HG2 1155   6.480   4.298   4.674
   71  ARG  HG3 1156   6.421   4.400   4.798
   71  ARG   CD 1157   6.398   4.494   4.620
   71  ARG  HD2 1158   6.359   4.574   4.684
   71  ARG  HD3 1159   6.469   4.539   4.550
   71  ARG   NE 1160   6.280   4.430   4.566
   71  ARG   HE 1161   6.199   4.444   4.625
   71  ARG   CZ 1162   6.275   4.346   4.466
   71  ARG  NH1 1163   6.372   4.316   4.387
   71  ARG HH11 1164   6.454   4.374   4.395
   71  ARG HH12 1165   6.373   4.228   4.337
   71  ARG  NH2 1166   6.169   4.276   4.451
   71  ARG HH21 1167   6.094   4.294   4.516
   71  ARG HH22 1168   6.168   4.212   4.373
   71  ARG    C 1169   6.625   4.574   4.944
   71  ARG    O 1170   6.673   4.682   4.917
   72  SER    N 1171   6.532   4.553   5.037
   72  SER    H 1172   6.505   4.459   5.063
   72  SER   CA 1173   6.515   4.658   5.140
   72  SER   HA 1174   6.501   4.756   5.096
   72  SER   CB 1175   6.395   4.628   5.231
   72  SER  HB2 1176   6.411   4.536   5.287
   72  SER  HB3 1177   6.395   4.711   5.302
   72  SER   OG 1178   6.277   4.640   5.157
   72  SER   HG 1179   6.266   4.734   5.141
   72  SER    C 1180   6.637   4.670   5.236
   72  SER    O 1181   6.652   4.784   5.283
   73  GLY    N 1182   6.719   4.560   5.267
   73  GLY    H 1183   6.708   4.477   5.211
   73  GLY   CA 1184   6.830   4.552   5.358
   73  GLY  HA2 1185   6.926   4.572   5.310
   73  GLY  HA3 1186   6.801   4.628   5.430
   73  GLY    C 1187   6.844   4.422   5.443
   73  GLY    O 1188   6.773   4.328   5.429
   74  ASN    N 1189   6.955   4.435   5.523
   74  ASN    H 1190   7.015   4.515   5.517
   74  ASN   CA 1191   6.996   4.334   5.622
   74  ASN   HA 1192   6.964   4.239   5.578
   74  ASN   CB 1193   7.147   4.334   5.635
   74  ASN  HB2 1194   7.176   4.233   5.663
   74  ASN  HB3 1195   7.197   4.355   5.540
   74  ASN   CG 1196   7.208   4.420   5.737
   74  ASN  OD1 1197   7.265   4.378   5.839
   74  ASN  ND2 1198   7.223   4.543   5.714
   74  ASN HD21 1199   7.278   4.592   5.784
   74  ASN HD22 1200   7.185   4.587   5.632
   74  ASN    C 1201   6.921   4.339   5.760
   74  ASN    O 1202   6.866   4.443   5.795
   75  GLU    N 1203   6.944   4.243   5.844
   75  GLU    H 1204   7.008   4.171   5.814
   75  GLU   CA 1205   6.896   4.243   5.985
   75  GLU   HA 1206   6.787   4.243   5.978
   75  GLU   CB 1207   6.945   4.114   6.063
   75  GLU  HB2 1208   6.915   4.024   6.010
   75  GLU  HB3 1209   7.053   4.102   6.068
   75  GLU   CG 1210   6.881   4.109   6.207
   75  GLU  HG2 1211   6.906   4.195   6.269
   75  GLU  HG3 1212   6.773   4.120   6.194
   75  GLU   CD 1213   6.909   3.979   6.278
   75  GLU  OE1 1214   6.940   3.983   6.402
   75  GLU  OE2 1215   6.893   3.872   6.209
   75  GLU    C 1216   6.934   4.371   6.070
   75  GLU    O 1217   6.857   4.404   6.164
   76  ASP    N 1218   7.051   4.429   6.048
   76  ASP    H 1219   7.104   4.388   5.972
   76  ASP   CA 1220   7.094   4.542   6.124
   76  ASP   HA 1221   7.059   4.527   6.226
   76  ASP   CB 1222   7.247   4.560   6.118
   76  ASP  HB2 1223   7.295   4.474   6.165
   76  ASP  HB3 1224   7.278   4.565   6.014
   76  ASP   CG 1225   7.290   4.687   6.193
   76  ASP  OD1 1226   7.296   4.693   6.318
   76  ASP  OD2 1227   7.314   4.788   6.124
   76  ASP    C 1228   7.023   4.670   6.077
   76  ASP    O 1229   6.986   4.747   6.165
   77  GLU    N 1230   6.992   4.673   5.950
   77  GLU    H 1231   7.023   4.588   5.904
   77  GLU   CA 1232   6.912   4.771   5.888
   77  GLU   HA 1233   6.935   4.874   5.914
   77  GLU   CB 1234   6.933   4.769   5.737
   77  GLU  HB2 1235   6.943   4.664   5.709
   77  GLU  HB3 1236   6.855   4.822   5.682
   77  GLU   CG 1237   7.060   4.836   5.685
   77  GLU  HG2 1238   7.054   4.943   5.705
   77  GLU  HG3 1239   7.144   4.801   5.746
   77  GLU   CD 1240   7.075   4.806   5.530
   77  GLU  OE1 1241   7.052   4.889   5.437
   77  GLU  OE2 1242   7.110   4.687   5.505
   77  GLU    C 1243   6.765   4.760   5.924
   77  GLU    O 1244   6.710   4.859   5.960
   78  PHE    N 1245   6.719   4.638   5.944
   78  PHE    H 1246   6.784   4.568   5.911
   78  PHE   CA 1247   6.585   4.608   5.998
   78  PHE   HA 1248   6.505   4.667   5.953
   78  PHE   CB 1249   6.547   4.463   5.969
   78  PHE  HB2 1250   6.559   4.441   5.863
   78  PHE  HB3 1251   6.616   4.397   6.021
   78  PHE   CG 1252   6.397   4.433   5.994
   78  PHE  CD1 1253   6.303   4.423   5.891
   78  PHE  HD1 1254   6.324   4.450   5.788
   78  PHE  CE1 1255   6.172   4.386   5.921
   78  PHE  HE1 1256   6.099   4.389   5.841
   78  PHE   CZ 1257   6.130   4.349   6.049
   78  PHE   HZ 1258   6.025   4.331   6.066
   78  PHE  CE2 1259   6.226   4.350   6.155
   78  PHE  HE2 1260   6.202   4.315   6.255
   78  PHE  CD2 1261   6.356   4.395   6.121
   78  PHE  HD2 1262   6.433   4.401   6.197
   78  PHE    C 1263   6.579   4.655   6.146
   78  PHE    O 1264   6.478   4.718   6.185
   79  ARG    N 1265   6.676   4.612   6.229
   79  ARG    H 1266   6.744   4.544   6.200
   79  ARG   CA 1267   6.686   4.644   6.376
   79  ARG   HA 1268   6.598   4.609   6.430
   79  ARG   CB 1269   6.813   4.594   6.445
   79  ARG  HB2 1270   6.897   4.609   6.377
   79  ARG  HB3 1271   6.840   4.636   6.542
   79  ARG   CG 1272   6.794   4.450   6.477
   79  ARG  HG2 1273   6.728   4.439   6.563
   79  ARG  HG3 1274   6.746   4.392   6.398
   79  ARG   CD 1275   6.930   4.380   6.513
   79  ARG  HD2 1276   7.005   4.390   6.435
   79  ARG  HD3 1277   6.959   4.433   6.604
   79  ARG   NE 1278   6.902   4.231   6.539
   79  ARG   HE 1279   6.933   4.152   6.484
   79  ARG   CZ 1280   6.842   4.176   6.643
   79  ARG  NH1 1281   6.788   4.248   6.747
   79  ARG HH11 1282   6.798   4.348   6.741
   79  ARG HH12 1283   6.764   4.208   6.837
   79  ARG  NH2 1284   6.841   4.045   6.651
   79  ARG HH21 1285   6.891   3.990   6.582
   79  ARG HH22 1286   6.793   4.000   6.727
   79  ARG    C 1287   6.678   4.797   6.392
   79  ARG    O 1288   6.602   4.844   6.470
   80  ASN    N 1289   6.751   4.875   6.305
   80  ASN    H 1290   6.807   4.825   6.238
   80  ASN   CA 1291   6.741   5.021   6.297
   80  ASN   HA 1292   6.759   5.068   6.394
   80  ASN   CB 1293   6.855   5.065   6.198
   80  ASN  HB2 1294   6.956   5.031   6.217
   80  ASN  HB3 1295   6.829   5.035   6.096
   80  ASN   CG 1296   6.865   5.218   6.204
   80  ASN  OD1 1297   6.884   5.267   6.317
   80  ASN  ND2 1298   6.845   5.286   6.094
   80  ASN HD21 1299   6.852   5.386   6.096
   80  ASN HD22 1300   6.851   5.234   6.007
   80  ASN    C 1301   6.608   5.082   6.263
   80  ASN    O 1302   6.563   5.168   6.326
   81  MET    N 1303   6.536   5.019   6.166
   81  MET    H 1304   6.582   4.946   6.113
   81  MET   CA 1305   6.401   5.070   6.131
   81  MET   HA 1306   6.414   5.177   6.120
   81  MET   CB 1307   6.354   5.007   5.996
   81  MET  HB2 1308   6.416   5.068   5.930
   81  MET  HB3 1309   6.383   4.902   5.992
   81  MET   CG 1310   6.204   5.016   5.958
   81  MET  HG2 1311   6.163   5.109   5.995
   81  MET  HG3 1312   6.194   5.019   5.849
   81  MET   SD 1313   6.098   4.883   6.024
   81  MET   CE 1314   6.149   4.751   5.925
   81  MET  HE1 1315   6.240   4.710   5.970
   81  MET  HE2 1316   6.070   4.677   5.915
   81  MET  HE3 1317   6.175   4.789   5.826
   81  MET    C 1318   6.305   5.045   6.248
   81  MET    O 1319   6.238   5.148   6.286
   82  VAL    N 1320   6.295   4.924   6.296
   82  VAL    H 1321   6.347   4.849   6.253
   82  VAL   CA 1322   6.198   4.894   6.405
   82  VAL   HA 1323   6.095   4.918   6.380
   82  VAL   CB 1324   6.203   4.739   6.433
   82  VAL   HB 1325   6.307   4.716   6.456
   82  VAL  CG1 1326   6.119   4.670   6.548
   82  VAL HG11 1327   6.144   4.565   6.562
   82  VAL HG12 1328   6.146   4.706   6.648
   82  VAL HG13 1329   6.012   4.683   6.530
   82  VAL  CG2 1330   6.171   4.659   6.303
   82  VAL HG21 1331   6.254   4.677   6.234
   82  VAL HG22 1332   6.163   4.550   6.302
   82  VAL HG23 1333   6.079   4.697   6.259
   82  VAL    C 1334   6.240   4.973   6.533
   82  VAL    O 1335   6.157   5.041   6.591
   83  THR    N 1336   6.370   4.984   6.571
   83  THR    H 1337   6.435   4.926   6.519
   83  THR   CA 1338   6.418   5.076   6.675
   83  THR   HA 1339   6.389   5.036   6.773
   83  THR   CB 1340   6.574   5.076   6.684
   83  THR   HB 1341   6.624   5.114   6.594
   83  THR  CG2 1342   6.624   5.157   6.801
   83  THR HG21 1343   6.730   5.133   6.815
   83  THR HG22 1344   6.610   5.262   6.776
   83  THR HG23 1345   6.577   5.138   6.898
   83  THR  OG1 1346   6.611   4.940   6.720
   83  THR  HG1 1347   6.573   4.885   6.650
   83  THR    C 1348   6.370   5.214   6.656
   83  THR    O 1349   6.328   5.270   6.750
   84  ARG    N 1350   6.392   5.276   6.543
   84  ARG    H 1351   6.426   5.223   6.463
   84  ARG   CA 1352   6.385   5.426   6.533
   84  ARG   HA 1353   6.417   5.466   6.629
   84  ARG   CB 1354   6.475   5.482   6.420
   84  ARG  HB2 1355   6.466   5.428   6.327
   84  ARG  HB3 1356   6.445   5.585   6.397
   84  ARG   CG 1357   6.621   5.478   6.456
   84  ARG  HG2 1358   6.620   5.523   6.556
   84  ARG  HG3 1359   6.659   5.377   6.464
   84  ARG   CD 1360   6.703   5.558   6.346
   84  ARG  HD2 1361   6.810   5.539   6.350
   84  ARG  HD3 1362   6.665   5.515   6.253
   84  ARG   NE 1363   6.666   5.697   6.359
   84  ARG   HE 1364   6.572   5.726   6.336
   84  ARG   CZ 1365   6.738   5.786   6.414
   84  ARG  NH1 1366   6.850   5.758   6.480
   84  ARG HH11 1367   6.859   5.663   6.513
   84  ARG HH12 1368   6.890   5.837   6.529
   84  ARG  NH2 1369   6.708   5.914   6.384
   84  ARG HH21 1370   6.620   5.930   6.337
   84  ARG HH22 1371   6.767   5.988   6.419
   84  ARG    C 1372   6.236   5.459   6.511
   84  ARG    O 1373   6.187   5.566   6.558
   85  CYX    N 1374   6.160   5.370   6.447
   85  CYX    H 1375   6.205   5.285   6.416
   85  CYX   CA 1376   6.015   5.380   6.438
   85  CYX   HA 1377   5.994   5.478   6.395
   85  CYX   CB 1378   5.966   5.287   6.329
   85  CYX  HB2 1379   6.000   5.188   6.360
   85  CYX  HB3 1380   5.857   5.284   6.331
   85  CYX   SG 1381   6.025   5.333   6.165
   85  CYX    C 1382   5.945   5.358   6.578
   85  CYX    O 1383   5.865   5.445   6.621
   86  ASN    N 1384   5.982   5.256   6.657
   86  ASN    H 1385   6.050   5.192   6.619
   86  ASN   CA 1386   5.922   5.230   6.792
   86  ASN   HA 1387   5.814   5.218   6.783
   86  ASN   CB 1388   5.973   5.100   6.852
   86  ASN  HB2 1389   6.082   5.095   6.846
   86  ASN  HB3 1390   5.946   5.090   6.957
   86  ASN   CG 1391   5.912   4.970   6.797
   86  ASN  OD1 1392   5.820   4.959   6.722
   86  ASN  ND2 1393   5.984   4.856   6.814
   86  ASN HD21 1394   5.953   4.770   6.770
   86  ASN HD22 1395   6.073   4.867   6.860
   86  ASN    C 1396   5.955   5.343   6.889
   86  ASN    O 1397   5.872   5.376   6.971
   87  ASN    N 1398   6.076   5.407   6.878
   87  ASN    H 1399   6.140   5.366   6.812
   87  ASN   CA 1400   6.109   5.520   6.961
   87  ASN   HA 1401   6.105   5.505   7.069
   87  ASN   CB 1402   6.262   5.559   6.924
   87  ASN  HB2 1403   6.329   5.473   6.924
   87  ASN  HB3 1404   6.274   5.600   6.824
   87  ASN   CG 1405   6.323   5.669   7.012
   87  ASN  OD1 1406   6.319   5.789   6.977
   87  ASN  ND2 1407   6.381   5.638   7.133
   87  ASN HD21 1408   6.449   5.703   7.170
   87  ASN HD22 1409   6.391   5.542   7.161
   87  ASN    C 1410   6.012   5.637   6.942
   87  ASN    O 1411   5.997   5.717   7.034
   88  VAL    N 1412   5.937   5.644   6.830
   88  VAL    H 1413   5.951   5.566   6.768
   88  VAL   CA 1414   5.836   5.749   6.803
   88  VAL   HA 1415   5.839   5.821   6.885
   88  VAL   CB 1416   5.864   5.836   6.679
   88  VAL   HB 1417   5.791   5.918   6.676
   88  VAL  CG1 1418   6.001   5.904   6.678
   88  VAL HG11 1419   5.999   5.970   6.592
   88  VAL HG12 1420   6.001   5.970   6.766
   88  VAL HG13 1421   6.083   5.832   6.679
   88  VAL  CG2 1422   5.859   5.753   6.551
   88  VAL HG21 1423   5.773   5.687   6.555
   88  VAL HG22 1424   5.864   5.811   6.459
   88  VAL HG23 1425   5.949   5.692   6.557
   88  VAL    C 1426   5.690   5.697   6.804
   88  VAL    O 1427   5.602   5.765   6.748
   89  GLY    N 1428   5.668   5.583   6.856
   89  GLY    H 1429   5.747   5.530   6.889
   89  GLY   CA 1430   5.543   5.510   6.881
   89  GLY  HA2 1431   5.564   5.427   6.949
   89  GLY  HA3 1432   5.472   5.582   6.922
   89  GLY    C 1433   5.483   5.469   6.752
   89  GLY    O 1434   5.363   5.446   6.753
   90  VAL    N 1435   5.550   5.457   6.639
   90  VAL    H 1436   5.645   5.492   6.632
   90  VAL   CA 1437   5.494   5.394   6.519
   90  VAL   HA 1438   5.390   5.416   6.492
   90  VAL   CB 1439   5.563   5.451   6.392
   90  VAL   HB 1440   5.670   5.465   6.410
   90  VAL  CG1 1441   5.551   5.372   6.263
   90  VAL HG11 1442   5.453   5.383   6.217
   90  VAL HG12 1443   5.619   5.425   6.197
   90  VAL HG13 1444   5.592   5.272   6.274
   90  VAL  CG2 1445   5.516   5.596   6.366
   90  VAL HG21 1446   5.543   5.642   6.461
   90  VAL HG22 1447   5.562   5.642   6.279
   90  VAL HG23 1448   5.410   5.608   6.344
   90  VAL    C 1449   5.504   5.246   6.533
   90  VAL    O 1450   5.614   5.197   6.564
   91  ARG    N 1451   5.398   5.168   6.513
   91  ARG    H 1452   5.307   5.209   6.497
   91  ARG   CA 1453   5.407   5.022   6.522
   91  ARG   HA 1454   5.462   4.988   6.610
   91  ARG   CB 1455   5.272   4.962   6.533
   91  ARG  HB2 1456   5.212   4.988   6.446
   91  ARG  HB3 1457   5.280   4.854   6.540
   91  ARG   CG 1458   5.200   5.007   6.666
   91  ARG  HG2 1459   5.190   5.115   6.657
   91  ARG  HG3 1460   5.097   4.972   6.665
   91  ARG   CD 1461   5.261   4.954   6.798
   91  ARG  HD2 1462   5.255   4.845   6.799
   91  ARG  HD3 1463   5.368   4.970   6.810
   91  ARG   NE 1464   5.183   5.004   6.909
   91  ARG   HE 1465   5.091   4.965   6.922
   91  ARG   CZ 1466   5.216   5.111   6.979
   91  ARG  NH1 1467   5.322   5.180   6.957
   91  ARG HH11 1468   5.399   5.150   6.900
   91  ARG HH12 1469   5.336   5.261   7.016
   91  ARG  NH2 1470   5.137   5.151   7.075
   91  ARG HH21 1471   5.060   5.096   7.111
   91  ARG HH22 1472   5.152   5.242   7.116
   91  ARG    C 1473   5.471   4.975   6.393
   91  ARG    O 1474   5.450   5.028   6.288
   92  ILE    N 1475   5.541   4.859   6.396
   92  ILE    H 1476   5.562   4.811   6.482
   92  ILE   CA 1477   5.567   4.777   6.271
   92  ILE   HA 1478   5.553   4.843   6.186
   92  ILE   CB 1479   5.718   4.742   6.266
   92  ILE   HB 1480   5.736   4.666   6.343
   92  ILE  CG2 1481   5.755   4.675   6.133
   92  ILE HG21 1482   5.863   4.672   6.118
   92  ILE HG22 1483   5.724   4.571   6.123
   92  ILE HG23 1484   5.717   4.729   6.046
   92  ILE  CG1 1485   5.805   4.867   6.279
   92  ILE HG12 1486   5.798   4.909   6.379
   92  ILE HG13 1487   5.909   4.836   6.266
   92  ILE  CD1 1488   5.791   4.978   6.174
   92  ILE HD11 1489   5.697   5.031   6.190
   92  ILE HD12 1490   5.879   5.040   6.185
   92  ILE HD13 1491   5.791   4.941   6.072
   92  ILE    C 1492   5.483   4.643   6.265
   92  ILE    O 1493   5.472   4.567   6.366
   93  TYR    N 1494   5.428   4.602   6.145
   93  TYR    H 1495   5.445   4.668   6.071
   93  TYR   CA 1496   5.343   4.481   6.115
   93  TYR   HA 1497   5.336   4.417   6.203
   93  TYR   CB 1498   5.202   4.530   6.081
   93  TYR  HB2 1499   5.193   4.590   5.991
   93  TYR  HB3 1500   5.148   4.437   6.059
   93  TYR   CG 1501   5.140   4.604   6.196
   93  TYR  CD1 1502   5.118   4.546   6.322
   93  TYR  HD1 1503   5.145   4.442   6.335
   93  TYR  CE1 1504   5.061   4.619   6.433
   93  TYR  HE1 1505   5.041   4.575   6.530
   93  TYR   CZ 1506   5.037   4.754   6.411
   93  TYR   OH 1507   4.967   4.821   6.504
   93  TYR   HH 1508   4.963   4.775   6.589
   93  TYR  CE2 1509   5.063   4.816   6.289
   93  TYR  HE2 1510   5.031   4.918   6.270
   93  TYR  CD2 1511   5.115   4.742   6.178
   93  TYR  HD2 1512   5.140   4.794   6.087
   93  TYR    C 1513   5.408   4.406   5.995
   93  TYR    O 1514   5.406   4.456   5.884
   94  VAL    N 1515   5.473   4.292   6.018
   94  VAL    H 1516   5.466   4.247   6.109
   94  VAL   CA 1517   5.543   4.218   5.906
   94  VAL   HA 1518   5.585   4.298   5.845
   94  VAL   CB 1519   5.669   4.143   5.966
   94  VAL   HB 1520   5.630   4.087   6.051
   94  VAL  CG1 1521   5.721   4.041   5.868
   94  VAL HG11 1522   5.822   4.012   5.897
   94  VAL HG12 1523   5.650   3.959   5.867
   94  VAL HG13 1524   5.727   4.083   5.767
   94  VAL  CG2 1525   5.770   4.243   6.013
   94  VAL HG21 1526   5.826   4.271   5.923
   94  VAL HG22 1527   5.725   4.337   6.047
   94  VAL HG23 1528   5.838   4.192   6.081
   94  VAL    C 1529   5.449   4.131   5.816
   94  VAL    O 1530   5.352   4.075   5.860
   95  ASP    N 1531   5.480   4.124   5.689
   95  ASP    H 1532   5.558   4.183   5.662
   95  ASP   CA 1533   5.427   4.032   5.591
   95  ASP   HA 1534   5.323   4.011   5.615
   95  ASP   CB 1535   5.437   4.100   5.454
   95  ASP  HB2 1536   5.390   4.198   5.460
   95  ASP  HB3 1537   5.543   4.095   5.431
   95  ASP   CG 1538   5.365   4.032   5.338
   95  ASP  OD1 1539   5.315   3.922   5.350
   95  ASP  OD2 1540   5.345   4.100   5.234
   95  ASP    C 1541   5.498   3.895   5.610
   95  ASP    O 1542   5.613   3.880   5.567
   96  ALA    N 1543   5.423   3.797   5.663
   96  ALA    H 1544   5.327   3.821   5.685
   96  ALA   CA 1545   5.475   3.668   5.711
   96  ALA   HA 1546   5.584   3.672   5.720
   96  ALA   CB 1547   5.416   3.635   5.843
   96  ALA  HB1 1548   5.425   3.528   5.862
   96  ALA  HB2 1549   5.465   3.687   5.925
   96  ALA  HB3 1550   5.310   3.657   5.857
   96  ALA    C 1551   5.438   3.564   5.607
   96  ALA    O 1552   5.322   3.518   5.601
   97  VAL    N 1553   5.533   3.522   5.528
   97  VAL    H 1554   5.626   3.557   5.544
   97  VAL   CA 1555   5.515   3.435   5.406
   97  VAL   HA 1556   5.409   3.437   5.379
   97  VAL   CB 1557   5.612   3.493   5.296
   97  VAL   HB 1558   5.715   3.494   5.330
   97  VAL  CG1 1559   5.604   3.391   5.174
   97  VAL HG11 1560   5.509   3.370   5.125
   97  VAL HG12 1561   5.676   3.428   5.101
   97  VAL HG13 1562   5.650   3.298   5.208
   97  VAL  CG2 1563   5.562   3.625   5.236
   97  VAL HG21 1564   5.455   3.616   5.222
   97  VAL HG22 1565   5.570   3.711   5.303
   97  VAL HG23 1566   5.617   3.661   5.149
   97  VAL    C 1567   5.550   3.286   5.451
   97  VAL    O 1568   5.671   3.245   5.462
   98  ILE    N 1569   5.445   3.213   5.487
   98  ILE    H 1570   5.350   3.231   5.459
   98  ILE   CA 1571   5.459   3.104   5.583
   98  ILE   HA 1572   5.564   3.078   5.600
   98  ILE   CB 1573   5.411   3.148   5.722
   98  ILE   HB 1574   5.416   3.056   5.780
   98  ILE  CG2 1575   5.509   3.253   5.782
   98  ILE HG21 1576   5.612   3.218   5.772
   98  ILE HG22 1577   5.501   3.338   5.714
   98  ILE HG23 1578   5.486   3.271   5.887
   98  ILE  CG1 1579   5.263   3.183   5.726
   98  ILE HG12 1580   5.238   3.269   5.664
   98  ILE HG13 1581   5.199   3.105   5.684
   98  ILE  CD1 1582   5.205   3.224   5.868
   98  ILE HD11 1583   5.101   3.255   5.855
   98  ILE HD12 1584   5.207   3.134   5.929
   98  ILE HD13 1585   5.254   3.309   5.915
   98  ILE    C 1586   5.385   2.973   5.535
   98  ILE    O 1587   5.435   2.870   5.583
   99  ASN    N 1588   5.287   2.982   5.445
   99  ASN    H 1589   5.247   3.069   5.412
   99  ASN   CA 1590   5.221   2.865   5.381
   99  ASN   HA 1591   5.188   2.813   5.471
   99  ASN   CB 1592   5.107   2.913   5.289
   99  ASN  HB2 1593   5.023   2.951   5.348
   99  ASN  HB3 1594   5.151   2.987   5.222
   99  ASN   CG 1595   5.040   2.798   5.212
   99  ASN  OD1 1596   4.966   2.716   5.261
   99  ASN  ND2 1597   5.065   2.785   5.085
   99  ASN HD21 1598   5.026   2.709   5.032
   99  ASN HD22 1599   5.134   2.849   5.048
   99  ASN    C 1600   5.323   2.771   5.304
   99  ASN    O 1601   5.303   2.651   5.295
  100  HIE    N 1602   5.427   2.838   5.250
  100  HIE    H 1603   5.445   2.934   5.276
  100  HIE   CA 1604   5.515   2.782   5.150
  100  HIE   HA 1605   5.526   2.675   5.164
  100  HIE   CB 1606   5.453   2.811   5.014
  100  HIE  HB2 1607   5.528   2.816   4.936
  100  HIE  HB3 1608   5.367   2.745   5.001
  100  HIE   CG 1609   5.387   2.950   4.998
  100  HIE  ND1 1610   5.266   2.965   4.928
  100  HIE  CE1 1611   5.239   3.095   4.956
  100  HIE  HE1 1612   5.156   3.144   4.908
  100  HIE  NE2 1613   5.328   3.159   5.031
  100  HIE  HE2 1614   5.310   3.255   5.056
  100  HIE  CD2 1615   5.418   3.063   5.067
  100  HIE  HD2 1616   5.501   3.076   5.135
  100  HIE    C 1617   5.655   2.842   5.161
  100  HIE    O 1618   5.680   2.944   5.222
  101  MET    N 1619   5.756   2.771   5.101
  101  MET    H 1620   5.726   2.684   5.058
  101  MET   CA 1621   5.879   2.830   5.044
  101  MET   HA 1622   5.900   2.920   5.103
  101  MET   CB 1623   5.997   2.732   5.060
  101  MET  HB2 1624   5.994   2.646   4.993
  101  MET  HB3 1625   6.083   2.787   5.023
  101  MET   CG 1626   6.027   2.684   5.199
  101  MET  HG2 1627   5.941   2.626   5.234
  101  MET  HG3 1628   6.105   2.608   5.193
  101  MET   SD 1629   6.071   2.808   5.325
  101  MET   CE 1630   6.249   2.833   5.302
  101  MET  HE1 1631   6.282   2.922   5.356
  101  MET  HE2 1632   6.295   2.739   5.331
  101  MET  HE3 1633   6.268   2.853   5.196
  101  MET    C 1634   5.864   2.878   4.905
  101  MET    O 1635   5.758   2.916   4.858
  102  CYS    N 1636   5.979   2.882   4.829
  102  CYS    H 1637   6.066   2.871   4.879
  102  CYS   CA 1638   5.974   2.924   4.682
  102  CYS   HA 1639   5.933   3.025   4.672
  102  CYS   CB 1640   6.122   2.937   4.637
  102  CYS  HB2 1641   6.122   2.989   4.542
  102  CYS  HB3 1642   6.175   2.999   4.709
  102  CYS   SG 1643   6.186   2.765   4.622
  102  CYS   HG 1644   6.114   2.722   4.518
  102  CYS    C 1645   5.897   2.833   4.578
  102  CYS    O 1646   5.851   2.729   4.608
  103  GLY    N 1647   5.889   2.883   4.452
  103  GLY    H 1648   5.936   2.971   4.436
  103  GLY   CA 1649   5.822   2.813   4.342
  103  GLY  HA2 1650   5.720   2.797   4.378
  103  GLY  HA3 1651   5.816   2.885   4.261
  103  GLY    C 1652   5.891   2.685   4.301
  103  GLY    O 1653   6.013   2.682   4.275
  104  ASN    N 1654   5.812   2.576   4.298
  104  ASN    H 1655   5.713   2.578   4.319
  104  ASN   CA 1656   5.861   2.438   4.275
  104  ASN   HA 1657   5.921   2.414   4.363
  104  ASN   CB 1658   5.738   2.348   4.280
  104  ASN  HB2 1659   5.765   2.242   4.288
  104  ASN  HB3 1660   5.678   2.371   4.367
  104  ASN   CG 1661   5.664   2.354   4.151
  104  ASN  OD1 1662   5.602   2.451   4.111
  104  ASN  ND2 1663   5.663   2.246   4.071
  104  ASN HD21 1664   5.612   2.253   3.984
  104  ASN HD22 1665   5.708   2.161   4.099
  104  ASN    C 1666   5.944   2.420   4.152
  104  ASN    O 1667   6.024   2.325   4.147
  105  ALA    N 1668   5.939   2.512   4.054
  105  ALA    H 1669   5.866   2.581   4.060
  105  ALA   CA 1670   6.004   2.501   3.920
  105  ALA   HA 1671   6.014   2.396   3.895
  105  ALA   CB 1672   5.917   2.579   3.815
  105  ALA  HB1 1673   5.898   2.682   3.843
  105  ALA  HB2 1674   5.965   2.572   3.717
  105  ALA  HB3 1675   5.818   2.537   3.798
  105  ALA    C 1676   6.151   2.571   3.926
  105  ALA    O 1677   6.236   2.547   3.842
  106  VAL    N 1678   6.184   2.650   4.034
  106  VAL    H 1679   6.120   2.653   4.112
  106  VAL   CA 1680   6.316   2.714   4.058
  106  VAL   HA 1681   6.333   2.782   3.974
  106  VAL   CB 1682   6.299   2.814   4.182
  106  VAL   HB 1683   6.249   2.762   4.264
  106  VAL  CG1 1684   6.441   2.871   4.227
  106  VAL HG11 1685   6.421   2.927   4.319
  106  VAL HG12 1686   6.512   2.792   4.247
  106  VAL HG13 1687   6.470   2.935   4.144
  106  VAL  CG2 1688   6.207   2.928   4.152
  106  VAL HG21 1689   6.247   2.980   4.065
  106  VAL HG22 1690   6.104   2.912   4.121
  106  VAL HG23 1691   6.208   2.991   4.241
  106  VAL    C 1692   6.433   2.622   4.076
  106  VAL    O 1693   6.423   2.510   4.130
  107  SER    N 1694   6.552   2.662   4.026
  107  SER    H 1695   6.564   2.761   4.014
  107  SER   CA 1696   6.671   2.575   4.024
  107  SER   HA 1697   6.638   2.481   3.980
  107  SER   CB 1698   6.776   2.631   3.924
  107  SER  HB2 1699   6.874   2.587   3.942
  107  SER  HB3 1700   6.754   2.595   3.824
  107  SER   OG 1701   6.782   2.773   3.934
  107  SER   HG 1702   6.863   2.797   3.888
  107  SER    C 1703   6.735   2.560   4.160
  107  SER    O 1704   6.710   2.638   4.254
  108  ALA    N 1705   6.819   2.462   4.170
  108  ALA    H 1706   6.834   2.415   4.082
  108  ALA   CA 1707   6.894   2.425   4.285
  108  ALA   HA 1708   6.829   2.452   4.368
  108  ALA   CB 1709   6.921   2.274   4.287
  108  ALA  HB1 1710   6.826   2.226   4.265
  108  ALA  HB2 1711   6.988   2.251   4.204
  108  ALA  HB3 1712   6.973   2.249   4.380
  108  ALA    C 1713   7.029   2.503   4.285
  108  ALA    O 1714   7.081   2.523   4.174
  109  GLY    N 1715   7.094   2.536   4.399
  109  GLY    H 1716   7.046   2.523   4.486
  109  GLY   CA 1717   7.212   2.625   4.409
  109  GLY  HA2 1718   7.307   2.577   4.434
  109  GLY  HA3 1719   7.223   2.678   4.314
  109  GLY    C 1720   7.185   2.744   4.510
  109  GLY    O 1721   7.107   2.723   4.610
  110  THR    N 1722   7.246   2.860   4.490
  110  THR    H 1723   7.272   2.877   4.394
  110  THR   CA 1724   7.258   2.971   4.598
  110  THR   HA 1725   7.195   2.955   4.685
  110  THR   CB 1726   7.398   2.975   4.653
  110  THR   HB 1727   7.408   3.060   4.721
  110  THR  CG2 1728   7.431   2.845   4.725
  110  THR HG21 1729   7.426   2.761   4.656
  110  THR HG22 1730   7.526   2.846   4.779
  110  THR HG23 1731   7.365   2.828   4.810
  110  THR  OG1 1732   7.495   2.987   4.555
  110  THR  HG1 1733   7.580   2.987   4.599
  110  THR    C 1734   7.207   3.107   4.539
  110  THR    O 1735   7.258   3.212   4.567
  111  SER    N 1736   7.116   3.107   4.442
  111  SER    H 1737   7.085   3.013   4.427
  111  SER   CA 1738   7.048   3.223   4.382
  111  SER   HA 1739   7.121   3.303   4.369
  111  SER   CB 1740   6.999   3.187   4.240
  111  SER  HB2 1741   6.926   3.107   4.242
  111  SER  HB3 1742   6.949   3.275   4.198
  111  SER   OG 1743   7.104   3.144   4.149
  111  SER   HG 1744   7.169   3.213   4.141
  111  SER    C 1745   6.942   3.279   4.471
  111  SER    O 1746   6.824   3.264   4.434
  112  SER    N 1747   6.985   3.334   4.587
  112  SER    H 1748   7.082   3.326   4.615
  112  SER   CA 1749   6.897   3.385   4.692
  112  SER   HA 1750   6.805   3.428   4.653
  112  SER   CB 1751   6.854   3.270   4.789
  112  SER  HB2 1752   6.787   3.309   4.866
  112  SER  HB3 1753   6.806   3.190   4.733
  112  SER   OG 1754   6.968   3.219   4.845
  112  SER   HG 1755   6.971   3.244   4.938
  112  SER    C 1756   6.968   3.498   4.766
  112  SER    O 1757   7.091   3.509   4.752
  113  THR    N 1758   6.892   3.577   4.842
  113  THR    H 1759   6.793   3.557   4.848
  113  THR   CA 1760   6.927   3.712   4.881
  113  THR   HA 1761   6.983   3.755   4.799
  113  THR   CB 1762   6.806   3.809   4.897
  113  THR   HB 1763   6.832   3.904   4.943
  113  THR  CG2 1764   6.745   3.830   4.754
  113  THR HG21 1765   6.685   3.742   4.731
  113  THR HG22 1766   6.676   3.912   4.774
  113  THR HG23 1767   6.825   3.853   4.683
  113  THR  OG1 1768   6.712   3.738   4.973
  113  THR  HG1 1769   6.662   3.798   5.030
  113  THR    C 1770   7.022   3.716   4.996
  113  THR    O 1771   7.086   3.822   5.019
  114  CYX    N 1772   7.057   3.598   5.054
  114  CYX    H 1773   6.995   3.520   5.036
  114  CYX   CA 1774   7.164   3.575   5.156
  114  CYX   HA 1775   7.218   3.669   5.153
  114  CYX   CB 1776   7.106   3.554   5.295
  114  CYX  HB2 1777   6.997   3.563   5.296
  114  CYX  HB3 1778   7.135   3.456   5.332
  114  CYX   SG 1779   7.174   3.680   5.412
  114  CYX    C 1780   7.260   3.461   5.115
  114  CYX    O 1781   7.332   3.410   5.203
  115  GLY    N 1782   7.258   3.418   4.989
  115  GLY    H 1783   7.177   3.442   4.933
  115  GLY   CA 1784   7.355   3.318   4.934
  115  GLY  HA2 1785   7.373   3.330   4.827
  115  GLY  HA3 1786   7.453   3.342   4.975
  115  GLY    C 1787   7.328   3.177   4.986
  115  GLY    O 1788   7.429   3.100   4.996
  116  SER    N 1789   7.213   3.144   5.047
  116  SER    H 1790   7.140   3.214   5.041
  116  SER   CA 1791   7.175   3.009   5.109
  116  SER   HA 1792   7.256   2.975   5.175
  116  SER   CB 1793   7.045   3.012   5.194
  116  SER  HB2 1794   6.961   3.051   5.136
  116  SER  HB3 1795   7.021   2.908   5.213
  116  SER   OG 1796   7.062   3.096   5.307
  116  SER   HG 1797   6.981   3.148   5.301
  116  SER    C 1798   7.162   2.908   4.997
  116  SER    O 1799   7.109   2.930   4.889
  117  TYR    N 1800   7.198   2.783   5.029
  117  TYR    H 1801   7.221   2.762   5.125
  117  TYR   CA 1802   7.171   2.674   4.940
  117  TYR   HA 1803   7.171   2.715   4.839
  117  TYR   CB 1804   7.277   2.558   4.951
  117  TYR  HB2 1805   7.374   2.608   4.946
  117  TYR  HB3 1806   7.280   2.510   5.049
  117  TYR   CG 1807   7.260   2.448   4.846
  117  TYR  CD1 1808   7.181   2.340   4.883
  117  TYR  HD1 1809   7.146   2.333   4.985
  117  TYR  CE1 1810   7.157   2.238   4.785
  117  TYR  HE1 1811   7.107   2.148   4.815
  117  TYR   CZ 1812   7.228   2.238   4.661
  117  TYR   OH 1813   7.236   2.120   4.590
  117  TYR   HH 1814   7.177   2.055   4.629
  117  TYR  CE2 1815   7.308   2.349   4.618
  117  TYR  HE2 1816   7.371   2.341   4.531
  117  TYR  CD2 1817   7.319   2.459   4.715
  117  TYR  HD2 1818   7.402   2.521   4.689
  117  TYR    C 1819   7.030   2.617   4.958
  117  TYR    O 1820   6.968   2.613   5.071
  118  PHE    N 1821   6.963   2.579   4.850
  118  PHE    H 1822   7.013   2.584   4.763
  118  PHE   CA 1823   6.840   2.507   4.849
  118  PHE   HA 1824   6.834   2.438   4.933
  118  PHE   CB 1825   6.725   2.610   4.865
  118  PHE  HB2 1826   6.628   2.559   4.866
  118  PHE  HB3 1827   6.725   2.670   4.956
  118  PHE   CG 1828   6.713   2.721   4.756
  118  PHE  CD1 1829   6.814   2.823   4.739
  118  PHE  HD1 1830   6.903   2.828   4.800
  118  PHE  CE1 1831   6.792   2.928   4.649
  118  PHE  HE1 1832   6.857   3.014   4.642
  118  PHE   CZ 1833   6.677   2.922   4.572
  118  PHE   HZ 1834   6.675   2.999   4.497
  118  PHE  CE2 1835   6.588   2.816   4.576
  118  PHE  HE2 1836   6.502   2.815   4.511
  118  PHE  CD2 1837   6.605   2.710   4.670
  118  PHE  HD2 1838   6.536   2.627   4.680
  118  PHE    C 1839   6.825   2.423   4.717
  118  PHE    O 1840   6.890   2.447   4.621
  119  ASN    N 1841   6.735   2.327   4.713
  119  ASN    H 1842   6.698   2.307   4.805
  119  ASN   CA 1843   6.699   2.237   4.600
  119  ASN   HA 1844   6.726   2.289   4.508
  119  ASN   CB 1845   6.786   2.115   4.603
  119  ASN  HB2 1846   6.889   2.147   4.593
  119  ASN  HB3 1847   6.760   2.064   4.696
  119  ASN   CG 1848   6.765   2.022   4.488
  119  ASN  OD1 1849   6.675   2.036   4.406
  119  ASN  ND2 1850   6.847   1.922   4.479
  119  ASN HD21 1851   6.853   1.895   4.382
  119  ASN HD22 1852   6.922   1.920   4.546
  119  ASN    C 1853   6.549   2.205   4.590
  119  ASN    O 1854   6.512   2.105   4.656
  120  PRO    N 1855   6.471   2.288   4.510
  120  PRO   CD 1856   6.499   2.421   4.460
  120  PRO  HD2 1857   6.547   2.411   4.363
  120  PRO  HD3 1858   6.579   2.472   4.513
  120  PRO   CG 1859   6.367   2.493   4.446
  120  PRO  HG2 1860   6.361   2.577   4.377
  120  PRO  HG3 1861   6.341   2.525   4.547
  120  PRO   CB 1862   6.275   2.372   4.409
  120  PRO  HB2 1863   6.299   2.344   4.307
  120  PRO  HB3 1864   6.174   2.406   4.431
  120  PRO   CA 1865   6.328   2.262   4.499
  120  PRO   HA 1866   6.279   2.269   4.596
  120  PRO    C 1867   6.290   2.127   4.446
  120  PRO    O 1868   6.189   2.073   4.495
  121  GLY    N 1869   6.377   2.062   4.368
  121  GLY    H 1870   6.464   2.105   4.341
  121  GLY   CA 1871   6.360   1.926   4.308
  121  GLY  HA2 1872   6.267   1.913   4.252
  121  GLY  HA3 1873   6.448   1.903   4.249
  121  GLY    C 1874   6.363   1.821   4.419
  121  GLY    O 1875   6.284   1.729   4.418
  122  SER    N 1876   6.446   1.845   4.522
  122  SER    H 1877   6.525   1.906   4.507
  122  SER   CA 1878   6.455   1.761   4.641
  122  SER   HA 1879   6.423   1.659   4.621
  122  SER   CB 1880   6.607   1.743   4.676
  122  SER  HB2 1881   6.659   1.837   4.689
  122  SER  HB3 1882   6.608   1.681   4.766
  122  SER   OG 1883   6.678   1.659   4.583
  122  SER   HG 1884   6.765   1.646   4.621
  122  SER    C 1885   6.374   1.814   4.759
  122  SER    O 1886   6.369   1.753   4.863
  123  ARG    N 1887   6.305   1.926   4.738
  123  ARG    H 1888   6.310   1.960   4.643
  123  ARG   CA 1889   6.232   2.007   4.838
  123  ARG   HA 1890   6.228   2.109   4.800
  123  ARG   CB 1891   6.092   1.941   4.865
  123  ARG  HB2 1892   6.111   1.848   4.918
  123  ARG  HB3 1893   6.045   2.009   4.937
  123  ARG   CG 1894   5.999   1.924   4.743
  123  ARG  HG2 1895   5.970   2.025   4.717
  123  ARG  HG3 1896   6.054   1.866   4.669
  123  ARG   CD 1897   5.874   1.843   4.790
  123  ARG  HD2 1898   5.913   1.751   4.834
  123  ARG  HD3 1899   5.820   1.896   4.868
  123  ARG   NE 1900   5.782   1.813   4.674
  123  ARG   HE 1901   5.745   1.895   4.628
  123  ARG   CZ 1902   5.752   1.699   4.617
  123  ARG  NH1 1903   5.805   1.585   4.653
  123  ARG HH11 1904   5.851   1.584   4.742
  123  ARG HH12 1905   5.781   1.496   4.612
  123  ARG  NH2 1906   5.668   1.700   4.520
  123  ARG HH21 1907   5.611   1.783   4.511
  123  ARG HH22 1908   5.658   1.613   4.470
  123  ARG    C 1909   6.321   2.018   4.963
  123  ARG    O 1910   6.283   1.965   5.067
  124  ASP    N 1911   6.445   2.070   4.941
  124  ASP    H 1912   6.469   2.092   4.846
  124  ASP   CA 1913   6.549   2.068   5.047
  124  ASP   HA 1914   6.512   2.032   5.143
  124  ASP   CB 1915   6.657   1.967   5.001
  124  ASP  HB2 1916   6.612   1.873   4.970
  124  ASP  HB3 1917   6.717   2.001   4.917
  124  ASP   CG 1918   6.746   1.939   5.116
  124  ASP  OD1 1919   6.871   1.936   5.094
  124  ASP  OD2 1920   6.701   1.900   5.225
  124  ASP    C 1921   6.591   2.207   5.074
  124  ASP    O 1922   6.628   2.281   4.979
  125  PHE    N 1923   6.589   2.248   5.204
  125  PHE    H 1924   6.578   2.180   5.278
  125  PHE   CA 1925   6.618   2.387   5.247
  125  PHE   HA 1926   6.679   2.437   5.172
  125  PHE   CB 1927   6.484   2.473   5.251
  125  PHE  HB2 1928   6.416   2.422   5.320
  125  PHE  HB3 1929   6.498   2.573   5.291
  125  PHE   CG 1930   6.422   2.489   5.114
  125  PHE  CD1 1931   6.345   2.383   5.056
  125  PHE  HD1 1932   6.313   2.298   5.114
  125  PHE  CE1 1933   6.294   2.410   4.927
  125  PHE  HE1 1934   6.238   2.333   4.876
  125  PHE   CZ 1935   6.307   2.532   4.858
  125  PHE   HZ 1936   6.261   2.562   4.765
  125  PHE  CE2 1937   6.386   2.632   4.923
  125  PHE  HE2 1938   6.410   2.722   4.868
  125  PHE  CD2 1939   6.438   2.612   5.050
  125  PHE  HD2 1940   6.497   2.685   5.105
  125  PHE    C 1941   6.697   2.394   5.378
  125  PHE    O 1942   6.638   2.424   5.482
  126  PRO    N 1943   6.833   2.372   5.372
  126  PRO   CD 1944   6.916   2.346   5.253
  126  PRO  HD2 1945   6.888   2.418   5.176
  126  PRO  HD3 1946   6.899   2.243   5.219
  126  PRO   CG 1947   7.059   2.366   5.301
  126  PRO  HG2 1948   7.085   2.472   5.299
  126  PRO  HG3 1949   7.139   2.330   5.236
  126  PRO   CB 1950   7.052   2.319   5.447
  126  PRO  HB2 1951   7.135   2.364   5.502
  126  PRO  HB3 1952   7.063   2.213   5.467
  126  PRO   CA 1953   6.916   2.366   5.492
  126  PRO   HA 1954   6.885   2.290   5.564
  126  PRO    C 1955   6.927   2.489   5.579
  126  PRO    O 1956   6.977   2.479   5.690
  127  ALA    N 1957   6.874   2.604   5.531
  127  ALA    H 1958   6.828   2.606   5.442
  127  ALA   CA 1959   6.890   2.730   5.598
  127  ALA   HA 1960   6.982   2.721   5.656
  127  ALA   CB 1961   6.916   2.841   5.499
  127  ALA  HB1 1962   6.927   2.940   5.542
  127  ALA  HB2 1963   7.014   2.822   5.454
  127  ALA  HB3 1964   6.841   2.834   5.420
  127  ALA    C 1965   6.778   2.754   5.706
  127  ALA    O 1966   6.800   2.845   5.783
  128  VAL    N 1967   6.674   2.672   5.715
  128  VAL    H 1968   6.676   2.605   5.640
  128  VAL   CA 1969   6.567   2.665   5.822
  128  VAL   HA 1970   6.570   2.765   5.865
  128  VAL   CB 1971   6.430   2.653   5.754
  128  VAL   HB 1972   6.413   2.560   5.701
  128  VAL  CG1 1973   6.325   2.651   5.870
  128  VAL HG11 1974   6.315   2.551   5.913
  128  VAL HG12 1975   6.340   2.727   5.947
  128  VAL HG13 1976   6.227   2.673   5.827
  128  VAL  CG2 1977   6.396   2.778   5.677
  128  VAL HG21 1978   6.298   2.768   5.629
  128  VAL HG22 1979   6.401   2.873   5.731
  128  VAL HG23 1980   6.460   2.776   5.589
  128  VAL    C 1981   6.602   2.570   5.934
  128  VAL    O 1982   6.620   2.626   6.039
  129  PRO    N 1983   6.628   2.437   5.917
  129  PRO   CD 1984   6.693   2.350   6.015
  129  PRO  HD2 1985   6.621   2.326   6.094
  129  PRO  HD3 1986   6.780   2.396   6.061
  129  PRO   CG 1987   6.728   2.219   5.949
  129  PRO  HG2 1988   6.652   2.147   5.981
  129  PRO  HG3 1989   6.825   2.172   5.967
  129  PRO   CB 1990   6.714   2.252   5.805
  129  PRO  HB2 1991   6.681   2.173   5.737
  129  PRO  HB3 1992   6.809   2.291   5.769
  129  PRO   CA 1993   6.613   2.362   5.795
  129  PRO   HA 1994   6.639   2.421   5.707
  129  PRO    C 1995   6.472   2.320   5.771
  129  PRO    O 1996   6.407   2.293   5.879
  130  TYR    N 1997   6.440   2.292   5.645
  130  TYR    H 1998   6.509   2.314   5.575
  130  TYR   CA 1999   6.333   2.202   5.596
  130  TYR   HA 2000   6.282   2.152   5.678
  130  TYR   CB 2001   6.216   2.270   5.519
  130  TYR  HB2 2002   6.266   2.314   5.434
  130  TYR  HB3 2003   6.154   2.187   5.485
  130  TYR   CG 2004   6.138   2.371   5.604
  130  TYR  CD1 2005   6.078   2.338   5.726
  130  TYR  HD1 2006   6.086   2.238   5.767
  130  TYR  CE1 2007   6.007   2.430   5.803
  130  TYR  HE1 2008   5.962   2.412   5.899
  130  TYR   CZ 2009   5.993   2.558   5.750
  130  TYR   OH 2010   5.925   2.653   5.819
  130  TYR   HH 2011   5.946   2.738   5.780
  130  TYR  CE2 2012   6.058   2.597   5.629
  130  TYR  HE2 2013   6.060   2.704   5.618
  130  TYR  CD2 2014   6.138   2.507   5.557
  130  TYR  HD2 2015   6.174   2.527   5.458
  130  TYR    C 2016   6.382   2.091   5.505
  130  TYR    O 2017   6.489   2.104   5.439
  131  SER    N 2018   6.311   1.976   5.493
  131  SER    H 2019   6.240   1.957   5.562
  131  SER   CA 2020   6.331   1.873   5.390
  131  SER   HA 2021   6.347   1.930   5.299
  131  SER   CB 2022   6.460   1.790   5.404
  131  SER  HB2 2023   6.534   1.862   5.440
  131  SER  HB3 2024   6.433   1.716   5.479
  131  SER   OG 2025   6.517   1.738   5.282
  131  SER   HG 2026   6.579   1.807   5.255
  131  SER    C 2027   6.216   1.770   5.368
  131  SER    O 2028   6.154   1.726   5.463
  132  GLY    N 2029   6.180   1.746   5.241
  132  GLY    H 2030   6.228   1.791   5.164
  132  GLY   CA 2031   6.098   1.636   5.194
  132  GLY  HA2 2032   6.086   1.640   5.086
  132  GLY  HA3 2033   6.154   1.543   5.207
  132  GLY    C 2034   5.956   1.630   5.263
  132  GLY    O 2035   5.878   1.722   5.229
  133  TRP    N 2036   5.933   1.529   5.350
  133  TRP    H 2037   6.002   1.456   5.364
  133  TRP   CA 2038   5.815   1.520   5.438
  133  TRP   HA 2039   5.730   1.500   5.372
  133  TRP   CB 2040   5.846   1.397   5.519
  133  TRP  HB2 2041   5.942   1.421   5.566
  133  TRP  HB3 2042   5.777   1.397   5.603
  133  TRP   CG 2043   5.838   1.258   5.451
  133  TRP  CD1 2044   5.833   1.238   5.319
  133  TRP  HD1 2045   5.816   1.313   5.243
  133  TRP  NE1 2046   5.820   1.104   5.297
  133  TRP  HE1 2047   5.790   1.058   5.212
  133  TRP  CE2 2048   5.833   1.027   5.413
  133  TRP  CZ2 2049   5.826   0.887   5.439
  133  TRP  HZ2 2050   5.822   0.810   5.363
  133  TRP  CH2 2051   5.820   0.848   5.570
  133  TRP  HH2 2052   5.812   0.742   5.589
  133  TRP  CZ3 2053   5.835   0.938   5.674
  133  TRP  HZ3 2054   5.831   0.907   5.777
  133  TRP  CE3 2055   5.847   1.078   5.646
  133  TRP  HE3 2056   5.859   1.147   5.728
  133  TRP  CD2 2057   5.841   1.127   5.513
  133  TRP    C 2058   5.790   1.649   5.526
  133  TRP    O 2059   5.683   1.659   5.583
  134  ASP    N 2060   5.876   1.758   5.523
  134  ASP    H 2061   5.961   1.749   5.470
  134  ASP   CA 2062   5.840   1.887   5.568
  134  ASP   HA 2063   5.785   1.879   5.662
  134  ASP   CB 2064   5.966   1.972   5.613
  134  ASP  HB2 2065   6.031   1.983   5.527
  134  ASP  HB3 2066   5.928   2.070   5.641
  134  ASP   CG 2067   6.035   1.923   5.736
  134  ASP  OD1 2068   5.979   1.859   5.828
  134  ASP  OD2 2069   6.151   1.971   5.761
  134  ASP    C 2070   5.762   1.971   5.468
  134  ASP    O 2071   5.697   2.071   5.498
  135  PHE    N 2072   5.742   1.921   5.353
  135  PHE    H 2073   5.794   1.838   5.327
  135  PHE   CA 2074   5.655   1.977   5.251
  135  PHE   HA 2075   5.639   2.081   5.281
  135  PHE   CB 2076   5.741   1.995   5.123
  135  PHE  HB2 2077   5.801   1.908   5.093
  135  PHE  HB3 2078   5.679   2.034   5.042
  135  PHE   CG 2079   5.844   2.104   5.138
  135  PHE  CD1 2080   5.813   2.235   5.113
  135  PHE  HD1 2081   5.714   2.263   5.081
  135  PHE  CE1 2082   5.914   2.335   5.115
  135  PHE  HE1 2083   5.890   2.430   5.067
  135  PHE   CZ 2084   6.043   2.306   5.164
  135  PHE   HZ 2085   6.112   2.389   5.165
  135  PHE  CE2 2086   6.069   2.174   5.207
  135  PHE  HE2 2087   6.161   2.132   5.245
  135  PHE  CD2 2088   5.973   2.071   5.185
  135  PHE  HD2 2089   6.000   1.970   5.211
  135  PHE    C 2090   5.527   1.903   5.231
  135  PHE    O 2091   5.531   1.774   5.242
  136  ASN    N 2092   5.418   1.963   5.198
  136  ASN    H 2093   5.423   2.064   5.191
  136  ASN   CA 2094   5.295   1.898   5.158
  136  ASN   HA 2095   5.294   1.795   5.193
  136  ASN   CB 2096   5.175   1.988   5.216
  136  ASN  HB2 2097   5.175   1.970   5.324
  136  ASN  HB3 2098   5.203   2.088   5.183
  136  ASN   CG 2099   5.046   1.950   5.156
  136  ASN  OD1 2100   4.990   1.851   5.195
  136  ASN  ND2 2101   4.989   2.030   5.069
  136  ASN HD21 2102   4.906   1.990   5.026
  136  ASN HD22 2103   5.011   2.127   5.051
  136  ASN    C 2104   5.292   1.881   5.003
  136  ASN    O 2105   5.208   1.806   4.954
  137  ASP    N 2106   5.368   1.966   4.928
  137  ASP    H 2107   5.429   2.039   4.964
  137  ASP   CA 2108   5.369   1.943   4.782
  137  ASP   HA 2109   5.282   1.999   4.750
  137  ASP   CB 2110   5.487   2.022   4.724
  137  ASP  HB2 2111   5.487   2.125   4.759
  137  ASP  HB3 2112   5.568   1.971   4.777
  137  ASP   CG 2113   5.488   2.011   4.570
  137  ASP  OD1 2114   5.389   2.058   4.510
  137  ASP  OD2 2115   5.589   1.959   4.514
  137  ASP    C 2116   5.362   1.793   4.732
  137  ASP    O 2117   5.289   1.755   4.641
  138  GLY    N 2118   5.450   1.709   4.781
  138  GLY    H 2119   5.516   1.743   4.849
  138  GLY   CA 2120   5.457   1.565   4.753
  138  GLY  HA2 2121   5.474   1.566   4.645
  138  GLY  HA3 2122   5.544   1.517   4.796
  138  GLY    C 2123   5.335   1.484   4.792
  138  GLY    O 2124   5.344   1.363   4.760
  139  LYS    N 2125   5.225   1.543   4.845
  139  LYS    H 2126   5.233   1.637   4.880
  139  LYS   CA 2127   5.109   1.454   4.879
  139  LYS   HA 2128   5.109   1.364   4.818
  139  LYS   CB 2129   5.114   1.409   5.025
  139  LYS  HB2 2130   5.024   1.351   5.045
  139  LYS  HB3 2131   5.201   1.347   5.050
  139  LYS   CG 2132   5.107   1.535   5.123
  139  LYS  HG2 2133   5.198   1.593   5.107
  139  LYS  HG3 2134   5.019   1.595   5.102
  139  LYS   CD 2135   5.095   1.499   5.274
  139  LYS  HD2 2136   5.006   1.437   5.280
  139  LYS  HD3 2137   5.183   1.442   5.303
  139  LYS   CE 2138   5.083   1.608   5.375
  139  LYS  HE2 2139   5.123   1.581   5.472
  139  LYS  HE3 2140   5.145   1.684   5.328
  139  LYS   NZ 2141   4.941   1.657   5.392
  139  LYS  HZ1 2142   4.867   1.590   5.406
  139  LYS  HZ2 2143   4.920   1.721   5.467
  139  LYS  HZ3 2144   4.926   1.700   5.302
  139  LYS    C 2145   4.979   1.533   4.843
  139  LYS    O 2146   4.870   1.502   4.892
  140  CYX    N 2147   4.989   1.633   4.752
  140  CYX    H 2148   5.080   1.650   4.712
  140  CYX   CA 2149   4.873   1.712   4.721
  140  CYX   HA 2150   4.833   1.766   4.807
  140  CYX   CB 2151   4.924   1.833   4.642
  140  CYX  HB2 2152   4.952   1.918   4.703
  140  CYX  HB3 2153   5.017   1.804   4.593
  140  CYX   SG 2154   4.824   1.886   4.500
  140  CYX    C 2155   4.759   1.626   4.653
  140  CYX    O 2156   4.786   1.517   4.603
  141  LYS    N 2157   4.633   1.668   4.652
  141  LYS    H 2158   4.628   1.743   4.720
  141  LYS   CA 2159   4.514   1.619   4.585
  141  LYS   HA 2160   4.498   1.515   4.615
  141  LYS   CB 2161   4.403   1.708   4.642
  141  LYS  HB2 2162   4.423   1.733   4.747
  141  LYS  HB3 2163   4.408   1.796   4.578
  141  LYS   CG 2164   4.273   1.631   4.644
  141  LYS  HG2 2165   4.255   1.575   4.552
  141  LYS  HG3 2166   4.270   1.549   4.715
  141  LYS   CD 2167   4.156   1.716   4.690
  141  LYS  HD2 2168   4.186   1.777   4.776
  141  LYS  HD3 2169   4.127   1.784   4.610
  141  LYS   CE 2170   4.035   1.622   4.708
  141  LYS  HE2 2171   4.012   1.554   4.627
  141  LYS  HE3 2172   4.074   1.561   4.790
  141  LYS   NZ 2173   3.910   1.698   4.748
  141  LYS  HZ1 2174   3.832   1.643   4.780
  141  LYS  HZ2 2175   3.923   1.757   4.829
  141  LYS  HZ3 2176   3.888   1.755   4.668
  141  LYS    C 2177   4.516   1.619   4.431
  141  LYS    O 2178   4.473   1.521   4.371
  142  THR    N 2179   4.582   1.716   4.366
  142  THR    H 2180   4.635   1.791   4.407
  142  THR   CA 2181   4.580   1.716   4.215
  142  THR   HA 2182   4.488   1.674   4.176
  142  THR   CB 2183   4.587   1.856   4.150
  142  THR   HB 2184   4.573   1.848   4.042
  142  THR  CG2 2185   4.485   1.955   4.209
  142  THR HG21 2186   4.515   1.976   4.312
  142  THR HG22 2187   4.478   2.039   4.141
  142  THR HG23 2188   4.389   1.902   4.207
  142  THR  OG1 2189   4.716   1.912   4.166
  142  THR  HG1 2190   4.692   2.004   4.166
  142  THR    C 2191   4.693   1.629   4.153
  142  THR    O 2192   4.797   1.608   4.211
  143  GLY    N 2193   4.683   1.595   4.027
  143  GLY    H 2194   4.590   1.607   3.989
  143  GLY   CA 2195   4.782   1.529   3.941
  143  GLY  HA2 2196   4.812   1.439   3.996
  143  GLY  HA3 2197   4.733   1.515   3.845
  143  GLY    C 2198   4.917   1.601   3.919
  143  GLY    O 2199   5.022   1.538   3.900
  144  SER    N 2200   4.907   1.733   3.933
  144  SER    H 2201   4.819   1.769   3.967
  144  SER   CA 2202   5.016   1.837   3.893
  144  SER   HA 2203   5.106   1.784   3.861
  144  SER   CB 2204   4.973   1.930   3.776
  144  SER  HB2 2205   4.888   1.989   3.812
  144  SER  HB3 2206   5.056   1.993   3.744
  144  SER   OG 2207   4.919   1.869   3.664
  144  SER   HG 2208   4.830   1.842   3.690
  144  SER    C 2209   5.090   1.902   4.014
  144  SER    O 2210   5.184   1.974   3.992
  145  GLY    N 2211   5.035   1.876   4.131
  145  GLY    H 2212   4.954   1.815   4.131
  145  GLY   CA 2213   5.061   1.958   4.248
  145  GLY  HA2 2214   5.036   1.895   4.333
  145  GLY  HA3 2215   5.170   1.957   4.257
  145  GLY    C 2216   4.999   2.105   4.250
  145  GLY    O 2217   4.999   2.176   4.350
  146  ASP    N 2218   4.972   2.164   4.134
  146  ASP    H 2219   4.973   2.105   4.051
  146  ASP   CA 2220   4.902   2.293   4.119
  146  ASP   HA 2221   4.963   2.358   4.181
  146  ASP   CB 2222   4.940   2.332   3.978
  146  ASP  HB2 2223   5.046   2.311   3.965
  146  ASP  HB3 2224   4.887   2.267   3.908
  146  ASP   CG 2225   4.918   2.481   3.933
  146  ASP  OD1 2226   4.865   2.504   3.822
  146  ASP  OD2 2227   4.959   2.577   4.006
  146  ASP    C 2228   4.745   2.296   4.159
  146  ASP    O 2229   4.678   2.195   4.144
  147  ILE    N 2230   4.686   2.404   4.208
  147  ILE    H 2231   4.738   2.489   4.227
  147  ILE   CA 2232   4.535   2.419   4.229
  147  ILE   HA 2233   4.500   2.320   4.259
  147  ILE   CB 2234   4.498   2.530   4.324
  147  ILE   HB 2235   4.545   2.623   4.292
  147  ILE  CG2 2236   4.338   2.542   4.324
  147  ILE HG21 2237   4.292   2.446   4.346
  147  ILE HG22 2238   4.308   2.619   4.395
  147  ILE HG23 2239   4.306   2.582   4.227
  147  ILE  CG1 2240   4.549   2.492   4.467
  147  ILE HG12 2241   4.490   2.423   4.527
  147  ILE HG13 2242   4.652   2.456   4.466
  147  ILE  CD1 2243   4.561   2.614   4.552
  147  ILE HD11 2244   4.603   2.693   4.489
  147  ILE HD12 2245   4.461   2.640   4.585
  147  ILE HD13 2246   4.623   2.597   4.640
  147  ILE    C 2247   4.476   2.444   4.092
  147  ILE    O 2248   4.523   2.531   4.017
  148  GLU    N 2249   4.370   2.369   4.061
  148  GLU    H 2250   4.351   2.288   4.119
  148  GLU   CA 2251   4.282   2.383   3.946
  148  GLU   HA 2252   4.306   2.482   3.906
  148  GLU   CB 2253   4.325   2.283   3.841
  148  GLU  HB2 2254   4.289   2.321   3.746
  148  GLU  HB3 2255   4.434   2.286   3.841
  148  GLU   CG 2256   4.287   2.129   3.864
  148  GLU  HG2 2257   4.314   2.101   3.966
  148  GLU  HG3 2258   4.179   2.131   3.853
  148  GLU   CD 2259   4.351   2.031   3.766
  148  GLU  OE1 2260   4.439   1.945   3.812
  148  GLU  OE2 2261   4.340   2.036   3.645
  148  GLU    C 2262   4.127   2.380   3.960
  148  GLU    O 2263   4.049   2.389   3.860
  149  ASN    N 2264   4.088   2.374   4.085
  149  ASN    H 2265   4.157   2.362   4.158
  149  ASN   CA 2266   3.947   2.383   4.126
  149  ASN   HA 2267   3.896   2.454   4.062
  149  ASN   CB 2268   3.879   2.244   4.117
  149  ASN  HB2 2269   3.919   2.195   4.029
  149  ASN  HB3 2270   3.918   2.178   4.195
  149  ASN   CG 2271   3.728   2.239   4.124
  149  ASN  OD1 2272   3.664   2.344   4.128
  149  ASN  ND2 2273   3.681   2.120   4.132
  149  ASN HD21 2274   3.582   2.104   4.129
  149  ASN HD22 2275   3.742   2.044   4.106
  149  ASN    C 2276   3.927   2.440   4.268
  149  ASN    O 2277   3.959   2.372   4.372
  150  TYR    N 2278   3.864   2.554   4.274
  150  TYR    H 2279   3.843   2.601   4.187
  150  TYR   CA 2280   3.843   2.627   4.401
  150  TYR   HA 2281   3.921   2.592   4.468
  150  TYR   CB 2282   3.858   2.776   4.368
  150  TYR  HB2 2283   3.793   2.795   4.282
  150  TYR  HB3 2284   3.825   2.832   4.455
  150  TYR   CG 2285   4.002   2.815   4.339
  150  TYR  CD1 2286   4.045   2.812   4.203
  150  TYR  HD1 2287   3.975   2.768   4.132
  150  TYR  CE1 2288   4.170   2.862   4.163
  150  TYR  HE1 2289   4.197   2.863   4.058
  150  TYR   CZ 2290   4.260   2.919   4.265
  150  TYR   OH 2291   4.375   2.991   4.236
  150  TYR   HH 2292   4.391   2.967   4.144
  150  TYR  CE2 2293   4.215   2.928   4.401
  150  TYR  HE2 2294   4.276   2.981   4.472
  150  TYR  CD2 2295   4.087   2.873   4.435
  150  TYR  HD2 2296   4.055   2.893   4.537
  150  TYR    C 2297   3.714   2.591   4.474
  150  TYR    O 2298   3.704   2.621   4.586
  151  ASN    N 2299   3.616   2.535   4.400
  151  ASN    H 2300   3.630   2.536   4.300
  151  ASN   CA 2301   3.495   2.484   4.456
  151  ASN   HA 2302   3.462   2.552   4.535
  151  ASN   CB 2303   3.375   2.485   4.353
  151  ASN  HB2 2304   3.369   2.584   4.309
  151  ASN  HB3 2305   3.394   2.411   4.275
  151  ASN   CG 2306   3.237   2.452   4.417
  151  ASN  OD1 2307   3.202   2.489   4.526
  151  ASN  ND2 2308   3.165   2.375   4.341
  151  ASN HD21 2309   3.067   2.372   4.363
  151  ASN HD22 2310   3.201   2.340   4.253
  151  ASN    C 2311   3.509   2.343   4.519
  151  ASN    O 2312   3.421   2.292   4.579
  152  ASP    N 2313   3.627   2.284   4.503
  152  ASP    H 2314   3.702   2.330   4.455
  152  ASP   CA 2315   3.660   2.153   4.568
  152  ASP   HA 2316   3.581   2.080   4.549
  152  ASP   CB 2317   3.793   2.104   4.518
  152  ASP  HB2 2318   3.776   2.081   4.413
  152  ASP  HB3 2319   3.875   2.177   4.520
  152  ASP   CG 2320   3.844   1.973   4.591
  152  ASP  OD1 2321   3.835   1.863   4.537
  152  ASP  OD2 2322   3.892   1.984   4.703
  152  ASP    C 2323   3.664   2.172   4.726
  152  ASP    O 2324   3.692   2.286   4.776
  153  ALA    N 2325   3.630   2.068   4.805
  153  ALA    H 2326   3.598   1.980   4.767
  153  ALA   CA 2327   3.622   2.089   4.952
  153  ALA   HA 2328   3.546   2.166   4.958
  153  ALA   CB 2329   3.581   1.954   5.020
  153  ALA  HB1 2330   3.669   1.890   5.012
  153  ALA  HB2 2331   3.560   1.971   5.125
  153  ALA  HB3 2332   3.491   1.921   4.968
  153  ALA    C 2333   3.758   2.139   5.013
  153  ALA    O 2334   3.753   2.203   5.112
  154  THR    N 2335   3.867   2.077   4.963
  154  THR    H 2336   3.854   2.034   4.872
  154  THR   CA 2337   3.998   2.063   5.035
  154  THR   HA 2338   3.999   2.134   5.118
  154  THR   CB 2339   4.024   1.921   5.088
  154  THR   HB 2340   4.120   1.909   5.139
  154  THR  CG2 2341   3.927   1.890   5.200
  154  THR HG21 2342   3.948   1.789   5.233
  154  THR HG22 2343   3.949   1.955   5.284
  154  THR HG23 2344   3.820   1.895   5.178
  154  THR  OG1 2345   4.011   1.828   4.983
  154  THR  HG1 2346   4.075   1.762   5.009
  154  THR    C 2347   4.123   2.106   4.953
  154  THR    O 2348   4.224   2.131   5.010
  155  GLN    N 2349   4.115   2.106   4.820
  155  GLN    H 2350   4.025   2.089   4.777
  155  GLN   CA 2351   4.225   2.124   4.726
  155  GLN   HA 2352   4.299   2.044   4.734
  155  GLN   CB 2353   4.170   2.121   4.580
  155  GLN  HB2 2354   4.108   2.033   4.561
  155  GLN  HB3 2355   4.109   2.211   4.566
  155  GLN   CG 2356   4.271   2.117   4.470
  155  GLN  HG2 2357   4.345   2.196   4.482
  155  GLN  HG3 2358   4.323   2.021   4.471
  155  GLN   CD 2359   4.214   2.125   4.324
  155  GLN  OE1 2360   4.236   2.219   4.252
  155  GLN  NE2 2361   4.130   2.032   4.284
  155  GLN HE21 2362   4.099   2.033   4.188
  155  GLN HE22 2363   4.093   1.967   4.352
  155  GLN    C 2364   4.300   2.251   4.744
  155  GLN    O 2365   4.420   2.255   4.723
  156  VAL    N 2366   4.233   2.360   4.789
  156  VAL    H 2367   4.133   2.358   4.802
  156  VAL   CA 2368   4.297   2.495   4.805
  156  VAL   HA 2369   4.346   2.510   4.708
  156  VAL   CB 2370   4.193   2.602   4.806
  156  VAL   HB 2371   4.113   2.588   4.879
  156  VAL  CG1 2372   4.244   2.748   4.822
  156  VAL HG11 2373   4.326   2.769   4.754
  156  VAL HG12 2374   4.164   2.819   4.804
  156  VAL HG13 2375   4.272   2.754   4.928
  156  VAL  CG2 2376   4.128   2.602   4.662
  156  VAL HG21 2377   4.079   2.510   4.628
  156  VAL HG22 2378   4.044   2.671   4.658
  156  VAL HG23 2379   4.202   2.645   4.594
  156  VAL    C 2380   4.395   2.501   4.919
  156  VAL    O 2381   4.493   2.583   4.910
  157  ARG    N 2382   4.374   2.424   5.027
  157  ARG    H 2383   4.280   2.388   5.035
  157  ARG   CA 2384   4.461   2.405   5.138
  157  ARG   HA 2385   4.515   2.500   5.145
  157  ARG   CB 2386   4.379   2.385   5.266
  157  ARG  HB2 2387   4.318   2.295   5.267
  157  ARG  HB3 2388   4.446   2.378   5.352
  157  ARG   CG 2389   4.301   2.516   5.293
  157  ARG  HG2 2390   4.374   2.596   5.311
  157  ARG  HG3 2391   4.241   2.545   5.207
  157  ARG   CD 2392   4.204   2.504   5.413
  157  ARG  HD2 2393   4.132   2.428   5.382
  157  ARG  HD3 2394   4.261   2.462   5.496
  157  ARG   NE 2395   4.130   2.627   5.451
  157  ARG   HE 2396   4.165   2.717   5.421
  157  ARG   CZ 2397   4.009   2.624   5.503
  157  ARG  NH1 2398   3.932   2.518   5.524
  157  ARG HH11 2399   3.981   2.433   5.498
  157  ARG HH12 2400   3.871   2.525   5.603
  157  ARG  NH2 2401   3.956   2.736   5.533
  157  ARG HH21 2402   4.023   2.811   5.541
  157  ARG HH22 2403   3.868   2.741   5.582
  157  ARG    C 2404   4.566   2.295   5.117
  157  ARG    O 2405   4.671   2.293   5.183
  158  ASP    N 2406   4.538   2.207   5.027
  158  ASP    H 2407   4.458   2.220   4.967
  158  ASP   CA 2408   4.602   2.076   5.002
  158  ASP   HA 2409   4.657   2.058   5.095
  158  ASP   CB 2410   4.503   1.961   4.986
  158  ASP  HB2 2411   4.416   1.980   5.049
  158  ASP  HB3 2412   4.461   1.959   4.885
  158  ASP   CG 2413   4.565   1.825   5.021
  158  ASP  OD1 2414   4.580   1.791   5.140
  158  ASP  OD2 2415   4.574   1.741   4.927
  158  ASP    C 2416   4.706   2.085   4.891
  158  ASP    O 2417   4.781   1.989   4.871
  159  CYX    N 2418   4.713   2.191   4.811
  159  CYX    H 2419   4.651   2.270   4.824
  159  CYX   CA 2420   4.796   2.207   4.688
  159  CYX   HA 2421   4.889   2.151   4.697
  159  CYX   CB 2422   4.710   2.160   4.570
  159  CYX  HB2 2423   4.618   2.218   4.569
  159  CYX  HB3 2424   4.763   2.186   4.478
  159  CYX   SG 2425   4.666   1.987   4.571
  159  CYX    C 2426   4.851   2.347   4.665
  159  CYX    O 2427   4.806   2.442   4.726
  160  ARG    N 2428   4.950   2.360   4.574
  160  ARG    H 2429   4.973   2.276   4.522
  160  ARG   CA 2430   5.027   2.482   4.567
  160  ARG   HA 2431   5.077   2.501   4.661
  160  ARG   CB 2432   5.132   2.468   4.453
  160  ARG  HB2 2433   5.086   2.457   4.355
  160  ARG  HB3 2434   5.182   2.565   4.455
  160  ARG   CG 2435   5.239   2.359   4.487
  160  ARG  HG2 2436   5.263   2.373   4.593
  160  ARG  HG3 2437   5.202   2.258   4.477
  160  ARG   CD 2438   5.361   2.367   4.391
  160  ARG  HD2 2439   5.398   2.468   4.407
  160  ARG  HD3 2440   5.429   2.290   4.427
  160  ARG   NE 2441   5.339   2.344   4.248
  160  ARG   HE 2442   5.314   2.423   4.191
  160  ARG   CZ 2443   5.347   2.231   4.185
  160  ARG  NH1 2444   5.358   2.119   4.252
  160  ARG HH11 2445   5.351   2.113   4.353
  160  ARG HH12 2446   5.364   2.032   4.200
  160  ARG  NH2 2447   5.349   2.235   4.053
  160  ARG HH21 2448   5.327   2.317   3.998
  160  ARG HH22 2449   5.366   2.161   3.985
  160  ARG    C 2450   4.946   2.604   4.535
  160  ARG    O 2451   4.868   2.600   4.442
  161  LEU    N 2452   4.967   2.711   4.610
  161  LEU    H 2453   5.034   2.696   4.684
  161  LEU   CA 2454   4.934   2.849   4.572
  161  LEU   HA 2455   4.834   2.853   4.527
  161  LEU   CB 2456   4.926   2.928   4.698
  161  LEU  HB2 2457   4.830   2.900   4.742
  161  LEU  HB3 2458   5.007   2.914   4.770
  161  LEU   CG 2459   4.918   3.081   4.690
  161  LEU   HG 2460   5.018   3.113   4.661
  161  LEU  CD1 2461   4.809   3.131   4.606
  161  LEU HD11 2462   4.709   3.117   4.646
  161  LEU HD12 2463   4.826   3.239   4.600
  161  LEU HD13 2464   4.812   3.098   4.502
  161  LEU  CD2 2465   4.895   3.145   4.824
  161  LEU HD21 2466   4.958   3.111   4.906
  161  LEU HD22 2467   4.911   3.253   4.831
  161  LEU HD23 2468   4.791   3.126   4.853
  161  LEU    C 2469   5.039   2.903   4.471
  161  LEU    O 2470   5.152   2.916   4.507
  162  THR    N 2471   4.994   2.946   4.351
  162  THR    H 2472   4.894   2.942   4.341
  162  THR   CA 2473   5.075   2.994   4.240
  162  THR   HA 2474   5.012   2.973   4.154
  162  THR   CB 2475   5.086   3.144   4.248
  162  THR   HB 2476   4.987   3.188   4.256
  162  THR  CG2 2477   5.159   3.197   4.373
  162  THR HG21 2478   5.157   3.305   4.360
  162  THR HG22 2479   5.099   3.176   4.461
  162  THR HG23 2480   5.260   3.156   4.370
  162  THR  OG1 2481   5.137   3.200   4.136
  162  THR  HG1 2482   5.223   3.161   4.121
  162  THR    C 2483   5.206   2.917   4.222
  162  THR    O 2484   5.308   2.987   4.188
  163  GLY    N 2485   5.211   2.785   4.247
  163  GLY    H 2486   5.119   2.744   4.258
  163  GLY   CA 2487   5.328   2.703   4.226
  163  GLY  HA2 2488   5.293   2.600   4.231
  163  GLY  HA3 2489   5.369   2.725   4.128
  163  GLY    C 2490   5.439   2.724   4.331
  163  GLY    O 2491   5.546   2.679   4.300
  164  LEU    N 2492   5.413   2.782   4.449
  164  LEU    H 2493   5.324   2.827   4.461
  164  LEU   CA 2494   5.504   2.784   4.553
  164  LEU   HA 2495   5.609   2.806   4.535
  164  LEU   CB 2496   5.459   2.905   4.637
  164  LEU  HB2 2497   5.358   2.876   4.665
  164  LEU  HB3 2498   5.520   2.917   4.727
  164  LEU   CG 2499   5.467   3.039   4.558
  164  LEU   HG 2500   5.401   3.031   4.471
  164  LEU  CD1 2501   5.420   3.149   4.649
  164  LEU HD11 2502   5.315   3.139   4.676
  164  LEU HD12 2503   5.479   3.143   4.741
  164  LEU HD13 2504   5.430   3.247   4.602
  164  LEU  CD2 2505   5.609   3.074   4.523
  164  LEU HD21 2506   5.666   3.076   4.616
  164  LEU HD22 2507   5.638   2.995   4.453
  164  LEU HD23 2508   5.608   3.171   4.474
  164  LEU    C 2509   5.501   2.647   4.628
  164  LEU    O 2510   5.399   2.583   4.655
  165  LEU    N 2511   5.620   2.606   4.669
  165  LEU    H 2512   5.699   2.666   4.647
  165  LEU   CA 2513   5.640   2.488   4.750
  165  LEU   HA 2514   5.588   2.405   4.701
  165  LEU   CB 2515   5.790   2.454   4.764
  165  LEU  HB2 2516   5.849   2.543   4.785
  165  LEU  HB3 2517   5.807   2.391   4.851
  165  LEU   CG 2518   5.851   2.371   4.643
  165  LEU   HG 2519   5.834   2.418   4.547
  165  LEU  CD1 2520   5.998   2.342   4.658
  165  LEU HD11 2521   6.034   2.310   4.560
  165  LEU HD12 2522   6.061   2.427   4.684
  165  LEU HD13 2523   6.017   2.265   4.732
  165  LEU  CD2 2524   5.779   2.231   4.632
  165  LEU HD21 2525   5.675   2.246   4.604
  165  LEU HD22 2526   5.832   2.178   4.553
  165  LEU HD23 2527   5.800   2.182   4.727
  165  LEU    C 2528   5.567   2.494   4.886
  165  LEU    O 2529   5.620   2.539   4.988
  166  ASP    N 2530   5.450   2.434   4.889
  166  ASP    H 2531   5.413   2.403   4.800
  166  ASP   CA 2532   5.357   2.431   5.001
  166  ASP   HA 2533   5.334   2.529   5.044
  166  ASP   CB 2534   5.220   2.376   4.949
  166  ASP  HB2 2535   5.187   2.427   4.859
  166  ASP  HB3 2536   5.223   2.270   4.925
  166  ASP   CG 2537   5.105   2.396   5.045
  166  ASP  OD1 2538   5.086   2.504   5.106
  166  ASP  OD2 2539   5.022   2.308   5.073
  166  ASP    C 2540   5.429   2.345   5.110
  166  ASP    O 2541   5.457   2.226   5.086
  167  LEU    N 2542   5.439   2.398   5.235
  167  LEU    H 2543   5.415   2.496   5.236
  167  LEU   CA 2544   5.492   2.339   5.358
  167  LEU   HA 2545   5.571   2.268   5.334
  167  LEU   CB 2546   5.547   2.459   5.442
  167  LEU  HB2 2547   5.471   2.537   5.447
  167  LEU  HB3 2548   5.546   2.426   5.546
  167  LEU   CG 2549   5.684   2.514   5.403
  167  LEU   HG 2550   5.680   2.540   5.297
  167  LEU  CD1 2551   5.708   2.648   5.481
  167  LEU HD11 2552   5.685   2.657   5.587
  167  LEU HD12 2553   5.810   2.683   5.467
  167  LEU HD13 2554   5.638   2.721   5.439
  167  LEU  CD2 2555   5.798   2.413   5.428
  167  LEU HD21 2556   5.769   2.325   5.371
  167  LEU HD22 2557   5.893   2.460   5.404
  167  LEU HD23 2558   5.782   2.392   5.534
  167  LEU    C 2559   5.392   2.255   5.444
  167  LEU    O 2560   5.276   2.295   5.446
  168  ALA    N 2561   5.436   2.154   5.517
  168  ALA    H 2562   5.531   2.122   5.504
  168  ALA   CA 2563   5.350   2.064   5.599
  168  ALA   HA 2564   5.256   2.038   5.549
  168  ALA   CB 2565   5.429   1.937   5.610
  168  ALA  HB1 2566   5.459   1.893   5.514
  168  ALA  HB2 2567   5.521   1.955   5.666
  168  ALA  HB3 2568   5.381   1.875   5.685
  168  ALA    C 2569   5.317   2.125   5.737
  168  ALA    O 2570   5.356   2.068   5.838
  169  LEU    N 2571   5.251   2.240   5.732
  169  LEU    H 2572   5.229   2.261   5.636
  169  LEU   CA 2573   5.203   2.319   5.844
  169  LEU   HA 2574   5.288   2.363   5.897
  169  LEU   CB 2575   5.121   2.445   5.795
  169  LEU  HB2 2576   5.089   2.427   5.692
  169  LEU  HB3 2577   5.035   2.458   5.859
  169  LEU   CG 2578   5.203   2.574   5.796
  169  LEU   HG 2579   5.262   2.591   5.886
  169  LEU  CD1 2580   5.298   2.571   5.676
  169  LEU HD11 2581   5.346   2.669   5.674
  169  LEU HD12 2582   5.363   2.483   5.679
  169  LEU HD13 2583   5.252   2.566   5.577
  169  LEU  CD2 2584   5.107   2.695   5.774
  169  LEU HD21 2585   5.018   2.687   5.836
  169  LEU HD22 2586   5.160   2.787   5.803
  169  LEU HD23 2587   5.075   2.685   5.671
  169  LEU    C 2588   5.114   2.244   5.943
  169  LEU    O 2589   5.093   2.285   6.054
  170  GLU    N 2590   5.068   2.123   5.904
  170  GLU    H 2591   5.064   2.108   5.805
  170  GLU   CA 2592   4.996   2.035   5.989
  170  GLU   HA 2593   4.910   2.080   6.039
  170  GLU   CB 2594   4.932   1.925   5.904
  170  GLU  HB2 2595   4.873   1.863   5.972
  170  GLU  HB3 2596   4.862   1.971   5.834
  170  GLU   CG 2597   5.035   1.828   5.834
  170  GLU  HG2 2598   5.124   1.868   5.786
  170  GLU  HG3 2599   5.074   1.752   5.902
  170  GLU   CD 2600   4.954   1.743   5.736
  170  GLU  OE1 2601   4.905   1.788   5.629
  170  GLU  OE2 2602   4.942   1.621   5.749
  170  GLU    C 2603   5.083   1.957   6.095
  170  GLU    O 2604   5.036   1.878   6.179
  171  LYS    N 2605   5.220   1.970   6.082
  171  LYS    H 2606   5.254   2.034   6.012
  171  LYS   CA 2607   5.324   1.909   6.163
  171  LYS   HA 2608   5.274   1.829   6.219
  171  LYS   CB 2609   5.433   1.843   6.068
  171  LYS  HB2 2610   5.477   1.921   6.005
  171  LYS  HB3 2611   5.519   1.807   6.125
  171  LYS   CG 2612   5.386   1.727   5.983
  171  LYS  HG2 2613   5.343   1.654   6.052
  171  LYS  HG3 2614   5.306   1.760   5.917
  171  LYS   CD 2615   5.507   1.653   5.919
  171  LYS  HD2 2616   5.561   1.723   5.855
  171  LYS  HD3 2617   5.579   1.619   5.993
  171  LYS   CE 2618   5.448   1.544   5.829
  171  LYS  HE2 2619   5.399   1.471   5.893
  171  LYS  HE3 2620   5.379   1.594   5.761
  171  LYS   NZ 2621   5.552   1.485   5.743
  171  LYS  HZ1 2622   5.635   1.454   5.792
  171  LYS  HZ2 2623   5.516   1.409   5.686
  171  LYS  HZ3 2624   5.580   1.553   5.674
  171  LYS    C 2625   5.380   2.005   6.266
  171  LYS    O 2626   5.416   2.117   6.231
  172  ASP    N 2627   5.401   1.965   6.389
  172  ASP    H 2628   5.351   1.880   6.409
  172  ASP   CA 2629   5.448   2.054   6.497
  172  ASP   HA 2630   5.375   2.133   6.510
  172  ASP   CB 2631   5.438   1.975   6.625
  172  ASP  HB2 2632   5.335   1.942   6.641
  172  ASP  HB3 2633   5.508   1.891   6.626
  172  ASP   CG 2634   5.472   2.063   6.740
  172  ASP  OD1 2635   5.590   2.069   6.784
  172  ASP  OD2 2636   5.383   2.126   6.796
  172  ASP    C 2637   5.591   2.117   6.476
  172  ASP    O 2638   5.597   2.245   6.501
  173  TYR    N 2639   5.698   2.051   6.429
  173  TYR    H 2640   5.682   1.952   6.427
  173  TYR   CA 2641   5.830   2.101   6.383
  173  TYR   HA 2642   5.889   2.131   6.470
  173  TYR   CB 2643   5.914   1.984   6.320
  173  TYR  HB2 2644   5.934   1.909   6.397
  173  TYR  HB3 2645   5.858   1.942   6.236
  173  TYR   CG 2646   6.042   2.032   6.262
  173  TYR  CD1 2647   6.068   2.045   6.117
  173  TYR  HD1 2648   5.989   2.023   6.047
  173  TYR  CE1 2649   6.189   2.101   6.072
  173  TYR  HE1 2650   6.210   2.115   5.967
  173  TYR   CZ 2651   6.292   2.129   6.163
  173  TYR   OH 2652   6.408   2.188   6.117
  173  TYR   HH 2653   6.395   2.214   6.026
  173  TYR  CE2 2654   6.275   2.105   6.300
  173  TYR  HE2 2655   6.355   2.124   6.370
  173  TYR  CD2 2656   6.149   2.053   6.350
  173  TYR  HD2 2657   6.129   2.048   6.456
  173  TYR    C 2658   5.811   2.216   6.285
  173  TYR    O 2659   5.856   2.322   6.309
  174  VAL    N 2660   5.732   2.203   6.177
  174  VAL    H 2661   5.683   2.114   6.174
  174  VAL   CA 2662   5.715   2.311   6.079
  174  VAL   HA 2663   5.813   2.333   6.037
  174  VAL   CB 2664   5.634   2.255   5.965
  174  VAL   HB 2665   5.536   2.222   6.000
  174  VAL  CG1 2666   5.621   2.360   5.853
  174  VAL HG11 2667   5.554   2.323   5.775
  174  VAL HG12 2668   5.573   2.448   5.895
  174  VAL HG13 2669   5.716   2.374   5.802
  174  VAL  CG2 2670   5.711   2.138   5.893
  174  VAL HG21 2671   5.648   2.099   5.813
  174  VAL HG22 2672   5.804   2.169   5.846
  174  VAL HG23 2673   5.715   2.058   5.967
  174  VAL    C 2674   5.654   2.434   6.145
  174  VAL    O 2675   5.694   2.551   6.122
  175  ARG    N 2676   5.550   2.409   6.236
  175  ARG    H 2677   5.517   2.315   6.256
  175  ARG   CA 2678   5.494   2.531   6.298
  175  ARG   HA 2679   5.464   2.604   6.222
  175  ARG   CB 2680   5.372   2.486   6.384
  175  ARG  HB2 2681   5.407   2.415   6.459
  175  ARG  HB3 2682   5.331   2.559   6.453
  175  ARG   CG 2683   5.255   2.418   6.307
  175  ARG  HG2 2684   5.206   2.498   6.252
  175  ARG  HG3 2685   5.295   2.352   6.230
  175  ARG   CD 2686   5.154   2.353   6.399
  175  ARG  HD2 2687   5.217   2.314   6.478
  175  ARG  HD3 2688   5.095   2.436   6.438
  175  ARG   NE 2689   5.059   2.261   6.338
  175  ARG   HE 2690   5.053   2.276   6.239
  175  ARG   CZ 2691   4.964   2.186   6.396
  175  ARG  NH1 2692   4.958   2.153   6.524
  175  ARG HH11 2693   5.035   2.169   6.587
  175  ARG HH12 2694   4.898   2.078   6.556
  175  ARG  NH2 2695   4.863   2.129   6.335
  175  ARG HH21 2696   4.831   2.163   6.246
  175  ARG HH22 2697   4.797   2.084   6.396
  175  ARG    C 2698   5.591   2.589   6.397
  175  ARG    O 2699   5.598   2.709   6.411
  176  SER    N 2700   5.679   2.506   6.456
  176  SER    H 2701   5.669   2.410   6.428
  176  SER   CA 2702   5.786   2.559   6.548
  176  SER   HA 2703   5.749   2.626   6.625
  176  SER   CB 2704   5.866   2.445   6.616
  176  SER  HB2 2705   5.911   2.369   6.552
  176  SER  HB3 2706   5.953   2.487   6.666
  176  SER   OG 2707   5.776   2.390   6.703
  176  SER   HG 2708   5.822   2.311   6.731
  176  SER    C 2709   5.886   2.641   6.471
  176  SER    O 2710   5.927   2.746   6.517
  177  LYS    N 2711   5.911   2.608   6.346
  177  LYS    H 2712   5.862   2.528   6.308
  177  LYS   CA 2713   6.008   2.681   6.262
  177  LYS   HA 2714   6.095   2.695   6.326
  177  LYS   CB 2715   6.051   2.591   6.147
  177  LYS  HB2 2716   5.958   2.564   6.098
  177  LYS  HB3 2717   6.112   2.662   6.090
  177  LYS   CG 2718   6.136   2.471   6.174
  177  LYS  HG2 2719   6.069   2.390   6.202
  177  LYS  HG3 2720   6.185   2.444   6.080
  177  LYS   CD 2721   6.248   2.493   6.279
  177  LYS  HD2 2722   6.209   2.526   6.375
  177  LYS  HD3 2723   6.297   2.398   6.302
  177  LYS   CE 2724   6.342   2.605   6.233
  177  LYS  HE2 2725   6.397   2.564   6.148
  177  LYS  HE3 2726   6.279   2.690   6.209
  177  LYS   NZ 2727   6.441   2.646   6.338
  177  LYS  HZ1 2728   6.406   2.678   6.426
  177  LYS  HZ2 2729   6.512   2.577   6.360
  177  LYS  HZ3 2730   6.487   2.729   6.303
  177  LYS    C 2731   5.959   2.818   6.212
  177  LYS    O 2732   6.028   2.917   6.225
  178  ILE    N 2733   5.827   2.820   6.178
  178  ILE    H 2734   5.782   2.729   6.177
  178  ILE   CA 2735   5.751   2.943   6.143
  178  ILE   HA 2736   5.810   2.993   6.066
  178  ILE   CB 2737   5.609   2.906   6.084
  178  ILE   HB 2738   5.563   2.835   6.152
  178  ILE  CG2 2739   5.514   3.029   6.078
  178  ILE HG21 2740   5.473   3.059   6.175
  178  ILE HG22 2741   5.562   3.113   6.027
  178  ILE HG23 2742   5.426   3.009   6.017
  178  ILE  CG1 2743   5.624   2.845   5.941
  178  ILE HG12 2744   5.643   2.929   5.873
  178  ILE HG13 2745   5.715   2.785   5.933
  178  ILE  CD1 2746   5.507   2.766   5.889
  178  ILE HD11 2747   5.493   2.686   5.963
  178  ILE HD12 2748   5.417   2.826   5.881
  178  ILE HD13 2749   5.537   2.728   5.791
  178  ILE    C 2750   5.744   3.033   6.263
  178  ILE    O 2751   5.776   3.155   6.247
  179  ALA    N 2752   5.721   2.975   6.381
  179  ALA    H 2753   5.679   2.884   6.381
  179  ALA   CA 2754   5.710   3.051   6.503
  179  ALA   HA 2755   5.647   3.137   6.479
  179  ALA   CB 2756   5.649   2.952   6.610
  179  ALA  HB1 2757   5.670   2.986   6.711
  179  ALA  HB2 2758   5.542   2.933   6.602
  179  ALA  HB3 2759   5.700   2.856   6.602
  179  ALA    C 2760   5.845   3.102   6.557
  179  ALA    O 2761   5.849   3.211   6.603
  180  GLU    N 2762   5.957   3.027   6.538
  180  GLU    H 2763   5.954   2.931   6.507
  180  GLU   CA 2764   6.088   3.080   6.573
  180  GLU   HA 2765   6.084   3.100   6.680
  180  GLU   CB 2766   6.188   2.972   6.536
  180  GLU  HB2 2767   6.154   2.876   6.574
  180  GLU  HB3 2768   6.195   2.976   6.427
  180  GLU   CG 2769   6.331   2.987   6.595
  180  GLU  HG2 2770   6.378   2.911   6.532
  180  GLU  HG3 2771   6.383   3.081   6.579
  180  GLU   CD 2772   6.332   2.958   6.747
  180  GLU  OE1 2773   6.375   2.850   6.785
  180  GLU  OE2 2774   6.295   3.050   6.827
  180  GLU    C 2775   6.131   3.203   6.482
  180  GLU    O 2776   6.196   3.295   6.533
  181  TYR    N 2777   6.083   3.217   6.355
  181  TYR    H 2778   6.023   3.142   6.323
  181  TYR   CA 2779   6.092   3.338   6.273
  181  TYR   HA 2780   6.196   3.368   6.265
  181  TYR   CB 2781   6.051   3.289   6.128
  181  TYR  HB2 2782   6.126   3.225   6.080
  181  TYR  HB3 2783   5.960   3.231   6.139
  181  TYR   CG 2784   6.030   3.403   6.040
  181  TYR  CD1 2785   6.128   3.510   6.026
  181  TYR  HD1 2786   6.215   3.507   6.091
  181  TYR  CE1 2787   6.112   3.608   5.925
  181  TYR  HE1 2788   6.181   3.689   5.911
  181  TYR   CZ 2789   5.993   3.600   5.840
  181  TYR   OH 2790   5.974   3.703   5.753
  181  TYR   HH 2791   5.894   3.702   5.700
  181  TYR  CE2 2792   5.902   3.498   5.855
  181  TYR  HE2 2793   5.823   3.493   5.781
  181  TYR  CD2 2794   5.912   3.402   5.958
  181  TYR  HD2 2795   5.838   3.324   5.966
  181  TYR    C 2796   6.006   3.451   6.325
  181  TYR    O 2797   6.053   3.566   6.343
  182  MET    N 2798   5.878   3.422   6.345
  182  MET    H 2799   5.843   3.328   6.330
  182  MET   CA 2800   5.794   3.522   6.412
  182  MET   HA 2801   5.782   3.612   6.351
  182  MET   CB 2802   5.653   3.469   6.431
  182  MET  HB2 2803   5.658   3.370   6.476
  182  MET  HB3 2804   5.600   3.526   6.507
  182  MET   CG 2805   5.581   3.466   6.298
  182  MET  HG2 2806   5.598   3.563   6.251
  182  MET  HG3 2807   5.633   3.395   6.233
  182  MET   SD 2808   5.413   3.428   6.310
  182  MET   CE 2809   5.379   3.409   6.135
  182  MET  HE1 2810   5.444   3.334   6.090
  182  MET  HE2 2811   5.276   3.373   6.127
  182  MET  HE3 2812   5.388   3.499   6.075
  182  MET    C 2813   5.853   3.560   6.553
  182  MET    O 2814   5.847   3.681   6.581
  183  ASN    N 2815   5.912   3.472   6.629
  183  ASN    H 2816   5.928   3.377   6.599
  183  ASN   CA 2817   5.953   3.501   6.768
  183  ASN   HA 2818   5.885   3.566   6.824
  183  ASN   CB 2819   5.965   3.370   6.851
  183  ASN  HB2 2820   6.035   3.296   6.811
  183  ASN  HB3 2821   6.001   3.400   6.949
  183  ASN   CG 2822   5.824   3.317   6.879
  183  ASN  OD1 2823   5.726   3.388   6.892
  183  ASN  ND2 2824   5.820   3.188   6.898
  183  ASN HD21 2825   5.732   3.142   6.916
  183  ASN HD22 2826   5.904   3.139   6.871
  183  ASN    C 2827   6.084   3.581   6.760
  183  ASN    O 2828   6.090   3.681   6.832
  184  HIE    N 2829   6.172   3.558   6.663
  184  HIE    H 2830   6.160   3.472   6.611
  184  HIE   CA 2831   6.286   3.644   6.629
  184  HIE   HA 2832   6.346   3.651   6.720
  184  HIE   CB 2833   6.359   3.591   6.511
  184  HIE  HB2 2834   6.401   3.492   6.532
  184  HIE  HB3 2835   6.297   3.582   6.422
  184  HIE   CG 2836   6.479   3.675   6.482
  184  HIE  ND1 2837   6.584   3.709   6.565
  184  HIE  CE1 2838   6.682   3.766   6.485
  184  HIE  HE1 2839   6.779   3.799   6.517
  184  HIE  NE2 2840   6.646   3.769   6.354
  184  HIE  HE2 2841   6.697   3.800   6.273
  184  HIE  CD2 2842   6.521   3.709   6.354
  184  HIE  HD2 2843   6.472   3.681   6.262
  184  HIE    C 2844   6.244   3.789   6.601
  184  HIE    O 2845   6.309   3.888   6.641
  185  LEU    N 2846   6.141   3.810   6.523
  185  LEU    H 2847   6.109   3.726   6.477
  185  LEU   CA 2848   6.100   3.942   6.478
  185  LEU   HA 2849   6.179   4.007   6.441
  185  LEU   CB 2850   5.998   3.921   6.358
  185  LEU  HB2 2851   5.926   3.844   6.385
  185  LEU  HB3 2852   5.935   4.010   6.363
  185  LEU   CG 2853   6.061   3.882   6.215
  185  LEU   HG 2854   6.128   3.798   6.233
  185  LEU  CD1 2855   5.944   3.854   6.124
  185  LEU HD11 2856   5.876   3.940   6.122
  185  LEU HD12 2857   5.983   3.841   6.023
  185  LEU HD13 2858   5.888   3.762   6.142
  185  LEU  CD2 2859   6.130   4.009   6.167
  185  LEU HD21 2860   6.155   4.001   6.061
  185  LEU HD22 2861   6.068   4.097   6.186
  185  LEU HD23 2862   6.223   4.029   6.220
  185  LEU    C 2863   6.036   4.020   6.591
  185  LEU    O 2864   6.066   4.139   6.607
  186  ILE    N 2865   5.960   3.957   6.675
  186  ILE    H 2866   5.946   3.858   6.660
  186  ILE   CA 2867   5.908   4.015   6.802
  186  ILE   HA 2868   5.878   4.115   6.771
  186  ILE   CB 2869   5.771   3.960   6.857
  186  ILE   HB 2870   5.731   4.018   6.940
  186  ILE  CG2 2871   5.657   3.952   6.750
  186  ILE HG21 2872   5.629   4.051   6.715
  186  ILE HG22 2873   5.700   3.890   6.672
  186  ILE HG23 2874   5.567   3.905   6.790
  186  ILE  CG1 2875   5.802   3.819   6.913
  186  ILE HG12 2876   5.841   3.770   6.824
  186  ILE HG13 2877   5.871   3.820   6.998
  186  ILE  CD1 2878   5.677   3.736   6.970
  186  ILE HD11 2879   5.696   3.637   7.011
  186  ILE HD12 2880   5.631   3.789   7.054
  186  ILE HD13 2881   5.606   3.716   6.890
  186  ILE    C 2882   6.019   4.045   6.910
  186  ILE    O 2883   6.000   4.140   6.989
  187  ASP    N 2884   6.133   3.982   6.908
  187  ASP    H 2885   6.132   3.906   6.842
  187  ASP   CA 2886   6.253   4.017   6.988
  187  ASP   HA 2887   6.218   4.053   7.085
  187  ASP   CB 2888   6.326   3.880   7.003
  187  ASP  HB2 2889   6.251   3.806   7.031
  187  ASP  HB3 2890   6.361   3.858   6.902
  187  ASP   CG 2891   6.442   3.889   7.110
  187  ASP  OD1 2892   6.432   3.896   7.232
  187  ASP  OD2 2893   6.562   3.881   7.060
  187  ASP    C 2894   6.342   4.128   6.936
  187  ASP    O 2895   6.396   4.210   7.017
  188  ILE    N 2896   6.333   4.149   6.804
  188  ILE    H 2897   6.285   4.077   6.752
  188  ILE   CA 2898   6.375   4.269   6.735
  188  ILE   HA 2899   6.474   4.293   6.775
  188  ILE   CB 2900   6.387   4.250   6.580
  188  ILE   HB 2901   6.297   4.201   6.542
  188  ILE  CG2 2902   6.408   4.387   6.511
  188  ILE HG21 2903   6.317   4.447   6.509
  188  ILE HG22 2904   6.488   4.443   6.560
  188  ILE HG23 2905   6.433   4.382   6.405
  188  ILE  CG1 2906   6.506   4.152   6.554
  188  ILE HG12 2907   6.597   4.201   6.586
  188  ILE HG13 2908   6.491   4.067   6.621
  188  ILE  CD1 2909   6.510   4.103   6.411
  188  ILE HD11 2910   6.511   4.180   6.334
  188  ILE HD12 2911   6.603   4.049   6.392
  188  ILE HD13 2912   6.426   4.037   6.393
  188  ILE    C 2913   6.281   4.379   6.784
  188  ILE    O 2914   6.337   4.485   6.819
  189  GLY    N 2915   6.151   4.362   6.776
  189  GLY    H 2916   6.111   4.283   6.728
  189  GLY   CA 2917   6.050   4.455   6.821
  189  GLY  HA2 2918   6.018   4.411   6.915
  189  GLY  HA3 2919   6.098   4.550   6.848
  189  GLY    C 2920   5.931   4.484   6.731
  189  GLY    O 2921   5.889   4.597   6.734
  190  VAL    N 2922   5.889   4.394   6.646
  190  VAL    H 2923   5.951   4.314   6.642
  190  VAL   CA 2924   5.770   4.408   6.561
  190  VAL   HA 2925   5.770   4.510   6.522
  190  VAL   CB 2926   5.767   4.314   6.436
  190  VAL   HB 2927   5.689   4.363   6.378
  190  VAL  CG1 2928   5.898   4.329   6.358
  190  VAL HG11 2929   5.986   4.284   6.405
  190  VAL HG12 2930   5.883   4.270   6.267
  190  VAL HG13 2931   5.903   4.436   6.342
  190  VAL  CG2 2932   5.730   4.171   6.473
  190  VAL HG21 2933   5.632   4.162   6.519
  190  VAL HG22 2934   5.718   4.110   6.384
  190  VAL HG23 2935   5.806   4.140   6.546
  190  VAL    C 2936   5.640   4.395   6.647
  190  VAL    O 2937   5.647   4.324   6.744
  191  ALA    N 2938   5.531   4.471   6.618
  191  ALA    H 2939   5.557   4.538   6.547
  191  ALA   CA 2940   5.410   4.485   6.697
  191  ALA   HA 2941   5.434   4.460   6.800
  191  ALA   CB 2942   5.349   4.623   6.675
  191  ALA  HB1 2943   5.247   4.625   6.714
  191  ALA  HB2 2944   5.405   4.706   6.720
  191  ALA  HB3 2945   5.335   4.636   6.568
  191  ALA    C 2946   5.305   4.386   6.653
  191  ALA    O 2947   5.210   4.361   6.727
  192  GLY    N 2948   5.325   4.318   6.541
  192  GLY    H 2949   5.405   4.342   6.484
  192  GLY   CA 2950   5.235   4.214   6.481
  192  GLY  HA2 2951   5.228   4.126   6.545
  192  GLY  HA3 2952   5.136   4.259   6.478
  192  GLY    C 2953   5.267   4.172   6.344
  192  GLY    O 2954   5.371   4.199   6.290
  193  PHE    N 2955   5.175   4.104   6.273
  193  PHE    H 2956   5.090   4.083   6.323
  193  PHE   CA 2957   5.192   4.041   6.147
  193  PHE   HA 2958   5.271   4.085   6.086
  193  PHE   CB 2959   5.221   3.888   6.155
  193  PHE  HB2 2960   5.136   3.839   6.203
  193  PHE  HB3 2961   5.237   3.843   6.057
  193  PHE   CG 2962   5.344   3.859   6.238
  193  PHE  CD1 2963   5.330   3.823   6.372
  193  PHE  HD1 2964   5.236   3.811   6.424
  193  PHE  CE1 2965   5.442   3.823   6.450
  193  PHE  HE1 2966   5.440   3.782   6.550
  193  PHE   CZ 2967   5.572   3.846   6.394
  193  PHE   HZ 2968   5.661   3.819   6.449
  193  PHE  CE2 2969   5.583   3.865   6.249
  193  PHE  HE2 2970   5.678   3.878   6.200
  193  PHE  CD2 2971   5.472   3.882   6.174
  193  PHE  HD2 2972   5.468   3.894   6.066
  193  PHE    C 2973   5.067   4.055   6.054
  193  PHE    O 2974   4.958   4.075   6.097
  194  ARG    N 2975   5.091   4.042   5.922
  194  ARG    H 2976   5.189   4.034   5.899
  194  ARG   CA 2977   4.994   4.031   5.816
  194  ARG   HA 2978   4.894   4.043   5.858
  194  ARG   CB 2979   5.026   4.137   5.715
  194  ARG  HB2 2980   4.998   4.236   5.750
  194  ARG  HB3 2981   5.133   4.152   5.704
  194  ARG   CG 2982   4.968   4.141   5.576
  194  ARG  HG2 2983   4.866   4.104   5.578
  194  ARG  HG3 2984   4.953   4.244   5.544
  194  ARG   CD 2985   5.058   4.077   5.473
  194  ARG  HD2 2986   5.153   4.130   5.475
  194  ARG  HD3 2987   5.078   3.972   5.493
  194  ARG   NE 2988   5.006   4.090   5.336
  194  ARG   HE 2989   4.972   4.178   5.299
  194  ARG   CZ 2990   5.013   4.006   5.240
  194  ARG  NH1 2991   5.066   3.891   5.252
  194  ARG HH11 2992   5.151   3.893   5.307
  194  ARG HH12 2993   5.054   3.809   5.194
  194  ARG  NH2 2994   4.956   4.041   5.132
  194  ARG HH21 2995   4.910   4.131   5.130
  194  ARG HH22 2996   4.954   3.968   5.063
  194  ARG    C 2997   5.011   3.881   5.775
  194  ARG    O 2998   5.115   3.842   5.716
  195  LEU    N 2999   4.918   3.787   5.806
  195  LEU    H 3000   4.843   3.821   5.865
  195  LEU   CA 3001   4.933   3.646   5.766
  195  LEU   HA 3002   5.041   3.633   5.772
  195  LEU   CB 3003   4.860   3.558   5.868
  195  LEU  HB2 3004   4.754   3.579   5.873
  195  LEU  HB3 3005   4.863   3.452   5.840
  195  LEU   CG 3006   4.923   3.568   6.015
  195  LEU   HG 3007   4.898   3.657   6.073
  195  LEU  CD1 3008   4.853   3.453   6.087
  195  LEU HD11 3009   4.878   3.359   6.036
  195  LEU HD12 3010   4.890   3.460   6.189
  195  LEU HD13 3011   4.746   3.471   6.091
  195  LEU  CD2 3012   5.070   3.554   6.029
  195  LEU HD21 3013   5.086   3.549   6.137
  195  LEU HD22 3014   5.105   3.458   5.990
  195  LEU HD23 3015   5.117   3.637   5.977
  195  LEU    C 3016   4.882   3.627   5.619
  195  LEU    O 3017   4.766   3.590   5.594
  196  ASP    N 3018   4.975   3.646   5.528
  196  ASP    H 3019   5.052   3.703   5.559
  196  ASP   CA 3020   4.976   3.594   5.394
  196  ASP   HA 3021   4.925   3.663   5.328
  196  ASP   CB 3022   5.128   3.591   5.356
  196  ASP  HB2 3023   5.176   3.686   5.381
  196  ASP  HB3 3024   5.177   3.518   5.420
  196  ASP   CG 3025   5.134   3.556   5.213
  196  ASP  OD1 3026   5.070   3.636   5.146
  196  ASP  OD2 3027   5.186   3.446   5.169
  196  ASP    C 3028   4.917   3.445   5.384
  196  ASP    O 3029   4.941   3.365   5.475
  197  ALA    N 3030   4.848   3.426   5.276
  197  ALA    H 3031   4.847   3.513   5.224
  197  ALA   CA 3032   4.797   3.299   5.227
  197  ALA   HA 3033   4.744   3.306   5.132
  197  ALA   CB 3034   4.917   3.217   5.174
  197  ALA  HB1 3035   4.980   3.278   5.110
  197  ALA  HB2 3036   4.974   3.161   5.248
  197  ALA  HB3 3037   4.876   3.130   5.122
  197  ALA    C 3038   4.702   3.218   5.321
  197  ALA    O 3039   4.698   3.097   5.318
  198  SER    N 3040   4.630   3.297   5.405
  198  SER    H 3041   4.657   3.394   5.408
  198  SER   CA 3042   4.546   3.244   5.509
  198  SER   HA 3043   4.608   3.174   5.564
  198  SER   CB 3044   4.483   3.352   5.601
  198  SER  HB2 3045   4.418   3.422   5.548
  198  SER  HB3 3046   4.416   3.300   5.668
  198  SER   OG 3047   4.578   3.421   5.681
  198  SER   HG 3048   4.660   3.441   5.635
  198  SER    C 3049   4.423   3.162   5.460
  198  SER    O 3050   4.400   3.058   5.521
  199  LYS    N 3051   4.361   3.184   5.343
  199  LYS    H 3052   4.390   3.267   5.292
  199  LYS   CA 3053   4.265   3.099   5.278
  199  LYS   HA 3054   4.175   3.067   5.332
  199  LYS   CB 3055   4.214   3.160   5.147
  199  LYS  HB2 3056   4.197   3.266   5.168
  199  LYS  HB3 3057   4.295   3.158   5.074
  199  LYS   CG 3058   4.093   3.085   5.087
  199  LYS  HG2 3059   4.130   2.984   5.067
  199  LYS  HG3 3060   4.016   3.072   5.162
  199  LYS   CD 3061   4.056   3.156   4.965
  199  LYS  HD2 3062   4.031   3.253   5.010
  199  LYS  HD3 3063   4.131   3.151   4.886
  199  LYS   CE 3064   3.926   3.103   4.894
  199  LYS  HE2 3065   3.934   3.009   4.838
  199  LYS  HE3 3066   3.849   3.095   4.971
  199  LYS   NZ 3067   3.877   3.206   4.795
  199  LYS  HZ1 3068   3.946   3.227   4.724
  199  LYS  HZ2 3069   3.800   3.161   4.746
  199  LYS  HZ3 3070   3.843   3.287   4.845
  199  LYS    C 3071   4.334   2.963   5.246
  199  LYS    O 3072   4.275   2.856   5.264
  200  HIE    N 3073   4.456   2.962   5.194
  200  HIE    H 3074   4.509   3.048   5.196
  200  HIE   CA 3075   4.533   2.839   5.155
  200  HIE   HA 3076   4.474   2.765   5.101
  200  HIE   CB 3077   4.638   2.895   5.067
  200  HIE  HB2 3078   4.690   2.974   5.122
  200  HIE  HB3 3079   4.700   2.808   5.048
  200  HIE   CG 3080   4.566   2.936   4.938
  200  HIE  ND1 3081   4.494   3.058   4.921
  200  HIE  CE1 3082   4.456   3.066   4.795
  200  HIE  HE1 3083   4.411   3.150   4.743
  200  HIE  NE2 3084   4.505   2.964   4.726
  200  HIE  HE2 3085   4.488   2.961   4.627
  200  HIE  CD2 3086   4.566   2.877   4.812
  200  HIE  HD2 3087   4.618   2.786   4.784
  200  HIE    C 3088   4.591   2.757   5.277
  200  HIE    O 3089   4.665   2.658   5.258
  201  MET    N 3090   4.564   2.792   5.402
  201  MET    H 3091   4.503   2.872   5.409
  201  MET   CA 3092   4.593   2.721   5.529
  201  MET   HA 3093   4.654   2.633   5.509
  201  MET   CB 3094   4.681   2.815   5.613
  201  MET  HB2 3095   4.639   2.912   5.639
  201  MET  HB3 3096   4.685   2.763   5.708
  201  MET   CG 3097   4.815   2.842   5.554
  201  MET  HG2 3098   4.855   2.745   5.525
  201  MET  HG3 3099   4.811   2.903   5.464
  201  MET   SD 3100   4.930   2.935   5.668
  201  MET   CE 3101   4.902   3.104   5.624
  201  MET  HE1 3102   4.974   3.165   5.677
  201  MET  HE2 3103   4.917   3.124   5.518
  201  MET  HE3 3104   4.799   3.127   5.650
  201  MET    C 3105   4.458   2.688   5.602
  201  MET    O 3106   4.353   2.756   5.593
  202  TRP    N 3107   4.467   2.589   5.689
  202  TRP    H 3108   4.554   2.538   5.703
  202  TRP   CA 3109   4.371   2.562   5.793
  202  TRP   HA 3110   4.273   2.566   5.746
  202  TRP   CB 3111   4.378   2.416   5.843
  202  TRP  HB2 3112   4.467   2.390   5.900
  202  TRP  HB3 3113   4.295   2.402   5.912
  202  TRP   CG 3114   4.362   2.309   5.737
  202  TRP  CD1 3115   4.463   2.242   5.673
  202  TRP  HD1 3116   4.564   2.250   5.709
  202  TRP  NE1 3117   4.412   2.167   5.569
  202  TRP  HE1 3118   4.470   2.111   5.507
  202  TRP  CE2 3119   4.277   2.178   5.568
  202  TRP  CZ2 3120   4.174   2.132   5.481
  202  TRP  HZ2 3121   4.197   2.065   5.400
  202  TRP  CH2 3122   4.039   2.162   5.513
  202  TRP  HH2 3123   3.969   2.117   5.444
  202  TRP  CZ3 3124   3.997   2.240   5.619
  202  TRP  HZ3 3125   3.890   2.257   5.626
  202  TRP  CE3 3126   4.100   2.301   5.691
  202  TRP  HE3 3127   4.076   2.360   5.778
  202  TRP  CD2 3128   4.236   2.271   5.673
  202  TRP    C 3129   4.374   2.660   5.917
  202  TRP    O 3130   4.481   2.693   5.964
  203  PRO    N 3131   4.261   2.708   5.965
  203  PRO   CD 3132   4.134   2.697   5.900
  203  PRO  HD2 3133   4.092   2.597   5.914
  203  PRO  HD3 3134   4.141   2.723   5.794
  203  PRO   CG 3135   4.050   2.798   5.966
  203  PRO  HG2 3136   3.949   2.758   5.968
  203  PRO  HG3 3137   4.062   2.890   5.908
  203  PRO   CB 3138   4.112   2.822   6.105
  203  PRO  HB2 3139   4.066   2.752   6.175
  203  PRO  HB3 3140   4.087   2.926   6.126
  203  PRO   CA 3141   4.263   2.799   6.080
  203  PRO   HA 3142   4.310   2.895   6.059
  203  PRO    C 3143   4.327   2.747   6.210
  203  PRO    O 3144   4.388   2.821   6.291
  204  GLY    N 3145   4.316   2.616   6.221
  204  GLY    H 3146   4.242   2.574   6.166
  204  GLY   CA 3147   4.376   2.545   6.334
  204  GLY  HA2 3148   4.352   2.595   6.428
  204  GLY  HA3 3149   4.335   2.444   6.340
  204  GLY    C 3150   4.527   2.538   6.325
  204  GLY    O 3151   4.595   2.527   6.432
  205  ASP    N 3152   4.587   2.543   6.202
  205  ASP    H 3153   4.525   2.549   6.123
  205  ASP   CA 3154   4.734   2.538   6.187
  205  ASP   HA 3155   4.778   2.471   6.260
  205  ASP   CB 3156   4.767   2.493   6.047
  205  ASP  HB2 3157   4.703   2.535   5.970
  205  ASP  HB3 3158   4.872   2.521   6.034
  205  ASP   CG 3159   4.749   2.338   6.025
  205  ASP  OD1 3160   4.746   2.259   6.121
  205  ASP  OD2 3161   4.754   2.296   5.905
  205  ASP    C 3162   4.795   2.671   6.224
  205  ASP    O 3163   4.884   2.667   6.311
  206  ILE    N 3164   4.730   2.779   6.175
  206  ILE    H 3165   4.668   2.761   6.098
  206  ILE   CA 3166   4.745   2.923   6.215
  206  ILE   HA 3167   4.846   2.954   6.192
  206  ILE   CB 3168   4.656   3.019   6.134
  206  ILE   HB 3169   4.552   2.992   6.153
  206  ILE  CG2 3170   4.676   3.161   6.173
  206  ILE HG21 3171   4.782   3.186   6.176
  206  ILE HG22 3172   4.619   3.231   6.111
  206  ILE HG23 3173   4.642   3.181   6.275
  206  ILE  CG1 3174   4.676   2.998   5.983
  206  ILE HG12 3175   4.776   3.014   5.943
  206  ILE HG13 3176   4.654   2.893   5.959
  206  ILE  CD1 3177   4.579   3.078   5.895
  206  ILE HD11 3178   4.573   3.026   5.800
  206  ILE HD12 3179   4.486   3.089   5.951
  206  ILE HD13 3180   4.620   3.178   5.881
  206  ILE    C 3181   4.724   2.934   6.365
  206  ILE    O 3182   4.823   2.975   6.433
  207  LYS    N 3183   4.623   2.870   6.421
  207  LYS    H 3184   4.556   2.821   6.364
  207  LYS   CA 3185   4.608   2.864   6.572
  207  LYS   HA 3186   4.606   2.972   6.591
  207  LYS   CB 3187   4.480   2.795   6.617
  207  LYS  HB2 3188   4.394   2.850   6.577
  207  LYS  HB3 3189   4.467   2.692   6.583
  207  LYS   CG 3190   4.451   2.802   6.772
  207  LYS  HG2 3191   4.522   2.732   6.815
  207  LYS  HG3 3192   4.460   2.903   6.812
  207  LYS   CD 3193   4.312   2.755   6.818
  207  LYS  HD2 3194   4.237   2.821   6.773
  207  LYS  HD3 3195   4.288   2.657   6.776
  207  LYS   CE 3196   4.308   2.757   6.964
  207  LYS  HE2 3197   4.395   2.700   6.997
  207  LYS  HE3 3198   4.311   2.856   7.010
  207  LYS   NZ 3199   4.187   2.686   7.012
  207  LYS  HZ1 3200   4.105   2.739   6.985
  207  LYS  HZ2 3201   4.182   2.599   6.962
  207  LYS  HZ3 3202   4.192   2.673   7.112
  207  LYS    C 3203   4.720   2.806   6.653
  207  LYS    O 3204   4.758   2.872   6.750
  208  ALA    N 3205   4.773   2.693   6.604
  208  ALA    H 3206   4.727   2.664   6.519
  208  ALA   CA 3207   4.886   2.618   6.664
  208  ALA   HA 3208   4.877   2.626   6.773
  208  ALA   CB 3209   4.884   2.479   6.608
  208  ALA  HB1 3210   4.871   2.482   6.500
  208  ALA  HB2 3211   4.970   2.423   6.644
  208  ALA  HB3 3212   4.792   2.430   6.640
  208  ALA    C 3213   5.026   2.686   6.632
  208  ALA    O 3214   5.119   2.668   6.707
  209  ILE    N 3215   5.035   2.782   6.543
  209  ILE    H 3216   4.970   2.792   6.466
  209  ILE   CA 3217   5.150   2.880   6.522
  209  ILE   HA 3218   5.244   2.832   6.550
  209  ILE   CB 3219   5.153   2.927   6.374
  209  ILE   HB 3220   5.048   2.952   6.361
  209  ILE  CG2 3221   5.242   3.053   6.341
  209  ILE HG21 3222   5.347   3.044   6.368
  209  ILE HG22 3223   5.240   3.070   6.233
  209  ILE HG23 3224   5.193   3.136   6.391
  209  ILE  CG1 3225   5.183   2.809   6.278
  209  ILE HG12 3226   5.290   2.793   6.292
  209  ILE HG13 3227   5.133   2.718   6.310
  209  ILE  CD1 3228   5.144   2.832   6.131
  209  ILE HD11 3229   5.199   2.910   6.079
  209  ILE HD12 3230   5.151   2.742   6.070
  209  ILE HD13 3231   5.040   2.865   6.124
  209  ILE    C 3232   5.135   3.000   6.617
  209  ILE    O 3233   5.225   3.040   6.682
  210  LEU    N 3234   5.008   3.048   6.638
  210  LEU    H 3235   4.931   3.020   6.580
  210  LEU   CA 3236   4.981   3.160   6.724
  210  LEU   HA 3237   5.055   3.239   6.710
  210  LEU   CB 3238   4.841   3.223   6.704
  210  LEU  HB2 3239   4.762   3.149   6.715
  210  LEU  HB3 3240   4.830   3.293   6.787
  210  LEU   CG 3241   4.828   3.296   6.564
  210  LEU   HG 3242   4.861   3.220   6.493
  210  LEU  CD1 3243   4.685   3.342   6.541
  210  LEU HD11 3244   4.658   3.424   6.607
  210  LEU HD12 3245   4.684   3.403   6.451
  210  LEU HD13 3246   4.621   3.253   6.544
  210  LEU  CD2 3247   4.920   3.413   6.547
  210  LEU HD21 3248   4.902   3.478   6.461
  210  LEU HD22 3249   4.915   3.485   6.629
  210  LEU HD23 3250   5.024   3.385   6.535
  210  LEU    C 3251   4.996   3.117   6.871
  210  LEU    O 3252   5.027   3.199   6.956
  211  ASP    N 3253   4.982   2.991   6.897
  211  ASP    H 3254   4.968   2.931   6.818
  211  ASP   CA 3255   5.018   2.922   7.020
  211  ASP   HA 3256   4.970   2.977   7.100
  211  ASP   CB 3257   4.961   2.781   7.016
  211  ASP  HB2 3258   4.853   2.787   7.006
  211  ASP  HB3 3259   4.993   2.733   6.924
  211  ASP   CG 3260   4.990   2.699   7.144
  211  ASP  OD1 3261   5.078   2.616   7.128
  211  ASP  OD2 3262   4.936   2.713   7.250
  211  ASP    C 3263   5.167   2.927   7.053
  211  ASP    O 3264   5.202   2.931   7.172
  212  LYS    N 3265   5.249   2.911   6.949
  212  LYS    H 3266   5.216   2.894   6.855
  212  LYS   CA 3267   5.389   2.905   6.956
  212  LYS   HA 3268   5.418   2.864   7.052
  212  LYS   CB 3269   5.438   2.813   6.844
  212  LYS  HB2 3270   5.377   2.829   6.755
  212  LYS  HB3 3271   5.545   2.830   6.829
  212  LYS   CG 3272   5.409   2.660   6.881
  212  LYS  HG2 3273   5.466   2.629   6.969
  212  LYS  HG3 3274   5.302   2.647   6.895
  212  LYS   CD 3275   5.439   2.572   6.760
  212  LYS  HD2 3276   5.368   2.604   6.684
  212  LYS  HD3 3277   5.539   2.581   6.719
  212  LYS   CE 3278   5.412   2.422   6.769
  212  LYS  HE2 3279   5.313   2.395   6.808
  212  LYS  HE3 3280   5.422   2.381   6.669
  212  LYS   NZ 3281   5.521   2.365   6.849
  212  LYS  HZ1 3282   5.611   2.387   6.810
  212  LYS  HZ2 3283   5.517   2.393   6.946
  212  LYS  HZ3 3284   5.513   2.264   6.847
  212  LYS    C 3285   5.451   3.042   6.957
  212  LYS    O 3286   5.574   3.053   6.970
  213  LEU    N 3287   5.378   3.150   6.947
  213  LEU    H 3288   5.279   3.133   6.941
  213  LEU   CA 3289   5.432   3.280   6.969
  213  LEU   HA 3290   5.534   3.286   6.932
  213  LEU   CB 3291   5.350   3.388   6.893
  213  LEU  HB2 3292   5.250   3.392   6.937
  213  LEU  HB3 3293   5.402   3.482   6.913
  213  LEU   CG 3294   5.330   3.367   6.740
  213  LEU   HG 3295   5.250   3.296   6.720
  213  LEU  CD1 3296   5.294   3.504   6.672
  213  LEU HD11 3297   5.376   3.575   6.686
  213  LEU HD12 3298   5.294   3.473   6.568
  213  LEU HD13 3299   5.200   3.548   6.705
  213  LEU  CD2 3300   5.457   3.305   6.666
  213  LEU HD21 3301   5.445   3.278   6.561
  213  LEU HD22 3302   5.541   3.373   6.679
  213  LEU HD23 3303   5.478   3.209   6.713
  213  LEU    C 3304   5.452   3.318   7.113
  213  LEU    O 3305   5.366   3.294   7.197
  214  HIE    N 3306   5.555   3.402   7.137
  214  HIE    H 3307   5.611   3.424   7.056
  214  HIE   CA 3308   5.600   3.459   7.269
  214  HIE   HA 3309   5.572   3.393   7.352
  214  HIE   CB 3310   5.751   3.455   7.274
  214  HIE  HB2 3311   5.794   3.359   7.245
  214  HIE  HB3 3312   5.784   3.518   7.191
  214  HIE   CG 3313   5.818   3.502   7.400
  214  HIE  ND1 3314   5.755   3.500   7.529
  214  HIE  CE1 3315   5.847   3.543   7.617
  214  HIE  HE1 3316   5.834   3.532   7.724
  214  HIE  NE2 3317   5.960   3.576   7.552
  214  HIE  HE2 3318   6.052   3.586   7.593
  214  HIE  CD2 3319   5.949   3.540   7.415
  214  HIE  HD2 3320   6.025   3.552   7.339
  214  HIE    C 3321   5.537   3.599   7.284
  214  HIE    O 3322   5.427   3.621   7.235
  215  ASN    N 3323   5.589   3.679   7.374
  215  ASN    H 3324   5.662   3.647   7.436
  215  ASN   CA 3325   5.536   3.817   7.394
  215  ASN   HA 3326   5.436   3.826   7.352
  215  ASN   CB 3327   5.533   3.846   7.547
  215  ASN  HB2 3328   5.630   3.815   7.586
  215  ASN  HB3 3329   5.506   3.951   7.552
  215  ASN   CG 3330   5.423   3.770   7.623
  215  ASN  OD1 3331   5.316   3.749   7.573
  215  ASN  ND2 3332   5.447   3.720   7.744
  215  ASN HD21 3333   5.380   3.653   7.777
  215  ASN HD22 3334   5.533   3.741   7.793
  215  ASN    C 3335   5.622   3.920   7.323
  215  ASN    O 3336   5.735   3.896   7.276
  216  LEU    N 3337   5.574   4.044   7.310
  216  LEU    H 3338   5.480   4.070   7.337
  216  LEU   CA 3339   5.638   4.166   7.242
  216  LEU   HA 3340   5.682   4.133   7.148
  216  LEU   CB 3341   5.535   4.270   7.192
  216  LEU  HB2 3342   5.491   4.311   7.284
  216  LEU  HB3 3343   5.585   4.345   7.130
  216  LEU   CG 3344   5.425   4.211   7.109
  216  LEU   HG 3345   5.361   4.156   7.178
  216  LEU  CD1 3346   5.350   4.330   7.061
  216  LEU HD11 3347   5.302   4.381   7.145
  216  LEU HD12 3348   5.408   4.406   7.009
  216  LEU HD13 3349   5.264   4.304   6.998
  216  LEU  CD2 3350   5.473   4.144   6.981
  216  LEU HD21 3351   5.388   4.128   6.915
  216  LEU HD22 3352   5.553   4.202   6.935
  216  LEU HD23 3353   5.509   4.043   7.000
  216  LEU    C 3354   5.741   4.228   7.335
  216  LEU    O 3355   5.724   4.227   7.459
  217  ASN    N 3356   5.845   4.287   7.277
  217  ASN    H 3357   5.838   4.313   7.180
  217  ASN   CA 3358   5.963   4.325   7.354
  217  ASN   HA 3359   5.991   4.243   7.420
  217  ASN   CB 3360   6.083   4.331   7.256
  217  ASN  HB2 3361   6.100   4.242   7.197
  217  ASN  HB3 3362   6.064   4.410   7.182
  217  ASN   CG 3363   6.213   4.361   7.318
  217  ASN  OD1 3364   6.228   4.387   7.439
  217  ASN  ND2 3365   6.312   4.362   7.239
  217  ASN HD21 3366   6.405   4.371   7.276
  217  ASN HD22 3367   6.303   4.328   7.145
  217  ASN    C 3368   5.938   4.445   7.453
  217  ASN    O 3369   5.919   4.563   7.412
  218  SER    N 3370   5.958   4.421   7.580
  218  SER    H 3371   5.996   4.332   7.612
  218  SER   CA 3372   5.939   4.529   7.677
  218  SER   HA 3373   5.838   4.570   7.671
  218  SER   CB 3374   5.939   4.477   7.818
  218  SER  HB2 3375   5.939   4.558   7.890
  218  SER  HB3 3376   5.837   4.445   7.841
  218  SER   OG 3377   6.043   4.383   7.850
  218  SER   HG 3378   6.040   4.358   7.943
  218  SER    C 3379   6.032   4.655   7.667
  218  SER    O 3380   6.002   4.760   7.720
  219  ASN    N 3381   6.139   4.644   7.583
  219  ASN    H 3382   6.157   4.560   7.530
  219  ASN   CA 3383   6.227   4.760   7.550
  219  ASN   HA 3384   6.269   4.808   7.639
  219  ASN   CB 3385   6.339   4.704   7.461
  219  ASN  HB2 3386   6.358   4.609   7.511
  219  ASN  HB3 3387   6.303   4.697   7.359
  219  ASN   CG 3388   6.468   4.780   7.467
  219  ASN  OD1 3389   6.552   4.756   7.555
  219  ASN  ND2 3390   6.489   4.864   7.375
  219  ASN HD21 3391   6.565   4.927   7.396
  219  ASN HD22 3392   6.432   4.879   7.293
  219  ASN    C 3393   6.152   4.876   7.466
  219  ASN    O 3394   6.195   4.992   7.469
  220  TRP    N 3395   6.031   4.850   7.417
  220  TRP    H 3396   5.995   4.756   7.427
  220  TRP   CA 3397   5.936   4.947   7.367
  220  TRP   HA 3398   5.970   5.043   7.407
  220  TRP   CB 3399   5.963   4.951   7.210
  220  TRP  HB2 3400   5.924   4.863   7.158
  220  TRP  HB3 3401   5.899   5.030   7.172
  220  TRP   CG 3402   6.103   4.983   7.159
  220  TRP  CD1 3403   6.151   5.108   7.146
  220  TRP  HD1 3404   6.106   5.198   7.185
  220  TRP  NE1 3405   6.282   5.093   7.097
  220  TRP  HE1 3406   6.346   5.171   7.092
  220  TRP  CE2 3407   6.321   4.961   7.083
  220  TRP  CZ2 3408   6.441   4.900   7.056
  220  TRP  HZ2 3409   6.533   4.949   7.027
  220  TRP  CH2 3410   6.442   4.757   7.040
  220  TRP  HH2 3411   6.531   4.701   7.017
  220  TRP  CZ3 3412   6.323   4.681   7.055
  220  TRP  HZ3 3413   6.333   4.574   7.046
  220  TRP  CE3 3414   6.200   4.748   7.091
  220  TRP  HE3 3415   6.116   4.686   7.120
  220  TRP  CD2 3416   6.197   4.890   7.105
  220  TRP    C 3417   5.789   4.926   7.412
  220  TRP    O 3418   5.707   5.017   7.406
  221  PHE    N 3419   5.748   4.802   7.448
  221  PHE    H 3420   5.823   4.734   7.447
  221  PHE   CA 3421   5.605   4.764   7.455
  221  PHE   HA 3422   5.557   4.841   7.394
  221  PHE   CB 3423   5.597   4.631   7.377
  221  PHE  HB2 3424   5.664   4.549   7.404
  221  PHE  HB3 3425   5.497   4.600   7.407
  221  PHE   CG 3426   5.596   4.643   7.222
  221  PHE  CD1 3427   5.722   4.656   7.157
  221  PHE  HD1 3428   5.815   4.651   7.211
  221  PHE  CE1 3429   5.722   4.672   7.016
  221  PHE  HE1 3430   5.813   4.665   6.959
  221  PHE   CZ 3431   5.600   4.682   6.948
  221  PHE   HZ 3432   5.606   4.688   6.840
  221  PHE  CE2 3433   5.476   4.682   7.012
  221  PHE  HE2 3434   5.387   4.699   6.953
  221  PHE  CD2 3435   5.474   4.660   7.151
  221  PHE  HD2 3436   5.378   4.655   7.201
  221  PHE    C 3437   5.559   4.746   7.600
  221  PHE    O 3438   5.650   4.726   7.683
  222  PRO    N 3439   5.429   4.742   7.625
  222  PRO   CD 3440   5.321   4.758   7.523
  222  PRO  HD2 3441   5.307   4.663   7.472
  222  PRO  HD3 3442   5.339   4.844   7.459
  222  PRO   CG 3443   5.193   4.783   7.608
  222  PRO  HG2 3444   5.105   4.739   7.560
  222  PRO  HG3 3445   5.177   4.889   7.626
  222  PRO   CB 3446   5.213   4.711   7.743
  222  PRO  HB2 3447   5.182   4.608   7.725
  222  PRO  HB3 3448   5.171   4.769   7.826
  222  PRO   CA 3449   5.370   4.693   7.753
  222  PRO   HA 3450   5.395   4.765   7.831
  222  PRO    C 3451   5.410   4.551   7.790
  222  PRO    O 3452   5.404   4.463   7.704
  223  ALA    N 3453   5.464   4.529   7.908
  223  ALA    H 3454   5.461   4.609   7.969
  223  ALA   CA 3455   5.526   4.399   7.943
  223  ALA   HA 3456   5.590   4.375   7.858
  223  ALA   CB 3457   5.610   4.425   8.071
  223  ALA  HB1 3458   5.669   4.337   8.099
  223  ALA  HB2 3459   5.677   4.510   8.064
  223  ALA  HB3 3460   5.539   4.450   8.150
  223  ALA    C 3461   5.421   4.293   7.952
  223  ALA    O 3462   5.327   4.299   8.033
  224  GLY    N 3463   5.434   4.179   7.882
  224  GLY    H 3464   5.517   4.161   7.827
  224  GLY   CA 3465   5.332   4.075   7.873
  224  GLY  HA2 3466   5.377   3.976   7.869
  224  GLY  HA3 3467   5.280   4.072   7.969
  224  GLY    C 3468   5.225   4.093   7.768
  224  GLY    O 3469   5.118   4.029   7.788
  225  SER    N 3470   5.247   4.179   7.671
  225  SER    H 3471   5.338   4.220   7.660
  225  SER   CA 3472   5.167   4.194   7.548
  225  SER   HA 3473   5.066   4.162   7.574
  225  SER   CB 3474   5.160   4.340   7.501
  225  SER  HB2 3475   5.083   4.352   7.425
  225  SER  HB3 3476   5.130   4.401   7.586
  225  SER   OG 3477   5.286   4.384   7.450
  225  SER   HG 3478   5.330   4.429   7.523
  225  SER    C 3479   5.205   4.101   7.431
  225  SER    O 3480   5.312   4.048   7.422
  226  LYS    N 3481   5.120   4.093   7.334
  226  LYS    H 3482   5.033   4.142   7.349
  226  LYS   CA 3483   5.118   3.992   7.225
  226  LYS   HA 3484   5.205   3.926   7.223
  226  LYS   CB 3485   4.986   3.911   7.236
  226  LYS  HB2 3486   4.909   3.985   7.258
  226  LYS  HB3 3487   4.963   3.855   7.145
  226  LYS   CG 3488   5.007   3.794   7.344
  226  LYS  HG2 3489   5.049   3.848   7.429
  226  LYS  HG3 3490   4.915   3.741   7.369
  226  LYS   CD 3491   5.098   3.682   7.288
  226  LYS  HD2 3492   5.040   3.637   7.208
  226  LYS  HD3 3493   5.199   3.712   7.262
  226  LYS   CE 3494   5.104   3.576   7.404
  226  LYS  HE2 3495   5.150   3.621   7.493
  226  LYS  HE3 3496   5.005   3.535   7.425
  226  LYS   NZ 3497   5.210   3.476   7.376
  226  LYS  HZ1 3498   5.176   3.403   7.314
  226  LYS  HZ2 3499   5.290   3.514   7.327
  226  LYS  HZ3 3500   5.238   3.430   7.462
  226  LYS    C 3501   5.100   4.060   7.083
  226  LYS    O 3502   5.049   4.176   7.072
  227  PRO    N 3503   5.140   3.987   6.979
  227  PRO   CD 3504   5.201   3.855   6.980
  227  PRO  HD2 3505   5.147   3.796   7.054
  227  PRO  HD3 3506   5.305   3.858   7.011
  227  PRO   CG 3507   5.199   3.814   6.834
  227  PRO  HG2 3508   5.112   3.752   6.811
  227  PRO  HG3 3509   5.284   3.759   6.791
  227  PRO   CB 3510   5.198   3.955   6.760
  227  PRO  HB2 3511   5.169   3.947   6.655
  227  PRO  HB3 3512   5.300   3.993   6.751
  227  PRO   CA 3513   5.120   4.048   6.846
  227  PRO   HA 3514   5.164   4.147   6.831
  227  PRO    C 3515   4.970   4.061   6.802
  227  PRO    O 3516   4.893   3.968   6.838
  228  PHE    N 3517   4.931   4.172   6.741
  228  PHE    H 3518   4.998   4.247   6.740
  228  PHE   CA 3519   4.818   4.187   6.649
  228  PHE   HA 3520   4.720   4.161   6.689
  228  PHE   CB 3521   4.804   4.332   6.604
  228  PHE  HB2 3522   4.764   4.391   6.686
  228  PHE  HB3 3523   4.910   4.356   6.591
  228  PHE   CG 3524   4.713   4.354   6.489
  228  PHE  CD1 3525   4.579   4.339   6.501
  228  PHE  HD1 3526   4.534   4.289   6.585
  228  PHE  CE1 3527   4.499   4.352   6.383
  228  PHE  HE1 3528   4.394   4.331   6.387
  228  PHE   CZ 3529   4.546   4.395   6.264
  228  PHE   HZ 3530   4.476   4.403   6.181
  228  PHE  CE2 3531   4.682   4.427   6.257
  228  PHE  HE2 3532   4.730   4.463   6.167
  228  PHE  CD2 3533   4.762   4.406   6.370
  228  PHE  HD2 3534   4.867   4.425   6.354
  228  PHE    C 3535   4.841   4.100   6.526
  228  PHE    O 3536   4.950   4.109   6.464
  229  ILE    N 3537   4.745   4.027   6.481
  229  ILE    H 3538   4.660   4.037   6.536
  229  ILE   CA 3539   4.741   3.972   6.348
  229  ILE   HA 3540   4.815   4.024   6.288
  229  ILE   CB 3541   4.771   3.814   6.335
  229  ILE   HB 3542   4.775   3.785   6.230
  229  ILE  CG2 3543   4.910   3.796   6.396
  229  ILE HG21 3544   4.944   3.693   6.385
  229  ILE HG22 3545   4.987   3.869   6.369
  229  ILE HG23 3546   4.899   3.805   6.504
  229  ILE  CG1 3547   4.665   3.724   6.401
  229  ILE HG12 3548   4.718   3.637   6.440
  229  ILE HG13 3549   4.608   3.772   6.480
  229  ILE  CD1 3550   4.557   3.668   6.305
  229  ILE HD11 3551   4.477   3.618   6.360
  229  ILE HD12 3552   4.518   3.754   6.250
  229  ILE HD13 3553   4.608   3.600   6.236
  229  ILE    C 3554   4.618   4.014   6.263
  229  ILE    O 3555   4.503   4.040   6.310
  230  TYR    N 3556   4.641   4.007   6.136
  230  TYR    H 3557   4.737   3.990   6.108
  230  TYR   CA 3558   4.535   3.986   6.033
  230  TYR   HA 3559   4.455   3.947   6.096
  230  TYR   CB 3560   4.475   4.113   5.984
  230  TYR  HB2 3561   4.369   4.107   5.957
  230  TYR  HB3 3562   4.490   4.189   6.061
  230  TYR   CG 3563   4.556   4.165   5.863
  230  TYR  CD1 3564   4.669   4.242   5.873
  230  TYR  HD1 3565   4.708   4.249   5.974
  230  TYR  CE1 3566   4.729   4.315   5.766
  230  TYR  HE1 3567   4.800   4.393   5.786
  230  TYR   CZ 3568   4.672   4.298   5.638
  230  TYR   OH 3569   4.713   4.377   5.538
  230  TYR   HH 3570   4.776   4.445   5.564
  230  TYR  CE2 3571   4.564   4.209   5.624
  230  TYR  HE2 3572   4.518   4.209   5.527
  230  TYR  CD2 3573   4.511   4.141   5.735
  230  TYR  HD2 3574   4.431   4.070   5.722
  230  TYR    C 3575   4.560   3.876   5.935
  230  TYR    O 3576   4.671   3.838   5.914
  231  GLN    N 3577   4.451   3.812   5.884
  231  GLN    H 3578   4.363   3.848   5.919
  231  GLN   CA 3579   4.454   3.693   5.807
  231  GLN   HA 3580   4.559   3.664   5.794
  231  GLN   CB 3581   4.364   3.590   5.877
  231  GLN  HB2 3582   4.277   3.645   5.912
  231  GLN  HB3 3583   4.341   3.510   5.806
  231  GLN   CG 3584   4.435   3.528   6.000
  231  GLN  HG2 3585   4.504   3.451   5.964
  231  GLN  HG3 3586   4.493   3.605   6.049
  231  GLN   CD 3587   4.338   3.469   6.105
  231  GLN  OE1 3588   4.330   3.348   6.119
  231  GLN  NE2 3589   4.251   3.551   6.165
  231  GLN HE21 3590   4.174   3.506   6.214
  231  GLN HE22 3591   4.254   3.652   6.163
  231  GLN    C 3592   4.405   3.729   5.670
  231  GLN    O 3593   4.293   3.780   5.646
  232  GLH    N 3594   4.483   3.699   5.568
  232  GLH    H 3595   4.571   3.653   5.585
  232  GLH   CA 3596   4.444   3.729   5.431
  232  GLH   HA 3597   4.389   3.823   5.427
  232  GLH   CB 3598   4.566   3.753   5.346
  232  GLH  HB2 3599   4.640   3.810   5.402
  232  GLH  HB3 3600   4.609   3.654   5.330
  232  GLH   CG 3601   4.538   3.813   5.210
  232  GLH  HG2 3602   4.461   3.758   5.156
  232  GLH  HG3 3603   4.493   3.911   5.226
  232  GLH   CD 3604   4.668   3.829   5.131
  232  GLH  OE1 3605   4.768   3.762   5.146
  232  GLH  OE2 3606   4.661   3.931   5.043
  232  GLH  HE2 3607   4.748   3.925   5.001
  232  GLH    C 3608   4.348   3.622   5.369
  232  GLH    O 3609   4.388   3.528   5.300
  233  VAL    N 3610   4.221   3.632   5.402
  233  VAL    H 3611   4.198   3.720   5.445
  233  VAL   CA 3612   4.113   3.540   5.365
  233  VAL   HA 3613   4.152   3.460   5.301
  233  VAL   CB 3614   4.046   3.475   5.491
  233  VAL   HB 3615   3.990   3.550   5.547
  233  VAL  CG1 3616   3.942   3.380   5.435
  233  VAL HG11 3617   3.972   3.318   5.351
  233  VAL HG12 3618   3.917   3.304   5.508
  233  VAL HG13 3619   3.854   3.432   5.395
  233  VAL  CG2 3620   4.150   3.409   5.576
  233  VAL HG21 3621   4.198   3.486   5.636
  233  VAL HG22 3622   4.106   3.332   5.639
  233  VAL HG23 3623   4.218   3.354   5.511
  233  VAL    C 3624   4.019   3.613   5.273
  233  VAL    O 3625   3.976   3.724   5.297
  234  ILE    N 3626   3.988   3.553   5.157
  234  ILE    H 3627   4.028   3.461   5.142
  234  ILE   CA 3628   3.927   3.620   5.043
  234  ILE   HA 3629   3.879   3.713   5.074
  234  ILE   CB 3630   4.032   3.656   4.934
  234  ILE   HB 3631   4.083   3.565   4.902
  234  ILE  CG2 3632   3.949   3.730   4.822
  234  ILE HG21 3633   4.014   3.797   4.767
  234  ILE HG22 3634   3.899   3.653   4.763
  234  ILE HG23 3635   3.869   3.794   4.859
  234  ILE  CG1 3636   4.158   3.733   5.000
  234  ILE HG12 3637   4.119   3.815   5.059
  234  ILE HG13 3638   4.205   3.666   5.072
  234  ILE  CD1 3639   4.257   3.789   4.901
  234  ILE HD11 3640   4.302   3.714   4.836
  234  ILE HD12 3641   4.204   3.856   4.833
  234  ILE HD13 3642   4.339   3.833   4.958
  234  ILE    C 3643   3.819   3.535   4.986
  234  ILE    O 3644   3.834   3.414   4.977
  235  ASP    N 3645   3.699   3.586   4.961
  235  ASP    H 3646   3.690   3.685   4.982
  235  ASP   CA 3647   3.578   3.519   4.918
  235  ASP   HA 3648   3.608   3.440   4.850
  235  ASP   CB 3649   3.514   3.462   5.044
  235  ASP  HB2 3650   3.582   3.393   5.093
  235  ASP  HB3 3651   3.495   3.544   5.113
  235  ASP   CG 3652   3.378   3.401   5.018
  235  ASP  OD1 3653   3.368   3.292   4.956
  235  ASP  OD2 3654   3.279   3.468   5.054
  235  ASP    C 3655   3.483   3.622   4.850
  235  ASP    O 3656   3.432   3.716   4.917
  236  LEU    N 3657   3.461   3.619   4.717
  236  LEU    H 3658   3.519   3.553   4.667
  236  LEU   CA 3659   3.384   3.704   4.631
  236  LEU   HA 3660   3.340   3.784   4.690
  236  LEU   CB 3661   3.478   3.754   4.524
  236  LEU  HB2 3662   3.539   3.679   4.474
  236  LEU  HB3 3663   3.411   3.800   4.452
  236  LEU   CG 3664   3.580   3.857   4.566
  236  LEU   HG 3665   3.651   3.810   4.635
  236  LEU  CD1 3666   3.665   3.902   4.451
  236  LEU HD11 3667   3.740   3.964   4.499
  236  LEU HD12 3668   3.712   3.813   4.408
  236  LEU HD13 3669   3.612   3.967   4.382
  236  LEU  CD2 3670   3.512   3.978   4.638
  236  LEU HD21 3671   3.427   4.022   4.586
  236  LEU HD22 3672   3.489   3.946   4.739
  236  LEU HD23 3673   3.578   4.064   4.645
  236  LEU    C 3674   3.255   3.636   4.572
  236  LEU    O 3675   3.173   3.708   4.515
  237  GLY    N 3676   3.245   3.503   4.573
  237  GLY    H 3677   3.318   3.451   4.620
  237  GLY   CA 3678   3.119   3.428   4.545
  237  GLY  HA2 3679   3.033   3.486   4.576
  237  GLY  HA3 3680   3.109   3.407   4.438
  237  GLY    C 3681   3.108   3.287   4.611
  237  GLY    O 3682   3.143   3.268   4.726
  238  GLY    N 3683   3.051   3.192   4.539
  238  GLY    H 3684   3.017   3.216   4.447
  238  GLY   CA 3685   3.035   3.049   4.563
  238  GLY  HA2 3686   2.974   3.037   4.653
  238  GLY  HA3 3687   2.987   3.013   4.472
  238  GLY    C 3688   3.159   2.963   4.571
  238  GLY    O 3689   3.202   2.889   4.485
  239  GLU    N 3690   3.211   2.961   4.694
  239  GLU    H 3691   3.166   3.017   4.765
  239  GLU   CA 3692   3.320   2.870   4.739
  239  GLU   HA 3693   3.335   2.792   4.664
  239  GLU   CB 3694   3.455   2.951   4.726
  239  GLU  HB2 3695   3.441   3.054   4.758
  239  GLU  HB3 3696   3.527   2.917   4.800
  239  GLU   CG 3697   3.520   2.937   4.590
  239  GLU  HG2 3698   3.553   2.835   4.566
  239  GLU  HG3 3699   3.443   2.961   4.516
  239  GLU   CD 3700   3.637   3.042   4.582
  239  GLU  OE1 3701   3.753   3.006   4.617
  239  GLU  OE2 3702   3.601   3.163   4.559
  239  GLU    C 3703   3.300   2.808   4.879
  239  GLU    O 3704   3.241   2.875   4.970
  240  PRO    N 3705   3.367   2.696   4.911
  240  PRO   CD 3706   3.469   2.628   4.833
  240  PRO  HD2 3707   3.562   2.684   4.836
  240  PRO  HD3 3708   3.417   2.612   4.739
  240  PRO   CG 3709   3.494   2.494   4.894
  240  PRO  HG2 3710   3.586   2.490   4.953
  240  PRO  HG3 3711   3.484   2.422   4.812
  240  PRO   CB 3712   3.368   2.472   4.982
  240  PRO  HB2 3713   3.382   2.403   5.065
  240  PRO  HB3 3714   3.297   2.440   4.907
  240  PRO   CA 3715   3.330   2.608   5.023
  240  PRO   HA 3716   3.222   2.610   5.039
  240  PRO    C 3717   3.398   2.651   5.157
  240  PRO    O 3718   3.369   2.598   5.263
  241  ILE    N 3719   3.506   2.733   5.145
  241  ILE    H 3720   3.539   2.759   5.054
  241  ILE   CA 3721   3.583   2.787   5.259
  241  ILE   HA 3722   3.548   2.746   5.353
  241  ILE   CB 3723   3.731   2.753   5.249
  241  ILE   HB 3724   3.780   2.808   5.329
  241  ILE  CG2 3725   3.752   2.600   5.278
  241  ILE HG21 3726   3.854   2.563   5.271
  241  ILE HG22 3727   3.729   2.575   5.382
  241  ILE HG23 3728   3.676   2.545   5.222
  241  ILE  CG1 3729   3.811   2.786   5.115
  241  ILE HG12 3730   3.762   2.741   5.029
  241  ILE HG13 3731   3.811   2.894   5.102
  241  ILE  CD1 3732   3.963   2.751   5.104
  241  ILE HD11 3733   4.008   2.807   5.023
  241  ILE HD12 3734   4.010   2.778   5.198
  241  ILE HD13 3735   3.986   2.645   5.095
  241  ILE    C 3736   3.566   2.940   5.275
  241  ILE    O 3737   3.550   3.023   5.180
  242  LYS    N 3738   3.546   2.981   5.400
  242  LYS    H 3739   3.557   2.918   5.478
  242  LYS   CA 3740   3.500   3.117   5.439
  242  LYS   HA 3741   3.511   3.182   5.353
  242  LYS   CB 3742   3.351   3.104   5.481
  242  LYS  HB2 3743   3.357   3.034   5.564
  242  LYS  HB3 3744   3.312   3.198   5.521
  242  LYS   CG 3745   3.252   3.052   5.369
  242  LYS  HG2 3746   3.291   2.967   5.313
  242  LYS  HG3 3747   3.158   3.024   5.418
  242  LYS   CD 3748   3.223   3.157   5.272
  242  LYS  HD2 3749   3.149   3.228   5.308
  242  LYS  HD3 3750   3.311   3.204   5.229
  242  LYS   CE 3751   3.158   3.100   5.143
  242  LYS  HE2 3752   3.243   3.045   5.103
  242  LYS  HE3 3753   3.073   3.036   5.169
  242  LYS   NZ 3754   3.118   3.207   5.043
  242  LYS  HZ1 3755   3.073   3.284   5.091
  242  LYS  HZ2 3756   3.201   3.238   4.994
  242  LYS  HZ3 3757   3.053   3.177   4.972
  242  LYS    C 3758   3.575   3.180   5.548
  242  LYS    O 3759   3.647   3.116   5.632
  243  SER    N 3760   3.565   3.314   5.554
  243  SER    H 3761   3.501   3.366   5.496
  243  SER   CA 3762   3.646   3.395   5.644
  243  SER   HA 3763   3.742   3.344   5.637
  243  SER   CB 3764   3.669   3.538   5.591
  243  SER  HB2 3765   3.738   3.592   5.657
  243  SER  HB3 3766   3.706   3.533   5.489
  243  SER   OG 3767   3.544   3.594   5.593
  243  SER   HG 3768   3.550   3.676   5.543
  243  SER    C 3769   3.607   3.391   5.794
  243  SER    O 3770   3.691   3.412   5.881
  244  SER    N 3771   3.488   3.349   5.826
  244  SER    H 3772   3.439   3.325   5.742
  244  SER   CA 3773   3.418   3.321   5.952
  244  SER   HA 3774   3.426   3.408   6.017
  244  SER   CB 3775   3.273   3.303   5.917
  244  SER  HB2 3776   3.234   3.290   6.019
  244  SER  HB3 3777   3.233   3.392   5.869
  244  SER   OG 3778   3.242   3.182   5.836
  244  SER   HG 3779   3.195   3.115   5.886
  244  SER    C 3780   3.477   3.198   6.037
  244  SER    O 3781   3.474   3.188   6.160
  245  ASP    N 3782   3.549   3.107   5.977
  245  ASP    H 3783   3.549   3.105   5.876
  245  ASP   CA 3784   3.634   3.008   6.044
  245  ASP   HA 3785   3.582   2.960   6.126
  245  ASP   CB 3786   3.664   2.903   5.933
  245  ASP  HB2 3787   3.685   2.952   5.837
  245  ASP  HB3 3788   3.757   2.853   5.958
  245  ASP   CG 3789   3.557   2.797   5.916
  245  ASP  OD1 3790   3.560   2.742   5.799
  245  ASP  OD2 3791   3.478   2.769   6.011
  245  ASP    C 3792   3.762   3.070   6.107
  245  ASP    O 3793   3.831   3.007   6.186
  246  TYR    N 3794   3.796   3.192   6.068
  246  TYR    H 3795   3.732   3.248   6.013
  246  TYR   CA 3796   3.919   3.265   6.105
  246  TYR   HA 3797   3.982   3.194   6.160
  246  TYR   CB 3798   3.993   3.323   5.972
  246  TYR  HB2 3799   3.932   3.395   5.917
  246  TYR  HB3 3800   4.085   3.371   6.005
  246  TYR   CG 3801   4.036   3.211   5.878
  246  TYR  CD1 3802   3.946   3.172   5.777
  246  TYR  HD1 3803   3.849   3.218   5.767
  246  TYR  CE1 3804   3.995   3.091   5.672
  246  TYR  HE1 3805   3.941   3.070   5.580
  246  TYR   CZ 3806   4.123   3.033   5.682
  246  TYR   OH 3807   4.150   2.950   5.582
  246  TYR   HH 3808   4.245   2.942   5.567
  246  TYR  CE2 3809   4.210   3.066   5.791
  246  TYR  HE2 3810   4.313   3.039   5.801
  246  TYR  CD2 3811   4.168   3.163   5.882
  246  TYR  HD2 3812   4.236   3.204   5.955
  246  TYR    C 3813   3.897   3.373   6.212
  246  TYR    O 3814   3.999   3.430   6.254
  247  PHE    N 3815   3.770   3.409   6.244
  247  PHE    H 3816   3.693   3.355   6.209
  247  PHE   CA 3817   3.742   3.512   6.345
  247  PHE   HA 3818   3.786   3.607   6.313
  247  PHE   CB 3819   3.587   3.530   6.354
  247  PHE  HB2 3820   3.550   3.429   6.373
  247  PHE  HB3 3821   3.572   3.595   6.441
  247  PHE   CG 3822   3.508   3.583   6.233
  247  PHE  CD1 3823   3.576   3.628   6.114
  247  PHE  HD1 3824   3.683   3.633   6.101
  247  PHE  CE1 3825   3.499   3.666   6.001
  247  PHE  HE1 3826   3.548   3.687   5.907
  247  PHE   CZ 3827   3.360   3.654   6.010
  247  PHE   HZ 3828   3.292   3.678   5.930
  247  PHE  CE2 3829   3.298   3.621   6.122
  247  PHE  HE2 3830   3.190   3.624   6.130
  247  PHE  CD2 3831   3.368   3.580   6.239
  247  PHE  HD2 3832   3.324   3.532   6.326
  247  PHE    C 3833   3.795   3.481   6.489
  247  PHE    O 3834   3.822   3.573   6.561
  248  GLY    N 3835   3.803   3.356   6.532
  248  GLY    H 3836   3.757   3.280   6.484
  248  GLY   CA 3837   3.865   3.318   6.656
  248  GLY  HA2 3838   3.814   3.359   6.742
  248  GLY  HA3 3839   3.865   3.209   6.652
  248  GLY    C 3840   4.009   3.359   6.677
  248  GLY    O 3841   4.040   3.411   6.785
  249  ASN    N 3842   4.089   3.352   6.569
  249  ASN    H 3843   4.044   3.300   6.495
  249  ASN   CA 3844   4.225   3.390   6.577
  249  ASN   HA 3845   4.271   3.353   6.669
  249  ASN   CB 3846   4.301   3.330   6.454
  249  ASN  HB2 3847   4.252   3.364   6.363
  249  ASN  HB3 3848   4.405   3.362   6.452
  249  ASN   CG 3849   4.310   3.176   6.444
  249  ASN  OD1 3850   4.315   3.105   6.547
  249  ASN  ND2 3851   4.324   3.130   6.321
  249  ASN HD21 3852   4.334   3.029   6.315
  249  ASN HD22 3853   4.329   3.185   6.237
  249  ASN    C 3854   4.252   3.545   6.579
  249  ASN    O 3855   4.358   3.584   6.630
  250  GLY    N 3856   4.157   3.616   6.516
  250  GLY    H 3857   4.078   3.564   6.481
  250  GLY   CA 3858   4.179   3.764   6.486
  250  GLY  HA2 3859   4.154   3.825   6.573
  250  GLY  HA3 3860   4.284   3.783   6.465
  250  GLY    C 3861   4.095   3.821   6.364
  250  GLY    O 3862   3.986   3.781   6.339
  251  ARG    N 3863   4.149   3.925   6.294
  251  ARG    H 3864   4.235   3.966   6.329
  251  ARG   CA 3865   4.084   3.995   6.190
  251  ARG   HA 3866   3.976   3.985   6.201
  251  ARG   CB 3867   4.119   4.147   6.187
  251  ARG  HB2 3868   4.226   4.161   6.202
  251  ARG  HB3 3869   4.085   4.192   6.094
  251  ARG   CG 3870   4.043   4.231   6.293
  251  ARG  HG2 3871   3.937   4.207   6.297
  251  ARG  HG3 3872   4.080   4.180   6.382
  251  ARG   CD 3873   4.081   4.376   6.287
  251  ARG  HD2 3874   4.190   4.374   6.287
  251  ARG  HD3 3875   4.043   4.422   6.196
  251  ARG   NE 3876   4.020   4.438   6.408
  251  ARG   HE 3877   4.047   4.420   6.503
  251  ARG   CZ 3878   3.925   4.523   6.410
  251  ARG  NH1 3879   3.874   4.574   6.300
  251  ARG HH11 3880   3.899   4.526   6.215
  251  ARG HH12 3881   3.794   4.634   6.312
  251  ARG  NH2 3882   3.892   4.572   6.522
  251  ARG HH21 3883   3.916   4.526   6.608
  251  ARG HH22 3884   3.812   4.633   6.521
  251  ARG    C 3885   4.124   3.927   6.054
  251  ARG    O 3886   4.230   3.867   6.050
  252  VAL    N 3887   4.042   3.951   5.952
  252  VAL    H 3888   3.955   4.000   5.972
  252  VAL   CA 3889   4.043   3.897   5.813
  252  VAL   HA 3890   4.137   3.843   5.798
  252  VAL   CB 3891   3.924   3.800   5.787
  252  VAL   HB 3892   3.930   3.776   5.681
  252  VAL  CG1 3893   3.934   3.679   5.882
  252  VAL HG11 3894   4.026   3.631   5.851
  252  VAL HG12 3895   3.951   3.709   5.986
  252  VAL HG13 3896   3.848   3.613   5.869
  252  VAL  CG2 3897   3.780   3.854   5.810
  252  VAL HG21 3898   3.706   3.775   5.795
  252  VAL HG22 3899   3.779   3.885   5.914
  252  VAL HG23 3900   3.753   3.929   5.736
  252  VAL    C 3901   4.034   4.005   5.710
  252  VAL    O 3902   3.998   4.124   5.747
  253  THR    N 3903   4.086   3.981   5.585
  253  THR    H 3904   4.127   3.890   5.567
  253  THR   CA 3905   4.070   4.072   5.476
  253  THR   HA 3906   4.077   4.174   5.515
  253  THR   CB 3907   4.167   4.038   5.360
  253  THR   HB 3908   4.141   4.107   5.280
  253  THR  CG2 3909   4.306   4.078   5.409
  253  THR HG21 3910   4.309   4.179   5.451
  253  THR HG22 3911   4.325   4.016   5.496
  253  THR HG23 3912   4.375   4.065   5.326
  253  THR  OG1 3913   4.176   3.914   5.308
  253  THR  HG1 3914   4.092   3.874   5.284
  253  THR    C 3915   3.927   4.057   5.429
  253  THR    O 3916   3.860   3.955   5.438
  254  GLU    N 3917   3.876   4.161   5.363
  254  GLU    H 3918   3.930   4.244   5.347
  254  GLU   CA 3919   3.750   4.156   5.297
  254  GLU   HA 3920   3.727   4.050   5.284
  254  GLU   CB 3921   3.634   4.209   5.385
  254  GLU  HB2 3922   3.618   4.137   5.465
  254  GLU  HB3 3923   3.657   4.309   5.424
  254  GLU   CG 3924   3.495   4.214   5.321
  254  GLU  HG2 3925   3.442   4.289   5.378
  254  GLU  HG3 3926   3.510   4.265   5.226
  254  GLU   CD 3927   3.432   4.074   5.319
  254  GLU  OE1 3928   3.330   4.067   5.389
  254  GLU  OE2 3929   3.491   3.979   5.259
  254  GLU    C 3930   3.762   4.217   5.159
  254  GLU    O 3931   3.751   4.340   5.142
  255  PHE    N 3932   3.781   4.131   5.057
  255  PHE    H 3933   3.768   4.032   5.074
  255  PHE   CA 3934   3.799   4.186   4.922
  255  PHE   HA 3935   3.853   4.280   4.928
  255  PHE   CB 3936   3.906   4.117   4.828
  255  PHE  HB2 3937   3.896   4.009   4.836
  255  PHE  HB3 3938   3.891   4.148   4.725
  255  PHE   CG 3939   4.049   4.139   4.863
  255  PHE  CD1 3940   4.101   4.078   4.977
  255  PHE  HD1 3941   4.036   4.028   5.046
  255  PHE  CE1 3942   4.243   4.076   4.993
  255  PHE  HE1 3943   4.273   4.021   5.081
  255  PHE   CZ 3944   4.330   4.140   4.901
  255  PHE   HZ 3945   4.438   4.144   4.904
  255  PHE  CE2 3946   4.273   4.206   4.792
  255  PHE  HE2 3947   4.339   4.246   4.717
  255  PHE  CD2 3948   4.136   4.211   4.771
  255  PHE  HD2 3949   4.090   4.266   4.690
  255  PHE    C 3950   3.673   4.229   4.846
  255  PHE    O 3951   3.677   4.290   4.743
  256  LYS    N 3952   3.558   4.188   4.901
  256  LYS    H 3953   3.564   4.109   4.964
  256  LYS   CA 3954   3.426   4.227   4.856
  256  LYS   HA 3955   3.417   4.206   4.749
  256  LYS   CB 3956   3.309   4.167   4.941
  256  LYS  HB2 3957   3.321   4.181   5.049
  256  LYS  HB3 3958   3.218   4.213   4.903
  256  LYS   CG 3959   3.277   4.017   4.925
  256  LYS  HG2 3960   3.275   3.991   4.819
  256  LYS  HG3 3961   3.358   3.960   4.970
  256  LYS   CD 3962   3.150   3.980   4.999
  256  LYS  HD2 3963   3.174   4.001   5.103
  256  LYS  HD3 3964   3.065   4.039   4.964
  256  LYS   CE 3965   3.107   3.830   4.990
  256  LYS  HE2 3966   3.003   3.816   5.018
  256  LYS  HE3 3967   3.119   3.799   4.886
  256  LYS   NZ 3968   3.189   3.737   5.069
  256  LYS  HZ1 3969   3.196   3.774   5.163
  256  LYS  HZ2 3970   3.151   3.644   5.075
  256  LYS  HZ3 3971   3.284   3.731   5.034
  256  LYS    C 3972   3.413   4.379   4.872
  256  LYS    O 3973   3.349   4.447   4.794
  257  TYR    N 3974   3.477   4.431   4.978
  257  TYR    H 3975   3.521   4.369   5.045
  257  TYR   CA 3976   3.488   4.575   4.999
  257  TYR   HA 3977   3.386   4.613   4.998
  257  TYR   CB 3978   3.565   4.589   5.133
  257  TYR  HB2 3979   3.517   4.529   5.210
  257  TYR  HB3 3980   3.669   4.557   5.119
  257  TYR   CG 3981   3.572   4.731   5.182
  257  TYR  CD1 3982   3.655   4.834   5.134
  257  TYR  HD1 3983   3.726   4.816   5.055
  257  TYR  CE1 3984   3.637   4.969   5.179
  257  TYR  HE1 3985   3.692   5.053   5.139
  257  TYR   CZ 3986   3.553   4.993   5.286
  257  TYR   OH 3987   3.542   5.121   5.327
  257  TYR   HH 3988   3.529   5.122   5.422
  257  TYR  CE2 3989   3.477   4.891   5.342
  257  TYR  HE2 3990   3.405   4.919   5.418
  257  TYR  CD2 3991   3.482   4.760   5.291
  257  TYR  HD2 3992   3.411   4.686   5.326
  257  TYR    C 3993   3.559   4.642   4.881
  257  TYR    O 3994   3.505   4.720   4.802
  258  GLY    N 3995   3.684   4.599   4.855
  258  GLY    H 3996   3.729   4.540   4.923
  258  GLY   CA 3997   3.770   4.659   4.751
  258  GLY  HA2 3998   3.782   4.761   4.787
  258  GLY  HA3 3999   3.868   4.610   4.753
  258  GLY    C 4000   3.712   4.647   4.610
  258  GLY    O 4001   3.706   4.737   4.528
  259  ALA    N 4002   3.665   4.525   4.575
  259  ALA    H 4003   3.677   4.448   4.639
  259  ALA   CA 4004   3.605   4.498   4.444
  259  ALA   HA 4005   3.674   4.526   4.364
  259  ALA   CB 4006   3.604   4.345   4.433
  259  ALA  HB1 4007   3.559   4.304   4.523
  259  ALA  HB2 4008   3.548   4.306   4.348
  259  ALA  HB3 4009   3.705   4.305   4.424
  259  ALA    C 4010   3.472   4.564   4.425
  259  ALA    O 4011   3.458   4.628   4.319
  260  LYS    N 4012   3.381   4.572   4.521
  260  LYS    H 4013   3.407   4.539   4.614
  260  LYS   CA 4014   3.249   4.635   4.512
  260  LYS   HA 4015   3.211   4.622   4.411
  260  LYS   CB 4016   3.138   4.561   4.576
  260  LYS  HB2 4017   3.156   4.585   4.681
  260  LYS  HB3 4018   3.044   4.607   4.548
  260  LYS   CG 4019   3.130   4.414   4.549
  260  LYS  HG2 4020   3.115   4.399   4.442
  260  LYS  HG3 4021   3.228   4.378   4.578
  260  LYS   CD 4022   3.024   4.340   4.627
  260  LYS  HD2 4023   3.023   4.236   4.595
  260  LYS  HD3 4024   3.048   4.358   4.731
  260  LYS   CE 4025   2.881   4.383   4.578
  260  LYS  HE2 4026   2.858   4.481   4.619
  260  LYS  HE3 4027   2.890   4.384   4.469
  260  LYS   NZ 4028   2.782   4.277   4.616
  260  LYS  HZ1 4029   2.823   4.185   4.609
  260  LYS  HZ2 4030   2.751   4.286   4.712
  260  LYS  HZ3 4031   2.700   4.283   4.558
  260  LYS    C 4032   3.259   4.787   4.519
  260  LYS    O 4033   3.196   4.864   4.443
  261  LEU    N 4034   3.358   4.836   4.593
  261  LEU    H 4035   3.427   4.781   4.642
  261  LEU   CA 4036   3.387   4.978   4.592
  261  LEU   HA 4037   3.289   5.026   4.596
  261  LEU   CB 4038   3.473   5.007   4.716
  261  LEU  HB2 4039   3.422   4.977   4.807
  261  LEU  HB3 4040   3.559   4.940   4.715
  261  LEU   CG 4041   3.524   5.151   4.750
  261  LEU   HG 4042   3.573   5.186   4.659
  261  LEU  CD1 4043   3.408   5.241   4.787
  261  LEU HD11 4044   3.356   5.205   4.875
  261  LEU HD12 4045   3.440   5.345   4.798
  261  LEU HD13 4046   3.333   5.243   4.708
  261  LEU  CD2 4047   3.631   5.152   4.856
  261  LEU HD21 4048   3.656   5.255   4.880
  261  LEU HD22 4049   3.585   5.108   4.945
  261  LEU HD23 4050   3.714   5.090   4.822
  261  LEU    C 4051   3.456   5.024   4.457
  261  LEU    O 4052   3.435   5.133   4.403
  262  GLY    N 4053   3.533   4.932   4.395
  262  GLY    H 4054   3.533   4.841   4.439
  262  GLY   CA 4055   3.603   4.942   4.271
  262  GLY  HA2 4056   3.650   5.040   4.262
  262  GLY  HA3 4057   3.670   4.858   4.250
  262  GLY    C 4058   3.494   4.956   4.154
  262  GLY    O 4059   3.512   5.045   4.072
  263  THR    N 4060   3.380   4.888   4.151
  263  THR    H 4061   3.375   4.814   4.219
  263  THR   CA 4062   3.278   4.903   4.044
  263  THR   HA 4063   3.326   4.917   3.947
  263  THR   CB 4064   3.182   4.783   4.019
  263  THR   HB 4065   3.101   4.801   3.948
  263  THR  CG2 4066   3.265   4.666   3.974
  263  THR HG21 4067   3.316   4.709   3.887
  263  THR HG22 4068   3.342   4.638   4.045
  263  THR HG23 4069   3.210   4.573   3.960
  263  THR  OG1 4070   3.135   4.725   4.139
  263  THR  HG1 4071   3.041   4.740   4.129
  263  THR    C 4072   3.190   5.028   4.067
  263  THR    O 4073   3.176   5.112   3.978
  264  VAL    N 4074   3.147   5.057   4.190
  264  VAL    H 4075   3.174   4.994   4.264
  264  VAL   CA 4076   3.051   5.160   4.216
  264  VAL   HA 4077   2.974   5.142   4.141
  264  VAL   CB 4078   2.988   5.142   4.353
  264  VAL   HB 4079   2.958   5.037   4.362
  264  VAL  CG1 4080   3.088   5.161   4.464
  264  VAL HG11 4081   3.094   5.268   4.483
  264  VAL HG12 4082   3.064   5.101   4.551
  264  VAL HG13 4083   3.186   5.128   4.430
  264  VAL  CG2 4084   2.869   5.235   4.371
  264  VAL HG21 4085   2.886   5.340   4.393
  264  VAL HG22 4086   2.797   5.215   4.292
  264  VAL HG23 4087   2.817   5.213   4.464
  264  VAL    C 4088   3.111   5.299   4.184
  264  VAL    O 4089   3.041   5.389   4.134
  265  ILE    N 4090   3.235   5.324   4.232
  265  ILE    H 4091   3.268   5.255   4.298
  265  ILE   CA 4092   3.305   5.449   4.215
  265  ILE   HA 4093   3.238   5.534   4.225
  265  ILE   CB 4094   3.402   5.458   4.333
  265  ILE   HB 4095   3.470   5.373   4.325
  265  ILE  CG2 4096   3.496   5.583   4.311
  265  ILE HG21 4097   3.548   5.607   4.403
  265  ILE HG22 4098   3.562   5.559   4.227
  265  ILE HG23 4099   3.446   5.674   4.279
  265  ILE  CG1 4100   3.344   5.475   4.470
  265  ILE HG12 4101   3.296   5.381   4.499
  265  ILE HG13 4102   3.424   5.496   4.539
  265  ILE  CD1 4103   3.227   5.574   4.484
  265  ILE HD11 4104   3.188   5.567   4.586
  265  ILE HD12 4105   3.264   5.674   4.465
  265  ILE HD13 4106   3.145   5.554   4.415
  265  ILE    C 4107   3.357   5.464   4.067
  265  ILE    O 4108   3.370   5.573   4.015
  266  ARG    N 4109   3.371   5.357   3.990
  266  ARG    H 4110   3.386   5.266   4.033
  266  ARG   CA 4111   3.388   5.360   3.846
  266  ARG   HA 4112   3.453   5.445   3.829
  266  ARG   CB 4113   3.470   5.234   3.806
  266  ARG  HB2 4114   3.430   5.139   3.841
  266  ARG  HB3 4115   3.453   5.233   3.698
  266  ARG   CG 4116   3.619   5.241   3.839
  266  ARG  HG2 4117   3.653   5.337   3.800
  266  ARG  HG3 4118   3.640   5.248   3.946
  266  ARG   CD 4119   3.688   5.114   3.777
  266  ARG  HD2 4120   3.631   5.033   3.823
  266  ARG  HD3 4121   3.674   5.119   3.669
  266  ARG   NE 4122   3.827   5.090   3.815
  266  ARG   HE 4123   3.850   4.999   3.854
  266  ARG   CZ 4124   3.935   5.161   3.780
  266  ARG  NH1 4125   3.924   5.267   3.701
  266  ARG HH11 4126   3.838   5.301   3.659
  266  ARG HH12 4127   4.003   5.329   3.702
  266  ARG  NH2 4128   4.053   5.134   3.825
  266  ARG HH21 4129   4.068   5.045   3.871
  266  ARG HH22 4130   4.126   5.197   3.798
  266  ARG    C 4131   3.252   5.374   3.766
  266  ARG    O 4132   3.250   5.391   3.643
  267  LYS    N 4133   3.141   5.363   3.834
  267  LYS    H 4134   3.153   5.365   3.934
  267  LYS   CA 4135   3.004   5.354   3.772
  267  LYS   HA 4136   2.933   5.330   3.851
  267  LYS   CB 4137   2.952   5.495   3.719
  267  LYS  HB2 4138   3.010   5.528   3.633
  267  LYS  HB3 4139   2.854   5.475   3.675
  267  LYS   CG 4140   2.957   5.606   3.832
  267  LYS  HG2 4141   2.894   5.565   3.910
  267  LYS  HG3 4142   3.059   5.610   3.870
  267  LYS   CD 4143   2.901   5.740   3.796
  267  LYS  HD2 4144   2.801   5.718   3.757
  267  LYS  HD3 4145   2.898   5.796   3.889
  267  LYS   CE 4146   2.973   5.805   3.679
  267  LYS  HE2 4147   2.993   5.741   3.594
  267  LYS  HE3 4148   2.905   5.881   3.640
  267  LYS   NZ 4149   3.103   5.865   3.723
  267  LYS  HZ1 4150   3.187   5.809   3.722
  267  LYS  HZ2 4151   3.131   5.934   3.654
  267  LYS  HZ3 4152   3.092   5.913   3.812
  267  LYS    C 4153   2.999   5.234   3.676
  267  LYS    O 4154   2.909   5.231   3.590
  268  TRP    N 4155   3.091   5.132   3.691
  268  TRP    H 4156   3.141   5.132   3.779
  268  TRP   CA 4157   3.089   5.010   3.614
  268  TRP   HA 4158   3.075   5.039   3.509
  268  TRP   CB 4159   3.221   4.938   3.625
  268  TRP  HB2 4160   3.253   4.931   3.728
  268  TRP  HB3 4161   3.209   4.836   3.588
  268  TRP   CG 4162   3.340   4.997   3.550
  268  TRP  CD1 4163   3.350   5.118   3.491
  268  TRP  HD1 4164   3.279   5.200   3.488
  268  TRP  NE1 4165   3.480   5.126   3.435
  268  TRP  HE1 4166   3.508   5.196   3.368
  268  TRP  CE2 4167   3.561   5.021   3.453
  268  TRP  CZ2 4168   3.693   4.990   3.424
  268  TRP  HZ2 4169   3.753   5.060   3.367
  268  TRP  CH2 4170   3.748   4.873   3.472
  268  TRP  HH2 4171   3.852   4.858   3.450
  268  TRP  CZ3 4172   3.666   4.777   3.535
  268  TRP  HZ3 4173   3.713   4.681   3.554
  268  TRP  CE3 4174   3.534   4.810   3.579
  268  TRP  HE3 4175   3.483   4.741   3.645
  268  TRP  CD2 4176   3.478   4.934   3.540
  268  TRP    C 4177   2.975   4.924   3.651
  268  TRP    O 4178   2.924   4.927   3.761
  269  ASN    N 4179   2.938   4.838   3.554
  269  ASN    H 4180   2.975   4.845   3.460
  269  ASN   CA 4181   2.809   4.768   3.552
  269  ASN   HA 4182   2.803   4.736   3.448
  269  ASN   CB 4183   2.823   4.644   3.645
  269  ASN  HB2 4184   2.929   4.619   3.630
  269  ASN  HB3 4185   2.811   4.670   3.750
  269  ASN   CG 4186   2.734   4.527   3.611
  269  ASN  OD1 4187   2.677   4.503   3.506
  269  ASN  ND2 4188   2.736   4.429   3.705
  269  ASN HD21 4189   2.678   4.347   3.693
  269  ASN HD22 4190   2.767   4.455   3.798
  269  ASN    C 4191   2.688   4.856   3.598
  269  ASN    O 4192   2.591   4.814   3.664
  270  GLY    N 4193   2.682   4.981   3.550
  270  GLY    H 4194   2.764   5.010   3.498
  270  GLY   CA 4195   2.585   5.087   3.580
  270  GLY  HA2 4196   2.619   5.179   3.531
  270  GLY  HA3 4197   2.494   5.059   3.528
  270  GLY    C 4198   2.568   5.132   3.732
  270  GLY    O 4199   2.494   5.227   3.758
  271  GLU    N 4200   2.646   5.074   3.823
  271  GLU    H 4201   2.721   5.019   3.784
  271  GLU   CA 4202   2.630   5.081   3.968
  271  GLU   HA 4203   2.528   5.055   3.994
  271  GLU   CB 4204   2.722   4.976   4.043
  271  GLU  HB2 4205   2.827   4.999   4.027
  271  GLU  HB3 4206   2.690   4.991   4.147
  271  GLU   CG 4207   2.685   4.838   4.000
  271  GLU  HG2 4208   2.577   4.829   3.993
  271  GLU  HG3 4209   2.722   4.817   3.899
  271  GLU   CD 4210   2.746   4.726   4.085
  271  GLU  OE1 4211   2.683   4.625   4.122
  271  GLU  OE2 4212   2.864   4.739   4.124
  271  GLU    C 4213   2.659   5.219   4.027
  271  GLU    O 4214   2.739   5.297   3.977
  272  LYS    N 4215   2.579   5.258   4.132
  272  LYS    H 4216   2.511   5.188   4.157
  272  LYS   CA 4217   2.551   5.395   4.185
  272  LYS   HA 4218   2.602   5.468   4.122
  272  LYS   CB 4219   2.397   5.430   4.176
  272  LYS  HB2 4220   2.332   5.362   4.231
  272  LYS  HB3 4221   2.368   5.528   4.217
  272  LYS   CG 4222   2.357   5.427   4.031
  272  LYS  HG2 4223   2.431   5.481   3.973
  272  LYS  HG3 4224   2.355   5.324   3.994
  272  LYS   CD 4225   2.215   5.471   4.011
  272  LYS  HD2 4226   2.216   5.580   4.007
  272  LYS  HD3 4227   2.180   5.458   3.908
  272  LYS   CE 4228   2.110   5.426   4.103
  272  LYS  HE2 4229   2.082   5.320   4.105
  272  LYS  HE3 4230   2.134   5.451   4.206
  272  LYS   NZ 4231   1.987   5.496   4.065
  272  LYS  HZ1 4232   1.906   5.463   4.115
  272  LYS  HZ2 4233   1.992   5.592   4.098
  272  LYS  HZ3 4234   1.965   5.502   3.967
  272  LYS    C 4235   2.598   5.415   4.334
  272  LYS    O 4236   2.587   5.329   4.421
  273  MET    N 4237   2.643   5.534   4.369
  273  MET    H 4238   2.637   5.604   4.296
  273  MET   CA 4239   2.703   5.580   4.496
  273  MET   HA 4240   2.771   5.503   4.531
  273  MET   CB 4241   2.779   5.705   4.476
  273  MET  HB2 4242   2.834   5.702   4.382
  273  MET  HB3 4243   2.723   5.798   4.483
  273  MET   CG 4244   2.891   5.711   4.579
  273  MET  HG2 4245   2.849   5.718   4.679
  273  MET  HG3 4246   2.955   5.623   4.573
  273  MET   SD 4247   2.996   5.860   4.564
  273  MET   CE 4248   3.086   5.868   4.721
  273  MET  HE1 4249   3.120   5.765   4.737
  273  MET  HE2 4250   3.163   5.942   4.703
  273  MET  HE3 4251   3.019   5.895   4.803
  273  MET    C 4252   2.596   5.600   4.606
  273  MET    O 4253   2.624   5.574   4.720
  274  SER    N 4254   2.468   5.620   4.560
  274  SER    H 4255   2.455   5.628   4.461
  274  SER   CA 4256   2.338   5.623   4.631
  274  SER   HA 4257   2.344   5.705   4.702
  274  SER   CB 4258   2.226   5.658   4.533
  274  SER  HB2 4259   2.141   5.663   4.602
  274  SER  HB3 4260   2.243   5.750   4.477
  274  SER   OG 4261   2.207   5.553   4.445
  274  SER   HG 4262   2.117   5.557   4.413
  274  SER    C 4263   2.313   5.499   4.708
  274  SER    O 4264   2.250   5.511   4.811
  275  TYR    N 4265   2.363   5.381   4.672
  275  TYR    H 4266   2.429   5.379   4.595
  275  TYR   CA 4267   2.342   5.255   4.746
  275  TYR   HA 4268   2.244   5.261   4.792
  275  TYR   CB 4269   2.344   5.135   4.656
  275  TYR  HB2 4270   2.441   5.129   4.606
  275  TYR  HB3 4271   2.343   5.045   4.717
  275  TYR   CG 4272   2.238   5.138   4.553
  275  TYR  CD1 4273   2.102   5.119   4.587
  275  TYR  HD1 4274   2.086   5.107   4.693
  275  TYR  CE1 4275   2.002   5.114   4.492
  275  TYR  HE1 4276   1.902   5.089   4.524
  275  TYR   CZ 4277   2.035   5.125   4.359
  275  TYR   OH 4278   1.934   5.110   4.270
  275  TYR   HH 4279   1.968   5.123   4.182
  275  TYR  CE2 4280   2.167   5.151   4.316
  275  TYR  HE2 4281   2.197   5.162   4.213
  275  TYR  CD2 4282   2.264   5.159   4.414
  275  TYR  HD2 4283   2.364   5.190   4.387
  275  TYR    C 4284   2.438   5.237   4.867
  275  TYR    O 4285   2.420   5.141   4.941
  276  LEU    N 4286   2.537   5.324   4.885
  276  LEU    H 4287   2.549   5.398   4.817
  276  LEU   CA 4288   2.634   5.310   4.988
  276  LEU   HA 4289   2.656   5.205   5.007
  276  LEU   CB 4290   2.764   5.379   4.936
  276  LEU  HB2 4291   2.733   5.479   4.907
  276  LEU  HB3 4292   2.835   5.387   5.019
  276  LEU   CG 4293   2.831   5.316   4.810
  276  LEU   HG 4294   2.768   5.330   4.722
  276  LEU  CD1 4295   2.958   5.390   4.777
  276  LEU HD11 4296   2.944   5.498   4.766
  276  LEU HD12 4297   3.036   5.376   4.851
  276  LEU HD13 4298   3.003   5.358   4.683
  276  LEU  CD2 4299   2.862   5.170   4.813
  276  LEU HD21 4300   2.770   5.116   4.837
  276  LEU HD22 4301   2.890   5.142   4.712
  276  LEU HD23 4302   2.942   5.141   4.881
  276  LEU    C 4303   2.584   5.361   5.126
  276  LEU    O 4304   2.657   5.347   5.221
  277  LYS    N 4305   2.455   5.397   5.139
  277  LYS    H 4306   2.400   5.386   5.055
  277  LYS   CA 4307   2.391   5.429   5.267
  277  LYS   HA 4308   2.424   5.526   5.304
  277  LYS   CB 4309   2.237   5.420   5.232
  277  LYS  HB2 4310   2.212   5.488   5.150
  277  LYS  HB3 4311   2.210   5.317   5.213
  277  LYS   CG 4312   2.162   5.463   5.357
  277  LYS  HG2 4313   2.172   5.387   5.435
  277  LYS  HG3 4314   2.198   5.556   5.401
  277  LYS   CD 4315   2.014   5.497   5.335
  277  LYS  HD2 4316   1.977   5.397   5.313
  277  LYS  HD3 4317   1.976   5.527   5.433
  277  LYS   CE 4318   1.976   5.606   5.234
  277  LYS  HE2 4319   2.015   5.702   5.267
  277  LYS  HE3 4320   2.029   5.593   5.139
  277  LYS   NZ 4321   1.828   5.618   5.221
  277  LYS  HZ1 4322   1.810   5.682   5.145
  277  LYS  HZ2 4323   1.776   5.534   5.201
  277  LYS  HZ3 4324   1.791   5.667   5.301
  277  LYS    C 4325   2.425   5.328   5.378
  277  LYS    O 4326   2.458   5.370   5.485
  278  ASN    N 4327   2.420   5.197   5.344
  278  ASN    H 4328   2.376   5.175   5.256
  278  ASN   CA 4329   2.431   5.085   5.442
  278  ASN   HA 4330   2.436   5.127   5.542
  278  ASN   CB 4331   2.293   5.006   5.445
  278  ASN  HB2 4332   2.300   4.948   5.537
  278  ASN  HB3 4333   2.214   5.077   5.471
  278  ASN   CG 4334   2.261   4.922   5.325
  278  ASN  OD1 4335   2.289   4.959   5.208
  278  ASN  ND2 4336   2.212   4.804   5.342
  278  ASN HD21 4337   2.195   4.744   5.263
  278  ASN HD22 4338   2.187   4.774   5.435
  278  ASN    C 4339   2.558   5.002   5.419
  278  ASN    O 4340   2.556   4.886   5.454
  279  TRP    N 4341   2.665   5.064   5.361
  279  TRP    H 4342   2.650   5.158   5.326
  279  TRP   CA 4343   2.804   5.009   5.331
  279  TRP   HA 4344   2.794   4.926   5.262
  279  TRP   CB 4345   2.885   5.116   5.265
  279  TRP  HB2 4346   2.827   5.154   5.180
  279  TRP  HB3 4347   2.894   5.206   5.326
  279  TRP   CG 4348   3.018   5.080   5.218
  279  TRP  CD1 4349   3.128   5.127   5.277
  279  TRP  HD1 4350   3.128   5.181   5.371
  279  TRP  NE1 4351   3.245   5.076   5.220
  279  TRP  HE1 4352   3.339   5.084   5.256
  279  TRP  CE2 4353   3.205   4.984   5.123
  279  TRP  CZ2 4354   3.279   4.896   5.037
  279  TRP  HZ2 4355   3.385   4.882   5.047
  279  TRP  CH2 4356   3.214   4.825   4.930
  279  TRP  HH2 4357   3.265   4.762   4.859
  279  TRP  CZ3 4358   3.076   4.853   4.912
  279  TRP  HZ3 4359   3.019   4.809   4.832
  279  TRP  CE3 4360   3.005   4.919   5.011
  279  TRP  HE3 4361   2.897   4.928   5.013
  279  TRP  CD2 4362   3.065   4.997   5.112
  279  TRP    C 4363   2.875   4.951   5.455
  279  TRP    O 4364   2.858   4.998   5.569
  280  GLY    N 4365   2.942   4.834   5.440
  280  GLY    H 4366   2.942   4.792   5.348
  280  GLY   CA 4367   3.000   4.761   5.555
  280  GLY  HA2 4368   3.100   4.728   5.527
  280  GLY  HA3 4369   3.012   4.828   5.640
  280  GLY    C 4370   2.928   4.631   5.598
  280  GLY    O 4371   2.892   4.554   5.508
  281  GLU    N 4372   2.890   4.608   5.727
  281  GLU    H 4373   2.911   4.678   5.797
  281  GLU   CA 4374   2.814   4.485   5.775
  281  GLU   HA 4375   2.876   4.400   5.747
  281  GLU   CB 4376   2.799   4.498   5.925
  281  GLU  HB2 4377   2.750   4.593   5.949
  281  GLU  HB3 4378   2.740   4.418   5.968
  281  GLU   CG 4379   2.933   4.509   5.994
  281  GLU  HG2 4380   2.988   4.422   5.958
  281  GLU  HG3 4381   2.982   4.604   5.973
  281  GLU   CD 4382   2.898   4.494   6.145
  281  GLU  OE1 4383   2.835   4.589   6.196
  281  GLU  OE2 4384   2.939   4.392   6.204
  281  GLU    C 4385   2.673   4.472   5.715
  281  GLU    O 4386   2.624   4.360   5.710
  282  GLY    N 4387   2.613   4.584   5.670
  282  GLY    H 4388   2.654   4.673   5.696
  282  GLY   CA 4389   2.487   4.588   5.597
  282  GLY  HA2 4390   2.412   4.530   5.651
  282  GLY  HA3 4391   2.449   4.689   5.608
  282  GLY    C 4392   2.494   4.555   5.449
  282  GLY    O 4393   2.383   4.544   5.390
  283  TRP    N 4394   2.606   4.536   5.389
  283  TRP    H 4395   2.693   4.558   5.436
  283  TRP   CA 4396   2.636   4.492   5.255
  283  TRP   HA 4397   2.541   4.503   5.203
  283  TRP   CB 4398   2.745   4.584   5.189
  283  TRP  HB2 4399   2.816   4.622   5.263
  283  TRP  HB3 4400   2.816   4.527   5.129
  283  TRP   CG 4401   2.688   4.697   5.102
  283  TRP  CD1 4402   2.586   4.784   5.136
  283  TRP  HD1 4403   2.548   4.786   5.237
  283  TRP  NE1 4404   2.561   4.875   5.043
  283  TRP  HE1 4405   2.504   4.956   5.062
  283  TRP  CE2 4406   2.631   4.845   4.931
  283  TRP  CZ2 4407   2.624   4.898   4.801
  283  TRP  HZ2 4408   2.559   4.983   4.786
  283  TRP  CH2 4409   2.709   4.848   4.703
  283  TRP  HH2 4410   2.696   4.887   4.603
  283  TRP  CZ3 4411   2.792   4.738   4.730
  283  TRP  HZ3 4412   2.866   4.707   4.658
  283  TRP  CE3 4413   2.797   4.685   4.859
  283  TRP  HE3 4414   2.864   4.607   4.893
  283  TRP  CD2 4415   2.713   4.734   4.961
  283  TRP    C 4416   2.680   4.344   5.249
  283  TRP    O 4417   2.722   4.295   5.144
  284  GLY    N 4418   2.667   4.278   5.365
  284  GLY    H 4419   2.637   4.323   5.450
  284  GLY   CA 4420   2.686   4.132   5.369
  284  GLY  HA2 4421   2.642   4.083   5.456
  284  GLY  HA3 4422   2.653   4.082   5.279
  284  GLY    C 4423   2.836   4.095   5.379
  284  GLY    O 4424   2.879   3.985   5.339
  285  PHE    N 4425   2.916   4.190   5.429
  285  PHE    H 4426   2.878   4.277   5.463
  285  PHE   CA 4427   3.057   4.165   5.450
  285  PHE   HA 4428   3.102   4.105   5.370
  285  PHE   CB 4429   3.120   4.309   5.437
  285  PHE  HB2 4430   3.071   4.378   5.505
  285  PHE  HB3 4431   3.225   4.291   5.461
  285  PHE   CG 4432   3.123   4.375   5.297
  285  PHE  CD1 4433   3.093   4.305   5.174
  285  PHE  HD1 4434   3.079   4.198   5.164
  285  PHE  CE1 4435   3.083   4.384   5.057
  285  PHE  HE1 4436   3.044   4.335   4.969
  285  PHE   CZ 4437   3.104   4.524   5.060
  285  PHE   HZ 4438   3.094   4.582   4.970
  285  PHE  CE2 4439   3.140   4.579   5.183
  285  PHE  HE2 4440   3.162   4.685   5.190
  285  PHE  CD2 4441   3.138   4.513   5.298
  285  PHE  HD2 4442   3.169   4.562   5.389
  285  PHE    C 4443   3.082   4.107   5.586
  285  PHE    O 4444   2.985   4.092   5.658
  286  VAL    N 4445   3.196   4.067   5.632
  286  VAL    H 4446   3.278   4.080   5.575
  286  VAL   CA 4447   3.228   4.023   5.766
  286  VAL   HA 4448   3.181   3.927   5.783
  286  VAL   CB 4449   3.378   3.979   5.775
  286  VAL   HB 4450   3.393   3.929   5.870
  286  VAL  CG1 4451   3.415   3.864   5.682
  286  VAL HG11 4452   3.340   3.787   5.703
  286  VAL HG12 4453   3.411   3.899   5.579
  286  VAL HG13 4454   3.513   3.823   5.708
  286  VAL  CG2 4455   3.481   4.089   5.769
  286  VAL HG21 4456   3.579   4.042   5.769
  286  VAL HG22 4457   3.459   4.144   5.678
  286  VAL HG23 4458   3.465   4.153   5.856
  286  VAL    C 4459   3.204   4.122   5.876
  286  VAL    O 4460   3.203   4.237   5.851
  287  PRO    N 4461   3.185   4.083   6.004
  287  PRO   CD 4462   3.179   3.944   6.047
  287  PRO  HD2 4463   3.275   3.891   6.047
  287  PRO  HD3 4464   3.115   3.886   5.980
  287  PRO   CG 4465   3.105   3.948   6.184
  287  PRO  HG2 4466   3.141   3.871   6.253
  287  PRO  HG3 4467   2.998   3.935   6.165
  287  PRO   CB 4468   3.143   4.085   6.235
  287  PRO  HB2 4469   3.229   4.080   6.302
  287  PRO  HB3 4470   3.059   4.128   6.290
  287  PRO   CA 4471   3.164   4.179   6.109
  287  PRO   HA 4472   3.064   4.218   6.090
  287  PRO    C 4473   3.268   4.289   6.114
  287  PRO    O 4474   3.389   4.273   6.091
  288  SER    N 4475   3.226   4.404   6.157
  288  SER    H 4476   3.129   4.399   6.186
  288  SER   CA 4477   3.314   4.524   6.151
  288  SER   HA 4478   3.342   4.544   6.048
  288  SER   CB 4479   3.230   4.641   6.203
  288  SER  HB2 4480   3.131   4.620   6.163
  288  SER  HB3 4481   3.223   4.637   6.312
  288  SER   OG 4482   3.292   4.758   6.154
  288  SER   HG 4483   3.264   4.839   6.198
  288  SER    C 4484   3.443   4.508   6.243
  288  SER    O 4485   3.555   4.535   6.203
  289  ASP    N 4486   3.436   4.443   6.361
  289  ASP    H 4487   3.341   4.414   6.382
  289  ASP   CA 4488   3.551   4.413   6.448
  289  ASP   HA 4489   3.607   4.506   6.455
  289  ASP   CB 4490   3.507   4.370   6.591
  289  ASP  HB2 4491   3.433   4.444   6.621
  289  ASP  HB3 4492   3.451   4.276   6.581
  289  ASP   CG 4493   3.614   4.366   6.690
  289  ASP  OD1 4494   3.653   4.258   6.736
  289  ASP  OD2 4495   3.653   4.475   6.737
  289  ASP    C 4496   3.645   4.311   6.391
  289  ASP    O 4497   3.752   4.282   6.444
  290  ARG    N 4498   3.605   4.234   6.287
  290  ARG    H 4499   3.512   4.256   6.253
  290  ARG   CA 4500   3.677   4.126   6.222
  290  ARG   HA 4501   3.765   4.112   6.285
  290  ARG   CB 4502   3.598   3.998   6.201
  290  ARG  HB2 4503   3.505   4.012   6.145
  290  ARG  HB3 4504   3.659   3.926   6.148
  290  ARG   CG 4505   3.557   3.932   6.336
  290  ARG  HG2 4506   3.493   4.004   6.387
  290  ARG  HG3 4507   3.496   3.845   6.310
  290  ARG   CD 4508   3.664   3.883   6.424
  290  ARG  HD2 4509   3.620   3.810   6.492
  290  ARG  HD3 4510   3.741   3.828   6.371
  290  ARG   NE 4511   3.726   3.994   6.504
  290  ARG   HE 4512   3.690   4.088   6.498
  290  ARG   CZ 4513   3.821   3.968   6.589
  290  ARG  NH1 4514   3.864   3.854   6.632
  290  ARG HH11 4515   3.836   3.775   6.575
  290  ARG HH12 4516   3.940   3.846   6.697
  290  ARG  NH2 4517   3.870   4.075   6.648
  290  ARG HH21 4518   3.830   4.165   6.627
  290  ARG HH22 4519   3.954   4.066   6.703
  290  ARG    C 4520   3.735   4.181   6.088
  290  ARG    O 4521   3.817   4.113   6.036
  291  ALA    N 4522   3.701   4.301   6.035
  291  ALA    H 4523   3.635   4.363   6.079
  291  ALA   CA 4524   3.759   4.347   5.905
  291  ALA   HA 4525   3.781   4.263   5.839
  291  ALA   CB 4526   3.652   4.438   5.834
  291  ALA  HB1 4527   3.685   4.466   5.734
  291  ALA  HB2 4528   3.555   4.391   5.820
  291  ALA  HB3 4529   3.632   4.524   5.898
  291  ALA    C 4530   3.889   4.419   5.928
  291  ALA    O 4531   3.890   4.509   6.014
  292  LEU    N 4532   3.991   4.387   5.846
  292  LEU    H 4533   3.989   4.299   5.796
  292  LEU   CA 4534   4.102   4.476   5.816
  292  LEU   HA 4535   4.083   4.563   5.878
  292  LEU   CB 4536   4.236   4.401   5.841
  292  LEU  HB2 4537   4.241   4.367   5.944
  292  LEU  HB3 4538   4.241   4.305   5.790
  292  LEU   CG 4539   4.355   4.493   5.812
  292  LEU   HG 4540   4.435   4.427   5.846
  292  LEU  CD1 4541   4.390   4.540   5.668
  292  LEU HD11 4542   4.494   4.569   5.655
  292  LEU HD12 4543   4.376   4.454   5.602
  292  LEU HD13 4544   4.339   4.627   5.627
  292  LEU  CD2 4545   4.358   4.613   5.907
  292  LEU HD21 4546   4.278   4.677   5.870
  292  LEU HD22 4547   4.344   4.575   6.008
  292  LEU HD23 4548   4.445   4.677   5.895
  292  LEU    C 4549   4.084   4.507   5.663
  292  LEU    O 4550   4.102   4.415   5.577
  293  VAL    N 4551   4.061   4.633   5.630
  293  VAL    H 4552   4.037   4.690   5.710
  293  VAL   CA 4553   4.011   4.685   5.501
  293  VAL   HA 4554   3.994   4.597   5.439
  293  VAL   CB 4555   3.867   4.758   5.502
  293  VAL   HB 4556   3.838   4.776   5.398
  293  VAL  CG1 4557   3.770   4.661   5.561
  293  VAL HG11 4558   3.785   4.561   5.519
  293  VAL HG12 4559   3.762   4.670   5.669
  293  VAL HG13 4560   3.678   4.681   5.506
  293  VAL  CG2 4561   3.867   4.904   5.555
  293  VAL HG21 4562   3.895   4.891   5.660
  293  VAL HG22 4563   3.946   4.949   5.495
  293  VAL HG23 4564   3.775   4.961   5.543
  293  VAL    C 4565   4.117   4.768   5.434
  293  VAL    O 4566   4.189   4.843   5.505
  294  PHE    N 4567   4.108   4.782   5.303
  294  PHE    H 4568   4.032   4.734   5.258
  294  PHE   CA 4569   4.185   4.864   5.213
  294  PHE   HA 4570   4.186   4.961   5.262
  294  PHE   CB 4571   4.324   4.803   5.195
  294  PHE  HB2 4572   4.363   4.858   5.108
  294  PHE  HB3 4573   4.381   4.832   5.283
  294  PHE   CG 4574   4.337   4.649   5.175
  294  PHE  CD1 4575   4.383   4.566   5.283
  294  PHE  HD1 4576   4.424   4.618   5.369
  294  PHE  CE1 4577   4.406   4.428   5.273
  294  PHE  HE1 4578   4.454   4.376   5.355
  294  PHE   CZ 4579   4.354   4.366   5.161
  294  PHE   HZ 4580   4.350   4.258   5.158
  294  PHE  CE2 4581   4.300   4.439   5.051
  294  PHE  HE2 4582   4.252   4.398   4.963
  294  PHE  CD2 4583   4.297   4.579   5.058
  294  PHE  HD2 4584   4.260   4.640   4.977
  294  PHE    C 4585   4.103   4.876   5.077
  294  PHE    O 4586   4.015   4.789   5.058
  295  VAL    N 4587   4.134   4.973   4.986
  295  VAL    H 4588   4.221   5.021   5.004
  295  VAL   CA 4589   4.080   4.987   4.852
  295  VAL   HA 4590   3.972   4.974   4.857
  295  VAL   CB 4591   4.096   5.136   4.795
  295  VAL   HB 4592   4.203   5.155   4.800
  295  VAL  CG1 4593   4.047   5.165   4.656
  295  VAL HG11 4594   4.100   5.102   4.584
  295  VAL HG12 4595   3.941   5.146   4.638
  295  VAL HG13 4596   4.072   5.267   4.629
  295  VAL  CG2 4597   4.031   5.235   4.896
  295  VAL HG21 4598   3.928   5.226   4.927
  295  VAL HG22 4599   4.087   5.247   4.989
  295  VAL HG23 4600   4.031   5.328   4.838
  295  VAL    C 4601   4.150   4.887   4.758
  295  VAL    O 4602   4.078   4.814   4.686
  296  ASP    N 4603   4.285   4.897   4.758
  296  ASP    H 4604   4.334   4.963   4.817
  296  ASP   CA 4605   4.369   4.816   4.676
  296  ASP   HA 4606   4.305   4.740   4.631
  296  ASP   CB 4607   4.453   4.891   4.575
  296  ASP  HB2 4608   4.495   4.815   4.510
  296  ASP  HB3 4609   4.388   4.960   4.522
  296  ASP   CG 4610   4.566   4.970   4.639
  296  ASP  OD1 4611   4.682   4.969   4.601
  296  ASP  OD2 4612   4.533   5.041   4.738
  296  ASP    C 4613   4.469   4.736   4.763
  296  ASP    O 4614   4.484   4.762   4.885
  297  ASN    N 4615   4.529   4.636   4.703
  297  ASN    H 4616   4.507   4.611   4.607
  297  ASN   CA 4617   4.636   4.546   4.758
  297  ASN   HA 4618   4.702   4.586   4.835
  297  ASN   CB 4619   4.584   4.418   4.811
  297  ASN  HB2 4620   4.594   4.406   4.919
  297  ASN  HB3 4621   4.477   4.418   4.788
  297  ASN   CG 4622   4.636   4.296   4.744
  297  ASN  OD1 4623   4.602   4.263   4.631
  297  ASN  ND2 4624   4.734   4.225   4.796
  297  ASN HD21 4625   4.775   4.151   4.741
  297  ASN HD22 4626   4.771   4.252   4.886
  297  ASN    C 4627   4.737   4.525   4.640
  297  ASN    O 4628   4.700   4.526   4.522
  298  HIE    N 4629   4.869   4.503   4.663
  298  HIE    H 4630   4.908   4.517   4.755
  298  HIE   CA 4631   4.969   4.502   4.557
  298  HIE   HA 4632   4.966   4.596   4.500
  298  HIE   CB 4633   5.110   4.493   4.628
  298  HIE  HB2 4634   5.189   4.488   4.553
  298  HIE  HB3 4635   5.121   4.592   4.673
  298  HIE   CG 4636   5.123   4.401   4.747
  298  HIE  ND1 4637   5.157   4.433   4.878
  298  HIE  CE1 4638   5.128   4.323   4.956
  298  HIE  HE1 4639   5.160   4.320   5.059
  298  HIE  NE2 4640   5.079   4.229   4.880
  298  HIE  HE2 4641   5.058   4.135   4.909
  298  HIE  CD2 4642   5.084   4.269   4.747
  298  HIE  HD2 4643   5.038   4.205   4.673
  298  HIE    C 4644   4.942   4.395   4.445
  298  HIE    O 4645   5.004   4.407   4.342
  299  ASP    N 4646   4.861   4.294   4.467
  299  ASP    H 4647   4.813   4.289   4.557
  299  ASP   CA 4648   4.827   4.197   4.360
  299  ASP   HA 4649   4.911   4.170   4.296
  299  ASP   CB 4650   4.772   4.069   4.432
  299  ASP  HB2 4651   4.666   4.079   4.458
  299  ASP  HB3 4652   4.779   3.988   4.360
  299  ASP   CG 4653   4.854   4.031   4.548
  299  ASP  OD1 4654   4.975   4.039   4.543
  299  ASP  OD2 4655   4.796   4.006   4.655
  299  ASP    C 4656   4.723   4.254   4.271
  299  ASP    O 4657   4.726   4.235   4.144
  300  ASN    N 4658   4.616   4.321   4.329
  300  ASN    H 4659   4.617   4.344   4.427
  300  ASN   CA 4660   4.502   4.356   4.247
  300  ASN   HA 4661   4.491   4.294   4.158
  300  ASN   CB 4662   4.377   4.322   4.330
  300  ASN  HB2 4663   4.291   4.312   4.263
  300  ASN  HB3 4664   4.386   4.220   4.366
  300  ASN   CG 4665   4.343   4.408   4.459
  300  ASN  OD1 4666   4.418   4.491   4.513
  300  ASN  ND2 4667   4.223   4.390   4.507
  300  ASN HD21 4668   4.190   4.426   4.595
  300  ASN HD22 4669   4.156   4.335   4.456
  300  ASN    C 4670   4.498   4.497   4.193
  300  ASN    O 4671   4.446   4.511   4.079
  301  GLN    N 4672   4.576   4.583   4.264
  301  GLN    H 4673   4.604   4.562   4.359
  301  GLN   CA 4674   4.649   4.691   4.202
  301  GLN   HA 4675   4.574   4.766   4.177
  301  GLN   CB 4676   4.750   4.743   4.308
  301  GLN  HB2 4677   4.686   4.745   4.397
  301  GLN  HB3 4678   4.833   4.675   4.328
  301  GLN   CG 4679   4.806   4.880   4.266
  301  GLN  HG2 4680   4.829   4.893   4.161
  301  GLN  HG3 4681   4.728   4.952   4.292
  301  GLN   CD 4682   4.935   4.906   4.348
  301  GLN  OE1 4683   5.044   4.899   4.298
  301  GLN  NE2 4684   4.928   4.949   4.469
  301  GLN HE21 4685   5.005   5.003   4.507
  301  GLN HE22 4686   4.842   4.930   4.517
  301  GLN    C 4687   4.730   4.645   4.075
  301  GLN    O 4688   4.754   4.732   3.990
  302  ARG    N 4689   4.761   4.520   4.042
  302  ARG    H 4690   4.733   4.456   4.115
  302  ARG   CA 4691   4.827   4.471   3.922
  302  ARG   HA 4692   4.835   4.562   3.862
  302  ARG   CB 4693   4.958   4.407   3.956
  302  ARG  HB2 4694   4.939   4.322   4.021
  302  ARG  HB3 4695   5.010   4.384   3.863
  302  ARG   CG 4696   5.043   4.501   4.031
  302  ARG  HG2 4697   5.058   4.586   3.964
  302  ARG  HG3 4698   4.995   4.540   4.120
  302  ARG   CD 4699   5.177   4.443   4.059
  302  ARG  HD2 4700   5.173   4.381   4.148
  302  ARG  HD3 4701   5.201   4.380   3.973
  302  ARG   NE 4702   5.283   4.543   4.075
  302  ARG   HE 4703   5.354   4.555   4.004
  302  ARG   CZ 4704   5.301   4.619   4.183
  302  ARG  NH1 4705   5.228   4.601   4.288
  302  ARG HH11 4706   5.164   4.523   4.294
  302  ARG HH12 4707   5.255   4.639   4.378
  302  ARG  NH2 4708   5.393   4.712   4.184
  302  ARG HH21 4709   5.451   4.718   4.102
  302  ARG HH22 4710   5.383   4.788   4.250
  302  ARG    C 4711   4.726   4.379   3.837
  302  ARG    O 4712   4.779   4.304   3.755
  303  GLY    N 4713   4.597   4.382   3.861
  303  GLY    H 4714   4.557   4.432   3.940
  303  GLY   CA 4715   4.507   4.327   3.763
  303  GLY  HA2 4716   4.412   4.381   3.764
  303  GLY  HA3 4717   4.558   4.330   3.666
  303  GLY    C 4718   4.463   4.181   3.786
  303  GLY    O 4719   4.347   4.149   3.769
  304  HIE    N 4720   4.560   4.092   3.831
  304  HIE    H 4721   4.657   4.122   3.829
  304  HIE   CA 4722   4.547   3.951   3.848
  304  HIE   HA 4723   4.464   3.914   3.788
  304  HIE   CB 4724   4.676   3.886   3.806
  304  HIE  HB2 4725   4.666   3.777   3.805
  304  HIE  HB3 4726   4.708   3.919   3.708
  304  HIE   CG 4727   4.786   3.918   3.903
  304  HIE  ND1 4728   4.876   4.027   3.881
  304  HIE  CE1 4729   4.960   4.030   3.984
  304  HIE  HE1 4730   5.053   4.085   3.991
  304  HIE  NE2 4731   4.925   3.936   4.071
  304  HIE  HE2 4732   4.983   3.913   4.150
  304  HIE  CD2 4733   4.817   3.861   4.021
  304  HIE  HD2 4734   4.767   3.774   4.061
  304  HIE    C 4735   4.504   3.909   3.986
  304  HIE    O 4736   4.479   3.789   4.003
  305  GLY    N 4737   4.502   4.005   4.081
  305  GLY    H 4738   4.547   4.094   4.070
  305  GLY   CA 4739   4.445   3.982   4.218
  305  GLY  HA2 4740   4.484   3.887   4.257
  305  GLY  HA3 4741   4.479   4.068   4.275
  305  GLY    C 4742   4.294   3.983   4.219
  305  GLY    O 4743   4.220   3.980   4.118
  306  ALA    N 4744   4.238   3.992   4.341
  306  ALA    H 4745   4.302   4.033   4.408
  306  ALA   CA 4746   4.100   3.980   4.371
  306  ALA   HA 4747   4.054   3.894   4.323
  306  ALA   CB 4748   4.087   3.962   4.519
  306  ALA  HB1 4749   4.001   3.896   4.536
  306  ALA  HB2 4750   4.180   3.931   4.566
  306  ALA  HB3 4751   4.046   4.050   4.568
  306  ALA    C 4752   4.024   4.101   4.328
  306  ALA    O 4753   4.073   4.215   4.333
  307  GLY    N 4754   3.898   4.089   4.287
  307  GLY    H 4755   3.868   3.992   4.286
  307  GLY   CA 4756   3.831   4.187   4.200
  307  GLY  HA2 4757   3.727   4.156   4.192
  307  GLY  HA3 4758   3.834   4.290   4.237
  307  GLY    C 4759   3.886   4.200   4.061
  307  GLY    O 4760   3.810   4.201   3.963
  308  GLY    N 4761   4.016   4.223   4.052
  308  GLY    H 4762   4.073   4.220   4.136
  308  GLY   CA 4763   4.086   4.239   3.927
  308  GLY  HA2 4764   4.193   4.224   3.940
  308  GLY  HA3 4765   4.052   4.163   3.857
  308  GLY    C 4766   4.060   4.378   3.862
  308  GLY    O 4767   4.091   4.483   3.924
  309  ALA    N 4768   4.000   4.391   3.745
  309  ALA    H 4769   3.978   4.305   3.696
  309  ALA   CA 4770   3.993   4.507   3.660
  309  ALA   HA 4771   4.093   4.540   3.629
  309  ALA   CB 4772   3.922   4.470   3.531
  309  ALA  HB1 4773   3.975   4.391   3.478
  309  ALA  HB2 4774   3.818   4.444   3.549
  309  ALA  HB3 4775   3.923   4.566   3.479
  309  ALA    C 4776   3.924   4.629   3.724
  309  ALA    O 4777   3.942   4.746   3.697
  310  SER    N 4778   3.829   4.595   3.817
  310  SER    H 4779   3.823   4.496   3.840
  310  SER   CA 4780   3.746   4.681   3.893
  310  SER   HA 4781   3.683   4.745   3.830
  310  SER   CB 4782   3.648   4.602   3.984
  310  SER  HB2 4783   3.593   4.667   4.052
  310  SER  HB3 4784   3.571   4.554   3.923
  310  SER   OG 4785   3.713   4.501   4.061
  310  SER   HG 4786   3.645   4.440   4.089
  310  SER    C 4787   3.834   4.769   3.976
  310  SER    O 4788   3.805   4.887   3.987
  311  ILE    N 4789   3.942   4.721   4.044
  311  ILE    H 4790   3.977   4.631   4.014
  311  ILE   CA 4791   4.010   4.788   4.150
  311  ILE   HA 4792   3.946   4.797   4.238
  311  ILE   CB 4793   4.121   4.692   4.205
  311  ILE   HB 4794   4.203   4.687   4.134
  311  ILE  CG2 4795   4.176   4.753   4.339
  311  ILE HG21 4796   4.240   4.840   4.324
  311  ILE HG22 4797   4.094   4.794   4.398
  311  ILE HG23 4798   4.237   4.682   4.393
  311  ILE  CG1 4799   4.057   4.554   4.247
  311  ILE HG12 4800   4.007   4.505   4.163
  311  ILE HG13 4801   4.145   4.493   4.269
  311  ILE  CD1 4802   3.968   4.549   4.365
  311  ILE HD11 4803   3.925   4.451   4.386
  311  ILE HD12 4804   4.027   4.571   4.454
  311  ILE HD13 4805   3.888   4.620   4.344
  311  ILE    C 4806   4.066   4.922   4.114
  311  ILE    O 4807   4.142   4.931   4.016
  312  LEU    N 4808   4.042   5.023   4.205
  312  LEU    H 4809   3.971   5.004   4.275
  312  LEU   CA 4810   4.091   5.157   4.198
  312  LEU   HA 4811   4.105   5.196   4.097
  312  LEU   CB 4812   3.996   5.250   4.272
  312  LEU  HB2 4813   3.960   5.207   4.366
  312  LEU  HB3 4814   4.052   5.338   4.302
  312  LEU   CG 4815   3.869   5.289   4.197
  312  LEU   HG 4816   3.826   5.195   4.162
  312  LEU  CD1 4817   3.765   5.358   4.282
  312  LEU HD11 4818   3.797   5.458   4.314
  312  LEU HD12 4819   3.670   5.375   4.232
  312  LEU HD13 4820   3.758   5.312   4.381
  312  LEU  CD2 4821   3.890   5.389   4.079
  312  LEU HD21 4822   3.952   5.351   3.998
  312  LEU HD22 4823   3.797   5.406   4.027
  312  LEU HD23 4824   3.937   5.480   4.116
  312  LEU    C 4825   4.230   5.175   4.258
  312  LEU    O 4826   4.266   5.126   4.365
  313  THR    N 4827   4.320   5.234   4.180
  313  THR    H 4828   4.293   5.283   4.096
  313  THR   CA 4829   4.464   5.231   4.207
  313  THR   HA 4830   4.478   5.196   4.309
  313  THR   CB 4831   4.540   5.145   4.109
  313  THR   HB 4832   4.646   5.147   4.138
  313  THR  CG2 4833   4.492   5.003   4.106
  313  THR HG21 4834   4.395   4.999   4.057
  313  THR HG22 4835   4.560   4.935   4.055
  313  THR HG23 4836   4.487   4.961   4.207
  313  THR  OG1 4837   4.530   5.192   3.969
  313  THR  HG1 4838   4.439   5.194   3.939
  313  THR    C 4839   4.521   5.377   4.205
  313  THR    O 4840   4.465   5.479   4.168
  314  PHE    N 4841   4.651   5.387   4.240
  314  PHE    H 4842   4.681   5.321   4.310
  314  PHE   CA 4843   4.722   5.513   4.216
  314  PHE   HA 4844   4.679   5.597   4.270
  314  PHE   CB 4845   4.866   5.499   4.261
  314  PHE  HB2 4846   4.900   5.603   4.258
  314  PHE  HB3 4847   4.869   5.461   4.363
  314  PHE   CG 4848   4.959   5.408   4.185
  314  PHE  CD1 4849   5.020   5.455   4.070
  314  PHE  HD1 4850   5.005   5.558   4.041
  314  PHE  CE1 4851   5.116   5.376   4.007
  314  PHE  HE1 4852   5.167   5.423   3.924
  314  PHE   CZ 4853   5.150   5.251   4.058
  314  PHE   HZ 4854   5.231   5.189   4.022
  314  PHE  CE2 4855   5.085   5.203   4.166
  314  PHE  HE2 4856   5.105   5.105   4.207
  314  PHE  CD2 4857   4.995   5.282   4.231
  314  PHE  HD2 4858   4.941   5.236   4.313
  314  PHE    C 4859   4.724   5.562   4.069
  314  PHE    O 4860   4.747   5.678   4.047
  315  TRP    N 4861   4.698   5.480   3.968
  315  TRP    H 4862   4.673   5.385   3.992
  315  TRP   CA 4863   4.673   5.512   3.829
  315  TRP   HA 4864   4.753   5.576   3.794
  315  TRP   CB 4865   4.677   5.383   3.750
  315  TRP  HB2 4866   4.594   5.320   3.784
  315  TRP  HB3 4867   4.676   5.410   3.644
  315  TRP   CG 4868   4.804   5.310   3.756
  315  TRP  CD1 4869   4.832   5.187   3.811
  315  TRP  HD1 4870   4.758   5.134   3.870
  315  TRP  NE1 4871   4.963   5.153   3.794
  315  TRP  HE1 4872   4.997   5.063   3.823
  315  TRP  CE2 4873   5.024   5.255   3.725
  315  TRP  CZ2 4874   5.155   5.262   3.669
  315  TRP  HZ2 4875   5.226   5.181   3.682
  315  TRP  CH2 4876   5.195   5.378   3.598
  315  TRP  HH2 4877   5.293   5.385   3.552
  315  TRP  CZ3 4878   5.108   5.481   3.575
  315  TRP  HZ3 4879   5.127   5.569   3.516
  315  TRP  CE3 4880   4.977   5.471   3.628
  315  TRP  HE3 4881   4.902   5.545   3.603
  315  TRP  CD2 4882   4.927   5.361   3.706
  315  TRP    C 4883   4.534   5.582   3.796
  315  TRP    O 4884   4.505   5.625   3.685
  316  ASP    N 4885   4.455   5.589   3.903
  316  ASP    H 4886   4.501   5.561   3.988
  316  ASP   CA 4887   4.316   5.635   3.912
  316  ASP   HA 4888   4.279   5.671   3.816
  316  ASP   CB 4889   4.218   5.520   3.951
  316  ASP  HB2 4890   4.244   5.470   4.044
  316  ASP  HB3 4891   4.119   5.565   3.959
  316  ASP   CG 4892   4.216   5.407   3.856
  316  ASP  OD1 4893   4.271   5.291   3.872
  316  ASP  OD2 4894   4.146   5.415   3.753
  316  ASP    C 4895   4.295   5.754   4.007
  316  ASP    O 4896   4.181   5.780   4.056
  317  ALA    N 4897   4.406   5.823   4.040
  317  ALA    H 4898   4.492   5.788   4.001
  317  ALA   CA 4899   4.427   5.910   4.154
  317  ALA   HA 4900   4.460   5.859   4.244
  317  ALA   CB 4901   4.541   6.003   4.124
  317  ALA  HB1 4902   4.530   6.069   4.037
  317  ALA  HB2 4903   4.534   6.079   4.202
  317  ALA  HB3 4904   4.627   5.937   4.129
  317  ALA    C 4905   4.305   5.988   4.196
  317  ALA    O 4906   4.256   5.962   4.306
  318  ARG    N 4907   4.250   6.065   4.104
  318  ARG    H 4908   4.285   6.056   4.010
  318  ARG   CA 4909   4.134   6.150   4.140
  318  ARG   HA 4910   4.170   6.214   4.220
  318  ARG   CB 4911   4.097   6.226   4.015
  318  ARG  HB2 4912   4.178   6.293   3.988
  318  ARG  HB3 4913   4.073   6.162   3.931
  318  ARG   CG 4914   3.976   6.314   4.038
  318  ARG  HG2 4915   3.883   6.259   4.056
  318  ARG  HG3 4916   3.996   6.370   4.130
  318  ARG   CD 4917   3.942   6.405   3.918
  318  ARG  HD2 4918   4.023   6.472   3.889
  318  ARG  HD3 4919   3.943   6.337   3.832
  318  ARG   NE 4920   3.823   6.481   3.939
  318  ARG   HE 4921   3.832   6.572   3.983
  318  ARG   CZ 4922   3.700   6.450   3.921
  318  ARG  NH1 4923   3.664   6.326   3.893
  318  ARG HH11 4924   3.740   6.263   3.871
  318  ARG HH12 4925   3.572   6.287   3.882
  318  ARG  NH2 4926   3.612   6.538   3.934
  318  ARG HH21 4927   3.639   6.635   3.943
  318  ARG HH22 4928   3.517   6.514   3.912
  318  ARG    C 4929   4.012   6.067   4.197
  318  ARG    O 4930   3.957   6.111   4.303
  319  LEU    N 4931   3.983   5.945   4.147
  319  LEU    H 4932   4.043   5.911   4.073
  319  LEU   CA 4933   3.880   5.852   4.205
  319  LEU   HA 4934   3.792   5.906   4.239
  319  LEU   CB 4935   3.836   5.758   4.094
  319  LEU  HB2 4936   3.928   5.719   4.052
  319  LEU  HB3 4937   3.791   5.669   4.138
  319  LEU   CG 4938   3.753   5.815   3.978
  319  LEU   HG 4939   3.821   5.884   3.929
  319  LEU  CD1 4940   3.714   5.702   3.879
  319  LEU HD11 4941   3.804   5.648   3.849
  319  LEU HD12 4942   3.646   5.635   3.931
  319  LEU HD13 4943   3.663   5.753   3.798
  319  LEU  CD2 4944   3.624   5.896   4.022
  319  LEU HD21 4945   3.579   5.926   3.927
  319  LEU HD22 4946   3.562   5.830   4.082
  319  LEU HD23 4947   3.645   5.983   4.084
  319  LEU    C 4948   3.934   5.768   4.319
  319  LEU    O 4949   3.854   5.757   4.415
  320  TYR    N 4950   4.062   5.736   4.329
  320  TYR    H 4951   4.127   5.762   4.256
  320  TYR   CA 4952   4.125   5.658   4.437
  320  TYR   HA 4953   4.071   5.564   4.453
  320  TYR   CB 4954   4.270   5.632   4.389
  320  TYR  HB2 4955   4.262   5.572   4.299
  320  TYR  HB3 4956   4.318   5.726   4.364
  320  TYR   CG 4957   4.347   5.541   4.483
  320  TYR  CD1 4958   4.319   5.405   4.495
  320  TYR  HD1 4959   4.250   5.363   4.423
  320  TYR  CE1 4960   4.391   5.316   4.577
  320  TYR  HE1 4961   4.374   5.210   4.580
  320  TYR   CZ 4962   4.497   5.370   4.659
  320  TYR   OH 4963   4.550   5.299   4.754
  320  TYR   HH 4964   4.528   5.206   4.746
  320  TYR  CE2 4965   4.516   5.513   4.660
  320  TYR  HE2 4966   4.595   5.548   4.725
  320  TYR  CD2 4967   4.438   5.598   4.578
  320  TYR  HD2 4968   4.456   5.705   4.577
  320  TYR    C 4969   4.127   5.740   4.564
  320  TYR    O 4970   4.088   5.696   4.671
  321  LYS    N 4971   4.163   5.867   4.551
  321  LYS    H 4972   4.193   5.895   4.459
  321  LYS   CA 4973   4.162   5.959   4.670
  321  LYS   HA 4974   4.233   5.930   4.748
  321  LYS   CB 4975   4.201   6.095   4.618
  321  LYS  HB2 4976   4.143   6.104   4.526
  321  LYS  HB3 4977   4.169   6.170   4.691
  321  LYS   CG 4978   4.344   6.122   4.586
  321  LYS  HG2 4979   4.401   6.127   4.679
  321  LYS  HG3 4980   4.382   6.043   4.521
  321  LYS   CD 4981   4.357   6.255   4.506
  321  LYS  HD2 4982   4.304   6.240   4.413
  321  LYS  HD3 4983   4.308   6.337   4.559
  321  LYS   CE 4984   4.497   6.299   4.481
  321  LYS  HE2 4985   4.546   6.309   4.578
  321  LYS  HE3 4986   4.540   6.211   4.433
  321  LYS   NZ 4987   4.506   6.426   4.406
  321  LYS  HZ1 4988   4.594   6.443   4.359
  321  LYS  HZ2 4989   4.431   6.425   4.338
  321  LYS  HZ3 4990   4.472   6.504   4.460
  321  LYS    C 4991   4.019   5.959   4.734
  321  LYS    O 4992   4.005   5.970   4.853
  322  MET    N 4993   3.911   5.961   4.658
  322  MET    H 4994   3.929   5.952   4.559
  322  MET   CA 4995   3.769   5.948   4.706
  322  MET   HA 4996   3.768   6.014   4.793
  322  MET   CB 4997   3.678   5.997   4.602
  322  MET  HB2 4998   3.717   6.084   4.549
  322  MET  HB3 4999   3.674   5.917   4.528
  322  MET   CG 5000   3.549   6.024   4.664
  322  MET  HG2 5001   3.514   5.934   4.713
  322  MET  HG3 5002   3.549   6.104   4.738
  322  MET   SD 5003   3.418   6.071   4.551
  322  MET   CE 5004   3.394   5.918   4.461
  322  MET  HE1 5005   3.300   5.914   4.406
  322  MET  HE2 5006   3.470   5.891   4.388
  322  MET  HE3 5007   3.384   5.836   4.531
  322  MET    C 5008   3.731   5.811   4.755
  322  MET    O 5009   3.659   5.805   4.857
  323  ALA    N 5010   3.780   5.704   4.689
  323  ALA    H 5011   3.827   5.715   4.600
  323  ALA   CA 5012   3.746   5.568   4.742
  323  ALA   HA 5013   3.639   5.553   4.758
  323  ALA   CB 5014   3.784   5.468   4.630
  323  ALA  HB1 5015   3.760   5.366   4.659
  323  ALA  HB2 5016   3.724   5.495   4.543
  323  ALA  HB3 5017   3.891   5.465   4.610
  323  ALA    C 5018   3.819   5.550   4.874
  323  ALA    O 5019   3.756   5.507   4.970
  324  VAL    N 5020   3.942   5.596   4.887
  324  VAL    H 5021   3.983   5.659   4.820
  324  VAL   CA 5022   4.010   5.599   5.014
  324  VAL   HA 5023   4.026   5.499   5.052
  324  VAL   CB 5024   4.163   5.641   4.991
  324  VAL   HB 5025   4.169   5.731   4.929
  324  VAL  CG1 5026   4.241   5.651   5.121
  324  VAL HG11 5027   4.207   5.740   5.174
  324  VAL HG12 5028   4.220   5.556   5.169
  324  VAL HG13 5029   4.350   5.643   5.117
  324  VAL  CG2 5030   4.234   5.527   4.905
  324  VAL HG21 5031   4.261   5.437   4.958
  324  VAL HG22 5032   4.171   5.500   4.819
  324  VAL HG23 5033   4.328   5.560   4.861
  324  VAL    C 5034   3.941   5.699   5.116
  324  VAL    O 5035   3.933   5.665   5.234
  325  GLY    N 5036   3.891   5.819   5.070
  325  GLY    H 5037   3.910   5.835   4.972
  325  GLY   CA 5038   3.821   5.929   5.143
  325  GLY  HA2 5039   3.887   5.966   5.221
  325  GLY  HA3 5040   3.798   6.016   5.081
  325  GLY    C 5041   3.692   5.870   5.198
  325  GLY    O 5042   3.660   5.901   5.314
  326  PHE    N 5043   3.623   5.784   5.130
  326  PHE    H 5044   3.655   5.768   5.035
  326  PHE   CA 5045   3.499   5.714   5.176
  326  PHE   HA 5046   3.426   5.787   5.211
  326  PHE   CB 5047   3.432   5.645   5.060
  326  PHE  HB2 5048   3.430   5.722   4.982
  326  PHE  HB3 5049   3.493   5.564   5.020
  326  PHE   CG 5050   3.282   5.601   5.080
  326  PHE  CD1 5051   3.176   5.674   5.033
  326  PHE  HD1 5052   3.187   5.753   4.961
  326  PHE  CE1 5053   3.041   5.644   5.073
  326  PHE  HE1 5054   2.959   5.701   5.032
  326  PHE   CZ 5055   3.018   5.539   5.160
  326  PHE   HZ 5056   2.921   5.524   5.204
  326  PHE  CE2 5057   3.125   5.459   5.199
  326  PHE  HE2 5058   3.113   5.379   5.271
  326  PHE  CD2 5059   3.256   5.489   5.162
  326  PHE  HD2 5060   3.338   5.433   5.205
  326  PHE    C 5061   3.530   5.611   5.287
  326  PHE    O 5062   3.462   5.599   5.388
  327  MET    N 5063   3.642   5.536   5.270
  327  MET    H 5064   3.702   5.557   5.191
  327  MET   CA 5065   3.689   5.428   5.358
  327  MET   HA 5066   3.599   5.368   5.368
  327  MET   CB 5067   3.793   5.352   5.269
  327  MET  HB2 5068   3.744   5.294   5.191
  327  MET  HB3 5069   3.865   5.424   5.231
  327  MET   CG 5070   3.872   5.251   5.350
  327  MET  HG2 5071   3.926   5.301   5.431
  327  MET  HG3 5072   3.794   5.191   5.397
  327  MET   SD 5073   3.989   5.157   5.252
  327  MET   CE 5074   4.128   5.261   5.261
  327  MET  HE1 5075   4.165   5.276   5.362
  327  MET  HE2 5076   4.212   5.222   5.202
  327  MET  HE3 5077   4.088   5.358   5.231
  327  MET    C 5078   3.738   5.478   5.499
  327  MET    O 5079   3.702   5.413   5.599
  328  LEU    N 5080   3.816   5.582   5.489
  328  LEU    H 5081   3.845   5.612   5.397
  328  LEU   CA 5082   3.862   5.646   5.610
  328  LEU   HA 5083   3.901   5.574   5.682
  328  LEU   CB 5084   3.973   5.739   5.589
  328  LEU  HB2 5085   3.939   5.815   5.520
  328  LEU  HB3 5086   4.013   5.784   5.680
  328  LEU   CG 5087   4.102   5.677   5.528
  328  LEU   HG 5088   4.078   5.621   5.438
  328  LEU  CD1 5089   4.193   5.795   5.488
  328  LEU HD11 5090   4.139   5.864   5.422
  328  LEU HD12 5091   4.231   5.846   5.576
  328  LEU HD13 5092   4.281   5.750   5.442
  328  LEU  CD2 5093   4.184   5.585   5.618
  328  LEU HD21 5094   4.259   5.533   5.558
  328  LEU HD22 5095   4.222   5.643   5.703
  328  LEU HD23 5096   4.120   5.506   5.658
  328  LEU    C 5097   3.747   5.709   5.686
  328  LEU    O 5098   3.747   5.711   5.805
  329  ALA    N 5099   3.644   5.761   5.610
  329  ALA    H 5100   3.637   5.753   5.510
  329  ALA   CA 5101   3.534   5.835   5.678
  329  ALA   HA 5102   3.590   5.886   5.756
  329  ALA   CB 5103   3.480   5.940   5.584
  329  ALA  HB1 5104   3.457   5.897   5.486
  329  ALA  HB2 5105   3.387   5.985   5.619
  329  ALA  HB3 5106   3.556   6.017   5.574
  329  ALA    C 5107   3.425   5.744   5.734
  329  ALA    O 5108   3.368   5.776   5.840
  330  HIE    N 5109   3.397   5.625   5.670
  330  HIE    H 5110   3.446   5.603   5.585
  330  HIE   CA 5111   3.291   5.533   5.711
  330  HIE   HA 5112   3.200   5.592   5.725
  330  HIE   CB 5113   3.265   5.438   5.585
  330  HIE  HB2 5114   3.247   5.503   5.499
  330  HIE  HB3 5115   3.346   5.371   5.559
  330  HIE   CG 5116   3.139   5.351   5.607
  330  HIE  ND1 5117   3.140   5.246   5.688
  330  HIE  CE1 5118   3.019   5.195   5.683
  330  HIE  HE1 5119   2.986   5.110   5.741
  330  HIE  NE2 5120   2.932   5.272   5.616
  330  HIE  HE2 5121   2.834   5.250   5.606
  330  HIE  CD2 5122   3.010   5.376   5.565
  330  HIE  HD2 5123   2.988   5.460   5.501
  330  HIE    C 5124   3.333   5.459   5.839
  330  HIE    O 5125   3.451   5.429   5.857
  331  PRO    N 5126   3.242   5.420   5.931
  331  PRO   CD 5127   3.096   5.451   5.935
  331  PRO  HD2 5128   3.062   5.444   5.831
  331  PRO  HD3 5129   3.098   5.554   5.967
  331  PRO   CG 5130   3.047   5.343   6.030
  331  PRO  HG2 5131   3.025   5.250   5.979
  331  PRO  HG3 5132   2.958   5.379   6.083
  331  PRO   CB 5133   3.159   5.330   6.131
  331  PRO  HB2 5134   3.155   5.235   6.184
  331  PRO  HB3 5135   3.151   5.415   6.199
  331  PRO   CA 5136   3.291   5.354   6.057
  331  PRO   HA 5137   3.368   5.408   6.112
  331  PRO    C 5138   3.353   5.213   6.033
  331  PRO    O 5139   3.425   5.168   6.121
  332  TYR    N 5140   3.336   5.144   5.918
  332  TYR    H 5141   3.295   5.194   5.841
  332  TYR   CA 5142   3.371   4.999   5.905
  332  TYR   HA 5143   3.326   4.951   5.992
  332  TYR   CB 5144   3.301   4.948   5.780
  332  TYR  HB2 5145   3.194   4.971   5.788
  332  TYR  HB3 5146   3.331   5.001   5.689
  332  TYR   CG 5147   3.314   4.798   5.751
  332  TYR  CD1 5148   3.409   4.755   5.659
  332  TYR  HD1 5149   3.466   4.832   5.610
  332  TYR  CE1 5150   3.423   4.615   5.638
  332  TYR  HE1 5151   3.492   4.578   5.563
  332  TYR   CZ 5152   3.331   4.520   5.700
  332  TYR   OH 5153   3.355   4.387   5.676
  332  TYR   HH 5154   3.287   4.331   5.715
  332  TYR  CE2 5155   3.236   4.567   5.788
  332  TYR  HE2 5156   3.171   4.498   5.840
  332  TYR  CD2 5157   3.233   4.703   5.821
  332  TYR  HD2 5158   3.177   4.744   5.904
  332  TYR    C 5159   3.518   4.958   5.900
  332  TYR    O 5160   3.597   5.022   5.828
  333  GLY    N 5161   3.548   4.861   5.981
  333  GLY    H 5162   3.467   4.819   6.024
  333  GLY   CA 5163   3.678   4.791   5.986
  333  GLY  HA2 5164   3.670   4.700   6.045
  333  GLY  HA3 5165   3.702   4.758   5.884
  333  GLY    C 5166   3.793   4.874   6.047
  333  GLY    O 5167   3.794   4.997   6.058
  334  PHE    N 5168   3.899   4.799   6.075
  334  PHE    H 5169   3.901   4.700   6.056
  334  PHE   CA 5170   4.031   4.867   6.085
  334  PHE   HA 5171   4.022   4.963   6.135
  334  PHE   CB 5172   4.131   4.788   6.177
  334  PHE  HB2 5173   4.078   4.734   6.255
  334  PHE  HB3 5174   4.176   4.710   6.114
  334  PHE   CG 5175   4.241   4.882   6.231
  334  PHE  CD1 5176   4.347   4.914   6.154
  334  PHE  HD1 5177   4.348   4.869   6.056
  334  PHE  CE1 5178   4.446   5.000   6.191
  334  PHE  HE1 5179   4.528   5.034   6.129
  334  PHE   CZ 5180   4.441   5.060   6.320
  334  PHE   HZ 5181   4.515   5.137   6.335
  334  PHE  CE2 5182   4.338   5.021   6.405
  334  PHE  HE2 5183   4.324   5.061   6.505
  334  PHE  CD2 5184   4.238   4.941   6.361
  334  PHE  HD2 5185   4.152   4.930   6.426
  334  PHE    C 5186   4.087   4.892   5.945
  334  PHE    O 5187   4.058   4.805   5.863
  335  THR    N 5188   4.157   5.002   5.910
  335  THR    H 5189   4.190   5.057   5.988
  335  THR   CA 5190   4.184   5.050   5.773
  335  THR   HA 5191   4.149   4.969   5.709
  335  THR   CB 5192   4.131   5.191   5.747
  335  THR   HB 5193   4.176   5.217   5.652
  335  THR  CG2 5194   3.985   5.203   5.738
  335  THR HG21 5195   3.929   5.168   5.824
  335  THR HG22 5196   3.964   5.308   5.718
  335  THR HG23 5197   3.949   5.152   5.649
  335  THR  OG1 5198   4.169   5.283   5.849
  335  THR  HG1 5199   4.142   5.250   5.935
  335  THR    C 5200   4.339   5.039   5.745
  335  THR    O 5201   4.420   5.085   5.828
  336  ARG    N 5202   4.380   4.992   5.623
  336  ARG    H 5203   4.315   4.941   5.565
  336  ARG   CA 5204   4.516   5.018   5.566
  336  ARG   HA 5205   4.575   5.065   5.646
  336  ARG   CB 5206   4.584   4.886   5.547
  336  ARG  HB2 5207   4.577   4.834   5.642
  336  ARG  HB3 5208   4.522   4.827   5.479
  336  ARG   CG 5209   4.732   4.886   5.498
  336  ARG  HG2 5210   4.788   4.938   5.576
  336  ARG  HG3 5211   4.761   4.781   5.510
  336  ARG   CD 5212   4.754   4.927   5.350
  336  ARG  HD2 5213   4.703   5.020   5.322
  336  ARG  HD3 5214   4.860   4.948   5.340
  336  ARG   NE 5215   4.728   4.815   5.265
  336  ARG   HE 5216   4.741   4.723   5.306
  336  ARG   CZ 5217   4.676   4.813   5.147
  336  ARG  NH1 5218   4.622   4.912   5.084
  336  ARG HH11 5219   4.595   4.993   5.139
  336  ARG HH12 5220   4.582   4.898   4.993
  336  ARG  NH2 5221   4.660   4.700   5.083
  336  ARG HH21 5222   4.693   4.618   5.130
  336  ARG HH22 5223   4.584   4.697   5.015
  336  ARG    C 5224   4.517   5.119   5.451
  336  ARG    O 5225   4.448   5.095   5.356
  337  VAL    N 5226   4.608   5.216   5.447
  337  VAL    H 5227   4.676   5.228   5.520
  337  VAL   CA 5228   4.629   5.303   5.329
  337  VAL   HA 5229   4.544   5.288   5.262
  337  VAL   CB 5230   4.623   5.451   5.358
  337  VAL   HB 5231   4.653   5.499   5.265
  337  VAL  CG1 5232   4.482   5.490   5.406
  337  VAL HG11 5233   4.408   5.449   5.338
  337  VAL HG12 5234   4.465   5.442   5.503
  337  VAL HG13 5235   4.475   5.598   5.391
  337  VAL  CG2 5236   4.723   5.496   5.462
  337  VAL HG21 5237   4.722   5.442   5.557
  337  VAL HG22 5238   4.822   5.480   5.419
  337  VAL HG23 5239   4.714   5.604   5.474
  337  VAL    C 5240   4.760   5.256   5.259
  337  VAL    O 5241   4.852   5.214   5.322
  338  MET    N 5242   4.759   5.253   5.124
  338  MET    H 5243   4.679   5.298   5.081
  338  MET   CA 5244   4.872   5.212   5.037
  338  MET   HA 5245   4.929   5.135   5.089
  338  MET   CB 5246   4.815   5.151   4.908
  338  MET  HB2 5247   4.729   5.086   4.927
  338  MET  HB3 5248   4.780   5.236   4.849
  338  MET   CG 5249   4.913   5.071   4.820
  338  MET  HG2 5250   4.862   5.037   4.729
  338  MET  HG3 5251   5.001   5.127   4.790
  338  MET   SD 5252   4.954   4.910   4.897
  338  MET   CE 5253   5.071   4.858   4.772
  338  MET  HE1 5254   5.149   4.928   4.743
  338  MET  HE2 5255   5.123   4.773   4.816
  338  MET  HE3 5256   5.020   4.829   4.680
  338  MET    C 5257   4.969   5.325   5.007
  338  MET    O 5258   4.936   5.445   5.012
  339  SER    N 5259   5.095   5.280   4.987
  339  SER    H 5260   5.109   5.180   4.982
  339  SER   CA 5261   5.211   5.354   4.927
  339  SER   HA 5262   5.173   5.442   4.875
  339  SER   CB 5263   5.303   5.414   5.031
  339  SER  HB2 5264   5.254   5.488   5.095
  339  SER  HB3 5265   5.362   5.342   5.088
  339  SER   OG 5266   5.384   5.497   4.949
  339  SER   HG 5267   5.464   5.456   4.916
  339  SER    C 5268   5.294   5.271   4.821
  339  SER    O 5269   5.351   5.166   4.850
  340  SER    N 5270   5.278   5.327   4.700
  340  SER    H 5271   5.207   5.398   4.690
  340  SER   CA 5272   5.342   5.270   4.577
  340  SER   HA 5273   5.385   5.172   4.601
  340  SER   CB 5274   5.226   5.240   4.480
  340  SER  HB2 5275   5.175   5.332   4.453
  340  SER  HB3 5276   5.260   5.183   4.394
  340  SER   OG 5277   5.117   5.159   4.530
  340  SER   HG 5278   5.050   5.222   4.558
  340  SER    C 5279   5.448   5.353   4.495
  340  SER    O 5280   5.467   5.474   4.520
  341  TYR    N 5281   5.516   5.289   4.406
  341  TYR    H 5282   5.495   5.191   4.396
  341  TYR   CA 5283   5.587   5.341   4.295
  341  TYR   HA 5284   5.592   5.450   4.285
  341  TYR   CB 5285   5.735   5.301   4.305
  341  TYR  HB2 5286   5.785   5.359   4.228
  341  TYR  HB3 5287   5.776   5.336   4.399
  341  TYR   CG 5288   5.748   5.144   4.300
  341  TYR  CD1 5289   5.770   5.079   4.178
  341  TYR  HD1 5290   5.791   5.139   4.090
  341  TYR  CE1 5291   5.781   4.941   4.167
  341  TYR  HE1 5292   5.798   4.896   4.070
  341  TYR   CZ 5293   5.763   4.865   4.282
  341  TYR   OH 5294   5.778   4.728   4.283
  341  TYR   HH 5295   5.763   4.684   4.199
  341  TYR  CE2 5296   5.748   4.927   4.410
  341  TYR  HE2 5297   5.736   4.867   4.500
  341  TYR  CD2 5298   5.741   5.070   4.419
  341  TYR  HD2 5299   5.709   5.127   4.505
  341  TYR    C 5300   5.520   5.303   4.167
  341  TYR    O 5301   5.449   5.198   4.155
  342  ARG    N 5302   5.542   5.377   4.055
  342  ARG    H 5303   5.615   5.446   4.050
  342  ARG   CA 5304   5.476   5.352   3.921
  342  ARG   HA 5305   5.387   5.291   3.935
  342  ARG   CB 5306   5.431   5.478   3.855
  342  ARG  HB2 5307   5.364   5.455   3.772
  342  ARG  HB3 5308   5.370   5.538   3.923
  342  ARG   CG 5309   5.551   5.562   3.806
  342  ARG  HG2 5310   5.627   5.559   3.884
  342  ARG  HG3 5311   5.607   5.515   3.725
  342  ARG   CD 5312   5.509   5.696   3.756
  342  ARG  HD2 5313   5.436   5.670   3.679
  342  ARG  HD3 5314   5.459   5.745   3.839
  342  ARG   NE 5315   5.617   5.775   3.692
  342  ARG   HE 5316   5.710   5.750   3.722
  342  ARG   CZ 5317   5.605   5.840   3.584
  342  ARG  NH1 5318   5.492   5.858   3.524
  342  ARG HH11 5319   5.407   5.824   3.566
  342  ARG HH12 5320   5.482   5.926   3.450
  342  ARG  NH2 5321   5.703   5.899   3.534
  342  ARG HH21 5322   5.800   5.893   3.560
  342  ARG HH22 5323   5.692   5.938   3.441
  342  ARG    C 5324   5.573   5.264   3.833
  342  ARG    O 5325   5.697   5.285   3.844
  343  TRP    N 5326   5.519   5.188   3.738
  343  TRP    H 5327   5.420   5.198   3.718
  343  TRP   CA 5328   5.594   5.098   3.656
  343  TRP   HA 5329   5.700   5.110   3.675
  343  TRP   CB 5330   5.560   4.947   3.693
  343  TRP  HB2 5331   5.606   4.875   3.625
  343  TRP  HB3 5332   5.587   4.929   3.797
  343  TRP   CG 5333   5.415   4.916   3.675
  343  TRP  CD1 5334   5.350   4.894   3.557
  343  TRP  HD1 5335   5.401   4.894   3.461
  343  TRP  NE1 5336   5.219   4.859   3.583
  343  TRP  HE1 5337   5.154   4.830   3.511
  343  TRP  CE2 5338   5.189   4.867   3.712
  343  TRP  CZ2 5339   5.066   4.847   3.786
  343  TRP  HZ2 5340   4.972   4.808   3.751
  343  TRP  CH2 5341   5.075   4.872   3.921
  343  TRP  HH2 5342   4.996   4.851   3.992
  343  TRP  CZ3 5343   5.196   4.898   3.982
  343  TRP  HZ3 5344   5.196   4.896   4.090
  343  TRP  CE3 5345   5.313   4.915   3.911
  343  TRP  HE3 5346   5.407   4.934   3.960
  343  TRP  CD2 5347   5.313   4.907   3.774
  343  TRP    C 5348   5.562   5.131   3.506
  343  TRP    O 5349   5.466   5.197   3.473
  344  PRO    N 5350   5.642   5.089   3.408
  344  PRO   CD 5351   5.760   5.018   3.423
  344  PRO  HD2 5352   5.737   4.913   3.439
  344  PRO  HD3 5353   5.815   5.064   3.505
  344  PRO   CG 5354   5.834   5.034   3.289
  344  PRO  HG2 5355   5.900   4.951   3.261
  344  PRO  HG3 5356   5.896   5.123   3.303
  344  PRO   CB 5357   5.727   5.061   3.182
  344  PRO  HB2 5358   5.696   4.967   3.135
  344  PRO  HB3 5359   5.778   5.128   3.114
  344  PRO   CA 5360   5.617   5.126   3.266
  344  PRO   HA 5361   5.642   5.232   3.258
  344  PRO    C 5362   5.473   5.093   3.205
  344  PRO    O 5363   5.430   4.980   3.216
  345  ARG    N 5364   5.406   5.190   3.144
  345  ARG    H 5365   5.453   5.280   3.138
  345  ARG   CA 5366   5.278   5.182   3.073
  345  ARG   HA 5367   5.260   5.078   3.043
  345  ARG   CB 5368   5.154   5.213   3.160
  345  ARG  HB2 5369   5.158   5.302   3.222
  345  ARG  HB3 5370   5.071   5.219   3.089
  345  ARG   CG 5371   5.111   5.100   3.257
  345  ARG  HG2 5372   5.093   5.005   3.207
  345  ARG  HG3 5373   5.193   5.082   3.327
  345  ARG   CD 5374   4.985   5.138   3.336
  345  ARG  HD2 5375   5.011   5.213   3.411
  345  ARG  HD3 5376   4.920   5.196   3.271
  345  ARG   NE 5377   4.914   5.026   3.399
  345  ARG   HE 5378   4.955   4.937   3.372
  345  ARG   CZ 5379   4.795   5.019   3.458
  345  ARG  NH1 5380   4.720   5.123   3.484
  345  ARG HH11 5381   4.765   5.213   3.482
  345  ARG HH12 5382   4.641   5.110   3.546
  345  ARG  NH2 5383   4.756   4.900   3.499
  345  ARG HH21 5384   4.821   4.825   3.480
  345  ARG HH22 5385   4.675   4.900   3.560
  345  ARG    C 5386   5.261   5.247   2.941
  345  ARG    O 5387   5.176   5.197   2.862
  346  GLN    N 5388   5.352   5.345   2.917
  346  GLN    H 5389   5.420   5.378   2.984
  346  GLN   CA 5390   5.361   5.393   2.778
  346  GLN   HA 5391   5.261   5.417   2.743
  346  GLN   CB 5392   5.444   5.521   2.757
  346  GLN  HB2 5393   5.539   5.491   2.802
  346  GLN  HB3 5394   5.458   5.544   2.652
  346  GLN   CG 5395   5.388   5.642   2.828
  346  GLN  HG2 5396   5.292   5.672   2.786
  346  GLN  HG3 5397   5.387   5.612   2.932
  346  GLN   CD 5398   5.487   5.764   2.813
  346  GLN  OE1 5399   5.491   5.843   2.718
  346  GLN  NE2 5400   5.566   5.783   2.923
  346  GLN HE21 5401   5.631   5.860   2.920
  346  GLN HE22 5402   5.545   5.738   3.011
  346  GLN    C 5403   5.417   5.279   2.679
  346  GLN    O 5404   5.474   5.174   2.722
  347  PHE    N 5405   5.386   5.306   2.547
  347  PHE    H 5406   5.340   5.391   2.518
  347  PHE   CA 5407   5.437   5.226   2.435
  347  PHE   HA 5408   5.383   5.268   2.350
  347  PHE   CB 5409   5.590   5.245   2.420
  347  PHE  HB2 5410   5.646   5.189   2.494
  347  PHE  HB3 5411   5.620   5.211   2.321
  347  PHE   CG 5412   5.643   5.390   2.442
  347  PHE  CD1 5413   5.724   5.433   2.552
  347  PHE  HD1 5414   5.756   5.353   2.617
  347  PHE  CE1 5415   5.758   5.569   2.574
  347  PHE  HE1 5416   5.811   5.598   2.664
  347  PHE   CZ 5417   5.701   5.668   2.494
  347  PHE   HZ 5418   5.718   5.771   2.521
  347  PHE  CE2 5419   5.616   5.630   2.385
  347  PHE  HE2 5420   5.581   5.709   2.320
  347  PHE  CD2 5421   5.585   5.488   2.365
  347  PHE  HD2 5422   5.522   5.457   2.283
  347  PHE    C 5423   5.383   5.082   2.426
  347  PHE    O 5424   5.439   4.997   2.354
  348  GLN    N 5425   5.264   5.056   2.492
  348  GLN    H 5426   5.228   5.130   2.551
  348  GLN   CA 5427   5.193   4.928   2.514
  348  GLN   HA 5428   5.240   4.837   2.477
  348  GLN   CB 5429   5.190   4.910   2.668
  348  GLN  HB2 5430   5.170   5.011   2.702
  348  GLN  HB3 5431   5.118   4.831   2.691
  348  GLN   CG 5432   5.335   4.873   2.724
  348  GLN  HG2 5433   5.376   4.779   2.686
  348  GLN  HG3 5434   5.397   4.955   2.687
  348  GLN   CD 5435   5.335   4.863   2.878
  348  GLN  OE1 5436   5.237   4.858   2.951
  348  GLN  NE2 5437   5.452   4.872   2.940
  348  GLN HE21 5438   5.449   4.885   3.040
  348  GLN HE22 5439   5.536   4.870   2.884
  348  GLN    C 5440   5.050   4.938   2.460
  348  GLN    O 5441   4.998   5.045   2.461
  349  ASN    N 5442   4.987   4.827   2.423
  349  ASN    H 5443   5.037   4.739   2.421
  349  ASN   CA 5444   4.846   4.825   2.390
  349  ASN   HA 5445   4.789   4.913   2.419
  349  ASN   CB 5446   4.822   4.823   2.236
  349  ASN  HB2 5447   4.896   4.895   2.201
  349  ASN  HB3 5448   4.864   4.728   2.202
  349  ASN   CG 5449   4.672   4.847   2.184
  349  ASN  OD1 5450   4.627   4.961   2.179
  349  ASN  ND2 5451   4.607   4.742   2.140
  349  ASN HD21 5452   4.520   4.764   2.093
  349  ASN HD22 5453   4.652   4.655   2.116
  349  ASN    C 5454   4.787   4.709   2.465
  349  ASN    O 5455   4.848   4.604   2.477
  350  GLY    N 5456   4.663   4.728   2.508
  350  GLY    H 5457   4.624   4.821   2.503
  350  GLY   CA 5458   4.596   4.625   2.593
  350  GLY  HA2 5459   4.495   4.648   2.624
  350  GLY  HA3 5460   4.592   4.528   2.544
  350  GLY    C 5461   4.667   4.607   2.731
  350  GLY    O 5462   4.707   4.705   2.792
  351  ASN    N 5463   4.679   4.485   2.784
  351  ASN    H 5464   4.642   4.404   2.736
  351  ASN   CA 5465   4.716   4.452   2.927
  351  ASN   HA 5466   4.663   4.528   2.984
  351  ASN   CB 5467   4.678   4.315   2.967
  351  ASN  HB2 5468   4.577   4.298   2.930
  351  ASN  HB3 5469   4.749   4.255   2.908
  351  ASN   CG 5470   4.684   4.284   3.115
  351  ASN  OD1 5471   4.655   4.371   3.205
  351  ASN  ND2 5472   4.715   4.164   3.151
  351  ASN HD21 5473   4.722   4.147   3.250
  351  ASN HD22 5474   4.747   4.098   3.081
  351  ASN    C 5475   4.861   4.483   2.965
  351  ASN    O 5476   4.944   4.495   2.871
  352  ASP    N 5477   4.888   4.518   3.096
  352  ASP    H 5478   4.816   4.523   3.166
  352  ASP   CA 5479   5.030   4.533   3.148
  352  ASP   HA 5480   5.075   4.614   3.091
  352  ASP   CB 5481   5.024   4.555   3.300
  352  ASP  HB2 5482   4.957   4.483   3.347
  352  ASP  HB3 5483   5.122   4.557   3.349
  352  ASP   CG 5484   4.962   4.686   3.338
  352  ASP  OD1 5485   4.840   4.696   3.342
  352  ASP  OD2 5486   5.037   4.786   3.357
  352  ASP    C 5487   5.121   4.415   3.126
  352  ASP    O 5488   5.078   4.303   3.125
  353  VAL    N 5489   5.251   4.451   3.098
  353  VAL    H 5490   5.259   4.550   3.083
  353  VAL   CA 5491   5.366   4.368   3.063
  353  VAL   HA 5492   5.360   4.262   3.088
  353  VAL   CB 5493   5.383   4.388   2.912
  353  VAL   HB 5494   5.480   4.342   2.895
  353  VAL  CG1 5495   5.287   4.299   2.828
  353  VAL HG11 5496   5.272   4.202   2.876
  353  VAL HG12 5497   5.195   4.356   2.816
  353  VAL HG13 5498   5.338   4.282   2.733
  353  VAL  CG2 5499   5.384   4.530   2.861
  353  VAL HG21 5500   5.471   4.583   2.900
  353  VAL HG22 5501   5.393   4.523   2.752
  353  VAL HG23 5502   5.290   4.579   2.887
  353  VAL    C 5503   5.492   4.414   3.138
  353  VAL    O 5504   5.584   4.338   3.125
  354  ASN    N 5505   5.492   4.518   3.219
  354  ASN    H 5506   5.421   4.590   3.209
  354  ASN   CA 5507   5.603   4.566   3.303
  354  ASN   HA 5508   5.683   4.493   3.306
  354  ASN   CB 5509   5.663   4.686   3.242
  354  ASN  HB2 5510   5.585   4.755   3.210
  354  ASN  HB3 5511   5.733   4.712   3.322
  354  ASN   CG 5512   5.743   4.655   3.114
  354  ASN  OD1 5513   5.709   4.674   2.995
  354  ASN  ND2 5514   5.860   4.594   3.127
  354  ASN HD21 5515   5.896   4.565   3.037
  354  ASN HD22 5516   5.911   4.591   3.215
  354  ASN    C 5517   5.562   4.577   3.451
  354  ASN    O 5518   5.639   4.608   3.534
  355  ASP    N 5519   5.436   4.543   3.489
  355  ASP    H 5520   5.376   4.502   3.419
  355  ASP   CA 5521   5.385   4.553   3.627
  355  ASP   HA 5522   5.399   4.657   3.659
  355  ASP   CB 5523   5.241   4.513   3.629
  355  ASP  HB2 5524   5.208   4.533   3.731
  355  ASP  HB3 5525   5.172   4.571   3.568
  355  ASP   CG 5526   5.219   4.361   3.590
  355  ASP  OD1 5527   5.199   4.335   3.471
  355  ASP  OD2 5528   5.223   4.276   3.683
  355  ASP    C 5529   5.470   4.472   3.725
  355  ASP    O 5530   5.469   4.497   3.845
  356  TRP    N 5531   5.548   4.373   3.671
  356  TRP    H 5532   5.548   4.356   3.572
  356  TRP   CA 5533   5.633   4.284   3.750
  356  TRP   HA 5534   5.573   4.244   3.832
  356  TRP   CB 5535   5.687   4.170   3.655
  356  TRP  HB2 5536   5.753   4.097   3.703
  356  TRP  HB3 5537   5.601   4.109   3.630
  356  TRP   CG 5538   5.757   4.217   3.529
  356  TRP  CD1 5539   5.696   4.224   3.406
  356  TRP  HD1 5540   5.593   4.196   3.386
  356  TRP  NE1 5541   5.788   4.264   3.312
  356  TRP  HE1 5542   5.767   4.277   3.214
  356  TRP  CE2 5543   5.913   4.284   3.365
  356  TRP  CZ2 5544   6.030   4.335   3.316
  356  TRP  HZ2 5545   6.042   4.368   3.214
  356  TRP  CH2 5546   6.142   4.332   3.395
  356  TRP  HH2 5547   6.232   4.363   3.344
  356  TRP  CZ3 5548   6.138   4.292   3.529
  356  TRP  HZ3 5549   6.224   4.308   3.592
  356  TRP  CE3 5550   6.010   4.257   3.588
  356  TRP  HE3 5551   6.001   4.240   3.694
  356  TRP  CD2 5552   5.898   4.244   3.504
  356  TRP    C 5553   5.754   4.342   3.816
  356  TRP    O 5554   5.808   4.288   3.910
  357  VAL    N 5555   5.802   4.451   3.757
  357  VAL    H 5556   5.740   4.483   3.683
  357  VAL   CA 5557   5.929   4.518   3.796
  357  VAL   HA 5558   6.006   4.442   3.783
  357  VAL   CB 5559   5.963   4.646   3.722
  357  VAL   HB 5560   6.058   4.689   3.751
  357  VAL  CG1 5561   5.973   4.620   3.569
  357  VAL HG11 5562   5.891   4.558   3.533
  357  VAL HG12 5563   5.991   4.711   3.513
  357  VAL HG13 5564   6.062   4.560   3.555
  357  VAL  CG2 5565   5.842   4.751   3.749
  357  VAL HG21 5566   5.839   4.832   3.677
  357  VAL HG22 5567   5.748   4.698   3.735
  357  VAL HG23 5568   5.847   4.795   3.849
  357  VAL    C 5569   5.934   4.547   3.949
  357  VAL    O 5570   5.831   4.589   4.012
  358  GLY    N 5571   6.057   4.525   4.011
  358  GLY    H 5572   6.133   4.484   3.960
  358  GLY   CA 5573   6.078   4.575   4.147
  358  GLY  HA2 5574   5.997   4.539   4.211
  358  GLY  HA3 5575   6.171   4.528   4.178
  358  GLY    C 5576   6.088   4.730   4.157
  358  GLY    O 5577   6.064   4.798   4.056
  359  PRO    N 5578   6.133   4.783   4.268
  359  PRO   CD 5579   6.166   4.713   4.391
  359  PRO  HD2 5580   6.226   4.624   4.373
  359  PRO  HD3 5581   6.069   4.696   4.438
  359  PRO   CG 5582   6.246   4.814   4.475
  359  PRO  HG2 5583   6.347   4.820   4.436
  359  PRO  HG3 5584   6.236   4.778   4.577
  359  PRO   CB 5585   6.179   4.945   4.438
  359  PRO  HB2 5586   6.242   5.029   4.467
  359  PRO  HB3 5587   6.088   4.942   4.498
  359  PRO   CA 5588   6.141   4.925   4.294
  359  PRO   HA 5589   6.039   4.963   4.294
  359  PRO    C 5590   6.228   4.994   4.198
  359  PRO    O 5591   6.331   4.947   4.148
  360  PRO    N 5592   6.203   5.129   4.181
  360  PRO   CD 5593   6.108   5.206   4.255
  360  PRO  HD2 5594   6.165   5.241   4.341
  360  PRO  HD3 5595   6.016   5.155   4.286
  360  PRO   CG 5596   6.070   5.325   4.173
  360  PRO  HG2 5597   6.021   5.405   4.227
  360  PRO  HG3 5598   6.004   5.287   4.095
  360  PRO   CB 5599   6.205   5.356   4.104
  360  PRO  HB2 5600   6.272   5.418   4.164
  360  PRO  HB3 5601   6.179   5.400   4.007
  360  PRO   CA 5602   6.265   5.214   4.074
  360  PRO   HA 5603   6.234   5.177   3.977
  360  PRO    C 5604   6.418   5.212   4.080
  360  PRO    O 5605   6.481   5.253   4.181
  361  ASN    N 5606   6.490   5.166   3.972
  361  ASN    H 5607   6.440   5.134   3.890
  361  ASN   CA 5608   6.634   5.143   3.986
  361  ASN   HA 5609   6.661   5.169   4.089
  361  ASN   CB 5610   6.655   4.994   3.971
  361  ASN  HB2 5611   6.571   4.945   4.019
  361  ASN  HB3 5612   6.662   4.983   3.862
  361  ASN   CG 5613   6.794   4.947   4.025
  361  ASN  OD1 5614   6.898   4.955   3.956
  361  ASN  ND2 5615   6.800   4.889   4.142
  361  ASN HD21 5616   6.892   4.848   4.157
  361  ASN HD22 5617   6.714   4.865   4.189
  361  ASN    C 5618   6.720   5.223   3.893
  361  ASN    O 5619   6.684   5.241   3.774
  362  ASN    N 5620   6.838   5.263   3.942
  362  ASN    H 5621   6.853   5.266   4.042
  362  ASN   CA 5622   6.932   5.340   3.851
  362  ASN   HA 5623   6.909   5.304   3.751
  362  ASN   CB 5624   6.898   5.492   3.854
  362  ASN  HB2 5625   6.799   5.511   3.813
  362  ASN  HB3 5626   6.898   5.523   3.959
  362  ASN   CG 5627   6.998   5.580   3.781
  362  ASN  OD1 5628   7.096   5.628   3.838
  362  ASN  ND2 5629   6.992   5.589   3.656
  362  ASN HD21 5630   7.052   5.653   3.605
  362  ASN HD22 5631   6.920   5.538   3.608
  362  ASN    C 5632   7.077   5.307   3.893
  362  ASN    O 5633   7.111   5.297   4.009
  363  ASN    N 5634   7.160   5.283   3.793
  363  ASN    H 5635   7.118   5.277   3.701
  363  ASN   CA 5636   7.294   5.227   3.808
  363  ASN   HA 5637   7.324   5.197   3.707
  363  ASN   CB 5638   7.389   5.339   3.851
  363  ASN  HB2 5639   7.359   5.434   3.807
  363  ASN  HB3 5640   7.375   5.353   3.959
  363  ASN   CG 5641   7.533   5.327   3.811
  363  ASN  OD1 5642   7.567   5.230   3.741
  363  ASN  ND2 5643   7.623   5.410   3.862
  363  ASN HD21 5644   7.723   5.400   3.851
  363  ASN HD22 5645   7.598   5.466   3.943
  363  ASN    C 5646   7.303   5.100   3.900
  363  ASN    O 5647   7.389   5.092   3.987
  364  GLY    N 5648   7.202   5.012   3.891
  364  GLY    H 5649   7.123   5.025   3.829
  364  GLY   CA 5650   7.189   4.904   3.991
  364  GLY  HA2 5651   7.128   4.832   3.936
  364  GLY  HA3 5652   7.291   4.873   4.014
  364  GLY    C 5653   7.130   4.926   4.128
  364  GLY    O 5654   7.083   4.833   4.195
  365  VAL    N 5655   7.109   5.056   4.169
  365  VAL    H 5656   7.129   5.128   4.101
  365  VAL   CA 5657   7.073   5.103   4.303
  365  VAL   HA 5658   7.088   5.016   4.366
  365  VAL   CB 5659   7.171   5.204   4.360
  365  VAL   HB 5660   7.159   5.299   4.307
  365  VAL  CG1 5661   7.151   5.255   4.509
  365  VAL HG11 5662   7.130   5.166   4.568
  365  VAL HG12 5663   7.223   5.322   4.555
  365  VAL HG13 5664   7.056   5.308   4.506
  365  VAL  CG2 5665   7.318   5.162   4.353
  365  VAL HG21 5666   7.376   5.246   4.393
  365  VAL HG22 5667   7.331   5.078   4.421
  365  VAL HG23 5668   7.349   5.140   4.251
  365  VAL    C 5669   6.925   5.146   4.312
  365  VAL    O 5670   6.890   5.226   4.224
  366  ILE    N 5671   6.851   5.120   4.422
  366  ILE    H 5672   6.877   5.057   4.496
  366  ILE   CA 5673   6.714   5.182   4.429
  366  ILE   HA 5674   6.659   5.162   4.337
  366  ILE   CB 5675   6.642   5.117   4.553
  366  ILE   HB 5676   6.703   5.120   4.643
  366  ILE  CG2 5677   6.512   5.196   4.593
  366  ILE HG21 5678   6.446   5.179   4.508
  366  ILE HG22 5679   6.462   5.153   4.679
  366  ILE HG23 5680   6.528   5.301   4.620
  366  ILE  CG1 5681   6.609   4.969   4.517
  366  ILE HG12 5682   6.528   4.965   4.444
  366  ILE HG13 5683   6.701   4.923   4.484
  366  ILE  CD1 5684   6.566   4.901   4.649
  366  ILE HD11 5685   6.467   4.943   4.665
  366  ILE HD12 5686   6.550   4.795   4.630
  366  ILE HD13 5687   6.632   4.928   4.731
  366  ILE    C 5688   6.721   5.336   4.429
  366  ILE    O 5689   6.802   5.396   4.493
  367  LYS    N 5690   6.630   5.414   4.359
  367  LYS    H 5691   6.549   5.362   4.328
  367  LYS   CA 5692   6.624   5.560   4.368
  367  LYS   HA 5693   6.727   5.591   4.351
  367  LYS   CB 5694   6.550   5.619   4.252
  367  LYS  HB2 5695   6.449   5.579   4.245
  367  LYS  HB3 5696   6.557   5.727   4.254
  367  LYS   CG 5697   6.621   5.586   4.120
  367  LYS  HG2 5698   6.722   5.626   4.108
  367  LYS  HG3 5699   6.630   5.478   4.117
  367  LYS   CD 5700   6.541   5.631   4.000
  367  LYS  HD2 5701   6.572   5.734   3.982
  367  LYS  HD3 5702   6.585   5.584   3.912
  367  LYS   CE 5703   6.386   5.617   3.986
  367  LYS  HE2 5704   6.355   5.512   3.985
  367  LYS  HE3 5705   6.328   5.663   4.066
  367  LYS   NZ 5706   6.355   5.677   3.858
  367  LYS  HZ1 5707   6.372   5.776   3.869
  367  LYS  HZ2 5708   6.419   5.647   3.786
  367  LYS  HZ3 5709   6.261   5.660   3.827
  367  LYS    C 5710   6.578   5.608   4.501
  367  LYS    O 5711   6.487   5.555   4.564
  368  GLU    N 5712   6.636   5.719   4.547
  368  GLU    H 5713   6.713   5.745   4.487
  368  GLU   CA 5714   6.594   5.785   4.671
  368  GLU   HA 5715   6.601   5.715   4.754
  368  GLU   CB 5716   6.691   5.899   4.709
  368  GLU  HB2 5717   6.691   5.971   4.627
  368  GLU  HB3 5718   6.665   5.940   4.806
  368  GLU   CG 5719   6.836   5.843   4.724
  368  GLU  HG2 5720   6.865   5.802   4.627
  368  GLU  HG3 5721   6.909   5.920   4.744
  368  GLU   CD 5722   6.844   5.741   4.833
  368  GLU  OE1 5723   6.795   5.774   4.944
  368  GLU  OE2 5724   6.902   5.629   4.817
  368  GLU    C 5725   6.454   5.847   4.655
  368  GLU    O 5726   6.417   5.891   4.544
  369  VAL    N 5727   6.384   5.875   4.764
  369  VAL    H 5728   6.428   5.861   4.853
  369  VAL   CA 5729   6.255   5.936   4.758
  369  VAL   HA 5730   6.204   5.909   4.665
  369  VAL   CB 5731   6.174   5.886   4.880
  369  VAL   HB 5732   6.219   5.937   4.965
  369  VAL  CG1 5733   6.028   5.938   4.877
  369  VAL HG11 5734   5.972   5.905   4.790
  369  VAL HG12 5735   5.966   5.897   4.957
  369  VAL HG13 5736   6.026   6.047   4.879
  369  VAL  CG2 5737   6.168   5.731   4.899
  369  VAL HG21 5738   6.087   5.706   4.967
  369  VAL HG22 5739   6.142   5.683   4.805
  369  VAL HG23 5740   6.259   5.689   4.943
  369  VAL    C 5741   6.273   6.092   4.765
  369  VAL    O 5742   6.326   6.141   4.866
  370  THR    N 5743   6.237   6.165   4.663
  370  THR    H 5744   6.219   6.120   4.574
  370  THR   CA 5745   6.235   6.309   4.656
  370  THR   HA 5746   6.319   6.355   4.710
  370  THR   CB 5747   6.236   6.361   4.514
  370  THR   HB 5748   6.144   6.343   4.459
  370  THR  CG2 5749   6.252   6.510   4.493
  370  THR HG21 5750   6.274   6.535   4.389
  370  THR HG22 5751   6.157   6.552   4.525
  370  THR HG23 5752   6.319   6.553   4.567
  370  THR  OG1 5753   6.344   6.307   4.442
  370  THR  HG1 5754   6.320   6.320   4.350
  370  THR    C 5755   6.104   6.352   4.725
  370  THR    O 5756   5.992   6.317   4.672
  371  ILE    N 5757   6.111   6.429   4.839
  371  ILE    H 5758   6.198   6.464   4.877
  371  ILE   CA 5759   5.992   6.483   4.896
  371  ILE   HA 5760   5.906   6.419   4.875
  371  ILE   CB 5761   5.998   6.494   5.049
  371  ILE   HB 5762   6.077   6.560   5.085
  371  ILE  CG2 5763   5.861   6.538   5.088
  371  ILE HG21 5764   5.851   6.534   5.197
  371  ILE HG22 5765   5.856   6.643   5.062
  371  ILE HG23 5766   5.780   6.485   5.038
  371  ILE  CG1 5767   6.034   6.356   5.114
  371  ILE HG12 5768   6.139   6.332   5.093
  371  ILE HG13 5769   6.037   6.374   5.221
  371  ILE  CD1 5770   5.936   6.237   5.076
  371  ILE HD11 5771   5.943   6.208   4.971
  371  ILE HD12 5772   5.966   6.148   5.131
  371  ILE HD13 5773   5.831   6.261   5.092
  371  ILE    C 5774   5.972   6.623   4.835
  371  ILE    O 5775   6.038   6.717   4.873
  372  ASN    N 5776   5.877   6.627   4.740
  372  ASN    H 5777   5.817   6.547   4.726
  372  ASN   CA 5778   5.834   6.756   4.687
  372  ASN   HA 5779   5.915   6.800   4.628
  372  ASN   CB 5780   5.711   6.725   4.594
  372  ASN  HB2 5781   5.727   6.636   4.532
  372  ASN  HB3 5782   5.634   6.686   4.661
  372  ASN   CG 5783   5.656   6.836   4.503
  372  ASN  OD1 5784   5.586   6.922   4.553
  372  ASN  ND2 5785   5.703   6.852   4.385
  372  ASN HD21 5786   5.688   6.932   4.326
  372  ASN HD22 5787   5.768   6.780   4.355
  372  ASN    C 5788   5.778   6.857   4.787
  372  ASN    O 5789   5.722   6.823   4.890
  373  PRO    N 5790   5.776   6.990   4.752
  373  PRO   CD 5791   5.860   7.057   4.652
  373  PRO  HD2 5792   5.804   7.053   4.559
  373  PRO  HD3 5793   5.959   7.013   4.638
  373  PRO   CG 5794   5.861   7.207   4.686
  373  PRO  HG2 5795   5.878   7.265   4.595
  373  PRO  HG3 5796   5.953   7.218   4.744
  373  PRO   CB 5797   5.733   7.223   4.762
  373  PRO  HB2 5798   5.661   7.241   4.682
  373  PRO  HB3 5799   5.741   7.308   4.830
  373  PRO   CA 5800   5.716   7.096   4.841
  373  PRO   HA 5801   5.785   7.090   4.925
  373  PRO    C 5802   5.573   7.081   4.892
  373  PRO    O 5803   5.535   7.113   5.003
  374  ASP    N 5804   5.488   7.024   4.801
  374  ASP    H 5805   5.536   6.993   4.718
  374  ASP   CA 5806   5.349   6.980   4.820
  374  ASP   HA 5807   5.291   7.056   4.874
  374  ASP   CB 5808   5.287   6.962   4.681
  374  ASP  HB2 5809   5.316   7.042   4.612
  374  ASP  HB3 5810   5.323   6.874   4.627
  374  ASP   CG 5811   5.136   6.972   4.681
  374  ASP  OD1 5812   5.060   6.885   4.636
  374  ASP  OD2 5813   5.080   7.078   4.721
  374  ASP    C 5814   5.333   6.853   4.903
  374  ASP    O 5815   5.235   6.783   4.885
  375  THR    N 5816   5.426   6.824   4.997
  375  THR    H 5817   5.505   6.882   5.020
  375  THR   CA 5818   5.440   6.700   5.079
  375  THR   HA 5819   5.530   6.700   5.141
  375  THR   CB 5820   5.341   6.693   5.199
  375  THR   HB 5821   5.238   6.688   5.164
  375  THR  CG2 5822   5.362   6.586   5.302
  375  THR HG21 5823   5.461   6.583   5.347
  375  THR HG22 5824   5.293   6.608   5.384
  375  THR HG23 5825   5.334   6.488   5.264
  375  THR  OG1 5826   5.351   6.817   5.269
  375  THR  HG1 5827   5.318   6.877   5.202
  375  THR    C 5828   5.450   6.569   5.002
  375  THR    O 5829   5.497   6.466   5.053
  376  THR    N 5830   5.435   6.565   4.874
  376  THR    H 5831   5.392   6.647   4.833
  376  THR   CA 5832   5.426   6.448   4.780
  376  THR   HA 5833   5.363   6.376   4.830
  376  THR   CB 5834   5.353   6.477   4.646
  376  THR   HB 5835   5.354   6.391   4.579
  376  THR  CG2 5836   5.210   6.498   4.682
  376  THR HG21 5837   5.148   6.514   4.594
  376  THR HG22 5838   5.173   6.405   4.725
  376  THR HG23 5839   5.187   6.584   4.746
  376  THR  OG1 5840   5.401   6.594   4.603
  376  THR  HG1 5841   5.326   6.649   4.579
  376  THR    C 5842   5.556   6.384   4.744
  376  THR    O 5843   5.668   6.435   4.772
  377  CYX    N 5844   5.560   6.263   4.687
  377  CYX    H 5845   5.471   6.227   4.654
  377  CYX   CA 5846   5.685   6.200   4.633
  377  CYX   HA 5847   5.767   6.236   4.695
  377  CYX   CB 5848   5.677   6.047   4.650
  377  CYX  HB2 5849   5.576   6.022   4.616
  377  CYX  HB3 5850   5.753   5.995   4.593
  377  CYX   SG 5851   5.678   5.982   4.818
  377  CYX    C 5852   5.724   6.238   4.491
  377  CYX    O 5853   5.652   6.307   4.421
  378  GLY    N 5854   5.842   6.193   4.444
  378  GLY    H 5855   5.907   6.154   4.511
  378  GLY   CA 5856   5.876   6.192   4.304
  378  GLY  HA2 5857   5.786   6.173   4.244
  378  GLY  HA3 5858   5.911   6.292   4.277
  378  GLY    C 5859   5.984   6.086   4.265
  378  GLY    O 5860   6.015   6.005   4.351
  379  ASN    N 5861   6.046   6.091   4.145
  379  ASN    H 5862   6.018   6.170   4.088
  379  ASN   CA 5863   6.139   5.986   4.100
  379  ASN   HA 5864   6.157   6.007   3.994
  379  ASN   CB 5865   6.271   6.004   4.180
  379  ASN  HB2 5866   6.295   6.108   4.203
  379  ASN  HB3 5867   6.276   5.936   4.265
  379  ASN   CG 5868   6.392   5.974   4.089
  379  ASN  OD1 5869   6.374   5.934   3.975
  379  ASN  ND2 5870   6.508   5.972   4.141
  379  ASN HD21 5871   6.583   5.961   4.073
  379  ASN HD22 5872   6.529   6.021   4.226
  379  ASN    C 5873   6.073   5.843   4.095
  379  ASN    O 5874   6.124   5.753   4.161
  380  ASP    N 5875   5.961   5.827   4.027
  380  ASP    H 5876   5.938   5.914   3.980
  380  ASP   CA 5877   5.877   5.705   4.007
  380  ASP   HA 5878   5.793   5.737   3.944
  380  ASP   CB 5879   5.953   5.591   3.939
  380  ASP  HB2 5880   6.038   5.575   4.005
  380  ASP  HB3 5881   5.890   5.503   3.934
  380  ASP   CG 5882   5.982   5.638   3.798
  380  ASP  OD1 5883   6.100   5.619   3.753
  380  ASP  OD2 5884   5.891   5.685   3.721
  380  ASP    C 5885   5.810   5.651   4.135
  380  ASP    O 5886   5.703   5.591   4.126
  381  TRP    N 5887   5.849   5.698   4.255
  381  TRP    H 5888   5.944   5.732   4.262
  381  TRP   CA 5889   5.770   5.689   4.379
  381  TRP   HA 5890   5.733   5.586   4.383
  381  TRP   CB 5891   5.848   5.713   4.503
  381  TRP  HB2 5892   5.883   5.816   4.506
  381  TRP  HB3 5893   5.782   5.692   4.586
  381  TRP   CG 5894   5.978   5.630   4.512
  381  TRP  CD1 5895   6.102   5.675   4.489
  381  TRP  HD1 5896   6.123   5.774   4.450
  381  TRP  NE1 5897   6.200   5.583   4.524
  381  TRP  HE1 5898   6.299   5.599   4.530
  381  TRP  CE2 5899   6.133   5.466   4.562
  381  TRP  CZ2 5900   6.174   5.338   4.596
  381  TRP  HZ2 5901   6.278   5.311   4.597
  381  TRP  CH2 5902   6.086   5.238   4.638
  381  TRP  HH2 5903   6.123   5.139   4.662
  381  TRP  CZ3 5904   5.950   5.277   4.661
  381  TRP  HZ3 5905   5.887   5.211   4.718
  381  TRP  CE3 5906   5.908   5.407   4.620
  381  TRP  HE3 5907   5.806   5.442   4.629
  381  TRP  CD2 5908   5.997   5.498   4.568
  381  TRP    C 5909   5.644   5.780   4.371
  381  TRP    O 5910   5.651   5.896   4.341
  382  VAL    N 5911   5.521   5.727   4.393
  382  VAL    H 5912   5.515   5.635   4.435
  382  VAL   CA 5913   5.389   5.798   4.377
  382  VAL   HA 5914   5.418   5.893   4.331
  382  VAL   CB 5915   5.300   5.721   4.285
  382  VAL   HB 5916   5.204   5.774   4.291
  382  VAL  CG1 5917   5.345   5.726   4.143
  382  VAL HG11 5918   5.366   5.829   4.113
  382  VAL HG12 5919   5.438   5.672   4.127
  382  VAL HG13 5920   5.270   5.668   4.089
  382  VAL  CG2 5921   5.261   5.573   4.330
  382  VAL HG21 5922   5.343   5.507   4.301
  382  VAL HG22 5923   5.238   5.566   4.436
  382  VAL HG23 5924   5.172   5.546   4.272
  382  VAL    C 5925   5.321   5.825   4.513
  382  VAL    O 5926   5.271   5.933   4.527
  383  CYX    N 5927   5.336   5.739   4.614
  383  CYX    H 5928   5.365   5.644   4.594
  383  CYX   CA 5929   5.314   5.769   4.757
  383  CYX   HA 5930   5.309   5.671   4.803
  383  CYX   CB 5931   5.425   5.847   4.809
  383  CYX  HB2 5932   5.415   5.950   4.773
  383  CYX  HB3 5933   5.415   5.842   4.918
  383  CYX   SG 5934   5.594   5.806   4.771
  383  CYX    C 5935   5.177   5.825   4.799
  383  CYX    O 5936   5.163   5.945   4.831
  384  GLU    N 5937   5.075   5.743   4.776
  384  GLU    H 5938   5.111   5.652   4.753
  384  GLU   CA 5939   4.932   5.780   4.793
  384  GLU   HA 5940   4.911   5.873   4.742
  384  GLU   CB 5941   4.839   5.668   4.743
  384  GLU  HB2 5942   4.834   5.584   4.813
  384  GLU  HB3 5943   4.741   5.712   4.727
  384  GLU   CG 5944   4.875   5.598   4.609
  384  GLU  HG2 5945   4.779   5.557   4.578
  384  GLU  HG3 5946   4.899   5.666   4.527
  384  GLU   CD 5947   4.979   5.487   4.622
  384  GLU  OE1 5948   5.102   5.517   4.633
  384  GLU  OE2 5949   4.933   5.370   4.617
  384  GLU    C 5950   4.899   5.804   4.945
  384  GLU    O 5951   4.801   5.867   4.983
  385  HIE    N 5952   4.993   5.774   5.044
  385  HIE    H 5953   5.075   5.732   5.003
  385  HIE   CA 5954   4.991   5.802   5.185
  385  HIE   HA 5955   4.892   5.789   5.229
  385  HIE   CB 5956   5.077   5.706   5.268
  385  HIE  HB2 5957   5.048   5.724   5.371
  385  HIE  HB3 5958   5.066   5.603   5.233
  385  HIE   CG 5959   5.220   5.747   5.271
  385  HIE  ND1 5960   5.297   5.766   5.151
  385  HIE  CE1 5961   5.417   5.808   5.191
  385  HIE  HE1 5962   5.490   5.850   5.124
  385  HIE  NE2 5963   5.423   5.795   5.322
  385  HIE  HE2 5964   5.501   5.818   5.382
  385  HIE  CD2 5965   5.301   5.751   5.377
  385  HIE  HD2 5966   5.272   5.735   5.480
  385  HIE    C 5967   5.029   5.944   5.209
  385  HIE    O 5968   5.000   6.008   5.311
  386  ARG    N 5969   5.090   6.010   5.119
  386  ARG    H 5970   5.112   5.966   5.030
  386  ARG   CA 5971   5.138   6.146   5.121
  386  ARG   HA 5972   5.132   6.180   5.225
  386  ARG   CB 5973   5.284   6.148   5.065
  386  ARG  HB2 5974   5.302   6.055   5.012
  386  ARG  HB3 5975   5.296   6.238   5.006
  386  ARG   CG 5976   5.381   6.164   5.182
  386  ARG  HG2 5977   5.378   6.267   5.220
  386  ARG  HG3 5978   5.354   6.088   5.255
  386  ARG   CD 5979   5.522   6.147   5.141
  386  ARG  HD2 5980   5.540   6.059   5.079
  386  ARG  HD3 5981   5.549   6.231   5.077
  386  ARG   NE 5982   5.625   6.141   5.245
  386  ARG   HE 5983   5.642   6.051   5.288
  386  ARG   CZ 5984   5.679   6.247   5.299
  386  ARG  NH1 5985   5.657   6.374   5.268
  386  ARG HH11 5986   5.609   6.393   5.181
  386  ARG HH12 5987   5.702   6.448   5.321
  386  ARG  NH2 5988   5.760   6.243   5.397
  386  ARG HH21 5989   5.787   6.150   5.425
  386  ARG HH22 5990   5.806   6.324   5.438
  386  ARG    C 5991   5.057   6.252   5.036
  386  ARG    O 5992   5.080   6.374   5.054
  387  TRP    N 5993   4.960   6.209   4.953
  387  TRP    H 5994   4.958   6.112   4.925
  387  TRP   CA 5995   4.862   6.301   4.886
  387  TRP   HA 5996   4.921   6.372   4.828
  387  TRP   CB 5997   4.777   6.229   4.786
  387  TRP  HB2 5998   4.705   6.164   4.836
  387  TRP  HB3 5999   4.716   6.306   4.741
  387  TRP   CG 6000   4.844   6.155   4.672
  387  TRP  CD1 6001   4.979   6.156   4.636
  387  TRP  HD1 6002   5.057   6.214   4.684
  387  TRP  NE1 6003   5.004   6.073   4.523
  387  TRP  HE1 6004   5.090   6.055   4.473
  387  TRP  CE2 6005   4.886   6.000   4.494
  387  TRP  CZ2 6006   4.856   5.908   4.394
  387  TRP  HZ2 6007   4.937   5.867   4.336
  387  TRP  CH2 6008   4.726   5.859   4.378
  387  TRP  HH2 6009   4.694   5.797   4.295
  387  TRP  CZ3 6010   4.630   5.904   4.464
  387  TRP  HZ3 6011   4.529   5.868   4.456
  387  TRP  CE3 6012   4.660   5.996   4.567
  387  TRP  HE3 6013   4.581   6.019   4.636
  387  TRP  CD2 6014   4.789   6.055   4.580
  387  TRP    C 6015   4.780   6.370   4.998
  387  TRP    O 6016   4.740   6.312   5.095
  388  ARG    N 6017   4.751   6.504   4.975
  388  ARG    H 6018   4.781   6.540   4.886
  388  ARG   CA 6019   4.672   6.597   5.062
  388  ARG   HA 6020   4.729   6.620   5.152
  388  ARG   CB 6021   4.657   6.727   4.987
  388  ARG  HB2 6022   4.760   6.760   4.976
  388  ARG  HB3 6023   4.613   6.716   4.888
  388  ARG   CG 6024   4.583   6.821   5.073
  388  ARG  HG2 6025   4.485   6.784   5.103
  388  ARG  HG3 6026   4.629   6.840   5.170
  388  ARG   CD 6027   4.564   6.954   5.003
  388  ARG  HD2 6028   4.532   7.029   5.074
  388  ARG  HD3 6029   4.665   6.990   4.981
  388  ARG   NE 6030   4.473   6.940   4.893
  388  ARG   HE 6031   4.390   6.885   4.910
  388  ARG   CZ 6032   4.489   6.991   4.769
  388  ARG  NH1 6033   4.597   7.046   4.728
  388  ARG HH11 6034   4.681   7.012   4.774
  388  ARG HH12 6035   4.596   7.072   4.631
  388  ARG  NH2 6036   4.397   6.968   4.686
  388  ARG HH21 6037   4.312   6.919   4.711
  388  ARG HH22 6038   4.424   6.989   4.591
  388  ARG    C 6039   4.540   6.548   5.103
  388  ARG    O 6040   4.512   6.539   5.221
  389  GLN    N 6041   4.468   6.487   5.007
  389  GLN    H 6042   4.513   6.485   4.916
  389  GLN   CA 6043   4.338   6.424   5.026
  389  GLN   HA 6044   4.273   6.500   5.069
  389  GLN   CB 6045   4.281   6.395   4.881
  389  GLN  HB2 6046   4.327   6.304   4.841
  389  GLN  HB3 6047   4.178   6.364   4.894
  389  GLN   CG 6048   4.290   6.522   4.787
  389  GLN  HG2 6049   4.200   6.518   4.726
  389  GLN  HG3 6050   4.272   6.611   4.848
  389  GLN   CD 6051   4.418   6.527   4.710
  389  GLN  OE1 6052   4.514   6.454   4.735
  389  GLN  NE2 6053   4.434   6.618   4.616
  389  GLN HE21 6054   4.528   6.650   4.596
  389  GLN HE22 6055   4.352   6.667   4.584
  389  GLN    C 6056   4.331   6.298   5.107
  389  GLN    O 6057   4.217   6.250   5.139
  390  ILE    N 6058   4.440   6.225   5.126
  390  ILE    H 6059   4.524   6.268   5.090
  390  ILE   CA 6060   4.446   6.102   5.197
  390  ILE   HA 6061   4.345   6.063   5.210
  390  ILE   CB 6062   4.510   5.989   5.121
  390  ILE   HB 6063   4.612   6.011   5.091
  390  ILE  CG2 6064   4.516   5.868   5.220
  390  ILE HG21 6065   4.415   5.854   5.259
  390  ILE HG22 6066   4.554   5.781   5.167
  390  ILE HG23 6067   4.597   5.884   5.290
  390  ILE  CG1 6068   4.432   5.954   4.991
  390  ILE HG12 6069   4.343   5.898   5.022
  390  ILE HG13 6070   4.392   6.047   4.950
  390  ILE  CD1 6071   4.507   5.871   4.896
  390  ILE HD11 6072   4.539   5.779   4.945
  390  ILE HD12 6073   4.445   5.853   4.809
  390  ILE HD13 6074   4.590   5.934   4.863
  390  ILE    C 6075   4.506   6.125   5.339
  390  ILE    O 6076   4.443   6.090   5.439
  391  ARG    N 6077   4.613   6.196   5.345
  391  ARG    H 6078   4.655   6.236   5.262
  391  ARG   CA 6079   4.670   6.230   5.469
  391  ARG   HA 6080   4.677   6.137   5.524
  391  ARG   CB 6081   4.813   6.280   5.453
  391  ARG  HB2 6082   4.862   6.280   5.550
  391  ARG  HB3 6083   4.864   6.208   5.390
  391  ARG   CG 6084   4.820   6.416   5.399
  391  ARG  HG2 6085   4.772   6.426   5.301
  391  ARG  HG3 6086   4.772   6.481   5.472
  391  ARG   CD 6087   4.968   6.458   5.374
  391  ARG  HD2 6088   5.022   6.480   5.466
  391  ARG  HD3 6089   5.028   6.387   5.317
  391  ARG   NE 6090   4.970   6.581   5.291
  391  ARG   HE 6091   4.973   6.572   5.190
  391  ARG   CZ 6092   4.937   6.705   5.332
  391  ARG  NH1 6093   4.914   6.725   5.456
  391  ARG HH11 6094   4.913   6.649   5.523
  391  ARG HH12 6095   4.859   6.809   5.473
  391  ARG  NH2 6096   4.937   6.801   5.250
  391  ARG HH21 6097   4.969   6.781   5.157
  391  ARG HH22 6098   4.885   6.883   5.277
  391  ARG    C 6099   4.584   6.312   5.564
  391  ARG    O 6100   4.576   6.277   5.678
  392  ASN    N 6101   4.509   6.406   5.510
  392  ASN    H 6102   4.529   6.428   5.413
  392  ASN   CA 6103   4.421   6.491   5.605
  392  ASN   HA 6104   4.483   6.514   5.692
  392  ASN   CB 6105   4.382   6.625   5.541
  392  ASN  HB2 6106   4.333   6.600   5.447
  392  ASN  HB3 6107   4.313   6.674   5.609
  392  ASN   CG 6108   4.499   6.713   5.529
  392  ASN  OD1 6109   4.612   6.674   5.570
  392  ASN  ND2 6110   4.492   6.811   5.445
  392  ASN HD21 6111   4.572   6.870   5.428
  392  ASN HD22 6112   4.400   6.832   5.411
  392  ASN    C 6113   4.295   6.399   5.642
  392  ASN    O 6114   4.230   6.413   5.748
  393  MET    N 6115   4.257   6.298   5.566
  393  MET    H 6116   4.302   6.291   5.476
  393  MET   CA 6117   4.146   6.207   5.592
  393  MET   HA 6118   4.060   6.262   5.631
  393  MET   CB 6119   4.098   6.149   5.462
  393  MET  HB2 6120   4.177   6.098   5.406
  393  MET  HB3 6121   4.037   6.063   5.491
  393  MET   CG 6122   4.022   6.254   5.377
  393  MET  HG2 6123   4.083   6.343   5.366
  393  MET  HG3 6124   4.009   6.221   5.273
  393  MET   SD 6125   3.863   6.307   5.449
  393  MET   CE 6126   3.780   6.161   5.499
  393  MET  HE1 6127   3.695   6.189   5.561
  393  MET  HE2 6128   3.749   6.107   5.410
  393  MET  HE3 6129   3.841   6.097   5.563
  393  MET    C 6130   4.185   6.097   5.691
  393  MET    O 6131   4.096   6.046   5.747
  394  VAL    N 6132   4.314   6.070   5.708
  394  VAL    H 6133   4.383   6.104   5.643
  394  VAL   CA 6134   4.362   5.990   5.817
  394  VAL   HA 6135   4.297   5.904   5.828
  394  VAL   CB 6136   4.509   5.954   5.798
  394  VAL   HB 6137   4.577   6.040   5.789
  394  VAL  CG1 6138   4.566   5.873   5.916
  394  VAL HG11 6139   4.493   5.796   5.941
  394  VAL HG12 6140   4.657   5.826   5.879
  394  VAL HG13 6141   4.592   5.935   6.002
  394  VAL  CG2 6142   4.533   5.865   5.680
  394  VAL HG21 6143   4.638   5.842   5.662
  394  VAL HG22 6144   4.479   5.773   5.705
  394  VAL HG23 6145   4.497   5.899   5.583
  394  VAL    C 6146   4.346   6.078   5.944
  394  VAL    O 6147   4.295   6.032   6.049
  395  ILE    N 6148   4.370   6.216   5.937
  395  ILE    H 6149   4.413   6.257   5.856
  395  ILE   CA 6150   4.337   6.309   6.050
  395  ILE   HA 6151   4.382   6.268   6.141
  395  ILE   CB 6152   4.385   6.451   6.035
  395  ILE   HB 6153   4.330   6.502   5.956
  395  ILE  CG2 6154   4.359   6.519   6.166
  395  ILE HG21 6155   4.252   6.532   6.184
  395  ILE HG22 6156   4.406   6.465   6.249
  395  ILE HG23 6157   4.400   6.619   6.156
  395  ILE  CG1 6158   4.532   6.462   6.001
  395  ILE HG12 6159   4.550   6.419   5.902
  395  ILE HG13 6160   4.547   6.568   5.984
  395  ILE  CD1 6161   4.632   6.399   6.097
  395  ILE HD11 6162   4.628   6.439   6.198
  395  ILE HD12 6163   4.620   6.291   6.108
  395  ILE HD13 6164   4.730   6.432   6.063
  395  ILE    C 6165   4.187   6.300   6.072
  395  ILE    O 6166   4.134   6.290   6.185
  396  PHE    N 6167   4.104   6.290   5.964
  396  PHE    H 6168   4.145   6.307   5.874
  396  PHE   CA 6169   3.956   6.282   5.986
  396  PHE   HA 6170   3.929   6.370   6.044
  396  PHE   CB 6171   3.875   6.297   5.850
  396  PHE  HB2 6172   3.911   6.393   5.813
  396  PHE  HB3 6173   3.900   6.212   5.786
  396  PHE   CG 6174   3.719   6.304   5.855
  396  PHE  CD1 6175   3.652   6.177   5.871
  396  PHE  HD1 6176   3.710   6.090   5.900
  396  PHE  CE1 6177   3.511   6.166   5.857
  396  PHE  HE1 6178   3.468   6.072   5.886
  396  PHE   CZ 6179   3.438   6.280   5.817
  396  PHE   HZ 6180   3.331   6.274   5.806
  396  PHE  CE2 6181   3.506   6.399   5.789
  396  PHE  HE2 6182   3.457   6.486   5.748
  396  PHE  CD2 6183   3.647   6.407   5.798
  396  PHE  HD2 6184   3.706   6.496   5.782
  396  PHE    C 6185   3.913   6.158   6.062
  396  PHE    O 6186   3.847   6.175   6.164
  397  ARG    N 6187   3.963   6.041   6.019
  397  ARG    H 6188   4.032   6.043   5.945
  397  ARG   CA 6189   3.940   5.914   6.093
  397  ARG   HA 6190   3.832   5.899   6.089
  397  ARG   CB 6191   3.991   5.795   6.012
  397  ARG  HB2 6192   3.976   5.812   5.905
  397  ARG  HB3 6193   4.099   5.793   6.029
  397  ARG   CG 6194   3.925   5.667   6.061
  397  ARG  HG2 6195   3.955   5.655   6.165
  397  ARG  HG3 6196   3.817   5.672   6.071
  397  ARG   CD 6197   3.979   5.549   5.990
  397  ARG  HD2 6198   3.983   5.559   5.882
  397  ARG  HD3 6199   4.084   5.532   6.016
  397  ARG   NE 6200   3.910   5.421   6.022
  397  ARG   HE 6201   3.966   5.350   6.068
  397  ARG   CZ 6202   3.792   5.386   5.977
  397  ARG  NH1 6203   3.717   5.449   5.899
  397  ARG HH11 6204   3.744   5.543   5.875
  397  ARG HH12 6205   3.625   5.412   5.881
  397  ARG  NH2 6206   3.737   5.273   6.003
  397  ARG HH21 6207   3.790   5.201   6.049
  397  ARG HH22 6208   3.645   5.250   5.969
  397  ARG    C 6209   3.983   5.918   6.240
  397  ARG    O 6210   3.908   5.872   6.322
  398  ASN    N 6211   4.086   5.991   6.277
  398  ASN    H 6212   4.126   6.049   6.205
  398  ASN   CA 6213   4.136   5.995   6.414
  398  ASN   HA 6214   4.146   5.896   6.459
  398  ASN   CB 6215   4.276   6.059   6.399
  398  ASN  HB2 6216   4.267   6.121   6.310
  398  ASN  HB3 6217   4.305   6.124   6.482
  398  ASN   CG 6218   4.385   5.958   6.378
  398  ASN  OD1 6219   4.361   5.837   6.367
  398  ASN  ND2 6220   4.506   6.002   6.354
  398  ASN HD21 6221   4.577   5.936   6.326
  398  ASN HD22 6222   4.533   6.099   6.362
  398  ASN    C 6223   4.051   6.086   6.501
  398  ASN    O 6224   4.015   6.047   6.614
  399  VAL    N 6225   4.009   6.203   6.450
  399  VAL    H 6226   4.037   6.220   6.354
  399  VAL   CA 6227   3.922   6.310   6.507
  399  VAL   HA 6228   3.959   6.335   6.606
  399  VAL   CB 6229   3.918   6.428   6.410
  399  VAL   HB 6230   3.893   6.390   6.311
  399  VAL  CG1 6231   3.807   6.526   6.453
  399  VAL HG11 6232   3.824   6.563   6.554
  399  VAL HG12 6233   3.809   6.610   6.384
  399  VAL HG13 6234   3.710   6.478   6.455
  399  VAL  CG2 6235   4.047   6.505   6.420
  399  VAL HG21 6236   4.039   6.562   6.512
  399  VAL HG22 6237   4.137   6.444   6.412
  399  VAL HG23 6238   4.042   6.577   6.339
  399  VAL    C 6239   3.776   6.249   6.524
  399  VAL    O 6240   3.714   6.265   6.628
  400  VAL    N 6241   3.725   6.172   6.426
  400  VAL    H 6242   3.781   6.152   6.345
  400  VAL   CA 6243   3.592   6.108   6.435
  400  VAL   HA 6244   3.536   6.173   6.502
  400  VAL   CB 6245   3.525   6.119   6.300
  400  VAL   HB 6246   3.421   6.104   6.327
  400  VAL  CG1 6247   3.532   6.263   6.238
  400  VAL HG11 6248   3.515   6.332   6.321
  400  VAL HG12 6249   3.626   6.285   6.188
  400  VAL HG13 6250   3.460   6.294   6.163
  400  VAL  CG2 6251   3.570   6.008   6.207
  400  VAL HG21 6252   3.552   6.040   6.104
  400  VAL HG22 6253   3.675   5.985   6.224
  400  VAL HG23 6254   3.510   5.920   6.229
  400  VAL    C 6255   3.584   5.969   6.506
  400  VAL    O 6256   3.471   5.904   6.506
  401  ASP    N 6257   3.686   5.911   6.565
  401  ASP    H 6258   3.776   5.953   6.548
  401  ASP   CA 6259   3.677   5.771   6.613
  401  ASP   HA 6260   3.637   5.707   6.535
  401  ASP   CB 6261   3.816   5.721   6.660
  401  ASP  HB2 6262   3.890   5.739   6.583
  401  ASP  HB3 6263   3.847   5.782   6.745
  401  ASP   CG 6264   3.811   5.567   6.694
  401  ASP  OD1 6265   3.816   5.527   6.812
  401  ASP  OD2 6266   3.800   5.489   6.602
  401  ASP    C 6267   3.572   5.760   6.722
  401  ASP    O 6268   3.555   5.847   6.805
  402  GLY    N 6269   3.494   5.657   6.721
  402  GLY    H 6270   3.515   5.588   6.651
  402  GLY   CA 6271   3.380   5.633   6.809
  402  GLY  HA2 6272   3.368   5.526   6.825
  402  GLY  HA3 6273   3.404   5.687   6.900
  402  GLY    C 6274   3.246   5.688   6.768
  402  GLY    O 6275   3.143   5.633   6.813
  403  GLN    N 6276   3.246   5.789   6.682
  403  GLN    H 6277   3.336   5.813   6.645
  403  GLN   CA 6278   3.115   5.844   6.649
  403  GLN   HA 6279   3.056   5.869   6.738
  403  GLN   CB 6280   3.134   5.974   6.578
  403  GLN  HB2 6281   3.200   5.962   6.492
  403  GLN  HB3 6282   3.041   6.017   6.543
  403  GLN   CG 6283   3.208   6.080   6.660
  403  GLN  HG2 6284   3.297   6.035   6.702
  403  GLN  HG3 6285   3.240   6.160   6.592
  403  GLN   CD 6286   3.119   6.154   6.760
  403  GLN  OE1 6287   3.049   6.243   6.723
  403  GLN  NE2 6288   3.119   6.118   6.881
  403  GLN HE21 6289   3.062   6.164   6.951
  403  GLN HE22 6290   3.183   6.050   6.920
  403  GLN    C 6291   3.027   5.761   6.558
  403  GLN    O 6292   3.078   5.694   6.469
  404  PRO    N 6293   2.893   5.761   6.569
  404  PRO   CD 6294   2.819   5.842   6.655
  404  PRO  HD2 6295   2.869   5.936   6.678
  404  PRO  HD3 6296   2.805   5.792   6.751
  404  PRO   CG 6297   2.678   5.853   6.609
  404  PRO  HG2 6298   2.675   5.932   6.534
  404  PRO  HG3 6299   2.603   5.867   6.686
  404  PRO   CB 6300   2.663   5.718   6.531
  404  PRO  HB2 6301   2.595   5.748   6.452
  404  PRO  HB3 6302   2.625   5.630   6.581
  404  PRO   CA 6303   2.806   5.700   6.472
  404  PRO   HA 6304   2.831   5.594   6.460
  404  PRO    C 6305   2.819   5.750   6.330
  404  PRO    O 6306   2.844   5.873   6.304
  405  PHE    N 6307   2.760   5.672   6.232
  405  PHE    H 6308   2.718   5.586   6.265
  405  PHE   CA 6309   2.724   5.710   6.100
  405  PHE   HA 6310   2.801   5.780   6.068
  405  PHE   CB 6311   2.728   5.582   6.006
  405  PHE  HB2 6312   2.823   5.532   6.025
  405  PHE  HB3 6313   2.650   5.514   6.040
  405  PHE   CG 6314   2.716   5.602   5.856
  405  PHE  CD1 6315   2.595   5.580   5.792
  405  PHE  HD1 6316   2.503   5.548   5.838
  405  PHE  CE1 6317   2.583   5.598   5.655
  405  PHE  HE1 6318   2.492   5.566   5.607
  405  PHE   CZ 6319   2.698   5.640   5.578
  405  PHE   HZ 6320   2.690   5.649   5.470
  405  PHE  CE2 6321   2.818   5.665   5.643
  405  PHE  HE2 6322   2.907   5.685   5.586
  405  PHE  CD2 6323   2.826   5.646   5.783
  405  PHE  HD2 6324   2.919   5.669   5.834
  405  PHE    C 6325   2.591   5.783   6.106
  405  PHE    O 6326   2.496   5.725   6.160
  406  THR    N 6327   2.584   5.903   6.049
  406  THR    H 6328   2.669   5.935   6.005
  406  THR   CA 6329   2.469   5.999   6.060
  406  THR   HA 6330   2.380   5.947   6.093
  406  THR   CB 6331   2.492   6.105   6.169
  406  THR   HB 6332   2.408   6.174   6.165
  406  THR  CG2 6333   2.517   6.040   6.305
  406  THR HG21 6334   2.604   5.975   6.307
  406  THR HG22 6335   2.538   6.121   6.375
  406  THR HG23 6336   2.427   5.986   6.335
  406  THR  OG1 6337   2.616   6.166   6.141
  406  THR  HG1 6338   2.597   6.258   6.157
  406  THR    C 6339   2.448   6.074   5.927
  406  THR    O 6340   2.530   6.073   5.837
  407  ASN    N 6341   2.332   6.139   5.916
  407  ASN    H 6342   2.256   6.135   5.983
  407  ASN   CA 6343   2.303   6.241   5.816
  407  ASN   HA 6344   2.194   6.245   5.817
  407  ASN   CB 6345   2.352   6.377   5.866
  407  ASN  HB2 6346   2.457   6.372   5.893
  407  ASN  HB3 6347   2.340   6.447   5.783
  407  ASN   CG 6348   2.273   6.431   5.990
  407  ASN  OD1 6349   2.155   6.457   5.984
  407  ASN  ND2 6350   2.330   6.428   6.105
  407  ASN HD21 6351   2.277   6.462   6.184
  407  ASN HD22 6352   2.429   6.408   6.112
  407  ASN    C 6353   2.338   6.204   5.669
  407  ASN    O 6354   2.398   6.287   5.596
  408  TRP    N 6355   2.295   6.085   5.630
  408  TRP    H 6356   2.250   6.022   5.694
  408  TRP   CA 6357   2.300   6.038   5.491
  408  TRP   HA 6358   2.404   6.052   5.460
  408  TRP   CB 6359   2.259   5.887   5.464
  408  TRP  HB2 6360   2.322   5.828   5.531
  408  TRP  HB3 6361   2.157   5.867   5.497
  408  TRP   CG 6362   2.273   5.850   5.317
  408  TRP  CD1 6363   2.177   5.850   5.228
  408  TRP  HD1 6364   2.075   5.885   5.244
  408  TRP  NE1 6365   2.227   5.806   5.108
  408  TRP  HE1 6366   2.175   5.814   5.021
  408  TRP  CE2 6367   2.358   5.769   5.112
  408  TRP  CZ2 6368   2.452   5.721   5.020
  408  TRP  HZ2 6369   2.422   5.694   4.920
  408  TRP  CH2 6370   2.580   5.698   5.065
  408  TRP  HH2 6371   2.654   5.653   4.999
  408  TRP  CZ3 6372   2.615   5.719   5.202
  408  TRP  HZ3 6373   2.711   5.685   5.237
  408  TRP  CE3 6374   2.524   5.783   5.285
  408  TRP  HE3 6375   2.565   5.812   5.381
  408  TRP  CD2 6376   2.391   5.800   5.243
  408  TRP    C 6377   2.218   6.126   5.398
  408  TRP    O 6378   2.104   6.155   5.422
  409  TYR    N 6379   2.272   6.158   5.278
  409  TYR    H 6380   2.355   6.107   5.253
  409  TYR   CA 6381   2.203   6.210   5.167
  409  TYR   HA 6382   2.095   6.197   5.177
  409  TYR   CB 6383   2.230   6.358   5.159
  409  TYR  HB2 6384   2.158   6.407   5.225
  409  TYR  HB3 6385   2.332   6.380   5.190
  409  TYR   CG 6386   2.213   6.420   5.017
  409  TYR  CD1 6387   2.091   6.463   4.974
  409  TYR  HD1 6388   2.004   6.442   5.035
  409  TYR  CE1 6389   2.070   6.520   4.843
  409  TYR  HE1 6390   1.985   6.580   4.816
  409  TYR   CZ 6391   2.185   6.533   4.763
  409  TYR   OH 6392   2.173   6.585   4.634
  409  TYR   HH 6393   2.081   6.601   4.613
  409  TYR  CE2 6394   2.310   6.489   4.808
  409  TYR  HE2 6395   2.396   6.490   4.742
  409  TYR  CD2 6396   2.324   6.436   4.936
  409  TYR  HD2 6397   2.421   6.399   4.966
  409  TYR    C 6398   2.252   6.138   5.040
  409  TYR    O 6399   2.361   6.092   5.031
  410  ASP    N 6400   2.164   6.140   4.940
  410  ASP    H 6401   2.069   6.170   4.957
  410  ASP   CA 6402   2.195   6.100   4.800
  410  ASP   HA 6403   2.294   6.142   4.783
  410  ASP   CB 6404   2.205   5.948   4.783
  410  ASP  HB2 6405   2.235   5.938   4.678
  410  ASP  HB3 6406   2.288   5.910   4.842
  410  ASP   CG 6407   2.069   5.886   4.796
  410  ASP  OD1 6408   1.996   5.870   4.696
  410  ASP  OD2 6409   2.047   5.825   4.906
  410  ASP    C 6410   2.096   6.166   4.711
  410  ASP    O 6411   1.980   6.179   4.745
  411  ASN    N 6412   2.134   6.198   4.588
  411  ASN    H 6413   2.233   6.196   4.568
  411  ASN   CA 6414   2.041   6.253   4.483
  411  ASN   HA 6415   1.967   6.314   4.534
  411  ASN   CB 6416   2.129   6.334   4.375
  411  ASN  HB2 6417   2.058   6.381   4.307
  411  ASN  HB3 6418   2.190   6.406   4.430
  411  ASN   CG 6419   2.230   6.254   4.294
  411  ASN  OD1 6420   2.272   6.146   4.329
  411  ASN  ND2 6421   2.271   6.303   4.179
  411  ASN HD21 6422   2.353   6.256   4.144
  411  ASN HD22 6423   2.266   6.400   4.151
  411  ASN    C 6424   1.971   6.135   4.413
  411  ASN    O 6425   1.892   6.166   4.326
  412  GLY    N 6426   1.993   6.004   4.449
  412  GLY    H 6427   2.059   5.998   4.525
  412  GLY   CA 6428   1.950   5.877   4.387
  412  GLY  HA2 6429   1.911   5.803   4.457
  412  GLY  HA3 6430   1.870   5.900   4.316
  412  GLY    C 6431   2.050   5.819   4.295
  412  GLY    O 6432   2.026   5.721   4.232
  413  SER    N 6433   2.158   5.890   4.260
  413  SER    H 6434   2.180   5.975   4.310
  413  SER   CA 6435   2.268   5.831   4.168
  413  SER   HA 6436   2.251   5.724   4.153
  413  SER   CB 6437   2.243   5.898   4.028
  413  SER  HB2 6438   2.322   5.864   3.961
  413  SER  HB3 6439   2.151   5.861   3.982
  413  SER   OG 6440   2.232   6.036   4.026
  413  SER   HG 6441   2.143   6.069   4.038
  413  SER    C 6442   2.407   5.849   4.230
  413  SER    O 6443   2.460   5.759   4.295
  414  ASN    N 6444   2.473   5.963   4.200
  414  ASN    H 6445   2.430   6.033   4.141
  414  ASN   CA 6446   2.617   5.973   4.233
  414  ASN   HA 6447   2.633   5.898   4.310
  414  ASN   CB 6448   2.692   5.941   4.102
  414  ASN  HB2 6449   2.672   6.016   4.026
  414  ASN  HB3 6450   2.798   5.955   4.120
  414  ASN   CG 6451   2.668   5.791   4.058
  414  ASN  OD1 6452   2.701   5.703   4.136
  414  ASN  ND2 6453   2.603   5.766   3.947
  414  ASN HD21 6454   2.603   5.669   3.921
  414  ASN HD22 6455   2.561   5.841   3.893
  414  ASN    C 6456   2.658   6.104   4.303
  414  ASN    O 6457   2.776   6.123   4.323
  415  GLN    N 6458   2.563   6.190   4.350
  415  GLN    H 6459   2.467   6.165   4.332
  415  GLN   CA 6460   2.593   6.303   4.444
  415  GLN   HA 6461   2.702   6.304   4.451
  415  GLN   CB 6462   2.531   6.434   4.393
  415  GLN  HB2 6463   2.422   6.435   4.388
  415  GLN  HB3 6464   2.571   6.511   4.459
  415  GLN   CG 6465   2.574   6.466   4.247
  415  GLN  HG2 6466   2.681   6.485   4.260
  415  GLN  HG3 6467   2.549   6.383   4.181
  415  GLN   CD 6468   2.504   6.589   4.188
  415  GLN  OE1 6469   2.399   6.640   4.229
  415  GLN  NE2 6470   2.558   6.645   4.079
  415  GLN HE21 6471   2.518   6.729   4.039
  415  GLN HE22 6472   2.644   6.611   4.039
  415  GLN    C 6473   2.543   6.265   4.583
  415  GLN    O 6474   2.424   6.259   4.602
  416  VAL    N 6475   2.633   6.248   4.677
  416  VAL    H 6476   2.731   6.255   4.651
  416  VAL   CA 6477   2.607   6.181   4.807
  416  VAL   HA 6478   2.499   6.168   4.819
  416  VAL   CB 6479   2.680   6.046   4.793
  416  VAL   HB 6480   2.778   6.063   4.750
  416  VAL  CG1 6481   2.694   5.976   4.929
  416  VAL HG11 6482   2.751   6.044   4.992
  416  VAL HG12 6483   2.597   5.955   4.974
  416  VAL HG13 6484   2.752   5.885   4.917
  416  VAL  CG2 6485   2.596   5.956   4.699
  416  VAL HG21 6486   2.498   5.938   4.741
  416  VAL HG22 6487   2.589   5.994   4.598
  416  VAL HG23 6488   2.653   5.863   4.700
  416  VAL    C 6489   2.670   6.259   4.923
  416  VAL    O 6490   2.755   6.342   4.899
  417  ALA    N 6491   2.625   6.237   5.048
  417  ALA    H 6492   2.553   6.167   5.060
  417  ALA   CA 6493   2.693   6.289   5.172
  417  ALA   HA 6494   2.800   6.285   5.155
  417  ALA   CB 6495   2.636   6.431   5.183
  417  ALA  HB1 6496   2.537   6.423   5.227
  417  ALA  HB2 6497   2.706   6.482   5.249
  417  ALA  HB3 6498   2.632   6.487   5.089
  417  ALA    C 6499   2.662   6.203   5.291
  417  ALA    O 6500   2.570   6.123   5.291
  418  PHE    N 6501   2.748   6.205   5.390
  418  PHE    H 6502   2.834   6.256   5.377
  418  PHE   CA 6503   2.724   6.152   5.519
  418  PHE   HA 6504   2.618   6.173   5.530
  418  PHE   CB 6505   2.752   5.997   5.548
  418  PHE  HB2 6506   2.707   5.986   5.647
  418  PHE  HB3 6507   2.687   5.950   5.474
  418  PHE   CG 6508   2.897   5.952   5.529
  418  PHE  CD1 6509   2.987   5.940   5.637
  418  PHE  HD1 6510   2.951   5.961   5.737
  418  PHE  CE1 6511   3.114   5.887   5.618
  418  PHE  HE1 6512   3.174   5.867   5.706
  418  PHE   CZ 6513   3.154   5.838   5.494
  418  PHE   HZ 6514   3.249   5.788   5.478
  418  PHE  CE2 6515   3.067   5.863   5.386
  418  PHE  HE2 6516   3.092   5.828   5.287
  418  PHE  CD2 6517   2.937   5.918   5.400
  418  PHE  HD2 6518   2.868   5.918   5.317
  418  PHE    C 6519   2.803   6.230   5.634
  418  PHE    O 6520   2.901   6.294   5.604
  419  GLY    N 6521   2.754   6.220   5.756
  419  GLY    H 6522   2.680   6.152   5.769
  419  GLY   CA 6523   2.824   6.259   5.877
  419  GLY  HA2 6524   2.896   6.339   5.857
  419  GLY  HA3 6525   2.759   6.315   5.944
  419  GLY    C 6526   2.879   6.145   5.965
  419  GLY    O 6527   2.845   6.020   5.957
  420  ARG    N 6528   2.969   6.187   6.047
  420  ARG    H 6529   3.002   6.282   6.047
  420  ARG   CA 6530   3.028   6.107   6.151
  420  ARG   HA 6531   2.974   6.012   6.152
  420  ARG   CB 6532   3.173   6.067   6.144
  420  ARG  HB2 6533   3.236   6.153   6.123
  420  ARG  HB3 6534   3.208   6.025   6.238
  420  ARG   CG 6535   3.199   5.964   6.027
  420  ARG  HG2 6536   3.174   6.010   5.932
  420  ARG  HG3 6537   3.306   5.940   6.027
  420  ARG   CD 6538   3.120   5.834   6.043
  420  ARG  HD2 6539   3.013   5.854   6.050
  420  ARG  HD3 6540   3.144   5.771   5.957
  420  ARG   NE 6541   3.157   5.762   6.167
  420  ARG   HE 6542   3.091   5.753   6.243
  420  ARG   CZ 6543   3.274   5.706   6.190
  420  ARG  NH1 6544   3.374   5.704   6.103
  420  ARG HH11 6545   3.369   5.731   6.006
  420  ARG HH12 6546   3.453   5.649   6.134
  420  ARG  NH2 6547   3.296   5.641   6.301
  420  ARG HH21 6548   3.227   5.648   6.375
  420  ARG HH22 6549   3.389   5.616   6.331
  420  ARG    C 6550   2.991   6.179   6.282
  420  ARG    O 6551   3.076   6.253   6.338
  421  GLY    N 6552   2.872   6.154   6.323
  421  GLY    H 6553   2.804   6.097   6.274
  421  GLY   CA 6554   2.824   6.206   6.448
  421  GLY  HA2 6555   2.721   6.172   6.460
  421  GLY  HA3 6556   2.884   6.164   6.529
  421  GLY    C 6557   2.833   6.361   6.453
  421  GLY    O 6558   2.804   6.437   6.356
  422  ASN    N 6559   2.882   6.416   6.566
  422  ASN    H 6560   2.920   6.358   6.639
  422  ASN   CA 6561   2.904   6.557   6.602
  422  ASN   HA 6562   2.822   6.613   6.558
  422  ASN   CB 6563   2.895   6.567   6.755
  422  ASN  HB2 6564   2.809   6.517   6.798
  422  ASN  HB3 6565   2.976   6.529   6.817
  422  ASN   CG 6566   2.883   6.715   6.793
  422  ASN  OD1 6567   2.979   6.770   6.845
  422  ASN  ND2 6568   2.768   6.778   6.779
  422  ASN HD21 6569   2.779   6.876   6.799
  422  ASN HD22 6570   2.691   6.737   6.728
  422  ASN    C 6571   3.042   6.616   6.552
  422  ASN    O 6572   3.070   6.735   6.566
  423  ARG    N 6573   3.130   6.527   6.504
  423  ARG    H 6574   3.093   6.438   6.474
  423  ARG   CA 6575   3.273   6.556   6.481
  423  ARG   HA 6576   3.292   6.651   6.530
  423  ARG   CB 6577   3.367   6.448   6.533
  423  ARG  HB2 6578   3.349   6.357   6.476
  423  ARG  HB3 6579   3.468   6.481   6.508
  423  ARG   CG 6580   3.355   6.418   6.681
  423  ARG  HG2 6581   3.256   6.389   6.716
  423  ARG  HG3 6582   3.411   6.328   6.708
  423  ARG   CD 6583   3.414   6.527   6.772
  423  ARG  HD2 6584   3.523   6.531   6.766
  423  ARG  HD3 6585   3.370   6.623   6.743
  423  ARG   NE 6586   3.377   6.515   6.917
  423  ARG   HE 6587   3.279   6.537   6.926
  423  ARG   CZ 6588   3.445   6.460   7.024
  423  ARG  NH1 6589   3.568   6.418   7.016
  423  ARG HH11 6590   3.635   6.438   6.944
  423  ARG HH12 6591   3.603   6.359   7.091
  423  ARG  NH2 6592   3.382   6.439   7.137
  423  ARG HH21 6593   3.285   6.463   7.154
  423  ARG HH22 6594   3.424   6.391   7.215
  423  ARG    C 6595   3.325   6.577   6.333
  423  ARG    O 6596   3.437   6.627   6.309
  424  GLY    N 6597   3.250   6.528   6.235
  424  GLY    H 6598   3.167   6.474   6.255
  424  GLY   CA 6599   3.283   6.557   6.096
  424  GLY  HA2 6600   3.300   6.665   6.102
  424  GLY  HA3 6601   3.384   6.523   6.073
  424  GLY    C 6602   3.185   6.512   5.995
  424  GLY    O 6603   3.084   6.448   6.028
  425  PHE    N 6604   3.203   6.562   5.872
  425  PHE    H 6605   3.290   6.607   5.848
  425  PHE   CA 6606   3.102   6.548   5.764
  425  PHE   HA 6607   3.046   6.454   5.759
  425  PHE   CB 6608   2.990   6.656   5.776
  425  PHE  HB2 6609   2.959   6.643   5.879
  425  PHE  HB3 6610   3.033   6.755   5.762
  425  PHE   CG 6611   2.867   6.643   5.676
  425  PHE  CD1 6612   2.758   6.565   5.722
  425  PHE  HD1 6613   2.756   6.511   5.816
  425  PHE  CE1 6614   2.649   6.544   5.636
  425  PHE  HE1 6615   2.570   6.477   5.665
  425  PHE   CZ 6616   2.638   6.618   5.521
  425  PHE   HZ 6617   2.554   6.622   5.453
  425  PHE  CE2 6618   2.746   6.702   5.482
  425  PHE  HE2 6619   2.726   6.757   5.391
  425  PHE  CD2 6620   2.870   6.706   5.552
  425  PHE  HD2 6621   2.947   6.781   5.536
  425  PHE    C 6622   3.166   6.558   5.628
  425  PHE    O 6623   3.254   6.634   5.605
  426  ILE    N 6624   3.119   6.471   5.537
  426  ILE    H 6625   3.031   6.426   5.556
  426  ILE   CA 6626   3.174   6.443   5.406
  426  ILE   HA 6627   3.246   6.523   5.389
  426  ILE   CB 6628   3.265   6.315   5.424
  426  ILE   HB 6629   3.339   6.335   5.501
  426  ILE  CG2 6630   3.183   6.189   5.465
  426  ILE HG21 6631   3.119   6.169   5.378
  426  ILE HG22 6632   3.245   6.103   5.491
  426  ILE HG23 6633   3.121   6.215   5.551
  426  ILE  CG1 6634   3.344   6.301   5.292
  426  ILE HG12 6635   3.273   6.278   5.212
  426  ILE HG13 6636   3.397   6.394   5.275
  426  ILE  CD1 6637   3.460   6.203   5.290
  426  ILE HD11 6638   3.429   6.099   5.302
  426  ILE HD12 6639   3.513   6.206   5.195
  426  ILE HD13 6640   3.510   6.224   5.385
  426  ILE    C 6641   3.077   6.438   5.289
  426  ILE    O 6642   2.969   6.383   5.297
  427  VAL    N 6643   3.113   6.505   5.182
  427  VAL    H 6644   3.210   6.528   5.165
  427  VAL   CA 6645   3.022   6.537   5.065
  427  VAL   HA 6646   2.935   6.471   5.065
  427  VAL   CB 6647   2.966   6.682   5.055
  427  VAL   HB 6648   3.054   6.746   5.047
  427  VAL  CG1 6649   2.860   6.704   4.943
  427  VAL HG11 6650   2.771   6.643   4.960
  427  VAL HG12 6651   2.830   6.808   4.958
  427  VAL HG13 6652   2.901   6.688   4.843
  427  VAL  CG2 6653   2.901   6.731   5.185
  427  VAL HG21 6654   2.816   6.672   5.218
  427  VAL HG22 6655   2.973   6.739   5.266
  427  VAL HG23 6656   2.858   6.828   5.160
  427  VAL    C 6657   3.087   6.506   4.934
  427  VAL    O 6658   3.204   6.532   4.920
  428  PHE    N 6659   3.019   6.443   4.840
  428  PHE    H 6660   2.918   6.443   4.852
  428  PHE   CA 6661   3.081   6.385   4.721
  428  PHE   HA 6662   3.180   6.428   4.706
  428  PHE   CB 6663   3.095   6.231   4.727
  428  PHE  HB2 6664   3.005   6.178   4.694
  428  PHE  HB3 6665   3.159   6.197   4.646
  428  PHE   CG 6666   3.137   6.169   4.862
  428  PHE  CD1 6667   3.043   6.130   4.958
  428  PHE  HD1 6668   2.939   6.159   4.958
  428  PHE  CE1 6669   3.085   6.055   5.069
  428  PHE  HE1 6670   3.010   6.019   5.138
  428  PHE   CZ 6671   3.216   6.010   5.078
  428  PHE   HZ 6672   3.248   5.957   5.166
  428  PHE  CE2 6673   3.317   6.058   4.991
  428  PHE  HE2 6674   3.421   6.029   4.996
  428  PHE  CD2 6675   3.276   6.142   4.881
  428  PHE  HD2 6676   3.352   6.164   4.808
  428  PHE    C 6677   2.990   6.412   4.599
  428  PHE    O 6678   2.867   6.402   4.601
  429  ASN    N 6679   3.061   6.437   4.488
  429  ASN    H 6680   3.162   6.442   4.495
  429  ASN   CA 6681   2.998   6.445   4.357
  429  ASN   HA 6682   2.904   6.390   4.351
  429  ASN   CB 6683   2.982   6.587   4.313
  429  ASN  HB2 6684   2.923   6.639   4.389
  429  ASN  HB3 6685   3.076   6.642   4.304
  429  ASN   CG 6686   2.914   6.607   4.173
  429  ASN  OD1 6687   2.862   6.517   4.112
  429  ASN  ND2 6688   2.919   6.718   4.109
  429  ASN HD21 6689   2.866   6.723   4.023
  429  ASN HD22 6690   2.969   6.800   4.140
  429  ASN    C 6691   3.078   6.369   4.244
  429  ASN    O 6692   3.159   6.431   4.181
  430  ASN    N 6693   3.048   6.243   4.218
  430  ASN    H 6694   2.975   6.197   4.271
  430  ASN   CA 6695   3.109   6.157   4.113
  430  ASN   HA 6696   3.203   6.203   4.081
  430  ASN   CB 6697   3.144   6.021   4.184
  430  ASN  HB2 6698   3.210   6.029   4.270
  430  ASN  HB3 6699   3.051   5.973   4.214
  430  ASN   CG 6700   3.235   5.939   4.099
  430  ASN  OD1 6701   3.323   5.987   4.031
  430  ASN  ND2 6702   3.207   5.812   4.103
  430  ASN HD21 6703   3.269   5.749   4.056
  430  ASN HD22 6704   3.125   5.777   4.150
  430  ASN    C 6705   3.013   6.143   3.994
  430  ASN    O 6706   3.011   6.045   3.929
  431  ASP    N 6707   2.935   6.246   3.964
  431  ASP    H 6708   2.931   6.322   4.031
  431  ASP   CA 6709   2.828   6.249   3.868
  431  ASP   HA 6710   2.811   6.150   3.825
  431  ASP   CB 6711   2.704   6.307   3.942
  431  ASP  HB2 6712   2.707   6.262   4.041
  431  ASP  HB3 6713   2.705   6.413   3.964
  431  ASP   CG 6714   2.573   6.258   3.880
  431  ASP  OD1 6715   2.469   6.265   3.947
  431  ASP  OD2 6716   2.574   6.202   3.771
  431  ASP    C 6717   2.861   6.331   3.742
  431  ASP    O 6718   2.953   6.410   3.731
  432  ASP    N 6719   2.786   6.300   3.642
  432  ASP    H 6720   2.705   6.241   3.657
  432  ASP   CA 6721   2.807   6.352   3.508
  432  ASP   HA 6722   2.912   6.334   3.485
  432  ASP   CB 6723   2.727   6.270   3.413
  432  ASP  HB2 6724   2.740   6.166   3.440
  432  ASP  HB3 6725   2.621   6.290   3.426
  432  ASP   CG 6726   2.767   6.281   3.266
  432  ASP  OD1 6727   2.690   6.337   3.188
  432  ASP  OD2 6728   2.867   6.213   3.239
  432  ASP    C 6729   2.777   6.505   3.495
  432  ASP    O 6730   2.833   6.573   3.410
  433  TRP    N 6731   2.706   6.566   3.592
  433  TRP    H 6732   2.680   6.509   3.670
  433  TRP   CA 6733   2.687   6.715   3.602
  433  TRP   HA 6734   2.771   6.759   3.548
  433  TRP   CB 6735   2.555   6.758   3.542
  433  TRP  HB2 6736   2.536   6.701   3.451
  433  TRP  HB3 6737   2.480   6.742   3.619
  433  TRP   CG 6738   2.561   6.907   3.495
  433  TRP  CD1 6739   2.615   6.937   3.374
  433  TRP  HD1 6740   2.661   6.867   3.306
  433  TRP  NE1 6741   2.618   7.075   3.364
  433  TRP  HE1 6742   2.641   7.131   3.283
  433  TRP  CE2 6743   2.574   7.135   3.479
  433  TRP  CZ2 6744   2.554   7.267   3.530
  433  TRP  HZ2 6745   2.583   7.345   3.461
  433  TRP  CH2 6746   2.487   7.298   3.643
  433  TRP  HH2 6747   2.471   7.402   3.669
  433  TRP  CZ3 6748   2.439   7.196   3.724
  433  TRP  HZ3 6749   2.393   7.222   3.818
  433  TRP  CE3 6750   2.461   7.064   3.679
  433  TRP  HE3 6751   2.439   6.986   3.750
  433  TRP  CD2 6752   2.517   7.029   3.553
  433  TRP    C 6753   2.704   6.768   3.746
  433  TRP    O 6754   2.708   6.697   3.845
  434  SER    N 6755   2.740   6.897   3.757
  434  SER    H 6756   2.747   6.949   3.671
  434  SER   CA 6757   2.782   6.967   3.880
  434  SER   HA 6758   2.871   6.917   3.918
  434  SER   CB 6759   2.829   7.104   3.839
  434  SER  HB2 6760   2.757   7.157   3.776
  434  SER  HB3 6761   2.864   7.156   3.928
  434  SER   OG 6762   2.939   7.087   3.753
  434  SER   HG 6763   2.958   7.169   3.707
  434  SER    C 6764   2.675   6.970   3.992
  434  SER    O 6765   2.555   6.966   3.965
  435  PHE    N 6766   2.717   6.991   4.116
  435  PHE    H 6767   2.815   7.004   4.137
  435  PHE   CA 6768   2.634   6.987   4.239
  435  PHE   HA 6769   2.530   6.960   4.219
  435  PHE   CB 6770   2.697   6.886   4.334
  435  PHE  HB2 6771   2.677   6.784   4.302
  435  PHE  HB3 6772   2.805   6.891   4.350
  435  PHE   CG 6773   2.640   6.884   4.479
  435  PHE  CD1 6774   2.704   6.951   4.586
  435  PHE  HD1 6775   2.795   7.007   4.570
  435  PHE  CE1 6776   2.672   6.933   4.716
  435  PHE  HE1 6777   2.745   6.976   4.782
  435  PHE   CZ 6778   2.570   6.848   4.759
  435  PHE   HZ 6779   2.542   6.838   4.863
  435  PHE  CE2 6780   2.487   6.802   4.649
  435  PHE  HE2 6781   2.395   6.751   4.674
  435  PHE  CD2 6782   2.529   6.803   4.518
  435  PHE  HD2 6783   2.473   6.756   4.438
  435  PHE    C 6784   2.651   7.121   4.310
  435  PHE    O 6785   2.771   7.165   4.323
  436  SER    N 6786   2.541   7.184   4.353
  436  SER    H 6787   2.448   7.148   4.334
  436  SER   CA 6788   2.542   7.298   4.448
  436  SER   HA 6789   2.631   7.296   4.511
  436  SER   CB 6790   2.550   7.438   4.372
  436  SER  HB2 6791   2.648   7.434   4.324
  436  SER  HB3 6792   2.468   7.450   4.300
  436  SER   OG 6793   2.544   7.543   4.463
  436  SER   HG 6794   2.543   7.622   4.408
  436  SER    C 6795   2.413   7.290   4.547
  436  SER    O 6796   2.296   7.302   4.498
  437  LEU    N 6797   2.432   7.266   4.675
  437  LEU    H 6798   2.525   7.257   4.711
  437  LEU   CA 6799   2.327   7.242   4.763
  437  LEU   HA 6800   2.244   7.305   4.732
  437  LEU   CB 6801   2.292   7.091   4.748
  437  LEU  HB2 6802   2.259   7.070   4.647
  437  LEU  HB3 6803   2.383   7.036   4.774
  437  LEU   CG 6804   2.177   7.034   4.831
  437  LEU   HG 6805   2.207   7.034   4.936
  437  LEU  CD1 6806   2.056   7.124   4.816
  437  LEU HD11 6807   2.068   7.227   4.850
  437  LEU HD12 6808   2.023   7.117   4.712
  437  LEU HD13 6809   1.987   7.071   4.881
  437  LEU  CD2 6810   2.152   6.886   4.806
  437  LEU HD21 6811   2.114   6.869   4.705
  437  LEU HD22 6812   2.242   6.825   4.812
  437  LEU HD23 6813   2.080   6.848   4.879
  437  LEU    C 6814   2.362   7.274   4.904
  437  LEU    O 6815   2.475   7.250   4.943
  438  THR    N 6816   2.266   7.320   4.987
  438  THR    H 6817   2.181   7.333   4.935
  438  THR   CA 6818   2.268   7.332   5.134
  438  THR   HA 6819   2.370   7.352   5.166
  438  THR   CB 6820   2.187   7.456   5.186
  438  THR   HB 6821   2.080   7.433   5.178
  438  THR  CG2 6822   2.212   7.481   5.332
  438  THR HG21 6823   2.189   7.577   5.378
  438  THR HG22 6824   2.148   7.411   5.385
  438  THR HG23 6825   2.319   7.469   5.349
  438  THR  OG1 6826   2.219   7.572   5.113
  438  THR  HG1 6827   2.135   7.609   5.087
  438  THR    C 6828   2.210   7.200   5.192
  438  THR    O 6829   2.095   7.166   5.174
  439  LEU    N 6830   2.298   7.119   5.261
  439  LEU    H 6831   2.391   7.156   5.264
  439  LEU   CA 6832   2.282   6.997   5.333
  439  LEU   HA 6833   2.188   6.950   5.302
  439  LEU   CB 6834   2.396   6.908   5.304
  439  LEU  HB2 6835   2.485   6.967   5.324
  439  LEU  HB3 6836   2.387   6.824   5.374
  439  LEU   CG 6837   2.401   6.850   5.159
  439  LEU   HG 6838   2.411   6.938   5.096
  439  LEU  CD1 6839   2.529   6.761   5.139
  439  LEU HD11 6840   2.617   6.826   5.135
  439  LEU HD12 6841   2.522   6.686   5.217
  439  LEU HD13 6842   2.521   6.708   5.044
  439  LEU  CD2 6843   2.284   6.767   5.123
  439  LEU HD21 6844   2.305   6.721   5.027
  439  LEU HD22 6845   2.266   6.698   5.205
  439  LEU HD23 6846   2.196   6.831   5.117
  439  LEU    C 6847   2.265   7.012   5.479
  439  LEU    O 6848   2.336   7.093   5.545
  440  GLN    N 6849   2.179   6.930   5.542
  440  GLN    H 6850   2.121   6.877   5.479
  440  GLN   CA 6851   2.187   6.891   5.687
  440  GLN   HA 6852   2.185   6.981   5.748
  440  GLN   CB 6853   2.058   6.821   5.735
  440  GLN  HB2 6854   1.979   6.892   5.711
  440  GLN  HB3 6855   2.049   6.730   5.677
  440  GLN   CG 6856   2.055   6.794   5.882
  440  GLN  HG2 6857   1.967   6.737   5.913
  440  GLN  HG3 6858   2.132   6.721   5.906
  440  GLN   CD 6859   2.075   6.906   5.980
  440  GLN  OE1 6860   2.173   6.916   6.049
  440  GLN  NE2 6861   1.987   6.999   5.982
  440  GLN HE21 6862   2.003   7.083   6.036
  440  GLN HE22 6863   1.903   6.988   5.926
  440  GLN    C 6864   2.309   6.805   5.721
  440  GLN    O 6865   2.328   6.694   5.670
  441  THR    N 6866   2.404   6.863   5.798
  441  THR    H 6867   2.387   6.959   5.824
  441  THR   CA 6868   2.527   6.799   5.854
  441  THR   HA 6869   2.555   6.711   5.796
  441  THR   CB 6870   2.643   6.902   5.845
  441  THR   HB 6871   2.729   6.836   5.858
  441  THR  CG2 6872   2.647   6.962   5.706
  441  THR HG21 6873   2.732   7.028   5.686
  441  THR HG22 6874   2.653   6.884   5.630
  441  THR HG23 6875   2.563   7.026   5.679
  441  THR  OG1 6876   2.639   7.006   5.945
  441  THR  HG1 6877   2.551   7.044   5.945
  441  THR    C 6878   2.519   6.749   5.998
  441  THR    O 6879   2.598   6.661   6.029
  442  GLY    N 6880   2.417   6.782   6.082
  442  GLY    H 6881   2.355   6.856   6.050
  442  GLY   CA 6882   2.424   6.755   6.229
  442  GLY  HA2 6883   2.332   6.778   6.282
  442  GLY  HA3 6884   2.433   6.647   6.231
  442  GLY    C 6885   2.542   6.813   6.322
  442  GLY    O 6886   2.541   6.790   6.443
  443  LEU    N 6887   2.634   6.898   6.271
  443  LEU    H 6888   2.616   6.919   6.173
  443  LEU   CA 6889   2.755   6.948   6.340
  443  LEU   HA 6890   2.783   6.866   6.407
  443  LEU   CB 6891   2.871   6.963   6.235
  443  LEU  HB2 6892   2.836   7.038   6.163
  443  LEU  HB3 6893   2.954   7.001   6.295
  443  LEU   CG 6894   2.919   6.843   6.154
  443  LEU   HG 6895   2.848   6.812   6.077
  443  LEU  CD1 6896   3.048   6.881   6.082
  443  LEU HD11 6897   3.029   6.944   5.995
  443  LEU HD12 6898   3.115   6.928   6.154
  443  LEU HD13 6899   3.102   6.790   6.056
  443  LEU  CD2 6900   2.960   6.726   6.253
  443  LEU HD21 6901   3.004   6.640   6.203
  443  LEU HD22 6902   3.033   6.760   6.326
  443  LEU HD23 6903   2.870   6.692   6.304
  443  LEU    C 6904   2.730   7.078   6.423
  443  LEU    O 6905   2.629   7.148   6.403
  444  PRO    N 6906   2.817   7.114   6.516
  444  PRO   CD 6907   2.930   7.040   6.564
  444  PRO  HD2 6908   3.018   7.074   6.508
  444  PRO  HD3 6909   2.920   6.932   6.561
  444  PRO   CG 6910   2.954   7.085   6.708
  444  PRO  HG2 6911   3.059   7.086   6.737
  444  PRO  HG3 6912   2.897   7.013   6.766
  444  PRO   CB 6913   2.902   7.232   6.713
  444  PRO  HB2 6914   2.977   7.309   6.693
  444  PRO  HB3 6915   2.867   7.261   6.812
  444  PRO   CA 6916   2.807   7.237   6.593
  444  PRO   HA 6917   2.707   7.253   6.633
  444  PRO    C 6918   2.831   7.358   6.501
  444  PRO    O 6919   2.930   7.356   6.428
  445  ALA    N 6920   2.752   7.465   6.515
  445  ALA    H 6921   2.687   7.465   6.593
  445  ALA   CA 6922   2.763   7.586   6.439
  445  ALA   HA 6923   2.744   7.546   6.339
  445  ALA   CB 6924   2.646   7.673   6.469
  445  ALA  HB1 6925   2.642   7.757   6.399
  445  ALA  HB2 6926   2.558   7.609   6.458
  445  ALA  HB3 6927   2.650   7.713   6.570
  445  ALA    C 6928   2.900   7.654   6.449
  445  ALA    O 6929   2.958   7.666   6.561
  446  GLY    N 6930   2.951   7.699   6.336
  446  GLY    H 6931   2.887   7.716   6.260
  446  GLY   CA 6932   3.087   7.749   6.327
  446  GLY  HA2 6933   3.089   7.849   6.372
  446  GLY  HA3 6934   3.150   7.679   6.383
  446  GLY    C 6935   3.148   7.746   6.188
  446  GLY    O 6936   3.082   7.697   6.095
  447  THR    N 6937   3.255   7.812   6.164
  447  THR    H 6938   3.293   7.868   6.239
  447  THR   CA 6939   3.324   7.802   6.036
  447  THR   HA 6940   3.254   7.780   5.955
  447  THR   CB 6941   3.386   7.939   6.006
  447  THR   HB 6942   3.477   7.946   6.066
  447  THR  CG2 6943   3.427   7.953   5.859
  447  THR HG21 6944   3.453   8.058   5.844
  447  THR HG22 6945   3.515   7.893   5.836
  447  THR HG23 6946   3.352   7.923   5.787
  447  THR  OG1 6947   3.295   8.036   6.031
  447  THR  HG1 6948   3.276   8.023   6.124
  447  THR    C 6949   3.430   7.698   6.037
  447  THR    O 6950   3.504   7.684   6.141
  448  TYR    N 6951   3.445   7.620   5.930
  448  TYR    H 6952   3.384   7.638   5.852
  448  TYR   CA 6953   3.536   7.504   5.910
  448  TYR   HA 6954   3.614   7.505   5.985
  448  TYR   CB 6955   3.465   7.368   5.909
  448  TYR  HB2 6956   3.407   7.348   5.819
  448  TYR  HB3 6957   3.541   7.291   5.901
  448  TYR   CG 6958   3.379   7.328   6.026
  448  TYR  CD1 6959   3.263   7.407   6.056
  448  TYR  HD1 6960   3.234   7.492   5.996
  448  TYR  CE1 6961   3.190   7.357   6.172
  448  TYR  HE1 6962   3.093   7.397   6.199
  448  TYR   CZ 6963   3.232   7.245   6.252
  448  TYR   OH 6964   3.154   7.186   6.344
  448  TYR   HH 6965   3.079   7.241   6.366
  448  TYR  CE2 6966   3.348   7.177   6.213
  448  TYR  HE2 6967   3.375   7.082   6.259
  448  TYR  CD2 6968   3.421   7.224   6.104
  448  TYR  HD2 6969   3.510   7.168   6.078
  448  TYR    C 6970   3.609   7.516   5.775
  448  TYR    O 6971   3.558   7.581   5.677
  449  CYX    N 6972   3.730   7.456   5.763
  449  CYX    H 6973   3.768   7.410   5.844
  449  CYX   CA 6974   3.795   7.451   5.632
  449  CYX   HA 6975   3.742   7.510   5.558
  449  CYX   CB 6976   3.930   7.513   5.647
  449  CYX  HB2 6977   3.985   7.456   5.721
  449  CYX  HB3 6978   3.975   7.511   5.548
  449  CYX   SG 6979   3.923   7.687   5.670
  449  CYX    C 6980   3.798   7.310   5.576
  449  CYX    O 6981   3.807   7.215   5.651
  450  ASP    N 6982   3.765   7.296   5.441
  450  ASP    H 6983   3.757   7.382   5.389
  450  ASP   CA 6984   3.788   7.173   5.367
  450  ASP   HA 6985   3.723   7.098   5.412
  450  ASP   CB 6986   3.744   7.199   5.223
  450  ASP  HB2 6987   3.638   7.225   5.226
  450  ASP  HB3 6988   3.797   7.289   5.191
  450  ASP   CG 6989   3.766   7.072   5.133
  450  ASP  OD1 6990   3.751   6.958   5.186
  450  ASP  OD2 6991   3.803   7.093   5.019
  450  ASP    C 6992   3.931   7.121   5.378
  450  ASP    O 6993   4.026   7.195   5.367
  451  VAL    N 6994   3.945   6.990   5.409
  451  VAL    H 6995   3.858   6.939   5.404
  451  VAL   CA 6996   4.067   6.913   5.423
  451  VAL   HA 6997   4.150   6.981   5.443
  451  VAL   CB 6998   4.060   6.818   5.543
  451  VAL   HB 6999   4.161   6.791   5.572
  451  VAL  CG1 7000   4.012   6.898   5.674
  451  VAL HG11 7001   3.910   6.937   5.663
  451  VAL HG12 7002   4.010   6.830   5.759
  451  VAL HG13 7003   4.074   6.983   5.699
  451  VAL  CG2 7004   3.982   6.689   5.531
  451  VAL HG21 7005   4.009   6.636   5.440
  451  VAL HG22 7006   4.006   6.622   5.614
  451  VAL HG23 7007   3.875   6.704   5.525
  451  VAL    C 7008   4.114   6.845   5.292
  451  VAL    O 7009   4.227   6.798   5.281
  452  ILE    N 7010   4.029   6.836   5.191
  452  ILE    H 7011   3.949   6.898   5.199
  452  ILE   CA 7012   4.056   6.779   5.060
  452  ILE   HA 7013   4.125   6.697   5.076
  452  ILE   CB 7014   3.924   6.720   4.999
  452  ILE   HB 7015   3.852   6.800   4.986
  452  ILE  CG2 7016   3.945   6.664   4.863
  452  ILE HG21 7017   4.026   6.591   4.858
  452  ILE HG22 7018   3.854   6.609   4.841
  452  ILE HG23 7019   3.966   6.746   4.794
  452  ILE  CG1 7020   3.859   6.620   5.103
  452  ILE HG12 7021   3.818   6.679   5.184
  452  ILE HG13 7022   3.779   6.569   5.049
  452  ILE  CD1 7023   3.957   6.522   5.175
  452  ILE HD11 7024   4.014   6.579   5.249
  452  ILE HD12 7025   3.889   6.451   5.222
  452  ILE HD13 7026   4.004   6.474   5.089
  452  ILE    C 7027   4.123   6.878   4.968
  452  ILE    O 7028   4.214   6.839   4.895
  453  SER    N 7029   4.084   7.008   4.969
  453  SER    H 7030   3.999   7.021   5.022
  453  SER   CA 7031   4.141   7.115   4.896
  453  SER   HA 7032   4.194   7.070   4.811
  453  SER   CB 7033   4.029   7.199   4.829
  453  SER  HB2 7034   4.069   7.273   4.759
  453  SER  HB3 7035   3.961   7.133   4.775
  453  SER   OG 7036   3.958   7.272   4.925
  453  SER   HG 7037   3.895   7.212   4.967
  453  SER    C 7038   4.245   7.203   4.966
  453  SER    O 7039   4.303   7.290   4.898
  454  GLY    N 7040   4.260   7.183   5.096
  454  GLY    H 7041   4.197   7.118   5.141
  454  GLY   CA 7042   4.347   7.263   5.178
  454  GLY  HA2 7043   4.430   7.310   5.124
  454  GLY  HA3 7044   4.288   7.341   5.225
  454  GLY    C 7045   4.409   7.185   5.298
  454  GLY    O 7046   4.393   7.064   5.308
  455  ASP    N 7047   4.486   7.257   5.381
  455  ASP    H 7048   4.484   7.358   5.377
  455  ASP   CA 7049   4.576   7.213   5.480
  455  ASP   HA 7050   4.531   7.119   5.514
  455  ASP   CB 7051   4.710   7.188   5.420
  455  ASP  HB2 7052   4.698   7.166   5.314
  455  ASP  HB3 7053   4.772   7.276   5.436
  455  ASP   CG 7054   4.777   7.060   5.483
  455  ASP  OD1 7055   4.766   6.954   5.413
  455  ASP  OD2 7056   4.841   7.068   5.589
  455  ASP    C 7057   4.580   7.311   5.599
  455  ASP    O 7058   4.551   7.432   5.584
  456  LYS    N 7059   4.629   7.267   5.711
  456  LYS    H 7060   4.653   7.169   5.720
  456  LYS   CA 7061   4.624   7.341   5.838
  456  LYS   HA 7062   4.558   7.427   5.826
  456  LYS   CB 7063   4.583   7.259   5.955
  456  LYS  HB2 7064   4.489   7.208   5.938
  456  LYS  HB3 7065   4.660   7.184   5.977
  456  LYS   CG 7066   4.558   7.340   6.082
  456  LYS  HG2 7067   4.643   7.371   6.142
  456  LYS  HG3 7068   4.506   7.431   6.051
  456  LYS   CD 7069   4.475   7.272   6.194
  456  LYS  HD2 7070   4.396   7.218   6.141
  456  LYS  HD3 7071   4.543   7.195   6.233
  456  LYS   CE 7072   4.435   7.358   6.313
  456  LYS  HE2 7073   4.532   7.394   6.348
  456  LYS  HE3 7074   4.379   7.446   6.282
  456  LYS   NZ 7075   4.348   7.286   6.409
  456  LYS  HZ1 7076   4.324   7.338   6.492
  456  LYS  HZ2 7077   4.262   7.255   6.365
  456  LYS  HZ3 7078   4.382   7.195   6.435
  456  LYS    C 7079   4.763   7.405   5.856
  456  LYS    O 7080   4.851   7.351   5.919
  457  ILE    N 7081   4.787   7.521   5.790
  457  ILE    H 7082   4.707   7.557   5.741
  457  ILE   CA 7083   4.911   7.597   5.772
  457  ILE   HA 7084   4.991   7.538   5.818
  457  ILE   CB 7085   4.943   7.586   5.621
  457  ILE   HB 7086   5.015   7.664   5.594
  457  ILE  CG2 7087   5.015   7.450   5.597
  457  ILE HG21 7088   5.014   7.427   5.491
  457  ILE HG22 7089   5.117   7.443   5.633
  457  ILE HG23 7090   4.956   7.367   5.637
  457  ILE  CG1 7091   4.825   7.603   5.518
  457  ILE HG12 7092   4.871   7.603   5.419
  457  ILE HG13 7093   4.761   7.515   5.522
  457  ILE  CD1 7094   4.740   7.722   5.529
  457  ILE HD11 7095   4.655   7.719   5.461
  457  ILE HD12 7096   4.706   7.739   5.631
  457  ILE HD13 7097   4.809   7.802   5.503
  457  ILE    C 7098   4.911   7.743   5.821
  457  ILE    O 7099   4.806   7.798   5.851
  458  ASN    N 7100   5.024   7.813   5.827
  458  ASN    H 7101   5.109   7.772   5.791
  458  ASN   CA 7102   5.037   7.952   5.875
  458  ASN   HA 7103   4.990   7.947   5.973
  458  ASN   CB 7104   5.182   7.993   5.896
  458  ASN  HB2 7105   5.222   7.914   5.960
  458  ASN  HB3 7106   5.233   7.988   5.800
  458  ASN   CG 7107   5.198   8.122   5.974
  458  ASN  OD1 7108   5.179   8.225   5.917
  458  ASN  ND2 7109   5.242   8.130   6.098
  458  ASN HD21 7110   5.270   8.219   6.138
  458  ASN HD22 7111   5.236   8.054   6.164
  458  ASN    C 7112   4.959   8.050   5.788
  458  ASN    O 7113   4.969   8.031   5.665
  459  GLY    N 7114   4.879   8.127   5.856
  459  GLY    H 7115   4.896   8.132   5.956
  459  GLY   CA 7116   4.792   8.226   5.792
  459  GLY  HA2 7117   4.802   8.323   5.840
  459  GLY  HA3 7118   4.820   8.221   5.686
  459  GLY    C 7119   4.642   8.192   5.777
  459  GLY    O 7120   4.579   8.130   5.864
  460  ASN    N 7121   4.581   8.218   5.663
  460  ASN    H 7122   4.626   8.268   5.587
  460  ASN   CA 7123   4.449   8.185   5.621
  460  ASN   HA 7124   4.380   8.193   5.705
  460  ASN   CB 7125   4.391   8.298   5.527
  460  ASN  HB2 7126   4.418   8.389   5.580
  460  ASN  HB3 7127   4.440   8.307   5.430
  460  ASN   CG 7128   4.239   8.295   5.516
  460  ASN  OD1 7129   4.163   8.234   5.586
  460  ASN  ND2 7130   4.183   8.373   5.427
  460  ASN HD21 7131   4.084   8.370   5.404
  460  ASN HD22 7132   4.240   8.422   5.360
  460  ASN    C 7133   4.446   8.042   5.564
  460  ASN    O 7134   4.554   7.993   5.528
  461  CYX    N 7135   4.328   7.977   5.558
  461  CYX    H 7136   4.248   8.032   5.585
  461  CYX   CA 7137   4.302   7.847   5.490
  461  CYX   HA 7138   4.368   7.776   5.540
  461  CYX   CB 7139   4.157   7.792   5.516
  461  CYX  HB2 7140   4.094   7.873   5.480
  461  CYX  HB3 7141   4.144   7.703   5.455
  461  CYX   SG 7142   4.110   7.753   5.684
  461  CYX    C 7143   4.328   7.863   5.341
  461  CYX    O 7144   4.295   7.967   5.280
  462  THR    N 7145   4.356   7.748   5.287
  462  THR    H 7146   4.392   7.680   5.352
  462  THR   CA 7147   4.388   7.728   5.142
  462  THR   HA 7148   4.397   7.827   5.097
  462  THR   CB 7149   4.522   7.657   5.123
  462  THR   HB 7150   4.528   7.624   5.020
  462  THR  CG2 7151   4.649   7.734   5.154
  462  THR HG21 7152   4.663   7.810   5.077
  462  THR HG22 7153   4.643   7.788   5.249
  462  THR HG23 7154   4.735   7.667   5.155
  462  THR  OG1 7155   4.527   7.542   5.199
  462  THR  HG1 7156   4.606   7.491   5.180
  462  THR    C 7157   4.277   7.647   5.071
  462  THR    O 7158   4.252   7.664   4.953
  463  GLY    N 7159   4.209   7.567   5.153
  463  GLY    H 7160   4.233   7.564   5.251
  463  GLY   CA 7161   4.074   7.510   5.120
  463  GLY  HA2 7162   4.072   7.469   5.018
  463  GLY  HA3 7163   4.057   7.422   5.182
  463  GLY    C 7164   3.964   7.605   5.131
  463  GLY    O 7165   3.970   7.707   5.201
  464  ILE    N 7166   3.851   7.570   5.063
  464  ILE    H 7167   3.861   7.491   5.002
  464  ILE   CA 7168   3.727   7.647   5.078
  464  ILE   HA 7169   3.744   7.751   5.050
  464  ILE   CB 7170   3.623   7.602   4.966
  464  ILE   HB 7171   3.673   7.610   4.869
  464  ILE  CG2 7172   3.580   7.452   4.998
  464  ILE HG21 7173   3.514   7.424   4.915
  464  ILE HG22 7174   3.666   7.385   4.995
  464  ILE HG23 7175   3.538   7.453   5.098
  464  ILE  CG1 7176   3.490   7.685   4.966
  464  ILE HG12 7177   3.427   7.646   4.886
  464  ILE HG13 7178   3.439   7.672   5.062
  464  ILE  CD1 7179   3.508   7.829   4.928
  464  ILE HD11 7180   3.575   7.821   4.843
  464  ILE HD12 7181   3.418   7.878   4.889
  464  ILE HD13 7182   3.551   7.876   5.017
  464  ILE    C 7183   3.678   7.639   5.223
  464  ILE    O 7184   3.688   7.532   5.282
  465  LYS    N 7185   3.627   7.753   5.268
  465  LYS    H 7186   3.621   7.828   5.202
  465  LYS   CA 7187   3.558   7.764   5.396
  465  LYS   HA 7188   3.607   7.702   5.471
  465  LYS   CB 7189   3.554   7.905   5.448
  465  LYS  HB2 7190   3.509   7.971   5.374
  465  LYS  HB3 7191   3.489   7.890   5.533
  465  LYS   CG 7192   3.690   7.949   5.496
  465  LYS  HG2 7193   3.714   7.864   5.560
  465  LYS  HG3 7194   3.758   7.937   5.411
  465  LYS   CD 7195   3.709   8.082   5.563
  465  LYS  HD2 7196   3.685   8.161   5.493
  465  LYS  HD3 7197   3.638   8.087   5.646
  465  LYS   CE 7198   3.859   8.070   5.607
  465  LYS  HE2 7199   3.875   7.983   5.670
  465  LYS  HE3 7200   3.925   8.050   5.522
  465  LYS   NZ 7201   3.902   8.188   5.685
  465  LYS  HZ1 7202   3.897   8.267   5.622
  465  LYS  HZ2 7203   3.848   8.206   5.769
  465  LYS  HZ3 7204   4.001   8.188   5.702
  465  LYS    C 7205   3.415   7.707   5.383
  465  LYS    O 7206   3.345   7.735   5.285
  466  ILE    N 7207   3.372   7.645   5.489
  466  ILE    H 7208   3.432   7.639   5.570
  466  ILE   CA 7209   3.232   7.593   5.510
  466  ILE   HA 7210   3.157   7.607   5.432
  466  ILE   CB 7211   3.241   7.439   5.514
  466  ILE   HB 7212   3.309   7.417   5.596
  466  ILE  CG2 7213   3.096   7.379   5.530
  466  ILE HG21 7214   3.103   7.273   5.507
  466  ILE HG22 7215   3.053   7.394   5.629
  466  ILE HG23 7216   3.021   7.423   5.463
  466  ILE  CG1 7217   3.301   7.384   5.382
  466  ILE HG12 7218   3.402   7.422   5.366
  466  ILE HG13 7219   3.306   7.276   5.395
  466  ILE  CD1 7220   3.218   7.396   5.253
  466  ILE HD11 7221   3.209   7.504   5.237
  466  ILE HD12 7222   3.275   7.349   5.174
  466  ILE HD13 7223   3.118   7.353   5.257
  466  ILE    C 7224   3.179   7.650   5.636
  466  ILE    O 7225   3.246   7.646   5.733
  467  TYR    N 7226   3.058   7.707   5.639
  467  TYR    H 7227   3.000   7.694   5.558
  467  TYR   CA 7228   2.987   7.745   5.758
  467  TYR   HA 7229   3.054   7.738   5.844
  467  TYR   CB 7230   2.925   7.885   5.735
  467  TYR  HB2 7231   2.840   7.877   5.667
  467  TYR  HB3 7232   2.865   7.924   5.816
  467  TYR   CG 7233   3.034   7.983   5.694
  467  TYR  CD1 7234   3.097   8.058   5.794
  467  TYR  HD1 7235   3.064   8.047   5.896
  467  TYR  CE1 7236   3.189   8.157   5.759
  467  TYR  HE1 7237   3.216   8.226   5.837
  467  TYR   CZ 7238   3.223   8.178   5.630
  467  TYR   OH 7239   3.302   8.283   5.590
  467  TYR   HH 7240   3.342   8.323   5.668
  467  TYR  CE2 7241   3.174   8.098   5.523
  467  TYR  HE2 7242   3.195   8.123   5.420
  467  TYR  CD2 7243   3.077   7.996   5.562
  467  TYR  HD2 7244   3.023   7.949   5.480
  467  TYR    C 7245   2.874   7.642   5.802
  467  TYR    O 7246   2.787   7.606   5.724
  468  VAL    N 7247   2.872   7.594   5.929
  468  VAL    H 7248   2.946   7.629   5.988
  468  VAL   CA 7249   2.762   7.509   5.978
  468  VAL   HA 7250   2.718   7.459   5.892
  468  VAL   CB 7251   2.817   7.394   6.063
  468  VAL   HB 7252   2.877   7.433   6.145
  468  VAL  CG1 7253   2.707   7.319   6.125
  468  VAL HG11 7254   2.752   7.243   6.188
  468  VAL HG12 7255   2.647   7.380   6.194
  468  VAL HG13 7256   2.645   7.264   6.054
  468  VAL  CG2 7257   2.889   7.295   5.977
  468  VAL HG21 7258   2.971   7.350   5.930
  468  VAL HG22 7259   2.930   7.216   6.041
  468  VAL HG23 7260   2.826   7.249   5.901
  468  VAL    C 7261   2.662   7.605   6.050
  468  VAL    O 7262   2.712   7.679   6.128
  469  SER    N 7263   2.530   7.587   6.042
  469  SER    H 7264   2.491   7.527   5.971
  469  SER   CA 7265   2.435   7.672   6.121
  469  SER   HA 7266   2.483   7.763   6.155
  469  SER   CB 7267   2.318   7.710   6.029
  469  SER  HB2 7268   2.254   7.778   6.085
  469  SER  HB3 7269   2.363   7.760   5.943
  469  SER   OG 7270   2.244   7.598   5.998
  469  SER   HG 7271   2.164   7.628   5.954
  469  SER    C 7272   2.385   7.607   6.250
  469  SER    O 7273   2.405   7.490   6.277
  470  ASP    N 7274   2.312   7.674   6.335
  470  ASP    H 7275   2.293   7.769   6.308
  470  ASP   CA 7276   2.249   7.632   6.454
  470  ASP   HA 7277   2.319   7.573   6.513
  470  ASP   CB 7278   2.219   7.762   6.535
  470  ASP  HB2 7279   2.306   7.827   6.528
  470  ASP  HB3 7280   2.123   7.799   6.499
  470  ASP   CG 7281   2.208   7.734   6.686
  470  ASP  OD1 7282   2.108   7.783   6.744
  470  ASP  OD2 7283   2.295   7.668   6.743
  470  ASP    C 7284   2.121   7.532   6.435
  470  ASP    O 7285   2.079   7.469   6.531
  471  ASP    N 7286   2.074   7.527   6.313
  471  ASP    H 7287   2.121   7.596   6.257
  471  ASP   CA 7288   1.983   7.431   6.250
  471  ASP   HA 7289   1.913   7.393   6.324
  471  ASP   CB 7290   1.903   7.496   6.137
  471  ASP  HB2 7291   1.888   7.601   6.164
  471  ASP  HB3 7292   1.962   7.498   6.045
  471  ASP   CG 7293   1.772   7.436   6.103
  471  ASP  OD1 7294   1.752   7.379   5.995
  471  ASP  OD2 7295   1.670   7.462   6.174
  471  ASP    C 7296   2.060   7.311   6.193
  471  ASP    O 7297   1.998   7.218   6.141
  472  GLY    N 7298   2.198   7.306   6.204
  472  GLY    H 7299   2.235   7.379   6.264
  472  GLY   CA 7300   2.285   7.197   6.156
  472  GLY  HA2 7301   2.381   7.195   6.208
  472  GLY  HA3 7302   2.234   7.104   6.181
  472  GLY    C 7303   2.321   7.195   6.006
  472  GLY    O 7304   2.378   7.099   5.958
  473  LYS    N 7305   2.274   7.299   5.929
  473  LYS    H 7306   2.226   7.372   5.978
  473  LYS   CA 7307   2.290   7.307   5.781
  473  LYS   HA 7308   2.293   7.204   5.745
  473  LYS   CB 7309   2.163   7.363   5.717
  473  LYS  HB2 7310   2.138   7.461   5.756
  473  LYS  HB3 7311   2.178   7.365   5.610
  473  LYS   CG 7312   2.035   7.264   5.731
  473  LYS  HG2 7313   2.046   7.184   5.658
  473  LYS  HG3 7314   2.025   7.220   5.830
  473  LYS   CD 7315   1.908   7.347   5.703
  473  LYS  HD2 7316   1.895   7.433   5.769
  473  LYS  HD3 7317   1.911   7.382   5.600
  473  LYS   CE 7318   1.778   7.261   5.714
  473  LYS  HE2 7319   1.777   7.205   5.621
  473  LYS  HE3 7320   1.792   7.189   5.795
  473  LYS   NZ 7321   1.662   7.341   5.751
  473  LYS  HZ1 7322   1.648   7.411   5.680
  473  LYS  HZ2 7323   1.584   7.282   5.728
  473  LYS  HZ3 7324   1.665   7.379   5.845
  473  LYS    C 7325   2.409   7.383   5.732
  473  LYS    O 7326   2.449   7.485   5.789
  474  ALA    N 7327   2.480   7.325   5.630
  474  ALA    H 7328   2.440   7.244   5.586
  474  ALA   CA 7329   2.585   7.393   5.554
  474  ALA   HA 7330   2.592   7.498   5.583
  474  ALA   CB 7331   2.715   7.322   5.608
  474  ALA  HB1 7332   2.708   7.218   5.576
  474  ALA  HB2 7333   2.806   7.373   5.577
  474  ALA  HB3 7334   2.710   7.333   5.716
  474  ALA    C 7335   2.574   7.387   5.399
  474  ALA    O 7336   2.520   7.286   5.350
  475  HIE    N 7337   2.616   7.482   5.322
  475  HIE    H 7338   2.653   7.562   5.371
  475  HIE   CA 7339   2.628   7.476   5.177
  475  HIE   HA 7340   2.547   7.413   5.141
  475  HIE   CB 7341   2.619   7.614   5.118
  475  HIE  HB2 7342   2.536   7.670   5.162
  475  HIE  HB3 7343   2.707   7.674   5.138
  475  HIE   CG 7344   2.600   7.620   4.971
  475  HIE  ND1 7345   2.704   7.619   4.882
  475  HIE  CE1 7346   2.643   7.620   4.763
  475  HIE  HE1 7347   2.695   7.642   4.671
  475  HIE  NE2 7348   2.511   7.616   4.773
  475  HIE  HE2 7349   2.441   7.616   4.701
  475  HIE  CD2 7350   2.479   7.624   4.908
  475  HIE  HD2 7351   2.380   7.630   4.951
  475  HIE    C 7352   2.756   7.402   5.129
  475  HIE    O 7353   2.856   7.417   5.190
  476  PHE    N 7354   2.749   7.330   5.017
  476  PHE    H 7355   2.659   7.324   4.970
  476  PHE   CA 7356   2.865   7.258   4.950
  476  PHE   HA 7357   2.955   7.304   4.993
  476  PHE   CB 7358   2.871   7.113   4.993
  476  PHE  HB2 7359   2.774   7.071   4.967
  476  PHE  HB3 7360   2.956   7.064   4.946
  476  PHE   CG 7361   2.905   7.085   5.135
  476  PHE  CD1 7362   3.042   7.065   5.182
  476  PHE  HD1 7363   3.124   7.070   5.112
  476  PHE  CE1 7364   3.075   7.049   5.317
  476  PHE  HE1 7365   3.179   7.039   5.344
  476  PHE   CZ 7366   2.975   7.037   5.417
  476  PHE   HZ 7367   2.989   7.015   5.522
  476  PHE  CE2 7368   2.841   7.049   5.375
  476  PHE  HE2 7369   2.762   7.066   5.447
  476  PHE  CD2 7370   2.808   7.077   5.238
  476  PHE  HD2 7371   2.703   7.101   5.226
  476  PHE    C 7372   2.840   7.277   4.797
  476  PHE    O 7373   2.736   7.240   4.752
  477  SER    N 7374   2.952   7.307   4.724
  477  SER    H 7375   3.042   7.306   4.768
  477  SER   CA 7376   2.949   7.319   4.574
  477  SER   HA 7377   2.857   7.274   4.536
  477  SER   CB 7378   2.958   7.468   4.539
  477  SER  HB2 7379   2.880   7.524   4.591
  477  SER  HB3 7380   3.056   7.503   4.570
  477  SER   OG 7381   2.941   7.487   4.399
  477  SER   HG 7382   2.926   7.579   4.376
  477  SER    C 7383   3.074   7.252   4.517
  477  SER    O 7384   3.190   7.280   4.556
  478  ILE    N 7385   3.042   7.152   4.433
  478  ILE    H 7386   2.947   7.159   4.399
  478  ILE   CA 7387   3.135   7.046   4.387
  478  ILE   HA 7388   3.235   7.089   4.399
  478  ILE   CB 7389   3.127   6.910   4.467
  478  ILE   HB 7390   3.027   6.868   4.458
  478  ILE  CG2 7391   3.236   6.807   4.422
  478  ILE HG21 7392   3.239   6.715   4.480
  478  ILE HG22 7393   3.222   6.797   4.314
  478  ILE HG23 7394   3.333   6.852   4.439
  478  ILE  CG1 7395   3.156   6.943   4.615
  478  ILE HG12 7396   3.257   6.979   4.631
  478  ILE HG13 7397   3.086   7.018   4.652
  478  ILE  CD1 7398   3.134   6.832   4.720
  478  ILE HD11 7399   3.112   6.873   4.819
  478  ILE HD12 7400   3.051   6.774   4.679
  478  ILE HD13 7401   3.223   6.769   4.722
  478  ILE    C 7402   3.104   7.021   4.234
  478  ILE    O 7403   3.009   6.964   4.191
  479  SER    N 7404   3.194   7.067   4.152
  479  SER    H 7405   3.278   7.113   4.185
  479  SER   CA 7406   3.178   7.075   4.008
  479  SER   HA 7407   3.073   7.104   3.998
  479  SER   CB 7408   3.279   7.165   3.935
  479  SER  HB2 7409   3.263   7.268   3.966
  479  SER  HB3 7410   3.379   7.128   3.958
  479  SER   OG 7411   3.255   7.162   3.798
  479  SER   HG 7412   3.276   7.251   3.768
  479  SER    C 7413   3.192   6.933   3.959
  479  SER    O 7414   3.255   6.844   4.023
  480  ASN    N 7415   3.136   6.898   3.841
  480  ASN    H 7416   3.098   6.971   3.781
  480  ASN   CA 7417   3.180   6.781   3.766
  480  ASN   HA 7418   3.149   6.693   3.822
  480  ASN   CB 7419   3.105   6.772   3.637
  480  ASN  HB2 7420   3.000   6.748   3.655
  480  ASN  HB3 7421   3.102   6.869   3.588
  480  ASN   CG 7422   3.159   6.673   3.536
  480  ASN  OD1 7423   3.245   6.698   3.453
  480  ASN  ND2 7424   3.125   6.548   3.555
  480  ASN HD21 7425   3.168   6.478   3.497
  480  ASN HD22 7426   3.047   6.520   3.613
  480  ASN    C 7427   3.335   6.788   3.741
  480  ASN    O 7428   3.405   6.691   3.750
  481  SER    N 7429   3.385   6.907   3.698
  481  SER    H 7430   3.314   6.975   3.678
  481  SER   CA 7431   3.529   6.937   3.673
  481  SER   HA 7432   3.574   6.856   3.616
  481  SER   CB 7433   3.532   7.057   3.576
  481  SER  HB2 7434   3.500   7.144   3.634
  481  SER  HB3 7435   3.629   7.092   3.540
  481  SER   OG 7436   3.456   7.035   3.460
  481  SER   HG 7437   3.371   7.075   3.481
  481  SER    C 7438   3.624   6.955   3.798
  481  SER    O 7439   3.732   7.012   3.781
  482  ALA    N 7440   3.579   6.920   3.917
  482  ALA    H 7441   3.491   6.871   3.924
  482  ALA   CA 7442   3.650   6.944   4.040
  482  ALA   HA 7443   3.681   7.048   4.051
  482  ALA   CB 7444   3.560   6.901   4.162
  482  ALA  HB1 7445   3.511   6.804   4.160
  482  ALA  HB2 7446   3.613   6.895   4.257
  482  ALA  HB3 7447   3.477   6.972   4.175
  482  ALA    C 7448   3.782   6.868   4.034
  482  ALA    O 7449   3.788   6.749   4.015
  483  GLU    N 7450   3.899   6.932   4.061
  483  GLU    H 7451   3.899   7.032   4.074
  483  GLU   CA 7452   4.024   6.859   4.075
  483  GLU   HA 7453   4.035   6.810   3.979
  483  GLU   CB 7454   4.139   6.953   4.070
  483  GLU  HB2 7455   4.229   6.903   4.037
  483  GLU  HB3 7456   4.135   7.025   3.989
  483  GLU   CG 7457   4.181   7.035   4.198
  483  GLU  HG2 7458   4.096   7.102   4.213
  483  GLU  HG3 7459   4.184   6.970   4.285
  483  GLU   CD 7460   4.315   7.110   4.185
  483  GLU  OE1 7461   4.416   7.069   4.240
  483  GLU  OE2 7462   4.312   7.225   4.134
  483  GLU    C 7463   4.031   6.752   4.179
  483  GLU    O 7464   4.105   6.653   4.157
  484  ASP    N 7465   3.938   6.752   4.275
  484  ASP    H 7466   3.884   6.837   4.274
  484  ASP   CA 7467   3.899   6.647   4.364
  484  ASP   HA 7468   3.940   6.549   4.337
  484  ASP   CB 7469   3.957   6.681   4.504
  484  ASP  HB2 7470   3.916   6.776   4.538
  484  ASP  HB3 7471   3.926   6.601   4.571
  484  ASP   CG 7472   4.115   6.660   4.509
  484  ASP  OD1 7473   4.166   6.555   4.468
  484  ASP  OD2 7474   4.188   6.755   4.539
  484  ASP    C 7475   3.745   6.634   4.374
  484  ASP    O 7476   3.679   6.734   4.407
  485  PRO    N 7477   3.681   6.514   4.359
  485  PRO   CD 7478   3.742   6.383   4.318
  485  PRO  HD2 7479   3.817   6.354   4.391
  485  PRO  HD3 7480   3.792   6.392   4.222
  485  PRO   CG 7481   3.631   6.281   4.323
  485  PRO  HG2 7482   3.612   6.242   4.423
  485  PRO  HG3 7483   3.641   6.203   4.247
  485  PRO   CB 7484   3.510   6.365   4.279
  485  PRO  HB2 7485   3.417   6.322   4.316
  485  PRO  HB3 7486   3.529   6.368   4.172
  485  PRO   CA 7487   3.530   6.498   4.351
  485  PRO   HA 7488   3.482   6.573   4.289
  485  PRO    C 7489   3.458   6.511   4.491
  485  PRO    O 7490   3.340   6.490   4.503
  486  PHE    N 7491   3.531   6.560   4.595
  486  PHE    H 7492   3.622   6.600   4.579
  486  PHE   CA 7493   3.480   6.551   4.737
  486  PHE   HA 7494   3.371   6.558   4.738
  486  PHE   CB 7495   3.498   6.401   4.777
  486  PHE  HB2 7496   3.427   6.385   4.858
  486  PHE  HB3 7497   3.469   6.338   4.694
  486  PHE   CG 7498   3.642   6.360   4.822
  486  PHE  CD1 7499   3.737   6.341   4.721
  486  PHE  HD1 7500   3.706   6.341   4.617
  486  PHE  CE1 7501   3.869   6.305   4.752
  486  PHE  HE1 7502   3.932   6.278   4.668
  486  PHE   CZ 7503   3.899   6.282   4.887
  486  PHE   HZ 7504   3.997   6.242   4.908
  486  PHE  CE2 7505   3.805   6.292   4.985
  486  PHE  HE2 7506   3.837   6.274   5.086
  486  PHE  CD2 7507   3.674   6.327   4.958
  486  PHE  HD2 7508   3.599   6.327   5.036
  486  PHE    C 7509   3.532   6.664   4.832
  486  PHE    O 7510   3.627   6.734   4.803
  487  ILE    N 7511   3.458   6.696   4.934
  487  ILE    H 7512   3.374   6.642   4.950
  487  ILE   CA 7513   3.489   6.799   5.037
  487  ILE   HA 7514   3.593   6.828   5.030
  487  ILE   CB 7515   3.395   6.923   5.040
  487  ILE   HB 7516   3.290   6.895   5.038
  487  ILE  CG2 7517   3.397   7.006   5.168
  487  ILE HG21 7518   3.494   7.053   5.183
  487  ILE HG22 7519   3.322   7.085   5.160
  487  ILE HG23 7520   3.370   6.943   5.252
  487  ILE  CG1 7521   3.434   7.002   4.916
  487  ILE HG12 7522   3.542   7.015   4.908
  487  ILE HG13 7523   3.410   6.940   4.830
  487  ILE  CD1 7524   3.356   7.129   4.897
  487  ILE HD11 7525   3.362   7.201   4.978
  487  ILE HD12 7526   3.375   7.167   4.797
  487  ILE HD13 7527   3.253   7.092   4.905
  487  ILE    C 7528   3.472   6.723   5.172
  487  ILE    O 7529   3.387   6.636   5.176
  488  ALA    N 7530   3.548   6.758   5.276
  488  ALA    H 7531   3.629   6.811   5.248
  488  ALA   CA 7532   3.551   6.707   5.412
  488  ALA   HA 7533   3.447   6.684   5.436
  488  ALA   CB 7534   3.638   6.584   5.417
  488  ALA  HB1 7535   3.742   6.602   5.388
  488  ALA  HB2 7536   3.637   6.538   5.515
  488  ALA  HB3 7537   3.599   6.514   5.343
  488  ALA    C 7538   3.595   6.808   5.515
  488  ALA    O 7539   3.701   6.874   5.509
  489  ILE    N 7540   3.518   6.804   5.621
  489  ILE    H 7541   3.438   6.741   5.623
  489  ILE   CA 7542   3.525   6.887   5.743
  489  ILE   HA 7543   3.621   6.939   5.738
  489  ILE   CB 7544   3.429   6.998   5.730
  489  ILE   HB 7545   3.450   7.056   5.820
  489  ILE  CG2 7546   3.456   7.101   5.619
  489  ILE HG21 7547   3.564   7.113   5.606
  489  ILE HG22 7548   3.426   7.068   5.519
  489  ILE HG23 7549   3.412   7.199   5.640
  489  ILE  CG1 7550   3.280   6.961   5.731
  489  ILE HG12 7551   3.255   6.903   5.642
  489  ILE HG13 7552   3.263   6.896   5.817
  489  ILE  CD1 7553   3.185   7.080   5.748
  489  ILE HD11 7554   3.084   7.043   5.765
  489  ILE HD12 7555   3.224   7.142   5.828
  489  ILE HD13 7556   3.173   7.151   5.666
  489  ILE    C 7557   3.528   6.813   5.870
  489  ILE    O 7558   3.453   6.721   5.876
  490  HIE    N 7559   3.606   6.854   5.974
  490  HIE    H 7560   3.652   6.942   5.952
  490  HIE   CA 7561   3.610   6.781   6.101
  490  HIE   HA 7562   3.509   6.744   6.119
  490  HIE   CB 7563   3.704   6.660   6.086
  490  HIE  HB2 7564   3.696   6.614   6.185
  490  HIE  HB3 7565   3.667   6.590   6.011
  490  HIE   CG 7566   3.851   6.692   6.059
  490  HIE  ND1 7567   3.948   6.742   6.147
  490  HIE  CE1 7568   4.069   6.733   6.086
  490  HIE  HE1 7569   4.163   6.767   6.127
  490  HIE  NE2 7570   4.051   6.670   5.970
  490  HIE  HE2 7571   4.127   6.647   5.908
  490  HIE  CD2 7572   3.915   6.651   5.946
  490  HIE  HD2 7573   3.869   6.610   5.857
  490  HIE    C 7574   3.641   6.873   6.216
  490  HIE    O 7575   3.667   6.991   6.204
  491  ALA    N 7576   3.644   6.824   6.340
  491  ALA    H 7577   3.596   6.735   6.348
  491  ALA   CA 7578   3.660   6.903   6.462
  491  ALA   HA 7579   3.598   6.991   6.444
  491  ALA   CB 7580   3.615   6.821   6.579
  491  ALA  HB1 7581   3.606   6.875   6.674
  491  ALA  HB2 7582   3.523   6.763   6.570
  491  ALA  HB3 7583   3.695   6.748   6.594
  491  ALA    C 7584   3.809   6.959   6.474
  491  ALA    O 7585   3.822   7.050   6.551
  492  GLU    N 7586   3.906   6.924   6.392
  492  GLU    H 7587   3.892   6.844   6.332
  492  GLU   CA 7588   4.033   6.987   6.389
  492  GLU   HA 7589   4.042   7.047   6.480
  492  GLU   CB 7590   4.141   6.887   6.406
  492  GLU  HB2 7591   4.141   6.801   6.339
  492  GLU  HB3 7592   4.229   6.947   6.380
  492  GLU   CG 7593   4.177   6.846   6.546
  492  GLU  HG2 7594   4.190   6.930   6.614
  492  GLU  HG3 7595   4.098   6.785   6.590
  492  GLU   CD 7596   4.305   6.764   6.557
  492  GLU  OE1 7597   4.300   6.655   6.620
  492  GLU  OE2 7598   4.411   6.815   6.520
  492  GLU    C 7599   4.049   7.079   6.260
  492  GLU    O 7600   4.148   7.161   6.251
  493  SER    N 7601   3.951   7.076   6.172
  493  SER    H 7602   3.876   7.009   6.172
  493  SER   CA 7603   3.950   7.165   6.057
  493  SER   HA 7604   4.045   7.216   6.043
  493  SER   CB 7605   3.918   7.090   5.929
  493  SER  HB2 7606   3.974   7.136   5.847
  493  SER  HB3 7607   3.962   6.991   5.926
  493  SER   OG 7608   3.781   7.092   5.908
  493  SER   HG 7609   3.767   7.135   5.823
  493  SER    C 7610   3.850   7.279   6.079
  493  SER    O 7611   3.843   7.375   6.006
  494  LYS    N 7612   3.769   7.266   6.189
  494  LYS    H 7613   3.750   7.172   6.223
  494  LYS   CA 7614   3.695   7.382   6.252
  494  LYS   HA 7615   3.616   7.412   6.183
  494  LYS   CB 7616   3.609   7.329   6.372
  494  LYS  HB2 7617   3.542   7.255   6.329
  494  LYS  HB3 7618   3.678   7.296   6.450
  494  LYS   CG 7619   3.503   7.432   6.420
  494  LYS  HG2 7620   3.546   7.532   6.423
  494  LYS  HG3 7621   3.417   7.448   6.354
  494  LYS   CD 7622   3.447   7.382   6.552
  494  LYS  HD2 7623   3.414   7.280   6.535
  494  LYS  HD3 7624   3.516   7.389   6.636
  494  LYS   CE 7625   3.320   7.453   6.591
  494  LYS  HE2 7626   3.342   7.560   6.586
  494  LYS  HE3 7627   3.246   7.427   6.516
  494  LYS   NZ 7628   3.273   7.416   6.725
  494  LYS  HZ1 7629   3.184   7.462   6.735
  494  LYS  HZ2 7630   3.268   7.316   6.740
  494  LYS  HZ3 7631   3.337   7.451   6.795
  494  LYS    C 7632   3.790   7.491   6.298
  494  LYS    O 7633   3.903   7.463   6.340
  495  LEU    N 7634   3.745   7.617   6.295
  495  LEU    H 7635   3.651   7.630   6.259
  495  LEU   CA 7636   3.823   7.738   6.324
  495  LEU   HA 7637   3.930   7.718   6.322
  495  LEU   CB 7638   3.790   7.849   6.214
  495  LEU  HB2 7639   3.683   7.868   6.211
  495  LEU  HB3 7640   3.841   7.943   6.234
  495  LEU   CG 7641   3.824   7.793   6.068
  495  LEU   HG 7642   3.744   7.725   6.036
  495  LEU  CD1 7643   3.816   7.913   5.978
  495  LEU HD11 7644   3.816   7.881   5.873
  495  LEU HD12 7645   3.719   7.960   5.995
  495  LEU HD13 7646   3.898   7.982   5.999
  495  LEU  CD2 7647   3.949   7.713   6.054
  495  LEU HD21 7648   4.035   7.780   6.061
  495  LEU HD22 7649   3.957   7.630   6.124
  495  LEU HD23 7650   3.942   7.672   5.953
  495  LEU    C 7651   3.789   7.789   6.470
  495  LEU    O 7652   3.840   7.891   6.516
  495  LEU  OXT 7653   3.700   7.738   6.535
  496  CA2  CA2 7654   4.874   2.471   5.243
  497  CL1  CL1 7655   4.813   4.328   5.165
  498  ROH  HO1 7656   3.886   3.707   4.383
  498  ROH   O1 7657   3.898   3.665   4.468
  499  4GA   C1 7658   3.973   3.548   4.432
  499  4GA   H1 7659   3.918   3.503   4.350
  499  4GA   C2 7660   3.992   3.451   4.558
  499  4GA   H2 7661   4.014   3.350   4.524
  499  4GA   O2 7662   3.874   3.434   4.639
  499  4GA  H2O 7663   3.797   3.427   4.581
  499  4GA   C3 7664   4.116   3.487   4.650
  499  4GA   H3 7665   4.081   3.571   4.710
  499  4GA   O3 7666   4.151   3.379   4.739
  499  4GA  H3O 7667   4.200   3.413   4.814
  499  4GA   C4 7668   4.236   3.525   4.568
  499  4GA   H4 7669   4.261   3.429   4.521
  499  4GA   C5 7670   4.201   3.633   4.467
  499  4GA   H5 7671   4.158   3.713   4.529
  499  4GA   C6 7672   4.318   3.699   4.400
  499  4GA  H62 7673   4.285   3.736   4.303
  499  4GA  H61 7674   4.350   3.784   4.461
  499  4GA   O6 7675   4.433   3.610   4.381
  499  4GA  H6O 7676   4.512   3.655   4.412
  499  4GA   O5 7677   4.103   3.589   4.372
  499  4GA   O4 7678   4.343   3.572   4.660
  500  4GA   C1 7679   4.443   3.477   4.703
  500  4GA   H1 7680   4.399   3.380   4.680
  500  4GA   C2 7681   4.469   3.480   4.856
  500  4GA   H2 7682   4.526   3.390   4.877
  500  4GA   O2 7683   4.343   3.476   4.935
  500  4GA  H2O 7684   4.379   3.486   5.023
  500  4GA   C3 7685   4.557   3.596   4.905
  500  4GA   H3 7686   4.497   3.686   4.923
  500  4GA   O3 7687   4.604   3.553   5.037
  500  4GA  H3O 7688   4.674   3.611   5.068
  500  4GA   C4 7689   4.678   3.616   4.810
  500  4GA   H4 7690   4.740   3.527   4.806
  500  4GA   C5 7691   4.630   3.638   4.667
  500  4GA   H5 7692   4.553   3.715   4.666
  500  4GA   C6 7693   4.739   3.695   4.567
  500  4GA  H62 7694   4.815   3.757   4.615
  500  4GA  H61 7695   4.796   3.611   4.528
  500  4GA   O6 7696   4.679   3.769   4.456
  500  4GA  H6O 7697   4.747   3.785   4.390
  500  4GA   O5 7698   4.567   3.506   4.626
  500  4GA   O4 7699   4.760   3.731   4.849
  501  4GA   C1 7700   4.903   3.702   4.874
  501  4GA   H1 7701   4.912   3.645   4.966
  501  4GA   C2 7702   4.989   3.839   4.879
  501  4GA   H2 7703   5.055   3.829   4.965
  501  4GA   O2 7704   4.902   3.957   4.890
  501  4GA  H2O 7705   4.873   3.975   4.800
  501  4GA   C3 7706   5.065   3.851   4.755
  501  4GA   H3 7707   4.987   3.870   4.681
  501  4GA   O3 7708   5.142   3.972   4.761
  501  4GA  H3O 7709   5.121   4.017   4.679
  501  4GA   C4 7710   5.153   3.732   4.702
  501  4GA   H4 7711   5.257   3.742   4.733
  501  4GA   C5 7712   5.092   3.596   4.745
  501  4GA   H5 7713   5.094   3.529   4.659
  501  4GA   C6 7714   5.180   3.544   4.867
  501  4GA  H62 7715   5.278   3.534   4.822
  501  4GA  H61 7716   5.197   3.616   4.947
  501  4GA   O6 7717   5.143   3.417   4.921
  501  4GA  H6O 7718   5.155   3.414   5.016
  501  4GA   O5 7719   4.946   3.610   4.762
  501  4GA   O4 7720   5.137   3.749   4.555
  502  4GA   C1 7721   5.237   3.823   4.488
  502  4GA   H1 7722   5.250   3.922   4.532
  502  4GA   C2 7723   5.188   3.861   4.344
  502  4GA   H2 7724   5.265   3.929   4.306
  502  4GA   O2 7725   5.058   3.921   4.331
  502  4GA  H2O 7726   5.049   3.974   4.410
  502  4GA   C3 7727   5.194   3.732   4.250
  502  4GA   H3 7728   5.115   3.663   4.280
  502  4GA   O3 7729   5.180   3.775   4.112
  502  4GA  H3O 7730   5.250   3.735   4.060
  502  4GA   C4 7731   5.326   3.663   4.270
  502  4GA   H4 7732   5.401   3.732   4.232
  502  4GA   C5 7733   5.358   3.624   4.411
  502  4GA   H5 7734   5.264   3.582   4.448
  502  4GA   C6 7735   5.466   3.516   4.445
  502  4GA  H62 7736   5.467   3.488   4.550
  502  4GA  H61 7737   5.444   3.423   4.391
  502  4GA   O6 7738   5.605   3.553   4.404
  502  4GA  H6O 7739   5.634   3.630   4.452
  502  4GA   O5 7740   5.364   3.750   4.481
  502  4GA   O4 7741   5.342   3.547   4.185
  503  0GA   C1 7742   5.466   3.543   4.109
  503  0GA   H1 7743   5.532   3.622   4.145
  503  0GA   C2 7744   5.436   3.565   3.964
  503  0GA   H2 7745   5.534   3.563   3.915
  503  0GA   C3 7746   5.356   3.443   3.912
  503  0GA   H3 7747   5.256   3.444   3.956
  503  0GA   C4 7748   5.426   3.313   3.939
  503  0GA   H4 7749   5.501   3.300   3.861
  503  0GA   C5 7750   5.470   3.305   4.089
  503  0GA   H5 7751   5.383   3.297   4.155
  503  0GA   C6 7752   5.559   3.176   4.104
  503  0GA  H62 7753   5.558   3.147   4.209
  503  0GA  H61 7754   5.506   3.096   4.052
  503  0GA   O6 7755   5.694   3.185   4.054
  503  0GA  H6O 7756   5.737   3.100   4.049
  503  0GA   O5 7757   5.545   3.421   4.128
  503  0GA   O4 7758   5.338   3.199   3.925
  503  0GA  H4O 7759   5.271   3.204   3.856
  503  0GA   O3 7760   5.347   3.462   3.766
  503  0GA  H3O 7761   5.276   3.524   3.747
  503  0GA   O2 7762   5.377   3.696   3.944
  503  0GA  H2O 7763   5.442   3.761   3.916
  504  Na+  NA+ 7764   4.439   0.958   4.318
  505  WAT    O 7765   5.749   2.975   5.489
  505  WAT   H1 7766   5.732   3.069   5.481
  505  WAT   H2 7767   5.728   2.940   5.402
  506  WAT    O 7768   5.260   4.345   5.302
  506  WAT   H1 7769   5.287   4.257   5.276
  506  WAT   H2 7770   5.340   4.385   5.335
  507  WAT    O 7771   4.707   5.215   4.480
  507  WAT   H1 7772   4.682   5.131   4.519
  507  WAT   H2 7773   4.759   5.259   4.547
  508  WAT    O 7774   5.187   2.704   4.792
  508  WAT   H1 7775   5.254   2.671   4.732
  508  WAT   H2 7776   5.211   2.796   4.806
  509  WAT    O 7777   4.789   2.525   4.992
  509  WAT   H1 7778   4.816   2.482   4.911
  509  WAT   H2 7779   4.702   2.561   4.973
  510  WAT    O 7780   5.195   3.253   5.354
  510  WAT   H1 7781   5.203   3.312   5.279
  510  WAT   H2 7782   5.120   3.286   5.403
  511  WAT    O 7783   5.753   7.434   1.779
  511  WAT   H1 7784   5.831   7.390   1.744
  511  WAT   H2 7785   5.732   7.502   1.715
  512  WAT    O 7786   6.154   3.827   5.130
  512  WAT   H1 7787   6.224   3.856   5.188
  512  WAT   H2 7788   6.198   3.807   5.047
  513  WAT    O 7789   8.265   6.528   5.772
  513  WAT   H1 7790   8.198   6.587   5.805
  513  WAT   H2 7791   8.273   6.460   5.839
  514  WAT    O 7792   4.226   2.165   6.076
  514  WAT   H1 7793   4.317   2.178   6.101
  514  WAT   H2 7794   4.225   2.083   6.028
  515  WAT    O 7795   4.691   4.091   5.354
  515  WAT   H1 7796   4.715   4.143   5.430
  515  WAT   H2 7797   4.698   4.152   5.280
  516  WAT    O 7798   7.846   5.412   6.463
  516  WAT   H1 7799   7.879   5.502   6.468
  516  WAT   H2 7800   7.835   5.386   6.555
  517  WAT    O 7801   7.545   2.778   4.380
  517  WAT   H1 7802   7.526   2.853   4.436
  517  WAT   H2 7803   7.540   2.702   4.439
  518  WAT    O 7804   3.892   4.939   4.456
  518  WAT   H1 7805   3.826   4.870   4.458
  518  WAT   H2 7806   3.953   4.916   4.526
  519  WAT    O 7807   4.092   4.375   5.322
  519  WAT   H1 7808   4.177   4.400   5.285
  519  WAT   H2 7809   4.103   4.386   5.416
  520  WAT    O 7810   5.794   3.677   5.559
  520  WAT   H1 7811   5.752   3.762   5.542
  520  WAT   H2 7812   5.856   3.667   5.486
  521  WAT    O 7813   5.213   4.775   4.522
  521  WAT   H1 7814   5.262   4.857   4.521
  521  WAT   H2 7815   5.130   4.796   4.480
  522  WAT    O 7816   3.185   1.364   6.357
  522  WAT   H1 7817   3.202   1.286   6.305
  522  WAT   H2 7818   3.202   1.437   6.297
  523  WAT    O 7819   7.126   5.629   7.365
  523  WAT   H1 7820   7.160   5.670   7.444
  523  WAT   H2 7821   7.119   5.536   7.387
  524  WAT    O 7822   5.690   4.750   6.610
  524  WAT   H1 7823   5.735   4.833   6.630
  524  WAT   H2 7824   5.751   4.683   6.641
  525  WAT    O 7825   5.879   4.727   5.240
  525  WAT   H1 7826   5.804   4.780   5.216
  525  WAT   H2 7827   5.953   4.788   5.241
  526  WAT    O 7828   5.840   1.353   2.661
  526  WAT   H1 7829   5.850   1.301   2.582
  526  WAT   H2 7830   5.818   1.290   2.729
  527  WAT    O 7831   0.931   5.719   7.580
  527  WAT   H1 7832   0.903   5.766   7.659
  527  WAT   H2 7833   0.885   5.635   7.584
  528  WAT    O 7834   5.596   4.714   3.983
  528  WAT   H1 7835   5.556   4.655   3.919
  528  WAT   H2 7836   5.682   4.676   4.000
  529  WAT    O 7837   8.286   5.762   1.924
  529  WAT   H1 7838   8.288   5.769   2.019
  529  WAT   H2 7839   8.323   5.675   1.905
  530  WAT    O 7840   1.555   2.370   3.515
  530  WAT   H1 7841   1.469   2.364   3.474
  530  WAT   H2 7842   1.616   2.378   3.442
  531  WAT    O 7843   6.526   4.225   5.498
  531  WAT   H1 7844   6.509   4.132   5.511
  531  WAT   H2 7845   6.621   4.233   5.504
  532  WAT    O 7846   4.681   5.549   5.025
  532  WAT   H1 7847   4.772   5.534   5.050
  532  WAT   H2 7848   4.680   5.636   4.986
  533  WAT    O 7849   4.692   0.339   2.103
  533  WAT   H1 7850   4.666   0.266   2.046
  533  WAT   H2 7851   4.772   0.372   2.063
  534  WAT    O 7852   3.907   4.551   5.225
  534  WAT   H1 7853   3.959   4.485   5.271
  534  WAT   H2 7854   3.841   4.500   5.177
  535  WAT    O 7855   5.717   4.324   4.697
  535  WAT   H1 7856   5.784   4.288   4.638
  535  WAT   H2 7857   5.698   4.411   4.661
  536  WAT    O 7858   9.120   7.169   5.598
  536  WAT   H1 7859   9.174   7.131   5.667
  536  WAT   H2 7860   9.096   7.095   5.543
  537  WAT    O 7861   5.554   4.345   4.912
  537  WAT   H1 7862   5.580   4.335   4.821
  537  WAT   H2 7863   5.483   4.283   4.924
  538  WAT    O 7864   3.369   9.013   5.327
  538  WAT   H1 7865   3.348   8.999   5.234
  538  WAT   H2 7866   3.308   8.956   5.374
  539  WAT    O 7867   5.591   5.163   4.739
  539  WAT   H1 7868   5.516   5.149   4.798
  539  WAT   H2 7869   5.643   5.083   4.747
  540  WAT    O 7870   6.839   2.821   2.366
  540  WAT   H1 7871   6.790   2.881   2.310
  540  WAT   H2 7872   6.868   2.751   2.307
  541  WAT    O 7873   6.479   4.087   4.817
  541  WAT   H1 7874   6.432   4.012   4.853
  541  WAT   H2 7875   6.471   4.077   4.722
  542  WAT    O 7876   4.567   5.688   6.186
  542  WAT   H1 7877   4.502   5.743   6.143
  542  WAT   H2 7878   4.643   5.745   6.198
  543  WAT    O 7879   5.077   2.505   5.406
  543  WAT   H1 7880   5.149   2.564   5.385
  543  WAT   H2 7881   5.119   2.433   5.454
  544  WAT    O 7882   4.422   5.098   4.968
  544  WAT   H1 7883   4.465   5.082   4.884
  544  WAT   H2 7884   4.428   5.193   4.980
  545  WAT    O 7885   4.353   2.317   8.871
  545  WAT   H1 7886   4.302   2.280   8.800
  545  WAT   H2 7887   4.443   2.294   8.851
  546  WAT    O 7888   2.932   0.942   8.842
  546  WAT   H1 7889   2.960   1.002   8.774
  546  WAT   H2 7890   2.867   0.991   8.892
  547  WAT    O 7891   3.535   5.165   5.588
  547  WAT   H1 7892   3.574   5.106   5.652
  547  WAT   H2 7893   3.583   5.247   5.598
  548  WAT    O 7894   9.423   3.523   7.471
  548  WAT   H1 7895   9.422   3.428   7.487
  548  WAT   H2 7896   9.497   3.536   7.412
  549  WAT    O 7897   6.113   4.621   1.966
  549  WAT   H1 7898   6.143   4.680   2.034
  549  WAT   H2 7899   6.018   4.632   1.965
  550  WAT    O 7900   7.314   7.612   8.951
  550  WAT   H1 7901   7.244   7.665   8.988
  550  WAT   H2 7902   7.308   7.529   8.999
  551  WAT    O 7903   6.137   7.097   6.894
  551  WAT   H1 7904   6.212   7.047   6.926
  551  WAT   H2 7905   6.081   7.107   6.972
  552  WAT    O 7906   8.413   1.655   7.296
  552  WAT   H1 7907   8.343   1.615   7.246
  552  WAT   H2 7908   8.409   1.612   7.382
  553  WAT    O 7909   5.327   9.132   2.944
  553  WAT   H1 7910   5.277   9.179   3.011
  553  WAT   H2 7911   5.270   9.060   2.917
  554  WAT    O 7912   8.002   5.179   5.910
  554  WAT   H1 7913   7.947   5.237   5.857
  554  WAT   H2 7914   7.947   5.155   5.984
  555  WAT    O 7915   7.053   9.099   4.432
  555  WAT   H1 7916   7.052   9.030   4.497
  555  WAT   H2 7917   7.051   9.180   4.483
  556  WAT    O 7918   0.410   3.500   4.029
  556  WAT   H1 7919   0.414   3.415   3.986
  556  WAT   H2 7920   0.337   3.546   3.987
  557  WAT    O 7921   4.767   8.383   6.153
  557  WAT   H1 7922   4.694   8.441   6.134
  557  WAT   H2 7923   4.840   8.418   6.103
  558  WAT    O 7924   2.856   2.067   2.849
  558  WAT   H1 7925   2.872   2.161   2.839
  558  WAT   H2 7926   2.791   2.061   2.918
  559  WAT    O 7927   5.587   5.443   4.773
  559  WAT   H1 7928   5.600   5.356   4.736
  559  WAT   H2 7929   5.547   5.494   4.702
  560  WAT    O 7930   8.081   3.670   2.146
  560  WAT   H1 7931   7.988   3.645   2.142
  560  WAT   H2 7932   8.120   3.627   2.069
  561  WAT    O 7933   9.463   8.647   3.272
  561  WAT   H1 7934   9.521   8.623   3.344
  561  WAT   H2 7935   9.477   8.579   3.206
  562  WAT    O 7936   4.930   0.261   8.191
  562  WAT   H1 7937   4.983   0.340   8.203
  562  WAT   H2 7938   4.908   0.261   8.098
  563  WAT    O 7939   0.074   4.396   8.274
  563  WAT   H1 7940   0.070   4.317   8.220
  563  WAT   H2 7941   0.006   4.453   8.238
  564  WAT    O 7942   8.119   1.396   4.070
  564  WAT   H1 7943   8.028   1.374   4.086
  564  WAT   H2 7944   8.156   1.412   4.157
  565  WAT    O 7945   4.507   3.276   5.106
  565  WAT   H1 7946   4.525   3.353   5.053
  565  WAT   H2 7947   4.504   3.204   5.044
  566  WAT    O 7948   4.887   4.523   4.966
  566  WAT   H1 7949   4.971   4.485   4.937
  566  WAT   H2 7950   4.851   4.457   5.025
  567  WAT    O 7951   1.747   4.698   6.997
  567  WAT   H1 7952   1.670   4.745   7.030
  567  WAT   H2 7953   1.784   4.757   6.931
  568  WAT    O 7954   8.145   4.623   8.977
  568  WAT   H1 7955   8.068   4.603   9.030
  568  WAT   H2 7956   8.112   4.681   8.909
  569  WAT    O 7957   6.020   3.567   5.150
  569  WAT   H1 7958   5.975   3.611   5.078
  569  WAT   H2 7959   6.050   3.639   5.206
  570  WAT    O 7960   6.320   7.038   6.418
  570  WAT   H1 7961   6.305   7.132   6.420
  570  WAT   H2 7962   6.375   7.024   6.340
  571  WAT    O 7963   2.350   9.143   5.582
  571  WAT   H1 7964   2.295   9.149   5.504
  571  WAT   H2 7965   2.407   9.220   5.577
  572  WAT    O 7966   2.966   5.679   4.150
  572  WAT   H1 7967   2.987   5.588   4.126
  572  WAT   H2 7968   2.872   5.687   4.132
  573  WAT    O 7969   7.016   2.967   8.547
  573  WAT   H1 7970   6.930   2.935   8.520
  573  WAT   H2 7971   7.040   3.030   8.479
  574  WAT    O 7972   5.825   6.679   6.061
  574  WAT   H1 7973   5.807   6.588   6.037
  574  WAT   H2 7974   5.860   6.673   6.150
  575  WAT    O 7975   8.437   1.569   8.213
  575  WAT   H1 7976   8.405   1.642   8.160
  575  WAT   H2 7977   8.465   1.609   8.295
  576  WAT    O 7978   3.593   2.395   2.741
  576  WAT   H1 7979   3.602   2.489   2.755
  576  WAT   H2 7980   3.681   2.361   2.751
  577  WAT    O 7981   4.177   4.981   2.223
  577  WAT   H1 7982   4.095   4.936   2.202
  577  WAT   H2 7983   4.150   5.068   2.251
  578  WAT    O 7984   0.410   3.030   4.594
  578  WAT   H1 7985   0.476   3.080   4.546
  578  WAT   H2 7986   0.371   2.972   4.528
  579  WAT    O 7987   4.939   9.173   3.856
  579  WAT   H1 7988   4.883   9.222   3.917
  579  WAT   H2 7989   5.028   9.196   3.882
  580  WAT    O 7990   4.983   9.277   4.286
  580  WAT   H1 7991   4.978   9.302   4.194
  580  WAT   H2 7992   5.074   9.250   4.298
  581  WAT    O 7993   3.306   5.471   3.391
  581  WAT   H1 7994   3.288   5.445   3.481
  581  WAT   H2 7995   3.391   5.515   3.395
  582  WAT    O 7996   6.080   8.896   5.572
  582  WAT   H1 7997   6.014   8.923   5.636
  582  WAT   H2 7998   6.055   8.941   5.491
  583  WAT    O 7999   2.697   3.853   2.532
  583  WAT   H1 8000   2.730   3.791   2.598
  583  WAT   H2 8001   2.686   3.935   2.580
  584  WAT    O 8002   1.607   8.546   5.850
  584  WAT   H1 8003   1.622   8.491   5.773
  584  WAT   H2 8004   1.515   8.570   5.845
  585  WAT    O 8005   9.114   5.330   6.353
  585  WAT   H1 8006   9.021   5.310   6.342
  585  WAT   H2 8007   9.159   5.258   6.309
  586  WAT    O 8008   8.818   0.460   4.845
  586  WAT   H1 8009   8.787   0.409   4.769
  586  WAT   H2 8010   8.738   0.490   4.887
  587  WAT    O 8011   2.266   3.826   7.860
  587  WAT   H1 8012   2.345   3.847   7.811
  587  WAT   H2 8013   2.198   3.814   7.793
  588  WAT    O 8014   9.208   8.227   7.093
  588  WAT   H1 8015   9.188   8.134   7.104
  588  WAT   H2 8016   9.143   8.272   7.149
  589  WAT    O 8017   7.639   5.766   1.172
  589  WAT   H1 8018   7.628   5.835   1.107
  589  WAT   H2 8019   7.732   5.746   1.170
  590  WAT    O 8020   4.247   1.316   2.162
  590  WAT   H1 8021   4.274   1.400   2.199
  590  WAT   H2 8022   4.160   1.301   2.199
  591  WAT    O 8023   7.790   2.785   2.932
  591  WAT   H1 8024   7.818   2.806   2.843
  591  WAT   H2 8025   7.696   2.774   2.926
  592  WAT    O 8026   8.443   9.160   7.445
  592  WAT   H1 8027   8.364   9.144   7.394
  592  WAT   H2 8028   8.478   9.243   7.410
  593  WAT    O 8029   7.472   3.390   7.211
  593  WAT   H1 8030   7.455   3.343   7.129
  593  WAT   H2 8031   7.430   3.337   7.279
  594  WAT    O 8032   4.502   5.363   5.016
  594  WAT   H1 8033   4.484   5.357   4.923
  594  WAT   H2 8034   4.576   5.424   5.022
  595  WAT    O 8035   1.030   5.740   6.023
  595  WAT   H1 8036   0.999   5.668   6.078
  595  WAT   H2 8037   1.062   5.698   5.944
  596  WAT    O 8038   8.201   1.307   6.735
  596  WAT   H1 8039   8.186   1.324   6.642
  596  WAT   H2 8040   8.250   1.225   6.736
  597  WAT    O 8041   0.986   1.236   6.362
  597  WAT   H1 8042   0.954   1.304   6.423
  597  WAT   H2 8043   1.081   1.238   6.372
  598  WAT    O 8044   9.425   3.326   6.729
  598  WAT   H1 8045   9.340   3.366   6.714
  598  WAT   H2 8046   9.410   3.264   6.800
  599  WAT    O 8047   7.039   3.192   1.562
  599  WAT   H1 8048   7.128   3.160   1.551
  599  WAT   H2 8049   7.017   3.171   1.653
  600  WAT    O 8050   5.978   1.117   7.902
  600  WAT   H1 8051   5.921   1.136   7.977
  600  WAT   H2 8052   5.970   1.022   7.889
  601  WAT    O 8053   5.840   8.910   7.296
  601  WAT   H1 8054   5.929   8.938   7.318
  601  WAT   H2 8055   5.853   8.830   7.245
  602  WAT    O 8056   8.276   4.461   4.517
  602  WAT   H1 8057   8.258   4.379   4.471
  602  WAT   H2 8058   8.196   4.481   4.564
  603  WAT    O 8059   0.828   8.148   2.329
  603  WAT   H1 8060   0.888   8.109   2.392
  603  WAT   H2 8061   0.753   8.088   2.328
  604  WAT    O 8062   4.749   9.407   1.453
  604  WAT   H1 8063   4.795   9.471   1.397
  604  WAT   H2 8064   4.722   9.458   1.529
  605  WAT    O 8065   2.107   4.766   4.144
  605  WAT   H1 8066   2.143   4.828   4.208
  605  WAT   H2 8067   2.168   4.770   4.070
  606  WAT    O 8068   4.931   4.846   1.817
  606  WAT   H1 8069   4.921   4.788   1.742
  606  WAT   H2 8070   4.907   4.792   1.892
  607  WAT    O 8071   7.835   8.406   3.069
  607  WAT   H1 8072   7.774   8.353   3.019
  607  WAT   H2 8073   7.886   8.342   3.120
  608  WAT    O 8074   5.717   6.306   3.785
  608  WAT   H1 8075   5.636   6.357   3.783
  608  WAT   H2 8076   5.727   6.274   3.695
  609  WAT    O 8077   1.680   4.588   7.296
  609  WAT   H1 8078   1.745   4.527   7.262
  609  WAT   H2 8079   1.701   4.596   7.389
  610  WAT    O 8080   8.057   5.632   3.611
  610  WAT   H1 8081   8.065   5.721   3.576
  610  WAT   H2 8082   8.125   5.627   3.678
  611  WAT    O 8083   4.528   3.391   6.877
  611  WAT   H1 8084   4.587   3.393   6.952
  611  WAT   H2 8085   4.490   3.303   6.878
  612  WAT    O 8086   3.618   3.309   7.961
  612  WAT   H1 8087   3.594   3.334   8.050
  612  WAT   H2 8088   3.541   3.265   7.926
  613  WAT    O 8089   7.104   2.753   1.988
  613  WAT   H1 8090   7.093   2.688   2.057
  613  WAT   H2 8091   7.194   2.739   1.957
  614  WAT    O 8092   4.432   6.562   7.151
  614  WAT   H1 8093   4.469   6.558   7.240
  614  WAT   H2 8094   4.435   6.471   7.120
  615  WAT    O 8095   4.838   1.492   6.866
  615  WAT   H1 8096   4.747   1.478   6.841
  615  WAT   H2 8097   4.864   1.571   6.818
  616  WAT    O 8098   7.905   2.143   7.448
  616  WAT   H1 8099   7.817   2.182   7.448
  616  WAT   H2 8100   7.889   2.049   7.447
  617  WAT    O 8101   6.060   6.959   8.411
  617  WAT   H1 8102   6.152   6.979   8.425
  617  WAT   H2 8103   6.055   6.864   8.407
  618  WAT    O 8104   3.460   9.369   7.092
  618  WAT   H1 8105   3.510   9.400   7.017
  618  WAT   H2 8106   3.370   9.395   7.073
  619  WAT    O 8107   1.562   1.347   4.643
  619  WAT   H1 8108   1.567   1.442   4.635
  619  WAT   H2 8109   1.521   1.332   4.728
  620  WAT    O 8110   2.486   3.024   8.436
  620  WAT   H1 8111   2.524   3.064   8.514
  620  WAT   H2 8112   2.401   2.990   8.466
  621  WAT    O 8113   8.374   7.588   3.635
  621  WAT   H1 8114   8.440   7.525   3.662
  621  WAT   H2 8115   8.297   7.535   3.614
  622  WAT    O 8116   5.655   1.703   6.683
  622  WAT   H1 8117   5.737   1.752   6.677
  622  WAT   H2 8118   5.647   1.680   6.776
  623  WAT    O 8119   6.222   1.909   3.518
  623  WAT   H1 8120   6.129   1.907   3.540
  623  WAT   H2 8121   6.225   1.888   3.424
  624  WAT    O 8122   0.393   0.123   8.266
  624  WAT   H1 8123   0.400   0.194   8.330
  624  WAT   H2 8124   0.477   0.077   8.272
  625  WAT    O 8125   5.197   8.708   3.451
  625  WAT   H1 8126   5.188   8.651   3.527
  625  WAT   H2 8127   5.157   8.658   3.379
  626  WAT    O 8128   6.072   8.413   7.723
  626  WAT   H1 8129   6.097   8.416   7.815
  626  WAT   H2 8130   6.154   8.403   7.676
  627  WAT    O 8131   3.387   4.188   2.748
  627  WAT   H1 8132   3.470   4.151   2.780
  627  WAT   H2 8133   3.320   4.140   2.796
  628  WAT    O 8134   6.062   8.687   4.077
  628  WAT   H1 8135   6.064   8.605   4.028
  628  WAT   H2 8136   5.982   8.732   4.046
  629  WAT    O 8137   0.983   6.702   8.775
  629  WAT   H1 8138   0.987   6.619   8.822
  629  WAT   H2 8139   0.893   6.732   8.787
  630  WAT    O 8140   6.790   8.427   7.110
  630  WAT   H1 8141   6.866   8.386   7.151
  630  WAT   H2 8142   6.825   8.507   7.071
  631  WAT    O 8143   7.865   6.997   4.390
  631  WAT   H1 8144   7.855   6.913   4.346
  631  WAT   H2 8145   7.935   6.983   4.454
  632  WAT    O 8146   5.256   4.244   8.292
  632  WAT   H1 8147   5.232   4.335   8.310
  632  WAT   H2 8148   5.282   4.243   8.200
  633  WAT    O 8149   8.789   8.609   4.835
  633  WAT   H1 8150   8.760   8.697   4.810
  633  WAT   H2 8151   8.734   8.550   4.784
  634  WAT    O 8152   4.430   6.888   6.181
  634  WAT   H1 8153   4.439   6.876   6.275
  634  WAT   H2 8154   4.519   6.875   6.147
  635  WAT    O 8155   4.877   6.440   3.759
  635  WAT   H1 8156   4.857   6.413   3.848
  635  WAT   H2 8157   4.855   6.364   3.705
  636  WAT    O 8158   2.886   0.223   6.353
  636  WAT   H1 8159   2.828   0.147   6.355
  636  WAT   H2 8160   2.835   0.292   6.311
  637  WAT    O 8161   9.240   4.203   8.079
  637  WAT   H1 8162   9.161   4.160   8.113
  637  WAT   H2 8163   9.211   4.292   8.060
  638  WAT    O 8164   3.339   3.158   7.358
  638  WAT   H1 8165   3.365   3.236   7.409
  638  WAT   H2 8166   3.293   3.103   7.421
  639  WAT    O 8167   6.618   0.311   4.519
  639  WAT   H1 8168   6.697   0.263   4.497
  639  WAT   H2 8169   6.622   0.390   4.466
  640  WAT    O 8170   4.295   1.364   3.191
  640  WAT   H1 8171   4.357   1.324   3.129
  640  WAT   H2 8172   4.303   1.458   3.175
  641  WAT    O 8173   6.533   7.333   2.582
  641  WAT   H1 8174   6.574   7.341   2.496
  641  WAT   H2 8175   6.439   7.332   2.564
  642  WAT    O 8176   0.855   6.626   6.823
  642  WAT   H1 8177   0.864   6.563   6.751
  642  WAT   H2 8178   0.874   6.710   6.783
  643  WAT    O 8179   0.667   2.358   8.975
  643  WAT   H1 8180   0.616   2.348   9.055
  643  WAT   H2 8181   0.695   2.449   8.975
  644  WAT    O 8182   3.270   0.132   3.705
  644  WAT   H1 8183   3.267   0.182   3.786
  644  WAT   H2 8184   3.213   0.057   3.721
  645  WAT    O 8185   8.530   2.995   5.905
  645  WAT   H1 8186   8.574   2.910   5.913
  645  WAT   H2 8187   8.494   3.012   5.993
  646  WAT    O 8188   4.640   2.412   8.789
  646  WAT   H1 8189   4.733   2.396   8.771
  646  WAT   H2 8190   4.597   2.402   8.704
  647  WAT    O 8191   3.811   8.745   6.823
  647  WAT   H1 8192   3.719   8.753   6.796
  647  WAT   H2 8193   3.810   8.765   6.917
  648  WAT    O 8194   2.646   4.106   8.128
  648  WAT   H1 8195   2.629   4.194   8.096
  648  WAT   H2 8196   2.601   4.101   8.212
  649  WAT    O 8197   0.160   6.876   6.588
  649  WAT   H1 8198   0.215   6.934   6.640
  649  WAT   H2 8199   0.074   6.883   6.629
  650  WAT    O 8200   3.493   1.420   1.607
  650  WAT   H1 8201   3.448   1.482   1.665
  650  WAT   H2 8202   3.579   1.460   1.592
  651  WAT    O 8203   8.695   9.170   6.783
  651  WAT   H1 8204   8.653   9.112   6.846
  651  WAT   H2 8205   8.686   9.126   6.699
  652  WAT    O 8206   3.770   7.808   2.666
  652  WAT   H1 8207   3.861   7.781   2.651
  652  WAT   H2 8208   3.720   7.726   2.661
  653  WAT    O 8209   9.311   5.393   6.918
  653  WAT   H1 8210   9.280   5.314   6.962
  653  WAT   H2 8211   9.313   5.369   6.825
  654  WAT    O 8212   7.591   8.898   3.015
  654  WAT   H1 8213   7.660   8.842   2.979
  654  WAT   H2 8214   7.620   8.987   2.997
  655  WAT    O 8215   1.700   1.279   6.063
  655  WAT   H1 8216   1.629   1.216   6.070
  655  WAT   H2 8217   1.748   1.271   6.146
  656  WAT    O 8218   0.635   1.527   6.528
  656  WAT   H1 8219   0.658   1.619   6.537
  656  WAT   H2 8220   0.587   1.521   6.446
  657  WAT    O 8221   3.220   3.611   7.160
  657  WAT   H1 8222   3.145   3.591   7.103
  657  WAT   H2 8223   3.215   3.547   7.230
  658  WAT    O 8224   9.370   5.214   4.573
  658  WAT   H1 8225   9.285   5.227   4.530
  658  WAT   H2 8226   9.348   5.167   4.653
  659  WAT    O 8227   5.376   2.810   1.643
  659  WAT   H1 8228   5.363   2.740   1.707
  659  WAT   H2 8229   5.439   2.774   1.581
  660  WAT    O 8230   3.291   7.671   3.796
  660  WAT   H1 8231   3.339   7.753   3.808
  660  WAT   H2 8232   3.282   7.662   3.701
  661  WAT    O 8233   8.609   7.689   7.230
  661  WAT   H1 8234   8.577   7.599   7.225
  661  WAT   H2 8235   8.667   7.689   7.306
  662  WAT    O 8236   1.277   1.166   7.725
  662  WAT   H1 8237   1.371   1.151   7.712
  662  WAT   H2 8238   1.235   1.090   7.684
  663  WAT    O 8239   1.351   2.784   3.740
  663  WAT   H1 8240   1.291   2.754   3.672
  663  WAT   H2 8241   1.329   2.731   3.816
  664  WAT    O 8242   0.815   1.410   5.023
  664  WAT   H1 8243   0.834   1.334   5.078
  664  WAT   H2 8244   0.804   1.373   4.935
  665  WAT    O 8245   1.992   8.190   4.364
  665  WAT   H1 8246   2.069   8.184   4.420
  665  WAT   H2 8247   2.016   8.142   4.284
  666  WAT    O 8248   7.534   3.392   7.651
  666  WAT   H1 8249   7.584   3.473   7.644
  666  WAT   H2 8250   7.478   3.392   7.574
  667  WAT    O 8251   6.034   8.492   3.888
  667  WAT   H1 8252   6.115   8.467   3.844
  667  WAT   H2 8253   5.980   8.413   3.887
  668  WAT    O 8254   8.335   7.240   2.306
  668  WAT   H1 8255   8.264   7.292   2.267
  668  WAT   H2 8256   8.297   7.152   2.315
  669  WAT    O 8257   8.651   0.872   2.569
  669  WAT   H1 8258   8.619   0.917   2.490
  669  WAT   H2 8259   8.659   0.781   2.542
  670  WAT    O 8260   8.215   3.246   5.986
  670  WAT   H1 8261   8.246   3.263   6.075
  670  WAT   H2 8262   8.295   3.223   5.937
  671  WAT    O 8263   7.200   0.305   5.645
  671  WAT   H1 8264   7.158   0.220   5.634
  671  WAT   H2 8265   7.157   0.362   5.581
  672  WAT    O 8266   0.602   0.080   6.995
  672  WAT   H1 8267   0.589   0.167   6.958
  672  WAT   H2 8268   0.514   0.044   7.004
  673  WAT    O 8269   4.062   5.581   8.713
  673  WAT   H1 8270   4.141   5.563   8.763
  673  WAT   H2 8271   3.996   5.600   8.779
  674  WAT    O 8272   5.630   4.260   2.462
  674  WAT   H1 8273   5.656   4.343   2.501
  674  WAT   H2 8274   5.655   4.268   2.370
  675  WAT    O 8275   0.590   3.262   2.388
  675  WAT   H1 8276   0.605   3.336   2.329
  675  WAT   H2 8277   0.570   3.189   2.329
  676  WAT    O 8278   2.795   8.362   6.814
  676  WAT   H1 8279   2.794   8.266   6.813
  676  WAT   H2 8280   2.706   8.386   6.841
  677  WAT    O 8281   3.113   9.194   3.340
  677  WAT   H1 8282   3.090   9.203   3.248
  677  WAT   H2 8283   3.147   9.105   3.348
  678  WAT    O 8284   6.652   0.913   6.559
  678  WAT   H1 8285   6.701   0.849   6.507
  678  WAT   H2 8286   6.592   0.954   6.497
  679  WAT    O 8287   8.312   7.773   1.939
  679  WAT   H1 8288   8.377   7.704   1.950
  679  WAT   H2 8289   8.235   7.728   1.905
  680  WAT    O 8290   8.838   2.910   8.346
  680  WAT   H1 8291   8.861   2.937   8.435
  680  WAT   H2 8292   8.908   2.850   8.320
  681  WAT    O 8293   1.940   0.895   8.043
  681  WAT   H1 8294   1.959   0.942   7.961
  681  WAT   H2 8295   2.026   0.872   8.078
  682  WAT    O 8296   8.059   8.827   1.407
  682  WAT   H1 8297   7.973   8.855   1.438
  682  WAT   H2 8298   8.054   8.731   1.408
  683  WAT    O 8299   0.785   8.121   5.641
  683  WAT   H1 8300   0.814   8.145   5.553
  683  WAT   H2 8301   0.865   8.123   5.694
  684  WAT    O 8302   0.707   5.474   6.275
  684  WAT   H1 8303   0.682   5.546   6.334
  684  WAT   H2 8304   0.797   5.496   6.249
  685  WAT    O 8305   1.310   3.480   5.432
  685  WAT   H1 8306   1.240   3.530   5.390
  685  WAT   H2 8307   1.361   3.445   5.358
  686  WAT    O 8308   5.949   8.829   6.191
  686  WAT   H1 8309   5.925   8.758   6.250
  686  WAT   H2 8310   6.033   8.860   6.224
  687  WAT    O 8311   1.610   2.984   7.741
  687  WAT   H1 8312   1.644   3.023   7.660
  687  WAT   H2 8313   1.515   2.982   7.729
  688  WAT    O 8314   6.154   7.007   1.598
  688  WAT   H1 8315   6.061   6.987   1.610
  688  WAT   H2 8316   6.180   6.953   1.524
  689  WAT    O 8317   7.542   9.217   1.652
  689  WAT   H1 8318   7.541   9.239   1.745
  689  WAT   H2 8319   7.461   9.169   1.638
  690  WAT    O 8320   0.775   2.263   5.604
  690  WAT   H1 8321   0.824   2.214   5.670
  690  WAT   H2 8322   0.742   2.340   5.651
  691  WAT    O 8323   3.981   2.913   3.161
  691  WAT   H1 8324   4.052   2.891   3.221
  691  WAT   H2 8325   3.934   2.830   3.148
  692  WAT    O 8326   6.093   8.496   2.778
  692  WAT   H1 8327   6.080   8.448   2.860
  692  WAT   H2 8328   6.152   8.441   2.727
  693  WAT    O 8329   1.573   1.720   8.611
  693  WAT   H1 8330   1.494   1.667   8.598
  693  WAT   H2 8331   1.541   1.810   8.619
  694  WAT    O 8332   0.122   4.130   1.858
  694  WAT   H1 8333   0.180   4.149   1.932
  694  WAT   H2 8334   0.115   4.034   1.858
  695  WAT    O 8335   4.512   3.996   6.729
  695  WAT   H1 8336   4.472   4.035   6.806
  695  WAT   H2 8337   4.547   3.912   6.760
  696  WAT    O 8338   5.187   8.019   2.566
  696  WAT   H1 8339   5.202   7.927   2.589
  696  WAT   H2 8340   5.264   8.043   2.515
  697  WAT    O 8341   4.736   2.547   7.310
  697  WAT   H1 8342   4.813   2.600   7.291
  697  WAT   H2 8343   4.744   2.471   7.252
  698  WAT    O 8344   5.279   5.312   9.056
  698  WAT   H1 8345   5.307   5.227   9.089
  698  WAT   H2 8346   5.350   5.371   9.080
  699  WAT    O 8347   6.944   0.646   4.269
  699  WAT   H1 8348   7.024   0.665   4.318
  699  WAT   H2 8349   6.880   0.623   4.336
  700  WAT    O 8350   8.686   4.254   7.834
  700  WAT   H1 8351   8.608   4.309   7.840
  700  WAT   H2 8352   8.663   4.175   7.882
  701  WAT    O 8353   4.726   0.447   3.515
  701  WAT   H1 8354   4.681   0.468   3.597
  701  WAT   H2 8355   4.712   0.523   3.459
  702  WAT    O 8356   5.563   2.688   1.475
  702  WAT   H1 8357   5.579   2.594   1.468
  702  WAT   H2 8358   5.637   2.728   1.429
  703  WAT    O 8359   8.572   6.317   3.175
  703  WAT   H1 8360   8.493   6.357   3.212
  703  WAT   H2 8361   8.617   6.277   3.250
  704  WAT    O 8362   1.574   2.049   4.116
  704  WAT   H1 8363   1.642   2.079   4.176
  704  WAT   H2 8364   1.492   2.079   4.156
  705  WAT    O 8365   9.312   7.381   3.819
  705  WAT   H1 8366   9.222   7.413   3.823
  705  WAT   H2 8367   9.347   7.398   3.907
  706  WAT    O 8368   7.699   3.358   6.306
  706  WAT   H1 8369   7.680   3.273   6.345
  706  WAT   H2 8370   7.794   3.362   6.303
  707  WAT    O 8371   4.043   3.198   3.850
  707  WAT   H1 8372   4.005   3.111   3.841
  707  WAT   H2 8373   4.077   3.200   3.939
  708  WAT    O 8374   5.142   8.189   1.261
  708  WAT   H1 8375   5.222   8.138   1.275
  708  WAT   H2 8376   5.165   8.278   1.288
  709  WAT    O 8377   0.935   0.633   5.748
  709  WAT   H1 8378   0.930   0.680   5.665
  709  WAT   H2 8379   0.992   0.686   5.803
  710  WAT    O 8380   7.800   6.439   8.927
  710  WAT   H1 8381   7.828   6.496   8.999
  710  WAT   H2 8382   7.727   6.388   8.964
  711  WAT    O 8383   0.534   1.228   3.655
  711  WAT   H1 8384   0.616   1.191   3.625
  711  WAT   H2 8385   0.468   1.190   3.598
  712  WAT    O 8386   3.709   5.721   9.432
  712  WAT   H1 8387   3.672   5.807   9.415
  712  WAT   H2 8388   3.803   5.731   9.413
  713  WAT    O 8389   0.041   1.475   6.586
  713  WAT   H1 8390   0.134   1.457   6.574
  713  WAT   H2 8391   0.003   1.390   6.609
  714  WAT    O 8392   5.408   6.648   7.430
  714  WAT   H1 8393   5.485   6.649   7.487
  714  WAT   H2 8394   5.397   6.556   7.407
  715  WAT    O 8395   8.347   3.949   1.727
  715  WAT   H1 8396   8.291   4.007   1.675
  715  WAT   H2 8397   8.289   3.879   1.755
  716  WAT    O 8398   5.500   4.619   2.142
  716  WAT   H1 8399   5.588   4.651   2.163
  716  WAT   H2 8400   5.459   4.605   2.227
  717  WAT    O 8401   6.307   5.259   0.999
  717  WAT   H1 8402   6.280   5.240   0.909
  717  WAT   H2 8403   6.308   5.354   1.004
  718  WAT    O 8404   4.114   6.006   5.144
  718  WAT   H1 8405   4.138   6.097   5.161
  718  WAT   H2 8406   4.084   6.006   5.053
  719  WAT    O 8407   3.103   9.421   2.256
  719  WAT   H1 8408   3.011   9.413   2.232
  719  WAT   H2 8409   3.103   9.426   2.352
  720  WAT    O 8410   8.206   2.413   5.017
  720  WAT   H1 8411   8.154   2.332   5.018
  720  WAT   H2 8412   8.275   2.397   5.082
  721  WAT    O 8413   4.647   0.862   8.121
  721  WAT   H1 8414   4.667   0.842   8.030
  721  WAT   H2 8415   4.640   0.776   8.163
  722  WAT    O 8416   2.565   0.328   7.749
  722  WAT   H1 8417   2.556   0.237   7.721
  722  WAT   H2 8418   2.477   0.364   7.743
  723  WAT    O 8419   2.643   1.874   5.941
  723  WAT   H1 8420   2.636   1.779   5.933
  723  WAT   H2 8421   2.733   1.893   5.914
  724  WAT    O 8422   6.186   1.472   4.227
  724  WAT   H1 8423   6.153   1.452   4.315
  724  WAT   H2 8424   6.239   1.551   4.239
  725  WAT    O 8425   0.228   1.211   3.949
  725  WAT   H1 8426   0.171   1.274   3.993
  725  WAT   H2 8427   0.227   1.238   3.857
  726  WAT    O 8428   4.072   8.680   8.665
  726  WAT   H1 8429   4.040   8.769   8.649
  726  WAT   H2 8430   4.006   8.642   8.724
  727  WAT    O 8431   5.577   5.774   8.135
  727  WAT   H1 8432   5.633   5.829   8.080
  727  WAT   H2 8433   5.488   5.797   8.108
  728  WAT    O 8434   6.220   7.265   8.562
  728  WAT   H1 8435   6.212   7.347   8.514
  728  WAT   H2 8436   6.315   7.254   8.574
  729  WAT    O 8437   3.896   9.277   8.442
  729  WAT   H1 8438   3.889   9.360   8.488
  729  WAT   H2 8439   3.828   9.280   8.375
  730  WAT    O 8440   5.006   7.596   5.029
  730  WAT   H1 8441   4.998   7.667   5.092
  730  WAT   H2 8442   5.097   7.600   5.000
  731  WAT    O 8443   2.227   0.573   7.215
  731  WAT   H1 8444   2.199   0.485   7.194
  731  WAT   H2 8445   2.238   0.573   7.310
  732  WAT    O 8446   2.011   2.749   2.278
  732  WAT   H1 8447   1.998   2.704   2.362
  732  WAT   H2 8448   2.105   2.759   2.270
  733  WAT    O 8449   4.541   3.946   4.776
  733  WAT   H1 8450   4.627   3.971   4.741
  733  WAT   H2 8451   4.547   3.965   4.869
  734  WAT    O 8452   2.462   1.022   5.536
  734  WAT   H1 8453   2.532   1.023   5.470
  734  WAT   H2 8454   2.495   1.078   5.606
  735  WAT    O 8455   8.427   8.516   8.289
  735  WAT   H1 8456   8.348   8.560   8.319
  735  WAT   H2 8457   8.497   8.579   8.304
  736  WAT    O 8458   5.908   8.994   3.714
  736  WAT   H1 8459   5.955   9.015   3.795
  736  WAT   H2 8460   5.830   9.049   3.717
  737  WAT    O 8461   5.181   4.603   1.995
  737  WAT   H1 8462   5.234   4.683   1.990
  737  WAT   H2 8463   5.162   4.582   1.904
  738  WAT    O 8464   1.975   3.961   3.237
  738  WAT   H1 8465   2.047   3.900   3.255
  738  WAT   H2 8466   1.963   3.957   3.142
  739  WAT    O 8467   0.207   7.655   5.155
  739  WAT   H1 8468   0.126   7.677   5.109
  739  WAT   H2 8469   0.178   7.612   5.236
  740  WAT    O 8470   9.417   8.789   5.528
  740  WAT   H1 8471   9.340   8.765   5.580
  740  WAT   H2 8472   9.436   8.879   5.555
  741  WAT    O 8473   8.973   5.717   6.929
  741  WAT   H1 8474   8.924   5.705   6.847
  741  WAT   H2 8475   8.974   5.811   6.943
  742  WAT    O 8476   4.142   7.108   8.237
  742  WAT   H1 8477   4.219   7.112   8.294
  742  WAT   H2 8478   4.166   7.160   8.161
  743  WAT    O 8479   6.502   7.647   4.015
  743  WAT   H1 8480   6.443   7.615   3.948
  743  WAT   H2 8481   6.448   7.652   4.094
  744  WAT    O 8482   0.933   3.203   4.765
  744  WAT   H1 8483   0.846   3.223   4.798
  744  WAT   H2 8484   0.922   3.199   4.670
  745  WAT    O 8485   1.936   2.286   2.992
  745  WAT   H1 8486   1.920   2.226   3.065
  745  WAT   H2 8487   2.030   2.306   2.999
  746  WAT    O 8488   0.651   3.410   1.789
  746  WAT   H1 8489   0.664   3.359   1.709
  746  WAT   H2 8490   0.596   3.483   1.762
  747  WAT    O 8491   3.808   3.222   2.680
  747  WAT   H1 8492   3.766   3.230   2.595
  747  WAT   H2 8493   3.744   3.256   2.742
  748  WAT    O 8494   1.703   2.396   7.445
  748  WAT   H1 8495   1.792   2.389   7.479
  748  WAT   H2 8496   1.696   2.327   7.380
  749  WAT    O 8497   2.102   1.330   5.716
  749  WAT   H1 8498   2.136   1.370   5.636
  749  WAT   H2 8499   2.007   1.345   5.711
  750  WAT    O 8500   5.616   8.336   3.214
  750  WAT   H1 8501   5.666   8.325   3.295
  750  WAT   H2 8502   5.527   8.353   3.244
  751  WAT    O 8503   2.125   0.848   7.216
  751  WAT   H1 8504   2.137   0.756   7.235
  751  WAT   H2 8505   2.123   0.853   7.120
  752  WAT    O 8506   3.022   8.660   5.948
  752  WAT   H1 8507   3.004   8.594   6.015
  752  WAT   H2 8508   2.936   8.696   5.925
  753  WAT    O 8509   5.484   7.889   8.762
  753  WAT   H1 8510   5.415   7.853   8.707
  753  WAT   H2 8511   5.473   7.846   8.846
  754  WAT    O 8512   9.192   7.662   7.317
  754  WAT   H1 8513   9.114   7.610   7.334
  754  WAT   H2 8514   9.250   7.645   7.391
  755  WAT    O 8515   9.465   1.953   4.449
  755  WAT   H1 8516   9.525   1.965   4.522
  755  WAT   H2 8517   9.431   1.864   4.458
  756  WAT    O 8518   1.724   8.158   4.284
  756  WAT   H1 8519   1.808   8.192   4.315
  756  WAT   H2 8520   1.699   8.093   4.349
  757  WAT    O 8521   9.336   7.091   2.982
  757  WAT   H1 8522   9.383   7.047   3.053
  757  WAT   H2 8523   9.380   7.062   2.902
  758  WAT    O 8524   7.946   4.639   3.546
  758  WAT   H1 8525   7.949   4.569   3.480
  758  WAT   H2 8526   7.880   4.610   3.609
  759  WAT    O 8527   1.289   3.824   8.201
  759  WAT   H1 8528   1.327   3.896   8.250
  759  WAT   H2 8529   1.342   3.817   8.122
  760  WAT    O 8530   5.889   5.298   7.468
  760  WAT   H1 8531   5.903   5.257   7.554
  760  WAT   H2 8532   5.943   5.377   7.471
  761  WAT    O 8533   9.368   7.225   7.932
  761  WAT   H1 8534   9.360   7.318   7.956
  761  WAT   H2 8535   9.430   7.225   7.859
  762  WAT    O 8536   9.294   6.264   8.146
  762  WAT   H1 8537   9.264   6.176   8.171
  762  WAT   H2 8538   9.263   6.321   8.216
  763  WAT    O 8539   5.964   8.575   1.941
  763  WAT   H1 8540   6.018   8.530   2.006
  763  WAT   H2 8541   5.900   8.624   1.993
  764  WAT    O 8542   7.206   1.980   5.081
  764  WAT   H1 8543   7.123   2.025   5.095
  764  WAT   H2 8544   7.253   1.989   5.164
  765  WAT    O 8545   8.748   6.792   4.867
  765  WAT   H1 8546   8.739   6.887   4.853
  765  WAT   H2 8547   8.842   6.777   4.866
  766  WAT    O 8548   7.084   3.499   6.485
  766  WAT   H1 8549   7.072   3.538   6.572
  766  WAT   H2 8550   7.148   3.429   6.498
  767  WAT    O 8551   6.771   9.365   7.839
  767  WAT   H1 8552   6.717   9.432   7.798
  767  WAT   H2 8553   6.783   9.299   7.772
  768  WAT    O 8554   6.541   8.134   3.971
  768  WAT   H1 8555   6.593   8.076   4.026
  768  WAT   H2 8556   6.519   8.208   4.028
  769  WAT    O 8557   7.903   1.031   7.703
  769  WAT   H1 8558   7.823   1.006   7.749
  769  WAT   H2 8559   7.896   1.125   7.689
  770  WAT    O 8560   3.313   4.443   7.003
  770  WAT   H1 8561   3.276   4.524   6.967
  770  WAT   H2 8562   3.245   4.410   7.061
  771  WAT    O 8563   5.455   7.586   6.713
  771  WAT   H1 8564   5.381   7.526   6.710
  771  WAT   H2 8565   5.461   7.611   6.805
  772  WAT    O 8566   8.863   4.738   7.013
  772  WAT   H1 8567   8.777   4.779   7.018
  772  WAT   H2 8568   8.866   4.678   7.088
  773  WAT    O 8569   6.447   3.004   9.043
  773  WAT   H1 8570   6.462   3.099   9.046
  773  WAT   H2 8571   6.351   2.996   9.039
  774  WAT    O 8572   0.672   4.563   2.718
  774  WAT   H1 8573   0.752   4.608   2.690
  774  WAT   H2 8574   0.635   4.620   2.786
  775  WAT    O 8575   6.892   8.808   4.306
  775  WAT   H1 8576   6.800   8.832   4.319
  775  WAT   H2 8577   6.934   8.827   4.390
  776  WAT    O 8578   1.576   3.702   7.344
  776  WAT   H1 8579   1.488   3.702   7.307
  776  WAT   H2 8580   1.584   3.617   7.387
  777  WAT    O 8581   4.446   1.487   7.843
  777  WAT   H1 8582   4.524   1.438   7.866
  777  WAT   H2 8583   4.374   1.437   7.881
  778  WAT    O 8584   3.055   0.765   2.423
  778  WAT   H1 8585   3.053   0.832   2.492
  778  WAT   H2 8586   3.043   0.682   2.470
  779  WAT    O 8587   7.604   5.888   5.414
  779  WAT   H1 8588   7.571   5.887   5.323
  779  WAT   H2 8589   7.696   5.862   5.406
  780  WAT    O 8590   9.370   1.868   3.311
  780  WAT   H1 8591   9.409   1.801   3.368
  780  WAT   H2 8592   9.421   1.862   3.230
  781  WAT    O 8593   8.697   5.386   8.644
  781  WAT   H1 8594   8.681   5.315   8.706
  781  WAT   H2 8595   8.788   5.375   8.616
  782  WAT    O 8596   8.456   5.690   7.878
  782  WAT   H1 8597   8.432   5.765   7.824
  782  WAT   H2 8598   8.395   5.621   7.853
  783  WAT    O 8599   6.667   3.665   7.823
  783  WAT   H1 8600   6.625   3.618   7.751
  783  WAT   H2 8601   6.721   3.599   7.866
  784  WAT    O 8602   0.061   2.653   6.396
  784  WAT   H1 8603  -0.019   2.619   6.355
  784  WAT   H2 8604   0.095   2.580   6.447
  785  WAT    O 8605   6.557   2.790   8.880
  785  WAT   H1 8606   6.621   2.763   8.947
  785  WAT   H2 8607   6.535   2.881   8.904
  786  WAT    O 8608   6.712   0.846   8.950
  786  WAT   H1 8609   6.761   0.869   9.029
  786  WAT   H2 8610   6.732   0.917   8.889
  787  WAT    O 8611   7.396   0.046   8.452
  787  WAT   H1 8612   7.463   0.090   8.400
  787  WAT   H2 8613   7.314   0.087   8.426
  788  WAT    O 8614   7.780   7.257   5.378
  788  WAT   H1 8615   7.781   7.163   5.397
  788  WAT   H2 8616   7.770   7.299   5.464
  789  WAT    O 8617   5.767   4.604   2.182
  789  WAT   H1 8618   5.810   4.614   2.097
  789  WAT   H2 8619   5.768   4.692   2.220
  790  WAT    O 8620   9.063   0.681   2.016
  790  WAT   H1 8621   9.044   0.700   2.108
  790  WAT   H2 8622   9.059   0.766   1.973
  791  WAT    O 8623   1.410   4.521   3.779
  791  WAT   H1 8624   1.498   4.528   3.817
  791  WAT   H2 8625   1.387   4.611   3.755
  792  WAT    O 8626   7.118   6.692   3.817
  792  WAT   H1 8627   7.131   6.597   3.819
  792  WAT   H2 8628   7.205   6.728   3.804
  793  WAT    O 8629   0.253   2.576   7.321
  793  WAT   H1 8630   0.294   2.645   7.374
  793  WAT   H2 8631   0.208   2.520   7.385
  794  WAT    O 8632   6.268   2.437   7.698
  794  WAT   H1 8633   6.352   2.483   7.695
  794  WAT   H2 8634   6.216   2.479   7.629
  795  WAT    O 8635   0.187   3.200   6.879
  795  WAT   H1 8636   0.246   3.273   6.856
  795  WAT   H2 8637   0.166   3.159   6.796
  796  WAT    O 8638   8.517   8.306   3.301
  796  WAT   H1 8639   8.429   8.323   3.336
  796  WAT   H2 8640   8.520   8.354   3.218
  797  WAT    O 8641   9.084   7.510   3.901
  797  WAT   H1 8642   9.021   7.552   3.960
  797  WAT   H2 8643   9.114   7.581   3.844
  798  WAT    O 8644   2.535   9.329   8.318
  798  WAT   H1 8645   2.598   9.289   8.378
  798  WAT   H2 8646   2.581   9.336   8.235
  799  WAT    O 8647   4.882   9.184   1.551
  799  WAT   H1 8648   4.823   9.233   1.494
  799  WAT   H2 8649   4.944   9.249   1.583
  800  WAT    O 8650   9.414   9.322   6.257
  800  WAT   H1 8651   9.426   9.384   6.329
  800  WAT   H2 8652   9.428   9.236   6.296
  801  WAT    O 8653   2.262   4.389   2.636
  801  WAT   H1 8654   2.220   4.303   2.641
  801  WAT   H2 8655   2.249   4.427   2.723
  802  WAT    O 8656   1.561   7.397   5.018
  802  WAT   H1 8657   1.527   7.344   5.090
  802  WAT   H2 8658   1.610   7.335   4.963
  803  WAT    O 8659   6.720   1.845   5.605
  803  WAT   H1 8660   6.799   1.814   5.649
  803  WAT   H2 8661   6.744   1.930   5.569
  804  WAT    O 8662   0.836   7.676   5.841
  804  WAT   H1 8663   0.840   7.712   5.930
  804  WAT   H2 8664   0.912   7.618   5.835
  805  WAT    O 8665   2.273   0.592   7.472
  805  WAT   H1 8666   2.339   0.590   7.542
  805  WAT   H2 8667   2.202   0.645   7.509
  806  WAT    O 8668   3.914   1.128   2.307
  806  WAT   H1 8669   3.857   1.194   2.269
  806  WAT   H2 8670   3.913   1.147   2.401
  807  WAT    O 8671   2.393   4.208   4.004
  807  WAT   H1 8672   2.405   4.124   3.960
  807  WAT   H2 8673   2.474   4.257   3.986
  808  WAT    O 8674   6.097   4.959   1.831
  808  WAT   H1 8675   6.137   5.043   1.853
  808  WAT   H2 8676   6.167   4.911   1.787
  809  WAT    O 8677   3.250   8.973   2.969
  809  WAT   H1 8678   3.264   9.021   2.887
  809  WAT   H2 8679   3.211   8.890   2.941
  810  WAT    O 8680   7.775   4.681   4.764
  810  WAT   H1 8681   7.752   4.706   4.853
  810  WAT   H2 8682   7.856   4.728   4.746
  811  WAT    O 8683   1.765   8.166   5.381
  811  WAT   H1 8684   1.773   8.079   5.341
  811  WAT   H2 8685   1.707   8.152   5.456
  812  WAT    O 8686   7.833   3.819   1.796
  812  WAT   H1 8687   7.874   3.905   1.785
  812  WAT   H2 8688   7.761   3.835   1.856
  813  WAT    O 8689   9.345   1.102   5.423
  813  WAT   H1 8690   9.418   1.075   5.479
  813  WAT   H2 8691   9.272   1.116   5.483
  814  WAT    O 8692   2.635   5.463   3.801
  814  WAT   H1 8693   2.701   5.417   3.852
  814  WAT   H2 8694   2.576   5.395   3.770
  815  WAT    O 8695   6.535   4.363   2.930
  815  WAT   H1 8696   6.481   4.361   3.009
  815  WAT   H2 8697   6.517   4.280   2.887
  816  WAT    O 8698   5.423   6.559   4.028
  816  WAT   H1 8699   5.421   6.634   4.087
  816  WAT   H2 8700   5.487   6.499   4.067
  817  WAT    O 8701   2.283   2.777   8.844
  817  WAT   H1 8702   2.287   2.863   8.887
  817  WAT   H2 8703   2.255   2.797   8.755
  818  WAT    O 8704   0.512   8.198   4.223
  818  WAT   H1 8705   0.561   8.165   4.148
  818  WAT   H2 8706   0.479   8.284   4.194
  819  WAT    O 8707   2.142   8.200   3.631
  819  WAT   H1 8708   2.153   8.276   3.574
  819  WAT   H2 8709   2.092   8.138   3.579
  820  WAT    O 8710   7.959   3.565   2.984
  820  WAT   H1 8711   7.885   3.542   3.040
  820  WAT   H2 8712   7.951   3.508   2.908
  821  WAT    O 8713   7.108   1.524   2.331
  821  WAT   H1 8714   7.080   1.467   2.402
  821  WAT   H2 8715   7.181   1.575   2.367
  822  WAT    O 8716   3.407   6.459   1.602
  822  WAT   H1 8717   3.399   6.403   1.525
  822  WAT   H2 8718   3.494   6.440   1.636
  823  WAT    O 8719   3.124   4.450   4.179
  823  WAT   H1 8720   3.172   4.527   4.147
  823  WAT   H2 8721   3.061   4.485   4.241
  824  WAT    O 8722   6.782   8.211   6.858
  824  WAT   H1 8723   6.847   8.232   6.791
  824  WAT   H2 8724   6.834   8.186   6.934
  825  WAT    O 8725   1.959   6.361   2.681
  825  WAT   H1 8726   2.037   6.413   2.664
  825  WAT   H2 8727   1.933   6.327   2.595
  826  WAT    O 8728   7.994   6.045   6.506
  826  WAT   H1 8729   8.039   6.121   6.468
  826  WAT   H2 8730   7.904   6.074   6.518
  827  WAT    O 8731   5.175   3.083   8.218
  827  WAT   H1 8732   5.199   3.006   8.270
  827  WAT   H2 8733   5.102   3.122   8.266
  828  WAT    O 8734   9.210   9.002   1.798
  828  WAT   H1 8735   9.134   8.955   1.831
  828  WAT   H2 8736   9.279   8.936   1.792
  829  WAT    O 8737   3.265   8.819   4.382
  829  WAT   H1 8738   3.321   8.875   4.436
  829  WAT   H2 8739   3.176   8.848   4.402
  830  WAT    O 8740   5.577   6.044   3.317
  830  WAT   H1 8741   5.600   6.107   3.385
  830  WAT   H2 8742   5.633   6.068   3.243
  831  WAT    O 8743   3.725   1.100   3.842
  831  WAT   H1 8744   3.765   1.071   3.760
  831  WAT   H2 8745   3.749   1.032   3.905
  832  WAT    O 8746   1.069   8.780   7.149
  832  WAT   H1 8747   1.117   8.863   7.143
  832  WAT   H2 8748   1.138   8.713   7.146
  833  WAT    O 8749   3.206   2.635   2.236
  833  WAT   H1 8750   3.140   2.619   2.303
  833  WAT   H2 8751   3.285   2.657   2.285
  834  WAT    O 8752   8.961   1.978   3.688
  834  WAT   H1 8753   9.032   2.036   3.661
  834  WAT   H2 8754   9.005   1.900   3.721
  835  WAT    O 8755   2.372   5.081   3.035
  835  WAT   H1 8756   2.280   5.054   3.027
  835  WAT   H2 8757   2.381   5.152   2.971
  836  WAT    O 8758   4.687   0.106   1.671
  836  WAT   H1 8759   4.639   0.076   1.748
  836  WAT   H2 8760   4.721   0.192   1.695
  837  WAT    O 8761   3.209   5.715   2.371
  837  WAT   H1 8762   3.128   5.717   2.421
  837  WAT   H2 8763   3.181   5.718   2.279
  838  WAT    O 8764   7.803   3.749   5.642
  838  WAT   H1 8765   7.820   3.821   5.581
  838  WAT   H2 8766   7.744   3.786   5.707
  839  WAT    O 8767   1.331   6.125   2.667
  839  WAT   H1 8768   1.382   6.184   2.611
  839  WAT   H2 8769   1.369   6.137   2.754
  840  WAT    O 8770   5.589   8.117   4.038
  840  WAT   H1 8771   5.512   8.139   3.985
  840  WAT   H2 8772   5.633   8.048   3.989
  841  WAT    O 8773   6.784   0.396   7.753
  841  WAT   H1 8774   6.862   0.393   7.807
  841  WAT   H2 8775   6.712   0.406   7.815
  842  WAT    O 8776   4.424   0.914   7.525
  842  WAT   H1 8777   4.486   0.974   7.484
  842  WAT   H2 8778   4.478   0.848   7.567
  843  WAT    O 8779   5.391   8.458   6.443
  843  WAT   H1 8780   5.385   8.551   6.464
  843  WAT   H2 8781   5.310   8.440   6.395
  844  WAT    O 8782   2.277   3.300   7.056
  844  WAT   H1 8783   2.225   3.223   7.079
  844  WAT   H2 8784   2.231   3.337   6.980
  845  WAT    O 8785   4.434   1.175   7.855
  845  WAT   H1 8786   4.401   1.091   7.887
  845  WAT   H2 8787   4.432   1.233   7.932
  846  WAT    O 8788   2.125   3.703   6.810
  846  WAT   H1 8789   2.213   3.705   6.772
  846  WAT   H2 8790   2.088   3.619   6.782
  847  WAT    O 8791   2.786   2.863   8.834
  847  WAT   H1 8792   2.703   2.842   8.877
  847  WAT   H2 8793   2.818   2.778   8.804
  848  WAT    O 8794   2.668   1.958   3.066
  848  WAT   H1 8795   2.576   1.979   3.083
  848  WAT   H2 8796   2.667   1.907   2.985
  849  WAT    O 8797   1.109   1.479   4.048
  849  WAT   H1 8798   1.103   1.427   3.968
  849  WAT   H2 8799   1.193   1.524   4.041
  850  WAT    O 8800   0.005   4.793   5.650
  850  WAT   H1 8801  -0.025   4.850   5.579
  850  WAT   H2 8802   0.100   4.792   5.641
  851  WAT    O 8803   8.258   4.918   0.818
  851  WAT   H1 8804   8.252   4.903   0.912
  851  WAT   H2 8805   8.196   4.989   0.801
  852  WAT    O 8806   8.462   6.980   6.112
  852  WAT   H1 8807   8.368   6.998   6.115
  852  WAT   H2 8808   8.503   7.061   6.142
  853  WAT    O 8809   8.887   3.442   6.218
  853  WAT   H1 8810   8.812   3.501   6.223
  853  WAT   H2 8811   8.853   3.364   6.174
  854  WAT    O 8812   2.511   0.852   2.451
  854  WAT   H1 8813   2.536   0.877   2.540
  854  WAT   H2 8814   2.447   0.918   2.424
  855  WAT    O 8815   9.366   7.736   6.431
  855  WAT   H1 8816   9.310   7.762   6.503
  855  WAT   H2 8817   9.370   7.813   6.374
  856  WAT    O 8818   0.354   2.767   5.506
  856  WAT   H1 8819   0.391   2.839   5.455
  856  WAT   H2 8820   0.429   2.724   5.546
  857  WAT    O 8821   8.002   4.770   1.977
  857  WAT   H1 8822   8.009   4.839   1.911
  857  WAT   H2 8823   7.972   4.694   1.928
  858  WAT    O 8824   1.065   4.624   4.907
  858  WAT   H1 8825   1.026   4.552   4.858
  858  WAT   H2 8826   1.011   4.700   4.885
  859  WAT    O 8827   5.589   1.459   7.138
  859  WAT   H1 8828   5.612   1.452   7.231
  859  WAT   H2 8829   5.624   1.379   7.098
  860  WAT    O 8830   5.315   2.237   3.370
  860  WAT   H1 8831   5.299   2.256   3.462
  860  WAT   H2 8832   5.228   2.212   3.336
  861  WAT    O 8833   1.630   4.560   6.347
  861  WAT   H1 8834   1.541   4.597   6.345
  861  WAT   H2 8835   1.623   4.478   6.298
  862  WAT    O 8836   9.107   4.459   6.935
  862  WAT   H1 8837   9.012   4.448   6.936
  862  WAT   H2 8838   9.137   4.404   6.863
  863  WAT    O 8839   1.774   7.910   5.322
  863  WAT   H1 8840   1.716   7.885   5.250
  863  WAT   H2 8841   1.718   7.907   5.400
  864  WAT    O 8842   0.333   0.975   7.320
  864  WAT   H1 8843   0.401   0.953   7.257
  864  WAT   H2 8844   0.254   0.988   7.267
  865  WAT    O 8845   2.581   7.584   7.376
  865  WAT   H1 8846   2.674   7.610   7.382
  865  WAT   H2 8847   2.564   7.537   7.458
  866  WAT    O 8848   6.433   5.256   2.130
  866  WAT   H1 8849   6.513   5.304   2.148
  866  WAT   H2 8850   6.459   5.164   2.132
  867  WAT    O 8851   9.262   2.359   7.215
  867  WAT   H1 8852   9.293   2.270   7.198
  867  WAT   H2 8853   9.341   2.409   7.232
  868  WAT    O 8854   8.258   4.726   1.516
  868  WAT   H1 8855   8.338   4.772   1.543
  868  WAT   H2 8856   8.278   4.633   1.529
  869  WAT    O 8857   7.661   6.924   8.482
  869  WAT   H1 8858   7.666   6.879   8.398
  869  WAT   H2 8859   7.624   6.859   8.542
  870  WAT    O 8860   6.350   0.269   0.989
  870  WAT   H1 8861   6.273   0.261   0.932
  870  WAT   H2 8862   6.337   0.352   1.034
  871  WAT    O 8863   8.722   9.237   6.244
  871  WAT   H1 8864   8.778   9.313   6.259
  871  WAT   H2 8865   8.659   9.239   6.316
  872  WAT    O 8866   3.011   3.056   7.659
  872  WAT   H1 8867   3.015   3.028   7.751
  872  WAT   H2 8868   2.920   3.043   7.634
  873  WAT    O 8869   3.227   8.831   6.050
  873  WAT   H1 8870   3.170   8.761   6.016
  873  WAT   H2 8871   3.169   8.885   6.103
  874  WAT    O 8872   7.992   1.992   3.269
  874  WAT   H1 8873   8.017   2.043   3.346
  874  WAT   H2 8874   8.017   2.047   3.195
  875  WAT    O 8875   8.017   1.571   2.232
  875  WAT   H1 8876   7.937   1.620   2.254
  875  WAT   H2 8877   7.985   1.493   2.188
  876  WAT    O 8878   2.789   8.775   2.475
  876  WAT   H1 8879   2.836   8.769   2.558
  876  WAT   H2 8880   2.749   8.689   2.464
  877  WAT    O 8881   8.629   7.695   2.948
  877  WAT   H1 8882   8.599   7.617   2.994
  877  WAT   H2 8883   8.658   7.662   2.862
  878  WAT    O 8884   7.636   4.777   6.128
  878  WAT   H1 8885   7.603   4.690   6.108
  878  WAT   H2 8886   7.572   4.837   6.090
[truncated: 2,659,807 more chars]
