# Supplementary material for: Role of Enzyme and Active Site Conformational Dynamics in the Catalysis by α-Amylase Explored with QM/MM Molecular Dynamics
Source: J Chem Inf Model. 2022 Jul 26;62(15):3638–50. doi: 10.1021/acs.jcim.2c00691 (PMC9778734; doi:10.1021/acs.jcim.2c00691)
Supplement: Supplementary file 5 — ci2c00691_si_005.zip [file ci2c00691_si_005.zip › SI_gmx-md_inputs/frame_857/frame_1011-r1.gro]

amyl_GMX.gro created by acpype (v: 2020-09-02T11:49:19CEST) on Mon Oct 19 15:37:50 2020 t= 101100.00000 step= 50550000
67992
    1TYR      N    1   5.491   4.650   3.792
    1TYR     H1    2   5.511   4.667   3.889
    1TYR     H2    3   5.404   4.681   3.751
    1TYR     H3    4   5.567   4.699   3.748
    1TYR     CA    5   5.495   4.504   3.773
    1TYR     HA    6   5.444   4.463   3.686
    1TYR     CB    7   5.644   4.466   3.747
    1TYR    HB2    8   5.690   4.527   3.669
    1TYR    HB3    9   5.699   4.481   3.840
    1TYR     CG   10   5.657   4.328   3.701
    1TYR    CD1   11   5.602   4.294   3.573
    1TYR    HD1   12   5.566   4.377   3.514
    1TYR    CE1   13   5.613   4.167   3.524
    1TYR    HE1   14   5.568   4.145   3.429
    1TYR     CZ   15   5.672   4.061   3.600
    1TYR     OH   16   5.690   3.941   3.555
    1TYR     HH   17   5.657   3.913   3.469
    1TYR    CE2   18   5.714   4.086   3.734
    1TYR    HE2   19   5.754   4.000   3.786
    1TYR    CD2   20   5.706   4.224   3.782
    1TYR    HD2   21   5.729   4.250   3.884
    1TYR      C   22   5.438   4.431   3.893
    1TYR      O   23   5.469   4.469   4.005
    2SER      N   24   5.360   4.326   3.866
    2SER      H   25   5.350   4.306   3.767
    2SER     CA   26   5.311   4.222   3.957
    2SER     HA   27   5.232   4.263   4.019
    2SER     CB   28   5.248   4.116   3.869
    2SER    HB2   29   5.317   4.084   3.792
    2SER    HB3   30   5.224   4.028   3.929
    2SER     OG   31   5.123   4.143   3.811
    2SER     HG   32   5.115   4.092   3.730
    2SER      C   33   5.428   4.165   4.040
    2SER      O   34   5.519   4.104   3.983
    3PRO      N   35   5.440   4.181   4.167
    3PRO     CD   36   5.353   4.264   4.246
    3PRO    HD2   37   5.248   4.239   4.230
    3PRO    HD3   38   5.365   4.367   4.212
    3PRO     CG   39   5.405   4.257   4.390
    3PRO    HG2   40   5.352   4.173   4.437
    3PRO    HG3   41   5.394   4.358   4.429
    3PRO     CB   42   5.553   4.215   4.367
    3PRO    HB2   43   5.601   4.159   4.448
    3PRO    HB3   44   5.614   4.304   4.348
    3PRO     CA   45   5.552   4.130   4.244
    3PRO     HA   46   5.646   4.138   4.190
    3PRO      C   47   5.521   3.985   4.277
    3PRO      O   48   5.403   3.948   4.281
    4ASN      N   49   5.628   3.906   4.300
    4ASN      H   50   5.715   3.946   4.269
    4ASN     CA   51   5.631   3.768   4.348
    4ASN     HA   52   5.735   3.740   4.331
    4ASN     CB   53   5.604   3.770   4.499
    4ASN    HB2   54   5.689   3.819   4.547
    4ASN    HB3   55   5.511   3.822   4.520
    4ASN     CG   56   5.592   3.624   4.558
    4ASN    OD1   57   5.488   3.586   4.609
    4ASN    ND2   58   5.704   3.556   4.563
    4ASN   HD21   59   5.701   3.464   4.603
    4ASN   HD22   60   5.793   3.592   4.533
    4ASN      C   61   5.547   3.657   4.278
    4ASN      O   62   5.584   3.539   4.283
    5THR      N   63   5.435   3.692   4.208
    5THR      H   64   5.395   3.784   4.199
    5THR     CA   65   5.355   3.584   4.139
    5THR     HA   66   5.345   3.504   4.212
    5THR     CB   67   5.209   3.636   4.117
    5THR     HB   68   5.154   3.560   4.062
    5THR    CG2   69   5.138   3.674   4.247
    5THR   HG21   70   5.178   3.762   4.296
    5THR   HG22   71   5.042   3.713   4.211
    5THR   HG23   72   5.130   3.590   4.315
    5THR    OG1   73   5.224   3.755   4.043
    5THR    HG1   74   5.139   3.790   4.015
    5THR      C   75   5.421   3.530   4.018
    5THR      O   76   5.490   3.606   3.948
    6GLN      N   77   5.398   3.394   4.002
    6GLN      H   78   5.334   3.351   4.067
    6GLN     CA   79   5.433   3.311   3.888
    6GLN     HA   80   5.542   3.306   3.887
    6GLN     CB   81   5.382   3.166   3.895
    6GLN    HB2   82   5.402   3.130   3.996
    6GLN    HB3   83   5.274   3.158   3.881
    6GLN     CG   84   5.442   3.063   3.797
    6GLN    HG2   85   5.396   3.074   3.699
    6GLN    HG3   86   5.547   3.092   3.793
    6GLN     CD   87   5.418   2.922   3.851
    6GLN    OE1   88   5.337   2.847   3.795
    6GLN    NE2   89   5.496   2.872   3.943
    6GLN   HE21   90   5.486   2.777   3.974
    6GLN   HE22   91   5.571   2.922   3.989
    6GLN      C   92   5.385   3.368   3.750
    6GLN      O   93   5.264   3.362   3.726
    7GLN      N   94   5.486   3.410   3.669
    7GLN      H   95   5.579   3.423   3.707
    7GLN     CA   96   5.461   3.477   3.542
    7GLN     HA   97   5.566   3.496   3.517
    7GLN     CB   98   5.415   3.374   3.442
    7GLN    HB2   99   5.480   3.288   3.458
    7GLN    HB3  100   5.312   3.338   3.449
    7GLN     CG  101   5.442   3.417   3.300
    7GLN    HG2  102   5.370   3.486   3.256
    7GLN    HG3  103   5.544   3.452   3.293
    7GLN     CD  104   5.438   3.304   3.204
    7GLN    OE1  105   5.353   3.217   3.206
    7GLN    NE2  106   5.518   3.305   3.103
    7GLN   HE21  107   5.513   3.230   3.036
    7GLN   HE22  108   5.593   3.373   3.096
    7GLN      C  109   5.383   3.614   3.543
    7GLN      O  110   5.307   3.644   3.453
    8GLY      N  111   5.392   3.700   3.651
    8GLY      H  112   5.443   3.660   3.730
    8GLY     CA  113   5.330   3.836   3.666
    8GLY    HA2  114   5.367   3.869   3.763
    8GLY    HA3  115   5.371   3.904   3.592
    8GLY      C  116   5.176   3.831   3.662
    8GLY      O  117   5.107   3.930   3.632
    9ARG      N  118   5.117   3.720   3.698
    9ARG      H  119   5.177   3.641   3.713
    9ARG     CA  120   4.971   3.708   3.730
    9ARG     HA  121   4.913   3.721   3.638
    9ARG     CB  122   4.933   3.562   3.785
    9ARG    HB2  123   5.007   3.531   3.860
    9ARG    HB3  124   4.833   3.559   3.828
    9ARG     CG  125   4.929   3.457   3.670
    9ARG    HG2  126   4.856   3.503   3.604
    9ARG    HG3  127   5.032   3.452   3.633
    9ARG     CD  128   4.876   3.323   3.714
    9ARG    HD2  129   4.960   3.268   3.757
    9ARG    HD3  130   4.786   3.335   3.775
    9ARG     NE  131   4.843   3.238   3.593
    9ARG     HE  132   4.848   3.284   3.503
    9ARG     CZ  133   4.834   3.098   3.591
    9ARG    NH1  134   4.830   3.039   3.707
    9ARG   HH11  135   4.826   3.098   3.789
    9ARG   HH12  136   4.811   2.940   3.720
    9ARG    NH2  137   4.814   3.036   3.477
    9ARG   HH21  138   4.802   3.091   3.394
    9ARG   HH22  139   4.792   2.937   3.473
    9ARG      C  140   4.919   3.804   3.833
    9ARG      O  141   4.983   3.817   3.939
   10THR      N  142   4.814   3.878   3.796
   10THR      H  143   4.756   3.852   3.717
   10THR     CA  144   4.799   4.014   3.837
   10THR     HA  145   4.900   4.046   3.861
   10THR     CB  146   4.744   4.099   3.719
   10THR     HB  147   4.724   4.203   3.746
   10THR    CG2  148   4.835   4.095   3.606
   10THR   HG21  149   4.928   4.146   3.634
   10THR   HG22  150   4.864   3.993   3.582
   10THR   HG23  151   4.798   4.154   3.522
   10THR    OG1  152   4.612   4.050   3.685
   10THR    HG1  153   4.618   3.973   3.629
   10THR      C  154   4.714   4.042   3.967
   10THR      O  155   4.723   4.162   4.008
   11SER      N  156   4.640   3.941   4.022
   11SER      H  157   4.643   3.849   3.981
   11SER     CA  158   4.560   3.965   4.139
   11SER     HA  159   4.597   4.058   4.182
   11SER     CB  160   4.418   3.983   4.105
   11SER    HB2  161   4.388   3.898   4.044
   11SER    HB3  162   4.348   3.999   4.187
   11SER     OG  163   4.406   4.089   4.012
   11SER     HG  164   4.467   4.067   3.941
   11SER      C  165   4.578   3.861   4.251
   11SER      O  166   4.599   3.743   4.231
   12ILE      N  167   4.566   3.916   4.379
   12ILE      H  168   4.556   4.016   4.371
   12ILE     CA  169   4.543   3.840   4.501
   12ILE     HA  170   4.604   3.750   4.492
   12ILE     CB  171   4.592   3.933   4.614
   12ILE     HB  172   4.542   4.029   4.609
   12ILE    CG2  173   4.577   3.872   4.752
   12ILE   HG21  174   4.639   3.783   4.756
   12ILE   HG22  175   4.622   3.945   4.819
   12ILE   HG23  176   4.471   3.866   4.775
   12ILE    CG1  177   4.748   3.961   4.590
   12ILE   HG12  178   4.808   3.874   4.619
   12ILE   HG13  179   4.777   3.971   4.486
   12ILE    CD1  180   4.799   4.078   4.679
   12ILE   HD11  181   4.756   4.175   4.655
   12ILE   HD12  182   4.794   4.061   4.786
   12ILE   HD13  183   4.906   4.088   4.661
   12ILE      C  184   4.390   3.813   4.521
   12ILE      O  185   4.302   3.888   4.471
   13VAL      N  186   4.355   3.701   4.586
   13VAL      H  187   4.431   3.645   4.624
   13VAL     CA  188   4.216   3.676   4.637
   13VAL     HA  189   4.154   3.762   4.612
   13VAL     CB  190   4.150   3.557   4.566
   13VAL     HB  191   4.152   3.584   4.460
   13VAL    CG1  192   4.217   3.421   4.581
   13VAL   HG11  193   4.220   3.385   4.684
   13VAL   HG12  194   4.166   3.345   4.523
   13VAL   HG13  195   4.316   3.423   4.535
   13VAL    CG2  196   4.000   3.546   4.596
   13VAL   HG21  197   3.993   3.488   4.689
   13VAL   HG22  198   3.943   3.638   4.613
   13VAL   HG23  199   3.953   3.487   4.518
   13VAL      C  200   4.222   3.661   4.786
   13VAL      O  201   4.311   3.591   4.835
   14HIE      N  202   4.133   3.728   4.858
   14HIE      H  203   4.070   3.797   4.819
   14HIE     CA  204   4.120   3.710   5.001
   14HIE     HA  205   4.221   3.676   5.026
   14HIE     CB  206   4.086   3.842   5.071
   14HIE    HB2  207   4.170   3.910   5.060
   14HIE    HB3  208   3.990   3.883   5.039
   14HIE     CG  209   4.079   3.829   5.220
   14HIE    ND1  210   4.148   3.740   5.298
   14HIE    CE1  211   4.142   3.785   5.423
   14HIE    HE1  212   4.192   3.738   5.507
   14HIE    NE2  213   4.071   3.900   5.432
   14HIE    HE2  214   4.054   3.960   5.511
   14HIE    CD2  215   4.037   3.932   5.301
   14HIE    HD2  216   3.993   4.027   5.273
   14HIE      C  217   4.021   3.588   5.024
   14HIE      O  218   3.905   3.604   4.977
   15LEU      N  219   4.060   3.480   5.102
   15LEU      H  220   4.155   3.478   5.136
   15LEU     CA  221   3.977   3.367   5.131
   15LEU     HA  222   3.880   3.391   5.088
   15LEU     CB  223   4.042   3.230   5.092
   15LEU    HB2  224   4.143   3.215   5.132
   15LEU    HB3  225   3.982   3.144   5.119
   15LEU     CG  226   4.052   3.212   4.936
   15LEU     HG  227   4.094   3.297   4.882
   15LEU    CD1  228   4.128   3.083   4.899
   15LEU   HD11  229   4.076   2.991   4.924
   15LEU   HD12  230   4.144   3.080   4.791
   15LEU   HD13  231   4.233   3.088   4.930
   15LEU    CD2  232   3.914   3.188   4.879
   15LEU   HD21  233   3.859   3.112   4.934
   15LEU   HD22  234   3.851   3.277   4.881
   15LEU   HD23  235   3.927   3.154   4.776
   15LEU      C  236   3.955   3.381   5.278
   15LEU      O  237   4.005   3.303   5.364
   16PHE      N  238   3.864   3.478   5.309
   16PHE      H  239   3.827   3.539   5.237
   16PHE     CA  240   3.837   3.522   5.447
   16PHE     HA  241   3.938   3.534   5.487
   16PHE     CB  242   3.766   3.660   5.446
   16PHE    HB2  243   3.843   3.724   5.405
   16PHE    HB3  244   3.681   3.673   5.380
   16PHE     CG  245   3.726   3.717   5.581
   16PHE    CD1  246   3.814   3.791   5.657
   16PHE    HD1  247   3.919   3.796   5.631
   16PHE    CE1  248   3.769   3.853   5.770
   16PHE    HE1  249   3.835   3.917   5.827
   16PHE     CZ  250   3.638   3.850   5.809
   16PHE     HZ  251   3.623   3.906   5.900
   16PHE    CE2  252   3.541   3.782   5.731
   16PHE    HE2  253   3.436   3.786   5.758
   16PHE    CD2  254   3.586   3.716   5.616
   16PHE    HD2  255   3.515   3.656   5.560
   16PHE      C  256   3.769   3.421   5.539
   16PHE      O  257   3.656   3.376   5.512
   17GLU      N  258   3.832   3.395   5.654
   17GLU      H  259   3.917   3.445   5.672
   17GLU     CA  260   3.792   3.281   5.746
   17GLU     HA  261   3.872   3.279   5.821
   17GLU     CB  262   3.658   3.314   5.821
   17GLU    HB2  263   3.581   3.340   5.748
   17GLU    HB3  264   3.626   3.220   5.868
   17GLU     CG  265   3.660   3.427   5.914
   17GLU    HG2  266   3.702   3.514   5.864
   17GLU    HG3  267   3.556   3.440   5.942
   17GLU     CD  268   3.748   3.400   6.036
   17GLU    OE1  269   3.807   3.291   6.057
   17GLU    OE2  270   3.752   3.496   6.114
   17GLU      C  271   3.799   3.138   5.687
   17GLU      O  272   3.787   3.044   5.765
   18TRP      N  273   3.811   3.114   5.552
   18TRP      H  274   3.804   3.198   5.497
   18TRP     CA  275   3.839   2.983   5.495
   18TRP     HA  276   3.750   2.919   5.493
   18TRP     CB  277   3.867   2.993   5.345
   18TRP    HB2  278   3.929   3.082   5.347
   18TRP    HB3  279   3.937   2.922   5.301
   18TRP     CG  280   3.760   3.021   5.241
   18TRP    CD1  281   3.685   3.131   5.236
   18TRP    HD1  282   3.690   3.205   5.315
   18TRP    NE1  283   3.611   3.132   5.123
   18TRP    HE1  284   3.551   3.211   5.103
   18TRP    CE2  285   3.631   3.013   5.054
   18TRP    CZ2  286   3.583   2.974   4.930
   18TRP    HZ2  287   3.505   3.033   4.883
   18TRP    CH2  288   3.624   2.851   4.877
   18TRP    HH2  289   3.589   2.805   4.786
   18TRP    CZ3  290   3.729   2.780   4.940
   18TRP    HZ3  291   3.771   2.692   4.893
   18TRP    CE3  292   3.779   2.824   5.066
   18TRP    HE3  293   3.855   2.772   5.122
   18TRP    CD2  294   3.728   2.940   5.127
   18TRP      C  295   3.941   2.895   5.562
   18TRP      O  296   4.055   2.944   5.585
   19ARG      N  297   3.901   2.769   5.597
   19ARG      H  298   3.813   2.736   5.559
   19ARG     CA  299   3.993   2.662   5.647
   19ARG     HA  300   4.021   2.696   5.747
   19ARG     CB  301   3.927   2.524   5.652
   19ARG    HB2  302   3.875   2.506   5.558
   19ARG    HB3  303   4.006   2.450   5.663
   19ARG     CG  304   3.834   2.513   5.772
   19ARG    HG2  305   3.889   2.544   5.861
   19ARG    HG3  306   3.747   2.576   5.754
   19ARG     CD  307   3.793   2.368   5.791
   19ARG    HD2  308   3.881   2.307   5.809
   19ARG    HD3  309   3.735   2.359   5.883
   19ARG     NE  310   3.720   2.314   5.679
   19ARG     HE  311   3.728   2.365   5.592
   19ARG     CZ  312   3.643   2.212   5.669
   19ARG    NH1  313   3.618   2.128   5.769
   19ARG   HH11  314   3.673   2.123   5.854
   19ARG   HH12  315   3.554   2.053   5.748
   19ARG    NH2  316   3.580   2.188   5.558
   19ARG   HH21  317   3.597   2.246   5.478
   19ARG   HH22  318   3.509   2.116   5.563
   19ARG      C  319   4.114   2.653   5.559
   19ARG      O  320   4.108   2.652   5.439
   20TRP      N  321   4.218   2.607   5.628
   20TRP      H  322   4.213   2.612   5.729
   20TRP     CA  323   4.334   2.554   5.558
   20TRP     HA  324   4.373   2.633   5.494
   20TRP     CB  325   4.436   2.521   5.661
   20TRP    HB2  326   4.386   2.445   5.720
   20TRP    HB3  327   4.531   2.481   5.627
   20TRP     CG  328   4.470   2.632   5.765
   20TRP    CD1  329   4.509   2.610   5.891
   20TRP    HD1  330   4.534   2.512   5.927
   20TRP    NE1  331   4.530   2.729   5.960
   20TRP    HE1  332   4.572   2.729   6.052
   20TRP    CE2  333   4.506   2.835   5.877
   20TRP    CZ2  334   4.508   2.973   5.904
   20TRP    HZ2  335   4.532   3.010   6.002
   20TRP    CH2  336   4.485   3.060   5.793
   20TRP    HH2  337   4.496   3.166   5.811
   20TRP    CZ3  338   4.450   3.010   5.665
   20TRP    HZ3  339   4.428   3.085   5.590
   20TRP    CE3  340   4.446   2.870   5.647
   20TRP    HE3  341   4.409   2.839   5.550
   20TRP    CD2  342   4.473   2.784   5.746
   20TRP      C  343   4.304   2.433   5.465
   20TRP      O  344   4.335   2.439   5.343
   21VAL      N  345   4.231   2.340   5.510
   21VAL      H  346   4.220   2.333   5.610
   21VAL     CA  347   4.192   2.216   5.433
   21VAL     HA  348   4.283   2.180   5.384
   21VAL     CB  349   4.165   2.099   5.529
   21VAL     HB  350   4.150   2.014   5.463
   21VAL    CG1  351   4.290   2.065   5.607
   21VAL   HG11  352   4.357   2.029   5.529
   21VAL   HG12  353   4.347   2.150   5.644
   21VAL   HG13  354   4.280   1.986   5.682
   21VAL    CG2  355   4.037   2.122   5.602
   21VAL   HG21  356   3.962   2.116   5.523
   21VAL   HG22  357   4.015   2.050   5.682
   21VAL   HG23  358   4.038   2.223   5.643
   21VAL      C  359   4.092   2.238   5.317
   21VAL      O  360   4.056   2.137   5.249
   22ASP      N  361   4.037   2.360   5.299
   22ASP      H  362   4.063   2.429   5.369
   22ASP     CA  363   3.951   2.398   5.189
   22ASP     HA  364   3.922   2.306   5.139
   22ASP     CB  365   3.833   2.479   5.246
   22ASP    HB2  366   3.871   2.566   5.299
   22ASP    HB3  367   3.775   2.515   5.162
   22ASP     CG  368   3.718   2.392   5.317
   22ASP    OD1  369   3.677   2.289   5.261
   22ASP    OD2  370   3.677   2.433   5.425
   22ASP      C  371   4.028   2.486   5.085
   22ASP      O  372   4.006   2.464   4.962
   23ILE      N  373   4.120   2.570   5.136
   23ILE      H  374   4.130   2.580   5.236
   23ILE     CA  375   4.214   2.649   5.054
   23ILE     HA  376   4.154   2.704   4.981
   23ILE     CB  377   4.295   2.761   5.133
   23ILE     HB  378   4.344   2.719   5.220
   23ILE    CG2  379   4.400   2.834   5.048
   23ILE   HG21  380   4.487   2.769   5.047
   23ILE   HG22  381   4.364   2.871   4.952
   23ILE   HG23  382   4.443   2.916   5.105
   23ILE    CG1  383   4.190   2.857   5.189
   23ILE   HG12  384   4.141   2.903   5.104
   23ILE   HG13  385   4.124   2.790   5.243
   23ILE    CD1  386   4.229   2.970   5.291
   23ILE   HD11  387   4.308   3.033   5.252
   23ILE   HD12  388   4.146   3.034   5.321
   23ILE   HD13  389   4.261   2.924   5.384
   23ILE      C  390   4.313   2.557   4.990
   23ILE      O  391   4.356   2.581   4.878
   24ALA      N  392   4.349   2.455   5.067
   24ALA      H  393   4.307   2.452   5.159
   24ALA     CA  394   4.440   2.354   5.015
   24ALA     HA  395   4.535   2.405   4.999
   24ALA     CB  396   4.458   2.251   5.128
   24ALA    HB1  397   4.530   2.182   5.085
   24ALA    HB2  398   4.515   2.301   5.207
   24ALA    HB3  399   4.371   2.196   5.163
   24ALA      C  400   4.396   2.289   4.882
   24ALA      O  401   4.468   2.237   4.799
   25LEU      N  402   4.271   2.290   4.863
   25LEU      H  403   4.215   2.342   4.930
   25LEU     CA  404   4.201   2.243   4.750
   25LEU     HA  405   4.266   2.177   4.692
   25LEU     CB  406   4.082   2.171   4.793
   25LEU    HB2  407   4.020   2.237   4.855
   25LEU    HB3  408   4.033   2.141   4.701
   25LEU     CG  409   4.097   2.054   4.891
   25LEU     HG  410   4.136   2.077   4.990
   25LEU    CD1  411   3.961   1.996   4.911
   25LEU   HD11  412   3.964   1.923   4.992
   25LEU   HD12  413   3.899   2.078   4.947
   25LEU   HD13  414   3.924   1.945   4.822
   25LEU    CD2  415   4.184   1.940   4.832
   25LEU   HD21  416   4.168   1.851   4.893
   25LEU   HD22  417   4.145   1.915   4.734
   25LEU   HD23  418   4.289   1.970   4.826
   25LEU      C  419   4.168   2.354   4.657
   25LEU      O  420   4.195   2.330   4.539
   26GLU      N  421   4.109   2.467   4.703
   26GLU      H  422   4.092   2.468   4.802
   26GLU     CA  423   4.068   2.581   4.621
   26GLU     HA  424   3.985   2.545   4.560
   26GLU     CB  425   4.030   2.699   4.714
   26GLU    HB2  426   3.966   2.657   4.792
   26GLU    HB3  427   4.120   2.746   4.752
   26GLU     CG  428   3.947   2.814   4.650
   26GLU    HG2  429   3.938   2.885   4.732
   26GLU    HG3  430   4.001   2.875   4.579
   26GLU     CD  431   3.815   2.772   4.595
   26GLU    OE1  432   3.773   2.656   4.589
   26GLU    OE2  433   3.746   2.863   4.545
   26GLU      C  434   4.175   2.630   4.529
   26GLU      O  435   4.151   2.669   4.413
   27CYX      N  436   4.308   2.627   4.567
   27CYX      H  437   4.330   2.596   4.661
   27CYX     CA  438   4.420   2.664   4.485
   27CYX     HA  439   4.389   2.754   4.432
   27CYX     CB  440   4.550   2.690   4.560
   27CYX    HB2  441   4.631   2.687   4.487
   27CYX    HB3  442   4.542   2.785   4.612
   27CYX     SG  443   4.600   2.554   4.671
   27CYX      C  444   4.430   2.559   4.368
   27CYX      O  445   4.443   2.607   4.252
   28GLU      N  446   4.429   2.424   4.390
   28GLU      H  447   4.431   2.398   4.488
   28GLU     CA  448   4.451   2.317   4.294
   28GLU     HA  449   4.536   2.338   4.229
   28GLU     CB  450   4.463   2.182   4.367
   28GLU    HB2  451   4.558   2.183   4.420
   28GLU    HB3  452   4.377   2.163   4.431
   28GLU     CG  453   4.467   2.065   4.264
   28GLU    HG2  454   4.372   2.060   4.210
   28GLU    HG3  455   4.539   2.085   4.185
   28GLU     CD  456   4.483   1.925   4.326
   28GLU    OE1  457   4.595   1.894   4.358
   28GLU    OE2  458   4.388   1.841   4.326
   28GLU      C  459   4.328   2.302   4.202
   28GLU      O  460   4.343   2.294   4.080
   29ARG      N  461   4.204   2.306   4.247
   29ARG      H  462   4.189   2.298   4.346
   29ARG     CA  463   4.079   2.288   4.173
   29ARG     HA  464   4.102   2.211   4.098
   29ARG     CB  465   3.951   2.250   4.246
   29ARG    HB2  466   3.871   2.224   4.177
   29ARG    HB3  467   3.982   2.162   4.301
   29ARG     CG  468   3.895   2.355   4.346
   29ARG    HG2  469   3.974   2.418   4.387
   29ARG    HG3  470   3.823   2.412   4.289
   29ARG     CD  471   3.828   2.286   4.464
   29ARG    HD2  472   3.762   2.206   4.431
   29ARG    HD3  473   3.910   2.249   4.525
   29ARG     NE  474   3.767   2.378   4.556
   29ARG     HE  475   3.740   2.468   4.519
   29ARG     CZ  476   3.744   2.365   4.684
   29ARG    NH1  477   3.770   2.251   4.742
   29ARG   HH11  478   3.781   2.161   4.696
   29ARG   HH12  479   3.746   2.252   4.840
   29ARG    NH2  480   3.711   2.461   4.764
   29ARG   HH21  481   3.711   2.556   4.730
   29ARG   HH22  482   3.729   2.453   4.863
   29ARG      C  483   4.042   2.412   4.091
   29ARG      O  484   3.967   2.396   3.998
   30TYR      N  485   4.085   2.534   4.139
   30TYR      H  486   4.150   2.534   4.216
   30TYR     CA  487   4.023   2.664   4.095
   30TYR     HA  488   3.979   2.643   3.997
   30TYR     CB  489   3.905   2.712   4.178
   30TYR    HB2  490   3.831   2.631   4.176
   30TYR    HB3  491   3.939   2.717   4.281
   30TYR     CG  492   3.841   2.844   4.127
   30TYR    CD1  493   3.845   2.963   4.203
   30TYR    HD1  494   3.883   2.961   4.304
   30TYR    CE1  495   3.768   3.070   4.154
   30TYR    HE1  496   3.742   3.157   4.213
   30TYR     CZ  497   3.719   3.068   4.021
   30TYR     OH  498   3.664   3.174   3.962
   30TYR     HH  499   3.663   3.243   4.029
   30TYR    CE2  500   3.728   2.951   3.944
   30TYR    HE2  501   3.685   2.940   3.845
   30TYR    CD2  502   3.779   2.835   4.001
   30TYR    HD2  503   3.782   2.742   3.946
   30TYR      C  504   4.130   2.778   4.070
   30TYR      O  505   4.140   2.811   3.952
   31LEU      N  506   4.207   2.826   4.165
   31LEU      H  507   4.213   2.782   4.255
   31LEU     CA  508   4.285   2.945   4.144
   31LEU     HA  509   4.218   3.022   4.107
   31LEU     CB  510   4.332   2.995   4.279
   31LEU    HB2  511   4.402   2.920   4.317
   31LEU    HB3  512   4.384   3.088   4.256
   31LEU     CG  513   4.232   3.022   4.395
   31LEU     HG  514   4.173   2.933   4.420
   31LEU    CD1  515   4.310   3.066   4.518
   31LEU   HD11  516   4.365   2.978   4.549
   31LEU   HD12  517   4.371   3.154   4.495
   31LEU   HD13  518   4.252   3.082   4.608
   31LEU    CD2  519   4.130   3.136   4.361
   31LEU   HD21  520   4.201   3.218   4.350
   31LEU   HD22  521   4.078   3.115   4.268
   31LEU   HD23  522   4.059   3.145   4.443
   31LEU      C  523   4.394   2.931   4.040
   31LEU      O  524   4.443   3.022   3.967
   32ALA      N  525   4.443   2.808   4.026
   32ALA      H  526   4.396   2.734   4.074
   32ALA     CA  527   4.545   2.767   3.931
   32ALA     HA  528   4.626   2.839   3.931
   32ALA     CB  529   4.614   2.646   3.990
   32ALA    HB1  530   4.677   2.667   4.076
   32ALA    HB2  531   4.542   2.569   4.020
   32ALA    HB3  532   4.683   2.605   3.916
   32ALA      C  533   4.483   2.754   3.790
   32ALA      O  534   4.511   2.839   3.711
   33PRO      N  535   4.387   2.668   3.758
   33PRO     CD  536   4.321   2.564   3.842
   33PRO    HD2  537   4.285   2.597   3.940
   33PRO    HD3  538   4.386   2.478   3.856
   33PRO     CG  539   4.205   2.513   3.753
   33PRO    HG2  540   4.116   2.573   3.772
   33PRO    HG3  541   4.179   2.409   3.771
   33PRO     CB  542   4.257   2.530   3.608
   33PRO    HB2  543   4.178   2.539   3.534
   33PRO    HB3  544   4.330   2.452   3.588
   33PRO     CA  545   4.329   2.662   3.618
   33PRO     HA  546   4.408   2.659   3.543
   33PRO      C  547   4.244   2.786   3.579
   33PRO      O  548   4.170   2.790   3.478
   34LYS      N  549   4.239   2.891   3.666
   34LYS      H  550   4.289   2.883   3.753
   34LYS     CA  551   4.157   3.019   3.650
   34LYS     HA  552   4.132   3.031   3.545
   34LYS     CB  553   4.020   2.995   3.725
   34LYS    HB2  554   4.028   2.986   3.833
   34LYS    HB3  555   3.961   3.081   3.691
   34LYS     CG  556   3.940   2.874   3.679
   34LYS    HG2  557   3.979   2.775   3.701
   34LYS    HG3  558   3.855   2.877   3.748
   34LYS     CD  559   3.887   2.877   3.536
   34LYS    HD2  560   3.795   2.934   3.535
   34LYS    HD3  561   3.958   2.931   3.473
   34LYS     CE  562   3.868   2.734   3.485
   34LYS    HE2  563   3.956   2.672   3.504
   34LYS    HE3  564   3.782   2.690   3.536
   34LYS     NZ  565   3.836   2.738   3.343
   34LYS    HZ1  566   3.747   2.784   3.331
   34LYS    HZ2  567   3.908   2.787   3.292
   34LYS    HZ3  568   3.828   2.643   3.310
   34LYS      C  569   4.236   3.151   3.691
   34LYS      O  570   4.178   3.259   3.671
   35GLY      N  571   4.366   3.142   3.718
   35GLY      H  572   4.400   3.049   3.740
   35GLY     CA  573   4.465   3.244   3.678
   35GLY    HA2  574   4.561   3.195   3.661
   35GLY    HA3  575   4.435   3.285   3.582
   35GLY      C  576   4.489   3.354   3.779
   35GLY      O  577   4.546   3.457   3.745
   36PHE      N  578   4.461   3.327   3.909
   36PHE      H  579   4.430   3.233   3.928
   36PHE     CA  580   4.485   3.416   4.026
   36PHE     HA  581   4.480   3.518   3.987
   36PHE     CB  582   4.375   3.408   4.133
   36PHE    HB2  583   4.394   3.320   4.195
   36PHE    HB3  584   4.387   3.488   4.206
   36PHE     CG  585   4.231   3.407   4.085
   36PHE    CD1  586   4.176   3.300   4.020
   36PHE    HD1  587   4.247   3.220   4.003
   36PHE    CE1  588   4.041   3.289   3.979
   36PHE    HE1  589   4.005   3.200   3.931
   36PHE     CZ  590   3.956   3.390   4.030
   36PHE     HZ  591   3.849   3.386   4.022
   36PHE    CE2  592   4.007   3.498   4.102
   36PHE    HE2  593   3.941   3.577   4.136
   36PHE    CD2  594   4.148   3.504   4.134
   36PHE    HD2  595   4.188   3.581   4.199
   36PHE      C  596   4.620   3.392   4.084
   36PHE      O  597   4.650   3.276   4.114
   37GLY      N  598   4.706   3.493   4.099
   37GLY      H  599   4.670   3.583   4.069
   37GLY     CA  600   4.843   3.488   4.144
   37GLY    HA2  601   4.907   3.428   4.080
   37GLY    HA3  602   4.885   3.589   4.137
   37GLY      C  603   4.862   3.429   4.289
   37GLY      O  604   4.952   3.350   4.316
   38GLY      N  605   4.778   3.481   4.386
   38GLY      H  606   4.693   3.529   4.360
   38GLY     CA  607   4.800   3.457   4.528
   38GLY    HA2  608   4.818   3.350   4.537
   38GLY    HA3  609   4.891   3.500   4.570
   38GLY      C  610   4.684   3.479   4.623
   38GLY      O  611   4.576   3.505   4.575
   39VAL      N  612   4.709   3.445   4.749
   39VAL      H  613   4.802   3.421   4.782
   39VAL     CA  614   4.595   3.446   4.851
   39VAL     HA  615   4.510   3.489   4.797
   39VAL     CB  616   4.555   3.294   4.882
   39VAL     HB  617   4.642   3.232   4.899
   39VAL    CG1  618   4.476   3.270   5.016
   39VAL   HG11  619   4.468   3.162   5.028
   39VAL   HG12  620   4.537   3.309   5.097
   39VAL   HG13  621   4.376   3.314   5.014
   39VAL    CG2  622   4.467   3.229   4.771
   39VAL   HG21  623   4.366   3.270   4.777
   39VAL   HG22  624   4.509   3.265   4.677
   39VAL   HG23  625   4.461   3.120   4.778
   39VAL      C  626   4.629   3.535   4.965
   39VAL      O  627   4.740   3.512   5.017
   40GLN      N  628   4.532   3.615   5.014
   40GLN      H  629   4.442   3.625   4.968
   40GLN     CA  630   4.534   3.677   5.146
   40GLN     HA  631   4.632   3.674   5.196
   40GLN     CB  632   4.492   3.823   5.135
   40GLN    HB2  633   4.568   3.872   5.075
   40GLN    HB3  634   4.399   3.824   5.077
   40GLN     CG  635   4.478   3.893   5.272
   40GLN    HG2  636   4.422   3.830   5.341
   40GLN    HG3  637   4.577   3.911   5.313
   40GLN     CD  638   4.424   4.034   5.240
   40GLN    OE1  639   4.457   4.102   5.140
   40GLN    NE2  640   4.346   4.085   5.330
   40GLN   HE21  641   4.312   4.180   5.326
   40GLN   HE22  642   4.332   4.049   5.424
   40GLN      C  643   4.438   3.598   5.237
   40GLN      O  644   4.338   3.548   5.181
   41VAL      N  645   4.474   3.579   5.359
   41VAL      H  646   4.562   3.623   5.382
   41VAL     CA  647   4.401   3.500   5.452
   41VAL     HA  648   4.313   3.468   5.396
   41VAL     CB  649   4.477   3.368   5.481
   41VAL     HB  650   4.418   3.311   5.552
   41VAL    CG1  651   4.494   3.272   5.359
   41VAL   HG11  652   4.576   3.320   5.305
   41VAL   HG12  653   4.546   3.180   5.389
   41VAL   HG13  654   4.395   3.263   5.314
   41VAL    CG2  655   4.622   3.397   5.539
   41VAL   HG21  656   4.666   3.302   5.570
   41VAL   HG22  657   4.668   3.452   5.456
   41VAL   HG23  658   4.627   3.471   5.619
   41VAL      C  659   4.371   3.567   5.587
   41VAL      O  660   4.417   3.680   5.605
   42SER      N  661   4.285   3.514   5.673
   42SER      H  662   4.241   3.429   5.642
   42SER     CA  663   4.287   3.546   5.815
   42SER     HA  664   4.264   3.652   5.826
   42SER     CB  665   4.178   3.457   5.874
   42SER    HB2  666   4.212   3.356   5.898
   42SER    HB3  667   4.170   3.494   5.976
   42SER     OG  668   4.053   3.473   5.820
   42SER     HG  669   4.022   3.563   5.828
   42SER      C  670   4.416   3.520   5.889
   42SER      O  671   4.490   3.435   5.841
   43PRO      N  672   4.442   3.585   6.000
   43PRO     CD  673   4.376   3.700   6.047
   43PRO    HD2  674   4.276   3.680   6.086
   43PRO    HD3  675   4.375   3.773   5.965
   43PRO     CG  676   4.469   3.764   6.153
   43PRO    HG2  677   4.417   3.819   6.231
   43PRO    HG3  678   4.541   3.830   6.103
   43PRO     CB  679   4.552   3.644   6.202
   43PRO    HB2  680   4.485   3.595   6.273
   43PRO    HB3  681   4.650   3.671   6.240
   43PRO     CA  682   4.566   3.563   6.072
   43PRO     HA  683   4.639   3.599   5.999
   43PRO      C  684   4.597   3.419   6.112
   43PRO      O  685   4.507   3.349   6.162
   44PRO      N  686   4.720   3.366   6.087
   44PRO     CD  687   4.840   3.437   6.045
   44PRO    HD2  688   4.860   3.509   6.125
   44PRO    HD3  689   4.829   3.474   5.943
   44PRO     CG  690   4.945   3.327   6.032
   44PRO    HG2  691   5.004   3.313   6.122
   44PRO    HG3  692   5.013   3.357   5.952
   44PRO     CB  693   4.872   3.199   5.995
   44PRO    HB2  694   4.929   3.108   6.017
   44PRO    HB3  695   4.844   3.197   5.890
   44PRO     CA  696   4.755   3.220   6.090
   44PRO     HA  697   4.668   3.167   6.052
   44PRO      C  698   4.785   3.161   6.231
   44PRO      O  699   4.810   3.044   6.249
   45ASN      N  700   4.779   3.242   6.335
   45ASN      H  701   4.750   3.338   6.323
   45ASN     CA  702   4.826   3.211   6.471
   45ASN     HA  703   4.847   3.105   6.483
   45ASN     CB  704   4.952   3.294   6.498
   45ASN    HB2  705   4.993   3.253   6.590
   45ASN    HB3  706   5.028   3.273   6.423
   45ASN     CG  707   4.919   3.449   6.506
   45ASN    OD1  708   4.869   3.511   6.416
   45ASN    ND2  709   4.936   3.497   6.627
   45ASN   HD21  710   4.883   3.581   6.645
   45ASN   HD22  711   4.980   3.433   6.692
   45ASN      C  712   4.715   3.236   6.577
   45ASN      O  713   4.624   3.321   6.553
   46GLU      N  714   4.733   3.172   6.690
   46GLU      H  715   4.823   3.128   6.703
   46GLU     CA  716   4.651   3.160   6.811
   46GLU     HA  717   4.560   3.106   6.788
   46GLU     CB  718   4.727   3.073   6.912
   46GLU    HB2  719   4.765   2.985   6.861
   46GLU    HB3  720   4.808   3.135   6.953
   46GLU     CG  721   4.643   3.047   7.036
   46GLU    HG2  722   4.615   3.140   7.086
   46GLU    HG3  723   4.552   3.001   6.997
   46GLU     CD  724   4.715   2.958   7.142
   46GLU    OE1  725   4.840   2.953   7.150
   46GLU    OE2  726   4.646   2.893   7.222
   46GLU      C  727   4.608   3.294   6.872
   46GLU      O  728   4.690   3.373   6.914
   47ASN      N  729   4.482   3.312   6.887
   47ASN      H  730   4.417   3.256   6.833
   47ASN     CA  731   4.408   3.424   6.950
   47ASN     HA  732   4.476   3.496   6.997
   47ASN     CB  733   4.314   3.492   6.839
   47ASN    HB2  734   4.280   3.588   6.879
   47ASN    HB3  735   4.377   3.518   6.755
   47ASN     CG  736   4.208   3.398   6.785
   47ASN    OD1  737   4.236   3.333   6.687
   47ASN    ND2  738   4.091   3.404   6.828
   47ASN   HD21  739   4.026   3.334   6.796
   47ASN   HD22  740   4.077   3.465   6.907
   47ASN      C  741   4.329   3.376   7.077
   47ASN      O  742   4.308   3.256   7.092
   48VAL      N  743   4.275   3.467   7.156
   48VAL      H  744   4.293   3.565   7.141
   48VAL     CA  745   4.178   3.443   7.257
   48VAL     HA  746   4.209   3.353   7.312
   48VAL     CB  747   4.171   3.547   7.362
   48VAL     HB  748   4.270   3.570   7.402
   48VAL    CG1  749   4.130   3.680   7.314
   48VAL   HG11  750   4.116   3.750   7.396
   48VAL   HG12  751   4.204   3.731   7.252
   48VAL   HG13  752   4.039   3.679   7.255
   48VAL    CG2  753   4.095   3.492   7.491
   48VAL   HG21  754   3.994   3.475   7.455
   48VAL   HG22  755   4.142   3.400   7.527
   48VAL   HG23  756   4.100   3.570   7.566
   48VAL      C  757   4.041   3.413   7.191
   48VAL      O  758   4.004   3.477   7.090
   49ALA      N  759   3.965   3.317   7.249
   49ALA      H  760   3.998   3.269   7.331
   49ALA     CA  761   3.816   3.306   7.214
   49ALA     HA  762   3.789   3.319   7.110
   49ALA     CB  763   3.776   3.163   7.248
   49ALA    HB1  764   3.838   3.091   7.195
   49ALA    HB2  765   3.761   3.146   7.354
   49ALA    HB3  766   3.672   3.146   7.220
   49ALA      C  767   3.730   3.413   7.296
   49ALA      O  768   3.736   3.410   7.421
   50ILE      N  769   3.660   3.505   7.224
   50ILE      H  770   3.652   3.494   7.124
   50ILE     CA  771   3.577   3.604   7.294
   50ILE     HA  772   3.608   3.615   7.398
   50ILE     CB  773   3.594   3.740   7.224
   50ILE     HB  774   3.574   3.713   7.120
   50ILE    CG2  775   3.506   3.847   7.282
   50ILE   HG21  776   3.510   3.940   7.225
   50ILE   HG22  777   3.401   3.817   7.273
   50ILE   HG23  778   3.527   3.860   7.388
   50ILE    CG1  779   3.740   3.794   7.241
   50ILE   HG12  780   3.809   3.718   7.203
   50ILE   HG13  781   3.749   3.881   7.176
   50ILE    CD1  782   3.788   3.829   7.379
   50ILE   HD11  783   3.724   3.907   7.421
   50ILE   HD12  784   3.790   3.747   7.450
   50ILE   HD13  785   3.886   3.876   7.367
   50ILE      C  786   3.431   3.554   7.295
   50ILE      O  787   3.368   3.520   7.196
   51TYR      N  788   3.373   3.549   7.416
   51TYR      H  789   3.422   3.589   7.494
   51TYR     CA  790   3.238   3.490   7.434
   51TYR     HA  791   3.216   3.435   7.342
   51TYR     CB  792   3.242   3.392   7.546
   51TYR    HB2  793   3.240   3.444   7.641
   51TYR    HB3  794   3.149   3.335   7.544
   51TYR     CG  795   3.342   3.276   7.538
   51TYR    CD1  796   3.343   3.193   7.425
   51TYR    HD1  797   3.267   3.199   7.348
   51TYR    CE1  798   3.436   3.090   7.418
   51TYR    HE1  799   3.430   3.018   7.338
   51TYR     CZ  800   3.533   3.074   7.517
   51TYR     OH  801   3.626   2.978   7.513
   51TYR     HH  802   3.673   2.969   7.596
   51TYR    CE2  803   3.538   3.159   7.623
   51TYR    HE2  804   3.609   3.157   7.704
   51TYR    CD2  805   3.443   3.263   7.630
   51TYR    HD2  806   3.460   3.333   7.710
   51TYR      C  807   3.122   3.595   7.438
   51TYR      O  808   3.003   3.545   7.432
   52ASN      N  809   3.155   3.723   7.430
   52ASN      H  810   3.254   3.736   7.415
   52ASN     CA  811   3.064   3.839   7.425
   52ASN     HA  812   2.966   3.808   7.387
   52ASN     CB  813   3.046   3.889   7.569
   52ASN    HB2  814   3.011   3.803   7.627
   52ASN    HB3  815   3.142   3.922   7.610
   52ASN     CG  816   2.945   4.003   7.579
   52ASN    OD1  817   2.851   4.015   7.506
   52ASN    ND2  818   2.972   4.093   7.667
   52ASN   HD21  819   2.917   4.177   7.664
   52ASN   HD22  820   3.050   4.073   7.728
   52ASN      C  821   3.116   3.955   7.338
   52ASN      O  822   3.202   4.027   7.394
   53PRO      N  823   3.071   3.970   7.213
   53PRO     CD  824   3.123   4.077   7.128
   53PRO    HD2  825   3.205   4.032   7.073
   53PRO    HD3  826   3.130   4.168   7.187
   53PRO     CG  827   3.015   4.094   7.020
   53PRO    HG2  828   3.055   4.135   6.926
   53PRO    HG3  829   2.932   4.153   7.056
   53PRO     CB  830   2.965   3.953   7.004
   53PRO    HB2  831   3.027   3.901   6.932
   53PRO    HB3  832   2.860   3.953   6.977
   53PRO     CA  833   2.980   3.882   7.140
   53PRO     HA  834   2.886   3.883   7.194
   53PRO      C  835   3.039   3.744   7.118
   53PRO      O  836   3.163   3.723   7.125
   54PHE      N  837   2.955   3.648   7.074
   54PHE      H  838   2.855   3.660   7.066
   54PHE     CA  839   3.004   3.506   7.072
   54PHE     HA  840   3.070   3.482   7.155
   54PHE     CB  841   2.891   3.406   7.096
   54PHE    HB2  842   2.836   3.440   7.184
   54PHE    HB3  843   2.815   3.422   7.019
   54PHE     CG  844   2.933   3.267   7.095
   54PHE    CD1  845   2.912   3.180   6.988
   54PHE    HD1  846   2.865   3.231   6.905
   54PHE    CE1  847   2.948   3.047   6.988
   54PHE    HE1  848   2.931   2.988   6.899
   54PHE     CZ  849   2.994   2.989   7.107
   54PHE     HZ  850   3.014   2.883   7.108
   54PHE    CE2  851   3.005   3.068   7.222
   54PHE    HE2  852   3.048   3.026   7.312
   54PHE    CD2  853   2.980   3.209   7.219
   54PHE    HD2  854   2.986   3.276   7.303
   54PHE      C  855   3.074   3.469   6.943
   54PHE      O  856   3.011   3.448   6.840
   55ARG      N  857   3.209   3.446   6.947
   55ARG      H  858   3.250   3.465   7.037
   55ARG     CA  859   3.300   3.396   6.839
   55ARG     HA  860   3.397   3.407   6.888
   55ARG     CB  861   3.284   3.246   6.820
   55ARG    HB2  862   3.188   3.220   6.775
   55ARG    HB3  863   3.354   3.214   6.743
   55ARG     CG  864   3.297   3.156   6.949
   55ARG    HG2  865   3.216   3.171   7.021
   55ARG    HG3  866   3.292   3.052   6.917
   55ARG     CD  867   3.426   3.179   7.029
   55ARG    HD2  868   3.424   3.281   7.069
   55ARG    HD3  869   3.430   3.109   7.113
   55ARG     NE  870   3.547   3.169   6.949
   55ARG     HE  871   3.581   3.260   6.922
   55ARG     CZ  872   3.612   3.058   6.914
   55ARG    NH1  873   3.557   2.940   6.946
   55ARG   HH11  874   3.482   2.938   7.013
   55ARG   HH12  875   3.611   2.855   6.932
   55ARG    NH2  876   3.719   3.060   6.839
   55ARG   HH21  877   3.767   3.148   6.833
   55ARG   HH22  878   3.756   2.967   6.825
   55ARG      C  879   3.310   3.475   6.709
   55ARG      O  880   3.295   3.437   6.594
   56PRO      N  881   3.343   3.606   6.720
   56PRO     CD  882   3.393   3.673   6.841
   56PRO    HD2  883   3.479   3.620   6.881
   56PRO    HD3  884   3.321   3.673   6.923
   56PRO     CG  885   3.426   3.813   6.802
   56PRO    HG2  886   3.535   3.813   6.792
   56PRO    HG3  887   3.400   3.875   6.888
   56PRO     CB  888   3.347   3.845   6.669
   56PRO    HB2  889   3.408   3.910   6.606
   56PRO    HB3  890   3.256   3.901   6.686
   56PRO     CA  891   3.331   3.702   6.610
   56PRO     HA  892   3.237   3.693   6.555
   56PRO      C  893   3.442   3.681   6.501
   56PRO      O  894   3.537   3.600   6.515
   57TRP      N  895   3.432   3.755   6.388
   57TRP      H  896   3.345   3.800   6.366
   57TRP     CA  897   3.540   3.751   6.290
   57TRP     HA  898   3.574   3.649   6.268
   57TRP     CB  899   3.497   3.815   6.164
   57TRP    HB2  900   3.573   3.795   6.089
   57TRP    HB3  901   3.403   3.766   6.136
   57TRP     CG  902   3.472   3.964   6.162
   57TRP    CD1  903   3.353   4.021   6.176
   57TRP    HD1  904   3.258   3.972   6.194
   57TRP    NE1  905   3.366   4.160   6.180
   57TRP    HE1  906   3.296   4.232   6.167
   57TRP    CE2  907   3.498   4.194   6.166
   57TRP    CZ2  908   3.564   4.316   6.172
   57TRP    HZ2  909   3.503   4.401   6.198
   57TRP    CH2  910   3.700   4.316   6.135
   57TRP    HH2  911   3.744   4.415   6.128
   57TRP    CZ3  912   3.767   4.194   6.114
   57TRP    HZ3  913   3.870   4.198   6.084
   57TRP    CE3  914   3.705   4.075   6.121
   57TRP    HE3  915   3.756   3.982   6.103
   57TRP    CD2  916   3.566   4.072   6.143
   57TRP      C  917   3.661   3.821   6.347
   57TRP      O  918   3.765   3.782   6.305
   58TRP      N  919   3.649   3.929   6.427
   58TRP      H  920   3.556   3.968   6.431
   58TRP     CA  921   3.756   4.017   6.475
   58TRP     HA  922   3.832   4.022   6.397
   58TRP     CB  923   3.707   4.154   6.509
   58TRP    HB2  924   3.785   4.199   6.571
   58TRP    HB3  925   3.693   4.211   6.417
   58TRP     CG  926   3.586   4.171   6.594
   58TRP    CD1  927   3.462   4.213   6.550
   58TRP    HD1  928   3.431   4.242   6.450
   58TRP    NE1  929   3.381   4.228   6.657
   58TRP    HE1  930   3.298   4.286   6.656
   58TRP    CE2  931   3.445   4.189   6.775
   58TRP    CZ2  932   3.396   4.178   6.909
   58TRP    HZ2  933   3.297   4.207   6.939
   58TRP    CH2  934   3.474   4.121   7.008
   58TRP    HH2  935   3.431   4.111   7.107
   58TRP    CZ3  936   3.603   4.080   6.973
   58TRP    HZ3  937   3.669   4.037   7.047
   58TRP    CE3  938   3.650   4.101   6.843
   58TRP    HE3  939   3.746   4.060   6.816
   58TRP    CD2  940   3.569   4.149   6.736
   58TRP      C  941   3.843   3.963   6.596
   58TRP      O  942   3.952   4.011   6.617
   59GLU      N  943   3.812   3.841   6.652
   59GLU      H  944   3.724   3.802   6.622
   59GLU     CA  945   3.895   3.792   6.766
   59GLU     HA  946   3.910   3.871   6.839
   59GLU     CB  947   3.821   3.683   6.849
   59GLU    HB2  948   3.889   3.644   6.924
   59GLU    HB3  949   3.729   3.729   6.885
   59GLU     CG  950   3.776   3.560   6.769
   59GLU    HG2  951   3.701   3.595   6.697
   59GLU    HG3  952   3.857   3.532   6.701
   59GLU     CD  953   3.736   3.436   6.845
   59GLU    OE1  954   3.652   3.434   6.940
   59GLU    OE2  955   3.780   3.326   6.804
   59GLU      C  956   4.028   3.741   6.715
   59GLU      O  957   4.121   3.741   6.794
   60ARG      N  958   4.046   3.716   6.588
   60ARG      H  959   3.966   3.735   6.529
   60ARG     CA  960   4.176   3.668   6.535
   60ARG     HA  961   4.221   3.590   6.597
   60ARG     CB  962   4.145   3.605   6.397
   60ARG    HB2  963   4.116   3.689   6.333
   60ARG    HB3  964   4.239   3.574   6.351
   60ARG     CG  965   4.041   3.491   6.394
   60ARG    HG2  966   4.076   3.415   6.463
   60ARG    HG3  967   3.944   3.527   6.429
   60ARG     CD  968   4.023   3.416   6.266
   60ARG    HD2  969   3.934   3.354   6.272
   60ARG    HD3  970   4.020   3.489   6.184
   60ARG     NE  971   4.144   3.333   6.236
   60ARG     HE  972   4.231   3.355   6.284
   60ARG     CZ  973   4.153   3.234   6.155
   60ARG    NH1  974   4.056   3.183   6.092
   60ARG   HH11  975   3.967   3.230   6.091
   60ARG   HH12  976   4.071   3.093   6.047
   60ARG    NH2  977   4.270   3.180   6.146
   60ARG   HH21  978   4.347   3.236   6.182
   60ARG   HH22  979   4.288   3.103   6.084
   60ARG      C  980   4.283   3.772   6.512
   60ARG      O  981   4.397   3.746   6.480
   61TYR      N  982   4.240   3.901   6.534
   61TYR      H  983   4.145   3.906   6.568
   61TYR     CA  984   4.318   4.025   6.550
   61TYR     HA  985   4.413   4.009   6.498
   61TYR     CB  986   4.252   4.145   6.480
   61TYR    HB2  987   4.156   4.166   6.527
   61TYR    HB3  988   4.317   4.232   6.482
   61TYR     CG  989   4.237   4.120   6.331
   61TYR    CD1  990   4.126   4.051   6.277
   61TYR    HD1  991   4.035   4.026   6.330
   61TYR    CE1  992   4.118   4.013   6.144
   61TYR    HE1  993   4.035   3.957   6.104
   61TYR     CZ  994   4.229   4.035   6.058
   61TYR     OH  995   4.227   3.991   5.930
   61TYR     HH  996   4.315   4.011   5.897
   61TYR    CE2  997   4.344   4.096   6.109
   61TYR    HE2  998   4.430   4.126   6.051
   61TYR    CD2  999   4.347   4.141   6.247
   61TYR    HD2 1000   4.424   4.204   6.289
   61TYR      C 1001   4.363   4.057   6.696
   61TYR      O 1002   4.426   4.156   6.726
   62GLN      N 1003   4.332   3.961   6.789
   62GLN      H 1004   4.284   3.879   6.755
   62GLN     CA 1005   4.358   3.961   6.929
   62GLN     HA 1006   4.412   4.053   6.951
   62GLN     CB 1007   4.222   3.970   7.008
   62GLN    HB2 1008   4.166   3.877   7.004
   62GLN    HB3 1009   4.248   3.989   7.112
   62GLN     CG 1010   4.133   4.089   6.960
   62GLN    HG2 1011   4.189   4.182   6.955
   62GLN    HG3 1012   4.103   4.080   6.856
   62GLN     CD 1013   4.003   4.103   7.049
   62GLN    OE1 1014   3.983   4.037   7.155
   62GLN    NE2 1015   3.917   4.198   7.023
   62GLN   HE21 1016   3.848   4.220   7.093
   62GLN   HE22 1017   3.925   4.256   6.940
   62GLN      C 1018   4.453   3.850   6.981
   62GLN      O 1019   4.417   3.764   7.065
   63PRO      N 1020   4.583   3.843   6.945
   63PRO     CD 1021   4.656   3.945   6.875
   63PRO    HD2 1022   4.676   4.019   6.952
   63PRO    HD3 1023   4.603   3.998   6.795
   63PRO     CG 1024   4.788   3.883   6.825
   63PRO    HG2 1025   4.873   3.950   6.817
   63PRO    HG3 1026   4.775   3.840   6.725
   63PRO     CB 1027   4.805   3.761   6.913
   63PRO    HB2 1028   4.861   3.801   6.997
   63PRO    HB3 1029   4.864   3.678   6.873
   63PRO     CA 1030   4.672   3.731   6.976
   63PRO     HA 1031   4.632   3.643   6.924
   63PRO      C 1032   4.697   3.688   7.119
   63PRO      O 1033   4.688   3.767   7.209
   64VAL      N 1034   4.721   3.558   7.141
   64VAL      H 1035   4.731   3.511   7.052
   64VAL     CA 1036   4.784   3.500   7.260
   64VAL     HA 1037   4.808   3.579   7.331
   64VAL     CB 1038   4.688   3.402   7.323
   64VAL     HB 1039   4.653   3.331   7.248
   64VAL    CG1 1040   4.764   3.316   7.419
   64VAL   HG11 1041   4.827   3.255   7.355
   64VAL   HG12 1042   4.806   3.380   7.497
   64VAL   HG13 1043   4.688   3.248   7.457
   64VAL    CG2 1044   4.573   3.482   7.396
   64VAL   HG21 1045   4.531   3.544   7.317
   64VAL   HG22 1046   4.499   3.414   7.439
   64VAL   HG23 1047   4.615   3.565   7.453
   64VAL      C 1048   4.925   3.440   7.234
   64VAL      O 1049   5.004   3.447   7.326
   65SER      N 1050   4.961   3.390   7.120
   65SER      H 1051   4.894   3.381   7.045
   65SER     CA 1052   5.093   3.315   7.107
   65SER     HA 1053   5.172   3.371   7.157
   65SER     CB 1054   5.082   3.169   7.162
   65SER    HB2 1055   5.180   3.141   7.200
   65SER    HB3 1056   5.014   3.163   7.247
   65SER     OG 1057   5.038   3.080   7.056
   65SER     HG 1058   4.964   3.031   7.093
   65SER      C 1059   5.138   3.315   6.959
   65SER      O 1060   5.071   3.377   6.876
   66TYR      N 1061   5.245   3.245   6.923
   66TYR      H 1062   5.296   3.188   6.989
   66TYR     CA 1063   5.294   3.230   6.788
   66TYR     HA 1064   5.233   3.297   6.727
   66TYR     CB 1065   5.439   3.283   6.779
   66TYR    HB2 1066   5.499   3.244   6.861
   66TYR    HB3 1067   5.483   3.253   6.685
   66TYR     CG 1068   5.452   3.433   6.789
   66TYR    CD1 1069   5.364   3.510   6.712
   66TYR    HD1 1070   5.293   3.474   6.639
   66TYR    CE1 1071   5.362   3.653   6.732
   66TYR    HE1 1072   5.289   3.715   6.683
   66TYR     CZ 1073   5.455   3.715   6.819
   66TYR     OH 1074   5.453   3.853   6.837
   66TYR     HH 1075   5.370   3.889   6.805
   66TYR    CE2 1076   5.547   3.638   6.894
   66TYR    HE2 1077   5.608   3.693   6.964
   66TYR    CD2 1078   5.546   3.495   6.884
   66TYR    HD2 1079   5.615   3.435   6.941
   66TYR      C 1080   5.290   3.091   6.734
   66TYR      O 1081   5.348   3.062   6.628
   67LYS      N 1082   5.211   3.006   6.807
   67LYS      H 1083   5.164   3.036   6.891
   67LYS     CA 1084   5.165   2.876   6.755
   67LYS     HA 1085   5.251   2.821   6.719
   67LYS     CB 1086   5.109   2.789   6.868
   67LYS    HB2 1087   5.012   2.823   6.903
   67LYS    HB3 1088   5.105   2.690   6.823
   67LYS     CG 1089   5.207   2.773   6.984
   67LYS    HG2 1090   5.298   2.720   6.955
   67LYS    HG3 1091   5.237   2.871   7.021
   67LYS     CD 1092   5.133   2.695   7.096
   67LYS    HD2 1093   5.036   2.744   7.112
   67LYS    HD3 1094   5.112   2.592   7.064
   67LYS     CE 1095   5.209   2.672   7.224
   67LYS    HE2 1096   5.275   2.585   7.224
   67LYS    HE3 1097   5.272   2.759   7.246
   67LYS     NZ 1098   5.125   2.657   7.349
   67LYS    HZ1 1099   5.183   2.665   7.432
   67LYS    HZ2 1100   5.054   2.730   7.355
   67LYS    HZ3 1101   5.074   2.571   7.358
   67LYS      C 1102   5.055   2.882   6.647
   67LYS      O 1103   4.979   2.979   6.652
   68LEU      N 1104   5.053   2.796   6.544
   68LEU      H 1105   5.132   2.735   6.531
   68LEU     CA 1106   4.961   2.811   6.434
   68LEU     HA 1107   4.933   2.915   6.423
   68LEU     CB 1108   5.049   2.786   6.304
   68LEU    HB2 1109   5.071   2.680   6.314
   68LEU    HB3 1110   4.986   2.801   6.216
   68LEU     CG 1111   5.182   2.870   6.289
   68LEU     HG 1112   5.247   2.851   6.374
   68LEU    CD1 1113   5.254   2.834   6.159
   68LEU   HD11 1114   5.270   2.726   6.155
   68LEU   HD12 1115   5.193   2.852   6.070
   68LEU   HD13 1116   5.351   2.884   6.160
   68LEU    CD2 1117   5.163   3.022   6.281
   68LEU   HD21 1118   5.255   3.076   6.259
   68LEU   HD22 1119   5.109   3.040   6.188
   68LEU   HD23 1120   5.101   3.059   6.363
   68LEU      C 1121   4.831   2.727   6.452
   68LEU      O 1122   4.793   2.655   6.363
   69CYX      N 1123   4.755   2.750   6.555
   69CYX      H 1124   4.789   2.821   6.619
   69CYX     CA 1125   4.640   2.677   6.597
   69CYX     HA 1126   4.611   2.602   6.523
   69CYX     CB 1127   4.684   2.608   6.729
   69CYX    HB2 1128   4.612   2.533   6.760
   69CYX    HB3 1129   4.778   2.554   6.716
   69CYX     SG 1130   4.731   2.718   6.866
   69CYX      C 1131   4.525   2.778   6.608
   69CYX      O 1132   4.517   2.872   6.692
   70THR      N 1133   4.433   2.769   6.512
   70THR      H 1134   4.443   2.693   6.446
   70THR     CA 1135   4.324   2.865   6.492
   70THR     HA 1136   4.296   2.917   6.584
   70THR     CB 1137   4.365   2.949   6.375
   70THR     HB 1138   4.278   3.013   6.358
   70THR    CG2 1139   4.483   3.046   6.401
   70THR   HG21 1140   4.471   3.082   6.503
   70THR   HG22 1141   4.573   2.985   6.390
   70THR   HG23 1142   4.483   3.127   6.327
   70THR    OG1 1143   4.365   2.874   6.251
   70THR    HG1 1144   4.453   2.840   6.233
   70THR      C 1145   4.188   2.792   6.468
   70THR      O 1146   4.184   2.671   6.452
   71ARG      N 1147   4.086   2.878   6.441
   71ARG      H 1148   4.090   2.975   6.470
   71ARG     CA 1149   3.958   2.846   6.376
   71ARG     HA 1150   3.908   2.773   6.441
   71ARG     CB 1151   3.877   2.976   6.361
   71ARG    HB2 1152   3.888   3.042   6.448
   71ARG    HB3 1153   3.921   3.033   6.279
   71ARG     CG 1154   3.728   2.950   6.329
   71ARG    HG2 1155   3.709   2.915   6.227
   71ARG    HG3 1156   3.699   2.862   6.386
   71ARG     CD 1157   3.630   3.062   6.366
   71ARG    HD2 1158   3.532   3.053   6.320
   71ARG    HD3 1159   3.616   3.063   6.474
   71ARG     NE 1160   3.683   3.198   6.320
   71ARG     HE 1161   3.723   3.208   6.228
   71ARG     CZ 1162   3.637   3.306   6.385
   71ARG    NH1 1163   3.548   3.301   6.483
   71ARG   HH11 1164   3.505   3.212   6.505
   71ARG   HH12 1165   3.529   3.384   6.537
   71ARG    NH2 1166   3.688   3.422   6.357
   71ARG   HH21 1167   3.739   3.435   6.271
   71ARG   HH22 1168   3.651   3.501   6.407
   71ARG      C 1169   3.972   2.780   6.241
   71ARG      O 1170   3.896   2.692   6.205
   72SER      N 1171   4.073   2.827   6.167
   72SER      H 1172   4.133   2.895   6.209
   72SER     CA 1173   4.100   2.777   6.029
   72SER     HA 1174   4.007   2.765   5.974
   72SER     CB 1175   4.183   2.873   5.940
   72SER    HB2 1176   4.269   2.903   5.999
   72SER    HB3 1177   4.213   2.813   5.854
   72SER     OG 1178   4.105   2.985   5.906
   72SER     HG 1179   4.050   2.966   5.830
   72SER      C 1180   4.175   2.641   6.024
   72SER      O 1181   4.167   2.574   5.923
   73GLY      N 1182   4.240   2.603   6.140
   73GLY      H 1183   4.242   2.668   6.218
   73GLY     CA 1184   4.324   2.483   6.151
   73GLY    HA2 1185   4.267   2.392   6.169
   73GLY    HA3 1186   4.355   2.457   6.050
   73GLY      C 1187   4.445   2.483   6.245
   73GLY      O 1188   4.492   2.588   6.292
   74ASN      N 1189   4.494   2.367   6.281
   74ASN      H 1190   4.452   2.289   6.232
   74ASN     CA 1191   4.623   2.362   6.346
   74ASN     HA 1192   4.650   2.455   6.398
   74ASN     CB 1193   4.611   2.267   6.456
   74ASN    HB2 1194   4.517   2.274   6.510
   74ASN    HB3 1195   4.615   2.166   6.415
   74ASN     CG 1196   4.715   2.287   6.573
   74ASN    OD1 1197   4.809   2.357   6.567
   74ASN    ND2 1198   4.698   2.205   6.672
   74ASN   HD21 1199   4.778   2.210   6.735
   74ASN   HD22 1200   4.618   2.145   6.688
   74ASN      C 1201   4.745   2.349   6.240
   74ASN      O 1202   4.719   2.325   6.120
   75GLU      N 1203   4.872   2.352   6.290
   75GLU      H 1204   4.877   2.363   6.390
   75GLU     CA 1205   4.992   2.366   6.207
   75GLU     HA 1206   4.985   2.462   6.156
   75GLU     CB 1207   5.115   2.377   6.299
   75GLU    HB2 1208   5.090   2.450   6.376
   75GLU    HB3 1209   5.130   2.284   6.353
   75GLU     CG 1210   5.243   2.417   6.220
   75GLU    HG2 1211   5.260   2.340   6.144
   75GLU    HG3 1212   5.230   2.510   6.165
   75GLU     CD 1213   5.366   2.428   6.310
   75GLU    OE1 1214   5.483   2.429   6.259
   75GLU    OE2 1215   5.362   2.431   6.435
   75GLU      C 1216   4.999   2.262   6.100
   75GLU      O 1217   5.052   2.293   5.990
   76ASP      N 1218   4.961   2.139   6.127
   76ASP      H 1219   4.926   2.114   6.219
   76ASP     CA 1220   4.970   2.028   6.036
   76ASP     HA 1221   5.072   2.012   6.003
   76ASP     CB 1222   4.912   1.900   6.103
   76ASP    HB2 1223   4.987   1.880   6.179
   76ASP    HB3 1224   4.817   1.921   6.151
   76ASP     CG 1225   4.903   1.779   6.010
   76ASP    OD1 1226   4.802   1.707   6.015
   76ASP    OD2 1227   5.004   1.748   5.942
   76ASP      C 1228   4.880   2.071   5.914
   76ASP      O 1229   4.919   2.053   5.798
   77GLU      N 1230   4.762   2.128   5.943
   77GLU      H 1231   4.739   2.147   6.040
   77GLU     CA 1232   4.671   2.169   5.842
   77GLU     HA 1233   4.651   2.089   5.771
   77GLU     CB 1234   4.527   2.192   5.897
   77GLU    HB2 1235   4.520   2.284   5.956
   77GLU    HB3 1236   4.450   2.199   5.820
   77GLU     CG 1237   4.473   2.069   5.985
   77GLU    HG2 1238   4.459   1.975   5.932
   77GLU    HG3 1239   4.547   2.063   6.065
   77GLU     CD 1240   4.343   2.110   6.058
   77GLU    OE1 1241   4.228   2.108   6.001
   77GLU    OE2 1242   4.348   2.148   6.182
   77GLU      C 1243   4.725   2.294   5.766
   77GLU      O 1244   4.695   2.309   5.648
   78PHE      N 1245   4.778   2.392   5.839
   78PHE      H 1246   4.783   2.373   5.938
   78PHE     CA 1247   4.842   2.508   5.784
   78PHE     HA 1248   4.765   2.561   5.728
   78PHE     CB 1249   4.881   2.598   5.896
   78PHE    HB2 1250   4.792   2.612   5.957
   78PHE    HB3 1251   4.953   2.548   5.960
   78PHE     CG 1252   4.924   2.729   5.842
   78PHE    CD1 1253   5.056   2.766   5.861
   78PHE    HD1 1254   5.121   2.697   5.913
   78PHE    CE1 1255   5.100   2.887   5.802
   78PHE    HE1 1256   5.205   2.910   5.815
   78PHE     CZ 1257   5.004   2.975   5.739
   78PHE     HZ 1258   5.029   3.072   5.697
   78PHE    CE2 1259   4.871   2.937   5.733
   78PHE    HE2 1260   4.801   3.003   5.684
   78PHE    CD2 1261   4.831   2.812   5.777
   78PHE    HD2 1262   4.734   2.778   5.747
   78PHE      C 1263   4.957   2.461   5.692
   78PHE      O 1264   4.969   2.515   5.583
   79ARG      N 1265   5.032   2.357   5.728
   79ARG      H 1266   5.029   2.312   5.818
   79ARG     CA 1267   5.136   2.305   5.649
   79ARG     HA 1268   5.197   2.389   5.618
   79ARG     CB 1269   5.242   2.209   5.720
   79ARG    HB2 1270   5.180   2.138   5.775
   79ARG    HB3 1271   5.305   2.159   5.646
   79ARG     CG 1272   5.331   2.283   5.822
   79ARG    HG2 1273   5.405   2.348   5.777
   79ARG    HG3 1274   5.269   2.347   5.884
   79ARG     CD 1275   5.391   2.171   5.905
   79ARG    HD2 1276   5.314   2.127   5.968
   79ARG    HD3 1277   5.432   2.092   5.843
   79ARG     NE 1278   5.495   2.231   5.993
   79ARG     HE 1279   5.466   2.248   6.088
   79ARG     CZ 1280   5.610   2.283   5.965
   79ARG    NH1 1281   5.669   2.259   5.853
   79ARG   HH11 1282   5.624   2.198   5.786
   79ARG   HH12 1283   5.758   2.300   5.829
   79ARG    NH2 1284   5.657   2.368   6.053
   79ARG   HH21 1285   5.594   2.380   6.131
   79ARG   HH22 1286   5.741   2.420   6.031
   79ARG      C 1287   5.087   2.241   5.516
   79ARG      O 1288   5.141   2.275   5.409
   80ASN      N 1289   4.994   2.144   5.526
   80ASN      H 1290   4.966   2.103   5.614
   80ASN     CA 1291   4.926   2.095   5.401
   80ASN     HA 1292   5.002   2.043   5.343
   80ASN     CB 1293   4.816   2.002   5.455
   80ASN    HB2 1294   4.865   1.922   5.510
   80ASN    HB3 1295   4.744   2.052   5.519
   80ASN     CG 1296   4.742   1.939   5.344
   80ASN    OD1 1297   4.616   1.949   5.331
   80ASN    ND2 1298   4.814   1.864   5.263
   80ASN   HD21 1299   4.774   1.822   5.180
   80ASN   HD22 1300   4.915   1.856   5.272
   80ASN      C 1301   4.867   2.201   5.307
   80ASN      O 1302   4.871   2.180   5.185
   81MET      N 1303   4.809   2.311   5.355
   81MET      H 1304   4.816   2.341   5.451
   81MET     CA 1305   4.759   2.416   5.267
   81MET     HA 1306   4.701   2.379   5.182
   81MET     CB 1307   4.685   2.526   5.342
   81MET    HB2 1308   4.605   2.468   5.389
   81MET    HB3 1309   4.741   2.561   5.429
   81MET     CG 1310   4.640   2.648   5.257
   81MET    HG2 1311   4.630   2.613   5.154
   81MET    HG3 1312   4.544   2.690   5.290
   81MET     SD 1313   4.768   2.783   5.241
   81MET     CE 1314   4.743   2.888   5.383
   81MET    HE1 1315   4.771   2.993   5.370
   81MET    HE2 1316   4.639   2.884   5.417
   81MET    HE3 1317   4.809   2.852   5.462
   81MET      C 1318   4.875   2.483   5.194
   81MET      O 1319   4.869   2.485   5.068
   82VAL      N 1320   4.979   2.532   5.266
   82VAL      H 1321   4.974   2.532   5.367
   82VAL     CA 1322   5.089   2.606   5.196
   82VAL     HA 1323   5.058   2.696   5.144
   82VAL     CB 1324   5.186   2.657   5.302
   82VAL     HB 1325   5.232   2.577   5.360
   82VAL    CG1 1326   5.307   2.749   5.251
   82VAL   HG11 1327   5.367   2.688   5.183
   82VAL   HG12 1328   5.262   2.833   5.199
   82VAL   HG13 1329   5.377   2.779   5.329
   82VAL    CG2 1330   5.115   2.753   5.403
   82VAL   HG21 1331   5.187   2.766   5.484
   82VAL   HG22 1332   5.090   2.848   5.356
   82VAL   HG23 1333   5.023   2.707   5.438
   82VAL      C 1334   5.157   2.518   5.088
   82VAL      O 1335   5.196   2.566   4.981
   83THR      N 1336   5.180   2.392   5.119
   83THR      H 1337   5.159   2.372   5.216
   83THR     CA 1338   5.253   2.299   5.039
   83THR     HA 1339   5.342   2.341   4.992
   83THR     CB 1340   5.295   2.175   5.120
   83THR     HB 1341   5.200   2.143   5.163
   83THR    CG2 1342   5.354   2.060   5.031
   83THR   HG21 1343   5.356   1.971   5.093
   83THR   HG22 1344   5.290   2.039   4.945
   83THR   HG23 1345   5.457   2.071   4.996
   83THR    OG1 1346   5.389   2.204   5.217
   83THR    HG1 1347   5.391   2.119   5.261
   83THR      C 1348   5.159   2.264   4.917
   83THR      O 1349   5.205   2.282   4.799
   84ARG      N 1350   5.030   2.226   4.932
   84ARG      H 1351   4.984   2.221   5.022
   84ARG     CA 1352   4.951   2.192   4.810
   84ARG     HA 1353   5.005   2.123   4.745
   84ARG     CB 1354   4.820   2.117   4.847
   84ARG    HB2 1355   4.847   2.047   4.925
   84ARG    HB3 1356   4.743   2.187   4.878
   84ARG     CG 1357   4.762   2.037   4.722
   84ARG    HG2 1358   4.714   2.111   4.657
   84ARG    HG3 1359   4.840   1.985   4.668
   84ARG     CD 1360   4.642   1.956   4.774
   84ARG    HD2 1361   4.675   1.888   4.853
   84ARG    HD3 1362   4.578   2.029   4.823
   84ARG     NE 1363   4.566   1.883   4.671
   84ARG     HE 1364   4.590   1.905   4.576
   84ARG     CZ 1365   4.474   1.787   4.683
   84ARG    NH1 1366   4.440   1.757   4.806
   84ARG   HH11 1367   4.467   1.829   4.871
   84ARG   HH12 1368   4.387   1.675   4.833
   84ARG    NH2 1369   4.416   1.730   4.584
   84ARG   HH21 1370   4.429   1.764   4.490
   84ARG   HH22 1371   4.360   1.650   4.610
   84ARG      C 1372   4.941   2.313   4.720
   84ARG      O 1373   4.944   2.292   4.599
   85CYX      N 1374   4.930   2.439   4.769
   85CYX      H 1375   4.923   2.460   4.868
   85CYX     CA 1376   4.919   2.555   4.679
   85CYX     HA 1377   4.863   2.536   4.587
   85CYX     CB 1378   4.857   2.664   4.762
   85CYX    HB2 1379   4.923   2.684   4.847
   85CYX    HB3 1380   4.852   2.743   4.687
   85CYX     SG 1381   4.688   2.653   4.828
   85CYX      C 1382   5.057   2.593   4.614
   85CYX      O 1383   5.051   2.639   4.498
   86ASN      N 1384   5.172   2.564   4.681
   86ASN      H 1385   5.162   2.504   4.762
   86ASN     CA 1386   5.303   2.588   4.619
   86ASN     HA 1387   5.310   2.689   4.580
   86ASN     CB 1388   5.413   2.572   4.730
   86ASN    HB2 1389   5.394   2.480   4.784
   86ASN    HB3 1390   5.508   2.564   4.677
   86ASN     CG 1391   5.431   2.697   4.831
   86ASN    OD1 1392   5.397   2.806   4.796
   86ASN    ND2 1393   5.491   2.680   4.949
   86ASN   HD21 1394   5.533   2.758   4.997
   86ASN   HD22 1395   5.522   2.589   4.980
   86ASN      C 1396   5.338   2.493   4.505
   86ASN      O 1397   5.393   2.528   4.401
   87ASN      N 1398   5.309   2.361   4.521
   87ASN      H 1399   5.271   2.338   4.612
   87ASN     CA 1400   5.305   2.257   4.413
   87ASN     HA 1401   5.403   2.272   4.368
   87ASN     CB 1402   5.302   2.119   4.480
   87ASN    HB2 1403   5.208   2.111   4.535
   87ASN    HB3 1404   5.303   2.049   4.397
   87ASN     CG 1405   5.425   2.089   4.563
   87ASN    OD1 1406   5.536   2.119   4.526
   87ASN    ND2 1407   5.418   2.022   4.671
   87ASN   HD21 1408   5.500   2.001   4.725
   87ASN   HD22 1409   5.330   1.975   4.690
   87ASN      C 1410   5.200   2.286   4.294
   87ASN      O 1411   5.207   2.208   4.197
   88VAL      N 1412   5.112   2.390   4.300
   88VAL      H 1413   5.114   2.440   4.388
   88VAL     CA 1414   5.048   2.453   4.177
   88VAL     HA 1415   5.098   2.412   4.089
   88VAL     CB 1416   4.895   2.418   4.156
   88VAL     HB 1417   4.853   2.466   4.068
   88VAL    CG1 1418   4.870   2.267   4.152
   88VAL   HG11 1419   4.764   2.246   4.141
   88VAL   HG12 1420   4.925   2.221   4.069
   88VAL   HG13 1421   4.894   2.222   4.248
   88VAL    CG2 1422   4.821   2.474   4.279
   88VAL   HG21 1423   4.835   2.582   4.289
   88VAL   HG22 1424   4.715   2.459   4.260
   88VAL   HG23 1425   4.862   2.422   4.366
   88VAL      C 1426   5.080   2.605   4.166
   88VAL      O 1427   5.024   2.680   4.090
   89GLY      N 1428   5.187   2.654   4.229
   89GLY      H 1429   5.233   2.596   4.297
   89GLY     CA 1430   5.254   2.785   4.210
   89GLY    HA2 1431   5.355   2.774   4.250
   89GLY    HA3 1432   5.279   2.798   4.104
   89GLY      C 1433   5.184   2.910   4.277
   89GLY      O 1434   5.230   3.018   4.254
   90VAL      N 1435   5.078   2.899   4.363
   90VAL      H 1436   5.050   2.810   4.402
   90VAL     CA 1437   4.998   3.015   4.413
   90VAL     HA 1438   5.014   3.095   4.341
   90VAL     CB 1439   4.844   2.980   4.412
   90VAL     HB 1440   4.826   2.897   4.480
   90VAL    CG1 1441   4.751   3.097   4.467
   90VAL   HG11 1442   4.650   3.059   4.456
   90VAL   HG12 1443   4.776   3.128   4.568
   90VAL   HG13 1444   4.761   3.183   4.400
   90VAL    CG2 1445   4.800   2.929   4.271
   90VAL   HG21 1446   4.870   2.856   4.229
   90VAL   HG22 1447   4.701   2.885   4.280
   90VAL   HG23 1448   4.799   3.014   4.204
   90VAL      C 1449   5.045   3.060   4.552
   90VAL      O 1450   5.057   2.985   4.648
   91ARG      N 1451   5.078   3.186   4.559
   91ARG      H 1452   5.063   3.242   4.477
   91ARG     CA 1453   5.151   3.249   4.672
   91ARG     HA 1454   5.234   3.186   4.702
   91ARG     CB 1455   5.221   3.376   4.617
   91ARG    HB2 1456   5.149   3.456   4.602
   91ARG    HB3 1457   5.294   3.411   4.690
   91ARG     CG 1458   5.299   3.359   4.481
   91ARG    HG2 1459   5.227   3.329   4.405
   91ARG    HG3 1460   5.341   3.458   4.461
   91ARG     CD 1461   5.403   3.249   4.482
   91ARG    HD2 1462   5.476   3.267   4.561
   91ARG    HD3 1463   5.355   3.155   4.509
   91ARG     NE 1464   5.484   3.251   4.356
   91ARG     HE 1465   5.526   3.340   4.333
   91ARG     CZ 1466   5.544   3.149   4.306
   91ARG    NH1 1467   5.522   3.023   4.351
   91ARG   HH11 1468   5.442   3.001   4.409
   91ARG   HH12 1469   5.588   2.950   4.328
   91ARG    NH2 1470   5.623   3.170   4.203
   91ARG   HH21 1471   5.632   3.262   4.163
   91ARG   HH22 1472   5.675   3.095   4.159
   91ARG      C 1473   5.064   3.281   4.792
   91ARG      O 1474   4.977   3.362   4.781
   92ILE      N 1475   5.096   3.227   4.903
   92ILE      H 1476   5.156   3.147   4.910
   92ILE     CA 1477   5.021   3.249   5.030
   92ILE     HA 1478   4.916   3.268   5.008
   92ILE     CB 1479   5.029   3.115   5.112
   92ILE     HB 1480   5.136   3.092   5.121
   92ILE    CG2 1481   4.973   3.129   5.254
   92ILE   HG21 1482   5.034   3.190   5.320
   92ILE   HG22 1483   4.869   3.160   5.247
   92ILE   HG23 1484   4.976   3.029   5.298
   92ILE    CG1 1485   4.959   2.990   5.040
   92ILE   HG12 1486   5.030   2.956   4.963
   92ILE   HG13 1487   4.960   2.906   5.110
   92ILE    CD1 1488   4.818   3.004   4.993
   92ILE   HD11 1489   4.753   3.047   5.069
   92ILE   HD12 1490   4.797   3.078   4.915
   92ILE   HD13 1491   4.783   2.902   4.972
   92ILE      C 1492   5.080   3.373   5.107
   92ILE      O 1493   5.189   3.361   5.149
   93TYR      N 1494   4.992   3.473   5.125
   93TYR      H 1495   4.908   3.484   5.070
   93TYR     CA 1496   5.025   3.597   5.197
   93TYR     HA 1497   5.131   3.582   5.219
   93TYR     CB 1498   4.997   3.723   5.105
   93TYR    HB2 1499   4.890   3.742   5.097
   93TYR    HB3 1500   5.041   3.813   5.148
   93TYR     CG 1501   5.063   3.719   4.970
   93TYR    CD1 1502   5.201   3.693   4.958
   93TYR    HD1 1503   5.248   3.671   5.052
   93TYR    CE1 1504   5.264   3.687   4.828
   93TYR    HE1 1505   5.367   3.655   4.813
   93TYR     CZ 1506   5.191   3.712   4.710
   93TYR     OH 1507   5.242   3.709   4.586
   93TYR     HH 1508   5.335   3.687   4.597
   93TYR    CE2 1509   5.053   3.742   4.729
   93TYR    HE2 1510   4.991   3.765   4.643
   93TYR    CD2 1511   4.994   3.756   4.853
   93TYR    HD2 1512   4.892   3.793   4.855
   93TYR      C 1513   4.937   3.603   5.327
   93TYR      O 1514   4.816   3.611   5.330
   94VAL      N 1515   5.009   3.590   5.439
   94VAL      H 1516   5.110   3.582   5.436
   94VAL     CA 1517   4.945   3.578   5.568
   94VAL     HA 1518   4.845   3.533   5.562
   94VAL     CB 1519   5.016   3.471   5.659
   94VAL     HB 1520   4.953   3.461   5.748
   94VAL    CG1 1521   5.023   3.331   5.603
   94VAL   HG11 1522   5.078   3.272   5.677
   94VAL   HG12 1523   4.926   3.286   5.583
   94VAL   HG13 1524   5.084   3.343   5.514
   94VAL    CG2 1525   5.151   3.519   5.708
   94VAL   HG21 1526   5.226   3.517   5.630
   94VAL   HG22 1527   5.138   3.622   5.743
   94VAL   HG23 1528   5.170   3.461   5.799
   94VAL      C 1529   4.926   3.716   5.634
   94VAL      O 1530   5.002   3.806   5.600
   95ASP      N 1531   4.830   3.724   5.724
   95ASP      H 1532   4.777   3.641   5.744
   95ASP     CA 1533   4.790   3.845   5.792
   95ASP     HA 1534   4.814   3.932   5.732
   95ASP     CB 1535   4.639   3.848   5.808
   95ASP    HB2 1536   4.598   3.818   5.712
   95ASP    HB3 1537   4.609   3.767   5.875
   95ASP     CG 1538   4.582   3.992   5.834
   95ASP    OD1 1539   4.459   4.006   5.823
   95ASP    OD2 1540   4.666   4.085   5.845
   95ASP      C 1541   4.864   3.865   5.920
   95ASP      O 1542   4.837   3.793   6.016
   96ALA      N 1543   4.964   3.958   5.926
   96ALA      H 1544   4.986   4.016   5.847
   96ALA     CA 1545   5.061   3.975   6.041
   96ALA     HA 1546   5.072   3.873   6.080
   96ALA     CB 1547   5.196   4.007   5.986
   96ALA    HB1 1548   5.198   4.113   5.960
   96ALA    HB2 1549   5.271   3.985   6.062
   96ALA    HB3 1550   5.235   3.948   5.904
   96ALA      C 1551   4.998   4.062   6.140
   96ALA      O 1552   4.974   4.180   6.118
   97VAL      N 1553   4.983   4.018   6.265
   97VAL      H 1554   5.001   3.921   6.285
   97VAL     CA 1555   4.914   4.094   6.376
   97VAL     HA 1556   4.886   4.193   6.339
   97VAL     CB 1557   4.784   4.021   6.420
   97VAL     HB 1558   4.815   3.926   6.463
   97VAL    CG1 1559   4.701   4.090   6.531
   97VAL   HG11 1560   4.768   4.102   6.616
   97VAL   HG12 1561   4.657   4.187   6.507
   97VAL   HG13 1562   4.623   4.015   6.547
   97VAL    CG2 1563   4.685   4.011   6.300
   97VAL   HG21 1564   4.735   3.961   6.217
   97VAL   HG22 1565   4.600   3.948   6.327
   97VAL   HG23 1566   4.651   4.111   6.273
   97VAL      C 1567   5.019   4.113   6.487
   97VAL      O 1568   5.029   4.035   6.583
   98ILE      N 1569   5.111   4.202   6.460
   98ILE      H 1570   5.105   4.258   6.376
   98ILE     CA 1571   5.245   4.205   6.519
   98ILE     HA 1572   5.257   4.130   6.597
   98ILE     CB 1573   5.364   4.193   6.424
   98ILE     HB 1574   5.445   4.207   6.495
   98ILE    CG2 1575   5.381   4.047   6.370
   98ILE   HG21 1576   5.395   3.982   6.456
   98ILE   HG22 1577   5.293   4.029   6.308
   98ILE   HG23 1578   5.475   4.042   6.314
   98ILE    CG1 1579   5.372   4.317   6.324
   98ILE   HG12 1580   5.286   4.310   6.257
   98ILE   HG13 1581   5.379   4.407   6.384
   98ILE    CD1 1582   5.496   4.313   6.237
   98ILE   HD11 1583   5.489   4.401   6.172
   98ILE   HD12 1584   5.589   4.316   6.292
   98ILE   HD13 1585   5.491   4.224   6.175
   98ILE      C 1586   5.261   4.337   6.598
   98ILE      O 1587   5.366   4.367   6.657
   99ASN      N 1588   5.156   4.415   6.616
   99ASN      H 1589   5.067   4.374   6.594
   99ASN     CA 1590   5.149   4.540   6.694
   99ASN     HA 1591   5.250   4.583   6.696
   99ASN     CB 1592   5.051   4.639   6.640
   99ASN    HB2 1593   5.068   4.678   6.540
   99ASN    HB3 1594   4.952   4.596   6.634
   99ASN     CG 1595   5.024   4.763   6.727
   99ASN    OD1 1596   5.108   4.853   6.744
   99ASN    ND2 1597   4.907   4.775   6.785
   99ASN   HD21 1598   4.899   4.852   6.850
   99ASN   HD22 1599   4.831   4.709   6.782
   99ASN      C 1600   5.114   4.499   6.839
   99ASN      O 1601   5.162   4.566   6.930
  100HIE      N 1602   5.022   4.400   6.862
  100HIE      H 1603   4.979   4.354   6.784
  100HIE     CA 1604   4.964   4.386   6.998
  100HIE     HA 1605   5.045   4.424   7.060
  100HIE     CB 1606   4.836   4.482   7.016
  100HIE    HB2 1607   4.798   4.474   7.117
  100HIE    HB3 1608   4.878   4.582   7.005
  100HIE     CG 1609   4.732   4.464   6.906
  100HIE    ND1 1610   4.665   4.572   6.849
  100HIE    CE1 1611   4.575   4.512   6.776
  100HIE    HE1 1612   4.506   4.568   6.714
  100HIE    NE2 1613   4.586   4.377   6.779
  100HIE    HE2 1614   4.526   4.310   6.734
  100HIE    CD2 1615   4.677   4.341   6.875
  100HIE    HD2 1616   4.690   4.243   6.919
  100HIE      C 1617   4.941   4.236   7.031
  100HIE      O 1618   4.941   4.154   6.946
  101MET      N 1619   4.915   4.203   7.157
  101MET      H 1620   4.917   4.278   7.224
  101MET     CA 1621   4.854   4.081   7.213
  101MET     HA 1622   4.845   4.004   7.137
  101MET     CB 1623   4.939   4.026   7.319
  101MET    HB2 1624   4.945   4.095   7.404
  101MET    HB3 1625   4.893   3.937   7.361
  101MET     CG 1626   5.086   3.996   7.274
  101MET    HG2 1627   5.135   4.093   7.264
  101MET    HG3 1628   5.143   3.951   7.355
  101MET     SD 1629   5.132   3.900   7.131
  101MET     CE 1630   5.159   3.730   7.187
  101MET    HE1 1631   5.212   3.730   7.282
  101MET    HE2 1632   5.072   3.665   7.176
  101MET    HE3 1633   5.232   3.691   7.117
  101MET      C 1634   4.708   4.106   7.250
  101MET      O 1635   4.659   4.215   7.230
  102CYS      N 1636   4.630   4.010   7.307
  102CYS      H 1637   4.671   3.918   7.316
  102CYS     CA 1638   4.493   4.036   7.358
  102CYS     HA 1639   4.436   4.087   7.281
  102CYS     CB 1640   4.418   3.905   7.379
  102CYS    HB2 1641   4.310   3.918   7.381
  102CYS    HB3 1642   4.435   3.851   7.286
  102CYS     SG 1643   4.460   3.820   7.532
  102CYS     HG 1644   4.471   3.693   7.492
  102CYS      C 1645   4.487   4.124   7.486
  102CYS      O 1646   4.584   4.125   7.560
  103GLY      N 1647   4.373   4.185   7.517
  103GLY      H 1648   4.298   4.183   7.450
  103GLY     CA 1649   4.349   4.256   7.645
  103GLY    HA2 1650   4.374   4.189   7.727
  103GLY    HA3 1651   4.420   4.338   7.655
  103GLY      C 1652   4.199   4.310   7.655
  103GLY      O 1653   4.112   4.258   7.590
  104ASN      N 1654   4.169   4.417   7.738
  104ASN      H 1655   4.251   4.470   7.763
  104ASN     CA 1656   4.039   4.489   7.759
  104ASN     HA 1657   4.056   4.546   7.850
  104ASN     CB 1658   4.019   4.590   7.644
  104ASN    HB2 1659   4.117   4.621   7.608
  104ASN    HB3 1660   3.977   4.536   7.559
  104ASN     CG 1661   3.914   4.692   7.668
  104ASN    OD1 1662   3.817   4.675   7.739
  104ASN    ND2 1663   3.923   4.803   7.600
  104ASN   HD21 1664   3.837   4.850   7.578
  104ASN   HD22 1665   3.994   4.801   7.529
  104ASN      C 1666   3.919   4.398   7.793
  104ASN      O 1667   3.886   4.376   7.908
  105ALA      N 1668   3.867   4.334   7.686
  105ALA      H 1669   3.899   4.363   7.594
  105ALA     CA 1670   3.769   4.229   7.707
  105ALA     HA 1671   3.678   4.274   7.748
  105ALA     CB 1672   3.732   4.178   7.563
  105ALA    HB1 1673   3.663   4.093   7.568
  105ALA    HB2 1674   3.671   4.256   7.517
  105ALA    HB3 1675   3.821   4.141   7.513
  105ALA      C 1676   3.802   4.114   7.792
  105ALA      O 1677   3.710   4.053   7.849
  106VAL      N 1678   3.933   4.078   7.792
  106VAL      H 1679   3.999   4.133   7.739
  106VAL     CA 1680   3.995   3.976   7.873
  106VAL     HA 1681   3.917   3.932   7.934
  106VAL     CB 1682   4.048   3.861   7.782
  106VAL     HB 1683   4.120   3.803   7.840
  106VAL    CG1 1684   3.932   3.771   7.745
  106VAL   HG11 1685   3.970   3.682   7.694
  106VAL   HG12 1686   3.884   3.738   7.836
  106VAL   HG13 1687   3.864   3.818   7.674
  106VAL    CG2 1688   4.114   3.904   7.650
  106VAL   HG21 1689   4.042   3.946   7.580
  106VAL   HG22 1690   4.190   3.976   7.679
  106VAL   HG23 1691   4.170   3.823   7.604
  106VAL      C 1692   4.107   4.036   7.956
  106VAL      O 1693   4.175   4.125   7.910
  107SER      N 1694   4.142   3.979   8.077
  107SER      H 1695   4.108   3.884   8.081
  107SER     CA 1696   4.247   4.016   8.171
  107SER     HA 1697   4.310   4.089   8.120
  107SER     CB 1698   4.180   4.095   8.284
  107SER    HB2 1699   4.258   4.122   8.356
  107SER    HB3 1700   4.141   4.192   8.254
  107SER     OG 1701   4.082   4.015   8.347
  107SER     HG 1702   4.007   4.002   8.288
  107SER      C 1703   4.338   3.903   8.224
  107SER      O 1704   4.445   3.935   8.278
  108ALA      N 1705   4.293   3.777   8.207
  108ALA      H 1706   4.203   3.765   8.164
  108ALA     CA 1707   4.375   3.655   8.230
  108ALA     HA 1708   4.461   3.664   8.163
  108ALA     CB 1709   4.427   3.643   8.378
  108ALA    HB1 1710   4.341   3.655   8.445
  108ALA    HB2 1711   4.460   3.542   8.404
  108ALA    HB3 1712   4.506   3.715   8.397
  108ALA      C 1713   4.291   3.530   8.202
  108ALA      O 1714   4.168   3.528   8.206
  109GLY      N 1715   4.353   3.418   8.162
  109GLY      H 1716   4.452   3.413   8.141
  109GLY     CA 1717   4.283   3.299   8.126
  109GLY    HA2 1718   4.240   3.255   8.216
  109GLY    HA3 1719   4.202   3.327   8.059
  109GLY      C 1720   4.365   3.193   8.046
  109GLY      O 1721   4.490   3.202   8.031
  110THR      N 1722   4.290   3.098   7.997
  110THR      H 1723   4.193   3.120   8.011
  110THR     CA 1724   4.332   2.971   7.927
  110THR     HA 1725   4.434   2.973   7.890
  110THR     CB 1726   4.320   2.854   8.025
  110THR     HB 1727   4.354   2.766   7.972
  110THR    CG2 1728   4.399   2.874   8.158
  110THR   HG21 1729   4.505   2.864   8.138
  110THR   HG22 1730   4.375   2.967   8.209
  110THR   HG23 1731   4.364   2.791   8.220
  110THR    OG1 1732   4.186   2.839   8.069
  110THR    HG1 1733   4.152   2.922   8.103
  110THR      C 1734   4.243   2.946   7.799
  110THR      O 1735   4.254   2.838   7.742
  111SER      N 1736   4.158   3.046   7.759
  111SER      H 1737   4.167   3.131   7.812
  111SER     CA 1738   4.051   3.028   7.655
  111SER     HA 1739   4.033   2.921   7.644
  111SER     CB 1740   3.932   3.102   7.709
  111SER    HB2 1741   3.846   3.067   7.651
  111SER    HB3 1742   3.917   3.058   7.808
  111SER     OG 1743   3.952   3.240   7.714
  111SER     HG 1744   3.959   3.260   7.621
  111SER      C 1745   4.095   3.064   7.514
  111SER      O 1746   4.031   3.154   7.456
  112SER      N 1747   4.203   2.998   7.462
  112SER      H 1748   4.242   2.919   7.512
  112SER     CA 1749   4.277   3.035   7.338
  112SER     HA 1750   4.245   3.131   7.299
  112SER     CB 1751   4.420   3.050   7.380
  112SER    HB2 1752   4.465   2.951   7.369
  112SER    HB3 1753   4.475   3.110   7.307
  112SER     OG 1754   4.439   3.107   7.509
  112SER     HG 1755   4.519   3.073   7.550
  112SER      C 1756   4.252   2.939   7.223
  112SER      O 1757   4.192   2.835   7.259
  113THR      N 1758   4.289   2.969   7.094
  113THR      H 1759   4.324   3.062   7.075
  113THR     CA 1760   4.264   2.877   6.984
  113THR     HA 1761   4.170   2.832   7.014
  113THR     CB 1762   4.223   2.948   6.855
  113THR     HB 1763   4.206   2.870   6.782
  113THR    CG2 1764   4.095   3.038   6.866
  113THR   HG21 1765   4.117   3.121   6.932
  113THR   HG22 1766   4.078   3.081   6.767
  113THR   HG23 1767   4.004   2.991   6.902
  113THR    OG1 1768   4.338   3.029   6.819
  113THR    HG1 1769   4.409   2.969   6.795
  113THR      C 1770   4.361   2.757   6.976
  113THR      O 1771   4.331   2.673   6.900
  114CYX      N 1772   4.462   2.734   7.067
  114CYX      H 1773   4.506   2.814   7.111
  114CYX     CA 1774   4.498   2.604   7.123
  114CYX     HA 1775   4.409   2.541   7.112
  114CYX     CB 1776   4.598   2.527   7.042
  114CYX    HB2 1777   4.609   2.426   7.082
  114CYX    HB3 1778   4.547   2.517   6.947
  114CYX     SG 1779   4.755   2.592   7.015
  114CYX      C 1780   4.536   2.611   7.274
  114CYX      O 1781   4.622   2.538   7.320
  115GLY      N 1782   4.450   2.681   7.351
  115GLY      H 1783   4.363   2.706   7.305
  115GLY     CA 1784   4.452   2.681   7.504
  115GLY    HA2 1785   4.363   2.720   7.552
  115GLY    HA3 1786   4.447   2.577   7.537
  115GLY      C 1787   4.579   2.739   7.571
  115GLY      O 1788   4.598   2.717   7.687
  116SER      N 1789   4.673   2.805   7.506
  116SER      H 1790   4.650   2.830   7.411
  116SER     CA 1791   4.783   2.877   7.566
  116SER     HA 1792   4.852   2.809   7.618
  116SER     CB 1793   4.860   2.953   7.459
  116SER    HB2 1794   4.782   3.005   7.404
  116SER    HB3 1795   4.925   3.029   7.503
  116SER     OG 1796   4.934   2.865   7.373
  116SER     HG 1797   4.905   2.889   7.284
  116SER      C 1798   4.738   2.972   7.676
  116SER      O 1799   4.633   3.036   7.666
  117TYR      N 1800   4.822   3.003   7.777
  117TYR      H 1801   4.917   2.970   7.768
  117TYR     CA 1802   4.786   3.099   7.882
  117TYR     HA 1803   4.678   3.096   7.898
  117TYR     CB 1804   4.865   3.051   8.013
  117TYR    HB2 1805   4.858   2.944   8.029
  117TYR    HB3 1806   4.971   3.062   7.991
  117TYR     CG 1807   4.836   3.141   8.138
  117TYR    CD1 1808   4.714   3.115   8.210
  117TYR    HD1 1809   4.652   3.033   8.178
  117TYR    CE1 1810   4.685   3.194   8.322
  117TYR    HE1 1811   4.591   3.179   8.374
  117TYR     CZ 1812   4.771   3.297   8.358
  117TYR     OH 1813   4.745   3.366   8.471
  117TYR     HH 1814   4.676   3.324   8.522
  117TYR    CE2 1815   4.888   3.326   8.289
  117TYR    HE2 1816   4.959   3.403   8.316
  117TYR    CD2 1817   4.917   3.248   8.175
  117TYR    HD2 1818   5.010   3.264   8.123
  117TYR      C 1819   4.808   3.246   7.840
  117TYR      O 1820   4.891   3.277   7.749
  118PHE      N 1821   4.735   3.336   7.904
  118PHE      H 1822   4.665   3.296   7.964
  118PHE     CA 1823   4.749   3.483   7.892
  118PHE     HA 1824   4.855   3.493   7.869
  118PHE     CB 1825   4.668   3.529   7.772
  118PHE    HB2 1826   4.682   3.637   7.768
  118PHE    HB3 1827   4.715   3.494   7.680
  118PHE     CG 1828   4.522   3.491   7.776
  118PHE    CD1 1829   4.489   3.367   7.719
  118PHE    HD1 1830   4.558   3.292   7.685
  118PHE    CE1 1831   4.358   3.326   7.724
  118PHE    HE1 1832   4.323   3.239   7.670
  118PHE     CZ 1833   4.264   3.409   7.784
  118PHE     HZ 1834   4.162   3.374   7.799
  118PHE    CE2 1835   4.294   3.539   7.826
  118PHE    HE2 1836   4.224   3.598   7.883
  118PHE    CD2 1837   4.424   3.579   7.825
  118PHE    HD2 1838   4.452   3.675   7.865
  118PHE      C 1839   4.717   3.547   8.025
  118PHE      O 1840   4.614   3.528   8.082
  119ASN      N 1841   4.796   3.645   8.070
  119ASN      H 1842   4.885   3.660   8.025
  119ASN     CA 1843   4.766   3.731   8.187
  119ASN     HA 1844   4.661   3.717   8.211
  119ASN     CB 1845   4.839   3.674   8.311
  119ASN    HB2 1846   4.796   3.578   8.338
  119ASN    HB3 1847   4.943   3.647   8.290
  119ASN     CG 1848   4.820   3.756   8.441
  119ASN    OD1 1849   4.730   3.840   8.442
  119ASN    ND2 1850   4.895   3.728   8.543
  119ASN   HD21 1851   4.881   3.785   8.625
  119ASN   HD22 1852   4.979   3.673   8.531
  119ASN      C 1853   4.794   3.886   8.151
  119ASN      O 1854   4.888   3.947   8.200
  120PRO      N 1855   4.708   3.939   8.057
  120PRO     CD 1856   4.601   3.870   7.978
  120PRO    HD2 1857   4.541   3.802   8.037
  120PRO    HD3 1858   4.646   3.826   7.889
  120PRO     CG 1859   4.524   3.983   7.919
  120PRO    HG2 1860   4.440   3.997   7.987
  120PRO    HG3 1861   4.503   3.944   7.819
  120PRO     CB 1862   4.609   4.110   7.915
  120PRO    HB2 1863   4.559   4.198   7.955
  120PRO    HB3 1864   4.657   4.123   7.818
  120PRO     CA 1865   4.723   4.075   8.017
  120PRO     HA 1866   4.816   4.085   7.961
  120PRO      C 1867   4.720   4.173   8.135
  120PRO      O 1868   4.788   4.281   8.133
  121GLY      N 1869   4.658   4.136   8.240
  121GLY      H 1870   4.626   4.040   8.241
  121GLY     CA 1871   4.643   4.217   8.362
  121GLY    HA2 1872   4.594   4.311   8.338
  121GLY    HA3 1873   4.582   4.154   8.427
  121GLY      C 1874   4.770   4.251   8.438
  121GLY      O 1875   4.803   4.361   8.459
  122SER      N 1876   4.865   4.154   8.449
  122SER      H 1877   4.838   4.059   8.430
  122SER     CA 1878   4.992   4.176   8.516
  122SER     HA 1879   5.002   4.279   8.548
  122SER     CB 1880   5.008   4.089   8.643
  122SER    HB2 1881   5.021   3.984   8.617
  122SER    HB3 1882   5.098   4.124   8.695
  122SER     OG 1883   4.898   4.092   8.735
  122SER     HG 1884   4.911   4.158   8.803
  122SER      C 1885   5.104   4.157   8.409
  122SER      O 1886   5.221   4.142   8.439
  123ARG      N 1887   5.064   4.165   8.280
  123ARG      H 1888   4.964   4.176   8.275
  123ARG     CA 1889   5.137   4.168   8.154
  123ARG     HA 1890   5.058   4.174   8.079
  123ARG     CB 1891   5.208   4.303   8.125
  123ARG    HB2 1892   5.296   4.317   8.187
  123ARG    HB3 1893   5.257   4.309   8.029
  123ARG     CG 1894   5.109   4.421   8.136
  123ARG    HG2 1895   5.038   4.421   8.054
  123ARG    HG3 1896   5.068   4.430   8.237
  123ARG     CD 1897   5.192   4.547   8.114
  123ARG    HD2 1898   5.264   4.567   8.194
  123ARG    HD3 1899   5.240   4.526   8.019
  123ARG     NE 1900   5.099   4.667   8.114
  123ARG     HE 1901   5.056   4.692   8.026
  123ARG     CZ 1902   5.068   4.744   8.216
  123ARG    NH1 1903   5.111   4.734   8.338
  123ARG   HH11 1904   5.177   4.658   8.347
  123ARG   HH12 1905   5.110   4.804   8.411
  123ARG    NH2 1906   4.990   4.838   8.176
  123ARG   HH21 1907   4.963   4.840   8.079
  123ARG   HH22 1908   4.966   4.908   8.245
  123ARG      C 1909   5.217   4.044   8.124
  123ARG      O 1910   5.340   4.057   8.116
  124ASP      N 1911   5.156   3.929   8.127
  124ASP      H 1912   5.059   3.931   8.155
  124ASP     CA 1913   5.232   3.798   8.129
  124ASP     HA 1914   5.330   3.831   8.094
  124ASP     CB 1915   5.246   3.746   8.272
  124ASP    HB2 1916   5.266   3.831   8.337
  124ASP    HB3 1917   5.150   3.713   8.311
  124ASP     CG 1918   5.359   3.642   8.283
  124ASP    OD1 1919   5.342   3.556   8.370
  124ASP    OD2 1920   5.448   3.637   8.195
  124ASP      C 1921   5.180   3.692   8.031
  124ASP      O 1922   5.073   3.628   8.048
  125PHE      N 1923   5.266   3.660   7.935
  125PHE      H 1924   5.359   3.699   7.937
  125PHE     CA 1925   5.230   3.591   7.814
  125PHE     HA 1926   5.132   3.544   7.815
  125PHE     CB 1927   5.216   3.703   7.707
  125PHE    HB2 1928   5.284   3.786   7.723
  125PHE    HB3 1929   5.234   3.656   7.610
  125PHE     CG 1930   5.074   3.760   7.686
  125PHE    CD1 1931   5.031   3.878   7.751
  125PHE    HD1 1932   5.095   3.929   7.821
  125PHE    CE1 1933   4.910   3.941   7.717
  125PHE    HE1 1934   4.883   4.034   7.766
  125PHE     CZ 1935   4.823   3.871   7.634
  125PHE     HZ 1936   4.727   3.910   7.602
  125PHE    CE2 1937   4.866   3.759   7.560
  125PHE    HE2 1938   4.793   3.714   7.494
  125PHE    CD2 1939   4.991   3.698   7.588
  125PHE    HD2 1940   5.021   3.611   7.532
  125PHE      C 1941   5.330   3.478   7.790
  125PHE      O 1942   5.411   3.485   7.699
  126PRO      N 1943   5.328   3.367   7.866
  126PRO     CD 1944   5.208   3.313   7.928
  126PRO    HD2 1945   5.129   3.315   7.853
  126PRO    HD3 1946   5.184   3.375   8.015
  126PRO     CG 1947   5.242   3.172   7.965
  126PRO    HG2 1948   5.212   3.112   7.879
  126PRO    HG3 1949   5.188   3.138   8.053
  126PRO     CB 1950   5.390   3.165   7.979
  126PRO    HB2 1951   5.427   3.064   7.963
  126PRO    HB3 1952   5.411   3.206   8.078
  126PRO     CA 1953   5.428   3.268   7.869
  126PRO     HA 1954   5.524   3.315   7.894
  126PRO      C 1955   5.456   3.196   7.741
  126PRO      O 1956   5.566   3.147   7.733
  127ALA      N 1957   5.365   3.175   7.641
  127ALA      H 1958   5.281   3.232   7.643
  127ALA     CA 1959   5.382   3.090   7.526
  127ALA     HA 1960   5.400   2.991   7.567
  127ALA     CB 1961   5.259   3.089   7.442
  127ALA    HB1 1962   5.245   3.190   7.403
  127ALA    HB2 1963   5.278   3.014   7.365
  127ALA    HB3 1964   5.171   3.058   7.498
  127ALA      C 1965   5.503   3.138   7.440
  127ALA      O 1966   5.563   3.057   7.375
  128VAL      N 1967   5.525   3.271   7.432
  128VAL      H 1968   5.466   3.337   7.481
  128VAL     CA 1969   5.626   3.334   7.346
  128VAL     HA 1970   5.633   3.274   7.255
  128VAL     CB 1971   5.592   3.481   7.304
  128VAL     HB 1972   5.559   3.532   7.394
  128VAL    CG1 1973   5.707   3.536   7.236
  128VAL   HG11 1974   5.796   3.560   7.295
  128VAL   HG12 1975   5.730   3.476   7.148
  128VAL   HG13 1976   5.683   3.626   7.180
  128VAL    CG2 1977   5.466   3.463   7.216
  128VAL   HG21 1978   5.378   3.426   7.269
  128VAL   HG22 1979   5.438   3.561   7.176
  128VAL   HG23 1980   5.482   3.397   7.131
  128VAL      C 1981   5.766   3.312   7.397
  128VAL      O 1982   5.848   3.270   7.321
  129PRO      N 1983   5.792   3.335   7.529
  129PRO     CD 1984   5.915   3.273   7.591
  129PRO    HD2 1985   5.999   3.286   7.523
  129PRO    HD3 1986   5.894   3.171   7.621
  129PRO     CG 1987   5.944   3.360   7.715
  129PRO    HG2 1988   6.000   3.446   7.679
  129PRO    HG3 1989   6.000   3.315   7.797
  129PRO     CB 1990   5.799   3.406   7.755
  129PRO    HB2 1991   5.806   3.495   7.817
  129PRO    HB3 1992   5.749   3.322   7.805
  129PRO     CA 1993   5.722   3.426   7.625
  129PRO     HA 1994   5.618   3.395   7.633
  129PRO      C 1995   5.740   3.572   7.588
  129PRO      O 1996   5.843   3.621   7.542
  130TYR      N 1997   5.639   3.649   7.632
  130TYR      H 1998   5.561   3.602   7.676
  130TYR     CA 1999   5.645   3.798   7.651
  130TYR     HA 2000   5.748   3.823   7.624
  130TYR     CB 2001   5.553   3.875   7.564
  130TYR    HB2 2002   5.451   3.836   7.573
  130TYR    HB3 2003   5.549   3.981   7.590
  130TYR     CG 2004   5.593   3.879   7.418
  130TYR    CD1 2005   5.722   3.930   7.382
  130TYR    HD1 2006   5.793   3.955   7.460
  130TYR    CE1 2007   5.756   3.948   7.250
  130TYR    HE1 2008   5.851   3.989   7.219
  130TYR     CZ 2009   5.656   3.925   7.148
  130TYR     OH 2010   5.687   3.926   7.015
  130TYR     HH 2011   5.609   3.927   6.959
  130TYR    CE2 2012   5.530   3.875   7.185
  130TYR    HE2 2013   5.463   3.841   7.106
  130TYR    CD2 2014   5.493   3.854   7.321
  130TYR    HD2 2015   5.395   3.819   7.350
  130TYR      C 2016   5.630   3.828   7.800
  130TYR      O 2017   5.534   3.779   7.868
  131SER      N 2018   5.717   3.915   7.848
  131SER      H 2019   5.778   3.960   7.781
  131SER     CA 2020   5.730   3.963   7.984
  131SER     HA 2021   5.670   3.896   8.046
  131SER     CB 2022   5.873   3.960   8.032
  131SER    HB2 2023   5.872   3.962   8.141
  131SER    HB3 2024   5.919   3.866   8.000
  131SER     OG 2025   5.938   4.071   7.975
  131SER     HG 2026   5.948   4.059   7.881
  131SER      C 2027   5.677   4.097   8.014
  131SER      O 2028   5.652   4.172   7.922
  132GLY      N 2029   5.660   4.136   8.145
  132GLY      H 2030   5.681   4.070   8.217
  132GLY     CA 2031   5.611   4.279   8.174
  132GLY    HA2 2032   5.507   4.292   8.147
  132GLY    HA3 2033   5.612   4.302   8.281
  132GLY      C 2034   5.691   4.386   8.104
  132GLY      O 2035   5.637   4.496   8.094
  133TRP      N 2036   5.820   4.361   8.072
  133TRP      H 2037   5.855   4.268   8.088
  133TRP     CA 2038   5.913   4.452   8.011
  133TRP     HA 2039   5.865   4.549   8.019
  133TRP     CB 2040   6.041   4.461   8.092
  133TRP    HB2 2041   6.103   4.378   8.060
  133TRP    HB3 2042   6.095   4.546   8.049
  133TRP     CG 2043   6.026   4.475   8.242
  133TRP    CD1 2044   6.028   4.380   8.342
  133TRP    HD1 2045   6.039   4.275   8.319
  133TRP    NE1 2046   5.997   4.427   8.463
  133TRP    HE1 2047   5.981   4.375   8.549
  133TRP    CE2 2048   5.954   4.560   8.452
  133TRP    CZ2 2049   5.899   4.648   8.546
  133TRP    HZ2 2050   5.878   4.611   8.645
  133TRP    CH2 2051   5.891   4.783   8.512
  133TRP    HH2 2052   5.843   4.852   8.581
  133TRP    CZ3 2053   5.898   4.823   8.381
  133TRP    HZ3 2054   5.891   4.927   8.353
  133TRP    CE3 2055   5.951   4.728   8.283
  133TRP    HE3 2056   5.969   4.761   8.182
  133TRP    CD2 2057   5.979   4.595   8.316
  133TRP      C 2058   5.922   4.428   7.861
  133TRP      O 2059   6.009   4.485   7.798
  134ASP      N 2060   5.836   4.353   7.797
  134ASP      H 2061   5.773   4.293   7.848
  134ASP     CA 2062   5.819   4.354   7.654
  134ASP     HA 2063   5.899   4.406   7.602
  134ASP     CB 2064   5.821   4.208   7.604
  134ASP    HB2 2065   5.732   4.152   7.633
  134ASP    HB3 2066   5.827   4.208   7.495
  134ASP     CG 2067   5.953   4.145   7.652
  134ASP    OD1 2068   6.060   4.192   7.618
  134ASP    OD2 2069   5.939   4.042   7.730
  134ASP      C 2070   5.700   4.433   7.602
  134ASP      O 2071   5.665   4.430   7.486
  135PHE      N 2072   5.629   4.507   7.691
  135PHE      H 2073   5.648   4.496   7.790
  135PHE     CA 2074   5.513   4.588   7.652
  135PHE     HA 2075   5.487   4.560   7.551
  135PHE     CB 2076   5.389   4.543   7.735
  135PHE    HB2 2077   5.421   4.544   7.839
  135PHE    HB3 2078   5.304   4.611   7.727
  135PHE     CG 2079   5.346   4.401   7.700
  135PHE    CD1 2080   5.256   4.380   7.586
  135PHE    HD1 2081   5.219   4.461   7.526
  135PHE    CE1 2082   5.218   4.245   7.552
  135PHE    HE1 2083   5.150   4.230   7.469
  135PHE     CZ 2084   5.265   4.144   7.639
  135PHE     HZ 2085   5.236   4.041   7.628
  135PHE    CE2 2086   5.357   4.165   7.745
  135PHE    HE2 2087   5.389   4.088   7.813
  135PHE    CD2 2088   5.393   4.300   7.782
  135PHE    HD2 2089   5.459   4.320   7.865
  135PHE      C 2090   5.545   4.739   7.654
  135PHE      O 2091   5.636   4.783   7.726
  136ASN      N 2092   5.472   4.813   7.573
  136ASN      H 2093   5.400   4.767   7.519
  136ASN     CA 2094   5.482   4.955   7.558
  136ASN     HA 2095   5.573   4.999   7.600
  136ASN     CB 2096   5.465   4.981   7.408
  136ASN    HB2 2097   5.513   4.905   7.347
  136ASN    HB3 2098   5.362   4.989   7.372
  136ASN     CG 2099   5.539   5.107   7.370
  136ASN    OD1 2100   5.653   5.106   7.330
  136ASN    ND2 2101   5.479   5.222   7.383
  136ASN   HD21 2102   5.528   5.307   7.359
  136ASN   HD22 2103   5.387   5.224   7.425
  136ASN      C 2104   5.373   5.028   7.635
  136ASN      O 2105   5.392   5.143   7.671
  137ASP      N 2106   5.257   4.959   7.667
  137ASP      H 2107   5.228   4.872   7.624
  137ASP     CA 2108   5.139   5.028   7.724
  137ASP     HA 2109   5.115   5.106   7.651
  137ASP     CB 2110   5.014   4.939   7.725
  137ASP    HB2 2111   4.921   4.989   7.751
  137ASP    HB3 2112   5.004   4.888   7.629
  137ASP     CG 2113   5.011   4.831   7.831
  137ASP    OD1 2114   4.898   4.818   7.894
  137ASP    OD2 2115   5.122   4.779   7.870
  137ASP      C 2116   5.159   5.107   7.850
  137ASP      O 2117   5.115   5.217   7.857
  138GLY      N 2118   5.238   5.054   7.941
  138GLY      H 2119   5.297   4.981   7.904
  138GLY     CA 2120   5.265   5.112   8.073
  138GLY    HA2 2121   5.170   5.121   8.126
  138GLY    HA3 2122   5.330   5.047   8.131
  138GLY      C 2123   5.337   5.250   8.073
  138GLY      O 2124   5.325   5.331   8.163
  139LYS      N 2125   5.404   5.282   7.963
  139LYS      H 2126   5.402   5.228   7.878
  139LYS     CA 2127   5.475   5.412   7.946
  139LYS     HA 2128   5.481   5.458   8.045
  139LYS     CB 2129   5.620   5.378   7.934
  139LYS    HB2 2130   5.679   5.469   7.947
  139LYS    HB3 2131   5.649   5.327   8.025
  139LYS     CG 2132   5.680   5.301   7.808
  139LYS    HG2 2133   5.785   5.285   7.832
  139LYS    HG3 2134   5.637   5.201   7.803
  139LYS     CD 2135   5.656   5.357   7.667
  139LYS    HD2 2136   5.695   5.287   7.594
  139LYS    HD3 2137   5.548   5.361   7.657
  139LYS     CE 2138   5.718   5.488   7.662
  139LYS    HE2 2139   5.663   5.554   7.728
  139LYS    HE3 2140   5.818   5.475   7.703
  139LYS     NZ 2141   5.709   5.541   7.523
  139LYS    HZ1 2142   5.751   5.633   7.512
  139LYS    HZ2 2143   5.759   5.481   7.459
  139LYS    HZ3 2144   5.617   5.547   7.481
  139LYS      C 2145   5.415   5.510   7.842
  139LYS      O 2146   5.478   5.614   7.824
  140CYX      N 2147   5.306   5.479   7.774
  140CYX      H 2148   5.240   5.412   7.812
  140CYX     CA 2149   5.236   5.567   7.679
  140CYX     HA 2150   5.297   5.559   7.589
  140CYX     CB 2151   5.107   5.495   7.651
  140CYX    HB2 2152   5.130   5.410   7.586
  140CYX    HB3 2153   5.068   5.475   7.751
  140CYX     SG 2154   4.962   5.576   7.590
  140CYX      C 2155   5.210   5.719   7.709
  140CYX      O 2156   5.199   5.770   7.822
  141LYS      N 2157   5.211   5.791   7.600
  141LYS      H 2158   5.219   5.739   7.514
  141LYS     CA 2159   5.219   5.938   7.591
  141LYS     HA 2160   5.294   5.987   7.653
  141LYS     CB 2161   5.237   5.981   7.446
  141LYS    HB2 2162   5.321   5.934   7.395
  141LYS    HB3 2163   5.151   5.955   7.384
  141LYS     CG 2164   5.261   6.131   7.421
  141LYS    HG2 2165   5.179   6.187   7.467
  141LYS    HG3 2166   5.357   6.162   7.462
  141LYS     CD 2167   5.253   6.156   7.267
  141LYS    HD2 2168   5.316   6.085   7.212
  141LYS    HD3 2169   5.155   6.138   7.223
  141LYS     CE 2170   5.290   6.301   7.222
  141LYS    HE2 2171   5.220   6.372   7.265
  141LYS    HE3 2172   5.385   6.326   7.269
  141LYS     NZ 2173   5.286   6.328   7.079
  141LYS    HZ1 2174   5.335   6.257   7.027
  141LYS    HZ2 2175   5.193   6.331   7.039
  141LYS    HZ3 2176   5.328   6.418   7.065
  141LYS      C 2177   5.096   5.996   7.651
  141LYS      O 2178   5.100   6.101   7.709
  142THR      N 2179   4.978   5.939   7.620
  142THR      H 2180   4.990   5.846   7.581
  142THR     CA 2181   4.850   5.975   7.687
  142THR     HA 2182   4.832   6.082   7.688
  142THR     CB 2183   4.723   5.923   7.619
  142THR     HB 2184   4.641   5.983   7.658
  142THR    CG2 2185   4.719   5.940   7.470
  142THR   HG21 2186   4.805   5.889   7.426
  142THR   HG22 2187   4.632   5.888   7.429
  142THR   HG23 2188   4.720   6.044   7.440
  142THR    OG1 2189   4.705   5.792   7.647
  142THR    HG1 2190   4.643   5.763   7.581
  142THR      C 2191   4.845   5.929   7.832
  142THR      O 2192   4.921   5.840   7.865
  143GLY      N 2193   4.754   5.996   7.912
  143GLY      H 2194   4.676   6.042   7.867
  143GLY     CA 2195   4.737   5.972   8.050
  143GLY    HA2 2196   4.841   5.978   8.083
  143GLY    HA3 2197   4.693   6.063   8.092
  143GLY      C 2198   4.666   5.846   8.101
  143GLY      O 2199   4.676   5.810   8.219
  144SER      N 2200   4.598   5.771   8.006
  144SER      H 2201   4.615   5.794   7.910
  144SER     CA 2202   4.533   5.643   8.024
  144SER     HA 2203   4.509   5.630   8.129
  144SER     CB 2204   4.397   5.648   7.954
  144SER    HB2 2205   4.334   5.562   7.978
  144SER    HB3 2206   4.336   5.733   7.983
  144SER     OG 2207   4.415   5.651   7.816
  144SER     HG 2208   4.343   5.702   7.778
  144SER      C 2209   4.612   5.517   7.986
  144SER      O 2210   4.588   5.414   8.043
  145GLY      N 2211   4.691   5.531   7.881
  145GLY      H 2212   4.692   5.623   7.839
  145GLY     CA 2213   4.747   5.417   7.801
  145GLY    HA2 2214   4.853   5.436   7.786
  145GLY    HA3 2215   4.745   5.331   7.867
  145GLY      C 2216   4.682   5.386   7.667
  145GLY      O 2217   4.735   5.327   7.570
  146ASP      N 2218   4.563   5.441   7.645
  146ASP      H 2219   4.527   5.505   7.714
  146ASP     CA 2220   4.487   5.433   7.524
  146ASP     HA 2221   4.526   5.358   7.456
  146ASP     CB 2222   4.345   5.400   7.569
  146ASP    HB2 2223   4.321   5.445   7.665
  146ASP    HB3 2224   4.278   5.437   7.491
  146ASP     CG 2225   4.319   5.249   7.563
  146ASP    OD1 2226   4.359   5.182   7.661
  146ASP    OD2 2227   4.271   5.206   7.455
  146ASP      C 2228   4.496   5.570   7.447
  146ASP      O 2229   4.509   5.681   7.501
  147ILE      N 2230   4.468   5.555   7.320
  147ILE      H 2231   4.445   5.461   7.290
  147ILE     CA 2232   4.465   5.662   7.222
  147ILE     HA 2233   4.560   5.715   7.226
  147ILE     CB 2234   4.450   5.610   7.079
  147ILE     HB 2235   4.366   5.541   7.086
  147ILE    CG2 2236   4.417   5.707   6.967
  147ILE   HG21 2237   4.490   5.787   6.977
  147ILE   HG22 2238   4.402   5.660   6.869
  147ILE   HG23 2239   4.323   5.753   6.998
  147ILE    CG1 2240   4.582   5.544   7.031
  147ILE   HG12 2241   4.659   5.620   7.018
  147ILE   HG13 2242   4.623   5.493   7.117
  147ILE    CD1 2243   4.574   5.445   6.917
  147ILE   HD11 2244   4.608   5.346   6.945
  147ILE   HD12 2245   4.470   5.425   6.890
  147ILE   HD13 2246   4.633   5.488   6.836
  147ILE      C 2247   4.351   5.758   7.263
  147ILE      O 2248   4.237   5.713   7.280
  148GLU      N 2249   4.372   5.890   7.274
  148GLU      H 2250   4.468   5.923   7.270
  148GLU     CA 2251   4.261   5.983   7.267
  148GLU     HA 2252   4.173   5.935   7.309
  148GLU     CB 2253   4.299   6.103   7.357
  148GLU    HB2 2254   4.407   6.119   7.349
  148GLU    HB3 2255   4.248   6.192   7.320
  148GLU     CG 2256   4.281   6.078   7.512
  148GLU    HG2 2257   4.177   6.061   7.541
  148GLU    HG3 2258   4.334   5.988   7.544
  148GLU     CD 2259   4.337   6.190   7.596
  148GLU    OE1 2260   4.443   6.174   7.665
  148GLU    OE2 2261   4.289   6.303   7.571
  148GLU      C 2262   4.227   6.034   7.125
  148GLU      O 2263   4.112   6.060   7.097
  149ASN      N 2264   4.329   6.037   7.039
  149ASN      H 2265   4.420   6.017   7.078
  149ASN     CA 2266   4.332   6.105   6.913
  149ASN     HA 2267   4.229   6.100   6.878
  149ASN     CB 2268   4.377   6.250   6.955
  149ASN    HB2 2269   4.309   6.289   7.030
  149ASN    HB3 2270   4.477   6.240   6.996
  149ASN     CG 2271   4.367   6.357   6.837
  149ASN    OD1 2272   4.319   6.330   6.727
  149ASN    ND2 2273   4.426   6.474   6.848
  149ASN   HD21 2274   4.415   6.544   6.776
  149ASN   HD22 2275   4.457   6.506   6.938
  149ASN      C 2276   4.427   6.046   6.804
  149ASN      O 2277   4.540   5.998   6.831
  150TYR      N 2278   4.390   6.047   6.672
  150TYR      H 2279   4.292   6.063   6.654
  150TYR     CA 2280   4.478   6.021   6.555
  150TYR     HA 2281   4.548   5.943   6.586
  150TYR     CB 2282   4.398   5.956   6.448
  150TYR    HB2 2283   4.302   6.005   6.430
  150TYR    HB3 2284   4.447   5.949   6.351
  150TYR     CG 2285   4.370   5.813   6.486
  150TYR    CD1 2286   4.267   5.786   6.582
  150TYR    HD1 2287   4.199   5.861   6.618
  150TYR    CE1 2288   4.246   5.659   6.630
  150TYR    HE1 2289   4.168   5.635   6.701
  150TYR     CZ 2290   4.332   5.553   6.586
  150TYR     OH 2291   4.313   5.423   6.631
  150TYR     HH 2292   4.236   5.414   6.686
  150TYR    CE2 2293   4.444   5.577   6.500
  150TYR    HE2 2294   4.511   5.497   6.471
  150TYR    CD2 2295   4.461   5.707   6.442
  150TYR    HD2 2296   4.546   5.740   6.383
  150TYR      C 2297   4.561   6.146   6.506
  150TYR      O 2298   4.662   6.121   6.435
  151ASN      N 2299   4.514   6.267   6.529
  151ASN      H 2300   4.427   6.274   6.580
  151ASN     CA 2301   4.582   6.396   6.489
  151ASN     HA 2302   4.631   6.373   6.394
  151ASN     CB 2303   4.473   6.500   6.456
  151ASN    HB2 2304   4.409   6.451   6.383
  151ASN    HB3 2305   4.404   6.520   6.538
  151ASN     CG 2306   4.540   6.613   6.394
  151ASN    OD1 2307   4.579   6.617   6.280
  151ASN    ND2 2308   4.540   6.722   6.465
  151ASN   HD21 2309   4.610   6.792   6.444
  151ASN   HD22 2310   4.504   6.723   6.559
  151ASN      C 2311   4.685   6.439   6.599
  151ASN      O 2312   4.697   6.553   6.649
  152ASP      N 2313   4.779   6.345   6.619
  152ASP      H 2314   4.780   6.264   6.559
  152ASP     CA 2315   4.906   6.361   6.687
  152ASP     HA 2316   4.936   6.466   6.677
  152ASP     CB 2317   4.888   6.329   6.838
  152ASP    HB2 2318   4.829   6.411   6.879
  152ASP    HB3 2319   4.830   6.236   6.844
  152ASP     CG 2320   5.020   6.323   6.919
  152ASP    OD1 2321   5.087   6.214   6.908
  152ASP    OD2 2322   5.056   6.421   6.991
  152ASP      C 2323   5.012   6.269   6.617
  152ASP      O 2324   4.975   6.172   6.554
  153ALA      N 2325   5.137   6.317   6.608
  153ALA      H 2326   5.156   6.405   6.655
  153ALA     CA 2327   5.248   6.250   6.536
  153ALA     HA 2328   5.208   6.223   6.438
  153ALA     CB 2329   5.365   6.347   6.533
  153ALA    HB1 2330   5.399   6.377   6.632
  153ALA    HB2 2331   5.451   6.303   6.483
  153ALA    HB3 2332   5.340   6.437   6.476
  153ALA      C 2333   5.308   6.126   6.619
  153ALA      O 2334   5.379   6.046   6.557
  154THR      N 2335   5.275   6.101   6.741
  154THR      H 2336   5.200   6.155   6.782
  154THR     CA 2337   5.335   5.984   6.811
  154THR     HA 2338   5.361   5.909   6.736
  154THR     CB 2339   5.468   6.015   6.884
  154THR     HB 2340   5.502   5.927   6.939
  154THR    CG2 2341   5.591   6.059   6.809
  154THR   HG21 2342   5.569   6.152   6.758
  154THR   HG22 2343   5.679   6.085   6.869
  154THR   HG23 2344   5.634   5.984   6.743
  154THR    OG1 2345   5.452   6.107   6.984
  154THR    HG1 2346   5.530   6.095   7.038
  154THR      C 2347   5.239   5.906   6.906
  154THR      O 2348   5.276   5.795   6.945
  155GLN      N 2349   5.120   5.953   6.942
  155GLN      H 2350   5.088   6.045   6.914
  155GLN     CA 2351   5.030   5.874   7.031
  155GLN     HA 2352   5.088   5.832   7.112
  155GLN     CB 2353   4.928   5.958   7.106
  155GLN    HB2 2354   4.902   5.921   7.205
  155GLN    HB3 2355   4.984   6.050   7.125
  155GLN     CG 2356   4.803   6.005   7.036
  155GLN    HG2 2357   4.828   6.059   6.944
  155GLN    HG3 2358   4.755   5.918   6.992
  155GLN     CD 2359   4.711   6.074   7.129
  155GLN    OE1 2360   4.603   6.019   7.156
  155GLN    NE2 2361   4.733   6.199   7.166
  155GLN   HE21 2362   4.672   6.246   7.232
  155GLN   HE22 2363   4.796   6.262   7.118
  155GLN      C 2364   4.976   5.750   6.971
  155GLN      O 2365   4.955   5.650   7.034
  156VAL      N 2366   4.956   5.748   6.842
  156VAL      H 2367   4.955   5.842   6.804
  156VAL     CA 2368   4.928   5.632   6.749
  156VAL     HA 2369   4.831   5.599   6.786
  156VAL     CB 2370   4.895   5.693   6.612
  156VAL     HB 2371   4.994   5.722   6.575
  156VAL    CG1 2372   4.832   5.583   6.527
  156VAL   HG11 2373   4.886   5.488   6.530
  156VAL   HG12 2374   4.726   5.582   6.551
  156VAL   HG13 2375   4.831   5.613   6.422
  156VAL    CG2 2376   4.812   5.821   6.623
  156VAL   HG21 2377   4.875   5.900   6.662
  156VAL   HG22 2378   4.781   5.856   6.525
  156VAL   HG23 2379   4.725   5.807   6.687
  156VAL      C 2380   5.025   5.523   6.758
  156VAL      O 2381   4.983   5.404   6.760
  157ARG      N 2382   5.155   5.558   6.771
  157ARG      H 2383   5.179   5.655   6.784
  157ARG     CA 2384   5.262   5.466   6.758
  157ARG     HA 2385   5.218   5.395   6.689
  157ARG     CB 2386   5.390   5.518   6.697
  157ARG    HB2 2387   5.420   5.603   6.758
  157ARG    HB3 2388   5.470   5.443   6.699
  157ARG     CG 2389   5.357   5.554   6.548
  157ARG    HG2 2390   5.337   5.460   6.497
  157ARG    HG3 2391   5.278   5.629   6.545
  157ARG     CD 2392   5.483   5.609   6.475
  157ARG    HD2 2393   5.499   5.710   6.512
  157ARG    HD3 2394   5.560   5.543   6.514
  157ARG     NE 2395   5.469   5.586   6.329
  157ARG     HE 2396   5.396   5.520   6.309
  157ARG     CZ 2397   5.547   5.645   6.234
  157ARG    NH1 2398   5.651   5.720   6.255
  157ARG   HH11 2399   5.657   5.767   6.345
  157ARG   HH12 2400   5.697   5.749   6.170
  157ARG    NH2 2401   5.516   5.617   6.110
  157ARG   HH21 2402   5.432   5.564   6.091
  157ARG   HH22 2403   5.566   5.656   6.031
  157ARG      C 2404   5.290   5.404   6.894
  157ARG      O 2405   5.332   5.293   6.892
  158ASP      N 2406   5.253   5.467   7.002
  158ASP      H 2407   5.204   5.555   6.999
  158ASP     CA 2408   5.306   5.445   7.135
  158ASP     HA 2409   5.375   5.361   7.134
  158ASP     CB 2410   5.380   5.570   7.176
  158ASP    HB2 2411   5.446   5.599   7.094
  158ASP    HB3 2412   5.311   5.654   7.181
  158ASP     CG 2413   5.476   5.549   7.300
  158ASP    OD1 2414   5.457   5.602   7.410
  158ASP    OD2 2415   5.576   5.472   7.288
  158ASP      C 2416   5.194   5.412   7.241
  158ASP      O 2417   5.231   5.373   7.356
  159CYX      N 2418   5.068   5.403   7.202
  159CYX      H 2419   5.058   5.432   7.106
  159CYX     CA 2420   4.948   5.383   7.285
  159CYX     HA 2421   4.970   5.335   7.381
  159CYX     CB 2422   4.873   5.517   7.312
  159CYX    HB2 2423   4.840   5.552   7.214
  159CYX    HB3 2424   4.782   5.507   7.370
  159CYX     SG 2425   4.980   5.635   7.396
  159CYX      C 2426   4.847   5.275   7.227
  159CYX      O 2427   4.830   5.251   7.110
  160ARG      N 2428   4.774   5.209   7.316
  160ARG      H 2429   4.772   5.241   7.412
  160ARG     CA 2430   4.681   5.098   7.277
  160ARG     HA 2431   4.739   5.022   7.225
  160ARG     CB 2432   4.619   5.030   7.395
  160ARG    HB2 2433   4.549   5.098   7.443
  160ARG    HB3 2434   4.568   4.940   7.360
  160ARG     CG 2435   4.717   4.979   7.509
  160ARG    HG2 2436   4.779   4.899   7.467
  160ARG    HG3 2437   4.777   5.066   7.535
  160ARG     CD 2438   4.650   4.921   7.633
  160ARG    HD2 2439   4.579   4.847   7.599
  160ARG    HD3 2440   4.726   4.866   7.689
  160ARG     NE 2441   4.576   5.027   7.707
  160ARG     HE 2442   4.496   5.071   7.663
  160ARG     CZ 2443   4.603   5.084   7.824
  160ARG    NH1 2444   4.707   5.057   7.901
  160ARG   HH11 2445   4.767   4.979   7.877
  160ARG   HH12 2446   4.711   5.100   7.992
  160ARG    NH2 2447   4.519   5.169   7.863
  160ARG   HH21 2448   4.442   5.193   7.802
  160ARG   HH22 2449   4.547   5.229   7.939
  160ARG      C 2450   4.565   5.144   7.182
  160ARG      O 2451   4.491   5.234   7.215
  161LEU      N 2452   4.538   5.058   7.085
  161LEU      H 2453   4.606   4.984   7.083
  161LEU     CA 2454   4.424   5.041   7.001
  161LEU     HA 2455   4.383   5.138   6.975
  161LEU     CB 2456   4.467   4.975   6.864
  161LEU    HB2 2457   4.552   5.025   6.818
  161LEU    HB3 2458   4.507   4.876   6.887
  161LEU     CG 2459   4.359   4.968   6.758
  161LEU     HG 2460   4.267   4.923   6.795
  161LEU    CD1 2461   4.305   5.109   6.717
  161LEU   HD11 2462   4.199   5.113   6.743
  161LEU   HD12 2463   4.364   5.193   6.754
  161LEU   HD13 2464   4.306   5.109   6.608
  161LEU    CD2 2465   4.426   4.885   6.645
  161LEU   HD21 2466   4.355   4.861   6.567
  161LEU   HD22 2467   4.509   4.943   6.603
  161LEU   HD23 2468   4.467   4.789   6.677
  161LEU      C 2469   4.322   4.964   7.074
  161LEU      O 2470   4.351   4.850   7.114
  162THR      N 2471   4.206   5.022   7.098
  162THR      H 2472   4.192   5.114   7.060
  162THR     CA 2473   4.089   4.957   7.164
  162THR     HA 2474   4.015   5.032   7.192
  162THR     CB 2475   4.007   4.880   7.056
  162THR     HB 2476   3.923   4.831   7.104
  162THR    CG2 2477   3.951   4.984   6.951
  162THR   HG21 2478   3.905   5.075   6.991
  162THR   HG22 2479   4.026   4.998   6.874
  162THR   HG23 2480   3.872   4.929   6.901
  162THR    OG1 2481   4.094   4.797   6.990
  162THR    HG1 2482   4.160   4.762   7.051
  162THR      C 2483   4.111   4.895   7.297
  162THR      O 2484   4.030   4.813   7.341
  163GLY      N 2485   4.223   4.922   7.364
  163GLY      H 2486   4.286   4.981   7.313
  163GLY     CA 2487   4.269   4.855   7.481
  163GLY    HA2 2488   4.341   4.927   7.519
  163GLY    HA3 2489   4.185   4.833   7.547
  163GLY      C 2490   4.349   4.722   7.457
  163GLY      O 2491   4.368   4.651   7.553
  164LEU      N 2492   4.397   4.690   7.333
  164LEU      H 2493   4.370   4.749   7.256
  164LEU     CA 2494   4.478   4.573   7.300
  164LEU     HA 2495   4.428   4.501   7.365
  164LEU     CB 2496   4.462   4.537   7.153
  164LEU    HB2 2497   4.482   4.634   7.108
  164LEU    HB3 2498   4.533   4.460   7.123
  164LEU     CG 2499   4.319   4.481   7.127
  164LEU     HG 2500   4.240   4.551   7.154
  164LEU    CD1 2501   4.304   4.460   6.976
  164LEU   HD11 2502   4.200   4.436   6.956
  164LEU   HD12 2503   4.326   4.554   6.925
  164LEU   HD13 2504   4.372   4.382   6.940
  164LEU    CD2 2505   4.293   4.345   7.190
  164LEU   HD21 2506   4.187   4.326   7.173
  164LEU   HD22 2507   4.361   4.268   7.157
  164LEU   HD23 2508   4.308   4.355   7.298
  164LEU      C 2509   4.624   4.590   7.338
  164LEU      O 2510   4.678   4.698   7.311
  165LEU      N 2511   4.686   4.487   7.395
  165LEU      H 2512   4.651   4.392   7.385
  165LEU     CA 2513   4.819   4.493   7.459
  165LEU     HA 2514   4.813   4.580   7.524
  165LEU     CB 2515   4.829   4.375   7.550
  165LEU    HB2 2516   4.731   4.352   7.591
  165LEU    HB3 2517   4.876   4.297   7.490
  165LEU     CG 2518   4.917   4.410   7.672
  165LEU     HG 2519   5.015   4.448   7.642
  165LEU    CD1 2520   4.842   4.505   7.770
  165LEU   HD11 2521   4.824   4.604   7.728
  165LEU   HD12 2522   4.748   4.457   7.794
  165LEU   HD13 2523   4.899   4.528   7.860
  165LEU    CD2 2524   4.954   4.287   7.750
  165LEU   HD21 2525   5.044   4.310   7.807
  165LEU   HD22 2526   4.871   4.266   7.817
  165LEU   HD23 2527   4.979   4.215   7.671
  165LEU      C 2528   4.940   4.520   7.373
  165LEU      O 2529   5.005   4.432   7.310
  166ASP      N 2530   4.968   4.652   7.360
  166ASP      H 2531   4.899   4.714   7.399
  166ASP     CA 2532   5.058   4.705   7.250
  166ASP     HA 2533   5.028   4.665   7.153
  166ASP     CB 2534   5.027   4.856   7.248
  166ASP    HB2 2535   4.919   4.874   7.250
  166ASP    HB3 2536   5.056   4.901   7.343
  166ASP     CG 2537   5.082   4.927   7.129
  166ASP    OD1 2538   5.172   5.011   7.147
  166ASP    OD2 2539   5.035   4.913   7.014
  166ASP      C 2540   5.210   4.677   7.285
  166ASP      O 2541   5.251   4.714   7.398
  167LEU      N 2542   5.286   4.611   7.194
  167LEU      H 2543   5.240   4.585   7.108
  167LEU     CA 2544   5.422   4.572   7.216
  167LEU     HA 2545   5.433   4.532   7.317
  167LEU     CB 2546   5.459   4.447   7.126
  167LEU    HB2 2547   5.416   4.465   7.027
  167LEU    HB3 2548   5.566   4.429   7.111
  167LEU     CG 2549   5.399   4.321   7.176
  167LEU     HG 2550   5.292   4.333   7.195
  167LEU    CD1 2551   5.403   4.218   7.066
  167LEU   HD11 2552   5.362   4.258   6.973
  167LEU   HD12 2553   5.500   4.170   7.056
  167LEU   HD13 2554   5.325   4.148   7.095
  167LEU    CD2 2555   5.463   4.260   7.298
  167LEU   HD21 2556   5.569   4.238   7.286
  167LEU   HD22 2557   5.454   4.332   7.380
  167LEU   HD23 2558   5.409   4.175   7.339
  167LEU      C 2559   5.524   4.685   7.200
  167LEU      O 2560   5.497   4.785   7.133
  168ALA      N 2561   5.636   4.671   7.269
  168ALA      H 2562   5.652   4.588   7.325
  168ALA     CA 2563   5.750   4.761   7.266
  168ALA     HA 2564   5.708   4.861   7.250
  168ALA     CB 2565   5.823   4.765   7.400
  168ALA    HB1 2566   5.914   4.824   7.393
  168ALA    HB2 2567   5.771   4.808   7.486
  168ALA    HB3 2568   5.857   4.667   7.432
  168ALA      C 2569   5.842   4.724   7.145
  168ALA      O 2570   5.945   4.660   7.158
  169LEU      N 2571   5.793   4.759   7.025
  169LEU      H 2572   5.711   4.816   7.019
  169LEU     CA 2573   5.864   4.714   6.902
  169LEU     HA 2574   5.907   4.614   6.906
  169LEU     CB 2575   5.770   4.720   6.778
  169LEU    HB2 2576   5.678   4.776   6.793
  169LEU    HB3 2577   5.830   4.767   6.700
  169LEU     CG 2578   5.730   4.580   6.743
  169LEU     HG 2579   5.809   4.505   6.755
  169LEU    CD1 2580   5.608   4.535   6.836
  169LEU   HD11 2581   5.579   4.431   6.827
  169LEU   HD12 2582   5.622   4.550   6.944
  169LEU   HD13 2583   5.522   4.598   6.814
  169LEU    CD2 2584   5.677   4.578   6.596
  169LEU   HD21 2585   5.766   4.566   6.534
  169LEU   HD22 2586   5.610   4.493   6.583
  169LEU   HD23 2587   5.624   4.671   6.575
  169LEU      C 2588   5.993   4.786   6.877
  169LEU      O 2589   6.068   4.741   6.786
  170GLU      N 2590   6.024   4.883   6.963
  170GLU      H 2591   5.957   4.910   7.033
  170GLU     CA 2592   6.168   4.932   6.968
  170GLU     HA 2593   6.196   4.954   6.864
  170GLU     CB 2594   6.167   5.068   7.039
  170GLU    HB2 2595   6.260   5.122   7.021
  170GLU    HB3 2596   6.078   5.120   7.003
  170GLU     CG 2597   6.148   5.057   7.188
  170GLU    HG2 2598   6.056   5.006   7.215
  170GLU    HG3 2599   6.236   5.014   7.235
  170GLU     CD 2600   6.146   5.198   7.242
  170GLU    OE1 2601   6.253   5.252   7.285
  170GLU    OE2 2602   6.039   5.263   7.235
  170GLU      C 2603   6.271   4.838   7.034
  170GLU      O 2604   6.393   4.847   7.010
  171LYS      N 2605   6.224   4.738   7.109
  171LYS      H 2606   6.124   4.725   7.113
  171LYS     CA 2607   6.308   4.634   7.172
  171LYS     HA 2608   6.403   4.674   7.208
  171LYS     CB 2609   6.242   4.560   7.288
  171LYS    HB2 2610   6.138   4.534   7.270
  171LYS    HB3 2611   6.292   4.464   7.301
  171LYS     CG 2612   6.251   4.636   7.416
  171LYS    HG2 2613   6.350   4.683   7.416
  171LYS    HG3 2614   6.189   4.725   7.408
  171LYS     CD 2615   6.211   4.556   7.539
  171LYS    HD2 2616   6.184   4.623   7.621
  171LYS    HD3 2617   6.119   4.501   7.516
  171LYS     CE 2618   6.309   4.460   7.600
  171LYS    HE2 2619   6.347   4.397   7.520
  171LYS    HE3 2620   6.402   4.508   7.630
  171LYS     NZ 2621   6.258   4.379   7.711
  171LYS    HZ1 2622   6.319   4.300   7.718
  171LYS    HZ2 2623   6.254   4.431   7.798
  171LYS    HZ3 2624   6.165   4.349   7.685
  171LYS      C 2625   6.366   4.534   7.066
  171LYS      O 2626   6.298   4.460   6.997
  172ASP      N 2627   6.501   4.505   7.076
  172ASP      H 2628   6.554   4.571   7.130
  172ASP     CA 2629   6.574   4.404   7.001
  172ASP     HA 2630   6.560   4.420   6.894
  172ASP     CB 2631   6.719   4.432   7.031
  172ASP    HB2 2632   6.750   4.535   7.015
  172ASP    HB3 2633   6.735   4.406   7.136
  172ASP     CG 2634   6.812   4.354   6.938
  172ASP    OD1 2635   6.823   4.406   6.823
  172ASP    OD2 2636   6.867   4.256   6.980
  172ASP      C 2637   6.536   4.264   7.037
  172ASP      O 2638   6.537   4.179   6.945
  173TYR      N 2639   6.496   4.229   7.157
  173TYR      H 2640   6.507   4.283   7.241
  173TYR     CA 2641   6.428   4.098   7.172
  173TYR     HA 2642   6.493   4.019   7.133
  173TYR     CB 2643   6.399   4.076   7.322
  173TYR    HB2 2644   6.492   4.080   7.379
  173TYR    HB3 2645   6.350   4.163   7.367
  173TYR     CG 2646   6.321   3.958   7.359
  173TYR    CD1 2647   6.180   3.965   7.382
  173TYR    HD1 2648   6.137   4.064   7.384
  173TYR    CE1 2649   6.106   3.849   7.417
  173TYR    HE1 2650   6.002   3.851   7.445
  173TYR     CZ 2651   6.172   3.723   7.409
  173TYR     OH 2652   6.104   3.611   7.447
  173TYR     HH 2653   6.014   3.639   7.466
  173TYR    CE2 2654   6.312   3.721   7.384
  173TYR    HE2 2655   6.364   3.626   7.388
  173TYR    CD2 2656   6.383   3.836   7.351
  173TYR    HD2 2657   6.491   3.833   7.350
  173TYR      C 2658   6.300   4.083   7.086
  173TYR      O 2659   6.299   3.990   7.007
  174VAL      N 2660   6.218   4.182   7.087
  174VAL      H 2661   6.243   4.253   7.155
  174VAL     CA 2662   6.091   4.179   7.022
  174VAL     HA 2663   6.041   4.085   7.047
  174VAL     CB 2664   6.005   4.298   7.066
  174VAL     HB 2665   6.060   4.391   7.055
  174VAL    CG1 2666   5.864   4.314   6.999
  174VAL   HG11 2667   5.808   4.395   7.044
  174VAL   HG12 2668   5.877   4.341   6.894
  174VAL   HG13 2669   5.807   4.221   7.008
  174VAL    CG2 2670   5.987   4.286   7.216
  174VAL   HG21 2671   6.078   4.296   7.276
  174VAL   HG22 2672   5.923   4.369   7.247
  174VAL   HG23 2673   5.936   4.196   7.248
  174VAL      C 2674   6.102   4.173   6.869
  174VAL      O 2675   6.037   4.092   6.805
  175ARG      N 2676   6.198   4.251   6.817
  175ARG      H 2677   6.247   4.319   6.874
  175ARG     CA 2678   6.231   4.251   6.672
  175ARG     HA 2679   6.140   4.265   6.614
  175ARG     CB 2680   6.330   4.364   6.641
  175ARG    HB2 2681   6.410   4.365   6.715
  175ARG    HB3 2682   6.372   4.344   6.542
  175ARG     CG 2683   6.266   4.501   6.647
  175ARG    HG2 2684   6.212   4.531   6.557
  175ARG    HG3 2685   6.186   4.499   6.721
  175ARG     CD 2686   6.376   4.609   6.683
  175ARG    HD2 2687   6.405   4.587   6.786
  175ARG    HD3 2688   6.462   4.599   6.616
  175ARG     NE 2689   6.334   4.751   6.674
  175ARG     HE 2690   6.239   4.771   6.701
  175ARG     CZ 2691   6.415   4.853   6.660
  175ARG    NH1 2692   6.545   4.845   6.680
  175ARG   HH11 2693   6.590   4.755   6.689
  175ARG   HH12 2694   6.604   4.926   6.685
  175ARG    NH2 2695   6.365   4.967   6.636
  175ARG   HH21 2696   6.265   4.978   6.632
  175ARG   HH22 2697   6.429   5.042   6.613
  175ARG      C 2698   6.294   4.112   6.632
  175ARG      O 2699   6.264   4.059   6.528
  176SER      N 2700   6.361   4.048   6.723
  176SER      H 2701   6.367   4.093   6.813
  176SER     CA 2702   6.418   3.919   6.707
  176SER     HA 2703   6.463   3.918   6.608
  176SER     CB 2704   6.534   3.896   6.809
  176SER    HB2 2705   6.508   3.896   6.915
  176SER    HB3 2706   6.583   3.799   6.800
  176SER     OG 2707   6.631   3.997   6.796
  176SER     HG 2708   6.610   4.076   6.848
  176SER      C 2709   6.314   3.804   6.714
  176SER      O 2710   6.338   3.704   6.652
  177LYS      N 2711   6.212   3.822   6.795
  177LYS      H 2712   6.200   3.912   6.838
  177LYS     CA 2713   6.097   3.730   6.819
  177LYS     HA 2714   6.131   3.626   6.817
  177LYS     CB 2715   6.035   3.749   6.962
  177LYS    HB2 2716   6.011   3.852   6.987
  177LYS    HB3 2717   5.938   3.698   6.972
  177LYS     CG 2718   6.131   3.707   7.073
  177LYS    HG2 2719   6.218   3.771   7.057
  177LYS    HG3 2720   6.087   3.740   7.167
  177LYS     CD 2721   6.169   3.555   7.075
  177LYS    HD2 2722   6.208   3.526   6.977
  177LYS    HD3 2723   6.255   3.543   7.141
  177LYS     CE 2724   6.053   3.474   7.134
  177LYS    HE2 2725   6.011   3.516   7.225
  177LYS    HE3 2726   5.979   3.483   7.054
  177LYS     NZ 2727   6.088   3.331   7.163
  177LYS    HZ1 2728   6.100   3.277   7.078
  177LYS    HZ2 2729   6.177   3.342   7.208
  177LYS    HZ3 2730   6.021   3.282   7.220
  177LYS      C 2731   5.994   3.737   6.712
  177LYS      O 2732   5.942   3.635   6.674
  178ILE      N 2733   5.962   3.854   6.660
  178ILE      H 2734   6.007   3.937   6.695
  178ILE     CA 2735   5.877   3.863   6.546
  178ILE     HA 2736   5.793   3.794   6.552
  178ILE     CB 2737   5.820   4.016   6.558
  178ILE     HB 2738   5.895   4.092   6.580
  178ILE    CG2 2739   5.748   4.049   6.433
  178ILE   HG21 2740   5.690   3.961   6.406
  178ILE   HG22 2741   5.675   4.128   6.450
  178ILE   HG23 2742   5.821   4.068   6.354
  178ILE    CG1 2743   5.713   4.012   6.668
  178ILE   HG12 2744   5.627   3.973   6.615
  178ILE   HG13 2745   5.748   3.962   6.759
  178ILE    CD1 2746   5.674   4.156   6.723
  178ILE   HD11 2747   5.743   4.186   6.802
  178ILE   HD12 2748   5.665   4.237   6.651
  178ILE   HD13 2749   5.580   4.130   6.772
  178ILE      C 2750   5.958   3.826   6.421
  178ILE      O 2751   5.896   3.783   6.321
  179ALA      N 2752   6.092   3.850   6.410
  179ALA      H 2753   6.145   3.904   6.478
  179ALA     CA 2754   6.157   3.795   6.295
  179ALA     HA 2755   6.101   3.828   6.207
  179ALA     CB 2756   6.305   3.841   6.285
  179ALA    HB1 2757   6.372   3.797   6.358
  179ALA    HB2 2758   6.334   3.827   6.181
  179ALA    HB3 2759   6.305   3.948   6.305
  179ALA      C 2760   6.153   3.644   6.297
  179ALA      O 2761   6.121   3.585   6.198
  180GLU      N 2762   6.181   3.585   6.413
  180GLU      H 2763   6.216   3.648   6.484
  180GLU     CA 2764   6.175   3.438   6.438
  180GLU     HA 2765   6.255   3.392   6.379
  180GLU     CB 2766   6.186   3.421   6.595
  180GLU    HB2 2767   6.292   3.425   6.620
  180GLU    HB3 2768   6.134   3.500   6.650
  180GLU     CG 2769   6.140   3.282   6.642
  180GLU    HG2 2770   6.033   3.284   6.622
  180GLU    HG3 2771   6.182   3.207   6.576
  180GLU     CD 2772   6.163   3.241   6.791
  180GLU    OE1 2773   6.090   3.289   6.880
  180GLU    OE2 2774   6.246   3.151   6.818
  180GLU      C 2775   6.043   3.376   6.391
  180GLU      O 2776   6.048   3.271   6.333
  181TYR      N 2777   5.927   3.436   6.425
  181TYR      H 2778   5.942   3.527   6.467
  181TYR     CA 2779   5.791   3.393   6.393
  181TYR     HA 2780   5.767   3.300   6.444
  181TYR     CB 2781   5.698   3.503   6.453
  181TYR    HB2 2782   5.702   3.486   6.560
  181TYR    HB3 2783   5.730   3.601   6.419
  181TYR     CG 2784   5.553   3.494   6.404
  181TYR    CD1 2785   5.486   3.372   6.402
  181TYR    HD1 2786   5.528   3.281   6.443
  181TYR    CE1 2787   5.353   3.372   6.369
  181TYR    HE1 2788   5.301   3.278   6.361
  181TYR     CZ 2789   5.281   3.494   6.335
  181TYR     OH 2790   5.152   3.490   6.299
  181TYR     HH 2791   5.117   3.578   6.286
  181TYR    CE2 2792   5.356   3.614   6.329
  181TYR    HE2 2793   5.308   3.708   6.309
  181TYR    CD2 2794   5.489   3.610   6.360
  181TYR    HD2 2795   5.542   3.704   6.364
  181TYR      C 2796   5.784   3.386   6.240
  181TYR      O 2797   5.755   3.284   6.182
  182MET      N 2798   5.809   3.500   6.175
  182MET      H 2799   5.829   3.587   6.222
  182MET     CA 2800   5.809   3.509   6.030
  182MET     HA 2801   5.715   3.474   5.987
  182MET     CB 2802   5.819   3.650   5.976
  182MET    HB2 2803   5.902   3.687   6.036
  182MET    HB3 2804   5.833   3.643   5.868
  182MET     CG 2805   5.701   3.739   6.008
  182MET    HG2 2806   5.609   3.700   5.964
  182MET    HG3 2807   5.696   3.739   6.117
  182MET     SD 2808   5.738   3.907   5.958
  182MET     CE 2809   5.564   3.971   5.963
  182MET    HE1 2810   5.519   3.959   6.062
  182MET    HE2 2811   5.565   4.078   5.941
  182MET    HE3 2812   5.502   3.927   5.886
  182MET      C 2813   5.899   3.409   5.964
  182MET      O 2814   5.866   3.352   5.859
  183ASN      N 2815   6.021   3.384   6.022
  183ASN      H 2816   6.056   3.443   6.095
  183ASN     CA 2817   6.114   3.289   5.975
  183ASN     HA 2818   6.134   3.294   5.868
  183ASN     CB 2819   6.243   3.309   6.049
  183ASN    HB2 2820   6.220   3.325   6.155
  183ASN    HB3 2821   6.301   3.218   6.034
  183ASN     CG 2822   6.327   3.429   5.986
  183ASN    OD1 2823   6.330   3.442   5.867
  183ASN    ND2 2824   6.387   3.509   6.073
  183ASN   HD21 2825   6.446   3.573   6.023
  183ASN   HD22 2826   6.401   3.478   6.168
  183ASN      C 2827   6.063   3.148   5.978
  183ASN      O 2828   6.100   3.060   5.893
  184HIE      N 2829   5.974   3.111   6.072
  184HIE      H 2830   5.962   3.179   6.145
  184HIE     CA 2831   5.908   2.983   6.082
  184HIE     HA 2832   5.984   2.905   6.074
  184HIE     CB 2833   5.834   2.966   6.214
  184HIE    HB2 2834   5.913   2.985   6.287
  184HIE    HB3 2835   5.751   3.035   6.228
  184HIE     CG 2836   5.783   2.829   6.232
  184HIE    ND1 2837   5.865   2.717   6.244
  184HIE    CE1 2838   5.783   2.612   6.259
  184HIE    HE1 2839   5.815   2.510   6.277
  184HIE    NE2 2840   5.660   2.653   6.263
  184HIE    HE2 2841   5.586   2.584   6.268
  184HIE    CD2 2842   5.653   2.787   6.231
  184HIE    HD2 2843   5.567   2.853   6.235
  184HIE      C 2844   5.813   2.959   5.966
  184HIE      O 2845   5.821   2.856   5.898
  185LEU      N 2846   5.722   3.055   5.945
  185LEU      H 2847   5.727   3.134   6.008
  185LEU     CA 2848   5.622   3.068   5.838
  185LEU     HA 2849   5.556   2.982   5.834
  185LEU     CB 2850   5.536   3.196   5.850
  185LEU    HB2 2851   5.607   3.279   5.855
  185LEU    HB3 2852   5.480   3.221   5.760
  185LEU     CG 2853   5.442   3.208   5.980
  185LEU     HG 2854   5.490   3.182   6.075
  185LEU    CD1 2855   5.404   3.354   5.997
  185LEU   HD11 2856   5.348   3.377   6.088
  185LEU   HD12 2857   5.491   3.419   5.991
  185LEU   HD13 2858   5.342   3.383   5.913
  185LEU    CD2 2859   5.330   3.111   5.966
  185LEU   HD21 2860   5.366   3.009   5.978
  185LEU   HD22 2861   5.266   3.121   6.054
  185LEU   HD23 2862   5.281   3.119   5.868
  185LEU      C 2863   5.688   3.077   5.696
  185LEU      O 2864   5.630   3.042   5.590
  186ILE      N 2865   5.812   3.134   5.685
  186ILE      H 2866   5.852   3.180   5.766
  186ILE     CA 2867   5.891   3.126   5.560
  186ILE     HA 2868   5.827   3.146   5.474
  186ILE     CB 2869   6.011   3.232   5.572
  186ILE     HB 2870   6.052   3.214   5.671
  186ILE    CG2 2871   6.129   3.217   5.472
  186ILE   HG21 2872   6.093   3.214   5.369
  186ILE   HG22 2873   6.203   3.294   5.492
  186ILE   HG23 2874   6.172   3.117   5.481
  186ILE    CG1 2875   5.956   3.377   5.559
  186ILE   HG12 2876   5.938   3.390   5.452
  186ILE   HG13 2877   5.858   3.391   5.606
  186ILE    CD1 2878   6.054   3.486   5.618
  186ILE   HD11 2879   6.012   3.583   5.591
  186ILE   HD12 2880   6.066   3.481   5.727
  186ILE   HD13 2881   6.151   3.495   5.569
  186ILE      C 2882   5.945   2.983   5.538
  186ILE      O 2883   5.937   2.940   5.423
  187ASP      N 2884   5.992   2.919   5.641
  187ASP      H 2885   5.990   2.959   5.734
  187ASP     CA 2886   6.042   2.781   5.624
  187ASP     HA 2887   6.113   2.773   5.542
  187ASP     CB 2888   6.140   2.752   5.737
  187ASP    HB2 2889   6.193   2.845   5.759
  187ASP    HB3 2890   6.084   2.712   5.822
  187ASP     CG 2891   6.241   2.646   5.694
  187ASP    OD1 2892   6.225   2.524   5.712
  187ASP    OD2 2893   6.335   2.684   5.618
  187ASP      C 2894   5.929   2.674   5.601
  187ASP      O 2895   5.942   2.573   5.520
  188ILE      N 2896   5.806   2.695   5.654
  188ILE      H 2897   5.800   2.766   5.726
  188ILE     CA 2898   5.684   2.628   5.611
  188ILE     HA 2899   5.698   2.520   5.623
  188ILE     CB 2900   5.565   2.680   5.691
  188ILE     HB 2901   5.586   2.786   5.705
  188ILE    CG2 2902   5.428   2.659   5.623
  188ILE   HG21 2903   5.416   2.718   5.533
  188ILE   HG22 2904   5.408   2.554   5.600
  188ILE   HG23 2905   5.353   2.701   5.690
  188ILE    CG1 2906   5.568   2.621   5.839
  188ILE   HG12 2907   5.519   2.524   5.831
  188ILE   HG13 2908   5.672   2.605   5.867
  188ILE    CD1 2909   5.484   2.695   5.947
  188ILE   HD11 2910   5.458   2.620   6.022
  188ILE   HD12 2911   5.534   2.786   5.978
  188ILE   HD13 2912   5.387   2.727   5.907
  188ILE      C 2913   5.660   2.654   5.458
  188ILE      O 2914   5.609   2.569   5.384
  189GLY      N 2915   5.682   2.780   5.415
  189GLY      H 2916   5.724   2.844   5.480
  189GLY     CA 2917   5.661   2.819   5.274
  189GLY    HA2 2918   5.764   2.847   5.255
  189GLY    HA3 2919   5.630   2.734   5.213
  189GLY      C 2920   5.584   2.946   5.232
  189GLY      O 2921   5.556   2.956   5.110
  190VAL      N 2922   5.545   3.041   5.318
  190VAL      H 2923   5.575   3.042   5.415
  190VAL     CA 2924   5.455   3.152   5.277
  190VAL     HA 2925   5.382   3.116   5.205
  190VAL     CB 2926   5.378   3.221   5.395
  190VAL     HB 2927   5.292   3.277   5.360
  190VAL    CG1 2928   5.307   3.122   5.491
  190VAL   HG11 2929   5.257   3.044   5.433
  190VAL   HG12 2930   5.372   3.069   5.560
  190VAL   HG13 2931   5.221   3.165   5.543
  190VAL    CG2 2932   5.471   3.320   5.456
  190VAL   HG21 2933   5.429   3.365   5.546
  190VAL   HG22 2934   5.568   3.285   5.491
  190VAL   HG23 2935   5.483   3.406   5.390
  190VAL      C 2936   5.540   3.250   5.191
  190VAL      O 2937   5.657   3.263   5.225
  191ALA      N 2938   5.482   3.321   5.090
  191ALA      H 2939   5.382   3.319   5.079
  191ALA     CA 2940   5.567   3.410   5.008
  191ALA     HA 2941   5.673   3.385   5.011
  191ALA     CB 2942   5.541   3.400   4.859
  191ALA    HB1 2943   5.438   3.431   4.842
  191ALA    HB2 2944   5.590   3.476   4.797
  191ALA    HB3 2945   5.561   3.300   4.821
  191ALA      C 2946   5.565   3.555   5.055
  191ALA      O 2947   5.645   3.639   5.008
  192GLY      N 2948   5.472   3.590   5.145
  192GLY      H 2949   5.407   3.521   5.180
  192GLY     CA 2950   5.484   3.723   5.210
  192GLY    HA2 2951   5.586   3.742   5.244
  192GLY    HA3 2952   5.472   3.809   5.144
  192GLY      C 2953   5.390   3.747   5.320
  192GLY      O 2954   5.326   3.651   5.364
  193PHE      N 2955   5.377   3.875   5.357
  193PHE      H 2956   5.445   3.937   5.316
  193PHE     CA 2957   5.320   3.923   5.481
  193PHE     HA 2958   5.255   3.845   5.520
  193PHE     CB 2959   5.425   3.954   5.592
  193PHE    HB2 2960   5.500   4.028   5.566
  193PHE    HB3 2961   5.371   3.997   5.678
  193PHE     CG 2962   5.500   3.831   5.629
  193PHE    CD1 2963   5.627   3.806   5.583
  193PHE    HD1 2964   5.678   3.882   5.526
  193PHE    CE1 2965   5.691   3.682   5.598
  193PHE    HE1 2966   5.790   3.669   5.557
  193PHE     CZ 2967   5.623   3.576   5.657
  193PHE     HZ 2968   5.672   3.481   5.674
  193PHE    CE2 2969   5.491   3.601   5.698
  193PHE    HE2 2970   5.436   3.524   5.751
  193PHE    CD2 2971   5.432   3.726   5.685
  193PHE    HD2 2972   5.331   3.744   5.721
  193PHE      C 2973   5.241   4.049   5.452
  193PHE      O 2974   5.294   4.138   5.384
  194ARG      N 2975   5.118   4.053   5.513
  194ARG      H 2976   5.081   3.968   5.554
  194ARG     CA 2977   5.027   4.167   5.520
  194ARG     HA 2978   5.054   4.233   5.438
  194ARG     CB 2979   4.882   4.115   5.497
  194ARG    HB2 2980   4.869   4.084   5.393
  194ARG    HB3 2981   4.855   4.025   5.553
  194ARG     CG 2982   4.789   4.227   5.527
  194ARG    HG2 2983   4.800   4.258   5.631
  194ARG    HG3 2984   4.798   4.312   5.461
  194ARG     CD 2985   4.649   4.170   5.518
  194ARG    HD2 2986   4.637   4.127   5.418
  194ARG    HD3 2987   4.631   4.087   5.586
  194ARG     NE 2988   4.542   4.284   5.535
  194ARG     HE 2989   4.479   4.299   5.457
  194ARG     CZ 2990   4.511   4.354   5.642
  194ARG    NH1 2991   4.557   4.325   5.768
  194ARG   HH11 2992   4.614   4.244   5.785
  194ARG   HH12 2993   4.532   4.378   5.850
  194ARG    NH2 2994   4.427   4.452   5.634
  194ARG   HH21 2995   4.392   4.472   5.541
  194ARG   HH22 2996   4.377   4.477   5.719
  194ARG      C 2997   5.047   4.233   5.661
  194ARG      O 2998   5.032   4.164   5.762
  195LEU      N 2999   5.083   4.359   5.667
  195LEU      H 3000   5.068   4.420   5.588
  195LEU     CA 3001   5.112   4.433   5.795
  195LEU     HA 3002   5.134   4.360   5.873
  195LEU     CB 3003   5.240   4.515   5.790
  195LEU    HB2 3004   5.218   4.592   5.717
  195LEU    HB3 3005   5.266   4.561   5.886
  195LEU     CG 3006   5.369   4.439   5.740
  195LEU     HG 3007   5.345   4.416   5.637
  195LEU    CD1 3008   5.495   4.532   5.756
  195LEU   HD11 3009   5.509   4.565   5.859
  195LEU   HD12 3010   5.573   4.482   5.700
  195LEU   HD13 3011   5.483   4.625   5.701
  195LEU    CD2 3012   5.384   4.304   5.822
  195LEU   HD21 3013   5.464   4.246   5.777
  195LEU   HD22 3014   5.414   4.322   5.925
  195LEU   HD23 3015   5.290   4.252   5.805
  195LEU      C 3016   4.982   4.503   5.841
  195LEU      O 3017   4.945   4.612   5.798
  196ASP      N 3018   4.919   4.444   5.944
  196ASP      H 3019   4.947   4.351   5.970
  196ASP     CA 3020   4.803   4.505   6.012
  196ASP     HA 3021   4.736   4.547   5.936
  196ASP     CB 3022   4.726   4.397   6.080
  196ASP    HB2 3023   4.726   4.305   6.021
  196ASP    HB3 3024   4.767   4.368   6.177
  196ASP     CG 3025   4.585   4.450   6.104
  196ASP    OD1 3026   4.508   4.455   6.011
  196ASP    OD2 3027   4.544   4.484   6.218
  196ASP      C 3028   4.839   4.612   6.117
  196ASP      O 3029   4.952   4.619   6.150
  197ALA      N 3030   4.754   4.696   6.171
  197ALA      H 3031   4.657   4.673   6.156
  197ALA     CA 3032   4.784   4.799   6.265
  197ALA     HA 3033   4.702   4.870   6.264
  197ALA     CB 3034   4.796   4.737   6.406
  197ALA    HB1 3035   4.895   4.692   6.412
  197ALA    HB2 3036   4.781   4.818   6.476
  197ALA    HB3 3037   4.720   4.660   6.420
  197ALA      C 3038   4.906   4.892   6.224
  197ALA      O 3039   4.971   4.949   6.314
  198SER      N 3040   4.937   4.912   6.099
  198SER      H 3041   4.874   4.875   6.030
  198SER     CA 3042   5.074   4.956   6.061
  198SER     HA 3043   5.149   4.902   6.117
  198SER     CB 3044   5.115   4.930   5.916
  198SER    HB2 3045   5.029   4.950   5.853
  198SER    HB3 3046   5.209   4.979   5.889
  198SER     OG 3047   5.140   4.788   5.896
  198SER     HG 3048   5.055   4.749   5.917
  198SER      C 3049   5.090   5.108   6.080
  198SER      O 3050   5.197   5.155   6.099
  199LYS      N 3051   4.983   5.187   6.091
  199LYS      H 3052   4.891   5.152   6.068
  199LYS     CA 3053   4.982   5.325   6.136
  199LYS     HA 3054   5.065   5.369   6.081
  199LYS     CB 3055   4.849   5.390   6.088
  199LYS    HB2 3056   4.816   5.352   5.991
  199LYS    HB3 3057   4.772   5.363   6.160
  199LYS     CG 3058   4.857   5.536   6.081
  199LYS    HG2 3059   4.865   5.565   6.185
  199LYS    HG3 3060   4.945   5.576   6.032
  199LYS     CD 3061   4.733   5.623   6.027
  199LYS    HD2 3062   4.694   5.566   5.943
  199LYS    HD3 3063   4.661   5.617   6.108
  199LYS     CE 3064   4.754   5.776   6.005
  199LYS    HE2 3065   4.787   5.824   6.097
  199LYS    HE3 3066   4.838   5.793   5.937
  199LYS     NZ 3067   4.618   5.834   5.967
  199LYS    HZ1 3068   4.543   5.779   6.008
  199LYS    HZ2 3069   4.619   5.931   5.995
  199LYS    HZ3 3070   4.597   5.838   5.868
  199LYS      C 3071   5.008   5.343   6.289
  199LYS      O 3072   5.077   5.438   6.333
  200HIE      N 3073   4.976   5.235   6.360
  200HIE      H 3074   4.920   5.161   6.320
  200HIE     CA 3075   5.006   5.219   6.505
  200HIE     HA 3076   4.996   5.318   6.548
  200HIE     CB 3077   4.907   5.132   6.577
  200HIE    HB2 3078   4.919   5.027   6.548
  200HIE    HB3 3079   4.918   5.128   6.685
  200HIE     CG 3080   4.765   5.172   6.555
  200HIE    ND1 3081   4.680   5.132   6.451
  200HIE    CE1 3082   4.561   5.195   6.464
  200HIE    HE1 3083   4.471   5.198   6.403
  200HIE    NE2 3084   4.561   5.260   6.585
  200HIE    HE2 3085   4.489   5.315   6.630
  200HIE    CD2 3086   4.690   5.245   6.638
  200HIE    HD2 3087   4.727   5.285   6.731
  200HIE      C 3088   5.155   5.175   6.524
  200HIE      O 3089   5.183   5.129   6.638
  201MET      N 3090   5.243   5.186   6.418
  201MET      H 3091   5.218   5.224   6.328
  201MET     CA 3092   5.382   5.131   6.429
  201MET     HA 3093   5.403   5.123   6.535
  201MET     CB 3094   5.380   4.989   6.367
  201MET    HB2 3095   5.356   4.984   6.260
  201MET    HB3 3096   5.486   4.964   6.364
  201MET     CG 3097   5.304   4.890   6.455
  201MET    HG2 3098   5.332   4.902   6.559
  201MET    HG3 3099   5.199   4.903   6.429
  201MET     SD 3100   5.341   4.724   6.425
  201MET     CE 3101   5.225   4.704   6.284
  201MET    HE1 3102   5.230   4.601   6.249
  201MET    HE2 3103   5.121   4.723   6.308
  201MET    HE3 3104   5.271   4.765   6.206
  201MET      C 3105   5.495   5.215   6.379
  201MET      O 3106   5.474   5.291   6.279
  202TRP      N 3107   5.616   5.202   6.429
  202TRP      H 3108   5.639   5.122   6.487
  202TRP     CA 3109   5.730   5.279   6.370
  202TRP     HA 3110   5.687   5.374   6.339
  202TRP     CB 3111   5.842   5.306   6.469
  202TRP    HB2 3112   5.877   5.211   6.509
  202TRP    HB3 3113   5.921   5.356   6.415
  202TRP     CG 3114   5.800   5.386   6.591
  202TRP    CD1 3115   5.737   5.338   6.703
  202TRP    HD1 3116   5.705   5.236   6.719
  202TRP    NE1 3117   5.723   5.443   6.790
  202TRP    HE1 3118   5.677   5.440   6.880
  202TRP    CE2 3119   5.766   5.564   6.736
  202TRP    CZ2 3120   5.767   5.689   6.795
  202TRP    HZ2 3121   5.731   5.703   6.896
  202TRP    CH2 3122   5.823   5.794   6.714
  202TRP    HH2 3123   5.834   5.894   6.752
  202TRP    CZ3 3124   5.877   5.765   6.587
  202TRP    HZ3 3125   5.915   5.845   6.526
  202TRP    CE3 3126   5.873   5.634   6.532
  202TRP    HE3 3127   5.905   5.611   6.432
  202TRP    CD2 3128   5.822   5.525   6.611
  202TRP      C 3129   5.782   5.201   6.251
  202TRP      O 3130   5.806   5.081   6.261
  203PRO      N 3131   5.807   5.264   6.136
  203PRO     CD 3132   5.759   5.395   6.100
  203PRO    HD2 3133   5.773   5.473   6.175
  203PRO    HD3 3134   5.651   5.388   6.086
  203PRO     CG 3135   5.807   5.429   5.954
  203PRO    HG2 3136   5.902   5.480   5.944
  203PRO    HG3 3137   5.720   5.466   5.898
  203PRO     CB 3138   5.834   5.283   5.911
  203PRO    HB2 3139   5.923   5.286   5.848
  203PRO    HB3 3140   5.749   5.243   5.855
  203PRO     CA 3141   5.860   5.187   6.025
  203PRO     HA 3142   5.803   5.095   6.016
  203PRO      C 3143   6.013   5.147   6.042
  203PRO      O 3144   6.065   5.050   5.990
  204GLY      N 3145   6.089   5.222   6.125
  204GLY      H 3146   6.048   5.299   6.176
  204GLY     CA 3147   6.222   5.180   6.175
  204GLY    HA2 3148   6.294   5.166   6.094
  204GLY    HA3 3149   6.255   5.253   6.249
  204GLY      C 3150   6.212   5.043   6.244
  204GLY      O 3151   6.297   4.959   6.220
  205ASP      N 3152   6.103   5.010   6.320
  205ASP      H 3153   6.033   5.080   6.338
  205ASP     CA 3154   6.096   4.879   6.384
  205ASP     HA 3155   6.186   4.857   6.440
  205ASP     CB 3156   5.984   4.880   6.487
  205ASP    HB2 3157   5.887   4.885   6.437
  205ASP    HB3 3158   5.988   4.783   6.536
  205ASP     CG 3159   5.992   4.988   6.600
  205ASP    OD1 3160   5.889   5.027   6.666
  205ASP    OD2 3161   6.106   5.023   6.628
  205ASP      C 3162   6.068   4.767   6.289
  205ASP      O 3163   6.116   4.654   6.303
  206ILE      N 3164   5.984   4.796   6.187
  206ILE      H 3165   5.944   4.888   6.188
  206ILE     CA 3166   5.967   4.701   6.076
  206ILE     HA 3167   5.943   4.608   6.126
  206ILE     CB 3168   5.842   4.744   5.985
  206ILE     HB 3169   5.868   4.834   5.930
  206ILE    CG2 3170   5.836   4.631   5.886
  206ILE   HG21 3171   5.932   4.622   5.834
  206ILE   HG22 3172   5.827   4.530   5.924
  206ILE   HG23 3173   5.758   4.655   5.815
  206ILE    CG1 3174   5.717   4.759   6.076
  206ILE   HG12 3175   5.719   4.850   6.135
  206ILE   HG13 3176   5.628   4.784   6.018
  206ILE    CD1 3177   5.681   4.648   6.177
  206ILE   HD11 3178   5.684   4.550   6.129
  206ILE   HD12 3179   5.752   4.655   6.260
  206ILE   HD13 3180   5.588   4.655   6.233
  206ILE      C 3181   6.090   4.688   5.999
  206ILE      O 3182   6.131   4.573   5.974
  207LYS      N 3183   6.172   4.788   5.960
  207LYS      H 3184   6.149   4.882   5.989
  207LYS     CA 3185   6.305   4.774   5.889
  207LYS     HA 3186   6.278   4.708   5.806
  207LYS     CB 3187   6.345   4.914   5.829
  207LYS    HB2 3188   6.253   4.953   5.786
  207LYS    HB3 3189   6.379   4.969   5.917
  207LYS     CG 3190   6.460   4.919   5.735
  207LYS    HG2 3191   6.465   5.023   5.704
  207LYS    HG3 3192   6.550   4.892   5.790
  207LYS     CD 3193   6.452   4.851   5.603
  207LYS    HD2 3194   6.411   4.752   5.625
  207LYS    HD3 3195   6.378   4.896   5.537
  207LYS     CE 3196   6.588   4.822   5.539
  207LYS    HE2 3197   6.650   4.769   5.610
  207LYS    HE3 3198   6.566   4.752   5.459
  207LYS     NZ 3199   6.652   4.941   5.486
  207LYS    HZ1 3200   6.734   4.925   5.429
  207LYS    HZ2 3201   6.593   4.992   5.421
  207LYS    HZ3 3202   6.693   5.001   5.556
  207LYS      C 3203   6.404   4.701   5.974
  207LYS      O 3204   6.494   4.639   5.915
  208ALA      N 3205   6.398   4.706   6.106
  208ALA      H 3206   6.332   4.757   6.163
  208ALA     CA 3207   6.481   4.617   6.192
  208ALA     HA 3208   6.584   4.640   6.167
  208ALA     CB 3209   6.475   4.659   6.341
  208ALA    HB1 3210   6.554   4.600   6.387
  208ALA    HB2 3211   6.493   4.764   6.361
  208ALA    HB3 3212   6.376   4.634   6.382
  208ALA      C 3213   6.448   4.465   6.173
  208ALA      O 3214   6.533   4.375   6.176
  209ILE      N 3215   6.318   4.443   6.166
  209ILE      H 3216   6.255   4.520   6.181
  209ILE     CA 3217   6.254   4.311   6.149
  209ILE     HA 3218   6.303   4.243   6.219
  209ILE     CB 3219   6.105   4.296   6.178
  209ILE     HB 3220   6.041   4.360   6.119
  209ILE    CG2 3221   6.057   4.151   6.156
  209ILE   HG21 3222   6.056   4.139   6.048
  209ILE   HG22 3223   6.118   4.074   6.203
  209ILE   HG23 3224   5.955   4.135   6.191
  209ILE    CG1 3225   6.072   4.322   6.326
  209ILE   HG12 3226   6.093   4.232   6.383
  209ILE   HG13 3227   6.131   4.403   6.370
  209ILE    CD1 3228   5.926   4.358   6.356
  209ILE   HD11 3229   5.918   4.358   6.464
  209ILE   HD12 3230   5.897   4.455   6.317
  209ILE   HD13 3231   5.857   4.288   6.310
  209ILE      C 3232   6.282   4.247   6.002
  209ILE      O 3233   6.322   4.135   5.987
  210LEU      N 3234   6.264   4.327   5.901
  210LEU      H 3235   6.242   4.424   5.918
  210LEU     CA 3236   6.283   4.277   5.762
  210LEU     HA 3237   6.226   4.186   5.745
  210LEU     CB 3238   6.232   4.382   5.663
  210LEU    HB2 3239   6.273   4.472   5.708
  210LEU    HB3 3240   6.269   4.359   5.563
  210LEU     CG 3241   6.078   4.402   5.655
  210LEU     HG 3242   6.053   4.453   5.748
  210LEU    CD1 3243   6.029   4.488   5.535
  210LEU   HD11 3244   5.922   4.479   5.513
  210LEU   HD12 3245   6.065   4.587   5.564
  210LEU   HD13 3246   6.082   4.459   5.444
  210LEU    CD2 3247   6.004   4.267   5.652
  210LEU   HD21 3248   5.989   4.221   5.750
  210LEU   HD22 3249   5.905   4.275   5.607
  210LEU   HD23 3250   6.057   4.203   5.582
  210LEU      C 3251   6.424   4.243   5.720
  210LEU      O 3252   6.442   4.162   5.635
  211ASP      N 3253   6.523   4.312   5.773
  211ASP      H 3254   6.494   4.385   5.837
  211ASP     CA 3255   6.669   4.279   5.767
  211ASP     HA 3256   6.701   4.266   5.664
  211ASP     CB 3257   6.744   4.392   5.827
  211ASP    HB2 3258   6.727   4.485   5.772
  211ASP    HB3 3259   6.708   4.403   5.929
  211ASP     CG 3260   6.899   4.377   5.827
  211ASP    OD1 3261   6.955   4.377   5.938
  211ASP    OD2 3262   6.956   4.379   5.718
  211ASP      C 3263   6.701   4.138   5.832
  211ASP      O 3264   6.799   4.071   5.799
  212LYS      N 3265   6.605   4.091   5.916
  212LYS      H 3266   6.517   4.137   5.935
  212LYS     CA 3267   6.620   3.960   5.993
  212LYS     HA 3268   6.717   3.918   5.967
  212LYS     CB 3269   6.602   3.986   6.143
  212LYS    HB2 3270   6.514   4.048   6.162
  212LYS    HB3 3271   6.605   3.893   6.200
  212LYS     CG 3272   6.711   4.074   6.205
  212LYS    HG2 3273   6.809   4.030   6.185
  212LYS    HG3 3274   6.699   4.171   6.158
  212LYS     CD 3275   6.694   4.101   6.354
  212LYS    HD2 3276   6.592   4.136   6.368
  212LYS    HD3 3277   6.720   4.014   6.414
  212LYS     CE 3278   6.785   4.210   6.402
  212LYS    HE2 3279   6.759   4.303   6.352
  212LYS    HE3 3280   6.759   4.230   6.506
  212LYS     NZ 3281   6.923   4.176   6.395
  212LYS    HZ1 3282   6.951   4.105   6.460
  212LYS    HZ2 3283   6.954   4.156   6.301
  212LYS    HZ3 3284   6.977   4.258   6.421
  212LYS      C 3285   6.517   3.860   5.931
  212LYS      O 3286   6.521   3.746   5.969
  213LEU      N 3287   6.428   3.894   5.838
  213LEU      H 3288   6.418   3.990   5.809
  213LEU     CA 3289   6.357   3.794   5.755
  213LEU     HA 3290   6.320   3.717   5.823
  213LEU     CB 3291   6.234   3.862   5.690
  213LEU    HB2 3292   6.271   3.952   5.641
  213LEU    HB3 3293   6.194   3.808   5.604
  213LEU     CG 3294   6.112   3.907   5.778
  213LEU     HG 3295   6.136   4.003   5.824
  213LEU    CD1 3296   5.984   3.910   5.691
  213LEU   HD11 3297   5.942   3.811   5.672
  213LEU   HD12 3298   5.911   3.972   5.744
  213LEU   HD13 3299   5.998   3.960   5.595
  213LEU    CD2 3300   6.083   3.805   5.893
  213LEU   HD21 3301   5.997   3.839   5.951
  213LEU   HD22 3302   6.068   3.703   5.858
  213LEU   HD23 3303   6.172   3.787   5.954
  213LEU      C 3304   6.459   3.729   5.658
  213LEU      O 3305   6.547   3.797   5.604
  214HIE      N 3306   6.436   3.604   5.632
  214HIE      H 3307   6.361   3.554   5.679
  214HIE     CA 3308   6.522   3.523   5.542
  214HIE     HA 3309   6.619   3.569   5.528
  214HIE     CB 3310   6.540   3.385   5.596
  214HIE    HB2 3311   6.576   3.386   5.699
  214HIE    HB3 3312   6.442   3.337   5.592
  214HIE     CG 3313   6.636   3.296   5.514
  214HIE    ND1 3314   6.764   3.340   5.486
  214HIE    CE1 3315   6.830   3.233   5.438
  214HIE    HE1 3316   6.935   3.232   5.411
  214HIE    NE2 3317   6.743   3.135   5.415
  214HIE    HE2 3318   6.763   3.047   5.368
  214HIE    CD2 3319   6.624   3.173   5.472
  214HIE    HD2 3320   6.540   3.105   5.473
  214HIE      C 3321   6.459   3.517   5.401
  214HIE      O 3322   6.345   3.557   5.369
  215ASN      N 3323   6.536   3.449   5.317
  215ASN      H 3324   6.632   3.435   5.344
  215ASN     CA 3325   6.494   3.424   5.178
  215ASN     HA 3326   6.453   3.516   5.136
  215ASN     CB 3327   6.622   3.371   5.110
  215ASN    HB2 3328   6.666   3.295   5.174
  215ASN    HB3 3329   6.581   3.330   5.018
  215ASN     CG 3330   6.715   3.487   5.068
  215ASN    OD1 3331   6.678   3.604   5.081
  215ASN    ND2 3332   6.828   3.462   5.024
  215ASN   HD21 3333   6.887   3.544   5.014
  215ASN   HD22 3334   6.846   3.367   4.995
  215ASN      C 3335   6.384   3.319   5.175
  215ASN      O 3336   6.373   3.237   5.268
  216LEU      N 3337   6.318   3.311   5.057
  216LEU      H 3338   6.326   3.387   4.992
  216LEU     CA 3339   6.204   3.215   5.045
  216LEU     HA 3340   6.141   3.230   5.133
  216LEU     CB 3341   6.117   3.263   4.930
  216LEU    HB2 3342   6.169   3.255   4.835
  216LEU    HB3 3343   6.033   3.195   4.927
  216LEU     CG 3344   6.069   3.409   4.945
  216LEU     HG 3345   6.157   3.474   4.939
  216LEU    CD1 3346   5.983   3.434   4.820
  216LEU   HD11 3347   5.956   3.540   4.815
  216LEU   HD12 3348   6.032   3.403   4.728
  216LEU   HD13 3349   5.892   3.377   4.838
  216LEU    CD2 3350   5.978   3.437   5.064
  216LEU   HD21 3351   6.038   3.430   5.155
  216LEU   HD22 3352   5.937   3.538   5.058
  216LEU   HD23 3353   5.885   3.381   5.054
  216LEU      C 3354   6.247   3.071   5.023
  216LEU      O 3355   6.365   3.042   4.990
  217ASN      N 3356   6.160   2.979   5.058
  217ASN      H 3357   6.065   3.006   5.083
  217ASN     CA 3358   6.185   2.830   5.049
  217ASN     HA 3359   6.262   2.814   5.125
  217ASN     CB 3360   6.058   2.758   5.099
  217ASN    HB2 3361   6.042   2.801   5.198
  217ASN    HB3 3362   5.972   2.784   5.037
  217ASN     CG 3363   6.078   2.610   5.113
  217ASN    OD1 3364   6.109   2.534   5.021
  217ASN    ND2 3365   6.044   2.557   5.226
  217ASN   HD21 3366   6.037   2.457   5.219
  217ASN   HD22 3367   6.008   2.610   5.304
  217ASN      C 3368   6.245   2.780   4.914
  217ASN      O 3369   6.186   2.793   4.808
  218SER      N 3370   6.361   2.720   4.916
  218SER      H 3371   6.404   2.711   5.007
  218SER     CA 3372   6.432   2.680   4.793
  218SER     HA 3373   6.431   2.771   4.732
  218SER     CB 3374   6.568   2.625   4.846
  218SER    HB2 3375   6.633   2.590   4.766
  218SER    HB3 3376   6.620   2.701   4.906
  218SER     OG 3377   6.548   2.513   4.934
  218SER     HG 3378   6.553   2.542   5.025
  218SER      C 3379   6.356   2.563   4.717
  218SER      O 3380   6.390   2.536   4.603
  219ASN      N 3381   6.268   2.493   4.777
  219ASN      H 3382   6.236   2.512   4.871
  219ASN     CA 3383   6.194   2.391   4.699
  219ASN     HA 3384   6.268   2.332   4.644
  219ASN     CB 3385   6.116   2.296   4.795
  219ASN    HB2 3386   6.173   2.253   4.877
  219ASN    HB3 3387   6.047   2.364   4.844
  219ASN     CG 3388   6.037   2.192   4.717
  219ASN    OD1 3389   6.082   2.148   4.613
  219ASN    ND2 3390   5.939   2.133   4.783
  219ASN   HD21 3391   5.884   2.078   4.719
  219ASN   HD22 3392   5.927   2.135   4.883
  219ASN      C 3393   6.114   2.450   4.585
  219ASN      O 3394   6.090   2.387   4.480
  220TRP      N 3395   6.070   2.578   4.600
  220TRP      H 3396   6.087   2.620   4.690
  220TRP     CA 3397   5.967   2.636   4.514
  220TRP     HA 3398   5.948   2.569   4.430
  220TRP     CB 3399   5.845   2.649   4.602
  220TRP    HB2 3400   5.871   2.718   4.683
  220TRP    HB3 3401   5.769   2.702   4.545
  220TRP     CG 3402   5.791   2.524   4.655
  220TRP    CD1 3403   5.730   2.439   4.580
  220TRP    HD1 3404   5.717   2.450   4.473
  220TRP    NE1 3405   5.673   2.340   4.656
  220TRP    HE1 3406   5.619   2.261   4.625
  220TRP    CE2 3407   5.700   2.363   4.792
  220TRP    CZ2 3408   5.669   2.293   4.908
  220TRP    HZ2 3409   5.641   2.190   4.893
  220TRP    CH2 3410   5.697   2.353   5.030
  220TRP    HH2 3411   5.701   2.306   5.127
  220TRP    CZ3 3412   5.752   2.482   5.038
  220TRP    HZ3 3413   5.785   2.526   5.131
  220TRP    CE3 3414   5.783   2.548   4.921
  220TRP    HE3 3415   5.824   2.647   4.933
  220TRP    CD2 3416   5.763   2.488   4.798
  220TRP      C 3417   6.006   2.770   4.451
  220TRP      O 3418   5.945   2.817   4.356
  221PHE      N 3419   6.108   2.839   4.508
  221PHE      H 3420   6.141   2.810   4.599
  221PHE     CA 3421   6.142   2.977   4.472
  221PHE     HA 3422   6.068   3.006   4.398
  221PHE     CB 3423   6.115   3.061   4.591
  221PHE    HB2 3424   6.179   3.026   4.672
  221PHE    HB3 3425   6.128   3.166   4.562
  221PHE     CG 3426   5.970   3.052   4.643
  221PHE    CD1 3427   5.935   2.998   4.766
  221PHE    HD1 3428   6.013   2.951   4.824
  221PHE    CE1 3429   5.808   3.009   4.823
  221PHE    HE1 3430   5.788   2.964   4.920
  221PHE     CZ 3431   5.711   3.072   4.746
  221PHE     HZ 3432   5.615   3.079   4.795
  221PHE    CE2 3433   5.744   3.127   4.619
  221PHE    HE2 3434   5.664   3.173   4.564
  221PHE    CD2 3435   5.871   3.123   4.572
  221PHE    HD2 3436   5.895   3.177   4.482
  221PHE      C 3437   6.290   3.006   4.435
  221PHE      O 3438   6.370   2.916   4.454
  222PRO      N 3439   6.329   3.125   4.385
  222PRO     CD 3440   6.239   3.215   4.307
  222PRO    HD2 3441   6.224   3.308   4.362
  222PRO    HD3 3442   6.143   3.171   4.281
  222PRO     CG 3443   6.327   3.255   4.192
  222PRO    HG2 3444   6.298   3.355   4.160
  222PRO    HG3 3445   6.328   3.182   4.111
  222PRO     CB 3446   6.470   3.250   4.244
  222PRO    HB2 3447   6.495   3.341   4.299
  222PRO    HB3 3448   6.554   3.236   4.176
  222PRO     CA 3449   6.473   3.140   4.348
  222PRO     HA 3450   6.503   3.054   4.288
  222PRO      C 3451   6.560   3.169   4.470
  222PRO      O 3452   6.513   3.206   4.580
  223ALA      N 3453   6.692   3.163   4.453
  223ALA      H 3454   6.726   3.112   4.372
  223ALA     CA 3455   6.788   3.204   4.555
  223ALA     HA 3456   6.762   3.170   4.655
  223ALA     CB 3457   6.921   3.143   4.525
  223ALA    HB1 3458   6.973   3.216   4.463
  223ALA    HB2 3459   6.984   3.138   4.613
  223ALA    HB3 3460   6.914   3.045   4.478
  223ALA      C 3461   6.805   3.361   4.558
  223ALA      O 3462   6.805   3.428   4.458
  224GLY      N 3463   6.829   3.421   4.676
  224GLY      H 3464   6.858   3.357   4.749
  224GLY     CA 3465   6.819   3.562   4.711
  224GLY    HA2 3466   6.862   3.581   4.809
  224GLY    HA3 3467   6.866   3.624   4.635
  224GLY      C 3468   6.679   3.623   4.716
  224GLY      O 3469   6.667   3.745   4.730
  225SER      N 3470   6.577   3.541   4.695
  225SER      H 3471   6.590   3.442   4.712
  225SER     CA 3472   6.440   3.594   4.694
  225SER     HA 3473   6.454   3.696   4.660
  225SER     CB 3474   6.348   3.534   4.589
  225SER    HB2 3475   6.253   3.587   4.585
  225SER    HB3 3476   6.400   3.521   4.493
  225SER     OG 3477   6.327   3.406   4.638
  225SER     HG 3478   6.401   3.347   4.623
  225SER      C 3479   6.374   3.610   4.833
  225SER      O 3480   6.398   3.523   4.917
  226LYS      N 3481   6.304   3.725   4.849
  226LYS      H 3482   6.317   3.788   4.770
  226LYS     CA 3483   6.254   3.774   4.975
  226LYS     HA 3484   6.262   3.693   5.047
  226LYS     CB 3485   6.336   3.897   5.017
  226LYS    HB2 3486   6.335   3.971   4.938
  226LYS    HB3 3487   6.293   3.945   5.106
  226LYS     CG 3488   6.481   3.862   5.045
  226LYS    HG2 3489   6.490   3.784   5.121
  226LYS    HG3 3490   6.518   3.823   4.951
  226LYS     CD 3491   6.567   3.984   5.087
  226LYS    HD2 3492   6.585   4.053   5.004
  226LYS    HD3 3493   6.511   4.046   5.157
  226LYS     CE 3494   6.700   3.947   5.157
  226LYS    HE2 3495   6.746   4.043   5.182
  226LYS    HE3 3496   6.691   3.893   5.251
  226LYS     NZ 3497   6.786   3.878   5.053
  226LYS    HZ1 3498   6.854   3.825   5.106
  226LYS    HZ2 3499   6.734   3.808   5.003
  226LYS    HZ3 3500   6.840   3.946   5.001
  226LYS      C 3501   6.099   3.798   4.971
  226LYS      O 3502   6.042   3.800   4.863
  227PRO      N 3503   6.031   3.804   5.095
  227PRO     CD 3504   6.081   3.784   5.229
  227PRO    HD2 3505   6.175   3.837   5.244
  227PRO    HD3 3506   6.106   3.679   5.247
  227PRO     CG 3507   5.972   3.826   5.324
  227PRO    HG2 3508   5.976   3.935   5.326
  227PRO    HG3 3509   5.996   3.782   5.421
  227PRO     CB 3510   5.844   3.789   5.245
  227PRO    HB2 3511   5.761   3.851   5.280
  227PRO    HB3 3512   5.816   3.684   5.255
  227PRO     CA 3513   5.886   3.807   5.097
  227PRO     HA 3514   5.851   3.716   5.048
  227PRO      C 3515   5.830   3.937   5.039
  227PRO      O 3516   5.899   4.036   5.030
  228PHE      N 3517   5.706   3.937   4.990
  228PHE      H 3518   5.661   3.847   5.004
  228PHE     CA 3519   5.622   4.057   4.962
  228PHE     HA 3520   5.669   4.131   4.898
  228PHE     CB 3521   5.505   4.009   4.876
  228PHE    HB2 3522   5.541   3.975   4.779
  228PHE    HB3 3523   5.445   3.938   4.933
  228PHE     CG 3524   5.398   4.109   4.831
  228PHE    CD1 3525   5.433   4.237   4.797
  228PHE    HD1 3526   5.535   4.272   4.794
  228PHE    CE1 3527   5.339   4.334   4.762
  228PHE    HE1 3528   5.372   4.435   4.742
  228PHE     CZ 3529   5.201   4.306   4.763
  228PHE     HZ 3530   5.125   4.374   4.727
  228PHE    CE2 3531   5.162   4.172   4.788
  228PHE    HE2 3532   5.057   4.152   4.800
  228PHE    CD2 3533   5.262   4.081   4.827
  228PHE    HD2 3534   5.224   3.986   4.859
  228PHE      C 3535   5.569   4.104   5.089
  228PHE      O 3536   5.533   4.027   5.181
  229ILE      N 3537   5.573   4.235   5.101
  229ILE      H 3538   5.611   4.292   5.027
  229ILE     CA 3539   5.522   4.303   5.215
  229ILE     HA 3540   5.470   4.237   5.285
  229ILE     CB 3541   5.642   4.364   5.295
  229ILE     HB 3542   5.682   4.439   5.226
  229ILE    CG2 3543   5.597   4.442   5.426
  229ILE   HG21 3544   5.529   4.523   5.400
  229ILE   HG22 3545   5.554   4.381   5.505
  229ILE   HG23 3546   5.678   4.496   5.475
  229ILE    CG1 3547   5.758   4.273   5.334
  229ILE   HG12 3548   5.792   4.229   5.240
  229ILE   HG13 3549   5.850   4.324   5.365
  229ILE    CD1 3550   5.732   4.146   5.419
  229ILE   HD11 3551   5.657   4.166   5.496
  229ILE   HD12 3552   5.682   4.065   5.367
  229ILE   HD13 3553   5.822   4.106   5.466
  229ILE      C 3554   5.425   4.414   5.180
  229ILE      O 3555   5.468   4.513   5.110
  230TYR      N 3556   5.303   4.416   5.223
  230TYR      H 3557   5.275   4.350   5.293
  230TYR     CA 3558   5.208   4.528   5.211
  230TYR     HA 3559   5.258   4.614   5.168
  230TYR     CB 3560   5.105   4.498   5.114
  230TYR    HB2 3561   5.050   4.588   5.088
  230TYR    HB3 3562   5.154   4.467   5.021
  230TYR     CG 3563   5.011   4.383   5.142
  230TYR    CD1 3564   5.062   4.252   5.150
  230TYR    HD1 3565   5.168   4.236   5.138
  230TYR    CE1 3566   4.978   4.141   5.152
  230TYR    HE1 3567   5.019   4.041   5.154
  230TYR     CZ 3568   4.840   4.167   5.162
  230TYR     OH 3569   4.756   4.061   5.157
  230TYR     HH 3570   4.663   4.082   5.146
  230TYR    CE2 3571   4.789   4.296   5.153
  230TYR    HE2 3572   4.682   4.307   5.158
  230TYR    CD2 3573   4.871   4.404   5.146
  230TYR    HD2 3574   4.826   4.501   5.134
  230TYR      C 3575   5.139   4.573   5.339
  230TYR      O 3576   5.140   4.495   5.433
  231GLN      N 3577   5.081   4.694   5.351
  231GLN      H 3578   5.087   4.749   5.267
  231GLN     CA 3579   5.070   4.766   5.475
  231GLN     HA 3580   5.079   4.701   5.562
  231GLN     CB 3581   5.184   4.871   5.488
  231GLN    HB2 3582   5.185   4.935   5.399
  231GLN    HB3 3583   5.159   4.924   5.579
  231GLN     CG 3584   5.325   4.807   5.518
  231GLN    HG2 3585   5.325   4.766   5.618
  231GLN    HG3 3586   5.360   4.731   5.448
  231GLN     CD 3587   5.435   4.911   5.508
  231GLN    OE1 3588   5.492   4.954   5.609
  231GLN    NE2 3589   5.482   4.946   5.391
  231GLN   HE21 3590   5.555   5.013   5.375
  231GLN   HE22 3591   5.425   4.906   5.318
  231GLN      C 3592   4.934   4.839   5.482
  231GLN      O 3593   4.896   4.913   5.391
  232GLH      N 3594   4.876   4.834   5.603
  232GLH      H 3595   4.908   4.761   5.666
  232GLH     CA 3596   4.746   4.885   5.634
  232GLH     HA 3597   4.685   4.886   5.543
  232GLH     CB 3598   4.676   4.790   5.725
  232GLH    HB2 3599   4.700   4.689   5.693
  232GLH    HB3 3600   4.716   4.806   5.825
  232GLH     CG 3601   4.520   4.806   5.734
  232GLH    HG2 3602   4.483   4.799   5.632
  232GLH    HG3 3603   4.479   4.722   5.790
  232GLH     CD 3604   4.471   4.938   5.797
  232GLH    OE1 3605   4.481   5.045   5.735
  232GLH    OE2 3606   4.409   4.936   5.916
  232GLH    HE2 3607   4.412   4.846   5.949
  232GLH      C 3608   4.760   5.028   5.694
  232GLH      O 3609   4.769   5.055   5.818
  233VAL      N 3610   4.761   5.126   5.600
  233VAL      H 3611   4.742   5.100   5.505
  233VAL     CA 3612   4.784   5.269   5.626
  233VAL     HA 3613   4.774   5.282   5.733
  233VAL     CB 3614   4.924   5.312   5.588
  233VAL     HB 3615   4.933   5.420   5.573
  233VAL    CG1 3616   5.023   5.273   5.706
  233VAL   HG11 3617   5.127   5.295   5.684
  233VAL   HG12 3618   4.991   5.326   5.796
  233VAL   HG13 3619   5.030   5.165   5.718
  233VAL    CG2 3620   4.978   5.235   5.467
  233VAL   HG21 3621   5.007   5.134   5.496
  233VAL   HG22 3622   4.905   5.246   5.387
  233VAL   HG23 3623   5.063   5.296   5.437
  233VAL      C 3624   4.677   5.351   5.561
  233VAL      O 3625   4.664   5.346   5.437
  234ILE      N 3626   4.601   5.420   5.649
  234ILE      H 3627   4.618   5.397   5.746
  234ILE     CA 3628   4.479   5.500   5.608
  234ILE     HA 3629   4.464   5.479   5.503
  234ILE     CB 3630   4.359   5.467   5.700
  234ILE     HB 3631   4.404   5.462   5.799
  234ILE    CG2 3632   4.248   5.575   5.691
  234ILE   HG21 3633   4.286   5.675   5.712
  234ILE   HG22 3634   4.212   5.573   5.588
  234ILE   HG23 3635   4.161   5.553   5.752
  234ILE    CG1 3636   4.312   5.333   5.650
  234ILE   HG12 3637   4.259   5.336   5.554
  234ILE   HG13 3638   4.395   5.266   5.629
  234ILE    CD1 3639   4.222   5.255   5.752
  234ILE   HD11 3640   4.275   5.233   5.844
  234ILE   HD12 3641   4.132   5.314   5.766
  234ILE   HD13 3642   4.210   5.154   5.711
  234ILE      C 3643   4.527   5.645   5.619
  234ILE      O 3644   4.576   5.684   5.719
  235ASP      N 3645   4.493   5.725   5.516
  235ASP      H 3646   4.436   5.693   5.439
  235ASP     CA 3647   4.518   5.873   5.516
  235ASP     HA 3648   4.526   5.902   5.621
  235ASP     CB 3649   4.651   5.894   5.442
  235ASP    HB2 3650   4.732   5.855   5.502
  235ASP    HB3 3651   4.651   5.844   5.345
  235ASP     CG 3652   4.674   6.048   5.407
  235ASP    OD1 3653   4.719   6.136   5.493
  235ASP    OD2 3654   4.656   6.078   5.292
  235ASP      C 3655   4.395   5.943   5.451
  235ASP      O 3656   4.363   5.907   5.341
  236LEU      N 3657   4.325   6.034   5.517
  236LEU      H 3658   4.357   6.052   5.611
  236LEU     CA 3659   4.219   6.115   5.459
  236LEU     HA 3660   4.184   6.075   5.364
  236LEU     CB 3661   4.101   6.115   5.552
  236LEU    HB2 3662   4.097   6.018   5.600
  236LEU    HB3 3663   4.136   6.190   5.623
  236LEU     CG 3664   3.959   6.152   5.503
  236LEU     HG 3665   3.961   6.257   5.475
  236LEU    CD1 3666   3.912   6.077   5.384
  236LEU   HD11 3667   3.897   5.972   5.410
  236LEU   HD12 3668   3.816   6.102   5.340
  236LEU   HD13 3669   3.985   6.069   5.303
  236LEU    CD2 3670   3.864   6.133   5.619
  236LEU   HD21 3671   3.867   6.032   5.658
  236LEU   HD22 3672   3.901   6.194   5.702
  236LEU   HD23 3673   3.759   6.152   5.594
  236LEU      C 3674   4.263   6.258   5.440
  236LEU      O 3675   4.192   6.330   5.372
  237GLY      N 3676   4.376   6.299   5.494
  237GLY      H 3677   4.433   6.235   5.548
  237GLY     CA 3678   4.421   6.440   5.473
  237GLY    HA2 3679   4.517   6.435   5.421
  237GLY    HA3 3680   4.343   6.480   5.407
  237GLY      C 3681   4.430   6.518   5.603
  237GLY      O 3682   4.349   6.495   5.693
  238GLY      N 3683   4.517   6.617   5.615
  238GLY      H 3684   4.590   6.619   5.545
  238GLY     CA 3685   4.540   6.707   5.715
  238GLY    HA2 3686   4.597   6.790   5.674
  238GLY    HA3 3687   4.446   6.744   5.756
  238GLY      C 3688   4.617   6.663   5.841
  238GLY      O 3689   4.670   6.750   5.919
  239GLU      N 3690   4.624   6.533   5.869
  239GLU      H 3691   4.575   6.470   5.807
  239GLU     CA 3692   4.692   6.476   5.992
  239GLU     HA 3693   4.677   6.549   6.072
  239GLU     CB 3694   4.612   6.345   6.029
  239GLU    HB2 3695   4.627   6.264   5.958
  239GLU    HB3 3696   4.645   6.299   6.122
  239GLU     CG 3697   4.465   6.374   6.042
  239GLU    HG2 3698   4.453   6.456   6.112
  239GLU    HG3 3699   4.412   6.402   5.950
  239GLU     CD 3700   4.391   6.254   6.103
  239GLU    OE1 3701   4.332   6.260   6.215
  239GLU    OE2 3702   4.398   6.150   6.039
  239GLU      C 3703   4.838   6.449   5.990
  239GLU      O 3704   4.889   6.419   5.880
  240PRO      N 3705   4.908   6.435   6.108
  240PRO     CD 3706   4.858   6.465   6.244
  240PRO    HD2 3707   4.801   6.379   6.280
  240PRO    HD3 3708   4.807   6.561   6.226
  240PRO     CG 3709   4.982   6.489   6.332
  240PRO    HG2 3710   4.967   6.473   6.439
  240PRO    HG3 3711   5.010   6.594   6.325
  240PRO     CB 3712   5.093   6.407   6.264
  240PRO    HB2 3713   5.081   6.303   6.295
  240PRO    HB3 3714   5.195   6.444   6.274
  240PRO     CA 3715   5.056   6.418   6.118
  240PRO     HA 3716   5.099   6.514   6.090
  240PRO      C 3717   5.105   6.299   6.031
  240PRO      O 3718   5.187   6.318   5.940
  241ILE      N 3719   5.071   6.180   6.069
  241ILE      H 3720   5.004   6.170   6.145
  241ILE     CA 3721   5.133   6.059   6.013
  241ILE     HA 3722   5.241   6.071   6.009
  241ILE     CB 3723   5.103   5.931   6.099
  241ILE     HB 3724   4.995   5.921   6.110
  241ILE    CG2 3725   5.164   5.801   6.034
  241ILE   HG21 3726   5.133   5.720   6.101
  241ILE   HG22 3727   5.120   5.778   5.937
  241ILE   HG23 3728   5.272   5.808   6.032
  241ILE    CG1 3729   5.166   5.960   6.239
  241ILE   HG12 3730   5.274   5.974   6.230
  241ILE   HG13 3731   5.121   6.051   6.279
  241ILE    CD1 3732   5.146   5.854   6.346
  241ILE   HD11 3733   5.183   5.758   6.310
  241ILE   HD12 3734   5.206   5.867   6.435
  241ILE   HD13 3735   5.039   5.841   6.364
  241ILE      C 3736   5.078   6.047   5.868
  241ILE      O 3737   4.964   6.089   5.835
  242LYS      N 3738   5.167   5.993   5.782
  242LYS      H 3739   5.258   5.974   5.821
  242LYS     CA 3740   5.136   5.978   5.635
  242LYS     HA 3741   5.030   5.956   5.619
  242LYS     CB 3742   5.177   6.108   5.560
  242LYS    HB2 3743   5.274   6.150   5.587
  242LYS    HB3 3744   5.179   6.078   5.456
  242LYS     CG 3745   5.063   6.210   5.577
  242LYS    HG2 3746   4.962   6.169   5.573
  242LYS    HG3 3747   5.070   6.246   5.679
  242LYS     CD 3748   5.078   6.328   5.474
  242LYS    HD2 3749   5.029   6.416   5.516
  242LYS    HD3 3750   5.184   6.345   5.455
  242LYS     CE 3751   5.018   6.290   5.332
  242LYS    HE2 3752   5.077   6.356   5.268
  242LYS    HE3 3753   5.036   6.186   5.306
  242LYS     NZ 3754   4.874   6.324   5.310
  242LYS    HZ1 3755   4.851   6.422   5.323
  242LYS    HZ2 3756   4.840   6.305   5.217
  242LYS    HZ3 3757   4.817   6.269   5.373
  242LYS      C 3758   5.196   5.849   5.575
  242LYS      O 3759   5.303   5.801   5.608
  243SER      N 3760   5.122   5.789   5.480
  243SER      H 3761   5.030   5.824   5.456
  243SER     CA 3762   5.153   5.660   5.417
  243SER     HA 3763   5.167   5.587   5.496
  243SER     CB 3764   5.044   5.627   5.310
  243SER    HB2 3765   5.074   5.692   5.227
  243SER    HB3 3766   5.058   5.520   5.294
  243SER     OG 3767   4.920   5.654   5.370
  243SER     HG 3768   4.855   5.614   5.313
  243SER      C 3769   5.288   5.665   5.346
  243SER      O 3770   5.349   5.559   5.345
  244SER      N 3771   5.339   5.783   5.310
  244SER      H 3772   5.285   5.865   5.333
  244SER     CA 3773   5.476   5.792   5.254
  244SER     HA 3774   5.481   5.730   5.165
  244SER     CB 3775   5.496   5.937   5.209
  244SER    HB2 3776   5.599   5.963   5.187
  244SER    HB3 3777   5.439   5.952   5.117
  244SER     OG 3778   5.468   6.035   5.310
  244SER     HG 3779   5.445   6.115   5.262
  244SER      C 3780   5.584   5.751   5.350
  244SER      O 3781   5.691   5.710   5.307
  245ASP      N 3782   5.558   5.750   5.478
  245ASP      H 3783   5.469   5.787   5.508
  245ASP     CA 3784   5.661   5.717   5.581
  245ASP     HA 3785   5.750   5.771   5.550
  245ASP     CB 3786   5.606   5.757   5.720
  245ASP    HB2 3787   5.531   5.835   5.704
  245ASP    HB3 3788   5.556   5.670   5.762
  245ASP     CG 3789   5.715   5.801   5.815
  245ASP    OD1 3790   5.687   5.782   5.935
  245ASP    OD2 3791   5.812   5.870   5.783
  245ASP      C 3792   5.699   5.567   5.574
  245ASP      O 3793   5.807   5.522   5.625
  246TYR      N 3794   5.613   5.487   5.508
  246TYR      H 3795   5.529   5.527   5.468
  246TYR     CA 3796   5.610   5.343   5.507
  246TYR     HA 3797   5.677   5.309   5.586
  246TYR     CB 3798   5.466   5.295   5.548
  246TYR    HB2 3799   5.389   5.338   5.483
  246TYR    HB3 3800   5.465   5.187   5.532
  246TYR     CG 3801   5.432   5.327   5.694
  246TYR    CD1 3802   5.371   5.445   5.724
  246TYR    HD1 3803   5.363   5.518   5.645
  246TYR    CE1 3804   5.329   5.482   5.853
  246TYR    HE1 3805   5.282   5.577   5.873
  246TYR     CZ 3806   5.341   5.381   5.955
  246TYR     OH 3807   5.309   5.419   6.083
  246TYR     HH 3808   5.332   5.343   6.136
  246TYR    CE2 3809   5.414   5.265   5.924
  246TYR    HE2 3810   5.446   5.199   6.004
  246TYR    CD2 3811   5.454   5.230   5.793
  246TYR    HD2 3812   5.500   5.135   5.774
  246TYR      C 3813   5.667   5.272   5.377
  246TYR      O 3814   5.681   5.148   5.375
  247PHE      N 3815   5.688   5.352   5.267
  247PHE      H 3816   5.657   5.447   5.278
  247PHE     CA 3817   5.709   5.299   5.132
  247PHE     HA 3818   5.624   5.234   5.115
  247PHE     CB 3819   5.710   5.419   5.026
  247PHE    HB2 3820   5.790   5.485   5.058
  247PHE    HB3 3821   5.746   5.372   4.935
  247PHE     CG 3822   5.578   5.499   4.986
  247PHE    CD1 3823   5.453   5.475   5.048
  247PHE    HD1 3824   5.440   5.396   5.120
  247PHE    CE1 3825   5.343   5.553   5.004
  247PHE    HE1 3826   5.244   5.541   5.047
  247PHE     CZ 3827   5.364   5.666   4.917
  247PHE     HZ 3828   5.277   5.727   4.897
  247PHE    CE2 3829   5.488   5.691   4.868
  247PHE    HE2 3830   5.499   5.770   4.796
  247PHE    CD2 3831   5.596   5.607   4.901
  247PHE    HD2 3832   5.689   5.622   4.847
  247PHE      C 3833   5.846   5.228   5.110
  247PHE      O 3834   5.860   5.134   5.028
  248GLY      N 3835   5.946   5.262   5.192
  248GLY      H 3836   5.931   5.332   5.263
  248GLY     CA 3837   6.070   5.187   5.190
  248GLY    HA2 3838   6.108   5.174   5.088
  248GLY    HA3 3839   6.150   5.242   5.239
  248GLY      C 3840   6.056   5.043   5.231
  248GLY      O 3841   6.126   4.956   5.175
  249ASN      N 3842   5.958   5.019   5.322
  249ASN      H 3843   5.905   5.096   5.361
  249ASN     CA 3844   5.936   4.884   5.375
  249ASN     HA 3845   6.028   4.827   5.378
  249ASN     CB 3846   5.874   4.908   5.523
  249ASN    HB2 3847   5.774   4.952   5.518
  249ASN    HB3 3848   5.853   4.812   5.570
  249ASN     CG 3849   5.968   4.979   5.626
  249ASN    OD1 3850   6.076   5.027   5.598
  249ASN    ND2 3851   5.926   4.999   5.744
  249ASN   HD21 3852   5.986   5.054   5.803
  249ASN   HD22 3853   5.830   4.975   5.765
  249ASN      C 3854   5.838   4.801   5.295
  249ASN      O 3855   5.833   4.677   5.305
  250GLY      N 3856   5.763   4.859   5.199
  250GLY      H 3857   5.781   4.956   5.179
  250GLY     CA 3858   5.675   4.785   5.106
  250GLY    HA2 3859   5.724   4.735   5.023
  250GLY    HA3 3860   5.629   4.713   5.174
  250GLY      C 3861   5.566   4.873   5.056
  250GLY      O 3862   5.576   4.995   5.047
  251ARG      N 3863   5.463   4.812   5.000
  251ARG      H 3864   5.464   4.711   4.992
  251ARG     CA 3865   5.342   4.876   4.946
  251ARG     HA 3866   5.380   4.962   4.891
  251ARG     CB 3867   5.266   4.776   4.854
  251ARG    HB2 3868   5.250   4.679   4.901
  251ARG    HB3 3869   5.176   4.832   4.828
  251ARG     CG 3870   5.334   4.752   4.719
  251ARG    HG2 3871   5.352   4.846   4.668
  251ARG    HG3 3872   5.424   4.692   4.734
  251ARG     CD 3873   5.240   4.675   4.625
  251ARG    HD2 3874   5.218   4.576   4.665
  251ARG    HD3 3875   5.150   4.735   4.614
  251ARG     NE 3876   5.308   4.653   4.495
  251ARG     HE 3877   5.399   4.611   4.504
  251ARG     CZ 3878   5.273   4.695   4.376
  251ARG    NH1 3879   5.168   4.769   4.359
  251ARG   HH11 3880   5.114   4.796   4.440
  251ARG   HH12 3881   5.170   4.828   4.277
  251ARG    NH2 3882   5.339   4.672   4.266
  251ARG   HH21 3883   5.430   4.631   4.280
  251ARG   HH22 3884   5.310   4.704   4.175
  251ARG      C 3885   5.252   4.926   5.058
  251ARG      O 3886   5.268   4.887   5.178
  252VAL      N 3887   5.149   4.998   5.012
  252VAL      H 3888   5.143   5.019   4.913
  252VAL     CA 3889   5.047   5.056   5.097
  252VAL     HA 3890   5.049   5.009   5.195
  252VAL     CB 3891   5.080   5.206   5.125
  252VAL     HB 3892   5.006   5.241   5.196
  252VAL    CG1 3893   5.212   5.231   5.192
  252VAL   HG11 3894   5.215   5.189   5.293
  252VAL   HG12 3895   5.296   5.208   5.126
  252VAL   HG13 3896   5.226   5.338   5.208
  252VAL    CG2 3897   5.069   5.304   5.006
  252VAL   HG21 3898   4.970   5.288   4.963
  252VAL   HG22 3899   5.078   5.406   5.044
  252VAL   HG23 3900   5.146   5.290   4.930
  252VAL      C 3901   4.910   5.037   5.041
  252VAL      O 3902   4.894   5.035   4.920
  253THR      N 3903   4.815   5.021   5.128
  253THR      H 3904   4.843   5.018   5.224
  253THR     CA 3905   4.673   5.042   5.103
  253THR     HA 3906   4.643   4.975   5.023
  253THR     CB 3907   4.588   5.006   5.230
  253THR     HB 3908   4.484   5.036   5.220
  253THR    CG2 3909   4.592   4.860   5.247
  253THR   HG21 3910   4.692   4.818   5.235
  253THR   HG22 3911   4.554   4.832   5.345
  253THR   HG23 3912   4.531   4.813   5.169
  253THR    OG1 3913   4.655   5.066   5.342
  253THR    HG1 3914   4.638   5.160   5.337
  253THR      C 3915   4.648   5.188   5.056
  253THR      O 3916   4.709   5.285   5.096
  254GLU      N 3917   4.533   5.204   4.981
  254GLU      H 3918   4.478   5.127   4.946
  254GLU     CA 3919   4.475   5.338   4.955
  254GLU     HA 3920   4.499   5.407   5.037
  254GLU     CB 3921   4.518   5.400   4.820
  254GLU    HB2 3922   4.625   5.419   4.822
  254GLU    HB3 3923   4.495   5.323   4.746
  254GLU     CG 3924   4.446   5.529   4.770
  254GLU    HG2 3925   4.471   5.543   4.665
  254GLU    HG3 3926   4.337   5.531   4.769
  254GLU     CD 3927   4.497   5.640   4.867
  254GLU    OE1 3928   4.588   5.720   4.834
  254GLU    OE2 3929   4.443   5.658   4.978
  254GLU      C 3930   4.315   5.335   4.966
  254GLU      O 3931   4.239   5.310   4.869
  255PHE      N 3932   4.271   5.354   5.092
  255PHE      H 3933   4.337   5.338   5.166
  255PHE     CA 3934   4.133   5.363   5.128
  255PHE     HA 3935   4.094   5.268   5.091
  255PHE     CB 3936   4.125   5.351   5.275
  255PHE    HB2 3937   4.191   5.428   5.318
  255PHE    HB3 3938   4.025   5.378   5.309
  255PHE     CG 3939   4.166   5.214   5.326
  255PHE    CD1 3940   4.301   5.187   5.371
  255PHE    HD1 3941   4.380   5.261   5.370
  255PHE    CE1 3942   4.332   5.062   5.438
  255PHE    HE1 3943   4.434   5.042   5.465
  255PHE     CZ 3944   4.236   4.960   5.453
  255PHE     HZ 3945   4.258   4.863   5.495
  255PHE    CE2 3946   4.108   4.987   5.406
  255PHE    HE2 3947   4.026   4.920   5.427
  255PHE    CD2 3948   4.072   5.113   5.343
  255PHE    HD2 3949   3.966   5.130   5.325
  255PHE      C 3950   4.055   5.484   5.066
  255PHE      O 3951   3.930   5.485   5.074
  256LYS      N 3952   4.126   5.580   5.009
  256LYS      H 3953   4.227   5.582   5.005
  256LYS     CA 3954   4.060   5.688   4.932
  256LYS     HA 3955   3.975   5.733   4.984
  256LYS     CB 3956   4.158   5.814   4.909
  256LYS    HB2 3957   4.248   5.773   4.863
  256LYS    HB3 3958   4.110   5.880   4.838
  256LYS     CG 3959   4.172   5.885   5.043
  256LYS    HG2 3960   4.073   5.906   5.085
  256LYS    HG3 3961   4.230   5.816   5.105
  256LYS     CD 3962   4.245   6.019   5.037
  256LYS    HD2 3963   4.204   6.087   4.962
  256LYS    HD3 3964   4.229   6.055   5.138
  256LYS     CE 3965   4.390   6.017   4.992
  256LYS    HE2 3966   4.394   5.988   4.887
  256LYS    HE3 3967   4.422   6.121   4.995
  256LYS     NZ 3968   4.476   5.926   5.078
  256LYS    HZ1 3969   4.444   5.830   5.070
  256LYS    HZ2 3970   4.574   5.928   5.056
  256LYS    HZ3 3971   4.476   5.943   5.178
  256LYS      C 3972   4.001   5.632   4.799
  256LYS      O 3973   3.898   5.679   4.763
  257TYR      N 3974   4.061   5.542   4.730
  257TYR      H 3975   4.145   5.501   4.768
  257TYR     CA 3976   4.024   5.487   4.602
  257TYR     HA 3977   4.012   5.566   4.528
  257TYR     CB 3978   4.129   5.388   4.571
  257TYR    HB2 3979   4.227   5.432   4.586
  257TYR    HB3 3980   4.117   5.309   4.646
  257TYR     CG 3981   4.107   5.319   4.439
  257TYR    CD1 3982   4.016   5.212   4.436
  257TYR    HD1 3983   3.987   5.162   4.528
  257TYR    CE1 3984   3.990   5.154   4.309
  257TYR    HE1 3985   3.931   5.064   4.308
  257TYR     CZ 3986   4.049   5.206   4.190
  257TYR     OH 3987   4.023   5.157   4.061
  257TYR     HH 3988   4.081   5.190   3.992
  257TYR    CE2 3989   4.134   5.317   4.200
  257TYR    HE2 3990   4.183   5.350   4.109
  257TYR    CD2 3991   4.163   5.378   4.325
  257TYR    HD2 3992   4.215   5.473   4.329
  257TYR      C 3993   3.888   5.419   4.609
  257TYR      O 3994   3.802   5.459   4.531
  258GLY      N 3995   3.861   5.333   4.707
  258GLY      H 3996   3.929   5.298   4.773
  258GLY     CA 3997   3.728   5.280   4.722
  258GLY    HA2 3998   3.701   5.251   4.620
  258GLY    HA3 3999   3.729   5.199   4.795
  258GLY      C 4000   3.631   5.382   4.779
  258GLY      O 4001   3.519   5.373   4.728
  259ALA      N 4002   3.660   5.477   4.868
  259ALA      H 4003   3.750   5.468   4.913
  259ALA     CA 4004   3.566   5.575   4.925
  259ALA     HA 4005   3.479   5.530   4.972
  259ALA     CB 4006   3.635   5.657   5.035
  259ALA    HB1 4007   3.566   5.725   5.085
  259ALA    HB2 4008   3.680   5.594   5.113
  259ALA    HB3 4009   3.722   5.713   5.001
  259ALA      C 4010   3.515   5.665   4.814
  259ALA      O 4011   3.398   5.666   4.775
  260LYS      N 4012   3.606   5.725   4.732
  260LYS      H 4013   3.704   5.711   4.750
  260LYS     CA 4014   3.564   5.800   4.609
  260LYS     HA 4015   3.483   5.870   4.632
  260LYS     CB 4016   3.682   5.886   4.565
  260LYS    HB2 4017   3.755   5.814   4.528
  260LYS    HB3 4018   3.644   5.937   4.477
  260LYS     CG 4019   3.750   5.976   4.676
  260LYS    HG2 4020   3.795   5.920   4.758
  260LYS    HG3 4021   3.829   6.025   4.619
  260LYS     CD 4022   3.664   6.079   4.743
  260LYS    HD2 4023   3.625   6.145   4.665
  260LYS    HD3 4024   3.583   6.032   4.800
  260LYS     CE 4025   3.755   6.150   4.845
  260LYS    HE2 4026   3.731   6.104   4.940
  260LYS    HE3 4027   3.856   6.115   4.824
  260LYS     NZ 4028   3.736   6.294   4.840
  260LYS    HZ1 4029   3.764   6.346   4.757
  260LYS    HZ2 4030   3.644   6.320   4.871
  260LYS    HZ3 4031   3.799   6.334   4.908
  260LYS      C 4032   3.494   5.718   4.503
  260LYS      O 4033   3.396   5.768   4.442
  261LEU      N 4034   3.545   5.596   4.476
  261LEU      H 4035   3.619   5.558   4.533
  261LEU     CA 4036   3.481   5.512   4.377
  261LEU     HA 4037   3.470   5.569   4.285
  261LEU     CB 4038   3.567   5.383   4.345
  261LEU    HB2 4039   3.673   5.407   4.336
  261LEU    HB3 4040   3.564   5.319   4.433
  261LEU     CG 4041   3.527   5.304   4.219
  261LEU     HG 4042   3.423   5.270   4.212
  261LEU    CD1 4043   3.539   5.386   4.093
  261LEU   HD11 4044   3.540   5.326   4.002
  261LEU   HD12 4045   3.468   5.468   4.084
  261LEU   HD13 4046   3.637   5.434   4.091
  261LEU    CD2 4047   3.611   5.178   4.209
  261LEU   HD21 4048   3.601   5.132   4.110
  261LEU   HD22 4049   3.718   5.196   4.221
  261LEU   HD23 4050   3.582   5.113   4.292
  261LEU      C 4051   3.337   5.476   4.410
  261LEU      O 4052   3.246   5.502   4.329
  262GLY      N 4053   3.313   5.440   4.534
  262GLY      H 4054   3.394   5.428   4.593
  262GLY     CA 4055   3.186   5.422   4.603
  262GLY    HA2 4056   3.145   5.331   4.559
  262GLY    HA3 4057   3.194   5.389   4.707
  262GLY      C 4058   3.089   5.543   4.584
  262GLY      O 4059   2.987   5.517   4.515
  263THR      N 4060   3.123   5.665   4.634
  263THR      H 4061   3.219   5.676   4.666
  263THR     CA 4062   3.044   5.781   4.588
  263THR     HA 4063   2.949   5.775   4.640
  263THR     CB 4064   3.093   5.916   4.641
  263THR     HB 4065   3.030   5.992   4.595
  263THR    CG2 4066   3.087   5.911   4.795
  263THR   HG21 4067   3.128   6.006   4.831
  263THR   HG22 4068   2.981   5.887   4.805
  263THR   HG23 4069   3.142   5.823   4.827
  263THR    OG1 4070   3.231   5.946   4.615
  263THR    HG1 4071   3.220   6.012   4.546
  263THR      C 4072   3.001   5.795   4.446
  263THR      O 4073   2.883   5.817   4.417
  264VAL      N 4074   3.094   5.781   4.347
  264VAL      H 4075   3.188   5.753   4.372
  264VAL     CA 4076   3.065   5.808   4.205
  264VAL     HA 4077   2.997   5.893   4.204
  264VAL     CB 4078   3.190   5.846   4.120
  264VAL     HB 4079   3.240   5.930   4.167
  264VAL    CG1 4080   3.302   5.739   4.119
  264VAL   HG11 4081   3.382   5.768   4.051
  264VAL   HG12 4082   3.352   5.730   4.215
  264VAL   HG13 4083   3.269   5.641   4.084
  264VAL    CG2 4084   3.153   5.878   3.973
  264VAL   HG21 4085   3.117   5.792   3.918
  264VAL   HG22 4086   3.069   5.948   3.982
  264VAL   HG23 4087   3.241   5.915   3.921
  264VAL      C 4088   2.983   5.703   4.132
  264VAL      O 4089   2.909   5.733   4.043
  265ILE      N 4090   2.996   5.578   4.173
  265ILE      H 4091   3.064   5.553   4.244
  265ILE     CA 4092   2.905   5.470   4.122
  265ILE     HA 4093   2.889   5.495   4.017
  265ILE     CB 4094   2.975   5.328   4.119
  265ILE     HB 4095   3.014   5.300   4.218
  265ILE    CG2 4096   2.882   5.226   4.055
  265ILE   HG21 4097   2.931   5.129   4.047
  265ILE   HG22 4098   2.793   5.203   4.114
  265ILE   HG23 4099   2.839   5.268   3.964
  265ILE    CG1 4100   3.104   5.344   4.028
  265ILE   HG12 4101   3.071   5.367   3.926
  265ILE   HG13 4102   3.173   5.423   4.057
  265ILE    CD1 4103   3.196   5.224   4.029
  265ILE   HD11 4104   3.265   5.238   3.947
  265ILE   HD12 4105   3.252   5.223   4.123
  265ILE   HD13 4106   3.143   5.129   4.020
  265ILE      C 4107   2.762   5.465   4.184
  265ILE      O 4108   2.663   5.441   4.116
  266ARG      N 4109   2.749   5.516   4.310
  266ARG      H 4110   2.835   5.533   4.361
  266ARG     CA 4111   2.619   5.537   4.374
  266ARG     HA 4112   2.546   5.463   4.341
  266ARG     CB 4113   2.641   5.523   4.527
  266ARG    HB2 4114   2.723   5.592   4.548
  266ARG    HB3 4115   2.558   5.574   4.576
  266ARG     CG 4116   2.646   5.379   4.588
  266ARG    HG2 4117   2.550   5.328   4.578
  266ARG    HG3 4118   2.722   5.337   4.522
  266ARG     CD 4119   2.676   5.399   4.737
  266ARG    HD2 4120   2.753   5.476   4.740
  266ARG    HD3 4121   2.588   5.443   4.784
  266ARG     NE 4122   2.716   5.275   4.804
  266ARG     HE 4123   2.813   5.272   4.831
  266ARG     CZ 4124   2.643   5.166   4.828
  266ARG    NH1 4125   2.513   5.150   4.817
  266ARG   HH11 4126   2.452   5.223   4.783
  266ARG   HH12 4127   2.468   5.061   4.837
  266ARG    NH2 4128   2.703   5.057   4.864
  266ARG   HH21 4129   2.802   5.053   4.881
  266ARG   HH22 4130   2.652   4.971   4.876
  266ARG      C 4131   2.567   5.676   4.333
  266ARG      O 4132   2.446   5.701   4.354
  267LYS      N 4133   2.655   5.760   4.262
  267LYS      H 4134   2.747   5.722   4.242
  267LYS     CA 4135   2.626   5.898   4.220
  267LYS     HA 4136   2.713   5.947   4.178
  267LYS     CB 4137   2.529   5.896   4.098
  267LYS    HB2 4138   2.423   5.890   4.120
  267LYS    HB3 4139   2.548   5.994   4.054
  267LYS     CG 4140   2.585   5.807   3.983
  267LYS    HG2 4141   2.689   5.836   3.963
  267LYS    HG3 4142   2.580   5.705   4.021
  267LYS     CD 4143   2.506   5.812   3.852
  267LYS    HD2 4144   2.494   5.916   3.821
  267LYS    HD3 4145   2.568   5.756   3.782
  267LYS     CE 4146   2.364   5.752   3.868
  267LYS    HE2 4147   2.305   5.802   3.945
  267LYS    HE3 4148   2.317   5.772   3.771
  267LYS     NZ 4149   2.361   5.601   3.885
  267LYS    HZ1 4150   2.427   5.574   3.957
  267LYS    HZ2 4151   2.268   5.578   3.914
  267LYS    HZ3 4152   2.374   5.556   3.795
  267LYS      C 4153   2.586   5.995   4.329
  267LYS      O 4154   2.504   6.081   4.307
  268TRP      N 4155   2.633   5.977   4.451
  268TRP      H 4156   2.706   5.911   4.470
  268TRP     CA 4157   2.609   6.067   4.563
  268TRP     HA 4158   2.501   6.081   4.560
  268TRP     CB 4159   2.656   6.010   4.694
  268TRP    HB2 4160   2.761   5.979   4.692
  268TRP    HB3 4161   2.662   6.091   4.767
  268TRP     CG 4162   2.575   5.900   4.757
  268TRP    CD1 4163   2.486   5.834   4.684
  268TRP    HD1 4164   2.452   5.857   4.584
  268TRP    NE1 4165   2.445   5.724   4.760
  268TRP    HE1 4166   2.367   5.665   4.735
  268TRP    CE2 4167   2.517   5.710   4.874
  268TRP    CZ2 4168   2.524   5.618   4.978
  268TRP    HZ2 4169   2.451   5.539   4.985
  268TRP    CH2 4170   2.626   5.625   5.073
  268TRP    HH2 4171   2.622   5.551   5.151
  268TRP    CZ3 4172   2.722   5.725   5.064
  268TRP    HZ3 4173   2.798   5.735   5.140
  268TRP    CE3 4174   2.712   5.820   4.966
  268TRP    HE3 4175   2.790   5.894   4.962
  268TRP    CD2 4176   2.613   5.820   4.868
  268TRP      C 4177   2.658   6.215   4.552
  268TRP      O 4178   2.769   6.246   4.499
  269ASN      N 4179   2.570   6.308   4.587
  269ASN      H 4180   2.474   6.278   4.597
  269ASN     CA 4181   2.572   6.455   4.562
  269ASN     HA 4182   2.468   6.487   4.562
  269ASN     CB 4183   2.641   6.522   4.685
  269ASN    HB2 4184   2.604   6.482   4.780
  269ASN    HB3 4185   2.747   6.501   4.672
  269ASN     CG 4186   2.618   6.670   4.689
  269ASN    OD1 4187   2.528   6.722   4.625
  269ASN    ND2 4188   2.702   6.747   4.760
  269ASN   HD21 4189   2.664   6.840   4.771
  269ASN   HD22 4190   2.758   6.714   4.838
  269ASN      C 4191   2.629   6.502   4.423
  269ASN      O 4192   2.709   6.594   4.416
  270GLY      N 4193   2.585   6.438   4.315
  270GLY      H 4194   2.526   6.358   4.333
  270GLY     CA 4195   2.604   6.478   4.170
  270GLY    HA2 4196   2.533   6.429   4.104
  270GLY    HA3 4197   2.600   6.586   4.160
  270GLY      C 4198   2.742   6.433   4.117
  270GLY      O 4199   2.782   6.496   4.017
  271GLU      N 4200   2.810   6.335   4.175
  271GLU      H 4201   2.775   6.298   4.262
  271GLU     CA 4202   2.928   6.272   4.113
  271GLU     HA 4203   2.991   6.352   4.074
  271GLU     CB 4204   3.010   6.210   4.223
  271GLU    HB2 4205   2.946   6.134   4.268
  271GLU    HB3 4206   3.093   6.157   4.177
  271GLU     CG 4207   3.063   6.305   4.323
  271GLU    HG2 4208   3.133   6.365   4.265
  271GLU    HG3 4209   2.982   6.370   4.357
  271GLU     CD 4210   3.143   6.248   4.439
  271GLU    OE1 4211   3.195   6.133   4.430
  271GLU    OE2 4212   3.141   6.304   4.548
  271GLU      C 4213   2.904   6.183   4.001
  271GLU      O 4214   2.815   6.100   4.001
  272LYS      N 4215   2.987   6.187   3.896
  272LYS      H 4216   3.045   6.270   3.892
  272LYS     CA 4217   2.966   6.121   3.757
  272LYS     HA 4218   2.912   6.030   3.784
  272LYS     CB 4219   2.880   6.214   3.669
  272LYS    HB2 4220   2.824   6.155   3.595
  272LYS    HB3 4221   2.802   6.257   3.731
  272LYS     CG 4222   2.952   6.332   3.594
  272LYS    HG2 4223   3.013   6.400   3.654
  272LYS    HG3 4224   3.018   6.284   3.521
  272LYS     CD 4225   2.841   6.410   3.529
  272LYS    HD2 4226   2.754   6.353   3.495
  272LYS    HD3 4227   2.796   6.477   3.602
  272LYS     CE 4228   2.898   6.491   3.417
  272LYS    HE2 4229   2.994   6.532   3.449
  272LYS    HE3 4230   2.921   6.416   3.341
  272LYS     NZ 4231   2.796   6.591   3.368
  272LYS    HZ1 4232   2.772   6.653   3.443
  272LYS    HZ2 4233   2.839   6.644   3.294
  272LYS    HZ3 4234   2.712   6.557   3.325
  272LYS      C 4235   3.096   6.070   3.692
  272LYS      O 4236   3.200   6.128   3.713
  273MET      N 4237   3.093   5.952   3.623
  273MET      H 4238   3.006   5.915   3.588
  273MET     CA 4239   3.213   5.883   3.567
  273MET     HA 4240   3.281   5.880   3.652
  273MET     CB 4241   3.170   5.743   3.537
  273MET    HB2 4242   3.089   5.750   3.464
  273MET    HB3 4243   3.247   5.688   3.484
  273MET     CG 4244   3.116   5.660   3.661
  273MET    HG2 4245   3.191   5.656   3.740
  273MET    HG3 4246   3.033   5.720   3.696
  273MET     SD 4247   3.063   5.491   3.625
  273MET     CE 4248   3.201   5.409   3.555
  273MET    HE1 4249   3.284   5.402   3.625
  273MET    HE2 4250   3.167   5.310   3.524
  273MET    HE3 4251   3.230   5.461   3.464
  273MET      C 4252   3.284   5.945   3.444
  273MET      O 4253   3.395   5.904   3.412
  274SER      N 4254   3.218   6.041   3.376
  274SER      H 4255   3.125   6.068   3.405
  274SER     CA 4256   3.284   6.123   3.268
  274SER     HA 4257   3.300   6.062   3.180
  274SER     CB 4258   3.187   6.233   3.225
  274SER    HB2 4259   3.229   6.294   3.145
  274SER    HB3 4260   3.102   6.184   3.176
  274SER     OG 4261   3.147   6.315   3.328
  274SER     HG 4262   3.194   6.397   3.312
  274SER      C 4263   3.419   6.189   3.310
  274SER      O 4264   3.499   6.210   3.217
  275TYR      N 4265   3.439   6.211   3.438
  275TYR      H 4266   3.364   6.181   3.498
  275TYR     CA 4267   3.562   6.255   3.494
  275TYR     HA 4268   3.597   6.347   3.447
  275TYR     CB 4269   3.529   6.287   3.637
  275TYR    HB2 4270   3.457   6.216   3.676
  275TYR    HB3 4271   3.615   6.276   3.703
  275TYR     CG 4272   3.452   6.421   3.654
  275TYR    CD1 4273   3.512   6.536   3.710
  275TYR    HD1 4274   3.618   6.528   3.733
  275TYR    CE1 4275   3.438   6.661   3.712
  275TYR    HE1 4276   3.483   6.741   3.769
  275TYR     CZ 4277   3.302   6.668   3.668
  275TYR     OH 4278   3.221   6.773   3.699
  275TYR     HH 4279   3.131   6.739   3.696
  275TYR    CE2 4280   3.244   6.549   3.616
  275TYR    HE2 4281   3.138   6.552   3.596
  275TYR    CD2 4282   3.324   6.433   3.601
  275TYR    HD2 4283   3.268   6.346   3.571
  275TYR      C 4284   3.680   6.146   3.501
  275TYR      O 4285   3.794   6.180   3.521
  276LEU      N 4286   3.653   6.012   3.490
  276LEU      H 4287   3.556   5.985   3.488
  276LEU     CA 4288   3.749   5.904   3.525
  276LEU     HA 4289   3.807   5.926   3.615
  276LEU     CB 4290   3.669   5.781   3.560
  276LEU    HB2 4291   3.626   5.744   3.467
  276LEU    HB3 4292   3.736   5.707   3.602
  276LEU     CG 4293   3.565   5.798   3.673
  276LEU     HG 4294   3.491   5.871   3.640
  276LEU    CD1 4295   3.488   5.673   3.720
  276LEU   HD11 4296   3.418   5.693   3.801
  276LEU   HD12 4297   3.432   5.629   3.637
  276LEU   HD13 4298   3.559   5.592   3.739
  276LEU    CD2 4299   3.630   5.858   3.797
  276LEU   HD21 4300   3.676   5.956   3.782
  276LEU   HD22 4301   3.549   5.868   3.869
  276LEU   HD23 4302   3.702   5.790   3.840
  276LEU      C 4303   3.860   5.883   3.413
  276LEU      O 4304   3.952   5.805   3.434
  277LYS      N 4305   3.846   5.966   3.307
  277LYS      H 4306   3.758   6.016   3.305
  277LYS     CA 4307   3.942   5.990   3.199
  277LYS     HA 4308   3.946   5.908   3.126
  277LYS     CB 4309   3.900   6.113   3.120
  277LYS    HB2 4310   3.800   6.093   3.081
  277LYS    HB3 4311   3.902   6.196   3.190
  277LYS     CG 4312   3.997   6.141   2.996
  277LYS    HG2 4313   4.104   6.155   3.012
  277LYS    HG3 4314   3.996   6.056   2.928
  277LYS     CD 4315   3.936   6.261   2.925
  277LYS    HD2 4316   3.848   6.226   2.871
  277LYS    HD3 4317   3.930   6.337   3.003
  277LYS     CE 4318   4.040   6.296   2.806
  277LYS    HE2 4319   4.134   6.324   2.853
  277LYS    HE3 4320   4.059   6.212   2.739
  277LYS     NZ 4321   3.995   6.422   2.733
  277LYS    HZ1 4322   3.951   6.488   2.795
  277LYS    HZ2 4323   4.072   6.469   2.687
  277LYS    HZ3 4324   3.933   6.397   2.656
  277LYS      C 4325   4.086   6.010   3.243
  277LYS      O 4326   4.174   5.956   3.178
  278ASN      N 4327   4.106   6.067   3.361
  278ASN      H 4328   4.021   6.098   3.406
  278ASN     CA 4329   4.229   6.057   3.447
  278ASN     HA 4330   4.291   5.976   3.409
  278ASN     CB 4331   4.304   6.194   3.437
  278ASN    HB2 4332   4.321   6.223   3.334
  278ASN    HB3 4333   4.236   6.269   3.478
  278ASN     CG 4334   4.432   6.190   3.524
  278ASN    OD1 4335   4.471   6.084   3.571
  278ASN    ND2 4336   4.506   6.297   3.552
  278ASN   HD21 4337   4.588   6.283   3.609
  278ASN   HD22 4338   4.486   6.384   3.504
  278ASN      C 4339   4.192   6.022   3.595
  278ASN      O 4340   4.129   6.101   3.663
  279TRP      N 4341   4.235   5.907   3.639
  279TRP      H 4342   4.295   5.851   3.580
  279TRP     CA 4343   4.216   5.858   3.775
  279TRP     HA 4344   4.195   5.938   3.846
  279TRP     CB 4345   4.093   5.765   3.777
  279TRP    HB2 4346   4.004   5.825   3.756
  279TRP    HB3 4347   4.104   5.689   3.699
  279TRP     CG 4348   4.050   5.695   3.903
  279TRP    CD1 4349   4.105   5.593   3.963
  279TRP    HD1 4350   4.181   5.533   3.916
  279TRP    NE1 4351   4.033   5.559   4.074
  279TRP    HE1 4352   4.057   5.487   4.141
  279TRP    CE2 4353   3.927   5.645   4.098
  279TRP    CZ2 4354   3.832   5.652   4.200
  279TRP    HZ2 4355   3.822   5.570   4.269
  279TRP    CH2 4356   3.756   5.768   4.212
  279TRP    HH2 4357   3.683   5.777   4.292
  279TRP    CZ3 4358   3.766   5.864   4.115
  279TRP    HZ3 4359   3.699   5.947   4.103
  279TRP    CE3 4360   3.864   5.859   4.012
  279TRP    HE3 4361   3.872   5.940   3.942
  279TRP    CD2 4362   3.954   5.748   4.005
  279TRP      C 4363   4.340   5.780   3.817
  279TRP      O 4364   4.400   5.727   3.730
  280GLY      N 4365   4.372   5.775   3.948
  280GLY      H 4366   4.337   5.847   4.011
  280GLY     CA 4367   4.493   5.706   3.992
  280GLY    HA2 4368   4.456   5.615   4.039
  280GLY    HA3 4369   4.550   5.684   3.902
  280GLY      C 4370   4.576   5.796   4.073
  280GLY      O 4371   4.518   5.894   4.120
  281GLU      N 4372   4.708   5.774   4.075
  281GLU      H 4373   4.733   5.690   4.025
  281GLU     CA 4374   4.811   5.871   4.118
  281GLU     HA 4375   4.780   5.893   4.220
  281GLU     CB 4376   4.949   5.801   4.131
  281GLU    HB2 4377   5.020   5.870   4.178
  281GLU    HB3 4378   4.937   5.714   4.195
  281GLU     CG 4379   5.020   5.771   3.995
  281GLU    HG2 4380   5.030   5.849   3.920
  281GLU    HG3 4381   5.118   5.763   4.042
  281GLU     CD 4382   4.969   5.637   3.931
  281GLU    OE1 4383   4.861   5.635   3.872
  281GLU    OE2 4384   5.021   5.532   3.966
  281GLU      C 4385   4.811   6.009   4.059
  281GLU      O 4386   4.837   6.112   4.121
  282GLY      N 4387   4.771   6.023   3.932
  282GLY      H 4388   4.755   5.933   3.888
  282GLY     CA 4389   4.724   6.140   3.862
  282GLY    HA2 4390   4.807   6.209   3.845
  282GLY    HA3 4391   4.682   6.113   3.765
  282GLY      C 4392   4.610   6.223   3.930
  282GLY      O 4393   4.582   6.332   3.882
  283TRP      N 4394   4.546   6.167   4.030
  283TRP      H 4395   4.588   6.085   4.072
  283TRP     CA 4396   4.446   6.236   4.117
  283TRP     HA 4397   4.434   6.340   4.088
  283TRP     CB 4398   4.306   6.178   4.073
  283TRP    HB2 4399   4.303   6.167   3.965
  283TRP    HB3 4400   4.296   6.076   4.108
  283TRP     CG 4401   4.182   6.253   4.112
  283TRP    CD1 4402   4.153   6.377   4.069
  283TRP    HD1 4403   4.218   6.437   4.006
  283TRP    NE1 4404   4.034   6.417   4.131
  283TRP    HE1 4405   3.991   6.508   4.121
  283TRP    CE2 4406   3.976   6.319   4.208
  283TRP    CZ2 4407   3.857   6.305   4.281
  283TRP    HZ2 4408   3.781   6.381   4.272
  283TRP    CH2 4409   3.826   6.177   4.338
  283TRP    HH2 4410   3.729   6.171   4.383
  283TRP    CZ3 4411   3.912   6.067   4.320
  283TRP    HZ3 4412   3.878   5.972   4.357
  283TRP    CE3 4413   4.028   6.082   4.241
  283TRP    HE3 4414   4.097   6.005   4.212
  283TRP    CD2 4415   4.065   6.208   4.188
  283TRP      C 4416   4.478   6.238   4.265
  283TRP      O 4417   4.392   6.204   4.348
  284GLY      N 4418   4.605   6.260   4.305
  284GLY      H 4419   4.680   6.253   4.238
  284GLY     CA 4420   4.647   6.270   4.440
  284GLY    HA2 4421   4.727   6.343   4.455
  284GLY    HA3 4422   4.559   6.311   4.491
  284GLY      C 4423   4.688   6.136   4.505
  284GLY      O 4424   4.765   6.135   4.600
  285PHE      N 4425   4.632   6.021   4.458
  285PHE      H 4426   4.562   6.035   4.386
  285PHE     CA 4427   4.653   5.889   4.519
  285PHE     HA 4428   4.621   5.896   4.623
  285PHE     CB 4429   4.581   5.770   4.454
  285PHE    HB2 4430   4.623   5.760   4.354
  285PHE    HB3 4431   4.598   5.683   4.518
  285PHE     CG 4432   4.432   5.772   4.449
  285PHE    CD1 4433   4.360   5.836   4.553
  285PHE    HD1 4434   4.404   5.879   4.642
  285PHE    CE1 4435   4.220   5.834   4.545
  285PHE    HE1 4436   4.164   5.884   4.622
  285PHE     CZ 4437   4.149   5.779   4.435
  285PHE     HZ 4438   4.041   5.779   4.427
  285PHE    CE2 4439   4.228   5.733   4.328
  285PHE    HE2 4440   4.174   5.691   4.245
  285PHE    CD2 4441   4.368   5.726   4.339
  285PHE    HD2 4442   4.435   5.693   4.262
  285PHE      C 4443   4.803   5.854   4.522
  285PHE      O 4444   4.877   5.908   4.446
  286VAL      N 4445   4.835   5.759   4.611
  286VAL      H 4446   4.766   5.732   4.681
  286VAL     CA 4447   4.972   5.699   4.614
  286VAL     HA 4448   5.042   5.782   4.627
  286VAL     CB 4449   4.988   5.617   4.747
  286VAL     HB 4450   5.094   5.591   4.755
  286VAL    CG1 4451   4.960   5.698   4.868
  286VAL   HG11 4452   5.005   5.643   4.950
  286VAL   HG12 4453   5.015   5.793   4.864
  286VAL   HG13 4454   4.857   5.721   4.895
  286VAL    CG2 4455   4.901   5.489   4.745
  286VAL   HG21 4456   4.951   5.407   4.694
  286VAL   HG22 4457   4.868   5.459   4.844
  286VAL   HG23 4458   4.811   5.512   4.688
  286VAL      C 4459   5.009   5.620   4.482
  286VAL      O 4460   4.923   5.547   4.437
  287PRO      N 4461   5.127   5.635   4.426
  287PRO     CD 4462   5.243   5.714   4.469
  287PRO    HD2 4463   5.310   5.658   4.533
  287PRO    HD3 4464   5.211   5.809   4.511
  287PRO     CG 4465   5.316   5.755   4.341
  287PRO    HG2 4466   5.415   5.799   4.352
  287PRO    HG3 4467   5.253   5.828   4.291
  287PRO     CB 4468   5.316   5.627   4.270
  287PRO    HB2 4469   5.387   5.557   4.316
  287PRO    HB3 4470   5.344   5.635   4.165
  287PRO     CA 4471   5.173   5.581   4.295
  287PRO     HA 4472   5.113   5.631   4.218
  287PRO      C 4473   5.174   5.431   4.287
  287PRO      O 4474   5.202   5.362   4.389
  288SER      N 4475   5.140   5.375   4.172
  288SER      H 4476   5.109   5.437   4.099
  288SER     CA 4477   5.122   5.231   4.139
  288SER     HA 4478   5.028   5.194   4.179
  288SER     CB 4479   5.118   5.206   3.987
  288SER    HB2 4480   5.197   5.251   3.928
  288SER    HB3 4481   5.115   5.097   3.978
  288SER     OG 4482   4.996   5.256   3.943
  288SER     HG 4483   4.986   5.351   3.949
  288SER      C 4484   5.225   5.134   4.201
  288SER      O 4485   5.189   5.026   4.245
  289ASP      N 4486   5.350   5.164   4.198
  289ASP      H 4487   5.382   5.242   4.142
  289ASP     CA 4488   5.454   5.079   4.256
  289ASP     HA 4489   5.452   4.987   4.198
  289ASP     CB 4490   5.581   5.152   4.226
  289ASP    HB2 4491   5.596   5.165   4.119
  289ASP    HB3 4492   5.588   5.250   4.273
  289ASP     CG 4493   5.697   5.070   4.283
  289ASP    OD1 4494   5.741   5.113   4.390
  289ASP    OD2 4495   5.725   4.965   4.228
  289ASP      C 4496   5.441   5.044   4.406
  289ASP      O 4497   5.464   4.932   4.451
  290ARG      N 4498   5.389   5.147   4.477
  290ARG      H 4499   5.378   5.235   4.430
  290ARG     CA 4500   5.356   5.144   4.618
  290ARG     HA 4501   5.413   5.068   4.671
  290ARG     CB 4502   5.410   5.277   4.673
  290ARG    HB2 4503   5.360   5.360   4.622
  290ARG    HB3 4504   5.377   5.296   4.776
  290ARG     CG 4505   5.567   5.301   4.673
  290ARG    HG2 4506   5.605   5.299   4.571
  290ARG    HG3 4507   5.589   5.398   4.718
  290ARG     CD 4508   5.643   5.192   4.741
  290ARG    HD2 4509   5.736   5.224   4.788
  290ARG    HD3 4510   5.586   5.167   4.830
  290ARG     NE 4511   5.656   5.074   4.664
  290ARG     HE 4512   5.629   5.075   4.567
  290ARG     CZ 4513   5.731   4.970   4.690
  290ARG    NH1 4514   5.799   4.943   4.804
  290ARG   HH11 4515   5.805   5.016   4.874
  290ARG   HH12 4516   5.866   4.867   4.799
  290ARG    NH2 4517   5.747   4.885   4.590
  290ARG   HH21 4518   5.691   4.900   4.508
  290ARG   HH22 4519   5.806   4.803   4.598
  290ARG      C 4520   5.209   5.130   4.643
  290ARG      O 4521   5.170   5.096   4.753
  291ALA      N 4522   5.119   5.151   4.541
  291ALA      H 4523   5.154   5.169   4.448
  291ALA     CA 4524   4.973   5.127   4.561
  291ALA     HA 4525   4.942   5.173   4.655
  291ALA     CB 4526   4.899   5.212   4.456
  291ALA    HB1 4527   4.908   5.162   4.359
  291ALA    HB2 4528   4.796   5.206   4.490
  291ALA    HB3 4529   4.947   5.309   4.445
  291ALA      C 4530   4.927   4.983   4.561
  291ALA      O 4531   4.962   4.900   4.473
  292LEU      N 4532   4.847   4.941   4.663
  292LEU      H 4533   4.834   5.006   4.739
  292LEU     CA 4534   4.776   4.811   4.671
  292LEU     HA 4535   4.798   4.750   4.583
  292LEU     CB 4536   4.836   4.731   4.789
  292LEU    HB2 4537   4.945   4.737   4.784
  292LEU    HB3 4538   4.800   4.781   4.879
  292LEU     CG 4539   4.802   4.587   4.815
  292LEU     HG 4540   4.874   4.561   4.892
  292LEU    CD1 4541   4.665   4.570   4.882
  292LEU   HD11 4542   4.591   4.564   4.803
  292LEU   HD12 4543   4.670   4.485   4.949
  292LEU   HD13 4544   4.627   4.656   4.938
  292LEU    CD2 4545   4.816   4.492   4.696
  292LEU   HD21 4546   4.754   4.529   4.615
  292LEU   HD22 4547   4.919   4.505   4.662
  292LEU   HD23 4548   4.777   4.394   4.724
  292LEU      C 4549   4.621   4.830   4.678
  292LEU      O 4550   4.565   4.889   4.770
  293VAL      N 4551   4.557   4.784   4.573
  293VAL      H 4552   4.604   4.728   4.504
  293VAL     CA 4553   4.432   4.831   4.525
  293VAL     HA 4554   4.411   4.924   4.578
  293VAL     CB 4555   4.435   4.870   4.376
  293VAL     HB 4556   4.423   4.781   4.313
  293VAL    CG1 4557   4.320   4.969   4.334
  293VAL   HG11 4558   4.319   5.051   4.405
  293VAL   HG12 4559   4.315   4.994   4.228
  293VAL   HG13 4560   4.224   4.921   4.351
  293VAL    CG2 4561   4.567   4.940   4.340
  293VAL   HG21 4562   4.562   4.980   4.239
  293VAL   HG22 4563   4.579   5.023   4.409
  293VAL   HG23 4564   4.656   4.877   4.344
  293VAL      C 4565   4.317   4.733   4.566
  293VAL      O 4566   4.317   4.618   4.517
  294PHE      N 4567   4.219   4.783   4.638
  294PHE      H 4568   4.228   4.882   4.657
  294PHE     CA 4569   4.094   4.723   4.666
  294PHE     HA 4570   4.063   4.664   4.580
  294PHE     CB 4571   4.108   4.624   4.781
  294PHE    HB2 4572   4.014   4.572   4.799
  294PHE    HB3 4573   4.179   4.546   4.755
  294PHE     CG 4574   4.157   4.671   4.915
  294PHE    CD1 4575   4.277   4.630   4.967
  294PHE    HD1 4576   4.345   4.566   4.913
  294PHE    CE1 4577   4.318   4.672   5.095
  294PHE    HE1 4578   4.410   4.636   5.138
  294PHE     CZ 4579   4.247   4.768   5.162
  294PHE     HZ 4580   4.277   4.802   5.259
  294PHE    CE2 4581   4.129   4.815   5.103
  294PHE    HE2 4582   4.073   4.888   5.159
  294PHE    CD2 4583   4.080   4.761   4.982
  294PHE    HD2 4584   3.989   4.794   4.935
  294PHE      C 4585   3.975   4.824   4.667
  294PHE      O 4586   3.994   4.935   4.700
  295VAL      N 4587   3.848   4.784   4.635
  295VAL      H 4588   3.838   4.684   4.619
  295VAL     CA 4589   3.719   4.852   4.636
  295VAL     HA 4590   3.737   4.956   4.605
  295VAL     CB 4591   3.616   4.774   4.543
  295VAL     HB 4592   3.603   4.673   4.582
  295VAL    CG1 4593   3.475   4.842   4.547
  295VAL   HG11 4594   3.400   4.795   4.483
  295VAL   HG12 4595   3.428   4.839   4.645
  295VAL   HG13 4596   3.473   4.946   4.512
  295VAL    CG2 4597   3.660   4.773   4.396
  295VAL   HG21 4598   3.758   4.726   4.395
  295VAL   HG22 4599   3.584   4.723   4.336
  295VAL   HG23 4600   3.663   4.876   4.360
  295VAL      C 4601   3.667   4.847   4.781
  295VAL      O 4602   3.628   4.952   4.836
  296ASP      N 4603   3.679   4.727   4.846
  296ASP      H 4604   3.714   4.652   4.788
  296ASP     CA 4605   3.634   4.680   4.978
  296ASP     HA 4606   3.609   4.774   5.027
  296ASP     CB 4607   3.503   4.595   4.953
  296ASP    HB2 4608   3.448   4.581   5.046
  296ASP    HB3 4609   3.439   4.646   4.881
  296ASP     CG 4610   3.530   4.458   4.892
  296ASP    OD1 4611   3.453   4.366   4.928
  296ASP    OD2 4612   3.614   4.442   4.801
  296ASP      C 4613   3.738   4.601   5.064
  296ASP      O 4614   3.827   4.533   5.010
  297ASN      N 4615   3.720   4.593   5.194
  297ASN      H 4616   3.648   4.654   5.231
  297ASN     CA 4617   3.806   4.527   5.298
  297ASN     HA 4618   3.842   4.436   5.249
  297ASN     CB 4619   3.918   4.629   5.328
  297ASN    HB2 4620   4.012   4.585   5.293
  297ASN    HB3 4621   3.916   4.720   5.268
  297ASN     CG 4622   3.933   4.648   5.482
  297ASN    OD1 4623   3.862   4.725   5.547
  297ASN    ND2 4624   4.032   4.583   5.541
  297ASN   HD21 4625   4.064   4.616   5.631
  297ASN   HD22 4626   4.091   4.527   5.481
  297ASN      C 4627   3.716   4.488   5.418
  297ASN      O 4628   3.617   4.553   5.448
  298HIE      N 4629   3.745   4.375   5.479
  298HIE      H 4630   3.833   4.328   5.464
  298HIE     CA 4631   3.652   4.309   5.576
  298HIE     HA 4632   3.561   4.285   5.520
  298HIE     CB 4633   3.717   4.169   5.612
  298HIE    HB2 4634   3.655   4.129   5.692
  298HIE    HB3 4635   3.721   4.111   5.519
  298HIE     CG 4636   3.862   4.190   5.675
  298HIE    ND1 4637   3.973   4.119   5.626
  298HIE    CE1 4638   4.070   4.156   5.709
  298HIE    HE1 4639   4.171   4.123   5.690
  298HIE    NE2 4640   4.032   4.229   5.811
  298HIE    HE2 4641   4.081   4.248   5.897
  298HIE    CD2 4642   3.895   4.254   5.793
  298HIE    HD2 4643   3.822   4.303   5.856
  298HIE      C 4644   3.605   4.394   5.693
  298HIE      O 4645   3.493   4.373   5.743
  299ASP      N 4646   3.670   4.507   5.723
  299ASP      H 4647   3.752   4.532   5.670
  299ASP     CA 4648   3.615   4.602   5.817
  299ASP     HA 4649   3.553   4.550   5.891
  299ASP     CB 4650   3.730   4.660   5.900
  299ASP    HB2 4651   3.793   4.577   5.931
  299ASP    HB3 4652   3.802   4.718   5.843
  299ASP     CG 4653   3.691   4.731   6.028
  299ASP    OD1 4654   3.686   4.675   6.142
  299ASP    OD2 4655   3.662   4.854   6.026
  299ASP      C 4656   3.526   4.711   5.752
  299ASP      O 4657   3.415   4.743   5.803
  300ASN      N 4658   3.563   4.782   5.644
  300ASN      H 4659   3.649   4.761   5.594
  300ASN     CA 4660   3.471   4.884   5.580
  300ASN     HA 4661   3.416   4.926   5.665
  300ASN     CB 4662   3.548   4.992   5.494
  300ASN    HB2 4663   3.474   5.068   5.464
  300ASN    HB3 4664   3.625   5.034   5.559
  300ASN     CG 4665   3.623   4.943   5.372
  300ASN    OD1 4666   3.601   4.836   5.319
  300ASN    ND2 4667   3.700   5.035   5.317
  300ASN   HD21 4668   3.739   5.007   5.229
  300ASN   HD22 4669   3.703   5.127   5.360
  300ASN      C 4670   3.356   4.814   5.499
  300ASN      O 4671   3.252   4.878   5.479
  301GLN      N 4672   3.370   4.686   5.466
  301GLN      H 4673   3.457   4.635   5.475
  301GLN     CA 4674   3.261   4.606   5.403
  301GLN     HA 4675   3.206   4.649   5.319
  301GLN     CB 4676   3.324   4.470   5.358
  301GLN    HB2 4677   3.415   4.497   5.305
  301GLN    HB3 4678   3.357   4.424   5.451
  301GLN     CG 4679   3.241   4.382   5.263
  301GLN    HG2 4680   3.138   4.387   5.297
  301GLN    HG3 4681   3.231   4.418   5.161
  301GLN     CD 4682   3.289   4.244   5.258
  301GLN    OE1 4683   3.243   4.165   5.334
  301GLN    NE2 4684   3.389   4.217   5.184
  301GLN   HE21 4685   3.403   4.119   5.166
  301GLN   HE22 4686   3.430   4.284   5.120
  301GLN      C 4687   3.147   4.574   5.509
  301GLN      O 4688   3.031   4.545   5.464
  302ARG      N 4689   3.177   4.589   5.637
  302ARG      H 4690   3.273   4.606   5.664
  302ARG     CA 4691   3.075   4.599   5.747
  302ARG     HA 4692   2.976   4.569   5.713
  302ARG     CB 4693   3.118   4.507   5.860
  302ARG    HB2 4694   3.221   4.537   5.879
  302ARG    HB3 4695   3.058   4.523   5.949
  302ARG     CG 4696   3.107   4.364   5.831
  302ARG    HG2 4697   3.003   4.333   5.823
  302ARG    HG3 4698   3.146   4.361   5.729
  302ARG     CD 4699   3.183   4.286   5.932
  302ARG    HD2 4700   3.286   4.321   5.935
  302ARG    HD3 4701   3.152   4.310   6.034
  302ARG     NE 4702   3.189   4.143   5.896
  302ARG     HE 4703   3.159   4.073   5.961
  302ARG     CZ 4704   3.248   4.092   5.787
  302ARG    NH1 4705   3.332   4.153   5.710
  302ARG   HH11 4706   3.371   4.242   5.739
  302ARG   HH12 4707   3.363   4.092   5.635
  302ARG    NH2 4708   3.223   3.965   5.759
  302ARG   HH21 4709   3.158   3.912   5.815
  302ARG   HH22 4710   3.267   3.920   5.679
  302ARG      C 4711   3.052   4.743   5.791
  302ARG      O 4712   2.973   4.764   5.881
  303GLY      N 4713   3.117   4.838   5.721
  303GLY      H 4714   3.176   4.807   5.645
  303GLY     CA 4715   3.090   4.979   5.728
  303GLY    HA2 4716   3.113   5.036   5.639
  303GLY    HA3 4717   2.985   4.997   5.753
  303GLY      C 4718   3.152   5.050   5.848
  303GLY      O 4719   3.129   5.168   5.864
  304HIE      N 4720   3.233   4.986   5.934
  304HIE      H 4721   3.256   4.889   5.918
  304HIE     CA 4722   3.305   5.057   6.043
  304HIE     HA 4723   3.227   5.115   6.093
  304HIE     CB 4724   3.332   4.956   6.155
  304HIE    HB2 4725   3.407   4.887   6.117
  304HIE    HB3 4726   3.374   4.996   6.248
  304HIE     CG 4727   3.216   4.878   6.201
  304HIE    ND1 4728   3.102   4.925   6.263
  304HIE    CE1 4729   3.029   4.814   6.290
  304HIE    HE1 4730   2.931   4.819   6.335
  304HIE    NE2 4731   3.091   4.703   6.249
  304HIE    HE2 4732   3.045   4.614   6.234
  304HIE    CD2 4733   3.211   4.742   6.197
  304HIE    HD2 4734   3.296   4.685   6.162
  304HIE      C 4735   3.425   5.139   5.999
  304HIE      O 4736   3.458   5.248   6.056
  305GLY      N 4737   3.498   5.075   5.908
  305GLY      H 4738   3.477   4.977   5.895
  305GLY     CA 4739   3.618   5.125   5.841
  305GLY    HA2 4740   3.681   5.168   5.919
  305GLY    HA3 4741   3.668   5.038   5.799
  305GLY      C 4742   3.608   5.230   5.736
  305GLY      O 4743   3.495   5.286   5.715
  306ALA      N 4744   3.730   5.267   5.688
  306ALA      H 4745   3.815   5.214   5.704
  306ALA     CA 4746   3.744   5.396   5.618
  306ALA     HA 4747   3.691   5.459   5.689
  306ALA     CB 4748   3.887   5.426   5.598
  306ALA    HB1 4749   3.897   5.522   5.547
  306ALA    HB2 4750   3.935   5.427   5.696
  306ALA    HB3 4751   3.923   5.340   5.541
  306ALA      C 4752   3.673   5.397   5.482
  306ALA      O 4753   3.691   5.295   5.412
  307GLY      N 4754   3.597   5.498   5.447
  307GLY      H 4755   3.585   5.574   5.513
  307GLY     CA 4756   3.499   5.489   5.344
  307GLY    HA2 4757   3.515   5.586   5.298
  307GLY    HA3 4758   3.529   5.410   5.275
  307GLY      C 4759   3.358   5.478   5.384
  307GLY      O 4760   3.274   5.519   5.306
  308GLY      N 4761   3.320   5.408   5.499
  308GLY      H 4762   3.389   5.358   5.553
  308GLY     CA 4763   3.181   5.414   5.559
  308GLY    HA2 4764   3.184   5.364   5.656
  308GLY    HA3 4765   3.169   5.520   5.584
  308GLY      C 4766   3.079   5.365   5.457
  308GLY      O 4767   3.105   5.268   5.383
  309ALA      N 4768   2.964   5.440   5.447
  309ALA      H 4769   2.955   5.519   5.511
  309ALA     CA 4770   2.846   5.397   5.371
  309ALA     HA 4771   2.834   5.292   5.400
  309ALA     CB 4772   2.726   5.472   5.420
  309ALA    HB1 4773   2.647   5.459   5.347
  309ALA    HB2 4774   2.698   5.435   5.519
  309ALA    HB3 4775   2.756   5.576   5.429
  309ALA      C 4776   2.866   5.401   5.218
  309ALA      O 4777   2.807   5.331   5.141
  310SER      N 4778   2.955   5.492   5.180
  310SER      H 4779   3.024   5.534   5.241
  310SER     CA 4780   2.996   5.497   5.038
  310SER     HA 4781   2.909   5.527   4.980
  310SER     CB 4782   3.121   5.592   5.022
  310SER    HB2 4783   3.204   5.543   5.072
  310SER    HB3 4784   3.142   5.608   4.917
  310SER     OG 4785   3.106   5.718   5.097
  310SER     HG 4786   3.191   5.760   5.087
  310SER      C 4787   3.044   5.369   4.975
  310SER      O 4788   3.009   5.353   4.860
  311ILE      N 4789   3.112   5.277   5.043
  311ILE      H 4790   3.132   5.297   5.140
  311ILE     CA 4791   3.176   5.150   4.992
  311ILE     HA 4792   3.246   5.165   4.910
  311ILE     CB 4793   3.249   5.070   5.102
  311ILE     HB 4794   3.169   5.047   5.173
  311ILE    CG2 4795   3.298   4.928   5.055
  311ILE   HG21 4796   3.216   4.856   5.050
  311ILE   HG22 4797   3.348   4.931   4.958
  311ILE   HG23 4798   3.369   4.894   5.131
  311ILE    CG1 4799   3.367   5.148   5.166
  311ILE   HG12 4800   3.328   5.246   5.192
  311ILE   HG13 4801   3.401   5.106   5.261
  311ILE    CD1 4802   3.481   5.180   5.073
  311ILE   HD11 4803   3.448   5.232   4.982
  311ILE   HD12 4804   3.554   5.247   5.117
  311ILE   HD13 4805   3.523   5.082   5.056
  311ILE      C 4806   3.066   5.062   4.929
  311ILE      O 4807   2.957   5.047   4.978
  312LEU      N 4808   3.101   4.995   4.826
  312LEU      H 4809   3.188   5.027   4.786
  312LEU     CA 4810   3.026   4.886   4.758
  312LEU     HA 4811   2.920   4.883   4.780
  312LEU     CB 4812   3.041   4.911   4.600
  312LEU    HB2 4813   3.146   4.918   4.570
  312LEU    HB3 4814   2.997   4.821   4.558
  312LEU     CG 4815   2.966   5.038   4.549
  312LEU     HG 4816   2.991   5.108   4.629
  312LEU    CD1 4817   3.030   5.101   4.425
  312LEU   HD11 4818   2.997   5.053   4.333
  312LEU   HD12 4819   2.985   5.200   4.423
  312LEU   HD13 4820   3.138   5.107   4.434
  312LEU    CD2 4821   2.815   5.010   4.522
  312LEU   HD21 4822   2.767   5.100   4.482
  312LEU   HD22 4823   2.808   4.932   4.447
  312LEU   HD23 4824   2.766   4.971   4.611
  312LEU      C 4825   3.075   4.743   4.806
  312LEU      O 4826   3.197   4.721   4.812
  313THR      N 4827   2.981   4.653   4.839
  313THR      H 4828   2.886   4.666   4.809
  313THR     CA 4829   3.007   4.520   4.900
  313THR     HA 4830   3.110   4.487   4.890
  313THR     CB 4831   2.956   4.516   5.048
  313THR     HB 4832   2.999   4.431   5.101
  313THR    CG2 4833   2.990   4.637   5.128
  313THR   HG21 4834   3.096   4.647   5.105
  313THR   HG22 4835   2.937   4.728   5.101
  313THR   HG23 4836   2.969   4.616   5.233
  313THR    OG1 4837   2.815   4.508   5.059
  313THR    HG1 4838   2.769   4.588   5.033
  313THR      C 4839   2.921   4.421   4.820
  313THR      O 4840   2.842   4.454   4.738
  314PHE      N 4841   2.928   4.287   4.854
  314PHE      H 4842   3.008   4.247   4.900
  314PHE     CA 4843   2.841   4.187   4.796
  314PHE     HA 4844   2.859   4.189   4.689
  314PHE     CB 4845   2.883   4.045   4.838
  314PHE    HB2 4846   2.814   3.984   4.780
  314PHE    HB3 4847   2.980   4.016   4.798
  314PHE     CG 4848   2.854   4.006   4.986
  314PHE    CD1 4849   2.726   3.955   5.016
  314PHE    HD1 4850   2.643   3.953   4.946
  314PHE    CE1 4851   2.696   3.912   5.146
  314PHE    HE1 4852   2.602   3.863   5.164
  314PHE     CZ 4853   2.789   3.931   5.250
  314PHE     HZ 4854   2.772   3.897   5.351
  314PHE    CE2 4855   2.909   3.990   5.224
  314PHE    HE2 4856   2.981   4.000   5.303
  314PHE    CD2 4857   2.943   4.030   5.091
  314PHE    HD2 4858   3.043   4.064   5.068
  314PHE      C 4859   2.694   4.202   4.834
  314PHE      O 4860   2.621   4.132   4.764
  315TRP      N 4861   2.657   4.289   4.927
  315TRP      H 4862   2.734   4.331   4.976
  315TRP     CA 4863   2.514   4.337   4.947
  315TRP     HA 4864   2.449   4.253   4.926
  315TRP     CB 4865   2.494   4.384   5.091
  315TRP    HB2 4866   2.540   4.480   5.115
  315TRP    HB3 4867   2.391   4.418   5.099
  315TRP     CG 4868   2.527   4.289   5.201
  315TRP    CD1 4869   2.645   4.272   5.265
  315TRP    HD1 4870   2.736   4.323   5.240
  315TRP    NE1 4871   2.628   4.183   5.368
  315TRP    HE1 4872   2.706   4.146   5.420
  315TRP    CE2 4873   2.502   4.137   5.380
  315TRP    CZ2 4874   2.431   4.054   5.474
  315TRP    HZ2 4875   2.482   4.012   5.560
  315TRP    CH2 4876   2.295   4.024   5.459
  315TRP    HH2 4877   2.244   3.955   5.526
  315TRP    CZ3 4878   2.228   4.084   5.347
  315TRP    HZ3 4879   2.122   4.069   5.342
  315TRP    CE3 4880   2.293   4.173   5.255
  315TRP    HE3 4881   2.236   4.221   5.177
  315TRP    CD2 4882   2.432   4.201   5.277
  315TRP      C 4883   2.478   4.450   4.851
  315TRP      O 4884   2.377   4.509   4.864
  316ASP      N 4885   2.560   4.479   4.743
  316ASP      H 4886   2.653   4.439   4.744
  316ASP     CA 4887   2.532   4.577   4.636
  316ASP     HA 4888   2.425   4.599   4.645
  316ASP     CB 4889   2.609   4.702   4.664
  316ASP    HB2 4890   2.714   4.689   4.639
  316ASP    HB3 4891   2.576   4.776   4.592
  316ASP     CG 4892   2.599   4.766   4.804
  316ASP    OD1 4893   2.511   4.855   4.823
  316ASP    OD2 4894   2.686   4.739   4.885
  316ASP      C 4895   2.558   4.517   4.497
  316ASP      O 4896   2.591   4.582   4.402
  317ALA      N 4897   2.552   4.375   4.494
  317ALA      H 4898   2.535   4.335   4.585
  317ALA     CA 4899   2.625   4.294   4.393
  317ALA     HA 4900   2.731   4.291   4.418
  317ALA     CB 4901   2.582   4.146   4.388
  317ALA    HB1 4902   2.612   4.104   4.484
  317ALA    HB2 4903   2.476   4.149   4.363
  317ALA    HB3 4904   2.624   4.090   4.304
  317ALA      C 4905   2.629   4.350   4.255
  317ALA      O 4906   2.741   4.362   4.199
  318ARG      N 4907   2.515   4.391   4.191
  318ARG      H 4908   2.424   4.381   4.236
  318ARG     CA 4909   2.503   4.445   4.059
  318ARG     HA 4910   2.544   4.363   4.001
  318ARG     CB 4911   2.358   4.459   4.016
  318ARG    HB2 4912   2.302   4.378   4.062
  318ARG    HB3 4913   2.315   4.555   4.044
  318ARG     CG 4914   2.341   4.453   3.859
  318ARG    HG2 4915   2.399   4.534   3.815
  318ARG    HG3 4916   2.374   4.355   3.823
  318ARG     CD 4917   2.194   4.453   3.821
  318ARG    HD2 4918   2.155   4.352   3.830
  318ARG    HD3 4919   2.136   4.525   3.878
  318ARG     NE 4920   2.187   4.485   3.682
  318ARG     HE 4921   2.201   4.405   3.622
  318ARG     CZ 4922   2.191   4.600   3.633
  318ARG    NH1 4923   2.198   4.712   3.706
  318ARG   HH11 4924   2.206   4.714   3.807
  318ARG   HH12 4925   2.181   4.802   3.663
  318ARG    NH2 4926   2.173   4.604   3.510
  318ARG   HH21 4927   2.111   4.531   3.479
  318ARG   HH22 4928   2.177   4.692   3.460
  318ARG      C 4929   2.587   4.571   4.031
  318ARG      O 4930   2.632   4.585   3.922
  319LEU      N 4931   2.623   4.652   4.132
  319LEU      H 4932   2.586   4.618   4.220
  319LEU     CA 4933   2.710   4.765   4.123
  319LEU     HA 4934   2.729   4.797   4.021
  319LEU     CB 4935   2.662   4.895   4.187
  319LEU    HB2 4936   2.617   4.856   4.278
  319LEU    HB3 4937   2.741   4.963   4.218
  319LEU     CG 4938   2.556   4.963   4.099
  319LEU     HG 4939   2.469   4.898   4.087
  319LEU    CD1 4940   2.507   5.082   4.185
  319LEU   HD11 4941   2.424   5.136   4.138
  319LEU   HD12 4942   2.469   5.051   4.282
  319LEU   HD13 4943   2.588   5.156   4.186
  319LEU    CD2 4944   2.607   5.004   3.959
  319LEU   HD21 4945   2.550   5.078   3.903
  319LEU   HD22 4946   2.709   5.043   3.961
  319LEU   HD23 4947   2.613   4.911   3.901
  319LEU      C 4948   2.841   4.739   4.190
  319LEU      O 4949   2.938   4.801   4.146
  320TYR      N 4950   2.852   4.645   4.288
  320TYR      H 4951   2.772   4.598   4.326
  320TYR     CA 4952   2.986   4.590   4.326
  320TYR     HA 4953   3.046   4.672   4.365
  320TYR     CB 4954   2.973   4.485   4.434
  320TYR    HB2 4955   2.925   4.528   4.522
  320TYR    HB3 4956   2.903   4.409   4.398
  320TYR     CG 4957   3.105   4.438   4.478
  320TYR    CD1 4958   3.192   4.526   4.545
  320TYR    HD1 4959   3.160   4.629   4.543
  320TYR    CE1 4960   3.321   4.490   4.577
  320TYR    HE1 4961   3.390   4.558   4.626
  320TYR     CZ 4962   3.365   4.358   4.553
  320TYR     OH 4963   3.482   4.313   4.604
  320TYR     HH 4964   3.500   4.359   4.686
  320TYR    CE2 4965   3.273   4.264   4.500
  320TYR    HE2 4966   3.297   4.160   4.514
  320TYR    CD2 4967   3.141   4.300   4.463
  320TYR    HD2 4968   3.067   4.234   4.421
  320TYR      C 4969   3.061   4.525   4.212
  320TYR      O 4970   3.175   4.568   4.183
  321LYS      N 4971   3.001   4.441   4.127
  321LYS      H 4972   2.909   4.403   4.144
  321LYS     CA 4973   3.066   4.382   4.006
  321LYS     HA 4974   3.151   4.318   4.031
  321LYS     CB 4975   2.963   4.306   3.931
  321LYS    HB2 4976   2.870   4.363   3.927
  321LYS    HB3 4977   3.001   4.293   3.830
  321LYS     CG 4978   2.943   4.174   4.014
  321LYS    HG2 4979   3.032   4.112   4.005
  321LYS    HG3 4980   2.928   4.180   4.122
  321LYS     CD 4981   2.835   4.092   3.945
  321LYS    HD2 4982   2.853   4.119   3.841
  321LYS    HD3 4983   2.840   3.985   3.967
  321LYS     CE 4984   2.687   4.129   3.983
  321LYS    HE2 4985   2.672   4.098   4.086
  321LYS    HE3 4986   2.680   4.238   3.982
  321LYS     NZ 4987   2.601   4.059   3.889
  321LYS    HZ1 4988   2.621   4.087   3.794
  321LYS    HZ2 4989   2.625   3.962   3.898
  321LYS    HZ3 4990   2.502   4.065   3.909
  321LYS      C 4991   3.113   4.492   3.907
  321LYS      O 4992   3.224   4.482   3.858
  322MET      N 4993   3.034   4.602   3.891
  322MET      H 4994   2.939   4.601   3.925
  322MET     CA 4995   3.066   4.709   3.800
  322MET     HA 4996   3.071   4.654   3.706
  322MET     CB 4997   2.947   4.804   3.791
  322MET    HB2 4998   2.860   4.740   3.803
  322MET    HB3 4999   2.941   4.885   3.863
  322MET     CG 5000   2.931   4.879   3.652
  322MET    HG2 5001   3.025   4.859   3.601
  322MET    HG3 5002   2.848   4.836   3.596
  322MET     SD 5003   2.901   5.058   3.662
  322MET     CE 5004   3.070   5.100   3.700
  322MET    HE1 5005   3.137   5.068   3.620
  322MET    HE2 5006   3.079   5.206   3.721
  322MET    HE3 5007   3.105   5.051   3.791
  322MET      C 5008   3.194   4.780   3.843
  322MET      O 5009   3.279   4.806   3.757
  323ALA      N 5010   3.203   4.810   3.971
  323ALA      H 5011   3.139   4.771   4.039
  323ALA     CA 5012   3.317   4.873   4.042
  323ALA     HA 5013   3.350   4.965   3.993
  323ALA     CB 5014   3.274   4.904   4.188
  323ALA    HB1 5015   3.360   4.925   4.251
  323ALA    HB2 5016   3.199   4.983   4.192
  323ALA    HB3 5017   3.237   4.814   4.236
  323ALA      C 5018   3.442   4.784   4.040
  323ALA      O 5019   3.548   4.830   4.002
  324VAL      N 5020   3.425   4.649   4.059
  324VAL      H 5021   3.336   4.610   4.087
  324VAL     CA 5022   3.543   4.560   4.035
  324VAL     HA 5023   3.636   4.601   4.072
  324VAL     CB 5024   3.529   4.421   4.103
  324VAL     HB 5025   3.455   4.367   4.044
  324VAL    CG1 5026   3.658   4.346   4.096
  324VAL   HG11 5027   3.676   4.281   4.182
  324VAL   HG12 5028   3.659   4.296   4.000
  324VAL   HG13 5029   3.743   4.415   4.095
  324VAL    CG2 5030   3.483   4.415   4.251
  324VAL   HG21 5031   3.434   4.318   4.263
  324VAL   HG22 5032   3.557   4.440   4.327
  324VAL   HG23 5033   3.401   4.485   4.263
  324VAL      C 5034   3.579   4.541   3.888
  324VAL      O 5035   3.694   4.504   3.859
  325GLY      N 5036   3.491   4.575   3.797
  325GLY      H 5037   3.396   4.599   3.820
  325GLY     CA 5038   3.513   4.591   3.653
  325GLY    HA2 5039   3.560   4.506   3.605
  325GLY    HA3 5040   3.420   4.614   3.602
  325GLY      C 5041   3.609   4.711   3.631
  325GLY      O 5042   3.711   4.696   3.562
  326PHE      N 5043   3.573   4.821   3.690
  326PHE      H 5044   3.495   4.821   3.755
  326PHE     CA 5045   3.653   4.942   3.684
  326PHE     HA 5046   3.670   4.971   3.581
  326PHE     CB 5047   3.579   5.058   3.740
  326PHE    HB2 5048   3.486   5.067   3.683
  326PHE    HB3 5049   3.541   5.032   3.839
  326PHE     CG 5050   3.657   5.192   3.743
  326PHE    CD1 5051   3.637   5.284   3.631
  326PHE    HD1 5052   3.579   5.260   3.543
  326PHE    CE1 5053   3.714   5.403   3.631
  326PHE    HE1 5054   3.706   5.462   3.541
  326PHE     CZ 5055   3.803   5.438   3.731
  326PHE     HZ 5056   3.857   5.531   3.725
  326PHE    CE2 5057   3.807   5.353   3.844
  326PHE    HE2 5058   3.869   5.385   3.926
  326PHE    CD2 5059   3.745   5.227   3.850
  326PHE    HD2 5060   3.759   5.162   3.935
  326PHE      C 5061   3.796   4.921   3.748
  326PHE      O 5062   3.899   4.921   3.674
  327MET      N 5063   3.805   4.871   3.872
  327MET      H 5064   3.716   4.857   3.917
  327MET     CA 5065   3.929   4.844   3.945
  327MET     HA 5066   3.986   4.937   3.956
  327MET     CB 5067   3.913   4.786   4.088
  327MET    HB2 5068   3.874   4.866   4.151
  327MET    HB3 5069   3.850   4.698   4.094
  327MET     CG 5070   4.051   4.758   4.155
  327MET    HG2 5071   4.116   4.688   4.103
  327MET    HG3 5072   4.104   4.853   4.163
  327MET     SD 5073   4.033   4.695   4.324
  327MET     CE 5074   3.961   4.533   4.286
  327MET    HE1 5075   3.867   4.545   4.232
  327MET    HE2 5076   4.032   4.469   4.233
  327MET    HE3 5077   3.931   4.483   4.378
  327MET      C 5078   4.024   4.752   3.862
  327MET      O 5079   4.143   4.781   3.851
  328LEU      N 5080   3.980   4.638   3.810
  328LEU      H 5081   3.881   4.630   3.794
  328LEU     CA 5082   4.066   4.544   3.739
  328LEU     HA 5083   4.156   4.539   3.800
  328LEU     CB 5084   3.997   4.407   3.744
  328LEU    HB2 5085   3.896   4.405   3.705
  328LEU    HB3 5086   4.070   4.345   3.693
  328LEU     CG 5087   3.982   4.345   3.883
  328LEU     HG 5088   3.921   4.406   3.949
  328LEU    CD1 5089   3.902   4.218   3.869
  328LEU   HD11 5090   3.953   4.154   3.797
  328LEU   HD12 5091   3.896   4.167   3.965
  328LEU   HD13 5092   3.804   4.242   3.828
  328LEU    CD2 5093   4.113   4.318   3.961
  328LEU   HD21 5094   4.169   4.241   3.907
  328LEU   HD22 5095   4.170   4.411   3.963
  328LEU   HD23 5096   4.092   4.286   4.063
  328LEU      C 5097   4.105   4.584   3.596
  328LEU      O 5098   4.208   4.536   3.542
  329ALA      N 5099   4.039   4.679   3.527
  329ALA      H 5100   3.966   4.727   3.577
  329ALA     CA 5101   4.064   4.714   3.393
  329ALA     HA 5102   4.117   4.633   3.343
  329ALA     CB 5103   3.933   4.735   3.309
  329ALA    HB1 5104   3.876   4.812   3.362
  329ALA    HB2 5105   3.956   4.771   3.209
  329ALA    HB3 5106   3.885   4.638   3.301
  329ALA      C 5107   4.149   4.837   3.377
  329ALA      O 5108   4.216   4.842   3.277
  330HIE      N 5109   4.148   4.930   3.473
  330HIE      H 5110   4.085   4.912   3.550
  330HIE     CA 5111   4.232   5.052   3.475
  330HIE     HA 5112   4.243   5.075   3.369
  330HIE     CB 5113   4.145   5.158   3.536
  330HIE    HB2 5114   4.053   5.178   3.481
  330HIE    HB3 5115   4.109   5.125   3.633
  330HIE     CG 5116   4.222   5.294   3.558
  330HIE    ND1 5117   4.338   5.313   3.639
  330HIE    CE1 5118   4.377   5.440   3.606
  330HIE    HE1 5119   4.462   5.497   3.641
  330HIE    NE2 5120   4.290   5.498   3.515
  330HIE    HE2 5121   4.299   5.591   3.478
  330HIE    CD2 5122   4.194   5.409   3.485
  330HIE    HD2 5123   4.111   5.437   3.421
  330HIE      C 5124   4.374   5.021   3.539
  330HIE      O 5125   4.386   4.938   3.632
  331PRO      N 5126   4.485   5.076   3.492
  331PRO     CD 5127   4.476   5.173   3.390
  331PRO    HD2 5128   4.398   5.247   3.405
  331PRO    HD3 5129   4.469   5.121   3.295
  331PRO     CG 5130   4.612   5.247   3.382
  331PRO    HG2 5131   4.615   5.321   3.463
  331PRO    HG3 5132   4.630   5.294   3.285
  331PRO     CB 5133   4.702   5.122   3.413
  331PRO    HB2 5134   4.802   5.154   3.443
  331PRO    HB3 5135   4.719   5.062   3.324
  331PRO     CA 5136   4.627   5.040   3.517
  331PRO     HA 5137   4.632   4.938   3.477
  331PRO      C 5138   4.679   5.059   3.662
  331PRO      O 5139   4.792   5.029   3.693
  332TYR      N 5140   4.602   5.120   3.753
  332TYR      H 5141   4.507   5.143   3.728
  332TYR     CA 5142   4.647   5.155   3.882
  332TYR     HA 5143   4.736   5.215   3.865
  332TYR     CB 5144   4.542   5.241   3.955
  332TYR    HB2 5145   4.509   5.321   3.889
  332TYR    HB3 5146   4.456   5.175   3.968
  332TYR     CG 5147   4.573   5.303   4.089
  332TYR    CD1 5148   4.486   5.303   4.192
  332TYR    HD1 5149   4.391   5.254   4.179
  332TYR    CE1 5150   4.527   5.345   4.316
  332TYR    HE1 5151   4.461   5.317   4.397
  332TYR     CZ 5152   4.647   5.411   4.341
  332TYR     OH 5153   4.680   5.439   4.472
  332TYR     HH 5154   4.764   5.487   4.473
  332TYR    CE2 5155   4.729   5.432   4.228
  332TYR    HE2 5156   4.819   5.489   4.245
  332TYR    CD2 5157   4.691   5.384   4.105
  332TYR    HD2 5158   4.765   5.387   4.026
  332TYR      C 5159   4.681   5.033   3.968
  332TYR      O 5160   4.601   4.940   3.980
  333GLY      N 5161   4.806   5.034   4.021
  333GLY      H 5162   4.863   5.114   3.997
  333GLY     CA 5163   4.862   4.941   4.121
  333GLY    HA2 5164   4.968   4.960   4.134
  333GLY    HA3 5165   4.826   4.963   4.221
  333GLY      C 5166   4.850   4.789   4.095
  333GLY      O 5167   4.845   4.744   3.978
  334PHE      N 5168   4.872   4.714   4.204
  334PHE      H 5169   4.881   4.765   4.291
  334PHE     CA 5170   4.849   4.573   4.209
  334PHE     HA 5171   4.855   4.529   4.110
  334PHE     CB 5172   4.964   4.504   4.292
  334PHE    HB2 5173   5.063   4.545   4.267
  334PHE    HB3 5174   4.949   4.542   4.393
  334PHE     CG 5175   4.984   4.355   4.280
  334PHE    CD1 5176   4.988   4.293   4.157
  334PHE    HD1 5177   4.973   4.342   4.062
  334PHE    CE1 5178   5.008   4.161   4.147
  334PHE    HE1 5179   5.023   4.113   4.052
  334PHE     CZ 5180   5.011   4.081   4.257
  334PHE     HZ 5181   5.032   3.975   4.250
  334PHE    CE2 5182   5.002   4.141   4.385
  334PHE    HE2 5183   5.016   4.079   4.472
  334PHE    CD2 5184   4.991   4.277   4.394
  334PHE    HD2 5185   4.993   4.321   4.493
  334PHE      C 5186   4.716   4.539   4.274
  334PHE      O 5187   4.677   4.616   4.358
  335THR      N 5188   4.641   4.442   4.231
  335THR      H 5189   4.687   4.382   4.164
  335THR     CA 5190   4.500   4.438   4.268
  335THR     HA 5191   4.475   4.527   4.325
  335THR     CB 5192   4.406   4.435   4.145
  335THR     HB 5193   4.310   4.398   4.181
  335THR    CG2 5194   4.402   4.578   4.088
  335THR   HG21 5195   4.361   4.644   4.164
  335THR   HG22 5196   4.500   4.615   4.060
  335THR   HG23 5197   4.341   4.584   3.998
  335THR    OG1 5198   4.452   4.349   4.041
  335THR    HG1 5199   4.415   4.263   4.063
  335THR      C 5200   4.466   4.321   4.360
  335THR      O 5201   4.530   4.214   4.360
  336ARG      N 5202   4.357   4.330   4.438
  336ARG      H 5203   4.321   4.424   4.449
  336ARG     CA 5204   4.306   4.229   4.522
  336ARG     HA 5205   4.350   4.135   4.487
  336ARG     CB 5206   4.364   4.256   4.664
  336ARG    HB2 5207   4.472   4.257   4.645
  336ARG    HB3 5208   4.351   4.360   4.696
  336ARG     CG 5209   4.347   4.161   4.784
  336ARG    HG2 5210   4.373   4.061   4.749
  336ARG    HG3 5211   4.417   4.192   4.861
  336ARG     CD 5212   4.207   4.159   4.835
  336ARG    HD2 5213   4.132   4.165   4.757
  336ARG    HD3 5214   4.192   4.061   4.880
  336ARG     NE 5215   4.180   4.276   4.922
  336ARG     HE 5216   4.253   4.304   4.985
  336ARG     CZ 5217   4.066   4.332   4.956
  336ARG    NH1 5218   3.961   4.331   4.889
  336ARG   HH11 5219   3.982   4.309   4.792
  336ARG   HH12 5220   3.889   4.397   4.915
  336ARG    NH2 5221   4.060   4.404   5.062
  336ARG   HH21 5222   4.138   4.410   5.127
  336ARG   HH22 5223   3.971   4.439   5.093
  336ARG      C 5224   4.152   4.212   4.521
  336ARG      O 5225   4.080   4.309   4.539
  337VAL      N 5226   4.099   4.090   4.505
  337VAL      H 5227   4.167   4.021   4.475
  337VAL     CA 5228   3.963   4.042   4.502
  337VAL     HA 5229   3.901   4.132   4.504
  337VAL     CB 5230   3.923   3.966   4.369
  337VAL     HB 5231   3.814   3.974   4.362
  337VAL    CG1 5232   3.974   4.036   4.240
  337VAL   HG11 5233   3.949   4.141   4.246
  337VAL   HG12 5234   4.082   4.027   4.233
  337VAL   HG13 5235   3.927   3.983   4.157
  337VAL    CG2 5236   3.969   3.821   4.376
  337VAL   HG21 5237   3.935   3.767   4.464
  337VAL   HG22 5238   3.923   3.778   4.287
  337VAL   HG23 5239   4.078   3.814   4.372
  337VAL      C 5240   3.923   3.968   4.629
  337VAL      O 5241   4.010   3.922   4.708
  338MET      N 5242   3.797   3.968   4.660
  338MET      H 5243   3.725   4.003   4.598
  338MET     CA 5244   3.748   3.930   4.790
  338MET     HA 5245   3.830   3.912   4.859
  338MET     CB 5246   3.672   4.051   4.842
  338MET    HB2 5247   3.735   4.140   4.835
  338MET    HB3 5248   3.580   4.076   4.789
  338MET     CG 5249   3.623   4.044   4.987
  338MET    HG2 5250   3.600   4.146   5.017
  338MET    HG3 5251   3.528   3.990   4.984
  338MET     SD 5252   3.735   3.971   5.119
  338MET     CE 5253   3.624   3.975   5.261
  338MET    HE1 5254   3.628   4.073   5.309
  338MET    HE2 5255   3.521   3.962   5.229
  338MET    HE3 5256   3.649   3.890   5.324
  338MET      C 5257   3.666   3.801   4.778
  338MET      O 5258   3.617   3.759   4.674
  339SER      N 5259   3.653   3.733   4.889
  339SER      H 5260   3.711   3.760   4.967
  339SER     CA 5261   3.569   3.615   4.918
  339SER     HA 5262   3.478   3.621   4.858
  339SER     CB 5263   3.641   3.482   4.879
  339SER    HB2 5264   3.704   3.511   4.795
  339SER    HB3 5265   3.704   3.449   4.961
  339SER     OG 5266   3.554   3.378   4.839
  339SER     HG 5267   3.571   3.375   4.744
  339SER      C 5268   3.503   3.610   5.055
  339SER      O 5269   3.557   3.564   5.161
  340SER      N 5270   3.381   3.653   5.055
  340SER      H 5271   3.340   3.692   4.971
  340SER     CA 5272   3.302   3.678   5.175
  340SER     HA 5273   3.356   3.705   5.265
  340SER     CB 5274   3.223   3.809   5.159
  340SER    HB2 5275   3.132   3.798   5.101
  340SER    HB3 5276   3.189   3.849   5.255
  340SER     OG 5277   3.295   3.914   5.116
  340SER     HG 5278   3.268   3.915   5.024
  340SER      C 5279   3.199   3.565   5.199
  340SER      O 5280   3.181   3.478   5.113
  341TYR      N 5281   3.134   3.578   5.316
  341TYR      H 5282   3.168   3.653   5.374
  341TYR     CA 5283   3.019   3.501   5.367
  341TYR     HA 5284   2.980   3.440   5.286
  341TYR     CB 5285   3.059   3.398   5.475
  341TYR    HB2 5286   2.974   3.338   5.506
  341TYR    HB3 5287   3.129   3.330   5.427
  341TYR     CG 5288   3.120   3.450   5.603
  341TYR    CD1 5289   3.044   3.531   5.697
  341TYR    HD1 5290   2.938   3.549   5.680
  341TYR    CE1 5291   3.100   3.584   5.817
  341TYR    HE1 5292   3.042   3.631   5.896
  341TYR     CZ 5293   3.236   3.567   5.835
  341TYR     OH 5294   3.291   3.606   5.952
  341TYR     HH 5295   3.229   3.653   6.008
  341TYR    CE2 5296   3.309   3.490   5.753
  341TYR    HE2 5297   3.412   3.468   5.776
  341TYR    CD2 5298   3.259   3.428   5.638
  341TYR    HD2 5299   3.314   3.355   5.581
  341TYR      C 5300   2.913   3.601   5.420
  341TYR      O 5301   2.940   3.715   5.455
  342ARG      N 5302   2.792   3.556   5.398
  342ARG      H 5303   2.792   3.456   5.381
  342ARG     CA 5304   2.666   3.617   5.440
  342ARG     HA 5305   2.677   3.723   5.416
  342ARG     CB 5306   2.550   3.555   5.365
  342ARG    HB2 5307   2.565   3.532   5.259
  342ARG    HB3 5308   2.533   3.466   5.426
  342ARG     CG 5309   2.419   3.640   5.363
  342ARG    HG2 5310   2.386   3.645   5.467
  342ARG    HG3 5311   2.442   3.736   5.318
  342ARG     CD 5312   2.317   3.568   5.274
  342ARG    HD2 5313   2.225   3.627   5.283
  342ARG    HD3 5314   2.360   3.575   5.174
  342ARG     NE 5315   2.295   3.424   5.311
  342ARG     HE 5316   2.348   3.391   5.390
  342ARG     CZ 5317   2.217   3.342   5.246
  342ARG    NH1 5318   2.135   3.386   5.156
  342ARG   HH11 5319   2.129   3.478   5.116
  342ARG   HH12 5320   2.087   3.312   5.107
  342ARG    NH2 5321   2.213   3.216   5.264
  342ARG   HH21 5322   2.278   3.176   5.330
  342ARG   HH22 5323   2.129   3.163   5.245
  342ARG      C 5324   2.647   3.613   5.597
  342ARG      O 5325   2.688   3.514   5.657
  343TRP      N 5326   2.571   3.711   5.655
  343TRP      H 5327   2.536   3.784   5.595
  343TRP     CA 5328   2.539   3.719   5.797
  343TRP     HA 5329   2.540   3.616   5.831
  343TRP     CB 5330   2.639   3.809   5.865
  343TRP    HB2 5331   2.627   3.815   5.974
  343TRP    HB3 5332   2.744   3.782   5.852
  343TRP     CG 5333   2.643   3.950   5.819
  343TRP    CD1 5334   2.570   4.048   5.874
  343TRP    HD1 5335   2.491   4.025   5.944
  343TRP    NE1 5336   2.593   4.168   5.812
  343TRP    HE1 5337   2.541   4.253   5.824
  343TRP    CE2 5338   2.700   4.157   5.717
  343TRP    CZ2 5339   2.775   4.248   5.644
  343TRP    HZ2 5340   2.739   4.350   5.642
  343TRP    CH2 5341   2.890   4.209   5.573
  343TRP    HH2 5342   2.952   4.283   5.526
  343TRP    CZ3 5343   2.928   4.074   5.575
  343TRP    HZ3 5344   3.025   4.048   5.535
  343TRP    CE3 5345   2.846   3.979   5.652
  343TRP    HE3 5346   2.879   3.877   5.664
  343TRP    CD2 5347   2.735   4.019   5.729
  343TRP      C 5348   2.397   3.775   5.800
  343TRP      O 5349   2.347   3.829   5.696
  344PRO      N 5350   2.328   3.774   5.916
  344PRO     CD 5351   2.371   3.716   6.039
  344PRO    HD2 5352   2.445   3.777   6.090
  344PRO    HD3 5353   2.400   3.613   6.020
  344PRO     CG 5354   2.245   3.690   6.125
  344PRO    HG2 5355   2.213   3.761   6.201
  344PRO    HG3 5356   2.256   3.588   6.160
  344PRO     CB 5357   2.142   3.687   6.011
  344PRO    HB2 5358   2.048   3.725   6.051
  344PRO    HB3 5359   2.129   3.592   5.959
  344PRO     CA 5360   2.186   3.787   5.910
  344PRO     HA 5361   2.150   3.760   5.811
  344PRO      C 5362   2.130   3.927   5.920
  344PRO      O 5363   2.135   3.995   6.024
  345ARG      N 5364   2.067   3.971   5.807
  345ARG      H 5365   2.088   3.915   5.726
  345ARG     CA 5366   1.991   4.098   5.795
  345ARG     HA 5367   2.017   4.152   5.886
  345ARG     CB 5368   2.028   4.179   5.670
  345ARG    HB2 5369   2.036   4.112   5.585
  345ARG    HB3 5370   1.953   4.254   5.647
  345ARG     CG 5371   2.159   4.253   5.694
  345ARG    HG2 5372   2.154   4.302   5.792
  345ARG    HG3 5373   2.239   4.180   5.702
  345ARG     CD 5374   2.194   4.359   5.592
  345ARG    HD2 5375   2.208   4.322   5.491
  345ARG    HD3 5376   2.115   4.434   5.597
  345ARG     NE 5377   2.324   4.417   5.633
  345ARG     HE 5378   2.328   4.434   5.733
  345ARG     CZ 5379   2.403   4.496   5.559
  345ARG    NH1 5380   2.399   4.479   5.430
  345ARG   HH11 5381   2.321   4.435   5.384
  345ARG   HH12 5382   2.482   4.505   5.379
  345ARG    NH2 5383   2.507   4.562   5.605
  345ARG   HH21 5384   2.518   4.574   5.705
  345ARG   HH22 5385   2.558   4.614   5.535
  345ARG      C 5386   1.837   4.087   5.801
  345ARG      O 5387   1.781   3.980   5.775
  346GLN      N 5388   1.773   4.200   5.839
  346GLN      H 5389   1.832   4.279   5.861
  346GLN     CA 5390   1.626   4.203   5.857
  346GLN     HA 5391   1.596   4.112   5.909
  346GLN     CB 5392   1.588   4.309   5.957
  346GLN    HB2 5393   1.615   4.412   5.930
  346GLN    HB3 5394   1.480   4.319   5.963
  346GLN     CG 5395   1.653   4.274   6.091
  346GLN    HG2 5396   1.621   4.172   6.111
  346GLN    HG3 5397   1.761   4.282   6.079
  346GLN     CD 5398   1.608   4.357   6.214
  346GLN    OE1 5399   1.497   4.398   6.242
  346GLN    NE2 5400   1.697   4.390   6.299
  346GLN   HE21 5401   1.652   4.431   6.380
  346GLN   HE22 5402   1.795   4.377   6.281
  346GLN      C 5403   1.548   4.222   5.725
  346GLN      O 5404   1.606   4.254   5.622
  347PHE      N 5405   1.425   4.184   5.731
  347PHE      H 5406   1.393   4.151   5.821
  347PHE     CA 5407   1.335   4.188   5.612
  347PHE     HA 5408   1.367   4.118   5.535
  347PHE     CB 5409   1.194   4.153   5.650
  347PHE    HB2 5410   1.196   4.058   5.703
  347PHE    HB3 5411   1.150   4.224   5.720
  347PHE     CG 5412   1.100   4.142   5.533
  347PHE    CD1 5413   0.991   4.225   5.530
  347PHE    HD1 5414   0.990   4.311   5.594
  347PHE    CE1 5415   0.887   4.206   5.431
  347PHE    HE1 5416   0.808   4.278   5.418
  347PHE     CZ 5417   0.892   4.100   5.342
  347PHE     HZ 5418   0.821   4.107   5.261
  347PHE    CE2 5419   1.004   4.019   5.342
  347PHE    HE2 5420   1.007   3.942   5.267
  347PHE    CD2 5421   1.103   4.034   5.443
  347PHE    HD2 5422   1.183   3.961   5.446
  347PHE      C 5423   1.330   4.331   5.555
  347PHE      O 5424   1.348   4.351   5.435
  348GLN      N 5425   1.307   4.433   5.642
  348GLN      H 5426   1.281   4.404   5.735
  348GLN     CA 5427   1.281   4.571   5.600
  348GLN     HA 5428   1.297   4.576   5.492
  348GLN     CB 5429   1.133   4.594   5.614
  348GLN    HB2 5430   1.083   4.522   5.549
  348GLN    HB3 5431   1.105   4.566   5.715
  348GLN     CG 5432   1.072   4.732   5.588
  348GLN    HG2 5433   0.972   4.739   5.630
  348GLN    HG3 5434   1.140   4.800   5.640
  348GLN     CD 5435   1.088   4.783   5.446
  348GLN    OE1 5436   1.131   4.713   5.353
  348GLN    NE2 5437   1.055   4.906   5.409
  348GLN   HE21 5438   1.076   4.918   5.311
  348GLN   HE22 5439   1.018   4.980   5.467
  348GLN      C 5440   1.358   4.673   5.682
  348GLN      O 5441   1.403   4.777   5.634
  349ASN      N 5442   1.363   4.657   5.814
  349ASN      H 5443   1.343   4.566   5.853
  349ASN     CA 5444   1.441   4.746   5.899
  349ASN     HA 5445   1.407   4.849   5.883
  349ASN     CB 5446   1.408   4.704   6.039
  349ASN    HB2 5447   1.306   4.733   6.067
  349ASN    HB3 5448   1.419   4.595   6.037
  349ASN     CG 5449   1.504   4.759   6.148
  349ASN    OD1 5450   1.520   4.877   6.151
  349ASN    ND2 5451   1.565   4.684   6.226
  349ASN   HD21 5452   1.639   4.728   6.280
  349ASN   HD22 5453   1.541   4.586   6.237
  349ASN      C 5454   1.593   4.753   5.871
  349ASN      O 5455   1.656   4.650   5.847
  350GLY      N 5456   1.652   4.876   5.872
  350GLY      H 5457   1.594   4.955   5.896
  350GLY     CA 5458   1.795   4.893   5.863
  350GLY    HA2 5459   1.843   4.811   5.809
  350GLY    HA3 5460   1.817   4.982   5.804
  350GLY      C 5461   1.882   4.897   5.987
  350GLY      O 5462   2.002   4.894   5.976
  351ASN      N 5463   1.811   4.894   6.101
  351ASN      H 5464   1.717   4.857   6.099
  351ASN     CA 5465   1.871   4.904   6.229
  351ASN     HA 5466   1.967   4.952   6.209
  351ASN     CB 5467   1.787   4.996   6.325
  351ASN    HB2 5468   1.715   5.063   6.280
  351ASN    HB3 5469   1.725   4.934   6.391
  351ASN     CG 5470   1.875   5.066   6.432
  351ASN    OD1 5471   1.899   5.028   6.550
  351ASN    ND2 5472   1.936   5.181   6.395
  351ASN   HD21 5473   1.979   5.230   6.472
  351ASN   HD22 5474   1.906   5.217   6.305
  351ASN      C 5475   1.906   4.765   6.286
  351ASN      O 5476   1.820   4.696   6.356
  352ASP      N 5477   2.025   4.712   6.260
  352ASP      H 5478   2.094   4.763   6.206
  352ASP     CA 5479   2.067   4.580   6.315
  352ASP     HA 5480   2.000   4.552   6.397
  352ASP     CB 5481   2.041   4.479   6.205
  352ASP    HB2 5482   1.937   4.493   6.174
  352ASP    HB3 5483   2.111   4.495   6.123
  352ASP     CG 5484   2.055   4.332   6.261
  352ASP    OD1 5485   2.168   4.277   6.270
  352ASP    OD2 5486   1.957   4.270   6.308
  352ASP      C 5487   2.213   4.585   6.362
  352ASP      O 5488   2.292   4.665   6.312
  353VAL      N 5489   2.238   4.490   6.454
  353VAL      H 5490   2.157   4.437   6.483
  353VAL     CA 5491   2.368   4.488   6.528
  353VAL     HA 5492   2.419   4.570   6.476
  353VAL     CB 5493   2.347   4.516   6.675
  353VAL     HB 5494   2.442   4.489   6.721
  353VAL    CG1 5495   2.332   4.658   6.697
  353VAL   HG11 5496   2.369   4.726   6.619
  353VAL   HG12 5497   2.225   4.680   6.693
  353VAL   HG13 5498   2.378   4.690   6.790
  353VAL    CG2 5499   2.242   4.427   6.748
  353VAL   HG21 5500   2.263   4.327   6.708
  353VAL   HG22 5501   2.236   4.422   6.857
  353VAL   HG23 5502   2.139   4.452   6.722
  353VAL      C 5503   2.458   4.363   6.506
  353VAL      O 5504   2.549   4.338   6.584
  354ASN      N 5505   2.424   4.267   6.415
  354ASN      H 5506   2.338   4.284   6.364
  354ASN     CA 5507   2.478   4.132   6.422
  354ASN     HA 5508   2.523   4.121   6.520
  354ASN     CB 5509   2.362   4.030   6.400
  354ASN    HB2 5510   2.314   4.053   6.304
  354ASN    HB3 5511   2.400   3.928   6.394
  354ASN     CG 5512   2.270   4.038   6.516
  354ASN    OD1 5513   2.299   3.958   6.603
  354ASN    ND2 5514   2.171   4.124   6.524
  354ASN   HD21 5515   2.128   4.135   6.615
  354ASN   HD22 5516   2.132   4.169   6.443
  354ASN      C 5517   2.599   4.099   6.326
  354ASN      O 5518   2.632   3.986   6.297
  355ASP      N 5519   2.652   4.203   6.258
  355ASP      H 5520   2.604   4.291   6.263
  355ASP     CA 5521   2.755   4.188   6.154
  355ASP     HA 5522   2.716   4.123   6.076
  355ASP     CB 5523   2.789   4.326   6.090
  355ASP    HB2 5524   2.870   4.305   6.020
  355ASP    HB3 5525   2.704   4.359   6.030
  355ASP     CG 5526   2.820   4.436   6.187
  355ASP    OD1 5527   2.942   4.458   6.214
  355ASP    OD2 5528   2.722   4.496   6.243
  355ASP      C 5529   2.873   4.119   6.197
  355ASP      O 5530   2.949   4.068   6.113
  356TRP      N 5531   2.900   4.110   6.330
  356TRP      H 5532   2.825   4.134   6.393
  356TRP     CA 5533   3.029   4.072   6.387
  356TRP     HA 5534   3.107   4.123   6.330
  356TRP     CB 5535   3.029   4.130   6.532
  356TRP    HB2 5536   3.115   4.088   6.584
  356TRP    HB3 5537   3.037   4.239   6.531
  356TRP     CG 5538   2.909   4.102   6.613
  356TRP    CD1 5539   2.823   4.192   6.657
  356TRP    HD1 5540   2.829   4.299   6.638
  356TRP    NE1 5541   2.716   4.134   6.725
  356TRP    HE1 5542   2.636   4.187   6.758
  356TRP    CE2 5543   2.736   3.993   6.733
  356TRP    CZ2 5544   2.661   3.887   6.788
  356TRP    HZ2 5545   2.568   3.911   6.839
  356TRP    CH2 5546   2.711   3.755   6.791
  356TRP    HH2 5547   2.652   3.675   6.832
  356TRP    CZ3 5548   2.836   3.734   6.734
  356TRP    HZ3 5549   2.884   3.637   6.729
  356TRP    CE3 5550   2.908   3.836   6.672
  356TRP    HE3 5551   3.005   3.808   6.632
  356TRP    CD2 5552   2.858   3.969   6.664
  356TRP      C 5553   3.065   3.921   6.375
  356TRP      O 5554   3.173   3.875   6.413
  357VAL      N 5555   2.972   3.841   6.324
  357VAL      H 5556   2.884   3.881   6.294
  357VAL     CA 5557   2.986   3.696   6.336
  357VAL     HA 5558   2.998   3.667   6.440
  357VAL     CB 5559   2.857   3.638   6.291
  357VAL     HB 5560   2.880   3.532   6.306
  357VAL    CG1 5561   2.744   3.662   6.387
  357VAL   HG11 5562   2.661   3.593   6.375
  357VAL   HG12 5563   2.782   3.635   6.486
  357VAL   HG13 5564   2.706   3.765   6.389
  357VAL    CG2 5565   2.821   3.680   6.149
  357VAL   HG21 5566   2.804   3.788   6.146
  357VAL   HG22 5567   2.910   3.663   6.087
  357VAL   HG23 5568   2.737   3.623   6.111
  357VAL      C 5569   3.107   3.631   6.261
  357VAL      O 5570   3.161   3.695   6.170
  358GLY      N 5571   3.151   3.517   6.311
  358GLY      H 5572   3.099   3.484   6.392
  358GLY     CA 5573   3.251   3.423   6.247
  358GLY    HA2 5574   3.348   3.468   6.228
  358GLY    HA3 5575   3.262   3.340   6.316
  358GLY      C 5576   3.196   3.357   6.122
  358GLY      O 5577   3.090   3.391   6.075
  359PRO      N 5578   3.264   3.257   6.061
  359PRO     CD 5579   3.392   3.201   6.105
  359PRO    HD2 5580   3.389   3.192   6.213
  359PRO    HD3 5581   3.474   3.269   6.082
  359PRO     CG 5582   3.419   3.070   6.026
  359PRO    HG2 5583   3.381   2.994   6.094
  359PRO    HG3 5584   3.520   3.056   5.986
  359PRO     CB 5585   3.330   3.092   5.905
  359PRO    HB2 5586   3.290   2.996   5.875
  359PRO    HB3 5587   3.385   3.136   5.822
  359PRO     CA 5588   3.215   3.182   5.943
  359PRO     HA 5589   3.203   3.253   5.861
  359PRO      C 5590   3.083   3.111   5.959
  359PRO      O 5591   3.035   3.093   6.071
  360PRO      N 5592   3.021   3.059   5.851
  360PRO     CD 5593   3.066   3.072   5.709
  360PRO    HD2 5594   3.135   2.992   5.683
  360PRO    HD3 5595   3.112   3.171   5.704
  360PRO     CG 5596   2.940   3.069   5.620
  360PRO    HG2 5597   2.961   3.047   5.515
  360PRO    HG3 5598   2.884   3.162   5.636
  360PRO     CB 5599   2.860   2.958   5.690
  360PRO    HB2 5600   2.899   2.857   5.672
  360PRO    HB3 5601   2.754   2.962   5.668
  360PRO     CA 5602   2.888   2.996   5.844
  360PRO     HA 5603   2.810   3.066   5.872
  360PRO      C 5604   2.877   2.880   5.942
  360PRO      O 5605   2.952   2.782   5.930
  361ASN      N 5606   2.765   2.868   6.018
  361ASN      H 5607   2.702   2.947   6.021
  361ASN     CA 5608   2.753   2.765   6.132
  361ASN     HA 5609   2.815   2.681   6.101
  361ASN     CB 5610   2.831   2.825   6.249
  361ASN    HB2 5611   2.931   2.850   6.214
  361ASN    HB3 5612   2.795   2.922   6.282
  361ASN     CG 5613   2.862   2.736   6.365
  361ASN    OD1 5614   2.894   2.616   6.353
  361ASN    ND2 5615   2.856   2.790   6.485
  361ASN   HD21 5616   2.864   2.732   6.568
  361ASN   HD22 5617   2.827   2.886   6.498
  361ASN      C 5618   2.606   2.728   6.160
  361ASN      O 5619   2.523   2.816   6.161
  362ASN      N 5620   2.560   2.603   6.181
  362ASN      H 5621   2.627   2.527   6.172
  362ASN     CA 5622   2.425   2.557   6.218
  362ASN     HA 5623   2.365   2.636   6.262
  362ASN     CB 5624   2.344   2.510   6.094
  362ASN    HB2 5625   2.350   2.595   6.026
  362ASN    HB3 5626   2.391   2.422   6.051
  362ASN     CG 5627   2.197   2.478   6.125
  362ASN    OD1 5628   2.106   2.560   6.110
  362ASN    ND2 5629   2.164   2.361   6.179
  362ASN   HD21 5630   2.066   2.350   6.203
  362ASN   HD22 5631   2.236   2.291   6.185
  362ASN      C 5632   2.427   2.453   6.332
  362ASN      O 5633   2.498   2.352   6.325
  363ASN      N 5634   2.362   2.491   6.440
  363ASN      H 5635   2.297   2.569   6.440
  363ASN     CA 5636   2.355   2.419   6.558
  363ASN     HA 5637   2.315   2.485   6.636
  363ASN     CB 5638   2.250   2.313   6.537
  363ASN    HB2 5639   2.165   2.361   6.488
  363ASN    HB3 5640   2.296   2.237   6.474
  363ASN     CG 5641   2.195   2.250   6.669
  363ASN    OD1 5642   2.233   2.271   6.783
  363ASN    ND2 5643   2.088   2.185   6.660
  363ASN   HD21 5644   2.046   2.156   6.747
  363ASN   HD22 5645   2.026   2.182   6.580
  363ASN      C 5646   2.492   2.363   6.607
  363ASN      O 5647   2.502   2.242   6.626
  364GLY      N 5648   2.596   2.448   6.620
  364GLY      H 5649   2.564   2.544   6.614
  364GLY     CA 5650   2.735   2.403   6.662
  364GLY    HA2 5651   2.772   2.465   6.744
  364GLY    HA3 5652   2.728   2.304   6.708
  364GLY      C 5653   2.844   2.361   6.565
  364GLY      O 5654   2.959   2.355   6.611
  365VAL      N 5655   2.805   2.339   6.439
  365VAL      H 5656   2.706   2.340   6.418
  365VAL     CA 5657   2.896   2.286   6.334
  365VAL     HA 5658   2.998   2.301   6.369
  365VAL     CB 5659   2.871   2.127   6.315
  365VAL     HB 5660   2.934   2.089   6.235
  365VAL    CG1 5661   2.903   2.058   6.452
  365VAL   HG11 5662   2.821   2.069   6.523
  365VAL   HG12 5663   2.924   1.952   6.438
  365VAL   HG13 5664   2.987   2.106   6.502
  365VAL    CG2 5665   2.732   2.093   6.271
  365VAL   HG21 5666   2.721   2.129   6.169
  365VAL   HG22 5667   2.719   1.985   6.262
  365VAL   HG23 5668   2.661   2.133   6.344
  365VAL      C 5669   2.887   2.349   6.198
  365VAL      O 5670   2.785   2.408   6.162
  366ILE      N 5671   3.004   2.363   6.138
  366ILE      H 5672   3.083   2.316   6.179
  366ILE     CA 5673   3.005   2.446   6.022
  366ILE     HA 5674   2.953   2.539   6.046
  366ILE     CB 5675   3.146   2.500   5.985
  366ILE     HB 5676   3.143   2.562   5.895
  366ILE    CG2 5677   3.180   2.588   6.111
  366ILE   HG21 5678   3.104   2.666   6.120
  366ILE   HG22 5679   3.183   2.535   6.206
  366ILE   HG23 5680   3.276   2.632   6.082
  366ILE    CG1 5681   3.245   2.380   5.966
  366ILE   HG12 5682   3.266   2.325   6.058
  366ILE   HG13 5683   3.202   2.307   5.898
  366ILE    CD1 5684   3.384   2.431   5.915
  366ILE   HD11 5685   3.445   2.466   5.998
  366ILE   HD12 5686   3.439   2.349   5.867
  366ILE   HD13 5687   3.383   2.519   5.850
  366ILE      C 5688   2.933   2.388   5.903
  366ILE      O 5689   2.934   2.270   5.874
  367LYS      N 5690   2.868   2.481   5.825
  367LYS      H 5691   2.863   2.576   5.859
  367LYS     CA 5692   2.824   2.451   5.686
  367LYS     HA 5693   2.785   2.350   5.683
  367LYS     CB 5694   2.708   2.551   5.655
  367LYS    HB2 5695   2.743   2.653   5.673
  367LYS    HB3 5696   2.679   2.537   5.550
  367LYS     CG 5697   2.581   2.525   5.739
  367LYS    HG2 5698   2.532   2.431   5.715
  367LYS    HG3 5699   2.617   2.513   5.841
  367LYS     CD 5700   2.487   2.642   5.727
  367LYS    HD2 5701   2.438   2.652   5.824
  367LYS    HD3 5702   2.539   2.736   5.709
  367LYS     CE 5703   2.384   2.607   5.619
  367LYS    HE2 5704   2.435   2.600   5.523
  367LYS    HE3 5705   2.337   2.510   5.638
  367LYS     NZ 5706   2.288   2.722   5.612
  367LYS    HZ1 5707   2.223   2.707   5.537
  367LYS    HZ2 5708   2.243   2.734   5.701
  367LYS    HZ3 5709   2.336   2.809   5.595
  367LYS      C 5710   2.943   2.459   5.587
  367LYS      O 5711   2.960   2.564   5.527
  368GLU      N 5712   3.024   2.350   5.581
  368GLU      H 5713   3.000   2.269   5.635
  368GLU     CA 5714   3.138   2.344   5.486
  368GLU     HA 5715   3.218   2.415   5.505
  368GLU     CB 5716   3.204   2.205   5.488
  368GLU    HB2 5717   3.123   2.137   5.464
  368GLU    HB3 5718   3.284   2.203   5.414
  368GLU     CG 5719   3.253   2.161   5.630
  368GLU    HG2 5720   3.338   2.224   5.655
  368GLU    HG3 5721   3.177   2.175   5.707
  368GLU     CD 5722   3.293   2.013   5.635
  368GLU    OE1 5723   3.203   1.927   5.618
  368GLU    OE2 5724   3.416   1.982   5.650
  368GLU      C 5725   3.089   2.375   5.342
  368GLU      O 5726   2.979   2.321   5.303
  369VAL      N 5727   3.161   2.456   5.274
  369VAL      H 5728   3.256   2.477   5.301
  369VAL     CA 5729   3.116   2.507   5.137
  369VAL     HA 5730   3.013   2.543   5.140
  369VAL     CB 5731   3.202   2.626   5.093
  369VAL     HB 5732   3.218   2.695   5.176
  369VAL    CG1 5733   3.344   2.590   5.051
  369VAL   HG11 5734   3.392   2.539   5.134
  369VAL   HG12 5735   3.323   2.526   4.965
  369VAL   HG13 5736   3.404   2.676   5.020
  369VAL    CG2 5737   3.155   2.719   4.981
  369VAL   HG21 5738   3.048   2.743   4.984
  369VAL   HG22 5739   3.209   2.814   4.983
  369VAL   HG23 5740   3.179   2.675   4.885
  369VAL      C 5741   3.110   2.408   5.021
  369VAL      O 5742   3.186   2.317   5.015
  370THR      N 5743   3.016   2.428   4.925
  370THR      H 5744   2.960   2.511   4.918
  370THR     CA 5745   2.997   2.335   4.813
  370THR     HA 5746   3.085   2.270   4.805
  370THR     CB 5747   2.864   2.255   4.819
  370THR     HB 5748   2.852   2.220   4.716
  370THR    CG2 5749   2.861   2.135   4.904
  370THR   HG21 5750   2.886   2.157   5.008
  370THR   HG22 5751   2.775   2.068   4.894
  370THR   HG23 5752   2.938   2.068   4.865
  370THR    OG1 5753   2.751   2.332   4.860
  370THR    HG1 5754   2.676   2.290   4.819
  370THR      C 5755   3.003   2.414   4.682
  370THR      O 5756   2.973   2.535   4.678
  371ILE      N 5757   3.018   2.350   4.569
  371ILE      H 5758   3.014   2.249   4.566
  371ILE     CA 5759   3.043   2.418   4.442
  371ILE     HA 5760   3.006   2.520   4.449
  371ILE     CB 5761   3.194   2.404   4.409
  371ILE     HB 5762   3.206   2.296   4.395
  371ILE    CG2 5763   3.231   2.465   4.277
  371ILE   HG21 5764   3.171   2.416   4.200
  371ILE   HG22 5765   3.209   2.570   4.294
  371ILE   HG23 5766   3.333   2.436   4.252
  371ILE    CG1 5767   3.292   2.443   4.522
  371ILE   HG12 5768   3.267   2.369   4.598
  371ILE   HG13 5769   3.393   2.425   4.487
  371ILE    CD1 5770   3.288   2.584   4.575
  371ILE   HD11 5771   3.271   2.652   4.492
  371ILE   HD12 5772   3.208   2.617   4.641
  371ILE   HD13 5773   3.375   2.615   4.633
  371ILE      C 5774   2.955   2.362   4.324
  371ILE      O 5775   2.962   2.241   4.308
  372ASN      N 5776   2.898   2.452   4.240
  372ASN      H 5777   2.919   2.550   4.252
  372ASN     CA 5778   2.812   2.409   4.126
  372ASN     HA 5779   2.749   2.324   4.154
  372ASN     CB 5780   2.706   2.522   4.112
  372ASN    HB2 5781   2.755   2.616   4.085
  372ASN    HB3 5782   2.650   2.489   4.025
  372ASN     CG 5783   2.621   2.542   4.229
  372ASN    OD1 5784   2.545   2.451   4.259
  372ASN    ND2 5785   2.619   2.657   4.288
  372ASN   HD21 5786   2.560   2.660   4.370
  372ASN   HD22 5787   2.690   2.722   4.258
  372ASN      C 5788   2.890   2.379   3.997
  372ASN      O 5789   3.003   2.424   3.982
  373PRO      N 5790   2.821   2.312   3.899
  373PRO     CD 5791   2.712   2.218   3.904
  373PRO    HD2 5792   2.620   2.273   3.920
  373PRO    HD3 5793   2.729   2.144   3.983
  373PRO     CG 5794   2.706   2.154   3.762
  373PRO    HG2 5795   2.600   2.136   3.741
  373PRO    HG3 5796   2.760   2.061   3.748
  373PRO     CB 5797   2.753   2.263   3.673
  373PRO    HB2 5798   2.679   2.341   3.662
  373PRO    HB3 5799   2.787   2.219   3.579
  373PRO     CA 5800   2.863   2.312   3.759
  373PRO     HA 5801   2.951   2.248   3.752
  373PRO      C 5802   2.904   2.454   3.714
  373PRO      O 5803   3.000   2.463   3.636
  374ASP      N 5804   2.843   2.564   3.759
  374ASP      H 5805   2.768   2.561   3.827
  374ASP     CA 5806   2.871   2.693   3.698
  374ASP     HA 5807   2.935   2.679   3.611
  374ASP     CB 5808   2.742   2.768   3.665
  374ASP    HB2 5809   2.668   2.723   3.599
  374ASP    HB3 5810   2.688   2.801   3.753
  374ASP     CG 5811   2.761   2.900   3.591
  374ASP    OD1 5812   2.664   2.980   3.573
  374ASP    OD2 5813   2.868   2.923   3.526
  374ASP      C 5814   2.968   2.772   3.788
  374ASP      O 5815   2.944   2.892   3.813
  375THR      N 5816   3.079   2.712   3.838
  375THR      H 5817   3.081   2.613   3.821
  375THR     CA 5818   3.188   2.773   3.919
  375THR     HA 5819   3.260   2.694   3.943
  375THR     CB 5820   3.263   2.877   3.838
  375THR     HB 5821   3.199   2.963   3.817
  375THR    CG2 5822   3.393   2.930   3.898
  375THR   HG21 5823   3.421   3.004   3.823
  375THR   HG22 5824   3.376   2.979   3.994
  375THR   HG23 5825   3.461   2.848   3.921
  375THR    OG1 5826   3.319   2.822   3.725
  375THR    HG1 5827   3.249   2.765   3.692
  375THR      C 5828   3.152   2.826   4.057
  375THR      O 5829   3.227   2.822   4.156
  376THR      N 5830   3.027   2.876   4.074
  376THR      H 5831   2.961   2.877   3.997
  376THR     CA 5832   2.978   2.935   4.199
  376THR     HA 5833   3.044   3.018   4.223
  376THR     CB 5834   2.834   2.982   4.184
  376THR     HB 5835   2.808   3.028   4.279
  376THR    CG2 5836   2.822   3.094   4.077
  376THR   HG21 5837   2.721   3.135   4.071
  376THR   HG22 5838   2.890   3.174   4.105
  376THR   HG23 5839   2.844   3.049   3.980
  376THR    OG1 5840   2.747   2.876   4.144
  376THR    HG1 5841   2.675   2.916   4.095
  376THR      C 5842   2.981   2.847   4.320
  376THR      O 5843   2.967   2.726   4.306
  377CYX      N 5844   2.995   2.912   4.438
  377CYX      H 5845   3.000   3.012   4.435
  377CYX     CA 5846   2.967   2.853   4.569
  377CYX     HA 5847   3.000   2.750   4.559
  377CYX     CB 5848   3.029   2.933   4.687
  377CYX    HB2 5849   2.997   3.037   4.689
  377CYX    HB3 5850   2.994   2.884   4.777
  377CYX     SG 5851   3.210   2.929   4.682
  377CYX      C 5852   2.816   2.843   4.589
  377CYX      O 5853   2.738   2.938   4.562
  378GLY      N 5854   2.769   2.730   4.644
  378GLY      H 5855   2.834   2.653   4.654
  378GLY     CA 5856   2.630   2.708   4.682
  378GLY    HA2 5857   2.561   2.694   4.598
  378GLY    HA3 5858   2.620   2.615   4.738
  378GLY      C 5859   2.569   2.822   4.771
  378GLY      O 5860   2.484   2.894   4.715
  379ASN      N 5861   2.592   2.823   4.901
  379ASN      H 5862   2.664   2.758   4.930
  379ASN     CA 5863   2.512   2.902   4.995
  379ASN     HA 5864   2.487   2.996   4.947
  379ASN     CB 5865   2.381   2.823   5.027
  379ASN    HB2 5866   2.336   2.794   4.932
  379ASN    HB3 5867   2.402   2.734   5.085
  379ASN     CG 5868   2.281   2.898   5.108
  379ASN    OD1 5869   2.272   2.875   5.230
  379ASN    ND2 5870   2.206   2.990   5.045
  379ASN   HD21 5871   2.140   3.032   5.109
  379ASN   HD22 5872   2.200   3.007   4.946
  379ASN      C 5873   2.585   2.927   5.130
  379ASN      O 5874   2.671   2.851   5.174
  380ASP      N 5875   2.544   3.035   5.192
  380ASP      H 5876   2.466   3.076   5.143
  380ASP     CA 5877   2.611   3.117   5.296
  380ASP     HA 5878   2.554   3.209   5.314
  380ASP     CB 5879   2.613   3.062   5.440
  380ASP    HB2 5880   2.680   2.977   5.446
  380ASP    HB3 5881   2.660   3.132   5.508
  380ASP     CG 5882   2.473   3.025   5.482
  380ASP    OD1 5883   2.471   2.910   5.527
  380ASP    OD2 5884   2.374   3.105   5.486
  380ASP      C 5885   2.741   3.172   5.266
  380ASP      O 5886   2.776   3.290   5.306
  381TRP      N 5887   2.826   3.092   5.203
  381TRP      H 5888   2.801   2.997   5.182
  381TRP     CA 5889   2.948   3.137   5.135
  381TRP     HA 5890   3.006   3.199   5.205
  381TRP     CB 5891   3.037   3.021   5.113
  381TRP    HB2 5892   2.996   2.957   5.034
  381TRP    HB3 5893   3.125   3.068   5.068
  381TRP     CG 5894   3.076   2.949   5.244
  381TRP    CD1 5895   3.022   2.841   5.294
  381TRP    HD1 5896   2.953   2.775   5.244
  381TRP    NE1 5897   3.087   2.798   5.408
  381TRP    HE1 5898   3.065   2.711   5.454
  381TRP    CE2 5899   3.191   2.877   5.436
  381TRP    CZ2 5900   3.292   2.875   5.527
  381TRP    HZ2 5901   3.296   2.801   5.606
  381TRP    CH2 5902   3.377   2.986   5.543
  381TRP    HH2 5903   3.445   3.003   5.624
  381TRP    CZ3 5904   3.374   3.085   5.444
  381TRP    HZ3 5905   3.434   3.174   5.456
  381TRP    CE3 5906   3.286   3.072   5.341
  381TRP    HE3 5907   3.297   3.142   5.260
  381TRP    CD2 5908   3.182   2.974   5.338
  381TRP      C 5909   2.912   3.215   5.006
  381TRP      O 5910   2.824   3.158   4.938
  382VAL      N 5911   2.968   3.333   4.978
  382VAL      H 5912   3.049   3.362   5.032
  382VAL     CA 5913   2.934   3.430   4.866
  382VAL     HA 5914   2.828   3.424   4.845
  382VAL     CB 5915   2.940   3.574   4.917
  382VAL     HB 5916   3.042   3.597   4.949
  382VAL    CG1 5917   2.903   3.670   4.801
  382VAL   HG11 5918   2.898   3.767   4.850
  382VAL   HG12 5919   2.981   3.668   4.725
  382VAL   HG13 5920   2.801   3.648   4.767
  382VAL    CG2 5921   2.842   3.598   5.039
  382VAL   HG21 5922   2.840   3.512   5.106
  382VAL   HG22 5923   2.876   3.688   5.089
  382VAL   HG23 5924   2.738   3.588   5.007
  382VAL      C 5925   3.016   3.407   4.743
  382VAL      O 5926   2.967   3.396   4.628
  383CYX      N 5927   3.149   3.389   4.760
  383CYX      H 5928   3.184   3.389   4.855
  383CYX     CA 5929   3.256   3.376   4.658
  383CYX     HA 5930   3.353   3.399   4.702
  383CYX     CB 5931   3.260   3.231   4.617
  383CYX    HB2 5932   3.161   3.219   4.573
  383CYX    HB3 5933   3.347   3.224   4.552
  383CYX     SG 5934   3.267   3.113   4.761
  383CYX      C 5935   3.240   3.481   4.548
  383CYX      O 5936   3.203   3.446   4.436
  384GLU      N 5937   3.273   3.608   4.568
  384GLU      H 5938   3.306   3.626   4.662
  384GLU     CA 5939   3.268   3.713   4.468
  384GLU     HA 5940   3.171   3.714   4.418
  384GLU     CB 5941   3.287   3.852   4.530
  384GLU    HB2 5942   3.392   3.869   4.555
  384GLU    HB3 5943   3.271   3.916   4.443
  384GLU     CG 5944   3.195   3.898   4.638
  384GLU    HG2 5945   3.194   4.007   4.638
  384GLU    HG3 5946   3.097   3.864   4.607
  384GLU     CD 5947   3.250   3.858   4.779
  384GLU    OE1 5948   3.270   3.741   4.811
  384GLU    OE2 5949   3.274   3.952   4.857
  384GLU      C 5950   3.379   3.688   4.364
  384GLU      O 5951   3.365   3.723   4.247
  385HIE      N 5952   3.481   3.608   4.399
  385HIE      H 5953   3.488   3.579   4.495
  385HIE     CA 5954   3.579   3.548   4.312
  385HIE     HA 5955   3.615   3.629   4.247
  385HIE     CB 5956   3.698   3.488   4.397
  385HIE    HB2 5957   3.777   3.469   4.325
  385HIE    HB3 5958   3.747   3.561   4.461
  385HIE     CG 5959   3.674   3.356   4.470
  385HIE    ND1 5960   3.573   3.324   4.556
  385HIE    CE1 5961   3.612   3.198   4.597
  385HIE    HE1 5962   3.551   3.136   4.662
  385HIE    NE2 5963   3.725   3.157   4.541
  385HIE    HE2 5964   3.756   3.061   4.541
  385HIE    CD2 5965   3.768   3.263   4.466
  385HIE    HD2 5966   3.868   3.276   4.426
  385HIE      C 5967   3.531   3.438   4.224
  385HIE      O 5968   3.605   3.395   4.135
  386ARG      N 5969   3.416   3.380   4.248
  386ARG      H 5970   3.372   3.411   4.333
  386ARG     CA 5971   3.353   3.273   4.162
  386ARG     HA 5972   3.425   3.239   4.086
  386ARG     CB 5973   3.316   3.155   4.250
  386ARG    HB2 5974   3.235   3.187   4.315
  386ARG    HB3 5975   3.274   3.082   4.180
  386ARG     CG 5976   3.433   3.082   4.299
  386ARG    HG2 5977   3.488   3.053   4.209
  386ARG    HG3 5978   3.490   3.158   4.353
  386ARG     CD 5979   3.414   2.962   4.390
  386ARG    HD2 5980   3.394   3.002   4.490
  386ARG    HD3 5981   3.326   2.903   4.366
  386ARG     NE 5982   3.528   2.872   4.391
  386ARG     HE 5983   3.610   2.891   4.447
  386ARG     CZ 5984   3.542   2.758   4.318
  386ARG    NH1 5985   3.457   2.706   4.238
  386ARG   HH11 5986   3.370   2.753   4.219
  386ARG   HH12 5987   3.474   2.616   4.194
  386ARG    NH2 5988   3.649   2.685   4.344
  386ARG   HH21 5989   3.698   2.713   4.428
  386ARG   HH22 5990   3.664   2.606   4.283
  386ARG      C 5991   3.239   3.321   4.078
  386ARG      O 5992   3.194   3.243   3.996
  387TRP      N 5993   3.193   3.447   4.094
  387TRP      H 5994   3.226   3.500   4.173
  387TRP     CA 5995   3.101   3.522   4.002
  387TRP     HA 5996   3.013   3.463   3.976
  387TRP     CB 5997   3.059   3.656   4.060
  387TRP    HB2 5998   3.145   3.721   4.076
  387TRP    HB3 5999   2.993   3.708   3.991
  387TRP     CG 6000   2.982   3.648   4.195
  387TRP    CD1 6001   2.945   3.541   4.273
  387TRP    HD1 6002   2.966   3.438   4.250
  387TRP    NE1 6003   2.890   3.593   4.388
  387TRP    HE1 6004   2.849   3.537   4.461
  387TRP    CE2 6005   2.894   3.730   4.394
  387TRP    CZ2 6006   2.847   3.830   4.488
  387TRP    HZ2 6007   2.809   3.789   4.580
  387TRP    CH2 6008   2.843   3.961   4.453
  387TRP    HH2 6009   2.800   4.037   4.517
  387TRP    CZ3 6010   2.889   4.003   4.331
  387TRP    HZ3 6011   2.886   4.110   4.314
  387TRP    CE3 6012   2.935   3.908   4.235
  387TRP    HE3 6013   2.965   3.946   4.139
  387TRP    CD2 6014   2.941   3.769   4.268
  387TRP      C 6015   3.177   3.543   3.872
  387TRP      O 6016   3.297   3.581   3.869
  388ARG      N 6017   3.106   3.522   3.758
  388ARG      H 6018   3.012   3.486   3.764
  388ARG     CA 6019   3.153   3.532   3.622
  388ARG     HA 6020   3.220   3.451   3.595
  388ARG     CB 6021   3.033   3.520   3.523
  388ARG    HB2 6022   2.987   3.423   3.545
  388ARG    HB3 6023   2.972   3.610   3.529
  388ARG     CG 6024   3.071   3.508   3.375
  388ARG    HG2 6025   3.115   3.603   3.346
  388ARG    HG3 6026   3.144   3.429   3.360
  388ARG     CD 6027   2.943   3.479   3.301
  388ARG    HD2 6028   2.970   3.451   3.199
  388ARG    HD3 6029   2.895   3.390   3.343
  388ARG     NE 6030   2.860   3.596   3.306
  388ARG     HE 6031   2.888   3.686   3.269
  388ARG     CZ 6032   2.729   3.599   3.341
  388ARG    NH1 6033   2.653   3.498   3.379
  388ARG   HH11 6034   2.674   3.400   3.396
  388ARG   HH12 6035   2.556   3.516   3.401
  388ARG    NH2 6036   2.664   3.711   3.333
  388ARG   HH21 6037   2.705   3.798   3.301
  388ARG   HH22 6038   2.573   3.726   3.372
  388ARG      C 6039   3.219   3.666   3.593
  388ARG      O 6040   3.337   3.673   3.548
  389GLN      N 6041   3.160   3.772   3.639
  389GLN      H 6042   3.074   3.757   3.690
  389GLN     CA 6043   3.188   3.915   3.609
  389GLN     HA 6044   3.211   3.924   3.503
  389GLN     CB 6045   3.069   3.995   3.656
  389GLN    HB2 6046   3.062   3.986   3.764
  389GLN    HB3 6047   3.090   4.097   3.622
  389GLN     CG 6048   2.927   3.960   3.601
  389GLN    HG2 6049   2.864   4.050   3.602
  389GLN    HG3 6050   2.939   3.925   3.498
  389GLN     CD 6051   2.848   3.851   3.682
  389GLN    OE1 6052   2.899   3.778   3.766
  389GLN    NE2 6053   2.719   3.836   3.661
  389GLN   HE21 6054   2.669   3.771   3.719
  389GLN   HE22 6055   2.679   3.906   3.600
  389GLN      C 6056   3.311   3.971   3.681
  389GLN      O 6057   3.360   4.075   3.646
  390ILE      N 6058   3.349   3.900   3.782
  390ILE      H 6059   3.300   3.814   3.803
  390ILE     CA 6060   3.471   3.933   3.862
  390ILE     HA 6061   3.512   4.031   3.839
  390ILE     CB 6062   3.437   3.934   4.009
  390ILE     HB 6063   3.406   3.833   4.038
  390ILE    CG2 6064   3.556   3.962   4.103
  390ILE   HG21 6065   3.533   3.965   4.210
  390ILE   HG22 6066   3.638   3.891   4.089
  390ILE   HG23 6067   3.593   4.062   4.081
  390ILE    CG1 6068   3.319   4.027   4.033
  390ILE   HG12 6069   3.346   4.127   3.999
  390ILE   HG13 6070   3.234   4.000   3.971
  390ILE    CD1 6071   3.264   4.031   4.172
  390ILE   HD11 6072   3.198   3.946   4.190
  390ILE   HD12 6073   3.337   4.031   4.252
  390ILE   HD13 6074   3.207   4.122   4.193
  390ILE      C 6075   3.585   3.831   3.836
  390ILE      O 6076   3.691   3.868   3.792
  391ARG      N 6077   3.552   3.700   3.818
  391ARG      H 6078   3.456   3.673   3.834
  391ARG     CA 6079   3.660   3.603   3.782
  391ARG     HA 6080   3.743   3.628   3.849
  391ARG     CB 6081   3.613   3.458   3.806
  391ARG    HB2 6082   3.706   3.401   3.803
  391ARG    HB3 6083   3.571   3.443   3.905
  391ARG     CG 6084   3.508   3.417   3.708
  391ARG    HG2 6085   3.424   3.485   3.693
  391ARG    HG3 6086   3.543   3.407   3.606
  391ARG     CD 6087   3.455   3.272   3.740
  391ARG    HD2 6088   3.542   3.208   3.728
  391ARG    HD3 6089   3.438   3.262   3.848
  391ARG     NE 6090   3.333   3.214   3.671
  391ARG     HE 6091   3.258   3.185   3.733
  391ARG     CZ 6092   3.319   3.200   3.540
  391ARG    NH1 6093   3.397   3.242   3.443
  391ARG   HH11 6094   3.479   3.298   3.460
  391ARG   HH12 6095   3.373   3.224   3.347
  391ARG    NH2 6096   3.206   3.144   3.505
  391ARG   HH21 6097   3.130   3.147   3.571
  391ARG   HH22 6098   3.182   3.167   3.410
  391ARG      C 6099   3.717   3.622   3.639
  391ARG      O 6100   3.839   3.623   3.624
  392ASN      N 6101   3.634   3.664   3.548
  392ASN      H 6102   3.538   3.672   3.577
  392ASN     CA 6103   3.683   3.686   3.414
  392ASN     HA 6104   3.754   3.608   3.386
  392ASN     CB 6105   3.559   3.691   3.321
  392ASN    HB2 6106   3.497   3.772   3.362
  392ASN    HB3 6107   3.599   3.715   3.223
  392ASN     CG 6108   3.489   3.556   3.312
  392ASN    OD1 6109   3.540   3.456   3.366
  392ASN    ND2 6110   3.382   3.544   3.243
  392ASN   HD21 6111   3.357   3.449   3.219
  392ASN   HD22 6112   3.343   3.626   3.200
  392ASN      C 6113   3.762   3.817   3.397
  392ASN      O 6114   3.855   3.827   3.315
  393MET      N 6115   3.727   3.919   3.481
  393MET      H 6116   3.637   3.904   3.523
  393MET     CA 6117   3.796   4.048   3.484
  393MET     HA 6118   3.811   4.090   3.384
  393MET     CB 6119   3.714   4.156   3.561
  393MET    HB2 6120   3.686   4.101   3.651
  393MET    HB3 6121   3.770   4.243   3.594
  393MET     CG 6122   3.592   4.211   3.481
  393MET    HG2 6123   3.508   4.141   3.475
  393MET    HG3 6124   3.546   4.294   3.535
  393MET     SD 6125   3.636   4.285   3.321
  393MET     CE 6126   3.762   4.405   3.366
  393MET    HE1 6127   3.709   4.486   3.416
  393MET    HE2 6128   3.842   4.374   3.434
  393MET    HE3 6129   3.807   4.445   3.275
  393MET      C 6130   3.939   4.030   3.539
  393MET      O 6131   4.018   4.123   3.518
  394VAL      N 6132   3.981   3.915   3.586
  394VAL      H 6133   3.914   3.844   3.613
  394VAL     CA 6134   4.122   3.883   3.608
  394VAL     HA 6135   4.189   3.964   3.638
  394VAL     CB 6136   4.136   3.794   3.735
  394VAL     HB 6137   4.073   3.707   3.714
  394VAL    CG1 6138   4.281   3.742   3.764
  394VAL   HG11 6139   4.278   3.681   3.855
  394VAL   HG12 6140   4.319   3.674   3.688
  394VAL   HG13 6141   4.350   3.826   3.771
  394VAL    CG2 6142   4.082   3.860   3.867
  394VAL   HG21 6143   4.088   3.784   3.944
  394VAL   HG22 6144   4.141   3.942   3.907
  394VAL   HG23 6145   3.979   3.897   3.867
  394VAL      C 6146   4.190   3.828   3.489
  394VAL      O 6147   4.305   3.877   3.464
  395ILE      N 6148   4.137   3.736   3.408
  395ILE      H 6149   4.042   3.709   3.429
  395ILE     CA 6150   4.193   3.690   3.280
  395ILE     HA 6151   4.292   3.649   3.299
  395ILE     CB 6152   4.103   3.590   3.215
  395ILE     HB 6153   4.008   3.634   3.185
  395ILE    CG2 6154   4.156   3.527   3.087
  395ILE   HG21 6155   4.077   3.469   3.039
  395ILE   HG22 6156   4.191   3.599   3.013
  395ILE   HG23 6157   4.240   3.465   3.117
  395ILE    CG1 6158   4.074   3.472   3.311
  395ILE   HG12 6159   4.017   3.503   3.398
  395ILE   HG13 6160   4.013   3.395   3.262
  395ILE    CD1 6161   4.194   3.395   3.365
  395ILE   HD11 6162   4.184   3.364   3.469
  395ILE   HD12 6163   4.208   3.307   3.302
  395ILE   HD13 6164   4.281   3.461   3.361
  395ILE      C 6165   4.209   3.806   3.187
  395ILE      O 6166   4.314   3.818   3.120
  396PHE      N 6167   4.120   3.907   3.190
  396PHE      H 6168   4.032   3.899   3.239
  396PHE     CA 6169   4.133   4.032   3.115
  396PHE     HA 6170   4.134   4.004   3.010
  396PHE     CB 6171   4.012   4.128   3.155
  396PHE    HB2 6172   3.921   4.069   3.142
  396PHE    HB3 6173   4.026   4.158   3.259
  396PHE     CG 6174   3.993   4.256   3.078
  396PHE    CD1 6175   4.080   4.373   3.093
  396PHE    HD1 6176   4.154   4.367   3.171
  396PHE    CE1 6177   4.060   4.496   3.032
  396PHE    HE1 6178   4.132   4.575   3.042
  396PHE     CZ 6179   3.947   4.511   2.956
  396PHE     HZ 6180   3.916   4.603   2.909
  396PHE    CE2 6181   3.857   4.405   2.939
  396PHE    HE2 6182   3.764   4.422   2.887
  396PHE    CD2 6183   3.881   4.278   2.995
  396PHE    HD2 6184   3.816   4.192   2.983
  396PHE      C 6185   4.260   4.103   3.164
  396PHE      O 6186   4.337   4.146   3.080
  397ARG      N 6187   4.284   4.117   3.292
  397ARG      H 6188   4.224   4.072   3.360
  397ARG     CA 6189   4.391   4.194   3.357
  397ARG     HA 6190   4.406   4.286   3.300
  397ARG     CB 6191   4.346   4.232   3.502
  397ARG    HB2 6192   4.256   4.292   3.491
  397ARG    HB3 6193   4.323   4.148   3.567
  397ARG     CG 6194   4.451   4.330   3.558
  397ARG    HG2 6195   4.549   4.283   3.556
  397ARG    HG3 6196   4.447   4.415   3.491
  397ARG     CD 6197   4.415   4.362   3.702
  397ARG    HD2 6198   4.313   4.399   3.706
  397ARG    HD3 6199   4.421   4.268   3.757
  397ARG     NE 6200   4.499   4.466   3.759
  397ARG     HE 6201   4.571   4.438   3.825
  397ARG     CZ 6202   4.503   4.602   3.751
  397ARG    NH1 6203   4.431   4.667   3.664
  397ARG   HH11 6204   4.378   4.610   3.599
  397ARG   HH12 6205   4.420   4.767   3.666
  397ARG    NH2 6206   4.568   4.668   3.841
  397ARG   HH21 6207   4.626   4.623   3.910
  397ARG   HH22 6208   4.572   4.769   3.845
  397ARG      C 6209   4.526   4.121   3.342
  397ARG      O 6210   4.623   4.192   3.353
  398ASN      N 6211   4.532   3.992   3.310
  398ASN      H 6212   4.442   3.947   3.317
  398ASN     CA 6213   4.655   3.916   3.270
  398ASN     HA 6214   4.743   3.956   3.320
  398ASN     CB 6215   4.635   3.765   3.305
  398ASN    HB2 6216   4.544   3.733   3.254
  398ASN    HB3 6217   4.719   3.704   3.271
  398ASN     CG 6218   4.622   3.738   3.456
  398ASN    OD1 6219   4.658   3.813   3.543
  398ASN    ND2 6220   4.567   3.627   3.495
  398ASN   HD21 6221   4.571   3.607   3.594
  398ASN   HD22 6222   4.533   3.565   3.423
  398ASN      C 6223   4.700   3.929   3.117
  398ASN      O 6224   4.810   3.885   3.079
  399VAL      N 6225   4.621   3.990   3.029
  399VAL      H 6226   4.525   4.008   3.055
  399VAL     CA 6227   4.650   4.011   2.887
  399VAL     HA 6228   4.754   3.982   2.872
  399VAL     CB 6229   4.556   3.926   2.788
  399VAL     HB 6230   4.600   3.928   2.688
  399VAL    CG1 6231   4.559   3.783   2.834
  399VAL   HG11 6232   4.488   3.725   2.775
  399VAL   HG12 6233   4.660   3.743   2.841
  399VAL   HG13 6234   4.512   3.777   2.933
  399VAL    CG2 6235   4.415   3.986   2.781
  399VAL   HG21 6236   4.356   3.924   2.714
  399VAL   HG22 6237   4.358   3.983   2.875
  399VAL   HG23 6238   4.417   4.088   2.741
  399VAL      C 6239   4.658   4.157   2.844
  399VAL      O 6240   4.706   4.191   2.738
  400VAL      N 6241   4.626   4.243   2.941
  400VAL      H 6242   4.566   4.208   3.015
  400VAL     CA 6243   4.634   4.387   2.925
  400VAL     HA 6244   4.664   4.397   2.820
  400VAL     CB 6245   4.504   4.461   2.943
  400VAL     HB 6246   4.529   4.562   2.914
  400VAL    CG1 6247   4.389   4.414   2.853
  400VAL   HG11 6248   4.412   4.390   2.748
  400VAL   HG12 6249   4.338   4.327   2.893
  400VAL   HG13 6250   4.314   4.493   2.857
  400VAL    CG2 6251   4.456   4.484   3.086
  400VAL   HG21 6252   4.537   4.534   3.140
  400VAL   HG22 6253   4.368   4.547   3.097
  400VAL   HG23 6254   4.438   4.384   3.126
  400VAL      C 6255   4.751   4.447   3.006
  400VAL      O 6256   4.780   4.559   2.981
  401ASP      N 6257   4.806   4.363   3.096
  401ASP      H 6258   4.774   4.268   3.093
  401ASP     CA 6259   4.925   4.408   3.177
  401ASP     HA 6260   4.892   4.483   3.248
  401ASP     CB 6261   4.972   4.286   3.266
  401ASP    HB2 6262   4.890   4.240   3.322
  401ASP    HB3 6263   5.021   4.214   3.200
  401ASP     CG 6264   5.080   4.331   3.367
  401ASP    OD1 6265   5.202   4.321   3.345
  401ASP    OD2 6266   5.040   4.383   3.474
  401ASP      C 6267   5.036   4.467   3.084
  401ASP      O 6268   5.070   4.402   2.983
  402GLY      N 6269   5.098   4.579   3.123
  402GLY      H 6270   5.081   4.625   3.211
  402GLY     CA 6271   5.197   4.645   3.034
  402GLY    HA2 6272   5.274   4.694   3.094
  402GLY    HA3 6273   5.249   4.575   2.969
  402GLY      C 6274   5.140   4.748   2.932
  402GLY      O 6275   5.215   4.836   2.883
  403GLN      N 6276   5.014   4.739   2.890
  403GLN      H 6277   4.958   4.662   2.925
  403GLN     CA 6278   4.948   4.820   2.787
  403GLN     HA 6279   5.009   4.820   2.696
  403GLN     CB 6280   4.811   4.762   2.743
  403GLN    HB2 6281   4.746   4.766   2.831
  403GLN    HB3 6282   4.774   4.838   2.675
  403GLN     CG 6283   4.815   4.622   2.678
  403GLN    HG2 6284   4.881   4.551   2.728
  403GLN    HG3 6285   4.712   4.587   2.676
  403GLN     CD 6286   4.869   4.623   2.537
  403GLN    OE1 6287   4.801   4.630   2.435
  403GLN    NE2 6288   4.997   4.615   2.517
  403GLN   HE21 6289   5.016   4.604   2.418
  403GLN   HE22 6290   5.063   4.584   2.587
  403GLN      C 6291   4.927   4.958   2.842
  403GLN      O 6292   4.900   4.974   2.958
  404PRO      N 6293   4.934   5.061   2.757
  404PRO     CD 6294   4.983   5.056   2.617
  404PRO    HD2 6295   4.926   4.985   2.558
  404PRO    HD3 6296   5.089   5.031   2.619
  404PRO     CG 6297   4.964   5.195   2.559
  404PRO    HG2 6298   4.868   5.188   2.507
  404PRO    HG3 6299   5.040   5.233   2.491
  404PRO     CB 6300   4.951   5.285   2.682
  404PRO    HB2 6301   4.881   5.367   2.670
  404PRO    HB3 6302   5.046   5.318   2.723
  404PRO     CA 6303   4.903   5.200   2.795
  404PRO     HA 6304   4.964   5.218   2.885
  404PRO      C 6305   4.752   5.212   2.824
  404PRO      O 6306   4.673   5.119   2.784
  405PHE      N 6307   4.704   5.323   2.880
  405PHE      H 6308   4.775   5.392   2.901
  405PHE     CA 6309   4.565   5.361   2.884
  405PHE     HA 6310   4.498   5.277   2.902
  405PHE     CB 6311   4.539   5.470   2.991
  405PHE    HB2 6312   4.579   5.441   3.088
  405PHE    HB3 6313   4.572   5.569   2.958
  405PHE     CG 6314   4.391   5.480   3.023
  405PHE    CD1 6315   4.327   5.373   3.086
  405PHE    HD1 6316   4.373   5.278   3.111
  405PHE    CE1 6317   4.199   5.391   3.131
  405PHE    HE1 6318   4.141   5.311   3.175
  405PHE     CZ 6319   4.136   5.515   3.124
  405PHE     HZ 6320   4.033   5.525   3.155
  405PHE    CE2 6321   4.192   5.626   3.058
  405PHE    HE2 6322   4.138   5.720   3.060
  405PHE    CD2 6323   4.323   5.604   3.007
  405PHE    HD2 6324   4.373   5.688   2.961
  405PHE      C 6325   4.531   5.426   2.747
  405PHE      O 6326   4.603   5.516   2.706
  406THR      N 6327   4.431   5.379   2.670
  406THR      H 6328   4.370   5.313   2.715
  406THR     CA 6329   4.391   5.431   2.540
  406THR     HA 6330   4.430   5.532   2.529
  406THR     CB 6331   4.461   5.351   2.431
  406THR     HB 6332   4.417   5.384   2.337
  406THR    CG2 6333   4.612   5.354   2.431
  406THR   HG21 6334   4.654   5.306   2.519
  406THR   HG22 6335   4.637   5.290   2.346
  406THR   HG23 6336   4.650   5.457   2.431
  406THR    OG1 6337   4.424   5.219   2.441
  406THR    HG1 6338   4.335   5.210   2.406
  406THR      C 6339   4.240   5.442   2.518
  406THR      O 6340   4.158   5.382   2.590
  407ASN      N 6341   4.201   5.520   2.411
  407ASN      H 6342   4.277   5.558   2.356
  407ASN     CA 6343   4.068   5.513   2.349
  407ASN     HA 6344   4.051   5.596   2.281
  407ASN     CB 6345   4.052   5.384   2.264
  407ASN    HB2 6346   4.050   5.300   2.334
  407ASN    HB3 6347   3.957   5.375   2.212
  407ASN     CG 6348   4.169   5.377   2.163
  407ASN    OD1 6349   4.259   5.297   2.180
  407ASN    ND2 6350   4.172   5.453   2.060
  407ASN   HD21 6351   4.254   5.445   2.001
  407ASN   HD22 6352   4.106   5.526   2.037
  407ASN      C 6353   3.950   5.550   2.446
  407ASN      O 6354   3.845   5.487   2.443
  408TRP      N 6355   3.970   5.649   2.534
  408TRP      H 6356   4.055   5.704   2.531
  408TRP     CA 6357   3.864   5.709   2.612
  408TRP     HA 6358   3.829   5.639   2.688
  408TRP     CB 6359   3.911   5.818   2.711
  408TRP    HB2 6360   3.991   5.781   2.774
  408TRP    HB3 6361   3.954   5.902   2.656
  408TRP     CG 6362   3.804   5.874   2.803
  408TRP    CD1 6363   3.721   5.975   2.768
  408TRP    HD1 6364   3.723   6.030   2.676
  408TRP    NE1 6365   3.631   5.989   2.872
  408TRP    HE1 6366   3.560   6.061   2.864
  408TRP    CE2 6367   3.660   5.907   2.978
  408TRP    CZ2 6368   3.600   5.878   3.098
  408TRP    HZ2 6369   3.510   5.930   3.128
  408TRP    CH2 6370   3.647   5.772   3.179
  408TRP    HH2 6371   3.598   5.755   3.273
  408TRP    CZ3 6372   3.750   5.691   3.140
  408TRP    HZ3 6373   3.780   5.605   3.197
  408TRP    CE3 6374   3.805   5.713   3.005
  408TRP    HE3 6375   3.870   5.638   2.964
  408TRP    CD2 6376   3.761   5.825   2.932
  408TRP      C 6377   3.737   5.760   2.539
  408TRP      O 6378   3.751   5.842   2.442
  409TYR      N 6379   3.614   5.730   2.581
  409TYR      H 6380   3.602   5.684   2.671
  409TYR     CA 6381   3.487   5.788   2.534
  409TYR     HA 6382   3.503   5.879   2.476
  409TYR     CB 6383   3.414   5.693   2.436
  409TYR    HB2 6384   3.481   5.665   2.354
  409TYR    HB3 6385   3.399   5.595   2.482
  409TYR     CG 6386   3.279   5.747   2.392
  409TYR    CD1 6387   3.271   5.837   2.289
  409TYR    HD1 6388   3.360   5.848   2.228
  409TYR    CE1 6389   3.145   5.895   2.260
  409TYR    HE1 6390   3.138   5.969   2.183
  409TYR     CZ 6391   3.035   5.863   2.344
  409TYR     OH 6392   2.917   5.914   2.309
  409TYR     HH 6393   2.912   5.985   2.244
  409TYR    CE2 6394   3.046   5.780   2.458
  409TYR    HE2 6395   2.960   5.756   2.519
  409TYR    CD2 6396   3.169   5.715   2.474
  409TYR    HD2 6397   3.185   5.638   2.548
  409TYR      C 6398   3.395   5.810   2.655
  409TYR      O 6399   3.394   5.725   2.746
  410ASP      N 6400   3.308   5.908   2.654
  410ASP      H 6401   3.320   5.973   2.578
  410ASP     CA 6402   3.199   5.934   2.750
  410ASP     HA 6403   3.161   5.839   2.787
  410ASP     CB 6404   3.249   6.003   2.880
  410ASP    HB2 6405   3.172   6.014   2.956
  410ASP    HB3 6406   3.332   5.947   2.922
  410ASP     CG 6407   3.292   6.146   2.856
  410ASP    OD1 6408   3.403   6.177   2.818
  410ASP    OD2 6409   3.208   6.239   2.866
  410ASP      C 6410   3.087   6.018   2.688
  410ASP      O 6411   3.112   6.100   2.600
  411ASN      N 6412   2.964   6.006   2.749
  411ASN      H 6413   2.943   5.949   2.829
  411ASN     CA 6414   2.849   6.083   2.692
  411ASN     HA 6415   2.866   6.104   2.587
  411ASN     CB 6416   2.726   5.993   2.717
  411ASN    HB2 6417   2.643   6.049   2.674
  411ASN    HB3 6418   2.747   5.892   2.679
  411ASN     CG 6419   2.681   5.980   2.863
  411ASN    OD1 6420   2.759   5.994   2.959
  411ASN    ND2 6421   2.561   5.940   2.884
  411ASN   HD21 6422   2.532   5.938   2.981
  411ASN   HD22 6423   2.518   5.896   2.803
  411ASN      C 6424   2.830   6.221   2.762
  411ASN      O 6425   2.736   6.296   2.731
  412GLY      N 6426   2.923   6.258   2.853
  412GLY      H 6427   3.000   6.193   2.862
  412GLY     CA 6428   2.915   6.373   2.941
  412GLY    HA2 6429   3.015   6.405   2.970
  412GLY    HA3 6430   2.867   6.451   2.882
  412GLY      C 6431   2.844   6.347   3.077
  412GLY      O 6432   2.803   6.436   3.145
  413SER      N 6433   2.838   6.214   3.113
  413SER      H 6434   2.859   6.142   3.045
  413SER     CA 6435   2.782   6.174   3.242
  413SER     HA 6436   2.832   6.235   3.317
  413SER     CB 6437   2.633   6.197   3.254
  413SER    HB2 6438   2.594   6.153   3.347
  413SER    HB3 6439   2.618   6.304   3.268
  413SER     OG 6440   2.544   6.158   3.152
  413SER     HG 6441   2.508   6.071   3.170
  413SER      C 6442   2.828   6.039   3.285
  413SER      O 6443   2.926   6.027   3.353
  414ASN      N 6444   2.747   5.937   3.257
  414ASN      H 6445   2.661   5.963   3.210
  414ASN     CA 6446   2.762   5.799   3.313
  414ASN     HA 6447   2.860   5.788   3.359
  414ASN     CB 6448   2.668   5.770   3.430
  414ASN    HB2 6449   2.561   5.762   3.411
  414ASN    HB3 6450   2.697   5.673   3.471
  414ASN     CG 6451   2.680   5.869   3.547
  414ASN    OD1 6452   2.770   5.865   3.626
  414ASN    ND2 6453   2.596   5.971   3.561
  414ASN   HD21 6454   2.630   6.037   3.629
  414ASN   HD22 6455   2.525   5.995   3.494
  414ASN      C 6456   2.759   5.687   3.209
  414ASN      O 6457   2.758   5.572   3.248
  415GLN      N 6458   2.757   5.717   3.079
  415GLN      H 6459   2.763   5.815   3.055
  415GLN     CA 6460   2.796   5.617   2.983
  415GLN     HA 6461   2.788   5.515   3.019
  415GLN     CB 6462   2.708   5.614   2.863
  415GLN    HB2 6463   2.711   5.708   2.808
  415GLN    HB3 6464   2.739   5.537   2.791
  415GLN     CG 6465   2.565   5.581   2.916
  415GLN    HG2 6466   2.570   5.478   2.951
  415GLN    HG3 6467   2.531   5.638   3.002
  415GLN     CD 6468   2.463   5.599   2.813
  415GLN    OE1 6469   2.477   5.675   2.714
  415GLN    NE2 6470   2.353   5.532   2.832
  415GLN   HE21 6471   2.282   5.554   2.764
  415GLN   HE22 6472   2.330   5.473   2.912
  415GLN      C 6473   2.935   5.638   2.935
  415GLN      O 6474   2.965   5.748   2.885
  416VAL      N 6475   3.020   5.538   2.950
  416VAL      H 6476   2.989   5.444   2.970
  416VAL     CA 6477   3.169   5.558   2.933
  416VAL     HA 6478   3.194   5.651   2.882
  416VAL     CB 6479   3.237   5.579   3.066
  416VAL     HB 6480   3.229   5.494   3.133
  416VAL    CG1 6481   3.391   5.605   3.059
  416VAL   HG11 6482   3.430   5.641   3.155
  416VAL   HG12 6483   3.445   5.514   3.036
  416VAL   HG13 6484   3.417   5.683   2.987
  416VAL    CG2 6485   3.187   5.714   3.139
  416VAL   HG21 6486   3.081   5.716   3.164
  416VAL   HG22 6487   3.239   5.730   3.233
  416VAL   HG23 6488   3.206   5.799   3.073
  416VAL      C 6489   3.233   5.433   2.859
  416VAL      O 6490   3.185   5.325   2.882
  417ALA      N 6491   3.352   5.449   2.796
  417ALA      H 6492   3.374   5.547   2.789
  417ALA     CA 6493   3.443   5.341   2.754
  417ALA     HA 6494   3.439   5.257   2.824
  417ALA     CB 6495   3.400   5.283   2.617
  417ALA    HB1 6496   3.454   5.194   2.586
  417ALA    HB2 6497   3.294   5.277   2.597
  417ALA    HB3 6498   3.443   5.357   2.548
  417ALA      C 6499   3.591   5.375   2.747
  417ALA      O 6500   3.636   5.491   2.726
  418PHE      N 6501   3.673   5.276   2.761
  418PHE      H 6502   3.630   5.184   2.756
  418PHE     CA 6503   3.813   5.286   2.719
  418PHE     HA 6504   3.813   5.352   2.632
  418PHE     CB 6505   3.896   5.358   2.830
  418PHE    HB2 6506   3.999   5.364   2.794
  418PHE    HB3 6507   3.871   5.463   2.841
  418PHE     CG 6508   3.883   5.292   2.969
  418PHE    CD1 6509   3.952   5.176   3.002
  418PHE    HD1 6510   4.024   5.131   2.935
  418PHE    CE1 6511   3.932   5.121   3.132
  418PHE    HE1 6512   3.985   5.034   3.167
  418PHE     CZ 6513   3.845   5.184   3.227
  418PHE     HZ 6514   3.842   5.149   3.329
  418PHE    CE2 6515   3.783   5.304   3.189
  418PHE    HE2 6516   3.732   5.360   3.266
  418PHE    CD2 6517   3.795   5.351   3.062
  418PHE    HD2 6518   3.744   5.438   3.025
  418PHE      C 6519   3.874   5.153   2.686
  418PHE      O 6520   3.826   5.048   2.722
  419GLY      N 6521   3.988   5.161   2.627
  419GLY      H 6522   4.033   5.251   2.624
  419GLY     CA 6523   4.074   5.046   2.609
  419GLY    HA2 6524   4.027   4.961   2.659
  419GLY    HA3 6525   4.079   5.022   2.503
  419GLY      C 6526   4.213   5.051   2.670
  419GLY      O 6527   4.245   5.144   2.746
  420ARG      N 6528   4.293   4.947   2.636
  420ARG      H 6529   4.248   4.872   2.585
  420ARG     CA 6530   4.428   4.904   2.698
  420ARG     HA 6531   4.477   4.996   2.728
  420ARG     CB 6532   4.412   4.794   2.801
  420ARG    HB2 6533   4.369   4.705   2.755
  420ARG    HB3 6534   4.513   4.769   2.832
  420ARG     CG 6535   4.333   4.849   2.919
  420ARG    HG2 6536   4.235   4.883   2.885
  420ARG    HG3 6537   4.333   4.772   2.995
  420ARG     CD 6538   4.403   4.966   2.992
  420ARG    HD2 6539   4.410   5.049   2.922
  420ARG    HD3 6540   4.337   5.010   3.067
  420ARG     NE 6541   4.542   4.944   3.039
  420ARG     HE 6542   4.612   4.989   2.982
  420ARG     CZ 6543   4.582   4.853   3.131
  420ARG    NH1 6544   4.508   4.806   3.226
  420ARG   HH11 6545   4.409   4.827   3.232
  420ARG   HH12 6546   4.547   4.768   3.311
  420ARG    NH2 6547   4.709   4.828   3.135
  420ARG   HH21 6548   4.766   4.857   3.056
  420ARG   HH22 6549   4.744   4.768   3.208
  420ARG      C 6550   4.513   4.862   2.579
  420ARG      O 6551   4.489   4.750   2.538
  421GLY      N 6552   4.596   4.961   2.535
  421GLY      H 6553   4.575   5.054   2.569
  421GLY     CA 6554   4.672   4.945   2.414
  421GLY    HA2 6555   4.731   5.033   2.388
  421GLY    HA3 6556   4.741   4.863   2.436
  421GLY      C 6557   4.591   4.899   2.290
  421GLY      O 6558   4.511   4.973   2.234
  422ASN      N 6559   4.622   4.776   2.254
  422ASN      H 6560   4.678   4.731   2.325
  422ASN     CA 6561   4.565   4.692   2.147
  422ASN     HA 6562   4.481   4.747   2.105
  422ASN     CB 6563   4.666   4.692   2.034
  422ASN    HB2 6564   4.740   4.622   2.072
  422ASN    HB3 6565   4.621   4.644   1.946
  422ASN     CG 6566   4.724   4.826   1.984
  422ASN    OD1 6567   4.838   4.868   2.010
  422ASN    ND2 6568   4.649   4.892   1.898
  422ASN   HD21 6569   4.683   4.983   1.872
  422ASN   HD22 6570   4.564   4.853   1.859
  422ASN      C 6571   4.504   4.559   2.189
  422ASN      O 6572   4.486   4.472   2.101
  423ARG      N 6573   4.493   4.535   2.322
  423ARG      H 6574   4.530   4.608   2.381
  423ARG     CA 6575   4.467   4.394   2.381
  423ARG     HA 6576   4.445   4.320   2.305
  423ARG     CB 6577   4.595   4.341   2.449
  423ARG    HB2 6578   4.621   4.405   2.533
  423ARG    HB3 6579   4.572   4.244   2.493
  423ARG     CG 6580   4.716   4.324   2.358
  423ARG    HG2 6581   4.689   4.257   2.277
  423ARG    HG3 6582   4.724   4.417   2.301
  423ARG     CD 6583   4.852   4.302   2.427
  423ARG    HD2 6584   4.923   4.366   2.375
  423ARG    HD3 6585   4.850   4.331   2.532
  423ARG     NE 6586   4.898   4.159   2.414
  423ARG     HE 6587   4.865   4.100   2.490
  423ARG     CZ 6588   4.980   4.104   2.333
  423ARG    NH1 6589   5.042   4.175   2.242
  423ARG   HH11 6590   5.021   4.273   2.231
  423ARG   HH12 6591   5.119   4.143   2.185
  423ARG    NH2 6592   5.009   3.976   2.343
  423ARG   HH21 6593   4.940   3.910   2.378
  423ARG   HH22 6594   5.091   3.943   2.294
  423ARG      C 6595   4.348   4.387   2.478
  423ARG      O 6596   4.301   4.277   2.509
  424GLY      N 6597   4.275   4.496   2.508
  424GLY      H 6598   4.304   4.583   2.467
  424GLY     CA 6599   4.134   4.484   2.570
  424GLY    HA2 6600   4.067   4.430   2.503
  424GLY    HA3 6601   4.151   4.440   2.668
  424GLY      C 6602   4.059   4.620   2.596
  424GLY      O 6603   4.116   4.728   2.594
  425PHE      N 6604   3.924   4.609   2.607
  425PHE      H 6605   3.891   4.514   2.594
  425PHE     CA 6606   3.835   4.719   2.598
  425PHE     HA 6607   3.881   4.805   2.645
  425PHE     CB 6608   3.814   4.756   2.449
  425PHE    HB2 6609   3.908   4.777   2.399
  425PHE    HB3 6610   3.762   4.671   2.406
  425PHE     CG 6611   3.729   4.878   2.411
  425PHE    CD1 6612   3.792   4.998   2.376
  425PHE    HD1 6613   3.900   5.008   2.376
  425PHE    CE1 6614   3.720   5.113   2.357
  425PHE    HE1 6615   3.771   5.206   2.337
  425PHE     CZ 6616   3.580   5.106   2.365
  425PHE     HZ 6617   3.529   5.201   2.364
  425PHE    CE2 6618   3.514   4.982   2.383
  425PHE    HE2 6619   3.407   4.978   2.391
  425PHE    CD2 6620   3.584   4.865   2.409
  425PHE    HD2 6621   3.534   4.771   2.421
  425PHE      C 6622   3.699   4.692   2.671
  425PHE      O 6623   3.649   4.578   2.680
  426ILE      N 6624   3.643   4.796   2.730
  426ILE      H 6625   3.693   4.880   2.704
  426ILE     CA 6626   3.543   4.794   2.837
  426ILE     HA 6627   3.486   4.703   2.817
  426ILE     CB 6628   3.613   4.774   2.974
  426ILE     HB 6629   3.676   4.685   2.967
  426ILE    CG2 6630   3.715   4.889   3.004
  426ILE   HG21 6631   3.788   4.891   2.924
  426ILE   HG22 6632   3.657   4.981   3.012
  426ILE   HG23 6633   3.762   4.867   3.100
  426ILE    CG1 6634   3.506   4.744   3.080
  426ILE   HG12 6635   3.461   4.838   3.111
  426ILE   HG13 6636   3.428   4.683   3.035
  426ILE    CD1 6637   3.555   4.680   3.214
  426ILE   HD11 6638   3.538   4.572   3.214
  426ILE   HD12 6639   3.662   4.702   3.223
  426ILE   HD13 6640   3.493   4.724   3.292
  426ILE      C 6641   3.445   4.914   2.819
  426ILE      O 6642   3.488   5.015   2.770
  427VAL      N 6643   3.317   4.892   2.841
  427VAL      H 6644   3.291   4.800   2.871
  427VAL     CA 6645   3.204   4.992   2.830
  427VAL     HA 6646   3.242   5.090   2.802
  427VAL     CB 6647   3.110   4.961   2.717
  427VAL     HB 6648   3.063   4.863   2.732
  427VAL    CG1 6649   3.005   5.079   2.698
  427VAL   HG11 6650   3.054   5.166   2.656
  427VAL   HG12 6651   2.936   5.039   2.624
  427VAL   HG13 6652   2.940   5.107   2.782
  427VAL    CG2 6653   3.171   4.960   2.572
  427VAL   HG21 6654   3.223   5.052   2.545
  427VAL   HG22 6655   3.250   4.885   2.576
  427VAL   HG23 6656   3.102   4.940   2.490
  427VAL      C 6657   3.120   4.999   2.957
  427VAL      O 6658   3.078   4.893   3.004
  428PHE      N 6659   3.078   5.115   3.009
  428PHE      H 6660   3.107   5.199   2.961
  428PHE     CA 6661   2.990   5.145   3.122
  428PHE     HA 6662   2.959   5.046   3.157
  428PHE     CB 6663   3.066   5.207   3.236
  428PHE    HB2 6664   3.085   5.311   3.208
  428PHE    HB3 6665   2.999   5.209   3.322
  428PHE     CG 6666   3.191   5.132   3.275
  428PHE    CD1 6667   3.319   5.171   3.226
  428PHE    HD1 6668   3.320   5.246   3.148
  428PHE    CE1 6669   3.435   5.103   3.265
  428PHE    HE1 6670   3.522   5.123   3.204
  428PHE     CZ 6671   3.424   5.013   3.370
  428PHE     HZ 6672   3.514   4.961   3.401
  428PHE    CE2 6673   3.298   4.970   3.424
  428PHE    HE2 6674   3.302   4.893   3.500
  428PHE    CD2 6675   3.179   5.024   3.368
  428PHE    HD2 6676   3.084   4.984   3.400
  428PHE      C 6677   2.858   5.216   3.080
  428PHE      O 6678   2.842   5.281   2.978
  429ASN      N 6679   2.753   5.188   3.162
  429ASN      H 6680   2.769   5.122   3.236
  429ASN     CA 6681   2.627   5.255   3.156
  429ASN     HA 6682   2.652   5.357   3.129
  429ASN     CB 6683   2.539   5.197   3.044
  429ASN    HB2 6684   2.582   5.207   2.944
  429ASN    HB3 6685   2.520   5.091   3.057
  429ASN     CG 6686   2.400   5.261   3.038
  429ASN    OD1 6687   2.378   5.375   3.074
  429ASN    ND2 6688   2.302   5.193   2.984
  429ASN   HD21 6689   2.210   5.231   2.999
  429ASN   HD22 6690   2.303   5.102   2.940
  429ASN      C 6691   2.562   5.269   3.292
  429ASN      O 6692   2.485   5.182   3.332
  430ASN      N 6693   2.578   5.381   3.366
  430ASN      H 6694   2.648   5.445   3.330
  430ASN     CA 6695   2.518   5.403   3.499
  430ASN     HA 6696   2.455   5.315   3.513
  430ASN     CB 6697   2.621   5.396   3.608
  430ASN    HB2 6698   2.692   5.315   3.593
  430ASN    HB3 6699   2.687   5.482   3.605
  430ASN     CG 6700   2.567   5.373   3.749
  430ASN    OD1 6701   2.494   5.281   3.766
  430ASN    ND2 6702   2.604   5.456   3.845
  430ASN   HD21 6703   2.598   5.410   3.935
  430ASN   HD22 6704   2.690   5.503   3.819
  430ASN      C 6705   2.428   5.521   3.497
  430ASN      O 6706   2.410   5.586   3.600
  431ASP      N 6707   2.374   5.555   3.379
  431ASP      H 6708   2.399   5.503   3.297
  431ASP     CA 6709   2.288   5.675   3.359
  431ASP     HA 6710   2.298   5.749   3.438
  431ASP     CB 6711   2.323   5.740   3.230
  431ASP    HB2 6712   2.387   5.669   3.178
  431ASP    HB3 6713   2.235   5.747   3.167
  431ASP     CG 6714   2.401   5.873   3.239
  431ASP    OD1 6715   2.374   5.952   3.334
  431ASP    OD2 6716   2.484   5.901   3.155
  431ASP      C 6717   2.147   5.621   3.368
  431ASP      O 6718   2.120   5.515   3.417
  432ASP      N 6719   2.045   5.697   3.314
  432ASP      H 6720   2.072   5.786   3.275
  432ASP     CA 6721   1.906   5.654   3.322
  432ASP     HA 6722   1.898   5.586   3.407
  432ASP     CB 6723   1.823   5.775   3.375
  432ASP    HB2 6724   1.862   5.823   3.464
  432ASP    HB3 6725   1.818   5.849   3.295
  432ASP     CG 6726   1.677   5.737   3.405
  432ASP    OD1 6727   1.648   5.661   3.507
  432ASP    OD2 6728   1.588   5.790   3.335
  432ASP      C 6729   1.848   5.595   3.195
  432ASP      O 6730   1.737   5.535   3.202
  433TRP      N 6731   1.918   5.604   3.086
  433TRP      H 6732   2.004   5.655   3.103
  433TRP     CA 6733   1.894   5.571   2.945
  433TRP     HA 6734   1.796   5.523   2.931
  433TRP     CB 6735   1.877   5.704   2.862
  433TRP    HB2 6736   1.844   5.683   2.760
  433TRP    HB3 6737   1.797   5.761   2.908
  433TRP     CG 6738   1.997   5.794   2.861
  433TRP    CD1 6739   2.082   5.806   2.752
  433TRP    HD1 6740   2.063   5.750   2.662
  433TRP    NE1 6741   2.176   5.897   2.772
  433TRP    HE1 6742   2.235   5.934   2.699
  433TRP    CE2 6743   2.168   5.944   2.897
  433TRP    CZ2 6744   2.233   6.051   2.958
  433TRP    HZ2 6745   2.319   6.101   2.916
  433TRP    CH2 6746   2.182   6.103   3.078
  433TRP    HH2 6747   2.237   6.177   3.134
  433TRP    CZ3 6748   2.068   6.049   3.141
  433TRP    HZ3 6749   2.030   6.093   3.233
  433TRP    CE3 6750   1.998   5.945   3.076
  433TRP    HE3 6751   1.903   5.906   3.109
  433TRP    CD2 6752   2.052   5.888   2.959
  433TRP      C 6753   1.998   5.472   2.891
  433TRP      O 6754   2.108   5.452   2.948
  434SER      N 6755   1.970   5.413   2.774
  434SER      H 6756   1.882   5.438   2.731
  434SER     CA 6757   2.053   5.307   2.710
  434SER     HA 6758   2.097   5.245   2.789
  434SER     CB 6759   1.960   5.214   2.629
  434SER    HB2 6760   1.907   5.266   2.549
  434SER    HB3 6761   2.025   5.136   2.589
  434SER     OG 6762   1.870   5.160   2.721
  434SER     HG 6763   1.798   5.224   2.727
  434SER      C 6764   2.171   5.361   2.631
  434SER      O 6765   2.171   5.471   2.581
  435PHE      N 6766   2.269   5.272   2.618
  435PHE      H 6767   2.259   5.184   2.668
  435PHE     CA 6768   2.388   5.291   2.539
  435PHE     HA 6769   2.394   5.399   2.523
  435PHE     CB 6770   2.519   5.249   2.614
  435PHE    HB2 6771   2.532   5.296   2.711
  435PHE    HB3 6772   2.515   5.140   2.621
  435PHE     CG 6773   2.644   5.291   2.533
  435PHE    CD1 6774   2.731   5.190   2.479
  435PHE    HD1 6775   2.704   5.088   2.501
  435PHE    CE1 6776   2.848   5.215   2.413
  435PHE    HE1 6777   2.912   5.135   2.379
  435PHE     CZ 6778   2.889   5.350   2.400
  435PHE     HZ 6779   2.982   5.363   2.347
  435PHE    CE2 6780   2.811   5.452   2.451
  435PHE    HE2 6781   2.843   5.554   2.438
  435PHE    CD2 6782   2.685   5.425   2.512
  435PHE    HD2 6783   2.624   5.509   2.542
  435PHE      C 6784   2.367   5.215   2.403
  435PHE      O 6785   2.319   5.102   2.410
  436SER      N 6786   2.419   5.275   2.292
  436SER      H 6787   2.464   5.365   2.291
  436SER     CA 6788   2.422   5.211   2.164
  436SER     HA 6789   2.465   5.114   2.189
  436SER     CB 6790   2.281   5.197   2.105
  436SER    HB2 6791   2.224   5.137   2.176
  436SER    HB3 6792   2.235   5.294   2.090
  436SER     OG 6793   2.284   5.126   1.991
  436SER     HG 6794   2.202   5.142   1.943
  436SER      C 6795   2.506   5.285   2.053
  436SER      O 6796   2.463   5.389   2.002
  437LEU      N 6797   2.639   5.254   2.040
  437LEU      H 6798   2.677   5.184   2.102
  437LEU     CA 6799   2.733   5.333   1.963
  437LEU     HA 6800   2.679   5.364   1.874
  437LEU     CB 6801   2.774   5.454   2.054
  437LEU    HB2 6802   2.686   5.513   2.080
  437LEU    HB3 6803   2.818   5.424   2.148
  437LEU     CG 6804   2.856   5.564   1.982
  437LEU     HG 6805   2.946   5.516   1.944
  437LEU    CD1 6806   2.793   5.628   1.853
  437LEU   HD11 6807   2.702   5.684   1.873
  437LEU   HD12 6808   2.867   5.697   1.813
  437LEU   HD13 6809   2.768   5.550   1.780
  437LEU    CD2 6810   2.890   5.676   2.080
  437LEU   HD21 6811   2.806   5.734   2.117
  437LEU   HD22 6812   2.932   5.617   2.162
  437LEU   HD23 6813   2.961   5.749   2.043
  437LEU      C 6814   2.854   5.257   1.914
  437LEU      O 6815   2.905   5.177   1.989
  438THR      N 6816   2.900   5.288   1.791
  438THR      H 6817   2.824   5.314   1.730
  438THR     CA 6818   3.027   5.263   1.734
  438THR     HA 6819   3.057   5.160   1.751
  438THR     CB 6820   3.027   5.292   1.581
  438THR     HB 6821   3.017   5.399   1.561
  438THR    CG2 6822   3.159   5.248   1.513
  438THR   HG21 6823   3.158   5.141   1.492
  438THR   HG22 6824   3.173   5.301   1.419
  438THR   HG23 6825   3.242   5.266   1.582
  438THR    OG1 6826   2.917   5.220   1.521
  438THR    HG1 6827   2.834   5.249   1.558
  438THR      C 6828   3.142   5.343   1.810
  438THR      O 6829   3.141   5.464   1.810
  439LEU      N 6830   3.249   5.266   1.840
  439LEU      H 6831   3.242   5.165   1.838
  439LEU     CA 6832   3.369   5.321   1.907
  439LEU     HA 6833   3.379   5.428   1.891
  439LEU     CB 6834   3.362   5.294   2.058
  439LEU    HB2 6835   3.352   5.188   2.081
  439LEU    HB3 6836   3.460   5.324   2.097
  439LEU     CG 6837   3.259   5.369   2.145
  439LEU     HG 6838   3.165   5.333   2.102
  439LEU    CD1 6839   3.288   5.327   2.288
  439LEU   HD11 6840   3.218   5.371   2.360
  439LEU   HD12 6841   3.291   5.219   2.299
  439LEU   HD13 6842   3.382   5.369   2.323
  439LEU    CD2 6843   3.268   5.519   2.130
  439LEU   HD21 6844   3.204   5.564   2.206
  439LEU   HD22 6845   3.369   5.558   2.139
  439LEU   HD23 6846   3.230   5.549   2.032
  439LEU      C 6847   3.505   5.262   1.844
  439LEU      O 6848   3.517   5.142   1.823
  440GLN      N 6849   3.612   5.344   1.842
  440GLN      H 6850   3.596   5.439   1.871
  440GLN     CA 6851   3.743   5.290   1.825
  440GLN     HA 6852   3.754   5.221   1.741
  440GLN     CB 6853   3.837   5.400   1.783
  440GLN    HB2 6854   3.797   5.457   1.699
  440GLN    HB3 6855   3.831   5.474   1.863
  440GLN     CG 6856   3.981   5.358   1.768
  440GLN    HG2 6857   4.038   5.448   1.743
  440GLN    HG3 6858   4.014   5.311   1.860
  440GLN     CD 6859   4.015   5.256   1.659
  440GLN    OE1 6860   4.054   5.143   1.684
  440GLN    NE2 6861   4.004   5.288   1.530
  440GLN   HE21 6862   4.014   5.206   1.472
  440GLN   HE22 6863   3.968   5.372   1.486
  440GLN      C 6864   3.787   5.216   1.952
  440GLN      O 6865   3.747   5.246   2.066
  441THR      N 6866   3.865   5.110   1.928
  441THR      H 6867   3.862   5.073   1.835
  441THR     CA 6868   3.910   5.014   2.037
  441THR     HA 6869   3.875   5.049   2.134
  441THR     CB 6870   3.839   4.881   2.000
  441THR     HB 6871   3.855   4.806   2.078
  441THR    CG2 6872   3.685   4.881   1.981
  441THR   HG21 6873   3.643   4.780   1.986
  441THR   HG22 6874   3.640   4.926   2.069
  441THR   HG23 6875   3.647   4.936   1.895
  441THR    OG1 6876   3.898   4.830   1.890
  441THR    HG1 6877   3.845   4.850   1.813
  441THR      C 6878   4.066   4.983   2.043
  441THR      O 6879   4.112   4.922   2.134
  442GLY      N 6880   4.138   5.016   1.938
  442GLY      H 6881   4.090   5.055   1.857
  442GLY     CA 6882   4.280   4.973   1.907
  442GLY    HA2 6883   4.310   5.028   1.818
  442GLY    HA3 6884   4.345   5.008   1.987
  442GLY      C 6885   4.294   4.816   1.888
  442GLY      O 6886   4.406   4.768   1.871
  443LEU      N 6887   4.186   4.734   1.890
  443LEU      H 6888   4.095   4.776   1.878
  443LEU     CA 6889   4.183   4.589   1.865
  443LEU     HA 6890   4.264   4.547   1.925
  443LEU     CB 6891   4.048   4.531   1.915
  443LEU    HB2 6892   3.962   4.581   1.870
  443LEU    HB3 6893   4.042   4.429   1.877
  443LEU     CG 6894   4.023   4.544   2.068
  443LEU     HG 6895   4.034   4.639   2.120
  443LEU    CD1 6896   3.876   4.498   2.100
  443LEU   HD11 6897   3.864   4.510   2.208
  443LEU   HD12 6898   3.813   4.572   2.051
  443LEU   HD13 6899   3.862   4.395   2.067
  443LEU    CD2 6900   4.123   4.459   2.153
  443LEU   HD21 6901   4.078   4.423   2.245
  443LEU   HD22 6902   4.148   4.365   2.104
  443LEU   HD23 6903   4.213   4.517   2.172
  443LEU      C 6904   4.202   4.544   1.715
  443LEU      O 6905   4.157   4.620   1.632
  444PRO      N 6906   4.271   4.433   1.680
  444PRO     CD 6907   4.364   4.369   1.775
  444PRO    HD2 6908   4.313   4.338   1.865
  444PRO    HD3 6909   4.451   4.431   1.795
  444PRO     CG 6910   4.415   4.244   1.701
  444PRO    HG2 6911   4.372   4.156   1.749
  444PRO    HG3 6912   4.523   4.232   1.701
  444PRO     CB 6913   4.368   4.253   1.555
  444PRO    HB2 6914   4.324   4.157   1.527
  444PRO    HB3 6915   4.454   4.268   1.490
  444PRO     CA 6916   4.265   4.372   1.552
  444PRO     HA 6917   4.298   4.451   1.485
  444PRO      C 6918   4.121   4.333   1.525
  444PRO      O 6919   4.040   4.316   1.612
  445ALA      N 6920   4.096   4.299   1.397
  445ALA      H 6921   4.170   4.328   1.335
  445ALA     CA 6922   3.960   4.264   1.350
  445ALA     HA 6923   3.885   4.329   1.395
  445ALA     CB 6924   3.967   4.296   1.197
  445ALA    HB1 6925   4.026   4.387   1.190
  445ALA    HB2 6926   4.028   4.220   1.147
  445ALA    HB3 6927   3.863   4.300   1.165
  445ALA      C 6928   3.919   4.116   1.381
  445ALA      O 6929   4.008   4.031   1.399
  446GLY      N 6930   3.791   4.094   1.365
  446GLY      H 6931   3.735   4.171   1.328
  446GLY     CA 6932   3.721   3.974   1.398
  446GLY    HA2 6933   3.686   3.938   1.302
  446GLY    HA3 6934   3.783   3.894   1.441
  446GLY      C 6935   3.603   3.993   1.494
  446GLY      O 6936   3.557   4.102   1.527
  447THR      N 6937   3.551   3.876   1.545
  447THR      H 6938   3.606   3.794   1.525
  447THR     CA 6939   3.444   3.857   1.643
  447THR     HA 6940   3.383   3.948   1.639
  447THR     CB 6941   3.367   3.722   1.607
  447THR     HB 6942   3.434   3.637   1.601
  447THR    CG2 6943   3.256   3.698   1.707
  447THR   HG21 6944   3.175   3.638   1.666
  447THR   HG22 6945   3.299   3.663   1.800
  447THR   HG23 6946   3.196   3.787   1.727
  447THR    OG1 6947   3.309   3.740   1.485
  447THR    HG1 6948   3.328   3.661   1.433
  447THR      C 6949   3.499   3.840   1.779
  447THR      O 6950   3.579   3.747   1.801
  448TYR      N 6951   3.441   3.914   1.872
  448TYR      H 6952   3.385   3.990   1.838
  448TYR     CA 6953   3.479   3.927   2.013
  448TYR     HA 6954   3.558   3.854   2.027
  448TYR     CB 6955   3.541   4.065   2.044
  448TYR    HB2 6956   3.476   4.145   2.008
  448TYR    HB3 6957   3.548   4.076   2.153
  448TYR     CG 6958   3.675   4.090   1.987
  448TYR    CD1 6959   3.694   4.138   1.850
  448TYR    HD1 6960   3.609   4.140   1.782
  448TYR    CE1 6961   3.822   4.167   1.796
  448TYR    HE1 6962   3.830   4.197   1.692
  448TYR     CZ 6963   3.935   4.148   1.881
  448TYR     OH 6964   4.066   4.171   1.839
  448TYR     HH 6965   4.075   4.207   1.751
  448TYR    CE2 6966   3.919   4.102   2.018
  448TYR    HE2 6967   4.013   4.078   2.066
  448TYR    CD2 6968   3.790   4.076   2.068
  448TYR    HD2 6969   3.780   4.037   2.168
  448TYR      C 6970   3.369   3.887   2.109
  448TYR      O 6971   3.255   3.933   2.093
  449CYX      N 6972   3.391   3.800   2.208
  449CYX      H 6973   3.481   3.754   2.210
  449CYX     CA 6974   3.296   3.760   2.306
  449CYX     HA 6975   3.195   3.770   2.265
  449CYX     CB 6976   3.304   3.611   2.330
  449CYX    HB2 6977   3.397   3.590   2.382
  449CYX    HB3 6978   3.226   3.594   2.405
  449CYX     SG 6979   3.274   3.498   2.200
  449CYX      C 6980   3.307   3.846   2.430
  449CYX      O 6981   3.423   3.885   2.465
  450ASP      N 6982   3.196   3.893   2.480
  450ASP      H 6983   3.103   3.878   2.444
  450ASP     CA 6984   3.198   3.973   2.606
  450ASP     HA 6985   3.284   4.039   2.611
  450ASP     CB 6986   3.081   4.069   2.623
  450ASP    HB2 6987   3.092   4.159   2.563
  450ASP    HB3 6988   2.990   4.027   2.581
  450ASP     CG 6989   3.038   4.106   2.764
  450ASP    OD1 6990   3.115   4.172   2.839
  450ASP    OD2 6991   2.932   4.055   2.807
  450ASP      C 6992   3.208   3.885   2.722
  450ASP      O 6993   3.158   3.774   2.726
  451VAL      N 6994   3.274   3.925   2.831
  451VAL      H 6995   3.310   4.019   2.827
  451VAL     CA 6996   3.304   3.838   2.947
  451VAL     HA 6997   3.278   3.735   2.923
  451VAL     CB 6998   3.447   3.829   2.985
  451VAL     HB 6999   3.469   3.729   3.022
  451VAL    CG1 7000   3.540   3.835   2.859
  451VAL   HG11 7001   3.633   3.786   2.888
  451VAL   HG12 7002   3.505   3.777   2.773
  451VAL   HG13 7003   3.558   3.938   2.829
  451VAL    CG2 7004   3.503   3.943   3.074
  451VAL   HG21 7005   3.611   3.929   3.078
  451VAL   HG22 7006   3.480   4.042   3.035
  451VAL   HG23 7007   3.462   3.953   3.175
  451VAL      C 7008   3.218   3.868   3.073
  451VAL      O 7009   3.251   3.812   3.178
  452ILE      N 7010   3.110   3.939   3.049
  452ILE      H 7011   3.096   3.974   2.956
  452ILE     CA 7012   3.031   3.993   3.155
  452ILE     HA 7013   3.062   3.957   3.253
  452ILE     CB 7014   3.034   4.147   3.162
  452ILE     HB 7015   3.000   4.185   3.065
  452ILE    CG2 7016   2.939   4.200   3.269
  452ILE   HG21 7017   2.951   4.141   3.360
  452ILE   HG22 7018   2.963   4.305   3.288
  452ILE   HG23 7019   2.836   4.203   3.231
  452ILE    CG1 7020   3.175   4.201   3.185
  452ILE   HG12 7021   3.239   4.177   3.099
  452ILE   HG13 7022   3.167   4.310   3.192
  452ILE    CD1 7023   3.255   4.152   3.302
  452ILE   HD11 7024   3.348   4.209   3.307
  452ILE   HD12 7025   3.194   4.155   3.392
  452ILE   HD13 7026   3.287   4.049   3.289
  452ILE      C 7027   2.894   3.940   3.152
  452ILE      O 7028   2.838   3.903   3.255
  453SER      N 7029   2.839   3.931   3.029
  453SER      H 7030   2.887   3.981   2.955
  453SER     CA 7031   2.722   3.853   2.995
  453SER     HA 7032   2.663   3.864   3.086
  453SER     CB 7033   2.653   3.920   2.869
  453SER    HB2 7034   2.550   3.889   2.850
  453SER    HB3 7035   2.648   4.027   2.887
  453SER     OG 7036   2.736   3.905   2.751
  453SER     HG 7037   2.815   3.959   2.761
  453SER      C 7038   2.751   3.704   2.977
  453SER      O 7039   2.656   3.629   2.975
  454GLY      N 7040   2.879   3.662   2.962
  454GLY      H 7041   2.955   3.728   2.973
  454GLY     CA 7042   2.909   3.520   2.935
  454GLY    HA2 7043   2.857   3.462   3.012
  454GLY    HA3 7044   2.870   3.495   2.837
  454GLY      C 7045   3.056   3.474   2.948
  454GLY      O 7046   3.140   3.546   3.000
  455ASP      N 7047   3.082   3.358   2.890
  455ASP      H 7048   3.005   3.307   2.851
  455ASP     CA 7049   3.202   3.278   2.901
  455ASP     HA 7050   3.289   3.342   2.918
  455ASP     CB 7051   3.205   3.174   3.004
  455ASP    HB2 7052   3.105   3.131   3.005
  455ASP    HB3 7053   3.278   3.094   2.995
  455ASP     CG 7054   3.227   3.236   3.147
  455ASP    OD1 7055   3.136   3.213   3.234
  455ASP    OD2 7056   3.337   3.284   3.178
  455ASP      C 7057   3.233   3.219   2.761
  455ASP      O 7058   3.140   3.171   2.696
  456LYS      N 7059   3.359   3.208   2.723
  456LYS      H 7060   3.422   3.246   2.791
  456LYS     CA 7061   3.403   3.127   2.605
  456LYS     HA 7062   3.324   3.125   2.530
  456LYS     CB 7063   3.524   3.191   2.543
  456LYS    HB2 7064   3.495   3.296   2.539
  456LYS    HB3 7065   3.608   3.168   2.608
  456LYS     CG 7066   3.559   3.133   2.404
  456LYS    HG2 7067   3.584   3.028   2.414
  456LYS    HG3 7068   3.474   3.147   2.337
  456LYS     CD 7069   3.668   3.214   2.335
  456LYS    HD2 7070   3.642   3.309   2.288
  456LYS    HD3 7071   3.737   3.241   2.415
  456LYS     CE 7072   3.757   3.149   2.236
  456LYS    HE2 7073   3.786   3.056   2.285
  456LYS    HE3 7074   3.704   3.119   2.145
  456LYS     NZ 7075   3.878   3.229   2.211
  456LYS    HZ1 7076   3.949   3.171   2.169
  456LYS    HZ2 7077   3.860   3.299   2.141
  456LYS    HZ3 7078   3.929   3.264   2.291
  456LYS      C 7079   3.424   2.985   2.655
  456LYS      O 7080   3.500   2.966   2.749
  457ILE      N 7081   3.354   2.889   2.594
  457ILE      H 7082   3.301   2.919   2.513
  457ILE     CA 7083   3.340   2.750   2.629
  457ILE     HA 7084   3.431   2.716   2.678
  457ILE     CB 7085   3.230   2.736   2.734
  457ILE     HB 7086   3.261   2.802   2.815
  457ILE    CG2 7087   3.086   2.770   2.695
  457ILE   HG21 7088   3.045   2.703   2.619
  457ILE   HG22 7089   3.021   2.765   2.782
  457ILE   HG23 7090   3.090   2.873   2.658
  457ILE    CG1 7091   3.242   2.594   2.789
  457ILE   HG12 7092   3.166   2.575   2.865
  457ILE   HG13 7093   3.218   2.516   2.716
  457ILE    CD1 7094   3.370   2.540   2.851
  457ILE   HD11 7095   3.355   2.449   2.910
  457ILE   HD12 7096   3.445   2.532   2.772
  457ILE   HD13 7097   3.405   2.620   2.916
  457ILE      C 7098   3.321   2.660   2.501
  457ILE      O 7099   3.218   2.664   2.429
  458ASN      N 7100   3.423   2.577   2.477
  458ASN      H 7101   3.504   2.582   2.537
  458ASN     CA 7102   3.430   2.482   2.367
  458ASN     HA 7103   3.536   2.465   2.345
  458ASN     CB 7104   3.364   2.346   2.412
  458ASN    HB2 7105   3.390   2.309   2.512
  458ASN    HB3 7106   3.256   2.357   2.397
  458ASN     CG 7107   3.408   2.236   2.309
  458ASN    OD1 7108   3.500   2.241   2.234
  458ASN    ND2 7109   3.344   2.120   2.310
  458ASN   HD21 7110   3.365   2.045   2.245
  458ASN   HD22 7111   3.258   2.110   2.362
  458ASN      C 7112   3.380   2.535   2.234
  458ASN      O 7113   3.296   2.481   2.162
  459GLY      N 7114   3.449   2.646   2.203
  459GLY      H 7115   3.501   2.698   2.271
  459GLY     CA 7116   3.437   2.701   2.070
  459GLY    HA2 7117   3.529   2.754   2.048
  459GLY    HA3 7118   3.425   2.623   1.995
  459GLY      C 7119   3.319   2.797   2.049
  459GLY      O 7120   3.284   2.838   1.931
  460ASN      N 7121   3.239   2.825   2.152
  460ASN      H 7122   3.251   2.763   2.231
  460ASN     CA 7123   3.124   2.915   2.144
  460ASN     HA 7124   3.139   2.984   2.061
  460ASN     CB 7125   2.999   2.835   2.130
  460ASN    HB2 7126   3.011   2.744   2.070
  460ASN    HB3 7127   2.962   2.801   2.227
  460ASN     CG 7128   2.880   2.912   2.071
  460ASN    OD1 7129   2.888   3.027   2.033
  460ASN    ND2 7130   2.769   2.845   2.062
  460ASN   HD21 7131   2.687   2.879   2.014
  460ASN   HD22 7132   2.777   2.747   2.084
  460ASN      C 7133   3.128   3.002   2.275
  460ASN      O 7134   3.201   2.972   2.368
  461CYX      N 7135   3.038   3.101   2.281
  461CYX      H 7136   2.965   3.119   2.213
  461CYX     CA 7137   3.028   3.188   2.400
  461CYX     HA 7138   3.083   3.133   2.477
  461CYX     CB 7139   3.098   3.319   2.356
  461CYX    HB2 7140   3.037   3.362   2.276
  461CYX    HB3 7141   3.088   3.375   2.449
  461CYX     SG 7142   3.260   3.314   2.294
  461CYX      C 7143   2.881   3.217   2.445
  461CYX      O 7144   2.795   3.235   2.359
  462THR      N 7145   2.865   3.223   2.578
  462THR      H 7146   2.944   3.212   2.639
  462THR     CA 7147   2.730   3.221   2.642
  462THR     HA 7148   2.657   3.162   2.587
  462THR     CB 7149   2.741   3.154   2.780
  462THR     HB 7150   2.644   3.153   2.831
  462THR    CG2 7151   2.782   3.007   2.774
  462THR   HG21 7152   2.805   2.977   2.876
  462THR   HG22 7153   2.708   2.949   2.717
  462THR   HG23 7154   2.879   2.996   2.725
  462THR    OG1 7155   2.838   3.210   2.858
  462THR    HG1 7156   2.832   3.167   2.943
  462THR      C 7157   2.665   3.356   2.663
  462THR      O 7158   2.559   3.376   2.719
  463GLY      N 7159   2.730   3.466   2.615
  463GLY      H 7160   2.825   3.448   2.586
  463GLY     CA 7161   2.688   3.606   2.625
  463GLY    HA2 7162   2.605   3.620   2.694
  463GLY    HA3 7163   2.771   3.665   2.665
  463GLY      C 7164   2.662   3.675   2.487
  463GLY      O 7165   2.629   3.613   2.387
  464ILE      N 7166   2.667   3.809   2.489
  464ILE      H 7167   2.695   3.857   2.574
  464ILE     CA 7168   2.666   3.888   2.364
  464ILE     HA 7169   2.596   3.834   2.301
  464ILE     CB 7170   2.601   4.025   2.376
  464ILE     HB 7171   2.594   4.062   2.273
  464ILE    CG2 7172   2.462   4.007   2.424
  464ILE   HG21 7173   2.410   4.102   2.428
  464ILE   HG22 7174   2.397   3.951   2.356
  464ILE   HG23 7175   2.468   3.963   2.523
  464ILE    CG1 7176   2.692   4.128   2.447
  464ILE   HG12 7177   2.711   4.097   2.550
  464ILE   HG13 7178   2.788   4.129   2.397
  464ILE    CD1 7179   2.643   4.275   2.441
  464ILE   HD11 7180   2.560   4.298   2.509
  464ILE   HD12 7181   2.735   4.325   2.470
  464ILE   HD13 7182   2.630   4.292   2.334
  464ILE      C 7183   2.811   3.891   2.308
  464ILE      O 7184   2.913   3.857   2.383
  465LYS      N 7185   2.818   3.909   2.175
  465LYS      H 7186   2.730   3.916   2.125
  465LYS     CA 7187   2.938   3.920   2.094
  465LYS     HA 7188   3.027   3.925   2.157
  465LYS     CB 7189   2.960   3.798   2.000
  465LYS    HB2 7190   2.876   3.796   1.930
  465LYS    HB3 7191   3.048   3.803   1.936
  465LYS     CG 7192   2.944   3.663   2.072
  465LYS    HG2 7193   3.026   3.650   2.141
  465LYS    HG3 7194   2.854   3.655   2.133
  465LYS     CD 7195   2.938   3.549   1.971
  465LYS    HD2 7196   3.007   3.561   1.888
  465LYS    HD3 7197   2.961   3.454   2.019
  465LYS     CE 7198   2.792   3.531   1.917
  465LYS    HE2 7199   2.717   3.589   1.972
  465LYS    HE3 7200   2.784   3.568   1.815
  465LYS     NZ 7201   2.756   3.388   1.923
  465LYS    HZ1 7202   2.834   3.342   1.879
  465LYS    HZ2 7203   2.748   3.351   2.016
  465LYS    HZ3 7204   2.673   3.353   1.878
  465LYS      C 7205   2.947   4.052   2.024
  465LYS      O 7206   2.839   4.104   1.981
  466ILE      N 7207   3.064   4.107   1.999
  466ILE      H 7208   3.139   4.061   2.047
  466ILE     CA 7209   3.088   4.223   1.918
  466ILE     HA 7210   2.996   4.266   1.879
  466ILE     CB 7211   3.173   4.311   2.015
  466ILE     HB 7212   3.250   4.250   2.062
  466ILE    CG2 7213   3.251   4.413   1.936
  466ILE   HG21 7214   3.181   4.472   1.877
  466ILE   HG22 7215   3.301   4.484   2.002
  466ILE   HG23 7216   3.330   4.366   1.878
  466ILE    CG1 7217   3.076   4.373   2.118
  466ILE   HG12 7218   3.112   4.474   2.140
  466ILE   HG13 7219   2.984   4.391   2.063
  466ILE    CD1 7220   3.070   4.294   2.256
  466ILE   HD11 7221   3.163   4.314   2.308
  466ILE   HD12 7222   2.998   4.336   2.326
  466ILE   HD13 7223   3.056   4.187   2.242
  466ILE      C 7224   3.171   4.197   1.780
  466ILE      O 7225   3.268   4.127   1.786
  467TYR      N 7226   3.142   4.268   1.675
  467TYR      H 7227   3.066   4.334   1.683
  467TYR     CA 7228   3.215   4.285   1.553
  467TYR     HA 7229   3.274   4.198   1.523
  467TYR     CB 7230   3.115   4.315   1.439
  467TYR    HB2 7231   3.057   4.225   1.418
  467TYR    HB3 7232   3.042   4.394   1.457
  467TYR     CG 7233   3.192   4.356   1.313
  467TYR    CD1 7234   3.140   4.465   1.237
  467TYR    HD1 7235   3.052   4.518   1.271
  467TYR    CE1 7236   3.215   4.506   1.125
  467TYR    HE1 7237   3.174   4.588   1.068
  467TYR     CZ 7238   3.328   4.429   1.082
  467TYR     OH 7239   3.405   4.466   0.978
  467TYR     HH 7240   3.378   4.552   0.943
  467TYR    CE2 7241   3.365   4.318   1.154
  467TYR    HE2 7242   3.441   4.254   1.111
  467TYR    CD2 7243   3.303   4.287   1.275
  467TYR    HD2 7244   3.332   4.195   1.325
  467TYR      C 7245   3.314   4.402   1.562
  467TYR      O 7246   3.269   4.512   1.580
  468VAL      N 7247   3.445   4.374   1.536
  468VAL      H 7248   3.467   4.277   1.513
  468VAL     CA 7249   3.543   4.477   1.514
  468VAL     HA 7250   3.499   4.576   1.529
  468VAL     CB 7251   3.656   4.459   1.627
  468VAL     HB 7252   3.708   4.366   1.606
  468VAL    CG1 7253   3.760   4.570   1.616
  468VAL   HG11 7254   3.718   4.664   1.652
  468VAL   HG12 7255   3.844   4.555   1.685
  468VAL   HG13 7256   3.786   4.586   1.512
  468VAL    CG2 7257   3.612   4.459   1.774
  468VAL   HG21 7258   3.608   4.561   1.814
  468VAL   HG22 7259   3.521   4.403   1.794
  468VAL   HG23 7260   3.685   4.409   1.838
  468VAL      C 7261   3.602   4.480   1.369
  468VAL      O 7262   3.656   4.383   1.315
  469SER      N 7263   3.617   4.598   1.313
  469SER      H 7264   3.617   4.682   1.369
  469SER     CA 7265   3.654   4.613   1.172
  469SER     HA 7266   3.612   4.535   1.108
  469SER     CB 7267   3.595   4.737   1.108
  469SER    HB2 7268   3.600   4.740   1.000
  469SER    HB3 7269   3.490   4.745   1.139
  469SER     OG 7270   3.662   4.856   1.153
  469SER     HG 7271   3.615   4.934   1.124
  469SER      C 7272   3.803   4.609   1.149
  469SER      O 7273   3.887   4.616   1.242
  470ASP      N 7274   3.836   4.611   1.024
  470ASP      H 7275   3.770   4.593   0.950
  470ASP     CA 7276   3.968   4.649   0.977
  470ASP     HA 7277   4.037   4.570   1.006
  470ASP     CB 7278   3.954   4.661   0.819
  470ASP    HB2 7279   3.926   4.561   0.786
  470ASP    HB3 7280   3.874   4.732   0.796
  470ASP     CG 7281   4.081   4.693   0.748
  470ASP    OD1 7282   4.175   4.611   0.736
  470ASP    OD2 7283   4.084   4.801   0.681
  470ASP      C 7284   4.026   4.788   1.026
  470ASP      O 7285   4.150   4.801   1.056
  471ASP      N 7286   3.937   4.888   1.053
  471ASP      H 7287   3.839   4.862   1.055
  471ASP     CA 7288   3.975   5.007   1.121
  471ASP     HA 7289   4.077   5.025   1.087
  471ASP     CB 7290   3.884   5.125   1.064
  471ASP    HB2 7291   3.853   5.104   0.961
  471ASP    HB3 7292   3.789   5.131   1.118
  471ASP     CG 7293   3.946   5.263   1.077
  471ASP    OD1 7294   3.885   5.349   1.138
  471ASP    OD2 7295   4.056   5.289   1.018
  471ASP      C 7296   3.981   4.995   1.274
  471ASP      O 7297   4.026   5.090   1.335
  472GLY      N 7298   3.930   4.888   1.336
  472GLY      H 7299   3.915   4.807   1.277
  472GLY     CA 7300   3.935   4.863   1.484
  472GLY    HA2 7301   3.928   4.754   1.493
  472GLY    HA3 7302   4.025   4.905   1.527
  472GLY      C 7303   3.811   4.923   1.553
  472GLY      O 7304   3.815   4.950   1.674
  473LYS      N 7305   3.702   4.953   1.474
  473LYS      H 7306   3.719   4.916   1.381
  473LYS     CA 7307   3.575   5.020   1.526
  473LYS     HA 7308   3.599   5.066   1.622
  473LYS     CB 7309   3.529   5.137   1.439
  473LYS    HB2 7310   3.500   5.090   1.345
  473LYS    HB3 7311   3.441   5.182   1.485
  473LYS     CG 7312   3.623   5.251   1.418
  473LYS    HG2 7313   3.649   5.291   1.516
  473LYS    HG3 7314   3.719   5.214   1.382
  473LYS     CD 7315   3.564   5.360   1.323
  473LYS    HD2 7316   3.568   5.333   1.218
  473LYS    HD3 7317   3.459   5.372   1.347
  473LYS     CE 7318   3.642   5.493   1.351
  473LYS    HE2 7319   3.645   5.500   1.460
  473LYS    HE3 7320   3.742   5.484   1.308
  473LYS     NZ 7321   3.582   5.617   1.297
  473LYS    HZ1 7322   3.642   5.698   1.302
  473LYS    HZ2 7323   3.551   5.608   1.201
  473LYS    HZ3 7324   3.498   5.639   1.349
  473LYS      C 7325   3.462   4.926   1.544
  473LYS      O 7326   3.440   4.830   1.472
  474ALA      N 7327   3.393   4.940   1.656
  474ALA      H 7328   3.408   5.021   1.714
  474ALA     CA 7329   3.297   4.842   1.704
  474ALA     HA 7330   3.274   4.772   1.624
  474ALA     CB 7331   3.367   4.749   1.811
  474ALA    HB1 7332   3.442   4.698   1.750
  474ALA    HB2 7333   3.402   4.803   1.899
  474ALA    HB3 7334   3.296   4.673   1.843
  474ALA      C 7335   3.173   4.897   1.763
  474ALA      O 7336   3.187   4.988   1.848
  475HIE      N 7337   3.057   4.845   1.737
  475HIE      H 7338   3.048   4.764   1.678
  475HIE     CA 7339   2.941   4.881   1.805
  475HIE     HA 7340   2.958   4.985   1.830
  475HIE     CB 7341   2.813   4.865   1.720
  475HIE    HB2 7342   2.826   4.909   1.621
  475HIE    HB3 7343   2.808   4.756   1.711
  475HIE     CG 7344   2.687   4.909   1.793
  475HIE    ND1 7345   2.590   4.822   1.840
  475HIE    CE1 7346   2.480   4.897   1.873
  475HIE    HE1 7347   2.390   4.858   1.918
  475HIE    NE2 7348   2.502   5.027   1.838
  475HIE    HE2 7349   2.439   5.101   1.866
  475HIE    CD2 7350   2.631   5.032   1.778
  475HIE    HD2 7351   2.674   5.113   1.721
  475HIE      C 7352   2.922   4.807   1.939
  475HIE      O 7353   2.941   4.685   1.952
  476PHE      N 7354   2.876   4.878   2.039
  476PHE      H 7355   2.875   4.978   2.021
  476PHE     CA 7356   2.848   4.830   2.171
  476PHE     HA 7357   2.821   4.725   2.172
  476PHE     CB 7358   2.961   4.878   2.262
  476PHE    HB2 7359   2.957   4.987   2.256
  476PHE    HB3 7360   2.931   4.849   2.362
  476PHE     CG 7361   3.101   4.822   2.233
  476PHE    CD1 7362   3.145   4.707   2.305
  476PHE    HD1 7363   3.081   4.650   2.371
  476PHE    CE1 7364   3.276   4.668   2.296
  476PHE    HE1 7365   3.311   4.576   2.342
  476PHE     CZ 7366   3.366   4.746   2.219
  476PHE     HZ 7367   3.469   4.716   2.205
  476PHE    CE2 7368   3.323   4.858   2.151
  476PHE    HE2 7369   3.397   4.910   2.091
  476PHE    CD2 7370   3.190   4.900   2.155
  476PHE    HD2 7371   3.164   4.995   2.112
  476PHE      C 7372   2.720   4.880   2.224
  476PHE      O 7373   2.685   4.995   2.204
  477SER      N 7374   2.644   4.792   2.291
  477SER      H 7375   2.670   4.695   2.303
  477SER     CA 7376   2.509   4.830   2.345
  477SER     HA 7377   2.522   4.936   2.365
  477SER     CB 7378   2.401   4.787   2.249
  477SER    HB2 7379   2.307   4.786   2.304
  477SER    HB3 7380   2.395   4.860   2.167
  477SER     OG 7381   2.421   4.663   2.179
  477SER     HG 7382   2.341   4.659   2.125
  477SER      C 7383   2.478   4.777   2.480
  477SER      O 7384   2.506   4.662   2.515
  478ILE      N 7385   2.428   4.860   2.579
  478ILE      H 7386   2.419   4.957   2.552
  478ILE     CA 7387   2.400   4.827   2.718
  478ILE     HA 7388   2.395   4.719   2.724
  478ILE     CB 7389   2.510   4.884   2.818
  478ILE     HB 7390   2.499   4.992   2.813
  478ILE    CG2 7391   2.484   4.816   2.954
  478ILE   HG21 7392   2.380   4.792   2.978
  478ILE   HG22 7393   2.525   4.715   2.957
  478ILE   HG23 7394   2.530   4.868   3.038
  478ILE    CG1 7395   2.650   4.855   2.765
  478ILE   HG12 7396   2.676   4.750   2.750
  478ILE   HG13 7397   2.678   4.911   2.676
  478ILE    CD1 7398   2.749   4.904   2.876
  478ILE   HD11 7399   2.727   5.010   2.892
  478ILE   HD12 7400   2.724   4.854   2.969
  478ILE   HD13 7401   2.848   4.892   2.833
  478ILE      C 7402   2.267   4.896   2.743
  478ILE      O 7403   2.260   5.018   2.759
  479SER      N 7404   2.163   4.819   2.761
  479SER      H 7405   2.178   4.719   2.759
  479SER     CA 7406   2.026   4.862   2.798
  479SER     HA 7407   1.994   4.943   2.731
  479SER     CB 7408   1.938   4.739   2.790
  479SER    HB2 7409   1.925   4.730   2.682
  479SER    HB3 7410   1.996   4.656   2.830
  479SER     OG 7411   1.816   4.745   2.865
  479SER     HG 7412   1.778   4.658   2.847
  479SER      C 7413   2.025   4.916   2.942
  479SER      O 7414   2.093   4.857   3.030
  480ASN      N 7415   1.943   5.018   2.975
  480ASN      H 7416   1.883   5.065   2.909
  480ASN     CA 7417   1.907   5.039   3.115
  480ASN     HA 7418   2.004   5.071   3.152
  480ASN     CB 7419   1.818   5.160   3.131
  480ASN    HB2 7420   1.811   5.198   3.233
  480ASN    HB3 7421   1.874   5.234   3.073
  480ASN     CG 7422   1.672   5.164   3.090
  480ASN    OD1 7423   1.614   5.063   3.051
  480ASN    ND2 7424   1.621   5.289   3.090
  480ASN   HD21 7425   1.524   5.301   3.067
  480ASN   HD22 7426   1.671   5.365   3.134
  480ASN      C 7427   1.849   4.925   3.204
  480ASN      O 7428   1.813   4.946   3.316
  481SER      N 7429   1.831   4.801   3.155
  481SER      H 7430   1.850   4.788   3.057
  481SER     CA 7431   1.788   4.681   3.231
  481SER     HA 7432   1.793   4.703   3.337
  481SER     CB 7433   1.635   4.666   3.213
  481SER    HB2 7434   1.586   4.598   3.283
  481SER    HB3 7435   1.594   4.763   3.241
  481SER     OG 7436   1.605   4.636   3.079
  481SER     HG 7437   1.543   4.703   3.049
  481SER      C 7438   1.852   4.545   3.197
  481SER      O 7439   1.789   4.440   3.205
  482ALA      N 7440   1.980   4.557   3.167
  482ALA      H 7441   2.019   4.649   3.175
  482ALA     CA 7442   2.064   4.442   3.145
  482ALA     HA 7443   2.019   4.372   3.074
  482ALA     CB 7444   2.191   4.498   3.091
  482ALA    HB1 7445   2.247   4.555   3.165
  482ALA    HB2 7446   2.252   4.416   3.054
  482ALA    HB3 7447   2.177   4.569   3.009
  482ALA      C 7448   2.083   4.365   3.278
  482ALA      O 7449   2.027   4.398   3.383
  483GLU      N 7450   2.159   4.262   3.284
  483GLU      H 7451   2.219   4.244   3.205
  483GLU     CA 7452   2.197   4.185   3.401
  483GLU     HA 7453   2.116   4.186   3.474
  483GLU     CB 7454   2.206   4.034   3.363
  483GLU    HB2 7455   2.111   4.005   3.319
  483GLU    HB3 7456   2.274   4.033   3.279
  483GLU     CG 7457   2.247   3.941   3.482
  483GLU    HG2 7458   2.340   3.973   3.526
  483GLU    HG3 7459   2.162   3.934   3.550
  483GLU     CD 7460   2.277   3.808   3.419
  483GLU    OE1 7461   2.196   3.714   3.411
  483GLU    OE2 7462   2.396   3.798   3.378
  483GLU      C 7463   2.318   4.242   3.477
  483GLU      O 7464   2.310   4.237   3.597
  484ASP      N 7465   2.411   4.315   3.409
  484ASP      H 7466   2.404   4.322   3.309
  484ASP     CA 7467   2.519   4.395   3.461
  484ASP     HA 7468   2.500   4.435   3.560
  484ASP     CB 7469   2.647   4.315   3.466
  484ASP    HB2 7470   2.659   4.272   3.366
  484ASP    HB3 7471   2.725   4.388   3.490
  484ASP     CG 7472   2.627   4.216   3.578
  484ASP    OD1 7473   2.645   4.261   3.695
  484ASP    OD2 7474   2.616   4.091   3.559
  484ASP      C 7475   2.537   4.515   3.372
  484ASP      O 7476   2.527   4.491   3.250
  485PRO      N 7477   2.550   4.638   3.422
  485PRO     CD 7478   2.538   4.674   3.563
  485PRO    HD2 7479   2.626   4.631   3.611
  485PRO    HD3 7480   2.450   4.624   3.602
  485PRO     CG 7481   2.532   4.820   3.578
  485PRO    HG2 7482   2.633   4.858   3.591
  485PRO    HG3 7483   2.456   4.839   3.655
  485PRO     CB 7484   2.484   4.863   3.444
  485PRO    HB2 7485   2.528   4.962   3.427
  485PRO    HB3 7486   2.375   4.857   3.447
  485PRO     CA 7487   2.552   4.764   3.347
  485PRO     HA 7488   2.489   4.753   3.259
  485PRO      C 7489   2.685   4.808   3.292
  485PRO      O 7490   2.714   4.925   3.267
  486PHE      N 7491   2.765   4.707   3.262
  486PHE      H 7492   2.726   4.617   3.287
  486PHE     CA 7493   2.890   4.707   3.201
  486PHE     HA 7494   2.899   4.798   3.142
  486PHE     CB 7495   3.003   4.731   3.299
  486PHE    HB2 7496   3.084   4.780   3.245
  486PHE    HB3 7497   2.963   4.798   3.375
  486PHE     CG 7498   3.067   4.612   3.366
  486PHE    CD1 7499   2.999   4.542   3.468
  486PHE    HD1 7500   2.906   4.588   3.500
  486PHE    CE1 7501   3.054   4.436   3.537
  486PHE    HE1 7502   2.993   4.381   3.607
  486PHE     CZ 7503   3.185   4.409   3.521
  486PHE     HZ 7504   3.226   4.328   3.579
  486PHE    CE2 7505   3.264   4.486   3.434
  486PHE    HE2 7506   3.369   4.465   3.420
  486PHE    CD2 7507   3.206   4.587   3.351
  486PHE    HD2 7508   3.264   4.627   3.269
  486PHE      C 7509   2.914   4.587   3.106
  486PHE      O 7510   2.846   4.487   3.117
  487ILE      N 7511   3.009   4.599   3.011
  487ILE      H 7512   3.042   4.693   2.993
  487ILE     CA 7513   3.061   4.485   2.925
  487ILE     HA 7514   3.045   4.397   2.987
  487ILE     CB 7515   2.978   4.469   2.795
  487ILE     HB 7516   3.045   4.406   2.737
  487ILE    CG2 7517   2.842   4.396   2.807
  487ILE   HG21 7518   2.763   4.461   2.845
  487ILE   HG22 7519   2.818   4.354   2.710
  487ILE   HG23 7520   2.858   4.315   2.878
  487ILE    CG1 7521   2.953   4.606   2.727
  487ILE   HG12 7522   2.893   4.669   2.793
  487ILE   HG13 7523   3.052   4.652   2.724
  487ILE    CD1 7524   2.902   4.601   2.582
  487ILE   HD11 7525   2.797   4.573   2.587
  487ILE   HD12 7526   2.914   4.700   2.537
  487ILE   HD13 7527   2.963   4.524   2.535
  487ILE      C 7528   3.207   4.498   2.892
  487ILE      O 7529   3.262   4.609   2.896
  488ALA      N 7530   3.276   4.392   2.856
  488ALA      H 7531   3.228   4.304   2.841
  488ALA     CA 7532   3.426   4.387   2.847
  488ALA     HA 7533   3.465   4.484   2.816
  488ALA     CB 7534   3.486   4.354   2.984
  488ALA    HB1 7535   3.480   4.433   3.059
  488ALA    HB2 7536   3.433   4.263   3.013
  488ALA    HB3 7537   3.589   4.339   2.952
  488ALA      C 7538   3.465   4.270   2.752
  488ALA      O 7539   3.413   4.159   2.758
  489ILE      N 7540   3.570   4.296   2.669
  489ILE      H 7541   3.621   4.383   2.674
  489ILE     CA 7542   3.625   4.212   2.563
  489ILE     HA 7543   3.595   4.109   2.580
  489ILE     CB 7544   3.568   4.247   2.424
  489ILE     HB 7545   3.615   4.175   2.356
  489ILE    CG2 7546   3.418   4.221   2.418
  489ILE   HG21 7547   3.369   4.299   2.476
  489ILE   HG22 7548   3.386   4.233   2.314
  489ILE   HG23 7549   3.405   4.119   2.454
  489ILE    CG1 7550   3.594   4.399   2.394
  489ILE   HG12 7551   3.533   4.465   2.456
  489ILE   HG13 7552   3.699   4.417   2.418
  489ILE    CD1 7553   3.573   4.420   2.241
  489ILE   HD11 7554   3.612   4.345   2.173
  489ILE   HD12 7555   3.466   4.430   2.221
  489ILE   HD13 7556   3.620   4.515   2.214
  489ILE      C 7557   3.777   4.231   2.567
  489ILE      O 7558   3.826   4.335   2.614
  490HIE      N 7559   3.846   4.133   2.526
  490HIE      H 7560   3.799   4.054   2.484
  490HIE     CA 7561   3.990   4.128   2.528
  490HIE     HA 7562   4.035   4.222   2.495
  490HIE     CB 7563   4.041   4.113   2.676
  490HIE    HB2 7564   4.148   4.131   2.679
  490HIE    HB3 7565   3.985   4.182   2.739
  490HIE     CG 7566   4.013   3.982   2.750
  490HIE    ND1 7567   4.087   3.868   2.752
  490HIE    CE1 7568   4.025   3.782   2.837
  490HIE    HE1 7569   4.055   3.679   2.850
  490HIE    NE2 7570   3.913   3.836   2.885
  490HIE    HE2 7571   3.843   3.794   2.945
  490HIE    CD2 7572   3.900   3.960   2.829
  490HIE    HD2 7573   3.818   4.029   2.844
  490HIE      C 7574   4.056   4.025   2.436
  490HIE      O 7575   3.984   3.943   2.377
  491ALA      N 7576   4.188   4.023   2.419
  491ALA      H 7577   4.243   4.103   2.448
  491ALA     CA 7578   4.263   3.947   2.320
  491ALA     HA 7579   4.222   3.966   2.221
  491ALA     CB 7580   4.412   3.991   2.328
  491ALA    HB1 7581   4.473   3.924   2.268
  491ALA    HB2 7582   4.420   4.097   2.304
  491ALA    HB3 7583   4.451   3.976   2.429
  491ALA      C 7584   4.248   3.797   2.351
  491ALA      O 7585   4.257   3.717   2.260
  492GLU      N 7586   4.208   3.751   2.477
  492GLU      H 7587   4.185   3.828   2.538
  492GLU     CA 7588   4.171   3.615   2.510
  492GLU     HA 7589   4.197   3.549   2.427
  492GLU     CB 7590   4.241   3.568   2.645
  492GLU    HB2 7591   4.258   3.658   2.704
  492GLU    HB3 7592   4.171   3.504   2.699
  492GLU     CG 7593   4.371   3.486   2.625
  492GLU    HG2 7594   4.434   3.538   2.553
  492GLU    HG3 7595   4.431   3.498   2.715
  492GLU     CD 7596   4.351   3.339   2.599
  492GLU    OE1 7597   4.341   3.295   2.484
  492GLU    OE2 7598   4.336   3.259   2.697
  492GLU      C 7599   4.019   3.591   2.516
  492GLU      O 7600   3.976   3.479   2.551
  493SER      N 7601   3.935   3.685   2.470
  493SER      H 7602   3.970   3.778   2.453
  493SER     CA 7603   3.789   3.663   2.445
  493SER     HA 7604   3.779   3.559   2.477
  493SER     CB 7605   3.709   3.765   2.535
  493SER    HB2 7606   3.612   3.723   2.562
  493SER    HB3 7607   3.755   3.788   2.631
  493SER     OG 7608   3.696   3.881   2.465
  493SER     HG 7609   3.606   3.881   2.432
  493SER      C 7610   3.756   3.668   2.299
  493SER      O 7611   3.638   3.640   2.265
  494LYS      N 7612   3.850   3.697   2.205
  494LYS      H 7613   3.946   3.704   2.233
  494LYS     CA 7614   3.814   3.692   2.060
  494LYS     HA 7615   3.724   3.753   2.048
  494LYS     CB 7616   3.936   3.737   1.977
  494LYS    HB2 7617   3.968   3.831   2.021
  494LYS    HB3 7618   4.015   3.663   1.989
  494LYS     CG 7619   3.914   3.737   1.831
  494LYS    HG2 7620   3.883   3.637   1.800
  494LYS    HG3 7621   3.837   3.810   1.808
  494LYS     CD 7622   4.035   3.790   1.750
  494LYS    HD2 7623   4.063   3.890   1.781
  494LYS    HD3 7624   4.120   3.724   1.765
  494LYS     CE 7625   4.008   3.782   1.594
  494LYS    HE2 7626   3.957   3.692   1.559
  494LYS    HE3 7627   3.937   3.859   1.563
  494LYS     NZ 7628   4.130   3.809   1.513
  494LYS    HZ1 7629   4.182   3.890   1.544
  494LYS    HZ2 7630   4.195   3.732   1.513
  494LYS    HZ3 7631   4.111   3.813   1.414
  494LYS      C 7632   3.789   3.545   2.025
  494LYS      O 7633   3.859   3.460   2.069
  495LEU      N 7634   3.684   3.514   1.944
  495LEU      H 7635   3.629   3.590   1.908
  495LEU     CA 7636   3.635   3.379   1.911
  495LEU     HA 7637   3.626   3.322   2.003
  495LEU     CB 7638   3.507   3.392   1.829
  495LEU    HB2 7639   3.449   3.466   1.883
  495LEU    HB3 7640   3.530   3.439   1.733
  495LEU     CG 7641   3.424   3.272   1.798
  495LEU     HG 7642   3.475   3.200   1.733
  495LEU    CD1 7643   3.387   3.186   1.914
  495LEU   HD11 7644   3.349   3.254   1.991
  495LEU   HD12 7645   3.310   3.113   1.890
  495LEU   HD13 7646   3.472   3.133   1.957
  495LEU    CD2 7647   3.293   3.312   1.739
  495LEU   HD21 7648   3.298   3.400   1.675
  495LEU   HD22 7649   3.239   3.229   1.696
  495LEU   HD23 7650   3.233   3.340   1.825
  495LEU      C 7651   3.742   3.296   1.845
  495LEU      O 7652   3.762   3.174   1.877
  495LEU    OXT 7653   3.813   3.357   1.761
  496CA2    CA2 7654   5.226   5.046   6.897
  497CL1    CL1 7655   4.284   4.421   5.349
  498ROH    HO1 7656   3.974   5.806   5.860
  498ROH     O1 7657   4.047   5.862   5.832
  4994GA     C1 7658   4.081   5.912   5.968
  4994GA     H1 7659   4.061   6.019   5.968
  4994GA     C2 7660   4.227   5.883   6.011
  4994GA     H2 7661   4.234   5.949   6.097
  4994GA     O2 7662   4.324   5.935   5.911
  4994GA    H2O 7663   4.347   6.019   5.953
  4994GA     C3 7664   4.256   5.736   6.041
  4994GA     H3 7665   4.243   5.676   5.951
  4994GA     O3 7666   4.394   5.709   6.081
  4994GA    H3O 7667   4.411   5.614   6.081
  4994GA     C4 7668   4.160   5.674   6.144
  4994GA     H4 7669   4.182   5.716   6.242
  4994GA     C5 7670   4.022   5.705   6.106
  4994GA     H5 7671   4.004   5.637   6.023
  4994GA     C6 7672   3.910   5.659   6.205
  4994GA    H62 7673   3.816   5.675   6.152
  4994GA    H61 7674   3.938   5.557   6.230
  4994GA     O6 7675   3.915   5.743   6.327
  4994GA    H6O 7676   3.937   5.833   6.302
  4994GA     O5 7677   3.991   5.839   6.057
  4994GA     O4 7678   4.175   5.525   6.138
  5004GA     C1 7679   4.262   5.471   6.242
  5004GA     H1 7680   4.321   5.552   6.287
  5004GA     C2 7681   4.363   5.368   6.188
  5004GA     H2 7682   4.433   5.343   6.268
  5004GA     O2 7683   4.443   5.424   6.076
  5004GA    H2O 7684   4.478   5.349   6.027
  5004GA     C3 7685   4.292   5.228   6.160
  5004GA     H3 7686   4.225   5.242   6.075
  5004GA     O3 7687   4.396   5.131   6.118
  5004GA    H3O 7688   4.358   5.076   6.050
  5004GA     C4 7689   4.207   5.177   6.280
  5004GA     H4 7690   4.272   5.145   6.361
  5004GA     C5 7691   4.116   5.284   6.331
  5004GA     H5 7692   4.043   5.315   6.257
  5004GA     C6 7693   4.048   5.247   6.462
  5004GA    H62 7694   4.016   5.143   6.464
  5004GA    H61 7695   4.118   5.265   6.543
  5004GA     O6 7696   3.941   5.329   6.489
  5004GA    H6O 7697   3.869   5.284   6.444
  5004GA     O5 7698   4.188   5.408   6.349
  5004GA     O4 7699   4.132   5.062   6.240
  5014GA     C1 7700   4.180   4.936   6.285
  5014GA     H1 7701   4.288   4.930   6.272
  5014GA     C2 7702   4.120   4.819   6.196
  5014GA     H2 7703   4.185   4.732   6.210
  5014GA     O2 7704   4.119   4.860   6.051
  5014GA    H2O 7705   4.043   4.913   6.025
  5014GA     C3 7706   3.981   4.778   6.245
  5014GA     H3 7707   3.910   4.849   6.201
  5014GA     O3 7708   3.948   4.655   6.188
  5014GA    H3O 7709   3.852   4.655   6.185
  5014GA     C4 7710   3.965   4.760   6.397
  5014GA     H4 7711   4.035   4.682   6.427
  5014GA     C5 7712   4.003   4.887   6.471
  5014GA     H5 7713   3.934   4.971   6.458
  5014GA     C6 7714   4.010   4.875   6.622
  5014GA    H62 7715   4.037   4.972   6.663
  5014GA    H61 7716   3.908   4.855   6.654
  5014GA     O6 7717   4.097   4.771   6.666
  5014GA    H6O 7718   4.107   4.786   6.760
  5014GA     O5 7719   4.146   4.921   6.425
  5014GA     O4 7720   3.826   4.716   6.430
  5024GA     C1 7721   3.788   4.570   6.419
  5024GA     H1 7722   3.812   4.526   6.322
  5024GA     C2 7723   3.635   4.552   6.449
  5024GA     H2 7724   3.600   4.450   6.433
  5024GA     O2 7725   3.561   4.641   6.367
  5024GA    H2O 7726   3.600   4.643   6.279
  5024GA     C3 7727   3.603   4.580   6.590
  5024GA     H3 7728   3.594   4.688   6.606
  5024GA     O3 7729   3.473   4.527   6.622
  5024GA    H3O 7730   3.457   4.533   6.717
  5024GA     C4 7731   3.698   4.508   6.685
  5024GA     H4 7732   3.688   4.399   6.682
  5024GA     C5 7733   3.844   4.540   6.654
  5024GA     H5 7734   3.856   4.649   6.660
  5024GA     C6 7735   3.957   4.490   6.754
  5024GA    H62 7736   4.058   4.523   6.730
  5024GA    H61 7737   3.940   4.520   6.857
  5024GA     O6 7738   3.957   4.349   6.766
  5024GA    H6O 7739   3.999   4.311   6.689
  5024GA     O5 7740   3.870   4.493   6.514
  5024GA     O4 7741   3.667   4.559   6.824
  5030GA     C1 7742   3.631   4.456   6.934
  5030GA     H1 7743   3.605   4.369   6.874
  5030GA     C2 7744   3.503   4.500   7.011
  5030GA     H2 7745   3.476   4.422   7.082
  5030GA     C3 7746   3.535   4.633   7.085
  5030GA     H3 7747   3.546   4.720   7.020
  5030GA     C4 7748   3.664   4.619   7.165
  5030GA     H4 7749   3.630   4.567   7.255
  5030GA     C5 7750   3.789   4.556   7.083
  5030GA     H5 7751   3.821   4.633   7.013
  5030GA     C6 7752   3.915   4.521   7.171
  5030GA    H62 7753   3.980   4.452   7.119
  5030GA    H61 7754   3.962   4.618   7.181
  5030GA     O6 7755   3.884   4.468   7.302
  5030GA    H6O 7756   3.844   4.382   7.284
  5030GA     O5 7757   3.741   4.428   7.022
  5030GA     O4 7758   3.708   4.755   7.213
  5030GA    H4O 7759   3.706   4.760   7.309
  5030GA     O3 7760   3.431   4.673   7.183
  5030GA    H3O 7761   3.355   4.716   7.144
  5030GA     O2 7762   3.397   4.531   6.909
  5030GA    H2O 7763   3.311   4.553   6.948
  504Na+    NA+ 7764   5.245   4.793   1.642
  505WAT      O 7765   5.201   3.948   6.786
  505WAT     H1 7766   5.146   3.967   6.710
  505WAT     H2 7767   5.152   3.984   6.860
  506WAT      O 7768   4.581   5.243   5.896
  506WAT     H1 7769   4.648   5.188   5.938
  506WAT     H2 7770   4.531   5.182   5.842
  507WAT      O 7771   3.235   4.225   4.923
  507WAT     H1 7772   3.249   4.131   4.911
  507WAT     H2 7773   3.318   4.265   4.897
  508WAT      O 7774   4.286   4.427   6.183
  508WAT     H1 7775   4.296   4.337   6.214
  508WAT     H2 7776   4.368   4.446   6.137
  509WAT      O 7777   5.033   5.224   6.927
  509WAT     H1 7778   4.969   5.217   6.997
  509WAT     H2 7779   4.994   5.287   6.865
  510WAT      O 7780   7.677   7.072   2.614
  510WAT     H1 7781   7.755   7.040   2.660
  510WAT     H2 7782   7.636   6.993   2.579
  511WAT      O 7783   0.817   3.959   3.436
  511WAT     H1 7784   0.768   4.024   3.386
  511WAT     H2 7785   0.824   3.996   3.524
  512WAT      O 7786   4.379   3.363   6.451
  512WAT     H1 7787   4.329   3.352   6.532
  512WAT     H2 7788   4.471   3.355   6.477
  513WAT      O 7789   5.466   8.149   3.954
  513WAT     H1 7790   5.412   8.193   4.019
  513WAT     H2 7791   5.530   8.100   4.005
  514WAT      O 7792   4.537   7.590   9.453
  514WAT     H1 7793   4.552   7.497   9.437
  514WAT     H2 7794   4.487   7.620   9.377
  515WAT      O 7795   4.402   3.946   5.573
  515WAT     H1 7796   4.422   3.981   5.660
  515WAT     H2 7797   4.416   3.851   5.581
  516WAT      O 7798  -0.250   1.699   3.204
  516WAT     H1 7799  -0.258   1.754   3.126
  516WAT     H2 7800  -0.314   1.629   3.191
  517WAT      O 7801   0.311   1.879   1.742
  517WAT     H1 7802   0.336   1.864   1.833
  517WAT     H2 7803   0.282   1.794   1.711
  518WAT      O 7804   7.940   2.346   0.911
  518WAT     H1 7805   8.031   2.320   0.896
  518WAT     H2 7806   7.888   2.273   0.875
  519WAT      O 7807   4.392   4.956   4.954
  519WAT     H1 7808   4.355   4.880   5.000
  519WAT     H2 7809   4.451   4.919   4.889
  520WAT      O 7810   4.664   3.711   6.521
  520WAT     H1 7811   4.698   3.636   6.472
  520WAT     H2 7812   4.569   3.703   6.514
  521WAT      O 7813   3.357   3.977   5.498
  521WAT     H1 7814   3.308   4.029   5.436
  521WAT     H2 7815   3.323   3.888   5.488
  522WAT      O 7816   4.593   6.739   0.168
  522WAT     H1 7817   4.669   6.779   0.125
  522WAT     H2 7818   4.522   6.802   0.153
  523WAT      O 7819   4.710   1.813   4.134
  523WAT     H1 7820   4.802   1.805   4.159
  523WAT     H2 7821   4.666   1.840   4.214
  524WAT      O 7822   5.360   3.055   4.913
  524WAT     H1 7823   5.352   2.973   4.865
  524WAT     H2 7824   5.435   3.042   4.971
  525WAT      O 7825   4.144   3.227   5.591
  525WAT     H1 7826   4.111   3.235   5.502
  525WAT     H2 7827   4.129   3.135   5.613
  526WAT      O 7828   2.613   0.828   4.315
  526WAT     H1 7829   2.542   0.889   4.295
  526WAT     H2 7830   2.592   0.749   4.264
  527WAT      O 7831   1.908   3.314   2.470
  527WAT     H1 7832   1.910   3.406   2.443
  527WAT     H2 7833   1.992   3.300   2.513
  528WAT      O 7834   3.104   3.891   5.995
  528WAT     H1 7835   3.112   3.828   6.066
  528WAT     H2 7836   3.040   3.954   6.025
  529WAT      O 7837   6.748   3.196   1.727
  529WAT     H1 7838   6.752   3.286   1.760
  529WAT     H2 7839   6.671   3.159   1.770
  530WAT      O 7840   2.249   2.716   7.664
  530WAT     H1 7841   2.237   2.681   7.752
  530WAT     H2 7842   2.344   2.712   7.650
  531WAT      O 7843   4.645   2.835   6.183
  531WAT     H1 7844   4.679   2.769   6.243
  531WAT     H2 7845   4.693   2.915   6.207
  532WAT      O 7846   3.582   4.085   4.487
  532WAT     H1 7847   3.507   4.055   4.435
  532WAT     H2 7848   3.556   4.171   4.520
  533WAT      O 7849   2.127   2.532   7.201
  533WAT     H1 7850   2.189   2.582   7.147
  533WAT     H2 7851   2.086   2.471   7.140
  534WAT      O 7852   4.280   5.082   4.724
  534WAT     H1 7853   4.283   5.175   4.744
  534WAT     H2 7854   4.348   5.043   4.779
  535WAT      O 7855   3.869   3.726   6.058
  535WAT     H1 7856   3.843   3.635   6.048
  535WAT     H2 7857   3.850   3.747   6.149
  536WAT      O 7858   7.298   2.039   4.909
  536WAT     H1 7859   7.391   2.018   4.903
  536WAT     H2 7860   7.289   2.122   4.863
  537WAT      O 7861   4.038   3.752   5.858
  537WAT     H1 7862   4.055   3.846   5.860
  537WAT     H2 7863   3.956   3.741   5.906
  538WAT      O 7864   2.025   6.788   3.519
  538WAT     H1 7865   1.989   6.823   3.438
  538WAT     H2 7866   1.995   6.849   3.586
  539WAT      O 7867   3.454   3.473   5.391
  539WAT     H1 7868   3.517   3.422   5.443
  539WAT     H2 7869   3.507   3.510   5.320
  540WAT      O 7870   1.261   5.188   3.206
  540WAT     H1 7871   1.306   5.177   3.289
  540WAT     H2 7872   1.313   5.137   3.143
  541WAT      O 7873   5.899   4.884   7.686
  541WAT     H1 7874   5.896   4.960   7.628
  541WAT     H2 7875   5.812   4.846   7.680
  542WAT      O 7876   4.602   3.715   3.822
  542WAT     H1 7877   4.597   3.623   3.797
  542WAT     H2 7878   4.574   3.763   3.743
  543WAT      O 7879   5.315   4.793   6.928
  543WAT     H1 7880   5.268   4.712   6.909
  543WAT     H2 7881   5.377   4.770   6.997
  544WAT      O 7882   4.402   4.360   5.083
  544WAT     H1 7883   4.430   4.270   5.101
  544WAT     H2 7884   4.387   4.399   5.169
  545WAT      O 7885   5.920   2.534   6.016
  545WAT     H1 7886   5.993   2.483   6.051
  545WAT     H2 7887   5.915   2.611   6.072
  546WAT      O 7888   6.617   6.933   2.488
  546WAT     H1 7889   6.699   6.892   2.515
  546WAT     H2 7890   6.573   6.867   2.435
  547WAT      O 7891   4.212   5.222   3.869
  547WAT     H1 7892   4.256   5.252   3.790
  547WAT     H2 7893   4.250   5.135   3.885
  548WAT      O 7894   0.047   1.540   6.506
  548WAT     H1 7895   0.091   1.578   6.582
  548WAT     H2 7896   0.116   1.530   6.441
  549WAT      O 7897   2.374   7.030   1.183
  549WAT     H1 7898   2.400   7.094   1.250
  549WAT     H2 7899   2.296   6.988   1.220
  550WAT      O 7900   4.138   7.262   2.718
  550WAT     H1 7901   4.214   7.260   2.775
  550WAT     H2 7902   4.125   7.172   2.690
  551WAT      O 7903   4.785   2.948   9.051
  551WAT     H1 7904   4.857   3.000   9.015
  551WAT     H2 7905   4.755   2.998   9.126
  552WAT      O 7906   5.793   6.773   8.597
  552WAT     H1 7907   5.751   6.838   8.542
  552WAT     H2 7908   5.858   6.822   8.647
  553WAT      O 7909   0.615   7.247   0.700
  553WAT     H1 7910   0.525   7.216   0.690
  553WAT     H2 7911   0.615   7.334   0.658
  554WAT      O 7912   5.348   0.800   5.275
  554WAT     H1 7913   5.357   0.844   5.191
  554WAT     H2 7914   5.318   0.868   5.335
  555WAT      O 7915   5.578   1.121   6.055
  555WAT     H1 7916   5.570   1.066   5.977
  555WAT     H2 7917   5.649   1.181   6.034
  556WAT      O 7918   2.090   2.006   7.972
  556WAT     H1 7919   2.160   2.037   8.030
  556WAT     H2 7920   2.128   2.011   7.885
  557WAT      O 7921   1.400   4.045   8.405
  557WAT     H1 7922   1.481   4.095   8.407
  557WAT     H2 7923   1.361   4.065   8.320
  558WAT      O 7924   1.372   5.111   1.030
  558WAT     H1 7925   1.386   5.199   1.063
  558WAT     H2 7926   1.446   5.094   0.972
  559WAT      O 7927   3.392   3.309   5.048
  559WAT     H1 7928   3.322   3.373   5.059
  559WAT     H2 7929   3.437   3.337   4.968
  560WAT      O 7930   7.822   6.494   0.775
  560WAT     H1 7931   7.914   6.519   0.771
  560WAT     H2 7932   7.822   6.411   0.821
  561WAT      O 7933   5.712   5.798   7.867
  561WAT     H1 7934   5.630   5.750   7.855
  561WAT     H2 7935   5.762   5.744   7.928
  562WAT      O 7936   2.598   8.049   7.042
  562WAT     H1 7937   2.585   8.130   6.992
  562WAT     H2 7938   2.519   8.040   7.096
  563WAT      O 7939   1.127   2.649   8.814
  563WAT     H1 7940   1.175   2.665   8.733
  563WAT     H2 7941   1.035   2.660   8.790
  564WAT      O 7942   3.478   2.001   1.746
  564WAT     H1 7943   3.385   1.987   1.728
  564WAT     H2 7944   3.509   2.054   1.672
  565WAT      O 7945   4.046   4.435   6.054
  565WAT     H1 7946   3.994   4.508   6.086
  565WAT     H2 7947   4.126   4.437   6.106
  566WAT      O 7948   5.498   6.987   6.154
  566WAT     H1 7949   5.430   6.998   6.220
  566WAT     H2 7950   5.526   6.896   6.164
  567WAT      O 7951   3.990   3.881   9.103
  567WAT     H1 7952   4.072   3.929   9.114
  567WAT     H2 7953   3.963   3.857   9.191
  568WAT      O 7954   0.927   1.817   2.208
  568WAT     H1 7955   0.879   1.737   2.185
  568WAT     H2 7956   0.959   1.850   2.124
  569WAT      O 7957   5.001   3.723   6.271
  569WAT     H1 7958   4.944   3.759   6.203
  569WAT     H2 7959   4.946   3.663   6.320
  570WAT      O 7960   6.795   5.082   5.024
  570WAT     H1 7961   6.872   5.083   4.967
  570WAT     H2 7962   6.813   5.011   5.086
  571WAT      O 7963   4.416   8.254   9.078
  571WAT     H1 7964   4.374   8.335   9.107
  571WAT     H2 7965   4.464   8.222   9.155
  572WAT      O 7966   1.500   7.164   8.310
  572WAT     H1 7967   1.521   7.169   8.217
  572WAT     H2 7968   1.583   7.180   8.355
  573WAT      O 7969   5.945   4.466   1.405
  573WAT     H1 7970   5.999   4.412   1.348
  573WAT     H2 7971   6.006   4.504   1.468
  574WAT      O 7972   1.187   5.109   0.586
  574WAT     H1 7973   1.139   5.070   0.512
  574WAT     H2 7974   1.258   5.157   0.545
  575WAT      O 7975   1.589   1.208   1.995
  575WAT     H1 7976   1.681   1.207   1.971
  575WAT     H2 7977   1.584   1.159   2.077
  576WAT      O 7978   1.736   6.510   2.217
  576WAT     H1 7979   1.671   6.551   2.274
  576WAT     H2 7980   1.699   6.425   2.195
  577WAT      O 7981   7.224   1.642   4.512
  577WAT     H1 7982   7.143   1.652   4.460
  577WAT     H2 7983   7.213   1.704   4.584
  578WAT      O 7984   0.515   4.734   6.797
  578WAT     H1 7985   0.573   4.672   6.842
  578WAT     H2 7986   0.574   4.795   6.753
  579WAT      O 7987   2.588   1.777   0.099
  579WAT     H1 7988   2.528   1.794   0.027
  579WAT     H2 7989   2.578   1.852   0.157
  580WAT      O 7990   5.579   6.433   6.802
  580WAT     H1 7991   5.590   6.525   6.826
  580WAT     H2 7992   5.576   6.386   6.885
  581WAT      O 7993   1.602   0.334   3.144
  581WAT     H1 7994   1.602   0.394   3.069
  581WAT     H2 7995   1.648   0.383   3.213
  582WAT      O 7996   2.396   8.316   6.441
  582WAT     H1 7997   2.416   8.257   6.514
  582WAT     H2 7998   2.301   8.317   6.436
  583WAT      O 7999   5.877   5.404   0.909
  583WAT     H1 8000   5.931   5.325   0.903
  583WAT     H2 8001   5.823   5.402   0.830
  584WAT      O 8002   0.156   1.811   8.146
  584WAT     H1 8003   0.247   1.832   8.126
  584WAT     H2 8004   0.144   1.839   8.237
  585WAT      O 8005   2.332   3.143   3.796
  585WAT     H1 8006   2.298   3.225   3.760
  585WAT     H2 8007   2.364   3.094   3.720
  586WAT      O 8008   8.042   5.406   7.505
  586WAT     H1 8009   8.046   5.314   7.529
  586WAT     H2 8010   8.071   5.453   7.583
  587WAT      O 8011   2.615   2.139   6.908
  587WAT     H1 8012   2.559   2.113   6.981
  587WAT     H2 8013   2.571   2.215   6.871
  588WAT      O 8014   1.855   1.736   4.766
  588WAT     H1 8015   1.899   1.807   4.813
  588WAT     H2 8016   1.874   1.754   4.674
  589WAT      O 8017   0.767   2.539   2.567
  589WAT     H1 8018   0.794   2.630   2.554
  589WAT     H2 8019   0.685   2.531   2.518
  590WAT      O 8020   5.969   2.933   8.762
  590WAT     H1 8021   5.913   2.859   8.785
  590WAT     H2 8022   6.011   2.908   8.680
  591WAT      O 8023   0.658   3.266   0.148
  591WAT     H1 8024   0.746   3.233   0.130
  591WAT     H2 8025   0.672   3.345   0.200
  592WAT      O 8026   2.439   7.335   2.113
  592WAT     H1 8027   2.516   7.349   2.168
  592WAT     H2 8028   2.439   7.241   2.095
  593WAT      O 8029   3.045   6.467   8.509
  593WAT     H1 8030   3.112   6.472   8.577
  593WAT     H2 8031   3.063   6.543   8.453
  594WAT      O 8032   3.805   4.507   4.648
  594WAT     H1 8033   3.816   4.437   4.584
  594WAT     H2 8034   3.737   4.475   4.708
  595WAT      O 8035   1.044   1.392   8.207
  595WAT     H1 8036   1.077   1.466   8.157
  595WAT     H2 8037   1.111   1.325   8.200
  596WAT      O 8038  -0.152   1.630   2.414
  596WAT     H1 8039  -0.237   1.646   2.372
  596WAT     H2 8040  -0.127   1.715   2.449
  597WAT      O 8041   3.126   8.002   3.682
  597WAT     H1 8042   3.189   8.054   3.632
  597WAT     H2 8043   3.061   8.065   3.713
  598WAT      O 8044   6.303   7.128   6.925
  598WAT     H1 8045   6.358   7.074   6.981
  598WAT     H2 8046   6.283   7.072   6.850
  599WAT      O 8047   1.188   8.355   4.154
  599WAT     H1 8048   1.201   8.415   4.228
  599WAT     H2 8049   1.129   8.402   4.095
  600WAT      O 8050   6.422   1.326   7.039
  600WAT     H1 8051   6.453   1.282   6.960
  600WAT     H2 8052   6.488   1.304   7.105
  601WAT      O 8053   7.834   0.481   5.056
  601WAT     H1 8054   7.883   0.495   5.137
  601WAT     H2 8055   7.902   0.473   4.989
  602WAT      O 8056   1.253   5.940   8.566
  602WAT     H1 8057   1.265   6.016   8.624
  602WAT     H2 8058   1.159   5.924   8.566
  603WAT      O 8059   1.486   2.586   7.715
  603WAT     H1 8060   1.581   2.581   7.725
  603WAT     H2 8061   1.471   2.661   7.659
  604WAT      O 8062   6.806   3.382   2.530
  604WAT     H1 8063   6.721   3.410   2.494
  604WAT     H2 8064   6.830   3.306   2.477
  605WAT      O 8065   0.085   8.100   0.031
  605WAT     H1 8066   0.065   8.111   0.124
  605WAT     H2 8067   0.016   8.150  -0.014
  606WAT      O 8068   3.974   8.331   9.440
  606WAT     H1 8069   3.959   8.250   9.489
  606WAT     H2 8070   3.980   8.302   9.349
  607WAT      O 8071   3.102   6.778   1.314
  607WAT     H1 8072   3.027   6.720   1.330
  607WAT     H2 8073   3.098   6.796   1.220
  608WAT      O 8074   6.703   5.865   3.657
  608WAT     H1 8075   6.648   5.872   3.735
  608WAT     H2 8076   6.668   5.791   3.609
  609WAT      O 8077   2.144   2.962   8.224
  609WAT     H1 8078   2.195   2.908   8.163
  609WAT     H2 8079   2.105   2.899   8.285
  610WAT      O 8080   0.562   4.821   0.380
  610WAT     H1 8081   0.468   4.831   0.365
  610WAT     H2 8082   0.568   4.755   0.449
  611WAT      O 8083   7.161   8.216   3.305
  611WAT     H1 8084   7.236   8.257   3.263
  611WAT     H2 8085   7.090   8.280   3.296
  612WAT      O 8086   8.040   4.695   1.431
  612WAT     H1 8087   8.060   4.696   1.525
  612WAT     H2 8088   8.104   4.634   1.393
  613WAT      O 8089   6.751   6.071   1.885
  613WAT     H1 8090   6.816   6.110   1.826
  613WAT     H2 8091   6.724   5.990   1.841
  614WAT      O 8092   0.170   2.441   0.551
  614WAT     H1 8093   0.168   2.535   0.533
  614WAT     H2 8094   0.078   2.416   0.562
  615WAT      O 8095   1.401   7.621   7.995
  615WAT     H1 8096   1.380   7.583   8.081
  615WAT     H2 8097   1.473   7.682   8.012
  616WAT      O 8098   1.963   1.894   1.477
  616WAT     H1 8099   1.982   1.962   1.541
  616WAT     H2 8100   1.964   1.939   1.392
  617WAT      O 8101   2.051   4.724   0.168
  617WAT     H1 8102   2.021   4.635   0.189
  617WAT     H2 8103   2.145   4.722   0.184
  618WAT      O 8104   5.161   0.870   0.133
  618WAT     H1 8105   5.218   0.845   0.206
  618WAT     H2 8106   5.090   0.919   0.174
  619WAT      O 8107   1.372   8.152   6.606
  619WAT     H1 8108   1.424   8.121   6.679
  619WAT     H2 8109   1.307   8.083   6.591
  620WAT      O 8110   4.464   2.509   8.434
  620WAT     H1 8111   4.435   2.600   8.431
  620WAT     H2 8112   4.541   2.506   8.377
  621WAT      O 8113  -0.162   7.553   1.554
  621WAT     H1 8114  -0.099   7.600   1.608
  621WAT     H2 8115  -0.170   7.467   1.596
  622WAT      O 8116   2.779   3.533   8.839
  622WAT     H1 8117   2.762   3.497   8.752
  622WAT     H2 8118   2.811   3.622   8.822
  623WAT      O 8119   4.044   8.368   0.544
  623WAT     H1 8120   3.986   8.439   0.572
  623WAT     H2 8121   4.128   8.389   0.583
  624WAT      O 8122   0.371   6.783   9.201
  624WAT     H1 8123   0.335   6.697   9.223
  624WAT     H2 8124   0.373   6.830   9.284
  625WAT      O 8125   7.564   5.911   8.182
  625WAT     H1 8126   7.569   5.850   8.109
  625WAT     H2 8127   7.603   5.991   8.148
  626WAT      O 8128   2.466   1.876   3.423
  626WAT     H1 8129   2.428   1.959   3.395
  626WAT     H2 8130   2.405   1.842   3.488
  627WAT      O 8131   0.621   3.019   1.576
  627WAT     H1 8132   0.596   3.027   1.484
  627WAT     H2 8133   0.683   2.946   1.578
  628WAT      O 8134  -0.174   5.848   9.340
  628WAT     H1 8135  -0.209   5.917   9.397
  628WAT     H2 8136  -0.128   5.788   9.399
  629WAT      O 8137   2.908   0.337   4.382
  629WAT     H1 8138   2.855   0.366   4.456
  629WAT     H2 8139   2.991   0.309   4.422
  630WAT      O 8140   4.884   0.300   6.080
  630WAT     H1 8141   4.975   0.272   6.086
  630WAT     H2 8142   4.870   0.353   6.159
  631WAT      O 8143   5.729   0.777   4.938
  631WAT     H1 8144   5.683   0.858   4.918
  631WAT     H2 8145   5.804   0.805   4.992
  632WAT      O 8146   7.987   7.387   2.665
  632WAT     H1 8147   7.940   7.335   2.599
  632WAT     H2 8148   8.018   7.323   2.729
  633WAT      O 8149   4.193   7.511   1.519
  633WAT     H1 8150   4.278   7.489   1.480
  633WAT     H2 8151   4.129   7.484   1.454
  634WAT      O 8152   2.290   2.724   1.072
  634WAT     H1 8153   2.215   2.691   1.123
  634WAT     H2 8154   2.252   2.751   0.989
  635WAT      O 8155   7.054   6.247   2.587
  635WAT     H1 8156   7.070   6.187   2.514
  635WAT     H2 8157   6.995   6.313   2.551
  636WAT      O 8158   1.979   7.768   4.590
  636WAT     H1 8159   2.033   7.847   4.585
  636WAT     H2 8160   1.890   7.798   4.574
  637WAT      O 8161   7.044   3.565   4.405
  637WAT     H1 8162   7.073   3.529   4.321
  637WAT     H2 8163   6.968   3.513   4.428
  638WAT      O 8164   5.645   6.552   6.409
  638WAT     H1 8165   5.692   6.629   6.376
  638WAT     H2 8166   5.559   6.556   6.367
  639WAT      O 8167   5.749   8.034   9.421
  639WAT     H1 8168   5.707   7.978   9.486
  639WAT     H2 8169   5.727   8.123   9.449
  640WAT      O 8170   2.911   7.407   8.134
  640WAT     H1 8171   2.941   7.432   8.047
  640WAT     H2 8172   2.983   7.357   8.171
  641WAT      O 8173   3.483   3.631   1.123
  641WAT     H1 8174   3.493   3.647   1.217
  641WAT     H2 8175   3.552   3.568   1.102
  642WAT      O 8176   7.033   7.611   6.671
  642WAT     H1 8177   7.070   7.523   6.678
  642WAT     H2 8178   6.941   7.596   6.649
  643WAT      O 8179   7.730   5.147   3.137
  643WAT     H1 8180   7.785   5.117   3.210
  643WAT     H2 8181   7.710   5.238   3.159
  644WAT      O 8182   4.967   6.700   3.739
  644WAT     H1 8183   4.878   6.698   3.775
  644WAT     H2 8184   4.978   6.614   3.697
  645WAT      O 8185   1.730   0.959   1.372
  645WAT     H1 8186   1.785   0.932   1.446
  645WAT     H2 8187   1.721   1.053   1.383
  646WAT      O 8188   7.898   5.130   0.165
  646WAT     H1 8189   7.871   5.197   0.102
  646WAT     H2 8190   7.937   5.061   0.112
  647WAT      O 8191  -0.263   0.950   1.948
  647WAT     H1 8192  -0.282   0.896   2.024
  647WAT     H2 8193  -0.171   0.975   1.958
  648WAT      O 8194   2.986   1.971   9.124
  648WAT     H1 8195   3.054   2.003   9.183
  648WAT     H2 8196   2.966   1.883   9.155
  649WAT      O 8197   2.216   5.412   8.097
  649WAT     H1 8198   2.228   5.350   8.168
  649WAT     H2 8199   2.277   5.382   8.028
  650WAT      O 8200   3.415   5.509   1.613
  650WAT     H1 8201   3.325   5.502   1.580
  650WAT     H2 8202   3.412   5.579   1.677
  651WAT      O 8203   7.309   2.901   5.816
  651WAT     H1 8204   7.334   2.856   5.896
  651WAT     H2 8205   7.375   2.969   5.805
  652WAT      O 8206   7.526   4.028   0.595
  652WAT     H1 8207   7.581   3.950   0.583
  652WAT     H2 8208   7.561   4.092   0.533
  653WAT      O 8209   3.731   1.176   2.127
  653WAT     H1 8210   3.739   1.241   2.057
  653WAT     H2 8211   3.798   1.200   2.190
  654WAT      O 8212   1.464   0.674   3.692
  654WAT     H1 8213   1.380   0.716   3.709
  654WAT     H2 8214   1.445   0.606   3.628
  655WAT      O 8215   6.712   0.294   4.126
  655WAT     H1 8216   6.701   0.199   4.130
  655WAT     H2 8217   6.745   0.317   4.213
  656WAT      O 8218   3.374   2.671   8.872
  656WAT     H1 8219   3.371   2.720   8.954
  656WAT     H2 8220   3.423   2.591   8.895
  657WAT      O 8221   6.737   2.171   1.278
  657WAT     H1 8222   6.706   2.091   1.236
  657WAT     H2 8223   6.748   2.233   1.206
  658WAT      O 8224   6.922   3.158   0.152
  658WAT     H1 8225   6.953   3.248   0.145
  658WAT     H2 8226   6.971   3.121   0.225
  659WAT      O 8227   2.026   0.442   4.320
  659WAT     H1 8228   1.966   0.500   4.274
  659WAT     H2 8229   2.112   0.483   4.309
  660WAT      O 8230   7.053   1.392   2.099
  660WAT     H1 8231   7.140   1.365   2.127
  660WAT     H2 8232   7.009   1.421   2.179
  661WAT      O 8233   1.248   2.699   3.571
  661WAT     H1 8234   1.158   2.714   3.542
  661WAT     H2 8235   1.273   2.615   3.533
  662WAT      O 8236   7.851   2.480   6.444
  662WAT     H1 8237   7.912   2.546   6.412
  662WAT     H2 8238   7.834   2.504   6.535
  663WAT      O 8239   5.885   6.842   9.155
  663WAT     H1 8240   5.949   6.857   9.085
  663WAT     H2 8241   5.854   6.753   9.139
  664WAT      O 8242   3.419   0.641   0.828
  664WAT     H1 8243   3.418   0.713   0.765
  664WAT     H2 8244   3.329   0.608   0.828
  665WAT      O 8245   1.417   8.089   9.235
  665WAT     H1 8246   1.448   8.075   9.324
  665WAT     H2 8247   1.494   8.120   9.187
  666WAT      O 8248   5.041   1.527   8.657
  666WAT     H1 8249   5.024   1.501   8.566
  666WAT     H2 8250   4.990   1.608   8.669
  667WAT      O 8251   0.967   0.170   6.579
  667WAT     H1 8252   0.873   0.165   6.561
  667WAT     H2 8253   1.005   0.095   6.534
  668WAT      O 8254   7.948   3.456   7.011
  668WAT     H1 8255   7.943   3.386   7.076
  668WAT     H2 8256   8.031   3.441   6.966
  669WAT      O 8257   6.061   5.172   0.860
  669WAT     H1 8258   6.015   5.089   0.847
  669WAT     H2 8259   6.123   5.176   0.787
  670WAT      O 8260   7.029   3.081   5.161
  670WAT     H1 8261   7.112   3.086   5.208
  670WAT     H2 8262   7.020   3.167   5.119
  671WAT      O 8263   0.751   0.464   3.304
  671WAT     H1 8264   0.676   0.521   3.319
  671WAT     H2 8265   0.757   0.457   3.208
  672WAT      O 8266   6.341   5.993   7.754
  672WAT     H1 8267   6.436   6.002   7.749
  672WAT     H2 8268   6.327   5.900   7.769
  673WAT      O 8269   0.768   2.801   3.116
  673WAT     H1 8270   0.744   2.879   3.167
  673WAT     H2 8271   0.863   2.795   3.126
  674WAT      O 8272   5.013   0.968   4.346
  674WAT     H1 8273   4.935   0.916   4.366
  674WAT     H2 8274   4.983   1.033   4.282
  675WAT      O 8275  -0.130   4.044   3.084
  675WAT     H1 8276  -0.058   4.036   3.021
  675WAT     H2 8277  -0.100   3.998   3.162
  676WAT      O 8278   2.458   3.620   1.824
  676WAT     H1 8279   2.490   3.658   1.742
  676WAT     H2 8280   2.394   3.554   1.796
  677WAT      O 8281   6.964   0.950   9.378
  677WAT     H1 8282   7.035   0.966   9.440
  677WAT     H2 8283   6.966   0.856   9.363
  678WAT      O 8284   6.356   5.648   8.684
  678WAT     H1 8285   6.416   5.680   8.617
  678WAT     H2 8286   6.386   5.559   8.702
  679WAT      O 8287   5.639   5.562   4.204
  679WAT     H1 8288   5.628   5.592   4.295
  679WAT     H2 8289   5.722   5.514   4.205
  680WAT      O 8290   1.214   2.225   8.228
  680WAT     H1 8291   1.184   2.159   8.290
  680WAT     H2 8292   1.297   2.255   8.264
  681WAT      O 8293   6.843   6.278   8.795
  681WAT     H1 8294   6.873   6.217   8.727
  681WAT     H2 8295   6.763   6.316   8.758
  682WAT      O 8296   6.949   2.991   3.690
  682WAT     H1 8297   6.902   3.051   3.632
  682WAT     H2 8298   7.042   3.012   3.674
  683WAT      O 8299   1.566   4.586   7.373
  683WAT     H1 8300   1.535   4.605   7.284
  683WAT     H2 8301   1.652   4.545   7.360
  684WAT      O 8302   7.597   3.527   2.298
  684WAT     H1 8303   7.600   3.431   2.295
  684WAT     H2 8304   7.664   3.555   2.235
  685WAT      O 8305   2.287   2.262   5.098
  685WAT     H1 8306   2.378   2.271   5.071
  685WAT     H2 8307   2.273   2.168   5.105
  686WAT      O 8308   0.951   5.380   8.628
  686WAT     H1 8309   0.901   5.405   8.705
  686WAT     H2 8310   1.041   5.402   8.650
  687WAT      O 8311   5.434   2.524   0.657
  687WAT     H1 8312   5.517   2.510   0.704
  687WAT     H2 8313   5.456   2.585   0.587
  688WAT      O 8314   4.072   5.394   7.732
  688WAT     H1 8315   3.988   5.378   7.775
  688WAT     H2 8316   4.066   5.484   7.700
  689WAT      O 8317   6.015   3.083   7.029
  689WAT     H1 8318   6.025   3.139   6.952
  689WAT     H2 8319   6.045   2.997   7.001
  690WAT      O 8320   2.514   1.344   4.079
  690WAT     H1 8321   2.493   1.380   3.993
  690WAT     H2 8322   2.554   1.417   4.126
  691WAT      O 8323   2.099   7.452   3.546
  691WAT     H1 8324   2.028   7.443   3.482
  691WAT     H2 8325   2.088   7.378   3.606
  692WAT      O 8326   0.976   4.128   7.363
  692WAT     H1 8327   1.045   4.066   7.340
  692WAT     H2 8328   0.948   4.103   7.451
  693WAT      O 8329  -0.208   5.504   9.205
  693WAT     H1 8330  -0.270   5.451   9.256
  693WAT     H2 8331  -0.150   5.543   9.270
  694WAT      O 8332  -0.171   6.285   4.791
  694WAT     H1 8333  -0.124   6.230   4.853
  694WAT     H2 8334  -0.181   6.369   4.836
  695WAT      O 8335   4.758   5.157   8.200
  695WAT     H1 8336   4.813   5.220   8.153
  695WAT     H2 8337   4.820   5.099   8.244
  696WAT      O 8338   3.702   3.145   9.046
  696WAT     H1 8339   3.762   3.155   8.972
  696WAT     H2 8340   3.752   3.098   9.112
  697WAT      O 8341   6.835   6.359   4.903
  697WAT     H1 8342   6.770   6.289   4.913
  697WAT     H2 8343   6.912   6.326   4.949
  698WAT      O 8344   7.009   2.635   0.345
  698WAT     H1 8345   6.957   2.714   0.332
  698WAT     H2 8346   7.002   2.588   0.261
  699WAT      O 8347   1.533   6.767   5.411
  699WAT     H1 8348   1.566   6.769   5.321
  699WAT     H2 8349   1.517   6.859   5.432
  700WAT      O 8350   2.534   0.315   4.868
  700WAT     H1 8351   2.488   0.350   4.791
  700WAT     H2 8352   2.508   0.373   4.940
  701WAT      O 8353  -0.130   6.050   5.269
  701WAT     H1 8354  -0.066   5.984   5.297
  701WAT     H2 8355  -0.117   6.122   5.330
  702WAT      O 8356   2.678   0.379   7.725
  702WAT     H1 8357   2.660   0.447   7.661
  702WAT     H2 8358   2.730   0.422   7.793
  703WAT      O 8359   2.094   7.421   6.036
  703WAT     H1 8360   2.089   7.345   5.979
  703WAT     H2 8361   2.184   7.452   6.027
  704WAT      O 8362   6.246   1.801   9.477
  704WAT     H1 8363   6.331   1.836   9.451
  704WAT     H2 8364   6.234   1.832   9.567
  705WAT      O 8365   0.319   0.310   2.835
  705WAT     H1 8366   0.288   0.342   2.920
  705WAT     H2 8367   0.242   0.272   2.793
  706WAT      O 8368   4.812   7.417   3.402
  706WAT     H1 8369   4.743   7.365   3.444
  706WAT     H2 8370   4.827   7.490   3.461
  707WAT      O 8371   7.760   1.669   9.257
  707WAT     H1 8372   7.764   1.583   9.215
  707WAT     H2 8373   7.720   1.726   9.191
  708WAT      O 8374   0.821   1.995   1.814
  708WAT     H1 8375   0.883   1.956   1.752
  708WAT     H2 8376   0.826   2.089   1.797
  709WAT      O 8377   7.369   7.051   4.126
  709WAT     H1 8378   7.377   7.144   4.104
  709WAT     H2 8379   7.370   7.006   4.041
  710WAT      O 8380   4.614   5.619   3.480
  710WAT     H1 8381   4.616   5.715   3.491
  710WAT     H2 8382   4.671   5.602   3.406
  711WAT      O 8383   3.933   1.097   8.690
  711WAT     H1 8384   3.960   1.182   8.725
  711WAT     H2 8385   3.858   1.072   8.744
  712WAT      O 8386   7.715   5.304   7.783
  712WAT     H1 8387   7.677   5.361   7.716
  712WAT     H2 8388   7.795   5.271   7.743
  713WAT      O 8389   7.814   5.910   4.054
  713WAT     H1 8390   7.887   5.853   4.026
  713WAT     H2 8391   7.840   5.939   4.142
  714WAT      O 8392   5.304   5.003   3.545
  714WAT     H1 8393   5.298   4.990   3.451
  714WAT     H2 8394   5.225   5.050   3.569
  715WAT      O 8395   3.504   8.039   8.825
  715WAT     H1 8396   3.543   8.031   8.912
  715WAT     H2 8397   3.456   8.122   8.827
  716WAT      O 8398   2.699   1.519   4.745
  716WAT     H1 8399   2.632   1.472   4.695
  716WAT     H2 8400   2.721   1.461   4.818
  717WAT      O 8401   2.781   8.220   3.267
  717WAT     H1 8402   2.765   8.135   3.307
  717WAT     H2 8403   2.814   8.275   3.339
  718WAT      O 8404   3.426   4.290   3.808
  718WAT     H1 8405   3.427   4.216   3.747
  718WAT     H2 8406   3.352   4.344   3.779
  719WAT      O 8407   1.582   5.545   4.583
  719WAT     H1 8408   1.563   5.458   4.616
  719WAT     H2 8409   1.522   5.557   4.508
  720WAT      O 8410   6.662   2.410   0.169
  720WAT     H1 8411   6.632   2.375   0.252
  720WAT     H2 8412   6.629   2.500   0.167
  721WAT      O 8413   5.436   5.300   3.414
  721WAT     H1 8414   5.433   5.315   3.509
  721WAT     H2 8415   5.503   5.360   3.382
  722WAT      O 8416   7.076   7.331   3.241
  722WAT     H1 8417   7.039   7.322   3.329
  722WAT     H2 8418   7.002   7.361   3.187
  723WAT      O 8419   2.954   4.386   7.686
  723WAT     H1 8420   2.975   4.391   7.779
  723WAT     H2 8421   3.038   4.371   7.643
  724WAT      O 8422   2.615   3.980   1.918
  724WAT     H1 8423   2.543   4.038   1.894
  724WAT     H2 8424   2.689   4.039   1.934
  725WAT      O 8425   5.175   4.466   8.876
  725WAT     H1 8426   5.210   4.380   8.897
  725WAT     H2 8427   5.245   4.527   8.900
  726WAT      O 8428   5.746   2.965   2.719
  726WAT     H1 8429   5.833   2.960   2.760
  726WAT     H2 8430   5.691   3.003   2.787
  727WAT      O 8431   6.743   1.847   7.919
  727WAT     H1 8432   6.738   1.817   7.828
  727WAT     H2 8433   6.698   1.932   7.919
  728WAT      O 8434   2.619   0.633   6.090
  728WAT     H1 8435   2.613   0.674   6.004
  728WAT     H2 8436   2.713   0.631   6.109
  729WAT      O 8437   4.717   0.085   3.138
  729WAT     H1 8438   4.641   0.061   3.191
  729WAT     H2 8439   4.790   0.083   3.199
  730WAT      O 8440   5.177   8.306   5.486
  730WAT     H1 8441   5.178   8.210   5.482
  730WAT     H2 8442   5.089   8.330   5.459
  731WAT      O 8443   4.051   1.732   5.288
  731WAT     H1 8444   3.971   1.748   5.238
  731WAT     H2 8445   4.073   1.641   5.270
  732WAT      O 8446   3.894   6.571   7.509
  732WAT     H1 8447   3.966   6.512   7.489
  732WAT     H2 8448   3.870   6.609   7.425
  733WAT      O 8449   7.652   8.381   4.225
  733WAT     H1 8450   7.617   8.419   4.144
  733WAT     H2 8451   7.577   8.376   4.284
  734WAT      O 8452   4.422   6.144   2.804
  734WAT     H1 8453   4.336   6.106   2.786
  734WAT     H2 8454   4.484   6.082   2.767
  735WAT      O 8455   5.584   4.775   2.571
  735WAT     H1 8456   5.608   4.868   2.570
  735WAT     H2 8457   5.491   4.775   2.595
  736WAT      O 8458   4.378   0.667   5.311
  736WAT     H1 8459   4.354   0.730   5.379
  736WAT     H2 8460   4.405   0.589   5.360
  737WAT      O 8461   7.896   0.183   8.378
  737WAT     H1 8462   7.861   0.108   8.330
  737WAT     H2 8463   7.839   0.256   8.356
  738WAT      O 8464   0.179   6.206   6.867
  738WAT     H1 8465   0.252   6.221   6.927
  738WAT     H2 8466   0.198   6.120   6.828
  739WAT      O 8467   7.042   3.669   1.981
  739WAT     H1 8468   7.135   3.655   1.967
  739WAT     H2 8469   7.037   3.727   2.057
  740WAT      O 8470   4.627   1.526   7.840
  740WAT     H1 8471   4.630   1.591   7.910
  740WAT     H2 8472   4.566   1.459   7.872
  741WAT      O 8473   0.826   6.554   1.348
  741WAT     H1 8474   0.917   6.537   1.324
  741WAT     H2 8475   0.823   6.649   1.363
  742WAT      O 8476   4.928   7.320   4.690
  742WAT     H1 8477   4.921   7.227   4.670
  742WAT     H2 8478   4.954   7.323   4.782
  743WAT      O 8479   3.723   3.397   3.150
  743WAT     H1 8480   3.794   3.344   3.184
  743WAT     H2 8481   3.650   3.382   3.211
  744WAT      O 8482  -0.157   3.512   9.450
  744WAT     H1 8483  -0.205   3.469   9.521
  744WAT     H2 8484  -0.066   3.487   9.464
  745WAT      O 8485   7.474   3.176   5.145
  745WAT     H1 8486   7.528   3.135   5.213
  745WAT     H2 8487   7.515   3.261   5.129
  746WAT      O 8488   7.524   1.253   4.421
  746WAT     H1 8489   7.569   1.260   4.505
  746WAT     H2 8490   7.589   1.281   4.357
  747WAT      O 8491   6.900   4.120   5.538
  747WAT     H1 8492   6.863   4.032   5.546
  747WAT     H2 8493   6.917   4.148   5.628
  748WAT      O 8494   7.935   1.783   3.794
  748WAT     H1 8495   7.960   1.867   3.756
  748WAT     H2 8496   8.004   1.723   3.767
  749WAT      O 8497   7.386   1.213   0.480
  749WAT     H1 8498   7.405   1.301   0.512
  749WAT     H2 8499   7.380   1.159   0.558
  750WAT      O 8500   3.162   6.555   4.631
  750WAT     H1 8501   3.072   6.587   4.631
  750WAT     H2 8502   3.155   6.461   4.613
  751WAT      O 8503   3.032   2.694   1.283
  751WAT     H1 8504   3.065   2.604   1.285
  751WAT     H2 8505   2.967   2.697   1.354
  752WAT      O 8506   1.585   0.043   7.033
  752WAT     H1 8507   1.517   0.058   6.968
  752WAT     H2 8508   1.545   0.071   7.116
  753WAT      O 8509   7.490   8.373   2.230
  753WAT     H1 8510   7.507   8.312   2.302
  753WAT     H2 8511   7.424   8.330   2.177
  754WAT      O 8512   4.944   0.878   0.465
  754WAT     H1 8513   4.906   0.833   0.390
  754WAT     H2 8514   4.870   0.901   0.520
  755WAT      O 8515   1.618   3.704   4.593
  755WAT     H1 8516   1.579   3.785   4.626
  755WAT     H2 8517   1.552   3.637   4.609
  756WAT      O 8518   7.395   3.147   0.008
  756WAT     H1 8519   7.405   3.238   0.034
  756WAT     H2 8520   7.314   3.145  -0.043
  757WAT      O 8521   7.000   7.718   1.365
  757WAT     H1 8522   7.052   7.713   1.285
  757WAT     H2 8523   6.965   7.630   1.377
  758WAT      O 8524   7.545   6.858   2.526
  758WAT     H1 8525   7.616   6.848   2.462
  758WAT     H2 8526   7.515   6.769   2.542
  759WAT      O 8527   0.777   1.039   7.029
  759WAT     H1 8528   0.689   1.033   7.067
  759WAT     H2 8529   0.788   1.132   7.009
  760WAT      O 8530   1.306   4.443   3.749
  760WAT     H1 8531   1.342   4.445   3.837
  760WAT     H2 8532   1.237   4.510   3.750
  761WAT      O 8533   7.959   0.160   0.726
  761WAT     H1 8534   7.917   0.152   0.812
  761WAT     H2 8535   8.050   0.185   0.746
  762WAT      O 8536   2.538   1.346   2.768
  762WAT     H1 8537   2.625   1.329   2.804
  762WAT     H2 8538   2.480   1.340   2.843
  763WAT      O 8539   0.569   8.011   5.147
  763WAT     H1 8540   0.597   8.060   5.225
  763WAT     H2 8541   0.514   7.941   5.180
  764WAT      O 8542   5.663   4.673   2.063
  764WAT     H1 8543   5.695   4.736   1.998
  764WAT     H2 8544   5.727   4.676   2.133
  765WAT      O 8545   7.171   7.487   0.461
  765WAT     H1 8546   7.220   7.416   0.421
  765WAT     H2 8547   7.167   7.464   0.554
  766WAT      O 8548   0.582   1.680   8.259
  766WAT     H1 8549   0.646   1.635   8.205
  766WAT     H2 8550   0.628   1.759   8.290
  767WAT      O 8551   2.742   8.389   7.704
  767WAT     H1 8552   2.669   8.391   7.643
  767WAT     H2 8553   2.818   8.365   7.651
  768WAT      O 8554   0.958   3.365   3.017
  768WAT     H1 8555   1.044   3.393   3.047
  768WAT     H2 8556   0.911   3.447   3.001
  769WAT      O 8557   5.612   1.187   7.557
  769WAT     H1 8558   5.630   1.250   7.627
  769WAT     H2 8559   5.588   1.106   7.603
  770WAT      O 8560   6.058   4.295   0.830
  770WAT     H1 8561   6.078   4.318   0.740
  770WAT     H2 8562   6.078   4.201   0.836
  771WAT      O 8563   0.250   1.636   6.676
  771WAT     H1 8564   0.243   1.660   6.769
  771WAT     H2 8565   0.256   1.720   6.630
  772WAT      O 8566   3.427   0.447   0.445
  772WAT     H1 8567   3.396   0.428   0.533
  772WAT     H2 8568   3.490   0.518   0.456
  773WAT      O 8569   5.440   7.730   2.531
  773WAT     H1 8570   5.380   7.655   2.535
  773WAT     H2 8571   5.384   7.803   2.503
  774WAT      O 8572   4.885   6.982   6.984
  774WAT     H1 8573   4.831   6.974   6.906
  774WAT     H2 8574   4.896   6.891   7.014
  775WAT      O 8575   1.980   2.449   9.469
  775WAT     H1 8576   2.058   2.465   9.416
  775WAT     H2 8577   1.981   2.518   9.535
  776WAT      O 8578   5.232   7.607   1.693
  776WAT     H1 8579   5.296   7.535   1.694
  776WAT     H2 8580   5.147   7.563   1.700
  777WAT      O 8581   1.597   0.418   4.217
  777WAT     H1 8582   1.522   0.371   4.181
  777WAT     H2 8583   1.644   0.450   4.141
  778WAT      O 8584   6.709   5.379   4.996
  778WAT     H1 8585   6.777   5.313   4.988
  778WAT     H2 8586   6.756   5.461   5.012
  779WAT      O 8587   2.750   7.230   3.507
  779WAT     H1 8588   2.672   7.186   3.474
  779WAT     H2 8589   2.749   7.316   3.465
  780WAT      O 8590   0.291   6.476   0.089
  780WAT     H1 8591   0.247   6.537   0.148
  780WAT     H2 8592   0.381   6.471   0.123
  781WAT      O 8593   2.630   7.022   4.056
  781WAT     H1 8594   2.688   6.993   3.986
  781WAT     H2 8595   2.543   6.993   4.029
  782WAT      O 8596  -0.209   6.706   8.928
  782WAT     H1 8597  -0.187   6.689   8.836
  782WAT     H2 8598  -0.240   6.797   8.928
  783WAT      O 8599   5.083   5.237   8.907
  783WAT     H1 8600   5.100   5.239   8.813
  783WAT     H2 8601   5.110   5.324   8.938
  784WAT      O 8602   4.923   7.843   1.785
  784WAT     H1 8603   4.828   7.854   1.778
  784WAT     H2 8604   4.946   7.789   1.710
  785WAT      O 8605   7.748   7.142   7.854
  785WAT     H1 8606   7.816   7.161   7.789
  785WAT     H2 8607   7.796   7.134   7.937
  786WAT      O 8608   2.473   0.484   5.110
  786WAT     H1 8609   2.383   0.511   5.095
  786WAT     H2 8610   2.502   0.537   5.185
  787WAT      O 8611   0.340   4.635   2.078
  787WAT     H1 8612   0.416   4.577   2.081
  787WAT     H2 8613   0.378   4.723   2.075
  788WAT      O 8614   0.074   3.394   8.095
  788WAT     H1 8615   0.095   3.444   8.174
  788WAT     H2 8616   0.075   3.459   8.025
  789WAT      O 8617   0.328   5.403   3.411
  789WAT     H1 8618   0.352   5.441   3.326
  789WAT     H2 8619   0.297   5.478   3.462
  790WAT      O 8620   6.271   1.901   3.570
  790WAT     H1 8621   6.319   1.819   3.571
  790WAT     H2 8622   6.237   1.908   3.480
  791WAT      O 8623   6.153   3.306   3.666
  791WAT     H1 8624   6.167   3.230   3.724
  791WAT     H2 8625   6.240   3.331   3.638
  792WAT      O 8626  -0.025   4.049   3.509
  792WAT     H1 8627  -0.020   4.136   3.469
  792WAT     H2 8628  -0.103   4.010   3.472
  793WAT      O 8629   6.338   7.940   2.222
  793WAT     H1 8630   6.416   7.961   2.172
  793WAT     H2 8631   6.273   7.915   2.156
  794WAT      O 8632   5.187   7.054   0.518
  794WAT     H1 8633   5.123   7.059   0.588
  794WAT     H2 8634   5.213   6.962   0.516
  795WAT      O 8635   4.540   8.306   7.374
  795WAT     H1 8636   4.602   8.240   7.404
  795WAT     H2 8637   4.474   8.310   7.443
  796WAT      O 8638   1.235   6.408   4.821
  796WAT     H1 8639   1.193   6.454   4.894
  796WAT     H2 8640   1.311   6.364   4.860
  797WAT      O 8641   5.383   1.197   6.416
  797WAT     H1 8642   5.372   1.220   6.508
  797WAT     H2 8643   5.293   1.184   6.384
  798WAT      O 8644   1.224   1.430   5.129
  798WAT     H1 8645   1.297   1.384   5.087
  798WAT     H2 8646   1.166   1.455   5.057
  799WAT      O 8647   6.618   4.541   3.796
  799WAT     H1 8648   6.642   4.473   3.859
  799WAT     H2 8649   6.643   4.505   3.711
  800WAT      O 8650   6.139   5.775   1.137
  800WAT     H1 8651   6.107   5.699   1.088
  800WAT     H2 8652   6.126   5.752   1.229
  801WAT      O 8653   0.804   0.165   2.570
  801WAT     H1 8654   0.830   0.073   2.558
  801WAT     H2 8655   0.872   0.202   2.625
  802WAT      O 8656   5.887   2.066   6.149
  802WAT     H1 8657   5.963   2.010   6.136
  802WAT     H2 8658   5.921   2.155   6.148
  803WAT      O 8659   5.204   3.162   0.109
  803WAT     H1 8660   5.289   3.205   0.110
  803WAT     H2 8661   5.162   3.190   0.190
  804WAT      O 8662   0.891   6.294   7.103
  804WAT     H1 8663   0.924   6.248   7.025
  804WAT     H2 8664   0.826   6.235   7.140
  805WAT      O 8665   3.049   6.890   0.273
  805WAT     H1 8666   3.141   6.876   0.297
  805WAT     H2 8667   3.023   6.968   0.323
  806WAT      O 8668   0.491   2.372   2.040
  806WAT     H1 8669   0.569   2.417   2.007
  806WAT     H2 8670   0.504   2.370   2.135
  807WAT      O 8671   1.540   5.740   3.730
  807WAT     H1 8672   1.578   5.712   3.647
  807WAT     H2 8673   1.615   5.774   3.780
  808WAT      O 8674   0.267   3.448   9.195
  808WAT     H1 8675   0.332   3.493   9.248
  808WAT     H2 8676   0.318   3.395   9.133
  809WAT      O 8677   3.578   7.791   6.291
  809WAT     H1 8678   3.607   7.744   6.213
  809WAT     H2 8679   3.589   7.728   6.362
  810WAT      O 8680   5.917   7.528   8.843
  810WAT     H1 8681   5.929   7.476   8.763
  810WAT     H2 8682   5.979   7.600   8.834
  811WAT      O 8683   1.000   2.355   7.589
  811WAT     H1 8684   1.049   2.288   7.540
  811WAT     H2 8685   1.064   2.391   7.651
  812WAT      O 8686   1.310   7.714   2.485
  812WAT     H1 8687   1.345   7.766   2.413
  812WAT     H2 8688   1.280   7.633   2.443
  813WAT      O 8689   1.402   0.646   0.327
  813WAT     H1 8690   1.436   0.631   0.239
  813WAT     H2 8691   1.335   0.579   0.339
  814WAT      O 8692   4.668   6.868   0.910
  814WAT     H1 8693   4.666   6.957   0.875
  814WAT     H2 8694   4.759   6.840   0.902
  815WAT      O 8695   4.606   4.516   1.397
  815WAT     H1 8696   4.660   4.483   1.325
  815WAT     H2 8697   4.522   4.538   1.356
  816WAT      O 8698   6.472   0.726   0.063
  816WAT     H1 8699   6.409   0.658   0.038
  816WAT     H2 8700   6.448   0.749   0.153
  817WAT      O 8701   4.328   6.576   3.689
  817WAT     H1 8702   4.290   6.648   3.738
  817WAT     H2 8703   4.371   6.522   3.755
  818WAT      O 8704   7.450   4.007   6.745
  818WAT     H1 8705   7.437   3.925   6.698
  818WAT     H2 8706   7.521   3.988   6.807
  819WAT      O 8707   2.048   0.785   5.718
  819WAT     H1 8708   2.088   0.796   5.632
  819WAT     H2 8709   1.962   0.827   5.710
  820WAT      O 8710   1.823   5.032   8.582
  820WAT     H1 8711   1.835   5.074   8.667
  820WAT     H2 8712   1.734   5.057   8.555
  821WAT      O 8713   8.026   1.258   0.987
  821WAT     H1 8714   7.969   1.316   1.038
  821WAT     H2 8715   7.966   1.212   0.929
  822WAT      O 8716   0.181   2.706   0.673
  822WAT     H1 8717   0.091   2.693   0.701
  822WAT     H2 8718   0.201   2.797   0.698
  823WAT      O 8719   4.089   0.558   7.550
  823WAT     H1 8720   4.058   0.467   7.545
  823WAT     H2 8721   4.058   0.598   7.469
  824WAT      O 8722   6.709   0.772   0.959
  824WAT     H1 8723   6.770   0.698   0.963
  824WAT     H2 8724   6.667   0.764   0.873
  825WAT      O 8725   5.778   3.883   1.193
  825WAT     H1 8726   5.873   3.894   1.202
  825WAT     H2 8727   5.762   3.888   1.099
  826WAT      O 8728   3.710   0.365   8.774
  826WAT     H1 8729   3.692   0.353   8.681
  826WAT     H2 8730   3.720   0.276   8.808
  827WAT      O 8731   6.162   5.009   3.670
  827WAT     H1 8732   6.119   4.981   3.589
  827WAT     H2 8733   6.161   5.105   3.665
  828WAT      O 8734   3.971   1.160   1.566
  828WAT     H1 8735   3.892   1.213   1.554
  828WAT     H2 8736   3.965   1.092   1.499
  829WAT      O 8737   3.599   0.845   6.778
  829WAT     H1 8738   3.634   0.758   6.756
  829WAT     H2 8739   3.556   0.833   6.862
  830WAT      O 8740   0.226   5.397   7.744
  830WAT     H1 8741   0.301   5.398   7.685
  830WAT     H2 8742   0.247   5.330   7.808
  831WAT      O 8743   3.469   5.046   7.269
  831WAT     H1 8744   3.497   5.029   7.359
  831WAT     H2 8745   3.375   5.063   7.276
  832WAT      O 8746   7.144   5.589   1.809
  832WAT     H1 8747   7.054   5.583   1.839
  832WAT     H2 8748   7.142   5.651   1.737
  833WAT      O 8749   6.959   2.099   4.100
  833WAT     H1 8750   6.982   2.083   4.192
  833WAT     H2 8751   6.994   2.186   4.082
  834WAT      O 8752   7.267   4.131   3.931
  834WAT     H1 8753   7.206   4.198   3.961
  834WAT     H2 8754   7.316   4.106   4.009
  835WAT      O 8755   1.506   1.873   8.837
  835WAT     H1 8756   1.412   1.857   8.846
  835WAT     H2 8757   1.526   1.941   8.901
  836WAT      O 8758   8.071   2.052   6.837
  836WAT     H1 8759   8.057   2.076   6.745
  836WAT     H2 8760   7.998   1.992   6.857
  837WAT      O 8761   2.801   2.365   2.638
  837WAT     H1 8762   2.896   2.363   2.650
  837WAT     H2 8763   2.788   2.380   2.545
  838WAT      O 8764   1.734   0.944   6.826
  838WAT     H1 8765   1.733   1.037   6.800
  838WAT     H2 8766   1.665   0.937   6.893
  839WAT      O 8767   7.298   3.343   3.016
  839WAT     H1 8768   7.312   3.411   3.082
  839WAT     H2 8769   7.332   3.263   3.055
  840WAT      O 8770   5.547   0.486   5.602
  840WAT     H1 8771   5.456   0.457   5.614
  840WAT     H2 8772   5.551   0.513   5.510
  841WAT      O 8773   3.125   1.209   5.468
  841WAT     H1 8774   3.192   1.151   5.430
  841WAT     H2 8775   3.121   1.182   5.560
  842WAT      O 8776   0.975   5.893   3.814
  842WAT     H1 8777   1.009   5.908   3.726
  842WAT     H2 8778   0.893   5.846   3.800
  843WAT      O 8779   7.937   1.916   8.223
  843WAT     H1 8780   7.916   1.937   8.132
  843WAT     H2 8781   7.886   1.837   8.241
  844WAT      O 8782  -0.005   1.854   4.751
  844WAT     H1 8783   0.020   1.941   4.783
  844WAT     H2 8784  -0.098   1.862   4.732
  845WAT      O 8785   6.140   0.640   4.777
  845WAT     H1 8786   6.104   0.697   4.709
  845WAT     H2 8787   6.064   0.607   4.823
  846WAT      O 8788   3.494   4.276   7.328
  846WAT     H1 8789   3.467   4.243   7.414
  846WAT     H2 8790   3.413   4.305   7.287
  847WAT      O 8791   4.336   3.914   1.690
  847WAT     H1 8792   4.424   3.879   1.678
  847WAT     H2 8793   4.332   3.939   1.782
  848WAT      O 8794   6.095   1.266   8.138
  848WAT     H1 8795   6.011   1.306   8.158
  848WAT     H2 8796   6.158   1.338   8.143
  849WAT      O 8797   3.988   0.452   2.097
  849WAT     H1 8798   3.935   0.374   2.117
  849WAT     H2 8799   3.970   0.469   2.005
  850WAT      O 8800   0.760   5.920   8.250
  850WAT     H1 8801   0.695   5.986   8.228
  850WAT     H2 8802   0.760   5.918   8.346
  851WAT      O 8803   6.934   3.605   3.743
  851WAT     H1 8804   6.964   3.695   3.726
  851WAT     H2 8805   6.997   3.550   3.697
  852WAT      O 8806   3.399   7.965   1.825
  852WAT     H1 8807   3.473   8.018   1.797
  852WAT     H2 8808   3.353   7.942   1.744
  853WAT      O 8809   4.629   1.663   8.291
  853WAT     H1 8810   4.707   1.683   8.344
  853WAT     H2 8811   4.578   1.603   8.346
  854WAT      O 8812   8.042   2.875   0.074
  854WAT     H1 8813   8.059   2.966   0.099
  854WAT     H2 8814   8.000   2.836   0.150
  855WAT      O 8815   2.489   0.515   0.094
  855WAT     H1 8816   2.532   0.494   0.177
  855WAT     H2 8817   2.471   0.430   0.054
  856WAT      O 8818   6.558   0.746   5.217
  856WAT     H1 8819   6.531   0.762   5.127
  856WAT     H2 8820   6.604   0.662   5.214
  857WAT      O 8821   4.281   5.634   8.271
  857WAT     H1 8822   4.186   5.642   8.261
  857WAT     H2 8823   4.298   5.540   8.267
  858WAT      O 8824   2.934   7.504   7.336
  858WAT     H1 8825   2.944   7.590   7.377
  858WAT     H2 8826   2.846   7.504   7.300
  859WAT      O 8827   6.212   3.715   2.370
  859WAT     H1 8828   6.184   3.804   2.351
  859WAT     H2 8829   6.305   3.723   2.392
  860WAT      O 8830   4.280   6.782   0.156
  860WAT     H1 8831   4.247   6.729   0.083
  860WAT     H2 8832   4.309   6.863   0.115
  861WAT      O 8833   1.089   1.538   7.791
  861WAT     H1 8834   1.057   1.615   7.743
  861WAT     H2 8835   1.109   1.572   7.879
  862WAT      O 8836   0.071   5.499   4.255
  862WAT     H1 8837   0.133   5.465   4.320
  862WAT     H2 8838   0.121   5.500   4.173
  863WAT      O 8839   7.346   7.558   2.006
  863WAT     H1 8840   7.324   7.546   1.913
  863WAT     H2 8841   7.328   7.473   2.046
  864WAT      O 8842   1.043   7.895   4.984
  864WAT     H1 8843   1.072   7.871   4.896
  864WAT     H2 8844   1.118   7.942   5.021
  865WAT      O 8845   6.509   1.773   6.366
  865WAT     H1 8846   6.555   1.824   6.299
  865WAT     H2 8847   6.427   1.747   6.324
  866WAT      O 8848   1.972   6.917   5.917
  866WAT     H1 8849   1.984   6.936   6.009
  866WAT     H2 8850   2.058   6.929   5.877
  867WAT      O 8851   6.719   7.888   3.481
  867WAT     H1 8852   6.752   7.854   3.398
  867WAT     H2 8853   6.738   7.819   3.545
  868WAT      O 8854   6.309   7.554   7.302
  868WAT     H1 8855   6.236   7.587   7.355
  868WAT     H2 8856   6.351   7.489   7.358
  869WAT      O 8857   1.893   7.931   2.196
  869WAT     H1 8858   1.863   7.981   2.272
  869WAT     H2 8859   1.818   7.876   2.173
  870WAT      O 8860   4.291   7.749   5.213
  870WAT     H1 8861   4.238   7.698   5.273
  870WAT     H2 8862   4.249   7.737   5.128
  871WAT      O 8863   4.701   7.794   3.429
  871WAT     H1 8864   4.693   7.877   3.382
  871WAT     H2 8865   4.793   7.771   3.423
  872WAT      O 8866   4.342   7.457   1.802
  872WAT     H1 8867   4.310   7.547   1.790
  872WAT     H2 8868   4.319   7.413   1.720
  873WAT      O 8869   2.260   8.424   7.786
  873WAT     H1 8870   2.198   8.373   7.734
  873WAT     H2 8871   2.320   8.462   7.722
  874WAT      O 8872   4.783   5.141   0.203
  874WAT     H1 8873   4.696   5.104   0.206
  874WAT     H2 8874   4.842   5.068   0.227
  875WAT      O 8875   0.722   6.899   2.413
  875WAT     H1 8876   0.741   6.992   2.400
  875WAT     H2 8877   0.704   6.892   2.507
  876WAT      O 8878   6.479   6.326   8.232
  876WAT     H1 8879   6.494   6.254   8.170
  876WAT     H2 8880   6.462   6.282   8.315
  877WAT      O 8881   7.176   5.924   3.552
  877WAT     H1 8882   7.235   5.993   3.520
  877WAT     H2 8883   7.198   5.848   3.500
  878WAT      O 8884   3.880   4.576   9.092
  878WAT     H1 8885   3.890   4.644   9.159
  878WAT     H2 8886   3.920   4.613   9.013
[truncated: 2,659,802 more chars]
