# Supplementary material for: Role of Enzyme and Active Site Conformational Dynamics in the Catalysis by α-Amylase Explored with QM/MM Molecular Dynamics
Source: J Chem Inf Model. 2022 Jul 26;62(15):3638–50. doi: 10.1021/acs.jcim.2c00691 (PMC9778734; doi:10.1021/acs.jcim.2c00691)
Supplement: Supplementary file 5 — ci2c00691_si_005.zip [file ci2c00691_si_005.zip › SI_gmx-md_inputs/frame_857/frame_656-r2.gro]

amyl_GMX.gro created by acpype (v: 2020-09-02T11:49:19CEST) on Mon Oct 19 15:37:50 2020 t= 65600.00000 step= 32800000
67992
    1TYR      N    1   5.545   5.802   4.912
    1TYR     H1    2   5.565   5.777   5.008
    1TYR     H2    3   5.444   5.805   4.907
    1TYR     H3    4   5.593   5.889   4.893
    1TYR     CA    5   5.577   5.701   4.814
    1TYR     HA    6   5.566   5.739   4.712
    1TYR     CB    7   5.718   5.652   4.818
    1TYR    HB2    8   5.728   5.595   4.910
    1TYR    HB3    9   5.738   5.577   4.741
    1TYR     CG   10   5.819   5.761   4.827
    1TYR    CD1   11   5.869   5.814   4.711
    1TYR    HD1   12   5.837   5.776   4.615
    1TYR    CE1   13   5.966   5.922   4.717
    1TYR    HE1   14   6.003   5.979   4.633
    1TYR     CZ   15   6.007   5.972   4.843
    1TYR     OH   16   6.112   6.057   4.848
    1TYR     HH   17   6.141   6.079   4.759
    1TYR    CE2   18   5.955   5.915   4.960
    1TYR    HE2   19   5.996   5.948   5.054
    1TYR    CD2   20   5.866   5.804   4.953
    1TYR    HD2   21   5.818   5.754   5.036
    1TYR      C   22   5.482   5.577   4.831
    1TYR      O   23   5.464   5.524   4.942
    2SER      N   24   5.424   5.528   4.723
    2SER      H   25   5.421   5.584   4.639
    2SER     CA   26   5.363   5.393   4.710
    2SER     HA   27   5.287   5.381   4.786
    2SER     CB   28   5.301   5.391   4.572
    2SER    HB2   29   5.368   5.430   4.496
    2SER    HB3   30   5.279   5.292   4.533
    2SER     OG   31   5.186   5.473   4.569
    2SER     HG   32   5.217   5.562   4.550
    2SER      C   33   5.462   5.276   4.718
    2SER      O   34   5.578   5.288   4.672
    3PRO      N   35   5.428   5.152   4.765
    3PRO     CD   36   5.302   5.124   4.828
    3PRO    HD2   37   5.217   5.135   4.760
    3PRO    HD3   38   5.283   5.197   4.907
    3PRO     CG   39   5.317   4.984   4.894
    3PRO    HG2   40   5.288   4.911   4.819
    3PRO    HG3   41   5.262   4.983   4.988
    3PRO     CB   42   5.465   4.971   4.919
    3PRO    HB2   43   5.499   4.867   4.919
    3PRO    HB3   44   5.478   5.023   5.013
    3PRO     CA   45   5.524   5.047   4.796
    3PRO     HA   46   5.620   5.091   4.822
    3PRO      C   47   5.552   4.965   4.663
    3PRO      O   48   5.468   4.913   4.595
    4ASN      N   49   5.678   4.948   4.634
    4ASN      H   50   5.748   4.997   4.688
    4ASN     CA   51   5.737   4.867   4.524
    4ASN     HA   52   5.840   4.900   4.508
    4ASN     CB   53   5.731   4.716   4.584
    4ASN    HB2   54   5.784   4.710   4.679
    4ASN    HB3   55   5.627   4.701   4.610
    4ASN     CG   56   5.763   4.609   4.485
    4ASN    OD1   57   5.672   4.552   4.422
    4ASN    ND2   58   5.892   4.584   4.467
    4ASN   HD21   59   5.912   4.513   4.399
    4ASN   HD22   60   5.959   4.641   4.517
    4ASN      C   61   5.686   4.899   4.384
    4ASN      O   62   5.755   4.860   4.289
    5THR      N   63   5.586   4.985   4.360
    5THR      H   64   5.532   5.023   4.437
    5THR     CA   65   5.556   5.036   4.229
    5THR     HA   66   5.541   4.954   4.158
    5THR     CB   67   5.415   5.105   4.228
    5THR     HB   68   5.391   5.152   4.132
    5THR    CG2   69   5.306   4.997   4.248
    5THR   HG21   70   5.327   4.921   4.324
    5THR   HG22   71   5.207   5.039   4.263
    5THR   HG23   72   5.309   4.943   4.153
    5THR    OG1   73   5.400   5.205   4.325
    5THR    HG1   74   5.304   5.215   4.323
    5THR      C   75   5.660   5.130   4.178
    5THR      O   76   5.763   5.149   4.246
    6GLN      N   77   5.639   5.174   4.053
    6GLN      H   78   5.556   5.152   4.000
    6GLN     CA   79   5.711   5.288   4.000
    6GLN     HA   80   5.767   5.340   4.079
    6GLN     CB   81   5.820   5.245   3.893
    6GLN    HB2   82   5.861   5.336   3.848
    6GLN    HB3   83   5.892   5.178   3.941
    6GLN     CG   84   5.756   5.167   3.780
    6GLN    HG2   85   5.752   5.063   3.814
    6GLN    HG3   86   5.654   5.200   3.761
    6GLN     CD   87   5.831   5.189   3.648
    6GLN    OE1   88   5.789   5.253   3.558
    6GLN    NE2   89   5.946   5.129   3.636
    6GLN   HE21   90   6.000   5.168   3.561
    6GLN   HE22   91   5.988   5.076   3.711
    6GLN      C   92   5.622   5.396   3.944
    6GLN      O   93   5.502   5.369   3.912
    7GLN      N   94   5.669   5.512   3.912
    7GLN      H   95   5.765   5.536   3.935
    7GLN     CA   96   5.606   5.621   3.845
    7GLN     HA   97   5.676   5.704   3.834
    7GLN     CB   98   5.572   5.594   3.694
    7GLN    HB2   99   5.522   5.497   3.686
    7GLN    HB3  100   5.517   5.676   3.648
    7GLN     CG  101   5.704   5.576   3.617
    7GLN    HG2  102   5.770   5.660   3.636
    7GLN    HG3  103   5.746   5.480   3.650
    7GLN     CD  104   5.693   5.578   3.462
    7GLN    OE1  105   5.631   5.663   3.402
    7GLN    NE2  106   5.744   5.477   3.392
    7GLN   HE21  107   5.712   5.458   3.298
    7GLN   HE22  108   5.787   5.396   3.434
    7GLN      C  109   5.498   5.692   3.920
    7GLN      O  110   5.408   5.754   3.860
    8GLY      N  111   5.487   5.671   4.054
    8GLY      H  112   5.540   5.595   4.094
    8GLY     CA  113   5.384   5.735   4.134
    8GLY    HA2  114   5.423   5.754   4.235
    8GLY    HA3  115   5.375   5.835   4.093
    8GLY      C  116   5.252   5.658   4.134
    8GLY      O  117   5.147   5.715   4.172
    9ARG      N  118   5.250   5.537   4.085
    9ARG      H  119   5.342   5.494   4.086
    9ARG     CA  120   5.132   5.450   4.069
    9ARG     HA  121   5.043   5.509   4.046
    9ARG     CB  122   5.142   5.351   3.949
    9ARG    HB2  123   5.213   5.278   3.989
    9ARG    HB3  124   5.059   5.284   3.927
    9ARG     CG  125   5.192   5.417   3.817
    9ARG    HG2  126   5.109   5.470   3.771
    9ARG    HG3  127   5.261   5.500   3.831
    9ARG     CD  128   5.250   5.312   3.720
    9ARG    HD2  129   5.332   5.257   3.766
    9ARG    HD3  130   5.172   5.240   3.695
    9ARG     NE  131   5.287   5.382   3.593
    9ARG     HE  132   5.241   5.466   3.561
    9ARG     CZ  133   5.361   5.325   3.496
    9ARG    NH1  134   5.415   5.206   3.493
    9ARG   HH11  135   5.390   5.135   3.561
    9ARG   HH12  136   5.478   5.181   3.419
    9ARG    NH2  137   5.387   5.396   3.398
    9ARG   HH21  138   5.343   5.487   3.389
    9ARG   HH22  139   5.437   5.361   3.318
    9ARG      C  140   5.085   5.391   4.203
    9ARG      O  141   5.155   5.323   4.278
   10THR      N  142   4.957   5.420   4.229
   10THR      H  143   4.903   5.452   4.149
   10THR     CA  144   4.883   5.415   4.363
   10THR     HA  145   4.967   5.393   4.428
   10THR     CB  146   4.829   5.551   4.409
   10THR     HB  147   4.781   5.535   4.506
   10THR    CG2  148   4.921   5.677   4.416
   10THR   HG21  149   4.862   5.761   4.454
   10THR   HG22  150   5.016   5.664   4.469
   10THR   HG23  151   4.938   5.711   4.314
   10THR    OG1  152   4.727   5.589   4.322
   10THR    HG1  153   4.775   5.604   4.240
   10THR      C  154   4.778   5.311   4.377
   10THR      O  155   4.717   5.297   4.488
   11SER      N  156   4.759   5.225   4.278
   11SER      H  157   4.792   5.234   4.183
   11SER     CA  158   4.670   5.111   4.286
   11SER     HA  159   4.659   5.079   4.390
   11SER     CB  160   4.527   5.158   4.238
   11SER    HB2  161   4.538   5.193   4.135
   11SER    HB3  162   4.455   5.076   4.237
   11SER     OG  163   4.460   5.250   4.315
   11SER     HG  164   4.514   5.318   4.354
   11SER      C  165   4.711   4.989   4.202
   11SER      O  166   4.797   5.000   4.113
   12ILE      N  167   4.637   4.880   4.218
   12ILE      H  168   4.569   4.887   4.292
   12ILE     CA  169   4.667   4.750   4.153
   12ILE     HA  170   4.711   4.763   4.054
   12ILE     CB  171   4.762   4.666   4.243
   12ILE     HB  172   4.790   4.577   4.186
   12ILE    CG2  173   4.888   4.748   4.263
   12ILE   HG21  174   4.883   4.827   4.338
   12ILE   HG22  175   4.972   4.686   4.293
   12ILE   HG23  176   4.913   4.789   4.166
   12ILE    CG1  177   4.699   4.626   4.382
   12ILE   HG12  178   4.681   4.722   4.430
   12ILE   HG13  179   4.601   4.579   4.372
   12ILE    CD1  180   4.787   4.543   4.477
   12ILE   HD11  181   4.738   4.540   4.574
   12ILE   HD12  182   4.799   4.440   4.444
   12ILE   HD13  183   4.889   4.581   4.480
   12ILE      C  184   4.537   4.682   4.128
   12ILE      O  185   4.440   4.697   4.204
   13VAL      N  186   4.532   4.598   4.028
   13VAL      H  187   4.621   4.574   3.986
   13VAL     CA  188   4.414   4.515   3.989
   13VAL     HA  189   4.323   4.555   4.032
   13VAL     CB  190   4.382   4.523   3.832
   13VAL     HB  191   4.291   4.466   3.812
   13VAL    CG1  192   4.354   4.672   3.785
   13VAL   HG11  193   4.444   4.735   3.787
   13VAL   HG12  194   4.330   4.665   3.678
   13VAL   HG13  195   4.271   4.711   3.843
   13VAL    CG2  196   4.497   4.458   3.755
   13VAL   HG21  197   4.594   4.490   3.794
   13VAL   HG22  198   4.502   4.351   3.773
   13VAL   HG23  199   4.489   4.490   3.651
   13VAL      C  200   4.437   4.376   4.033
   13VAL      O  201   4.552   4.332   4.040
   14HIE      N  202   4.332   4.308   4.059
   14HIE      H  203   4.244   4.358   4.069
   14HIE     CA  204   4.329   4.161   4.072
   14HIE     HA  205   4.429   4.118   4.065
   14HIE     CB  206   4.268   4.120   4.209
   14HIE    HB2  207   4.333   4.156   4.289
   14HIE    HB3  208   4.173   4.173   4.208
   14HIE     CG  209   4.252   3.971   4.233
   14HIE    ND1  210   4.317   3.863   4.175
   14HIE    CE1  211   4.277   3.755   4.243
   14HIE    HE1  212   4.317   3.656   4.226
   14HIE    NE2  213   4.174   3.782   4.325
   14HIE    HE2  214   4.112   3.713   4.365
   14HIE    CD2  215   4.161   3.914   4.321
   14HIE    HD2  216   4.107   3.975   4.392
   14HIE      C  217   4.247   4.092   3.961
   14HIE      O  218   4.124   4.100   3.960
   15LEU      N  219   4.312   4.033   3.855
   15LEU      H  220   4.411   4.024   3.873
   15LEU     CA  221   4.249   3.973   3.737
   15LEU     HA  222   4.151   4.021   3.737
   15LEU     CB  223   4.335   4.007   3.609
   15LEU    HB2  224   4.438   3.975   3.629
   15LEU    HB3  225   4.288   3.948   3.530
   15LEU     CG  226   4.333   4.155   3.566
   15LEU     HG  227   4.354   4.216   3.655
   15LEU    CD1  228   4.449   4.190   3.478
   15LEU   HD11  229   4.439   4.299   3.470
   15LEU   HD12  230   4.542   4.140   3.505
   15LEU   HD13  231   4.431   4.136   3.386
   15LEU    CD2  232   4.198   4.199   3.514
   15LEU   HD21  233   4.178   4.300   3.547
   15LEU   HD22  234   4.190   4.209   3.406
   15LEU   HD23  235   4.115   4.137   3.549
   15LEU      C  236   4.223   3.824   3.759
   15LEU      O  237   4.288   3.742   3.705
   16PHE      N  238   4.136   3.804   3.861
   16PHE      H  239   4.097   3.879   3.916
   16PHE     CA  240   4.091   3.668   3.907
   16PHE     HA  241   4.175   3.622   3.957
   16PHE     CB  242   3.981   3.690   4.016
   16PHE    HB2  243   4.012   3.749   4.102
   16PHE    HB3  244   3.896   3.748   3.977
   16PHE     CG  245   3.918   3.569   4.080
   16PHE    CD1  246   3.967   3.498   4.186
   16PHE    HD1  247   4.068   3.517   4.221
   16PHE    CE1  248   3.888   3.404   4.258
   16PHE    HE1  249   3.931   3.354   4.344
   16PHE     CZ  250   3.772   3.361   4.209
   16PHE     HZ  251   3.716   3.279   4.250
   16PHE    CE2  252   3.722   3.420   4.089
   16PHE    HE2  253   3.628   3.391   4.044
   16PHE    CD2  254   3.790   3.527   4.025
   16PHE    HD2  255   3.753   3.576   3.937
   16PHE      C  256   4.043   3.585   3.789
   16PHE      O  257   3.966   3.628   3.702
   17GLU      N  258   4.094   3.466   3.779
   17GLU      H  259   4.151   3.436   3.857
   17GLU     CA  260   4.057   3.367   3.672
   17GLU     HA  261   4.132   3.288   3.674
   17GLU     CB  262   3.927   3.303   3.723
   17GLU    HB2  263   3.854   3.380   3.749
   17GLU    HB3  264   3.877   3.247   3.644
   17GLU     CG  265   3.948   3.211   3.840
   17GLU    HG2  266   4.011   3.255   3.917
   17GLU    HG3  267   3.847   3.211   3.882
   17GLU     CD  268   3.985   3.065   3.797
   17GLU    OE1  269   3.924   2.970   3.852
   17GLU    OE2  270   4.068   3.040   3.701
   17GLU      C  271   4.065   3.416   3.525
   17GLU      O  272   4.014   3.350   3.436
   18TRP      N  273   4.153   3.513   3.497
   18TRP      H  274   4.195   3.563   3.574
   18TRP     CA  275   4.207   3.544   3.368
   18TRP     HA  276   4.135   3.517   3.292
   18TRP     CB  277   4.255   3.691   3.366
   18TRP    HB2  278   4.297   3.721   3.462
   18TRP    HB3  279   4.336   3.705   3.295
   18TRP     CG  280   4.150   3.794   3.337
   18TRP    CD1  281   4.031   3.794   3.389
   18TRP    HD1  282   3.992   3.714   3.450
   18TRP    NE1  283   3.962   3.906   3.366
   18TRP    HE1  284   3.863   3.915   3.383
   18TRP    CE2  285   4.040   3.987   3.285
   18TRP    CZ2  286   4.018   4.108   3.217
   18TRP    HZ2  287   3.924   4.161   3.218
   18TRP    CH2  288   4.122   4.174   3.153
   18TRP    HH2  289   4.099   4.270   3.109
   18TRP    CZ3  290   4.248   4.114   3.145
   18TRP    HZ3  291   4.336   4.157   3.098
   18TRP    CE3  292   4.267   3.985   3.193
   18TRP    HE3  293   4.360   3.933   3.173
   18TRP    CD2  294   4.164   3.920   3.265
   18TRP      C  295   4.325   3.451   3.329
   18TRP      O  296   4.390   3.379   3.405
   19ARG      N  297   4.357   3.452   3.201
   19ARG      H  298   4.294   3.504   3.142
   19ARG     CA  299   4.462   3.376   3.134
   19ARG     HA  300   4.485   3.294   3.203
   19ARG     CB  301   4.417   3.324   2.997
   19ARG    HB2  302   4.405   3.411   2.933
   19ARG    HB3  303   4.491   3.255   2.956
   19ARG     CG  304   4.304   3.218   2.996
   19ARG    HG2  305   4.342   3.123   3.032
   19ARG    HG3  306   4.222   3.249   3.061
   19ARG     CD  307   4.263   3.188   2.853
   19ARG    HD2  308   4.354   3.146   2.811
   19ARG    HD3  309   4.191   3.107   2.864
   19ARG     NE  310   4.216   3.311   2.783
   19ARG     HE  311   4.222   3.401   2.829
   19ARG     CZ  312   4.149   3.317   2.668
   19ARG    NH1  313   4.124   3.215   2.591
   19ARG   HH11  314   4.167   3.129   2.625
   19ARG   HH12  315   4.089   3.239   2.499
   19ARG    NH2  316   4.107   3.431   2.628
   19ARG   HH21  317   4.134   3.510   2.685
   19ARG   HH22  318   4.050   3.435   2.544
   19ARG      C  319   4.582   3.457   3.117
   19ARG      O  320   4.578   3.581   3.119
   20TRP      N  321   4.703   3.397   3.100
   20TRP      H  322   4.704   3.296   3.097
   20TRP     CA  323   4.825   3.464   3.093
   20TRP     HA  324   4.815   3.536   3.173
   20TRP     CB  325   4.942   3.364   3.117
   20TRP    HB2  326   4.957   3.298   3.032
   20TRP    HB3  327   5.020   3.440   3.120
   20TRP     CG  328   4.946   3.276   3.237
   20TRP    CD1  329   5.003   3.151   3.248
   20TRP    HD1  330   5.036   3.099   3.160
   20TRP    NE1  331   4.979   3.095   3.371
   20TRP    HE1  332   5.013   3.006   3.403
   20TRP    CE2  333   4.930   3.189   3.456
   20TRP    CZ2  334   4.906   3.182   3.591
   20TRP    HZ2  335   4.913   3.092   3.651
   20TRP    CH2  336   4.858   3.298   3.654
   20TRP    HH2  337   4.839   3.281   3.759
   20TRP    CZ3  338   4.837   3.418   3.578
   20TRP    HZ3  339   4.793   3.507   3.621
   20TRP    CE3  340   4.866   3.415   3.442
   20TRP    HE3  341   4.849   3.501   3.379
   20TRP    CD2  342   4.911   3.304   3.374
   20TRP      C  343   4.830   3.535   2.956
   20TRP      O  344   4.886   3.648   2.948
   21VAL      N  345   4.780   3.471   2.853
   21VAL      H  346   4.752   3.375   2.869
   21VAL     CA  347   4.765   3.532   2.726
   21VAL     HA  348   4.866   3.570   2.714
   21VAL     CB  349   4.737   3.419   2.619
   21VAL     HB  350   4.798   3.338   2.656
   21VAL    CG1  351   4.589   3.366   2.625
   21VAL   HG11  352   4.523   3.443   2.585
   21VAL   HG12  353   4.589   3.275   2.565
   21VAL   HG13  354   4.550   3.343   2.724
   21VAL    CG2  355   4.780   3.459   2.478
   21VAL   HG21  356   4.874   3.513   2.486
   21VAL   HG22  357   4.801   3.369   2.420
   21VAL   HG23  358   4.701   3.520   2.433
   21VAL      C  359   4.662   3.641   2.722
   21VAL      O  360   4.662   3.715   2.624
   22ASP      N  361   4.590   3.672   2.826
   22ASP      H  362   4.601   3.614   2.907
   22ASP     CA  363   4.511   3.799   2.837
   22ASP     HA  364   4.502   3.841   2.737
   22ASP     CB  365   4.364   3.777   2.888
   22ASP    HB2  366   4.364   3.711   2.975
   22ASP    HB3  367   4.329   3.879   2.908
   22ASP     CG  368   4.274   3.715   2.782
   22ASP    OD1  369   4.215   3.606   2.809
   22ASP    OD2  370   4.251   3.776   2.679
   22ASP      C  371   4.590   3.898   2.922
   22ASP      O  372   4.618   4.010   2.879
   23ILE      N  373   4.630   3.861   3.044
   23ILE      H  374   4.605   3.769   3.077
   23ILE     CA  375   4.706   3.942   3.145
   23ILE     HA  376   4.645   4.028   3.173
   23ILE     CB  377   4.734   3.871   3.277
   23ILE     HB  378   4.800   3.788   3.252
   23ILE    CG2  379   4.815   3.965   3.372
   23ILE   HG21  380   4.829   3.923   3.472
   23ILE   HG22  381   4.912   3.996   3.333
   23ILE   HG23  382   4.750   4.052   3.384
   23ILE    CG1  383   4.607   3.826   3.351
   23ILE   HG12  384   4.562   3.906   3.408
   23ILE   HG13  385   4.525   3.802   3.282
   23ILE    CD1  386   4.628   3.697   3.441
   23ILE   HD11  387   4.627   3.605   3.382
   23ILE   HD12  388   4.723   3.706   3.493
   23ILE   HD13  389   4.557   3.676   3.521
   23ILE      C  390   4.828   4.009   3.084
   23ILE      O  391   4.854   4.128   3.102
   24ALA      N  392   4.902   3.941   3.002
   24ALA      H  393   4.872   3.845   3.001
   24ALA     CA  394   5.021   3.992   2.926
   24ALA     HA  395   5.093   4.024   3.001
   24ALA     CB  396   5.072   3.874   2.856
   24ALA    HB1  397   5.005   3.852   2.773
   24ALA    HB2  398   5.170   3.902   2.816
   24ALA    HB3  399   5.075   3.791   2.926
   24ALA      C  400   4.994   4.104   2.816
   24ALA      O  401   5.082   4.181   2.785
   25LEU      N  402   4.871   4.103   2.756
   25LEU      H  403   4.810   4.028   2.787
   25LEU     CA  404   4.823   4.216   2.666
   25LEU     HA  405   4.906   4.255   2.608
   25LEU     CB  406   4.712   4.153   2.569
   25LEU    HB2  407   4.646   4.095   2.634
   25LEU    HB3  408   4.653   4.230   2.519
   25LEU     CG  409   4.772   4.061   2.454
   25LEU     HG  410   4.817   4.123   2.377
   25LEU    CD1  411   4.865   3.951   2.497
   25LEU   HD11  412   4.805   3.897   2.570
   25LEU   HD12  413   4.896   3.881   2.419
   25LEU   HD13  414   4.951   3.997   2.543
   25LEU    CD2  415   4.669   3.991   2.360
   25LEU   HD21  416   4.631   3.901   2.408
   25LEU   HD22  417   4.583   4.052   2.335
   25LEU   HD23  418   4.717   3.956   2.269
   25LEU      C  419   4.774   4.326   2.755
   25LEU      O  420   4.802   4.439   2.724
   26GLU      N  421   4.713   4.290   2.868
   26GLU      H  422   4.684   4.194   2.881
   26GLU     CA  423   4.652   4.384   2.968
   26GLU     HA  424   4.580   4.447   2.916
   26GLU     CB  425   4.577   4.302   3.073
   26GLU    HB2  426   4.533   4.219   3.019
   26GLU    HB3  427   4.646   4.263   3.148
   26GLU     CG  428   4.479   4.385   3.157
   26GLU    HG2  429   4.452   4.331   3.247
   26GLU    HG3  430   4.523   4.472   3.204
   26GLU     CD  431   4.358   4.427   3.079
   26GLU    OE1  432   4.350   4.401   2.958
   26GLU    OE2  433   4.268   4.488   3.141
   26GLU      C  434   4.758   4.482   3.026
   26GLU      O  435   4.734   4.603   3.025
   27CYX      N  436   4.873   4.429   3.072
   27CYX      H  437   4.867   4.330   3.092
   27CYX     CA  438   4.984   4.512   3.122
   27CYX     HA  439   4.945   4.565   3.209
   27CYX     CB  440   5.096   4.418   3.176
   27CYX    HB2  441   5.174   4.480   3.221
   27CYX    HB3  442   5.046   4.347   3.241
   27CYX     SG  443   5.189   4.304   3.072
   27CYX      C  444   5.040   4.609   3.021
   27CYX      O  445   5.078   4.723   3.049
   28GLU      N  446   5.044   4.564   2.898
   28GLU      H  447   5.016   4.472   2.870
   28GLU     CA  448   5.088   4.650   2.785
   28GLU     HA  449   5.173   4.708   2.821
   28GLU     CB  450   5.130   4.553   2.677
   28GLU    HB2  451   5.058   4.475   2.652
   28GLU    HB3  452   5.139   4.613   2.586
   28GLU     CG  453   5.260   4.480   2.712
   28GLU    HG2  454   5.332   4.546   2.761
   28GLU    HG3  455   5.244   4.406   2.791
   28GLU     CD  456   5.311   4.406   2.588
   28GLU    OE1  457   5.233   4.394   2.487
   28GLU    OE2  458   5.425   4.355   2.577
   28GLU      C  459   4.981   4.756   2.741
   28GLU      O  460   5.017   4.869   2.724
   29ARG      N  461   4.852   4.720   2.714
   29ARG      H  462   4.838   4.622   2.735
   29ARG     CA  463   4.748   4.796   2.641
   29ARG     HA  464   4.801   4.869   2.580
   29ARG     CB  465   4.667   4.695   2.555
   29ARG    HB2  466   4.622   4.760   2.481
   29ARG    HB3  467   4.743   4.625   2.519
   29ARG     CG  468   4.558   4.634   2.649
   29ARG    HG2  469   4.599   4.617   2.749
   29ARG    HG3  470   4.471   4.699   2.656
   29ARG     CD  471   4.501   4.510   2.587
   29ARG    HD2  472   4.434   4.540   2.507
   29ARG    HD3  473   4.587   4.450   2.555
   29ARG     NE  474   4.429   4.431   2.683
   29ARG     HE  475   4.409   4.457   2.778
   29ARG     CZ  476   4.393   4.302   2.656
   29ARG    NH1  477   4.395   4.254   2.538
   29ARG   HH11  478   4.451   4.289   2.461
   29ARG   HH12  479   4.360   4.160   2.537
   29ARG    NH2  480   4.347   4.229   2.750
   29ARG   HH21  481   4.311   4.282   2.828
   29ARG   HH22  482   4.309   4.142   2.716
   29ARG      C  483   4.658   4.887   2.726
   29ARG      O  484   4.585   4.975   2.673
   30TYR      N  485   4.661   4.872   2.856
   30TYR      H  486   4.718   4.796   2.889
   30TYR     CA  487   4.575   4.940   2.956
   30TYR     HA  488   4.541   5.032   2.910
   30TYR     CB  489   4.452   4.847   2.990
   30TYR    HB2  490   4.401   4.826   2.896
   30TYR    HB3  491   4.496   4.754   3.023
   30TYR     CG  492   4.356   4.906   3.081
   30TYR    CD1  493   4.316   4.847   3.203
   30TYR    HD1  494   4.361   4.757   3.242
   30TYR    CE1  495   4.212   4.903   3.280
   30TYR    HE1  496   4.180   4.843   3.365
   30TYR     CZ  497   4.146   5.021   3.236
   30TYR     OH  498   4.052   5.079   3.315
   30TYR     HH  499   4.037   5.026   3.394
   30TYR    CE2  500   4.185   5.081   3.112
   30TYR    HE2  501   4.133   5.170   3.079
   30TYR    CD2  502   4.292   5.026   3.041
   30TYR    HD2  503   4.327   5.074   2.951
   30TYR      C  504   4.657   4.980   3.086
   30TYR      O  505   4.660   5.095   3.125
   31LEU      N  506   4.725   4.886   3.153
   31LEU      H  507   4.740   4.797   3.108
   31LEU     CA  508   4.768   4.909   3.286
   31LEU     HA  509   4.681   4.952   3.336
   31LEU     CB  510   4.807   4.778   3.358
   31LEU    HB2  511   4.893   4.737   3.306
   31LEU    HB3  512   4.853   4.806   3.453
   31LEU     CG  513   4.692   4.677   3.366
   31LEU     HG  514   4.656   4.651   3.266
   31LEU    CD1  515   4.728   4.538   3.428
   31LEU   HD11  516   4.637   4.480   3.439
   31LEU   HD12  517   4.796   4.486   3.360
   31LEU   HD13  518   4.771   4.553   3.527
   31LEU    CD2  519   4.578   4.729   3.452
   31LEU   HD21  520   4.497   4.657   3.459
   31LEU   HD22  521   4.609   4.748   3.555
   31LEU   HD23  522   4.541   4.825   3.415
   31LEU      C  523   4.879   5.020   3.284
   31LEU      O  524   4.860   5.125   3.345
   32ALA      N  525   4.987   5.004   3.203
   32ALA      H  526   5.023   4.923   3.156
   32ALA     CA  527   5.083   5.112   3.199
   32ALA     HA  528   5.106   5.147   3.300
   32ALA     CB  529   5.208   5.052   3.140
   32ALA    HB1  530   5.181   5.022   3.039
   32ALA    HB2  531   5.281   5.133   3.135
   32ALA    HB3  532   5.243   4.968   3.199
   32ALA      C  533   5.034   5.244   3.135
   32ALA      O  534   5.038   5.348   3.197
   33PRO      N  535   4.971   5.245   3.014
   33PRO     CD  536   4.954   5.141   2.922
   33PRO    HD2  537   4.900   5.061   2.973
   33PRO    HD3  538   5.046   5.098   2.882
   33PRO     CG  539   4.888   5.203   2.797
   33PRO    HG2  540   4.823   5.139   2.738
   33PRO    HG3  541   4.964   5.235   2.727
   33PRO     CB  542   4.812   5.325   2.850
   33PRO    HB2  543   4.714   5.290   2.882
   33PRO    HB3  544   4.807   5.406   2.777
   33PRO     CA  545   4.902   5.365   2.968
   33PRO     HA  546   4.972   5.435   2.922
   33PRO      C  547   4.816   5.438   3.067
   33PRO      O  548   4.809   5.563   3.069
   34LYS      N  549   4.739   5.364   3.149
   34LYS      H  550   4.735   5.263   3.141
   34LYS     CA  551   4.632   5.424   3.236
   34LYS     HA  552   4.622   5.525   3.198
   34LYS     CB  553   4.492   5.352   3.211
   34LYS    HB2  554   4.495   5.254   3.258
   34LYS    HB3  555   4.415   5.408   3.264
   34LYS     CG  556   4.451   5.339   3.062
   34LYS    HG2  557   4.507   5.262   3.008
   34LYS    HG3  558   4.348   5.305   3.060
   34LYS     CD  559   4.463   5.478   2.980
   34LYS    HD2  560   4.426   5.562   3.039
   34LYS    HD3  561   4.566   5.497   2.950
   34LYS     CE  562   4.385   5.490   2.849
   34LYS    HE2  563   4.433   5.435   2.769
   34LYS    HE3  564   4.283   5.456   2.867
   34LYS     NZ  565   4.378   5.629   2.799
   34LYS    HZ1  566   4.361   5.691   2.877
   34LYS    HZ2  567   4.461   5.667   2.756
   34LYS    HZ3  568   4.293   5.637   2.745
   34LYS      C  569   4.678   5.424   3.386
   34LYS      O  570   4.594   5.429   3.475
   35GLY      N  571   4.808   5.403   3.410
   35GLY      H  572   4.867   5.376   3.332
   35GLY     CA  573   4.875   5.424   3.533
   35GLY    HA2  574   4.981   5.403   3.515
   35GLY    HA3  575   4.860   5.528   3.562
   35GLY      C  576   4.831   5.330   3.644
   35GLY      O  577   4.854   5.367   3.758
   36PHE      N  578   4.774   5.209   3.631
   36PHE      H  579   4.758   5.177   3.537
   36PHE     CA  580   4.771   5.113   3.737
   36PHE     HA  581   4.730   5.162   3.826
   36PHE     CB  582   4.682   5.001   3.697
   36PHE    HB2  583   4.706   4.982   3.592
   36PHE    HB3  584   4.700   4.910   3.754
   36PHE     CG  585   4.528   5.036   3.706
   36PHE    CD1  586   4.466   5.099   3.597
   36PHE    HD1  587   4.524   5.134   3.513
   36PHE    CE1  588   4.327   5.113   3.587
   36PHE    HE1  589   4.289   5.175   3.508
   36PHE     CZ  590   4.245   5.057   3.683
   36PHE     HZ  591   4.138   5.059   3.670
   36PHE    CE2  592   4.306   5.007   3.799
   36PHE    HE2  593   4.251   4.957   3.878
   36PHE    CD2  594   4.444   5.008   3.816
   36PHE    HD2  595   4.493   4.973   3.905
   36PHE      C  596   4.911   5.055   3.761
   36PHE      O  597   4.983   5.031   3.661
   37GLY      N  598   4.947   5.029   3.888
   37GLY      H  599   4.888   5.062   3.963
   37GLY     CA  600   5.083   4.997   3.926
   37GLY    HA2  601   5.158   5.050   3.867
   37GLY    HA3  602   5.101   5.016   4.032
   37GLY      C  603   5.124   4.846   3.913
   37GLY      O  604   5.238   4.807   3.918
   38GLY      N  605   5.022   4.759   3.907
   38GLY      H  606   4.932   4.794   3.936
   38GLY     CA  607   5.036   4.617   3.933
   38GLY    HA2  608   5.110   4.572   3.867
   38GLY    HA3  609   5.091   4.601   4.025
   38GLY      C  610   4.921   4.526   3.923
   38GLY      O  611   4.811   4.579   3.899
   39VAL      N  612   4.944   4.393   3.946
   39VAL      H  613   5.043   4.370   3.950
   39VAL     CA  614   4.846   4.285   3.923
   39VAL     HA  615   4.746   4.326   3.913
   39VAL     CB  616   4.874   4.219   3.781
   39VAL     HB  617   4.957   4.149   3.778
   39VAL    CG1  618   4.760   4.125   3.742
   39VAL   HG11  619   4.777   4.077   3.646
   39VAL   HG12  620   4.760   4.045   3.816
   39VAL   HG13  621   4.665   4.178   3.739
   39VAL    CG2  622   4.872   4.322   3.670
   39VAL   HG21  623   4.973   4.361   3.661
   39VAL   HG22  624   4.849   4.283   3.571
   39VAL   HG23  625   4.800   4.399   3.699
   39VAL      C  626   4.849   4.172   4.024
   39VAL      O  627   4.951   4.103   4.039
   40GLN      N  628   4.741   4.144   4.091
   40GLN      H  629   4.663   4.203   4.064
   40GLN     CA  630   4.719   4.010   4.163
   40GLN     HA  631   4.815   3.968   4.193
   40GLN     CB  632   4.642   4.032   4.289
   40GLN    HB2  633   4.706   4.098   4.346
   40GLN    HB3  634   4.547   4.083   4.271
   40GLN     CG  635   4.604   3.903   4.362
   40GLN    HG2  636   4.542   3.835   4.305
   40GLN    HG3  637   4.701   3.861   4.388
   40GLN     CD  638   4.532   3.934   4.496
   40GLN    OE1  639   4.537   4.044   4.552
   40GLN    NE2  640   4.453   3.843   4.554
   40GLN   HE21  641   4.384   3.869   4.622
   40GLN   HE22  642   4.454   3.747   4.520
   40GLN      C  643   4.662   3.910   4.066
   40GLN      O  644   4.582   3.948   3.980
   41VAL      N  645   4.702   3.786   4.074
   41VAL      H  646   4.760   3.764   4.154
   41VAL     CA  647   4.655   3.679   3.988
   41VAL     HA  648   4.581   3.711   3.915
   41VAL     CB  649   4.762   3.629   3.889
   41VAL     HB  650   4.724   3.544   3.833
   41VAL    CG1  651   4.795   3.750   3.803
   41VAL   HG11  652   4.839   3.837   3.851
   41VAL   HG12  653   4.863   3.719   3.724
   41VAL   HG13  654   4.704   3.778   3.750
   41VAL    CG2  655   4.888   3.585   3.962
   41VAL   HG21  656   4.948   3.670   3.995
   41VAL   HG22  657   4.871   3.516   4.044
   41VAL   HG23  658   4.955   3.531   3.895
   41VAL      C  659   4.598   3.572   4.083
   41VAL      O  660   4.618   3.573   4.207
   42SER      N  661   4.526   3.481   4.026
   42SER      H  662   4.510   3.491   3.927
   42SER     CA  663   4.493   3.354   4.088
   42SER     HA  664   4.435   3.376   4.177
   42SER     CB  665   4.404   3.277   3.989
   42SER    HB2  666   4.448   3.286   3.890
   42SER    HB3  667   4.398   3.169   4.007
   42SER     OG  668   4.281   3.352   3.981
   42SER     HG  669   4.228   3.322   4.055
   42SER      C  670   4.615   3.263   4.124
   42SER      O  671   4.726   3.292   4.084
   43PRO      N  672   4.597   3.157   4.207
   43PRO     CD  673   4.475   3.110   4.271
   43PRO    HD2  674   4.414   3.061   4.195
   43PRO    HD3  675   4.423   3.195   4.317
   43PRO     CG  676   4.520   3.009   4.371
   43PRO    HG2  677   4.450   2.928   4.386
   43PRO    HG3  678   4.542   3.053   4.469
   43PRO     CB  679   4.646   2.946   4.316
   43PRO    HB2  680   4.623   2.857   4.259
   43PRO    HB3  681   4.724   2.945   4.392
   43PRO     CA  682   4.702   3.059   4.227
   43PRO     HA  683   4.779   3.108   4.287
   43PRO      C  684   4.772   3.002   4.105
   43PRO      O  685   4.705   2.949   4.010
   44PRO      N  686   4.908   2.992   4.099
   44PRO     CD  687   5.007   3.049   4.195
   44PRO    HD2  688   5.006   3.002   4.293
   44PRO    HD3  689   4.979   3.153   4.212
   44PRO     CG  690   5.142   3.025   4.129
   44PRO    HG2  691   5.167   2.919   4.140
   44PRO    HG3  692   5.217   3.094   4.168
   44PRO     CB  693   5.104   3.047   3.983
   44PRO    HB2  694   5.187   3.015   3.919
   44PRO    HB3  695   5.086   3.154   3.973
   44PRO     CA  696   4.976   2.963   3.973
   44PRO     HA  697   4.919   3.000   3.887
   44PRO      C  698   4.999   2.816   3.957
   44PRO      O  699   5.052   2.781   3.851
   45ASN      N  700   4.976   2.728   4.061
   45ASN      H  701   4.906   2.765   4.124
   45ASN     CA  702   5.017   2.593   4.071
   45ASN     HA  703   5.094   2.590   3.994
   45ASN     CB  704   5.084   2.562   4.209
   45ASN    HB2  705   5.124   2.461   4.203
   45ASN    HB3  706   5.158   2.637   4.236
   45ASN     CG  707   4.982   2.560   4.318
   45ASN    OD1  708   4.950   2.667   4.361
   45ASN    ND2  709   4.931   2.437   4.350
   45ASN   HD21  710   4.841   2.447   4.395
   45ASN   HD22  711   4.968   2.355   4.305
   45ASN      C  712   4.922   2.481   4.039
   45ASN      O  713   4.803   2.500   4.009
   46GLU      N  714   4.973   2.357   4.024
   46GLU      H  715   5.073   2.342   4.031
   46GLU     CA  716   4.900   2.236   3.989
   46GLU     HA  717   4.839   2.272   3.906
   46GLU     CB  718   4.989   2.122   3.946
   46GLU    HB2  719   5.079   2.161   3.898
   46GLU    HB3  720   5.024   2.074   4.037
   46GLU     CG  721   4.924   2.020   3.850
   46GLU    HG2  722   4.824   1.996   3.887
   46GLU    HG3  723   4.908   2.062   3.750
   46GLU     CD  724   5.007   1.886   3.836
   46GLU    OE1  725   5.126   1.889   3.871
   46GLU    OE2  726   4.959   1.788   3.781
   46GLU      C  727   4.794   2.205   4.099
   46GLU      O  728   4.823   2.199   4.218
   47ASN      N  729   4.670   2.174   4.065
   47ASN      H  730   4.656   2.177   3.965
   47ASN     CA  731   4.556   2.139   4.149
   47ASN     HA  732   4.585   2.119   4.252
   47ASN     CB  733   4.465   2.253   4.164
   47ASN    HB2  734   4.391   2.235   4.242
   47ASN    HB3  735   4.525   2.338   4.196
   47ASN     CG  736   4.400   2.297   4.036
   47ASN    OD1  737   4.447   2.386   3.973
   47ASN    ND2  738   4.293   2.232   3.992
   47ASN   HD21  739   4.250   2.263   3.906
   47ASN   HD22  740   4.241   2.163   4.045
   47ASN      C  741   4.479   2.011   4.102
   47ASN      O  742   4.520   1.947   4.008
   48VAL      N  743   4.369   1.972   4.169
   48VAL      H  744   4.341   2.019   4.254
   48VAL     CA  745   4.290   1.854   4.142
   48VAL     HA  746   4.355   1.781   4.094
   48VAL     CB  747   4.234   1.795   4.277
   48VAL     HB  748   4.167   1.713   4.250
   48VAL    CG1  749   4.348   1.729   4.364
   48VAL   HG11  750   4.403   1.660   4.301
   48VAL   HG12  751   4.421   1.804   4.395
   48VAL   HG13  752   4.308   1.682   4.454
   48VAL    CG2  753   4.146   1.888   4.362
   48VAL   HG21  754   4.077   1.936   4.293
   48VAL   HG22  755   4.090   1.836   4.441
   48VAL   HG23  756   4.201   1.975   4.398
   48VAL      C  757   4.182   1.892   4.032
   48VAL      O  758   4.137   2.011   4.020
   49ALA      N  759   4.158   1.797   3.943
   49ALA      H  760   4.201   1.708   3.963
   49ALA     CA  761   4.070   1.811   3.831
   49ALA     HA  762   4.038   1.914   3.819
   49ALA     CB  763   4.144   1.771   3.700
   49ALA    HB1  764   4.149   1.662   3.699
   49ALA    HB2  765   4.077   1.812   3.625
   49ALA    HB3  766   4.244   1.815   3.701
   49ALA      C  767   3.945   1.730   3.854
   49ALA      O  768   3.944   1.606   3.872
   50ILE      N  769   3.836   1.801   3.868
   50ILE      H  770   3.844   1.898   3.844
   50ILE     CA  771   3.713   1.742   3.925
   50ILE     HA  772   3.711   1.634   3.915
   50ILE     CB  773   3.689   1.767   4.073
   50ILE     HB  774   3.584   1.744   4.091
   50ILE    CG2  775   3.759   1.666   4.162
   50ILE   HG21  776   3.862   1.671   4.127
   50ILE   HG22  777   3.747   1.691   4.268
   50ILE   HG23  778   3.717   1.569   4.137
   50ILE    CG1  779   3.723   1.912   4.108
   50ILE   HG12  780   3.828   1.940   4.102
   50ILE   HG13  781   3.671   1.981   4.041
   50ILE    CD1  782   3.663   1.959   4.238
   50ILE   HD11  783   3.672   2.068   4.241
   50ILE   HD12  784   3.558   1.931   4.249
   50ILE   HD13  785   3.715   1.924   4.326
   50ILE      C  786   3.587   1.785   3.838
   50ILE      O  787   3.581   1.896   3.778
   51TYR      N  788   3.489   1.693   3.835
   51TYR      H  789   3.505   1.604   3.880
   51TYR     CA  790   3.380   1.697   3.741
   51TYR     HA  791   3.405   1.774   3.668
   51TYR     CB  792   3.382   1.573   3.650
   51TYR    HB2  793   3.349   1.490   3.713
   51TYR    HB3  794   3.313   1.586   3.567
   51TYR     CG  795   3.516   1.533   3.592
   51TYR    CD1  796   3.557   1.618   3.486
   51TYR    HD1  797   3.501   1.705   3.455
   51TYR    CE1  798   3.670   1.587   3.409
   51TYR    HE1  799   3.688   1.639   3.316
   51TYR     CZ  800   3.740   1.471   3.433
   51TYR     OH  801   3.853   1.449   3.360
   51TYR     HH  802   3.933   1.416   3.402
   51TYR    CE2  803   3.690   1.383   3.540
   51TYR    HE2  804   3.746   1.294   3.565
   51TYR    CD2  805   3.578   1.413   3.613
   51TYR    HD2  806   3.551   1.350   3.697
   51TYR      C  807   3.246   1.731   3.802
   51TYR      O  808   3.155   1.776   3.733
   52ASN      N  809   3.230   1.718   3.935
   52ASN      H  810   3.297   1.663   3.987
   52ASN     CA  811   3.108   1.749   4.011
   52ASN     HA  812   3.060   1.829   3.955
   52ASN     CB  813   3.024   1.625   4.012
   52ASN    HB2  814   2.970   1.601   3.920
   52ASN    HB3  815   3.079   1.536   4.043
   52ASN     CG  816   2.902   1.634   4.105
   52ASN    OD1  817   2.849   1.743   4.128
   52ASN    ND2  818   2.843   1.527   4.154
   52ASN   HD21  819   2.750   1.538   4.191
   52ASN   HD22  820   2.893   1.440   4.150
   52ASN      C  821   3.142   1.812   4.153
   52ASN      O  822   3.157   1.737   4.249
   53PRO      N  823   3.132   1.946   4.158
   53PRO     CD  824   3.121   2.015   4.287
   53PRO    HD2  825   3.224   2.022   4.323
   53PRO    HD3  826   3.060   1.959   4.357
   53PRO     CG  827   3.048   2.152   4.261
   53PRO    HG2  828   3.084   2.219   4.340
   53PRO    HG3  829   2.940   2.141   4.251
   53PRO     CB  830   3.088   2.189   4.120
   53PRO    HB2  831   3.179   2.250   4.114
   53PRO    HB3  832   3.006   2.234   4.065
   53PRO     CA  833   3.120   2.047   4.049
   53PRO     HA  834   3.026   2.028   3.997
   53PRO      C  835   3.232   2.039   3.941
   53PRO      O  836   3.345   1.991   3.979
   54PHE      N  837   3.209   2.094   3.824
   54PHE      H  838   3.123   2.143   3.807
   54PHE     CA  839   3.295   2.081   3.700
   54PHE     HA  840   3.355   1.990   3.693
   54PHE     CB  841   3.203   2.066   3.582
   54PHE    HB2  842   3.131   1.985   3.597
   54PHE    HB3  843   3.158   2.163   3.562
   54PHE     CG  844   3.270   2.049   3.449
   54PHE    CD1  845   3.336   2.152   3.377
   54PHE    HD1  846   3.335   2.253   3.414
   54PHE    CE1  847   3.415   2.126   3.266
   54PHE    HE1  848   3.473   2.205   3.222
   54PHE     CZ  849   3.441   1.993   3.225
   54PHE     HZ  850   3.517   1.965   3.153
   54PHE    CE2  851   3.377   1.886   3.292
   54PHE    HE2  852   3.396   1.781   3.276
   54PHE    CD2  853   3.279   1.913   3.395
   54PHE    HD2  854   3.228   1.832   3.444
   54PHE      C  855   3.396   2.199   3.691
   54PHE      O  856   3.352   2.314   3.668
   55ARG      N  857   3.524   2.175   3.731
   55ARG      H  858   3.541   2.085   3.774
   55ARG     CA  859   3.643   2.264   3.738
   55ARG     HA  860   3.717   2.215   3.802
   55ARG     CB  861   3.700   2.270   3.595
   55ARG    HB2  862   3.617   2.319   3.544
   55ARG    HB3  863   3.781   2.342   3.596
   55ARG     CG  864   3.735   2.137   3.524
   55ARG    HG2  865   3.651   2.070   3.505
   55ARG    HG3  866   3.768   2.167   3.425
   55ARG     CD  867   3.851   2.053   3.583
   55ARG    HD2  868   3.822   2.019   3.683
   55ARG    HD3  869   3.882   1.967   3.525
   55ARG     NE  870   3.966   2.142   3.610
   55ARG     HE  871   3.961   2.198   3.694
   55ARG     CZ  872   4.060   2.181   3.522
   55ARG    NH1  873   4.092   2.102   3.425
   55ARG   HH11  874   4.019   2.035   3.403
   55ARG   HH12  875   4.159   2.123   3.353
   55ARG    NH2  876   4.144   2.276   3.540
   55ARG   HH21  877   4.150   2.328   3.627
   55ARG   HH22  878   4.213   2.294   3.469
   55ARG      C  879   3.612   2.402   3.799
   55ARG      O  880   3.638   2.503   3.729
   56PRO      N  881   3.552   2.408   3.922
   56PRO     CD  882   3.539   2.289   4.008
   56PRO    HD2  883   3.617   2.214   3.992
   56PRO    HD3  884   3.449   2.235   3.980
   56PRO     CG  885   3.543   2.331   4.154
   56PRO    HG2  886   3.645   2.354   4.185
   56PRO    HG3  887   3.488   2.258   4.212
   56PRO     CB  888   3.461   2.459   4.133
   56PRO    HB2  889   3.489   2.526   4.214
   56PRO    HB3  890   3.356   2.431   4.120
   56PRO     CA  891   3.505   2.522   4.002
   56PRO     HA  892   3.432   2.579   3.943
   56PRO      C  893   3.622   2.618   4.028
   56PRO      O  894   3.739   2.584   4.018
   57TRP      N  895   3.595   2.739   4.065
   57TRP      H  896   3.500   2.771   4.058
   57TRP     CA  897   3.694   2.839   4.101
   57TRP     HA  898   3.759   2.850   4.014
   57TRP     CB  899   3.622   2.971   4.134
   57TRP    HB2  900   3.703   3.043   4.124
   57TRP    HB3  901   3.546   2.982   4.057
   57TRP     CG  902   3.577   2.988   4.276
   57TRP    CD1  903   3.456   2.950   4.319
   57TRP    HD1  904   3.383   2.904   4.254
   57TRP    NE1  905   3.436   2.967   4.453
   57TRP    HE1  906   3.346   2.949   4.494
   57TRP    CE2  907   3.551   3.023   4.512
   57TRP    CZ2  908   3.581   3.053   4.652
   57TRP    HZ2  909   3.507   3.054   4.731
   57TRP    CH2  910   3.708   3.107   4.683
   57TRP    HH2  911   3.742   3.136   4.781
   57TRP    CZ3  912   3.799   3.127   4.568
   57TRP    HZ3  913   3.894   3.174   4.591
   57TRP    CE3  914   3.769   3.089   4.433
   57TRP    HE3  915   3.841   3.099   4.353
   57TRP    CD2  916   3.641   3.038   4.399
   57TRP      C  917   3.785   2.791   4.217
   57TRP      O  918   3.909   2.794   4.200
   58TRP      N  919   3.730   2.730   4.320
   58TRP      H  920   3.631   2.709   4.325
   58TRP     CA  921   3.794   2.686   4.442
   58TRP     HA  922   3.866   2.760   4.477
   58TRP     CB  923   3.687   2.668   4.551
   58TRP    HB2  924   3.739   2.640   4.643
   58TRP    HB3  925   3.645   2.766   4.574
   58TRP     CG  926   3.572   2.571   4.517
   58TRP    CD1  927   3.446   2.610   4.482
   58TRP    HD1  928   3.405   2.707   4.458
   58TRP    NE1  929   3.366   2.498   4.474
   58TRP    HE1  930   3.267   2.501   4.454
   58TRP    CE2  931   3.439   2.380   4.489
   58TRP    CZ2  932   3.404   2.241   4.483
   58TRP    HZ2  933   3.304   2.214   4.451
   58TRP    CH2  934   3.505   2.153   4.499
   58TRP    HH2  935   3.484   2.048   4.507
   58TRP    CZ3  936   3.638   2.190   4.530
   58TRP    HZ3  937   3.714   2.118   4.554
   58TRP    CE3  938   3.666   2.326   4.541
   58TRP    HE3  939   3.766   2.357   4.566
   58TRP    CD2  940   3.572   2.423   4.519
   58TRP      C  941   3.873   2.556   4.420
   58TRP      O  942   3.944   2.521   4.518
   59GLU      N  943   3.884   2.494   4.302
   59GLU      H  944   3.845   2.545   4.224
   59GLU     CA  945   3.987   2.391   4.272
   59GLU     HA  946   3.975   2.311   4.345
   59GLU     CB  947   3.972   2.323   4.133
   59GLU    HB2  948   4.037   2.235   4.128
   59GLU    HB3  949   3.867   2.298   4.118
   59GLU     CG  950   4.020   2.425   4.030
   59GLU    HG2  951   3.977   2.523   4.052
   59GLU    HG3  952   4.123   2.442   4.059
   59GLU     CD  953   4.028   2.373   3.886
   59GLU    OE1  954   3.918   2.344   3.831
   59GLU    OE2  955   4.135   2.362   3.829
   59GLU      C  956   4.122   2.454   4.305
   59GLU      O  957   4.209   2.382   4.356
   60ARG      N  958   4.145   2.587   4.274
   60ARG      H  959   4.067   2.632   4.227
   60ARG     CA  960   4.283   2.637   4.253
   60ARG     HA  961   4.352   2.577   4.195
   60ARG     CB  962   4.274   2.772   4.173
   60ARG    HB2  963   4.211   2.846   4.223
   60ARG    HB3  964   4.375   2.812   4.170
   60ARG     CG  965   4.237   2.743   4.022
   60ARG    HG2  966   4.284   2.649   3.991
   60ARG    HG3  967   4.133   2.713   4.036
   60ARG     CD  968   4.247   2.848   3.914
   60ARG    HD2  969   4.217   2.803   3.820
   60ARG    HD3  970   4.188   2.937   3.936
   60ARG     NE  971   4.385   2.884   3.886
   60ARG     HE  972   4.460   2.837   3.934
   60ARG     CZ  973   4.425   2.962   3.786
   60ARG    NH1  974   4.348   3.000   3.692
   60ARG   HH11  975   4.249   3.007   3.711
   60ARG   HH12  976   4.383   3.045   3.609
   60ARG    NH2  977   4.552   2.982   3.767
   60ARG   HH21  978   4.621   2.950   3.833
   60ARG   HH22  979   4.574   3.035   3.684
   60ARG      C  980   4.349   2.648   4.389
   60ARG      O  981   4.467   2.678   4.394
   61TYR      N  982   4.283   2.629   4.504
   61TYR      H  983   4.194   2.581   4.500
   61TYR     CA  984   4.341   2.632   4.636
   61TYR     HA  985   4.441   2.674   4.622
   61TYR     CB  986   4.262   2.726   4.732
   61TYR    HB2  987   4.165   2.682   4.754
   61TYR    HB3  988   4.317   2.727   4.826
   61TYR     CG  989   4.239   2.867   4.678
   61TYR    CD1  990   4.155   2.898   4.571
   61TYR    HD1  991   4.082   2.826   4.538
   61TYR    CE1  992   4.153   3.024   4.511
   61TYR    HE1  993   4.089   3.041   4.426
   61TYR     CZ  994   4.230   3.129   4.563
   61TYR     OH  995   4.231   3.253   4.510
   61TYR     HH  996   4.312   3.294   4.540
   61TYR    CE2  997   4.310   3.098   4.679
   61TYR    HE2  998   4.369   3.175   4.726
   61TYR    CD2  999   4.320   2.971   4.732
   61TYR    HD2 1000   4.390   2.955   4.812
   61TYR      C 1001   4.371   2.492   4.704
   61TYR      O 1002   4.382   2.476   4.828
   62GLN      N 1003   4.369   2.379   4.629
   62GLN      H 1004   4.349   2.392   4.531
   62GLN     CA 1005   4.402   2.240   4.676
   62GLN     HA 1006   4.410   2.260   4.783
   62GLN     CB 1007   4.278   2.148   4.661
   62GLN    HB2 1008   4.262   2.143   4.553
   62GLN    HB3 1009   4.306   2.055   4.710
   62GLN     CG 1010   4.149   2.185   4.732
   62GLN    HG2 1011   4.175   2.247   4.818
   62GLN    HG3 1012   4.089   2.251   4.668
   62GLN     CD 1013   4.054   2.065   4.774
   62GLN    OE1 1014   4.071   1.948   4.744
   62GLN    NE2 1015   3.941   2.095   4.837
   62GLN   HE21 1016   3.889   2.017   4.874
   62GLN   HE22 1017   3.921   2.191   4.862
   62GLN      C 1018   4.520   2.184   4.600
   62GLN      O 1019   4.500   2.111   4.501
   63PRO      N 1020   4.646   2.209   4.648
   63PRO     CD 1021   4.680   2.302   4.753
   63PRO    HD2 1022   4.673   2.248   4.847
   63PRO    HD3 1023   4.612   2.388   4.749
   63PRO     CG 1024   4.820   2.350   4.720
   63PRO    HG2 1025   4.881   2.384   4.803
   63PRO    HG3 1026   4.825   2.436   4.653
   63PRO     CB 1027   4.883   2.229   4.648
   63PRO    HB2 1028   4.930   2.153   4.711
   63PRO    HB3 1029   4.967   2.264   4.588
   63PRO     CA 1030   4.765   2.166   4.575
   63PRO     HA 1031   4.755   2.214   4.477
   63PRO      C 1032   4.790   2.012   4.553
   63PRO      O 1033   4.775   1.932   4.643
   64VAL      N 1034   4.837   1.985   4.428
   64VAL      H 1035   4.849   2.058   4.359
   64VAL     CA 1036   4.886   1.854   4.383
   64VAL     HA 1037   4.846   1.783   4.455
   64VAL     CB 1038   4.826   1.810   4.247
   64VAL     HB 1039   4.841   1.886   4.170
   64VAL    CG1 1040   4.892   1.682   4.200
   64VAL   HG11 1041   4.847   1.626   4.118
   64VAL   HG12 1042   4.987   1.706   4.152
   64VAL   HG13 1043   4.900   1.609   4.280
   64VAL    CG2 1044   4.677   1.797   4.270
   64VAL   HG21 1045   4.636   1.895   4.294
   64VAL   HG22 1046   4.631   1.746   4.185
   64VAL   HG23 1047   4.654   1.723   4.346
   64VAL      C 1048   5.039   1.859   4.382
   64VAL      O 1049   5.107   1.764   4.429
   65SER      N 1050   5.093   1.959   4.313
   65SER      H 1051   5.034   2.026   4.265
   65SER     CA 1052   5.235   1.994   4.296
   65SER     HA 1053   5.289   1.972   4.388
   65SER     CB 1054   5.298   1.923   4.173
   65SER    HB2 1055   5.406   1.910   4.179
   65SER    HB3 1056   5.253   1.826   4.153
   65SER     OG 1057   5.276   2.010   4.063
   65SER     HG 1058   5.224   1.968   3.994
   65SER      C 1059   5.258   2.141   4.278
   65SER      O 1060   5.161   2.213   4.259
   66TYR      N 1061   5.385   2.189   4.288
   66TYR      H 1062   5.452   2.119   4.317
   66TYR     CA 1063   5.426   2.328   4.282
   66TYR     HA 1064   5.340   2.389   4.308
   66TYR     CB 1065   5.531   2.358   4.393
   66TYR    HB2 1066   5.622   2.300   4.377
   66TYR    HB3 1067   5.567   2.457   4.368
   66TYR     CG 1068   5.497   2.343   4.541
   66TYR    CD1 1069   5.363   2.354   4.586
   66TYR    HD1 1070   5.278   2.365   4.520
   66TYR    CE1 1071   5.330   2.332   4.721
   66TYR    HE1 1072   5.229   2.308   4.751
   66TYR     CZ 1073   5.431   2.336   4.814
   66TYR     OH 1074   5.397   2.324   4.944
   66TYR     HH 1075   5.303   2.324   4.960
   66TYR    CE2 1076   5.568   2.337   4.774
   66TYR    HE2 1077   5.649   2.336   4.846
   66TYR    CD2 1078   5.604   2.337   4.635
   66TYR    HD2 1079   5.706   2.331   4.598
   66TYR      C 1080   5.475   2.363   4.141
   66TYR      O 1081   5.574   2.434   4.119
   67LYS      N 1082   5.420   2.295   4.041
   67LYS      H 1083   5.357   2.217   4.053
   67LYS     CA 1084   5.443   2.322   3.895
   67LYS     HA 1085   5.546   2.349   3.872
   67LYS     CB 1086   5.422   2.195   3.816
   67LYS    HB2 1087   5.321   2.157   3.828
   67LYS    HB3 1088   5.441   2.217   3.711
   67LYS     CG 1089   5.520   2.082   3.862
   67LYS    HG2 1090   5.627   2.101   3.850
   67LYS    HG3 1091   5.489   2.053   3.962
   67LYS     CD 1092   5.503   1.968   3.765
   67LYS    HD2 1093   5.395   1.954   3.759
   67LYS    HD3 1094   5.533   2.002   3.666
   67LYS     CE 1095   5.582   1.843   3.811
   67LYS    HE2 1096   5.689   1.858   3.813
   67LYS    HE3 1097   5.564   1.828   3.918
   67LYS     NZ 1098   5.544   1.717   3.740
   67LYS    HZ1 1099   5.590   1.636   3.780
   67LYS    HZ2 1100   5.445   1.704   3.752
   67LYS    HZ3 1101   5.569   1.722   3.643
   67LYS      C 1102   5.348   2.429   3.842
   67LYS      O 1103   5.239   2.441   3.892
   68LEU      N 1104   5.396   2.509   3.746
   68LEU      H 1105   5.492   2.499   3.717
   68LEU     CA 1106   5.328   2.627   3.695
   68LEU     HA 1107   5.284   2.670   3.784
   68LEU     CB 1108   5.437   2.716   3.635
   68LEU    HB2 1109   5.528   2.691   3.689
   68LEU    HB3 1110   5.457   2.694   3.530
   68LEU     CG 1111   5.430   2.864   3.650
   68LEU     HG 1112   5.514   2.908   3.595
   68LEU    CD1 1113   5.291   2.931   3.619
   68LEU   HD11 1114   5.251   2.898   3.523
   68LEU   HD12 1115   5.219   2.904   3.696
   68LEU   HD13 1116   5.311   3.038   3.620
   68LEU    CD2 1117   5.448   2.908   3.798
   68LEU   HD21 1118   5.426   3.014   3.811
   68LEU   HD22 1119   5.383   2.852   3.865
   68LEU   HD23 1120   5.552   2.890   3.825
   68LEU      C 1121   5.214   2.591   3.593
   68LEU      O 1122   5.199   2.659   3.490
   69CYX      N 1123   5.129   2.486   3.602
   69CYX      H 1124   5.141   2.423   3.681
   69CYX     CA 1125   5.028   2.445   3.500
   69CYX     HA 1126   5.036   2.523   3.423
   69CYX     CB 1127   5.073   2.315   3.421
   69CYX    HB2 1128   4.986   2.251   3.435
   69CYX    HB3 1129   5.084   2.341   3.316
   69CYX     SG 1130   5.223   2.236   3.483
   69CYX      C 1131   4.887   2.446   3.556
   69CYX      O 1132   4.853   2.368   3.641
   70THR      N 1133   4.813   2.535   3.491
   70THR      H 1134   4.869   2.599   3.436
   70THR     CA 1135   4.668   2.577   3.524
   70THR     HA 1136   4.613   2.496   3.572
   70THR     CB 1137   4.672   2.708   3.612
   70THR     HB 1138   4.566   2.722   3.631
   70THR    CG2 1139   4.755   2.686   3.738
   70THR   HG21 1140   4.738   2.589   3.784
   70THR   HG22 1141   4.861   2.694   3.712
   70THR   HG23 1142   4.718   2.766   3.803
   70THR    OG1 1143   4.713   2.819   3.527
   70THR    HG1 1144   4.808   2.836   3.527
   70THR      C 1145   4.595   2.614   3.391
   70THR      O 1146   4.653   2.629   3.285
   71ARG      N 1147   4.462   2.628   3.399
   71ARG      H 1148   4.415   2.597   3.483
   71ARG     CA 1149   4.382   2.676   3.281
   71ARG     HA 1150   4.404   2.615   3.194
   71ARG     CB 1151   4.234   2.668   3.323
   71ARG    HB2 1152   4.176   2.707   3.239
   71ARG    HB3 1153   4.214   2.561   3.337
   71ARG     CG 1154   4.199   2.753   3.448
   71ARG    HG2 1155   4.241   2.699   3.533
   71ARG    HG3 1156   4.245   2.852   3.443
   71ARG     CD 1157   4.056   2.766   3.477
   71ARG    HD2 1158   4.035   2.860   3.427
   71ARG    HD3 1159   4.001   2.690   3.420
   71ARG     NE 1160   4.024   2.773   3.620
   71ARG     HE 1161   4.030   2.861   3.669
   71ARG     CZ 1162   3.957   2.681   3.691
   71ARG    NH1 1163   3.940   2.565   3.645
   71ARG   HH11 1164   3.941   2.547   3.546
   71ARG   HH12 1165   3.914   2.493   3.711
   71ARG    NH2 1166   3.917   2.708   3.813
   71ARG   HH21 1167   3.906   2.803   3.844
   71ARG   HH22 1168   3.867   2.640   3.869
   71ARG      C 1169   4.430   2.820   3.243
   71ARG      O 1170   4.410   2.858   3.131
   72SER      N 1171   4.489   2.901   3.328
   72SER      H 1172   4.509   2.872   3.423
   72SER     CA 1173   4.539   3.036   3.291
   72SER     HA 1174   4.456   3.084   3.239
   72SER     CB 1175   4.591   3.119   3.407
   72SER    HB2 1176   4.673   3.069   3.459
   72SER    HB3 1177   4.637   3.208   3.365
   72SER     OG 1178   4.496   3.150   3.507
   72SER     HG 1179   4.445   3.221   3.468
   72SER      C 1180   4.655   3.023   3.190
   72SER      O 1181   4.680   3.099   3.095
   73GLY      N 1182   4.725   2.912   3.204
   73GLY      H 1183   4.702   2.851   3.281
   73GLY     CA 1184   4.826   2.871   3.115
   73GLY    HA2 1185   4.779   2.822   3.030
   73GLY    HA3 1186   4.875   2.958   3.072
   73GLY      C 1187   4.948   2.797   3.179
   73GLY      O 1188   4.955   2.760   3.296
   74ASN      N 1189   5.049   2.770   3.097
   74ASN      H 1190   5.045   2.796   2.999
   74ASN     CA 1191   5.173   2.695   3.139
   74ASN     HA 1192   5.153   2.650   3.237
   74ASN     CB 1193   5.202   2.587   3.033
   74ASN    HB2 1194   5.268   2.507   3.067
   74ASN    HB3 1195   5.102   2.543   3.029
   74ASN     CG 1196   5.238   2.645   2.901
   74ASN    OD1 1197   5.317   2.733   2.891
   74ASN    ND2 1198   5.192   2.596   2.795
   74ASN   HD21 1199   5.229   2.644   2.714
   74ASN   HD22 1200   5.111   2.535   2.788
   74ASN      C 1201   5.290   2.795   3.174
   74ASN      O 1202   5.271   2.917   3.157
   75GLU      N 1203   5.404   2.739   3.222
   75GLU      H 1204   5.408   2.638   3.225
   75GLU     CA 1205   5.523   2.815   3.261
   75GLU     HA 1206   5.495   2.878   3.345
   75GLU     CB 1207   5.635   2.717   3.306
   75GLU    HB2 1208   5.591   2.631   3.355
   75GLU    HB3 1209   5.696   2.675   3.226
   75GLU     CG 1210   5.732   2.780   3.401
   75GLU    HG2 1211   5.768   2.868   3.347
   75GLU    HG3 1212   5.684   2.812   3.493
   75GLU     CD 1213   5.857   2.688   3.423
   75GLU    OE1 1214   5.841   2.569   3.457
   75GLU    OE2 1215   5.972   2.742   3.417
   75GLU      C 1216   5.584   2.908   3.156
   75GLU      O 1217   5.635   3.011   3.192
   76ASP      N 1218   5.577   2.873   3.028
   76ASP      H 1219   5.517   2.793   3.010
   76ASP     CA 1220   5.631   2.948   2.912
   76ASP     HA 1221   5.725   2.986   2.953
   76ASP     CB 1222   5.641   2.859   2.792
   76ASP    HB2 1223   5.691   2.766   2.818
   76ASP    HB3 1224   5.538   2.846   2.758
   76ASP     CG 1225   5.721   2.926   2.684
   76ASP    OD1 1226   5.849   2.936   2.693
   76ASP    OD2 1227   5.674   2.944   2.570
   76ASP      C 1228   5.553   3.066   2.881
   76ASP      O 1229   5.609   3.174   2.848
   77GLU      N 1230   5.422   3.058   2.891
   77GLU      H 1231   5.386   2.963   2.899
   77GLU     CA 1232   5.328   3.166   2.872
   77GLU     HA 1233   5.361   3.219   2.783
   77GLU     CB 1234   5.182   3.116   2.859
   77GLU    HB2 1235   5.172   3.053   2.948
   77GLU    HB3 1236   5.116   3.203   2.864
   77GLU     CG 1237   5.143   3.037   2.738
   77GLU    HG2 1238   5.155   3.105   2.654
   77GLU    HG3 1239   5.214   2.954   2.733
   77GLU     CD 1240   5.001   2.990   2.747
   77GLU    OE1 1241   4.920   3.046   2.666
   77GLU    OE2 1242   4.976   2.893   2.821
   77GLU      C 1243   5.340   3.257   2.994
   77GLU      O 1244   5.324   3.377   2.983
   78PHE      N 1245   5.372   3.202   3.111
   78PHE      H 1246   5.388   3.102   3.102
   78PHE     CA 1247   5.381   3.280   3.243
   78PHE     HA 1248   5.288   3.336   3.252
   78PHE     CB 1249   5.367   3.183   3.363
   78PHE    HB2 1250   5.268   3.141   3.343
   78PHE    HB3 1251   5.442   3.105   3.352
   78PHE     CG 1252   5.370   3.259   3.498
   78PHE    CD1 1253   5.480   3.255   3.582
   78PHE    HD1 1254   5.566   3.195   3.557
   78PHE    CE1 1255   5.481   3.324   3.705
   78PHE    HE1 1256   5.567   3.322   3.769
   78PHE     CZ 1257   5.366   3.397   3.739
   78PHE     HZ 1258   5.374   3.450   3.833
   78PHE    CE2 1259   5.248   3.398   3.661
   78PHE    HE2 1260   5.159   3.440   3.704
   78PHE    CD2 1261   5.254   3.329   3.537
   78PHE    HD2 1262   5.170   3.308   3.472
   78PHE      C 1263   5.517   3.355   3.245
   78PHE      O 1264   5.521   3.467   3.296
   79ARG      N 1265   5.625   3.294   3.197
   79ARG      H 1266   5.619   3.196   3.172
   79ARG     CA 1267   5.754   3.359   3.158
   79ARG     HA 1268   5.802   3.406   3.245
   79ARG     CB 1269   5.854   3.253   3.110
   79ARG    HB2 1270   5.798   3.186   3.045
   79ARG    HB3 1271   5.929   3.301   3.047
   79ARG     CG 1272   5.914   3.177   3.228
   79ARG    HG2 1273   5.979   3.242   3.288
   79ARG    HG3 1274   5.824   3.152   3.285
   79ARG     CD 1275   5.980   3.050   3.170
   79ARG    HD2 1276   5.904   2.981   3.134
   79ARG    HD3 1277   6.058   3.072   3.097
   79ARG     NE 1278   6.037   2.975   3.280
   79ARG     HE 1279   5.983   2.894   3.307
   79ARG     CZ 1280   6.158   2.991   3.333
   79ARG    NH1 1281   6.241   3.080   3.291
   79ARG   HH11 1282   6.219   3.139   3.212
   79ARG   HH12 1283   6.318   3.091   3.355
   79ARG    NH2 1284   6.191   2.909   3.430
   79ARG   HH21 1285   6.115   2.861   3.476
   79ARG   HH22 1286   6.268   2.938   3.488
   79ARG      C 1287   5.742   3.465   3.053
   79ARG      O 1288   5.789   3.575   3.059
   80ASN      N 1289   5.673   3.433   2.941
   80ASN      H 1290   5.634   3.341   2.925
   80ASN     CA 1291   5.635   3.537   2.851
   80ASN     HA 1292   5.726   3.570   2.801
   80ASN     CB 1293   5.555   3.476   2.740
   80ASN    HB2 1294   5.600   3.382   2.708
   80ASN    HB3 1295   5.455   3.456   2.779
   80ASN     CG 1296   5.545   3.560   2.616
   80ASN    OD1 1297   5.641   3.604   2.561
   80ASN    ND2 1298   5.427   3.568   2.566
   80ASN   HD21 1299   5.409   3.622   2.482
   80ASN   HD22 1300   5.348   3.535   2.620
   80ASN      C 1301   5.560   3.657   2.917
   80ASN      O 1302   5.603   3.770   2.904
   81MET      N 1303   5.456   3.630   2.998
   81MET      H 1304   5.425   3.534   3.007
   81MET     CA 1305   5.384   3.733   3.078
   81MET     HA 1306   5.344   3.812   3.014
   81MET     CB 1307   5.263   3.667   3.155
   81MET    HB2 1308   5.206   3.622   3.073
   81MET    HB3 1309   5.315   3.596   3.219
   81MET     CG 1310   5.168   3.763   3.220
   81MET    HG2 1311   5.215   3.835   3.287
   81MET    HG3 1312   5.128   3.831   3.145
   81MET     SD 1313   5.039   3.685   3.313
   81MET     CE 1314   5.138   3.661   3.464
   81MET    HE1 1315   5.076   3.594   3.524
   81MET    HE2 1316   5.232   3.617   3.432
   81MET    HE3 1317   5.162   3.753   3.517
   81MET      C 1318   5.472   3.808   3.176
   81MET      O 1319   5.471   3.931   3.180
   82VAL      N 1320   5.563   3.737   3.245
   82VAL      H 1321   5.557   3.636   3.242
   82VAL     CA 1322   5.638   3.806   3.348
   82VAL     HA 1323   5.565   3.876   3.386
   82VAL     CB 1324   5.684   3.711   3.456
   82VAL     HB 1325   5.730   3.628   3.402
   82VAL    CG1 1326   5.788   3.775   3.552
   82VAL   HG11 1327   5.880   3.793   3.496
   82VAL   HG12 1328   5.746   3.867   3.594
   82VAL   HG13 1329   5.829   3.704   3.624
   82VAL    CG2 1330   5.560   3.659   3.534
   82VAL   HG21 1331   5.518   3.736   3.600
   82VAL   HG22 1332   5.484   3.616   3.469
   82VAL   HG23 1333   5.607   3.594   3.608
   82VAL      C 1334   5.747   3.883   3.279
   82VAL      O 1335   5.775   3.991   3.328
   83THR      N 1336   5.801   3.848   3.161
   83THR      H 1337   5.792   3.751   3.136
   83THR     CA 1338   5.892   3.934   3.081
   83THR     HA 1339   5.971   3.964   3.149
   83THR     CB 1340   5.951   3.861   2.960
   83THR     HB 1341   5.877   3.834   2.884
   83THR    CG2 1342   6.055   3.952   2.890
   83THR   HG21 1343   6.131   3.981   2.963
   83THR   HG22 1344   6.113   3.895   2.818
   83THR   HG23 1345   6.004   4.040   2.851
   83THR    OG1 1346   6.004   3.740   3.002
   83THR    HG1 1347   5.933   3.678   3.020
   83THR      C 1348   5.817   4.064   3.032
   83THR      O 1349   5.856   4.169   3.071
   84ARG      N 1350   5.708   4.050   2.955
   84ARG      H 1351   5.674   3.958   2.932
   84ARG     CA 1352   5.625   4.152   2.888
   84ARG     HA 1353   5.684   4.195   2.808
   84ARG     CB 1354   5.500   4.087   2.827
   84ARG    HB2 1355   5.457   4.014   2.895
   84ARG    HB3 1356   5.426   4.166   2.810
   84ARG     CG 1357   5.533   4.037   2.687
   84ARG    HG2 1358   5.576   4.115   2.625
   84ARG    HG3 1359   5.610   3.962   2.705
   84ARG     CD 1360   5.418   3.972   2.610
   84ARG    HD2 1361   5.457   3.921   2.522
   84ARG    HD3 1362   5.360   3.920   2.687
   84ARG     NE 1363   5.329   4.071   2.552
   84ARG     HE 1364   5.339   4.168   2.579
   84ARG     CZ 1365   5.237   4.056   2.456
   84ARG    NH1 1366   5.220   3.943   2.401
   84ARG   HH11 1367   5.281   3.866   2.424
   84ARG   HH12 1368   5.174   3.927   2.312
   84ARG    NH2 1369   5.169   4.153   2.406
   84ARG   HH21 1370   5.179   4.250   2.434
   84ARG   HH22 1371   5.113   4.130   2.326
   84ARG      C 1372   5.578   4.254   2.984
   84ARG      O 1373   5.568   4.374   2.948
   85CYX      N 1374   5.545   4.216   3.104
   85CYX      H 1375   5.540   4.116   3.111
   85CYX     CA 1376   5.490   4.306   3.204
   85CYX     HA 1377   5.430   4.381   3.152
   85CYX     CB 1378   5.389   4.233   3.288
   85CYX    HB2 1379   5.443   4.154   3.341
   85CYX    HB3 1380   5.350   4.301   3.363
   85CYX     SG 1381   5.250   4.166   3.205
   85CYX      C 1382   5.598   4.375   3.286
   85CYX      O 1383   5.584   4.492   3.319
   86ASN      N 1384   5.711   4.313   3.306
   86ASN      H 1385   5.711   4.215   3.282
   86ASN     CA 1386   5.827   4.382   3.371
   86ASN     HA 1387   5.787   4.432   3.459
   86ASN     CB 1388   5.930   4.279   3.418
   86ASN    HB2 1389   5.949   4.204   3.341
   86ASN    HB3 1390   6.021   4.328   3.452
   86ASN     CG 1391   5.882   4.205   3.549
   86ASN    OD1 1392   5.797   4.266   3.617
   86ASN    ND2 1393   5.947   4.095   3.587
   86ASN   HD21 1394   5.928   4.062   3.680
   86ASN   HD22 1395   5.994   4.041   3.516
   86ASN      C 1396   5.893   4.484   3.277
   86ASN      O 1397   5.932   4.592   3.318
   87ASN      N 1398   5.898   4.452   3.145
   87ASN      H 1399   5.877   4.357   3.115
   87ASN     CA 1400   5.937   4.541   3.042
   87ASN     HA 1401   6.041   4.566   3.062
   87ASN     CB 1402   5.932   4.464   2.905
   87ASN    HB2 1403   5.992   4.373   2.915
   87ASN    HB3 1404   5.828   4.447   2.877
   87ASN     CG 1405   6.004   4.524   2.786
   87ASN    OD1 1406   6.090   4.611   2.800
   87ASN    ND2 1407   5.984   4.467   2.672
   87ASN   HD21 1408   6.023   4.513   2.591
   87ASN   HD22 1409   5.916   4.394   2.656
   87ASN      C 1410   5.858   4.674   3.038
   87ASN      O 1411   5.901   4.769   2.975
   88VAL      N 1412   5.743   4.693   3.106
   88VAL      H 1413   5.725   4.612   3.163
   88VAL     CA 1414   5.672   4.820   3.130
   88VAL     HA 1415   5.729   4.901   3.085
   88VAL     CB 1416   5.530   4.812   3.066
   88VAL     HB 1417   5.476   4.904   3.089
   88VAL    CG1 1418   5.537   4.813   2.917
   88VAL   HG11 1419   5.587   4.723   2.883
   88VAL   HG12 1420   5.435   4.830   2.882
   88VAL   HG13 1421   5.605   4.894   2.891
   88VAL    CG2 1422   5.443   4.700   3.104
   88VAL   HG21 1423   5.437   4.693   3.213
   88VAL   HG22 1424   5.346   4.708   3.056
   88VAL   HG23 1425   5.487   4.605   3.073
   88VAL      C 1426   5.649   4.845   3.277
   88VAL      O 1427   5.562   4.915   3.322
   89GLY      N 1428   5.739   4.795   3.367
   89GLY      H 1429   5.796   4.721   3.330
   89GLY     CA 1430   5.740   4.821   3.510
   89GLY    HA2 1431   5.803   4.744   3.556
   89GLY    HA3 1432   5.779   4.920   3.534
   89GLY      C 1433   5.602   4.804   3.576
   89GLY      O 1434   5.566   4.872   3.670
   90VAL      N 1435   5.529   4.698   3.542
   90VAL      H 1436   5.556   4.637   3.466
   90VAL     CA 1437   5.401   4.659   3.603
   90VAL     HA 1438   5.359   4.740   3.663
   90VAL     CB 1439   5.299   4.617   3.490
   90VAL     HB 1440   5.355   4.551   3.424
   90VAL    CG1 1441   5.196   4.512   3.549
   90VAL   HG11 1442   5.144   4.554   3.635
   90VAL   HG12 1443   5.121   4.485   3.475
   90VAL   HG13 1444   5.243   4.417   3.575
   90VAL    CG2 1445   5.239   4.733   3.415
   90VAL   HG21 1446   5.170   4.790   3.477
   90VAL   HG22 1447   5.324   4.789   3.377
   90VAL   HG23 1448   5.181   4.694   3.331
   90VAL      C 1449   5.438   4.544   3.695
   90VAL      O 1450   5.498   4.445   3.649
   91ARG      N 1451   5.406   4.565   3.821
   91ARG      H 1452   5.362   4.652   3.848
   91ARG     CA 1453   5.453   4.477   3.933
   91ARG     HA 1454   5.548   4.430   3.909
   91ARG     CB 1455   5.474   4.549   4.063
   91ARG    HB2 1456   5.380   4.588   4.099
   91ARG    HB3 1457   5.514   4.476   4.134
   91ARG     CG 1458   5.565   4.674   4.063
   91ARG    HG2 1459   5.512   4.769   4.061
   91ARG    HG3 1460   5.603   4.687   4.164
   91ARG     CD 1461   5.689   4.676   3.960
   91ARG    HD2 1462   5.727   4.575   3.949
   91ARG    HD3 1463   5.657   4.707   3.861
   91ARG     NE 1464   5.798   4.764   4.009
   91ARG     HE 1465   5.779   4.818   4.091
   91ARG     CZ 1466   5.915   4.783   3.951
   91ARG    NH1 1467   5.948   4.728   3.836
   91ARG   HH11 1468   5.893   4.654   3.795
   91ARG   HH12 1469   6.048   4.729   3.819
   91ARG    NH2 1470   5.998   4.871   4.016
   91ARG   HH21 1471   5.964   4.917   4.099
   91ARG   HH22 1472   6.070   4.910   3.957
   91ARG      C 1473   5.347   4.355   3.952
   91ARG      O 1474   5.228   4.377   3.932
   92ILE      N 1475   5.383   4.230   3.974
   92ILE      H 1476   5.476   4.211   4.009
   92ILE     CA 1477   5.289   4.109   3.970
   92ILE     HA 1478   5.184   4.137   3.959
   92ILE     CB 1479   5.316   4.016   3.848
   92ILE     HB 1480   5.418   3.978   3.846
   92ILE    CG2 1481   5.218   3.891   3.847
   92ILE   HG21 1482   5.217   3.846   3.947
   92ILE   HG22 1483   5.116   3.921   3.820
   92ILE   HG23 1484   5.247   3.807   3.785
   92ILE    CG1 1485   5.300   4.093   3.718
   92ILE   HG12 1486   5.201   4.129   3.693
   92ILE   HG13 1487   5.364   4.181   3.720
   92ILE    CD1 1488   5.343   4.016   3.591
   92ILE   HD11 1489   5.447   4.037   3.568
   92ILE   HD12 1490   5.321   3.909   3.599
   92ILE   HD13 1491   5.297   4.045   3.497
   92ILE      C 1492   5.295   4.036   4.105
   92ILE      O 1493   5.409   4.000   4.138
   93TYR      N 1494   5.183   4.011   4.171
   93TYR      H 1495   5.101   4.064   4.143
   93TYR     CA 1496   5.169   3.948   4.299
   93TYR     HA 1497   5.271   3.926   4.329
   93TYR     CB 1498   5.099   4.036   4.396
   93TYR    HB2 1499   4.992   4.018   4.381
   93TYR    HB3 1500   5.130   4.006   4.496
   93TYR     CG 1501   5.119   4.185   4.392
   93TYR    CD1 1502   5.234   4.244   4.452
   93TYR    HD1 1503   5.311   4.183   4.497
   93TYR    CE1 1504   5.255   4.382   4.425
   93TYR    HE1 1505   5.337   4.440   4.463
   93TYR     CZ 1506   5.165   4.464   4.352
   93TYR     OH 1507   5.184   4.599   4.333
   93TYR     HH 1508   5.267   4.639   4.359
   93TYR    CE2 1509   5.054   4.404   4.291
   93TYR    HE2 1510   4.984   4.464   4.234
   93TYR    CD2 1511   5.028   4.266   4.315
   93TYR    HD2 1512   4.947   4.223   4.258
   93TYR      C 1513   5.087   3.812   4.280
   93TYR      O 1514   4.978   3.806   4.234
   94VAL      N 1515   5.147   3.703   4.323
   94VAL      H 1516   5.241   3.708   4.359
   94VAL     CA 1517   5.088   3.567   4.306
   94VAL     HA 1518   5.007   3.576   4.235
   94VAL     CB 1519   5.178   3.463   4.242
   94VAL     HB 1520   5.117   3.390   4.189
   94VAL    CG1 1521   5.268   3.520   4.132
   94VAL   HG11 1522   5.308   3.447   4.061
   94VAL   HG12 1523   5.210   3.588   4.069
   94VAL   HG13 1524   5.348   3.575   4.183
   94VAL    CG2 1525   5.264   3.391   4.348
   94VAL   HG21 1526   5.205   3.338   4.423
   94VAL   HG22 1527   5.326   3.317   4.298
   94VAL   HG23 1528   5.330   3.466   4.390
   94VAL      C 1529   5.015   3.520   4.432
   94VAL      O 1530   5.050   3.562   4.545
   95ASP      N 1531   4.904   3.443   4.426
   95ASP      H 1532   4.876   3.415   4.332
   95ASP     CA 1533   4.841   3.370   4.534
   95ASP     HA 1534   4.846   3.433   4.623
   95ASP     CB 1535   4.695   3.327   4.496
   95ASP    HB2 1536   4.668   3.396   4.416
   95ASP    HB3 1537   4.699   3.231   4.445
   95ASP     CG 1538   4.584   3.321   4.599
   95ASP    OD1 1539   4.471   3.349   4.553
   95ASP    OD2 1540   4.609   3.297   4.718
   95ASP      C 1541   4.926   3.247   4.576
   95ASP      O 1542   4.954   3.160   4.497
   96ALA      N 1543   4.958   3.236   4.702
   96ALA      H 1544   4.926   3.307   4.766
   96ALA     CA 1545   5.045   3.130   4.754
   96ALA     HA 1546   5.093   3.065   4.681
   96ALA     CB 1547   5.170   3.189   4.831
   96ALA    HB1 1548   5.221   3.118   4.896
   96ALA    HB2 1549   5.242   3.235   4.764
   96ALA    HB3 1550   5.125   3.266   4.894
   96ALA      C 1551   4.964   3.038   4.835
   96ALA      O 1552   4.921   3.086   4.936
   97VAL      N 1553   4.956   2.906   4.809
   97VAL      H 1554   4.982   2.874   4.717
   97VAL     CA 1555   4.869   2.807   4.884
   97VAL     HA 1556   4.814   2.856   4.964
   97VAL     CB 1557   4.763   2.756   4.791
   97VAL     HB 1558   4.803   2.677   4.728
   97VAL    CG1 1559   4.648   2.696   4.869
   97VAL   HG11 1560   4.584   2.774   4.911
   97VAL   HG12 1561   4.589   2.627   4.808
   97VAL   HG13 1562   4.683   2.615   4.932
   97VAL    CG2 1563   4.703   2.871   4.699
   97VAL   HG21 1564   4.619   2.824   4.648
   97VAL   HG22 1565   4.678   2.962   4.754
   97VAL   HG23 1566   4.779   2.892   4.624
   97VAL      C 1567   4.954   2.701   4.957
   97VAL      O 1568   4.970   2.587   4.911
   98ILE      N 1569   5.030   2.752   5.051
   98ILE      H 1570   5.011   2.848   5.076
   98ILE     CA 1571   5.135   2.682   5.125
   98ILE     HA 1572   5.160   2.603   5.055
   98ILE     CB 1573   5.255   2.788   5.134
   98ILE     HB 1574   5.333   2.725   5.176
   98ILE    CG2 1575   5.309   2.851   5.009
   98ILE   HG21 1576   5.332   2.775   4.933
   98ILE   HG22 1577   5.237   2.922   4.969
   98ILE   HG23 1578   5.401   2.905   5.033
   98ILE    CG1 1579   5.224   2.894   5.249
   98ILE   HG12 1580   5.126   2.932   5.222
   98ILE   HG13 1581   5.231   2.831   5.337
   98ILE    CD1 1582   5.327   3.007   5.270
   98ILE   HD11 1583   5.417   2.961   5.310
   98ILE   HD12 1584   5.340   3.063   5.177
   98ILE   HD13 1585   5.287   3.084   5.337
   98ILE      C 1586   5.106   2.623   5.261
   98ILE      O 1587   5.185   2.539   5.310
   99ASN      N 1588   4.989   2.653   5.317
   99ASN      H 1589   4.931   2.711   5.257
   99ASN     CA 1590   4.938   2.597   5.447
   99ASN     HA 1591   5.022   2.618   5.513
   99ASN     CB 1592   4.812   2.672   5.497
   99ASN    HB2 1593   4.850   2.769   5.529
   99ASN    HB3 1594   4.747   2.675   5.410
   99ASN     CG 1595   4.742   2.599   5.616
   99ASN    OD1 1596   4.792   2.587   5.725
   99ASN    ND2 1597   4.626   2.547   5.597
   99ASN   HD21 1598   4.579   2.498   5.672
   99ASN   HD22 1599   4.590   2.539   5.503
   99ASN      C 1600   4.917   2.442   5.437
   99ASN      O 1601   4.951   2.361   5.524
  100HIE      N 1602   4.881   2.398   5.316
  100HIE      H 1603   4.863   2.468   5.245
  100HIE     CA 1604   4.837   2.262   5.292
  100HIE     HA 1605   4.903   2.193   5.345
  100HIE     CB 1606   4.684   2.258   5.322
  100HIE    HB2 1607   4.646   2.163   5.284
  100HIE    HB3 1608   4.668   2.259   5.430
  100HIE     CG 1609   4.610   2.374   5.253
  100HIE    ND1 1610   4.584   2.495   5.308
  100HIE    CE1 1611   4.522   2.572   5.216
  100HIE    HE1 1612   4.501   2.676   5.234
  100HIE    NE2 1613   4.502   2.498   5.105
  100HIE    HE2 1614   4.449   2.535   5.027
  100HIE    CD2 1615   4.551   2.375   5.131
  100HIE    HD2 1616   4.549   2.289   5.066
  100HIE      C 1617   4.858   2.209   5.146
  100HIE      O 1618   4.874   2.288   5.051
  101MET      N 1619   4.849   2.078   5.134
  101MET      H 1620   4.829   2.022   5.216
  101MET     CA 1621   4.826   2.008   5.003
  101MET     HA 1622   4.856   2.080   4.926
  101MET     CB 1623   4.904   1.876   5.006
  101MET    HB2 1624   4.874   1.796   5.073
  101MET    HB3 1625   4.889   1.832   4.907
  101MET     CG 1626   5.047   1.903   5.031
  101MET    HG2 1627   5.060   1.951   5.127
  101MET    HG3 1628   5.093   1.804   5.033
  101MET     SD 1629   5.113   2.013   4.902
  101MET     CE 1630   5.106   1.914   4.753
  101MET    HE1 1631   5.188   1.844   4.739
  101MET    HE2 1632   5.010   1.864   4.738
  101MET    HE3 1633   5.135   1.981   4.672
  101MET      C 1634   4.673   1.987   4.991
  101MET      O 1635   4.591   2.044   5.067
  102CYS      N 1636   4.621   1.926   4.888
  102CYS      H 1637   4.684   1.873   4.829
  102CYS     CA 1638   4.481   1.898   4.861
  102CYS     HA 1639   4.436   1.997   4.859
  102CYS     CB 1640   4.464   1.842   4.714
  102CYS    HB2 1641   4.357   1.852   4.695
  102CYS    HB3 1642   4.525   1.890   4.638
  102CYS     SG 1643   4.497   1.663   4.685
  102CYS     HG 1644   4.416   1.619   4.782
  102CYS      C 1645   4.414   1.815   4.966
  102CYS      O 1646   4.473   1.778   5.067
  103GLY      N 1647   4.284   1.786   4.946
  103GLY      H 1648   4.239   1.820   4.863
  103GLY     CA 1649   4.205   1.706   5.044
  103GLY    HA2 1650   4.200   1.755   5.141
  103GLY    HA3 1651   4.104   1.704   5.003
  103GLY      C 1652   4.253   1.563   5.062
  103GLY      O 1653   4.298   1.500   4.970
  104ASN      N 1654   4.238   1.511   5.186
  104ASN      H 1655   4.192   1.563   5.259
  104ASN     CA 1656   4.283   1.380   5.231
  104ASN     HA 1657   4.389   1.357   5.228
  104ASN     CB 1658   4.244   1.364   5.379
  104ASN    HB2 1659   4.267   1.259   5.398
  104ASN    HB3 1660   4.299   1.434   5.442
  104ASN     CG 1661   4.099   1.376   5.404
  104ASN    OD1 1662   4.019   1.439   5.333
  104ASN    ND2 1663   4.044   1.284   5.481
  104ASN   HD21 1664   3.943   1.279   5.479
  104ASN   HD22 1665   4.102   1.208   5.512
  104ASN      C 1666   4.215   1.267   5.145
  104ASN      O 1667   4.258   1.156   5.157
  105ALA      N 1668   4.104   1.282   5.065
  105ALA      H 1669   4.068   1.375   5.050
  105ALA     CA 1670   4.026   1.173   5.003
  105ALA     HA 1671   4.060   1.081   5.052
  105ALA     CB 1672   3.877   1.204   5.034
  105ALA    HB1 1673   3.803   1.141   4.985
  105ALA    HB2 1674   3.868   1.199   5.143
  105ALA    HB3 1675   3.853   1.303   4.995
  105ALA      C 1676   4.042   1.165   4.849
  105ALA      O 1677   3.993   1.067   4.793
  106VAL      N 1678   4.097   1.263   4.774
  106VAL      H 1679   4.143   1.343   4.817
  106VAL     CA 1680   4.125   1.259   4.629
  106VAL     HA 1681   4.037   1.207   4.590
  106VAL     CB 1682   4.105   1.398   4.570
  106VAL     HB 1683   4.141   1.394   4.467
  106VAL    CG1 1684   3.956   1.445   4.563
  106VAL   HG11 1685   3.916   1.437   4.664
  106VAL   HG12 1686   3.958   1.548   4.528
  106VAL   HG13 1687   3.883   1.395   4.500
  106VAL    CG2 1688   4.192   1.505   4.643
  106VAL   HG21 1689   4.177   1.507   4.751
  106VAL   HG22 1690   4.290   1.466   4.614
  106VAL   HG23 1691   4.178   1.605   4.601
  106VAL      C 1692   4.240   1.172   4.583
  106VAL      O 1693   4.337   1.215   4.525
  107SER      N 1694   4.228   1.043   4.614
  107SER      H 1695   4.137   1.019   4.650
  107SER     CA 1696   4.351   0.951   4.613
  107SER     HA 1697   4.442   1.010   4.602
  107SER     CB 1698   4.348   0.886   4.752
  107SER    HB2 1699   4.266   0.815   4.752
  107SER    HB3 1700   4.443   0.832   4.760
  107SER     OG 1701   4.340   0.979   4.851
  107SER     HG 1702   4.262   0.958   4.903
  107SER      C 1703   4.356   0.845   4.504
  107SER      O 1704   4.465   0.788   4.479
  108ALA      N 1705   4.242   0.814   4.440
  108ALA      H 1706   4.155   0.858   4.467
  108ALA     CA 1707   4.234   0.745   4.312
  108ALA     HA 1708   4.335   0.750   4.270
  108ALA     CB 1709   4.203   0.599   4.348
  108ALA    HB1 1710   4.101   0.596   4.386
  108ALA    HB2 1711   4.217   0.541   4.257
  108ALA    HB3 1712   4.280   0.569   4.420
  108ALA      C 1713   4.140   0.808   4.206
  108ALA      O 1714   4.035   0.865   4.235
  109GLY      N 1715   4.174   0.789   4.078
  109GLY      H 1716   4.255   0.734   4.053
  109GLY     CA 1717   4.095   0.835   3.958
  109GLY    HA2 1718   4.139   0.791   3.869
  109GLY    HA3 1719   3.992   0.799   3.961
  109GLY      C 1720   4.084   0.990   3.939
  109GLY      O 1721   4.066   1.033   3.829
  110THR      N 1722   4.114   1.078   4.039
  110THR      H 1723   4.156   1.041   4.123
  110THR     CA 1724   4.139   1.228   4.014
  110THR     HA 1725   4.053   1.266   3.958
  110THR     CB 1726   4.126   1.301   4.143
  110THR     HB 1727   4.201   1.262   4.212
  110THR    CG2 1728   4.128   1.451   4.135
  110THR   HG21 1729   4.190   1.481   4.050
  110THR   HG22 1730   4.029   1.480   4.099
  110THR   HG23 1731   4.167   1.504   4.222
  110THR    OG1 1732   4.006   1.272   4.211
  110THR    HG1 1733   3.944   1.242   4.145
  110THR      C 1734   4.273   1.259   3.940
  110THR      O 1735   4.380   1.209   3.975
  111SER      N 1736   4.262   1.323   3.828
  111SER      H 1737   4.171   1.352   3.795
  111SER     CA 1738   4.376   1.377   3.756
  111SER     HA 1739   4.464   1.312   3.758
  111SER     CB 1740   4.349   1.397   3.605
  111SER    HB2 1741   4.253   1.447   3.592
  111SER    HB3 1742   4.428   1.443   3.546
  111SER     OG 1743   4.333   1.263   3.551
  111SER     HG 1744   4.365   1.262   3.460
  111SER      C 1745   4.405   1.519   3.810
  111SER      O 1746   4.333   1.577   3.886
  112SER      N 1747   4.514   1.573   3.764
  112SER      H 1748   4.568   1.515   3.701
  112SER     CA 1749   4.571   1.705   3.802
  112SER     HA 1750   4.491   1.760   3.851
  112SER     CB 1751   4.678   1.690   3.909
  112SER    HB2 1752   4.707   1.790   3.942
  112SER    HB3 1753   4.628   1.637   3.991
  112SER     OG 1754   4.785   1.613   3.862
  112SER     HG 1755   4.860   1.672   3.854
  112SER      C 1756   4.616   1.787   3.680
  112SER      O 1757   4.644   1.734   3.575
  113THR      N 1758   4.614   1.920   3.691
  113THR      H 1759   4.596   1.951   3.786
  113THR     CA 1760   4.633   2.025   3.590
  113THR     HA 1761   4.563   2.004   3.509
  113THR     CB 1762   4.598   2.168   3.646
  113THR     HB 1763   4.616   2.239   3.566
  113THR    CG2 1764   4.456   2.182   3.700
  113THR   HG21 1765   4.430   2.288   3.709
  113THR   HG22 1766   4.383   2.133   3.635
  113THR   HG23 1767   4.457   2.131   3.797
  113THR    OG1 1768   4.677   2.201   3.756
  113THR    HG1 1769   4.756   2.243   3.720
  113THR      C 1770   4.769   2.019   3.515
  113THR      O 1771   4.785   2.107   3.427
  114CYX      N 1772   4.864   1.929   3.544
  114CYX      H 1773   4.840   1.867   3.621
  114CYX     CA 1774   4.984   1.898   3.473
  114CYX     HA 1775   4.971   1.940   3.374
  114CYX     CB 1776   5.095   1.984   3.533
  114CYX    HB2 1777   5.062   2.078   3.577
  114CYX    HB3 1778   5.147   1.930   3.612
  114CYX     SG 1779   5.216   2.044   3.421
  114CYX      C 1780   5.019   1.746   3.460
  114CYX      O 1781   5.131   1.722   3.413
  115GLY      N 1782   4.938   1.642   3.502
  115GLY      H 1783   4.846   1.662   3.537
  115GLY     CA 1784   4.974   1.499   3.501
  115GLY    HA2 1785   4.881   1.441   3.501
  115GLY    HA3 1786   5.017   1.473   3.404
  115GLY      C 1787   5.077   1.451   3.608
  115GLY      O 1788   5.116   1.337   3.600
  116SER      N 1789   5.108   1.530   3.717
  116SER      H 1790   5.081   1.627   3.717
  116SER     CA 1791   5.189   1.477   3.835
  116SER     HA 1792   5.289   1.448   3.805
  116SER     CB 1793   5.201   1.580   3.942
  116SER    HB2 1794   5.101   1.618   3.963
  116SER    HB3 1795   5.236   1.542   4.039
  116SER     OG 1796   5.286   1.687   3.900
  116SER     HG 1797   5.229   1.763   3.884
  116SER      C 1798   5.117   1.360   3.898
  116SER      O 1799   4.994   1.355   3.896
  117TYR      N 1800   5.185   1.273   3.971
  117TYR      H 1801   5.284   1.290   3.986
  117TYR     CA 1802   5.124   1.171   4.063
  117TYR     HA 1803   5.023   1.151   4.028
  117TYR     CB 1804   5.196   1.033   4.044
  117TYR    HB2 1805   5.182   0.991   3.944
  117TYR    HB3 1806   5.302   1.048   4.064
  117TYR     CG 1807   5.147   0.927   4.139
  117TYR    CD1 1808   5.232   0.867   4.233
  117TYR    HD1 1809   5.339   0.880   4.230
  117TYR    CE1 1810   5.183   0.776   4.335
  117TYR    HE1 1811   5.253   0.721   4.397
  117TYR     CZ 1812   5.049   0.755   4.349
  117TYR     OH 1813   5.000   0.657   4.433
  117TYR     HH 1814   5.070   0.618   4.487
  117TYR    CE2 1815   4.964   0.804   4.256
  117TYR    HE2 1816   4.858   0.783   4.264
  117TYR    CD2 1817   5.013   0.894   4.150
  117TYR    HD2 1818   4.943   0.914   4.070
  117TYR      C 1819   5.114   1.215   4.212
  117TYR      O 1820   5.203   1.282   4.263
  118PHE      N 1821   5.002   1.178   4.277
  118PHE      H 1822   4.943   1.109   4.233
  118PHE     CA 1823   4.967   1.213   4.415
  118PHE     HA 1824   5.058   1.225   4.474
  118PHE     CB 1825   4.896   1.352   4.428
  118PHE    HB2 1826   4.884   1.368   4.535
  118PHE    HB3 1827   4.963   1.429   4.390
  118PHE     CG 1828   4.767   1.367   4.349
  118PHE    CD1 1829   4.768   1.387   4.212
  118PHE    HD1 1830   4.857   1.374   4.151
  118PHE    CE1 1831   4.653   1.423   4.149
  118PHE    HE1 1832   4.648   1.412   4.042
  118PHE     CZ 1833   4.535   1.451   4.219
  118PHE     HZ 1834   4.445   1.467   4.160
  118PHE    CE2 1835   4.537   1.439   4.355
  118PHE    HE2 1836   4.447   1.457   4.413
  118PHE    CD2 1837   4.653   1.397   4.425
  118PHE    HD2 1838   4.650   1.396   4.533
  118PHE      C 1839   4.877   1.098   4.484
  118PHE      O 1840   4.810   1.019   4.423
  119ASN      N 1841   4.891   1.078   4.620
  119ASN      H 1842   4.953   1.146   4.662
  119ASN     CA 1843   4.823   0.977   4.707
  119ASN     HA 1844   4.723   0.965   4.666
  119ASN     CB 1845   4.903   0.849   4.697
  119ASN    HB2 1846   4.905   0.813   4.595
  119ASN    HB3 1847   5.008   0.870   4.719
  119ASN     CG 1848   4.846   0.738   4.790
  119ASN    OD1 1849   4.733   0.750   4.844
  119ASN    ND2 1850   4.908   0.623   4.802
  119ASN   HD21 1851   4.854   0.553   4.851
  119ASN   HD22 1852   4.991   0.615   4.745
  119ASN      C 1853   4.803   1.037   4.849
  119ASN      O 1854   4.877   0.998   4.940
  120PRO      N 1855   4.698   1.122   4.873
  120PRO     CD 1856   4.612   1.185   4.772
  120PRO    HD2 1857   4.523   1.125   4.754
  120PRO    HD3 1858   4.663   1.206   4.678
  120PRO     CG 1859   4.569   1.320   4.840
  120PRO    HG2 1860   4.471   1.352   4.803
  120PRO    HG3 1861   4.644   1.396   4.819
  120PRO     CB 1862   4.560   1.279   4.986
  120PRO    HB2 1863   4.455   1.252   4.998
  120PRO    HB3 1864   4.592   1.357   5.055
  120PRO     CA 1865   4.659   1.168   5.005
  120PRO     HA 1866   4.742   1.215   5.058
  120PRO      C 1867   4.605   1.053   5.094
  120PRO      O 1868   4.623   1.060   5.214
  121GLY      N 1869   4.550   0.950   5.040
  121GLY      H 1870   4.519   0.954   4.944
  121GLY     CA 1871   4.527   0.819   5.109
  121GLY    HA2 1872   4.456   0.831   5.190
  121GLY    HA3 1873   4.493   0.748   5.033
  121GLY      C 1874   4.648   0.763   5.185
  121GLY      O 1875   4.623   0.691   5.285
  122SER      N 1876   4.768   0.803   5.150
  122SER      H 1877   4.773   0.856   5.064
  122SER     CA 1878   4.886   0.777   5.238
  122SER     HA 1879   4.851   0.719   5.323
  122SER     CB 1880   4.997   0.691   5.165
  122SER    HB2 1881   5.019   0.731   5.066
  122SER    HB3 1882   5.086   0.685   5.227
  122SER     OG 1883   4.945   0.566   5.137
  122SER     HG 1884   5.004   0.513   5.083
  122SER      C 1885   4.955   0.903   5.298
  122SER      O 1886   5.062   0.889   5.362
  123ARG      N 1887   4.898   1.023   5.289
  123ARG      H 1888   4.808   1.023   5.244
  123ARG     CA 1889   4.970   1.158   5.295
  123ARG     HA 1890   4.899   1.227   5.248
  123ARG     CB 1891   4.983   1.205   5.441
  123ARG    HB2 1892   5.064   1.146   5.484
  123ARG    HB3 1893   5.000   1.313   5.437
  123ARG     CG 1894   4.852   1.189   5.522
  123ARG    HG2 1895   4.759   1.236   5.489
  123ARG    HG3 1896   4.837   1.081   5.526
  123ARG     CD 1897   4.895   1.247   5.656
  123ARG    HD2 1898   4.980   1.192   5.695
  123ARG    HD3 1899   4.918   1.353   5.648
  123ARG     NE 1900   4.784   1.244   5.752
  123ARG     HE 1901   4.740   1.334   5.768
  123ARG     CZ 1902   4.721   1.146   5.819
  123ARG    NH1 1903   4.753   1.025   5.794
  123ARG   HH11 1904   4.837   1.001   5.742
  123ARG   HH12 1905   4.705   0.952   5.843
  123ARG    NH2 1906   4.631   1.175   5.908
  123ARG   HH21 1907   4.609   1.272   5.929
  123ARG   HH22 1908   4.571   1.104   5.946
  123ARG      C 1909   5.090   1.156   5.207
  123ARG      O 1910   5.200   1.169   5.259
  124ASP      N 1911   5.094   1.115   5.080
  124ASP      H 1912   5.010   1.092   5.028
  124ASP     CA 1913   5.215   1.100   4.993
  124ASP     HA 1914   5.296   1.151   5.045
  124ASP     CB 1915   5.237   0.950   4.977
  124ASP    HB2 1916   5.195   0.895   5.060
  124ASP    HB3 1917   5.197   0.909   4.884
  124ASP     CG 1918   5.383   0.924   4.962
  124ASP    OD1 1919   5.448   0.957   4.861
  124ASP    OD2 1920   5.447   0.890   5.068
  124ASP      C 1921   5.193   1.178   4.859
  124ASP      O 1922   5.091   1.171   4.793
  125PHE      N 1923   5.290   1.266   4.828
  125PHE      H 1924   5.372   1.257   4.886
  125PHE     CA 1925   5.291   1.349   4.701
  125PHE     HA 1926   5.214   1.312   4.633
  125PHE     CB 1927   5.250   1.490   4.740
  125PHE    HB2 1928   5.315   1.532   4.817
  125PHE    HB3 1929   5.275   1.548   4.652
  125PHE     CG 1930   5.105   1.515   4.786
  125PHE    CD1 1931   5.070   1.499   4.922
  125PHE    HD1 1932   5.149   1.465   4.987
  125PHE    CE1 1933   4.942   1.508   4.976
  125PHE    HE1 1934   4.942   1.495   5.083
  125PHE     CZ 1935   4.841   1.557   4.894
  125PHE     HZ 1936   4.738   1.569   4.923
  125PHE    CE2 1937   4.876   1.574   4.756
  125PHE    HE2 1938   4.800   1.619   4.694
  125PHE    CD2 1939   5.001   1.546   4.702
  125PHE    HD2 1940   5.022   1.559   4.597
  125PHE      C 1941   5.424   1.337   4.636
  125PHE      O 1942   5.519   1.406   4.676
  126PRO      N 1943   5.446   1.247   4.539
  126PRO     CD 1944   5.356   1.136   4.518
  126PRO    HD2 1945   5.296   1.153   4.429
  126PRO    HD3 1946   5.288   1.118   4.601
  126PRO     CG 1947   5.444   1.019   4.493
  126PRO    HG2 1948   5.398   0.941   4.432
  126PRO    HG3 1949   5.474   0.973   4.587
  126PRO     CB 1950   5.566   1.075   4.418
  126PRO    HB2 1951   5.532   1.096   4.317
  126PRO    HB3 1952   5.656   1.015   4.430
  126PRO     CA 1953   5.579   1.213   4.483
  126PRO     HA 1954   5.656   1.207   4.560
  126PRO      C 1955   5.633   1.318   4.388
  126PRO      O 1956   5.749   1.325   4.360
  127ALA      N 1957   5.552   1.409   4.333
  127ALA      H 1958   5.453   1.398   4.347
  127ALA     CA 1959   5.611   1.508   4.240
  127ALA     HA 1960   5.684   1.461   4.174
  127ALA     CB 1961   5.509   1.568   4.147
  127ALA    HB1 1962   5.446   1.486   4.114
  127ALA    HB2 1963   5.452   1.647   4.197
  127ALA    HB3 1964   5.556   1.606   4.056
  127ALA      C 1965   5.690   1.623   4.313
  127ALA      O 1966   5.744   1.708   4.240
  128VAL      N 1967   5.688   1.623   4.447
  128VAL      H 1968   5.663   1.547   4.508
  128VAL     CA 1969   5.753   1.741   4.515
  128VAL     HA 1970   5.780   1.815   4.439
  128VAL     CB 1971   5.649   1.798   4.622
  128VAL     HB 1972   5.635   1.727   4.704
  128VAL    CG1 1973   5.698   1.927   4.688
  128VAL   HG11 1974   5.716   2.004   4.613
  128VAL   HG12 1975   5.622   1.967   4.755
  128VAL   HG13 1976   5.782   1.907   4.754
  128VAL    CG2 1977   5.517   1.829   4.558
  128VAL   HG21 1978   5.532   1.893   4.471
  128VAL   HG22 1979   5.468   1.737   4.525
  128VAL   HG23 1980   5.444   1.879   4.621
  128VAL      C 1981   5.890   1.699   4.578
  128VAL      O 1982   5.988   1.779   4.575
  129PRO      N 1983   5.907   1.591   4.653
  129PRO     CD 1984   6.050   1.547   4.666
  129PRO    HD2 1985   6.114   1.615   4.723
  129PRO    HD3 1986   6.091   1.550   4.565
  129PRO     CG 1987   6.042   1.418   4.732
  129PRO    HG2 1988   6.057   1.427   4.840
  129PRO    HG3 1989   6.119   1.349   4.699
  129PRO     CB 1990   5.896   1.366   4.713
  129PRO    HB2 1991   5.876   1.298   4.795
  129PRO    HB3 1992   5.882   1.325   4.613
  129PRO     CA 1993   5.815   1.499   4.708
  129PRO     HA 1994   5.729   1.497   4.642
  129PRO      C 1995   5.779   1.547   4.850
  129PRO      O 1996   5.860   1.614   4.917
  130TYR      N 1997   5.660   1.508   4.900
  130TYR      H 1998   5.589   1.476   4.836
  130TYR     CA 1999   5.624   1.506   5.042
  130TYR     HA 2000   5.714   1.531   5.099
  130TYR     CB 2001   5.519   1.616   5.078
  130TYR    HB2 2002   5.423   1.601   5.028
  130TYR    HB3 2003   5.490   1.606   5.182
  130TYR     CG 2004   5.550   1.764   5.054
  130TYR    CD1 2005   5.665   1.810   5.118
  130TYR    HD1 2006   5.731   1.739   5.166
  130TYR    CE1 2007   5.696   1.949   5.122
  130TYR    HE1 2008   5.782   1.989   5.174
  130TYR     CZ 2009   5.594   2.035   5.073
  130TYR     OH 2010   5.609   2.161   5.095
  130TYR     HH 2011   5.543   2.215   5.050
  130TYR    CE2 2012   5.479   1.991   4.998
  130TYR    HE2 2013   5.405   2.059   4.960
  130TYR    CD2 2014   5.459   1.850   4.987
  130TYR    HD2 2015   5.373   1.813   4.933
  130TYR      C 2016   5.577   1.361   5.069
  130TYR      O 2017   5.516   1.298   4.980
  131SER      N 2018   5.608   1.310   5.189
  131SER      H 2019   5.665   1.363   5.253
  131SER     CA 2020   5.546   1.200   5.258
  131SER     HA 2021   5.454   1.170   5.206
  131SER     CB 2022   5.646   1.083   5.248
  131SER    HB2 2023   5.741   1.125   5.280
  131SER    HB3 2024   5.610   1.005   5.314
  131SER     OG 2025   5.659   1.035   5.108
  131SER     HG 2026   5.577   0.994   5.078
  131SER      C 2027   5.506   1.237   5.401
  131SER      O 2028   5.526   1.353   5.442
  132GLY      N 2029   5.450   1.141   5.476
  132GLY      H 2030   5.420   1.061   5.422
  132GLY     CA 2031   5.381   1.157   5.604
  132GLY    HA2 2032   5.284   1.205   5.589
  132GLY    HA3 2033   5.363   1.060   5.651
  132GLY      C 2034   5.453   1.252   5.701
  132GLY      O 2035   5.385   1.331   5.766
  133TRP      N 2036   5.583   1.231   5.731
  133TRP      H 2037   5.637   1.153   5.697
  133TRP     CA 2038   5.654   1.320   5.818
  133TRP     HA 2039   5.604   1.312   5.914
  133TRP     CB 2040   5.791   1.257   5.827
  133TRP    HB2 2041   5.855   1.326   5.882
  133TRP    HB3 2042   5.777   1.165   5.883
  133TRP     CG 2043   5.851   1.215   5.692
  133TRP    CD1 2044   5.921   1.301   5.615
  133TRP    HD1 2045   5.941   1.405   5.637
  133TRP    NE1 2046   5.969   1.241   5.500
  133TRP    HE1 2047   6.024   1.289   5.430
  133TRP    CE2 2048   5.932   1.108   5.496
  133TRP    CZ2 2049   5.942   1.004   5.399
  133TRP    HZ2 2050   5.995   1.026   5.308
  133TRP    CH2 2051   5.895   0.875   5.428
  133TRP    HH2 2052   5.899   0.792   5.358
  133TRP    CZ3 2053   5.825   0.852   5.547
  133TRP    HZ3 2054   5.780   0.758   5.574
  133TRP    CE3 2055   5.814   0.958   5.642
  133TRP    HE3 2056   5.764   0.940   5.737
  133TRP    CD2 2057   5.858   1.090   5.620
  133TRP      C 2058   5.670   1.466   5.781
  133TRP      O 2059   5.725   1.543   5.864
  134ASP      N 2060   5.620   1.503   5.660
  134ASP      H 2061   5.589   1.430   5.598
  134ASP     CA 2062   5.606   1.641   5.617
  134ASP     HA 2063   5.685   1.697   5.666
  134ASP     CB 2064   5.632   1.657   5.469
  134ASP    HB2 2065   5.556   1.599   5.416
  134ASP    HB3 2066   5.625   1.764   5.452
  134ASP     CG 2067   5.768   1.601   5.425
  134ASP    OD1 2068   5.870   1.616   5.499
  134ASP    OD2 2069   5.775   1.539   5.313
  134ASP      C 2070   5.473   1.708   5.658
  134ASP      O 2071   5.456   1.831   5.642
  135PHE      N 2072   5.376   1.629   5.712
  135PHE      H 2073   5.408   1.533   5.718
  135PHE     CA 2074   5.237   1.669   5.743
  135PHE     HA 2075   5.218   1.769   5.705
  135PHE     CB 2076   5.125   1.576   5.679
  135PHE    HB2 2077   5.151   1.473   5.703
  135PHE    HB3 2078   5.031   1.605   5.726
  135PHE     CG 2079   5.124   1.592   5.530
  135PHE    CD1 2080   5.052   1.694   5.462
  135PHE    HD1 2081   5.016   1.782   5.515
  135PHE    CE1 2082   5.057   1.708   5.326
  135PHE    HE1 2083   5.023   1.802   5.286
  135PHE     CZ 2084   5.122   1.608   5.244
  135PHE     HZ 2085   5.135   1.628   5.139
  135PHE    CE2 2086   5.183   1.502   5.306
  135PHE    HE2 2087   5.237   1.431   5.246
  135PHE    CD2 2088   5.192   1.501   5.445
  135PHE    HD2 2089   5.256   1.425   5.489
  135PHE      C 2090   5.223   1.685   5.898
  135PHE      O 2091   5.290   1.631   5.982
  136ASN      N 2092   5.121   1.759   5.938
  136ASN      H 2093   5.066   1.792   5.860
  136ASN     CA 2094   5.089   1.805   6.075
  136ASN     HA 2095   5.170   1.778   6.142
  136ASN     CB 2096   5.086   1.958   6.084
  136ASN    HB2 2097   5.156   1.995   6.009
  136ASN    HB3 2098   4.986   1.985   6.050
  136ASN     CG 2099   5.112   2.025   6.218
  136ASN    OD1 2100   5.221   2.076   6.229
  136ASN    ND2 2101   5.013   2.033   6.296
  136ASN   HD21 2102   5.027   2.092   6.377
  136ASN   HD22 2103   4.919   2.004   6.274
  136ASN      C 2104   4.967   1.737   6.141
  136ASN      O 2105   4.951   1.741   6.264
  137ASP      N 2106   4.875   1.682   6.063
  137ASP      H 2107   4.898   1.656   5.968
  137ASP     CA 2108   4.751   1.635   6.120
  137ASP     HA 2109   4.713   1.711   6.188
  137ASP     CB 2110   4.637   1.613   6.020
  137ASP    HB2 2111   4.542   1.593   6.070
  137ASP    HB3 2112   4.623   1.709   5.971
  137ASP     CG 2113   4.659   1.508   5.918
  137ASP    OD1 2114   4.563   1.452   5.860
  137ASP    OD2 2115   4.773   1.487   5.871
  137ASP      C 2116   4.764   1.507   6.203
  137ASP      O 2117   4.671   1.461   6.273
  138GLY      N 2118   4.886   1.449   6.193
  138GLY      H 2119   4.960   1.483   6.133
  138GLY     CA 2120   4.917   1.329   6.278
  138GLY    HA2 2121   4.836   1.256   6.277
  138GLY    HA3 2122   5.006   1.276   6.241
  138GLY      C 2123   4.950   1.371   6.420
  138GLY      O 2124   4.950   1.278   6.500
  139LYS      N 2125   4.979   1.503   6.456
  139LYS      H 2126   4.988   1.567   6.378
  139LYS     CA 2127   5.015   1.558   6.584
  139LYS     HA 2128   5.016   1.474   6.654
  139LYS     CB 2129   5.169   1.594   6.595
  139LYS    HB2 2130   5.201   1.608   6.698
  139LYS    HB3 2131   5.221   1.502   6.571
  139LYS     CG 2132   5.220   1.706   6.504
  139LYS    HG2 2133   5.326   1.696   6.478
  139LYS    HG3 2134   5.175   1.687   6.406
  139LYS     CD 2135   5.196   1.850   6.543
  139LYS    HD2 2136   5.105   1.885   6.495
  139LYS    HD3 2137   5.195   1.849   6.652
  139LYS     CE 2138   5.303   1.947   6.490
  139LYS    HE2 2139   5.398   1.908   6.527
  139LYS    HE3 2140   5.303   1.948   6.381
  139LYS     NZ 2141   5.284   2.079   6.551
  139LYS    HZ1 2142   5.193   2.117   6.529
  139LYS    HZ2 2143   5.290   2.077   6.652
  139LYS    HZ3 2144   5.358   2.145   6.535
  139LYS      C 2145   4.917   1.659   6.635
  139LYS      O 2146   4.940   1.716   6.746
  140CYX      N 2147   4.806   1.687   6.565
  140CYX      H 2148   4.807   1.639   6.476
  140CYX     CA 2149   4.682   1.765   6.599
  140CYX     HA 2150   4.690   1.874   6.608
  140CYX     CB 2151   4.580   1.727   6.481
  140CYX    HB2 2152   4.614   1.769   6.386
  140CYX    HB3 2153   4.582   1.618   6.479
  140CYX     SG 2154   4.413   1.787   6.511
  140CYX      C 2155   4.624   1.719   6.736
  140CYX      O 2156   4.626   1.597   6.758
  141LYS      N 2157   4.571   1.807   6.817
  141LYS      H 2158   4.607   1.901   6.805
  141LYS     CA 2159   4.500   1.770   6.937
  141LYS     HA 2160   4.498   1.662   6.948
  141LYS     CB 2161   4.575   1.820   7.064
  141LYS    HB2 2162   4.547   1.925   7.066
  141LYS    HB3 2163   4.535   1.774   7.155
  141LYS     CG 2164   4.730   1.791   7.059
  141LYS    HG2 2165   4.752   1.684   7.054
  141LYS    HG3 2166   4.781   1.845   6.979
  141LYS     CD 2167   4.812   1.847   7.185
  141LYS    HD2 2168   4.914   1.817   7.162
  141LYS    HD3 2169   4.804   1.956   7.184
  141LYS     CE 2170   4.770   1.781   7.310
  141LYS    HE2 2171   4.664   1.803   7.327
  141LYS    HE3 2172   4.771   1.672   7.302
  141LYS     NZ 2173   4.837   1.827   7.432
  141LYS    HZ1 2174   4.925   1.780   7.446
  141LYS    HZ2 2175   4.839   1.928   7.433
  141LYS    HZ3 2176   4.789   1.804   7.518
  141LYS      C 2177   4.354   1.803   6.934
  141LYS      O 2178   4.299   1.858   7.026
  142THR      N 2179   4.285   1.772   6.828
  142THR      H 2180   4.343   1.741   6.752
  142THR     CA 2181   4.140   1.750   6.816
  142THR     HA 2182   4.099   1.765   6.915
  142THR     CB 2183   4.067   1.853   6.732
  142THR     HB 2184   3.964   1.819   6.739
  142THR    CG2 2185   4.075   1.997   6.769
  142THR   HG21 2186   4.008   2.064   6.714
  142THR   HG22 2187   4.055   1.998   6.877
  142THR   HG23 2188   4.177   2.035   6.761
  142THR    OG1 2189   4.104   1.841   6.601
  142THR    HG1 2190   4.069   1.910   6.543
  142THR      C 2191   4.111   1.614   6.764
  142THR      O 2192   4.198   1.539   6.727
  143GLY      N 2193   3.983   1.570   6.776
  143GLY      H 2194   3.904   1.628   6.803
  143GLY     CA 2195   3.940   1.432   6.758
  143GLY    HA2 2196   3.981   1.374   6.840
  143GLY    HA3 2197   3.832   1.435   6.769
  143GLY      C 2198   3.967   1.367   6.623
  143GLY      O 2199   4.026   1.254   6.613
  144SER      N 2200   3.931   1.433   6.515
  144SER      H 2201   3.894   1.525   6.535
  144SER     CA 2202   3.931   1.378   6.377
  144SER     HA 2203   3.949   1.271   6.383
  144SER     CB 2204   3.792   1.387   6.313
  144SER    HB2 2205   3.753   1.488   6.317
  144SER    HB3 2206   3.794   1.343   6.213
  144SER     OG 2207   3.702   1.303   6.387
  144SER     HG 2208   3.678   1.346   6.469
  144SER      C 2209   4.053   1.429   6.291
  144SER      O 2210   4.050   1.419   6.166
  145GLY      N 2211   4.159   1.493   6.352
  145GLY      H 2212   4.154   1.502   6.452
  145GLY     CA 2213   4.268   1.567   6.286
  145GLY    HA2 2214   4.346   1.593   6.358
  145GLY    HA3 2215   4.295   1.500   6.204
  145GLY      C 2216   4.225   1.693   6.217
  145GLY      O 2217   4.302   1.755   6.144
  146ASP      N 2218   4.094   1.735   6.232
  146ASP      H 2219   4.031   1.681   6.290
  146ASP     CA 2220   4.033   1.848   6.164
  146ASP     HA 2221   4.108   1.875   6.090
  146ASP     CB 2222   3.897   1.813   6.092
  146ASP    HB2 2223   3.896   1.705   6.075
  146ASP    HB3 2224   3.808   1.845   6.146
  146ASP     CG 2225   3.897   1.860   5.943
  146ASP    OD1 2226   3.963   1.803   5.859
  146ASP    OD2 2227   3.817   1.955   5.912
  146ASP      C 2228   4.009   1.965   6.257
  146ASP      O 2229   3.992   1.951   6.374
  147ILE      N 2230   4.017   2.089   6.204
  147ILE      H 2231   4.036   2.095   6.105
  147ILE     CA 2232   3.973   2.211   6.282
  147ILE     HA 2233   4.022   2.205   6.379
  147ILE     CB 2234   4.011   2.341   6.208
  147ILE     HB 2235   3.955   2.344   6.114
  147ILE    CG2 2236   3.971   2.459   6.294
  147ILE   HG21 2237   3.864   2.451   6.316
  147ILE   HG22 2238   4.021   2.475   6.390
  147ILE   HG23 2239   3.971   2.557   6.248
  147ILE    CG1 2240   4.157   2.370   6.168
  147ILE   HG12 2241   4.218   2.379   6.258
  147ILE   HG13 2242   4.204   2.284   6.118
  147ILE    CD1 2243   4.177   2.490   6.079
  147ILE   HD11 2244   4.180   2.579   6.143
  147ILE   HD12 2245   4.275   2.479   6.033
  147ILE   HD13 2246   4.093   2.492   6.011
  147ILE      C 2247   3.817   2.198   6.315
  147ILE      O 2248   3.733   2.201   6.223
  148GLU      N 2249   3.784   2.195   6.445
  148GLU      H 2250   3.857   2.199   6.515
  148GLU     CA 2251   3.648   2.179   6.501
  148GLU     HA 2252   3.584   2.161   6.415
  148GLU     CB 2253   3.652   2.059   6.601
  148GLU    HB2 2254   3.742   2.067   6.662
  148GLU    HB3 2255   3.567   2.061   6.670
  148GLU     CG 2256   3.657   1.923   6.522
  148GLU    HG2 2257   3.579   1.913   6.446
  148GLU    HG3 2258   3.754   1.922   6.472
  148GLU     CD 2259   3.634   1.807   6.622
  148GLU    OE1 2260   3.735   1.739   6.654
  148GLU    OE2 2261   3.517   1.781   6.654
  148GLU      C 2262   3.582   2.298   6.556
  148GLU      O 2263   3.458   2.302   6.542
  149ASN      N 2264   3.662   2.391   6.611
  149ASN      H 2265   3.761   2.377   6.597
  149ASN     CA 2266   3.621   2.528   6.664
  149ASN     HA 2267   3.531   2.559   6.610
  149ASN     CB 2268   3.587   2.495   6.813
  149ASN    HB2 2269   3.520   2.409   6.816
  149ASN    HB3 2270   3.677   2.473   6.870
  149ASN     CG 2271   3.520   2.609   6.883
  149ASN    OD1 2272   3.520   2.718   6.829
  149ASN    ND2 2273   3.460   2.582   6.993
  149ASN   HD21 2274   3.400   2.657   7.024
  149ASN   HD22 2275   3.460   2.487   7.029
  149ASN      C 2276   3.738   2.637   6.646
  149ASN      O 2277   3.852   2.603   6.665
  150TYR      N 2278   3.703   2.760   6.618
  150TYR      H 2279   3.604   2.778   6.607
  150TYR     CA 2280   3.792   2.874   6.611
  150TYR     HA 2281   3.890   2.833   6.586
  150TYR     CB 2282   3.750   2.965   6.499
  150TYR    HB2 2283   3.642   2.981   6.505
  150TYR    HB3 2284   3.796   3.063   6.510
  150TYR     CG 2285   3.794   2.900   6.358
  150TYR    CD1 2286   3.731   2.784   6.308
  150TYR    HD1 2287   3.647   2.737   6.357
  150TYR    CE1 2288   3.784   2.721   6.195
  150TYR    HE1 2289   3.738   2.634   6.149
  150TYR     CZ 2290   3.898   2.779   6.131
  150TYR     OH 2291   3.952   2.723   6.016
  150TYR     HH 2292   3.910   2.641   5.988
  150TYR    CE2 2293   3.960   2.889   6.180
  150TYR    HE2 2294   4.045   2.931   6.128
  150TYR    CD2 2295   3.908   2.946   6.302
  150TYR    HD2 2296   3.951   3.035   6.347
  150TYR      C 2297   3.822   2.942   6.741
  150TYR      O 2298   3.864   3.062   6.738
  151ASN      N 2299   3.816   2.875   6.857
  151ASN      H 2300   3.767   2.787   6.854
  151ASN     CA 2301   3.833   2.940   6.987
  151ASN     HA 2302   3.823   3.047   6.966
  151ASN     CB 2303   3.716   2.887   7.080
  151ASN    HB2 2304   3.707   2.964   7.157
  151ASN    HB3 2305   3.625   2.888   7.020
  151ASN     CG 2306   3.747   2.753   7.135
  151ASN    OD1 2307   3.807   2.671   7.069
  151ASN    ND2 2308   3.713   2.719   7.252
  151ASN   HD21 2309   3.739   2.625   7.278
  151ASN   HD22 2310   3.662   2.782   7.312
  151ASN      C 2311   3.975   2.921   7.044
  151ASN      O 2312   4.007   2.970   7.158
  152ASP      N 2313   4.065   2.847   6.977
  152ASP      H 2314   4.039   2.792   6.897
  152ASP     CA 2315   4.199   2.824   7.031
  152ASP     HA 2316   4.219   2.905   7.101
  152ASP     CB 2317   4.208   2.684   7.091
  152ASP    HB2 2318   4.118   2.655   7.144
  152ASP    HB3 2319   4.223   2.612   7.010
  152ASP     CG 2320   4.321   2.670   7.198
  152ASP    OD1 2321   4.290   2.653   7.317
  152ASP    OD2 2322   4.439   2.664   7.158
  152ASP      C 2323   4.311   2.835   6.921
  152ASP      O 2324   4.295   2.777   6.816
  153ALA      N 2325   4.420   2.906   6.949
  153ALA      H 2326   4.424   2.954   7.038
  153ALA     CA 2327   4.525   2.945   6.851
  153ALA     HA 2328   4.474   2.969   6.757
  153ALA     CB 2329   4.593   3.075   6.887
  153ALA    HB1 2330   4.652   3.058   6.977
  153ALA    HB2 2331   4.666   3.112   6.815
  153ALA    HB3 2332   4.514   3.150   6.898
  153ALA      C 2333   4.619   2.828   6.826
  153ALA      O 2334   4.673   2.807   6.719
  154THR      N 2335   4.639   2.736   6.921
  154THR      H 2336   4.603   2.758   7.013
  154THR     CA 2337   4.677   2.594   6.884
  154THR     HA 2338   4.776   2.604   6.839
  154THR     CB 2339   4.702   2.497   7.008
  154THR     HB 2340   4.735   2.404   6.962
  154THR    CG2 2341   4.823   2.558   7.081
  154THR   HG21 2342   4.850   2.502   7.170
  154THR   HG22 2343   4.903   2.583   7.012
  154THR   HG23 2344   4.785   2.655   7.116
  154THR    OG1 2345   4.595   2.464   7.088
  154THR    HG1 2346   4.546   2.544   7.110
  154THR      C 2347   4.586   2.525   6.782
  154THR      O 2348   4.629   2.489   6.674
  155GLN      N 2349   4.455   2.501   6.806
  155GLN      H 2350   4.412   2.532   6.893
  155GLN     CA 2351   4.373   2.407   6.716
  155GLN     HA 2352   4.433   2.317   6.704
  155GLN     CB 2353   4.248   2.356   6.797
  155GLN    HB2 2354   4.173   2.433   6.810
  155GLN    HB3 2355   4.196   2.279   6.740
  155GLN     CG 2356   4.269   2.298   6.940
  155GLN    HG2 2357   4.338   2.214   6.928
  155GLN    HG3 2358   4.321   2.373   6.999
  155GLN     CD 2359   4.134   2.267   7.005
  155GLN    OE1 2360   4.028   2.270   6.946
  155GLN    NE2 2361   4.134   2.229   7.130
  155GLN   HE21 2362   4.045   2.223   7.178
  155GLN   HE22 2363   4.221   2.238   7.179
  155GLN      C 2364   4.344   2.467   6.574
  155GLN      O 2365   4.337   2.396   6.474
  156VAL      N 2366   4.348   2.599   6.567
  156VAL      H 2367   4.340   2.659   6.648
  156VAL     CA 2368   4.328   2.666   6.434
  156VAL     HA 2369   4.244   2.621   6.383
  156VAL     CB 2370   4.300   2.812   6.464
  156VAL     HB 2371   4.370   2.854   6.536
  156VAL    CG1 2372   4.298   2.906   6.342
  156VAL   HG11 2373   4.244   2.860   6.260
  156VAL   HG12 2374   4.257   3.006   6.351
  156VAL   HG13 2375   4.402   2.919   6.313
  156VAL    CG2 2376   4.160   2.827   6.520
  156VAL   HG21 2377   4.126   2.929   6.542
  156VAL   HG22 2378   4.090   2.781   6.451
  156VAL   HG23 2379   4.151   2.775   6.616
  156VAL      C 2380   4.452   2.658   6.344
  156VAL      O 2381   4.445   2.651   6.223
  157ARG      N 2382   4.566   2.637   6.406
  157ARG      H 2383   4.556   2.614   6.504
  157ARG     CA 2384   4.695   2.642   6.339
  157ARG     HA 2385   4.687   2.674   6.235
  157ARG     CB 2386   4.796   2.735   6.404
  157ARG    HB2 2387   4.810   2.721   6.511
  157ARG    HB3 2388   4.894   2.722   6.357
  157ARG     CG 2389   4.752   2.883   6.375
  157ARG    HG2 2390   4.799   2.895   6.277
  157ARG    HG3 2391   4.644   2.896   6.374
  157ARG     CD 2392   4.822   2.982   6.465
  157ARG    HD2 2393   4.782   2.971   6.565
  157ARG    HD3 2394   4.929   2.963   6.469
  157ARG     NE 2395   4.798   3.124   6.416
  157ARG     HE 2396   4.775   3.144   6.319
  157ARG     CZ 2397   4.801   3.232   6.492
  157ARG    NH1 2398   4.827   3.226   6.619
  157ARG   HH11 2399   4.833   3.132   6.654
  157ARG   HH12 2400   4.803   3.305   6.678
  157ARG    NH2 2401   4.774   3.351   6.453
  157ARG   HH21 2402   4.741   3.351   6.358
  157ARG   HH22 2403   4.790   3.431   6.512
  157ARG      C 2404   4.753   2.499   6.318
  157ARG      O 2405   4.826   2.480   6.224
  158ASP      N 2406   4.719   2.402   6.409
  158ASP      H 2407   4.658   2.431   6.484
  158ASP     CA 2408   4.776   2.271   6.417
  158ASP     HA 2409   4.862   2.275   6.350
  158ASP     CB 2410   4.803   2.251   6.563
  158ASP    HB2 2411   4.838   2.347   6.600
  158ASP    HB3 2412   4.704   2.224   6.599
  158ASP     CG 2413   4.927   2.161   6.589
  158ASP    OD1 2414   4.923   2.066   6.674
  158ASP    OD2 2415   5.031   2.195   6.527
  158ASP      C 2416   4.681   2.159   6.359
  158ASP      O 2417   4.716   2.044   6.367
  159CYX      N 2418   4.567   2.174   6.294
  159CYX      H 2419   4.552   2.269   6.264
  159CYX     CA 2420   4.477   2.073   6.237
  159CYX     HA 2421   4.532   1.980   6.231
  159CYX     CB 2422   4.360   2.037   6.333
  159CYX    HB2 2423   4.292   2.122   6.330
  159CYX    HB3 2424   4.311   1.949   6.293
  159CYX     SG 2425   4.421   1.999   6.506
  159CYX      C 2426   4.432   2.104   6.096
  159CYX      O 2427   4.471   2.205   6.044
  160ARG      N 2428   4.354   2.022   6.025
  160ARG      H 2429   4.336   1.930   6.061
  160ARG     CA 2430   4.323   2.052   5.888
  160ARG     HA 2431   4.419   2.082   5.846
  160ARG     CB 2432   4.273   1.922   5.828
  160ARG    HB2 2433   4.194   1.881   5.891
  160ARG    HB3 2434   4.233   1.943   5.728
  160ARG     CG 2435   4.388   1.823   5.818
  160ARG    HG2 2436   4.474   1.869   5.769
  160ARG    HG3 2437   4.419   1.800   5.920
  160ARG     CD 2438   4.350   1.695   5.743
  160ARG    HD2 2439   4.328   1.722   5.639
  160ARG    HD3 2440   4.422   1.614   5.754
  160ARG     NE 2441   4.220   1.643   5.798
  160ARG     HE 2442   4.134   1.696   5.789
  160ARG     CZ 2443   4.193   1.546   5.879
  160ARG    NH1 2444   4.277   1.459   5.933
  160ARG   HH11 2445   4.377   1.468   5.923
  160ARG   HH12 2446   4.250   1.403   6.012
  160ARG    NH2 2447   4.069   1.544   5.929
  160ARG   HH21 2448   4.010   1.625   5.921
  160ARG   HH22 2449   4.044   1.485   6.008
  160ARG      C 2450   4.221   2.157   5.865
  160ARG      O 2451   4.111   2.139   5.915
  161LEU      N 2452   4.246   2.260   5.786
  161LEU      H 2453   4.339   2.261   5.747
  161LEU     CA 2454   4.133   2.332   5.722
  161LEU     HA 2455   4.067   2.369   5.800
  161LEU     CB 2456   4.196   2.445   5.635
  161LEU    HB2 2457   4.257   2.512   5.696
  161LEU    HB3 2458   4.262   2.394   5.565
  161LEU     CG 2459   4.085   2.519   5.556
  161LEU     HG 2460   4.033   2.454   5.485
  161LEU    CD1 2461   3.988   2.585   5.650
  161LEU   HD11 2462   4.033   2.656   5.718
  161LEU   HD12 2463   3.911   2.642   5.597
  161LEU   HD13 2464   3.934   2.514   5.712
  161LEU    CD2 2465   4.141   2.632   5.473
  161LEU   HD21 2466   4.065   2.684   5.415
  161LEU   HD22 2467   4.201   2.701   5.532
  161LEU   HD23 2468   4.215   2.586   5.407
  161LEU      C 2469   4.052   2.235   5.635
  161LEU      O 2470   4.080   2.199   5.527
  162THR      N 2471   3.925   2.217   5.681
  162THR      H 2472   3.903   2.258   5.771
  162THR     CA 2473   3.824   2.126   5.624
  162THR     HA 2474   3.774   2.083   5.711
  162THR     CB 2475   3.728   2.201   5.531
  162THR     HB 2476   3.671   2.132   5.469
  162THR    CG2 2477   3.645   2.299   5.614
  162THR   HG21 2478   3.561   2.335   5.555
  162THR   HG22 2479   3.590   2.246   5.692
  162THR   HG23 2480   3.712   2.380   5.644
  162THR    OG1 2481   3.812   2.274   5.438
  162THR    HG1 2482   3.879   2.207   5.420
  162THR      C 2483   3.881   2.009   5.537
  162THR      O 2484   3.856   2.001   5.414
  163GLY      N 2485   3.947   1.915   5.604
  163GLY      H 2486   3.950   1.915   5.705
  163GLY     CA 2487   4.005   1.796   5.532
  163GLY    HA2 2488   4.043   1.727   5.607
  163GLY    HA3 2489   3.926   1.746   5.476
  163GLY      C 2490   4.128   1.827   5.441
  163GLY      O 2491   4.188   1.726   5.395
  164LEU      N 2492   4.173   1.947   5.418
  164LEU      H 2493   4.125   2.023   5.465
  164LEU     CA 2494   4.296   1.984   5.344
  164LEU     HA 2495   4.309   1.935   5.248
  164LEU     CB 2496   4.289   2.137   5.317
  164LEU    HB2 2497   4.292   2.191   5.412
  164LEU    HB3 2498   4.376   2.176   5.264
  164LEU     CG 2499   4.172   2.177   5.223
  164LEU     HG 2500   4.085   2.146   5.281
  164LEU    CD1 2501   4.151   2.325   5.199
  164LEU   HD11 2502   4.225   2.372   5.263
  164LEU   HD12 2503   4.188   2.346   5.099
  164LEU   HD13 2504   4.055   2.373   5.220
  164LEU    CD2 2505   4.156   2.092   5.099
  164LEU   HD21 2506   4.248   2.102   5.043
  164LEU   HD22 2507   4.131   1.992   5.135
  164LEU   HD23 2508   4.081   2.123   5.027
  164LEU      C 2509   4.422   1.941   5.425
  164LEU      O 2510   4.454   1.993   5.529
  165LEU      N 2511   4.505   1.861   5.359
  165LEU      H 2512   4.479   1.820   5.270
  165LEU     CA 2513   4.621   1.809   5.427
  165LEU     HA 2514   4.586   1.766   5.521
  165LEU     CB 2515   4.682   1.697   5.341
  165LEU    HB2 2516   4.660   1.726   5.239
  165LEU    HB3 2517   4.791   1.696   5.351
  165LEU     CG 2518   4.632   1.552   5.378
  165LEU     HG 2519   4.527   1.546   5.350
  165LEU    CD1 2520   4.715   1.463   5.292
  165LEU   HD11 2521   4.726   1.499   5.190
  165LEU   HD12 2522   4.815   1.457   5.334
  165LEU   HD13 2523   4.670   1.364   5.284
  165LEU    CD2 2524   4.644   1.507   5.520
  165LEU   HD21 2525   4.607   1.569   5.602
  165LEU   HD22 2526   4.611   1.403   5.521
  165LEU   HD23 2527   4.751   1.503   5.542
  165LEU      C 2528   4.729   1.908   5.464
  165LEU      O 2529   4.805   1.965   5.387
  166ASP      N 2530   4.743   1.920   5.595
  166ASP      H 2531   4.700   1.847   5.651
  166ASP     CA 2532   4.817   2.030   5.663
  166ASP     HA 2533   4.794   2.118   5.604
  166ASP     CB 2534   4.755   2.042   5.805
  166ASP    HB2 2535   4.650   2.018   5.792
  166ASP    HB3 2536   4.796   1.966   5.871
  166ASP     CG 2537   4.780   2.182   5.869
  166ASP    OD1 2538   4.863   2.200   5.954
  166ASP    OD2 2539   4.718   2.280   5.823
  166ASP      C 2540   4.966   2.000   5.667
  166ASP      O 2541   4.997   1.893   5.717
  167LEU      N 2542   5.055   2.091   5.625
  167LEU      H 2543   5.016   2.180   5.598
  167LEU     CA 2544   5.200   2.064   5.616
  167LEU     HA 2545   5.226   1.960   5.595
  167LEU     CB 2546   5.256   2.148   5.496
  167LEU    HB2 2547   5.218   2.249   5.502
  167LEU    HB3 2548   5.362   2.168   5.513
  167LEU     CG 2549   5.240   2.105   5.348
  167LEU     HG 2550   5.133   2.105   5.329
  167LEU    CD1 2551   5.295   2.213   5.254
  167LEU   HD11 2552   5.251   2.313   5.258
  167LEU   HD12 2553   5.404   2.212   5.261
  167LEU   HD13 2554   5.274   2.182   5.152
  167LEU    CD2 2555   5.315   1.968   5.325
  167LEU   HD21 2556   5.283   1.889   5.392
  167LEU   HD22 2557   5.285   1.931   5.227
  167LEU   HD23 2558   5.420   1.992   5.339
  167LEU      C 2559   5.269   2.103   5.749
  167LEU      O 2560   5.221   2.198   5.813
  168ALA      N 2561   5.372   2.035   5.795
  168ALA      H 2562   5.408   1.964   5.734
  168ALA     CA 2563   5.434   2.063   5.921
  168ALA     HA 2564   5.357   2.105   5.986
  168ALA     CB 2565   5.490   1.931   5.970
  168ALA    HB1 2566   5.550   1.895   5.886
  168ALA    HB2 2567   5.552   1.956   6.056
  168ALA    HB3 2568   5.428   1.844   5.989
  168ALA      C 2569   5.542   2.171   5.899
  168ALA      O 2570   5.660   2.147   5.880
  169LEU      N 2571   5.492   2.295   5.892
  169LEU      H 2572   5.392   2.305   5.884
  169LEU     CA 2573   5.573   2.415   5.870
  169LEU     HA 2574   5.633   2.392   5.782
  169LEU     CB 2575   5.493   2.541   5.826
  169LEU    HB2 2576   5.452   2.583   5.918
  169LEU    HB3 2577   5.562   2.619   5.793
  169LEU     CG 2578   5.384   2.527   5.712
  169LEU     HG 2579   5.309   2.459   5.754
  169LEU    CD1 2580   5.324   2.668   5.695
  169LEU   HD11 2581   5.265   2.698   5.782
  169LEU   HD12 2582   5.398   2.741   5.662
  169LEU   HD13 2583   5.251   2.669   5.614
  169LEU    CD2 2584   5.437   2.470   5.581
  169LEU   HD21 2585   5.362   2.468   5.502
  169LEU   HD22 2586   5.531   2.516   5.551
  169LEU   HD23 2587   5.456   2.367   5.609
  169LEU      C 2588   5.681   2.430   5.975
  169LEU      O 2589   5.774   2.510   5.950
  170GLU      N 2590   5.679   2.359   6.089
  170GLU      H 2591   5.592   2.316   6.119
  170GLU     CA 2592   5.787   2.361   6.184
  170GLU     HA 2593   5.817   2.466   6.192
  170GLU     CB 2594   5.732   2.315   6.317
  170GLU    HB2 2595   5.816   2.305   6.386
  170GLU    HB3 2596   5.659   2.391   6.343
  170GLU     CG 2597   5.679   2.169   6.319
  170GLU    HG2 2598   5.613   2.150   6.234
  170GLU    HG3 2599   5.763   2.100   6.318
  170GLU     CD 2600   5.604   2.153   6.449
  170GLU    OE1 2601   5.502   2.218   6.466
  170GLU    OE2 2602   5.649   2.078   6.542
  170GLU      C 2603   5.913   2.281   6.126
  170GLU      O 2604   6.022   2.326   6.158
  171LYS      N 2605   5.902   2.180   6.030
  171LYS      H 2606   5.810   2.163   5.993
  171LYS     CA 2607   6.018   2.107   5.991
  171LYS     HA 2608   6.087   2.113   6.075
  171LYS     CB 2609   5.983   1.959   5.978
  171LYS    HB2 2610   5.931   1.927   5.887
  171LYS    HB3 2611   6.073   1.898   5.966
  171LYS     CG 2612   5.891   1.912   6.089
  171LYS    HG2 2613   5.952   1.939   6.175
  171LYS    HG3 2614   5.791   1.955   6.089
  171LYS     CD 2615   5.876   1.758   6.086
  171LYS    HD2 2616   5.826   1.737   5.991
  171LYS    HD3 2617   5.972   1.708   6.091
  171LYS     CE 2618   5.789   1.696   6.198
  171LYS    HE2 2619   5.824   1.717   6.300
  171LYS    HE3 2620   5.687   1.735   6.199
  171LYS     NZ 2621   5.780   1.551   6.185
  171LYS    HZ1 2622   5.867   1.506   6.208
  171LYS    HZ2 2623   5.707   1.508   6.240
  171LYS    HZ3 2624   5.743   1.537   6.092
  171LYS      C 2625   6.093   2.168   5.880
  171LYS      O 2626   6.049   2.181   5.762
  172ASP      N 2627   6.214   2.206   5.902
  172ASP      H 2628   6.243   2.193   5.998
  172ASP     CA 2629   6.290   2.274   5.804
  172ASP     HA 2630   6.230   2.364   5.791
  172ASP     CB 2631   6.433   2.305   5.861
  172ASP    HB2 2632   6.413   2.365   5.950
  172ASP    HB3 2633   6.492   2.217   5.885
  172ASP     CG 2634   6.507   2.397   5.768
  172ASP    OD1 2635   6.467   2.515   5.748
  172ASP    OD2 2636   6.603   2.357   5.699
  172ASP      C 2637   6.304   2.224   5.655
  172ASP      O 2638   6.315   2.309   5.562
  173TYR      N 2639   6.294   2.092   5.627
  173TYR      H 2640   6.266   2.028   5.700
  173TYR     CA 2641   6.285   2.045   5.484
  173TYR     HA 2642   6.377   2.072   5.433
  173TYR     CB 2643   6.277   1.891   5.486
  173TYR    HB2 2644   6.376   1.858   5.517
  173TYR    HB3 2645   6.213   1.849   5.564
  173TYR     CG 2646   6.240   1.825   5.350
  173TYR    CD1 2647   6.104   1.790   5.337
  173TYR    HD1 2648   6.033   1.803   5.417
  173TYR    CE1 2649   6.056   1.721   5.224
  173TYR    HE1 2650   5.957   1.679   5.222
  173TYR     CZ 2651   6.145   1.692   5.118
  173TYR     OH 2652   6.102   1.619   5.013
  173TYR     HH 2653   6.007   1.619   5.001
  173TYR    CE2 2654   6.280   1.733   5.128
  173TYR    HE2 2655   6.349   1.720   5.046
  173TYR    CD2 2656   6.327   1.803   5.241
  173TYR    HD2 2657   6.429   1.840   5.234
  173TYR      C 2658   6.156   2.101   5.410
  173TYR      O 2659   6.158   2.128   5.292
  174VAL      N 2660   6.046   2.118   5.486
  174VAL      H 2661   6.051   2.083   5.581
  174VAL     CA 2662   5.918   2.165   5.438
  174VAL     HA 2663   5.907   2.127   5.336
  174VAL     CB 2664   5.810   2.121   5.531
  174VAL     HB 2665   5.822   2.176   5.624
  174VAL    CG1 2666   5.677   2.167   5.467
  174VAL   HG11 2667   5.590   2.138   5.525
  174VAL   HG12 2668   5.679   2.276   5.471
  174VAL   HG13 2669   5.668   2.138   5.362
  174VAL    CG2 2670   5.804   1.962   5.561
  174VAL   HG21 2671   5.890   1.927   5.618
  174VAL   HG22 2672   5.719   1.941   5.625
  174VAL   HG23 2673   5.782   1.914   5.465
  174VAL      C 2674   5.931   2.321   5.419
  174VAL      O 2675   5.904   2.367   5.308
  175ARG      N 2676   5.987   2.395   5.518
  175ARG      H 2677   6.007   2.346   5.604
  175ARG     CA 2678   6.030   2.537   5.490
  175ARG     HA 2679   5.939   2.589   5.461
  175ARG     CB 2680   6.094   2.588   5.621
  175ARG    HB2 2681   6.189   2.540   5.643
  175ARG    HB3 2682   6.120   2.690   5.593
  175ARG     CG 2683   6.000   2.584   5.746
  175ARG    HG2 2684   5.909   2.644   5.740
  175ARG    HG3 2685   5.978   2.479   5.764
  175ARG     CD 2686   6.088   2.647   5.853
  175ARG    HD2 2687   6.169   2.578   5.875
  175ARG    HD3 2688   6.132   2.741   5.821
  175ARG     NE 2689   6.025   2.666   5.980
  175ARG     HE 2690   5.929   2.642   6.000
  175ARG     CZ 2691   6.084   2.713   6.084
  175ARG    NH1 2692   6.212   2.743   6.092
  175ARG   HH11 2693   6.269   2.725   6.011
  175ARG   HH12 2694   6.259   2.766   6.179
  175ARG    NH2 2695   6.019   2.729   6.191
  175ARG   HH21 2696   5.919   2.733   6.185
  175ARG   HH22 2697   6.073   2.761   6.271
  175ARG      C 2698   6.114   2.551   5.366
  175ARG      O 2699   6.096   2.643   5.291
  176SER      N 2700   6.212   2.459   5.348
  176SER      H 2701   6.206   2.382   5.414
  176SER     CA 2702   6.317   2.462   5.244
  176SER     HA 2703   6.362   2.561   5.244
  176SER     CB 2704   6.413   2.349   5.278
  176SER    HB2 2705   6.365   2.252   5.293
  176SER    HB3 2706   6.482   2.337   5.195
  176SER     OG 2707   6.494   2.384   5.395
  176SER     HG 2708   6.439   2.371   5.473
  176SER      C 2709   6.260   2.436   5.106
  176SER      O 2710   6.286   2.516   5.012
  177LYS      N 2711   6.170   2.336   5.098
  177LYS      H 2712   6.176   2.270   5.174
  177LYS     CA 2713   6.092   2.310   4.979
  177LYS     HA 2714   6.172   2.308   4.904
  177LYS     CB 2715   6.019   2.170   4.999
  177LYS    HB2 2716   5.981   2.156   5.100
  177LYS    HB3 2717   5.943   2.168   4.920
  177LYS     CG 2718   6.109   2.041   4.987
  177LYS    HG2 2719   6.201   2.062   5.041
  177LYS    HG3 2720   6.067   1.952   5.033
  177LYS     CD 2721   6.145   2.009   4.836
  177LYS    HD2 2722   6.046   1.999   4.791
  177LYS    HD3 2723   6.217   2.084   4.805
  177LYS     CE 2724   6.204   1.876   4.823
  177LYS    HE2 2725   6.291   1.877   4.887
  177LYS    HE3 2726   6.136   1.802   4.864
  177LYS     NZ 2727   6.241   1.851   4.683
  177LYS    HZ1 2728   6.267   1.754   4.674
  177LYS    HZ2 2729   6.160   1.867   4.624
  177LYS    HZ3 2730   6.317   1.910   4.653
  177LYS      C 2731   5.992   2.421   4.934
  177LYS      O 2732   5.983   2.445   4.810
  178ILE      N 2733   5.937   2.500   5.031
  178ILE      H 2734   5.956   2.468   5.125
  178ILE     CA 2735   5.846   2.615   5.002
  178ILE     HA 2736   5.783   2.589   4.917
  178ILE     CB 2737   5.750   2.646   5.131
  178ILE     HB 2738   5.821   2.627   5.211
  178ILE    CG2 2739   5.698   2.794   5.133
  178ILE   HG21 2740   5.673   2.833   5.035
  178ILE   HG22 2741   5.606   2.807   5.191
  178ILE   HG23 2742   5.775   2.849   5.188
  178ILE    CG1 2743   5.632   2.546   5.131
  178ILE   HG12 2744   5.550   2.582   5.069
  178ILE   HG13 2745   5.656   2.447   5.092
  178ILE    CD1 2746   5.573   2.525   5.265
  178ILE   HD11 2747   5.648   2.487   5.334
  178ILE   HD12 2748   5.538   2.622   5.301
  178ILE   HD13 2749   5.484   2.463   5.268
  178ILE      C 2750   5.938   2.731   4.962
  178ILE      O 2751   5.909   2.811   4.875
  179ALA      N 2752   6.051   2.748   5.028
  179ALA      H 2753   6.072   2.692   5.109
  179ALA     CA 2754   6.148   2.851   4.994
  179ALA     HA 2755   6.098   2.946   5.011
  179ALA     CB 2756   6.258   2.849   5.100
  179ALA    HB1 2757   6.228   2.874   5.202
  179ALA    HB2 2758   6.297   2.747   5.101
  179ALA    HB3 2759   6.336   2.917   5.068
  179ALA      C 2760   6.207   2.835   4.852
  179ALA      O 2761   6.215   2.933   4.781
  180GLU      N 2762   6.251   2.718   4.803
  180GLU      H 2763   6.255   2.634   4.859
  180GLU     CA 2764   6.295   2.703   4.665
  180GLU     HA 2765   6.368   2.782   4.651
  180GLU     CB 2766   6.369   2.571   4.636
  180GLU    HB2 2767   6.404   2.575   4.533
  180GLU    HB3 2768   6.460   2.574   4.697
  180GLU     CG 2769   6.284   2.447   4.665
  180GLU    HG2 2770   6.274   2.452   4.773
  180GLU    HG3 2771   6.189   2.446   4.612
  180GLU     CD 2772   6.365   2.319   4.645
  180GLU    OE1 2773   6.377   2.275   4.528
  180GLU    OE2 2774   6.410   2.249   4.734
  180GLU      C 2775   6.181   2.717   4.560
  180GLU      O 2776   6.203   2.755   4.442
  181TYR      N 2777   6.052   2.692   4.599
  181TYR      H 2778   6.037   2.635   4.680
  181TYR     CA 2779   5.939   2.725   4.514
  181TYR     HA 2780   5.951   2.694   4.410
  181TYR     CB 2781   5.816   2.651   4.569
  181TYR    HB2 2782   5.807   2.543   4.555
  181TYR    HB3 2783   5.818   2.667   4.677
  181TYR     CG 2784   5.686   2.701   4.518
  181TYR    CD1 2785   5.668   2.722   4.384
  181TYR    HD1 2786   5.750   2.700   4.317
  181TYR    CE1 2787   5.545   2.765   4.334
  181TYR    HE1 2788   5.530   2.770   4.227
  181TYR     CZ 2789   5.440   2.790   4.419
  181TYR     OH 2790   5.323   2.836   4.368
  181TYR     HH 2791   5.259   2.854   4.438
  181TYR    CE2 2792   5.455   2.759   4.560
  181TYR    HE2 2793   5.379   2.784   4.632
  181TYR    CD2 2794   5.575   2.703   4.604
  181TYR    HD2 2795   5.589   2.702   4.711
  181TYR      C 2796   5.929   2.879   4.503
  181TYR      O 2797   5.938   2.934   4.392
  182MET      N 2798   5.932   2.953   4.612
  182MET      H 2799   5.919   2.900   4.697
  182MET     CA 2800   5.914   3.099   4.606
  182MET     HA 2801   5.826   3.133   4.552
  182MET     CB 2802   5.890   3.167   4.742
  182MET    HB2 2803   5.959   3.124   4.814
  182MET    HB3 2804   5.911   3.273   4.729
  182MET     CG 2805   5.748   3.132   4.790
  182MET    HG2 2806   5.674   3.179   4.726
  182MET    HG3 2807   5.733   3.024   4.790
  182MET     SD 2808   5.701   3.188   4.955
  182MET     CE 2809   5.519   3.164   4.952
  182MET    HE1 2810   5.498   3.061   4.980
  182MET    HE2 2811   5.483   3.229   5.032
  182MET    HE3 2812   5.474   3.187   4.856
  182MET      C 2813   6.030   3.178   4.545
  182MET      O 2814   5.998   3.264   4.461
  183ASN      N 2815   6.163   3.146   4.571
  183ASN      H 2816   6.178   3.071   4.637
  183ASN     CA 2817   6.284   3.191   4.497
  183ASN     HA 2818   6.301   3.298   4.507
  183ASN     CB 2819   6.409   3.116   4.548
  183ASN    HB2 2820   6.367   3.016   4.562
  183ASN    HB3 2821   6.496   3.123   4.483
  183ASN     CG 2822   6.456   3.177   4.682
  183ASN    OD1 2823   6.463   3.295   4.705
  183ASN    ND2 2824   6.480   3.088   4.775
  183ASN   HD21 2825   6.504   3.104   4.872
  183ASN   HD22 2826   6.484   2.993   4.741
  183ASN      C 2827   6.266   3.174   4.348
  183ASN      O 2828   6.299   3.257   4.268
  184HIE      N 2829   6.217   3.055   4.303
  184HIE      H 2830   6.202   2.980   4.370
  184HIE     CA 2831   6.213   3.020   4.155
  184HIE     HA 2832   6.307   3.043   4.104
  184HIE     CB 2833   6.165   2.875   4.134
  184HIE    HB2 2834   6.218   2.808   4.202
  184HIE    HB3 2835   6.059   2.855   4.152
  184HIE     CG 2836   6.198   2.826   3.992
  184HIE    ND1 2837   6.322   2.797   3.943
  184HIE    CE1 2838   6.299   2.755   3.818
  184HIE    HE1 2839   6.375   2.708   3.757
  184HIE    NE2 2840   6.167   2.741   3.790
  184HIE    HE2 2841   6.123   2.688   3.716
  184HIE    CD2 2842   6.103   2.792   3.904
  184HIE    HD2 2843   5.998   2.804   3.926
  184HIE      C 2844   6.110   3.101   4.081
  184HIE      O 2845   6.142   3.152   3.973
  185LEU      N 2846   6.008   3.142   4.150
  185LEU      H 2847   5.997   3.098   4.240
  185LEU     CA 2848   5.912   3.242   4.110
  185LEU     HA 2849   5.884   3.237   4.005
  185LEU     CB 2850   5.777   3.232   4.187
  185LEU    HB2 2851   5.787   3.219   4.294
  185LEU    HB3 2852   5.727   3.329   4.181
  185LEU     CG 2853   5.677   3.131   4.121
  185LEU     HG 2854   5.670   3.158   4.016
  185LEU    CD1 2855   5.722   2.989   4.126
  185LEU   HD11 2856   5.654   2.917   4.080
  185LEU   HD12 2857   5.811   2.971   4.066
  185LEU   HD13 2858   5.735   2.956   4.229
  185LEU    CD2 2859   5.528   3.140   4.160
  185LEU   HD21 2860   5.498   3.244   4.157
  185LEU   HD22 2861   5.470   3.074   4.096
  185LEU   HD23 2862   5.509   3.105   4.262
  185LEU      C 2863   5.971   3.377   4.114
  185LEU      O 2864   5.947   3.451   4.017
  186ILE      N 2865   6.044   3.421   4.219
  186ILE      H 2866   6.057   3.368   4.304
  186ILE     CA 2867   6.115   3.558   4.236
  186ILE     HA 2868   6.034   3.631   4.233
  186ILE     CB 2869   6.192   3.571   4.373
  186ILE     HB 2870   6.244   3.479   4.401
  186ILE    CG2 2871   6.300   3.672   4.368
  186ILE   HG21 2872   6.262   3.769   4.337
  186ILE   HG22 2873   6.348   3.677   4.466
  186ILE   HG23 2874   6.377   3.650   4.293
  186ILE    CG1 2875   6.085   3.597   4.479
  186ILE   HG12 2876   6.065   3.704   4.472
  186ILE   HG13 2877   5.995   3.547   4.444
  186ILE    CD1 2878   6.118   3.553   4.620
  186ILE   HD11 2879   6.132   3.445   4.613
  186ILE   HD12 2880   6.210   3.608   4.638
  186ILE   HD13 2881   6.041   3.587   4.689
  186ILE      C 2882   6.203   3.587   4.119
  186ILE      O 2883   6.191   3.692   4.055
  187ASP      N 2884   6.287   3.494   4.084
  187ASP      H 2885   6.303   3.420   4.151
  187ASP     CA 2886   6.377   3.508   3.972
  187ASP     HA 2887   6.415   3.610   3.974
  187ASP     CB 2888   6.499   3.415   3.998
  187ASP    HB2 2889   6.538   3.416   4.100
  187ASP    HB3 2890   6.467   3.312   3.982
  187ASP     CG 2891   6.617   3.460   3.910
  187ASP    OD1 2892   6.669   3.391   3.817
  187ASP    OD2 2893   6.684   3.563   3.935
  187ASP      C 2894   6.306   3.483   3.830
  187ASP      O 2895   6.374   3.521   3.735
  188ILE      N 2896   6.187   3.423   3.816
  188ILE      H 2897   6.133   3.386   3.892
  188ILE     CA 2898   6.119   3.435   3.690
  188ILE     HA 2899   6.195   3.410   3.616
  188ILE     CB 2900   6.002   3.332   3.671
  188ILE     HB 2901   5.936   3.334   3.758
  188ILE    CG2 2902   5.904   3.386   3.565
  188ILE   HG21 2903   5.889   3.491   3.590
  188ILE   HG22 2904   5.951   3.396   3.468
  188ILE   HG23 2905   5.809   3.332   3.560
  188ILE    CG1 2906   6.041   3.185   3.646
  188ILE   HG12 2907   6.077   3.166   3.545
  188ILE   HG13 2908   6.123   3.163   3.714
  188ILE    CD1 2909   5.925   3.082   3.675
  188ILE   HD11 2910   5.964   2.983   3.650
  188ILE   HD12 2911   5.889   3.073   3.777
  188ILE   HD13 2912   5.836   3.105   3.617
  188ILE      C 2913   6.087   3.584   3.680
  188ILE      O 2914   6.118   3.648   3.582
  189GLY      N 2915   6.047   3.653   3.785
  189GLY      H 2916   6.028   3.603   3.870
  189GLY     CA 2917   6.028   3.797   3.788
  189GLY    HA2 2918   6.108   3.838   3.850
  189GLY    HA3 2919   6.047   3.844   3.691
  189GLY      C 2920   5.899   3.855   3.851
  189GLY      O 2921   5.866   3.971   3.830
  190VAL      N 2922   5.830   3.773   3.931
  190VAL      H 2923   5.863   3.682   3.959
  190VAL     CA 2924   5.717   3.833   4.011
  190VAL     HA 2925   5.650   3.883   3.940
  190VAL     CB 2926   5.632   3.727   4.083
  190VAL     HB 2927   5.536   3.772   4.108
  190VAL    CG1 2928   5.607   3.613   3.982
  190VAL   HG11 2929   5.703   3.566   3.959
  190VAL   HG12 2930   5.556   3.528   4.028
  190VAL   HG13 2931   5.551   3.644   3.894
  190VAL    CG2 2932   5.694   3.666   4.208
  190VAL   HG21 2933   5.793   3.627   4.186
  190VAL   HG22 2934   5.702   3.747   4.281
  190VAL   HG23 2935   5.628   3.588   4.247
  190VAL      C 2936   5.775   3.938   4.107
  190VAL      O 2937   5.895   3.953   4.132
  191ALA      N 2938   5.686   4.018   4.158
  191ALA      H 2939   5.591   4.000   4.129
  191ALA     CA 2940   5.717   4.116   4.261
  191ALA     HA 2941   5.821   4.148   4.253
  191ALA     CB 2942   5.631   4.242   4.237
  191ALA    HB1 2943   5.649   4.296   4.144
  191ALA    HB2 2944   5.524   4.221   4.241
  191ALA    HB3 2945   5.660   4.311   4.316
  191ALA      C 2946   5.677   4.069   4.403
  191ALA      O 2947   5.746   4.091   4.501
  192GLY      N 2948   5.567   3.991   4.402
  192GLY      H 2949   5.519   3.974   4.316
  192GLY     CA 2950   5.511   3.956   4.542
  192GLY    HA2 2951   5.592   3.942   4.613
  192GLY    HA3 2952   5.447   4.036   4.579
  192GLY      C 2953   5.421   3.829   4.556
  192GLY      O 2954   5.410   3.762   4.457
  193PHE      N 2955   5.366   3.806   4.675
  193PHE      H 2956   5.397   3.868   4.748
  193PHE     CA 2957   5.293   3.692   4.731
  193PHE     HA 2958   5.246   3.642   4.646
  193PHE     CB 2959   5.388   3.594   4.797
  193PHE    HB2 2960   5.438   3.645   4.879
  193PHE    HB3 2961   5.336   3.513   4.847
  193PHE     CG 2962   5.496   3.542   4.704
  193PHE    CD1 2963   5.625   3.597   4.712
  193PHE    HD1 2964   5.639   3.674   4.786
  193PHE    CE1 2965   5.728   3.540   4.634
  193PHE    HE1 2966   5.827   3.578   4.653
  193PHE     CZ 2967   5.698   3.446   4.537
  193PHE     HZ 2968   5.780   3.410   4.477
  193PHE    CE2 2969   5.571   3.387   4.530
  193PHE    HE2 2970   5.547   3.309   4.460
  193PHE    CD2 2971   5.472   3.433   4.618
  193PHE    HD2 2972   5.379   3.379   4.624
  193PHE      C 2973   5.183   3.739   4.823
  193PHE      O 2974   5.210   3.810   4.919
  194ARG      N 2975   5.064   3.689   4.787
  194ARG      H 2976   5.044   3.646   4.698
  194ARG     CA 2977   4.938   3.693   4.865
  194ARG     HA 2978   4.937   3.772   4.940
  194ARG     CB 2979   4.829   3.720   4.768
  194ARG    HB2 2980   4.855   3.812   4.717
  194ARG    HB3 2981   4.834   3.641   4.693
  194ARG     CG 2982   4.691   3.726   4.825
  194ARG    HG2 2983   4.692   3.778   4.921
  194ARG    HG3 2984   4.640   3.799   4.762
  194ARG     CD 2985   4.613   3.598   4.826
  194ARG    HD2 2986   4.645   3.535   4.743
  194ARG    HD3 2987   4.630   3.538   4.916
  194ARG     NE 2988   4.472   3.622   4.820
  194ARG     HE 2989   4.444   3.715   4.793
  194ARG     CZ 2990   4.377   3.540   4.856
  194ARG    NH1 2991   4.392   3.410   4.858
  194ARG   HH11 2992   4.474   3.368   4.818
  194ARG   HH12 2993   4.319   3.354   4.900
  194ARG    NH2 2994   4.267   3.590   4.898
  194ARG   HH21 2995   4.261   3.690   4.911
  194ARG   HH22 2996   4.191   3.530   4.928
  194ARG      C 2997   4.922   3.555   4.932
  194ARG      O 2998   4.899   3.446   4.873
  195LEU      N 2999   4.957   3.546   5.065
  195LEU      H 3000   4.986   3.629   5.115
  195LEU     CA 3001   4.956   3.421   5.148
  195LEU     HA 3002   4.992   3.341   5.084
  195LEU     CB 3003   5.049   3.440   5.276
  195LEU    HB2 3004   5.040   3.541   5.314
  195LEU    HB3 3005   5.019   3.363   5.347
  195LEU     CG 3006   5.190   3.404   5.236
  195LEU     HG 3007   5.202   3.304   5.196
  195LEU    CD1 3008   5.247   3.499   5.136
  195LEU   HD11 3009   5.205   3.595   5.164
  195LEU   HD12 3010   5.354   3.513   5.147
  195LEU   HD13 3011   5.220   3.482   5.032
  195LEU    CD2 3012   5.271   3.425   5.366
  195LEU   HD21 3013   5.254   3.339   5.431
  195LEU   HD22 3014   5.378   3.431   5.344
  195LEU   HD23 3015   5.249   3.514   5.425
  195LEU      C 3016   4.808   3.392   5.185
  195LEU      O 3017   4.752   3.452   5.276
  196ASP      N 3018   4.739   3.307   5.109
  196ASP      H 3019   4.787   3.264   5.030
  196ASP     CA 3020   4.613   3.247   5.147
  196ASP     HA 3021   4.531   3.317   5.157
  196ASP     CB 3022   4.577   3.137   5.050
  196ASP    HB2 3023   4.575   3.183   4.951
  196ASP    HB3 3024   4.646   3.052   5.051
  196ASP     CG 3025   4.436   3.091   5.077
  196ASP    OD1 3026   4.345   3.174   5.107
  196ASP    OD2 3027   4.414   2.972   5.076
  196ASP      C 3028   4.629   3.179   5.287
  196ASP      O 3029   4.735   3.151   5.338
  197ALA      N 3030   4.517   3.161   5.361
  197ALA      H 3031   4.427   3.171   5.316
  197ALA     CA 3032   4.522   3.089   5.492
  197ALA     HA 3033   4.420   3.104   5.529
  197ALA     CB 3034   4.540   2.940   5.456
  197ALA    HB1 3035   4.483   2.918   5.365
  197ALA    HB2 3036   4.647   2.924   5.448
  197ALA    HB3 3037   4.500   2.874   5.532
  197ALA      C 3038   4.614   3.137   5.610
  197ALA      O 3039   4.662   3.060   5.692
  198SER      N 3040   4.652   3.264   5.617
  198SER      H 3041   4.602   3.329   5.559
  198SER     CA 3042   4.749   3.312   5.721
  198SER     HA 3043   4.845   3.263   5.712
  198SER     CB 3044   4.771   3.464   5.703
  198SER    HB2 3045   4.685   3.518   5.743
  198SER    HB3 3046   4.862   3.494   5.755
  198SER     OG 3047   4.787   3.488   5.569
  198SER     HG 3048   4.801   3.404   5.524
  198SER      C 3049   4.699   3.279   5.862
  198SER      O 3050   4.775   3.235   5.944
  199LYS      N 3051   4.564   3.288   5.887
  199LYS      H 3052   4.515   3.328   5.808
  199LYS     CA 3053   4.490   3.251   6.009
  199LYS     HA 3054   4.517   3.319   6.090
  199LYS     CB 3055   4.337   3.251   5.974
  199LYS    HB2 3056   4.305   3.348   5.935
  199LYS    HB3 3057   4.321   3.176   5.898
  199LYS     CG 3058   4.245   3.221   6.093
  199LYS    HG2 3059   4.276   3.132   6.147
  199LYS    HG3 3060   4.259   3.302   6.165
  199LYS     CD 3061   4.095   3.192   6.070
  199LYS    HD2 3062   4.094   3.117   5.990
  199LYS    HD3 3063   4.064   3.155   6.168
  199LYS     CE 3064   4.041   3.323   6.034
  199LYS    HE2 3065   4.094   3.396   6.094
  199LYS    HE3 3066   4.068   3.352   5.932
  199LYS     NZ 3067   3.897   3.333   6.066
  199LYS    HZ1 3068   3.847   3.420   6.069
  199LYS    HZ2 3069   3.841   3.263   6.020
  199LYS    HZ3 3070   3.886   3.306   6.163
  199LYS      C 3071   4.538   3.112   6.057
  199LYS      O 3072   4.567   3.100   6.176
  200HIE      N 3073   4.549   3.013   5.966
  200HIE      H 3074   4.537   3.043   5.870
  200HIE     CA 3075   4.589   2.872   5.998
  200HIE     HA 3076   4.553   2.848   6.098
  200HIE     CB 3077   4.515   2.777   5.896
  200HIE    HB2 3078   4.572   2.772   5.803
  200HIE    HB3 3079   4.507   2.674   5.930
  200HIE     CG 3080   4.377   2.816   5.863
  200HIE    ND1 3081   4.335   2.889   5.750
  200HIE    CE1 3082   4.207   2.923   5.775
  200HIE    HE1 3083   4.138   2.956   5.700
  200HIE    NE2 3084   4.170   2.877   5.894
  200HIE    HE2 3085   4.075   2.883   5.926
  200HIE    CD2 3086   4.269   2.799   5.950
  200HIE    HD2 3087   4.283   2.759   6.049
  200HIE      C 3088   4.742   2.848   5.996
  200HIE      O 3089   4.786   2.737   6.013
  201MET      N 3090   4.822   2.955   5.976
  201MET      H 3091   4.776   3.045   5.972
  201MET     CA 3092   4.967   2.954   5.988
  201MET     HA 3093   4.993   2.849   5.999
  201MET     CB 3094   5.034   2.987   5.853
  201MET    HB2 3095   5.012   3.093   5.840
  201MET    HB3 3096   5.141   2.965   5.860
  201MET     CG 3097   4.998   2.905   5.732
  201MET    HG2 3098   5.025   2.806   5.767
  201MET    HG3 3099   4.890   2.897   5.723
  201MET     SD 3100   5.069   2.929   5.570
  201MET     CE 3101   4.974   3.077   5.520
  201MET    HE1 3102   4.998   3.098   5.416
  201MET    HE2 3103   4.870   3.046   5.528
  201MET    HE3 3104   4.982   3.160   5.591
  201MET      C 3105   5.031   3.026   6.115
  201MET      O 3106   4.964   3.110   6.168
  202TRP      N 3107   5.150   2.994   6.160
  202TRP      H 3108   5.200   2.919   6.115
  202TRP     CA 3109   5.230   3.061   6.261
  202TRP     HA 3110   5.164   3.119   6.326
  202TRP     CB 3111   5.309   2.957   6.343
  202TRP    HB2 3112   5.369   2.894   6.277
  202TRP    HB3 3113   5.377   3.013   6.406
  202TRP     CG 3114   5.226   2.875   6.439
  202TRP    CD1 3115   5.203   2.744   6.431
  202TRP    HD1 3116   5.238   2.682   6.350
  202TRP    NE1 3117   5.115   2.709   6.532
  202TRP    HE1 3118   5.089   2.611   6.539
  202TRP    CE2 3119   5.090   2.816   6.619
  202TRP    CZ2 3120   5.011   2.821   6.735
  202TRP    HZ2 3121   4.971   2.731   6.779
  202TRP    CH2 3122   5.000   2.943   6.802
  202TRP    HH2 3123   4.948   2.955   6.896
  202TRP    CZ3 3124   5.061   3.055   6.747
  202TRP    HZ3 3125   5.059   3.152   6.795
  202TRP    CE3 3126   5.142   3.050   6.629
  202TRP    HE3 3127   5.193   3.141   6.600
  202TRP    CD2 3128   5.159   2.930   6.559
  202TRP      C 3129   5.334   3.155   6.194
  202TRP      O 3130   5.399   3.111   6.095
  203PRO      N 3131   5.354   3.282   6.240
  203PRO     CD 3132   5.283   3.353   6.350
  203PRO    HD2 3133   5.348   3.353   6.437
  203PRO    HD3 3134   5.180   3.327   6.370
  203PRO     CG 3135   5.274   3.496   6.299
  203PRO    HG2 3136   5.267   3.569   6.379
  203PRO    HG3 3137   5.202   3.512   6.219
  203PRO     CB 3138   5.411   3.510   6.238
  203PRO    HB2 3139   5.472   3.543   6.323
  203PRO    HB3 3140   5.416   3.590   6.164
  203PRO     CA 3141   5.448   3.376   6.180
  203PRO     HA 3142   5.426   3.374   6.073
  203PRO      C 3143   5.600   3.346   6.202
  203PRO      O 3144   5.689   3.360   6.113
  204GLY      N 3145   5.639   3.291   6.321
  204GLY      H 3146   5.569   3.282   6.393
  204GLY     CA 3147   5.768   3.235   6.349
  204GLY    HA2 3148   5.833   3.322   6.352
  204GLY    HA3 3149   5.753   3.183   6.444
  204GLY      C 3150   5.824   3.136   6.246
  204GLY      O 3151   5.940   3.145   6.209
  205ASP      N 3152   5.739   3.057   6.177
  205ASP      H 3153   5.640   3.055   6.196
  205ASP     CA 3154   5.783   2.966   6.066
  205ASP     HA 3155   5.881   2.929   6.097
  205ASP     CB 3156   5.681   2.854   6.033
  205ASP    HB2 3157   5.585   2.894   6.000
  205ASP    HB3 3158   5.736   2.794   5.961
  205ASP     CG 3159   5.651   2.756   6.150
  205ASP    OD1 3160   5.741   2.705   6.214
  205ASP    OD2 3161   5.531   2.724   6.166
  205ASP      C 3162   5.797   3.051   5.941
  205ASP      O 3163   5.900   3.052   5.873
  206ILE      N 3164   5.697   3.134   5.904
  206ILE      H 3165   5.622   3.139   5.971
  206ILE     CA 3166   5.697   3.229   5.790
  206ILE     HA 3167   5.712   3.175   5.697
  206ILE     CB 3168   5.560   3.309   5.786
  206ILE     HB 3169   5.541   3.354   5.884
  206ILE    CG2 3170   5.578   3.416   5.671
  206ILE   HG21 3171   5.651   3.489   5.706
  206ILE   HG22 3172   5.605   3.365   5.579
  206ILE   HG23 3173   5.481   3.461   5.652
  206ILE    CG1 3174   5.441   3.213   5.743
  206ILE   HG12 3175   5.453   3.199   5.636
  206ILE   HG13 3176   5.431   3.121   5.800
  206ILE    CD1 3177   5.300   3.272   5.751
  206ILE   HD11 3178   5.243   3.204   5.688
  206ILE   HD12 3179   5.263   3.267   5.854
  206ILE   HD13 3180   5.300   3.371   5.704
  206ILE      C 3181   5.811   3.330   5.799
  206ILE      O 3182   5.868   3.362   5.696
  207LYS      N 3183   5.864   3.369   5.914
  207LYS      H 3184   5.804   3.348   5.992
  207LYS     CA 3185   5.991   3.446   5.920
  207LYS     HA 3186   5.972   3.534   5.858
  207LYS     CB 3187   6.010   3.492   6.067
  207LYS    HB2 3188   5.914   3.516   6.113
  207LYS    HB3 3189   6.060   3.413   6.124
  207LYS     CG 3190   6.106   3.611   6.077
  207LYS    HG2 3191   6.210   3.579   6.064
  207LYS    HG3 3192   6.087   3.685   5.999
  207LYS     CD 3193   6.097   3.672   6.222
  207LYS    HD2 3194   5.996   3.711   6.240
  207LYS    HD3 3195   6.130   3.598   6.295
  207LYS     CE 3196   6.195   3.790   6.213
  207LYS    HE2 3197   6.294   3.755   6.185
  207LYS    HE3 3198   6.154   3.867   6.148
  207LYS     NZ 3199   6.211   3.839   6.355
  207LYS    HZ1 3200   6.135   3.897   6.385
  207LYS    HZ2 3201   6.242   3.766   6.418
  207LYS    HZ3 3202   6.295   3.895   6.363
  207LYS      C 3203   6.111   3.370   5.862
  207LYS      O 3204   6.191   3.429   5.790
  208ALA      N 3205   6.119   3.246   5.900
  208ALA      H 3206   6.050   3.209   5.964
  208ALA     CA 3207   6.235   3.161   5.858
  208ALA     HA 3208   6.320   3.222   5.888
  208ALA     CB 3209   6.226   3.037   5.949
  208ALA    HB1 3210   6.131   2.987   5.930
  208ALA    HB2 3211   6.313   2.974   5.932
  208ALA    HB3 3212   6.225   3.071   6.053
  208ALA      C 3213   6.229   3.120   5.715
  208ALA      O 3214   6.336   3.116   5.659
  209ILE      N 3215   6.108   3.092   5.656
  209ILE      H 3216   6.026   3.093   5.714
  209ILE     CA 3217   6.089   3.074   5.512
  209ILE     HA 3218   6.152   2.998   5.466
  209ILE     CB 3219   5.942   3.027   5.486
  209ILE     HB 3220   5.871   3.093   5.537
  209ILE    CG2 3221   5.916   3.033   5.331
  209ILE   HG21 3222   5.950   3.126   5.285
  209ILE   HG22 3223   5.962   2.955   5.271
  209ILE   HG23 3224   5.810   3.012   5.316
  209ILE    CG1 3225   5.909   2.886   5.534
  209ILE   HG12 3226   5.957   2.812   5.471
  209ILE   HG13 3227   5.951   2.868   5.634
  209ILE    CD1 3228   5.763   2.858   5.553
  209ILE   HD11 3229   5.757   2.757   5.595
  209ILE   HD12 3230   5.717   2.929   5.622
  209ILE   HD13 3231   5.709   2.870   5.459
  209ILE      C 3232   6.137   3.205   5.436
  209ILE      O 3233   6.214   3.196   5.337
  210LEU      N 3234   6.096   3.323   5.484
  210LEU      H 3235   6.042   3.328   5.569
  210LEU     CA 3236   6.124   3.455   5.421
  210LEU     HA 3237   6.108   3.450   5.313
  210LEU     CB 3238   6.026   3.570   5.477
  210LEU    HB2 3239   5.923   3.540   5.458
  210LEU    HB3 3240   6.030   3.562   5.586
  210LEU     CG 3241   6.044   3.716   5.430
  210LEU     HG 3242   6.141   3.751   5.468
  210LEU    CD1 3243   6.055   3.745   5.279
  210LEU   HD11 3244   6.000   3.672   5.219
  210LEU   HD12 3245   6.034   3.848   5.251
  210LEU   HD13 3246   6.159   3.726   5.250
  210LEU    CD2 3247   5.935   3.805   5.496
  210LEU   HD21 3248   5.838   3.772   5.460
  210LEU   HD22 3249   5.954   3.803   5.603
  210LEU   HD23 3250   5.951   3.906   5.458
  210LEU      C 3251   6.277   3.490   5.437
  210LEU      O 3252   6.321   3.584   5.374
  211ASP      N 3253   6.355   3.418   5.518
  211ASP      H 3254   6.303   3.357   5.580
  211ASP     CA 3255   6.499   3.441   5.538
  211ASP     HA 3256   6.505   3.547   5.514
  211ASP     CB 3257   6.547   3.422   5.680
  211ASP    HB2 3258   6.495   3.489   5.748
  211ASP    HB3 3259   6.522   3.322   5.715
  211ASP     CG 3260   6.693   3.457   5.698
  211ASP    OD1 3261   6.729   3.578   5.690
  211ASP    OD2 3262   6.777   3.360   5.720
  211ASP      C 3263   6.587   3.353   5.436
  211ASP      O 3264   6.700   3.375   5.413
  212LYS      N 3265   6.526   3.258   5.372
  212LYS      H 3266   6.431   3.248   5.406
  212LYS     CA 3267   6.574   3.165   5.265
  212LYS     HA 3268   6.681   3.145   5.277
  212LYS     CB 3269   6.507   3.023   5.271
  212LYS    HB2 3270   6.401   3.043   5.255
  212LYS    HB3 3271   6.531   2.955   5.190
  212LYS     CG 3272   6.541   2.947   5.405
  212LYS    HG2 3273   6.648   2.930   5.417
  212LYS    HG3 3274   6.500   3.000   5.491
  212LYS     CD 3275   6.468   2.809   5.387
  212LYS    HD2 3276   6.362   2.822   5.368
  212LYS    HD3 3277   6.525   2.757   5.310
  212LYS     CE 3278   6.468   2.718   5.507
  212LYS    HE2 3279   6.432   2.768   5.597
  212LYS    HE3 3280   6.394   2.639   5.489
  212LYS     NZ 3281   6.602   2.658   5.538
  212LYS    HZ1 3282   6.664   2.732   5.570
  212LYS    HZ2 3283   6.594   2.591   5.612
  212LYS    HZ3 3284   6.638   2.614   5.455
  212LYS      C 3285   6.544   3.236   5.128
  212LYS      O 3286   6.596   3.191   5.032
  213LEU      N 3287   6.466   3.342   5.129
  213LEU      H 3288   6.421   3.380   5.212
  213LEU     CA 3289   6.428   3.420   5.011
  213LEU     HA 3290   6.429   3.354   4.924
  213LEU     CB 3291   6.284   3.468   5.023
  213LEU    HB2 3292   6.257   3.464   5.128
  213LEU    HB3 3293   6.275   3.562   4.969
  213LEU     CG 3294   6.182   3.366   4.955
  213LEU     HG 3295   6.215   3.350   4.852
  213LEU    CD1 3296   6.159   3.246   5.042
  213LEU   HD11 3297   6.256   3.197   5.053
  213LEU   HD12 3298   6.119   3.272   5.140
  213LEU   HD13 3299   6.093   3.176   4.990
  213LEU    CD2 3300   6.047   3.434   4.954
  213LEU   HD21 3301   6.053   3.527   4.898
  213LEU   HD22 3302   5.964   3.376   4.914
  213LEU   HD23 3303   6.018   3.457   5.057
  213LEU      C 3304   6.518   3.535   4.963
  213LEU      O 3305   6.544   3.628   5.038
  214HIE      N 3306   6.550   3.539   4.834
  214HIE      H 3307   6.524   3.458   4.779
  214HIE     CA 3308   6.628   3.644   4.771
  214HIE     HA 3309   6.718   3.664   4.829
  214HIE     CB 3310   6.665   3.595   4.627
  214HIE    HB2 3311   6.579   3.548   4.579
  214HIE    HB3 3312   6.688   3.678   4.561
  214HIE     CG 3313   6.786   3.504   4.615
  214HIE    ND1 3314   6.918   3.540   4.642
  214HIE    CE1 3315   6.994   3.438   4.605
  214HIE    HE1 3316   7.102   3.427   4.601
  214HIE    NE2 3317   6.913   3.338   4.559
  214HIE    HE2 3318   6.937   3.246   4.526
  214HIE    CD2 3319   6.779   3.378   4.567
  214HIE    HD2 3320   6.700   3.313   4.535
  214HIE      C 3321   6.554   3.774   4.762
  214HIE      O 3322   6.431   3.790   4.787
  215ASN      N 3323   6.630   3.878   4.720
  215ASN      H 3324   6.730   3.864   4.722
  215ASN     CA 3325   6.590   4.005   4.665
  215ASN     HA 3326   6.514   4.044   4.732
  215ASN     CB 3327   6.711   4.111   4.679
  215ASN    HB2 3328   6.797   4.077   4.621
  215ASN    HB3 3329   6.671   4.211   4.659
  215ASN     CG 3330   6.765   4.122   4.820
  215ASN    OD1 3331   6.713   4.196   4.896
  215ASN    ND2 3332   6.871   4.051   4.857
  215ASN   HD21 3333   6.901   4.039   4.952
  215ASN   HD22 3334   6.894   3.983   4.785
  215ASN      C 3335   6.529   3.994   4.522
  215ASN      O 3336   6.562   3.900   4.451
  216LEU      N 3337   6.447   4.095   4.489
  216LEU      H 3338   6.443   4.179   4.545
  216LEU     CA 3339   6.373   4.103   4.365
  216LEU     HA 3340   6.331   4.006   4.338
  216LEU     CB 3341   6.262   4.211   4.362
  216LEU    HB2 3342   6.311   4.305   4.386
  216LEU    HB3 3343   6.223   4.225   4.261
  216LEU     CG 3344   6.151   4.179   4.457
  216LEU     HG 3345   6.191   4.173   4.558
  216LEU    CD1 3346   6.048   4.293   4.457
  216LEU   HD11 3347   5.993   4.301   4.364
  216LEU   HD12 3348   5.978   4.274   4.539
  216LEU   HD13 3349   6.104   4.384   4.479
  216LEU    CD2 3350   6.070   4.047   4.421
  216LEU   HD21 3351   5.999   4.030   4.502
  216LEU   HD22 3352   6.018   4.051   4.325
  216LEU   HD23 3353   6.128   3.955   4.423
  216LEU      C 3354   6.472   4.144   4.248
  216LEU      O 3355   6.577   4.205   4.272
  217ASN      N 3356   6.444   4.111   4.125
  217ASN      H 3357   6.363   4.057   4.097
  217ASN     CA 3358   6.540   4.119   4.022
  217ASN     HA 3359   6.623   4.061   4.061
  217ASN     CB 3360   6.466   4.058   3.897
  217ASN    HB2 3361   6.428   3.957   3.908
  217ASN    HB3 3362   6.384   4.125   3.871
  217ASN     CG 3363   6.551   4.065   3.776
  217ASN    OD1 3364   6.522   4.124   3.671
  217ASN    ND2 3365   6.669   4.016   3.781
  217ASN   HD21 3366   6.734   4.034   3.706
  217ASN   HD22 3367   6.686   3.945   3.851
  217ASN      C 3368   6.599   4.256   3.991
  217ASN      O 3369   6.517   4.339   3.946
  218SER      N 3370   6.733   4.262   3.992
  218SER      H 3371   6.788   4.181   4.018
  218SER     CA 3372   6.796   4.391   3.988
  218SER     HA 3373   6.751   4.451   4.067
  218SER     CB 3374   6.946   4.378   4.011
  218SER    HB2 3375   7.006   4.469   4.008
  218SER    HB3 3376   6.967   4.324   4.103
  218SER     OG 3377   7.002   4.295   3.912
  218SER     HG 3378   6.958   4.210   3.910
  218SER      C 3379   6.790   4.459   3.852
  218SER      O 3380   6.797   4.581   3.843
  219ASN      N 3381   6.776   4.390   3.737
  219ASN      H 3382   6.775   4.289   3.731
  219ASN     CA 3383   6.754   4.461   3.605
  219ASN     HA 3384   6.829   4.539   3.589
  219ASN     CB 3385   6.780   4.344   3.499
  219ASN    HB2 3386   6.881   4.304   3.510
  219ASN    HB3 3387   6.713   4.263   3.527
  219ASN     CG 3388   6.737   4.381   3.354
  219ASN    OD1 3389   6.801   4.453   3.282
  219ASN    ND2 3390   6.619   4.342   3.323
  219ASN   HD21 3391   6.583   4.387   3.240
  219ASN   HD22 3392   6.561   4.288   3.386
  219ASN      C 3393   6.609   4.516   3.591
  219ASN      O 3394   6.595   4.611   3.524
  220TRP      N 3395   6.508   4.465   3.659
  220TRP      H 3396   6.531   4.380   3.708
  220TRP     CA 3397   6.367   4.521   3.662
  220TRP     HA 3398   6.353   4.591   3.579
  220TRP     CB 3399   6.275   4.410   3.622
  220TRP    HB2 3400   6.263   4.343   3.707
  220TRP    HB3 3401   6.178   4.459   3.622
  220TRP     CG 3402   6.285   4.334   3.488
  220TRP    CD1 3403   6.292   4.396   3.368
  220TRP    HD1 3404   6.293   4.500   3.340
  220TRP    NE1 3405   6.280   4.309   3.266
  220TRP    HE1 3406   6.279   4.337   3.169
  220TRP    CE2 3407   6.269   4.180   3.311
  220TRP    CZ2 3408   6.252   4.066   3.245
  220TRP    HZ2 3409   6.260   4.065   3.137
  220TRP    CH2 3410   6.212   3.949   3.319
  220TRP    HH2 3411   6.172   3.861   3.270
  220TRP    CZ3 3412   6.216   3.953   3.460
  220TRP    HZ3 3413   6.190   3.863   3.513
  220TRP    CE3 3414   6.239   4.077   3.527
  220TRP    HE3 3415   6.251   4.081   3.634
  220TRP    CD2 3416   6.264   4.193   3.451
  220TRP      C 3417   6.320   4.600   3.784
  220TRP      O 3418   6.217   4.667   3.777
  221PHE      N 3419   6.391   4.583   3.902
  221PHE      H 3420   6.457   4.507   3.907
  221PHE     CA 3421   6.351   4.637   4.035
  221PHE     HA 3422   6.271   4.710   4.025
  221PHE     CB 3423   6.300   4.519   4.120
  221PHE    HB2 3424   6.384   4.450   4.129
  221PHE    HB3 3425   6.276   4.564   4.216
  221PHE     CG 3426   6.170   4.459   4.068
  221PHE    CD1 3427   6.185   4.335   4.005
  221PHE    HD1 3428   6.279   4.290   3.975
  221PHE    CE1 3429   6.069   4.256   3.975
  221PHE    HE1 3430   6.071   4.160   3.926
  221PHE     CZ 3431   5.939   4.312   4.004
  221PHE     HZ 3432   5.847   4.262   3.980
  221PHE    CE2 3433   5.937   4.436   4.069
  221PHE    HE2 3434   5.844   4.482   4.099
  221PHE    CD2 3435   6.047   4.508   4.103
  221PHE    HD2 3436   6.040   4.611   4.136
  221PHE      C 3437   6.471   4.703   4.107
  221PHE      O 3438   6.586   4.656   4.086
  222PRO      N 3439   6.452   4.792   4.206
  222PRO     CD 3440   6.324   4.855   4.237
  222PRO    HD2 3441   6.247   4.778   4.243
  222PRO    HD3 3442   6.298   4.920   4.153
  222PRO     CG 3443   6.346   4.930   4.370
  222PRO    HG2 3444   6.304   4.865   4.447
  222PRO    HG3 3445   6.278   5.016   4.368
  222PRO     CB 3446   6.498   4.958   4.377
  222PRO    HB2 3447   6.533   4.967   4.480
  222PRO    HB3 3448   6.521   5.053   4.329
  222PRO     CA 3449   6.560   4.857   4.280
  222PRO     HA 3450   6.633   4.898   4.210
  222PRO      C 3451   6.648   4.761   4.352
  222PRO      O 3452   6.599   4.654   4.404
  223ALA      N 3453   6.772   4.803   4.378
  223ALA      H 3454   6.797   4.894   4.342
  223ALA     CA 3455   6.881   4.710   4.425
  223ALA     HA 3456   6.877   4.625   4.357
  223ALA     CB 3457   7.023   4.764   4.394
  223ALA    HB1 3458   7.028   4.793   4.290
  223ALA    HB2 3459   7.028   4.856   4.452
  223ALA    HB3 3460   7.100   4.694   4.430
  223ALA      C 3461   6.858   4.659   4.574
  223ALA      O 3462   6.836   4.739   4.661
  224GLY      N 3463   6.869   4.529   4.600
  224GLY      H 3464   6.887   4.461   4.527
  224GLY     CA 3465   6.865   4.479   4.742
  224GLY    HA2 3466   6.898   4.375   4.745
  224GLY    HA3 3467   6.927   4.543   4.806
  224GLY      C 3468   6.721   4.490   4.795
  224GLY      O 3469   6.695   4.467   4.912
  225SER      N 3470   6.622   4.522   4.711
  225SER      H 3471   6.644   4.529   4.612
  225SER     CA 3472   6.483   4.503   4.746
  225SER     HA 3473   6.465   4.581   4.821
  225SER     CB 3474   6.392   4.535   4.623
  225SER    HB2 3475   6.409   4.464   4.542
  225SER    HB3 3476   6.291   4.537   4.664
  225SER     OG 3477   6.409   4.668   4.577
  225SER     HG 3478   6.486   4.672   4.520
  225SER      C 3479   6.436   4.366   4.796
  225SER      O 3480   6.447   4.268   4.727
  226LYS      N 3481   6.372   4.358   4.912
  226LYS      H 3482   6.367   4.434   4.978
  226LYS     CA 3483   6.300   4.236   4.957
  226LYS     HA 3484   6.362   4.147   4.949
  226LYS     CB 3485   6.280   4.271   5.106
  226LYS    HB2 3486   6.377   4.270   5.157
  226LYS    HB3 3487   6.225   4.364   5.119
  226LYS     CG 3488   6.199   4.165   5.188
  226LYS    HG2 3489   6.099   4.152   5.148
  226LYS    HG3 3490   6.247   4.067   5.181
  226LYS     CD 3491   6.178   4.196   5.343
  226LYS    HD2 3492   6.134   4.295   5.351
  226LYS    HD3 3493   6.107   4.125   5.384
  226LYS     CE 3494   6.313   4.204   5.415
  226LYS    HE2 3495   6.366   4.110   5.400
  226LYS    HE3 3496   6.373   4.285   5.373
  226LYS     NZ 3497   6.288   4.220   5.557
  226LYS    HZ1 3498   6.378   4.209   5.601
  226LYS    HZ2 3499   6.261   4.314   5.582
  226LYS    HZ3 3500   6.214   4.155   5.579
  226LYS      C 3501   6.172   4.212   4.876
  226LYS      O 3502   6.111   4.303   4.819
  227PRO      N 3503   6.128   4.082   4.863
  227PRO     CD 3504   6.201   3.961   4.897
  227PRO    HD2 3505   6.194   3.954   5.005
  227PRO    HD3 3506   6.308   3.966   4.877
  227PRO     CG 3507   6.136   3.852   4.810
  227PRO    HG2 3508   6.138   3.758   4.866
  227PRO    HG3 3509   6.178   3.851   4.709
  227PRO     CB 3510   5.991   3.894   4.808
  227PRO    HB2 3511   5.964   3.875   4.912
  227PRO    HB3 3512   5.927   3.854   4.730
  227PRO     CA 3513   6.003   4.051   4.809
  227PRO     HA 3514   6.005   4.075   4.702
  227PRO      C 3515   5.888   4.123   4.876
  227PRO      O 3516   5.885   4.136   4.996
  228PHE      N 3517   5.784   4.162   4.798
  228PHE      H 3518   5.790   4.148   4.698
  228PHE     CA 3519   5.658   4.220   4.842
  228PHE     HA 3520   5.681   4.286   4.926
  228PHE     CB 3521   5.594   4.300   4.725
  228PHE    HB2 3522   5.674   4.364   4.686
  228PHE    HB3 3523   5.569   4.227   4.648
  228PHE     CG 3524   5.469   4.377   4.755
  228PHE    CD1 3525   5.485   4.516   4.783
  228PHE    HD1 3526   5.586   4.553   4.793
  228PHE    CE1 3527   5.366   4.589   4.801
  228PHE    HE1 3528   5.376   4.694   4.825
  228PHE     CZ 3529   5.240   4.531   4.792
  228PHE     HZ 3530   5.158   4.599   4.802
  228PHE    CE2 3531   5.232   4.391   4.770
  228PHE    HE2 3532   5.132   4.350   4.770
  228PHE    CD2 3533   5.346   4.311   4.754
  228PHE    HD2 3534   5.332   4.207   4.730
  228PHE      C 3535   5.557   4.119   4.890
  228PHE      O 3536   5.496   4.039   4.818
  229ILE      N 3537   5.539   4.112   5.028
  229ILE      H 3538   5.578   4.189   5.082
  229ILE     CA 3539   5.444   4.016   5.093
  229ILE     HA 3540   5.411   3.941   5.020
  229ILE     CB 3541   5.527   3.955   5.212
  229ILE     HB 3542   5.553   4.034   5.282
  229ILE    CG2 3543   5.432   3.858   5.284
  229ILE   HG21 3544   5.493   3.790   5.343
  229ILE   HG22 3545   5.359   3.908   5.348
  229ILE   HG23 3546   5.376   3.803   5.208
  229ILE    CG1 3547   5.658   3.896   5.158
  229ILE   HG12 3548   5.710   3.971   5.098
  229ILE   HG13 3549   5.710   3.882   5.253
  229ILE    CD1 3550   5.655   3.767   5.077
  229ILE   HD11 3551   5.603   3.787   4.984
  229ILE   HD12 3552   5.759   3.742   5.057
  229ILE   HD13 3553   5.603   3.678   5.114
  229ILE      C 3554   5.313   4.089   5.153
  229ILE      O 3555   5.326   4.191   5.217
  230TYR      N 3556   5.193   4.039   5.119
  230TYR      H 3557   5.186   3.957   5.060
  230TYR     CA 3558   5.063   4.072   5.184
  230TYR     HA 3559   5.075   4.120   5.281
  230TYR     CB 3560   4.990   4.174   5.090
  230TYR    HB2 3561   4.909   4.225   5.142
  230TYR    HB3 3562   5.065   4.249   5.065
  230TYR     CG 3563   4.948   4.117   4.957
  230TYR    CD1 3564   5.032   4.115   4.847
  230TYR    HD1 3565   5.137   4.130   4.870
  230TYR    CE1 3566   4.984   4.102   4.718
  230TYR    HE1 3567   5.047   4.114   4.631
  230TYR     CZ 3568   4.845   4.094   4.698
  230TYR     OH 3569   4.797   4.096   4.569
  230TYR     HH 3570   4.702   4.108   4.564
  230TYR    CE2 3571   4.758   4.088   4.810
  230TYR    HE2 3572   4.651   4.089   4.797
  230TYR    CD2 3573   4.810   4.094   4.936
  230TYR    HD2 3574   4.735   4.112   5.012
  230TYR      C 3575   4.984   3.938   5.222
  230TYR      O 3576   4.988   3.836   5.160
  231GLN      N 3577   4.909   3.950   5.331
  231GLN      H 3578   4.902   4.042   5.372
  231GLN     CA 3579   4.866   3.828   5.410
  231GLN     HA 3580   4.869   3.738   5.348
  231GLN     CB 3581   4.960   3.810   5.534
  231GLN    HB2 3582   4.932   3.888   5.604
  231GLN    HB3 3583   4.940   3.716   5.585
  231GLN     CG 3584   5.111   3.800   5.497
  231GLN    HG2 3585   5.127   3.700   5.458
  231GLN    HG3 3586   5.130   3.879   5.424
  231GLN     CD 3587   5.198   3.831   5.617
  231GLN    OE1 3588   5.274   3.747   5.668
  231GLN    NE2 3589   5.200   3.959   5.666
  231GLN   HE21 3590   5.249   3.966   5.754
  231GLN   HE22 3591   5.142   4.029   5.621
  231GLN      C 3592   4.714   3.825   5.450
  231GLN      O 3593   4.657   3.930   5.481
  232GLH      N 3594   4.652   3.709   5.460
  232GLH      H 3595   4.711   3.628   5.445
  232GLH     CA 3596   4.507   3.689   5.464
  232GLH     HA 3597   4.459   3.783   5.435
  232GLH     CB 3598   4.466   3.580   5.364
  232GLH    HB2 3599   4.509   3.482   5.385
  232GLH    HB3 3600   4.358   3.577   5.379
  232GLH     CG 3601   4.496   3.623   5.216
  232GLH    HG2 3602   4.594   3.669   5.203
  232GLH    HG3 3603   4.480   3.543   5.145
  232GLH     CD 3604   4.402   3.725   5.161
  232GLH    OE1 3605   4.281   3.726   5.181
  232GLH    OE2 3606   4.462   3.817   5.080
  232GLH    HE2 3607   4.402   3.852   5.014
  232GLH      C 3608   4.469   3.655   5.609
  232GLH      O 3609   4.463   3.534   5.644
  233VAL      N 3610   4.453   3.758   5.693
  233VAL      H 3611   4.459   3.848   5.647
  233VAL     CA 3612   4.421   3.761   5.841
  233VAL     HA 3613   4.389   3.658   5.859
  233VAL     CB 3614   4.542   3.804   5.928
  233VAL     HB 3615   4.497   3.798   6.027
  233VAL    CG1 3616   4.662   3.710   5.911
  233VAL   HG11 3617   4.715   3.729   5.818
  233VAL   HG12 3618   4.736   3.720   5.990
  233VAL   HG13 3619   4.625   3.607   5.908
  233VAL    CG2 3620   4.573   3.946   5.901
  233VAL   HG21 3621   4.485   4.009   5.913
  233VAL   HG22 3622   4.659   3.971   5.964
  233VAL   HG23 3623   4.612   3.961   5.800
  233VAL      C 3624   4.299   3.844   5.876
  233VAL      O 3625   4.256   3.940   5.807
  234ILE      N 3626   4.226   3.809   5.981
  234ILE      H 3627   4.257   3.726   6.031
  234ILE     CA 3628   4.090   3.862   6.011
  234ILE     HA 3629   4.078   3.951   5.948
  234ILE     CB 3630   3.974   3.765   5.973
  234ILE     HB 3631   3.954   3.684   6.044
  234ILE    CG2 3632   3.846   3.846   5.954
  234ILE   HG21 3633   3.764   3.776   5.970
  234ILE   HG22 3634   3.840   3.915   6.038
  234ILE   HG23 3635   3.843   3.891   5.855
  234ILE    CG1 3636   3.996   3.688   5.840
  234ILE   HG12 3637   4.028   3.766   5.771
  234ILE   HG13 3638   4.080   3.619   5.850
  234ILE    CD1 3639   3.882   3.616   5.773
  234ILE   HD11 3640   3.793   3.675   5.753
  234ILE   HD12 3641   3.925   3.581   5.679
  234ILE   HD13 3642   3.850   3.532   5.835
  234ILE      C 3643   4.066   3.899   6.151
  234ILE      O 3644   4.090   3.818   6.243
  235ASP      N 3645   4.019   4.022   6.177
  235ASP      H 3646   3.981   4.083   6.105
  235ASP     CA 3647   3.968   4.066   6.308
  235ASP     HA 3648   3.969   3.976   6.370
  235ASP     CB 3649   4.048   4.180   6.378
  235ASP    HB2 3650   4.154   4.157   6.364
  235ASP    HB3 3651   4.025   4.278   6.337
  235ASP     CG 3652   4.021   4.182   6.529
  235ASP    OD1 3653   3.917   4.235   6.569
  235ASP    OD2 3654   4.107   4.131   6.605
  235ASP      C 3655   3.819   4.103   6.299
  235ASP      O 3656   3.785   4.222   6.278
  236LEU      N 3657   3.734   4.003   6.305
  236LEU      H 3658   3.772   3.910   6.313
  236LEU     CA 3659   3.594   4.022   6.297
  236LEU     HA 3660   3.564   4.127   6.304
  236LEU     CB 3661   3.564   3.992   6.151
  236LEU    HB2 3662   3.640   4.048   6.096
  236LEU    HB3 3663   3.581   3.886   6.133
  236LEU     CG 3664   3.426   4.021   6.096
  236LEU     HG 3665   3.355   3.967   6.158
  236LEU    CD1 3666   3.391   4.171   6.101
  236LEU   HD11 3667   3.478   4.215   6.053
  236LEU   HD12 3668   3.304   4.190   6.039
  236LEU   HD13 3669   3.372   4.209   6.202
  236LEU    CD2 3670   3.425   3.978   5.945
  236LEU   HD21 3671   3.497   4.035   5.886
  236LEU   HD22 3672   3.444   3.871   5.941
  236LEU   HD23 3673   3.327   3.983   5.897
  236LEU      C 3674   3.518   3.935   6.399
  236LEU      O 3675   3.436   4.000   6.465
  237GLY      N 3676   3.553   3.806   6.412
  237GLY      H 3677   3.638   3.778   6.366
  237GLY     CA 3678   3.498   3.712   6.514
  237GLY    HA2 3679   3.389   3.717   6.522
  237GLY    HA3 3680   3.520   3.613   6.474
  237GLY      C 3681   3.556   3.729   6.655
  237GLY      O 3682   3.659   3.792   6.677
  238GLY      N 3683   3.500   3.664   6.757
  238GLY      H 3684   3.432   3.594   6.731
  238GLY     CA 3685   3.560   3.658   6.895
  238GLY    HA2 3686   3.595   3.755   6.931
  238GLY    HA3 3687   3.488   3.606   6.958
  238GLY      C 3688   3.685   3.567   6.906
  238GLY      O 3689   3.712   3.510   7.009
  239GLU      N 3690   3.758   3.547   6.795
  239GLU      H 3691   3.746   3.621   6.728
  239GLU     CA 3692   3.866   3.441   6.776
  239GLU     HA 3693   3.826   3.351   6.823
  239GLU     CB 3694   3.888   3.392   6.633
  239GLU    HB2 3695   3.960   3.463   6.593
  239GLU    HB3 3696   3.939   3.296   6.633
  239GLU     CG 3697   3.770   3.389   6.533
  239GLU    HG2 3698   3.711   3.301   6.558
  239GLU    HG3 3699   3.710   3.480   6.532
  239GLU     CD 3700   3.820   3.369   6.391
  239GLU    OE1 3701   3.791   3.263   6.328
  239GLU    OE2 3702   3.881   3.464   6.330
  239GLU      C 3703   4.007   3.480   6.836
  239GLU      O 3704   4.035   3.602   6.830
  240PRO      N 3705   4.093   3.390   6.895
  240PRO     CD 3706   4.093   3.249   6.916
  240PRO    HD2 3707   4.082   3.201   6.819
  240PRO    HD3 3708   3.996   3.229   6.962
  240PRO     CG 3709   4.226   3.211   6.988
  240PRO    HG2 3710   4.311   3.194   6.922
  240PRO    HG3 3711   4.208   3.126   7.053
  240PRO     CB 3712   4.251   3.340   7.063
  240PRO    HB2 3713   4.354   3.360   7.093
  240PRO    HB3 3714   4.189   3.348   7.152
  240PRO     CA 3715   4.208   3.450   6.961
  240PRO     HA 3716   4.167   3.534   7.017
  240PRO      C 3717   4.322   3.498   6.867
  240PRO      O 3718   4.430   3.535   6.912
  241ILE      N 3719   4.298   3.494   6.739
  241ILE      H 3720   4.204   3.469   6.713
  241ILE     CA 3721   4.393   3.535   6.632
  241ILE     HA 3722   4.494   3.499   6.649
  241ILE     CB 3723   4.356   3.486   6.489
  241ILE     HB 3724   4.261   3.532   6.460
  241ILE    CG2 3725   4.472   3.516   6.394
  241ILE   HG21 3726   4.573   3.494   6.430
  241ILE   HG22 3727   4.466   3.455   6.304
  241ILE   HG23 3728   4.476   3.619   6.360
  241ILE    CG1 3729   4.320   3.334   6.479
  241ILE   HG12 3730   4.223   3.320   6.527
  241ILE   HG13 3731   4.318   3.293   6.378
  241ILE    CD1 3732   4.415   3.236   6.550
  241ILE   HD11 3733   4.506   3.207   6.497
  241ILE   HD12 3734   4.456   3.255   6.650
  241ILE   HD13 3735   4.359   3.147   6.577
  241ILE      C 3736   4.401   3.684   6.628
  241ILE      O 3737   4.296   3.752   6.636
  242LYS      N 3738   4.520   3.738   6.610
  242LYS      H 3739   4.600   3.678   6.598
  242LYS     CA 3740   4.538   3.885   6.619
  242LYS     HA 3741   4.443   3.933   6.596
  242LYS     CB 3742   4.587   3.916   6.761
  242LYS    HB2 3743   4.530   3.856   6.833
  242LYS    HB3 3744   4.691   3.885   6.758
  242LYS     CG 3745   4.574   4.065   6.776
  242LYS    HG2 3746   4.631   4.115   6.698
  242LYS    HG3 3747   4.471   4.093   6.751
  242LYS     CD 3748   4.616   4.109   6.909
  242LYS    HD2 3749   4.563   4.056   6.988
  242LYS    HD3 3750   4.723   4.100   6.924
  242LYS     CE 3751   4.583   4.258   6.930
  242LYS    HE2 3752   4.476   4.271   6.916
  242LYS    HE3 3753   4.598   4.283   7.035
  242LYS     NZ 3754   4.661   4.348   6.852
  242LYS    HZ1 3755   4.626   4.440   6.875
  242LYS    HZ2 3756   4.759   4.337   6.873
  242LYS    HZ3 3757   4.642   4.333   6.754
  242LYS      C 3758   4.642   3.918   6.510
  242LYS      O 3759   4.755   3.877   6.518
  243SER      N 3760   4.603   4.001   6.417
  243SER      H 3761   4.517   4.053   6.428
  243SER     CA 3762   4.671   4.035   6.293
  243SER     HA 3763   4.696   3.940   6.245
  243SER     CB 3764   4.570   4.126   6.223
  243SER    HB2 3765   4.545   4.211   6.286
  243SER    HB3 3766   4.607   4.158   6.126
  243SER     OG 3767   4.451   4.054   6.202
  243SER     HG 3768   4.412   4.107   6.133
  243SER      C 3769   4.801   4.109   6.312
  243SER      O 3770   4.884   4.101   6.217
  244SER      N 3771   4.829   4.174   6.428
  244SER      H 3772   4.763   4.162   6.503
  244SER     CA 3773   4.954   4.245   6.464
  244SER     HA 3774   4.982   4.309   6.381
  244SER     CB 3775   4.925   4.326   6.592
  244SER    HB2 3776   5.023   4.361   6.623
  244SER    HB3 3777   4.856   4.409   6.574
  244SER     OG 3778   4.879   4.238   6.693
  244SER     HG 3779   4.957   4.204   6.738
  244SER      C 3780   5.076   4.153   6.492
  244SER      O 3781   5.186   4.205   6.488
  245ASP      N 3782   5.057   4.020   6.500
  245ASP      H 3783   4.962   3.986   6.509
  245ASP     CA 3784   5.178   3.932   6.522
  245ASP     HA 3785   5.241   3.978   6.597
  245ASP     CB 3786   5.127   3.797   6.574
  245ASP    HB2 3787   5.036   3.782   6.517
  245ASP    HB3 3788   5.197   3.716   6.555
  245ASP     CG 3789   5.096   3.798   6.726
  245ASP    OD1 3790   5.049   3.692   6.762
  245ASP    OD2 3791   5.130   3.897   6.798
  245ASP      C 3792   5.254   3.907   6.385
  245ASP      O 3793   5.376   3.871   6.382
  246TYR      N 3794   5.180   3.919   6.277
  246TYR      H 3795   5.092   3.967   6.288
  246TYR     CA 3796   5.218   3.892   6.138
  246TYR     HA 3797   5.285   3.806   6.139
  246TYR     CB 3798   5.098   3.863   6.046
  246TYR    HB2 3799   5.033   3.950   6.037
  246TYR    HB3 3800   5.141   3.850   5.947
  246TYR     CG 3801   5.024   3.735   6.084
  246TYR    CD1 3802   4.929   3.741   6.185
  246TYR    HD1 3803   4.903   3.837   6.226
  246TYR    CE1 3804   4.857   3.625   6.224
  246TYR    HE1 3805   4.788   3.629   6.306
  246TYR     CZ 3806   4.873   3.504   6.150
  246TYR     OH 3807   4.799   3.395   6.175
  246TYR     HH 3808   4.831   3.320   6.124
  246TYR    CE2 3809   4.970   3.495   6.041
  246TYR    HE2 3810   4.967   3.406   5.980
  246TYR    CD2 3811   5.044   3.614   6.011
  246TYR    HD2 3812   5.108   3.611   5.924
  246TYR      C 3813   5.301   4.006   6.070
  246TYR      O 3814   5.342   3.989   5.953
  247PHE      N 3815   5.307   4.125   6.129
  247PHE      H 3816   5.282   4.135   6.226
  247PHE     CA 3817   5.358   4.244   6.063
  247PHE     HA 3818   5.303   4.256   5.969
  247PHE     CB 3819   5.331   4.367   6.153
  247PHE    HB2 3820   5.371   4.350   6.253
  247PHE    HB3 3821   5.394   4.449   6.119
  247PHE     CG 3822   5.185   4.416   6.165
  247PHE    CD1 3823   5.073   4.343   6.111
  247PHE    HD1 3824   5.072   4.246   6.065
  247PHE    CE1 3825   4.947   4.403   6.127
  247PHE    HE1 3826   4.859   4.353   6.088
  247PHE     CZ 3827   4.931   4.522   6.200
  247PHE     HZ 3828   4.836   4.572   6.211
  247PHE    CE2 3829   5.037   4.591   6.258
  247PHE    HE2 3830   5.028   4.675   6.324
  247PHE    CD2 3831   5.168   4.542   6.235
  247PHE    HD2 3832   5.240   4.601   6.289
  247PHE      C 3833   5.504   4.245   6.023
  247PHE      O 3834   5.537   4.309   5.923
  248GLY      N 3835   5.586   4.180   6.104
  248GLY      H 3836   5.550   4.129   6.184
  248GLY     CA 3837   5.725   4.178   6.084
  248GLY    HA2 3838   5.767   4.272   6.121
  248GLY    HA3 3839   5.770   4.105   6.151
  248GLY      C 3840   5.764   4.131   5.936
  248GLY      O 3841   5.863   4.178   5.873
  249ASN      N 3842   5.682   4.035   5.887
  249ASN      H 3843   5.605   4.006   5.946
  249ASN     CA 3844   5.706   3.972   5.755
  249ASN     HA 3845   5.813   3.976   5.736
  249ASN     CB 3846   5.675   3.827   5.769
  249ASN    HB2 3847   5.567   3.819   5.785
  249ASN    HB3 3848   5.688   3.766   5.680
  249ASN     CG 3849   5.754   3.764   5.877
  249ASN    OD1 3850   5.879   3.763   5.866
  249ASN    ND2 3851   5.694   3.711   5.979
  249ASN   HD21 3852   5.735   3.648   6.046
  249ASN   HD22 3853   5.594   3.712   5.991
  249ASN      C 3854   5.638   4.043   5.634
  249ASN      O 3855   5.701   4.057   5.530
  250GLY      N 3856   5.519   4.098   5.646
  250GLY      H 3857   5.463   4.090   5.730
  250GLY     CA 3858   5.444   4.161   5.535
  250GLY    HA2 3859   5.513   4.228   5.484
  250GLY    HA3 3860   5.423   4.081   5.464
  250GLY      C 3861   5.324   4.248   5.586
  250GLY      O 3862   5.313   4.277   5.707
  251ARG      N 3863   5.238   4.284   5.490
  251ARG      H 3864   5.263   4.243   5.401
  251ARG     CA 3865   5.113   4.360   5.503
  251ARG     HA 3866   5.132   4.430   5.584
  251ARG     CB 3867   5.089   4.439   5.375
  251ARG    HB2 3868   5.073   4.378   5.286
  251ARG    HB3 3869   4.988   4.481   5.381
  251ARG     CG 3870   5.201   4.540   5.349
  251ARG    HG2 3871   5.230   4.575   5.449
  251ARG    HG3 3872   5.289   4.492   5.307
  251ARG     CD 3873   5.140   4.655   5.264
  251ARG    HD2 3874   5.123   4.617   5.163
  251ARG    HD3 3875   5.039   4.678   5.299
  251ARG     NE 3876   5.220   4.774   5.253
  251ARG     HE 3877   5.314   4.755   5.221
  251ARG     CZ 3878   5.181   4.898   5.276
  251ARG    NH1 3879   5.064   4.930   5.319
  251ARG   HH11 3880   4.992   4.859   5.312
  251ARG   HH12 3881   5.041   5.027   5.329
  251ARG    NH2 3882   5.261   5.003   5.269
  251ARG   HH21 3883   5.362   4.993   5.273
  251ARG   HH22 3884   5.219   5.093   5.255
  251ARG      C 3885   4.999   4.260   5.537
  251ARG      O 3886   5.020   4.139   5.545
  252VAL      N 3887   4.879   4.310   5.550
  252VAL      H 3888   4.875   4.410   5.541
  252VAL     CA 3889   4.766   4.239   5.607
  252VAL     HA 3890   4.768   4.134   5.578
  252VAL     CB 3891   4.752   4.241   5.761
  252VAL     HB 3892   4.651   4.206   5.780
  252VAL    CG1 3893   4.852   4.148   5.823
  252VAL   HG11 3894   4.823   4.046   5.798
  252VAL   HG12 3895   4.951   4.160   5.780
  252VAL   HG13 3896   4.855   4.151   5.932
  252VAL    CG2 3897   4.763   4.380   5.821
  252VAL   HG21 3898   4.697   4.391   5.908
  252VAL   HG22 3899   4.867   4.407   5.840
  252VAL   HG23 3900   4.726   4.456   5.752
  252VAL      C 3901   4.631   4.289   5.544
  252VAL      O 3902   4.613   4.408   5.510
  253THR      N 3903   4.531   4.197   5.529
  253THR      H 3904   4.545   4.100   5.552
  253THR     CA 3905   4.397   4.236   5.506
  253THR     HA 3906   4.383   4.315   5.432
  253THR     CB 3907   4.317   4.112   5.475
  253THR     HB 3908   4.210   4.131   5.486
  253THR    CG2 3909   4.340   4.063   5.334
  253THR   HG21 3910   4.444   4.042   5.313
  253THR   HG22 3911   4.268   3.983   5.315
  253THR   HG23 3912   4.319   4.148   5.269
  253THR    OG1 3913   4.358   4.006   5.556
  253THR    HG1 3914   4.321   4.010   5.645
  253THR      C 3915   4.331   4.289   5.635
  253THR      O 3916   4.366   4.253   5.748
  254GLU      N 3917   4.215   4.356   5.619
  254GLU      H 3918   4.201   4.403   5.531
  254GLU     CA 3919   4.128   4.401   5.733
  254GLU     HA 3920   4.146   4.328   5.812
  254GLU     CB 3921   4.158   4.543   5.769
  254GLU    HB2 3922   4.264   4.545   5.795
  254GLU    HB3 3923   4.148   4.612   5.686
  254GLU     CG 3924   4.075   4.591   5.892
  254GLU    HG2 3925   4.069   4.700   5.904
  254GLU    HG3 3926   3.971   4.568   5.871
  254GLU     CD 3927   4.128   4.539   6.028
  254GLU    OE1 3928   4.165   4.618   6.117
  254GLU    OE2 3929   4.145   4.421   6.048
  254GLU      C 3930   3.984   4.393   5.691
  254GLU      O 3931   3.927   4.480   5.626
  255PHE      N 3932   3.908   4.285   5.735
  255PHE      H 3933   3.956   4.225   5.800
  255PHE     CA 3934   3.776   4.259   5.679
  255PHE     HA 3935   3.780   4.274   5.571
  255PHE     CB 3936   3.750   4.109   5.679
  255PHE    HB2 3937   3.754   4.066   5.779
  255PHE    HB3 3938   3.648   4.094   5.642
  255PHE     CG 3939   3.834   4.038   5.574
  255PHE    CD1 3940   3.957   3.977   5.600
  255PHE    HD1 3941   3.998   3.970   5.700
  255PHE    CE1 3942   4.024   3.926   5.488
  255PHE    HE1 3943   4.107   3.863   5.517
  255PHE     CZ 3944   3.975   3.931   5.354
  255PHE     HZ 3945   4.028   3.893   5.268
  255PHE    CE2 3946   3.858   4.000   5.328
  255PHE    HE2 3947   3.816   4.002   5.228
  255PHE    CD2 3948   3.787   4.052   5.436
  255PHE    HD2 3949   3.697   4.108   5.417
  255PHE      C 3950   3.668   4.358   5.726
  255PHE      O 3951   3.565   4.386   5.664
  256LYS      N 3952   3.682   4.407   5.851
  256LYS      H 3953   3.755   4.371   5.910
  256LYS     CA 3954   3.583   4.497   5.914
  256LYS     HA 3955   3.487   4.447   5.905
  256LYS     CB 3956   3.618   4.509   6.072
  256LYS    HB2 3957   3.638   4.411   6.115
  256LYS    HB3 3958   3.717   4.553   6.085
  256LYS     CG 3959   3.504   4.571   6.154
  256LYS    HG2 3960   3.490   4.658   6.091
  256LYS    HG3 3961   3.415   4.508   6.159
  256LYS     CD 3962   3.544   4.607   6.289
  256LYS    HD2 3963   3.629   4.676   6.293
  256LYS    HD3 3964   3.463   4.661   6.338
  256LYS     CE 3965   3.584   4.497   6.382
  256LYS    HE2 3966   3.509   4.420   6.361
  256LYS    HE3 3967   3.680   4.452   6.359
  256LYS     NZ 3968   3.588   4.538   6.520
  256LYS    HZ1 3969   3.503   4.584   6.550
  256LYS    HZ2 3970   3.600   4.454   6.575
  256LYS    HZ3 3971   3.665   4.599   6.540
  256LYS      C 3972   3.572   4.628   5.835
  256LYS      O 3973   3.463   4.680   5.822
  257TYR      N 3974   3.677   4.686   5.789
  257TYR      H 3975   3.763   4.641   5.818
  257TYR     CA 3976   3.679   4.803   5.700
  257TYR     HA 3977   3.642   4.891   5.753
  257TYR     CB 3978   3.828   4.839   5.681
  257TYR    HB2 3979   3.864   4.870   5.779
  257TYR    HB3 3980   3.877   4.745   5.659
  257TYR     CG 3981   3.877   4.937   5.573
  257TYR    CD1 3982   3.849   4.913   5.442
  257TYR    HD1 3983   3.821   4.818   5.399
  257TYR    CE1 3984   3.862   5.019   5.352
  257TYR    HE1 3985   3.846   4.995   5.248
  257TYR     CZ 3986   3.885   5.149   5.393
  257TYR     OH 3987   3.888   5.252   5.301
  257TYR     HH 3988   3.925   5.322   5.356
  257TYR    CE2 3989   3.942   5.163   5.525
  257TYR    HE2 3990   3.987   5.256   5.558
  257TYR    CD2 3991   3.926   5.058   5.617
  257TYR    HD2 3992   3.962   5.067   5.718
  257TYR      C 3993   3.603   4.792   5.571
  257TYR      O 3994   3.535   4.889   5.529
  258GLY      N 3995   3.597   4.673   5.511
  258GLY      H 3996   3.636   4.590   5.554
  258GLY     CA 3997   3.506   4.648   5.399
  258GLY    HA2 3998   3.504   4.727   5.324
  258GLY    HA3 3999   3.533   4.558   5.343
  258GLY      C 4000   3.356   4.629   5.437
  258GLY      O 4001   3.272   4.693   5.375
  259ALA      N 4002   3.334   4.563   5.550
  259ALA      H 4003   3.413   4.521   5.596
  259ALA     CA 4004   3.198   4.540   5.603
  259ALA     HA 4005   3.128   4.508   5.526
  259ALA     CB 4006   3.204   4.445   5.721
  259ALA    HB1 4007   3.104   4.448   5.762
  259ALA    HB2 4008   3.218   4.347   5.675
  259ALA    HB3 4009   3.280   4.485   5.789
  259ALA      C 4010   3.131   4.670   5.655
  259ALA      O 4011   3.015   4.685   5.623
  260LYS      N 4012   3.207   4.761   5.724
  260LYS      H 4013   3.307   4.745   5.730
  260LYS     CA 4014   3.148   4.891   5.776
  260LYS     HA 4015   3.051   4.862   5.818
  260LYS     CB 4016   3.225   4.940   5.900
  260LYS    HB2 4017   3.327   4.963   5.870
  260LYS    HB3 4018   3.185   5.036   5.932
  260LYS     CG 4019   3.229   4.845   6.023
  260LYS    HG2 4020   3.262   4.746   5.989
  260LYS    HG3 4021   3.293   4.881   6.103
  260LYS     CD 4022   3.090   4.809   6.089
  260LYS    HD2 4023   3.015   4.753   6.032
  260LYS    HD3 4024   3.124   4.738   6.165
  260LYS     CE 4025   3.035   4.936   6.148
  260LYS    HE2 4026   3.097   4.972   6.230
  260LYS    HE3 4027   3.043   5.005   6.063
  260LYS     NZ 4028   2.894   4.917   6.198
  260LYS    HZ1 4029   2.878   4.824   6.235
  260LYS    HZ2 4030   2.886   4.965   6.287
  260LYS    HZ3 4031   2.825   4.964   6.141
  260LYS      C 4032   3.132   4.998   5.673
  260LYS      O 4033   3.027   5.066   5.676
  261LEU      N 4034   3.216   5.010   5.571
  261LEU      H 4035   3.300   4.955   5.569
  261LEU     CA 4036   3.190   5.092   5.456
  261LEU     HA 4037   3.168   5.192   5.494
  261LEU     CB 4038   3.324   5.105   5.386
  261LEU    HB2 4039   3.405   5.146   5.446
  261LEU    HB3 4040   3.344   5.001   5.357
  261LEU     CG 4041   3.331   5.192   5.255
  261LEU     HG 4042   3.249   5.155   5.193
  261LEU    CD1 4043   3.316   5.341   5.267
  261LEU   HD11 4044   3.390   5.384   5.334
  261LEU   HD12 4045   3.314   5.377   5.164
  261LEU   HD13 4046   3.218   5.353   5.312
  261LEU    CD2 4047   3.480   5.175   5.199
  261LEU   HD21 4048   3.491   5.227   5.104
  261LEU   HD22 4049   3.555   5.208   5.271
  261LEU   HD23 4050   3.517   5.073   5.193
  261LEU      C 4051   3.079   5.035   5.369
  261LEU      O 4052   3.002   5.112   5.308
  262GLY      N 4053   3.066   4.902   5.351
  262GLY      H 4054   3.137   4.842   5.390
  262GLY     CA 4055   2.936   4.850   5.293
  262GLY    HA2 4056   2.925   4.889   5.192
  262GLY    HA3 4057   2.944   4.741   5.292
  262GLY      C 4058   2.814   4.886   5.382
  262GLY      O 4059   2.717   4.935   5.326
  263THR      N 4060   2.823   4.870   5.519
  263THR      H 4061   2.907   4.837   5.564
  263THR     CA 4062   2.710   4.911   5.608
  263THR     HA 4063   2.629   4.851   5.568
  263THR     CB 4064   2.727   4.864   5.765
  263THR     HB 4065   2.630   4.891   5.806
  263THR    CG2 4066   2.739   4.712   5.788
  263THR   HG21 4067   2.794   4.671   5.704
  263THR   HG22 4068   2.755   4.683   5.892
  263THR   HG23 4069   2.644   4.664   5.765
  263THR    OG1 4070   2.813   4.949   5.824
  263THR    HG1 4071   2.768   4.989   5.899
  263THR      C 4072   2.669   5.065   5.588
  263THR      O 4073   2.548   5.094   5.590
  264VAL      N 4074   2.769   5.148   5.562
  264VAL      H 4075   2.859   5.112   5.590
  264VAL     CA 4076   2.754   5.294   5.554
  264VAL     HA 4077   2.678   5.336   5.620
  264VAL     CB 4078   2.890   5.356   5.602
  264VAL     HB 4079   2.968   5.303   5.548
  264VAL    CG1 4080   2.910   5.496   5.557
  264VAL   HG11 4081   2.914   5.513   5.449
  264VAL   HG12 4082   2.831   5.553   5.605
  264VAL   HG13 4083   2.997   5.540   5.606
  264VAL    CG2 4084   2.906   5.349   5.755
  264VAL   HG21 4085   2.834   5.417   5.802
  264VAL   HG22 4086   2.895   5.247   5.795
  264VAL   HG23 4087   3.005   5.390   5.776
  264VAL      C 4088   2.703   5.346   5.419
  264VAL      O 4089   2.642   5.455   5.419
  265ILE      N 4090   2.705   5.262   5.318
  265ILE      H 4091   2.752   5.175   5.335
  265ILE     CA 4092   2.648   5.275   5.188
  265ILE     HA 4093   2.613   5.378   5.177
  265ILE     CB 4094   2.759   5.246   5.078
  265ILE     HB 4095   2.814   5.156   5.105
  265ILE    CG2 4096   2.691   5.220   4.942
  265ILE   HG21 4097   2.627   5.134   4.961
  265ILE   HG22 4098   2.622   5.300   4.916
  265ILE   HG23 4099   2.762   5.193   4.864
  265ILE    CG1 4100   2.852   5.369   5.060
  265ILE   HG12 4101   2.907   5.344   4.970
  265ILE   HG13 4102   2.786   5.456   5.056
  265ILE    CD1 4103   2.963   5.392   5.155
  265ILE   HD11 4104   3.016   5.481   5.121
  265ILE   HD12 4105   2.926   5.404   5.257
  265ILE   HD13 4106   3.040   5.314   5.161
  265ILE      C 4107   2.518   5.194   5.173
  265ILE      O 4108   2.438   5.216   5.084
  266ARG      N 4109   2.498   5.089   5.251
  266ARG      H 4110   2.571   5.068   5.317
  266ARG     CA 4111   2.364   5.023   5.259
  266ARG     HA 4112   2.303   5.039   5.171
  266ARG     CB 4113   2.378   4.873   5.289
  266ARG    HB2 4114   2.433   4.851   5.381
  266ARG    HB3 4115   2.274   4.843   5.289
  266ARG     CG 4116   2.448   4.792   5.175
  266ARG    HG2 4117   2.404   4.825   5.081
  266ARG    HG3 4118   2.554   4.815   5.159
  266ARG     CD 4119   2.437   4.641   5.196
  266ARG    HD2 4120   2.478   4.619   5.295
  266ARG    HD3 4121   2.332   4.614   5.192
  266ARG     NE 4122   2.517   4.563   5.095
  266ARG     HE 4123   2.614   4.543   5.115
  266ARG     CZ 4124   2.472   4.522   4.976
  266ARG    NH1 4125   2.360   4.573   4.930
  266ARG   HH11 4126   2.301   4.626   4.993
  266ARG   HH12 4127   2.319   4.538   4.845
  266ARG    NH2 4128   2.544   4.449   4.891
  266ARG   HH21 4129   2.633   4.405   4.909
  266ARG   HH22 4130   2.503   4.425   4.802
  266ARG      C 4131   2.269   5.097   5.358
  266ARG      O 4132   2.152   5.068   5.361
  267LYS      N 4133   2.323   5.187   5.440
  267LYS      H 4134   2.422   5.180   5.460
  267LYS     CA 4135   2.249   5.266   5.547
  267LYS     HA 4136   2.327   5.287   5.620
  267LYS     CB 4137   2.191   5.401   5.505
  267LYS    HB2 4138   2.143   5.444   5.593
  267LYS    HB3 4139   2.268   5.474   5.478
  267LYS     CG 4140   2.090   5.401   5.392
  267LYS    HG2 4141   2.137   5.372   5.299
  267LYS    HG3 4142   2.006   5.336   5.417
  267LYS     CD 4143   2.040   5.545   5.376
  267LYS    HD2 4144   2.003   5.588   5.470
  267LYS    HD3 4145   2.123   5.614   5.364
  267LYS     CE 4146   1.940   5.564   5.257
  267LYS    HE2 4147   1.856   5.494   5.261
  267LYS    HE3 4148   1.907   5.667   5.269
  267LYS     NZ 4149   2.013   5.552   5.130
  267LYS    HZ1 4150   2.076   5.628   5.107
  267LYS    HZ2 4151   2.066   5.467   5.121
  267LYS    HZ3 4152   1.952   5.556   5.050
  267LYS      C 4153   2.151   5.178   5.633
  267LYS      O 4154   2.035   5.217   5.656
  268TRP      N 4155   2.197   5.061   5.682
  268TRP      H 4156   2.292   5.034   5.661
  268TRP     CA 4157   2.116   4.986   5.780
  268TRP     HA 4158   2.013   4.981   5.744
  268TRP     CB 4159   2.175   4.843   5.789
  268TRP    HB2 4160   2.276   4.859   5.828
  268TRP    HB3 4161   2.106   4.794   5.858
  268TRP     CG 4162   2.183   4.757   5.671
  268TRP    CD1 4163   2.122   4.771   5.552
  268TRP    HD1 4164   2.056   4.853   5.529
  268TRP    NE1 4165   2.166   4.671   5.465
  268TRP    HE1 4166   2.135   4.667   5.369
  268TRP    CE2 4167   2.250   4.584   5.524
  268TRP    CZ2 4168   2.311   4.465   5.477
  268TRP    HZ2 4169   2.291   4.431   5.376
  268TRP    CH2 4170   2.400   4.402   5.570
  268TRP    HH2 4171   2.449   4.309   5.548
  268TRP    CZ3 4172   2.430   4.462   5.693
  268TRP    HZ3 4173   2.507   4.421   5.757
  268TRP    CE3 4174   2.368   4.576   5.740
  268TRP    HE3 4175   2.396   4.617   5.836
  268TRP    CD2 4176   2.264   4.635   5.661
  268TRP      C 4177   2.091   5.061   5.913
  268TRP      O 4178   2.142   5.166   5.933
  269ASN      N 4179   2.004   5.014   6.002
  269ASN      H 4180   1.948   4.935   5.973
  269ASN     CA 4181   1.941   5.091   6.111
  269ASN     HA 4182   1.880   5.167   6.062
  269ASN     CB 4183   1.858   4.992   6.194
  269ASN    HB2 4184   1.787   4.951   6.121
  269ASN    HB3 4185   1.919   4.916   6.243
  269ASN     CG 4186   1.779   5.059   6.303
  269ASN    OD1 4187   1.749   5.176   6.300
  269ASN    ND2 4188   1.744   4.984   6.402
  269ASN   HD21 4189   1.677   5.018   6.470
  269ASN   HD22 4190   1.787   4.893   6.411
  269ASN      C 4191   2.051   5.162   6.197
  269ASN      O 4192   2.141   5.094   6.245
  270GLY      N 4193   2.038   5.295   6.217
  270GLY      H 4194   1.960   5.336   6.168
  270GLY     CA 4195   2.132   5.376   6.285
  270GLY    HA2 4196   2.090   5.472   6.318
  270GLY    HA3 4197   2.153   5.326   6.380
  270GLY      C 4198   2.269   5.401   6.210
  270GLY      O 4199   2.325   5.496   6.252
  271GLU      N 4200   2.306   5.333   6.106
  271GLU      H 4201   2.243   5.263   6.069
  271GLU     CA 4202   2.419   5.375   6.027
  271GLU     HA 4203   2.505   5.398   6.090
  271GLU     CB 4204   2.458   5.257   5.932
  271GLU    HB2 4205   2.425   5.159   5.967
  271GLU    HB3 4206   2.410   5.272   5.835
  271GLU     CG 4207   2.609   5.257   5.915
  271GLU    HG2 4208   2.637   5.203   5.824
  271GLU    HG3 4209   2.637   5.362   5.915
  271GLU     CD 4210   2.679   5.187   6.031
  271GLU    OE1 4211   2.697   5.060   6.026
  271GLU    OE2 4212   2.718   5.256   6.126
  271GLU      C 4213   2.402   5.509   5.955
  271GLU      O 4214   2.295   5.537   5.914
  272LYS      N 4215   2.509   5.596   5.953
  272LYS      H 4216   2.596   5.568   5.995
  272LYS     CA 4217   2.517   5.727   5.891
  272LYS     HA 4218   2.429   5.736   5.827
  272LYS     CB 4219   2.491   5.840   5.995
  272LYS    HB2 4220   2.561   5.830   6.078
  272LYS    HB3 4221   2.500   5.939   5.952
  272LYS     CG 4222   2.345   5.837   6.039
  272LYS    HG2 4223   2.280   5.827   5.952
  272LYS    HG3 4224   2.336   5.745   6.096
  272LYS     CD 4225   2.288   5.947   6.131
  272LYS    HD2 4226   2.265   6.030   6.063
  272LYS    HD3 4227   2.192   5.913   6.168
  272LYS     CE 4228   2.388   5.989   6.237
  272LYS    HE2 4229   2.418   5.903   6.296
  272LYS    HE3 4230   2.481   6.018   6.189
  272LYS     NZ 4231   2.346   6.096   6.329
  272LYS    HZ1 4232   2.267   6.058   6.379
  272LYS    HZ2 4233   2.412   6.116   6.403
  272LYS    HZ3 4234   2.305   6.175   6.282
  272LYS      C 4235   2.653   5.733   5.821
  272LYS      O 4236   2.757   5.692   5.876
  273MET      N 4237   2.648   5.783   5.698
  273MET      H 4238   2.556   5.806   5.662
  273MET     CA 4239   2.760   5.826   5.620
  273MET     HA 4240   2.829   5.741   5.622
  273MET     CB 4241   2.720   5.858   5.473
  273MET    HB2 4242   2.618   5.841   5.439
  273MET    HB3 4243   2.730   5.967   5.466
  273MET     CG 4244   2.813   5.795   5.369
  273MET    HG2 4245   2.919   5.810   5.389
  273MET    HG3 4246   2.795   5.688   5.366
  273MET     SD 4247   2.773   5.872   5.207
  273MET     CE 4248   2.918   5.798   5.124
  273MET    HE1 4249   2.914   5.690   5.142
  273MET    HE2 4250   2.907   5.810   5.016
  273MET    HE3 4251   3.008   5.849   5.158
  273MET      C 4252   2.846   5.936   5.690
  273MET      O 4253   2.965   5.926   5.668
  274SER      N 4254   2.798   6.010   5.786
  274SER      H 4255   2.699   6.007   5.809
  274SER     CA 4256   2.881   6.108   5.853
  274SER     HA 4257   2.925   6.182   5.786
  274SER     CB 4258   2.787   6.195   5.941
  274SER    HB2 4259   2.848   6.247   6.015
  274SER    HB3 4260   2.723   6.257   5.879
  274SER     OG 4261   2.702   6.110   6.021
  274SER     HG 4262   2.682   6.153   6.104
  274SER      C 4263   2.985   6.046   5.943
  274SER      O 4264   3.092   6.102   5.972
  275TYR      N 4265   2.962   5.920   5.980
  275TYR      H 4266   2.876   5.873   5.955
  275TYR     CA 4267   3.048   5.840   6.073
  275TYR     HA 4268   3.065   5.887   6.170
  275TYR     CB 4269   2.985   5.706   6.107
  275TYR    HB2 4270   2.967   5.652   6.013
  275TYR    HB3 4271   3.059   5.655   6.168
  275TYR     CG 4272   2.865   5.700   6.192
  275TYR    CD1 4273   2.827   5.799   6.284
  275TYR    HD1 4274   2.886   5.887   6.302
  275TYR    CE1 4275   2.706   5.792   6.349
  275TYR    HE1 4276   2.676   5.872   6.415
  275TYR     CZ 4277   2.622   5.683   6.328
  275TYR     OH 4278   2.499   5.668   6.386
  275TYR     HH 4279   2.444   5.600   6.345
  275TYR    CE2 4280   2.667   5.573   6.257
  275TYR    HE2 4281   2.598   5.491   6.243
  275TYR    CD2 4282   2.784   5.586   6.184
  275TYR    HD2 4283   2.810   5.513   6.109
  275TYR      C 4284   3.195   5.829   6.017
  275TYR      O 4285   3.296   5.829   6.091
  276LEU      N 4286   3.211   5.843   5.882
  276LEU      H 4287   3.126   5.852   5.828
  276LEU     CA 4288   3.341   5.842   5.816
  276LEU     HA 4289   3.394   5.755   5.857
  276LEU     CB 4290   3.327   5.804   5.668
  276LEU    HB2 4291   3.289   5.888   5.611
  276LEU    HB3 4292   3.423   5.795   5.617
  276LEU     CG 4293   3.238   5.686   5.631
  276LEU     HG 4294   3.135   5.706   5.660
  276LEU    CD1 4295   3.238   5.666   5.475
  276LEU   HD11 4296   3.181   5.746   5.427
  276LEU   HD12 4297   3.342   5.662   5.444
  276LEU   HD13 4298   3.189   5.576   5.438
  276LEU    CD2 4299   3.293   5.555   5.690
  276LEU   HD21 4300   3.237   5.469   5.655
  276LEU   HD22 4301   3.398   5.557   5.661
  276LEU   HD23 4302   3.279   5.570   5.797
  276LEU      C 4303   3.431   5.958   5.844
  276LEU      O 4304   3.545   5.966   5.794
  277LYS      N 4305   3.388   6.057   5.924
  277LYS      H 4306   3.290   6.058   5.950
  277LYS     CA 4307   3.473   6.170   5.963
  277LYS     HA 4308   3.493   6.218   5.867
  277LYS     CB 4309   3.394   6.265   6.057
  277LYS    HB2 4310   3.312   6.286   5.989
  277LYS    HB3 4311   3.358   6.214   6.146
  277LYS     CG 4312   3.457   6.402   6.085
  277LYS    HG2 4313   3.548   6.375   6.139
  277LYS    HG3 4314   3.492   6.447   5.993
  277LYS     CD 4315   3.354   6.491   6.157
  277LYS    HD2 4316   3.282   6.525   6.083
  277LYS    HD3 4317   3.312   6.453   6.250
  277LYS     CE 4318   3.411   6.621   6.200
  277LYS    HE2 4319   3.500   6.596   6.259
  277LYS    HE3 4320   3.436   6.662   6.102
  277LYS     NZ 4321   3.303   6.692   6.266
  277LYS    HZ1 4322   3.229   6.635   6.306
  277LYS    HZ2 4323   3.342   6.754   6.335
  277LYS    HZ3 4324   3.242   6.746   6.206
  277LYS      C 4325   3.605   6.125   6.026
  277LYS      O 4326   3.709   6.183   5.999
  278ASN      N 4327   3.597   6.017   6.107
  278ASN      H 4328   3.506   5.978   6.128
  278ASN     CA 4329   3.711   5.950   6.170
  278ASN     HA 4330   3.794   6.022   6.171
  278ASN     CB 4331   3.669   5.924   6.325
  278ASN    HB2 4332   3.603   6.003   6.361
  278ASN    HB3 4333   3.605   5.836   6.332
  278ASN     CG 4334   3.785   5.911   6.420
  278ASN    OD1 4335   3.901   5.928   6.380
  278ASN    ND2 4336   3.758   5.878   6.545
  278ASN   HD21 4337   3.832   5.861   6.611
  278ASN   HD22 4338   3.662   5.874   6.576
  278ASN      C 4339   3.761   5.826   6.097
  278ASN      O 4340   3.838   5.754   6.158
  279TRP      N 4341   3.719   5.798   5.977
  279TRP      H 4342   3.661   5.874   5.944
  279TRP     CA 4343   3.763   5.684   5.891
  279TRP     HA 4344   3.736   5.594   5.947
  279TRP     CB 4345   3.682   5.671   5.763
  279TRP    HB2 4346   3.578   5.691   5.791
  279TRP    HB3 4347   3.717   5.743   5.689
  279TRP     CG 4348   3.683   5.539   5.702
  279TRP    CD1 4349   3.754   5.520   5.590
  279TRP    HD1 4350   3.814   5.595   5.541
  279TRP    NE1 4351   3.730   5.395   5.548
  279TRP    HE1 4352   3.776   5.359   5.465
  279TRP    CE2 4353   3.636   5.329   5.625
  279TRP    CZ2 4354   3.590   5.198   5.631
  279TRP    HZ2 4355   3.632   5.127   5.562
  279TRP    CH2 4356   3.515   5.147   5.743
  279TRP    HH2 4357   3.487   5.043   5.742
  279TRP    CZ3 4358   3.476   5.237   5.849
  279TRP    HZ3 4359   3.424   5.211   5.940
  279TRP    CE3 4360   3.522   5.374   5.846
  279TRP    HE3 4361   3.509   5.444   5.927
  279TRP    CD2 4362   3.607   5.420   5.734
  279TRP      C 4363   3.910   5.681   5.855
  279TRP      O 4364   3.976   5.783   5.870
  280GLY      N 4365   3.960   5.569   5.800
  280GLY      H 4366   3.890   5.502   5.772
  280GLY     CA 4367   4.099   5.535   5.804
  280GLY    HA2 4368   4.128   5.466   5.725
  280GLY    HA3 4369   4.154   5.624   5.774
  280GLY      C 4370   4.152   5.483   5.938
  280GLY      O 4371   4.084   5.423   6.013
  281GLU      N 4372   4.284   5.494   5.954
  281GLU      H 4373   4.343   5.541   5.888
  281GLU     CA 4374   4.353   5.431   6.073
  281GLU     HA 4375   4.327   5.325   6.074
  281GLU     CB 4376   4.507   5.446   6.056
  281GLU    HB2 4377   4.532   5.405   5.958
  281GLU    HB3 4378   4.530   5.551   6.042
  281GLU     CG 4379   4.598   5.388   6.160
  281GLU    HG2 4380   4.582   5.427   6.260
  281GLU    HG3 4381   4.567   5.283   6.160
  281GLU     CD 4382   4.749   5.398   6.128
  281GLU    OE1 4383   4.829   5.402   6.225
  281GLU    OE2 4384   4.795   5.404   6.010
  281GLU      C 4385   4.311   5.485   6.210
  281GLU      O 4386   4.308   5.412   6.308
  282GLY      N 4387   4.271   5.614   6.211
  282GLY      H 4388   4.281   5.667   6.125
  282GLY     CA 4389   4.187   5.674   6.314
  282GLY    HA2 4390   4.251   5.682   6.403
  282GLY    HA3 4391   4.160   5.772   6.275
  282GLY      C 4392   4.064   5.598   6.366
  282GLY      O 4393   4.015   5.617   6.477
  283TRP      N 4394   4.017   5.500   6.284
  283TRP      H 4395   4.056   5.478   6.194
  283TRP     CA 4396   3.905   5.429   6.332
  283TRP     HA 4397   3.834   5.503   6.371
  283TRP     CB 4398   3.834   5.360   6.215
  283TRP    HB2 4399   3.836   5.431   6.133
  283TRP    HB3 4400   3.898   5.275   6.190
  283TRP     CG 4401   3.701   5.317   6.244
  283TRP    CD1 4402   3.664   5.187   6.260
  283TRP    HD1 4403   3.732   5.105   6.247
  283TRP    NE1 4404   3.526   5.176   6.268
  283TRP    HE1 4405   3.474   5.090   6.280
  283TRP    CE2 4406   3.466   5.302   6.272
  283TRP    CZ2 4407   3.330   5.342   6.277
  283TRP    HZ2 4408   3.254   5.268   6.298
  283TRP    CH2 4409   3.304   5.482   6.261
  283TRP    HH2 4410   3.204   5.522   6.252
  283TRP    CZ3 4411   3.413   5.571   6.244
  283TRP    HZ3 4412   3.394   5.676   6.234
  283TRP    CE3 4413   3.547   5.527   6.253
  283TRP    HE3 4414   3.633   5.591   6.241
  283TRP    CD2 4415   3.577   5.390   6.254
  283TRP      C 4416   3.953   5.321   6.437
  283TRP      O 4417   3.871   5.271   6.514
  284GLY      N 4418   4.085   5.281   6.442
  284GLY      H 4419   4.138   5.331   6.372
  284GLY     CA 4420   4.129   5.163   6.516
  284GLY    HA2 4421   4.214   5.192   6.579
  284GLY    HA3 4422   4.046   5.130   6.579
  284GLY      C 4423   4.170   5.040   6.425
  284GLY      O 4424   4.207   4.934   6.477
  285PHE      N 4425   4.151   5.043   6.288
  285PHE      H 4426   4.120   5.128   6.243
  285PHE     CA 4427   4.187   4.935   6.193
  285PHE     HA 4428   4.137   4.842   6.220
  285PHE     CB 4429   4.140   4.978   6.052
  285PHE    HB2 4430   4.192   5.067   6.017
  285PHE    HB3 4431   4.177   4.900   5.985
  285PHE     CG 4432   3.991   4.995   6.030
  285PHE    CD1 4433   3.912   4.883   6.052
  285PHE    HD1 4434   3.951   4.787   6.079
  285PHE    CE1 4435   3.770   4.892   6.040
  285PHE    HE1 4436   3.721   4.797   6.052
  285PHE     CZ 4437   3.717   5.019   6.018
  285PHE     HZ 4438   3.610   5.031   6.027
  285PHE    CE2 4439   3.791   5.122   5.982
  285PHE    HE2 4440   3.740   5.209   5.942
  285PHE    CD2 4441   3.931   5.116   5.987
  285PHE    HD2 4442   3.989   5.200   5.952
  285PHE      C 4443   4.341   4.918   6.190
  285PHE      O 4444   4.415   4.988   6.256
  286VAL      N 4445   4.388   4.828   6.107
  286VAL      H 4446   4.316   4.765   6.075
  286VAL     CA 4447   4.534   4.801   6.076
  286VAL     HA 4448   4.578   4.779   6.174
  286VAL     CB 4449   4.564   4.680   5.983
  286VAL     HB 4450   4.671   4.665   5.978
  286VAL    CG1 4451   4.503   4.559   6.056
  286VAL   HG11 4452   4.521   4.464   6.006
  286VAL   HG12 4453   4.551   4.552   6.154
  286VAL   HG13 4454   4.396   4.579   6.064
  286VAL    CG2 4455   4.509   4.693   5.842
  286VAL   HG21 4456   4.578   4.753   5.783
  286VAL   HG22 4457   4.489   4.599   5.790
  286VAL   HG23 4458   4.415   4.748   5.829
  286VAL      C 4459   4.610   4.922   6.028
  286VAL      O 4460   4.549   5.004   5.950
  287PRO      N 4461   4.742   4.940   6.063
  287PRO     CD 4462   4.821   4.872   6.164
  287PRO    HD2 4463   4.871   4.789   6.115
  287PRO    HD3 4464   4.764   4.842   6.252
  287PRO     CG 4465   4.928   4.969   6.213
  287PRO    HG2 4466   5.023   4.925   6.241
  287PRO    HG3 4467   4.880   5.031   6.290
  287PRO     CB 4468   4.949   5.049   6.085
  287PRO    HB2 4469   5.010   4.983   6.023
  287PRO    HB3 4470   4.982   5.152   6.096
  287PRO     CA 4471   4.816   5.058   6.021
  287PRO     HA 4472   4.766   5.149   6.054
  287PRO      C 4473   4.834   5.072   5.865
  287PRO      O 4474   4.853   4.972   5.798
  288SER      N 4475   4.834   5.194   5.805
  288SER      H 4476   4.833   5.273   5.867
  288SER     CA 4477   4.844   5.218   5.666
  288SER     HA 4478   4.755   5.173   5.623
  288SER     CB 4479   4.835   5.374   5.642
  288SER    HB2 4480   4.735   5.406   5.672
  288SER    HB3 4481   4.908   5.415   5.712
  288SER     OG 4482   4.869   5.413   5.514
  288SER     HG 4483   4.962   5.435   5.523
  288SER      C 4484   4.968   5.164   5.600
  288SER      O 4485   4.969   5.136   5.479
  289ASP      N 4486   5.077   5.157   5.681
  289ASP      H 4487   5.074   5.194   5.774
  289ASP     CA 4488   5.204   5.101   5.632
  289ASP     HA 4489   5.225   5.146   5.535
  289ASP     CB 4490   5.314   5.140   5.735
  289ASP    HB2 4491   5.321   5.246   5.759
  289ASP    HB3 4492   5.302   5.078   5.824
  289ASP     CG 4493   5.453   5.100   5.675
  289ASP    OD1 4494   5.508   4.994   5.729
  289ASP    OD2 4495   5.506   5.161   5.580
  289ASP      C 4496   5.196   4.946   5.612
  289ASP      O 4497   5.273   4.884   5.539
  290ARG      N 4498   5.098   4.884   5.682
  290ARG      H 4499   5.040   4.941   5.743
  290ARG     CA 4500   5.062   4.744   5.684
  290ARG     HA 4501   5.138   4.686   5.631
  290ARG     CB 4502   5.057   4.697   5.831
  290ARG    HB2 4503   4.961   4.721   5.876
  290ARG    HB3 4504   5.062   4.588   5.828
  290ARG     CG 4505   5.156   4.753   5.931
  290ARG    HG2 4506   5.125   4.856   5.945
  290ARG    HG3 4507   5.147   4.709   6.031
  290ARG     CD 4508   5.305   4.761   5.888
  290ARG    HD2 4509   5.299   4.847   5.820
  290ARG    HD3 4510   5.371   4.780   5.973
  290ARG     NE 4511   5.350   4.638   5.825
  290ARG     HE 4512   5.301   4.551   5.841
  290ARG     CZ 4513   5.460   4.616   5.752
  290ARG    NH1 4514   5.540   4.707   5.711
  290ARG   HH11 4515   5.509   4.802   5.723
  290ARG   HH12 4516   5.629   4.690   5.666
  290ARG    NH2 4517   5.502   4.498   5.729
  290ARG   HH21 4518   5.451   4.419   5.766
  290ARG   HH22 4519   5.584   4.496   5.670
  290ARG      C 4520   4.934   4.708   5.615
  290ARG      O 4521   4.912   4.589   5.584
  291ALA      N 4522   4.846   4.804   5.583
  291ALA      H 4523   4.864   4.901   5.605
  291ALA     CA 4524   4.724   4.788   5.513
  291ALA     HA 4525   4.667   4.712   5.567
  291ALA     CB 4526   4.641   4.914   5.528
  291ALA    HB1 4527   4.628   4.945   5.631
  291ALA    HB2 4528   4.701   4.992   5.481
  291ALA    HB3 4529   4.538   4.905   5.494
  291ALA      C 4530   4.737   4.732   5.365
  291ALA      O 4531   4.808   4.793   5.287
  292LEU      N 4532   4.653   4.634   5.328
  292LEU      H 4533   4.599   4.593   5.403
  292LEU     CA 4534   4.612   4.590   5.197
  292LEU     HA 4535   4.659   4.662   5.130
  292LEU     CB 4536   4.674   4.455   5.168
  292LEU    HB2 4537   4.761   4.459   5.234
  292LEU    HB3 4538   4.604   4.378   5.198
  292LEU     CG 4539   4.724   4.442   5.022
  292LEU     HG 4540   4.781   4.349   5.028
  292LEU    CD1 4541   4.613   4.417   4.916
  292LEU   HD11 4542   4.569   4.317   4.915
  292LEU   HD12 4543   4.535   4.491   4.930
  292LEU   HD13 4544   4.647   4.440   4.816
  292LEU    CD2 4545   4.834   4.537   4.964
  292LEU   HD21 4546   4.925   4.538   5.025
  292LEU   HD22 4547   4.859   4.501   4.865
  292LEU   HD23 4548   4.809   4.643   4.958
  292LEU      C 4549   4.458   4.608   5.184
  292LEU      O 4550   4.385   4.529   5.239
  293VAL      N 4551   4.418   4.724   5.127
  293VAL      H 4552   4.492   4.772   5.078
  293VAL     CA 4553   4.281   4.779   5.149
  293VAL     HA 4554   4.241   4.739   5.242
  293VAL     CB 4555   4.292   4.934   5.152
  293VAL     HB 4556   4.321   4.960   5.050
  293VAL    CG1 4557   4.150   4.988   5.189
  293VAL   HG11 4558   4.129   4.960   5.292
  293VAL   HG12 4559   4.161   5.096   5.179
  293VAL   HG13 4560   4.068   4.959   5.123
  293VAL    CG2 4561   4.391   4.999   5.250
  293VAL   HG21 4562   4.490   4.971   5.214
  293VAL   HG22 4563   4.381   5.107   5.241
  293VAL   HG23 4564   4.370   4.974   5.354
  293VAL      C 4565   4.197   4.744   5.032
  293VAL      O 4566   4.229   4.779   4.917
  294PHE      N 4567   4.081   4.680   5.045
  294PHE      H 4568   4.053   4.642   5.135
  294PHE     CA 4569   3.982   4.664   4.939
  294PHE     HA 4570   3.986   4.744   4.866
  294PHE     CB 4571   4.013   4.534   4.863
  294PHE    HB2 4572   3.926   4.511   4.800
  294PHE    HB3 4573   4.098   4.562   4.801
  294PHE     CG 4574   4.049   4.409   4.945
  294PHE    CD1 4575   4.175   4.351   4.936
  294PHE    HD1 4576   4.247   4.396   4.870
  294PHE    CE1 4577   4.203   4.228   5.009
  294PHE    HE1 4578   4.297   4.176   4.996
  294PHE     CZ 4579   4.112   4.179   5.101
  294PHE     HZ 4580   4.132   4.092   5.161
  294PHE    CE2 4581   3.986   4.241   5.111
  294PHE    HE2 4582   3.914   4.210   5.185
  294PHE    CD2 4583   3.958   4.357   5.038
  294PHE    HD2 4584   3.859   4.400   5.044
  294PHE      C 4585   3.843   4.668   4.995
  294PHE      O 4586   3.807   4.662   5.111
  295VAL      N 4587   3.746   4.695   4.910
  295VAL      H 4588   3.775   4.699   4.813
  295VAL     CA 4589   3.600   4.696   4.940
  295VAL     HA 4590   3.587   4.740   5.039
  295VAL     CB 4591   3.521   4.774   4.830
  295VAL     HB 4592   3.549   4.733   4.732
  295VAL    CG1 4593   3.370   4.767   4.830
  295VAL   HG11 4594   3.328   4.825   4.748
  295VAL   HG12 4595   3.345   4.663   4.807
  295VAL   HG13 4596   3.321   4.808   4.918
  295VAL    CG2 4597   3.565   4.921   4.837
  295VAL   HG21 4598   3.673   4.934   4.831
  295VAL   HG22 4599   3.520   4.958   4.744
  295VAL   HG23 4600   3.534   4.978   4.924
  295VAL      C 4601   3.556   4.549   4.959
  295VAL      O 4602   3.492   4.510   5.055
  296ASP      N 4603   3.594   4.469   4.862
  296ASP      H 4604   3.658   4.511   4.795
  296ASP     CA 4605   3.544   4.333   4.835
  296ASP     HA 4606   3.492   4.294   4.922
  296ASP     CB 4607   3.436   4.329   4.726
  296ASP    HB2 4608   3.388   4.232   4.742
  296ASP    HB3 4609   3.361   4.404   4.750
  296ASP     CG 4610   3.495   4.350   4.587
  296ASP    OD1 4611   3.551   4.458   4.559
  296ASP    OD2 4612   3.485   4.260   4.503
  296ASP      C 4613   3.648   4.227   4.808
  296ASP      O 4614   3.763   4.255   4.768
  297ASN      N 4615   3.628   4.099   4.830
  297ASN      H 4616   3.541   4.084   4.879
  297ASN     CA 4617   3.728   3.997   4.823
  297ASN     HA 4618   3.801   4.031   4.749
  297ASN     CB 4619   3.789   3.975   4.966
  297ASN    HB2 4620   3.877   4.038   4.972
  297ASN    HB3 4621   3.711   4.002   5.038
  297ASN     CG 4622   3.821   3.827   4.985
  297ASN    OD1 4623   3.747   3.753   5.046
  297ASN    ND2 4624   3.940   3.775   4.963
  297ASN   HD21 4625   3.943   3.682   5.003
  297ASN   HD22 4626   4.019   3.832   4.935
  297ASN      C 4627   3.663   3.868   4.763
  297ASN      O 4628   3.548   3.831   4.788
  298HIE      N 4629   3.732   3.793   4.676
  298HIE      H 4630   3.827   3.822   4.655
  298HIE     CA 4631   3.670   3.686   4.597
  298HIE     HA 4632   3.590   3.721   4.530
  298HIE     CB 4633   3.764   3.640   4.483
  298HIE    HB2 4634   3.720   3.562   4.420
  298HIE    HB3 4635   3.789   3.726   4.421
  298HIE     CG 4636   3.887   3.576   4.542
  298HIE    ND1 4637   4.012   3.630   4.528
  298HIE    CE1 4638   4.089   3.531   4.572
  298HIE    HE1 4639   4.196   3.532   4.583
  298HIE    NE2 4640   4.015   3.425   4.617
  298HIE    HE2 4641   4.059   3.339   4.649
  298HIE    CD2 4642   3.887   3.455   4.597
  298HIE    HD2 4643   3.798   3.395   4.606
  298HIE      C 4644   3.602   3.575   4.677
  298HIE      O 4645   3.514   3.506   4.627
  299ASP      N 4646   3.619   3.566   4.804
  299ASP      H 4647   3.679   3.635   4.846
  299ASP     CA 4648   3.548   3.470   4.891
  299ASP     HA 4649   3.514   3.382   4.837
  299ASP     CB 4650   3.649   3.441   5.002
  299ASP    HB2 4651   3.745   3.409   4.960
  299ASP    HB3 4652   3.663   3.530   5.064
  299ASP     CG 4653   3.605   3.323   5.087
  299ASP    OD1 4654   3.610   3.207   5.040
  299ASP    OD2 4655   3.594   3.347   5.210
  299ASP      C 4656   3.418   3.534   4.955
  299ASP      O 4657   3.308   3.479   4.951
  300ASN      N 4658   3.436   3.660   5.001
  300ASN      H 4659   3.527   3.702   4.999
  300ASN     CA 4660   3.326   3.740   5.058
  300ASN     HA 4661   3.256   3.672   5.107
  300ASN     CB 4662   3.375   3.828   5.169
  300ASN    HB2 4663   3.285   3.844   5.229
  300ASN    HB3 4664   3.455   3.779   5.224
  300ASN     CG 4665   3.432   3.960   5.127
  300ASN    OD1 4666   3.443   3.994   5.010
  300ASN    ND2 4667   3.473   4.038   5.226
  300ASN   HD21 4668   3.512   4.128   5.200
  300ASN   HD22 4669   3.457   4.007   5.321
  300ASN      C 4670   3.234   3.811   4.959
  300ASN      O 4671   3.125   3.856   5.003
  301GLN      N 4672   3.273   3.814   4.836
  301GLN      H 4673   3.365   3.776   4.819
  301GLN     CA 4674   3.190   3.855   4.718
  301GLN     HA 4675   3.148   3.951   4.751
  301GLN     CB 4676   3.287   3.875   4.602
  301GLN    HB2 4677   3.376   3.930   4.635
  301GLN    HB3 4678   3.320   3.775   4.577
  301GLN     CG 4679   3.241   3.963   4.489
  301GLN    HG2 4680   3.144   3.917   4.466
  301GLN    HG3 4681   3.229   4.066   4.521
  301GLN     CD 4682   3.334   3.947   4.363
  301GLN    OE1 4683   3.343   3.840   4.298
  301GLN    NE2 4684   3.402   4.048   4.325
  301GLN   HE21 4685   3.440   4.047   4.232
  301GLN   HE22 4686   3.404   4.122   4.394
  301GLN      C 4687   3.080   3.749   4.705
  301GLN      O 4688   2.968   3.783   4.668
  302ARG      N 4689   3.109   3.621   4.736
  302ARG      H 4690   3.205   3.602   4.761
  302ARG     CA 4691   3.023   3.503   4.734
  302ARG     HA 4692   2.939   3.529   4.668
  302ARG     CB 4693   3.110   3.380   4.692
  302ARG    HB2 4694   3.199   3.377   4.755
  302ARG    HB3 4695   3.045   3.295   4.710
  302ARG     CG 4696   3.155   3.389   4.552
  302ARG    HG2 4697   3.067   3.374   4.489
  302ARG    HG3 4698   3.169   3.494   4.529
  302ARG     CD 4699   3.278   3.314   4.505
  302ARG    HD2 4700   3.368   3.347   4.556
  302ARG    HD3 4701   3.274   3.208   4.531
  302ARG     NE 4702   3.283   3.337   4.359
  302ARG     HE 4703   3.212   3.283   4.310
  302ARG     CZ 4704   3.355   3.419   4.294
  302ARG    NH1 4705   3.447   3.487   4.348
  302ARG   HH11 4706   3.442   3.498   4.449
  302ARG   HH12 4707   3.489   3.564   4.297
  302ARG    NH2 4708   3.348   3.439   4.164
  302ARG   HH21 4709   3.299   3.370   4.108
  302ARG   HH22 4710   3.396   3.519   4.124
  302ARG      C 4711   2.942   3.476   4.862
  302ARG      O 4712   2.864   3.383   4.860
  303GLY      N 4713   2.950   3.556   4.970
  303GLY      H 4714   3.021   3.629   4.968
  303GLY     CA 4715   2.855   3.552   5.080
  303GLY    HA2 4716   2.873   3.654   5.114
  303GLY    HA3 4717   2.753   3.546   5.042
  303GLY      C 4718   2.883   3.455   5.190
  303GLY      O 4719   2.850   3.476   5.301
  304HIE      N 4720   2.941   3.343   5.159
  304HIE      H 4721   2.960   3.327   5.061
  304HIE     CA 4722   3.006   3.252   5.252
  304HIE     HA 4723   2.939   3.240   5.337
  304HIE     CB 4724   3.018   3.113   5.201
  304HIE    HB2 4725   3.022   3.045   5.286
  304HIE    HB3 4726   2.922   3.084   5.157
  304HIE     CG 4727   3.134   3.099   5.103
  304HIE    ND1 4728   3.141   3.160   4.971
  304HIE    CE1 4729   3.247   3.102   4.912
  304HIE    HE1 4730   3.290   3.126   4.815
  304HIE    NE2 4731   3.309   3.021   5.001
  304HIE    HE2 4732   3.377   2.952   4.974
  304HIE    CD2 4733   3.245   3.021   5.127
  304HIE    HD2 4734   3.260   2.959   5.214
  304HIE      C 4735   3.131   3.304   5.318
  304HIE      O 4736   3.156   3.269   5.435
  305GLY      N 4737   3.205   3.396   5.258
  305GLY      H 4738   3.202   3.398   5.157
  305GLY     CA 4739   3.327   3.459   5.314
  305GLY    HA2 4740   3.381   3.382   5.368
  305GLY    HA3 4741   3.389   3.490   5.231
  305GLY      C 4742   3.302   3.569   5.415
  305GLY      O 4743   3.190   3.623   5.433
  306ALA      N 4744   3.408   3.612   5.479
  306ALA      H 4745   3.494   3.564   5.459
  306ALA     CA 4746   3.408   3.693   5.601
  306ALA     HA 4747   3.335   3.654   5.672
  306ALA     CB 4748   3.547   3.702   5.666
  306ALA    HB1 4749   3.579   3.605   5.703
  306ALA    HB2 4750   3.618   3.744   5.595
  306ALA    HB3 4751   3.526   3.766   5.751
  306ALA      C 4752   3.348   3.832   5.566
  306ALA      O 4753   3.389   3.895   5.471
  307GLY      N 4754   3.263   3.888   5.655
  307GLY      H 4755   3.239   3.832   5.736
  307GLY     CA 4756   3.176   4.004   5.633
  307GLY    HA2 4757   3.175   4.066   5.723
  307GLY    HA3 4758   3.223   4.067   5.557
  307GLY      C 4759   3.034   3.967   5.592
  307GLY      O 4760   2.938   4.026   5.644
  308GLY      N 4761   3.012   3.870   5.494
  308GLY      H 4762   3.096   3.847   5.444
  308GLY     CA 4763   2.883   3.824   5.443
  308GLY    HA2 4764   2.906   3.734   5.386
  308GLY    HA3 4765   2.815   3.803   5.526
  308GLY      C 4766   2.812   3.927   5.353
  308GLY      O 4767   2.874   4.018   5.299
  309ALA      N 4768   2.678   3.922   5.355
  309ALA      H 4769   2.628   3.852   5.408
  309ALA     CA 4770   2.598   4.017   5.274
  309ALA     HA 4771   2.619   3.999   5.168
  309ALA     CB 4772   2.448   3.987   5.299
  309ALA    HB1 4773   2.449   3.888   5.345
  309ALA    HB2 4774   2.407   4.062   5.367
  309ALA    HB3 4775   2.393   3.985   5.206
  309ALA      C 4776   2.623   4.170   5.292
  309ALA      O 4777   2.597   4.245   5.197
  310SER      N 4778   2.677   4.206   5.407
  310SER      H 4779   2.690   4.137   5.479
  310SER     CA 4780   2.709   4.352   5.440
  310SER     HA 4781   2.615   4.407   5.438
  310SER     CB 4782   2.767   4.364   5.580
  310SER    HB2 4783   2.798   4.467   5.594
  310SER    HB3 4784   2.705   4.322   5.659
  310SER     OG 4785   2.892   4.286   5.584
  310SER     HG 4786   2.871   4.199   5.617
  310SER      C 4787   2.807   4.411   5.334
  310SER      O 4788   2.809   4.533   5.318
  311ILE      N 4789   2.889   4.325   5.269
  311ILE      H 4790   2.888   4.231   5.306
  311ILE     CA 4791   2.987   4.355   5.154
  311ILE     HA 4792   3.060   4.433   5.176
  311ILE     CB 4793   3.067   4.224   5.126
  311ILE     HB 4794   3.001   4.142   5.098
  311ILE    CG2 4795   3.165   4.247   5.007
  311ILE   HG21 4796   3.112   4.290   4.922
  311ILE   HG22 4797   3.238   4.323   5.038
  311ILE   HG23 4798   3.209   4.156   4.967
  311ILE    CG1 4799   3.145   4.177   5.255
  311ILE   HG12 4800   3.080   4.139   5.333
  311ILE   HG13 4801   3.208   4.092   5.228
  311ILE    CD1 4802   3.234   4.278   5.307
  311ILE   HD11 4803   3.184   4.371   5.333
  311ILE   HD12 4804   3.295   4.241   5.390
  311ILE   HD13 4805   3.309   4.309   5.234
  311ILE      C 4806   2.918   4.408   5.038
  311ILE      O 4807   2.814   4.347   5.003
  312LEU      N 4808   2.966   4.508   4.969
  312LEU      H 4809   3.058   4.535   5.002
  312LEU     CA 4810   2.931   4.552   4.832
  312LEU     HA 4811   2.832   4.513   4.805
  312LEU     CB 4812   2.918   4.701   4.832
  312LEU    HB2 4813   3.018   4.727   4.867
  312LEU    HB3 4814   2.907   4.735   4.728
  312LEU     CG 4815   2.807   4.769   4.917
  312LEU     HG 4816   2.803   4.726   5.017
  312LEU    CD1 4817   2.845   4.915   4.926
  312LEU   HD11 4818   2.936   4.928   4.984
  312LEU   HD12 4819   2.855   4.957   4.826
  312LEU   HD13 4820   2.771   4.968   4.985
  312LEU    CD2 4821   2.678   4.756   4.843
  312LEU   HD21 4822   2.664   4.652   4.813
  312LEU   HD22 4823   2.600   4.787   4.912
  312LEU   HD23 4824   2.671   4.831   4.764
  312LEU      C 4825   3.029   4.502   4.731
  312LEU      O 4826   3.149   4.508   4.749
  313THR      N 4827   2.965   4.459   4.626
  313THR      H 4828   2.865   4.473   4.623
  313THR     CA 4829   3.026   4.396   4.511
  313THR     HA 4830   3.134   4.407   4.509
  313THR     CB 4831   3.006   4.242   4.511
  313THR     HB 4832   3.079   4.195   4.445
  313THR    CG2 4833   3.012   4.167   4.648
  313THR   HG21 4834   2.974   4.066   4.628
  313THR   HG22 4835   3.113   4.165   4.689
  313THR   HG23 4836   2.942   4.196   4.727
  313THR    OG1 4837   2.874   4.210   4.476
  313THR    HG1 4838   2.811   4.231   4.546
  313THR      C 4839   2.971   4.460   4.380
  313THR      O 4840   2.876   4.542   4.378
  314PHE      N 4841   3.026   4.410   4.270
  314PHE      H 4842   3.109   4.354   4.263
  314PHE     CA 4843   2.965   4.439   4.134
  314PHE     HA 4844   2.969   4.547   4.121
  314PHE     CB 4845   3.044   4.375   4.019
  314PHE    HB2 4846   3.013   4.416   3.922
  314PHE    HB3 4847   3.148   4.404   4.029
  314PHE     CG 4848   3.036   4.220   4.005
  314PHE    CD1 4849   2.930   4.158   3.933
  314PHE    HD1 4850   2.867   4.217   3.869
  314PHE    CE1 4851   2.914   4.018   3.926
  314PHE    HE1 4852   2.838   3.972   3.865
  314PHE     CZ 4853   3.002   3.934   3.996
  314PHE     HZ 4854   2.999   3.826   3.995
  314PHE    CE2 4855   3.108   3.993   4.069
  314PHE    HE2 4856   3.185   3.925   4.103
  314PHE    CD2 4857   3.120   4.136   4.075
  314PHE    HD2 4858   3.197   4.172   4.142
  314PHE      C 4859   2.812   4.404   4.133
  314PHE      O 4860   2.750   4.455   4.035
  315TRP      N 4861   2.763   4.319   4.219
  315TRP      H 4862   2.821   4.291   4.297
  315TRP     CA 4863   2.618   4.287   4.219
  315TRP     HA 4864   2.596   4.259   4.116
  315TRP     CB 4865   2.596   4.167   4.301
  315TRP    HB2 4866   2.652   4.172   4.394
  315TRP    HB3 4867   2.493   4.147   4.328
  315TRP     CG 4868   2.639   4.036   4.238
  315TRP    CD1 4869   2.746   3.961   4.274
  315TRP    HD1 4870   2.816   3.985   4.353
  315TRP    NE1 4871   2.757   3.840   4.197
  315TRP    HE1 4872   2.820   3.764   4.219
  315TRP    CE2 4873   2.663   3.851   4.094
  315TRP    CZ2 4874   2.626   3.759   3.990
  315TRP    HZ2 4875   2.689   3.672   3.979
  315TRP    CH2 4876   2.523   3.797   3.903
  315TRP    HH2 4877   2.509   3.742   3.811
  315TRP    CZ3 4878   2.454   3.918   3.921
  315TRP    HZ3 4879   2.379   3.948   3.850
  315TRP    CE3 4880   2.485   4.001   4.030
  315TRP    HE3 4881   2.432   4.091   4.057
  315TRP    CD2 4882   2.593   3.971   4.115
  315TRP      C 4883   2.523   4.397   4.261
  315TRP      O 4884   2.401   4.387   4.247
  316ASP      N 4885   2.570   4.514   4.293
  316ASP      H 4886   2.670   4.527   4.296
  316ASP     CA 4887   2.505   4.634   4.353
  316ASP     HA 4888   2.401   4.641   4.322
  316ASP     CB 4889   2.503   4.627   4.506
  316ASP    HB2 4890   2.601   4.603   4.546
  316ASP    HB3 4891   2.464   4.721   4.545
  316ASP     CG 4892   2.407   4.519   4.556
  316ASP    OD1 4893   2.289   4.520   4.522
  316ASP    OD2 4894   2.458   4.429   4.627
  316ASP      C 4895   2.579   4.757   4.297
  316ASP      O 4896   2.625   4.844   4.372
  317ALA      N 4897   2.588   4.776   4.163
  317ALA      H 4898   2.537   4.704   4.114
  317ALA     CA 4899   2.683   4.866   4.089
  317ALA     HA 4900   2.785   4.830   4.105
  317ALA     CB 4901   2.645   4.859   3.944
  317ALA    HB1 4902   2.645   4.756   3.910
  317ALA    HB2 4903   2.547   4.902   3.922
  317ALA    HB3 4904   2.722   4.907   3.883
  317ALA      C 4905   2.691   5.009   4.149
  317ALA      O 4906   2.797   5.055   4.184
  318ARG      N 4907   2.579   5.080   4.165
  318ARG      H 4908   2.499   5.036   4.123
  318ARG     CA 4909   2.580   5.223   4.196
  318ARG     HA 4910   2.650   5.290   4.145
  318ARG     CB 4911   2.436   5.281   4.178
  318ARG    HB2 4912   2.447   5.386   4.204
  318ARG    HB3 4913   2.420   5.286   4.070
  318ARG     CG 4914   2.325   5.211   4.258
  318ARG    HG2 4915   2.342   5.104   4.256
  318ARG    HG3 4916   2.322   5.238   4.364
  318ARG     CD 4917   2.180   5.222   4.207
  318ARG    HD2 4918   2.164   5.160   4.118
  318ARG    HD3 4919   2.112   5.189   4.285
  318ARG     NE 4920   2.150   5.364   4.171
  318ARG     HE 4921   2.182   5.430   4.241
  318ARG     CZ 4922   2.091   5.422   4.066
  318ARG    NH1 4923   2.058   5.354   3.961
  318ARG   HH11 4924   2.059   5.253   3.969
  318ARG   HH12 4925   2.008   5.403   3.888
  318ARG    NH2 4926   2.080   5.549   4.050
  318ARG   HH21 4927   2.101   5.606   4.131
  318ARG   HH22 4928   2.036   5.587   3.967
  318ARG      C 4929   2.623   5.256   4.339
  318ARG      O 4930   2.691   5.355   4.361
  319LEU      N 4931   2.586   5.169   4.428
  319LEU      H 4932   2.531   5.087   4.408
  319LEU     CA 4933   2.641   5.165   4.567
  319LEU     HA 4934   2.617   5.261   4.613
  319LEU     CB 4935   2.562   5.072   4.650
  319LEU    HB2 4936   2.574   4.972   4.609
  319LEU    HB3 4937   2.594   5.085   4.753
  319LEU     CG 4938   2.410   5.086   4.652
  319LEU     HG 4939   2.372   5.042   4.559
  319LEU    CD1 4940   2.350   4.993   4.761
  319LEU   HD11 4941   2.369   5.025   4.863
  319LEU   HD12 4942   2.242   5.004   4.753
  319LEU   HD13 4943   2.372   4.888   4.744
  319LEU    CD2 4944   2.360   5.228   4.685
  319LEU   HD21 4945   2.385   5.308   4.616
  319LEU   HD22 4946   2.251   5.233   4.693
  319LEU   HD23 4947   2.389   5.253   4.787
  319LEU      C 4948   2.789   5.125   4.580
  319LEU      O 4949   2.867   5.182   4.653
  320TYR      N 4950   2.824   5.024   4.496
  320TYR      H 4951   2.750   4.981   4.443
  320TYR     CA 4952   2.959   4.983   4.486
  320TYR     HA 4953   2.996   4.945   4.582
  320TYR     CB 4954   2.965   4.857   4.401
  320TYR    HB2 4955   2.892   4.790   4.445
  320TYR    HB3 4956   2.937   4.888   4.301
  320TYR     CG 4957   3.098   4.780   4.384
  320TYR    CD1 4958   3.158   4.718   4.499
  320TYR    HD1 4959   3.113   4.713   4.597
  320TYR    CE1 4960   3.284   4.664   4.488
  320TYR    HE1 4961   3.325   4.619   4.577
  320TYR     CZ 4962   3.360   4.675   4.368
  320TYR     OH 4963   3.484   4.635   4.371
  320TYR     HH 4964   3.498   4.573   4.444
  320TYR    CE2 4965   3.299   4.730   4.255
  320TYR    HE2 4966   3.345   4.741   4.158
  320TYR    CD2 4967   3.170   4.784   4.265
  320TYR    HD2 4968   3.120   4.812   4.173
  320TYR      C 4969   3.051   5.092   4.437
  320TYR      O 4970   3.160   5.114   4.494
  321LYS      N 4971   3.019   5.153   4.323
  321LYS      H 4972   2.924   5.136   4.291
  321LYS     CA 4973   3.096   5.270   4.270
  321LYS     HA 4974   3.194   5.233   4.236
  321LYS     CB 4975   3.019   5.331   4.154
  321LYS    HB2 4976   2.922   5.375   4.179
  321LYS    HB3 4977   3.080   5.414   4.119
  321LYS     CG 4978   3.009   5.239   4.034
  321LYS    HG2 4979   3.106   5.221   3.988
  321LYS    HG3 4980   2.982   5.137   4.061
  321LYS     CD 4981   2.909   5.279   3.928
  321LYS    HD2 4982   2.814   5.285   3.981
  321LYS    HD3 4983   2.936   5.375   3.883
  321LYS     CE 4984   2.902   5.190   3.798
  321LYS    HE2 4985   2.999   5.201   3.748
  321LYS    HE3 4986   2.880   5.087   3.825
  321LYS     NZ 4987   2.788   5.235   3.710
  321LYS    HZ1 4988   2.782   5.173   3.631
  321LYS    HZ2 4989   2.695   5.238   3.749
  321LYS    HZ3 4990   2.786   5.331   3.676
  321LYS      C 4991   3.122   5.375   4.377
  321LYS      O 4992   3.235   5.414   4.380
  322MET      N 4993   3.027   5.410   4.460
  322MET      H 4994   2.930   5.396   4.435
  322MET     CA 4995   3.054   5.502   4.571
  322MET     HA 4996   3.109   5.588   4.531
  322MET     CB 4997   2.909   5.533   4.625
  322MET    HB2 4998   2.845   5.575   4.548
  322MET    HB3 4999   2.855   5.440   4.648
  322MET     CG 5000   2.919   5.621   4.749
  322MET    HG2 5001   2.928   5.539   4.820
  322MET    HG3 5002   3.014   5.674   4.740
  322MET     SD 5003   2.777   5.740   4.766
  322MET     CE 5004   2.643   5.625   4.765
  322MET    HE1 5005   2.642   5.575   4.863
  322MET    HE2 5006   2.551   5.683   4.769
  322MET    HE3 5007   2.643   5.549   4.687
  322MET      C 5008   3.148   5.438   4.676
  322MET      O 5009   3.238   5.518   4.719
  323ALA      N 5010   3.147   5.310   4.707
  323ALA      H 5011   3.067   5.253   4.683
  323ALA     CA 5012   3.227   5.257   4.819
  323ALA     HA 5013   3.236   5.330   4.900
  323ALA     CB 5014   3.154   5.140   4.886
  323ALA    HB1 5015   3.227   5.068   4.921
  323ALA    HB2 5016   3.089   5.164   4.969
  323ALA    HB3 5017   3.093   5.090   4.811
  323ALA      C 5018   3.376   5.231   4.777
  323ALA      O 5019   3.467   5.257   4.860
  324VAL      N 5020   3.393   5.192   4.647
  324VAL      H 5021   3.316   5.174   4.583
  324VAL     CA 5022   3.522   5.191   4.583
  324VAL     HA 5023   3.589   5.127   4.641
  324VAL     CB 5024   3.519   5.123   4.440
  324VAL     HB 5025   3.473   5.194   4.371
  324VAL    CG1 5026   3.664   5.104   4.390
  324VAL   HG11 5027   3.721   5.195   4.406
  324VAL   HG12 5028   3.710   5.023   4.447
  324VAL   HG13 5029   3.676   5.089   4.282
  324VAL    CG2 5030   3.455   4.982   4.440
  324VAL   HG21 5031   3.516   4.908   4.491
  324VAL   HG22 5032   3.360   4.985   4.495
  324VAL   HG23 5033   3.438   4.959   4.335
  324VAL      C 5034   3.577   5.334   4.580
  324VAL      O 5035   3.690   5.366   4.614
  325GLY      N 5036   3.490   5.434   4.547
  325GLY      H 5037   3.395   5.408   4.523
  325GLY     CA 5038   3.546   5.565   4.506
  325GLY    HA2 5039   3.632   5.549   4.440
  325GLY    HA3 5040   3.466   5.622   4.460
  325GLY      C 5041   3.607   5.642   4.625
  325GLY      O 5042   3.714   5.705   4.627
  326PHE      N 5043   3.533   5.625   4.740
  326PHE      H 5044   3.447   5.573   4.738
  326PHE     CA 5045   3.581   5.670   4.873
  326PHE     HA 5046   3.599   5.776   4.856
  326PHE     CB 5047   3.470   5.652   4.975
  326PHE    HB2 5048   3.373   5.685   4.937
  326PHE    HB3 5049   3.451   5.547   4.997
  326PHE     CG 5050   3.492   5.713   5.114
  326PHE    CD1 5051   3.606   5.676   5.192
  326PHE    HD1 5052   3.658   5.588   5.158
  326PHE    CE1 5053   3.638   5.741   5.314
  326PHE    HE1 5054   3.716   5.708   5.381
  326PHE     CZ 5055   3.549   5.847   5.352
  326PHE     HZ 5056   3.564   5.895   5.448
  326PHE    CE2 5057   3.435   5.883   5.287
  326PHE    HE2 5058   3.369   5.961   5.320
  326PHE    CD2 5059   3.411   5.815   5.163
  326PHE    HD2 5060   3.330   5.849   5.100
  326PHE      C 5061   3.721   5.618   4.909
  326PHE      O 5062   3.810   5.691   4.922
  327MET      N 5063   3.730   5.484   4.913
  327MET      H 5064   3.651   5.429   4.881
  327MET     CA 5065   3.854   5.413   4.938
  327MET     HA 5066   3.887   5.414   5.042
  327MET     CB 5067   3.819   5.267   4.913
  327MET    HB2 5068   3.731   5.229   4.964
  327MET    HB3 5069   3.806   5.253   4.805
  327MET     CG 5070   3.944   5.178   4.951
  327MET    HG2 5071   4.035   5.228   4.920
  327MET    HG3 5072   3.946   5.168   5.059
  327MET     SD 5073   3.935   5.010   4.892
  327MET     CE 5074   4.015   5.009   4.728
  327MET    HE1 5075   4.052   4.907   4.712
  327MET    HE2 5076   3.946   5.032   4.648
  327MET    HE3 5077   4.093   5.085   4.719
  327MET      C 5078   3.967   5.464   4.847
  327MET      O 5079   4.077   5.490   4.900
  328LEU      N 5080   3.949   5.473   4.716
  328LEU      H 5081   3.853   5.472   4.685
  328LEU     CA 5082   4.049   5.529   4.622
  328LEU     HA 5083   4.142   5.477   4.641
  328LEU     CB 5084   4.005   5.494   4.473
  328LEU    HB2 5085   3.898   5.514   4.468
  328LEU    HB3 5086   4.059   5.559   4.404
  328LEU     CG 5087   4.017   5.348   4.422
  328LEU     HG 5088   3.955   5.285   4.487
  328LEU    CD1 5089   3.959   5.344   4.280
  328LEU   HD11 5090   3.860   5.390   4.282
  328LEU   HD12 5091   4.036   5.371   4.208
  328LEU   HD13 5092   3.940   5.238   4.264
  328LEU    CD2 5093   4.155   5.284   4.429
  328LEU   HD21 5094   4.156   5.183   4.388
  328LEU   HD22 5095   4.230   5.345   4.377
  328LEU   HD23 5096   4.186   5.272   4.532
  328LEU      C 5097   4.079   5.679   4.641
  328LEU      O 5098   4.195   5.714   4.619
  329ALA      N 5099   3.993   5.756   4.702
  329ALA      H 5100   3.904   5.716   4.725
  329ALA     CA 5101   4.012   5.899   4.739
  329ALA     HA 5102   4.077   5.935   4.659
  329ALA     CB 5103   3.873   5.968   4.722
  329ALA    HB1 5104   3.790   5.920   4.775
  329ALA    HB2 5105   3.878   6.075   4.742
  329ALA    HB3 5106   3.846   5.967   4.616
  329ALA      C 5107   4.067   5.934   4.876
  329ALA      O 5108   4.148   6.029   4.890
  330HIE      N 5109   4.039   5.848   4.976
  330HIE      H 5110   3.970   5.774   4.965
  330HIE     CA 5111   4.083   5.872   5.115
  330HIE     HA 5112   4.065   5.976   5.142
  330HIE     CB 5113   3.990   5.794   5.209
  330HIE    HB2 5114   3.885   5.821   5.195
  330HIE    HB3 5115   4.006   5.688   5.191
  330HIE     CG 5116   4.015   5.820   5.354
  330HIE    ND1 5117   4.112   5.755   5.430
  330HIE    CE1 5118   4.102   5.808   5.551
  330HIE    HE1 5119   4.172   5.785   5.630
  330HIE    NE2 5120   4.013   5.908   5.553
  330HIE    HE2 5121   3.998   5.971   5.631
  330HIE    CD2 5122   3.958   5.914   5.430
  330HIE    HD2 5123   3.877   5.983   5.409
  330HIE      C 5124   4.228   5.828   5.131
  330HIE      O 5125   4.256   5.724   5.071
  331PRO      N 5126   4.324   5.910   5.196
  331PRO     CD 5127   4.313   6.013   5.305
  331PRO    HD2 5128   4.237   5.982   5.377
  331PRO    HD3 5129   4.292   6.105   5.252
  331PRO     CG 5130   4.445   6.020   5.377
  331PRO    HG2 5131   4.454   5.940   5.450
  331PRO    HG3 5132   4.461   6.118   5.420
  331PRO     CB 5133   4.545   5.991   5.263
  331PRO    HB2 5134   4.638   5.954   5.305
  331PRO    HB3 5135   4.555   6.083   5.206
  331PRO     CA 5136   4.471   5.880   5.182
  331PRO     HA 5137   4.502   5.885   5.077
  331PRO      C 5138   4.519   5.746   5.231
  331PRO      O 5139   4.622   5.696   5.186
  332TYR      N 5140   4.448   5.682   5.325
  332TYR      H 5141   4.352   5.711   5.333
  332TYR     CA 5142   4.485   5.553   5.394
  332TYR     HA 5143   4.575   5.577   5.452
  332TYR     CB 5144   4.369   5.524   5.487
  332TYR    HB2 5145   4.370   5.600   5.566
  332TYR    HB3 5146   4.276   5.523   5.430
  332TYR     CG 5147   4.374   5.393   5.555
  332TYR    CD1 5148   4.280   5.293   5.513
  332TYR    HD1 5149   4.217   5.316   5.428
  332TYR    CE1 5150   4.290   5.168   5.577
  332TYR    HE1 5151   4.223   5.092   5.539
  332TYR     CZ 5152   4.381   5.141   5.684
  332TYR     OH 5153   4.395   5.014   5.737
  332TYR     HH 5154   4.448   5.023   5.816
  332TYR    CE2 5155   4.460   5.250   5.727
  332TYR    HE2 5156   4.538   5.227   5.799
  332TYR    CD2 5157   4.453   5.375   5.670
  332TYR    HD2 5158   4.520   5.454   5.703
  332TYR      C 5159   4.516   5.439   5.300
  332TYR      O 5160   4.440   5.399   5.218
  333GLY      N 5161   4.637   5.382   5.318
  333GLY      H 5162   4.700   5.425   5.384
  333GLY     CA 5163   4.680   5.245   5.283
  333GLY    HA2 5164   4.763   5.215   5.347
  333GLY    HA3 5165   4.598   5.176   5.302
  333GLY      C 5166   4.727   5.228   5.139
  333GLY      O 5167   4.755   5.323   5.069
  334PHE      N 5168   4.741   5.102   5.107
  334PHE      H 5169   4.728   5.033   5.180
  334PHE     CA 5170   4.766   5.061   4.973
  334PHE     HA 5171   4.774   5.154   4.917
  334PHE     CB 5172   4.904   4.992   4.973
  334PHE    HB2 5173   4.973   5.070   5.006
  334PHE    HB3 5174   4.906   4.900   5.031
  334PHE     CG 5175   4.944   4.977   4.825
  334PHE    CD1 5176   4.948   5.079   4.735
  334PHE    HD1 5177   4.937   5.182   4.766
  334PHE    CE1 5178   4.998   5.066   4.607
  334PHE    HE1 5179   5.008   5.151   4.541
  334PHE     CZ 5180   5.035   4.937   4.564
  334PHE     HZ 5181   5.072   4.922   4.464
  334PHE    CE2 5182   5.031   4.830   4.653
  334PHE    HE2 5183   5.051   4.729   4.618
  334PHE    CD2 5184   4.980   4.851   4.782
  334PHE    HD2 5185   4.977   4.769   4.852
  334PHE      C 5186   4.642   4.982   4.918
  334PHE      O 5187   4.590   4.889   4.984
  335THR      N 5188   4.595   5.018   4.802
  335THR      H 5189   4.636   5.096   4.754
  335THR     CA 5190   4.461   4.979   4.753
  335THR     HA 5191   4.405   4.933   4.835
  335THR     CB 5192   4.377   5.107   4.732
  335THR     HB 5193   4.283   5.073   4.690
  335THR    CG2 5194   4.352   5.195   4.854
  335THR   HG21 5195   4.442   5.229   4.903
  335THR   HG22 5196   4.294   5.284   4.828
  335THR   HG23 5197   4.290   5.126   4.913
  335THR    OG1 5198   4.440   5.191   4.643
  335THR    HG1 5199   4.455   5.143   4.561
  335THR      C 5200   4.455   4.893   4.624
  335THR      O 5201   4.522   4.917   4.528
  336ARG      N 5202   4.376   4.788   4.639
  336ARG      H 5203   4.326   4.776   4.726
  336ARG     CA 5204   4.342   4.692   4.532
  336ARG     HA 5205   4.418   4.704   4.455
  336ARG     CB 5206   4.368   4.544   4.584
  336ARG    HB2 5207   4.458   4.532   4.644
  336ARG    HB3 5208   4.290   4.526   4.658
  336ARG     CG 5209   4.356   4.441   4.475
  336ARG    HG2 5210   4.392   4.493   4.386
  336ARG    HG3 5211   4.413   4.355   4.510
  336ARG     CD 5212   4.217   4.390   4.449
  336ARG    HD2 5213   4.146   4.472   4.447
  336ARG    HD3 5214   4.218   4.342   4.351
  336ARG     NE 5215   4.170   4.298   4.550
  336ARG     HE 5216   4.246   4.251   4.597
  336ARG     CZ 5217   4.055   4.285   4.611
  336ARG    NH1 5218   3.949   4.357   4.581
  336ARG   HH11 5219   3.964   4.439   4.524
  336ARG   HH12 5220   3.867   4.334   4.636
  336ARG    NH2 5221   4.034   4.192   4.698
  336ARG   HH21 5222   4.096   4.114   4.713
  336ARG   HH22 5223   3.941   4.196   4.738
  336ARG      C 5224   4.213   4.715   4.469
  336ARG      O 5225   4.105   4.706   4.532
  337VAL      N 5226   4.211   4.722   4.339
  337VAL      H 5227   4.303   4.727   4.296
  337VAL     CA 5228   4.097   4.726   4.252
  337VAL     HA 5229   4.011   4.762   4.309
  337VAL     CB 5230   4.122   4.824   4.140
  337VAL     HB 5231   4.226   4.817   4.108
  337VAL    CG1 5232   4.033   4.816   4.019
  337VAL   HG11 5233   3.930   4.820   4.052
  337VAL   HG12 5234   4.063   4.894   3.949
  337VAL   HG13 5235   4.044   4.721   3.968
  337VAL    CG2 5236   4.109   4.964   4.203
  337VAL   HG21 5237   4.101   5.035   4.120
  337VAL   HG22 5238   4.013   4.971   4.254
  337VAL   HG23 5239   4.201   4.999   4.251
  337VAL      C 5240   4.066   4.584   4.206
  337VAL      O 5241   4.154   4.504   4.173
  338MET      N 5242   3.938   4.545   4.211
  338MET      H 5243   3.864   4.610   4.232
  338MET     CA 5244   3.894   4.414   4.181
  338MET     HA 5245   3.972   4.342   4.207
  338MET     CB 5246   3.769   4.383   4.260
  338MET    HB2 5247   3.781   4.411   4.365
  338MET    HB3 5248   3.693   4.446   4.213
  338MET     CG 5249   3.720   4.234   4.251
  338MET    HG2 5250   3.643   4.228   4.327
  338MET    HG3 5251   3.688   4.209   4.150
  338MET     SD 5252   3.863   4.126   4.298
  338MET     CE 5253   3.775   4.033   4.418
  338MET    HE1 5254   3.746   4.107   4.493
  338MET    HE2 5255   3.682   4.004   4.369
  338MET    HE3 5256   3.829   3.954   4.469
  338MET      C 5257   3.879   4.405   4.027
  338MET      O 5258   3.876   4.506   3.956
  339SER      N 5259   3.864   4.282   3.969
  339SER      H 5260   3.890   4.204   4.029
  339SER     CA 5261   3.809   4.245   3.837
  339SER     HA 5262   3.740   4.319   3.795
  339SER     CB 5263   3.932   4.243   3.741
  339SER    HB2 5264   4.004   4.324   3.759
  339SER    HB3 5265   3.987   4.149   3.745
  339SER     OG 5266   3.874   4.246   3.611
  339SER     HG 5267   3.903   4.327   3.568
  339SER      C 5268   3.743   4.105   3.851
  339SER      O 5269   3.803   4.006   3.892
  340SER      N 5270   3.612   4.096   3.811
  340SER      H 5271   3.573   4.179   3.768
  340SER     CA 5272   3.516   3.983   3.826
  340SER     HA 5273   3.577   3.899   3.862
  340SER     CB 5274   3.428   4.011   3.945
  340SER    HB2 5275   3.350   4.085   3.928
  340SER    HB3 5276   3.376   3.921   3.978
  340SER     OG 5277   3.504   4.063   4.058
  340SER     HG 5278   3.500   4.158   4.048
  340SER      C 5279   3.430   3.945   3.707
  340SER      O 5280   3.433   4.008   3.603
  341TYR      N 5281   3.351   3.840   3.724
  341TYR      H 5282   3.367   3.785   3.807
  341TYR     CA 5283   3.256   3.773   3.635
  341TYR     HA 5284   3.229   3.851   3.564
  341TYR     CB 5285   3.326   3.650   3.563
  341TYR    HB2 5286   3.254   3.602   3.496
  341TYR    HB3 5287   3.410   3.686   3.503
  341TYR     CG 5288   3.367   3.536   3.653
  341TYR    CD1 5289   3.272   3.456   3.718
  341TYR    HD1 5290   3.165   3.470   3.709
  341TYR    CE1 5291   3.312   3.351   3.804
  341TYR    HE1 5292   3.235   3.296   3.855
  341TYR     CZ 5293   3.449   3.326   3.825
  341TYR     OH 5294   3.487   3.212   3.889
  341TYR     HH 5295   3.413   3.155   3.914
  341TYR    CE2 5296   3.542   3.418   3.767
  341TYR    HE2 5297   3.649   3.408   3.781
  341TYR    CD2 5298   3.503   3.524   3.686
  341TYR    HD2 5299   3.586   3.584   3.651
  341TYR      C 5300   3.131   3.731   3.709
  341TYR      O 5301   3.143   3.694   3.827
  342ARG      N 5302   3.016   3.736   3.647
  342ARG      H 5303   3.020   3.768   3.551
  342ARG     CA 5304   2.885   3.695   3.702
  342ARG     HA 5305   2.878   3.731   3.805
  342ARG     CB 5306   2.765   3.752   3.628
  342ARG    HB2 5307   2.692   3.729   3.705
  342ARG    HB3 5308   2.772   3.861   3.629
  342ARG     CG 5309   2.728   3.683   3.494
  342ARG    HG2 5310   2.817   3.651   3.440
  342ARG    HG3 5311   2.682   3.585   3.508
  342ARG     CD 5312   2.634   3.762   3.410
  342ARG    HD2 5313   2.540   3.765   3.466
  342ARG    HD3 5314   2.669   3.865   3.404
  342ARG     NE 5315   2.614   3.715   3.275
  342ARG     HE 5316   2.697   3.694   3.221
  342ARG     CZ 5317   2.501   3.679   3.214
  342ARG    NH1 5318   2.389   3.692   3.270
  342ARG   HH11 5319   2.380   3.725   3.365
  342ARG   HH12 5320   2.307   3.651   3.227
  342ARG    NH2 5321   2.498   3.634   3.092
  342ARG   HH21 5322   2.586   3.612   3.048
  342ARG   HH22 5323   2.412   3.589   3.064
  342ARG      C 5324   2.872   3.544   3.714
  342ARG      O 5325   2.918   3.474   3.621
  343TRP      N 5326   2.790   3.499   3.805
  343TRP      H 5327   2.735   3.569   3.856
  343TRP     CA 5328   2.751   3.360   3.828
  343TRP     HA 5329   2.781   3.301   3.742
  343TRP     CB 5330   2.832   3.311   3.953
  343TRP    HB2 5331   2.795   3.211   3.977
  343TRP    HB3 5332   2.939   3.304   3.929
  343TRP     CG 5333   2.807   3.396   4.075
  343TRP    CD1 5334   2.700   3.392   4.159
  343TRP    HD1 5335   2.614   3.328   4.144
  343TRP    NE1 5336   2.719   3.478   4.266
  343TRP    HE1 5337   2.649   3.496   4.336
  343TRP    CE2 5338   2.847   3.538   4.262
  343TRP    CZ2 5339   2.925   3.615   4.350
  343TRP    HZ2 5340   2.874   3.642   4.442
  343TRP    CH2 5341   3.053   3.661   4.318
  343TRP    HH2 5342   3.106   3.731   4.380
  343TRP    CZ3 5343   3.097   3.636   4.185
  343TRP    HZ3 5344   3.188   3.685   4.151
  343TRP    CE3 5345   3.026   3.547   4.101
  343TRP    HE3 5346   3.076   3.513   4.012
  343TRP    CD2 5347   2.905   3.489   4.138
  343TRP      C 5348   2.596   3.343   3.853
  343TRP      O 5349   2.530   3.437   3.892
  344PRO      N 5350   2.543   3.221   3.844
  344PRO     CD 5351   2.597   3.103   3.780
  344PRO    HD2 5352   2.665   3.057   3.851
  344PRO    HD3 5353   2.643   3.139   3.688
  344PRO     CG 5354   2.475   3.005   3.763
  344PRO    HG2 5355   2.514   2.904   3.776
  344PRO    HG3 5356   2.445   3.012   3.659
  344PRO     CB 5357   2.375   3.053   3.862
  344PRO    HB2 5358   2.386   3.009   3.961
  344PRO    HB3 5359   2.274   3.037   3.824
  344PRO     CA 5360   2.399   3.203   3.869
  344PRO     HA 5361   2.355   3.240   3.776
  344PRO      C 5362   2.338   3.271   3.991
  344PRO      O 5363   2.380   3.249   4.104
  345ARG      N 5364   2.233   3.352   3.976
  345ARG      H 5365   2.196   3.364   3.883
  345ARG     CA 5366   2.154   3.417   4.080
  345ARG     HA 5367   2.180   3.364   4.172
  345ARG     CB 5368   2.212   3.560   4.096
  345ARG    HB2 5369   2.207   3.605   3.996
  345ARG    HB3 5370   2.136   3.605   4.159
  345ARG     CG 5371   2.349   3.567   4.169
  345ARG    HG2 5372   2.356   3.490   4.246
  345ARG    HG3 5373   2.431   3.545   4.100
  345ARG     CD 5374   2.382   3.705   4.233
  345ARG    HD2 5375   2.485   3.722   4.265
  345ARG    HD3 5376   2.393   3.765   4.143
  345ARG     NE 5377   2.283   3.754   4.325
  345ARG     HE 5378   2.186   3.731   4.311
  345ARG     CZ 5379   2.308   3.838   4.427
  345ARG    NH1 5380   2.434   3.872   4.454
  345ARG   HH11 5381   2.506   3.845   4.390
  345ARG   HH12 5382   2.447   3.936   4.531
  345ARG    NH2 5383   2.212   3.897   4.495
  345ARG   HH21 5384   2.121   3.873   4.459
  345ARG   HH22 5385   2.238   3.979   4.548
  345ARG      C 5386   2.003   3.414   4.057
  345ARG      O 5387   1.961   3.445   3.944
  346GLN      N 5388   1.923   3.375   4.153
  346GLN      H 5389   1.962   3.348   4.242
  346GLN     CA 5390   1.773   3.373   4.150
  346GLN     HA 5391   1.746   3.438   4.067
  346GLN     CB 5392   1.722   3.239   4.129
  346GLN    HB2 5393   1.806   3.170   4.120
  346GLN    HB3 5394   1.654   3.207   4.208
  346GLN     CG 5395   1.653   3.218   3.995
  346GLN    HG2 5396   1.715   3.255   3.914
  346GLN    HG3 5397   1.637   3.114   3.966
  346GLN     CD 5398   1.511   3.273   3.980
  346GLN    OE1 5399   1.451   3.332   4.072
  346GLN    NE2 5400   1.465   3.283   3.859
  346GLN   HE21 5401   1.368   3.309   3.845
  346GLN   HE22 5402   1.517   3.234   3.788
  346GLN      C 5403   1.723   3.442   4.274
  346GLN      O 5404   1.758   3.416   4.388
  347PHE      N 5405   1.624   3.527   4.246
  347PHE      H 5406   1.609   3.546   4.148
  347PHE     CA 5407   1.540   3.600   4.340
  347PHE     HA 5408   1.523   3.539   4.429
  347PHE     CB 5409   1.617   3.722   4.384
  347PHE    HB2 5410   1.725   3.704   4.386
  347PHE    HB3 5411   1.603   3.802   4.311
  347PHE     CG 5412   1.582   3.766   4.522
  347PHE    CD1 5413   1.522   3.887   4.550
  347PHE    HD1 5414   1.471   3.949   4.478
  347PHE    CE1 5415   1.506   3.925   4.683
  347PHE    HE1 5416   1.472   4.027   4.696
  347PHE     CZ 5417   1.549   3.849   4.795
  347PHE     HZ 5418   1.549   3.888   4.896
  347PHE    CE2 5419   1.608   3.727   4.766
  347PHE    HE2 5420   1.646   3.664   4.845
  347PHE    CD2 5421   1.628   3.684   4.632
  347PHE    HD2 5422   1.681   3.592   4.614
  347PHE      C 5423   1.399   3.634   4.296
  347PHE      O 5424   1.321   3.680   4.379
  348GLN      N 5425   1.356   3.590   4.180
  348GLN      H 5426   1.424   3.548   4.118
  348GLN     CA 5427   1.237   3.619   4.110
  348GLN     HA 5428   1.188   3.708   4.151
  348GLN     CB 5429   1.279   3.647   3.969
  348GLN    HB2 5430   1.308   3.552   3.923
  348GLN    HB3 5431   1.196   3.686   3.911
  348GLN     CG 5432   1.383   3.760   3.948
  348GLN    HG2 5433   1.359   3.786   3.844
  348GLN    HG3 5434   1.361   3.835   4.024
  348GLN     CD 5435   1.531   3.729   3.960
  348GLN    OE1 5436   1.573   3.617   3.949
  348GLN    NE2 5437   1.617   3.832   3.946
  348GLN   HE21 5438   1.712   3.809   3.924
  348GLN   HE22 5439   1.594   3.929   3.963
  348GLN      C 5440   1.130   3.513   4.131
  348GLN      O 5441   1.019   3.551   4.147
  349ASN      N 5442   1.169   3.387   4.152
  349ASN      H 5443   1.269   3.378   4.142
  349ASN     CA 5444   1.089   3.268   4.186
  349ASN     HA 5445   1.022   3.297   4.267
  349ASN     CB 5446   1.014   3.234   4.059
  349ASN    HB2 5447   0.940   3.155   4.074
  349ASN    HB3 5448   0.947   3.315   4.031
  349ASN     CG 5449   1.111   3.210   3.940
  349ASN    OD1 5450   1.142   3.301   3.864
  349ASN    ND2 5451   1.162   3.087   3.922
  349ASN   HD21 5452   1.200   3.067   3.830
  349ASN   HD22 5453   1.133   3.008   3.977
  349ASN      C 5454   1.158   3.155   4.259
  349ASN      O 5455   1.094   3.065   4.312
  350GLY      N 5456   1.290   3.171   4.270
  350GLY      H 5457   1.332   3.251   4.226
  350GLY     CA 5458   1.378   3.100   4.359
  350GLY    HA2 5459   1.317   3.023   4.407
  350GLY    HA3 5460   1.462   3.045   4.318
  350GLY      C 5461   1.431   3.200   4.465
  350GLY      O 5462   1.398   3.322   4.461
  351ASN      N 5463   1.519   3.153   4.555
  351ASN      H 5464   1.520   3.053   4.572
  351ASN     CA 5465   1.618   3.230   4.640
  351ASN     HA 5466   1.638   3.319   4.581
  351ASN     CB 5467   1.563   3.272   4.777
  351ASN    HB2 5468   1.461   3.309   4.767
  351ASN    HB3 5469   1.548   3.180   4.834
  351ASN     CG 5470   1.643   3.368   4.862
  351ASN    OD1 5471   1.763   3.373   4.846
  351ASN    ND2 5472   1.580   3.419   4.965
  351ASN   HD21 5473   1.630   3.484   5.024
  351ASN   HD22 5474   1.479   3.412   4.968
  351ASN      C 5475   1.743   3.146   4.635
  351ASN      O 5476   1.758   3.051   4.713
  352ASP      N 5477   1.842   3.175   4.551
  352ASP      H 5478   1.829   3.256   4.493
  352ASP     CA 5479   1.947   3.086   4.513
  352ASP     HA 5480   1.986   3.032   4.599
  352ASP     CB 5481   1.893   2.985   4.416
  352ASP    HB2 5482   1.838   2.912   4.475
  352ASP    HB3 5483   1.829   3.035   4.344
  352ASP     CG 5484   2.006   2.904   4.351
  352ASP    OD1 5485   1.999   2.881   4.227
  352ASP    OD2 5486   2.096   2.855   4.427
  352ASP      C 5487   2.062   3.170   4.451
  352ASP      O 5488   2.041   3.248   4.361
  353VAL      N 5489   2.186   3.142   4.500
  353VAL      H 5490   2.191   3.067   4.568
  353VAL     CA 5491   2.313   3.201   4.471
  353VAL     HA 5492   2.299   3.250   4.375
  353VAL     CB 5493   2.363   3.311   4.562
  353VAL     HB 5494   2.464   3.337   4.530
  353VAL    CG1 5495   2.273   3.435   4.563
  353VAL   HG11 5496   2.175   3.414   4.604
  353VAL   HG12 5497   2.315   3.517   4.622
  353VAL   HG13 5498   2.269   3.472   4.460
  353VAL    CG2 5499   2.370   3.263   4.705
  353VAL   HG21 5500   2.438   3.178   4.705
  353VAL   HG22 5501   2.412   3.348   4.759
  353VAL   HG23 5502   2.266   3.241   4.726
  353VAL      C 5503   2.409   3.088   4.446
  353VAL      O 5504   2.415   2.992   4.520
  354ASN      N 5505   2.493   3.099   4.344
  354ASN      H 5506   2.464   3.160   4.269
  354ASN     CA 5507   2.599   3.001   4.318
  354ASN     HA 5508   2.564   2.907   4.361
  354ASN     CB 5509   2.600   2.982   4.161
  354ASN    HB2 5510   2.499   2.971   4.120
  354ASN    HB3 5511   2.633   3.077   4.119
  354ASN     CG 5512   2.690   2.865   4.115
  354ASN    OD1 5513   2.812   2.872   4.131
  354ASN    ND2 5514   2.638   2.764   4.049
  354ASN   HD21 5515   2.688   2.683   4.015
  354ASN   HD22 5516   2.537   2.762   4.038
  354ASN      C 5517   2.730   3.041   4.380
  354ASN      O 5518   2.769   3.154   4.371
  355ASP      N 5519   2.802   2.942   4.436
  355ASP      H 5520   2.759   2.855   4.464
  355ASP     CA 5521   2.931   2.954   4.502
  355ASP     HA 5522   2.960   3.059   4.489
  355ASP     CB 5523   2.915   2.918   4.647
  355ASP    HB2 5524   2.982   2.988   4.698
  355ASP    HB3 5525   2.817   2.958   4.671
  355ASP     CG 5526   2.947   2.771   4.672
  355ASP    OD1 5527   2.865   2.686   4.633
  355ASP    OD2 5528   3.047   2.743   4.741
  355ASP      C 5529   3.045   2.878   4.431
  355ASP      O 5530   3.155   2.879   4.490
  356TRP      N 5531   3.027   2.820   4.318
  356TRP      H 5532   2.932   2.819   4.282
  356TRP     CA 5533   3.126   2.728   4.265
  356TRP     HA 5534   3.220   2.729   4.320
  356TRP     CB 5535   3.073   2.582   4.276
  356TRP    HB2 5536   3.164   2.526   4.253
  356TRP    HB3 5537   3.039   2.556   4.376
  356TRP     CG 5538   2.958   2.536   4.188
  356TRP    CD1 5539   2.829   2.531   4.223
  356TRP    HD1 5540   2.795   2.563   4.320
  356TRP    NE1 5541   2.752   2.484   4.112
  356TRP    HE1 5542   2.661   2.442   4.123
  356TRP    CE2 5543   2.835   2.452   4.004
  356TRP    CZ2 5544   2.809   2.385   3.881
  356TRP    HZ2 5545   2.712   2.352   3.848
  356TRP    CH2 5546   2.923   2.367   3.795
  356TRP    HH2 5547   2.904   2.320   3.699
  356TRP    CZ3 5548   3.052   2.400   3.836
  356TRP    HZ3 5549   3.143   2.385   3.780
  356TRP    CE3 5550   3.077   2.467   3.956
  356TRP    HE3 5551   3.175   2.497   3.990
  356TRP    CD2 5552   2.966   2.494   4.041
  356TRP      C 5553   3.184   2.759   4.122
  356TRP      O 5554   3.298   2.722   4.096
  357VAL      N 5555   3.104   2.802   4.033
  357VAL      H 5556   3.008   2.825   4.055
  357VAL     CA 5557   3.142   2.820   3.897
  357VAL     HA 5558   3.167   2.724   3.852
  357VAL     CB 5559   3.032   2.878   3.803
  357VAL     HB 5560   3.073   2.859   3.704
  357VAL    CG1 5561   2.897   2.805   3.801
  357VAL   HG11 5562   2.904   2.708   3.752
  357VAL   HG12 5563   2.860   2.764   3.895
  357VAL   HG13 5564   2.825   2.868   3.750
  357VAL    CG2 5565   3.003   3.026   3.818
  357VAL   HG21 5566   3.093   3.080   3.787
  357VAL   HG22 5567   2.913   3.063   3.769
  357VAL   HG23 5568   2.985   3.043   3.924
  357VAL      C 5569   3.274   2.904   3.883
  357VAL      O 5570   3.294   3.008   3.941
  358GLY      N 5571   3.360   2.855   3.795
  358GLY      H 5572   3.334   2.768   3.750
  358GLY     CA 5573   3.478   2.921   3.741
  358GLY    HA2 5574   3.536   2.967   3.821
  358GLY    HA3 5575   3.538   2.847   3.687
  358GLY      C 5576   3.449   3.031   3.640
  358GLY      O 5577   3.337   3.083   3.634
  359PRO      N 5578   3.546   3.083   3.562
  359PRO     CD 5579   3.675   3.022   3.545
  359PRO    HD2 5580   3.667   2.915   3.524
  359PRO    HD3 5581   3.730   3.032   3.639
  359PRO     CG 5582   3.736   3.095   3.430
  359PRO    HG2 5583   3.714   3.041   3.339
  359PRO    HG3 5584   3.841   3.123   3.444
  359PRO     CB 5585   3.662   3.231   3.423
  359PRO    HB2 5586   3.665   3.276   3.323
  359PRO    HB3 5587   3.691   3.312   3.490
  359PRO     CA 5588   3.524   3.193   3.464
  359PRO     HA 5589   3.476   3.277   3.515
  359PRO      C 5590   3.429   3.154   3.354
  359PRO      O 5591   3.430   3.039   3.320
  360PRO      N 5592   3.357   3.253   3.285
  360PRO     CD 5593   3.379   3.398   3.288
  360PRO    HD2 5594   3.476   3.413   3.240
  360PRO    HD3 5595   3.381   3.441   3.388
  360PRO     CG 5596   3.263   3.455   3.220
  360PRO    HG2 5597   3.282   3.561   3.203
  360PRO    HG3 5598   3.178   3.458   3.287
  360PRO     CB 5599   3.245   3.351   3.106
  360PRO    HB2 5600   3.316   3.362   3.024
  360PRO    HB3 5601   3.143   3.343   3.069
  360PRO     CA 5602   3.267   3.220   3.174
  360PRO     HA 5603   3.173   3.182   3.215
  360PRO      C 5604   3.322   3.111   3.080
  360PRO      O 5605   3.442   3.118   3.043
  361ASN      N 5606   3.244   3.012   3.043
  361ASN      H 5607   3.150   3.021   3.079
  361ASN     CA 5608   3.289   2.893   2.975
  361ASN     HA 5609   3.395   2.897   2.948
  361ASN     CB 5610   3.271   2.766   3.054
  361ASN    HB2 5611   3.297   2.788   3.158
  361ASN    HB3 5612   3.163   2.749   3.053
  361ASN     CG 5613   3.351   2.648   3.006
  361ASN    OD1 5614   3.290   2.568   2.930
  361ASN    ND2 5615   3.479   2.637   3.040
  361ASN   HD21 5616   3.527   2.550   3.022
  361ASN   HD22 5617   3.524   2.698   3.106
  361ASN      C 5618   3.216   2.886   2.841
  361ASN      O 5619   3.096   2.903   2.833
  362ASN      N 5620   3.284   2.842   2.732
  362ASN      H 5621   3.385   2.841   2.726
  362ASN     CA 5622   3.213   2.792   2.623
  362ASN     HA 5623   3.112   2.767   2.657
  362ASN     CB 5624   3.216   2.908   2.520
  362ASN    HB2 5625   3.155   2.993   2.549
  362ASN    HB3 5626   3.319   2.944   2.524
  362ASN     CG 5627   3.172   2.871   2.376
  362ASN    OD1 5628   3.092   2.785   2.357
  362ASN    ND2 5629   3.234   2.937   2.281
  362ASN   HD21 5630   3.225   2.908   2.184
  362ASN   HD22 5631   3.299   3.009   2.308
  362ASN      C 5632   3.285   2.665   2.571
  362ASN      O 5633   3.403   2.667   2.533
  363ASN      N 5634   3.202   2.560   2.574
  363ASN      H 5635   3.113   2.573   2.621
  363ASN     CA 5636   3.235   2.427   2.529
  363ASN     HA 5637   3.161   2.363   2.577
  363ASN     CB 5638   3.201   2.422   2.380
  363ASN    HB2 5639   3.101   2.461   2.357
  363ASN    HB3 5640   3.265   2.488   2.322
  363ASN     CG 5641   3.221   2.282   2.321
  363ASN    OD1 5642   3.216   2.177   2.384
  363ASN    ND2 5643   3.238   2.273   2.194
  363ASN   HD21 5644   3.254   2.181   2.155
  363ASN   HD22 5645   3.239   2.356   2.136
  363ASN      C 5646   3.372   2.387   2.575
  363ASN      O 5647   3.452   2.327   2.502
  364GLY      N 5648   3.405   2.425   2.699
  364GLY      H 5649   3.334   2.476   2.748
  364GLY     CA 5650   3.526   2.396   2.771
  364GLY    HA2 5651   3.503   2.407   2.877
  364GLY    HA3 5652   3.539   2.288   2.757
  364GLY      C 5653   3.656   2.462   2.736
  364GLY      O 5654   3.766   2.418   2.767
  365VAL      N 5655   3.640   2.591   2.692
  365VAL      H 5656   3.548   2.611   2.655
  365VAL     CA 5657   3.738   2.693   2.690
  365VAL     HA 5658   3.822   2.659   2.751
  365VAL     CB 5659   3.801   2.700   2.550
  365VAL     HB 5660   3.826   2.598   2.519
  365VAL    CG1 5661   3.737   2.779   2.439
  365VAL   HG11 5662   3.754   2.885   2.456
  365VAL   HG12 5663   3.786   2.756   2.344
  365VAL   HG13 5664   3.629   2.778   2.429
  365VAL    CG2 5665   3.939   2.762   2.579
  365VAL   HG21 5666   3.998   2.745   2.489
  365VAL   HG22 5667   3.939   2.870   2.595
  365VAL   HG23 5668   3.987   2.697   2.652
  365VAL      C 5669   3.692   2.824   2.746
  365VAL      O 5670   3.571   2.850   2.746
  366ILE      N 5671   3.780   2.915   2.787
  366ILE      H 5672   3.879   2.897   2.787
  366ILE     CA 5673   3.737   3.040   2.855
  366ILE     HA 5674   3.662   3.007   2.926
  366ILE     CB 5675   3.864   3.115   2.925
  366ILE     HB 5676   3.913   3.173   2.848
  366ILE    CG2 5677   3.799   3.210   3.020
  366ILE   HG21 5678   3.748   3.287   2.962
  366ILE   HG22 5679   3.723   3.161   3.082
  366ILE   HG23 5680   3.876   3.258   3.081
  366ILE    CG1 5681   3.971   3.026   2.989
  366ILE   HG12 5682   4.013   2.960   2.913
  366ILE   HG13 5683   4.051   3.093   3.020
  366ILE    CD1 5684   3.929   2.940   3.106
  366ILE   HD11 5685   3.834   2.892   3.082
  366ILE   HD12 5686   4.016   2.876   3.117
  366ILE   HD13 5687   3.921   3.003   3.194
  366ILE      C 5688   3.672   3.139   2.752
  366ILE      O 5689   3.734   3.158   2.654
  367LYS      N 5690   3.561   3.204   2.782
  367LYS      H 5691   3.507   3.184   2.865
  367LYS     CA 5692   3.508   3.309   2.685
  367LYS     HA 5693   3.496   3.268   2.585
  367LYS     CB 5694   3.369   3.356   2.726
  367LYS    HB2 5695   3.374   3.399   2.826
  367LYS    HB3 5696   3.347   3.438   2.657
  367LYS     CG 5697   3.258   3.251   2.717
  367LYS    HG2 5698   3.253   3.224   2.611
  367LYS    HG3 5699   3.285   3.157   2.764
  367LYS     CD 5700   3.122   3.308   2.751
  367LYS    HD2 5701   3.098   3.304   2.857
  367LYS    HD3 5702   3.120   3.414   2.723
  367LYS     CE 5703   3.013   3.243   2.668
  367LYS    HE2 5704   3.021   3.276   2.564
  367LYS    HE3 5705   3.022   3.135   2.680
  367LYS     NZ 5706   2.881   3.281   2.728
  367LYS    HZ1 5707   2.874   3.218   2.807
  367LYS    HZ2 5708   2.880   3.379   2.749
  367LYS    HZ3 5709   2.805   3.267   2.664
  367LYS      C 5710   3.603   3.431   2.667
  367LYS      O 5711   3.665   3.479   2.760
  368GLU      N 5712   3.617   3.480   2.544
  368GLU      H 5713   3.576   3.430   2.466
  368GLU     CA 5714   3.712   3.592   2.518
  368GLU     HA 5715   3.811   3.573   2.559
  368GLU     CB 5716   3.734   3.615   2.365
  368GLU    HB2 5717   3.638   3.641   2.320
  368GLU    HB3 5718   3.798   3.703   2.351
  368GLU     CG 5719   3.798   3.501   2.291
  368GLU    HG2 5720   3.729   3.418   2.290
  368GLU    HG3 5721   3.813   3.535   2.188
  368GLU     CD 5722   3.935   3.468   2.344
  368GLU    OE1 5723   3.953   3.355   2.399
  368GLU    OE2 5724   4.022   3.555   2.338
  368GLU      C 5725   3.660   3.719   2.585
  368GLU      O 5726   3.539   3.747   2.567
  369VAL      N 5727   3.751   3.800   2.638
  369VAL      H 5728   3.849   3.776   2.636
  369VAL     CA 5729   3.711   3.911   2.724
  369VAL     HA 5730   3.650   3.870   2.804
  369VAL     CB 5731   3.826   3.973   2.806
  369VAL     HB 5732   3.779   4.053   2.864
  369VAL    CG1 5733   3.907   3.868   2.891
  369VAL   HG11 5734   3.833   3.821   2.956
  369VAL   HG12 5735   3.957   3.803   2.818
  369VAL   HG13 5736   3.979   3.906   2.964
  369VAL    CG2 5737   3.930   4.032   2.710
  369VAL   HG21 5738   3.947   3.963   2.628
  369VAL   HG22 5739   3.899   4.132   2.677
  369VAL   HG23 5740   4.028   4.048   2.756
  369VAL      C 5741   3.627   4.019   2.651
  369VAL      O 5742   3.526   4.066   2.698
  370THR      N 5743   3.655   4.038   2.523
  370THR      H 5744   3.735   3.983   2.496
  370THR     CA 5745   3.574   4.116   2.426
  370THR     HA 5746   3.632   4.120   2.334
  370THR     CB 5747   3.451   4.032   2.389
  370THR     HB 5748   3.389   4.026   2.479
  370THR    CG2 5749   3.374   4.085   2.273
  370THR   HG21 5750   3.436   4.083   2.184
  370THR   HG22 5751   3.278   4.038   2.255
  370THR   HG23 5752   3.350   4.190   2.293
  370THR    OG1 5753   3.489   3.896   2.352
  370THR    HG1 5754   3.490   3.849   2.436
  370THR      C 5755   3.550   4.262   2.472
  370THR      O 5756   3.438   4.308   2.488
  371ILE      N 5757   3.661   4.337   2.507
  371ILE      H 5758   3.755   4.304   2.490
  371ILE     CA 5759   3.649   4.483   2.537
  371ILE     HA 5760   3.596   4.489   2.632
  371ILE     CB 5761   3.784   4.540   2.565
  371ILE     HB 5762   3.841   4.548   2.472
  371ILE    CG2 5763   3.776   4.686   2.614
  371ILE   HG21 5764   3.871   4.736   2.631
  371ILE   HG22 5765   3.716   4.746   2.545
  371ILE   HG23 5766   3.720   4.681   2.708
  371ILE    CG1 5767   3.876   4.459   2.656
  371ILE   HG12 5768   3.937   4.382   2.608
  371ILE   HG13 5769   3.946   4.535   2.690
  371ILE    CD1 5770   3.820   4.402   2.783
  371ILE   HD11 5771   3.895   4.343   2.836
  371ILE   HD12 5772   3.778   4.480   2.847
  371ILE   HD13 5773   3.737   4.332   2.773
  371ILE      C 5774   3.574   4.559   2.426
  371ILE      O 5775   3.609   4.542   2.310
  372ASN      N 5776   3.478   4.645   2.463
  372ASN      H 5777   3.478   4.668   2.561
  372ASN     CA 5778   3.406   4.736   2.364
  372ASN     HA 5779   3.391   4.689   2.266
  372ASN     CB 5780   3.256   4.747   2.411
  372ASN    HB2 5781   3.189   4.766   2.327
  372ASN    HB3 5782   3.230   4.646   2.443
  372ASN     CG 5783   3.237   4.844   2.524
  372ASN    OD1 5784   3.335   4.889   2.582
  372ASN    ND2 5785   3.115   4.886   2.554
  372ASN   HD21 5786   3.098   4.947   2.632
  372ASN   HD22 5787   3.038   4.843   2.504
  372ASN      C 5788   3.479   4.877   2.336
  372ASN      O 5789   3.590   4.899   2.391
  373PRO      N 5790   3.407   4.973   2.272
  373PRO     CD 5791   3.310   4.936   2.166
  373PRO    HD2 5792   3.211   4.953   2.208
  373PRO    HD3 5793   3.322   4.836   2.125
  373PRO     CG 5794   3.338   5.033   2.058
  373PRO    HG2 5795   3.253   5.059   1.995
  373PRO    HG3 5796   3.421   4.993   2.001
  373PRO     CB 5797   3.378   5.158   2.132
  373PRO    HB2 5798   3.293   5.213   2.171
  373PRO    HB3 5799   3.434   5.223   2.065
  373PRO     CA 5800   3.452   5.107   2.256
  373PRO     HA 5801   3.558   5.099   2.232
  373PRO      C 5802   3.438   5.199   2.378
  373PRO      O 5803   3.440   5.320   2.357
  374ASP      N 5804   3.407   5.147   2.499
  374ASP      H 5805   3.396   5.047   2.507
  374ASP     CA 5806   3.410   5.231   2.615
  374ASP     HA 5807   3.432   5.335   2.591
  374ASP     CB 5808   3.264   5.229   2.661
  374ASP    HB2 5809   3.194   5.246   2.579
  374ASP    HB3 5810   3.238   5.134   2.707
  374ASP     CG 5811   3.239   5.344   2.766
  374ASP    OD1 5812   3.171   5.312   2.865
  374ASP    OD2 5813   3.287   5.459   2.742
  374ASP      C 5814   3.513   5.183   2.716
  374ASP      O 5815   3.500   5.207   2.837
  375THR      N 5816   3.600   5.093   2.668
  375THR      H 5817   3.596   5.065   2.571
  375THR     CA 5818   3.714   5.030   2.742
  375THR     HA 5819   3.771   4.972   2.670
  375THR     CB 5820   3.809   5.141   2.796
  375THR     HB 5821   3.761   5.188   2.883
  375THR    CG2 5822   3.945   5.091   2.852
  375THR   HG21 5823   3.997   5.186   2.864
  375THR   HG22 5824   3.931   5.048   2.951
  375THR   HG23 5825   4.001   5.030   2.782
  375THR    OG1 5826   3.839   5.234   2.691
  375THR    HG1 5827   3.853   5.185   2.611
  375THR      C 5828   3.658   4.931   2.841
  375THR      O 5829   3.738   4.852   2.889
  376THR      N 5830   3.528   4.925   2.873
  376THR      H 5831   3.475   4.994   2.821
  376THR     CA 5832   3.464   4.816   2.947
  376THR     HA 5833   3.511   4.800   3.044
  376THR     CB 5834   3.312   4.842   2.978
  376THR     HB 5835   3.263   4.756   3.024
  376THR    CG2 5836   3.279   4.950   3.078
  376THR   HG21 5837   3.326   4.913   3.169
  376THR   HG22 5838   3.321   5.048   3.054
  376THR   HG23 5839   3.172   4.967   3.064
  376THR    OG1 5840   3.250   4.859   2.857
  376THR    HG1 5841   3.305   4.837   2.782
  376THR      C 5842   3.468   4.677   2.869
  376THR      O 5843   3.464   4.662   2.749
  377CYX      N 5844   3.478   4.570   2.949
  377CYX      H 5845   3.471   4.587   3.048
  377CYX     CA 5846   3.451   4.429   2.917
  377CYX     HA 5847   3.520   4.415   2.834
  377CYX     CB 5848   3.478   4.324   3.033
  377CYX    HB2 5849   3.436   4.366   3.124
  377CYX    HB3 5850   3.431   4.228   3.012
  377CYX     SG 5851   3.657   4.276   3.062
  377CYX      C 5852   3.314   4.404   2.841
  377CYX      O 5853   3.216   4.480   2.861
  378GLY      N 5854   3.308   4.301   2.751
  378GLY      H 5855   3.397   4.270   2.714
  378GLY     CA 5856   3.184   4.249   2.682
  378GLY    HA2 5857   3.150   4.325   2.611
  378GLY    HA3 5858   3.207   4.172   2.609
  378GLY      C 5859   3.082   4.186   2.786
  378GLY      O 5860   3.045   4.259   2.874
  379ASN      N 5861   3.033   4.059   2.778
  379ASN      H 5862   3.072   4.001   2.704
  379ASN     CA 5863   2.925   3.992   2.857
  379ASN     HA 5864   2.886   4.065   2.927
  379ASN     CB 5865   2.802   3.958   2.764
  379ASN    HB2 5866   2.762   4.045   2.712
  379ASN    HB3 5867   2.837   3.890   2.687
  379ASN     CG 5868   2.682   3.902   2.838
  379ASN    OD1 5869   2.668   3.915   2.957
  379ASN    ND2 5870   2.595   3.840   2.763
  379ASN   HD21 5871   2.515   3.803   2.813
  379ASN   HD22 5872   2.613   3.827   2.664
  379ASN      C 5873   2.979   3.873   2.936
  379ASN      O 5874   3.083   3.823   2.907
  380ASP      N 5875   2.910   3.829   3.042
  380ASP      H 5876   2.819   3.866   3.064
  380ASP     CA 5877   2.966   3.742   3.146
  380ASP     HA 5878   2.888   3.727   3.220
  380ASP     CB 5879   2.988   3.601   3.108
  380ASP    HB2 5880   3.084   3.590   3.057
  380ASP    HB3 5881   2.988   3.547   3.203
  380ASP     CG 5882   2.878   3.551   3.013
  380ASP    OD1 5883   2.763   3.562   3.042
  380ASP    OD2 5884   2.909   3.489   2.908
  380ASP      C 5885   3.094   3.789   3.218
  380ASP      O 5886   3.094   3.773   3.342
  381TRP      N 5887   3.193   3.845   3.151
  381TRP      H 5888   3.173   3.857   3.053
  381TRP     CA 5889   3.302   3.915   3.211
  381TRP     HA 5890   3.343   3.856   3.293
  381TRP     CB 5891   3.408   3.926   3.097
  381TRP    HB2 5892   3.352   3.952   3.007
  381TRP    HB3 5893   3.480   4.005   3.121
  381TRP     CG 5894   3.474   3.793   3.077
  381TRP    CD1 5895   3.453   3.702   2.979
  381TRP    HD1 5896   3.393   3.716   2.890
  381TRP    NE1 5897   3.550   3.608   2.989
  381TRP    HE1 5898   3.577   3.548   2.911
  381TRP    CE2 5899   3.614   3.611   3.110
  381TRP    CZ2 5900   3.717   3.533   3.165
  381TRP    HZ2 5901   3.753   3.454   3.102
  381TRP    CH2 5902   3.762   3.550   3.294
  381TRP    HH2 5903   3.822   3.473   3.339
  381TRP    CZ3 5904   3.704   3.661   3.363
  381TRP    HZ3 5905   3.746   3.683   3.460
  381TRP    CE3 5906   3.616   3.753   3.303
  381TRP    HE3 5907   3.583   3.837   3.363
  381TRP    CD2 5908   3.560   3.726   3.174
  381TRP      C 5909   3.248   4.055   3.255
  381TRP      O 5910   3.189   4.126   3.177
  382VAL      N 5911   3.254   4.084   3.387
  382VAL      H 5912   3.323   4.030   3.437
  382VAL     CA 5913   3.205   4.210   3.440
  382VAL     HA 5914   3.133   4.260   3.375
  382VAL     CB 5915   3.138   4.186   3.577
  382VAL     HB 5916   3.214   4.146   3.643
  382VAL    CG1 5917   3.076   4.317   3.628
  382VAL   HG11 5918   3.053   4.391   3.552
  382VAL   HG12 5919   2.996   4.298   3.699
  382VAL   HG13 5920   3.157   4.362   3.686
  382VAL    CG2 5921   3.019   4.080   3.560
  382VAL   HG21 5922   3.066   3.993   3.514
  382VAL   HG22 5923   2.983   4.041   3.655
  382VAL   HG23 5924   2.932   4.110   3.501
  382VAL      C 5925   3.318   4.315   3.450
  382VAL      O 5926   3.289   4.431   3.419
  383CYX      N 5927   3.449   4.280   3.482
  383CYX      H 5928   3.452   4.182   3.505
  383CYX     CA 5929   3.569   4.362   3.482
  383CYX     HA 5930   3.640   4.304   3.540
  383CYX     CB 5931   3.620   4.363   3.338
  383CYX    HB2 5932   3.555   4.425   3.277
  383CYX    HB3 5933   3.713   4.419   3.347
  383CYX     SG 5934   3.637   4.203   3.254
  383CYX      C 5935   3.560   4.503   3.544
  383CYX      O 5936   3.561   4.604   3.471
  384GLU      N 5937   3.537   4.509   3.680
  384GLU      H 5938   3.540   4.423   3.733
  384GLU     CA 5939   3.523   4.643   3.754
  384GLU     HA 5940   3.431   4.692   3.721
  384GLU     CB 5941   3.513   4.615   3.909
  384GLU    HB2 5942   3.608   4.567   3.930
  384GLU    HB3 5943   3.499   4.711   3.959
  384GLU     CG 5944   3.403   4.522   3.957
  384GLU    HG2 5945   3.386   4.548   4.061
  384GLU    HG3 5946   3.307   4.544   3.910
  384GLU     CD 5947   3.450   4.377   3.946
  384GLU    OE1 5948   3.447   4.309   3.840
  384GLU    OE2 5949   3.487   4.322   4.054
  384GLU      C 5950   3.637   4.740   3.731
  384GLU      O 5951   3.621   4.859   3.705
  385HIE      N 5952   3.760   4.690   3.709
  385HIE      H 5953   3.773   4.594   3.739
  385HIE     CA 5954   3.874   4.766   3.666
  385HIE     HA 5955   3.895   4.838   3.746
  385HIE     CB 5956   4.007   4.684   3.667
  385HIE    HB2 5957   4.082   4.762   3.679
  385HIE    HB3 5958   4.000   4.627   3.760
  385HIE     CG 5959   4.029   4.592   3.552
  385HIE    ND1 5960   3.944   4.489   3.509
  385HIE    CE1 5961   3.999   4.437   3.398
  385HIE    HE1 5962   3.949   4.359   3.342
  385HIE    NE2 5963   4.114   4.495   3.371
  385HIE    HE2 5964   4.173   4.477   3.291
  385HIE    CD2 5965   4.136   4.590   3.469
  385HIE    HD2 5966   4.217   4.659   3.482
  385HIE      C 5967   3.868   4.848   3.538
  385HIE      O 5968   3.953   4.934   3.522
  386ARG      N 5969   3.766   4.827   3.456
  386ARG      H 5970   3.708   4.748   3.479
  386ARG     CA 5971   3.743   4.898   3.329
  386ARG     HA 5972   3.823   4.970   3.308
  386ARG     CB 5973   3.741   4.786   3.221
  386ARG    HB2 5974   3.667   4.710   3.246
  386ARG    HB3 5975   3.727   4.833   3.124
  386ARG     CG 5976   3.875   4.725   3.203
  386ARG    HG2 5977   3.944   4.801   3.166
  386ARG    HG3 5978   3.922   4.691   3.296
  386ARG     CD 5979   3.879   4.622   3.089
  386ARG    HD2 5980   3.857   4.520   3.121
  386ARG    HD3 5981   3.797   4.658   3.026
  386ARG     NE 5982   4.020   4.604   3.031
  386ARG     HE 5983   4.074   4.536   3.082
  386ARG     CZ 5984   4.078   4.679   2.939
  386ARG    NH1 5985   4.021   4.779   2.886
  386ARG   HH11 5986   3.922   4.793   2.905
  386ARG   HH12 5987   4.069   4.815   2.805
  386ARG    NH2 5988   4.202   4.652   2.900
  386ARG   HH21 5989   4.242   4.573   2.950
  386ARG   HH22 5990   4.247   4.715   2.836
  386ARG      C 5991   3.618   4.985   3.338
  386ARG      O 5992   3.583   5.059   3.245
  387TRP      N 5993   3.543   4.985   3.449
  387TRP      H 5994   3.561   4.927   3.529
  387TRP     CA 5995   3.421   5.080   3.457
  387TRP     HA 5996   3.363   5.087   3.365
  387TRP     CB 5997   3.330   5.045   3.577
  387TRP    HB2 5998   3.383   5.072   3.668
  387TRP    HB3 5999   3.243   5.110   3.575
  387TRP     CG 6000   3.285   4.904   3.596
  387TRP    CD1 6001   3.274   4.804   3.503
  387TRP    HD1 6002   3.307   4.810   3.400
  387TRP    NE1 6003   3.208   4.696   3.556
  387TRP    HE1 6004   3.207   4.606   3.510
  387TRP    CE2 6005   3.145   4.732   3.667
  387TRP    CZ2 6006   3.043   4.670   3.745
  387TRP    HZ2 6007   3.007   4.571   3.718
  387TRP    CH2 6008   2.998   4.737   3.858
  387TRP    HH2 6009   2.922   4.691   3.920
  387TRP    CZ3 6010   3.059   4.862   3.901
  387TRP    HZ3 6011   3.014   4.913   3.984
  387TRP    CE3 6012   3.159   4.919   3.821
  387TRP    HE3 6013   3.204   5.014   3.844
  387TRP    CD2 6014   3.204   4.857   3.707
  387TRP      C 6015   3.463   5.221   3.484
  387TRP      O 6016   3.559   5.244   3.561
  388ARG      N 6017   3.396   5.321   3.424
  388ARG      H 6018   3.332   5.294   3.350
  388ARG     CA 6019   3.442   5.463   3.407
  388ARG     HA 6020   3.532   5.460   3.346
  388ARG     CB 6021   3.334   5.550   3.332
  388ARG    HB2 6022   3.315   5.503   3.236
  388ARG    HB3 6023   3.239   5.550   3.387
  388ARG     CG 6024   3.368   5.697   3.319
  388ARG    HG2 6025   3.387   5.745   3.415
  388ARG    HG3 6026   3.462   5.695   3.264
  388ARG     CD 6027   3.270   5.771   3.228
  388ARG    HD2 6028   3.315   5.866   3.198
  388ARG    HD3 6029   3.236   5.713   3.143
  388ARG     NE 6030   3.146   5.800   3.306
  388ARG     HE 6031   3.166   5.846   3.393
  388ARG     CZ 6032   3.029   5.746   3.291
  388ARG    NH1 6033   2.990   5.675   3.192
  388ARG   HH11 6034   3.049   5.657   3.113
  388ARG   HH12 6035   2.897   5.634   3.204
  388ARG    NH2 6036   2.947   5.767   3.391
  388ARG   HH21 6037   2.973   5.820   3.473
  388ARG   HH22 6038   2.852   5.746   3.364
  388ARG      C 6039   3.472   5.513   3.549
  388ARG      O 6040   3.590   5.544   3.576
  389GLN      N 6041   3.369   5.505   3.638
  389GLN      H 6042   3.292   5.451   3.603
  389GLN     CA 6043   3.358   5.547   3.777
  389GLN     HA 6044   3.370   5.655   3.780
  389GLN     CB 6045   3.216   5.540   3.836
  389GLN    HB2 6046   3.196   5.437   3.862
  389GLN    HB3 6047   3.223   5.605   3.923
  389GLN     CG 6048   3.101   5.589   3.751
  389GLN    HG2 6049   3.029   5.632   3.821
  389GLN    HG3 6050   3.133   5.675   3.693
  389GLN     CD 6051   3.046   5.476   3.665
  389GLN    OE1 6052   3.104   5.373   3.645
  389GLN    NE2 6053   2.932   5.506   3.603
  389GLN   HE21 6054   2.917   5.454   3.518
  389GLN   HE22 6055   2.882   5.590   3.630
  389GLN      C 6056   3.461   5.478   3.870
  389GLN      O 6057   3.465   5.517   3.986
  390ILE      N 6058   3.541   5.384   3.826
  390ILE      H 6059   3.526   5.352   3.731
  390ILE     CA 6060   3.643   5.316   3.897
  390ILE     HA 6061   3.643   5.337   4.004
  390ILE     CB 6062   3.624   5.161   3.886
  390ILE     HB 6063   3.593   5.133   3.785
  390ILE    CG2 6064   3.758   5.089   3.930
  390ILE   HG21 6065   3.795   5.133   4.022
  390ILE   HG22 6066   3.743   4.982   3.924
  390ILE   HG23 6067   3.833   5.113   3.854
  390ILE    CG1 6068   3.513   5.121   3.984
  390ILE   HG12 6069   3.547   5.147   4.085
  390ILE   HG13 6070   3.433   5.185   3.946
  390ILE    CD1 6071   3.476   4.977   3.977
  390ILE   HD11 6072   3.456   4.938   3.877
  390ILE   HD12 6073   3.561   4.915   4.004
  390ILE   HD13 6074   3.401   4.956   4.054
  390ILE      C 6075   3.778   5.354   3.845
  390ILE      O 6076   3.857   5.396   3.922
  391ARG      N 6077   3.797   5.347   3.707
  391ARG      H 6078   3.717   5.316   3.654
  391ARG     CA 6079   3.927   5.362   3.641
  391ARG     HA 6080   3.998   5.296   3.690
  391ARG     CB 6081   3.926   5.305   3.498
  391ARG    HB2 6082   4.024   5.318   3.453
  391ARG    HB3 6083   3.917   5.196   3.501
  391ARG     CG 6084   3.834   5.376   3.401
  391ARG    HG2 6085   3.735   5.390   3.445
  391ARG    HG3 6086   3.876   5.474   3.381
  391ARG     CD 6087   3.830   5.303   3.267
  391ARG    HD2 6088   3.932   5.293   3.229
  391ARG    HD3 6089   3.784   5.206   3.285
  391ARG     NE 6090   3.764   5.384   3.169
  391ARG     HE 6091   3.668   5.356   3.151
  391ARG     CZ 6092   3.805   5.482   3.089
  391ARG    NH1 6093   3.930   5.524   3.085
  391ARG   HH11 6094   3.996   5.486   3.151
  391ARG   HH12 6095   3.967   5.590   3.018
  391ARG    NH2 6096   3.722   5.552   3.013
  391ARG   HH21 6097   3.630   5.519   2.987
  391ARG   HH22 6098   3.754   5.631   2.960
  391ARG      C 6099   3.978   5.505   3.654
  391ARG      O 6100   4.095   5.530   3.696
  392ASN      N 6101   3.894   5.603   3.637
  392ASN      H 6102   3.797   5.576   3.632
  392ASN     CA 6103   3.916   5.746   3.666
  392ASN     HA 6104   4.000   5.777   3.604
  392ASN     CB 6105   3.795   5.822   3.626
  392ASN    HB2 6106   3.709   5.783   3.678
  392ASN    HB3 6107   3.808   5.923   3.664
  392ASN     CG 6108   3.782   5.824   3.477
  392ASN    OD1 6109   3.862   5.788   3.393
  392ASN    ND2 6110   3.671   5.883   3.438
  392ASN   HD21 6111   3.652   5.905   3.341
  392ASN   HD22 6112   3.611   5.915   3.512
  392ASN      C 6113   3.953   5.773   3.809
  392ASN      O 6114   4.040   5.853   3.832
  393MET      N 6115   3.902   5.701   3.911
  393MET      H 6116   3.831   5.631   3.897
  393MET     CA 6117   3.940   5.711   4.044
  393MET     HA 6118   3.944   5.820   4.053
  393MET     CB 6119   3.837   5.652   4.146
  393MET    HB2 6120   3.811   5.550   4.117
  393MET    HB3 6121   3.876   5.644   4.247
  393MET     CG 6122   3.704   5.725   4.159
  393MET    HG2 6123   3.653   5.717   4.063
  393MET    HG3 6124   3.637   5.685   4.236
  393MET     SD 6125   3.723   5.904   4.186
  393MET     CE 6126   3.822   5.914   4.340
  393MET    HE1 6127   3.760   5.867   4.416
  393MET    HE2 6128   3.925   5.877   4.331
  393MET    HE3 6129   3.828   6.019   4.369
  393MET      C 6130   4.083   5.661   4.072
  393MET      O 6131   4.136   5.684   4.182
  394VAL      N 6132   4.147   5.586   3.980
  394VAL      H 6133   4.103   5.562   3.892
  394VAL     CA 6134   4.290   5.537   3.989
  394VAL     HA 6135   4.303   5.521   4.096
  394VAL     CB 6136   4.321   5.405   3.925
  394VAL     HB 6137   4.287   5.417   3.822
  394VAL    CG1 6138   4.471   5.369   3.940
  394VAL   HG11 6139   4.496   5.262   3.938
  394VAL   HG12 6140   4.521   5.402   3.849
  394VAL   HG13 6141   4.515   5.414   4.029
  394VAL    CG2 6142   4.242   5.292   4.006
  394VAL   HG21 6143   4.254   5.311   4.112
  394VAL   HG22 6144   4.135   5.309   3.998
  394VAL   HG23 6145   4.262   5.189   3.976
  394VAL      C 6146   4.384   5.653   3.933
  394VAL      O 6147   4.482   5.688   3.999
  395ILE      N 6148   4.337   5.717   3.825
  395ILE      H 6149   4.254   5.680   3.780
  395ILE     CA 6150   4.398   5.843   3.772
  395ILE     HA 6151   4.506   5.835   3.760
  395ILE     CB 6152   4.338   5.880   3.639
  395ILE     HB 6153   4.238   5.919   3.660
  395ILE    CG2 6154   4.430   5.990   3.590
  395ILE   HG21 6155   4.431   6.072   3.662
  395ILE   HG22 6156   4.528   5.957   3.555
  395ILE   HG23 6157   4.377   6.047   3.513
  395ILE    CG1 6158   4.332   5.761   3.543
  395ILE   HG12 6159   4.273   5.678   3.581
  395ILE   HG13 6160   4.284   5.798   3.452
  395ILE    CD1 6161   4.464   5.712   3.497
  395ILE   HD11 6162   4.441   5.617   3.448
  395ILE   HD12 6163   4.501   5.781   3.421
  395ILE   HD13 6164   4.543   5.695   3.570
  395ILE      C 6165   4.387   5.951   3.882
  395ILE      O 6166   4.492   6.010   3.918
  396PHE      N 6167   4.268   5.958   3.953
  396PHE      H 6168   4.186   5.911   3.918
  396PHE     CA 6169   4.254   6.047   4.070
  396PHE     HA 6170   4.258   6.152   4.041
  396PHE     CB 6171   4.118   6.028   4.136
  396PHE    HB2 6172   4.038   6.036   4.063
  396PHE    HB3 6173   4.121   5.924   4.170
  396PHE     CG 6174   4.084   6.112   4.263
  396PHE    CD1 6175   4.138   6.086   4.391
  396PHE    HD1 6176   4.207   6.004   4.409
  396PHE    CE1 6177   4.107   6.170   4.499
  396PHE    HE1 6178   4.158   6.158   4.594
  396PHE     CZ 6179   4.005   6.266   4.491
  396PHE     HZ 6180   3.985   6.332   4.574
  396PHE    CE2 6181   3.941   6.292   4.362
  396PHE    HE2 6182   3.868   6.370   4.351
  396PHE    CD2 6183   3.990   6.216   4.253
  396PHE    HD2 6184   3.948   6.241   4.157
  396PHE      C 6185   4.362   6.026   4.174
  396PHE      O 6186   4.432   6.120   4.213
  397ARG      N 6187   4.369   5.901   4.223
  397ARG      H 6188   4.307   5.828   4.192
  397ARG     CA 6189   4.461   5.876   4.339
  397ARG     HA 6190   4.429   5.935   4.425
  397ARG     CB 6191   4.433   5.728   4.379
  397ARG    HB2 6192   4.325   5.717   4.389
  397ARG    HB3 6193   4.471   5.657   4.306
  397ARG     CG 6194   4.486   5.693   4.515
  397ARG    HG2 6195   4.593   5.709   4.504
  397ARG    HG3 6196   4.441   5.769   4.579
  397ARG     CD 6197   4.464   5.545   4.557
  397ARG    HD2 6198   4.361   5.517   4.534
  397ARG    HD3 6199   4.538   5.498   4.493
  397ARG     NE 6200   4.500   5.510   4.692
  397ARG     HE 6201   4.566   5.433   4.692
  397ARG     CZ 6202   4.456   5.537   4.808
  397ARG    NH1 6203   4.377   5.631   4.831
  397ARG   HH11 6204   4.340   5.682   4.751
  397ARG   HH12 6205   4.340   5.657   4.921
  397ARG    NH2 6206   4.500   5.472   4.912
  397ARG   HH21 6207   4.573   5.408   4.884
  397ARG   HH22 6208   4.459   5.484   5.003
  397ARG      C 6209   4.605   5.906   4.307
  397ARG      O 6210   4.674   5.967   4.390
  398ASN      N 6211   4.647   5.864   4.190
  398ASN      H 6212   4.590   5.804   4.132
  398ASN     CA 6213   4.779   5.899   4.141
  398ASN     HA 6214   4.850   5.844   4.203
  398ASN     CB 6215   4.814   5.852   4.005
  398ASN    HB2 6216   4.734   5.884   3.938
  398ASN    HB3 6217   4.912   5.889   3.975
  398ASN     CG 6218   4.823   5.699   3.981
  398ASN    OD1 6219   4.814   5.617   4.069
  398ASN    ND2 6220   4.826   5.666   3.852
  398ASN   HD21 6221   4.835   5.569   3.827
  398ASN   HD22 6222   4.825   5.728   3.773
  398ASN      C 6223   4.815   6.047   4.153
  398ASN      O 6224   4.924   6.089   4.192
  399VAL      N 6225   4.712   6.132   4.129
  399VAL      H 6226   4.617   6.099   4.114
  399VAL     CA 6227   4.729   6.275   4.124
  399VAL     HA 6228   4.832   6.293   4.091
  399VAL     CB 6229   4.626   6.327   4.017
  399VAL     HB 6230   4.531   6.280   4.039
  399VAL    CG1 6231   4.591   6.475   4.023
  399VAL   HG11 6232   4.680   6.539   4.028
  399VAL   HG12 6233   4.529   6.494   3.935
  399VAL   HG13 6234   4.539   6.505   4.114
  399VAL    CG2 6235   4.678   6.296   3.870
  399VAL   HG21 6236   4.717   6.194   3.874
  399VAL   HG22 6237   4.590   6.298   3.806
  399VAL   HG23 6238   4.749   6.366   3.825
  399VAL      C 6239   4.715   6.348   4.255
  399VAL      O 6240   4.786   6.443   4.293
  400VAL      N 6241   4.642   6.290   4.349
  400VAL      H 6242   4.592   6.204   4.329
  400VAL     CA 6243   4.647   6.342   4.492
  400VAL     HA 6244   4.667   6.449   4.496
  400VAL     CB 6245   4.509   6.333   4.559
  400VAL     HB 6246   4.520   6.369   4.661
  400VAL    CG1 6247   4.412   6.436   4.487
  400VAL   HG11 6248   4.383   6.403   4.388
  400VAL   HG12 6249   4.321   6.449   4.546
  400VAL   HG13 6250   4.464   6.532   4.490
  400VAL    CG2 6251   4.453   6.189   4.571
  400VAL   HG21 6252   4.531   6.117   4.597
  400VAL   HG22 6253   4.370   6.183   4.641
  400VAL   HG23 6254   4.423   6.156   4.471
  400VAL      C 6255   4.754   6.269   4.577
  400VAL      O 6256   4.752   6.289   4.698
  401ASP      N 6257   4.846   6.192   4.517
  401ASP      H 6258   4.848   6.177   4.417
  401ASP     CA 6259   4.939   6.113   4.599
  401ASP     HA 6260   4.884   6.044   4.662
  401ASP     CB 6261   5.032   6.030   4.509
  401ASP    HB2 6262   4.961   5.966   4.457
  401ASP    HB3 6263   5.088   6.095   4.442
  401ASP     CG 6264   5.126   5.944   4.598
  401ASP    OD1 6265   5.085   5.886   4.703
  401ASP    OD2 6266   5.249   5.951   4.579
  401ASP      C 6267   5.024   6.208   4.684
  401ASP      O 6268   5.075   6.312   4.642
  402GLY      N 6269   5.049   6.180   4.812
  402GLY      H 6270   5.020   6.090   4.848
  402GLY     CA 6271   5.122   6.257   4.911
  402GLY    HA2 6272   5.172   6.195   4.986
  402GLY    HA3 6273   5.196   6.323   4.867
  402GLY      C 6274   5.036   6.355   4.985
  402GLY      O 6275   5.078   6.417   5.081
  403GLN      N 6276   4.916   6.383   4.935
  403GLN      H 6277   4.882   6.340   4.850
  403GLN     CA 6278   4.827   6.489   4.978
  403GLN     HA 6279   4.896   6.567   5.010
  403GLN     CB 6280   4.729   6.543   4.877
  403GLN    HB2 6281   4.657   6.476   4.832
  403GLN    HB3 6282   4.669   6.621   4.924
  403GLN     CG 6283   4.803   6.612   4.764
  403GLN    HG2 6284   4.877   6.542   4.726
  403GLN    HG3 6285   4.733   6.627   4.682
  403GLN     CD 6286   4.848   6.756   4.789
  403GLN    OE1 6287   4.769   6.846   4.796
  403GLN    NE2 6288   4.977   6.775   4.803
  403GLN   HE21 6289   5.009   6.870   4.813
  403GLN   HE22 6290   5.041   6.697   4.802
  403GLN      C 6291   4.755   6.450   5.108
  403GLN      O 6292   4.715   6.334   5.126
  404PRO      N 6293   4.747   6.549   5.203
  404PRO     CD 6294   4.781   6.689   5.185
  404PRO    HD2 6295   4.743   6.727   5.090
  404PRO    HD3 6296   4.889   6.696   5.197
  404PRO     CG 6297   4.713   6.762   5.299
  404PRO    HG2 6298   4.612   6.785   5.266
  404PRO    HG3 6299   4.767   6.852   5.326
  404PRO     CB 6300   4.713   6.660   5.413
  404PRO    HB2 6301   4.644   6.689   5.492
  404PRO    HB3 6302   4.813   6.642   5.453
  404PRO     CA 6303   4.684   6.530   5.334
  404PRO     HA 6304   4.718   6.445   5.393
  404PRO      C 6305   4.533   6.506   5.306
  404PRO      O 6306   4.488   6.529   5.193
  405PHE      N 6307   4.455   6.472   5.406
  405PHE      H 6308   4.502   6.455   5.494
  405PHE     CA 6309   4.310   6.488   5.409
  405PHE     HA 6310   4.270   6.483   5.308
  405PHE     CB 6311   4.250   6.371   5.482
  405PHE    HB2 6312   4.272   6.280   5.427
  405PHE    HB3 6313   4.304   6.360   5.576
  405PHE     CG 6314   4.099   6.373   5.524
  405PHE    CD1 6315   4.000   6.287   5.471
  405PHE    HD1 6316   4.027   6.224   5.388
  405PHE    CE1 6317   3.868   6.287   5.521
  405PHE    HE1 6318   3.794   6.230   5.465
  405PHE     CZ 6319   3.833   6.369   5.632
  405PHE     HZ 6320   3.735   6.367   5.676
  405PHE    CE2 6321   3.924   6.463   5.685
  405PHE    HE2 6322   3.891   6.528   5.766
  405PHE    CD2 6323   4.057   6.457   5.634
  405PHE    HD2 6324   4.129   6.515   5.689
  405PHE      C 6325   4.266   6.627   5.454
  405PHE      O 6326   4.310   6.673   5.560
  406THR      N 6327   4.181   6.686   5.370
  406THR      H 6328   4.158   6.635   5.286
  406THR     CA 6329   4.128   6.826   5.395
  406THR     HA 6330   4.154   6.860   5.495
  406THR     CB 6331   4.207   6.923   5.308
  406THR     HB 6332   4.174   7.024   5.336
  406THR    CG2 6333   4.357   6.911   5.320
  406THR   HG21 6334   4.402   6.829   5.265
  406THR   HG22 6335   4.390   7.010   5.289
  406THR   HG23 6336   4.388   6.895   5.423
  406THR    OG1 6337   4.179   6.898   5.169
  406THR    HG1 6338   4.161   6.981   5.125
  406THR      C 6339   3.975   6.847   5.387
  406THR      O 6340   3.908   6.771   5.322
  407ASN      N 6341   3.922   6.953   5.451
  407ASN      H 6342   3.976   6.999   5.523
  407ASN     CA 6343   3.786   7.011   5.435
  407ASN     HA 6344   3.760   7.080   5.516
  407ASN     CB 6345   3.797   7.100   5.304
  407ASN    HB2 6346   3.846   7.042   5.226
  407ASN    HB3 6347   3.699   7.134   5.271
  407ASN     CG 6348   3.892   7.224   5.318
  407ASN    OD1 6349   4.010   7.223   5.285
  407ASN    ND2 6350   3.844   7.326   5.386
  407ASN   HD21 6351   3.898   7.411   5.378
  407ASN   HD22 6352   3.751   7.315   5.424
  407ASN      C 6353   3.667   6.912   5.426
  407ASN      O 6354   3.580   6.925   5.336
  408TRP      N 6355   3.649   6.826   5.529
  408TRP      H 6356   3.717   6.826   5.603
  408TRP     CA 6357   3.533   6.734   5.553
  408TRP     HA 6358   3.531   6.661   5.473
  408TRP     CB 6359   3.558   6.662   5.688
  408TRP    HB2 6360   3.644   6.596   5.688
  408TRP    HB3 6361   3.589   6.739   5.760
  408TRP     CG 6362   3.445   6.577   5.736
  408TRP    CD1 6363   3.346   6.612   5.821
  408TRP    HD1 6364   3.341   6.708   5.871
  408TRP    NE1 6365   3.251   6.518   5.822
  408TRP    HE1 6366   3.168   6.534   5.878
  408TRP    CE2 6367   3.283   6.411   5.734
  408TRP    CZ2 6368   3.202   6.302   5.695
  408TRP    HZ2 6369   3.106   6.274   5.736
  408TRP    CH2 6370   3.261   6.209   5.610
  408TRP    HH2 6371   3.208   6.117   5.588
  408TRP    CZ3 6372   3.383   6.243   5.549
  408TRP    HZ3 6373   3.415   6.171   5.475
  408TRP    CE3 6374   3.450   6.364   5.572
  408TRP    HE3 6375   3.534   6.396   5.512
  408TRP    CD2 6376   3.407   6.448   5.673
  408TRP      C 6377   3.400   6.815   5.551
  408TRP      O 6378   3.393   6.926   5.604
  409TYR      N 6379   3.289   6.753   5.513
  409TYR      H 6380   3.299   6.656   5.490
  409TYR     CA 6381   3.154   6.807   5.533
  409TYR     HA 6382   3.152   6.866   5.624
  409TYR     CB 6383   3.099   6.881   5.400
  409TYR    HB2 6384   3.147   6.978   5.393
  409TYR    HB3 6385   3.128   6.818   5.316
  409TYR     CG 6386   2.948   6.904   5.406
  409TYR    CD1 6387   2.895   7.006   5.493
  409TYR    HD1 6388   2.958   7.081   5.539
  409TYR    CE1 6389   2.755   7.016   5.496
  409TYR    HE1 6390   2.699   7.083   5.561
  409TYR     CZ 6391   2.673   6.936   5.424
  409TYR     OH 6392   2.541   6.951   5.419
  409TYR     HH 6393   2.519   7.021   5.482
  409TYR    CE2 6394   2.730   6.836   5.341
  409TYR    HE2 6395   2.669   6.769   5.284
  409TYR    CD2 6396   2.868   6.818   5.331
  409TYR    HD2 6397   2.908   6.734   5.276
  409TYR      C 6398   3.069   6.683   5.555
  409TYR      O 6399   3.086   6.575   5.493
  410ASP      N 6400   2.964   6.700   5.635
  410ASP      H 6401   2.963   6.788   5.684
  410ASP     CA 6402   2.858   6.602   5.653
  410ASP     HA 6403   2.850   6.552   5.557
  410ASP     CB 6404   2.877   6.486   5.748
  410ASP    HB2 6405   2.787   6.426   5.740
  410ASP    HB3 6406   2.962   6.425   5.717
  410ASP     CG 6407   2.893   6.533   5.892
  410ASP    OD1 6408   2.788   6.558   5.959
  410ASP    OD2 6409   3.003   6.538   5.951
  410ASP      C 6410   2.724   6.683   5.674
  410ASP      O 6411   2.720   6.790   5.735
  411ASN      N 6412   2.608   6.632   5.627
  411ASN      H 6413   2.618   6.544   5.577
  411ASN     CA 6414   2.472   6.681   5.657
  411ASN     HA 6415   2.481   6.788   5.674
  411ASN     CB 6416   2.386   6.668   5.532
  411ASN    HB2 6417   2.301   6.734   5.550
  411ASN    HB3 6418   2.431   6.705   5.439
  411ASN     CG 6419   2.329   6.527   5.514
  411ASN    OD1 6420   2.380   6.441   5.581
  411ASN    ND2 6421   2.226   6.502   5.439
  411ASN   HD21 6422   2.183   6.410   5.436
  411ASN   HD22 6423   2.192   6.561   5.365
  411ASN      C 6424   2.408   6.621   5.788
  411ASN      O 6425   2.291   6.628   5.800
  412GLY      N 6426   2.491   6.572   5.882
  412GLY      H 6427   2.589   6.596   5.870
  412GLY     CA 6428   2.442   6.490   5.996
  412GLY    HA2 6429   2.528   6.485   6.063
  412GLY    HA3 6430   2.362   6.547   6.044
  412GLY      C 6431   2.391   6.346   5.967
  412GLY      O 6432   2.386   6.260   6.057
  413SER      N 6433   2.376   6.315   5.837
  413SER      H 6434   2.371   6.395   5.775
  413SER     CA 6435   2.345   6.185   5.779
  413SER     HA 6436   2.350   6.103   5.850
  413SER     CB 6437   2.198   6.190   5.753
  413SER    HB2 6438   2.173   6.280   5.696
  413SER    HB3 6439   2.170   6.105   5.690
  413SER     OG 6440   2.130   6.186   5.873
  413SER     HG 6441   2.164   6.254   5.932
  413SER      C 6442   2.433   6.138   5.660
  413SER      O 6443   2.540   6.073   5.676
  414ASN      N 6444   2.373   6.151   5.536
  414ASN      H 6445   2.296   6.216   5.529
  414ASN     CA 6446   2.423   6.076   5.419
  414ASN     HA 6447   2.516   6.038   5.460
  414ASN     CB 6448   2.327   5.955   5.398
  414ASN    HB2 6449   2.228   5.987   5.366
  414ASN    HB3 6450   2.361   5.899   5.311
  414ASN     CG 6451   2.307   5.876   5.521
  414ASN    OD1 6452   2.401   5.824   5.583
  414ASN    ND2 6453   2.185   5.865   5.569
  414ASN   HD21 6454   2.174   5.814   5.655
  414ASN   HD22 6455   2.106   5.915   5.530
  414ASN      C 6456   2.457   6.159   5.301
  414ASN      O 6457   2.465   6.109   5.189
  415GLN      N 6458   2.475   6.293   5.315
  415GLN      H 6459   2.451   6.333   5.404
  415GLN     CA 6460   2.549   6.380   5.218
  415GLN     HA 6461   2.558   6.327   5.123
  415GLN     CB 6462   2.473   6.510   5.175
  415GLN    HB2 6463   2.461   6.580   5.258
  415GLN    HB3 6464   2.544   6.561   5.111
  415GLN     CG 6465   2.339   6.473   5.103
  415GLN    HG2 6466   2.356   6.417   5.011
  415GLN    HG3 6467   2.286   6.417   5.180
  415GLN     CD 6468   2.250   6.600   5.096
  415GLN    OE1 6469   2.289   6.697   5.158
  415GLN    NE2 6470   2.136   6.593   5.034
  415GLN   HE21 6471   2.086   6.681   5.029
  415GLN   HE22 6472   2.112   6.518   4.971
  415GLN      C 6473   2.686   6.418   5.278
  415GLN      O 6474   2.695   6.486   5.386
  416VAL      N 6475   2.793   6.376   5.210
  416VAL      H 6476   2.787   6.357   5.111
  416VAL     CA 6477   2.922   6.395   5.272
  416VAL     HA 6478   2.909   6.475   5.344
  416VAL     CB 6479   2.972   6.277   5.356
  416VAL     HB 6480   3.050   6.310   5.425
  416VAL    CG1 6481   2.875   6.222   5.457
  416VAL   HG11 6482   2.836   6.296   5.527
  416VAL   HG12 6483   2.781   6.189   5.413
  416VAL   HG13 6484   2.921   6.138   5.508
  416VAL    CG2 6485   3.026   6.160   5.265
  416VAL   HG21 6486   3.076   6.084   5.324
  416VAL   HG22 6487   2.946   6.119   5.203
  416VAL   HG23 6488   3.104   6.198   5.198
  416VAL      C 6489   3.022   6.445   5.162
  416VAL      O 6490   3.010   6.417   5.044
  417ALA      N 6491   3.127   6.521   5.200
  417ALA      H 6492   3.124   6.558   5.294
  417ALA     CA 6493   3.238   6.564   5.111
  417ALA     HA 6494   3.250   6.489   5.033
  417ALA     CB 6495   3.198   6.700   5.046
  417ALA    HB1 6496   3.214   6.774   5.125
  417ALA    HB2 6497   3.258   6.729   4.960
  417ALA    HB3 6498   3.092   6.699   5.019
  417ALA      C 6499   3.375   6.565   5.181
  417ALA      O 6500   3.381   6.587   5.302
  418PHE      N 6501   3.487   6.550   5.113
  418PHE      H 6502   3.484   6.530   5.014
  418PHE     CA 6503   3.622   6.581   5.161
  418PHE     HA 6504   3.618   6.670   5.224
  418PHE     CB 6505   3.691   6.468   5.246
  418PHE    HB2 6506   3.788   6.497   5.287
  418PHE    HB3 6507   3.624   6.453   5.331
  418PHE     CG 6508   3.718   6.335   5.182
  418PHE    CD1 6509   3.823   6.305   5.099
  418PHE    HD1 6510   3.905   6.372   5.078
  418PHE    CE1 6511   3.832   6.182   5.029
  418PHE    HE1 6512   3.906   6.158   4.954
  418PHE     CZ 6513   3.733   6.083   5.050
  418PHE     HZ 6514   3.749   5.988   5.003
  418PHE    CE2 6515   3.620   6.123   5.127
  418PHE    HE2 6516   3.538   6.055   5.136
  418PHE    CD2 6517   3.619   6.234   5.206
  418PHE    HD2 6518   3.543   6.246   5.282
  418PHE      C 6519   3.713   6.620   5.042
  418PHE      O 6520   3.699   6.584   4.926
  419GLY      N 6521   3.819   6.680   5.080
  419GLY      H 6522   3.838   6.696   5.178
  419GLY     CA 6523   3.936   6.727   4.997
  419GLY    HA2 6524   3.915   6.715   4.890
  419GLY    HA3 6525   3.948   6.834   5.013
  419GLY      C 6526   4.070   6.655   5.019
  419GLY      O 6527   4.091   6.579   5.117
  420ARG      N 6528   4.166   6.685   4.929
  420ARG      H 6529   4.137   6.756   4.863
  420ARG     CA 6530   4.306   6.623   4.936
  420ARG     HA 6531   4.317   6.597   5.041
  420ARG     CB 6532   4.328   6.506   4.840
  420ARG    HB2 6533   4.302   6.548   4.742
  420ARG    HB3 6534   4.432   6.475   4.849
  420ARG     CG 6535   4.253   6.371   4.878
  420ARG    HG2 6536   4.145   6.385   4.878
  420ARG    HG3 6537   4.283   6.306   4.796
  420ARG     CD 6538   4.287   6.305   5.016
  420ARG    HD2 6539   4.265   6.373   5.099
  420ARG    HD3 6540   4.227   6.216   5.034
  420ARG     NE 6541   4.425   6.270   5.018
  420ARG     HE 6542   4.492   6.327   5.068
  420ARG     CZ 6543   4.489   6.171   4.954
  420ARG    NH1 6544   4.423   6.081   4.885
  420ARG   HH11 6545   4.322   6.085   4.886
  420ARG   HH12 6546   4.461   6.020   4.814
  420ARG    NH2 6547   4.613   6.153   4.956
  420ARG   HH21 6548   4.681   6.197   5.017
  420ARG   HH22 6549   4.637   6.071   4.902
  420ARG      C 6550   4.403   6.734   4.908
  420ARG      O 6551   4.462   6.737   4.798
  421GLY      N 6552   4.411   6.823   5.001
  421GLY      H 6553   4.340   6.821   5.073
  421GLY     CA 6554   4.501   6.939   4.993
  421GLY    HA2 6555   4.501   6.999   5.084
  421GLY    HA3 6556   4.604   6.902   4.987
  421GLY      C 6557   4.472   7.043   4.882
  421GLY      O 6558   4.369   7.102   4.872
  422ASN      N 6559   4.574   7.060   4.798
  422ASN      H 6560   4.660   7.007   4.804
  422ASN     CA 6561   4.568   7.145   4.680
  422ASN     HA 6562   4.495   7.223   4.700
  422ASN     CB 6563   4.709   7.210   4.663
  422ASN    HB2 6564   4.732   7.250   4.761
  422ASN    HB3 6565   4.786   7.135   4.643
  422ASN     CG 6566   4.723   7.323   4.566
  422ASN    OD1 6567   4.708   7.439   4.597
  422ASN    ND2 6568   4.731   7.299   4.438
  422ASN   HD21 6569   4.748   7.379   4.378
  422ASN   HD22 6570   4.726   7.207   4.398
  422ASN      C 6571   4.521   7.072   4.550
  422ASN      O 6572   4.489   7.138   4.456
  423ARG      N 6573   4.518   6.936   4.549
  423ARG      H 6574   4.555   6.885   4.628
  423ARG     CA 6575   4.511   6.861   4.422
  423ARG     HA 6576   4.514   6.935   4.342
  423ARG     CB 6577   4.630   6.772   4.405
  423ARG    HB2 6578   4.635   6.696   4.482
  423ARG    HB3 6579   4.609   6.736   4.304
  423ARG     CG 6580   4.762   6.858   4.408
  423ARG    HG2 6581   4.744   6.949   4.352
  423ARG    HG3 6582   4.771   6.895   4.510
  423ARG     CD 6583   4.887   6.783   4.366
  423ARG    HD2 6584   4.966   6.858   4.369
  423ARG    HD3 6585   4.909   6.710   4.444
  423ARG     NE 6586   4.886   6.718   4.235
  423ARG     HE 6587   4.879   6.617   4.231
  423ARG     CZ 6588   4.910   6.791   4.127
  423ARG    NH1 6589   4.916   6.923   4.125
  423ARG   HH11 6590   4.902   6.974   4.211
  423ARG   HH12 6591   4.960   6.969   4.046
  423ARG    NH2 6592   4.938   6.745   4.009
  423ARG   HH21 6593   4.961   6.647   3.997
  423ARG   HH22 6594   4.945   6.815   3.937
  423ARG      C 6595   4.383   6.788   4.395
  423ARG      O 6596   4.369   6.740   4.284
  424GLY      N 6597   4.286   6.778   4.489
  424GLY      H 6598   4.303   6.807   4.585
  424GLY     CA 6599   4.153   6.714   4.459
  424GLY    HA2 6600   4.113   6.769   4.374
  424GLY    HA3 6601   4.165   6.611   4.425
  424GLY      C 6602   4.042   6.727   4.565
  424GLY      O 6603   4.071   6.740   4.688
  425PHE      N 6604   3.920   6.710   4.523
  425PHE      H 6605   3.909   6.700   4.424
  425PHE     CA 6606   3.795   6.708   4.600
  425PHE     HA 6607   3.824   6.688   4.703
  425PHE     CB 6608   3.750   6.855   4.615
  425PHE    HB2 6609   3.838   6.915   4.636
  425PHE    HB3 6610   3.719   6.902   4.521
  425PHE     CG 6611   3.650   6.877   4.729
  425PHE    CD1 6612   3.710   6.913   4.859
  425PHE    HD1 6613   3.816   6.927   4.873
  425PHE    CE1 6614   3.627   6.935   4.966
  425PHE    HE1 6615   3.671   6.948   5.064
  425PHE     CZ 6616   3.484   6.925   4.942
  425PHE     HZ 6617   3.424   6.943   5.030
  425PHE    CE2 6618   3.424   6.895   4.810
  425PHE    HE2 6619   3.317   6.892   4.799
  425PHE    CD2 6620   3.512   6.872   4.705
  425PHE    HD2 6621   3.471   6.849   4.608
  425PHE      C 6622   3.688   6.613   4.553
  425PHE      O 6623   3.684   6.582   4.437
  426ILE      N 6624   3.616   6.550   4.645
  426ILE      H 6625   3.620   6.572   4.744
  426ILE     CA 6626   3.521   6.444   4.613
  426ILE     HA 6627   3.496   6.444   4.507
  426ILE     CB 6628   3.587   6.304   4.636
  426ILE     HB 6629   3.680   6.313   4.579
  426ILE    CG2 6630   3.643   6.284   4.781
  426ILE   HG21 6631   3.555   6.276   4.845
  426ILE   HG22 6632   3.705   6.195   4.788
  426ILE   HG23 6633   3.696   6.372   4.818
  426ILE    CG1 6634   3.502   6.191   4.581
  426ILE   HG12 6635   3.410   6.179   4.639
  426ILE   HG13 6636   3.466   6.227   4.485
  426ILE    CD1 6637   3.579   6.054   4.552
  426ILE   HD11 6638   3.667   6.079   4.494
  426ILE   HD12 6639   3.625   6.018   4.644
  426ILE   HD13 6640   3.517   5.976   4.508
  426ILE      C 6641   3.401   6.463   4.702
  426ILE      O 6642   3.408   6.483   4.825
  427VAL      N 6643   3.281   6.444   4.637
  427VAL      H 6644   3.274   6.420   4.539
  427VAL     CA 6645   3.147   6.465   4.703
  427VAL     HA 6646   3.158   6.481   4.810
  427VAL     CB 6647   3.097   6.605   4.662
  427VAL     HB 6648   3.173   6.676   4.697
  427VAL    CG1 6649   3.074   6.631   4.513
  427VAL   HG11 6650   3.166   6.623   4.455
  427VAL   HG12 6651   3.003   6.564   4.465
  427VAL   HG13 6652   3.031   6.731   4.501
  427VAL    CG2 6653   2.964   6.634   4.725
  427VAL   HG21 6654   2.935   6.738   4.712
  427VAL   HG22 6655   2.886   6.567   4.687
  427VAL   HG23 6656   2.976   6.621   4.833
  427VAL      C 6657   3.057   6.349   4.665
  427VAL      O 6658   3.076   6.274   4.567
  428PHE      N 6659   2.956   6.322   4.755
  428PHE      H 6660   2.956   6.377   4.839
  428PHE     CA 6661   2.873   6.199   4.764
  428PHE     HA 6662   2.871   6.157   4.664
  428PHE     CB 6663   2.940   6.097   4.854
  428PHE    HB2 6664   2.940   6.133   4.957
  428PHE    HB3 6665   2.882   6.004   4.862
  428PHE     CG 6666   3.093   6.066   4.834
  428PHE    CD1 6667   3.192   6.137   4.907
  428PHE    HD1 6668   3.171   6.221   4.972
  428PHE    CE1 6669   3.326   6.098   4.892
  428PHE    HE1 6670   3.401   6.157   4.943
  428PHE     CZ 6671   3.366   5.985   4.824
  428PHE     HZ 6672   3.469   5.956   4.815
  428PHE    CE2 6673   3.268   5.911   4.762
  428PHE    HE2 6674   3.306   5.819   4.720
  428PHE    CD2 6675   3.135   5.950   4.763
  428PHE    HD2 6676   3.063   5.887   4.712
  428PHE      C 6677   2.736   6.233   4.826
  428PHE      O 6678   2.717   6.316   4.921
  429ASN      N 6679   2.624   6.171   4.777
  429ASN      H 6680   2.637   6.103   4.703
  429ASN     CA 6681   2.490   6.177   4.836
  429ASN     HA 6682   2.491   6.218   4.937
  429ASN     CB 6683   2.416   6.275   4.743
  429ASN    HB2 6684   2.461   6.374   4.741
  429ASN    HB3 6685   2.415   6.232   4.643
  429ASN     CG 6686   2.277   6.293   4.793
  429ASN    OD1 6687   2.242   6.236   4.894
  429ASN    ND2 6688   2.197   6.365   4.722
  429ASN   HD21 6689   2.106   6.373   4.764
  429ASN   HD22 6690   2.227   6.382   4.626
  429ASN      C 6691   2.425   6.035   4.833
  429ASN      O 6692   2.391   5.982   4.729
  430ASN      N 6693   2.412   5.974   4.949
  430ASN      H 6694   2.438   6.026   5.031
  430ASN     CA 6695   2.333   5.857   4.973
  430ASN     HA 6696   2.315   5.816   4.874
  430ASN     CB 6697   2.420   5.751   5.040
  430ASN    HB2 6698   2.518   5.743   4.993
  430ASN    HB3 6699   2.445   5.784   5.140
  430ASN     CG 6700   2.358   5.608   5.036
  430ASN    OD1 6701   2.300   5.564   4.936
  430ASN    ND2 6702   2.359   5.531   5.136
  430ASN   HD21 6703   2.330   5.436   5.118
  430ASN   HD22 6704   2.400   5.553   5.226
  430ASN      C 6705   2.203   5.894   5.057
  430ASN      O 6706   2.134   5.803   5.104
  431ASP      N 6707   2.164   6.021   5.066
  431ASP      H 6708   2.211   6.096   5.017
  431ASP     CA 6709   2.048   6.052   5.149
  431ASP     HA 6710   2.044   5.982   5.233
  431ASP     CB 6711   2.083   6.184   5.229
  431ASP    HB2 6712   2.191   6.190   5.240
  431ASP    HB3 6713   2.058   6.271   5.167
  431ASP     CG 6714   2.029   6.197   5.372
  431ASP    OD1 6715   1.925   6.136   5.404
  431ASP    OD2 6716   2.101   6.254   5.455
  431ASP      C 6717   1.907   6.045   5.076
  431ASP      O 6718   1.895   6.002   4.961
  432ASP      N 6719   1.803   6.091   5.146
  432ASP      H 6720   1.822   6.110   5.243
  432ASP     CA 6721   1.664   6.084   5.106
  432ASP     HA 6722   1.652   6.009   5.028
  432ASP     CB 6723   1.568   6.064   5.232
  432ASP    HB2 6724   1.622   6.007   5.308
  432ASP    HB3 6725   1.530   6.158   5.272
  432ASP     CG 6726   1.446   5.979   5.195
  432ASP    OD1 6727   1.475   5.874   5.134
  432ASP    OD2 6728   1.328   6.016   5.217
  432ASP      C 6729   1.616   6.213   5.038
  432ASP      O 6730   1.497   6.232   5.016
  433TRP      N 6731   1.719   6.300   5.010
  433TRP      H 6732   1.813   6.269   5.028
  433TRP     CA 6733   1.711   6.447   4.980
  433TRP     HA 6734   1.612   6.475   4.943
  433TRP     CB 6735   1.736   6.516   5.114
  433TRP    HB2 6736   1.838   6.498   5.146
  433TRP    HB3 6737   1.730   6.622   5.091
  433TRP     CG 6738   1.644   6.496   5.231
  433TRP    CD1 6739   1.665   6.417   5.338
  433TRP    HD1 6740   1.743   6.343   5.350
  433TRP    NE1 6741   1.571   6.439   5.436
  433TRP    HE1 6742   1.569   6.390   5.524
  433TRP    CE2 6743   1.465   6.516   5.386
  433TRP    CZ2 6744   1.341   6.556   5.429
  433TRP    HZ2 6745   1.294   6.514   5.517
  433TRP    CH2 6746   1.265   6.655   5.364
  433TRP    HH2 6747   1.172   6.701   5.394
  433TRP    CZ3 6748   1.320   6.713   5.251
  433TRP    HZ3 6749   1.278   6.795   5.194
  433TRP    CE3 6750   1.443   6.667   5.193
  433TRP    HE3 6751   1.484   6.708   5.102
  433TRP    CD2 6752   1.518   6.567   5.261
  433TRP      C 6753   1.817   6.479   4.878
  433TRP      O 6754   1.933   6.432   4.884
  434SER      N 6755   1.789   6.578   4.793
  434SER      H 6756   1.694   6.611   4.784
  434SER     CA 6757   1.885   6.622   4.691
  434SER     HA 6758   1.931   6.532   4.650
  434SER     CB 6759   1.810   6.697   4.580
  434SER    HB2 6760   1.769   6.790   4.622
  434SER    HB3 6761   1.887   6.725   4.509
  434SER     OG 6762   1.712   6.619   4.513
  434SER     HG 6763   1.648   6.685   4.486
  434SER      C 6764   1.994   6.708   4.752
  434SER      O 6765   1.970   6.788   4.840
  435PHE      N 6766   2.119   6.688   4.715
  435PHE      H 6767   2.126   6.613   4.648
  435PHE     CA 6768   2.230   6.767   4.751
  435PHE     HA 6769   2.212   6.814   4.848
  435PHE     CB 6770   2.349   6.670   4.754
  435PHE    HB2 6771   2.328   6.599   4.833
  435PHE    HB3 6772   2.359   6.616   4.660
  435PHE     CG 6773   2.486   6.738   4.782
  435PHE    CD1 6774   2.565   6.786   4.680
  435PHE    HD1 6775   2.549   6.756   4.577
  435PHE    CE1 6776   2.675   6.873   4.703
  435PHE    HE1 6777   2.739   6.905   4.623
  435PHE     CZ 6778   2.708   6.906   4.837
  435PHE     HZ 6779   2.793   6.970   4.856
  435PHE    CE2 6780   2.631   6.854   4.941
  435PHE    HE2 6781   2.652   6.893   5.040
  435PHE    CD2 6782   2.522   6.770   4.911
  435PHE    HD2 6783   2.454   6.746   4.992
  435PHE      C 6784   2.251   6.884   4.653
  435PHE      O 6785   2.267   6.862   4.531
  436SER      N 6786   2.249   7.005   4.696
  436SER      H 6787   2.234   7.024   4.794
  436SER     CA 6788   2.287   7.121   4.612
  436SER     HA 6789   2.363   7.093   4.539
  436SER     CB 6790   2.164   7.164   4.534
  436SER    HB2 6791   2.144   7.088   4.459
  436SER    HB3 6792   2.081   7.170   4.605
  436SER     OG 6793   2.185   7.282   4.473
  436SER     HG 6794   2.100   7.303   4.433
  436SER      C 6795   2.343   7.232   4.697
  436SER      O 6796   2.274   7.307   4.762
  437LEU      N 6797   2.475   7.240   4.711
  437LEU      H 6798   2.517   7.172   4.649
  437LEU     CA 6799   2.546   7.314   4.813
  437LEU     HA 6800   2.484   7.400   4.839
  437LEU     CB 6801   2.573   7.228   4.941
  437LEU    HB2 6802   2.480   7.193   4.986
  437LEU    HB3 6803   2.635   7.141   4.919
  437LEU     CG 6804   2.633   7.309   5.060
  437LEU     HG 6805   2.733   7.349   5.041
  437LEU    CD1 6806   2.542   7.423   5.104
  437LEU   HD11 6807   2.437   7.394   5.110
  437LEU   HD12 6808   2.587   7.459   5.196
  437LEU   HD13 6809   2.560   7.496   5.024
  437LEU    CD2 6810   2.647   7.227   5.190
  437LEU   HD21 6811   2.720   7.276   5.255
  437LEU   HD22 6812   2.550   7.225   5.240
  437LEU   HD23 6813   2.686   7.128   5.165
  437LEU      C 6814   2.677   7.382   4.763
  437LEU      O 6815   2.750   7.328   4.681
  438THR      N 6816   2.703   7.504   4.813
  438THR      H 6817   2.631   7.552   4.865
  438THR     CA 6818   2.836   7.565   4.802
  438THR     HA 6819   2.880   7.537   4.706
  438THR     CB 6820   2.819   7.716   4.817
  438THR     HB 6821   2.792   7.741   4.919
  438THR    CG2 6822   2.945   7.792   4.777
  438THR   HG21 6823   3.000   7.742   4.697
  438THR   HG22 6824   2.919   7.894   4.747
  438THR   HG23 6825   3.018   7.800   4.858
  438THR    OG1 6826   2.714   7.747   4.726
  438THR    HG1 6827   2.631   7.740   4.772
  438THR      C 6828   2.925   7.511   4.913
  438THR      O 6829   2.913   7.555   5.028
  439LEU      N 6830   3.010   7.414   4.886
  439LEU      H 6831   3.019   7.391   4.788
  439LEU     CA 6832   3.112   7.357   4.972
  439LEU     HA 6833   3.070   7.354   5.072
  439LEU     CB 6834   3.146   7.213   4.923
  439LEU    HB2 6835   3.190   7.223   4.824
  439LEU    HB3 6836   3.223   7.175   4.990
  439LEU     CG 6837   3.033   7.113   4.921
  439LEU     HG 6838   2.966   7.141   4.839
  439LEU    CD1 6839   3.084   6.969   4.900
  439LEU   HD11 6840   3.015   6.890   4.928
  439LEU   HD12 6841   3.110   6.953   4.795
  439LEU   HD13 6842   3.174   6.962   4.960
  439LEU    CD2 6843   2.952   7.106   5.049
  439LEU   HD21 6844   3.023   7.082   5.128
  439LEU   HD22 6845   2.907   7.202   5.072
  439LEU   HD23 6846   2.878   7.025   5.041
  439LEU      C 6847   3.237   7.454   4.968
  439LEU      O 6848   3.283   7.500   4.860
  440GLN      N 6849   3.298   7.483   5.088
  440GLN      H 6850   3.254   7.460   5.176
  440GLN     CA 6851   3.446   7.522   5.097
  440GLN     HA 6852   3.472   7.594   5.020
  440GLN     CB 6853   3.473   7.592   5.229
  440GLN    HB2 6854   3.418   7.686   5.225
  440GLN    HB3 6855   3.435   7.526   5.306
  440GLN     CG 6856   3.616   7.625   5.250
  440GLN    HG2 6857   3.622   7.678   5.345
  440GLN    HG3 6858   3.671   7.536   5.278
  440GLN     CD 6859   3.693   7.699   5.145
  440GLN    OE1 6860   3.709   7.650   5.033
  440GLN    NE2 6861   3.769   7.799   5.184
  440GLN   HE21 6862   3.822   7.852   5.117
  440GLN   HE22 6863   3.756   7.842   5.274
  440GLN      C 6864   3.536   7.405   5.062
  440GLN      O 6865   3.521   7.303   5.129
  441THR      N 6866   3.613   7.406   4.955
  441THR      H 6867   3.640   7.495   4.917
  441THR     CA 6868   3.691   7.287   4.912
  441THR     HA 6869   3.657   7.198   4.965
  441THR     CB 6870   3.681   7.266   4.765
  441THR     HB 6871   3.727   7.168   4.753
  441THR    CG2 6872   3.535   7.260   4.725
  441THR   HG21 6873   3.485   7.356   4.742
  441THR   HG22 6874   3.536   7.233   4.619
  441THR   HG23 6875   3.473   7.193   4.783
  441THR    OG1 6876   3.747   7.357   4.678
  441THR    HG1 6877   3.712   7.445   4.693
  441THR      C 6878   3.841   7.294   4.947
  441THR      O 6879   3.903   7.187   4.953
  442GLY      N 6880   3.898   7.413   4.965
  442GLY      H 6881   3.828   7.485   4.956
  442GLY     CA 6882   4.036   7.445   4.997
  442GLY    HA2 6883   4.043   7.550   5.028
  442GLY    HA3 6884   4.074   7.381   5.076
  442GLY      C 6885   4.128   7.440   4.887
  442GLY      O 6886   4.253   7.440   4.905
  443LEU      N 6887   4.072   7.437   4.766
  443LEU      H 6888   3.976   7.467   4.758
  443LEU     CA 6889   4.146   7.427   4.640
  443LEU     HA 6890   4.244   7.386   4.662
  443LEU     CB 6891   4.077   7.320   4.550
  443LEU    HB2 6892   3.977   7.308   4.592
  443LEU    HB3 6893   4.058   7.370   4.455
  443LEU     CG 6894   4.141   7.181   4.530
  443LEU     HG 6895   4.249   7.188   4.514
  443LEU    CD1 6896   4.119   7.103   4.660
  443LEU   HD11 6897   4.151   7.157   4.749
  443LEU   HD12 6898   4.015   7.069   4.668
  443LEU   HD13 6899   4.188   7.019   4.650
  443LEU    CD2 6900   4.082   7.100   4.415
  443LEU   HD21 6901   3.973   7.093   4.420
  443LEU   HD22 6902   4.097   7.153   4.321
  443LEU   HD23 6903   4.117   6.997   4.426
  443LEU      C 6904   4.174   7.562   4.568
  443LEU      O 6905   4.114   7.668   4.598
  444PRO      N 6906   4.262   7.559   4.468
  444PRO     CD 6907   4.340   7.444   4.418
  444PRO    HD2 6908   4.284   7.373   4.357
  444PRO    HD3 6909   4.379   7.391   4.505
  444PRO     CG 6910   4.447   7.499   4.333
  444PRO    HG2 6911   4.437   7.477   4.227
  444PRO    HG3 6912   4.548   7.471   4.365
  444PRO     CB 6913   4.436   7.657   4.338
  444PRO    HB2 6914   4.451   7.706   4.242
  444PRO    HB3 6915   4.510   7.698   4.407
  444PRO     CA 6916   4.293   7.680   4.390
  444PRO     HA 6917   4.297   7.773   4.446
  444PRO      C 6918   4.197   7.708   4.270
  444PRO      O 6919   4.123   7.619   4.225
  445ALA      N 6920   4.200   7.827   4.210
  445ALA      H 6921   4.277   7.887   4.236
  445ALA     CA 6922   4.089   7.883   4.133
  445ALA     HA 6923   3.992   7.860   4.176
  445ALA     CB 6924   4.103   8.032   4.134
  445ALA    HB1 6925   4.008   8.075   4.104
  445ALA    HB2 6926   4.131   8.068   4.233
  445ALA    HB3 6927   4.185   8.066   4.070
  445ALA      C 6928   4.065   7.828   3.989
  445ALA      O 6929   4.159   7.769   3.940
  446GLY      N 6930   3.951   7.850   3.921
  446GLY      H 6931   3.885   7.921   3.948
  446GLY     CA 6932   3.922   7.796   3.791
  446GLY    HA2 6933   3.904   7.881   3.725
  446GLY    HA3 6934   4.016   7.757   3.751
  446GLY      C 6935   3.813   7.697   3.764
  446GLY      O 6936   3.757   7.631   3.855
  447THR      N 6937   3.765   7.673   3.636
  447THR      H 6938   3.773   7.740   3.562
  447THR     CA 6939   3.672   7.559   3.613
  447THR     HA 6940   3.599   7.564   3.694
  447THR     CB 6941   3.600   7.570   3.477
  447THR     HB 6942   3.681   7.578   3.405
  447THR    CG2 6943   3.508   7.454   3.435
  447THR   HG21 6944   3.458   7.477   3.340
  447THR   HG22 6945   3.571   7.366   3.422
  447THR   HG23 6946   3.431   7.448   3.512
  447THR    OG1 6947   3.525   7.685   3.480
  447THR    HG1 6948   3.587   7.756   3.464
  447THR      C 6949   3.750   7.422   3.605
  447THR      O 6950   3.862   7.417   3.557
  448TYR      N 6951   3.688   7.313   3.648
  448TYR      H 6952   3.597   7.325   3.691
  448TYR     CA 6953   3.739   7.176   3.652
  448TYR     HA 6954   3.825   7.172   3.585
  448TYR     CB 6955   3.782   7.128   3.787
  448TYR    HB2 6956   3.694   7.136   3.850
  448TYR    HB3 6957   3.803   7.021   3.787
  448TYR     CG 6958   3.895   7.207   3.860
  448TYR    CD1 6959   3.880   7.344   3.904
  448TYR    HD1 6960   3.789   7.395   3.875
  448TYR    CE1 6961   3.978   7.408   3.977
  448TYR    HE1 6962   3.965   7.511   4.007
  448TYR     CZ 6963   4.089   7.341   4.013
  448TYR     OH 6964   4.189   7.405   4.079
  448TYR     HH 6965   4.161   7.490   4.114
  448TYR    CE2 6966   4.109   7.205   3.970
  448TYR    HE2 6967   4.203   7.161   3.999
  448TYR    CD2 6968   4.011   7.142   3.898
  448TYR    HD2 6969   4.022   7.036   3.881
  448TYR      C 6970   3.624   7.088   3.593
  448TYR      O 6971   3.506   7.125   3.594
  449CYX      N 6972   3.671   6.966   3.547
  449CYX      H 6973   3.770   6.946   3.548
  449CYX     CA 6974   3.574   6.863   3.502
  449CYX     HA 6975   3.476   6.903   3.475
  449CYX     CB 6976   3.633   6.807   3.367
  449CYX    HB2 6977   3.718   6.744   3.394
  449CYX    HB3 6978   3.552   6.744   3.330
  449CYX     SG 6979   3.671   6.923   3.235
  449CYX      C 6980   3.556   6.754   3.603
  449CYX      O 6981   3.654   6.712   3.659
  450ASP      N 6982   3.440   6.697   3.613
  450ASP      H 6983   3.355   6.732   3.570
  450ASP     CA 6984   3.424   6.583   3.703
  450ASP     HA 6985   3.477   6.589   3.798
  450ASP     CB 6986   3.270   6.574   3.729
  450ASP    HB2 6987   3.245   6.650   3.802
  450ASP    HB3 6988   3.218   6.582   3.634
  450ASP     CG 6989   3.234   6.432   3.782
  450ASP    OD1 6990   3.301   6.379   3.875
  450ASP    OD2 6991   3.146   6.368   3.723
  450ASP      C 6992   3.478   6.458   3.634
  450ASP      O 6993   3.474   6.455   3.512
  451VAL      N 6994   3.536   6.363   3.708
  451VAL      H 6995   3.523   6.384   3.806
  451VAL     CA 6996   3.594   6.238   3.665
  451VAL     HA 6997   3.589   6.247   3.557
  451VAL     CB 6998   3.743   6.216   3.702
  451VAL     HB 6999   3.777   6.135   3.638
  451VAL    CG1 7000   3.821   6.343   3.661
  451VAL   HG11 7001   3.803   6.352   3.554
  451VAL   HG12 7002   3.782   6.429   3.717
  451VAL   HG13 7003   3.928   6.328   3.672
  451VAL    CG2 7004   3.757   6.177   3.853
  451VAL   HG21 7005   3.852   6.125   3.859
  451VAL   HG22 7006   3.751   6.273   3.904
  451VAL   HG23 7007   3.682   6.111   3.897
  451VAL      C 7008   3.505   6.114   3.697
  451VAL      O 7009   3.550   5.996   3.685
  452ILE      N 7010   3.377   6.137   3.724
  452ILE      H 7011   3.337   6.228   3.740
  452ILE     CA 7012   3.279   6.030   3.735
  452ILE     HA 7013   3.331   5.935   3.722
  452ILE     CB 7014   3.201   6.040   3.871
  452ILE     HB 7015   3.150   6.136   3.876
  452ILE    CG2 7016   3.099   5.928   3.880
  452ILE   HG21 7017   3.045   5.925   3.974
  452ILE   HG22 7018   3.019   5.939   3.806
  452ILE   HG23 7019   3.153   5.833   3.881
  452ILE    CG1 7020   3.289   6.034   3.995
  452ILE   HG12 7021   3.355   6.119   4.009
  452ILE   HG13 7022   3.224   6.036   4.082
  452ILE    CD1 7023   3.385   5.906   3.990
  452ILE   HD11 7024   3.456   5.929   3.910
  452ILE   HD12 7025   3.435   5.892   4.086
  452ILE   HD13 7026   3.333   5.813   3.968
  452ILE      C 7027   3.188   6.024   3.612
  452ILE      O 7028   3.160   5.914   3.561
  453SER      N 7029   3.147   6.142   3.558
  453SER      H 7030   3.162   6.227   3.611
  453SER     CA 7031   3.046   6.147   3.456
  453SER     HA 7032   2.969   6.076   3.485
  453SER     CB 7033   2.961   6.276   3.474
  453SER    HB2 7034   2.898   6.286   3.386
  453SER    HB3 7035   2.894   6.284   3.560
  453SER     OG 7036   3.045   6.393   3.480
  453SER     HG 7037   3.078   6.401   3.570
  453SER      C 7038   3.099   6.155   3.313
  453SER      O 7039   3.031   6.168   3.214
  454GLY      N 7040   3.229   6.144   3.295
  454GLY      H 7041   3.280   6.130   3.381
  454GLY     CA 7042   3.304   6.143   3.167
  454GLY    HA2 7043   3.268   6.063   3.102
  454GLY    HA3 7044   3.282   6.242   3.126
  454GLY      C 7045   3.460   6.132   3.181
  454GLY      O 7046   3.510   6.069   3.274
  455ASP      N 7047   3.534   6.191   3.091
  455ASP      H 7048   3.484   6.233   3.014
  455ASP     CA 7049   3.680   6.220   3.098
  455ASP     HA 7050   3.707   6.254   3.198
  455ASP     CB 7051   3.760   6.092   3.064
  455ASP    HB2 7052   3.750   6.018   3.144
  455ASP    HB3 7053   3.712   6.037   2.983
  455ASP     CG 7054   3.905   6.134   3.042
  455ASP    OD1 7055   3.951   6.124   2.925
  455ASP    OD2 7056   3.977   6.162   3.138
  455ASP      C 7057   3.712   6.336   2.993
  455ASP      O 7058   3.660   6.332   2.883
  456LYS      N 7059   3.787   6.434   3.037
  456LYS      H 7060   3.807   6.431   3.136
  456LYS     CA 7061   3.815   6.556   2.965
  456LYS     HA 7062   3.722   6.594   2.923
  456LYS     CB 7063   3.888   6.642   3.064
  456LYS    HB2 7064   3.819   6.668   3.145
  456LYS    HB3 7065   3.979   6.592   3.098
  456LYS     CG 7066   3.938   6.777   3.010
  456LYS    HG2 7067   4.004   6.762   2.925
  456LYS    HG3 7068   3.853   6.838   2.978
  456LYS     CD 7069   4.028   6.861   3.106
  456LYS    HD2 7070   4.058   6.950   3.050
  456LYS    HD3 7071   3.972   6.883   3.196
  456LYS     CE 7072   4.151   6.786   3.146
  456LYS    HE2 7073   4.121   6.712   3.220
  456LYS    HE3 7074   4.200   6.735   3.063
  456LYS     NZ 7075   4.253   6.875   3.201
  456LYS    HZ1 7076   4.291   6.933   3.128
  456LYS    HZ2 7077   4.218   6.934   3.275
  456LYS    HZ3 7078   4.326   6.819   3.243
  456LYS      C 7079   3.904   6.524   2.843
  456LYS      O 7080   4.020   6.471   2.862
  457ILE      N 7081   3.854   6.566   2.725
  457ILE      H 7082   3.770   6.622   2.737
  457ILE     CA 7083   3.918   6.552   2.598
  457ILE     HA 7084   4.024   6.537   2.618
  457ILE     CB 7085   3.872   6.432   2.516
  457ILE     HB 7086   3.899   6.454   2.413
  457ILE    CG2 7087   3.950   6.311   2.581
  457ILE   HG21 7088   3.913   6.285   2.680
  457ILE   HG22 7089   3.947   6.226   2.512
  457ILE   HG23 7090   4.054   6.343   2.591
  457ILE    CG1 7091   3.719   6.406   2.511
  457ILE   HG12 7092   3.701   6.316   2.452
  457ILE   HG13 7093   3.688   6.381   2.613
  457ILE    CD1 7094   3.636   6.520   2.451
  457ILE   HD11 7095   3.536   6.477   2.449
  457ILE   HD12 7096   3.633   6.596   2.529
  457ILE   HD13 7097   3.686   6.546   2.358
  457ILE      C 7098   3.912   6.687   2.525
  457ILE      O 7099   3.829   6.774   2.559
  458ASN      N 7100   4.006   6.709   2.434
  458ASN      H 7101   4.080   6.642   2.418
  458ASN     CA 7102   4.005   6.828   2.345
  458ASN     HA 7103   4.104   6.826   2.300
  458ASN     CB 7104   3.903   6.804   2.232
  458ASN    HB2 7105   3.897   6.697   2.211
  458ASN    HB3 7106   3.800   6.826   2.262
  458ASN     CG 7107   3.930   6.878   2.108
  458ASN    OD1 7108   4.033   6.859   2.046
  458ASN    ND2 7109   3.846   6.977   2.061
  458ASN   HD21 7110   3.877   7.034   1.983
  458ASN   HD22 7111   3.755   6.990   2.101
  458ASN      C 7112   3.990   6.967   2.416
  458ASN      O 7113   3.949   7.069   2.354
  459GLY      N 7114   4.029   6.976   2.548
  459GLY      H 7115   4.064   6.890   2.588
  459GLY     CA 7116   4.001   7.080   2.645
  459GLY    HA2 7117   4.026   7.056   2.749
  459GLY    HA3 7118   4.050   7.175   2.623
  459GLY      C 7119   3.855   7.117   2.666
  459GLY      O 7120   3.822   7.237   2.667
  460ASN      N 7121   3.769   7.017   2.680
  460ASN      H 7122   3.799   6.923   2.663
  460ASN     CA 7123   3.633   7.029   2.706
  460ASN     HA 7124   3.605   7.131   2.734
  460ASN     CB 7125   3.558   7.027   2.573
  460ASN    HB2 7126   3.565   7.125   2.525
  460ASN    HB3 7127   3.607   6.951   2.513
  460ASN     CG 7128   3.405   6.998   2.588
  460ASN    OD1 7129   3.364   6.893   2.540
  460ASN    ND2 7130   3.322   7.082   2.645
  460ASN   HD21 7131   3.230   7.042   2.660
  460ASN   HD22 7132   3.346   7.173   2.681
  460ASN      C 7133   3.585   6.923   2.812
  460ASN      O 7134   3.605   6.804   2.787
  461CYX      N 7135   3.518   6.974   2.920
  461CYX      H 7136   3.504   7.071   2.943
  461CYX     CA 7137   3.437   6.875   2.995
  461CYX     HA 7138   3.514   6.805   3.031
  461CYX     CB 7139   3.382   6.926   3.124
  461CYX    HB2 7140   3.296   6.990   3.102
  461CYX    HB3 7141   3.340   6.841   3.178
  461CYX     SG 7142   3.494   7.022   3.226
  461CYX      C 7143   3.323   6.796   2.914
  461CYX      O 7144   3.234   6.861   2.862
  462THR      N 7145   3.335   6.659   2.909
  462THR      H 7146   3.418   6.625   2.955
  462THR     CA 7147   3.244   6.555   2.856
  462THR     HA 7148   3.202   6.606   2.769
  462THR     CB 7149   3.308   6.430   2.803
  462THR     HB 7150   3.235   6.358   2.767
  462THR    CG2 7151   3.385   6.467   2.676
  462THR   HG21 7152   3.418   6.375   2.627
  462THR   HG22 7153   3.324   6.541   2.624
  462THR   HG23 7154   3.481   6.513   2.700
  462THR    OG1 7155   3.385   6.369   2.901
  462THR    HG1 7156   3.430   6.439   2.947
  462THR      C 7157   3.132   6.513   2.951
  462THR      O 7158   3.023   6.476   2.901
  463GLY      N 7159   3.158   6.520   3.080
  463GLY      H 7160   3.241   6.563   3.117
  463GLY     CA 7161   3.053   6.511   3.180
  463GLY    HA2 7162   2.953   6.475   3.151
  463GLY    HA3 7163   3.086   6.430   3.245
  463GLY      C 7164   3.035   6.647   3.252
  463GLY      O 7165   3.034   6.747   3.182
  464ILE      N 7166   3.020   6.657   3.386
  464ILE      H 7167   3.022   6.567   3.433
  464ILE     CA 7168   2.983   6.783   3.452
  464ILE     HA 7169   2.934   6.834   3.368
  464ILE     CB 7170   2.878   6.774   3.570
  464ILE     HB 7171   2.858   6.875   3.606
  464ILE    CG2 7172   2.757   6.720   3.508
  464ILE   HG21 7173   2.777   6.624   3.461
  464ILE   HG22 7174   2.685   6.705   3.589
  464ILE   HG23 7175   2.715   6.788   3.435
  464ILE    CG1 7176   2.929   6.686   3.687
  464ILE   HG12 7177   2.899   6.584   3.661
  464ILE   HG13 7178   3.034   6.700   3.715
  464ILE    CD1 7179   2.863   6.716   3.821
  464ILE   HD11 7180   2.783   6.644   3.843
  464ILE   HD12 7181   2.940   6.715   3.898
  464ILE   HD13 7182   2.824   6.817   3.818
  464ILE      C 7183   3.111   6.872   3.467
  464ILE      O 7184   3.219   6.814   3.466
  465LYS      N 7185   3.088   7.001   3.494
  465LYS      H 7186   2.994   7.029   3.518
  465LYS     CA 7187   3.193   7.093   3.534
  465LYS     HA 7188   3.287   7.042   3.554
  465LYS     CB 7189   3.229   7.194   3.417
  465LYS    HB2 7190   3.314   7.259   3.437
  465LYS    HB3 7191   3.257   7.133   3.331
  465LYS     CG 7192   3.115   7.283   3.364
  465LYS    HG2 7193   3.032   7.224   3.326
  465LYS    HG3 7194   3.080   7.334   3.454
  465LYS     CD 7195   3.166   7.381   3.256
  465LYS    HD2 7196   3.237   7.452   3.298
  465LYS    HD3 7197   3.211   7.328   3.172
  465LYS     CE 7198   3.049   7.464   3.198
  465LYS    HE2 7199   3.092   7.519   3.114
  465LYS    HE3 7200   2.972   7.401   3.154
  465LYS     NZ 7201   2.983   7.557   3.296
  465LYS    HZ1 7202   3.050   7.609   3.352
  465LYS    HZ2 7203   2.922   7.630   3.260
  465LYS    HZ3 7204   2.931   7.503   3.364
  465LYS      C 7205   3.159   7.168   3.657
  465LYS      O 7206   3.046   7.195   3.687
  466ILE      N 7207   3.270   7.207   3.728
  466ILE      H 7208   3.362   7.193   3.688
  466ILE     CA 7209   3.269   7.273   3.858
  466ILE     HA 7210   3.171   7.309   3.891
  466ILE     CB 7211   3.321   7.169   3.961
  466ILE     HB 7212   3.421   7.129   3.945
  466ILE    CG2 7213   3.333   7.228   4.108
  466ILE   HG21 7214   3.388   7.322   4.116
  466ILE   HG22 7215   3.234   7.243   4.151
  466ILE   HG23 7216   3.386   7.162   4.176
  466ILE    CG1 7217   3.245   7.038   3.965
  466ILE   HG12 7218   3.264   6.983   3.873
  466ILE   HG13 7219   3.283   6.983   4.051
  466ILE    CD1 7220   3.095   7.044   3.993
  466ILE   HD11 7221   3.059   6.942   3.983
  466ILE   HD12 7222   3.071   7.087   4.090
  466ILE   HD13 7223   3.045   7.105   3.918
  466ILE      C 7224   3.361   7.401   3.855
  466ILE      O 7225   3.479   7.384   3.821
  467TYR      N 7226   3.310   7.520   3.883
  467TYR      H 7227   3.212   7.534   3.899
  467TYR     CA 7228   3.390   7.643   3.901
  467TYR     HA 7229   3.483   7.639   3.844
  467TYR     CB 7230   3.318   7.766   3.849
  467TYR    HB2 7231   3.294   7.741   3.745
  467TYR    HB3 7232   3.228   7.769   3.909
  467TYR     CG 7233   3.411   7.892   3.846
  467TYR    CD1 7234   3.418   7.974   3.955
  467TYR    HD1 7235   3.354   7.957   4.040
  467TYR    CE1 7236   3.510   8.082   3.964
  467TYR    HE1 7237   3.502   8.151   4.047
  467TYR     CZ 7238   3.600   8.101   3.855
  467TYR     OH 7239   3.709   8.178   3.871
  467TYR     HH 7240   3.724   8.205   3.962
  467TYR    CE2 7241   3.583   8.028   3.734
  467TYR    HE2 7242   3.645   8.052   3.649
  467TYR    CD2 7243   3.486   7.930   3.727
  467TYR    HD2 7244   3.483   7.857   3.648
  467TYR      C 7245   3.428   7.671   4.046
  467TYR      O 7246   3.340   7.674   4.136
  468VAL      N 7247   3.556   7.712   4.071
  468VAL      H 7248   3.612   7.736   3.991
  468VAL     CA 7249   3.623   7.743   4.195
  468VAL     HA 7250   3.546   7.735   4.272
  468VAL     CB 7251   3.735   7.652   4.226
  468VAL     HB 7252   3.820   7.689   4.169
  468VAL    CG1 7253   3.754   7.650   4.380
  468VAL   HG11 7254   3.663   7.609   4.425
  468VAL   HG12 7255   3.838   7.588   4.410
  468VAL   HG13 7256   3.773   7.753   4.412
  468VAL    CG2 7257   3.703   7.506   4.200
  468VAL   HG21 7258   3.615   7.467   4.251
  468VAL   HG22 7259   3.675   7.472   4.100
  468VAL   HG23 7260   3.793   7.451   4.227
  468VAL      C 7261   3.671   7.887   4.199
  468VAL      O 7262   3.744   7.928   4.107
  469SER      N 7263   3.635   7.957   4.304
  469SER      H 7264   3.602   7.909   4.386
  469SER     CA 7265   3.671   8.096   4.332
  469SER     HA 7266   3.645   8.157   4.246
  469SER     CB 7267   3.591   8.149   4.449
  469SER    HB2 7268   3.614   8.255   4.458
  469SER    HB3 7269   3.484   8.153   4.426
  469SER     OG 7270   3.625   8.073   4.562
  469SER     HG 7271   3.627   8.143   4.628
  469SER      C 7272   3.819   8.107   4.354
  469SER      O 7273   3.890   8.012   4.400
  470ASP      N 7274   3.864   8.230   4.340
  470ASP      H 7275   3.814   8.295   4.281
  470ASP     CA 7276   3.977   8.290   4.418
  470ASP     HA 7277   4.058   8.229   4.378
  470ASP     CB 7278   4.005   8.433   4.379
  470ASP    HB2 7279   4.110   8.456   4.397
  470ASP    HB3 7280   3.978   8.442   4.274
  470ASP     CG 7281   3.919   8.537   4.447
  470ASP    OD1 7282   3.798   8.540   4.453
  470ASP    OD2 7283   3.987   8.625   4.506
  470ASP      C 7284   3.981   8.272   4.574
  470ASP      O 7285   4.078   8.325   4.627
  471ASP      N 7286   3.892   8.203   4.642
  471ASP      H 7287   3.823   8.161   4.581
  471ASP     CA 7288   3.902   8.159   4.783
  471ASP     HA 7289   4.001   8.190   4.815
  471ASP     CB 7290   3.809   8.247   4.880
  471ASP    HB2 7291   3.836   8.218   4.981
  471ASP    HB3 7292   3.816   8.356   4.879
  471ASP     CG 7293   3.657   8.232   4.865
  471ASP    OD1 7294   3.584   8.199   4.963
  471ASP    OD2 7295   3.607   8.243   4.754
  471ASP      C 7296   3.886   8.005   4.810
  471ASP      O 7297   3.893   7.956   4.920
  472GLY      N 7298   3.873   7.936   4.697
  472GLY      H 7299   3.885   7.986   4.610
  472GLY     CA 7300   3.861   7.783   4.697
  472GLY    HA2 7301   3.900   7.759   4.598
  472GLY    HA3 7302   3.931   7.740   4.769
  472GLY      C 7303   3.725   7.718   4.715
  472GLY      O 7304   3.716   7.603   4.748
  473LYS      N 7305   3.617   7.786   4.690
  473LYS      H 7306   3.639   7.878   4.654
  473LYS     CA 7307   3.473   7.747   4.705
  473LYS     HA 7308   3.468   7.656   4.764
  473LYS     CB 7309   3.398   7.851   4.790
  473LYS    HB2 7310   3.406   7.943   4.733
  473LYS    HB3 7311   3.297   7.811   4.793
  473LYS     CG 7312   3.456   7.874   4.931
  473LYS    HG2 7313   3.490   7.791   4.992
  473LYS    HG3 7314   3.539   7.943   4.917
  473LYS     CD 7315   3.358   7.937   5.028
  473LYS    HD2 7316   3.311   8.026   4.986
  473LYS    HD3 7317   3.284   7.863   5.060
  473LYS     CE 7318   3.425   7.986   5.155
  473LYS    HE2 7319   3.478   7.899   5.194
  473LYS    HE3 7320   3.496   8.066   5.131
  473LYS     NZ 7321   3.326   8.040   5.252
  473LYS    HZ1 7322   3.379   8.067   5.334
  473LYS    HZ2 7323   3.273   8.122   5.225
  473LYS    HZ3 7324   3.266   7.963   5.277
  473LYS      C 7325   3.412   7.714   4.574
  473LYS      O 7326   3.455   7.772   4.475
  474ALA      N 7327   3.311   7.623   4.573
  474ALA      H 7328   3.274   7.588   4.660
  474ALA     CA 7329   3.238   7.588   4.451
  474ALA     HA 7330   3.244   7.665   4.375
  474ALA     CB 7331   3.323   7.471   4.404
  474ALA    HB1 7332   3.429   7.492   4.394
  474ALA    HB2 7333   3.296   7.387   4.467
  474ALA    HB3 7334   3.284   7.457   4.303
  474ALA      C 7335   3.102   7.531   4.486
  474ALA      O 7336   3.084   7.470   4.591
  475HIE      N 7337   3.008   7.540   4.392
  475HIE      H 7338   3.021   7.603   4.315
  475HIE     CA 7339   2.880   7.476   4.397
  475HIE     HA 7340   2.837   7.468   4.497
  475HIE     CB 7341   2.783   7.562   4.322
  475HIE    HB2 7342   2.794   7.663   4.362
  475HIE    HB3 7343   2.805   7.569   4.216
  475HIE     CG 7344   2.642   7.518   4.348
  475HIE    ND1 7345   2.558   7.455   4.255
  475HIE    CE1 7346   2.446   7.423   4.332
  475HIE    HE1 7347   2.357   7.378   4.289
  475HIE    NE2 7348   2.466   7.455   4.462
  475HIE    HE2 7349   2.392   7.453   4.531
  475HIE    CD2 7350   2.585   7.520   4.470
  475HIE    HD2 7351   2.616   7.578   4.555
  475HIE      C 7352   2.894   7.338   4.330
  475HIE      O 7353   2.953   7.321   4.225
  476PHE      N 7354   2.818   7.246   4.382
  476PHE      H 7355   2.764   7.276   4.462
  476PHE     CA 7356   2.796   7.113   4.341
  476PHE     HA 7357   2.816   7.111   4.234
  476PHE     CB 7358   2.889   7.018   4.420
  476PHE    HB2 7359   2.864   7.040   4.523
  476PHE    HB3 7360   2.859   6.915   4.398
  476PHE     CG 7361   3.040   7.033   4.416
  476PHE    CD1 7362   3.117   6.949   4.337
  476PHE    HD1 7363   3.056   6.879   4.282
  476PHE    CE1 7364   3.257   6.953   4.342
  476PHE    HE1 7365   3.320   6.895   4.278
  476PHE     CZ 7366   3.322   7.036   4.434
  476PHE     HZ 7367   3.429   7.041   4.424
  476PHE    CE2 7368   3.245   7.119   4.517
  476PHE    HE2 7369   3.298   7.180   4.589
  476PHE    CD2 7370   3.103   7.123   4.506
  476PHE    HD2 7371   3.051   7.193   4.569
  476PHE      C 7372   2.651   7.074   4.358
  476PHE      O 7373   2.588   7.112   4.457
  477SER      N 7374   2.602   6.977   4.282
  477SER      H 7375   2.659   6.949   4.204
  477SER     CA 7376   2.474   6.907   4.306
  477SER     HA 7377   2.456   6.921   4.413
  477SER     CB 7378   2.369   6.970   4.217
  477SER    HB2 7379   2.427   6.976   4.124
  477SER    HB3 7380   2.275   6.918   4.202
  477SER     OG 7381   2.349   7.104   4.256
  477SER     HG 7382   2.420   7.121   4.319
  477SER      C 7383   2.477   6.763   4.265
  477SER      O 7384   2.547   6.720   4.171
  478ILE      N 7385   2.386   6.683   4.328
  478ILE      H 7386   2.329   6.719   4.403
  478ILE     CA 7387   2.358   6.543   4.292
  478ILE     HA 7388   2.375   6.533   4.185
  478ILE     CB 7389   2.444   6.434   4.374
  478ILE     HB 7390   2.400   6.434   4.474
  478ILE    CG2 7391   2.434   6.299   4.303
  478ILE   HG21 7392   2.336   6.252   4.301
  478ILE   HG22 7393   2.478   6.291   4.203
  478ILE   HG23 7394   2.495   6.235   4.366
  478ILE    CG1 7395   2.592   6.481   4.392
  478ILE   HG12 7396   2.640   6.499   4.295
  478ILE   HG13 7397   2.585   6.576   4.445
  478ILE    CD1 7398   2.684   6.395   4.474
  478ILE   HD11 7399   2.767   6.453   4.513
  478ILE   HD12 7400   2.633   6.350   4.560
  478ILE   HD13 7401   2.722   6.312   4.414
  478ILE      C 7402   2.212   6.515   4.328
  478ILE      O 7403   2.176   6.508   4.447
  479SER      N 7404   2.133   6.483   4.230
  479SER      H 7405   2.171   6.476   4.137
  479SER     CA 7406   1.987   6.489   4.256
  479SER     HA 7407   1.965   6.560   4.335
  479SER     CB 7408   1.918   6.538   4.129
  479SER    HB2 7409   1.830   6.597   4.155
  479SER    HB3 7410   1.991   6.601   4.077
  479SER     OG 7411   1.880   6.434   4.041
  479SER     HG 7412   1.840   6.460   3.958
  479SER      C 7413   1.924   6.366   4.318
  479SER      O 7414   1.992   6.263   4.308
  480ASN      N 7415   1.796   6.368   4.357
  480ASN      H 7416   1.738   6.450   4.362
  480ASN     CA 7417   1.722   6.235   4.379
  480ASN     HA 7418   1.781   6.183   4.455
  480ASN     CB 7419   1.582   6.277   4.438
  480ASN    HB2 7420   1.533   6.181   4.452
  480ASN    HB3 7421   1.599   6.332   4.531
  480ASN     CG 7422   1.498   6.361   4.341
  480ASN    OD1 7423   1.539   6.387   4.229
  480ASN    ND2 7424   1.383   6.411   4.380
  480ASN   HD21 7425   1.343   6.495   4.341
  480ASN   HD22 7426   1.354   6.388   4.474
  480ASN      C 7427   1.711   6.143   4.260
  480ASN      O 7428   1.691   6.019   4.277
  481SER      N 7429   1.723   6.208   4.139
  481SER      H 7430   1.752   6.304   4.146
  481SER     CA 7431   1.703   6.134   4.010
  481SER     HA 7432   1.648   6.042   4.029
  481SER     CB 7433   1.607   6.221   3.920
  481SER    HB2 7434   1.567   6.158   3.840
  481SER    HB3 7435   1.526   6.272   3.973
  481SER     OG 7436   1.689   6.321   3.860
  481SER     HG 7437   1.632   6.385   3.816
  481SER      C 7438   1.831   6.095   3.936
  481SER      O 7439   1.834   6.040   3.825
  482ALA      N 7440   1.946   6.124   3.999
  482ALA      H 7441   1.946   6.185   4.080
  482ALA     CA 7442   2.073   6.123   3.936
  482ALA     HA 7443   2.061   6.157   3.833
  482ALA     CB 7444   2.167   6.231   3.995
  482ALA    HB1 7445   2.198   6.196   4.094
  482ALA    HB2 7446   2.259   6.236   3.937
  482ALA    HB3 7447   2.127   6.332   4.000
  482ALA      C 7448   2.136   5.984   3.936
  482ALA      O 7449   2.111   5.911   4.031
  483GLU      N 7450   2.215   5.948   3.835
  483GLU      H 7451   2.222   6.016   3.760
  483GLU     CA 7452   2.257   5.809   3.806
  483GLU     HA 7453   2.196   5.740   3.865
  483GLU     CB 7454   2.221   5.767   3.661
  483GLU    HB2 7455   2.249   5.846   3.592
  483GLU    HB3 7456   2.279   5.681   3.627
  483GLU     CG 7457   2.072   5.740   3.643
  483GLU    HG2 7458   2.012   5.827   3.669
  483GLU    HG3 7459   2.056   5.717   3.537
  483GLU     CD 7460   2.022   5.620   3.734
  483GLU    OE1 7461   1.944   5.643   3.829
  483GLU    OE2 7462   2.061   5.500   3.725
  483GLU      C 7463   2.399   5.776   3.841
  483GLU      O 7464   2.432   5.657   3.867
  484ASP      N 7465   2.484   5.873   3.870
  484ASP      H 7466   2.447   5.966   3.880
  484ASP     CA 7467   2.610   5.858   3.942
  484ASP     HA 7468   2.624   5.754   3.971
  484ASP     CB 7469   2.731   5.891   3.857
  484ASP    HB2 7470   2.732   5.991   3.815
  484ASP    HB3 7471   2.818   5.890   3.923
  484ASP     CG 7472   2.761   5.798   3.742
  484ASP    OD1 7473   2.799   5.852   3.634
  484ASP    OD2 7474   2.760   5.677   3.770
  484ASP      C 7475   2.587   5.935   4.074
  484ASP      O 7476   2.593   6.055   4.074
  485PRO      N 7477   2.573   5.863   4.187
  485PRO     CD 7478   2.574   5.719   4.192
  485PRO    HD2 7479   2.655   5.671   4.137
  485PRO    HD3 7480   2.480   5.686   4.149
  485PRO     CG 7481   2.580   5.685   4.340
  485PRO    HG2 7482   2.684   5.673   4.369
  485PRO    HG3 7483   2.527   5.592   4.361
  485PRO     CB 7484   2.511   5.804   4.405
  485PRO    HB2 7485   2.553   5.803   4.506
  485PRO    HB3 7486   2.403   5.787   4.404
  485PRO     CA 7487   2.550   5.922   4.314
  485PRO     HA 7488   2.469   5.994   4.299
  485PRO      C 7489   2.671   5.997   4.371
  485PRO      O 7490   2.657   6.041   4.486
  486PHE      N 7491   2.787   6.014   4.300
  486PHE      H 7492   2.784   5.999   4.200
  486PHE     CA 7493   2.906   6.078   4.349
  486PHE     HA 7494   2.879   6.150   4.427
  486PHE     CB 7495   2.993   5.981   4.419
  486PHE    HB2 7496   3.050   6.026   4.500
  486PHE    HB3 7497   2.928   5.917   4.480
  486PHE     CG 7498   3.078   5.885   4.334
  486PHE    CD1 7499   3.017   5.799   4.240
  486PHE    HD1 7500   2.911   5.801   4.220
  486PHE    CE1 7501   3.096   5.703   4.175
  486PHE    HE1 7502   3.045   5.639   4.104
  486PHE     CZ 7503   3.238   5.692   4.190
  486PHE     HZ 7504   3.297   5.617   4.139
  486PHE    CE2 7505   3.294   5.785   4.278
  486PHE    HE2 7506   3.400   5.781   4.297
  486PHE    CD2 7507   3.215   5.885   4.349
  486PHE    HD2 7508   3.269   5.946   4.419
  486PHE      C 7509   2.981   6.145   4.235
  486PHE      O 7510   2.949   6.120   4.121
  487ILE      N 7511   3.074   6.234   4.272
  487ILE      H 7512   3.085   6.243   4.372
  487ILE     CA 7513   3.146   6.330   4.183
  487ILE     HA 7514   3.153   6.302   4.078
  487ILE     CB 7515   3.078   6.467   4.191
  487ILE     HB 7516   3.066   6.485   4.298
  487ILE    CG2 7517   3.164   6.586   4.140
  487ILE   HG21 7518   3.258   6.599   4.193
  487ILE   HG22 7519   3.178   6.587   4.032
  487ILE   HG23 7520   3.123   6.682   4.173
  487ILE    CG1 7521   2.935   6.472   4.131
  487ILE   HG12 7522   2.922   6.462   4.023
  487ILE   HG13 7523   2.882   6.383   4.165
  487ILE    CD1 7524   2.847   6.592   4.181
  487ILE   HD11 7525   2.910   6.682   4.181
  487ILE   HD12 7526   2.752   6.593   4.129
  487ILE   HD13 7527   2.830   6.588   4.288
  487ILE      C 7528   3.288   6.343   4.231
  487ILE      O 7529   3.313   6.339   4.351
  488ALA      N 7530   3.385   6.354   4.143
  488ALA      H 7531   3.369   6.352   4.043
  488ALA     CA 7532   3.522   6.390   4.179
  488ALA     HA 7533   3.543   6.425   4.279
  488ALA     CB 7534   3.607   6.257   4.171
  488ALA    HB1 7535   3.571   6.172   4.228
  488ALA    HB2 7536   3.595   6.221   4.068
  488ALA    HB3 7537   3.707   6.277   4.210
  488ALA      C 7538   3.596   6.488   4.083
  488ALA      O 7539   3.582   6.477   3.962
  489ILE      N 7540   3.674   6.579   4.142
  489ILE      H 7541   3.685   6.578   4.243
  489ILE     CA 7542   3.768   6.671   4.064
  489ILE     HA 7543   3.757   6.648   3.958
  489ILE     CB 7544   3.741   6.820   4.074
  489ILE     HB 7545   3.824   6.863   4.018
  489ILE    CG2 7546   3.609   6.865   4.012
  489ILE   HG21 7547   3.630   6.854   3.905
  489ILE   HG22 7548   3.530   6.798   4.047
  489ILE   HG23 7549   3.589   6.972   4.023
  489ILE    CG1 7550   3.743   6.865   4.224
  489ILE   HG12 7551   3.663   6.821   4.284
  489ILE   HG13 7552   3.839   6.832   4.264
  489ILE    CD1 7553   3.738   7.018   4.236
  489ILE   HD11 7554   3.783   7.046   4.331
  489ILE   HD12 7555   3.795   7.063   4.154
  489ILE   HD13 7556   3.636   7.052   4.221
  489ILE      C 7557   3.915   6.650   4.104
  489ILE      O 7558   3.939   6.606   4.216
  490HIE      N 7559   4.016   6.672   4.018
  490HIE      H 7560   3.996   6.697   3.923
  490HIE     CA 7561   4.163   6.669   4.054
  490HIE     HA 7562   4.172   6.709   4.155
  490HIE     CB 7563   4.205   6.518   4.053
  490HIE    HB2 7564   4.307   6.506   4.088
  490HIE    HB3 7565   4.140   6.464   4.123
  490HIE     CG 7566   4.217   6.451   3.916
  490HIE    ND1 7567   4.300   6.493   3.810
  490HIE    CE1 7568   4.269   6.415   3.702
  490HIE    HE1 7569   4.312   6.424   3.603
  490HIE    NE2 7570   4.185   6.319   3.743
  490HIE    HE2 7571   4.165   6.234   3.693
  490HIE    CD2 7572   4.142   6.336   3.870
  490HIE    HD2 7573   4.066   6.277   3.918
  490HIE      C 7574   4.247   6.757   3.961
  490HIE      O 7575   4.196   6.816   3.864
  491ALA      N 7576   4.369   6.781   4.002
  491ALA      H 7577   4.394   6.753   4.096
  491ALA     CA 7578   4.461   6.880   3.939
  491ALA     HA 7579   4.410   6.976   3.934
  491ALA     CB 7580   4.583   6.900   4.031
  491ALA    HB1 7581   4.619   6.800   4.056
  491ALA    HB2 7582   4.658   6.961   3.981
  491ALA    HB3 7583   4.555   6.947   4.126
  491ALA      C 7584   4.501   6.847   3.796
  491ALA      O 7585   4.559   6.933   3.731
  492GLU      N 7586   4.472   6.730   3.742
  492GLU      H 7587   4.444   6.650   3.797
  492GLU     CA 7588   4.475   6.706   3.595
  492GLU     HA 7589   4.506   6.798   3.544
  492GLU     CB 7590   4.588   6.600   3.563
  492GLU    HB2 7591   4.597   6.537   3.652
  492GLU    HB3 7592   4.569   6.543   3.472
  492GLU     CG 7593   4.729   6.666   3.548
  492GLU    HG2 7594   4.705   6.764   3.505
  492GLU    HG3 7595   4.769   6.686   3.648
  492GLU     CD 7596   4.829   6.592   3.457
  492GLU    OE1 7597   4.951   6.569   3.491
  492GLU    OE2 7598   4.801   6.586   3.333
  492GLU      C 7599   4.340   6.686   3.523
  492GLU      O 7600   4.330   6.678   3.397
  493SER      N 7601   4.233   6.715   3.598
  493SER      H 7602   4.243   6.737   3.697
  493SER     CA 7603   4.094   6.740   3.543
  493SER     HA 7604   4.081   6.695   3.445
  493SER     CB 7605   3.983   6.677   3.623
  493SER    HB2 7606   3.911   6.655   3.545
  493SER    HB3 7607   4.010   6.582   3.671
  493SER     OG 7608   3.911   6.753   3.720
  493SER     HG 7609   3.818   6.738   3.702
  493SER      C 7610   4.052   6.889   3.528
  493SER      O 7611   3.940   6.925   3.482
  494LYS      N 7612   4.140   6.982   3.561
  494LYS      H 7613   4.224   6.945   3.603
  494LYS     CA 7614   4.128   7.126   3.563
  494LYS     HA 7615   4.030   7.155   3.601
  494LYS     CB 7616   4.236   7.197   3.650
  494LYS    HB2 7617   4.230   7.164   3.754
  494LYS    HB3 7618   4.336   7.183   3.607
  494LYS     CG 7619   4.206   7.348   3.659
  494LYS    HG2 7620   4.223   7.384   3.557
  494LYS    HG3 7621   4.102   7.369   3.682
  494LYS     CD 7622   4.304   7.414   3.755
  494LYS    HD2 7623   4.318   7.345   3.838
  494LYS    HD3 7624   4.398   7.438   3.704
  494LYS     CE 7625   4.243   7.542   3.802
  494LYS    HE2 7626   4.136   7.529   3.810
  494LYS    HE3 7627   4.280   7.570   3.900
  494LYS     NZ 7628   4.270   7.654   3.708
  494LYS    HZ1 7629   4.218   7.650   3.622
  494LYS    HZ2 7630   4.239   7.742   3.748
  494LYS    HZ3 7631   4.367   7.656   3.683
  494LYS      C 7632   4.133   7.170   3.419
  494LYS      O 7633   4.217   7.126   3.337
  495LEU      N 7634   4.030   7.251   3.383
  495LEU      H 7635   3.977   7.286   3.461
  495LEU     CA 7636   4.010   7.320   3.252
  495LEU     HA 7637   4.043   7.246   3.180
  495LEU     CB 7638   3.861   7.335   3.240
  495LEU    HB2 7639   3.798   7.262   3.290
  495LEU    HB3 7640   3.843   7.420   3.306
  495LEU     CG 7641   3.801   7.352   3.100
  495LEU     HG 7642   3.854   7.430   3.045
  495LEU    CD1 7643   3.806   7.224   3.015
  495LEU   HD11 7644   3.751   7.234   2.921
  495LEU   HD12 7645   3.911   7.211   2.988
  495LEU   HD13 7646   3.779   7.138   3.077
  495LEU    CD2 7647   3.657   7.396   3.122
  495LEU   HD21 7648   3.659   7.481   3.190
  495LEU   HD22 7649   3.609   7.429   3.029
  495LEU   HD23 7650   3.600   7.315   3.167
  495LEU      C 7651   4.104   7.439   3.232
  495LEU      O 7652   4.143   7.507   3.327
  495LEU    OXT 7653   4.151   7.460   3.122
  496CA2    CA2 7654   4.862   2.474   5.959
  497CL1    CL1 7655   4.281   3.906   4.844
  498ROH    HO1 7656   3.200   3.204   6.196
  498ROH     O1 7657   3.294   3.222   6.195
  4994GA     C1 7658   3.336   3.101   6.252
  4994GA     H1 7659   3.283   3.088   6.346
  4994GA     C2 7660   3.495   3.105   6.264
  4994GA     H2 7661   3.532   3.015   6.313
  4994GA     O2 7662   3.538   3.214   6.351
  4994GA    H2O 7663   3.634   3.212   6.352
  4994GA     C3 7664   3.561   3.108   6.123
  4994GA     H3 7665   3.527   3.198   6.072
  4994GA     O3 7666   3.706   3.107   6.137
  4994GA    H3O 7667   3.732   3.148   6.220
  4994GA     C4 7668   3.520   2.991   6.043
  4994GA     H4 7669   3.559   2.908   6.102
  4994GA     C5 7670   3.364   2.968   6.030
  4994GA     H5 7671   3.331   3.051   5.967
  4994GA     C6 7672   3.328   2.838   5.954
  4994GA    H62 7673   3.226   2.846   5.917
  4994GA    H61 7674   3.383   2.825   5.860
  4994GA     O6 7675   3.352   2.729   6.046
  4994GA    H6O 7676   3.295   2.731   6.123
  4994GA     O5 7677   3.291   2.986   6.168
  4994GA     O4 7678   3.579   3.003   5.903
  5004GA     C1 7679   3.703   2.930   5.887
  5004GA     H1 7680   3.742   2.914   5.987
  5004GA     C2 7681   3.813   3.008   5.805
  5004GA     H2 7682   3.913   2.968   5.820
  5004GA     O2 7683   3.842   3.141   5.850
  5004GA    H2O 7684   3.922   3.170   5.805
  5004GA     C3 7685   3.771   3.016   5.649
  5004GA     H3 7686   3.695   3.094   5.640
  5004GA     O3 7687   3.897   3.058   5.578
  5004GA    H3O 7688   3.927   3.146   5.603
  5004GA     C4 7689   3.736   2.880   5.591
  5004GA     H4 7690   3.827   2.820   5.592
  5004GA     C5 7691   3.628   2.815   5.687
  5004GA     H5 7692   3.537   2.875   5.694
  5004GA     C6 7693   3.594   2.681   5.627
  5004GA    H62 7694   3.586   2.687   5.519
  5004GA    H61 7695   3.682   2.616   5.627
  5004GA     O6 7696   3.478   2.620   5.685
  5004GA    H6O 7697   3.502   2.596   5.775
  5004GA     O5 7698   3.686   2.801   5.821
  5004GA     O4 7699   3.682   2.895   5.456
  5014GA     C1 7700   3.776   2.865   5.343
  5014GA     H1 7701   3.873   2.895   5.382
  5014GA     C2 7702   3.755   2.944   5.218
  5014GA     H2 7703   3.852   2.932   5.170
  5014GA     O2 7704   3.737   3.088   5.240
  5014GA    H2O 7705   3.665   3.128   5.190
  5014GA     C3 7706   3.636   2.884   5.131
  5014GA     H3 7707   3.540   2.905   5.177
  5014GA     O3 7708   3.646   2.950   4.995
  5014GA    H3O 7709   3.606   3.038   5.001
  5014GA     C4 7710   3.652   2.730   5.096
  5014GA     H4 7711   3.746   2.713   5.043
  5014GA     C5 7712   3.657   2.657   5.234
  5014GA     H5 7713   3.566   2.682   5.288
  5014GA     C6 7714   3.690   2.507   5.220
  5014GA    H62 7715   3.669   2.482   5.116
  5014GA    H61 7716   3.796   2.498   5.242
  5014GA     O6 7717   3.612   2.425   5.307
  5014GA    H6O 7718   3.680   2.394   5.367
  5014GA     O5 7719   3.770   2.715   5.317
  5014GA     O4 7720   3.532   2.690   5.032
  5024GA     C1 7721   3.537   2.647   4.891
  5024GA     H1 7722   3.594   2.711   4.824
  5024GA     C2 7723   3.392   2.651   4.817
  5024GA     H2 7724   3.416   2.657   4.711
  5024GA     O2 7725   3.326   2.776   4.850
  5024GA    H2O 7726   3.243   2.784   4.803
  5024GA     C3 7727   3.298   2.532   4.860
  5024GA     H3 7728   3.241   2.553   4.951
  5024GA     O3 7729   3.192   2.526   4.761
  5024GA    H3O 7730   3.162   2.615   4.743
  5024GA     C4 7731   3.369   2.398   4.857
  5024GA     H4 7732   3.377   2.374   4.751
  5024GA     C5 7733   3.504   2.382   4.930
  5024GA     H5 7734   3.484   2.388   5.037
  5024GA     C6 7735   3.576   2.251   4.899
  5024GA    H62 7736   3.509   2.172   4.935
  5024GA    H61 7737   3.589   2.241   4.791
  5024GA     O6 7738   3.699   2.243   4.972
  5024GA    H6O 7739   3.757   2.313   4.940
  5024GA     O5 7740   3.595   2.506   4.898
  5024GA     O4 7741   3.277   2.292   4.908
  5030GA     C1 7742   3.220   2.198   4.811
  5030GA     H1 7743   3.210   2.256   4.719
  5030GA     C2 7744   3.074   2.157   4.853
  5030GA     H2 7745   3.017   2.105   4.776
  5030GA     C3 7746   3.074   2.068   4.979
  5030GA     H3 7747   3.092   2.120   5.074
  5030GA     C4 7748   3.179   1.949   4.971
  5030GA     H4 7749   3.149   1.864   4.910
  5030GA     C5 7750   3.314   2.003   4.926
  5030GA     H5 7751   3.348   2.079   4.996
  5030GA     C6 7752   3.436   1.891   4.919
  5030GA    H62 7753   3.529   1.935   4.882
  5030GA    H61 7754   3.447   1.849   5.019
  5030GA     O6 7755   3.408   1.785   4.824
  5030GA    H6O 7756   3.338   1.732   4.864
  5030GA     O5 7757   3.306   2.080   4.796
  5030GA     O4 7758   3.200   1.896   5.111
  5030GA    H4O 7759   3.235   1.966   5.166
  5030GA     O3 7760   2.943   2.006   4.987
  5030GA    H3O 7761   2.938   1.968   5.075
  5030GA     O2 7762   2.990   2.272   4.889
  5030GA    H2O 7763   2.973   2.322   4.809
  504Na+    NA+ 7764   2.056   7.710   8.249
  505WAT      O 7765   5.128   2.352   4.962
  505WAT     H1 7766   5.077   2.431   4.945
  505WAT     H2 7767   5.062   2.282   4.964
  506WAT      O 7768   4.360   3.812   6.276
  506WAT     H1 7769   4.383   3.899   6.242
  506WAT     H2 7770   4.269   3.821   6.305
  507WAT      O 7771   3.313   4.356   4.283
  507WAT     H1 7772   3.353   4.353   4.196
  507WAT     H2 7773   3.385   4.336   4.343
  508WAT      O 7774   4.444   3.567   4.431
  508WAT     H1 7775   4.510   3.560   4.362
  508WAT     H2 7776   4.436   3.478   4.466
  509WAT      O 7777   4.610   2.442   6.025
  509WAT     H1 7778   4.584   2.356   5.993
  509WAT     H2 7779   4.528   2.485   6.048
  510WAT      O 7780   6.798   8.197   2.576
  510WAT     H1 7781   6.861   8.254   2.534
  510WAT     H2 7782   6.764   8.142   2.506
  511WAT      O 7783   1.852   1.058   1.136
  511WAT     H1 7784   1.791   1.092   1.202
  511WAT     H2 7785   1.938   1.080   1.170
  512WAT      O 7786   4.562   2.639   3.984
  512WAT     H1 7787   4.512   2.558   3.996
  512WAT     H2 7788   4.653   2.615   4.004
  513WAT      O 7789   4.017   8.274   6.588
  513WAT     H1 7790   4.031   8.336   6.659
  513WAT     H2 7791   4.105   8.243   6.565
  514WAT      O 7792   5.821   6.803   1.264
  514WAT     H1 7793   5.868   6.886   1.268
  514WAT     H2 7794   5.735   6.822   1.303
  515WAT      O 7795   2.389   1.017   2.038
  515WAT     H1 7796   2.362   0.931   2.069
  515WAT     H2 7797   2.382   1.074   2.114
  516WAT      O 7798  -0.210   8.198   8.012
  516WAT     H1 7799  -0.285   8.257   8.010
  516WAT     H2 7800  -0.180   8.194   7.921
  517WAT      O 7801   4.085   3.075   7.685
  517WAT     H1 7802   4.046   3.139   7.745
  517WAT     H2 7803   4.034   3.084   7.604
  518WAT      O 7804   0.725   1.146   0.962
  518WAT     H1 7805   0.753   1.140   1.054
  518WAT     H2 7806   0.800   1.112   0.913
  519WAT      O 7807   4.018   4.633   5.367
  519WAT     H1 7808   4.071   4.555   5.381
  519WAT     H2 7809   4.040   4.690   5.441
  520WAT      O 7810   4.698   2.578   4.477
  520WAT     H1 7811   4.751   2.656   4.462
  520WAT     H2 7812   4.615   2.596   4.432
  521WAT      O 7813   3.696   3.869   4.108
  521WAT     H1 7814   3.645   3.942   4.144
  521WAT     H2 7815   3.744   3.907   4.035
  522WAT      O 7816   6.798   2.488   2.045
  522WAT     H1 7817   6.876   2.461   2.094
  522WAT     H2 7818   6.728   2.433   2.079
  523WAT      O 7819   6.120   5.048   4.635
  523WAT     H1 7820   6.195   5.106   4.630
  523WAT     H2 7821   6.055   5.088   4.577
  524WAT      O 7822   5.646   4.161   3.845
  524WAT     H1 7823   5.729   4.113   3.847
  524WAT     H2 7824   5.648   4.209   3.762
  525WAT      O 7825   4.458   3.528   3.726
  525WAT     H1 7826   4.439   3.457   3.665
  525WAT     H2 7827   4.391   3.593   3.709
  526WAT      O 7828   2.993   3.139   0.744
  526WAT     H1 7829   3.028   3.211   0.692
  526WAT     H2 7830   2.931   3.095   0.686
  527WAT      O 7831   5.829   3.614   8.033
  527WAT     H1 7832   5.739   3.585   8.016
  527WAT     H2 7833   5.858   3.563   8.108
  528WAT      O 7834   3.223   3.193   4.122
  528WAT     H1 7835   3.130   3.176   4.137
  528WAT     H2 7836   3.261   3.107   4.104
  529WAT      O 7837   4.458   1.832   1.474
  529WAT     H1 7838   4.397   1.903   1.495
  529WAT     H2 7839   4.523   1.835   1.544
  530WAT      O 7840   3.917   7.140   6.233
  530WAT     H1 7841   3.937   7.219   6.182
  530WAT     H2 7842   4.002   7.102   6.253
  531WAT      O 7843   4.991   2.848   3.578
  531WAT     H1 7844   5.046   2.808   3.511
  531WAT     H2 7845   5.013   2.800   3.658
  532WAT      O 7846   3.741   4.736   4.315
  532WAT     H1 7847   3.652   4.713   4.342
  532WAT     H2 7848   3.731   4.819   4.268
  533WAT      O 7849   0.448   7.698   6.741
  533WAT     H1 7850   0.534   7.662   6.765
  533WAT     H2 7851   0.396   7.622   6.717
  534WAT      O 7852   4.161   4.406   5.325
  534WAT     H1 7853   4.125   4.349   5.257
  534WAT     H2 7854   4.237   4.447   5.283
  535WAT      O 7855   4.009   3.044   4.110
  535WAT     H1 7856   4.004   2.950   4.131
  535WAT     H2 7857   3.963   3.052   4.027
  536WAT      O 7858   4.749   4.661   2.212
  536WAT     H1 7859   4.753   4.640   2.119
  536WAT     H2 7860   4.803   4.595   2.255
  537WAT      O 7861   4.157   3.253   4.197
  537WAT     H1 7862   4.097   3.183   4.171
  537WAT     H2 7863   4.192   3.225   4.282
  538WAT      O 7864   3.816   0.522   6.951
  538WAT     H1 7865   3.838   0.588   7.017
  538WAT     H2 7866   3.744   0.561   6.901
  539WAT      O 7867   3.770   3.797   3.714
  539WAT     H1 7868   3.832   3.724   3.711
  539WAT     H2 7869   3.814   3.863   3.768
  540WAT      O 7870   7.273   6.676   5.871
  540WAT     H1 7871   7.282   6.588   5.835
  540WAT     H2 7872   7.276   6.734   5.795
  541WAT      O 7873   1.099   4.966   6.673
  541WAT     H1 7874   1.171   4.915   6.636
  541WAT     H2 7875   1.021   4.934   6.627
  542WAT      O 7876   4.778   5.335   4.006
  542WAT     H1 7877   4.796   5.338   3.912
  542WAT     H2 7878   4.752   5.424   4.029
  543WAT      O 7879   5.041   2.396   5.759
  543WAT     H1 7880   5.001   2.387   5.673
  543WAT     H2 7881   5.121   2.344   5.754
  544WAT      O 7882   4.375   4.149   4.717
  544WAT     H1 7883   4.444   4.107   4.665
  544WAT     H2 7884   4.348   4.081   4.779
  545WAT      O 7885   3.479   1.455   2.879
  545WAT     H1 7886   3.425   1.487   2.952
  545WAT     H2 7887   3.479   1.360   2.889
  546WAT      O 7888   7.510   5.101   0.062
  546WAT     H1 7889   7.448   5.097  -0.012
  546WAT     H2 7890   7.565   5.023   0.051
  547WAT      O 7891   4.001   5.466   5.396
  547WAT     H1 7892   4.061   5.456   5.322
  547WAT     H2 7893   4.019   5.553   5.431
  548WAT      O 7894   0.763   2.102   8.305
  548WAT     H1 7895   0.778   2.014   8.270
  548WAT     H2 7896   0.682   2.131   8.264
  549WAT      O 7897   5.013   4.642   1.058
  549WAT     H1 7898   5.076   4.713   1.045
  549WAT     H2 7899   5.067   4.563   1.065
  550WAT      O 7900   7.534   3.255   3.949
  550WAT     H1 7901   7.620   3.274   3.911
  550WAT     H2 7902   7.550   3.184   4.010
  551WAT      O 7903   4.516   0.698   8.358
  551WAT     H1 7904   4.465   0.679   8.279
  551WAT     H2 7905   4.584   0.630   8.359
  552WAT      O 7906   3.945   6.401   9.485
  552WAT     H1 7907   3.926   6.316   9.525
  552WAT     H2 7908   3.866   6.421   9.435
  553WAT      O 7909   4.722   6.929   1.218
  553WAT     H1 7910   4.766   7.010   1.196
  553WAT     H2 7911   4.651   6.922   1.153
  554WAT      O 7912   6.726   4.767   5.308
  554WAT     H1 7913   6.708   4.742   5.217
  554WAT     H2 7914   6.747   4.684   5.352
  555WAT      O 7915   0.763   6.413   5.971
  555WAT     H1 7916   0.813   6.426   6.051
  555WAT     H2 7917   0.673   6.397   6.001
  556WAT      O 7918   0.143   3.963   3.836
  556WAT     H1 7919   0.097   3.949   3.918
  556WAT     H2 7920   0.084   4.019   3.785
  557WAT      O 7921  -0.154   7.872   1.473
  557WAT     H1 7922  -0.151   7.954   1.522
  557WAT     H2 7923  -0.174   7.897   1.383
  558WAT      O 7924   0.287   1.594   1.774
  558WAT     H1 7925   0.292   1.603   1.869
  558WAT     H2 7926   0.231   1.665   1.745
  559WAT      O 7927   3.700   3.964   3.507
  559WAT     H1 7928   3.738   3.907   3.574
  559WAT     H2 7929   3.612   3.984   3.540
  560WAT      O 7930   7.908   5.502   8.002
  560WAT     H1 7931   7.859   5.561   8.058
  560WAT     H2 7932   7.977   5.466   8.058
  561WAT      O 7933   5.145   6.963   1.794
  561WAT     H1 7934   5.060   6.971   1.751
  561WAT     H2 7935   5.163   7.051   1.827
  562WAT      O 7936   2.602   4.171   8.136
  562WAT     H1 7937   2.668   4.121   8.088
  562WAT     H2 7938   2.524   4.114   8.135
  563WAT      O 7939   7.976   3.153   4.042
  563WAT     H1 7940   8.017   3.195   4.118
  563WAT     H2 7941   7.940   3.071   4.077
  564WAT      O 7942   8.234   7.091   1.915
  564WAT     H1 7943   8.192   7.066   1.833
  564WAT     H2 7944   8.224   7.186   1.919
  565WAT      O 7945   2.264   1.542   9.412
  565WAT     H1 7946   2.359   1.542   9.423
  565WAT     H2 7947   2.251   1.559   9.318
  566WAT      O 7948   7.921   6.188   0.561
  566WAT     H1 7949   7.873   6.271   0.567
  566WAT     H2 7950   7.962   6.190   0.474
  567WAT      O 7951   3.142   2.752   6.236
  567WAT     H1 7952   3.144   2.833   6.185
  567WAT     H2 7953   3.120   2.781   6.325
  568WAT      O 7954  -0.112   3.315   6.779
  568WAT     H1 7955  -0.072   3.290   6.863
  568WAT     H2 7956  -0.118   3.411   6.784
  569WAT      O 7957   5.096   2.857   4.527
  569WAT     H1 7958   5.047   2.786   4.486
  569WAT     H2 7959   5.098   2.926   4.460
  570WAT      O 7960   5.732   8.739   3.072
  570WAT     H1 7961   5.649   8.704   3.038
  570WAT     H2 7962   5.759   8.676   3.138
  571WAT      O 7963   5.569   0.674   7.413
  571WAT     H1 7964   5.518   0.746   7.449
  571WAT     H2 7965   5.532   0.658   7.326
  572WAT      O 7966   7.644   6.736   5.547
  572WAT     H1 7967   7.618   6.652   5.509
  572WAT     H2 7968   7.615   6.730   5.638
  573WAT      O 7969   8.139   8.122   1.140
  573WAT     H1 7970   8.194   8.050   1.111
  573WAT     H2 7971   8.200   8.192   1.165
  574WAT      O 7972   7.708   5.794   9.248
  574WAT     H1 7973   7.635   5.849   9.218
  574WAT     H2 7974   7.668   5.709   9.264
  575WAT      O 7975   5.751   5.267   5.656
  575WAT     H1 7976   5.672   5.235   5.613
  575WAT     H2 7977   5.719   5.313   5.734
  576WAT      O 7978   7.429   6.931   8.278
  576WAT     H1 7979   7.428   6.835   8.274
  576WAT     H2 7980   7.521   6.955   8.278
  577WAT      O 7981   0.811   3.436   1.610
  577WAT     H1 7982   0.743   3.440   1.542
  577WAT     H2 7983   0.800   3.518   1.659
  578WAT      O 7984   4.612   3.863   9.073
  578WAT     H1 7985   4.576   3.808   9.003
  578WAT     H2 7986   4.543   3.926   9.093
  579WAT      O 7987   0.923   3.626   8.782
  579WAT     H1 7988   0.904   3.665   8.868
  579WAT     H2 7989   0.932   3.532   8.800
  580WAT      O 7990   0.026   0.345   4.101
  580WAT     H1 7991   0.073   0.394   4.034
  580WAT     H2 7992  -0.039   0.294   4.053
  581WAT      O 7993   7.921   8.039   3.496
  581WAT     H1 7994   7.921   7.963   3.554
  581WAT     H2 7995   7.842   8.029   3.443
  582WAT      O 7996   4.013   2.385   8.956
  582WAT     H1 7997   3.955   2.390   9.032
  582WAT     H2 7998   3.975   2.316   8.902
  583WAT      O 7999   1.866   8.180   9.230
  583WAT     H1 8000   1.927   8.254   9.233
  583WAT     H2 8001   1.782   8.218   9.254
  584WAT      O 8002   7.873   4.448   0.267
  584WAT     H1 8003   7.842   4.406   0.186
  584WAT     H2 8004   7.938   4.511   0.237
  585WAT      O 8005  -0.149   3.170   0.051
  585WAT     H1 8006  -0.071   3.115   0.050
  585WAT     H2 8007  -0.120   3.252   0.092
  586WAT      O 8008   1.080   7.174   7.213
  586WAT     H1 8009   1.099   7.127   7.293
  586WAT     H2 8010   1.066   7.106   7.147
  587WAT      O 8011   6.676   5.843   6.947
  587WAT     H1 8012   6.755   5.824   6.896
  587WAT     H2 8013   6.704   5.908   7.012
  588WAT      O 8014   0.235   4.193   7.291
  588WAT     H1 8015   0.142   4.213   7.285
  588WAT     H2 8016   0.270   4.214   7.204
  589WAT      O 8017   7.056   4.864   1.785
  589WAT     H1 8018   7.059   4.819   1.869
  589WAT     H2 8019   6.986   4.928   1.793
  590WAT      O 8020   6.212   8.447   5.427
  590WAT     H1 8021   6.170   8.491   5.353
  590WAT     H2 8022   6.269   8.513   5.465
  591WAT      O 8023   7.916   2.650   8.760
  591WAT     H1 8024   7.991   2.700   8.730
  591WAT     H2 8025   7.860   2.714   8.804
  592WAT      O 8026   5.555   5.699   2.738
  592WAT     H1 8027   5.524   5.732   2.654
  592WAT     H2 8028   5.632   5.647   2.717
  593WAT      O 8029   0.604   1.238   9.137
  593WAT     H1 8030   0.538   1.190   9.186
  593WAT     H2 8031   0.614   1.321   9.184
  594WAT      O 8032   3.741   4.626   4.627
  594WAT     H1 8033   3.755   4.681   4.550
  594WAT     H2 8034   3.675   4.562   4.599
  595WAT      O 8035   6.154   5.249   6.485
  595WAT     H1 8036   6.075   5.289   6.520
  595WAT     H2 8037   6.201   5.321   6.443
  596WAT      O 8038   5.654   2.438   8.340
  596WAT     H1 8039   5.597   2.360   8.338
  596WAT     H2 8040   5.704   2.429   8.421
  597WAT      O 8041   5.527   6.579   4.001
  597WAT     H1 8042   5.543   6.503   3.945
  597WAT     H2 8043   5.492   6.543   4.082
  598WAT      O 8044   6.149   7.336   2.234
  598WAT     H1 8045   6.170   7.290   2.315
  598WAT     H2 8046   6.139   7.266   2.169
  599WAT      O 8047   0.241   1.078   7.554
  599WAT     H1 8048   0.150   1.067   7.525
  599WAT     H2 8049   0.272   0.989   7.569
  600WAT      O 8050   0.723   5.604   3.862
  600WAT     H1 8051   0.804   5.599   3.913
  600WAT     H2 8052   0.735   5.541   3.791
  601WAT      O 8053   5.963   7.359   1.388
  601WAT     H1 8054   5.990   7.417   1.459
  601WAT     H2 8055   6.025   7.376   1.318
  602WAT      O 8056   1.537   3.544   3.394
  602WAT     H1 8057   1.489   3.484   3.450
  602WAT     H2 8058   1.600   3.489   3.347
  603WAT      O 8059   8.218   8.630   2.170
  603WAT     H1 8060   8.218   8.551   2.225
  603WAT     H2 8061   8.229   8.597   2.081
  604WAT      O 8062   6.442   5.557   6.850
  604WAT     H1 8063   6.448   5.468   6.815
  604WAT     H2 8064   6.396   5.607   6.782
  605WAT      O 8065   3.806   5.568   8.615
  605WAT     H1 8066   3.767   5.583   8.528
  605WAT     H2 8067   3.866   5.495   8.601
  606WAT      O 8068   8.195   8.797   4.616
  606WAT     H1 8069   8.191   8.892   4.600
  606WAT     H2 8070   8.231   8.761   4.535
  607WAT      O 8071   0.754   7.768   0.647
  607WAT     H1 8072   0.788   7.848   0.606
  607WAT     H2 8073   0.659   7.774   0.636
  608WAT      O 8074   7.984   2.535   1.085
  608WAT     H1 8075   7.981   2.441   1.101
  608WAT     H2 8076   8.076   2.554   1.069
  609WAT      O 8077   1.132   5.888   4.243
  609WAT     H1 8078   1.096   5.871   4.156
  609WAT     H2 8079   1.074   5.840   4.303
  610WAT      O 8080   0.523   5.521   0.706
  610WAT     H1 8081   0.536   5.445   0.763
  610WAT     H2 8082   0.508   5.482   0.619
  611WAT      O 8083   1.281   7.431   2.021
  611WAT     H1 8084   1.232   7.404   2.099
  611WAT     H2 8085   1.288   7.351   1.968
  612WAT      O 8086   6.164   3.593   2.339
  612WAT     H1 8087   6.142   3.673   2.291
  612WAT     H2 8088   6.098   3.530   2.311
  613WAT      O 8089   0.120   1.667   3.058
  613WAT     H1 8090   0.184   1.656   3.129
  613WAT     H2 8091   0.037   1.642   3.098
  614WAT      O 8092   7.838   5.780   4.743
  614WAT     H1 8093   7.888   5.843   4.692
  614WAT     H2 8094   7.749   5.786   4.708
  615WAT      O 8095   5.790   6.301   2.096
  615WAT     H1 8096   5.755   6.238   2.159
  615WAT     H2 8097   5.885   6.288   2.099
  616WAT      O 8098   1.650   0.631   6.947
  616WAT     H1 8099   1.610   0.582   6.875
  616WAT     H2 8100   1.744   0.610   6.942
  617WAT      O 8101   1.540   2.877   6.516
  617WAT     H1 8102   1.598   2.824   6.461
  617WAT     H2 8103   1.461   2.824   6.525
  618WAT      O 8104   1.253   3.626   2.705
  618WAT     H1 8105   1.232   3.718   2.694
  618WAT     H2 8106   1.240   3.587   2.618
  619WAT      O 8107   6.157   4.450   7.910
  619WAT     H1 8108   6.240   4.441   7.864
  619WAT     H2 8109   6.115   4.364   7.901
  620WAT      O 8110   5.932   7.828   7.366
  620WAT     H1 8111   5.889   7.825   7.280
  620WAT     H2 8112   5.889   7.759   7.417
  621WAT      O 8113   0.992   3.852   6.038
  621WAT     H1 8114   1.042   3.782   6.080
  621WAT     H2 8115   0.920   3.807   5.994
  622WAT      O 8116   7.606   1.961   4.250
  622WAT     H1 8117   7.563   2.013   4.317
  622WAT     H2 8118   7.577   1.871   4.265
  623WAT      O 8119   0.176   2.695   3.606
  623WAT     H1 8120   0.167   2.668   3.697
  623WAT     H2 8121   0.225   2.624   3.564
  624WAT      O 8122   6.193   7.013   1.779
  624WAT     H1 8123   6.171   7.103   1.801
  624WAT     H2 8124   6.164   7.002   1.688
  625WAT      O 8125   6.239   3.828   1.948
  625WAT     H1 8126   6.149   3.807   1.921
  625WAT     H2 8127   6.264   3.758   2.008
  626WAT      O 8128   2.734   1.910   7.625
  626WAT     H1 8129   2.742   1.891   7.532
  626WAT     H2 8130   2.810   1.965   7.645
  627WAT      O 8131   6.973   6.543   8.351
  627WAT     H1 8132   6.959   6.636   8.371
  627WAT     H2 8133   6.901   6.520   8.292
  628WAT      O 8134   7.017   1.077   3.687
  628WAT     H1 8135   7.038   1.129   3.765
  628WAT     H2 8136   6.960   1.007   3.719
  629WAT      O 8137   8.216   7.800   7.194
  629WAT     H1 8138   8.270   7.751   7.131
  629WAT     H2 8139   8.187   7.734   7.257
  630WAT      O 8140   1.685   4.560   1.560
  630WAT     H1 8141   1.780   4.560   1.573
  630WAT     H2 8142   1.666   4.646   1.523
  631WAT      O 8143   4.411   7.805   3.984
  631WAT     H1 8144   4.317   7.792   3.972
  631WAT     H2 8145   4.418   7.881   4.042
  632WAT      O 8146  -0.029   8.125   6.569
  632WAT     H1 8147  -0.025   8.070   6.491
  632WAT     H2 8148  -0.070   8.070   6.636
  633WAT      O 8149   1.035   3.993   6.688
  633WAT     H1 8150   1.095   3.948   6.628
  633WAT     H2 8151   1.070   3.975   6.775
  634WAT      O 8152   2.709   6.999   2.921
  634WAT     H1 8153   2.802   6.995   2.945
  634WAT     H2 8154   2.676   6.912   2.942
  635WAT      O 8155   1.305   1.039   0.220
  635WAT     H1 8156   1.263   0.985   0.154
  635WAT     H2 8157   1.279   1.129   0.198
  636WAT      O 8158   2.995   1.274   4.108
  636WAT     H1 8159   3.031   1.251   4.193
  636WAT     H2 8160   3.071   1.271   4.049
  637WAT      O 8161   0.901   2.948   7.035
  637WAT     H1 8162   0.983   2.915   6.998
  637WAT     H2 8163   0.838   2.942   6.964
  638WAT      O 8164   6.009   7.921   0.295
  638WAT     H1 8165   5.928   7.963   0.266
  638WAT     H2 8166   6.075   7.951   0.233
  639WAT      O 8167   7.483   6.035   2.248
  639WAT     H1 8168   7.570   6.003   2.271
  639WAT     H2 8169   7.493   6.067   2.158
  640WAT      O 8170   0.027   4.085   2.541
  640WAT     H1 8171  -0.025   4.074   2.461
  640WAT     H2 8172  -0.021   4.036   2.608
  641WAT      O 8173   7.568   7.064   3.933
  641WAT     H1 8174   7.641   7.117   3.902
  641WAT     H2 8175   7.560   6.994   3.868
  642WAT      O 8176   7.922   1.163   4.322
  642WAT     H1 8177   8.009   1.128   4.308
  642WAT     H2 8178   7.899   1.135   4.411
  643WAT      O 8179   0.720   4.622   6.702
  643WAT     H1 8180   0.708   4.640   6.609
  643WAT     H2 8181   0.791   4.557   6.705
  644WAT      O 8182   3.983   0.718   5.203
  644WAT     H1 8183   3.942   0.636   5.229
  644WAT     H2 8184   3.938   0.786   5.253
  645WAT      O 8185   4.947   2.774   2.417
  645WAT     H1 8186   4.963   2.849   2.475
  645WAT     H2 8187   5.031   2.760   2.372
  646WAT      O 8188  -0.062   8.572   7.171
  646WAT     H1 8189  -0.103   8.499   7.125
  646WAT     H2 8190   0.016   8.534   7.212
  647WAT      O 8191   6.594   1.685   7.079
  647WAT     H1 8192   6.567   1.597   7.053
  647WAT     H2 8193   6.572   1.740   7.004
  648WAT      O 8194   5.789   7.229   8.605
  648WAT     H1 8195   5.815   7.229   8.697
  648WAT     H2 8196   5.786   7.321   8.580
  649WAT      O 8197   1.772   4.375   7.320
  649WAT     H1 8198   1.753   4.469   7.318
  649WAT     H2 8199   1.705   4.339   7.378
  650WAT      O 8200   3.718   2.017   3.018
  650WAT     H1 8201   3.629   2.012   2.983
  650WAT     H2 8202   3.774   2.009   2.941
  651WAT      O 8203   0.546   4.428   4.907
  651WAT     H1 8204   0.539   4.485   4.984
  651WAT     H2 8205   0.601   4.478   4.846
  652WAT      O 8206   0.894   6.623   7.748
  652WAT     H1 8207   0.952   6.627   7.672
  652WAT     H2 8208   0.944   6.575   7.814
  653WAT      O 8209   2.115   1.184   8.262
  653WAT     H1 8210   2.104   1.272   8.298
  653WAT     H2 8211   2.033   1.166   8.216
  654WAT      O 8212   6.854   0.749   9.278
  654WAT     H1 8213   6.907   0.817   9.236
  654WAT     H2 8214   6.917   0.697   9.328
  655WAT      O 8215   2.565   0.616   4.546
  655WAT     H1 8216   2.543   0.709   4.537
  655WAT     H2 8217   2.614   0.610   4.628
  656WAT      O 8218   1.802   2.108   6.743
  656WAT     H1 8219   1.745   2.066   6.679
  656WAT     H2 8220   1.843   2.180   6.694
  657WAT      O 8221   1.634   8.285   2.537
  657WAT     H1 8222   1.603   8.223   2.471
  657WAT     H2 8223   1.563   8.289   2.601
  658WAT      O 8224   3.476   2.010   2.382
  658WAT     H1 8225   3.421   2.085   2.406
  658WAT     H2 8226   3.532   2.043   2.312
  659WAT      O 8227   2.842   7.567   8.919
  659WAT     H1 8228   2.759   7.595   8.957
  659WAT     H2 8229   2.854   7.478   8.951
  660WAT      O 8230   3.399   4.879   8.831
  660WAT     H1 8231   3.422   4.832   8.911
  660WAT     H2 8232   3.307   4.900   8.842
  661WAT      O 8233   6.995   0.588   6.891
  661WAT     H1 8234   6.938   0.556   6.961
  661WAT     H2 8235   6.937   0.602   6.817
  662WAT      O 8236   1.354   0.980   9.294
  662WAT     H1 8237   1.391   0.914   9.351
  662WAT     H2 8238   1.397   1.062   9.320
  663WAT      O 8239   2.105   6.984   5.954
  663WAT     H1 8240   2.104   6.902   6.004
  663WAT     H2 8241   2.082   6.959   5.865
  664WAT      O 8242   8.108   4.712   1.668
  664WAT     H1 8243   8.171   4.772   1.707
  664WAT     H2 8244   8.125   4.718   1.574
  665WAT      O 8245   2.402   2.739   9.389
  665WAT     H1 8246   2.422   2.714   9.480
  665WAT     H2 8247   2.391   2.655   9.344
  666WAT      O 8248   3.378   2.203   8.407
  666WAT     H1 8249   3.388   2.276   8.346
  666WAT     H2 8250   3.468   2.174   8.426
  667WAT      O 8251   7.950   4.007   7.497
  667WAT     H1 8252   7.967   4.092   7.537
  667WAT     H2 8253   7.982   3.943   7.562
  668WAT      O 8254   4.659   1.906   7.646
  668WAT     H1 8255   4.693   1.883   7.733
  668WAT     H2 8256   4.614   1.989   7.659
  669WAT      O 8257   2.284   8.802   5.394
  669WAT     H1 8258   2.261   8.759   5.312
  669WAT     H2 8259   2.334   8.879   5.368
  670WAT      O 8260   5.311   3.990   8.989
  670WAT     H1 8261   5.395   3.952   8.965
  670WAT     H2 8262   5.246   3.941   8.938
  671WAT      O 8263   4.437   5.784   6.032
  671WAT     H1 8264   4.526   5.774   6.064
  671WAT     H2 8265   4.412   5.873   6.056
  672WAT      O 8266   2.585   1.339   8.023
  672WAT     H1 8267   2.522   1.267   8.021
  672WAT     H2 8268   2.537   1.413   7.984
  673WAT      O 8269   4.766   8.697   5.728
  673WAT     H1 8270   4.678   8.664   5.744
  673WAT     H2 8271   4.790   8.664   5.642
  674WAT      O 8272   2.051   8.294   7.165
  674WAT     H1 8273   1.999   8.333   7.235
  674WAT     H2 8274   2.136   8.337   7.172
  675WAT      O 8275   1.194   1.756   5.546
  675WAT     H1 8276   1.180   1.666   5.573
  675WAT     H2 8277   1.287   1.772   5.562
  676WAT      O 8278   3.300   4.829   0.828
  676WAT     H1 8279   3.378   4.839   0.773
  676WAT     H2 8280   3.235   4.787   0.770
  677WAT      O 8281   5.513   4.693   2.222
  677WAT     H1 8282   5.427   4.661   2.250
  677WAT     H2 8283   5.565   4.697   2.302
  678WAT      O 8284  -0.175   7.956   8.282
  678WAT     H1 8285  -0.248   8.014   8.262
  678WAT     H2 8286  -0.155   7.912   8.200
  679WAT      O 8287   1.206   1.537   8.686
  679WAT     H1 8288   1.259   1.473   8.732
  679WAT     H2 8289   1.254   1.555   8.605
  680WAT      O 8290   5.445   4.214   8.800
  680WAT     H1 8291   5.517   4.202   8.739
  680WAT     H2 8292   5.436   4.130   8.844
  681WAT      O 8293   3.054   6.221   1.097
  681WAT     H1 8294   2.974   6.185   1.134
  681WAT     H2 8295   3.105   6.249   1.173
  682WAT      O 8296   0.773   5.617   5.175
  682WAT     H1 8297   0.710   5.689   5.176
  682WAT     H2 8298   0.857   5.659   5.193
  683WAT      O 8299   3.920   2.376   8.691
  683WAT     H1 8300   3.945   2.468   8.690
  683WAT     H2 8301   3.961   2.338   8.614
  684WAT      O 8302   0.975   5.749   5.757
  684WAT     H1 8303   0.900   5.761   5.815
  684WAT     H2 8304   0.965   5.660   5.723
  685WAT      O 8305   5.605   2.867   6.766
  685WAT     H1 8306   5.565   2.947   6.801
  685WAT     H2 8307   5.531   2.809   6.749
  686WAT      O 8308   6.841   3.637   8.446
  686WAT     H1 8309   6.829   3.606   8.535
  686WAT     H2 8310   6.856   3.731   8.455
  687WAT      O 8311   4.277   7.049   0.756
  687WAT     H1 8312   4.347   7.091   0.707
  687WAT     H2 8313   4.227   7.122   0.794
  688WAT      O 8314   3.268   2.782   2.049
  688WAT     H1 8315   3.299   2.763   1.961
  688WAT     H2 8316   3.327   2.733   2.107
  689WAT      O 8317   0.959   6.801   0.718
  689WAT     H1 8318   0.897   6.730   0.735
  689WAT     H2 8319   0.928   6.840   0.636
  690WAT      O 8320   1.321   1.841   7.802
  690WAT     H1 8321   1.356   1.900   7.735
  690WAT     H2 8322   1.399   1.809   7.848
  691WAT      O 8323   1.777   5.906   5.751
  691WAT     H1 8324   1.757   5.813   5.739
  691WAT     H2 8325   1.868   5.907   5.778
  692WAT      O 8326   8.129   5.529   0.474
  692WAT     H1 8327   8.159   5.445   0.508
  692WAT     H2 8328   8.100   5.510   0.385
  693WAT      O 8329   6.605   0.665   7.481
  693WAT     H1 8330   6.701   0.656   7.479
  693WAT     H2 8331   6.577   0.633   7.395
  694WAT      O 8332   3.240   3.355   0.184
  694WAT     H1 8333   3.280   3.397   0.108
  694WAT     H2 8334   3.210   3.270   0.151
  695WAT      O 8335  -0.007   4.527   5.790
  695WAT     H1 8336  -0.039   4.546   5.702
  695WAT     H2 8337  -0.085   4.497   5.838
  696WAT      O 8338   8.038   5.890   2.875
  696WAT     H1 8339   7.997   5.823   2.931
  696WAT     H2 8340   8.129   5.862   2.867
  697WAT      O 8341   0.429   3.293   6.878
  697WAT     H1 8342   0.344   3.277   6.838
  697WAT     H2 8343   0.408   3.323   6.967
  698WAT      O 8344   2.039   4.724   4.087
  698WAT     H1 8345   1.960   4.775   4.102
  698WAT     H2 8346   2.007   4.634   4.077
  699WAT      O 8347   2.169   7.737   0.987
  699WAT     H1 8348   2.088   7.729   1.036
  699WAT     H2 8349   2.150   7.697   0.902
  700WAT      O 8350   4.006   7.697   3.079
  700WAT     H1 8351   4.056   7.621   3.110
  700WAT     H2 8352   4.072   7.760   3.052
  701WAT      O 8353   3.065   0.654   5.906
  701WAT     H1 8354   3.003   0.607   5.851
  701WAT     H2 8355   3.145   0.660   5.853
  702WAT      O 8356   1.040   1.636   7.258
  702WAT     H1 8357   1.021   1.542   7.262
  702WAT     H2 8358   0.956   1.678   7.276
  703WAT      O 8359   2.810   2.064   3.379
  703WAT     H1 8360   2.730   2.017   3.354
  703WAT     H2 8361   2.837   2.022   3.461
  704WAT      O 8362   2.991   7.318   6.786
  704WAT     H1 8363   2.968   7.403   6.824
  704WAT     H2 8364   3.072   7.294   6.830
  705WAT      O 8365   0.700   4.509   7.565
  705WAT     H1 8366   0.682   4.500   7.471
  705WAT     H2 8367   0.783   4.556   7.568
  706WAT      O 8368   3.229   6.857   8.109
  706WAT     H1 8369   3.140   6.880   8.133
  706WAT     H2 8370   3.245   6.904   8.027
  707WAT      O 8371   4.009   0.662   7.631
  707WAT     H1 8372   4.042   0.727   7.569
  707WAT     H2 8373   4.061   0.583   7.613
  708WAT      O 8374   5.975   5.867   0.093
  708WAT     H1 8375   6.030   5.943   0.073
  708WAT     H2 8376   5.887   5.903   0.100
  709WAT      O 8377   1.895   0.345   2.512
  709WAT     H1 8378   1.808   0.348   2.472
  709WAT     H2 8379   1.953   0.384   2.447
  710WAT      O 8380   1.081   4.035   7.575
  710WAT     H1 8381   1.016   3.969   7.550
  710WAT     H2 8382   1.165   3.996   7.554
  711WAT      O 8383   2.240   2.540   0.318
  711WAT     H1 8384   2.203   2.626   0.334
  711WAT     H2 8385   2.332   2.548   0.344
  712WAT      O 8386   6.923   6.028   3.046
  712WAT     H1 8387   6.861   6.047   3.116
  712WAT     H2 8388   6.993   5.978   3.089
  713WAT      O 8389   3.263   0.673   0.319
  713WAT     H1 8390   3.289   0.696   0.409
  713WAT     H2 8391   3.269   0.577   0.317
  714WAT      O 8392   1.501   7.476   5.278
  714WAT     H1 8393   1.486   7.571   5.270
  714WAT     H2 8394   1.466   7.453   5.364
  715WAT      O 8395   1.981   1.407   4.156
  715WAT     H1 8396   1.920   1.417   4.082
  715WAT     H2 8397   1.946   1.333   4.206
  716WAT      O 8398   5.474   7.405   4.013
  716WAT     H1 8399   5.530   7.340   3.971
  716WAT     H2 8400   5.395   7.406   3.960
  717WAT      O 8401   2.471   2.516   7.984
  717WAT     H1 8402   2.546   2.563   7.947
  717WAT     H2 8403   2.417   2.584   8.024
  718WAT      O 8404   3.520   5.389   4.220
  718WAT     H1 8405   3.506   5.454   4.151
  718WAT     H2 8406   3.439   5.389   4.270
  719WAT      O 8407   0.347   4.799   1.374
  719WAT     H1 8408   0.440   4.792   1.351
  719WAT     H2 8409   0.342   4.875   1.432
  720WAT      O 8410   2.939   6.399   2.513
  720WAT     H1 8411   2.921   6.376   2.422
  720WAT     H2 8412   2.930   6.494   2.517
  721WAT      O 8413   8.266   1.253   5.756
  721WAT     H1 8414   8.203   1.324   5.743
  721WAT     H2 8415   8.338   1.294   5.805
  722WAT      O 8416   1.760   3.910   7.035
  722WAT     H1 8417   1.725   3.829   7.072
  722WAT     H2 8418   1.807   3.952   7.107
  723WAT      O 8419   8.080   5.251   4.186
  723WAT     H1 8420   7.996   5.232   4.229
  723WAT     H2 8421   8.063   5.235   4.093
  724WAT      O 8422   3.891   8.167   1.460
  724WAT     H1 8423   3.890   8.071   1.460
  724WAT     H2 8424   3.832   8.192   1.531
  725WAT      O 8425   1.305   6.062   9.359
  725WAT     H1 8426   1.369   6.133   9.362
  725WAT     H2 8427   1.220   6.105   9.356
  726WAT      O 8428   1.257   7.026   9.355
  726WAT     H1 8429   1.261   7.114   9.392
  726WAT     H2 8430   1.191   7.032   9.285
  727WAT      O 8431   0.343   7.284   3.304
  727WAT     H1 8432   0.268   7.226   3.292
  727WAT     H2 8433   0.333   7.349   3.235
  728WAT      O 8434   7.686   5.117   8.944
  728WAT     H1 8435   7.687   5.028   8.979
  728WAT     H2 8436   7.624   5.114   8.872
  729WAT      O 8437   2.834   3.062   2.288
  729WAT     H1 8438   2.889   3.017   2.223
  729WAT     H2 8439   2.841   3.008   2.367
  730WAT      O 8440   1.521   3.262   7.040
  730WAT     H1 8441   1.472   3.344   7.035
  730WAT     H2 8442   1.487   3.218   7.117
  731WAT      O 8443   1.229   1.123   2.494
  731WAT     H1 8444   1.259   1.206   2.532
  731WAT     H2 8445   1.162   1.091   2.555
  732WAT      O 8446   4.582   1.221   1.780
  732WAT     H1 8447   4.499   1.189   1.744
  732WAT     H2 8448   4.640   1.144   1.780
  733WAT      O 8449   3.199   0.842   4.273
  733WAT     H1 8450   3.209   0.751   4.246
  733WAT     H2 8451   3.275   0.886   4.236
  734WAT      O 8452   1.726   1.095   0.779
  734WAT     H1 8453   1.693   1.009   0.804
  734WAT     H2 8454   1.711   1.100   0.684
  735WAT      O 8455   1.421   7.826   4.564
  735WAT     H1 8456   1.465   7.892   4.511
  735WAT     H2 8457   1.488   7.795   4.625
  736WAT      O 8458   7.881   5.717   6.049
  736WAT     H1 8459   7.804   5.770   6.069
  736WAT     H2 8460   7.935   5.774   5.993
  737WAT      O 8461   3.549   5.938   1.067
  737WAT     H1 8462   3.499   6.017   1.045
  737WAT     H2 8463   3.485   5.867   1.059
  738WAT      O 8464  -0.204   5.333   2.440
  738WAT     H1 8465  -0.298   5.318   2.433
  738WAT     H2 8466  -0.190   5.417   2.396
  739WAT      O 8467   0.756   5.332   1.942
  739WAT     H1 8468   0.718   5.342   1.855
  739WAT     H2 8469   0.740   5.416   1.986
  740WAT      O 8470   5.098   4.602   1.430
  740WAT     H1 8471   5.154   4.527   1.452
  740WAT     H2 8472   5.050   4.620   1.511
  741WAT      O 8473   8.171   6.812   2.247
  741WAT     H1 8474   8.208   6.847   2.166
  741WAT     H2 8475   8.133   6.887   2.292
  742WAT      O 8476   5.840   1.407   3.984
  742WAT     H1 8477   5.808   1.352   3.912
  742WAT     H2 8478   5.878   1.346   4.046
  743WAT      O 8479   4.332   4.239   6.041
  743WAT     H1 8480   4.266   4.302   6.012
  743WAT     H2 8481   4.387   4.224   5.964
  744WAT      O 8482   6.080   5.709   0.295
  744WAT     H1 8483   6.023   5.637   0.321
  744WAT     H2 8484   6.037   5.748   0.220
  745WAT      O 8485   5.568   5.999   3.785
  745WAT     H1 8486   5.521   5.918   3.801
  745WAT     H2 8487   5.517   6.067   3.829
  746WAT      O 8488   4.364   7.027   6.149
  746WAT     H1 8489   4.361   7.117   6.117
  746WAT     H2 8490   4.418   6.981   6.086
  747WAT      O 8491   1.532   7.838   1.243
  747WAT     H1 8492   1.542   7.786   1.164
  747WAT     H2 8493   1.607   7.813   1.297
  748WAT      O 8494   2.258   6.504   7.154
  748WAT     H1 8495   2.300   6.455   7.084
  748WAT     H2 8496   2.180   6.542   7.113
  749WAT      O 8497   6.548   8.531   8.273
  749WAT     H1 8498   6.593   8.517   8.356
  749WAT     H2 8499   6.586   8.612   8.238
  750WAT      O 8500   5.108   5.279   7.647
  750WAT     H1 8501   5.177   5.338   7.678
  750WAT     H2 8502   5.137   5.251   7.561
  751WAT      O 8503   2.547   7.362   1.151
  751WAT     H1 8504   2.457   7.383   1.129
  751WAT     H2 8505   2.545   7.269   1.173
  752WAT      O 8506   4.729   0.627   1.896
  752WAT     H1 8507   4.681   0.697   1.941
  752WAT     H2 8508   4.686   0.620   1.811
  753WAT      O 8509   3.536   1.347   3.944
  753WAT     H1 8510   3.563   1.304   4.025
  753WAT     H2 8511   3.597   1.315   3.877
  754WAT      O 8512  -0.211   5.116   8.694
  754WAT     H1 8513  -0.203   5.096   8.787
  754WAT     H2 8514  -0.130   5.162   8.672
  755WAT      O 8515   5.506   8.040   1.747
  755WAT     H1 8516   5.480   8.062   1.837
  755WAT     H2 8517   5.573   8.104   1.724
  756WAT      O 8518   2.325   0.758   0.993
  756WAT     H1 8519   2.231   0.754   1.011
  756WAT     H2 8520   2.353   0.844   1.026
  757WAT      O 8521   2.121   1.196   1.517
  757WAT     H1 8522   2.214   1.177   1.527
  757WAT     H2 8523   2.118   1.283   1.478
  758WAT      O 8524   0.201   6.989   2.161
  758WAT     H1 8525   0.125   6.931   2.156
  758WAT     H2 8526   0.164   7.076   2.177
  759WAT      O 8527   3.962   8.254   3.735
  759WAT     H1 8528   3.961   8.277   3.828
  759WAT     H2 8529   3.889   8.193   3.725
  760WAT      O 8530   4.221   6.005   1.565
  760WAT     H1 8531   4.242   5.957   1.485
  760WAT     H2 8532   4.125   6.009   1.565
  761WAT      O 8533   1.240   2.503   5.857
  761WAT     H1 8534   1.299   2.494   5.932
  761WAT     H2 8535   1.153   2.494   5.895
  762WAT      O 8536  -0.132   1.362   7.183
  762WAT     H1 8537  -0.146   1.305   7.107
  762WAT     H2 8538  -0.194   1.434   7.171
  763WAT      O 8539   0.375   2.023   0.066
  763WAT     H1 8540   0.442   1.964   0.101
  763WAT     H2 8541   0.365   2.090   0.133
  764WAT      O 8542  -0.186   6.360   3.949
  764WAT     H1 8543  -0.237   6.434   3.983
  764WAT     H2 8544  -0.097   6.377   3.979
  765WAT      O 8545   0.837   5.393   5.787
  765WAT     H1 8546   0.878   5.430   5.708
  765WAT     H2 8547   0.851   5.299   5.779
  766WAT      O 8548  -0.207   2.529   9.026
  766WAT     H1 8549  -0.263   2.519   9.102
  766WAT     H2 8550  -0.139   2.591   9.054
  767WAT      O 8551   4.768   8.474   6.337
  767WAT     H1 8552   4.785   8.559   6.297
  767WAT     H2 8553   4.771   8.413   6.264
  768WAT      O 8554   5.640   0.488   1.034
  768WAT     H1 8555   5.633   0.408   0.982
  768WAT     H2 8556   5.691   0.462   1.111
  769WAT      O 8557   2.581   1.186   2.800
  769WAT     H1 8558   2.672   1.186   2.829
  769WAT     H2 8559   2.570   1.271   2.756
  770WAT      O 8560   3.852   7.759   9.241
  770WAT     H1 8561   3.808   7.841   9.218
  770WAT     H2 8562   3.945   7.777   9.225
  771WAT      O 8563   2.762   1.360   0.660
  771WAT     H1 8564   2.723   1.281   0.624
  771WAT     H2 8565   2.855   1.338   0.671
  772WAT      O 8566   5.346   5.432   7.690
  772WAT     H1 8567   5.386   5.498   7.634
  772WAT     H2 8568   5.351   5.470   7.778
  773WAT      O 8569   2.384   8.080   7.028
  773WAT     H1 8570   2.468   8.113   7.061
  773WAT     H2 8571   2.407   8.035   6.947
  774WAT      O 8572   7.707   1.172   8.831
  774WAT     H1 8573   7.677   1.227   8.903
  774WAT     H2 8574   7.795   1.204   8.811
  775WAT      O 8575   3.179   6.070   0.878
  775WAT     H1 8576   3.266   6.053   0.913
  775WAT     H2 8577   3.136   6.124   0.945
  776WAT      O 8578   2.000   3.727   5.584
  776WAT     H1 8579   1.941   3.726   5.509
  776WAT     H2 8580   1.998   3.817   5.616
  777WAT      O 8581   4.378   7.988   8.272
  777WAT     H1 8582   4.357   7.895   8.279
  777WAT     H2 8583   4.436   8.006   8.346
  778WAT      O 8584   2.005   5.926   9.113
  778WAT     H1 8585   1.963   5.926   9.026
  778WAT     H2 8586   1.965   5.852   9.158
  779WAT      O 8587   7.673   5.397   0.604
  779WAT     H1 8588   7.667   5.395   0.509
  779WAT     H2 8589   7.765   5.416   0.622
  780WAT      O 8590  -0.093   2.004   2.022
  780WAT     H1 8591  -0.121   1.961   1.942
  780WAT     H2 8592   0.000   1.985   2.029
  781WAT      O 8593   1.723   2.464   2.631
  781WAT     H1 8594   1.674   2.489   2.553
  781WAT     H2 8595   1.715   2.539   2.690
  782WAT      O 8596   7.438   7.314   2.654
  782WAT     H1 8597   7.383   7.268   2.717
  782WAT     H2 8598   7.487   7.245   2.609
  783WAT      O 8599   1.586   6.801   9.453
  783WAT     H1 8600   1.631   6.878   9.487
  783WAT     H2 8601   1.547   6.760   9.530
  784WAT      O 8602   7.018   2.200   0.749
  784WAT     H1 8603   7.060   2.249   0.819
  784WAT     H2 8604   7.046   2.110   0.762
  785WAT      O 8605   5.795   3.936   0.231
  785WAT     H1 8606   5.737   3.962   0.160
  785WAT     H2 8607   5.809   4.015   0.282
  786WAT      O 8608   3.536   2.951   2.061
  786WAT     H1 8609   3.561   3.026   2.115
  786WAT     H2 8610   3.462   2.913   2.108
  787WAT      O 8611   1.334   7.015   6.426
  787WAT     H1 8612   1.384   6.935   6.409
  787WAT     H2 8613   1.251   7.002   6.380
  788WAT      O 8614   3.545   8.007   5.935
  788WAT     H1 8615   3.557   8.095   5.970
  788WAT     H2 8616   3.632   7.983   5.902
  789WAT      O 8617   1.585   8.478   1.886
  789WAT     H1 8618   1.552   8.391   1.865
  789WAT     H2 8619   1.558   8.493   1.977
  790WAT      O 8620   6.134   4.412   2.082
  790WAT     H1 8621   6.055   4.375   2.042
  790WAT     H2 8622   6.127   4.506   2.067
  791WAT      O 8623   7.768   1.742   5.335
  791WAT     H1 8624   7.817   1.807   5.385
  791WAT     H2 8625   7.821   1.726   5.257
  792WAT      O 8626   2.079   5.035   6.650
  792WAT     H1 8627   2.012   5.103   6.651
  792WAT     H2 8628   2.160   5.082   6.629
  793WAT      O 8629   3.712   6.006   2.504
  793WAT     H1 8630   3.671   6.077   2.553
  793WAT     H2 8631   3.703   5.930   2.560
  794WAT      O 8632  -0.093   2.719   8.771
  794WAT     H1 8633  -0.138   2.793   8.812
  794WAT     H2 8634  -0.162   2.674   8.722
  795WAT      O 8635   1.603   2.391   1.170
  795WAT     H1 8636   1.650   2.329   1.225
  795WAT     H2 8637   1.525   2.413   1.220
  796WAT      O 8638   6.627   5.694   6.291
  796WAT     H1 8639   6.641   5.601   6.311
  796WAT     H2 8640   6.695   5.739   6.341
  797WAT      O 8641   6.763   7.697   7.243
  797WAT     H1 8642   6.830   7.737   7.187
  797WAT     H2 8643   6.718   7.771   7.283
  798WAT      O 8644   2.004   5.080   4.515
  798WAT     H1 8645   2.018   5.174   4.527
  798WAT     H2 8646   1.920   5.074   4.469
  799WAT      O 8647   1.622   0.354   3.749
  799WAT     H1 8648   1.571   0.310   3.681
  799WAT     H2 8649   1.657   0.284   3.803
  800WAT      O 8650   5.134   1.247   3.292
  800WAT     H1 8651   5.083   1.185   3.345
  800WAT     H2 8652   5.071   1.284   3.230
  801WAT      O 8653   2.290   7.761   6.228
  801WAT     H1 8654   2.274   7.706   6.305
  801WAT     H2 8655   2.383   7.784   6.234
  802WAT      O 8656   4.724   6.968   0.704
  802WAT     H1 8657   4.659   7.026   0.665
  802WAT     H2 8658   4.674   6.894   0.739
  803WAT      O 8659   7.939   8.454   2.157
  803WAT     H1 8660   7.958   8.527   2.098
  803WAT     H2 8661   7.922   8.380   2.098
  804WAT      O 8662   4.582   8.042   0.198
  804WAT     H1 8663   4.597   7.948   0.196
  804WAT     H2 8664   4.571   8.063   0.291
  805WAT      O 8665   4.930   8.037   2.703
  805WAT     H1 8666   4.947   8.101   2.634
  805WAT     H2 8667   4.907   7.956   2.656
  806WAT      O 8668   5.435   4.767   0.306
  806WAT     H1 8669   5.345   4.735   0.309
  806WAT     H2 8670   5.430   4.846   0.252
  807WAT      O 8671   1.413   7.241   7.217
  807WAT     H1 8672   1.375   7.312   7.164
  807WAT     H2 8673   1.503   7.234   7.186
  808WAT      O 8674   4.599   6.034   7.612
  808WAT     H1 8675   4.668   6.053   7.676
  808WAT     H2 8676   4.625   6.081   7.533
  809WAT      O 8677   3.982   4.434   0.698
  809WAT     H1 8678   4.047   4.391   0.753
  809WAT     H2 8679   3.950   4.508   0.750
  810WAT      O 8680   1.374   1.097   3.956
  810WAT     H1 8681   1.389   1.183   3.918
  810WAT     H2 8682   1.291   1.068   3.920
  811WAT      O 8683   1.207   7.582   7.379
  811WAT     H1 8684   1.263   7.563   7.454
  811WAT     H2 8685   1.141   7.643   7.412
  812WAT      O 8686   2.881   0.878   2.844
  812WAT     H1 8687   2.916   0.834   2.922
  812WAT     H2 8688   2.895   0.971   2.862
  813WAT      O 8689   6.951   4.758   7.325
  813WAT     H1 8690   6.896   4.800   7.259
  813WAT     H2 8691   6.933   4.665   7.316
  814WAT      O 8692   3.067   7.552   2.794
  814WAT     H1 8693   3.075   7.464   2.756
  814WAT     H2 8694   2.986   7.549   2.845
  815WAT      O 8695   4.312   7.981   1.450
  815WAT     H1 8696   4.394   8.030   1.443
  815WAT     H2 8697   4.245   8.045   1.425
  816WAT      O 8698   3.823   8.328   0.493
  816WAT     H1 8699   3.754   8.300   0.434
  816WAT     H2 8700   3.805   8.421   0.508
  817WAT      O 8701   0.085   2.208   3.383
  817WAT     H1 8702   0.176   2.216   3.412
  817WAT     H2 8703   0.088   2.144   3.312
  818WAT      O 8704   3.932   3.211   5.046
  818WAT     H1 8705   3.874   3.242   5.116
  818WAT     H2 8706   3.881   3.145   5.000
  819WAT      O 8707   2.417   4.192   8.976
  819WAT     H1 8708   2.452   4.277   9.004
  819WAT     H2 8709   2.375   4.209   8.892
  820WAT      O 8710   6.052   3.017   8.540
  820WAT     H1 8711   6.028   2.949   8.476
  820WAT     H2 8712   6.147   3.025   8.532
  821WAT      O 8713   6.855   0.624   3.392
  821WAT     H1 8714   6.884   0.640   3.302
  821WAT     H2 8715   6.828   0.710   3.425
  822WAT      O 8716   1.670   8.255   7.145
  822WAT     H1 8717   1.665   8.163   7.120
  822WAT     H2 8718   1.682   8.302   7.062
  823WAT      O 8719   0.861   2.005   5.707
  823WAT     H1 8720   0.941   1.993   5.656
  823WAT     H2 8721   0.884   2.070   5.773
  824WAT      O 8722   5.232   3.158   8.942
  824WAT     H1 8723   5.287   3.091   8.902
  824WAT     H2 8724   5.294   3.216   8.987
  825WAT      O 8725   1.409   0.873   2.241
  825WAT     H1 8726   1.386   0.795   2.291
  825WAT     H2 8727   1.504   0.875   2.243
  826WAT      O 8728   1.771   4.228   8.751
  826WAT     H1 8729   1.684   4.211   8.715
  826WAT     H2 8730   1.821   4.149   8.731
  827WAT      O 8731   4.332   3.581   6.102
  827WAT     H1 8732   4.368   3.632   6.175
  827WAT     H2 8733   4.250   3.546   6.135
  828WAT      O 8734   1.470   7.908   8.827
  828WAT     H1 8735   1.437   7.961   8.755
  828WAT     H2 8736   1.417   7.828   8.824
  829WAT      O 8737   8.108   6.955   1.006
  829WAT     H1 8738   8.081   6.865   0.986
  829WAT     H2 8739   8.139   6.990   0.922
  830WAT      O 8740   6.652   1.647   2.124
  830WAT     H1 8741   6.637   1.579   2.190
  830WAT     H2 8742   6.747   1.650   2.113
  831WAT      O 8743   2.950   6.271   6.781
  831WAT     H1 8744   2.888   6.198   6.781
  831WAT     H2 8745   2.896   6.347   6.757
  832WAT      O 8746   2.592   5.888   8.755
  832WAT     H1 8747   2.540   5.965   8.776
  832WAT     H2 8748   2.606   5.845   8.839
  833WAT      O 8749   0.447   2.825   0.246
  833WAT     H1 8750   0.457   2.920   0.247
  833WAT     H2 8751   0.535   2.791   0.263
  834WAT      O 8752   7.183   8.108   5.835
  834WAT     H1 8753   7.129   8.052   5.779
  834WAT     H2 8754   7.149   8.196   5.821
  835WAT      O 8755   0.786   4.415   2.994
  835WAT     H1 8756   0.697   4.401   2.962
  835WAT     H2 8757   0.800   4.509   2.988
  836WAT      O 8758   3.757   6.516   1.015
  836WAT     H1 8759   3.709   6.485   1.092
  836WAT     H2 8760   3.696   6.575   0.971
  837WAT      O 8761   0.922   7.946   7.376
  837WAT     H1 8762   0.868   7.977   7.303
  837WAT     H2 8763   0.922   8.018   7.439
  838WAT      O 8764  -0.137   4.039   2.326
  838WAT     H1 8765  -0.232   4.038   2.343
  838WAT     H2 8766  -0.125   4.109   2.262
  839WAT      O 8767   1.020   2.238   7.382
  839WAT     H1 8768   0.976   2.245   7.467
  839WAT     H2 8769   0.987   2.313   7.333
  840WAT      O 8770   0.947   3.611   5.847
  840WAT     H1 8771   0.956   3.516   5.836
  840WAT     H2 8772   1.026   3.648   5.809
  841WAT      O 8773   4.855   6.211   5.502
  841WAT     H1 8774   4.790   6.152   5.540
  841WAT     H2 8775   4.859   6.285   5.562
  842WAT      O 8776   5.623   6.260   1.619
  842WAT     H1 8777   5.665   6.174   1.630
  842WAT     H2 8778   5.629   6.277   1.525
  843WAT      O 8779   6.066   5.454   2.565
  843WAT     H1 8780   6.147   5.500   2.589
  843WAT     H2 8781   6.009   5.467   2.641
  844WAT      O 8782   4.024   1.881   1.201
  844WAT     H1 8783   4.117   1.874   1.180
  844WAT     H2 8784   4.020   1.952   1.266
  845WAT      O 8785  -0.096   2.852   9.447
  845WAT     H1 8786  -0.027   2.788   9.463
  845WAT     H2 8787  -0.059   2.912   9.383
  846WAT      O 8788   1.420   4.954   8.595
  846WAT     H1 8789   1.375   4.926   8.515
  846WAT     H2 8790   1.414   4.878   8.653
  847WAT      O 8791   1.189   4.218   3.551
  847WAT     H1 8792   1.226   4.130   3.557
  847WAT     H2 8793   1.256   4.269   3.506
  848WAT      O 8794   0.753   7.712   6.122
  848WAT     H1 8795   0.819   7.780   6.126
  848WAT     H2 8796   0.732   7.694   6.214
  849WAT      O 8797   7.245   6.107   7.386
  849WAT     H1 8798   7.153   6.117   7.361
  849WAT     H2 8799   7.243   6.062   7.471
  850WAT      O 8800   6.691   6.633   1.882
  850WAT     H1 8801   6.645   6.716   1.893
  850WAT     H2 8802   6.680   6.588   1.966
  851WAT      O 8803   7.765   4.572   8.043
  851WAT     H1 8804   7.728   4.590   7.957
  851WAT     H2 8805   7.712   4.622   8.104
  852WAT      O 8806   7.141   1.730   8.796
  852WAT     H1 8807   7.100   1.650   8.764
  852WAT     H2 8808   7.196   1.701   8.869
  853WAT      O 8809   5.322   3.015   1.727
  853WAT     H1 8810   5.347   3.096   1.682
  853WAT     H2 8811   5.376   3.013   1.805
  854WAT      O 8812   0.255   2.766   1.737
  854WAT     H1 8813   0.276   2.844   1.686
  854WAT     H2 8814   0.332   2.750   1.792
  855WAT      O 8815   7.363   1.349   0.760
  855WAT     H1 8816   7.406   1.346   0.845
  855WAT     H2 8817   7.269   1.346   0.780
  856WAT      O 8818   2.608   7.792   8.690
  856WAT     H1 8819   2.565   7.708   8.704
  856WAT     H2 8820   2.694   7.770   8.654
  857WAT      O 8821   3.307   1.284   8.004
  857WAT     H1 8822   3.336   1.249   7.919
  857WAT     H2 8823   3.229   1.336   7.982
  858WAT      O 8824   6.094   8.588   8.591
  858WAT     H1 8825   6.004   8.570   8.563
  858WAT     H2 8826   6.130   8.643   8.522
  859WAT      O 8827   2.783   5.093   3.181
  859WAT     H1 8828   2.768   4.998   3.185
  859WAT     H2 8829   2.851   5.104   3.114
  860WAT      O 8830   6.232   8.385   6.095
  860WAT     H1 8831   6.222   8.387   6.000
  860WAT     H2 8832   6.301   8.448   6.114
  861WAT      O 8833   3.657   6.483   7.600
  861WAT     H1 8834   3.573   6.464   7.642
  861WAT     H2 8835   3.721   6.434   7.651
  862WAT      O 8836   0.285   1.629   2.818
  862WAT     H1 8837   0.237   1.698   2.863
  862WAT     H2 8838   0.293   1.659   2.727
  863WAT      O 8839   5.996   8.681   5.576
  863WAT     H1 8840   5.954   8.633   5.505
  863WAT     H2 8841   5.968   8.772   5.565
  864WAT      O 8842   2.926   8.320   2.710
  864WAT     H1 8843   2.833   8.336   2.729
  864WAT     H2 8844   2.973   8.366   2.779
  865WAT      O 8845   0.192   5.573   4.641
  865WAT     H1 8846   0.140   5.573   4.560
  865WAT     H2 8847   0.188   5.483   4.672
  866WAT      O 8848   7.181   2.480   1.560
  866WAT     H1 8849   7.232   2.419   1.614
  866WAT     H2 8850   7.133   2.533   1.624
  867WAT      O 8851   1.824   7.497   9.100
  867WAT     H1 8852   1.899   7.542   9.137
  867WAT     H2 8853   1.750   7.555   9.117
  868WAT      O 8854   0.508   5.648   7.959
  868WAT     H1 8855   0.455   5.574   7.930
  868WAT     H2 8856   0.570   5.662   7.887
  869WAT      O 8857   8.171   6.018   8.490
  869WAT     H1 8858   8.107   6.044   8.424
  869WAT     H2 8859   8.122   6.017   8.572
  870WAT      O 8860   4.103   0.882   1.895
  870WAT     H1 8861   4.116   0.787   1.889
  870WAT     H2 8862   4.084   0.897   1.987
  871WAT      O 8863   8.022   3.536   1.941
  871WAT     H1 8864   7.993   3.473   2.007
  871WAT     H2 8865   7.985   3.504   1.859
  872WAT      O 8866   6.362   3.864   6.668
  872WAT     H1 8867   6.406   3.895   6.748
  872WAT     H2 8868   6.434   3.849   6.606
  873WAT      O 8869   0.794   1.338   6.097
  873WAT     H1 8870   0.737   1.262   6.108
  873WAT     H2 8871   0.818   1.363   6.187
  874WAT      O 8872   7.205   3.014   7.769
  874WAT     H1 8873   7.189   3.105   7.795
  874WAT     H2 8874   7.262   2.979   7.838
  875WAT      O 8875   6.857   3.879   9.306
  875WAT     H1 8876   6.787   3.822   9.275
  875WAT     H2 8877   6.823   3.967   9.295
  876WAT      O 8878   2.047   6.241   2.404
  876WAT     H1 8879   2.130   6.198   2.424
  876WAT     H2 8880   1.991   6.171   2.370
  877WAT      O 8881   0.218   0.474   2.458
  877WAT     H1 8882   0.132   0.436   2.473
  877WAT     H2 8883   0.280   0.408   2.490
  878WAT      O 8884   4.757   0.482   7.612
  878WAT     H1 8885   4.784   0.492   7.521
  878WAT     H2 8886   4.666   0.454   7.608
[truncated: 2,659,802 more chars]
