# Supplementary material for: Role of Enzyme and Active Site Conformational Dynamics in the Catalysis by α-Amylase Explored with QM/MM Molecular Dynamics
Source: J Chem Inf Model. 2022 Jul 26;62(15):3638–50. doi: 10.1021/acs.jcim.2c00691 (PMC9778734; doi:10.1021/acs.jcim.2c00691)
Supplement: Supplementary file 5 — ci2c00691_si_005.zip [file ci2c00691_si_005.zip › SI_gmx-md_inputs/frame_857/frame_671-r3.gro]

amyl_GMX.gro created by acpype (v: 2020-09-02T11:49:19CEST) on Mon Oct 19 15:37:50 2020 t= 67100.00000 step= 33550000
67992
    1TYR      N    1   5.812   4.968   5.637
    1TYR     H1    2   5.891   4.995   5.694
    1TYR     H2    3   5.795   4.870   5.656
    1TYR     H3    4   5.731   5.024   5.660
    1TYR     CA    5   5.847   4.989   5.495
    1TYR     HA    6   5.845   5.097   5.480
    1TYR     CB    7   5.987   4.939   5.464
    1TYR    HB2    8   6.055   4.982   5.537
    1TYR    HB3    9   5.995   4.830   5.472
    1TYR     CG   10   6.041   4.973   5.330
    1TYR    CD1   11   6.101   5.103   5.309
    1TYR    HD1   12   6.119   5.167   5.394
    1TYR    CE1   13   6.142   5.148   5.178
    1TYR    HE1   14   6.180   5.247   5.162
    1TYR     CZ   15   6.109   5.064   5.066
    1TYR     OH   16   6.129   5.096   4.939
    1TYR     HH   17   6.182   5.176   4.931
    1TYR    CE2   18   6.047   4.940   5.092
    1TYR    HE2   19   6.005   4.886   5.008
    1TYR    CD2   20   6.006   4.900   5.222
    1TYR    HD2   21   5.953   4.806   5.231
    1TYR      C   22   5.744   4.925   5.405
    1TYR      O   23   5.711   4.810   5.427
    2SER      N   24   5.684   5.003   5.311
    2SER      H   25   5.695   5.103   5.311
    2SER     CA   26   5.589   4.948   5.214
    2SER     HA   27   5.590   4.839   5.224
    2SER     CB   28   5.441   4.986   5.251
    2SER    HB2   29   5.447   5.086   5.293
    2SER    HB3   30   5.374   4.963   5.168
    2SER     OG   31   5.403   4.897   5.361
    2SER     HG   32   5.451   4.924   5.440
    2SER      C   33   5.633   4.972   5.065
    2SER      O   34   5.679   5.080   5.033
    3PRO      N   35   5.625   4.874   4.974
    3PRO     CD   36   5.567   4.744   4.994
    3PRO    HD2   37   5.481   4.748   5.060
    3PRO    HD3   38   5.647   4.675   5.022
    3PRO     CG   39   5.521   4.699   4.860
    3PRO    HG2   40   5.427   4.746   4.834
    3PRO    HG3   41   5.516   4.591   4.846
    3PRO     CB   42   5.626   4.756   4.761
    3PRO    HB2   43   5.574   4.761   4.665
    3PRO    HB3   44   5.711   4.689   4.749
    3PRO     CA   45   5.662   4.886   4.828
    3PRO     HA   46   5.769   4.901   4.816
    3PRO      C   47   5.587   5.011   4.756
    3PRO      O   48   5.466   5.013   4.776
    4ASN      N   49   5.647   5.089   4.673
    4ASN      H   50   5.744   5.080   4.648
    4ASN     CA   51   5.580   5.187   4.583
    4ASN     HA   52   5.654   5.243   4.526
    4ASN     CB   53   5.506   5.105   4.478
    4ASN    HB2   54   5.576   5.035   4.432
    4ASN    HB3   55   5.422   5.055   4.526
    4ASN     CG   56   5.445   5.190   4.373
    4ASN    OD1   57   5.328   5.219   4.368
    4ASN    ND2   58   5.532   5.217   4.271
    4ASN   HD21   59   5.505   5.270   4.190
    4ASN   HD22   60   5.628   5.189   4.281
    4ASN      C   61   5.490   5.295   4.649
    4ASN      O   62   5.481   5.407   4.594
    5THR      N   63   5.417   5.277   4.762
    5THR      H   64   5.420   5.183   4.798
    5THR     CA   65   5.323   5.367   4.829
    5THR     HA   66   5.245   5.396   4.759
    5THR     CB   67   5.245   5.301   4.935
    5THR     HB   68   5.184   5.368   4.995
    5THR    CG2   69   5.144   5.196   4.883
    5THR   HG21   70   5.082   5.169   4.968
    5THR   HG22   71   5.092   5.244   4.800
    5THR   HG23   72   5.209   5.123   4.836
    5THR    OG1   73   5.331   5.236   5.026
    5THR    HG1   74   5.276   5.189   5.089
    5THR      C   75   5.386   5.495   4.882
    5THR      O   76   5.502   5.508   4.919
    6GLN      N   77   5.309   5.603   4.897
    6GLN      H   78   5.210   5.599   4.882
    6GLN     CA   79   5.349   5.724   4.969
    6GLN     HA   80   5.456   5.734   4.953
    6GLN     CB   81   5.278   5.842   4.915
    6GLN    HB2   82   5.172   5.841   4.942
    6GLN    HB3   83   5.314   5.933   4.962
    6GLN     CG   84   5.298   5.864   4.766
    6GLN    HG2   85   5.403   5.842   4.746
    6GLN    HG3   86   5.236   5.794   4.710
    6GLN     CD   87   5.277   6.009   4.716
    6GLN    OE1   88   5.291   6.108   4.789
    6GLN    NE2   89   5.246   6.040   4.591
    6GLN   HE21   90   5.233   6.136   4.562
    6GLN   HE22   91   5.232   5.965   4.525
    6GLN      C   92   5.334   5.714   5.121
    6GLN      O   93   5.265   5.624   5.176
    7GLN      N   94   5.407   5.794   5.202
    7GLN      H   95   5.480   5.850   5.160
    7GLN     CA   96   5.390   5.811   5.351
    7GLN     HA   97   5.470   5.871   5.392
    7GLN     CB   98   5.262   5.896   5.382
    7GLN    HB2   99   5.169   5.855   5.342
    7GLN    HB3  100   5.265   5.910   5.490
    7GLN     CG  101   5.272   6.036   5.313
    7GLN    HG2  102   5.361   6.078   5.359
    7GLN    HG3  103   5.285   6.030   5.205
    7GLN     CD  104   5.143   6.118   5.344
    7GLN    OE1  105   5.035   6.085   5.297
    7GLN    NE2  106   5.148   6.236   5.407
    7GLN   HE21  107   5.061   6.287   5.411
    7GLN   HE22  108   5.240   6.275   5.427
    7GLN      C  109   5.390   5.679   5.438
    7GLN      O  110   5.331   5.664   5.547
    8GLY      N  111   5.454   5.578   5.385
    8GLY      H  112   5.500   5.598   5.297
    8GLY     CA  113   5.468   5.434   5.430
    8GLY    HA2  114   5.528   5.386   5.353
    8GLY    HA3  115   5.523   5.436   5.524
    8GLY      C  116   5.341   5.354   5.431
    8GLY      O  117   5.325   5.266   5.514
    9ARG      N  118   5.243   5.392   5.351
    9ARG      H  119   5.254   5.465   5.282
    9ARG     CA  120   5.097   5.345   5.361
    9ARG     HA  121   5.064   5.365   5.463
    9ARG     CB  122   5.012   5.434   5.267
    9ARG    HB2  123   5.066   5.436   5.172
    9ARG    HB3  124   4.917   5.380   5.257
    9ARG     CG  125   4.988   5.576   5.326
    9ARG    HG2  126   4.949   5.568   5.428
    9ARG    HG3  127   5.076   5.641   5.330
    9ARG     CD  128   4.883   5.654   5.247
    9ARG    HD2  129   4.919   5.667   5.144
    9ARG    HD3  130   4.794   5.592   5.241
    9ARG     NE  131   4.862   5.773   5.319
    9ARG     HE  132   4.937   5.806   5.379
    9ARG     CZ  133   4.746   5.839   5.327
    9ARG    NH1  134   4.641   5.793   5.263
    9ARG   HH11  135   4.655   5.722   5.193
    9ARG   HH12  136   4.551   5.834   5.283
    9ARG    NH2  137   4.728   5.937   5.409
    9ARG   HH21  138   4.813   5.981   5.442
    9ARG   HH22  139   4.636   5.975   5.424
    9ARG      C  140   5.096   5.193   5.334
    9ARG      O  141   5.147   5.144   5.235
   10THR      N  142   5.029   5.121   5.423
   10THR      H  143   4.985   5.178   5.494
   10THR     CA  144   5.026   4.969   5.424
   10THR     HA  145   5.125   4.939   5.391
   10THR     CB  146   5.029   4.915   5.563
   10THR     HB  147   5.036   4.807   5.551
   10THR    CG2  148   5.138   4.956   5.656
   10THR   HG21  149   5.237   4.938   5.614
   10THR   HG22  150   5.129   5.063   5.678
   10THR   HG23  151   5.134   4.914   5.756
   10THR    OG1  152   4.909   4.948   5.626
   10THR    HG1  153   4.919   5.041   5.648
   10THR      C  154   4.931   4.888   5.340
   10THR      O  155   4.965   4.773   5.324
   11SER      N  156   4.819   4.940   5.297
   11SER      H  157   4.802   5.039   5.311
   11SER     CA  158   4.715   4.868   5.222
   11SER     HA  159   4.761   4.773   5.197
   11SER     CB  160   4.589   4.839   5.308
   11SER    HB2  161   4.560   4.932   5.356
   11SER    HB3  162   4.504   4.797   5.254
   11SER     OG  163   4.607   4.748   5.404
   11SER     HG  164   4.592   4.794   5.487
   11SER      C  165   4.660   4.925   5.093
   11SER      O  166   4.644   5.049   5.086
   12ILE      N  167   4.628   4.835   5.002
   12ILE      H  168   4.652   4.738   5.019
   12ILE     CA  169   4.550   4.868   4.878
   12ILE     HA  170   4.532   4.976   4.881
   12ILE     CB  171   4.627   4.829   4.750
   12ILE     HB  172   4.563   4.870   4.671
   12ILE    CG2  173   4.760   4.907   4.752
   12ILE   HG21  174   4.731   5.011   4.739
   12ILE   HG22  175   4.810   4.898   4.849
   12ILE   HG23  176   4.828   4.877   4.672
   12ILE    CG1  177   4.651   4.684   4.734
   12ILE   HG12  178   4.702   4.646   4.823
   12ILE   HG13  179   4.559   4.626   4.743
   12ILE    CD1  180   4.713   4.630   4.609
   12ILE   HD11  181   4.806   4.673   4.572
   12ILE   HD12  182   4.745   4.527   4.626
   12ILE   HD13  183   4.635   4.638   4.533
   12ILE      C  184   4.410   4.811   4.878
   12ILE      O  185   4.375   4.719   4.961
   13VAL      N  186   4.321   4.863   4.791
   13VAL      H  187   4.348   4.939   4.730
   13VAL     CA  188   4.179   4.840   4.782
   13VAL     HA  189   4.154   4.758   4.850
   13VAL     CB  190   4.100   4.948   4.863
   13VAL     HB  191   4.136   4.943   4.965
   13VAL    CG1  192   4.116   5.093   4.820
   13VAL   HG11  193   4.103   5.089   4.712
   13VAL   HG12  194   4.038   5.153   4.867
   13VAL   HG13  195   4.212   5.126   4.860
   13VAL    CG2  196   3.958   4.894   4.873
   13VAL   HG21  197   3.959   4.785   4.883
   13VAL   HG22  198   3.902   4.942   4.953
   13VAL   HG23  199   3.900   4.922   4.786
   13VAL      C  200   4.125   4.814   4.642
   13VAL      O  201   4.143   4.897   4.556
   14HIE      N  202   4.064   4.690   4.622
   14HIE      H  203   4.060   4.624   4.698
   14HIE     CA  204   3.992   4.660   4.497
   14HIE     HA  205   4.041   4.718   4.418
   14HIE     CB  206   3.985   4.511   4.471
   14HIE    HB2  207   4.080   4.461   4.490
   14HIE    HB3  208   3.921   4.469   4.548
   14HIE     CG  209   3.938   4.479   4.329
   14HIE    ND1  210   3.947   4.567   4.216
   14HIE    CE1  211   3.905   4.494   4.114
   14HIE    HE1  212   3.903   4.547   4.019
   14HIE    NE2  213   3.873   4.368   4.148
   14HIE    HE2  214   3.866   4.287   4.089
   14HIE    CD2  215   3.888   4.359   4.285
   14HIE    HD2  216   3.881   4.265   4.338
   14HIE      C  217   3.850   4.719   4.497
   14HIE      O  218   3.757   4.666   4.556
   15LEU      N  219   3.833   4.829   4.429
   15LEU      H  220   3.911   4.857   4.370
   15LEU     CA  221   3.705   4.891   4.403
   15LEU     HA  222   3.637   4.865   4.484
   15LEU     CB  223   3.720   5.048   4.417
   15LEU    HB2  224   3.787   5.071   4.334
   15LEU    HB3  225   3.624   5.093   4.389
   15LEU     CG  226   3.767   5.107   4.552
   15LEU     HG  227   3.868   5.075   4.576
   15LEU    CD1  228   3.773   5.261   4.543
   15LEU   HD11  229   3.837   5.279   4.457
   15LEU   HD12  230   3.671   5.294   4.521
   15LEU   HD13  231   3.811   5.318   4.627
   15LEU    CD2  232   3.679   5.060   4.671
   15LEU   HD21  233   3.697   5.119   4.761
   15LEU   HD22  234   3.574   5.058   4.643
   15LEU   HD23  235   3.711   4.956   4.684
   15LEU      C  236   3.638   4.834   4.272
   15LEU      O  237   3.617   4.898   4.172
   16PHE      N  238   3.622   4.699   4.284
   16PHE      H  239   3.655   4.652   4.367
   16PHE     CA  240   3.561   4.613   4.185
   16PHE     HA  241   3.638   4.604   4.108
   16PHE     CB  242   3.534   4.475   4.243
   16PHE    HB2  243   3.625   4.433   4.285
   16PHE    HB3  244   3.467   4.486   4.328
   16PHE     CG  245   3.472   4.366   4.155
   16PHE    CD1  246   3.549   4.303   4.056
   16PHE    HD1  247   3.655   4.316   4.038
   16PHE    CE1  248   3.496   4.192   3.987
   16PHE    HE1  249   3.554   4.130   3.920
   16PHE     CZ  250   3.358   4.156   4.005
   16PHE     HZ  251   3.313   4.076   3.949
   16PHE    CE2  252   3.280   4.232   4.093
   16PHE    HE2  253   3.176   4.208   4.103
   16PHE    CD2  254   3.338   4.336   4.163
   16PHE    HD2  255   3.276   4.388   4.235
   16PHE      C  256   3.427   4.666   4.127
   16PHE      O  257   3.335   4.695   4.198
   17GLU      N  258   3.431   4.680   3.997
   17GLU      H  259   3.522   4.675   3.954
   17GLU     CA  260   3.335   4.737   3.912
   17GLU     HA  261   3.380   4.739   3.813
   17GLU     CB  262   3.218   4.633   3.905
   17GLU    HB2  263   3.186   4.603   4.005
   17GLU    HB3  264   3.135   4.687   3.860
   17GLU     CG  265   3.244   4.515   3.816
   17GLU    HG2  266   3.352   4.501   3.824
   17GLU    HG3  267   3.187   4.427   3.846
   17GLU     CD  268   3.224   4.530   3.665
   17GLU    OE1  269   3.172   4.433   3.607
   17GLU    OE2  270   3.241   4.642   3.610
   17GLU      C  271   3.297   4.887   3.946
   17GLU      O  272   3.198   4.937   3.895
   18TRP      N  273   3.374   4.961   4.031
   18TRP      H  274   3.455   4.921   4.076
   18TRP     CA  275   3.363   5.107   4.040
   18TRP     HA  276   3.258   5.134   4.054
   18TRP     CB  277   3.444   5.162   4.167
   18TRP    HB2  278   3.552   5.147   4.159
   18TRP    HB3  279   3.447   5.270   4.154
   18TRP     CG  280   3.375   5.133   4.293
   18TRP    CD1  281   3.312   5.018   4.330
   18TRP    HD1  282   3.288   4.937   4.262
   18TRP    NE1  283   3.259   5.029   4.456
   18TRP    HE1  284   3.219   4.953   4.509
   18TRP    CE2  285   3.281   5.158   4.511
   18TRP    CZ2  286   3.248   5.222   4.625
   18TRP    HZ2  287   3.194   5.170   4.704
   18TRP    CH2  288   3.290   5.356   4.652
   18TRP    HH2  289   3.263   5.411   4.740
   18TRP    CZ3  290   3.359   5.423   4.552
   18TRP    HZ3  291   3.388   5.526   4.570
   18TRP    CE3  292   3.389   5.362   4.429
   18TRP    HE3  293   3.441   5.407   4.345
   18TRP    CD2  294   3.351   5.225   4.406
   18TRP      C  295   3.404   5.178   3.909
   18TRP      O  296   3.490   5.136   3.832
   19ARG      N  297   3.337   5.291   3.892
   19ARG      H  298   3.282   5.325   3.970
   19ARG     CA  299   3.347   5.391   3.782
   19ARG     HA  300   3.358   5.334   3.690
   19ARG     CB  301   3.222   5.479   3.774
   19ARG    HB2  302   3.198   5.510   3.876
   19ARG    HB3  303   3.242   5.567   3.713
   19ARG     CG  304   3.099   5.415   3.707
   19ARG    HG2  305   3.136   5.357   3.623
   19ARG    HG3  306   3.065   5.346   3.784
   19ARG     CD  307   2.981   5.513   3.664
   19ARG    HD2  308   2.998   5.568   3.571
   19ARG    HD3  309   2.892   5.454   3.644
   19ARG     NE  310   2.950   5.602   3.775
   19ARG     HE  311   3.002   5.590   3.862
   19ARG     CZ  312   2.857   5.696   3.780
   19ARG    NH1  313   2.782   5.733   3.685
   19ARG   HH11  314   2.768   5.672   3.606
   19ARG   HH12  315   2.727   5.817   3.693
   19ARG    NH2  316   2.853   5.775   3.883
   19ARG   HH21  317   2.928   5.765   3.950
   19ARG   HH22  318   2.774   5.838   3.888
   19ARG      C  319   3.465   5.483   3.814
   19ARG      O  320   3.487   5.516   3.934
   20TRP      N  321   3.527   5.532   3.708
   20TRP      H  322   3.489   5.507   3.618
   20TRP     CA  323   3.646   5.620   3.726
   20TRP     HA  324   3.710   5.566   3.796
   20TRP     CB  325   3.742   5.643   3.599
   20TRP    HB2  326   3.709   5.724   3.533
   20TRP    HB3  327   3.841   5.678   3.626
   20TRP     CG  328   3.757   5.528   3.507
   20TRP    CD1  329   3.763   5.536   3.369
   20TRP    HD1  330   3.756   5.624   3.307
   20TRP    NE1  331   3.779   5.411   3.321
   20TRP    HE1  332   3.778   5.385   3.224
   20TRP    CE2  333   3.799   5.319   3.420
   20TRP    CZ2  334   3.812   5.181   3.415
   20TRP    HZ2  335   3.817   5.130   3.320
   20TRP    CH2  336   3.808   5.114   3.537
   20TRP    HH2  337   3.824   5.007   3.538
   20TRP    CZ3  338   3.807   5.180   3.663
   20TRP    HZ3  339   3.802   5.125   3.755
   20TRP    CE3  340   3.793   5.321   3.658
   20TRP    HE3  341   3.802   5.370   3.755
   20TRP    CD2  342   3.782   5.390   3.541
   20TRP      C  343   3.609   5.739   3.813
   20TRP      O  344   3.690   5.777   3.898
   21VAL      N  345   3.491   5.801   3.786
   21VAL      H  346   3.449   5.768   3.701
   21VAL     CA  347   3.451   5.924   3.859
   21VAL     HA  348   3.543   5.983   3.859
   21VAL     CB  349   3.350   6.006   3.784
   21VAL     HB  350   3.335   6.079   3.864
   21VAL    CG1  351   3.409   6.078   3.659
   21VAL   HG11  352   3.491   6.141   3.695
   21VAL   HG12  353   3.444   6.008   3.583
   21VAL   HG13  354   3.331   6.138   3.612
   21VAL    CG2  355   3.218   5.930   3.753
   21VAL   HG21  356   3.161   5.986   3.679
   21VAL   HG22  357   3.222   5.828   3.717
   21VAL   HG23  358   3.163   5.923   3.847
   21VAL      C  359   3.418   5.911   4.004
   21VAL      O  360   3.454   5.993   4.093
   22ASP      N  361   3.359   5.795   4.033
   22ASP      H  362   3.344   5.725   3.962
   22ASP     CA  363   3.336   5.753   4.171
   22ASP     HA  364   3.293   5.838   4.225
   22ASP     CB  365   3.229   5.644   4.166
   22ASP    HB2  366   3.269   5.553   4.121
   22ASP    HB3  367   3.211   5.618   4.270
   22ASP     CG  368   3.099   5.694   4.109
   22ASP    OD1  369   3.031   5.612   4.039
   22ASP    OD2  370   3.055   5.812   4.128
   22ASP      C  371   3.454   5.706   4.246
   22ASP      O  372   3.463   5.720   4.366
   23ILE      N  373   3.559   5.649   4.175
   23ILE      H  374   3.540   5.619   4.080
   23ILE     CA  375   3.695   5.638   4.230
   23ILE     HA  376   3.677   5.594   4.328
   23ILE     CB  377   3.783   5.537   4.151
   23ILE     HB  378   3.769   5.569   4.047
   23ILE    CG2  379   3.926   5.549   4.207
   23ILE   HG21  380   3.923   5.521   4.313
   23ILE   HG22  381   3.984   5.468   4.163
   23ILE   HG23  382   3.975   5.644   4.190
   23ILE    CG1  383   3.736   5.395   4.152
   23ILE   HG12  384   3.753   5.356   4.252
   23ILE   HG13  385   3.628   5.405   4.142
   23ILE    CD1  386   3.793   5.309   4.042
   23ILE   HD11  387   3.734   5.323   3.952
   23ILE   HD12  388   3.894   5.338   4.015
   23ILE   HD13  389   3.785   5.206   4.078
   23ILE      C  390   3.758   5.764   4.258
   23ILE      O  391   3.817   5.783   4.365
   24ALA      N  392   3.743   5.863   4.170
   24ALA      H  393   3.673   5.844   4.099
   24ALA     CA  394   3.830   5.986   4.176
   24ALA     HA  395   3.932   5.956   4.197
   24ALA     CB  396   3.827   6.061   4.044
   24ALA    HB1  397   3.726   6.093   4.016
   24ALA    HB2  398   3.897   6.143   4.055
   24ALA    HB3  399   3.851   6.002   3.955
   24ALA      C  400   3.777   6.076   4.292
   24ALA      O  401   3.862   6.141   4.348
   25LEU      N  402   3.649   6.072   4.324
   25LEU      H  403   3.590   6.009   4.273
   25LEU     CA  404   3.594   6.137   4.440
   25LEU     HA  405   3.626   6.241   4.433
   25LEU     CB  406   3.444   6.151   4.402
   25LEU    HB2  407   3.440   6.236   4.335
   25LEU    HB3  408   3.405   6.063   4.351
   25LEU     CG  409   3.353   6.192   4.521
   25LEU     HG  410   3.382   6.125   4.602
   25LEU    CD1  411   3.385   6.340   4.565
   25LEU   HD11  412   3.491   6.346   4.590
   25LEU   HD12  413   3.361   6.415   4.490
   25LEU   HD13  414   3.327   6.358   4.656
   25LEU    CD2  415   3.206   6.190   4.483
   25LEU   HD21  416   3.160   6.223   4.576
   25LEU   HD22  417   3.183   6.264   4.407
   25LEU   HD23  418   3.164   6.096   4.445
   25LEU      C  419   3.629   6.059   4.567
   25LEU      O  420   3.657   6.115   4.673
   26GLU      N  421   3.630   5.930   4.557
   26GLU      H  422   3.589   5.886   4.476
   26GLU     CA  423   3.653   5.842   4.676
   26GLU     HA  424   3.583   5.871   4.754
   26GLU     CB  425   3.609   5.698   4.648
   26GLU    HB2  426   3.508   5.700   4.608
   26GLU    HB3  427   3.675   5.661   4.570
   26GLU     CG  428   3.599   5.597   4.767
   26GLU    HG2  429   3.566   5.498   4.736
   26GLU    HG3  430   3.694   5.592   4.820
   26GLU     CD  431   3.489   5.620   4.864
   26GLU    OE1  432   3.423   5.728   4.860
   26GLU    OE2  433   3.464   5.523   4.939
   26GLU      C  434   3.797   5.855   4.730
   26GLU      O  435   3.825   5.843   4.849
   27CYX      N  436   3.890   5.836   4.635
   27CYX      H  437   3.860   5.843   4.538
   27CYX     CA  438   4.033   5.839   4.659
   27CYX     HA  439   4.063   5.759   4.727
   27CYX     CB  440   4.114   5.809   4.533
   27CYX    HB2  441   4.209   5.765   4.565
   27CYX    HB3  442   4.062   5.730   4.478
   27CYX     SG  443   4.146   5.936   4.416
   27CYX      C  444   4.079   5.974   4.724
   27CYX      O  445   4.181   5.967   4.792
   28GLU      N  446   4.008   6.087   4.709
   28GLU      H  447   3.925   6.080   4.651
   28GLU     CA  448   4.035   6.210   4.778
   28GLU     HA  449   4.143   6.212   4.787
   28GLU     CB  450   3.994   6.316   4.678
   28GLU    HB2  451   4.039   6.298   4.581
   28GLU    HB3  452   3.885   6.313   4.664
   28GLU     CG  453   4.030   6.459   4.706
   28GLU    HG2  454   3.976   6.491   4.795
   28GLU    HG3  455   4.138   6.469   4.717
   28GLU     CD  456   3.973   6.548   4.596
   28GLU    OE1  457   3.851   6.579   4.604
   28GLU    OE2  458   4.048   6.569   4.498
   28GLU      C  459   3.962   6.215   4.915
   28GLU      O  460   4.014   6.235   5.024
   29ARG      N  461   3.832   6.197   4.917
   29ARG      H  462   3.790   6.187   4.826
   29ARG     CA  463   3.742   6.218   5.031
   29ARG     HA  464   3.772   6.310   5.080
   29ARG     CB  465   3.591   6.243   4.989
   29ARG    HB2  466   3.551   6.310   5.066
   29ARG    HB3  467   3.596   6.299   4.896
   29ARG     CG  468   3.516   6.110   4.962
   29ARG    HG2  469   3.577   6.044   4.901
   29ARG    HG3  470   3.500   6.061   5.058
   29ARG     CD  471   3.384   6.124   4.887
   29ARG    HD2  472   3.310   6.172   4.951
   29ARG    HD3  473   3.399   6.185   4.799
   29ARG     NE  474   3.327   5.993   4.854
   29ARG     HE  475   3.396   5.920   4.859
   29ARG     CZ  476   3.208   5.966   4.803
   29ARG    NH1  477   3.106   6.048   4.784
   29ARG   HH11  478   3.120   6.143   4.814
   29ARG   HH12  479   3.017   6.014   4.751
   29ARG    NH2  480   3.185   5.843   4.784
   29ARG   HH21  481   3.261   5.777   4.797
   29ARG   HH22  482   3.091   5.822   4.753
   29ARG      C  483   3.744   6.108   5.139
   29ARG      O  484   3.695   6.124   5.250
   30TYR      N  485   3.800   5.995   5.102
   30TYR      H  486   3.833   5.987   5.007
   30TYR     CA  487   3.795   5.878   5.194
   30TYR     HA  488   3.766   5.903   5.296
   30TYR     CB  489   3.676   5.799   5.138
   30TYR    HB2  490   3.579   5.846   5.123
   30TYR    HB3  491   3.711   5.770   5.039
   30TYR     CG  492   3.652   5.672   5.219
   30TYR    CD1  493   3.706   5.550   5.174
   30TYR    HD1  494   3.753   5.543   5.077
   30TYR    CE1  495   3.706   5.439   5.264
   30TYR    HE1  496   3.754   5.348   5.231
   30TYR     CZ  497   3.662   5.460   5.395
   30TYR     OH  498   3.674   5.365   5.489
   30TYR     HH  499   3.693   5.274   5.463
   30TYR    CE2  500   3.606   5.576   5.442
   30TYR    HE2  501   3.569   5.593   5.542
   30TYR    CD2  502   3.597   5.684   5.349
   30TYR    HD2  503   3.545   5.776   5.375
   30TYR      C  504   3.924   5.800   5.202
   30TYR      O  505   3.977   5.791   5.316
   31LEU      N  506   3.980   5.750   5.093
   31LEU      H  507   3.928   5.753   5.006
   31LEU     CA  508   4.098   5.663   5.095
   31LEU     HA  509   4.090   5.586   5.172
   31LEU     CB  510   4.130   5.594   4.966
   31LEU    HB2  511   4.141   5.668   4.887
   31LEU    HB3  512   4.222   5.537   4.961
   31LEU     CG  513   4.023   5.501   4.904
   31LEU     HG  514   3.929   5.555   4.894
   31LEU    CD1  515   4.065   5.446   4.771
   31LEU   HD11  516   4.071   5.521   4.693
   31LEU   HD12  517   4.167   5.408   4.782
   31LEU   HD13  518   3.999   5.370   4.729
   31LEU    CD2  519   3.995   5.387   5.009
   31LEU   HD21  520   3.961   5.432   5.102
   31LEU   HD22  521   3.922   5.316   4.968
   31LEU   HD23  522   4.091   5.339   5.027
   31LEU      C  523   4.224   5.747   5.145
   31LEU      O  524   4.299   5.698   5.225
   32ALA      N  525   4.227   5.877   5.123
   32ALA      H  526   4.148   5.904   5.067
   32ALA     CA  527   4.335   5.969   5.164
   32ALA     HA  528   4.432   5.927   5.138
   32ALA     CB  529   4.331   6.101   5.083
   32ALA    HB1  530   4.327   6.185   5.152
   32ALA    HB2  531   4.418   6.099   5.017
   32ALA    HB3  532   4.238   6.109   5.027
   32ALA      C  533   4.327   5.976   5.320
   32ALA      O  534   4.422   5.926   5.389
   33PRO      N  535   4.219   6.020   5.382
   33PRO     CD  536   4.102   6.095   5.324
   33PRO    HD2  537   4.055   6.037   5.244
   33PRO    HD3  538   4.143   6.188   5.285
   33PRO     CG  539   4.011   6.124   5.444
   33PRO    HG2  540   3.938   6.046   5.466
   33PRO    HG3  541   3.963   6.220   5.424
   33PRO     CB  542   4.111   6.148   5.561
   33PRO    HB2  543   4.057   6.128   5.654
   33PRO    HB3  544   4.158   6.246   5.555
   33PRO     CA  545   4.217   6.038   5.529
   33PRO     HA  546   4.313   6.083   5.552
   33PRO      C  547   4.206   5.905   5.605
   33PRO      O  548   4.248   5.899   5.721
   34LYS      N  549   4.147   5.797   5.546
   34LYS      H  550   4.094   5.810   5.461
   34LYS     CA  551   4.141   5.670   5.611
   34LYS     HA  552   4.135   5.693   5.717
   34LYS     CB  553   4.015   5.582   5.584
   34LYS    HB2  554   4.016   5.556   5.479
   34LYS    HB3  555   4.019   5.497   5.652
   34LYS     CG  556   3.873   5.648   5.620
   34LYS    HG2  557   3.848   5.718   5.540
   34LYS    HG3  558   3.798   5.569   5.620
   34LYS     CD  559   3.864   5.725   5.751
   34LYS    HD2  560   3.885   5.655   5.832
   34LYS    HD3  561   3.934   5.808   5.761
   34LYS     CE  562   3.734   5.786   5.778
   34LYS    HE2  563   3.717   5.866   5.707
   34LYS    HE3  564   3.649   5.719   5.761
   34LYS     NZ  565   3.727   5.838   5.915
   34LYS    HZ1  566   3.631   5.836   5.946
   34LYS    HZ2  567   3.790   5.776   5.964
   34LYS    HZ3  568   3.760   5.933   5.925
   34LYS      C  569   4.272   5.591   5.591
   34LYS      O  570   4.281   5.473   5.631
   35GLY      N  571   4.374   5.649   5.529
   35GLY      H  572   4.356   5.740   5.489
   35GLY     CA  573   4.510   5.598   5.538
   35GLY    HA2  574   4.570   5.688   5.524
   35GLY    HA3  575   4.534   5.554   5.635
   35GLY      C  576   4.548   5.499   5.433
   35GLY      O  577   4.657   5.441   5.444
   36PHE      N  578   4.470   5.476   5.326
   36PHE      H  579   4.393   5.540   5.310
   36PHE     CA  580   4.494   5.371   5.226
   36PHE     HA  581   4.538   5.286   5.278
   36PHE     CB  582   4.359   5.325   5.164
   36PHE    HB2  583   4.322   5.411   5.109
   36PHE    HB3  584   4.386   5.252   5.087
   36PHE     CG  585   4.248   5.251   5.237
   36PHE    CD1  586   4.167   5.327   5.331
   36PHE    HD1  587   4.198   5.429   5.352
   36PHE    CE1  588   4.047   5.268   5.384
   36PHE    HE1  589   3.980   5.329   5.443
   36PHE     CZ  590   4.013   5.138   5.354
   36PHE     HZ  591   3.929   5.094   5.406
   36PHE    CE2  592   4.095   5.064   5.268
   36PHE    HE2  593   4.071   4.961   5.250
   36PHE    CD2  594   4.217   5.118   5.215
   36PHE    HD2  595   4.280   5.058   5.151
   36PHE      C  596   4.595   5.414   5.117
   36PHE      O  597   4.586   5.526   5.078
   37GLY      N  598   4.686   5.324   5.075
   37GLY      H  599   4.675   5.227   5.100
   37GLY     CA  600   4.793   5.369   4.984
   37GLY    HA2  601   4.815   5.473   5.006
   37GLY    HA3  602   4.882   5.309   5.000
   37GLY      C  603   4.757   5.356   4.841
   37GLY      O  604   4.839   5.400   4.759
   38GLY      N  605   4.643   5.300   4.800
   38GLY      H  606   4.573   5.265   4.865
   38GLY     CA  607   4.624   5.264   4.659
   38GLY    HA2  608   4.634   5.353   4.596
   38GLY    HA3  609   4.695   5.188   4.627
   38GLY      C  610   4.486   5.201   4.620
   38GLY      O  611   4.423   5.134   4.704
   39VAL      N  612   4.439   5.230   4.499
   39VAL      H  613   4.496   5.295   4.446
   39VAL     CA  614   4.318   5.166   4.439
   39VAL     HA  615   4.260   5.109   4.511
   39VAL     CB  616   4.234   5.272   4.368
   39VAL     HB  617   4.289   5.325   4.290
   39VAL    CG1  618   4.112   5.219   4.291
   39VAL   HG11  619   4.052   5.303   4.256
   39VAL   HG12  620   4.146   5.165   4.203
   39VAL   HG13  621   4.055   5.153   4.355
   39VAL    CG2  622   4.184   5.380   4.465
   39VAL   HG21  623   4.098   5.339   4.519
   39VAL   HG22  624   4.262   5.402   4.538
   39VAL   HG23  625   4.152   5.468   4.411
   39VAL      C  626   4.378   5.066   4.339
   39VAL      O  627   4.443   5.102   4.236
   40GLN      N  628   4.333   4.941   4.353
   40GLN      H  629   4.276   4.918   4.433
   40GLN     CA  630   4.327   4.849   4.241
   40GLN     HA  631   4.417   4.867   4.183
   40GLN     CB  632   4.318   4.697   4.287
   40GLN    HB2  633   4.396   4.687   4.363
   40GLN    HB3  634   4.223   4.681   4.337
   40GLN     CG  635   4.318   4.598   4.168
   40GLN    HG2  636   4.225   4.606   4.111
   40GLN    HG3  637   4.392   4.626   4.093
   40GLN     CD  638   4.327   4.460   4.225
   40GLN    OE1  639   4.428   4.422   4.288
   40GLN    NE2  640   4.233   4.374   4.202
   40GLN   HE21  641   4.255   4.278   4.224
   40GLN   HE22  642   4.137   4.404   4.192
   40GLN      C  643   4.195   4.890   4.169
   40GLN      O  644   4.091   4.919   4.234
   41VAL      N  645   4.198   4.879   4.036
   41VAL      H  646   4.282   4.841   3.995
   41VAL     CA  647   4.084   4.906   3.950
   41VAL     HA  648   3.998   4.926   4.014
   41VAL     CB  649   4.098   5.027   3.853
   41VAL     HB  650   4.006   5.030   3.795
   41VAL    CG1  651   4.117   5.167   3.928
   41VAL   HG11  652   4.107   5.247   3.855
   41VAL   HG12  653   4.040   5.164   4.004
   41VAL   HG13  654   4.215   5.171   3.974
   41VAL    CG2  655   4.201   5.013   3.740
   41VAL   HG21  656   4.302   5.001   3.780
   41VAL   HG22  657   4.162   4.923   3.694
   41VAL   HG23  658   4.194   5.087   3.660
   41VAL      C  659   4.048   4.782   3.864
   41VAL      O  660   4.128   4.696   3.830
   42SER      N  661   3.921   4.771   3.821
   42SER      H  662   3.858   4.843   3.852
   42SER     CA  663   3.882   4.672   3.723
   42SER     HA  664   3.914   4.573   3.756
   42SER     CB  665   3.734   4.657   3.714
   42SER    HB2  666   3.688   4.753   3.692
   42SER    HB3  667   3.712   4.588   3.632
   42SER     OG  668   3.669   4.605   3.833
   42SER     HG  669   3.680   4.510   3.827
   42SER      C  670   3.937   4.701   3.588
   42SER      O  671   3.963   4.815   3.556
   43PRO      N  672   3.942   4.602   3.496
   43PRO     CD  673   3.922   4.462   3.524
   43PRO    HD2  674   3.817   4.436   3.508
   43PRO    HD3  675   3.962   4.434   3.621
   43PRO     CG  676   4.009   4.401   3.415
   43PRO    HG2  677   3.974   4.301   3.393
   43PRO    HG3  678   4.109   4.407   3.458
   43PRO     CB  679   4.019   4.492   3.299
   43PRO    HB2  680   3.924   4.488   3.246
   43PRO    HB3  681   4.102   4.470   3.231
   43PRO     CA  682   4.025   4.620   3.375
   43PRO     HA  683   4.129   4.643   3.401
   43PRO      C  684   3.977   4.741   3.286
   43PRO      O  685   3.854   4.759   3.265
   44PRO      N  686   4.068   4.829   3.242
   44PRO     CD  687   4.209   4.831   3.269
   44PRO    HD2  688   4.262   4.741   3.235
   44PRO    HD3  689   4.231   4.844   3.375
   44PRO     CG  690   4.259   4.953   3.187
   44PRO    HG2  691   4.278   4.920   3.085
   44PRO    HG3  692   4.346   5.006   3.225
   44PRO     CB  693   4.142   5.053   3.203
   44PRO    HB2  694   4.158   5.135   3.133
   44PRO    HB3  695   4.138   5.091   3.305
   44PRO     CA  696   4.029   4.952   3.167
   44PRO     HA  697   3.937   4.997   3.205
   44PRO      C  698   4.016   4.923   3.019
   44PRO      O  699   3.987   5.024   2.953
   45ASN      N  700   4.032   4.798   2.973
   45ASN      H  701   4.050   4.721   3.036
   45ASN     CA  702   4.048   4.768   2.825
   45ASN     HA  703   4.082   4.855   2.767
   45ASN     CB  704   4.162   4.654   2.818
   45ASN    HB2  705   4.201   4.641   2.717
   45ASN    HB3  706   4.239   4.696   2.883
   45ASN     CG  707   4.114   4.519   2.862
   45ASN    OD1  708   4.126   4.470   2.972
   45ASN    ND2  709   4.060   4.441   2.772
   45ASN   HD21  710   4.027   4.352   2.807
   45ASN   HD22  711   4.023   4.482   2.687
   45ASN      C  712   3.911   4.730   2.765
   45ASN      O  713   3.818   4.694   2.835
   46GLU      N  714   3.893   4.723   2.636
   46GLU      H  715   3.969   4.757   2.578
   46GLU     CA  716   3.768   4.684   2.565
   46GLU     HA  717   3.684   4.735   2.612
   46GLU     CB  718   3.771   4.725   2.416
   46GLU    HB2  719   3.819   4.823   2.408
   46GLU    HB3  720   3.823   4.644   2.366
   46GLU     CG  721   3.634   4.746   2.346
   46GLU    HG2  722   3.580   4.652   2.355
   46GLU    HG3  723   3.579   4.819   2.405
   46GLU     CD  724   3.646   4.780   2.199
   46GLU    OE1  725   3.763   4.791   2.152
   46GLU    OE2  726   3.538   4.791   2.129
   46GLU      C  727   3.748   4.533   2.567
   46GLU      O  728   3.844   4.454   2.562
   47ASN      N  729   3.622   4.497   2.573
   47ASN      H  730   3.547   4.565   2.568
   47ASN     CA  731   3.581   4.356   2.584
   47ASN     HA  732   3.650   4.297   2.523
   47ASN     CB  733   3.581   4.329   2.732
   47ASN    HB2  734   3.580   4.221   2.741
   47ASN    HB3  735   3.679   4.350   2.776
   47ASN     CG  736   3.465   4.394   2.811
   47ASN    OD1  737   3.485   4.483   2.887
   47ASN    ND2  738   3.343   4.350   2.795
   47ASN   HD21  739   3.282   4.397   2.860
   47ASN   HD22  740   3.314   4.274   2.735
   47ASN      C  741   3.452   4.339   2.514
   47ASN      O  742   3.393   4.441   2.475
   48VAL      N  743   3.399   4.219   2.495
   48VAL      H  744   3.457   4.140   2.520
   48VAL     CA  745   3.271   4.197   2.431
   48VAL     HA  746   3.266   4.255   2.339
   48VAL     CB  747   3.252   4.051   2.380
   48VAL     HB  748   3.147   4.033   2.358
   48VAL    CG1  749   3.330   4.036   2.247
   48VAL   HG11  750   3.437   4.031   2.264
   48VAL   HG12  751   3.297   3.949   2.191
   48VAL   HG13  752   3.321   4.127   2.188
   48VAL    CG2  753   3.293   3.941   2.476
   48VAL   HG21  754   3.400   3.935   2.497
   48VAL   HG22  755   3.241   3.950   2.571
   48VAL   HG23  756   3.257   3.845   2.439
   48VAL      C  757   3.152   4.245   2.515
   48VAL      O  758   3.139   4.200   2.628
   49ALA      N  759   3.064   4.330   2.460
   49ALA      H  760   3.078   4.361   2.365
   49ALA     CA  761   2.935   4.365   2.531
   49ALA     HA  762   2.952   4.392   2.635
   49ALA     CB  763   2.903   4.508   2.475
   49ALA    HB1  764   2.912   4.508   2.367
   49ALA    HB2  765   2.804   4.539   2.507
   49ALA    HB3  766   2.976   4.574   2.523
   49ALA      C  767   2.820   4.265   2.518
   49ALA      O  768   2.723   4.286   2.442
   50ILE      N  769   2.825   4.149   2.582
   50ILE      H  770   2.897   4.137   2.653
   50ILE     CA  771   2.724   4.037   2.552
   50ILE     HA  772   2.717   4.039   2.443
   50ILE     CB  773   2.778   3.905   2.600
   50ILE     HB  774   2.705   3.832   2.565
   50ILE    CG2  775   2.908   3.864   2.532
   50ILE   HG21  776   2.992   3.933   2.546
   50ILE   HG22  777   2.945   3.763   2.551
   50ILE   HG23  778   2.900   3.858   2.424
   50ILE    CG1  779   2.797   3.887   2.755
   50ILE   HG12  780   2.888   3.937   2.787
   50ILE   HG13  781   2.709   3.933   2.798
   50ILE    CD1  782   2.788   3.731   2.787
   50ILE   HD11  783   2.881   3.683   2.756
   50ILE   HD12  784   2.766   3.720   2.894
   50ILE   HD13  785   2.700   3.697   2.733
   50ILE      C  786   2.590   4.067   2.600
   50ILE      O  787   2.570   4.145   2.700
   51TYR      N  788   2.488   4.001   2.543
   51TYR      H  789   2.526   3.942   2.470
   51TYR     CA  790   2.347   4.020   2.576
   51TYR     HA  791   2.343   4.096   2.654
   51TYR     CB  792   2.266   4.065   2.453
   51TYR    HB2  793   2.184   3.994   2.443
   51TYR    HB3  794   2.224   4.162   2.477
   51TYR     CG  795   2.341   4.074   2.320
   51TYR    CD1  796   2.396   4.202   2.286
   51TYR    HD1  797   2.390   4.284   2.357
   51TYR    CE1  798   2.471   4.217   2.171
   51TYR    HE1  799   2.517   4.314   2.163
   51TYR     CZ  800   2.487   4.106   2.086
   51TYR     OH  801   2.550   4.111   1.965
   51TYR     HH  802   2.547   4.019   1.939
   51TYR    CE2  803   2.428   3.978   2.121
   51TYR    HE2  804   2.433   3.888   2.061
   51TYR    CD2  805   2.350   3.960   2.235
   51TYR    HD2  806   2.305   3.866   2.264
   51TYR      C  807   2.286   3.886   2.644
   51TYR      O  808   2.171   3.889   2.692
   52ASN      N  809   2.358   3.771   2.645
   52ASN      H  810   2.456   3.780   2.621
   52ASN     CA  811   2.311   3.646   2.704
   52ASN     HA  812   2.226   3.672   2.767
   52ASN     CB  813   2.253   3.582   2.578
   52ASN    HB2  814   2.180   3.639   2.521
   52ASN    HB3  815   2.339   3.567   2.512
   52ASN     CG  816   2.181   3.452   2.611
   52ASN    OD1  817   2.149   3.425   2.732
   52ASN    ND2  818   2.150   3.372   2.515
   52ASN   HD21  819   2.112   3.280   2.531
   52ASN   HD22  820   2.169   3.397   2.419
   52ASN      C  821   2.425   3.568   2.774
   52ASN      O  822   2.503   3.503   2.708
   53PRO      N  823   2.431   3.566   2.909
   53PRO     CD  824   2.521   3.493   2.996
   53PRO    HD2  825   2.625   3.500   2.965
   53PRO    HD3  826   2.472   3.396   2.997
   53PRO     CG  827   2.522   3.558   3.133
   53PRO    HG2  828   2.606   3.627   3.140
   53PRO    HG3  829   2.532   3.501   3.225
   53PRO     CB  830   2.384   3.630   3.141
   53PRO    HB2  831   2.382   3.716   3.208
   53PRO    HB3  832   2.313   3.560   3.184
   53PRO     CA  833   2.356   3.660   2.989
   53PRO     HA  834   2.249   3.642   2.982
   53PRO      C  835   2.388   3.806   2.965
   53PRO      O  836   2.504   3.832   2.915
   54PHE      N  837   2.299   3.902   2.998
   54PHE      H  838   2.219   3.879   3.054
   54PHE     CA  839   2.324   4.047   2.980
   54PHE     HA  840   2.359   4.068   2.879
   54PHE     CB  841   2.192   4.125   3.020
   54PHE    HB2  842   2.118   4.102   2.944
   54PHE    HB3  843   2.171   4.087   3.120
   54PHE     CG  844   2.207   4.275   3.025
   54PHE    CD1  845   2.222   4.344   2.905
   54PHE    HD1  846   2.233   4.289   2.812
   54PHE    CE1  847   2.231   4.487   2.906
   54PHE    HE1  848   2.241   4.543   2.814
   54PHE     CZ  849   2.216   4.554   3.032
   54PHE     HZ  850   2.220   4.662   3.040
   54PHE    CE2  851   2.200   4.484   3.156
   54PHE    HE2  852   2.185   4.539   3.247
   54PHE    CD2  853   2.191   4.341   3.150
   54PHE    HD2  854   2.171   4.286   3.240
   54PHE      C  855   2.437   4.103   3.066
   54PHE      O  856   2.440   4.100   3.195
   55ARG      N  857   2.548   4.152   2.996
   55ARG      H  858   2.544   4.141   2.896
   55ARG     CA  859   2.659   4.231   3.050
   55ARG     HA  860   2.736   4.222   2.975
   55ARG     CB  861   2.633   4.381   3.058
   55ARG    HB2  862   2.557   4.404   3.133
   55ARG    HB3  863   2.725   4.437   3.076
   55ARG     CG  864   2.583   4.444   2.921
   55ARG    HG2  865   2.505   4.377   2.888
   55ARG    HG3  866   2.555   4.549   2.933
   55ARG     CD  867   2.691   4.443   2.806
   55ARG    HD2  868   2.722   4.339   2.788
   55ARG    HD3  869   2.652   4.494   2.718
   55ARG     NE  870   2.815   4.507   2.851
   55ARG     HE  871   2.888   4.444   2.882
   55ARG     CZ  872   2.841   4.631   2.847
   55ARG    NH1  873   2.755   4.727   2.815
   55ARG   HH11  874   2.659   4.706   2.794
   55ARG   HH12  875   2.796   4.819   2.824
   55ARG    NH2  876   2.957   4.669   2.892
   55ARG   HH21  877   3.023   4.597   2.918
   55ARG   HH22  878   2.974   4.767   2.906
   55ARG      C  879   2.705   4.188   3.196
   55ARG      O  880   2.706   4.268   3.294
   56PRO      N  881   2.754   4.061   3.210
   56PRO     CD  882   2.776   3.972   3.101
   56PRO    HD2  883   2.822   4.028   3.020
   56PRO    HD3  884   2.687   3.925   3.059
   56PRO     CG  885   2.867   3.860   3.156
   56PRO    HG2  886   2.974   3.881   3.156
   56PRO    HG3  887   2.846   3.772   3.097
   56PRO     CB  888   2.817   3.847   3.299
   56PRO    HB2  889   2.893   3.798   3.358
   56PRO    HB3  890   2.720   3.799   3.290
   56PRO     CA  891   2.793   3.995   3.340
   56PRO     HA  892   2.718   4.004   3.420
   56PRO      C  893   2.917   4.051   3.402
   56PRO      O  894   2.993   4.122   3.337
   57TRP      N  895   2.957   4.017   3.531
   57TRP      H  896   2.885   3.983   3.593
   57TRP     CA  897   3.078   4.071   3.584
   57TRP     HA  898   3.075   4.178   3.565
   57TRP     CB  899   3.086   4.044   3.732
   57TRP    HB2  900   3.164   4.111   3.768
   57TRP    HB3  901   2.995   4.076   3.782
   57TRP     CG  902   3.114   3.902   3.764
   57TRP    CD1  903   3.023   3.808   3.792
   57TRP    HD1  904   2.916   3.821   3.797
   57TRP    NE1  905   3.084   3.684   3.801
   57TRP    HE1  906   3.040   3.594   3.807
   57TRP    CE2  907   3.216   3.693   3.788
   57TRP    CZ2  908   3.320   3.599   3.806
   57TRP    HZ2  909   3.305   3.492   3.805
   57TRP    CH2  910   3.450   3.641   3.797
   57TRP    HH2  911   3.532   3.570   3.797
   57TRP    CZ3  912   3.477   3.777   3.776
   57TRP    HZ3  913   3.582   3.801   3.773
   57TRP    CE3  914   3.374   3.868   3.754
   57TRP    HE3  915   3.394   3.971   3.731
   57TRP    CD2  916   3.239   3.829   3.770
   57TRP      C  917   3.204   4.018   3.511
   57TRP      O  918   3.306   4.084   3.494
   58TRP      N  919   3.199   3.902   3.450
   58TRP      H  920   3.107   3.864   3.431
   58TRP     CA  921   3.310   3.840   3.385
   58TRP     HA  922   3.404   3.870   3.431
   58TRP     CB  923   3.298   3.691   3.401
   58TRP    HB2  924   3.369   3.644   3.333
   58TRP    HB3  925   3.320   3.659   3.503
   58TRP     CG  926   3.170   3.621   3.355
   58TRP    CD1  927   3.084   3.567   3.440
   58TRP    HD1  928   3.086   3.575   3.547
   58TRP    NE1  929   2.976   3.508   3.365
   58TRP    HE1  930   2.895   3.456   3.397
   58TRP    CE2  931   3.005   3.512   3.234
   58TRP    CZ2  932   2.929   3.479   3.119
   58TRP    HZ2  933   2.846   3.411   3.134
   58TRP    CH2  934   2.969   3.518   2.991
   58TRP    HH2  935   2.911   3.488   2.905
   58TRP    CZ3  936   3.081   3.595   2.981
   58TRP    HZ3  937   3.113   3.638   2.887
   58TRP    CE3  938   3.154   3.642   3.093
   58TRP    HE3  939   3.246   3.697   3.082
   58TRP    CD2  940   3.116   3.596   3.219
   58TRP      C  941   3.344   3.890   3.242
   58TRP      O  942   3.441   3.843   3.190
   59GLU      N  943   3.264   3.973   3.186
   59GLU      H  944   3.170   3.983   3.223
   59GLU     CA  945   3.299   4.027   3.052
   59GLU     HA  946   3.293   3.953   2.972
   59GLU     CB  947   3.193   4.129   3.011
   59GLU    HB2  948   3.205   4.150   2.905
   59GLU    HB3  949   3.094   4.085   3.022
   59GLU     CG  950   3.184   4.264   3.100
   59GLU    HG2  951   3.159   4.240   3.203
   59GLU    HG3  952   3.279   4.316   3.101
   59GLU     CD  953   3.086   4.357   3.032
   59GLU    OE1  954   2.960   4.349   3.042
   59GLU    OE2  955   3.131   4.451   2.968
   59GLU      C  956   3.436   4.094   3.046
   59GLU      O  957   3.507   4.086   2.946
   60ARG      N  958   3.478   4.159   3.152
   60ARG      H  959   3.421   4.148   3.235
   60ARG     CA  960   3.606   4.218   3.177
   60ARG     HA  961   3.621   4.290   3.096
   60ARG     CB  962   3.597   4.304   3.305
   60ARG    HB2  963   3.595   4.229   3.384
   60ARG    HB3  964   3.686   4.366   3.310
   60ARG     CG  965   3.465   4.391   3.315
   60ARG    HG2  966   3.453   4.446   3.221
   60ARG    HG3  967   3.386   4.319   3.335
   60ARG     CD  968   3.449   4.504   3.420
   60ARG    HD2  969   3.344   4.533   3.421
   60ARG    HD3  970   3.470   4.468   3.521
   60ARG     NE  971   3.542   4.611   3.384
   60ARG     HE  972   3.599   4.609   3.301
   60ARG     CZ  973   3.530   4.738   3.424
   60ARG    NH1  974   3.437   4.772   3.503
   60ARG   HH11  975   3.364   4.702   3.512
   60ARG   HH12  976   3.421   4.869   3.526
   60ARG    NH2  977   3.621   4.830   3.399
   60ARG   HH21  978   3.701   4.814   3.339
   60ARG   HH22  979   3.604   4.926   3.425
   60ARG      C  980   3.729   4.124   3.178
   60ARG      O  981   3.848   4.161   3.202
   61TYR      N  982   3.707   3.999   3.140
   61TYR      H  983   3.614   3.965   3.122
   61TYR     CA  984   3.815   3.899   3.113
   61TYR     HA  985   3.911   3.952   3.113
   61TYR     CB  986   3.832   3.805   3.234
   61TYR    HB2  987   3.746   3.741   3.253
   61TYR    HB3  988   3.913   3.736   3.213
   61TYR     CG  989   3.856   3.880   3.364
   61TYR    CD1  990   3.757   3.888   3.465
   61TYR    HD1  991   3.658   3.851   3.441
   61TYR    CE1  992   3.782   3.955   3.583
   61TYR    HE1  993   3.709   3.955   3.662
   61TYR     CZ  994   3.907   4.015   3.606
   61TYR     OH  995   3.930   4.096   3.715
   61TYR     HH  996   4.008   4.151   3.703
   61TYR    CE2  997   4.013   3.989   3.511
   61TYR    HE2  998   4.104   4.043   3.530
   61TYR    CD2  999   3.991   3.920   3.394
   61TYR    HD2 1000   4.070   3.895   3.325
   61TYR      C 1001   3.801   3.842   2.969
   61TYR      O 1002   3.866   3.739   2.948
   62GLN      N 1003   3.736   3.910   2.877
   62GLN      H 1004   3.685   3.993   2.905
   62GLN     CA 1005   3.729   3.865   2.737
   62GLN     HA 1006   3.808   3.791   2.721
   62GLN     CB 1007   3.587   3.815   2.703
   62GLN    HB2 1008   3.517   3.900   2.701
   62GLN    HB3 1009   3.587   3.768   2.605
   62GLN     CG 1010   3.535   3.712   2.796
   62GLN    HG2 1011   3.621   3.646   2.811
   62GLN    HG3 1012   3.526   3.750   2.897
   62GLN     CD 1013   3.417   3.632   2.753
   62GLN    OE1 1014   3.355   3.642   2.651
   62GLN    NE2 1015   3.376   3.549   2.842
   62GLN   HE21 1016   3.296   3.491   2.824
   62GLN   HE22 1017   3.433   3.539   2.926
   62GLN      C 1018   3.776   3.986   2.649
   62GLN      O 1019   3.692   4.051   2.592
   63PRO      N 1020   3.908   4.023   2.644
   63PRO     CD 1021   4.020   3.966   2.713
   63PRO    HD2 1022   4.062   3.886   2.652
   63PRO    HD3 1023   4.004   3.923   2.812
   63PRO     CG 1024   4.119   4.086   2.722
   63PRO    HG2 1025   4.222   4.054   2.739
   63PRO    HG3 1026   4.086   4.167   2.788
   63PRO     CB 1027   4.106   4.144   2.581
   63PRO    HB2 1028   4.164   4.083   2.512
   63PRO    HB3 1029   4.139   4.248   2.583
   63PRO     CA 1030   3.952   4.138   2.571
   63PRO     HA 1031   3.913   4.225   2.624
   63PRO      C 1032   3.914   4.137   2.427
   63PRO      O 1033   3.947   4.037   2.359
   64VAL      N 1034   3.877   4.248   2.366
   64VAL      H 1035   3.873   4.328   2.428
   64VAL     CA 1036   3.865   4.280   2.224
   64VAL     HA 1037   3.878   4.185   2.173
   64VAL     CB 1038   3.725   4.335   2.196
   64VAL     HB 1039   3.707   4.414   2.269
   64VAL    CG1 1040   3.697   4.382   2.055
   64VAL   HG11 1041   3.598   4.424   2.041
   64VAL   HG12 1042   3.760   4.468   2.032
   64VAL   HG13 1043   3.718   4.300   1.986
   64VAL    CG2 1044   3.627   4.223   2.223
   64VAL   HG21 1045   3.645   4.145   2.148
   64VAL   HG22 1046   3.652   4.176   2.318
   64VAL   HG23 1047   3.522   4.251   2.219
   64VAL      C 1048   3.976   4.374   2.176
   64VAL      O 1049   4.001   4.377   2.055
   65SER      N 1050   4.033   4.453   2.265
   65SER      H 1051   4.005   4.444   2.362
   65SER     CA 1052   4.134   4.550   2.232
   65SER     HA 1053   4.209   4.505   2.167
   65SER     CB 1054   4.081   4.674   2.159
   65SER    HB2 1055   4.174   4.721   2.127
   65SER    HB3 1056   4.032   4.649   2.065
   65SER     OG 1057   4.007   4.771   2.238
   65SER     HG 1058   3.921   4.790   2.200
   65SER      C 1059   4.203   4.602   2.359
   65SER      O 1060   4.157   4.571   2.471
   66TYR      N 1061   4.310   4.680   2.354
   66TYR      H 1062   4.333   4.712   2.261
   66TYR     CA 1063   4.380   4.745   2.466
   66TYR     HA 1064   4.343   4.720   2.565
   66TYR     CB 1065   4.528   4.709   2.454
   66TYR    HB2 1066   4.563   4.754   2.361
   66TYR    HB3 1067   4.585   4.755   2.535
   66TYR     CG 1068   4.577   4.567   2.477
   66TYR    CD1 1069   4.495   4.467   2.539
   66TYR    HD1 1070   4.395   4.489   2.572
   66TYR    CE1 1071   4.546   4.335   2.565
   66TYR    HE1 1072   4.472   4.265   2.599
   66TYR     CZ 1073   4.674   4.296   2.520
   66TYR     OH 1074   4.709   4.165   2.519
   66TYR     HH 1075   4.650   4.114   2.574
   66TYR    CE2 1076   4.753   4.393   2.460
   66TYR    HE2 1077   4.852   4.369   2.422
   66TYR    CD2 1078   4.703   4.522   2.438
   66TYR    HD2 1079   4.769   4.591   2.387
   66TYR      C 1080   4.354   4.891   2.469
   66TYR      O 1081   4.422   4.971   2.530
   67LYS      N 1082   4.242   4.931   2.406
   67LYS      H 1083   4.182   4.861   2.364
   67LYS     CA 1084   4.183   5.066   2.407
   67LYS     HA 1085   4.267   5.135   2.414
   67LYS     CB 1086   4.086   5.094   2.285
   67LYS    HB2 1087   4.004   5.023   2.272
   67LYS    HB3 1088   4.043   5.189   2.316
   67LYS     CG 1089   4.163   5.104   2.158
   67LYS    HG2 1090   4.241   5.180   2.165
   67LYS    HG3 1091   4.214   5.010   2.137
   67LYS     CD 1092   4.066   5.136   2.048
   67LYS    HD2 1093   4.125   5.136   1.956
   67LYS    HD3 1094   3.997   5.052   2.039
   67LYS     CE 1095   3.989   5.272   2.053
   67LYS    HE2 1096   3.909   5.252   2.123
   67LYS    HE3 1097   4.057   5.342   2.101
   67LYS     NZ 1098   3.935   5.308   1.919
   67LYS    HZ1 1099   3.892   5.399   1.927
   67LYS    HZ2 1100   4.010   5.326   1.853
   67LYS    HZ3 1101   3.860   5.245   1.895
   67LYS      C 1102   4.104   5.086   2.535
   67LYS      O 1103   4.025   4.998   2.573
   68LEU      N 1104   4.114   5.203   2.595
   68LEU      H 1105   4.177   5.270   2.553
   68LEU     CA 1106   4.063   5.241   2.727
   68LEU     HA 1107   4.067   5.157   2.796
   68LEU     CB 1108   4.154   5.336   2.805
   68LEU    HB2 1109   4.148   5.428   2.747
   68LEU    HB3 1110   4.117   5.351   2.907
   68LEU     CG 1111   4.303   5.299   2.809
   68LEU     HG 1112   4.351   5.319   2.713
   68LEU    CD1 1113   4.372   5.395   2.901
   68LEU   HD11 1114   4.419   5.469   2.837
   68LEU   HD12 1115   4.301   5.433   2.974
   68LEU   HD13 1116   4.450   5.335   2.948
   68LEU    CD2 1117   4.329   5.156   2.843
   68LEU   HD21 1118   4.435   5.150   2.869
   68LEU   HD22 1119   4.278   5.127   2.935
   68LEU   HD23 1120   4.309   5.100   2.752
   68LEU      C 1121   3.913   5.270   2.734
   68LEU      O 1122   3.875   5.362   2.804
   69CYX      N 1123   3.822   5.179   2.693
   69CYX      H 1124   3.853   5.091   2.654
   69CYX     CA 1125   3.681   5.210   2.703
   69CYX     HA 1126   3.677   5.292   2.775
   69CYX     CB 1127   3.629   5.256   2.564
   69CYX    HB2 1128   3.537   5.202   2.543
   69CYX    HB3 1129   3.607   5.361   2.583
   69CYX     SG 1130   3.753   5.250   2.425
   69CYX      C 1131   3.599   5.095   2.756
   69CYX      O 1132   3.576   4.994   2.692
   70THR      N 1133   3.535   5.120   2.879
   70THR      H 1134   3.554   5.204   2.931
   70THR     CA 1135   3.461   5.016   2.957
   70THR     HA 1136   3.433   4.937   2.888
   70THR     CB 1137   3.544   4.965   3.080
   70THR     HB 1138   3.494   4.888   3.138
   70THR    CG2 1139   3.678   4.905   3.027
   70THR   HG21 1140   3.650   4.829   2.953
   70THR   HG22 1141   3.740   4.976   2.974
   70THR   HG23 1142   3.730   4.852   3.107
   70THR    OG1 1143   3.566   5.069   3.165
   70THR    HG1 1144   3.627   5.126   3.116
   70THR      C 1145   3.332   5.078   3.011
   70THR      O 1146   3.319   5.203   3.009
   71ARG      N 1147   3.240   4.995   3.074
   71ARG      H 1148   3.256   4.896   3.065
   71ARG     CA 1149   3.135   5.054   3.166
   71ARG     HA 1150   3.068   5.101   3.093
   71ARG     CB 1151   3.044   4.951   3.235
   71ARG    HB2 1152   2.985   5.010   3.305
   71ARG    HB3 1153   2.974   4.921   3.157
   71ARG     CG 1154   3.103   4.834   3.302
   71ARG    HG2 1155   3.145   4.768   3.226
   71ARG    HG3 1156   3.192   4.865   3.357
   71ARG     CD 1157   2.996   4.768   3.395
   71ARG    HD2 1158   2.975   4.830   3.483
   71ARG    HD3 1159   2.901   4.765   3.342
   71ARG     NE 1160   3.024   4.628   3.434
   71ARG     HE 1161   3.070   4.605   3.521
   71ARG     CZ 1162   2.990   4.524   3.362
   71ARG    NH1 1163   2.918   4.536   3.251
   71ARG   HH11 1164   2.874   4.616   3.209
   71ARG   HH12 1165   2.905   4.449   3.200
   71ARG    NH2 1166   3.036   4.406   3.380
   71ARG   HH21 1167   3.092   4.401   3.463
   71ARG   HH22 1168   3.008   4.328   3.322
   71ARG      C 1169   3.184   5.163   3.267
   71ARG      O 1170   3.103   5.254   3.295
   72SER      N 1171   3.310   5.149   3.318
   72SER      H 1172   3.376   5.083   3.279
   72SER     CA 1173   3.355   5.235   3.428
   72SER     HA 1174   3.272   5.240   3.499
   72SER     CB 1175   3.480   5.172   3.499
   72SER    HB2 1176   3.552   5.144   3.423
   72SER    HB3 1177   3.524   5.243   3.569
   72SER     OG 1178   3.449   5.060   3.564
   72SER     HG 1179   3.459   5.068   3.659
   72SER      C 1180   3.388   5.377   3.388
   72SER      O 1181   3.384   5.469   3.473
   73GLY      N 1182   3.408   5.397   3.257
   73GLY      H 1183   3.402   5.317   3.196
   73GLY     CA 1184   3.446   5.523   3.189
   73GLY    HA2 1185   3.357   5.571   3.150
   73GLY    HA3 1186   3.484   5.585   3.270
   73GLY      C 1187   3.533   5.515   3.066
   73GLY      O 1188   3.577   5.406   3.023
   74ASN      N 1189   3.562   5.633   3.015
   74ASN      H 1190   3.513   5.713   3.050
   74ASN     CA 1191   3.656   5.651   2.901
   74ASN     HA 1192   3.679   5.554   2.858
   74ASN     CB 1193   3.589   5.737   2.796
   74ASN    HB2 1194   3.642   5.734   2.701
   74ASN    HB3 1195   3.494   5.686   2.777
   74ASN     CG 1196   3.583   5.890   2.809
   74ASN    OD1 1197   3.666   5.964   2.760
   74ASN    ND2 1198   3.492   5.946   2.880
   74ASN   HD21 1199   3.496   6.047   2.888
   74ASN   HD22 1200   3.431   5.893   2.939
   74ASN      C 1201   3.793   5.701   2.946
   74ASN      O 1202   3.811   5.737   3.062
   75GLU      N 1203   3.890   5.715   2.853
   75GLU      H 1204   3.870   5.689   2.757
   75GLU     CA 1205   4.030   5.754   2.879
   75GLU     HA 1206   4.071   5.681   2.949
   75GLU     CB 1207   4.115   5.757   2.750
   75GLU    HB2 1208   4.093   5.674   2.683
   75GLU    HB3 1209   4.109   5.854   2.701
   75GLU     CG 1210   4.265   5.740   2.794
   75GLU    HG2 1211   4.301   5.814   2.866
   75GLU    HG3 1212   4.267   5.645   2.848
   75GLU     CD 1213   4.356   5.750   2.670
   75GLU    OE1 1214   4.387   5.642   2.609
   75GLU    OE2 1215   4.407   5.854   2.634
   75GLU      C 1216   4.039   5.897   2.941
   75GLU      O 1217   4.123   5.922   3.029
   76ASP      N 1218   3.945   5.987   2.910
   76ASP      H 1219   3.873   5.958   2.845
   76ASP     CA 1220   3.951   6.119   2.963
   76ASP     HA 1221   4.055   6.150   2.958
   76ASP     CB 1222   3.878   6.220   2.880
   76ASP    HB2 1223   3.921   6.221   2.779
   76ASP    HB3 1224   3.773   6.191   2.870
   76ASP     CG 1225   3.882   6.361   2.931
   76ASP    OD1 1226   3.981   6.433   2.928
   76ASP    OD2 1227   3.774   6.411   2.970
   76ASP      C 1228   3.896   6.109   3.113
   76ASP      O 1229   3.945   6.189   3.196
   77GLU      N 1230   3.816   6.010   3.156
   77GLU      H 1231   3.797   5.937   3.089
   77GLU     CA 1232   3.775   5.989   3.295
   77GLU     HA 1233   3.766   6.089   3.338
   77GLU     CB 1234   3.644   5.912   3.303
   77GLU    HB2 1235   3.656   5.818   3.249
   77GLU    HB3 1236   3.604   5.901   3.404
   77GLU     CG 1237   3.533   5.983   3.223
   77GLU    HG2 1238   3.503   6.071   3.281
   77GLU    HG3 1239   3.565   5.999   3.120
   77GLU     CD 1240   3.414   5.885   3.223
   77GLU    OE1 1241   3.333   5.877   3.323
   77GLU    OE2 1242   3.378   5.825   3.117
   77GLU      C 1243   3.881   5.908   3.374
   77GLU      O 1244   3.882   5.931   3.493
   78PHE      N 1245   3.962   5.824   3.311
   78PHE      H 1246   3.932   5.790   3.221
   78PHE     CA 1247   4.079   5.756   3.361
   78PHE     HA 1248   4.057   5.708   3.456
   78PHE     CB 1249   4.108   5.642   3.260
   78PHE    HB2 1250   4.012   5.595   3.240
   78PHE    HB3 1251   4.144   5.685   3.166
   78PHE     CG 1252   4.210   5.538   3.305
   78PHE    CD1 1253   4.347   5.555   3.283
   78PHE    HD1 1254   4.384   5.645   3.237
   78PHE    CE1 1255   4.442   5.462   3.339
   78PHE    HE1 1256   4.547   5.486   3.343
   78PHE     CZ 1257   4.395   5.343   3.398
   78PHE     HZ 1258   4.461   5.269   3.439
   78PHE    CE2 1259   4.255   5.320   3.410
   78PHE    HE2 1260   4.224   5.233   3.466
   78PHE    CD2 1261   4.163   5.416   3.365
   78PHE    HD2 1262   4.057   5.404   3.385
   78PHE      C 1263   4.192   5.852   3.391
   78PHE      O 1264   4.244   5.849   3.499
   79ARG      N 1265   4.217   5.937   3.294
   79ARG      H 1266   4.159   5.936   3.211
   79ARG     CA 1267   4.316   6.049   3.311
   79ARG     HA 1268   4.414   6.005   3.328
   79ARG     CB 1269   4.316   6.124   3.177
   79ARG    HB2 1270   4.213   6.124   3.141
   79ARG    HB3 1271   4.355   6.222   3.204
   79ARG     CG 1272   4.408   6.063   3.071
   79ARG    HG2 1273   4.513   6.062   3.098
   79ARG    HG3 1274   4.372   5.961   3.060
   79ARG     CD 1275   4.393   6.134   2.938
   79ARG    HD2 1276   4.288   6.141   2.911
   79ARG    HD3 1277   4.425   6.238   2.944
   79ARG     NE 1278   4.462   6.061   2.820
   79ARG     HE 1279   4.410   5.999   2.759
   79ARG     CZ 1280   4.596   6.067   2.803
   79ARG    NH1 1281   4.671   6.143   2.877
   79ARG   HH11 1282   4.641   6.207   2.949
   79ARG   HH12 1283   4.770   6.154   2.858
   79ARG    NH2 1284   4.644   5.994   2.709
   79ARG   HH21 1285   4.580   5.942   2.650
   79ARG   HH22 1286   4.744   5.987   2.699
   79ARG      C 1287   4.276   6.142   3.428
   79ARG      O 1288   4.361   6.185   3.501
   80ASN      N 1289   4.142   6.159   3.445
   80ASN      H 1290   4.082   6.115   3.376
   80ASN     CA 1291   4.085   6.241   3.559
   80ASN     HA 1292   4.128   6.341   3.563
   80ASN     CB 1293   3.934   6.250   3.549
   80ASN    HB2 1294   3.914   6.310   3.461
   80ASN    HB3 1295   3.890   6.150   3.535
   80ASN     CG 1296   3.869   6.328   3.661
   80ASN    OD1 1297   3.936   6.401   3.731
   80ASN    ND2 1298   3.741   6.308   3.682
   80ASN   HD21 1299   3.688   6.343   3.761
   80ASN   HD22 1300   3.696   6.238   3.623
   80ASN      C 1301   4.114   6.162   3.691
   80ASN      O 1302   4.160   6.218   3.786
   81MET      N 1303   4.100   6.029   3.689
   81MET      H 1304   4.065   5.979   3.609
   81MET     CA 1305   4.111   5.953   3.817
   81MET     HA 1306   4.067   6.013   3.896
   81MET     CB 1307   4.038   5.816   3.784
   81MET    HB2 1308   3.931   5.832   3.772
   81MET    HB3 1309   4.073   5.785   3.685
   81MET     CG 1310   4.057   5.712   3.898
   81MET    HG2 1311   4.163   5.703   3.923
   81MET    HG3 1312   3.999   5.743   3.985
   81MET     SD 1313   3.995   5.552   3.858
   81MET     CE 1314   4.102   5.513   3.719
   81MET    HE1 1315   4.058   5.558   3.630
   81MET    HE2 1316   4.203   5.545   3.745
   81MET    HE3 1317   4.101   5.404   3.723
   81MET      C 1318   4.263   5.931   3.850
   81MET      O 1319   4.310   5.956   3.960
   82VAL      N 1320   4.339   5.900   3.747
   82VAL      H 1321   4.297   5.867   3.660
   82VAL     CA 1322   4.484   5.883   3.767
   82VAL     HA 1323   4.494   5.804   3.842
   82VAL     CB 1324   4.542   5.823   3.645
   82VAL     HB 1325   4.506   5.882   3.561
   82VAL    CG1 1326   4.695   5.811   3.651
   82VAL   HG11 1327   4.712   5.736   3.729
   82VAL   HG12 1328   4.737   5.768   3.560
   82VAL   HG13 1329   4.740   5.909   3.662
   82VAL    CG2 1330   4.501   5.680   3.620
   82VAL   HG21 1331   4.548   5.640   3.531
   82VAL   HG22 1332   4.534   5.608   3.696
   82VAL   HG23 1333   4.394   5.659   3.611
   82VAL      C 1334   4.547   6.018   3.819
   82VAL      O 1335   4.610   6.014   3.925
   83THR      N 1336   4.528   6.132   3.756
   83THR      H 1337   4.473   6.131   3.671
   83THR     CA 1338   4.554   6.267   3.807
   83THR     HA 1339   4.659   6.261   3.835
   83THR     CB 1340   4.536   6.391   3.713
   83THR     HB 1341   4.432   6.423   3.718
   83THR    CG2 1342   4.634   6.499   3.746
   83THR   HG21 1343   4.599   6.543   3.839
   83THR   HG22 1344   4.739   6.472   3.753
   83THR   HG23 1345   4.619   6.571   3.666
   83THR    OG1 1346   4.556   6.358   3.580
   83THR    HG1 1347   4.496   6.290   3.551
   83THR      C 1348   4.489   6.298   3.938
   83THR      O 1349   4.552   6.360   4.025
   84ARG      N 1350   4.364   6.260   3.973
   84ARG      H 1351   4.314   6.201   3.908
   84ARG     CA 1352   4.302   6.300   4.102
   84ARG     HA 1353   4.329   6.404   4.121
   84ARG     CB 1354   4.148   6.292   4.099
   84ARG    HB2 1355   4.113   6.323   4.000
   84ARG    HB3 1356   4.127   6.185   4.096
   84ARG     CG 1357   4.082   6.370   4.211
   84ARG    HG2 1358   4.072   6.312   4.302
   84ARG    HG3 1359   4.135   6.462   4.234
   84ARG     CD 1360   3.936   6.411   4.163
   84ARG    HD2 1361   3.956   6.483   4.084
   84ARG    HD3 1362   3.880   6.323   4.130
   84ARG     NE 1363   3.865   6.473   4.279
   84ARG     HE 1364   3.910   6.493   4.366
   84ARG     CZ 1365   3.736   6.497   4.282
   84ARG    NH1 1366   3.660   6.506   4.181
   84ARG   HH11 1367   3.693   6.475   4.091
   84ARG   HH12 1368   3.561   6.522   4.196
   84ARG    NH2 1369   3.683   6.540   4.393
   84ARG   HH21 1370   3.741   6.566   4.471
   84ARG   HH22 1371   3.585   6.566   4.395
   84ARG      C 1372   4.360   6.227   4.223
   84ARG      O 1373   4.369   6.281   4.330
   85CYX      N 1374   4.393   6.097   4.207
   85CYX      H 1375   4.384   6.063   4.113
   85CYX     CA 1376   4.455   6.019   4.316
   85CYX     HA 1377   4.405   6.055   4.405
   85CYX     CB 1378   4.407   5.868   4.292
   85CYX    HB2 1379   4.459   5.822   4.208
   85CYX    HB3 1380   4.432   5.807   4.378
   85CYX     SG 1381   4.235   5.840   4.262
   85CYX      C 1382   4.609   6.030   4.325
   85CYX      O 1383   4.667   6.040   4.431
   86ASN      N 1384   4.671   6.050   4.208
   86ASN      H 1385   4.621   6.040   4.121
   86ASN     CA 1386   4.813   6.086   4.202
   86ASN     HA 1387   4.869   6.011   4.258
   86ASN     CB 1388   4.868   6.098   4.055
   86ASN    HB2 1389   4.804   6.158   3.990
   86ASN    HB3 1390   4.962   6.152   4.049
   86ASN     CG 1391   4.895   5.972   3.982
   86ASN    OD1 1392   4.893   5.863   4.036
   86ASN    ND2 1393   4.924   5.978   3.851
   86ASN   HD21 1394   4.952   5.892   3.806
   86ASN   HD22 1395   4.943   6.067   3.807
   86ASN      C 1396   4.832   6.215   4.282
   86ASN      O 1397   4.925   6.218   4.355
   87ASN      N 1398   4.741   6.317   4.273
   87ASN      H 1399   4.662   6.309   4.211
   87ASN     CA 1400   4.749   6.435   4.354
   87ASN     HA 1401   4.848   6.479   4.344
   87ASN     CB 1402   4.653   6.542   4.284
   87ASN    HB2 1403   4.664   6.555   4.176
   87ASN    HB3 1404   4.548   6.516   4.295
   87ASN     CG 1405   4.669   6.679   4.337
   87ASN    OD1 1406   4.773   6.742   4.313
   87ASN    ND2 1407   4.574   6.739   4.401
   87ASN   HD21 1408   4.608   6.819   4.452
   87ASN   HD22 1409   4.484   6.696   4.421
   87ASN      C 1410   4.725   6.421   4.505
   87ASN      O 1411   4.734   6.523   4.573
   88VAL      N 1412   4.681   6.309   4.560
   88VAL      H 1413   4.679   6.230   4.497
   88VAL     CA 1414   4.677   6.285   4.710
   88VAL     HA 1415   4.710   6.379   4.753
   88VAL     CB 1416   4.532   6.273   4.756
   88VAL     HB 1417   4.539   6.270   4.864
   88VAL    CG1 1418   4.456   6.406   4.727
   88VAL   HG11 1419   4.352   6.390   4.753
   88VAL   HG12 1420   4.501   6.485   4.788
   88VAL   HG13 1421   4.460   6.433   4.621
   88VAL    CG2 1422   4.463   6.142   4.693
   88VAL   HG21 1423   4.438   6.166   4.590
   88VAL   HG22 1424   4.536   6.061   4.700
   88VAL   HG23 1425   4.364   6.124   4.735
   88VAL      C 1426   4.771   6.181   4.765
   88VAL      O 1427   4.771   6.155   4.883
   89GLY      N 1428   4.850   6.115   4.675
   89GLY      H 1429   4.854   6.149   4.580
   89GLY     CA 1430   4.933   5.997   4.709
   89GLY    HA2 1431   4.998   5.989   4.622
   89GLY    HA3 1432   4.993   6.007   4.799
   89GLY      C 1433   4.856   5.871   4.711
   89GLY      O 1434   4.927   5.765   4.704
   90VAL      N 1435   4.726   5.858   4.676
   90VAL      H 1436   4.668   5.940   4.664
   90VAL     CA 1437   4.665   5.723   4.646
   90VAL     HA 1438   4.707   5.644   4.707
   90VAL     CB 1439   4.515   5.730   4.671
   90VAL     HB 1440   4.482   5.800   4.595
   90VAL    CG1 1441   4.446   5.601   4.632
   90VAL   HG11 1442   4.505   5.515   4.663
   90VAL   HG12 1443   4.343   5.597   4.670
   90VAL   HG13 1444   4.436   5.602   4.524
   90VAL    CG2 1445   4.476   5.763   4.816
   90VAL   HG21 1446   4.370   5.786   4.812
   90VAL   HG22 1447   4.510   5.680   4.878
   90VAL   HG23 1448   4.529   5.855   4.840
   90VAL      C 1449   4.704   5.688   4.504
   90VAL      O 1450   4.665   5.750   4.408
   91ARG      N 1451   4.774   5.575   4.488
   91ARG      H 1452   4.819   5.539   4.571
   91ARG     CA 1453   4.823   5.525   4.353
   91ARG     HA 1454   4.857   5.608   4.290
   91ARG     CB 1455   4.950   5.430   4.382
   91ARG    HB2 1456   4.938   5.386   4.481
   91ARG    HB3 1457   4.964   5.354   4.306
   91ARG     CG 1458   5.089   5.505   4.376
   91ARG    HG2 1459   5.170   5.437   4.351
   91ARG    HG3 1460   5.084   5.572   4.290
   91ARG     CD 1461   5.133   5.571   4.508
   91ARG    HD2 1462   5.085   5.667   4.519
   91ARG    HD3 1463   5.105   5.503   4.589
   91ARG     NE 1464   5.277   5.601   4.518
   91ARG     HE 1465   5.335   5.536   4.568
   91ARG     CZ 1466   5.332   5.713   4.470
   91ARG    NH1 1467   5.260   5.796   4.399
   91ARG   HH11 1468   5.175   5.754   4.365
   91ARG   HH12 1469   5.313   5.864   4.347
   91ARG    NH2 1470   5.455   5.741   4.500
   91ARG   HH21 1471   5.508   5.677   4.557
   91ARG   HH22 1472   5.496   5.831   4.480
   91ARG      C 1473   4.702   5.448   4.285
   91ARG      O 1474   4.609   5.402   4.358
   92ILE      N 1475   4.709   5.439   4.153
   92ILE      H 1476   4.788   5.483   4.108
   92ILE     CA 1477   4.617   5.358   4.069
   92ILE     HA 1478   4.539   5.324   4.138
   92ILE     CB 1479   4.555   5.430   3.951
   92ILE     HB 1480   4.629   5.475   3.885
   92ILE    CG2 1481   4.479   5.340   3.856
   92ILE   HG21 1482   4.547   5.275   3.801
   92ILE   HG22 1483   4.422   5.265   3.910
   92ILE   HG23 1484   4.427   5.409   3.788
   92ILE    CG1 1485   4.470   5.544   4.000
   92ILE   HG12 1486   4.540   5.619   4.039
   92ILE   HG13 1487   4.412   5.595   3.922
   92ILE    CD1 1488   4.370   5.519   4.111
   92ILE   HD11 1489   4.313   5.431   4.080
   92ILE   HD12 1490   4.413   5.530   4.211
   92ILE   HD13 1491   4.294   5.597   4.114
   92ILE      C 1492   4.694   5.236   4.020
   92ILE      O 1493   4.793   5.252   3.943
   93TYR      N 1494   4.656   5.118   4.065
   93TYR      H 1495   4.590   5.110   4.141
   93TYR     CA 1496   4.711   4.988   4.030
   93TYR     HA 1497   4.808   4.992   3.980
   93TYR     CB 1498   4.733   4.905   4.158
   93TYR    HB2 1499   4.640   4.901   4.215
   93TYR    HB3 1500   4.761   4.803   4.132
   93TYR     CG 1501   4.841   4.974   4.250
   93TYR    CD1 1502   4.976   4.967   4.223
   93TYR    HD1 1503   5.012   4.918   4.134
   93TYR    CE1 1504   5.065   5.032   4.310
   93TYR    HE1 1505   5.171   5.029   4.289
   93TYR     CZ 1506   5.027   5.094   4.429
   93TYR     OH 1507   5.117   5.150   4.514
   93TYR     HH 1508   5.201   5.171   4.472
   93TYR    CE2 1509   4.894   5.107   4.449
   93TYR    HE2 1510   4.862   5.168   4.532
   93TYR    CD2 1511   4.804   5.048   4.360
   93TYR    HD2 1512   4.700   5.057   4.388
   93TYR      C 1513   4.616   4.921   3.923
   93TYR      O 1514   4.505   4.878   3.964
   94VAL      N 1515   4.663   4.890   3.803
   94VAL      H 1516   4.760   4.909   3.781
   94VAL     CA 1517   4.576   4.837   3.697
   94VAL     HA 1518   4.471   4.867   3.709
   94VAL     CB 1519   4.620   4.884   3.562
   94VAL     HB 1520   4.728   4.877   3.551
   94VAL    CG1 1521   4.547   4.838   3.435
   94VAL   HG11 1522   4.577   4.737   3.405
   94VAL   HG12 1523   4.441   4.827   3.457
   94VAL   HG13 1524   4.561   4.892   3.341
   94VAL    CG2 1525   4.589   5.035   3.557
   94VAL   HG21 1526   4.631   5.080   3.467
   94VAL   HG22 1527   4.486   5.059   3.582
   94VAL   HG23 1528   4.647   5.081   3.638
   94VAL      C 1529   4.552   4.685   3.708
   94VAL      O 1530   4.641   4.613   3.755
   95ASP      N 1531   4.450   4.630   3.649
   95ASP      H 1532   4.377   4.690   3.615
   95ASP     CA 1533   4.424   4.491   3.630
   95ASP     HA 1534   4.491   4.419   3.678
   95ASP     CB 1535   4.289   4.462   3.688
   95ASP    HB2 1536   4.289   4.504   3.788
   95ASP    HB3 1537   4.220   4.524   3.630
   95ASP     CG 1538   4.246   4.315   3.674
   95ASP    OD1 1539   4.127   4.285   3.695
   95ASP    OD2 1540   4.338   4.232   3.660
   95ASP      C 1541   4.449   4.454   3.483
   95ASP      O 1542   4.362   4.477   3.396
   96ALA      N 1543   4.562   4.390   3.447
   96ALA      H 1544   4.621   4.355   3.522
   96ALA     CA 1545   4.600   4.368   3.305
   96ALA     HA 1546   4.545   4.436   3.240
   96ALA     CB 1547   4.754   4.395   3.301
   96ALA    HB1 1548   4.793   4.374   3.202
   96ALA    HB2 1549   4.779   4.499   3.318
   96ALA    HB3 1550   4.804   4.323   3.367
   96ALA      C 1551   4.566   4.225   3.254
   96ALA      O 1552   4.622   4.126   3.306
   97VAL      N 1553   4.501   4.222   3.148
   97VAL      H 1554   4.486   4.313   3.107
   97VAL     CA 1555   4.449   4.098   3.079
   97VAL     HA 1556   4.465   4.009   3.140
   97VAL     CB 1557   4.298   4.101   3.055
   97VAL     HB 1558   4.279   4.158   2.964
   97VAL    CG1 1559   4.228   3.968   3.036
   97VAL   HG11 1560   4.244   3.906   3.124
   97VAL   HG12 1561   4.122   3.985   3.015
   97VAL   HG13 1562   4.280   3.912   2.958
   97VAL    CG2 1563   4.227   4.166   3.177
   97VAL   HG21 1564   4.274   4.137   3.271
   97VAL   HG22 1565   4.222   4.274   3.159
   97VAL   HG23 1566   4.122   4.137   3.172
   97VAL      C 1567   4.526   4.082   2.949
   97VAL      O 1568   4.474   4.120   2.845
   98ILE      N 1569   4.640   4.013   2.953
   98ILE      H 1570   4.670   3.986   3.046
   98ILE     CA 1571   4.741   3.991   2.855
   98ILE     HA 1572   4.709   4.038   2.761
   98ILE     CB 1573   4.865   4.071   2.896
   98ILE     HB 1574   4.931   4.060   2.809
   98ILE    CG2 1575   4.833   4.226   2.919
   98ILE   HG21 1576   4.759   4.272   2.854
   98ILE   HG22 1577   4.779   4.229   3.014
   98ILE   HG23 1578   4.922   4.289   2.909
   98ILE    CG1 1579   4.946   4.017   3.016
   98ILE   HG12 1580   4.891   4.041   3.107
   98ILE   HG13 1581   4.946   3.910   2.994
   98ILE    CD1 1582   5.091   4.064   3.038
   98ILE   HD11 1583   5.146   4.041   2.947
   98ILE   HD12 1584   5.084   4.172   3.041
   98ILE   HD13 1585   5.138   4.020   3.126
   98ILE      C 1586   4.773   3.844   2.814
   98ILE      O 1587   4.864   3.819   2.736
   99ASN      N 1588   4.706   3.740   2.873
   99ASN      H 1589   4.637   3.758   2.944
   99ASN     CA 1590   4.716   3.598   2.830
   99ASN     HA 1591   4.821   3.580   2.807
   99ASN     CB 1592   4.687   3.493   2.940
   99ASN    HB2 1593   4.752   3.494   3.028
   99ASN    HB3 1594   4.591   3.518   2.985
   99ASN     CG 1595   4.689   3.349   2.893
   99ASN    OD1 1596   4.792   3.283   2.891
   99ASN    ND2 1597   4.574   3.291   2.865
   99ASN   HD21 1598   4.561   3.218   2.796
   99ASN   HD22 1599   4.490   3.345   2.882
   99ASN      C 1600   4.641   3.579   2.694
   99ASN      O 1601   4.704   3.524   2.602
  100HIE      N 1602   4.513   3.614   2.691
  100HIE      H 1603   4.474   3.664   2.769
  100HIE     CA 1604   4.414   3.581   2.587
  100HIE     HA 1605   4.470   3.555   2.497
  100HIE     CB 1606   4.338   3.458   2.635
  100HIE    HB2 1607   4.263   3.432   2.560
  100HIE    HB3 1608   4.411   3.377   2.632
  100HIE     CG 1609   4.251   3.478   2.767
  100HIE    ND1 1610   4.283   3.419   2.891
  100HIE    CE1 1611   4.200   3.475   2.978
  100HIE    HE1 1612   4.210   3.456   3.084
  100HIE    NE2 1613   4.119   3.565   2.916
  100HIE    HE2 1614   4.046   3.620   2.958
  100HIE    CD2 1615   4.147   3.565   2.781
  100HIE    HD2 1616   4.099   3.610   2.696
  100HIE      C 1617   4.316   3.697   2.551
  100HIE      O 1618   4.303   3.794   2.624
  101MET      N 1619   4.245   3.678   2.442
  101MET      H 1620   4.266   3.600   2.381
  101MET     CA 1621   4.132   3.767   2.396
  101MET     HA 1622   4.141   3.866   2.442
  101MET     CB 1623   4.150   3.790   2.238
  101MET    HB2 1624   4.131   3.691   2.196
  101MET    HB3 1625   4.068   3.854   2.209
  101MET     CG 1626   4.279   3.857   2.191
  101MET    HG2 1627   4.357   3.783   2.209
  101MET    HG3 1628   4.267   3.870   2.084
  101MET     SD 1629   4.341   4.014   2.259
  101MET     CE 1630   4.219   4.119   2.170
  101MET    HE1 1631   4.215   4.214   2.225
  101MET    HE2 1632   4.247   4.141   2.067
  101MET    HE3 1633   4.117   4.082   2.175
  101MET      C 1634   3.987   3.702   2.423
  101MET      O 1635   3.976   3.595   2.484
  102CYS      N 1636   3.880   3.761   2.376
  102CYS      H 1637   3.904   3.849   2.334
  102CYS     CA 1638   3.749   3.694   2.354
  102CYS     HA 1639   3.714   3.647   2.445
  102CYS     CB 1640   3.655   3.811   2.309
  102CYS    HB2 1641   3.554   3.794   2.348
  102CYS    HB3 1642   3.675   3.901   2.369
  102CYS     SG 1643   3.651   3.838   2.131
  102CYS     HG 1644   3.577   3.735   2.091
  102CYS      C 1645   3.751   3.575   2.256
  102CYS      O 1646   3.850   3.548   2.192
  103GLY      N 1647   3.643   3.489   2.248
  103GLY      H 1648   3.568   3.520   2.309
  103GLY     CA 1649   3.637   3.352   2.189
  103GLY    HA2 1650   3.735   3.319   2.155
  103GLY    HA3 1651   3.605   3.279   2.263
  103GLY      C 1652   3.545   3.347   2.066
  103GLY      O 1653   3.495   3.453   2.021
  104ASN      N 1654   3.529   3.229   2.007
  104ASN      H 1655   3.567   3.151   2.059
  104ASN     CA 1656   3.464   3.206   1.877
  104ASN     HA 1657   3.496   3.293   1.820
  104ASN     CB 1658   3.519   3.071   1.828
  104ASN    HB2 1659   3.626   3.067   1.847
  104ASN    HB3 1660   3.471   2.984   1.873
  104ASN     CG 1661   3.512   3.052   1.680
  104ASN    OD1 1662   3.489   3.150   1.606
  104ASN    ND2 1663   3.535   2.939   1.620
  104ASN   HD21 1664   3.536   2.936   1.519
  104ASN   HD22 1665   3.526   2.853   1.673
  104ASN      C 1666   3.310   3.215   1.878
  104ASN      O 1667   3.245   3.215   1.774
  105ALA      N 1668   3.248   3.205   2.001
  105ALA      H 1669   3.309   3.203   2.082
  105ALA     CA 1670   3.104   3.186   2.023
  105ALA     HA 1671   3.075   3.138   1.930
  105ALA     CB 1672   3.075   3.102   2.144
  105ALA    HB1 1673   3.141   3.016   2.152
  105ALA    HB2 1674   3.073   3.161   2.236
  105ALA    HB3 1675   2.971   3.071   2.135
  105ALA      C 1676   3.036   3.325   2.019
  105ALA      O 1677   2.980   3.366   2.120
  106VAL      N 1678   3.045   3.403   1.907
  106VAL      H 1679   3.082   3.363   1.822
  106VAL     CA 1680   3.007   3.546   1.906
  106VAL     HA 1681   3.058   3.581   1.995
  106VAL     CB 1682   3.061   3.620   1.778
  106VAL     HB 1683   3.022   3.722   1.777
  106VAL    CG1 1684   3.216   3.606   1.764
  106VAL   HG11 1685   3.259   3.658   1.849
  106VAL   HG12 1686   3.246   3.501   1.766
  106VAL   HG13 1687   3.251   3.645   1.668
  106VAL    CG2 1688   3.005   3.562   1.650
  106VAL   HG21 1689   3.066   3.604   1.570
  106VAL   HG22 1690   3.014   3.454   1.659
  106VAL   HG23 1691   2.899   3.586   1.636
  106VAL      C 1692   2.855   3.560   1.929
  106VAL      O 1693   2.805   3.668   1.961
  107SER      N 1694   2.775   3.454   1.916
  107SER      H 1695   2.816   3.370   1.876
  107SER     CA 1696   2.638   3.433   1.947
  107SER     HA 1697   2.577   3.482   1.870
  107SER     CB 1698   2.598   3.282   1.948
  107SER    HB2 1699   2.679   3.229   1.999
  107SER    HB3 1700   2.501   3.284   1.998
  107SER     OG 1701   2.590   3.247   1.810
  107SER     HG 1702   2.556   3.157   1.805
  107SER      C 1703   2.591   3.488   2.086
  107SER      O 1704   2.475   3.528   2.100
  108ALA      N 1705   2.670   3.495   2.193
  108ALA      H 1706   2.754   3.439   2.187
  108ALA     CA 1707   2.657   3.576   2.310
  108ALA     HA 1708   2.556   3.556   2.347
  108ALA     CB 1709   2.756   3.526   2.419
  108ALA    HB1 1710   2.860   3.550   2.395
  108ALA    HB2 1711   2.714   3.565   2.511
  108ALA    HB3 1712   2.750   3.417   2.428
  108ALA      C 1713   2.674   3.732   2.287
  108ALA      O 1714   2.601   3.805   2.355
  109GLY      N 1715   2.764   3.783   2.206
  109GLY      H 1716   2.810   3.719   2.142
  109GLY     CA 1717   2.770   3.929   2.167
  109GLY    HA2 1718   2.677   3.946   2.114
  109GLY    HA3 1719   2.772   3.996   2.254
  109GLY      C 1720   2.881   3.979   2.078
  109GLY      O 1721   2.991   4.003   2.129
  110THR      N 1722   2.851   4.003   1.954
  110THR      H 1723   2.754   3.984   1.934
  110THR     CA 1724   2.939   4.056   1.854
  110THR     HA 1725   3.019   3.983   1.857
  110THR     CB 1726   2.869   4.048   1.718
  110THR     HB 1727   2.918   4.116   1.647
  110THR    CG2 1728   2.859   3.909   1.660
  110THR   HG21 1729   2.780   3.893   1.587
  110THR   HG22 1730   2.960   3.894   1.622
  110THR   HG23 1731   2.837   3.838   1.740
  110THR    OG1 1732   2.743   4.110   1.741
  110THR    HG1 1733   2.706   4.127   1.654
  110THR      C 1734   2.980   4.204   1.874
  110THR      O 1735   3.064   4.250   1.806
  111SER      N 1736   2.916   4.276   1.968
  111SER      H 1737   2.854   4.219   2.024
  111SER     CA 1738   2.947   4.418   2.004
  111SER     HA 1739   2.986   4.476   1.920
  111SER     CB 1740   2.819   4.482   2.057
  111SER    HB2 1741   2.734   4.454   1.994
  111SER    HB3 1742   2.793   4.434   2.151
  111SER     OG 1743   2.833   4.621   2.064
  111SER     HG 1744   2.742   4.646   2.083
  111SER      C 1745   3.061   4.418   2.099
  111SER      O 1746   3.106   4.315   2.154
  112SER      N 1747   3.116   4.534   2.129
  112SER      H 1748   3.075   4.617   2.089
  112SER     CA 1749   3.221   4.551   2.228
  112SER     HA 1750   3.218   4.470   2.300
  112SER     CB 1751   3.359   4.529   2.158
  112SER    HB2 1752   3.443   4.533   2.226
  112SER    HB3 1753   3.353   4.423   2.135
  112SER     OG 1754   3.371   4.608   2.041
  112SER     HG 1755   3.444   4.665   2.067
  112SER      C 1756   3.213   4.688   2.299
  112SER      O 1757   3.159   4.780   2.243
  113THR      N 1758   3.280   4.698   2.415
  113THR      H 1759   3.323   4.614   2.452
  113THR     CA 1760   3.269   4.820   2.496
  113THR     HA 1761   3.162   4.839   2.497
  113THR     CB 1762   3.317   4.793   2.634
  113THR     HB 1763   3.304   4.881   2.698
  113THR    CG2 1764   3.241   4.683   2.705
  113THR   HG21 1765   3.261   4.583   2.666
  113THR   HG22 1766   3.266   4.682   2.811
  113THR   HG23 1767   3.135   4.709   2.702
  113THR    OG1 1768   3.452   4.758   2.636
  113THR    HG1 1769   3.509   4.832   2.662
  113THR      C 1770   3.320   4.956   2.437
  113THR      O 1771   3.317   5.057   2.506
  114CYX      N 1772   3.366   4.957   2.309
  114CYX      H 1773   3.368   4.872   2.256
  114CYX     CA 1774   3.417   5.073   2.237
  114CYX     HA 1775   3.374   5.168   2.272
  114CYX     CB 1776   3.566   5.086   2.262
  114CYX    HB2 1777   3.594   5.052   2.362
  114CYX    HB3 1778   3.613   5.034   2.179
  114CYX     SG 1779   3.635   5.251   2.253
  114CYX      C 1780   3.383   5.063   2.084
  114CYX      O 1781   3.434   5.153   2.013
  115GLY      N 1782   3.300   4.966   2.044
  115GLY      H 1783   3.253   4.906   2.110
  115GLY     CA 1784   3.253   4.946   1.905
  115GLY    HA2 1785   3.165   4.881   1.898
  115GLY    HA3 1786   3.240   5.047   1.867
  115GLY      C 1787   3.346   4.884   1.800
  115GLY      O 1788   3.310   4.878   1.689
  116SER      N 1789   3.465   4.849   1.845
  116SER      H 1790   3.487   4.855   1.943
  116SER     CA 1791   3.575   4.787   1.764
  116SER     HA 1792   3.599   4.864   1.691
  116SER     CB 1793   3.701   4.774   1.846
  116SER    HB2 1794   3.691   4.688   1.913
  116SER    HB3 1795   3.777   4.757   1.770
  116SER     OG 1796   3.743   4.895   1.915
  116SER     HG 1797   3.753   4.859   2.004
  116SER      C 1798   3.552   4.663   1.688
  116SER      O 1799   3.462   4.591   1.716
  117TYR      N 1800   3.620   4.651   1.577
  117TYR      H 1801   3.690   4.721   1.559
  117TYR     CA 1802   3.595   4.541   1.478
  117TYR     HA 1803   3.490   4.514   1.465
  117TYR     CB 1804   3.641   4.588   1.341
  117TYR    HB2 1805   3.581   4.675   1.317
  117TYR    HB3 1806   3.743   4.623   1.358
  117TYR     CG 1807   3.643   4.484   1.226
  117TYR    CD1 1808   3.742   4.386   1.200
  117TYR    HD1 1809   3.826   4.388   1.268
  117TYR    CE1 1810   3.740   4.304   1.090
  117TYR    HE1 1811   3.817   4.229   1.078
  117TYR     CZ 1812   3.625   4.300   1.011
  117TYR     OH 1813   3.612   4.205   0.916
  117TYR     HH 1814   3.689   4.149   0.911
  117TYR    CE2 1815   3.519   4.391   1.038
  117TYR    HE2 1816   3.425   4.391   0.985
  117TYR    CD2 1817   3.525   4.480   1.144
  117TYR    HD2 1818   3.439   4.542   1.166
  117TYR      C 1819   3.674   4.417   1.517
  117TYR      O 1820   3.791   4.432   1.552
  118PHE      N 1821   3.613   4.295   1.505
  118PHE      H 1822   3.516   4.284   1.478
  118PHE     CA 1823   3.687   4.173   1.526
  118PHE     HA 1824   3.787   4.181   1.482
  118PHE     CB 1825   3.721   4.146   1.679
  118PHE    HB2 1826   3.776   4.053   1.691
  118PHE    HB3 1827   3.787   4.228   1.707
  118PHE     CG 1828   3.605   4.149   1.772
  118PHE    CD1 1829   3.528   4.267   1.787
  118PHE    HD1 1830   3.572   4.361   1.758
  118PHE    CE1 1831   3.412   4.263   1.865
  118PHE    HE1 1832   3.366   4.361   1.874
  118PHE     CZ 1833   3.365   4.140   1.913
  118PHE     HZ 1834   3.266   4.138   1.954
  118PHE    CE2 1835   3.445   4.032   1.907
  118PHE    HE2 1836   3.405   3.941   1.950
  118PHE    CD2 1837   3.568   4.031   1.843
  118PHE    HD2 1838   3.625   3.939   1.842
  118PHE      C 1839   3.618   4.053   1.459
  118PHE      O 1840   3.494   4.044   1.439
  119ASN      N 1841   3.695   3.944   1.423
  119ASN      H 1842   3.795   3.952   1.432
  119ASN     CA 1843   3.651   3.817   1.356
  119ASN     HA 1844   3.548   3.800   1.386
  119ASN     CB 1845   3.649   3.841   1.204
  119ASN    HB2 1846   3.605   3.938   1.183
  119ASN    HB3 1847   3.753   3.837   1.170
  119ASN     CG 1848   3.571   3.732   1.130
  119ASN    OD1 1849   3.585   3.616   1.165
  119ASN    ND2 1850   3.500   3.767   1.024
  119ASN   HD21 1851   3.490   3.691   0.959
  119ASN   HD22 1852   3.497   3.862   0.991
  119ASN      C 1853   3.737   3.696   1.405
  119ASN      O 1854   3.833   3.651   1.338
  120PRO      N 1855   3.712   3.649   1.528
  120PRO     CD 1856   3.606   3.698   1.619
  120PRO    HD2 1857   3.511   3.697   1.567
  120PRO    HD3 1858   3.627   3.797   1.659
  120PRO     CG 1859   3.601   3.594   1.732
  120PRO    HG2 1860   3.534   3.513   1.704
  120PRO    HG3 1861   3.572   3.640   1.826
  120PRO     CB 1862   3.743   3.524   1.734
  120PRO    HB2 1863   3.751   3.420   1.766
  120PRO    HB3 1864   3.810   3.589   1.790
  120PRO     CA 1865   3.795   3.543   1.592
  120PRO     HA 1866   3.901   3.569   1.591
  120PRO      C 1867   3.794   3.409   1.522
  120PRO      O 1868   3.892   3.341   1.524
  121GLY      N 1869   3.685   3.382   1.449
  121GLY      H 1870   3.610   3.448   1.445
  121GLY     CA 1871   3.690   3.277   1.343
  121GLY    HA2 1872   3.711   3.190   1.404
  121GLY    HA3 1873   3.588   3.276   1.306
  121GLY      C 1874   3.798   3.283   1.238
  121GLY      O 1875   3.864   3.180   1.207
  122SER      N 1876   3.822   3.399   1.179
  122SER      H 1877   3.760   3.478   1.193
  122SER     CA 1878   3.938   3.434   1.096
  122SER     HA 1879   3.976   3.349   1.039
  122SER     CB 1880   3.891   3.534   0.987
  122SER    HB2 1881   3.856   3.628   1.031
  122SER    HB3 1882   3.978   3.549   0.923
  122SER     OG 1883   3.784   3.477   0.906
  122SER     HG 1884   3.825   3.474   0.819
  122SER      C 1885   4.069   3.478   1.170
  122SER      O 1886   4.170   3.499   1.098
  123ARG      N 1887   4.071   3.473   1.301
  123ARG      H 1888   3.985   3.435   1.339
  123ARG     CA 1889   4.179   3.523   1.394
  123ARG     HA 1890   4.137   3.524   1.494
  123ARG     CB 1891   4.283   3.410   1.409
  123ARG    HB2 1892   4.309   3.367   1.312
  123ARG    HB3 1893   4.377   3.453   1.443
  123ARG     CG 1894   4.254   3.298   1.514
  123ARG    HG2 1895   4.336   3.264   1.578
  123ARG    HG3 1896   4.183   3.334   1.589
  123ARG     CD 1897   4.198   3.175   1.449
  123ARG    HD2 1898   4.104   3.193   1.396
  123ARG    HD3 1899   4.268   3.157   1.368
  123ARG     NE 1900   4.187   3.055   1.536
  123ARG     HE 1901   4.262   2.987   1.536
  123ARG     CZ 1902   4.080   3.020   1.605
  123ARG    NH1 1903   3.970   3.080   1.599
  123ARG   HH11 1904   3.959   3.160   1.538
  123ARG   HH12 1905   3.884   3.047   1.639
  123ARG    NH2 1906   4.089   2.920   1.681
  123ARG   HH21 1907   4.181   2.885   1.703
  123ARG   HH22 1908   4.011   2.907   1.743
  123ARG      C 1909   4.227   3.660   1.361
  123ARG      O 1910   4.347   3.688   1.355
  124ASP      N 1911   4.129   3.748   1.347
  124ASP      H 1912   4.034   3.713   1.351
  124ASP     CA 1913   4.152   3.885   1.310
  124ASP     HA 1914   4.259   3.904   1.304
  124ASP     CB 1915   4.085   3.910   1.173
  124ASP    HB2 1916   4.127   3.826   1.119
  124ASP    HB3 1917   3.978   3.904   1.155
  124ASP     CG 1918   4.130   4.046   1.098
  124ASP    OD1 1919   4.048   4.091   1.017
  124ASP    OD2 1920   4.221   4.114   1.146
  124ASP      C 1921   4.098   3.978   1.423
  124ASP      O 1922   3.982   3.976   1.465
  125PHE      N 1923   4.183   4.067   1.468
  125PHE      H 1924   4.277   4.062   1.433
  125PHE     CA 1925   4.174   4.164   1.577
  125PHE     HA 1926   4.073   4.201   1.594
  125PHE     CB 1927   4.218   4.097   1.714
  125PHE    HB2 1928   4.306   4.036   1.695
  125PHE    HB3 1929   4.240   4.177   1.785
  125PHE     CG 1930   4.120   4.003   1.784
  125PHE    CD1 1931   4.116   3.867   1.745
  125PHE    HD1 1932   4.188   3.825   1.677
  125PHE    CE1 1933   4.018   3.782   1.797
  125PHE    HE1 1934   4.021   3.679   1.766
  125PHE     CZ 1935   3.932   3.828   1.905
  125PHE     HZ 1936   3.855   3.762   1.942
  125PHE    CE2 1937   3.929   3.962   1.939
  125PHE    HE2 1938   3.874   4.003   2.022
  125PHE    CD2 1939   4.021   4.052   1.875
  125PHE    HD2 1940   4.023   4.155   1.909
  125PHE      C 1941   4.254   4.296   1.548
  125PHE      O 1942   4.360   4.318   1.610
  126PRO      N 1943   4.208   4.374   1.440
  126PRO     CD 1944   4.090   4.354   1.357
  126PRO    HD2 1945   3.995   4.343   1.408
  126PRO    HD3 1946   4.103   4.265   1.295
  126PRO     CG 1947   4.085   4.475   1.265
  126PRO    HG2 1948   4.018   4.548   1.310
  126PRO    HG3 1949   4.044   4.449   1.168
  126PRO     CB 1950   4.233   4.535   1.256
  126PRO    HB2 1951   4.242   4.643   1.244
  126PRO    HB3 1952   4.278   4.488   1.168
  126PRO     CA 1953   4.296   4.481   1.387
  126PRO     HA 1954   4.395   4.442   1.363
  126PRO      C 1955   4.311   4.595   1.490
  126PRO      O 1956   4.377   4.691   1.459
  127ALA      N 1957   4.236   4.602   1.597
  127ALA      H 1958   4.159   4.538   1.609
  127ALA     CA 1959   4.239   4.718   1.693
  127ALA     HA 1960   4.219   4.809   1.636
  127ALA     CB 1961   4.117   4.692   1.779
  127ALA    HB1 1962   4.028   4.666   1.721
  127ALA    HB2 1963   4.137   4.606   1.842
  127ALA    HB3 1964   4.103   4.772   1.852
  127ALA      C 1965   4.365   4.742   1.778
  127ALA      O 1966   4.368   4.847   1.847
  128VAL      N 1967   4.468   4.658   1.772
  128VAL      H 1968   4.443   4.577   1.717
  128VAL     CA 1969   4.595   4.653   1.854
  128VAL     HA 1970   4.595   4.732   1.929
  128VAL     CB 1971   4.600   4.526   1.943
  128VAL     HB 1972   4.610   4.445   1.871
  128VAL    CG1 1973   4.722   4.528   2.033
  128VAL   HG11 1974   4.746   4.439   2.091
  128VAL   HG12 1975   4.807   4.542   1.965
  128VAL   HG13 1976   4.716   4.620   2.091
  128VAL    CG2 1977   4.480   4.495   2.042
  128VAL   HG21 1978   4.486   4.391   2.072
  128VAL   HG22 1979   4.481   4.572   2.119
  128VAL   HG23 1980   4.392   4.504   1.978
  128VAL      C 1981   4.727   4.675   1.773
  128VAL      O 1982   4.802   4.764   1.803
  129PRO      N 1983   4.753   4.602   1.662
  129PRO     CD 1984   4.861   4.647   1.570
  129PRO    HD2 1985   4.953   4.591   1.586
  129PRO    HD3 1986   4.888   4.752   1.577
  129PRO     CG 1987   4.811   4.611   1.428
  129PRO    HG2 1988   4.891   4.585   1.359
  129PRO    HG3 1989   4.765   4.706   1.402
  129PRO     CB 1990   4.700   4.508   1.448
  129PRO    HB2 1991   4.734   4.415   1.402
  129PRO    HB3 1992   4.609   4.540   1.397
  129PRO     CA 1993   4.680   4.499   1.599
  129PRO     HA 1994   4.573   4.504   1.620
  129PRO      C 1995   4.732   4.359   1.636
  129PRO      O 1996   4.852   4.338   1.654
  130TYR      N 1997   4.639   4.268   1.654
  130TYR      H 1998   4.540   4.289   1.652
  130TYR     CA 1999   4.668   4.126   1.660
  130TYR     HA 2000   4.775   4.104   1.649
  130TYR     CB 2001   4.617   4.058   1.789
  130TYR    HB2 2002   4.512   4.077   1.809
  130TYR    HB3 2003   4.632   3.952   1.768
  130TYR     CG 2004   4.692   4.093   1.919
  130TYR    CD1 2005   4.830   4.079   1.931
  130TYR    HD1 2006   4.896   4.068   1.846
  130TYR    CE1 2007   4.893   4.089   2.060
  130TYR    HE1 2008   5.000   4.079   2.060
  130TYR     CZ 2009   4.809   4.107   2.172
  130TYR     OH 2010   4.875   4.122   2.296
  130TYR     HH 2011   4.807   4.121   2.363
  130TYR    CE2 2012   4.670   4.119   2.158
  130TYR    HE2 2013   4.609   4.135   2.246
  130TYR    CD2 2014   4.610   4.110   2.033
  130TYR    HD2 2015   4.503   4.103   2.018
  130TYR      C 2016   4.608   4.053   1.534
  130TYR      O 2017   4.525   4.098   1.458
  131SER      N 2018   4.667   3.935   1.514
  131SER      H 2019   4.735   3.900   1.579
  131SER     CA 2020   4.640   3.842   1.398
  131SER     HA 2021   4.535   3.857   1.375
  131SER     CB 2022   4.724   3.891   1.283
  131SER    HB2 2023   4.710   3.826   1.197
  131SER    HB3 2024   4.698   3.992   1.251
  131SER     OG 2025   4.864   3.893   1.321
  131SER     HG 2026   4.878   3.927   1.410
  131SER      C 2027   4.679   3.692   1.428
  131SER      O 2028   4.715   3.664   1.543
  132GLY      N 2029   4.682   3.596   1.336
  132GLY      H 2030   4.654   3.632   1.246
  132GLY     CA 2031   4.715   3.457   1.369
  132GLY    HA2 2032   4.676   3.434   1.468
  132GLY    HA3 2033   4.672   3.393   1.293
  132GLY      C 2034   4.865   3.444   1.378
  132GLY      O 2035   4.913   3.350   1.440
  133TRP      N 2036   4.942   3.548   1.339
  133TRP      H 2037   4.897   3.631   1.302
  133TRP     CA 2038   5.078   3.563   1.375
  133TRP     HA 2039   5.134   3.470   1.364
  133TRP     CB 2040   5.127   3.680   1.304
  133TRP    HB2 2041   5.079   3.770   1.342
  133TRP    HB3 2042   5.234   3.702   1.313
  133TRP     CG 2043   5.106   3.682   1.154
  133TRP    CD1 2044   5.031   3.770   1.087
  133TRP    HD1 2045   4.990   3.859   1.133
  133TRP    NE1 2046   5.017   3.731   0.954
  133TRP    HE1 2047   4.964   3.779   0.882
  133TRP    CE2 2048   5.087   3.616   0.930
  133TRP    CZ2 2049   5.118   3.545   0.814
  133TRP    HZ2 2050   5.069   3.572   0.721
  133TRP    CH2 2051   5.206   3.433   0.819
  133TRP    HH2 2052   5.219   3.372   0.730
  133TRP    CZ3 2053   5.265   3.393   0.939
  133TRP    HZ3 2054   5.320   3.300   0.948
  133TRP    CE3 2055   5.245   3.476   1.048
  133TRP    HE3 2056   5.293   3.453   1.142
  133TRP    CD2 2057   5.155   3.590   1.050
  133TRP      C 2058   5.097   3.581   1.526
  133TRP      O 2059   5.207   3.554   1.577
  134ASP      N 2060   4.993   3.623   1.601
  134ASP      H 2061   4.910   3.657   1.555
  134ASP     CA 2062   4.999   3.652   1.745
  134ASP     HA 2063   5.102   3.653   1.779
  134ASP     CB 2064   4.935   3.784   1.781
  134ASP    HB2 2065   4.826   3.779   1.780
  134ASP    HB3 2066   4.956   3.802   1.887
  134ASP     CG 2067   4.997   3.897   1.702
  134ASP    OD1 2068   4.934   3.916   1.598
  134ASP    OD2 2069   5.093   3.971   1.738
  134ASP      C 2070   4.935   3.544   1.833
  134ASP      O 2071   4.972   3.534   1.949
  135PHE      N 2072   4.832   3.476   1.787
  135PHE      H 2073   4.812   3.484   1.688
  135PHE     CA 2074   4.759   3.377   1.866
  135PHE     HA 2075   4.740   3.420   1.964
  135PHE     CB 2076   4.619   3.351   1.798
  135PHE    HB2 2077   4.635   3.330   1.693
  135PHE    HB3 2078   4.586   3.263   1.853
  135PHE     CG 2079   4.528   3.466   1.817
  135PHE    CD1 2080   4.501   3.502   1.949
  135PHE    HD1 2081   4.549   3.456   2.035
  135PHE    CE1 2082   4.429   3.616   1.978
  135PHE    HE1 2083   4.412   3.623   2.084
  135PHE     CZ 2084   4.372   3.687   1.871
  135PHE     HZ 2085   4.311   3.774   1.889
  135PHE    CE2 2086   4.394   3.646   1.734
  135PHE    HE2 2087   4.364   3.701   1.646
  135PHE    CD2 2088   4.472   3.537   1.714
  135PHE    HD2 2089   4.496   3.499   1.616
  135PHE      C 2090   4.844   3.254   1.878
  135PHE      O 2091   4.907   3.205   1.784
  136ASN      N 2092   4.838   3.189   1.991
  136ASN      H 2093   4.764   3.219   2.054
  136ASN     CA 2094   4.905   3.060   2.014
  136ASN     HA 2095   4.992   3.055   1.948
  136ASN     CB 2096   4.948   3.050   2.170
  136ASN    HB2 2097   5.002   3.140   2.199
  136ASN    HB3 2098   4.854   3.050   2.225
  136ASN     CG 2099   5.017   2.919   2.200
  136ASN    OD1 2100   5.071   2.855   2.112
  136ASN    ND2 2101   5.032   2.880   2.328
  136ASN   HD21 2102   5.076   2.789   2.329
  136ASN   HD22 2103   4.978   2.919   2.403
  136ASN      C 2104   4.805   2.945   1.970
  136ASN      O 2105   4.762   2.858   2.047
  137ASP      N 2106   4.759   2.949   1.843
  137ASP      H 2107   4.775   3.028   1.782
  137ASP     CA 2108   4.652   2.868   1.788
  137ASP     HA 2109   4.600   2.814   1.868
  137ASP     CB 2110   4.555   2.974   1.733
  137ASP    HB2 2111   4.504   3.025   1.815
  137ASP    HB3 2112   4.617   3.039   1.671
  137ASP     CG 2113   4.443   2.906   1.656
  137ASP    OD1 2114   4.352   2.851   1.725
  137ASP    OD2 2115   4.436   2.913   1.533
  137ASP      C 2116   4.697   2.763   1.682
  137ASP      O 2117   4.797   2.779   1.620
  138GLY      N 2118   4.617   2.654   1.671
  138GLY      H 2119   4.536   2.650   1.732
  138GLY     CA 2120   4.632   2.549   1.569
  138GLY    HA2 2121   4.531   2.514   1.545
  138GLY    HA3 2122   4.670   2.591   1.476
  138GLY      C 2123   4.730   2.435   1.601
  138GLY      O 2124   4.780   2.366   1.517
  139LYS      N 2125   4.769   2.425   1.731
  139LYS      H 2126   4.722   2.484   1.797
  139LYS     CA 2127   4.872   2.331   1.781
  139LYS     HA 2128   4.869   2.248   1.710
  139LYS     CB 2129   5.014   2.397   1.777
  139LYS    HB2 2130   5.021   2.453   1.684
  139LYS    HB3 2131   5.020   2.467   1.861
  139LYS     CG 2132   5.130   2.299   1.780
  139LYS    HG2 2133   5.141   2.254   1.879
  139LYS    HG3 2134   5.133   2.218   1.707
  139LYS     CD 2135   5.265   2.379   1.760
  139LYS    HD2 2136   5.341   2.311   1.797
  139LYS    HD3 2137   5.278   2.412   1.657
  139LYS     CE 2138   5.273   2.497   1.862
  139LYS    HE2 2139   5.186   2.561   1.844
  139LYS    HE3 2140   5.270   2.464   1.965
  139LYS     NZ 2141   5.387   2.582   1.825
  139LYS    HZ1 2142   5.402   2.657   1.891
  139LYS    HZ2 2143   5.470   2.525   1.816
  139LYS    HZ3 2144   5.386   2.622   1.732
  139LYS      C 2145   4.846   2.272   1.923
  139LYS      O 2146   4.925   2.186   1.969
  140CYX      N 2147   4.743   2.306   1.992
  140CYX      H 2148   4.675   2.370   1.953
  140CYX     CA 2149   4.723   2.258   2.129
  140CYX     HA 2150   4.808   2.290   2.188
  140CYX     CB 2151   4.599   2.342   2.180
  140CYX    HB2 2152   4.628   2.447   2.184
  140CYX    HB3 2153   4.521   2.336   2.104
  140CYX     SG 2154   4.512   2.277   2.327
  140CYX      C 2155   4.702   2.104   2.135
  140CYX      O 2156   4.622   2.055   2.049
  141LYS      N 2157   4.765   2.037   2.229
  141LYS      H 2158   4.805   2.084   2.309
  141LYS     CA 2159   4.779   1.885   2.233
  141LYS     HA 2160   4.826   1.858   2.138
  141LYS     CB 2161   4.878   1.837   2.340
  141LYS    HB2 2162   4.911   1.737   2.315
  141LYS    HB3 2163   4.964   1.903   2.330
  141LYS     CG 2164   4.810   1.850   2.476
  141LYS    HG2 2165   4.778   1.951   2.502
  141LYS    HG3 2166   4.725   1.783   2.470
  141LYS     CD 2167   4.903   1.792   2.584
  141LYS    HD2 2168   4.846   1.816   2.674
  141LYS    HD3 2169   4.904   1.683   2.575
  141LYS     CE 2170   5.041   1.847   2.597
  141LYS    HE2 2171   5.099   1.845   2.504
  141LYS    HE3 2172   5.033   1.949   2.636
  141LYS     NZ 2173   5.124   1.765   2.691
  141LYS    HZ1 2174   5.117   1.668   2.665
  141LYS    HZ2 2175   5.222   1.787   2.693
  141LYS    HZ3 2176   5.087   1.782   2.783
  141LYS      C 2177   4.641   1.814   2.249
  141LYS      O 2178   4.646   1.701   2.194
  142THR      N 2179   4.534   1.866   2.313
  142THR      H 2180   4.559   1.950   2.363
  142THR     CA 2181   4.395   1.819   2.325
  142THR     HA 2182   4.410   1.712   2.338
  142THR     CB 2183   4.326   1.875   2.456
  142THR     HB 2184   4.228   1.828   2.456
  142THR    CG2 2185   4.404   1.820   2.570
  142THR   HG21 2186   4.350   1.823   2.664
  142THR   HG22 2187   4.421   1.715   2.546
  142THR   HG23 2188   4.503   1.866   2.577
  142THR    OG1 2189   4.339   2.015   2.453
  142THR    HG1 2190   4.283   2.048   2.524
  142THR      C 2191   4.309   1.854   2.199
  142THR      O 2192   4.322   1.969   2.146
  143GLY      N 2193   4.226   1.751   2.159
  143GLY      H 2194   4.210   1.675   2.224
  143GLY     CA 2195   4.135   1.752   2.046
  143GLY    HA2 2196   4.188   1.769   1.953
  143GLY    HA3 2197   4.066   1.668   2.038
  143GLY      C 2198   4.034   1.872   2.048
  143GLY      O 2199   4.013   1.940   1.944
  144SER      N 2200   3.971   1.908   2.162
  144SER      H 2201   3.967   1.847   2.243
  144SER     CA 2202   3.906   2.035   2.181
  144SER     HA 2203   3.823   2.042   2.110
  144SER     CB 2204   3.847   2.042   2.325
  144SER    HB2 2205   3.802   2.141   2.328
  144SER    HB3 2206   3.783   1.955   2.342
  144SER     OG 2207   3.962   2.030   2.408
  144SER     HG 2208   3.953   1.957   2.470
  144SER      C 2209   3.984   2.164   2.140
  144SER      O 2210   3.928   2.270   2.112
  145GLY      N 2211   4.121   2.167   2.140
  145GLY      H 2212   4.169   2.080   2.161
  145GLY     CA 2213   4.206   2.285   2.144
  145GLY    HA2 2214   4.304   2.256   2.105
  145GLY    HA3 2215   4.159   2.353   2.073
  145GLY      C 2216   4.207   2.364   2.277
  145GLY      O 2217   4.257   2.473   2.276
  146ASP      N 2218   4.137   2.313   2.384
  146ASP      H 2219   4.136   2.212   2.382
  146ASP     CA 2220   4.105   2.382   2.510
  146ASP     HA 2221   4.139   2.485   2.512
  146ASP     CB 2222   3.951   2.386   2.531
  146ASP    HB2 2223   3.909   2.306   2.470
  146ASP    HB3 2224   3.942   2.343   2.631
  146ASP     CG 2225   3.874   2.526   2.524
  146ASP    OD1 2226   3.820   2.578   2.623
  146ASP    OD2 2227   3.845   2.578   2.411
  146ASP      C 2228   4.180   2.314   2.630
  146ASP      O 2229   4.220   2.197   2.623
  147ILE      N 2230   4.190   2.379   2.751
  147ILE      H 2231   4.140   2.466   2.765
  147ILE     CA 2232   4.261   2.328   2.868
  147ILE     HA 2233   4.352   2.279   2.834
  147ILE     CB 2234   4.306   2.432   2.976
  147ILE     HB 2235   4.222   2.498   2.997
  147ILE    CG2 2236   4.368   2.357   3.102
  147ILE   HG21 2237   4.284   2.317   3.159
  147ILE   HG22 2238   4.428   2.270   3.076
  147ILE   HG23 2239   4.412   2.432   3.167
  147ILE    CG1 2240   4.409   2.529   2.916
  147ILE   HG12 2241   4.508   2.485   2.910
  147ILE   HG13 2242   4.375   2.556   2.816
  147ILE    CD1 2243   4.435   2.653   2.994
  147ILE   HD11 2244   4.507   2.714   2.940
  147ILE   HD12 2245   4.335   2.697   3.000
  147ILE   HD13 2246   4.478   2.630   3.092
  147ILE      C 2247   4.166   2.221   2.938
  147ILE      O 2248   4.062   2.258   2.990
  148GLU      N 2249   4.204   2.096   2.930
  148GLU      H 2250   4.290   2.091   2.878
  148GLU     CA 2251   4.133   1.978   2.997
  148GLU     HA 2252   4.032   2.007   3.024
  148GLU     CB 2253   4.126   1.857   2.905
  148GLU    HB2 2254   4.228   1.825   2.884
  148GLU    HB3 2255   4.086   1.774   2.964
  148GLU     CG 2256   4.041   1.893   2.780
  148GLU    HG2 2257   3.942   1.928   2.809
  148GLU    HG3 2258   4.091   1.975   2.728
  148GLU     CD 2259   4.033   1.782   2.677
  148GLU    OE1 2260   3.989   1.805   2.559
  148GLU    OE2 2261   4.050   1.662   2.716
  148GLU      C 2262   4.200   1.934   3.127
  148GLU      O 2263   4.144   1.847   3.198
  149ASN      N 2264   4.313   1.984   3.174
  149ASN      H 2265   4.359   2.047   3.109
  149ASN     CA 2266   4.392   1.937   3.289
  149ASN     HA 2267   4.325   1.912   3.372
  149ASN     CB 2268   4.466   1.812   3.242
  149ASN    HB2 2269   4.399   1.729   3.220
  149ASN    HB3 2270   4.522   1.829   3.150
  149ASN     CG 2271   4.553   1.748   3.346
  149ASN    OD1 2272   4.566   1.778   3.462
  149ASN    ND2 2273   4.623   1.644   3.305
  149ASN   HD21 2274   4.699   1.610   3.363
  149ASN   HD22 2275   4.614   1.604   3.212
  149ASN      C 2276   4.493   2.043   3.334
  149ASN      O 2277   4.578   2.097   3.265
  150TYR      N 2278   4.485   2.079   3.460
  150TYR      H 2279   4.405   2.048   3.513
  150TYR     CA 2280   4.583   2.173   3.528
  150TYR     HA 2281   4.602   2.259   3.465
  150TYR     CB 2282   4.520   2.235   3.652
  150TYR    HB2 2283   4.451   2.167   3.701
  150TYR    HB3 2284   4.593   2.272   3.725
  150TYR     CG 2285   4.448   2.357   3.605
  150TYR    CD1 2286   4.326   2.345   3.549
  150TYR    HD1 2287   4.276   2.250   3.536
  150TYR    CE1 2288   4.269   2.453   3.484
  150TYR    HE1 2289   4.177   2.432   3.432
  150TYR     CZ 2290   4.329   2.577   3.473
  150TYR     OH 2291   4.269   2.677   3.402
  150TYR     HH 2292   4.182   2.648   3.373
  150TYR    CE2 2293   4.457   2.588   3.537
  150TYR    HE2 2294   4.511   2.681   3.527
  150TYR    CD2 2295   4.518   2.477   3.596
  150TYR    HD2 2296   4.620   2.488   3.629
  150TYR      C 2297   4.724   2.110   3.552
  150TYR      O 2298   4.833   2.163   3.538
  151ASN      N 2299   4.724   1.977   3.585
  151ASN      H 2300   4.638   1.925   3.571
  151ASN     CA 2301   4.841   1.903   3.627
  151ASN     HA 2302   4.894   1.964   3.700
  151ASN     CB 2303   4.793   1.767   3.687
  151ASN    HB2 2304   4.734   1.790   3.775
  151ASN    HB3 2305   4.747   1.701   3.613
  151ASN     CG 2306   4.902   1.678   3.755
  151ASN    OD1 2307   4.982   1.608   3.696
  151ASN    ND2 2308   4.908   1.693   3.887
  151ASN   HD21 2309   4.983   1.652   3.941
  151ASN   HD22 2310   4.846   1.755   3.936
  151ASN      C 2311   4.941   1.886   3.506
  151ASN      O 2312   5.066   1.894   3.523
  152ASP      N 2313   4.889   1.874   3.377
  152ASP      H 2314   4.788   1.868   3.379
  152ASP     CA 2315   4.974   1.876   3.260
  152ASP     HA 2316   5.070   1.833   3.289
  152ASP     CB 2317   4.915   1.784   3.154
  152ASP    HB2 2318   4.922   1.686   3.201
  152ASP    HB3 2319   4.814   1.815   3.128
  152ASP     CG 2320   4.999   1.778   3.023
  152ASP    OD1 2321   4.939   1.802   2.915
  152ASP    OD2 2322   5.124   1.754   3.026
  152ASP      C 2323   5.026   2.015   3.218
  152ASP      O 2324   4.980   2.069   3.115
  153ALA      N 2325   5.106   2.088   3.299
  153ALA      H 2326   5.156   2.039   3.371
  153ALA     CA 2327   5.099   2.231   3.308
  153ALA     HA 2328   4.995   2.261   3.313
  153ALA     CB 2329   5.171   2.271   3.435
  153ALA    HB1 2330   5.151   2.373   3.469
  153ALA    HB2 2331   5.137   2.199   3.509
  153ALA    HB3 2332   5.279   2.256   3.430
  153ALA      C 2333   5.148   2.307   3.188
  153ALA      O 2334   5.101   2.420   3.159
  154THR      N 2335   5.228   2.246   3.103
  154THR      H 2336   5.249   2.148   3.114
  154THR     CA 2337   5.254   2.303   2.969
  154THR     HA 2338   5.298   2.402   2.981
  154THR     CB 2339   5.343   2.213   2.882
  154THR     HB 2340   5.332   2.254   2.781
  154THR    CG2 2341   5.490   2.232   2.917
  154THR   HG21 2342   5.513   2.203   3.019
  154THR   HG22 2343   5.552   2.176   2.847
  154THR   HG23 2344   5.505   2.338   2.896
  154THR    OG1 2345   5.294   2.080   2.874
  154THR    HG1 2346   5.303   2.062   2.780
  154THR      C 2347   5.129   2.330   2.885
  154THR      O 2348   5.131   2.426   2.812
  155GLN      N 2349   5.020   2.251   2.893
  155GLN      H 2350   5.018   2.174   2.959
  155GLN     CA 2351   4.894   2.278   2.821
  155GLN     HA 2352   4.918   2.312   2.720
  155GLN     CB 2353   4.805   2.156   2.815
  155GLN    HB2 2354   4.754   2.172   2.720
  155GLN    HB3 2355   4.865   2.070   2.785
  155GLN     CG 2356   4.713   2.122   2.937
  155GLN    HG2 2357   4.766   2.098   3.029
  155GLN    HG3 2358   4.649   2.205   2.968
  155GLN     CD 2359   4.625   2.000   2.907
  155GLN    OE1 2360   4.499   2.011   2.916
  155GLN    NE2 2361   4.677   1.883   2.873
  155GLN   HE21 2362   4.611   1.807   2.867
  155GLN   HE22 2363   4.776   1.871   2.888
  155GLN      C 2364   4.824   2.395   2.889
  155GLN      O 2365   4.755   2.470   2.819
  156VAL      N 2366   4.833   2.421   3.019
  156VAL      H 2367   4.910   2.372   3.063
  156VAL     CA 2368   4.780   2.541   3.091
  156VAL     HA 2369   4.671   2.547   3.082
  156VAL     CB 2370   4.797   2.532   3.245
  156VAL     HB 2371   4.904   2.541   3.265
  156VAL    CG1 2372   4.729   2.648   3.314
  156VAL   HG11 2373   4.624   2.659   3.287
  156VAL   HG12 2374   4.740   2.638   3.422
  156VAL   HG13 2375   4.784   2.739   3.293
  156VAL    CG2 2376   4.733   2.402   3.297
  156VAL   HG21 2377   4.722   2.406   3.406
  156VAL   HG22 2378   4.630   2.392   3.262
  156VAL   HG23 2379   4.793   2.313   3.279
  156VAL      C 2380   4.832   2.678   3.036
  156VAL      O 2381   4.778   2.788   3.049
  157ARG      N 2382   4.951   2.669   2.972
  157ARG      H 2383   4.998   2.580   2.981
  157ARG     CA 2384   5.030   2.777   2.918
  157ARG     HA 2385   4.998   2.872   2.962
  157ARG     CB 2386   5.188   2.753   2.964
  157ARG    HB2 2387   5.216   2.650   2.946
  157ARG    HB3 2388   5.253   2.818   2.907
  157ARG     CG 2389   5.207   2.802   3.116
  157ARG    HG2 2390   5.177   2.906   3.122
  157ARG    HG3 2391   5.136   2.736   3.166
  157ARG     CD 2392   5.350   2.788   3.165
  157ARG    HD2 2393   5.382   2.684   3.162
  157ARG    HD3 2394   5.403   2.844   3.088
  157ARG     NE 2395   5.368   2.847   3.300
  157ARG     HE 2396   5.307   2.919   3.337
  157ARG     CZ 2397   5.473   2.812   3.374
  157ARG    NH1 2398   5.551   2.710   3.357
  157ARG   HH11 2399   5.528   2.645   3.283
  157ARG   HH12 2400   5.621   2.683   3.424
  157ARG    NH2 2401   5.505   2.876   3.472
  157ARG   HH21 2402   5.441   2.947   3.505
  157ARG   HH22 2403   5.579   2.843   3.531
  157ARG      C 2404   5.021   2.779   2.765
  157ARG      O 2405   5.060   2.885   2.711
  158ASP      N 2406   4.969   2.667   2.704
  158ASP      H 2407   4.943   2.588   2.762
  158ASP     CA 2408   4.973   2.646   2.559
  158ASP     HA 2409   5.000   2.744   2.518
  158ASP     CB 2410   5.082   2.546   2.528
  158ASP    HB2 2411   5.164   2.567   2.596
  158ASP    HB3 2412   5.039   2.446   2.527
  158ASP     CG 2413   5.148   2.567   2.394
  158ASP    OD1 2414   5.147   2.468   2.317
  158ASP    OD2 2415   5.209   2.671   2.365
  158ASP      C 2416   4.837   2.618   2.489
  158ASP      O 2417   4.847   2.565   2.381
  159CYX      N 2418   4.721   2.633   2.550
  159CYX      H 2419   4.729   2.667   2.645
  159CYX     CA 2420   4.587   2.596   2.499
  159CYX     HA 2421   4.583   2.592   2.390
  159CYX     CB 2422   4.551   2.458   2.562
  159CYX    HB2 2423   4.592   2.453   2.663
  159CYX    HB3 2424   4.442   2.453   2.570
  159CYX     SG 2425   4.618   2.305   2.494
  159CYX      C 2426   4.483   2.704   2.547
  159CYX      O 2427   4.510   2.785   2.636
  160ARG      N 2428   4.364   2.709   2.486
  160ARG      H 2429   4.338   2.646   2.411
  160ARG     CA 2430   4.260   2.808   2.539
  160ARG     HA 2431   4.308   2.906   2.546
  160ARG     CB 2432   4.139   2.831   2.449
  160ARG    HB2 2433   4.085   2.737   2.439
  160ARG    HB3 2434   4.074   2.910   2.488
  160ARG     CG 2435   4.182   2.865   2.307
  160ARG    HG2 2436   4.232   2.960   2.321
  160ARG    HG3 2437   4.238   2.779   2.270
  160ARG     CD 2438   4.061   2.871   2.213
  160ARG    HD2 2439   3.995   2.950   2.248
  160ARG    HD3 2440   4.083   2.903   2.111
  160ARG     NE 2441   3.991   2.746   2.204
  160ARG     HE 2442   3.952   2.707   2.288
  160ARG     CZ 2443   4.003   2.657   2.105
  160ARG    NH1 2444   4.086   2.664   2.011
  160ARG   HH11 2445   4.159   2.734   2.012
  160ARG   HH12 2446   4.084   2.591   1.941
  160ARG    NH2 2447   3.939   2.544   2.104
  160ARG   HH21 2448   3.865   2.528   2.171
  160ARG   HH22 2449   3.956   2.462   2.047
  160ARG      C 2450   4.202   2.783   2.680
  160ARG      O 2451   4.151   2.672   2.704
  161LEU      N 2452   4.180   2.889   2.766
  161LEU      H 2453   4.203   2.982   2.734
  161LEU     CA 2454   4.102   2.885   2.886
  161LEU     HA 2455   4.108   2.781   2.918
  161LEU     CB 2456   4.170   2.989   2.981
  161LEU    HB2 2457   4.274   2.956   2.986
  161LEU    HB3 2458   4.168   3.084   2.927
  161LEU     CG 2459   4.109   2.999   3.120
  161LEU     HG 2460   4.006   3.031   3.101
  161LEU    CD1 2461   4.092   2.882   3.219
  161LEU   HD11 2462   4.063   2.925   3.315
  161LEU   HD12 2463   4.022   2.812   3.175
  161LEU   HD13 2464   4.187   2.829   3.218
  161LEU    CD2 2465   4.167   3.120   3.193
  161LEU   HD21 2466   4.085   3.169   3.245
  161LEU   HD22 2467   4.249   3.105   3.263
  161LEU   HD23 2468   4.197   3.188   3.113
  161LEU      C 2469   3.961   2.934   2.855
  161LEU      O 2470   3.946   3.039   2.791
  162THR      N 2471   3.859   2.854   2.875
  162THR      H 2472   3.877   2.778   2.940
  162THR     CA 2473   3.719   2.860   2.834
  162THR     HA 2474   3.678   2.759   2.837
  162THR     CB 2475   3.644   2.947   2.938
  162THR     HB 2476   3.542   2.966   2.907
  162THR    CG2 2477   3.630   2.877   3.076
  162THR   HG21 2478   3.729   2.864   3.120
  162THR   HG22 2479   3.551   2.924   3.134
  162THR   HG23 2480   3.604   2.771   3.066
  162THR    OG1 2481   3.703   3.077   2.962
  162THR    HG1 2482   3.747   3.094   2.878
  162THR      C 2483   3.704   2.923   2.696
  162THR      O 2484   3.654   3.032   2.678
  163GLY      N 2485   3.741   2.854   2.586
  163GLY      H 2486   3.783   2.763   2.599
  163GLY     CA 2487   3.740   2.900   2.449
  163GLY    HA2 2488   3.800   2.831   2.390
  163GLY    HA3 2489   3.637   2.893   2.415
  163GLY      C 2490   3.797   3.039   2.419
  163GLY      O 2491   3.757   3.095   2.318
  164LEU      N 2492   3.881   3.100   2.497
  164LEU      H 2493   3.913   3.048   2.578
  164LEU     CA 2494   3.928   3.236   2.484
  164LEU     HA 2495   3.857   3.285   2.417
  164LEU     CB 2496   3.944   3.301   2.618
  164LEU    HB2 2497   4.009   3.234   2.675
  164LEU    HB3 2498   4.002   3.391   2.597
  164LEU     CG 2499   3.818   3.338   2.699
  164LEU     HG 2500   3.769   3.242   2.712
  164LEU    CD1 2501   3.847   3.397   2.829
  164LEU   HD11 2502   3.896   3.494   2.822
  164LEU   HD12 2503   3.758   3.404   2.891
  164LEU   HD13 2504   3.914   3.328   2.881
  164LEU    CD2 2505   3.722   3.425   2.618
  164LEU   HD21 2506   3.634   3.436   2.681
  164LEU   HD22 2507   3.767   3.523   2.602
  164LEU   HD23 2508   3.699   3.368   2.528
  164LEU      C 2509   4.067   3.238   2.420
  164LEU      O 2510   4.144   3.150   2.455
  165LEU      N 2511   4.103   3.330   2.326
  165LEU      H 2512   4.040   3.399   2.289
  165LEU     CA 2513   4.215   3.308   2.236
  165LEU     HA 2514   4.219   3.202   2.209
  165LEU     CB 2515   4.193   3.390   2.107
  165LEU    HB2 2516   4.173   3.492   2.140
  165LEU    HB3 2517   4.286   3.385   2.051
  165LEU     CG 2518   4.080   3.339   2.019
  165LEU     HG 2519   3.992   3.329   2.082
  165LEU    CD1 2520   4.046   3.431   1.902
  165LEU   HD11 2521   4.000   3.361   1.832
  165LEU   HD12 2522   3.986   3.514   1.939
  165LEU   HD13 2523   4.145   3.458   1.865
  165LEU    CD2 2524   4.125   3.204   1.958
  165LEU   HD21 2525   4.226   3.211   1.917
  165LEU   HD22 2526   4.117   3.132   2.039
  165LEU   HD23 2527   4.059   3.191   1.872
  165LEU      C 2528   4.348   3.342   2.304
  165LEU      O 2529   4.382   3.457   2.312
  166ASP      N 2530   4.426   3.238   2.333
  166ASP      H 2531   4.402   3.142   2.314
  166ASP     CA 2532   4.558   3.252   2.393
  166ASP     HA 2533   4.547   3.309   2.485
  166ASP     CB 2534   4.607   3.112   2.440
  166ASP    HB2 2535   4.522   3.062   2.486
  166ASP    HB3 2536   4.633   3.048   2.356
  166ASP     CG 2537   4.722   3.114   2.534
  166ASP    OD1 2538   4.736   3.206   2.615
  166ASP    OD2 2539   4.799   3.017   2.548
  166ASP      C 2540   4.665   3.305   2.306
  166ASP      O 2541   4.672   3.264   2.192
  167LEU      N 2542   4.762   3.386   2.353
  167LEU      H 2543   4.760   3.410   2.451
  167LEU     CA 2544   4.862   3.456   2.279
  167LEU     HA 2545   4.839   3.451   2.173
  167LEU     CB 2546   4.859   3.603   2.325
  167LEU    HB2 2547   4.878   3.609   2.432
  167LEU    HB3 2548   4.948   3.654   2.286
  167LEU     CG 2549   4.736   3.698   2.296
  167LEU     HG 2550   4.638   3.652   2.310
  167LEU    CD1 2551   4.752   3.818   2.384
  167LEU   HD11 2552   4.669   3.888   2.372
  167LEU   HD12 2553   4.746   3.775   2.484
  167LEU   HD13 2554   4.855   3.853   2.379
  167LEU    CD2 2555   4.725   3.750   2.151
  167LEU   HD21 2556   4.815   3.806   2.124
  167LEU   HD22 2557   4.744   3.673   2.075
  167LEU   HD23 2558   4.633   3.806   2.138
  167LEU      C 2559   5.004   3.401   2.296
  167LEU      O 2560   5.051   3.363   2.408
  168ALA      N 2561   5.073   3.393   2.182
  168ALA      H 2562   5.020   3.420   2.101
  168ALA     CA 2563   5.210   3.344   2.160
  168ALA     HA 2564   5.218   3.252   2.219
  168ALA     CB 2565   5.224   3.309   2.007
  168ALA    HB1 2566   5.217   3.394   1.940
  168ALA    HB2 2567   5.325   3.270   1.990
  168ALA    HB3 2568   5.145   3.243   1.972
  168ALA      C 2569   5.315   3.444   2.220
  168ALA      O 2570   5.389   3.515   2.152
  169LEU      N 2571   5.318   3.464   2.352
  169LEU      H 2572   5.258   3.396   2.398
  169LEU     CA 2573   5.393   3.565   2.433
  169LEU     HA 2574   5.390   3.669   2.400
  169LEU     CB 2575   5.331   3.576   2.573
  169LEU    HB2 2576   5.273   3.484   2.590
  169LEU    HB3 2577   5.416   3.574   2.641
  169LEU     CG 2578   5.240   3.695   2.611
  169LEU     HG 2579   5.284   3.793   2.590
  169LEU    CD1 2580   5.118   3.703   2.519
  169LEU   HD11 2581   5.066   3.607   2.524
  169LEU   HD12 2582   5.047   3.778   2.553
  169LEU   HD13 2583   5.145   3.716   2.414
  169LEU    CD2 2584   5.192   3.678   2.757
  169LEU   HD21 2585   5.170   3.571   2.763
  169LEU   HD22 2586   5.275   3.698   2.824
  169LEU   HD23 2587   5.102   3.738   2.769
  169LEU      C 2588   5.549   3.527   2.432
  169LEU      O 2589   5.630   3.604   2.486
  170GLU      N 2590   5.570   3.407   2.375
  170GLU      H 2591   5.485   3.358   2.353
  170GLU     CA 2592   5.700   3.353   2.337
  170GLU     HA 2593   5.770   3.370   2.418
  170GLU     CB 2594   5.690   3.202   2.303
  170GLU    HB2 2595   5.789   3.159   2.288
  170GLU    HB3 2596   5.665   3.144   2.392
  170GLU     CG 2597   5.609   3.174   2.179
  170GLU    HG2 2598   5.505   3.207   2.184
  170GLU    HG3 2599   5.658   3.235   2.103
  170GLU     CD 2600   5.591   3.029   2.154
  170GLU    OE1 2601   5.683   2.960   2.104
  170GLU    OE2 2602   5.486   2.974   2.184
  170GLU      C 2603   5.773   3.442   2.227
  170GLU      O 2604   5.895   3.454   2.223
  171LYS      N 2605   5.686   3.510   2.150
  171LYS      H 2606   5.586   3.506   2.165
  171LYS     CA 2607   5.731   3.590   2.037
  171LYS     HA 2608   5.823   3.546   2.001
  171LYS     CB 2609   5.624   3.584   1.919
  171LYS    HB2 2610   5.529   3.618   1.961
  171LYS    HB3 2611   5.651   3.659   1.844
  171LYS     CG 2612   5.592   3.439   1.865
  171LYS    HG2 2613   5.682   3.380   1.847
  171LYS    HG3 2614   5.527   3.399   1.943
  171LYS     CD 2615   5.508   3.437   1.735
  171LYS    HD2 2616   5.438   3.520   1.739
  171LYS    HD3 2617   5.583   3.447   1.656
  171LYS     CE 2618   5.445   3.307   1.702
  171LYS    HE2 2619   5.521   3.232   1.679
  171LYS    HE3 2620   5.385   3.262   1.782
  171LYS     NZ 2621   5.364   3.321   1.582
  171LYS    HZ1 2622   5.404   3.379   1.510
  171LYS    HZ2 2623   5.342   3.226   1.554
  171LYS    HZ3 2624   5.274   3.359   1.607
  171LYS      C 2625   5.752   3.737   2.071
  171LYS      O 2626   5.668   3.800   2.138
  172ASP      N 2627   5.863   3.789   2.016
  172ASP      H 2628   5.916   3.719   1.966
  172ASP     CA 2629   5.921   3.918   2.062
  172ASP     HA 2630   5.943   3.906   2.168
  172ASP     CB 2631   6.067   3.931   1.999
  172ASP    HB2 2632   6.131   3.845   2.019
  172ASP    HB3 2633   6.054   3.921   1.891
  172ASP     CG 2634   6.133   4.066   2.031
  172ASP    OD1 2635   6.136   4.162   1.942
  172ASP    OD2 2636   6.170   4.084   2.149
  172ASP      C 2637   5.831   4.039   2.042
  172ASP      O 2638   5.833   4.124   2.129
  173TYR      N 2639   5.750   4.044   1.932
  173TYR      H 2640   5.747   3.962   1.874
  173TYR     CA 2641   5.655   4.150   1.895
  173TYR     HA 2642   5.697   4.249   1.910
  173TYR     CB 2643   5.627   4.148   1.744
  173TYR    HB2 2644   5.558   4.229   1.719
  173TYR    HB3 2645   5.718   4.176   1.691
  173TYR     CG 2646   5.584   4.014   1.686
  173TYR    CD1 2647   5.675   3.926   1.624
  173TYR    HD1 2648   5.780   3.952   1.615
  173TYR    CE1 2649   5.625   3.815   1.557
  173TYR    HE1 2650   5.694   3.765   1.490
  173TYR     CZ 2651   5.486   3.787   1.563
  173TYR     OH 2652   5.441   3.678   1.505
  173TYR     HH 2653   5.357   3.657   1.546
  173TYR    CE2 2654   5.397   3.868   1.636
  173TYR    HE2 2655   5.293   3.845   1.648
  173TYR    CD2 2656   5.447   3.986   1.697
  173TYR    HD2 2657   5.386   4.054   1.755
  173TYR      C 2658   5.530   4.147   1.975
  173TYR      O 2659   5.468   4.253   1.992
  174VAL      N 2660   5.489   4.032   2.029
  174VAL      H 2661   5.538   3.944   2.017
  174VAL     CA 2662   5.366   4.020   2.108
  174VAL     HA 2663   5.285   4.074   2.058
  174VAL     CB 2664   5.304   3.879   2.130
  174VAL     HB 2665   5.370   3.817   2.191
  174VAL    CG1 2666   5.157   3.880   2.186
  174VAL   HG11 2667   5.134   3.779   2.219
  174VAL   HG12 2668   5.132   3.956   2.259
  174VAL   HG13 2669   5.090   3.892   2.101
  174VAL    CG2 2670   5.298   3.804   1.996
  174VAL   HG21 2671   5.251   3.876   1.930
  174VAL   HG22 2672   5.401   3.787   1.964
  174VAL   HG23 2673   5.253   3.704   1.998
  174VAL      C 2674   5.385   4.085   2.243
  174VAL      O 2675   5.303   4.161   2.288
  175ARG      N 2676   5.502   4.055   2.299
  175ARG      H 2677   5.552   3.987   2.243
  175ARG     CA 2678   5.557   4.124   2.413
  175ARG     HA 2679   5.483   4.104   2.491
  175ARG     CB 2680   5.698   4.066   2.446
  175ARG    HB2 2681   5.746   4.074   2.349
  175ARG    HB3 2682   5.740   4.124   2.529
  175ARG     CG 2683   5.709   3.921   2.487
  175ARG    HG2 2684   5.642   3.891   2.568
  175ARG    HG3 2685   5.682   3.859   2.401
  175ARG     CD 2686   5.856   3.881   2.527
  175ARG    HD2 2687   5.928   3.933   2.464
  175ARG    HD3 2688   5.880   3.916   2.627
  175ARG     NE 2689   5.862   3.737   2.528
  175ARG     HE 2690   5.774   3.687   2.527
  175ARG     CZ 2691   5.973   3.663   2.514
  175ARG    NH1 2692   6.090   3.716   2.499
  175ARG   HH11 2693   6.088   3.812   2.468
  175ARG   HH12 2694   6.169   3.654   2.487
  175ARG    NH2 2695   5.971   3.537   2.522
  175ARG   HH21 2696   5.881   3.501   2.551
  175ARG   HH22 2697   6.059   3.487   2.516
  175ARG      C 2698   5.550   4.279   2.399
  175ARG      O 2699   5.515   4.350   2.490
  176SER      N 2700   5.603   4.324   2.286
  176SER      H 2701   5.639   4.252   2.225
  176SER     CA 2702   5.610   4.461   2.230
  176SER     HA 2703   5.662   4.528   2.299
  176SER     CB 2704   5.690   4.477   2.097
  176SER    HB2 2705   5.626   4.438   2.018
  176SER    HB3 2706   5.708   4.578   2.062
  176SER     OG 2707   5.807   4.414   2.108
  176SER     HG 2708   5.844   4.394   2.021
  176SER      C 2709   5.472   4.530   2.227
  176SER      O 2710   5.456   4.626   2.298
  177LYS      N 2711   5.366   4.466   2.173
  177LYS      H 2712   5.382   4.383   2.118
  177LYS     CA 2713   5.228   4.517   2.174
  177LYS     HA 2714   5.219   4.610   2.117
  177LYS     CB 2715   5.140   4.421   2.088
  177LYS    HB2 2716   5.151   4.322   2.133
  177LYS    HB3 2717   5.037   4.453   2.098
  177LYS     CG 2718   5.179   4.424   1.937
  177LYS    HG2 2719   5.146   4.517   1.892
  177LYS    HG3 2720   5.287   4.411   1.934
  177LYS     CD 2721   5.119   4.308   1.854
  177LYS    HD2 2722   5.134   4.210   1.900
  177LYS    HD3 2723   5.012   4.319   1.843
  177LYS     CE 2724   5.186   4.294   1.712
  177LYS    HE2 2725   5.213   4.390   1.668
  177LYS    HE3 2726   5.281   4.244   1.732
  177LYS     NZ 2727   5.107   4.225   1.612
  177LYS    HZ1 2728   5.171   4.201   1.538
  177LYS    HZ2 2729   5.076   4.140   1.658
  177LYS    HZ3 2730   5.027   4.274   1.575
  177LYS      C 2731   5.166   4.527   2.315
  177LYS      O 2732   5.109   4.631   2.347
  178ILE      N 2733   5.192   4.434   2.404
  178ILE      H 2734   5.243   4.353   2.371
  178ILE     CA 2735   5.161   4.435   2.547
  178ILE     HA 2736   5.056   4.460   2.561
  178ILE     CB 2737   5.190   4.296   2.596
  178ILE     HB 2738   5.286   4.274   2.548
  178ILE    CG2 2739   5.189   4.302   2.747
  178ILE   HG21 2740   5.191   4.201   2.788
  178ILE   HG22 2741   5.276   4.353   2.787
  178ILE   HG23 2742   5.096   4.337   2.793
  178ILE    CG1 2743   5.073   4.204   2.548
  178ILE   HG12 2744   4.990   4.222   2.616
  178ILE   HG13 2745   5.044   4.228   2.446
  178ILE    CD1 2746   5.100   4.057   2.556
  178ILE   HD11 2747   5.020   3.989   2.526
  178ILE   HD12 2748   5.179   4.039   2.484
  178ILE   HD13 2749   5.134   4.018   2.652
  178ILE      C 2750   5.242   4.546   2.620
  178ILE      O 2751   5.181   4.623   2.694
  179ALA      N 2752   5.370   4.569   2.588
  179ALA      H 2753   5.428   4.505   2.535
  179ALA     CA 2754   5.441   4.675   2.653
  179ALA     HA 2755   5.424   4.658   2.759
  179ALA     CB 2756   5.588   4.643   2.632
  179ALA    HB1 2757   5.619   4.660   2.529
  179ALA    HB2 2758   5.642   4.715   2.694
  179ALA    HB3 2759   5.618   4.540   2.647
  179ALA      C 2760   5.401   4.817   2.612
  179ALA      O 2761   5.392   4.909   2.690
  180GLU      N 2762   5.356   4.838   2.490
  180GLU      H 2763   5.357   4.756   2.431
  180GLU     CA 2764   5.304   4.968   2.438
  180GLU     HA 2765   5.374   5.046   2.467
  180GLU     CB 2766   5.287   4.943   2.285
  180GLU    HB2 2767   5.374   4.893   2.243
  180GLU    HB3 2768   5.207   4.869   2.276
  180GLU     CG 2769   5.251   5.067   2.206
  180GLU    HG2 2770   5.214   5.035   2.109
  180GLU    HG3 2771   5.173   5.121   2.259
  180GLU     CD 2772   5.369   5.164   2.179
  180GLU    OE1 2773   5.400   5.194   2.061
  180GLU    OE2 2774   5.435   5.208   2.278
  180GLU      C 2775   5.171   5.005   2.498
  180GLU      O 2776   5.153   5.125   2.526
  181TYR      N 2777   5.093   4.910   2.548
  181TYR      H 2778   5.114   4.814   2.525
  181TYR     CA 2779   4.973   4.931   2.626
  181TYR     HA 2780   4.934   5.027   2.591
  181TYR     CB 2781   4.886   4.804   2.599
  181TYR    HB2 2782   4.832   4.820   2.506
  181TYR    HB3 2783   4.952   4.720   2.578
  181TYR     CG 2784   4.780   4.774   2.705
  181TYR    CD1 2785   4.676   4.870   2.731
  181TYR    HD1 2786   4.663   4.958   2.669
  181TYR    CE1 2787   4.580   4.852   2.831
  181TYR    HE1 2788   4.503   4.925   2.849
  181TYR     CZ 2789   4.585   4.740   2.915
  181TYR     OH 2790   4.490   4.740   3.013
  181TYR     HH 2791   4.479   4.662   3.068
  181TYR    CE2 2792   4.686   4.639   2.887
  181TYR    HE2 2793   4.686   4.563   2.964
  181TYR    CD2 2794   4.783   4.656   2.782
  181TYR    HD2 2795   4.855   4.580   2.754
  181TYR      C 2796   5.012   4.958   2.768
  181TYR      O 2797   4.965   5.056   2.831
  182MET      N 2798   5.108   4.882   2.826
  182MET      H 2799   5.138   4.797   2.781
  182MET     CA 2800   5.152   4.916   2.962
  182MET     HA 2801   5.068   4.940   3.027
  182MET     CB 2802   5.235   4.805   3.022
  182MET    HB2 2803   5.304   4.772   2.945
  182MET    HB3 2804   5.291   4.838   3.110
  182MET     CG 2805   5.132   4.693   3.059
  182MET    HG2 2806   5.066   4.729   3.137
  182MET    HG3 2807   5.069   4.655   2.979
  182MET     SD 2808   5.230   4.562   3.140
  182MET     CE 2809   5.091   4.472   3.207
  182MET    HE1 2810   5.125   4.374   3.240
  182MET    HE2 2811   5.047   4.522   3.293
  182MET    HE3 2812   5.018   4.457   3.127
  182MET      C 2813   5.230   5.051   2.964
  182MET      O 2814   5.217   5.126   3.061
  183ASN      N 2815   5.301   5.090   2.856
  183ASN      H 2816   5.295   5.039   2.769
  183ASN     CA 2817   5.373   5.216   2.847
  183ASN     HA 2818   5.419   5.238   2.943
  183ASN     CB 2819   5.496   5.197   2.754
  183ASN    HB2 2820   5.466   5.138   2.668
  183ASN    HB3 2821   5.532   5.293   2.717
  183ASN     CG 2822   5.609   5.119   2.818
  183ASN    OD1 2823   5.633   5.108   2.943
  183ASN    ND2 2824   5.694   5.066   2.736
  183ASN   HD21 2825   5.762   5.008   2.784
  183ASN   HD22 2826   5.677   5.077   2.637
  183ASN      C 2827   5.283   5.339   2.822
  183ASN      O 2828   5.314   5.450   2.870
  184HIE      N 2829   5.168   5.325   2.754
  184HIE      H 2830   5.156   5.242   2.698
  184HIE     CA 2831   5.069   5.425   2.752
  184HIE     HA 2832   5.111   5.518   2.715
  184HIE     CB 2833   4.951   5.367   2.661
  184HIE    HB2 2834   4.997   5.343   2.565
  184HIE    HB3 2835   4.913   5.275   2.705
  184HIE     CG 2836   4.833   5.466   2.638
  184HIE    ND1 2837   4.854   5.587   2.590
  184HIE    CE1 2838   4.731   5.644   2.583
  184HIE    HE1 2839   4.707   5.736   2.532
  184HIE    NE2 2840   4.641   5.559   2.632
  184HIE    HE2 2841   4.543   5.584   2.633
  184HIE    CD2 2842   4.699   5.443   2.671
  184HIE    HD2 2843   4.653   5.358   2.720
  184HIE      C 2844   5.006   5.455   2.888
  184HIE      O 2845   4.979   5.569   2.913
  185LEU      N 2846   4.988   5.351   2.971
  185LEU      H 2847   5.032   5.264   2.943
  185LEU     CA 2848   4.927   5.373   3.107
  185LEU     HA 2849   4.842   5.441   3.112
  185LEU     CB 2850   4.874   5.239   3.164
  185LEU    HB2 2851   4.956   5.167   3.155
  185LEU    HB3 2852   4.862   5.250   3.271
  185LEU     CG 2853   4.747   5.178   3.099
  185LEU     HG 2854   4.753   5.200   2.992
  185LEU    CD1 2855   4.735   5.031   3.124
  185LEU   HD11 2856   4.820   4.975   3.086
  185LEU   HD12 2857   4.738   5.004   3.229
  185LEU   HD13 2858   4.647   4.985   3.078
  185LEU    CD2 2859   4.622   5.241   3.157
  185LEU   HD21 2860   4.534   5.197   3.109
  185LEU   HD22 2861   4.626   5.222   3.264
  185LEU   HD23 2862   4.626   5.348   3.138
  185LEU      C 2863   5.028   5.438   3.200
  185LEU      O 2864   4.985   5.526   3.283
  186ILE      N 2865   5.158   5.405   3.196
  186ILE      H 2866   5.172   5.320   3.142
  186ILE     CA 2867   5.263   5.476   3.273
  186ILE     HA 2868   5.243   5.471   3.380
  186ILE     CB 2869   5.401   5.400   3.246
  186ILE     HB 2870   5.417   5.395   3.139
  186ILE    CG2 2871   5.521   5.480   3.305
  186ILE   HG21 2872   5.612   5.423   3.291
  186ILE   HG22 2873   5.528   5.568   3.240
  186ILE   HG23 2874   5.505   5.492   3.412
  186ILE    CG1 2875   5.401   5.260   3.308
  186ILE   HG12 2876   5.427   5.276   3.412
  186ILE   HG13 2877   5.299   5.221   3.310
  186ILE    CD1 2878   5.494   5.159   3.239
  186ILE   HD11 2879   5.484   5.062   3.287
  186ILE   HD12 2880   5.478   5.138   3.134
  186ILE   HD13 2881   5.595   5.200   3.254
  186ILE      C 2882   5.267   5.626   3.236
  186ILE      O 2883   5.281   5.703   3.330
  187ASP      N 2884   5.252   5.661   3.109
  187ASP      H 2885   5.257   5.584   3.044
  187ASP     CA 2886   5.241   5.799   3.054
  187ASP     HA 2887   5.321   5.864   3.088
  187ASP     CB 2888   5.247   5.793   2.900
  187ASP    HB2 2889   5.333   5.733   2.872
  187ASP    HB3 2890   5.158   5.734   2.878
  187ASP     CG 2891   5.245   5.921   2.823
  187ASP    OD1 2892   5.349   5.988   2.823
  187ASP    OD2 2893   5.142   5.964   2.764
  187ASP      C 2894   5.107   5.868   3.095
  187ASP      O 2895   5.108   5.992   3.113
  188ILE      N 2896   4.997   5.795   3.107
  188ILE      H 2897   4.994   5.706   3.060
  188ILE     CA 2898   4.879   5.846   3.177
  188ILE     HA 2899   4.850   5.939   3.127
  188ILE     CB 2900   4.756   5.748   3.162
  188ILE     HB 2901   4.786   5.649   3.195
  188ILE    CG2 2902   4.636   5.795   3.240
  188ILE   HG21 2903   4.627   5.904   3.244
  188ILE   HG22 2904   4.543   5.769   3.188
  188ILE   HG23 2905   4.641   5.749   3.338
  188ILE    CG1 2906   4.720   5.740   3.012
  188ILE   HG12 2907   4.646   5.817   2.992
  188ILE   HG13 2908   4.808   5.735   2.947
  188ILE    CD1 2909   4.655   5.610   2.980
  188ILE   HD11 2910   4.601   5.556   3.058
  188ILE   HD12 2911   4.591   5.624   2.893
  188ILE   HD13 2912   4.732   5.534   2.966
  188ILE      C 2913   4.908   5.873   3.329
  188ILE      O 2914   4.848   5.960   3.393
  189GLY      N 2915   5.006   5.800   3.385
  189GLY      H 2916   5.028   5.714   3.338
  189GLY     CA 2917   5.060   5.805   3.522
  189GLY    HA2 2918   5.166   5.788   3.507
  189GLY    HA3 2919   5.059   5.902   3.570
  189GLY      C 2920   5.008   5.700   3.620
  189GLY      O 2921   5.005   5.733   3.741
  190VAL      N 2922   4.975   5.574   3.580
  190VAL      H 2923   4.978   5.546   3.483
  190VAL     CA 2924   4.948   5.460   3.666
  190VAL     HA 2925   4.874   5.488   3.741
  190VAL     CB 2926   4.872   5.345   3.599
  190VAL     HB 2927   4.813   5.289   3.672
  190VAL    CG1 2928   4.759   5.398   3.509
  190VAL   HG11 2929   4.805   5.454   3.427
  190VAL   HG12 2930   4.716   5.310   3.461
  190VAL   HG13 2931   4.688   5.457   3.565
  190VAL    CG2 2932   4.960   5.236   3.532
  190VAL   HG21 2933   4.903   5.151   3.493
  190VAL   HG22 2934   5.012   5.282   3.448
  190VAL   HG23 2935   5.025   5.188   3.604
  190VAL      C 2936   5.074   5.403   3.741
  190VAL      O 2937   5.189   5.418   3.699
  191ALA      N 2938   5.055   5.336   3.853
  191ALA      H 2939   4.962   5.325   3.889
  191ALA     CA 2940   5.166   5.295   3.951
  191ALA     HA 2941   5.244   5.371   3.943
  191ALA     CB 2942   5.109   5.299   4.090
  191ALA    HB1 2943   5.182   5.293   4.171
  191ALA    HB2 2944   5.057   5.394   4.102
  191ALA    HB3 2945   5.035   5.223   4.115
  191ALA      C 2946   5.228   5.158   3.918
  191ALA      O 2947   5.341   5.127   3.955
  192GLY      N 2948   5.157   5.070   3.851
  192GLY      H 2949   5.067   5.104   3.819
  192GLY     CA 2950   5.181   4.926   3.845
  192GLY    HA2 2951   5.272   4.911   3.785
  192GLY    HA3 2952   5.205   4.892   3.946
  192GLY      C 2953   5.064   4.837   3.793
  192GLY      O 2954   4.966   4.898   3.744
  193PHE      N 2955   5.088   4.707   3.797
  193PHE      H 2956   5.179   4.674   3.823
  193PHE     CA 2957   5.000   4.618   3.723
  193PHE     HA 2958   4.901   4.663   3.713
  193PHE     CB 2959   5.050   4.593   3.578
  193PHE    HB2 2960   5.130   4.521   3.568
  193PHE    HB3 2961   4.965   4.543   3.531
  193PHE     CG 2962   5.091   4.716   3.491
  193PHE    CD1 2963   5.218   4.768   3.508
  193PHE    HD1 2964   5.288   4.702   3.558
  193PHE    CE1 2965   5.250   4.889   3.439
  193PHE    HE1 2966   5.353   4.922   3.436
  193PHE     CZ 2967   5.151   4.962   3.379
  193PHE     HZ 2968   5.178   5.045   3.317
  193PHE    CE2 2969   5.019   4.913   3.372
  193PHE    HE2 2970   4.947   4.958   3.304
  193PHE    CD2 2971   4.990   4.786   3.425
  193PHE    HD2 2972   4.888   4.753   3.416
  193PHE      C 2973   4.982   4.482   3.791
  193PHE      O 2974   5.080   4.425   3.839
  194ARG      N 2975   4.855   4.441   3.824
  194ARG      H 2976   4.781   4.507   3.803
  194ARG     CA 2977   4.812   4.309   3.847
  194ARG     HA 2978   4.884   4.259   3.913
  194ARG     CB 2979   4.672   4.305   3.916
  194ARG    HB2 2980   4.669   4.374   4.000
  194ARG    HB3 2981   4.598   4.359   3.857
  194ARG     CG 2982   4.618   4.169   3.956
  194ARG    HG2 2983   4.633   4.094   3.879
  194ARG    HG3 2984   4.656   4.132   4.052
  194ARG     CD 2985   4.468   4.188   3.976
  194ARG    HD2 2986   4.450   4.246   4.066
  194ARG    HD3 2987   4.423   4.235   3.889
  194ARG     NE 2988   4.393   4.065   4.011
  194ARG     HE 2989   4.375   4.044   4.108
  194ARG     CZ 2990   4.305   4.002   3.930
  194ARG    NH1 2991   4.280   4.032   3.812
  194ARG   HH11 2992   4.328   4.108   3.765
  194ARG   HH12 2993   4.229   3.963   3.758
  194ARG    NH2 2994   4.239   3.897   3.968
  194ARG   HH21 2995   4.251   3.870   4.065
  194ARG   HH22 2996   4.193   3.842   3.897
  194ARG      C 2997   4.813   4.246   3.717
  194ARG      O 2998   4.733   4.272   3.629
  195LEU      N 2999   4.884   4.133   3.718
  195LEU      H 3000   4.942   4.118   3.800
  195LEU     CA 3001   4.901   4.034   3.604
  195LEU     HA 3002   4.883   4.081   3.507
  195LEU     CB 3003   5.042   3.992   3.597
  195LEU    HB2 3004   5.096   3.971   3.689
  195LEU    HB3 3005   5.054   3.900   3.542
  195LEU     CG 3006   5.128   4.089   3.517
  195LEU     HG 3007   5.073   4.109   3.424
  195LEU    CD1 3008   5.150   4.225   3.578
  195LEU   HD11 3009   5.215   4.217   3.664
  195LEU   HD12 3010   5.198   4.282   3.498
  195LEU   HD13 3011   5.056   4.263   3.619
  195LEU    CD2 3012   5.269   4.027   3.479
  195LEU   HD21 3013   5.334   4.031   3.567
  195LEU   HD22 3014   5.254   3.929   3.435
  195LEU   HD23 3015   5.305   4.094   3.401
  195LEU      C 3016   4.806   3.920   3.615
  195LEU      O 3017   4.833   3.816   3.669
  196ASP      N 3018   4.682   3.931   3.565
  196ASP      H 3019   4.652   4.019   3.527
  196ASP     CA 3020   4.578   3.830   3.572
  196ASP     HA 3021   4.559   3.803   3.676
  196ASP     CB 3022   4.455   3.894   3.514
  196ASP    HB2 3023   4.436   3.979   3.580
  196ASP    HB3 3024   4.479   3.922   3.411
  196ASP     CG 3025   4.329   3.812   3.524
  196ASP    OD1 3026   4.277   3.807   3.637
  196ASP    OD2 3027   4.285   3.754   3.421
  196ASP      C 3028   4.615   3.699   3.495
  196ASP      O 3029   4.687   3.708   3.395
  197ALA      N 3030   4.588   3.585   3.552
  197ALA      H 3031   4.517   3.579   3.623
  197ALA     CA 3032   4.622   3.459   3.500
  197ALA     HA 3033   4.590   3.389   3.577
  197ALA     CB 3034   4.538   3.435   3.377
  197ALA    HB1 3035   4.546   3.328   3.358
  197ALA    HB2 3036   4.430   3.446   3.388
  197ALA    HB3 3037   4.565   3.497   3.291
  197ALA      C 3038   4.780   3.435   3.482
  197ALA      O 3039   4.830   3.392   3.381
  198SER      N 3040   4.858   3.462   3.584
  198SER      H 3041   4.814   3.475   3.674
  198SER     CA 3042   5.003   3.439   3.592
  198SER     HA 3043   5.038   3.490   3.502
  198SER     CB 3044   5.066   3.514   3.707
  198SER    HB2 3045   5.046   3.464   3.802
  198SER    HB3 3046   5.172   3.493   3.691
  198SER     OG 3047   5.050   3.660   3.718
  198SER     HG 3048   4.978   3.694   3.664
  198SER      C 3049   5.042   3.291   3.575
  198SER      O 3050   5.124   3.261   3.492
  199LYS      N 3051   4.964   3.200   3.634
  199LYS      H 3052   4.885   3.240   3.682
  199LYS     CA 3053   4.962   3.055   3.604
  199LYS     HA 3054   5.059   3.025   3.645
  199LYS     CB 3055   4.849   2.991   3.683
  199LYS    HB2 3056   4.826   3.055   3.768
  199LYS    HB3 3057   4.761   2.985   3.618
  199LYS     CG 3058   4.896   2.850   3.721
  199LYS    HG2 3059   4.910   2.799   3.626
  199LYS    HG3 3060   4.991   2.862   3.772
  199LYS     CD 3061   4.801   2.776   3.810
  199LYS    HD2 3062   4.783   2.841   3.895
  199LYS    HD3 3063   4.704   2.763   3.761
  199LYS     CE 3064   4.848   2.636   3.861
  199LYS    HE2 3065   4.840   2.562   3.781
  199LYS    HE3 3066   4.952   2.650   3.894
  199LYS     NZ 3067   4.769   2.597   3.977
  199LYS    HZ1 3068   4.669   2.607   3.962
  199LYS    HZ2 3069   4.792   2.501   3.993
  199LYS    HZ3 3070   4.795   2.639   4.065
  199LYS      C 3071   4.968   3.010   3.458
  199LYS      O 3072   5.036   2.914   3.434
  200HIE      N 3073   4.897   3.076   3.370
  200HIE      H 3074   4.826   3.138   3.408
  200HIE     CA 3075   4.890   3.057   3.227
  200HIE     HA 3076   4.891   2.956   3.187
  200HIE     CB 3077   4.747   3.094   3.186
  200HIE    HB2 3078   4.731   3.201   3.201
  200HIE    HB3 3079   4.738   3.082   3.078
  200HIE     CG 3080   4.633   3.011   3.250
  200HIE    ND1 3081   4.604   3.014   3.385
  200HIE    CE1 3082   4.494   2.937   3.404
  200HIE    HE1 3083   4.447   2.929   3.501
  200HIE    NE2 3084   4.464   2.882   3.289
  200HIE    HE2 3085   4.391   2.814   3.277
  200HIE    CD2 3086   4.552   2.925   3.192
  200HIE    HD2 3087   4.556   2.885   3.092
  200HIE      C 3088   4.995   3.132   3.136
  200HIE      O 3089   5.006   3.106   3.016
  201MET      N 3090   5.076   3.221   3.197
  201MET      H 3091   5.071   3.229   3.298
  201MET     CA 3092   5.197   3.286   3.136
  201MET     HA 3093   5.202   3.268   3.029
  201MET     CB 3094   5.198   3.439   3.156
  201MET    HB2 3095   5.198   3.459   3.263
  201MET    HB3 3096   5.290   3.483   3.117
  201MET     CG 3097   5.083   3.506   3.082
  201MET    HG2 3098   5.103   3.495   2.975
  201MET    HG3 3099   4.995   3.451   3.115
  201MET     SD 3100   5.067   3.682   3.112
  201MET     CE 3101   5.030   3.680   3.286
  201MET    HE1 3102   4.970   3.595   3.319
  201MET    HE2 3103   5.123   3.685   3.343
  201MET    HE3 3104   4.996   3.781   3.308
  201MET      C 3105   5.327   3.226   3.191
  201MET      O 3106   5.328   3.186   3.307
  202TRP      N 3107   5.434   3.226   3.106
  202TRP      H 3108   5.426   3.264   3.013
  202TRP     CA 3109   5.566   3.186   3.153
  202TRP     HA 3110   5.548   3.097   3.213
  202TRP     CB 3111   5.652   3.155   3.025
  202TRP    HB2 3112   5.652   3.252   2.974
  202TRP    HB3 3113   5.753   3.127   3.053
  202TRP     CG 3114   5.597   3.044   2.936
  202TRP    CD1 3115   5.522   3.056   2.823
  202TRP    HD1 3116   5.483   3.146   2.779
  202TRP    NE1 3117   5.498   2.933   2.771
  202TRP    HE1 3118   5.456   2.915   2.681
  202TRP    CE2 3119   5.559   2.835   2.837
  202TRP    CZ2 3120   5.569   2.693   2.826
  202TRP    HZ2 3121   5.522   2.643   2.742
  202TRP    CH2 3122   5.644   2.620   2.922
  202TRP    HH2 3123   5.651   2.513   2.913
  202TRP    CZ3 3124   5.706   2.694   3.027
  202TRP    HZ3 3125   5.770   2.631   3.088
  202TRP    CE3 3126   5.687   2.827   3.043
  202TRP    HE3 3127   5.736   2.869   3.129
  202TRP    CD2 3128   5.615   2.896   2.951
  202TRP      C 3129   5.631   3.300   3.229
  202TRP      O 3130   5.628   3.415   3.177
  203PRO      N 3131   5.703   3.276   3.341
  203PRO     CD 3132   5.683   3.160   3.426
  203PRO    HD2 3133   5.715   3.069   3.376
  203PRO    HD3 3134   5.580   3.148   3.461
  203PRO     CG 3135   5.768   3.184   3.550
  203PRO    HG2 3136   5.835   3.100   3.570
  203PRO    HG3 3137   5.705   3.197   3.637
  203PRO     CB 3138   5.850   3.310   3.525
  203PRO    HB2 3139   5.956   3.289   3.511
  203PRO    HB3 3140   5.835   3.380   3.608
  203PRO     CA 3141   5.781   3.379   3.401
  203PRO     HA 3142   5.712   3.460   3.426
  203PRO      C 3143   5.887   3.435   3.307
  203PRO      O 3144   5.912   3.555   3.319
  204GLY      N 3145   5.957   3.359   3.227
  204GLY      H 3146   5.932   3.261   3.220
  204GLY     CA 3147   6.047   3.414   3.130
  204GLY    HA2 3148   6.114   3.463   3.201
  204GLY    HA3 3149   6.095   3.330   3.080
  204GLY      C 3150   5.997   3.517   3.033
  204GLY      O 3151   6.065   3.613   2.992
  205ASP      N 3152   5.875   3.493   2.977
  205ASP      H 3153   5.828   3.408   3.003
  205ASP     CA 3154   5.800   3.586   2.887
  205ASP     HA 3155   5.867   3.607   2.804
  205ASP     CB 3156   5.668   3.527   2.839
  205ASP    HB2 3157   5.615   3.476   2.919
  205ASP    HB3 3158   5.603   3.608   2.805
  205ASP     CG 3159   5.679   3.423   2.726
  205ASP    OD1 3160   5.791   3.405   2.664
  205ASP    OD2 3161   5.577   3.355   2.696
  205ASP      C 3162   5.773   3.713   2.975
  205ASP      O 3163   5.814   3.824   2.932
  206ILE      N 3164   5.714   3.704   3.096
  206ILE      H 3165   5.699   3.616   3.142
  206ILE     CA 3166   5.695   3.817   3.197
  206ILE     HA 3167   5.629   3.889   3.150
  206ILE     CB 3168   5.626   3.760   3.326
  206ILE     HB 3169   5.679   3.670   3.357
  206ILE    CG2 3170   5.615   3.874   3.441
  206ILE   HG21 3171   5.552   3.955   3.405
  206ILE   HG22 3172   5.581   3.826   3.533
  206ILE   HG23 3173   5.716   3.911   3.459
  206ILE    CG1 3174   5.491   3.706   3.293
  206ILE   HG12 3175   5.428   3.793   3.277
  206ILE   HG13 3176   5.477   3.634   3.211
  206ILE    CD1 3177   5.420   3.633   3.411
  206ILE   HD11 3178   5.475   3.543   3.435
  206ILE   HD12 3179   5.407   3.699   3.496
  206ILE   HD13 3180   5.318   3.610   3.379
  206ILE      C 3181   5.825   3.888   3.220
  206ILE      O 3182   5.822   4.011   3.216
  207LYS      N 3183   5.940   3.812   3.235
  207LYS      H 3184   5.935   3.711   3.239
  207LYS     CA 3185   6.074   3.879   3.249
  207LYS     HA 3186   6.072   3.955   3.326
  207LYS     CB 3187   6.176   3.767   3.283
  207LYS    HB2 3188   6.130   3.710   3.364
  207LYS    HB3 3189   6.198   3.705   3.196
  207LYS     CG 3190   6.311   3.820   3.337
  207LYS    HG2 3191   6.360   3.871   3.254
  207LYS    HG3 3192   6.295   3.895   3.414
  207LYS     CD 3193   6.402   3.706   3.395
  207LYS    HD2 3194   6.363   3.657   3.483
  207LYS    HD3 3195   6.417   3.629   3.319
  207LYS     CE 3196   6.547   3.760   3.428
  207LYS    HE2 3197   6.598   3.768   3.332
  207LYS    HE3 3198   6.530   3.855   3.478
  207LYS     NZ 3199   6.617   3.666   3.517
  207LYS    HZ1 3200   6.567   3.655   3.604
  207LYS    HZ2 3201   6.642   3.578   3.475
  207LYS    HZ3 3202   6.701   3.710   3.552
  207LYS      C 3203   6.112   3.962   3.124
  207LYS      O 3204   6.198   4.054   3.124
  208ALA      N 3205   6.069   3.928   3.004
  208ALA      H 3206   6.011   3.845   2.993
  208ALA     CA 3207   6.102   3.994   2.878
  208ALA     HA 3208   6.201   4.037   2.885
  208ALA     CB 3209   6.103   3.875   2.777
  208ALA    HB1 3210   6.032   3.796   2.804
  208ALA    HB2 3211   6.079   3.916   2.680
  208ALA    HB3 3212   6.203   3.831   2.787
  208ALA      C 3213   5.998   4.104   2.845
  208ALA      O 3214   6.022   4.192   2.760
  209ILE      N 3215   5.888   4.104   2.917
  209ILE      H 3216   5.867   4.018   2.964
  209ILE     CA 3217   5.789   4.219   2.911
  209ILE     HA 3218   5.788   4.274   2.817
  209ILE     CB 3219   5.639   4.166   2.926
  209ILE     HB 3220   5.645   4.105   3.016
  209ILE    CG2 3221   5.535   4.291   2.945
  209ILE   HG21 3222   5.561   4.366   3.020
  209ILE   HG22 3223   5.513   4.345   2.853
  209ILE   HG23 3224   5.439   4.250   2.975
  209ILE    CG1 3225   5.594   4.079   2.806
  209ILE   HG12 3226   5.579   4.138   2.716
  209ILE   HG13 3227   5.673   4.005   2.788
  209ILE    CD1 3228   5.472   4.000   2.841
  209ILE   HD11 3229   5.454   3.937   2.754
  209ILE   HD12 3230   5.503   3.936   2.924
  209ILE   HD13 3231   5.383   4.062   2.856
  209ILE      C 3232   5.828   4.326   3.014
  209ILE      O 3233   5.832   4.445   2.984
  210LEU      N 3234   5.876   4.283   3.128
  210LEU      H 3235   5.880   4.183   3.146
  210LEU     CA 3236   5.934   4.374   3.226
  210LEU     HA 3237   5.859   4.453   3.231
  210LEU     CB 3238   5.959   4.314   3.367
  210LEU    HB2 3239   5.865   4.269   3.401
  210LEU    HB3 3240   6.033   4.236   3.358
  210LEU     CG 3241   5.987   4.406   3.487
  210LEU     HG 3242   6.087   4.450   3.483
  210LEU    CD1 3243   5.898   4.525   3.501
  210LEU   HD11 3244   5.793   4.494   3.494
  210LEU   HD12 3245   5.915   4.570   3.598
  210LEU   HD13 3246   5.907   4.595   3.418
  210LEU    CD2 3247   5.975   4.324   3.615
  210LEU   HD21 3248   5.876   4.278   3.619
  210LEU   HD22 3249   6.056   4.251   3.611
  210LEU   HD23 3250   5.977   4.376   3.710
  210LEU      C 3251   6.066   4.439   3.175
  210LEU      O 3252   6.115   4.533   3.239
  211ASP      N 3253   6.124   4.379   3.070
  211ASP      H 3254   6.084   4.289   3.048
  211ASP     CA 3255   6.234   4.443   2.998
  211ASP     HA 3256   6.298   4.486   3.075
  211ASP     CB 3257   6.308   4.334   2.927
  211ASP    HB2 3258   6.303   4.248   2.995
  211ASP    HB3 3259   6.249   4.305   2.840
  211ASP     CG 3260   6.458   4.363   2.897
  211ASP    OD1 3261   6.499   4.317   2.791
  211ASP    OD2 3262   6.529   4.417   2.983
  211ASP      C 3263   6.186   4.552   2.905
  211ASP      O 3264   6.247   4.657   2.904
  212LYS      N 3265   6.067   4.537   2.844
  212LYS      H 3266   6.013   4.456   2.870
  212LYS     CA 3267   6.001   4.641   2.756
  212LYS     HA 3268   6.077   4.693   2.698
  212LYS     CB 3269   5.921   4.564   2.648
  212LYS    HB2 3270   5.857   4.487   2.690
  212LYS    HB3 3271   5.859   4.637   2.595
  212LYS     CG 3272   6.016   4.487   2.566
  212LYS    HG2 3273   6.095   4.544   2.517
  212LYS    HG3 3274   6.064   4.412   2.628
  212LYS     CD 3275   5.938   4.417   2.447
  212LYS    HD2 3276   5.845   4.369   2.475
  212LYS    HD3 3277   5.910   4.490   2.371
  212LYS     CE 3278   6.051   4.337   2.386
  212LYS    HE2 3279   6.137   4.404   2.382
  212LYS    HE3 3280   6.082   4.253   2.448
  212LYS     NZ 3281   6.016   4.291   2.246
  212LYS    HZ1 3282   6.040   4.357   2.174
  212LYS    HZ2 3283   6.074   4.212   2.225
  212LYS    HZ3 3284   5.918   4.274   2.228
  212LYS      C 3285   5.921   4.756   2.815
  212LYS      O 3286   5.893   4.857   2.750
  213LEU      N 3287   5.877   4.728   2.939
  213LEU      H 3288   5.903   4.642   2.984
  213LEU     CA 3289   5.823   4.840   3.020
  213LEU     HA 3290   5.745   4.894   2.966
  213LEU     CB 3291   5.772   4.782   3.152
  213LEU    HB2 3292   5.823   4.688   3.173
  213LEU    HB3 3293   5.784   4.847   3.239
  213LEU     CG 3294   5.619   4.742   3.148
  213LEU     HG 3295   5.570   4.839   3.146
  213LEU    CD1 3296   5.578   4.671   3.018
  213LEU   HD11 3297   5.634   4.579   3.003
  213LEU   HD12 3298   5.470   4.657   3.019
  213LEU   HD13 3299   5.612   4.718   2.926
  213LEU    CD2 3300   5.578   4.655   3.271
  213LEU   HD21 3301   5.622   4.694   3.363
  213LEU   HD22 3302   5.469   4.653   3.269
  213LEU   HD23 3303   5.616   4.554   3.259
  213LEU      C 3304   5.921   4.949   3.054
  213LEU      O 3305   6.038   4.947   3.005
  214HIE      N 3306   5.873   5.060   3.118
  214HIE      H 3307   5.772   5.067   3.108
  214HIE     CA 3308   5.938   5.191   3.139
  214HIE     HA 3309   6.037   5.189   3.094
  214HIE     CB 3310   5.867   5.294   3.053
  214HIE    HB2 3311   5.845   5.247   2.957
  214HIE    HB3 3312   5.776   5.331   3.099
  214HIE     CG 3313   5.947   5.420   3.028
  214HIE    ND1 3314   6.086   5.431   3.018
  214HIE    CE1 3315   6.119   5.565   3.020
  214HIE    HE1 3316   6.219   5.605   3.027
  214HIE    NE2 3317   6.008   5.636   3.020
  214HIE    HE2 3318   6.012   5.737   3.025
  214HIE    CD2 3319   5.899   5.550   3.023
  214HIE    HD2 3320   5.795   5.577   3.037
  214HIE      C 3321   5.940   5.232   3.286
  214HIE      O 3322   5.874   5.186   3.377
  215ASN      N 3323   6.016   5.342   3.308
  215ASN      H 3324   6.066   5.385   3.232
  215ASN     CA 3325   6.015   5.413   3.441
  215ASN     HA 3326   6.018   5.342   3.524
  215ASN     CB 3327   6.143   5.504   3.437
  215ASN    HB2 3328   6.137   5.539   3.334
  215ASN    HB3 3329   6.133   5.579   3.515
  215ASN     CG 3330   6.274   5.430   3.460
  215ASN    OD1 3331   6.344   5.406   3.362
  215ASN    ND2 3332   6.307   5.395   3.579
  215ASN   HD21 3333   6.402   5.362   3.592
  215ASN   HD22 3334   6.262   5.429   3.662
  215ASN      C 3335   5.888   5.497   3.478
  215ASN      O 3336   5.835   5.568   3.395
  216LEU      N 3337   5.843   5.488   3.606
  216LEU      H 3338   5.894   5.427   3.669
  216LEU     CA 3339   5.725   5.560   3.659
  216LEU     HA 3340   5.644   5.534   3.591
  216LEU     CB 3341   5.690   5.517   3.802
  216LEU    HB2 3342   5.771   5.539   3.871
  216LEU    HB3 3343   5.606   5.579   3.835
  216LEU     CG 3344   5.640   5.374   3.817
  216LEU     HG 3345   5.709   5.302   3.774
  216LEU    CD1 3346   5.637   5.346   3.962
  216LEU   HD11 3347   5.735   5.342   4.011
  216LEU   HD12 3348   5.589   5.424   4.021
  216LEU   HD13 3349   5.594   5.247   3.978
  216LEU    CD2 3350   5.503   5.347   3.754
  216LEU   HD21 3351   5.436   5.426   3.787
  216LEU   HD22 3352   5.508   5.344   3.645
  216LEU   HD23 3353   5.473   5.243   3.764
  216LEU      C 3354   5.752   5.711   3.639
  216LEU      O 3355   5.866   5.749   3.641
  217ASN      N 3356   5.646   5.791   3.629
  217ASN      H 3357   5.553   5.753   3.639
  217ASN     CA 3358   5.661   5.933   3.613
  217ASN     HA 3359   5.746   5.947   3.547
  217ASN     CB 3360   5.536   5.995   3.554
  217ASN    HB2 3361   5.488   5.941   3.472
  217ASN    HB3 3362   5.459   5.988   3.631
  217ASN     CG 3363   5.546   6.141   3.511
  217ASN    OD1 3364   5.651   6.199   3.530
  217ASN    ND2 3365   5.459   6.211   3.448
  217ASN   HD21 3366   5.487   6.307   3.433
  217ASN   HD22 3367   5.383   6.165   3.399
  217ASN      C 3368   5.700   6.010   3.741
  217ASN      O 3369   5.615   6.016   3.828
  218SER      N 3370   5.821   6.068   3.750
  218SER      H 3371   5.879   6.029   3.676
  218SER     CA 3372   5.879   6.139   3.865
  218SER     HA 3373   5.905   6.069   3.945
  218SER     CB 3374   5.997   6.221   3.813
  218SER    HB2 3375   5.955   6.279   3.731
  218SER    HB3 3376   6.040   6.284   3.891
  218SER     OG 3377   6.094   6.127   3.776
  218SER     HG 3378   6.173   6.176   3.750
  218SER      C 3379   5.782   6.248   3.916
  218SER      O 3380   5.784   6.279   4.034
  219ASN      N 3381   5.688   6.298   3.840
  219ASN      H 3382   5.696   6.274   3.742
  219ASN     CA 3383   5.591   6.395   3.867
  219ASN     HA 3384   5.640   6.487   3.901
  219ASN     CB 3385   5.504   6.417   3.739
  219ASN    HB2 3386   5.576   6.443   3.661
  219ASN    HB3 3387   5.451   6.325   3.716
  219ASN     CG 3388   5.424   6.547   3.760
  219ASN    OD1 3389   5.474   6.659   3.782
  219ASN    ND2 3390   5.299   6.555   3.725
  219ASN   HD21 3391   5.263   6.649   3.720
  219ASN   HD22 3392   5.246   6.478   3.686
  219ASN      C 3393   5.507   6.359   3.989
  219ASN      O 3394   5.466   6.457   4.060
  220TRP      N 3395   5.496   6.229   4.019
  220TRP      H 3396   5.535   6.159   3.957
  220TRP     CA 3397   5.428   6.175   4.137
  220TRP     HA 3398   5.433   6.246   4.219
  220TRP     CB 3399   5.280   6.139   4.104
  220TRP    HB2 3400   5.280   6.040   4.058
  220TRP    HB3 3401   5.224   6.137   4.198
  220TRP     CG 3402   5.213   6.232   4.006
  220TRP    CD1 3403   5.149   6.345   4.044
  220TRP    HD1 3404   5.144   6.380   4.145
  220TRP    NE1 3405   5.088   6.395   3.936
  220TRP    HE1 3406   5.030   6.477   3.938
  220TRP    CE2 3407   5.109   6.330   3.821
  220TRP    CZ2 3408   5.070   6.335   3.686
  220TRP    HZ2 3409   5.005   6.411   3.645
  220TRP    CH2 3410   5.120   6.242   3.597
  220TRP    HH2 3411   5.091   6.243   3.493
  220TRP    CZ3 3412   5.208   6.139   3.640
  220TRP    HZ3 3413   5.240   6.067   3.566
  220TRP    CE3 3414   5.249   6.133   3.770
  220TRP    HE3 3415   5.304   6.047   3.803
  220TRP    CD2 3416   5.193   6.220   3.865
  220TRP      C 3417   5.484   6.055   4.211
  220TRP      O 3418   5.416   5.990   4.293
  221PHE      N 3419   5.607   6.015   4.181
  221PHE      H 3420   5.665   6.075   4.123
  221PHE     CA 3421   5.685   5.904   4.232
  221PHE     HA 3422   5.646   5.890   4.333
  221PHE     CB 3423   5.675   5.770   4.149
  221PHE    HB2 3424   5.712   5.796   4.050
  221PHE    HB3 3425   5.739   5.695   4.196
  221PHE     CG 3426   5.534   5.722   4.119
  221PHE    CD1 3427   5.450   5.781   4.019
  221PHE    HD1 3428   5.492   5.856   3.953
  221PHE    CE1 3429   5.318   5.742   3.996
  221PHE    HE1 3430   5.261   5.796   3.922
  221PHE     CZ 3431   5.273   5.622   4.069
  221PHE     HZ 3432   5.176   5.579   4.051
  221PHE    CE2 3433   5.362   5.553   4.156
  221PHE    HE2 3434   5.331   5.466   4.212
  221PHE    CD2 3435   5.487   5.608   4.186
  221PHE    HD2 3436   5.554   5.552   4.250
  221PHE      C 3437   5.841   5.938   4.247
  221PHE      O 3438   5.877   6.039   4.182
  222PRO      N 3439   5.929   5.851   4.305
  222PRO     CD 3440   5.896   5.742   4.394
  222PRO    HD2 3441   5.916   5.645   4.348
  222PRO    HD3 3442   5.794   5.740   4.431
  222PRO     CG 3443   5.987   5.752   4.509
  222PRO    HG2 3444   5.999   5.663   4.570
  222PRO    HG3 3445   5.947   5.833   4.571
  222PRO     CB 3446   6.113   5.801   4.442
  222PRO    HB2 3447   6.171   5.720   4.399
  222PRO    HB3 3448   6.167   5.866   4.510
  222PRO     CA 3449   6.065   5.888   4.326
  222PRO     HA 3450   6.086   5.993   4.342
  222PRO      C 3451   6.160   5.868   4.204
  222PRO      O 3452   6.118   5.809   4.105
  223ALA      N 3453   6.282   5.919   4.210
  223ALA      H 3454   6.306   5.979   4.287
  223ALA     CA 3455   6.363   5.927   4.087
  223ALA     HA 3456   6.301   5.950   4.000
  223ALA     CB 3457   6.482   6.027   4.103
  223ALA    HB1 3458   6.555   6.022   4.023
  223ALA    HB2 3459   6.432   6.121   4.125
  223ALA    HB3 3460   6.535   6.012   4.198
  223ALA      C 3461   6.426   5.787   4.055
  223ALA      O 3462   6.473   5.720   4.147
  224GLY      N 3463   6.449   5.747   3.929
  224GLY      H 3464   6.444   5.812   3.853
  224GLY     CA 3465   6.507   5.613   3.905
  224GLY    HA2 3466   6.539   5.599   3.802
  224GLY    HA3 3467   6.602   5.588   3.951
  224GLY      C 3468   6.411   5.491   3.923
  224GLY      O 3469   6.461   5.380   3.946
  225SER      N 3470   6.277   5.517   3.914
  225SER      H 3471   6.244   5.605   3.876
  225SER     CA 3472   6.172   5.425   3.962
  225SER     HA 3473   6.228   5.354   4.021
  225SER     CB 3474   6.083   5.494   4.068
  225SER    HB2 3475   6.020   5.416   4.110
  225SER    HB3 3476   6.144   5.540   4.144
  225SER     OG 3477   6.010   5.593   4.000
  225SER     HG 3478   6.037   5.673   4.046
  225SER      C 3479   6.101   5.341   3.861
  225SER      O 3480   6.102   5.388   3.749
  226LYS      N 3481   6.047   5.224   3.893
  226LYS      H 3482   6.044   5.204   3.992
  226LYS     CA 3483   5.992   5.124   3.798
  226LYS     HA 3484   5.962   5.163   3.701
  226LYS     CB 3485   6.101   5.010   3.787
  226LYS    HB2 3486   6.133   4.976   3.885
  226LYS    HB3 3487   6.049   4.925   3.744
  226LYS     CG 3488   6.231   5.039   3.703
  226LYS    HG2 3489   6.283   5.133   3.722
  226LYS    HG3 3490   6.295   4.953   3.720
  226LYS     CD 3491   6.193   5.044   3.557
  226LYS    HD2 3492   6.144   4.948   3.541
  226LYS    HD3 3493   6.131   5.133   3.545
  226LYS     CE 3494   6.318   5.065   3.470
  226LYS    HE2 3495   6.292   5.140   3.395
  226LYS    HE3 3496   6.405   5.099   3.527
  226LYS     NZ 3497   6.351   4.942   3.400
  226LYS    HZ1 3498   6.379   4.877   3.472
  226LYS    HZ2 3499   6.267   4.904   3.360
  226LYS    HZ3 3500   6.414   4.955   3.322
  226LYS      C 3501   5.862   5.062   3.856
  226LYS      O 3502   5.850   5.050   3.975
  227PRO      N 3503   5.756   5.031   3.774
  227PRO     CD 3504   5.760   5.012   3.630
  227PRO    HD2 3505   5.856   4.971   3.599
  227PRO    HD3 3506   5.756   5.109   3.582
  227PRO     CG 3507   5.655   4.914   3.591
  227PRO    HG2 3508   5.687   4.810   3.601
  227PRO    HG3 3509   5.616   4.930   3.490
  227PRO     CB 3510   5.539   4.946   3.691
  227PRO    HB2 3511   5.480   4.855   3.702
  227PRO    HB3 3512   5.474   5.028   3.660
  227PRO     CA 3513   5.622   4.989   3.821
  227PRO     HA 3514   5.569   5.075   3.861
  227PRO      C 3515   5.619   4.879   3.929
  227PRO      O 3516   5.695   4.780   3.932
  228PHE      N 3517   5.529   4.894   4.017
  228PHE      H 3518   5.473   4.977   4.026
  228PHE     CA 3519   5.488   4.792   4.118
  228PHE     HA 3520   5.585   4.760   4.154
  228PHE     CB 3521   5.397   4.849   4.230
  228PHE    HB2 3522   5.455   4.927   4.279
  228PHE    HB3 3523   5.305   4.890   4.187
  228PHE     CG 3524   5.354   4.746   4.335
  228PHE    CD1 3525   5.223   4.714   4.345
  228PHE    HD1 3526   5.152   4.769   4.284
  228PHE    CE1 3527   5.177   4.623   4.440
  228PHE    HE1 3528   5.071   4.608   4.453
  228PHE     CZ 3529   5.271   4.548   4.516
  228PHE     HZ 3530   5.231   4.480   4.590
  228PHE    CE2 3531   5.406   4.587   4.515
  228PHE    HE2 3532   5.480   4.537   4.575
  228PHE    CD2 3533   5.450   4.690   4.419
  228PHE    HD2 3534   5.555   4.714   4.419
  228PHE      C 3535   5.419   4.672   4.052
  228PHE      O 3536   5.327   4.692   3.971
  229ILE      N 3537   5.465   4.549   4.081
  229ILE      H 3538   5.525   4.540   4.162
  229ILE     CA 3539   5.406   4.423   4.012
  229ILE     HA 3540   5.340   4.453   3.931
  229ILE     CB 3541   5.519   4.352   3.935
  229ILE     HB 3542   5.591   4.338   4.015
  229ILE    CG2 3543   5.475   4.221   3.874
  229ILE   HG21 3544   5.467   4.144   3.950
  229ILE   HG22 3545   5.374   4.231   3.834
  229ILE   HG23 3546   5.538   4.172   3.800
  229ILE    CG1 3547   5.603   4.446   3.835
  229ILE   HG12 3548   5.653   4.529   3.885
  229ILE   HG13 3549   5.672   4.378   3.786
  229ILE    CD1 3550   5.517   4.506   3.723
  229ILE   HD11 3551   5.463   4.433   3.664
  229ILE   HD12 3552   5.443   4.573   3.767
  229ILE   HD13 3553   5.581   4.565   3.658
  229ILE      C 3554   5.331   4.327   4.112
  229ILE      O 3555   5.386   4.295   4.223
  230TYR      N 3556   5.221   4.269   4.070
  230TYR      H 3557   5.169   4.299   3.988
  230TYR     CA 3558   5.170   4.154   4.149
  230TYR     HA 3559   5.256   4.092   4.176
  230TYR     CB 3560   5.102   4.196   4.285
  230TYR    HB2 3561   5.074   4.100   4.330
  230TYR    HB3 3562   5.172   4.254   4.345
  230TYR     CG 3563   4.983   4.279   4.265
  230TYR    CD1 3564   5.001   4.416   4.260
  230TYR    HD1 3565   5.099   4.461   4.256
  230TYR    CE1 3566   4.891   4.501   4.253
  230TYR    HE1 3567   4.900   4.608   4.252
  230TYR     CZ 3568   4.758   4.451   4.252
  230TYR     OH 3569   4.652   4.538   4.255
  230TYR     HH 3570   4.568   4.491   4.249
  230TYR    CE2 3571   4.735   4.312   4.262
  230TYR    HE2 3572   4.635   4.272   4.264
  230TYR    CD2 3573   4.849   4.227   4.267
  230TYR    HD2 3574   4.827   4.121   4.268
  230TYR      C 3575   5.091   4.048   4.066
  230TYR      O 3576   5.041   4.085   3.956
  231GLN      N 3577   5.108   3.913   4.087
  231GLN      H 3578   5.163   3.885   4.168
  231GLN     CA 3579   5.096   3.809   3.988
  231GLN     HA 3580   5.061   3.848   3.892
  231GLN     CB 3581   5.231   3.750   3.967
  231GLN    HB2 3582   5.279   3.732   4.063
  231GLN    HB3 3583   5.227   3.649   3.926
  231GLN     CG 3584   5.326   3.831   3.880
  231GLN    HG2 3585   5.303   3.816   3.774
  231GLN    HG3 3586   5.312   3.932   3.920
  231GLN     CD 3587   5.474   3.802   3.895
  231GLN    OE1 3588   5.542   3.781   3.803
  231GLN    NE2 3589   5.522   3.801   4.022
  231GLN   HE21 3590   5.607   3.750   4.040
  231GLN   HE22 3591   5.463   3.830   4.099
  231GLN      C 3592   4.991   3.708   4.036
  231GLN      O 3593   5.007   3.638   4.143
  232GLH      N 3594   4.879   3.694   3.967
  232GLH      H 3595   4.878   3.737   3.875
  232GLH     CA 3596   4.769   3.596   3.996
  232GLH     HA 3597   4.748   3.604   4.102
  232GLH     CB 3598   4.640   3.636   3.926
  232GLH    HB2 3599   4.646   3.614   3.819
  232GLH    HB3 3600   4.563   3.565   3.958
  232GLH     CG 3601   4.593   3.782   3.951
  232GLH    HG2 3602   4.656   3.849   3.893
  232GLH    HG3 3603   4.499   3.792   3.895
  232GLH     CD 3604   4.587   3.824   4.093
  232GLH    OE1 3605   4.482   3.804   4.158
  232GLH    OE2 3606   4.698   3.887   4.142
  232GLH    HE2 3607   4.677   3.930   4.225
  232GLH      C 3608   4.796   3.447   3.968
  232GLH      O 3609   4.799   3.396   3.855
  233VAL      N 3610   4.823   3.376   4.079
  233VAL      H 3611   4.829   3.418   4.171
  233VAL     CA 3612   4.860   3.227   4.072
  233VAL     HA 3613   4.821   3.182   3.981
  233VAL     CB 3614   5.008   3.209   4.047
  233VAL     HB 3615   5.034   3.247   3.948
  233VAL    CG1 3616   5.106   3.288   4.143
  233VAL   HG11 3617   5.209   3.268   4.113
  233VAL   HG12 3618   5.088   3.393   4.118
  233VAL   HG13 3619   5.104   3.253   4.247
  233VAL    CG2 3620   5.058   3.063   4.058
  233VAL   HG21 3621   4.994   2.995   4.001
  233VAL   HG22 3622   5.155   3.051   4.010
  233VAL   HG23 3623   5.062   3.036   4.164
  233VAL      C 3624   4.808   3.149   4.193
  233VAL      O 3625   4.856   3.175   4.303
  234ILE      N 3626   4.717   3.051   4.177
  234ILE      H 3627   4.678   3.056   4.084
  234ILE     CA 3628   4.676   2.948   4.281
  234ILE     HA 3629   4.666   2.985   4.383
  234ILE     CB 3630   4.533   2.889   4.252
  234ILE     HB 3631   4.534   2.838   4.156
  234ILE    CG2 3632   4.485   2.773   4.349
  234ILE   HG21 3633   4.493   2.808   4.452
  234ILE   HG22 3634   4.380   2.756   4.324
  234ILE   HG23 3635   4.550   2.686   4.346
  234ILE    CG1 3636   4.425   3.001   4.224
  234ILE   HG12 3637   4.377   3.037   4.314
  234ILE   HG13 3638   4.469   3.088   4.173
  234ILE    CD1 3639   4.312   2.956   4.135
  234ILE   HD11 3640   4.231   3.026   4.152
  234ILE   HD12 3641   4.335   2.959   4.028
  234ILE   HD13 3642   4.286   2.853   4.161
  234ILE      C 3643   4.779   2.836   4.305
  234ILE      O 3644   4.809   2.760   4.212
  235ASP      N 3645   4.822   2.811   4.428
  235ASP      H 3646   4.803   2.890   4.488
  235ASP     CA 3647   4.903   2.699   4.476
  235ASP     HA 3648   4.945   2.638   4.396
  235ASP     CB 3649   5.021   2.760   4.541
  235ASP    HB2 3650   5.053   2.841   4.476
  235ASP    HB3 3651   4.980   2.789   4.638
  235ASP     CG 3652   5.137   2.668   4.559
  235ASP    OD1 3653   5.167   2.594   4.464
  235ASP    OD2 3654   5.195   2.663   4.666
  235ASP      C 3655   4.831   2.596   4.569
  235ASP      O 3656   4.898   2.508   4.631
  236LEU      N 3657   4.696   2.608   4.575
  236LEU      H 3658   4.660   2.686   4.521
  236LEU     CA 3659   4.604   2.526   4.642
  236LEU     HA 3660   4.647   2.510   4.741
  236LEU     CB 3661   4.473   2.602   4.663
  236LEU    HB2 3662   4.494   2.702   4.699
  236LEU    HB3 3663   4.418   2.620   4.570
  236LEU     CG 3664   4.372   2.542   4.765
  236LEU     HG 3665   4.335   2.444   4.736
  236LEU    CD1 3666   4.433   2.514   4.903
  236LEU   HD11 3667   4.502   2.430   4.897
  236LEU   HD12 3668   4.490   2.601   4.936
  236LEU   HD13 3669   4.354   2.491   4.974
  236LEU    CD2 3670   4.242   2.620   4.779
  236LEU   HD21 3671   4.178   2.564   4.848
  236LEU   HD22 3672   4.271   2.721   4.810
  236LEU   HD23 3673   4.196   2.623   4.680
  236LEU      C 3674   4.584   2.388   4.576
  236LEU      O 3675   4.540   2.301   4.643
  237GLY      N 3676   4.616   2.364   4.449
  237GLY      H 3677   4.649   2.434   4.384
  237GLY     CA 3678   4.623   2.227   4.390
  237GLY    HA2 3679   4.542   2.164   4.427
  237GLY    HA3 3680   4.605   2.238   4.283
  237GLY      C 3681   4.757   2.152   4.411
  237GLY      O 3682   4.820   2.144   4.519
  238GLY      N 3683   4.789   2.070   4.308
  238GLY      H 3684   4.742   2.079   4.218
  238GLY     CA 3685   4.891   1.968   4.294
  238GLY    HA2 3686   4.959   1.980   4.379
  238GLY    HA3 3687   4.848   1.868   4.298
  238GLY      C 3688   4.970   1.972   4.169
  238GLY      O 3689   5.027   1.872   4.130
  239GLU      N 3690   4.978   2.079   4.097
  239GLU      H 3691   4.946   2.167   4.135
  239GLU     CA 3692   5.035   2.085   3.963
  239GLU     HA 3693   5.000   1.993   3.915
  239GLU     CB 3694   4.962   2.203   3.894
  239GLU    HB2 3695   4.971   2.299   3.945
  239GLU    HB3 3696   5.014   2.217   3.799
  239GLU     CG 3697   4.812   2.182   3.872
  239GLU    HG2 3698   4.788   2.266   3.807
  239GLU    HG3 3699   4.790   2.086   3.825
  239GLU     CD 3700   4.731   2.194   3.997
  239GLU    OE1 3701   4.736   2.303   4.059
  239GLU    OE2 3702   4.679   2.085   4.043
  239GLU      C 3703   5.184   2.093   3.969
  239GLU      O 3704   5.239   2.155   4.065
  240PRO      N 3705   5.267   2.043   3.881
  240PRO     CD 3706   5.210   1.986   3.763
  240PRO    HD2 3707   5.126   2.049   3.732
  240PRO    HD3 3708   5.162   1.894   3.797
  240PRO     CG 3709   5.317   1.965   3.662
  240PRO    HG2 3710   5.329   2.044   3.588
  240PRO    HG3 3711   5.295   1.867   3.621
  240PRO     CB 3712   5.440   1.963   3.748
  240PRO    HB2 3713   5.526   2.003   3.694
  240PRO    HB3 3714   5.473   1.862   3.770
  240PRO     CA 3715   5.417   2.051   3.869
  240PRO     HA 3716   5.463   2.007   3.958
  240PRO      C 3717   5.472   2.195   3.856
  240PRO      O 3718   5.595   2.211   3.840
  241ILE      N 3719   5.397   2.306   3.856
  241ILE      H 3720   5.300   2.301   3.882
  241ILE     CA 3721   5.448   2.441   3.877
  241ILE     HA 3722   5.557   2.445   3.873
  241ILE     CB 3723   5.403   2.540   3.766
  241ILE     HB 3724   5.462   2.631   3.775
  241ILE    CG2 3725   5.442   2.480   3.632
  241ILE   HG21 3726   5.367   2.413   3.589
  241ILE   HG22 3727   5.448   2.564   3.563
  241ILE   HG23 3728   5.543   2.440   3.632
  241ILE    CG1 3729   5.250   2.575   3.752
  241ILE   HG12 3730   5.203   2.477   3.747
  241ILE   HG13 3731   5.228   2.627   3.846
  241ILE    CD1 3732   5.213   2.655   3.636
  241ILE   HD11 3733   5.295   2.725   3.622
  241ILE   HD12 3734   5.213   2.588   3.550
  241ILE   HD13 3735   5.114   2.699   3.650
  241ILE      C 3736   5.418   2.500   4.020
  241ILE      O 3737   5.317   2.464   4.075
  242LYS      N 3738   5.507   2.580   4.077
  242LYS      H 3739   5.596   2.597   4.032
  242LYS     CA 3740   5.497   2.646   4.209
  242LYS     HA 3741   5.392   2.636   4.235
  242LYS     CB 3742   5.599   2.586   4.311
  242LYS    HB2 3743   5.700   2.587   4.273
  242LYS    HB3 3744   5.601   2.640   4.406
  242LYS     CG 3745   5.581   2.436   4.337
  242LYS    HG2 3746   5.605   2.376   4.250
  242LYS    HG3 3747   5.651   2.407   4.415
  242LYS     CD 3748   5.442   2.392   4.398
  242LYS    HD2 3749   5.433   2.442   4.494
  242LYS    HD3 3750   5.365   2.446   4.342
  242LYS     CE 3751   5.433   2.237   4.410
  242LYS    HE2 3752   5.514   2.199   4.472
  242LYS    HE3 3753   5.343   2.209   4.465
  242LYS     NZ 3754   5.433   2.158   4.275
  242LYS    HZ1 3755   5.522   2.148   4.230
  242LYS    HZ2 3756   5.394   2.065   4.285
  242LYS    HZ3 3757   5.368   2.201   4.211
  242LYS      C 3758   5.517   2.791   4.193
  242LYS      O 3759   5.580   2.836   4.099
  243SER      N 3760   5.480   2.866   4.287
  243SER      H 3761   5.451   2.819   4.371
  243SER     CA 3762   5.469   3.018   4.284
  243SER     HA 3763   5.413   3.039   4.193
  243SER     CB 3764   5.385   3.056   4.404
  243SER    HB2 3765   5.422   2.995   4.486
  243SER    HB3 3766   5.385   3.164   4.421
  243SER     OG 3767   5.250   3.019   4.385
  243SER     HG 3768   5.204   3.059   4.459
  243SER      C 3769   5.600   3.084   4.291
  243SER      O 3770   5.615   3.202   4.254
  244SER      N 3771   5.703   3.018   4.341
  244SER      H 3772   5.679   2.926   4.373
  244SER     CA 3773   5.838   3.071   4.364
  244SER     HA 3774   5.842   3.170   4.409
  244SER     CB 3775   5.906   2.980   4.461
  244SER    HB2 3776   6.005   3.019   4.484
  244SER    HB3 3777   5.854   2.980   4.557
  244SER     OG 3778   5.913   2.848   4.413
  244SER     HG 3779   5.924   2.782   4.482
  244SER      C 3780   5.921   3.085   4.241
  244SER      O 3781   6.033   3.132   4.248
  245ASP      N 3782   5.863   3.047   4.124
  245ASP      H 3783   5.777   2.994   4.127
  245ASP     CA 3784   5.913   3.090   3.990
  245ASP     HA 3785   6.021   3.084   4.001
  245ASP     CB 3786   5.880   2.982   3.883
  245ASP    HB2 3787   5.864   2.886   3.932
  245ASP    HB3 3788   5.783   3.005   3.840
  245ASP     CG 3789   5.975   2.976   3.766
  245ASP    OD1 3790   6.085   3.039   3.762
  245ASP    OD2 3791   5.942   2.900   3.675
  245ASP      C 3792   5.871   3.234   3.956
  245ASP      O 3793   5.938   3.307   3.882
  246TYR      N 3794   5.770   3.288   4.023
  246TYR      H 3795   5.746   3.240   4.109
  246TYR     CA 3796   5.708   3.414   3.984
  246TYR     HA 3797   5.737   3.429   3.880
  246TYR     CB 3798   5.552   3.409   3.989
  246TYR    HB2 3799   5.513   3.380   4.087
  246TYR    HB3 3800   5.516   3.511   3.974
  246TYR     CG 3801   5.488   3.329   3.877
  246TYR    CD1 3802   5.476   3.190   3.887
  246TYR    HD1 3803   5.513   3.143   3.977
  246TYR    CE1 3804   5.429   3.108   3.779
  246TYR    HE1 3805   5.428   3.000   3.781
  246TYR     CZ 3806   5.389   3.172   3.661
  246TYR     OH 3807   5.346   3.106   3.552
  246TYR     HH 3808   5.322   3.153   3.473
  246TYR    CE2 3809   5.388   3.311   3.655
  246TYR    HE2 3810   5.361   3.376   3.573
  246TYR    CD2 3811   5.438   3.390   3.761
  246TYR    HD2 3812   5.448   3.497   3.748
  246TYR      C 3813   5.771   3.530   4.068
  246TYR      O 3814   5.752   3.644   4.033
  247PHE      N 3815   5.849   3.502   4.173
  247PHE      H 3816   5.869   3.403   4.182
  247PHE     CA 3817   5.918   3.590   4.271
  247PHE     HA 3818   5.835   3.633   4.328
  247PHE     CB 3819   6.007   3.510   4.369
  247PHE    HB2 3820   6.059   3.430   4.316
  247PHE    HB3 3821   6.078   3.585   4.405
  247PHE     CG 3822   5.945   3.436   4.489
  247PHE    CD1 3823   5.812   3.406   4.501
  247PHE    HD1 3824   5.736   3.430   4.428
  247PHE    CE1 3825   5.762   3.330   4.610
  247PHE    HE1 3826   5.658   3.304   4.598
  247PHE     CZ 3827   5.851   3.289   4.709
  247PHE     HZ 3828   5.815   3.238   4.797
  247PHE    CE2 3829   5.986   3.328   4.704
  247PHE    HE2 3830   6.055   3.292   4.779
  247PHE    CD2 3831   6.035   3.387   4.590
  247PHE    HD2 3832   6.138   3.412   4.571
  247PHE      C 3833   5.997   3.698   4.195
  247PHE      O 3834   5.984   3.819   4.221
  248GLY      N 3835   6.086   3.654   4.104
  248GLY      H 3836   6.091   3.554   4.088
  248GLY     CA 3837   6.181   3.740   4.033
  248GLY    HA2 3838   6.245   3.781   4.111
  248GLY    HA3 3839   6.239   3.681   3.962
  248GLY      C 3840   6.125   3.857   3.964
  248GLY      O 3841   6.203   3.944   3.941
  249ASN      N 3842   5.997   3.864   3.927
  249ASN      H 3843   5.944   3.781   3.951
  249ASN     CA 3844   5.919   3.973   3.873
  249ASN     HA 3845   5.991   4.045   3.834
  249ASN     CB 3846   5.839   3.923   3.751
  249ASN    HB2 3847   5.760   3.849   3.766
  249ASN    HB3 3848   5.770   4.003   3.723
  249ASN     CG 3849   5.922   3.876   3.627
  249ASN    OD1 3850   6.018   3.942   3.576
  249ASN    ND2 3851   5.898   3.762   3.570
  249ASN   HD21 3852   5.960   3.733   3.496
  249ASN   HD22 3853   5.835   3.693   3.609
  249ASN      C 3854   5.831   4.057   3.966
  249ASN      O 3855   5.787   4.165   3.917
  250GLY      N 3856   5.805   4.016   4.090
  250GLY      H 3857   5.825   3.921   4.117
  250GLY     CA 3858   5.731   4.099   4.186
  250GLY    HA2 3859   5.790   4.177   4.235
  250GLY    HA3 3860   5.649   4.143   4.129
  250GLY      C 3861   5.660   4.004   4.285
  250GLY      O 3862   5.708   3.897   4.316
  251ARG      N 3863   5.546   4.046   4.335
  251ARG      H 3864   5.515   4.137   4.303
  251ARG     CA 3865   5.471   3.963   4.430
  251ARG     HA 3866   5.550   3.910   4.483
  251ARG     CB 3867   5.398   4.062   4.528
  251ARG    HB2 3868   5.344   4.118   4.451
  251ARG    HB3 3869   5.329   4.007   4.592
  251ARG     CG 3870   5.490   4.142   4.621
  251ARG    HG2 3871   5.530   4.070   4.693
  251ARG    HG3 3872   5.580   4.172   4.567
  251ARG     CD 3873   5.427   4.273   4.677
  251ARG    HD2 3874   5.397   4.336   4.593
  251ARG    HD3 3875   5.336   4.245   4.731
  251ARG     NE 3876   5.527   4.334   4.757
  251ARG     HE 3877   5.592   4.396   4.709
  251ARG     CZ 3878   5.546   4.314   4.886
  251ARG    NH1 3879   5.493   4.216   4.949
  251ARG   HH11 3880   5.410   4.177   4.906
  251ARG   HH12 3881   5.529   4.200   5.042
  251ARG    NH2 3882   5.641   4.378   4.946
  251ARG   HH21 3883   5.715   4.410   4.885
  251ARG   HH22 3884   5.647   4.362   5.045
  251ARG      C 3885   5.386   3.858   4.365
  251ARG      O 3886   5.363   3.858   4.249
  252VAL      N 3887   5.341   3.770   4.449
  252VAL      H 3888   5.387   3.761   4.539
  252VAL     CA 3889   5.248   3.663   4.406
  252VAL     HA 3890   5.220   3.687   4.303
  252VAL     CB 3891   5.324   3.529   4.404
  252VAL     HB 3892   5.250   3.452   4.383
  252VAL    CG1 3893   5.424   3.527   4.293
  252VAL   HG11 3894   5.457   3.423   4.300
  252VAL   HG12 3895   5.373   3.550   4.200
  252VAL   HG13 3896   5.508   3.592   4.316
  252VAL    CG2 3897   5.397   3.496   4.533
  252VAL   HG21 3898   5.482   3.563   4.542
  252VAL   HG22 3899   5.329   3.501   4.618
  252VAL   HG23 3900   5.438   3.395   4.530
  252VAL      C 3901   5.128   3.648   4.502
  252VAL      O 3902   5.134   3.690   4.620
  253THR      N 3903   5.015   3.602   4.455
  253THR      H 3904   5.005   3.576   4.358
  253THR     CA 3905   4.898   3.573   4.545
  253THR     HA 3906   4.889   3.658   4.613
  253THR     CB 3907   4.770   3.553   4.461
  253THR     HB 3908   4.686   3.527   4.526
  253THR    CG2 3909   4.729   3.683   4.400
  253THR   HG21 3910   4.641   3.669   4.337
  253THR   HG22 3911   4.718   3.763   4.474
  253THR   HG23 3912   4.809   3.724   4.339
  253THR    OG1 3913   4.786   3.458   4.357
  253THR    HG1 3914   4.830   3.380   4.392
  253THR      C 3915   4.917   3.443   4.631
  253THR      O 3916   4.989   3.349   4.579
  254GLU      N 3917   4.848   3.430   4.746
  254GLU      H 3918   4.789   3.507   4.776
  254GLU     CA 3919   4.850   3.315   4.836
  254GLU     HA 3920   4.881   3.226   4.782
  254GLU     CB 3921   4.946   3.345   4.955
  254GLU    HB2 3922   5.031   3.399   4.913
  254GLU    HB3 3923   4.901   3.419   5.021
  254GLU     CG 3924   4.977   3.222   5.045
  254GLU    HG2 3925   5.003   3.258   5.144
  254GLU    HG3 3926   4.890   3.157   5.055
  254GLU     CD 3927   5.083   3.129   4.986
  254GLU    OE1 3928   5.045   3.064   4.889
  254GLU    OE2 3929   5.198   3.117   5.029
  254GLU      C 3930   4.708   3.274   4.880
  254GLU      O 3931   4.661   3.305   4.992
  255PHE      N 3932   4.630   3.195   4.801
  255PHE      H 3933   4.671   3.164   4.714
  255PHE     CA 3934   4.500   3.142   4.830
  255PHE     HA 3935   4.438   3.221   4.873
  255PHE     CB 3936   4.430   3.095   4.700
  255PHE    HB2 3937   4.484   3.011   4.656
  255PHE    HB3 3938   4.332   3.060   4.733
  255PHE     CG 3939   4.409   3.208   4.603
  255PHE    CD1 3940   4.507   3.227   4.499
  255PHE    HD1 3941   4.602   3.176   4.493
  255PHE    CE1 3942   4.473   3.312   4.395
  255PHE    HE1 3943   4.537   3.332   4.310
  255PHE     CZ 3944   4.351   3.385   4.390
  255PHE     HZ 3945   4.333   3.452   4.307
  255PHE    CE2 3946   4.267   3.374   4.495
  255PHE    HE2 3947   4.175   3.432   4.496
  255PHE    CD2 3948   4.300   3.290   4.605
  255PHE    HD2 3949   4.228   3.273   4.683
  255PHE      C 3950   4.494   3.041   4.941
  255PHE      O 3951   4.391   3.028   4.996
  256LYS      N 3952   4.604   2.969   4.984
  256LYS      H 3953   4.689   2.981   4.930
  256LYS     CA 3954   4.618   2.898   5.112
  256LYS     HA 3955   4.528   2.838   5.124
  256LYS     CB 3956   4.752   2.824   5.113
  256LYS    HB2 3957   4.834   2.882   5.071
  256LYS    HB3 3958   4.773   2.773   5.207
  256LYS     CG 3959   4.737   2.708   5.012
  256LYS    HG2 3960   4.652   2.643   5.030
  256LYS    HG3 3961   4.731   2.761   4.917
  256LYS     CD 3962   4.865   2.633   5.010
  256LYS    HD2 3963   4.908   2.607   5.106
  256LYS    HD3 3964   4.830   2.535   4.974
  256LYS     CE 3965   4.965   2.687   4.915
  256LYS    HE2 3966   4.925   2.679   4.814
  256LYS    HE3 3967   4.981   2.792   4.941
  256LYS     NZ 3968   5.097   2.619   4.919
  256LYS    HZ1 3969   5.148   2.643   4.836
  256LYS    HZ2 3970   5.148   2.635   5.005
  256LYS    HZ3 3971   5.079   2.519   4.911
  256LYS      C 3972   4.607   2.987   5.230
  256LYS      O 3973   4.557   2.939   5.331
  257TYR      N 3974   4.640   3.116   5.215
  257TYR      H 3975   4.676   3.151   5.128
  257TYR     CA 3976   4.599   3.222   5.320
  257TYR     HA 3977   4.642   3.192   5.416
  257TYR     CB 3978   4.660   3.359   5.291
  257TYR    HB2 3979   4.761   3.343   5.255
  257TYR    HB3 3980   4.598   3.408   5.216
  257TYR     CG 3981   4.669   3.445   5.416
  257TYR    CD1 3982   4.558   3.520   5.458
  257TYR    HD1 3983   4.465   3.515   5.403
  257TYR    CE1 3984   4.573   3.595   5.575
  257TYR    HE1 3985   4.497   3.669   5.597
  257TYR     CZ 3986   4.689   3.602   5.654
  257TYR     OH 3987   4.704   3.685   5.760
  257TYR     HH 3988   4.794   3.675   5.793
  257TYR    CE2 3989   4.801   3.526   5.611
  257TYR    HE2 3990   4.895   3.536   5.663
  257TYR    CD2 3991   4.792   3.451   5.487
  257TYR    HD2 3992   4.878   3.405   5.441
  257TYR      C 3993   4.450   3.226   5.343
  257TYR      O 3994   4.402   3.206   5.453
  258GLY      N 3995   4.374   3.253   5.239
  258GLY      H 3996   4.426   3.281   5.156
  258GLY     CA 3997   4.226   3.257   5.245
  258GLY    HA2 3998   4.194   3.328   5.322
  258GLY    HA3 3999   4.183   3.289   5.150
  258GLY      C 4000   4.176   3.119   5.283
  258GLY      O 4001   4.089   3.110   5.372
  259ALA      N 4002   4.218   3.011   5.211
  259ALA      H 4003   4.279   3.014   5.130
  259ALA     CA 4004   4.143   2.887   5.214
  259ALA     HA 4005   4.038   2.913   5.201
  259ALA     CB 4006   4.183   2.796   5.088
  259ALA    HB1 4007   4.136   2.698   5.091
  259ALA    HB2 4008   4.174   2.842   4.989
  259ALA    HB3 4009   4.292   2.782   5.092
  259ALA      C 4010   4.157   2.827   5.356
  259ALA      O 4011   4.060   2.772   5.406
  260LYS      N 4012   4.271   2.853   5.424
  260LYS      H 4013   4.347   2.893   5.371
  260LYS     CA 4014   4.298   2.810   5.566
  260LYS     HA 4015   4.250   2.713   5.579
  260LYS     CB 4016   4.445   2.797   5.598
  260LYS    HB2 4017   4.483   2.724   5.527
  260LYS    HB3 4018   4.491   2.894   5.582
  260LYS     CG 4019   4.460   2.748   5.741
  260LYS    HG2 4020   4.567   2.744   5.761
  260LYS    HG3 4021   4.415   2.813   5.816
  260LYS     CD 4022   4.392   2.605   5.756
  260LYS    HD2 4023   4.291   2.630   5.789
  260LYS    HD3 4024   4.401   2.545   5.666
  260LYS     CE 4025   4.480   2.526   5.858
  260LYS    HE2 4026   4.585   2.547   5.836
  260LYS    HE3 4027   4.472   2.578   5.953
  260LYS     NZ 4028   4.451   2.384   5.854
  260LYS    HZ1 4029   4.354   2.372   5.830
  260LYS    HZ2 4030   4.501   2.320   5.794
  260LYS    HZ3 4031   4.466   2.339   5.943
  260LYS      C 4032   4.220   2.903   5.661
  260LYS      O 4033   4.142   2.856   5.741
  261LEU      N 4034   4.239   3.034   5.657
  261LEU      H 4035   4.289   3.076   5.580
  261LEU     CA 4036   4.174   3.126   5.747
  261LEU     HA 4037   4.208   3.115   5.850
  261LEU     CB 4038   4.210   3.267   5.702
  261LEU    HB2 4039   4.319   3.267   5.698
  261LEU    HB3 4040   4.173   3.285   5.601
  261LEU     CG 4041   4.166   3.379   5.795
  261LEU     HG 4042   4.059   3.369   5.813
  261LEU    CD1 4043   4.250   3.376   5.921
  261LEU   HD11 4044   4.233   3.454   5.995
  261LEU   HD12 4045   4.242   3.282   5.975
  261LEU   HD13 4046   4.355   3.368   5.893
  261LEU    CD2 4047   4.183   3.508   5.716
  261LEU   HD21 4048   4.189   3.589   5.790
  261LEU   HD22 4049   4.281   3.514   5.669
  261LEU   HD23 4050   4.102   3.518   5.645
  261LEU      C 4051   4.018   3.110   5.744
  261LEU      O 4052   3.954   3.122   5.845
  262GLY      N 4053   3.960   3.087   5.628
  262GLY      H 4054   4.009   3.088   5.540
  262GLY     CA 4055   3.814   3.065   5.605
  262GLY    HA2 4056   3.754   3.150   5.636
  262GLY    HA3 4057   3.796   3.055   5.498
  262GLY      C 4058   3.767   2.943   5.682
  262GLY      O 4059   3.683   2.950   5.773
  263THR      N 4060   3.828   2.823   5.664
  263THR      H 4061   3.891   2.829   5.586
  263THR     CA 4062   3.806   2.699   5.743
  263THR     HA 4063   3.705   2.667   5.718
  263THR     CB 4064   3.893   2.582   5.691
  263THR     HB 4065   3.989   2.585   5.744
  263THR    CG2 4066   3.836   2.445   5.730
  263THR   HG21 4067   3.814   2.454   5.836
  263THR   HG22 4068   3.743   2.419   5.680
  263THR   HG23 4069   3.902   2.360   5.710
  263THR    OG1 4070   3.903   2.582   5.551
  263THR    HG1 4071   3.964   2.644   5.512
  263THR      C 4072   3.831   2.712   5.892
  263THR      O 4073   3.760   2.660   5.975
  264VAL      N 4074   3.937   2.786   5.933
  264VAL      H 4075   4.002   2.821   5.863
  264VAL     CA 4076   3.968   2.808   6.079
  264VAL     HA 4077   3.967   2.714   6.134
  264VAL     CB 4078   4.099   2.892   6.116
  264VAL     HB 4079   4.097   2.988   6.065
  264VAL    CG1 4080   4.121   2.910   6.265
  264VAL   HG11 4081   4.094   2.819   6.318
  264VAL   HG12 4082   4.228   2.921   6.281
  264VAL   HG13 4083   4.051   2.990   6.291
  264VAL    CG2 4084   4.217   2.822   6.053
  264VAL   HG21 4085   4.253   2.740   6.115
  264VAL   HG22 4086   4.185   2.778   5.959
  264VAL   HG23 4087   4.296   2.895   6.038
  264VAL      C 4088   3.862   2.895   6.145
  264VAL      O 4089   3.820   2.870   6.258
  265ILE      N 4090   3.818   3.001   6.082
  265ILE      H 4091   3.871   3.028   6.000
  265ILE     CA 4092   3.727   3.089   6.149
  265ILE     HA 4093   3.757   3.092   6.254
  265ILE     CB 4094   3.749   3.234   6.099
  265ILE     HB 4095   3.751   3.220   5.991
  265ILE    CG2 4096   3.633   3.324   6.131
  265ILE   HG21 4097   3.622   3.325   6.240
  265ILE   HG22 4098   3.660   3.429   6.119
  265ILE   HG23 4099   3.537   3.304   6.085
  265ILE    CG1 4100   3.883   3.305   6.154
  265ILE   HG12 4101   3.974   3.257   6.118
  265ILE   HG13 4102   3.880   3.408   6.118
  265ILE    CD1 4103   3.895   3.315   6.307
  265ILE   HD11 4104   3.990   3.368   6.313
  265ILE   HD12 4105   3.824   3.381   6.357
  265ILE   HD13 4106   3.906   3.214   6.345
  265ILE      C 4107   3.577   3.047   6.139
  265ILE      O 4108   3.507   3.057   6.235
  266ARG      N 4109   3.547   2.973   6.033
  266ARG      H 4110   3.619   2.957   5.965
  266ARG     CA 4111   3.425   2.888   6.033
  266ARG     HA 4112   3.348   2.951   6.078
  266ARG     CB 4113   3.383   2.841   5.890
  266ARG    HB2 4114   3.461   2.781   5.845
  266ARG    HB3 4115   3.295   2.776   5.892
  266ARG     CG 4116   3.346   2.954   5.792
  266ARG    HG2 4117   3.275   3.031   5.822
  266ARG    HG3 4118   3.439   3.002   5.760
  266ARG     CD 4119   3.297   2.882   5.671
  266ARG    HD2 4120   3.371   2.805   5.647
  266ARG    HD3 4121   3.204   2.827   5.681
  266ARG     NE 4122   3.282   2.964   5.547
  266ARG     HE 4123   3.363   2.970   5.486
  266ARG     CZ 4124   3.193   3.062   5.540
  266ARG    NH1 4125   3.084   3.073   5.611
  266ARG   HH11 4126   3.067   3.001   5.681
  266ARG   HH12 4127   3.031   3.157   5.597
  266ARG    NH2 4128   3.212   3.151   5.452
  266ARG   HH21 4129   3.289   3.135   5.388
  266ARG   HH22 4130   3.151   3.231   5.441
  266ARG      C 4131   3.436   2.763   6.119
  266ARG      O 4132   3.337   2.699   6.155
  267LYS      N 4133   3.549   2.755   6.195
  267LYS      H 4134   3.623   2.825   6.190
  267LYS     CA 4135   3.590   2.645   6.281
  267LYS     HA 4136   3.699   2.644   6.286
  267LYS     CB 4137   3.532   2.675   6.425
  267LYS    HB2 4138   3.423   2.666   6.427
  267LYS    HB3 4139   3.565   2.592   6.487
  267LYS     CG 4140   3.583   2.803   6.489
  267LYS    HG2 4141   3.691   2.798   6.496
  267LYS    HG3 4142   3.576   2.895   6.431
  267LYS     CD 4143   3.527   2.804   6.628
  267LYS    HD2 4144   3.567   2.719   6.683
  267LYS    HD3 4145   3.577   2.890   6.672
  267LYS     CE 4146   3.374   2.834   6.629
  267LYS    HE2 4147   3.364   2.932   6.582
  267LYS    HE3 4148   3.319   2.755   6.578
  267LYS     NZ 4149   3.337   2.845   6.768
  267LYS    HZ1 4150   3.323   2.760   6.821
  267LYS    HZ2 4151   3.411   2.898   6.810
  267LYS    HZ3 4152   3.264   2.915   6.778
  267LYS      C 4153   3.556   2.504   6.228
  267LYS      O 4154   3.498   2.422   6.296
  268TRP      N 4155   3.579   2.475   6.104
  268TRP      H 4156   3.622   2.549   6.049
  268TRP     CA 4157   3.546   2.346   6.045
  268TRP     HA 4158   3.460   2.298   6.092
  268TRP     CB 4159   3.501   2.371   5.896
  268TRP    HB2 4160   3.575   2.434   5.849
  268TRP    HB3 4161   3.509   2.278   5.839
  268TRP     CG 4162   3.370   2.435   5.864
  268TRP    CD1 4163   3.280   2.475   5.948
  268TRP    HD1 4164   3.278   2.457   6.055
  268TRP    NE1 4165   3.168   2.526   5.884
  268TRP    HE1 4166   3.077   2.529   5.928
  268TRP    CE2 4167   3.195   2.539   5.749
  268TRP    CZ2 4168   3.125   2.590   5.643
  268TRP    HZ2 4169   3.024   2.624   5.660
  268TRP    CH2 4170   3.178   2.598   5.515
  268TRP    HH2 4171   3.122   2.640   5.433
  268TRP    CZ3 4172   3.307   2.540   5.500
  268TRP    HZ3 4173   3.337   2.534   5.397
  268TRP    CE3 4174   3.378   2.480   5.601
  268TRP    HE3 4175   3.472   2.429   5.586
  268TRP    CD2 4176   3.323   2.477   5.729
  268TRP      C 4177   3.669   2.256   6.040
  268TRP      O 4178   3.779   2.304   6.054
  269ASN      N 4179   3.651   2.123   6.027
  269ASN      H 4180   3.552   2.110   6.034
  269ASN     CA 4181   3.753   2.011   6.039
  269ASN     HA 4182   3.690   1.923   6.058
  269ASN     CB 4183   3.813   2.001   5.897
  269ASN    HB2 4184   3.723   1.992   5.836
  269ASN    HB3 4185   3.866   2.094   5.880
  269ASN     CG 4186   3.901   1.881   5.881
  269ASN    OD1 4187   3.926   1.806   5.972
  269ASN    ND2 4188   3.935   1.849   5.763
  269ASN   HD21 4189   3.998   1.771   5.755
  269ASN   HD22 4190   3.904   1.907   5.686
  269ASN      C 4191   3.851   2.035   6.160
  269ASN      O 4192   3.971   2.036   6.134
  270GLY      N 4193   3.799   2.061   6.282
  270GLY      H 4194   3.699   2.048   6.286
  270GLY     CA 4195   3.872   2.090   6.400
  270GLY    HA2 4196   3.804   2.091   6.485
  270GLY    HA3 4197   3.932   2.001   6.417
  270GLY      C 4198   3.950   2.212   6.407
  270GLY      O 4199   4.004   2.237   6.513
  271GLU      N 4200   3.969   2.295   6.302
  271GLU      H 4201   3.930   2.272   6.212
  271GLU     CA 4202   4.052   2.416   6.312
  271GLU     HA 4203   4.149   2.384   6.350
  271GLU     CB 4204   4.068   2.477   6.172
  271GLU    HB2 4205   3.972   2.500   6.127
  271GLU    HB3 4206   4.116   2.574   6.186
  271GLU     CG 4207   4.159   2.390   6.078
  271GLU    HG2 4208   4.101   2.308   6.036
  271GLU    HG3 4209   4.178   2.452   5.990
  271GLU     CD 4210   4.287   2.337   6.144
  271GLU    OE1 4211   4.360   2.423   6.202
  271GLU    OE2 4212   4.331   2.216   6.137
  271GLU      C 4213   4.006   2.521   6.416
  271GLU      O 4214   3.891   2.564   6.426
  272LYS      N 4215   4.099   2.547   6.506
  272LYS      H 4216   4.183   2.491   6.497
  272LYS     CA 4217   4.074   2.634   6.626
  272LYS     HA 4218   3.974   2.676   6.625
  272LYS     CB 4219   4.078   2.543   6.753
  272LYS    HB2 4220   4.060   2.599   6.844
  272LYS    HB3 4221   3.998   2.471   6.737
  272LYS     CG 4222   4.210   2.464   6.763
  272LYS    HG2 4223   4.217   2.397   6.677
  272LYS    HG3 4224   4.287   2.541   6.758
  272LYS     CD 4225   4.225   2.388   6.895
  272LYS    HD2 4226   4.295   2.306   6.880
  272LYS    HD3 4227   4.267   2.460   6.965
  272LYS     CE 4228   4.103   2.319   6.955
  272LYS    HE2 4229   4.022   2.387   6.982
  272LYS    HE3 4230   4.065   2.253   6.877
  272LYS     NZ 4231   4.130   2.231   7.074
  272LYS    HZ1 4232   4.162   2.276   7.158
  272LYS    HZ2 4233   4.050   2.174   7.097
  272LYS    HZ3 4234   4.205   2.171   7.043
  272LYS      C 4235   4.170   2.749   6.628
  272LYS      O 4236   4.275   2.744   6.573
  273MET      N 4237   4.135   2.861   6.686
  273MET      H 4238   4.048   2.851   6.737
  273MET     CA 4239   4.200   2.992   6.676
  273MET     HA 4240   4.221   2.998   6.569
  273MET     CB 4241   4.090   3.095   6.708
  273MET    HB2 4242   3.992   3.054   6.684
  273MET    HB3 4243   4.093   3.130   6.811
  273MET     CG 4244   4.119   3.221   6.618
  273MET    HG2 4245   4.214   3.264   6.648
  273MET    HG3 4246   4.108   3.194   6.513
  273MET     SD 4247   3.996   3.355   6.659
  273MET     CE 4248   4.071   3.495   6.579
  273MET    HE1 4249   3.997   3.574   6.574
  273MET    HE2 4250   4.156   3.527   6.640
  273MET    HE3 4251   4.100   3.482   6.475
  273MET      C 4252   4.323   2.993   6.758
  273MET      O 4253   4.413   3.056   6.712
  274SER      N 4254   4.323   2.920   6.872
  274SER      H 4255   4.234   2.885   6.906
  274SER     CA 4256   4.447   2.901   6.942
  274SER     HA 4257   4.481   2.992   6.992
  274SER     CB 4258   4.415   2.802   7.062
  274SER    HB2 4259   4.504   2.786   7.122
  274SER    HB3 4260   4.348   2.846   7.136
  274SER     OG 4261   4.372   2.677   7.015
  274SER     HG 4262   4.295   2.696   6.961
  274SER      C 4263   4.567   2.834   6.877
  274SER      O 4264   4.679   2.833   6.938
  275TYR      N 4265   4.551   2.783   6.756
  275TYR      H 4266   4.457   2.765   6.725
  275TYR     CA 4267   4.659   2.715   6.693
  275TYR     HA 4268   4.730   2.667   6.760
  275TYR     CB 4269   4.590   2.594   6.625
  275TYR    HB2 4270   4.519   2.558   6.699
  275TYR    HB3 4271   4.543   2.623   6.531
  275TYR     CG 4272   4.685   2.481   6.582
  275TYR    CD1 4273   4.759   2.497   6.459
  275TYR    HD1 4274   4.750   2.591   6.406
  275TYR    CE1 4275   4.847   2.391   6.424
  275TYR    HE1 4276   4.888   2.388   6.324
  275TYR     CZ 4277   4.873   2.285   6.513
  275TYR     OH 4278   4.973   2.196   6.485
  275TYR     HH 4279   4.969   2.126   6.551
  275TYR    CE2 4280   4.796   2.271   6.631
  275TYR    HE2 4281   4.822   2.195   6.703
  275TYR    CD2 4282   4.701   2.365   6.663
  275TYR    HD2 4283   4.649   2.365   6.758
  275TYR      C 4284   4.743   2.806   6.604
  275TYR      O 4285   4.859   2.784   6.573
  276LEU      N 4286   4.688   2.927   6.575
  276LEU      H 4287   4.595   2.940   6.613
  276LEU     CA 4288   4.743   3.034   6.491
  276LEU     HA 4289   4.784   2.987   6.402
  276LEU     CB 4290   4.634   3.137   6.449
  276LEU    HB2 4291   4.615   3.194   6.541
  276LEU    HB3 4292   4.669   3.207   6.374
  276LEU     CG 4293   4.513   3.078   6.380
  276LEU     HG 4294   4.447   3.038   6.457
  276LEU    CD1 4295   4.420   3.184   6.322
  276LEU   HD11 4296   4.321   3.138   6.316
  276LEU   HD12 4297   4.421   3.273   6.386
  276LEU   HD13 4298   4.462   3.224   6.230
  276LEU    CD2 4299   4.544   2.962   6.282
  276LEU   HD21 4300   4.622   2.993   6.214
  276LEU   HD22 4301   4.590   2.883   6.341
  276LEU   HD23 4302   4.448   2.930   6.240
  276LEU      C 4303   4.859   3.106   6.553
  276LEU      O 4304   4.890   3.215   6.514
  277LYS      N 4305   4.930   3.039   6.642
  277LYS      H 4306   4.905   2.942   6.636
  277LYS     CA 4307   5.051   3.087   6.715
  277LYS     HA 4308   5.028   3.189   6.744
  277LYS     CB 4309   5.070   3.002   6.841
  277LYS    HB2 4310   4.985   3.014   6.908
  277LYS    HB3 4311   5.064   2.899   6.805
  277LYS     CG 4312   5.206   3.020   6.918
  277LYS    HG2 4313   5.290   3.007   6.850
  277LYS    HG3 4314   5.208   3.120   6.961
  277LYS     CD 4315   5.215   2.926   7.036
  277LYS    HD2 4316   5.127   2.926   7.100
  277LYS    HD3 4317   5.216   2.821   7.005
  277LYS     CE 4318   5.335   2.953   7.121
  277LYS    HE2 4319   5.425   2.940   7.061
  277LYS    HE3 4320   5.340   3.054   7.162
  277LYS     NZ 4321   5.339   2.850   7.231
  277LYS    HZ1 4322   5.308   2.759   7.200
  277LYS    HZ2 4323   5.430   2.852   7.276
  277LYS    HZ3 4324   5.269   2.866   7.302
  277LYS      C 4325   5.169   3.096   6.617
  277LYS      O 4326   5.260   3.176   6.634
  278ASN      N 4327   5.174   3.014   6.516
  278ASN      H 4328   5.101   2.944   6.513
  278ASN     CA 4329   5.264   3.026   6.401
  278ASN     HA 4330   5.319   3.119   6.416
  278ASN     CB 4331   5.346   2.895   6.383
  278ASN    HB2 4332   5.387   2.851   6.474
  278ASN    HB3 4333   5.280   2.819   6.340
  278ASN     CG 4334   5.463   2.902   6.293
  278ASN    OD1 4335   5.520   3.009   6.258
  278ASN    ND2 4336   5.507   2.794   6.238
  278ASN   HD21 4337   5.581   2.800   6.169
  278ASN   HD22 4338   5.471   2.703   6.263
  278ASN      C 4339   5.181   3.039   6.272
  278ASN      O 4340   5.084   2.963   6.251
  279TRP      N 4341   5.204   3.139   6.184
  279TRP      H 4342   5.283   3.199   6.206
  279TRP     CA 4343   5.115   3.180   6.076
  279TRP     HA 4344   5.072   3.091   6.031
  279TRP     CB 4345   4.999   3.258   6.145
  279TRP    HB2 4346   4.956   3.197   6.225
  279TRP    HB3 4347   5.040   3.349   6.187
  279TRP     CG 4348   4.878   3.295   6.061
  279TRP    CD1 4349   4.834   3.422   6.047
  279TRP    HD1 4350   4.883   3.508   6.091
  279TRP    NE1 4351   4.736   3.430   5.951
  279TRP    HE1 4352   4.701   3.519   5.918
  279TRP    CE2 4353   4.700   3.305   5.905
  279TRP    CZ2 4354   4.602   3.254   5.816
  279TRP    HZ2 4355   4.537   3.325   5.767
  279TRP    CH2 4356   4.587   3.114   5.795
  279TRP    HH2 4357   4.505   3.068   5.741
  279TRP    CZ3 4358   4.679   3.025   5.867
  279TRP    HZ3 4359   4.658   2.919   5.869
  279TRP    CE3 4360   4.772   3.079   5.956
  279TRP    HE3 4361   4.820   3.008   6.021
  279TRP    CD2 4362   4.786   3.218   5.978
  279TRP      C 4363   5.194   3.272   5.984
  279TRP      O 4364   5.302   3.321   6.016
  280GLY      N 4365   5.147   3.296   5.854
  280GLY      H 4366   5.050   3.271   5.841
  280GLY     CA 4367   5.233   3.352   5.752
  280GLY    HA2 4368   5.183   3.369   5.656
  280GLY    HA3 4369   5.268   3.453   5.774
  280GLY      C 4370   5.369   3.277   5.730
  280GLY      O 4371   5.374   3.153   5.732
  281GLU      N 4372   5.471   3.355   5.694
  281GLU      H 4373   5.457   3.455   5.685
  281GLU     CA 4374   5.599   3.299   5.637
  281GLU     HA 4375   5.573   3.242   5.547
  281GLU     CB 4376   5.688   3.414   5.585
  281GLU    HB2 4377   5.771   3.376   5.526
  281GLU    HB3 4378   5.623   3.470   5.518
  281GLU     CG 4379   5.752   3.503   5.691
  281GLU    HG2 4380   5.672   3.512   5.764
  281GLU    HG3 4381   5.835   3.450   5.739
  281GLU     CD 4382   5.799   3.639   5.636
  281GLU    OE1 4383   5.873   3.644   5.530
  281GLU    OE2 4384   5.741   3.738   5.686
  281GLU      C 4385   5.671   3.196   5.729
  281GLU      O 4386   5.733   3.102   5.681
  282GLY      N 4387   5.652   3.214   5.861
  282GLY      H 4388   5.594   3.292   5.890
  282GLY     CA 4389   5.706   3.129   5.971
  282GLY    HA2 4390   5.813   3.122   5.952
  282GLY    HA3 4391   5.688   3.184   6.064
  282GLY      C 4392   5.644   2.986   5.973
  282GLY      O 4393   5.710   2.890   6.016
  283TRP      N 4394   5.514   2.975   5.931
  283TRP      H 4395   5.470   3.062   5.905
  283TRP     CA 4396   5.438   2.856   5.906
  283TRP     HA 4397   5.474   2.779   5.974
  283TRP     CB 4398   5.282   2.891   5.937
  283TRP    HB2 4399   5.272   2.896   6.046
  283TRP    HB3 4400   5.254   2.989   5.898
  283TRP     CG 4401   5.170   2.795   5.892
  283TRP    CD1 4402   5.124   2.790   5.769
  283TRP    HD1 4403   5.158   2.853   5.688
  283TRP    NE1 4404   5.018   2.703   5.765
  283TRP    HE1 4405   4.976   2.670   5.680
  283TRP    CE2 4406   5.007   2.640   5.891
  283TRP    CZ2 4407   4.916   2.548   5.940
  283TRP    HZ2 4408   4.834   2.506   5.885
  283TRP    CH2 4409   4.945   2.491   6.068
  283TRP    HH2 4410   4.884   2.409   6.105
  283TRP    CZ3 4411   5.050   2.532   6.148
  283TRP    HZ3 4412   5.060   2.487   6.246
  283TRP    CE3 4413   5.134   2.638   6.101
  283TRP    HE3 4414   5.217   2.675   6.160
  283TRP    CD2 4415   5.114   2.689   5.971
  283TRP      C 4416   5.464   2.790   5.768
  283TRP      O 4417   5.456   2.666   5.766
  284GLY      N 4418   5.487   2.869   5.663
  284GLY      H 4419   5.500   2.968   5.679
  284GLY     CA 4420   5.535   2.815   5.533
  284GLY    HA2 4421   5.636   2.842   5.503
  284GLY    HA3 4422   5.534   2.708   5.514
  284GLY      C 4423   5.451   2.866   5.421
  284GLY      O 4424   5.448   2.803   5.313
  285PHE      N 4425   5.390   2.986   5.432
  285PHE      H 4426   5.375   3.029   5.522
  285PHE     CA 4427   5.348   3.066   5.317
  285PHE     HA 4428   5.316   2.991   5.244
  285PHE     CB 4429   5.226   3.147   5.358
  285PHE    HB2 4430   5.257   3.224   5.429
  285PHE    HB3 4431   5.198   3.214   5.278
  285PHE     CG 4432   5.099   3.075   5.409
  285PHE    CD1 4433   5.074   2.943   5.362
  285PHE    HD1 4434   5.141   2.896   5.293
  285PHE    CE1 4435   4.966   2.866   5.407
  285PHE    HE1 4436   4.955   2.762   5.382
  285PHE     CZ 4437   4.879   2.923   5.509
  285PHE     HZ 4438   4.804   2.858   5.550
  285PHE    CE2 4439   4.900   3.057   5.549
  285PHE    HE2 4440   4.832   3.110   5.615
  285PHE    CD2 4441   5.011   3.130   5.501
  285PHE    HD2 4442   5.032   3.229   5.538
  285PHE      C 4443   5.461   3.144   5.248
  285PHE      O 4444   5.567   3.158   5.305
  286VAL      N 4445   5.435   3.199   5.134
  286VAL      H 4446   5.341   3.197   5.099
  286VAL     CA 4447   5.538   3.277   5.054
  286VAL     HA 4448   5.625   3.215   5.032
  286VAL     CB 4449   5.498   3.317   4.910
  286VAL     HB 4450   5.572   3.385   4.867
  286VAL    CG1 4451   5.477   3.199   4.819
  286VAL   HG11 4452   5.384   3.145   4.834
  286VAL   HG12 4453   5.470   3.236   4.717
  286VAL   HG13 4454   5.548   3.117   4.828
  286VAL    CG2 4455   5.367   3.399   4.920
  286VAL   HG21 4456   5.390   3.495   4.965
  286VAL   HG22 4457   5.331   3.425   4.820
  286VAL   HG23 4458   5.280   3.347   4.960
  286VAL      C 4459   5.584   3.399   5.133
  286VAL      O 4460   5.497   3.461   5.192
  287PRO      N 4461   5.709   3.442   5.130
  287PRO     CD 4462   5.822   3.365   5.075
  287PRO    HD2 4463   5.794   3.327   4.977
  287PRO    HD3 4464   5.850   3.284   5.143
  287PRO     CG 4465   5.933   3.472   5.066
  287PRO    HG2 4466   5.924   3.526   4.972
  287PRO    HG3 4467   6.031   3.424   5.071
  287PRO     CB 4468   5.906   3.570   5.176
  287PRO    HB2 4469   5.922   3.672   5.141
  287PRO    HB3 4470   5.960   3.536   5.264
  287PRO     CA 4471   5.756   3.553   5.214
  287PRO     HA 4472   5.752   3.538   5.321
  287PRO      C 4473   5.681   3.678   5.184
  287PRO      O 4474   5.631   3.709   5.075
  288SER      N 4475   5.690   3.756   5.292
  288SER      H 4476   5.716   3.714   5.380
  288SER     CA 4477   5.619   3.886   5.306
  288SER     HA 4478   5.513   3.862   5.296
  288SER     CB 4479   5.632   3.953   5.446
  288SER    HB2 4480   5.735   3.987   5.462
  288SER    HB3 4481   5.576   4.047   5.441
  288SER     OG 4482   5.579   3.871   5.545
  288SER     HG 4483   5.637   3.831   5.610
  288SER      C 4484   5.665   3.974   5.192
  288SER      O 4485   5.581   4.043   5.138
  289ASP      N 4486   5.794   3.977   5.159
  289ASP      H 4487   5.851   3.907   5.204
  289ASP     CA 4488   5.847   4.061   5.044
  289ASP     HA 4489   5.821   4.166   5.061
  289ASP     CB 4490   6.001   4.052   5.050
  289ASP    HB2 4491   6.037   4.089   5.146
  289ASP    HB3 4492   6.030   3.947   5.042
  289ASP     CG 4493   6.072   4.132   4.935
  289ASP    OD1 4494   6.085   4.258   4.950
  289ASP    OD2 4495   6.098   4.073   4.831
  289ASP      C 4496   5.803   4.020   4.907
  289ASP      O 4497   5.798   4.103   4.812
  290ARG      N 4498   5.751   3.898   4.890
  290ARG      H 4499   5.760   3.840   4.972
  290ARG     CA 4500   5.690   3.840   4.771
  290ARG     HA 4501   5.700   3.896   4.678
  290ARG     CB 4502   5.750   3.701   4.738
  290ARG    HB2 4503   5.756   3.635   4.825
  290ARG    HB3 4504   5.694   3.653   4.658
  290ARG     CG 4505   5.898   3.724   4.679
  290ARG    HG2 4506   5.953   3.762   4.765
  290ARG    HG3 4507   5.942   3.627   4.657
  290ARG     CD 4508   5.911   3.820   4.567
  290ARG    HD2 4509   6.000   3.782   4.518
  290ARG    HD3 4510   5.829   3.815   4.495
  290ARG     NE 4511   5.945   3.965   4.598
  290ARG     HE 4512   5.968   3.984   4.695
  290ARG     CZ 4513   5.967   4.076   4.527
  290ARG    NH1 4514   5.975   4.070   4.399
  290ARG   HH11 4515   5.956   3.981   4.355
  290ARG   HH12 4516   5.969   4.155   4.345
  290ARG    NH2 4517   5.982   4.184   4.598
  290ARG   HH21 4518   5.953   4.180   4.694
  290ARG   HH22 4519   5.993   4.271   4.548
  290ARG      C 4520   5.542   3.824   4.788
  290ARG      O 4521   5.474   3.773   4.700
  291ALA      N 4522   5.481   3.875   4.893
  291ALA      H 4523   5.529   3.924   4.968
  291ALA     CA 4524   5.334   3.840   4.919
  291ALA     HA 4525   5.298   3.749   4.871
  291ALA     CB 4526   5.326   3.813   5.070
  291ALA    HB1 4527   5.228   3.844   5.108
  291ALA    HB2 4528   5.360   3.713   5.097
  291ALA    HB3 4529   5.393   3.883   5.120
  291ALA      C 4530   5.235   3.956   4.883
  291ALA      O 4531   5.257   4.072   4.922
  292LEU      N 4532   5.122   3.923   4.816
  292LEU      H 4533   5.118   3.826   4.788
  292LEU     CA 4534   5.003   4.006   4.803
  292LEU     HA 4535   5.006   4.104   4.851
  292LEU     CB 4536   4.979   4.027   4.655
  292LEU    HB2 4537   5.073   4.048   4.605
  292LEU    HB3 4538   4.940   3.941   4.600
  292LEU     CG 4539   4.893   4.145   4.621
  292LEU     HG 4540   4.878   4.136   4.513
  292LEU    CD1 4541   4.754   4.148   4.697
  292LEU   HD11 4542   4.765   4.163   4.804
  292LEU   HD12 4543   4.698   4.237   4.669
  292LEU   HD13 4544   4.691   4.062   4.672
  292LEU    CD2 4545   4.960   4.282   4.648
  292LEU   HD21 4546   5.050   4.293   4.588
  292LEU   HD22 4547   4.894   4.355   4.602
  292LEU   HD23 4548   4.976   4.305   4.754
  292LEU      C 4549   4.884   3.933   4.875
  292LEU      O 4550   4.818   3.851   4.807
  293VAL      N 4551   4.863   3.959   5.001
  293VAL      H 4552   4.928   4.027   5.039
  293VAL     CA 4553   4.778   3.880   5.085
  293VAL     HA 4554   4.775   3.781   5.039
  293VAL     CB 4555   4.845   3.861   5.223
  293VAL     HB 4556   4.950   3.843   5.203
  293VAL    CG1 4557   4.841   3.985   5.314
  293VAL   HG11 4558   4.877   4.077   5.268
  293VAL   HG12 4559   4.737   3.995   5.343
  293VAL   HG13 4560   4.891   3.968   5.409
  293VAL    CG2 4561   4.791   3.739   5.302
  293VAL   HG21 4562   4.842   3.724   5.396
  293VAL   HG22 4563   4.685   3.760   5.319
  293VAL   HG23 4564   4.808   3.650   5.241
  293VAL      C 4565   4.636   3.930   5.099
  293VAL      O 4566   4.611   4.049   5.120
  294PHE      N 4567   4.534   3.844   5.102
  294PHE      H 4568   4.544   3.745   5.086
  294PHE     CA 4569   4.399   3.881   5.118
  294PHE     HA 4570   4.384   3.962   5.190
  294PHE     CB 4571   4.350   3.934   4.984
  294PHE    HB2 4572   4.243   3.957   4.986
  294PHE    HB3 4573   4.406   4.027   4.974
  294PHE     CG 4574   4.375   3.849   4.856
  294PHE    CD1 4575   4.451   3.897   4.742
  294PHE    HD1 4576   4.499   3.994   4.743
  294PHE    CE1 4577   4.465   3.818   4.626
  294PHE    HE1 4578   4.532   3.848   4.546
  294PHE     CZ 4579   4.402   3.687   4.617
  294PHE     HZ 4580   4.422   3.621   4.533
  294PHE    CE2 4581   4.318   3.651   4.721
  294PHE    HE2 4582   4.259   3.561   4.707
  294PHE    CD2 4583   4.311   3.727   4.837
  294PHE    HD2 4584   4.252   3.685   4.917
  294PHE      C 4585   4.298   3.770   5.162
  294PHE      O 4586   4.336   3.651   5.156
  295VAL      N 4587   4.173   3.803   5.207
  295VAL      H 4588   4.142   3.898   5.193
  295VAL     CA 4589   4.079   3.704   5.255
  295VAL     HA 4590   4.138   3.625   5.302
  295VAL     CB 4591   3.995   3.759   5.377
  295VAL     HB 4592   3.956   3.857   5.351
  295VAL    CG1 4593   3.895   3.659   5.419
  295VAL   HG11 4594   3.942   3.564   5.448
  295VAL   HG12 4595   3.835   3.697   5.501
  295VAL   HG13 4596   3.817   3.643   5.344
  295VAL    CG2 4597   4.086   3.791   5.492
  295VAL   HG21 4598   4.166   3.717   5.500
  295VAL   HG22 4599   4.130   3.888   5.472
  295VAL   HG23 4600   4.032   3.779   5.586
  295VAL      C 4601   3.993   3.643   5.146
  295VAL      O 4602   3.978   3.520   5.139
  296ASP      N 4603   3.948   3.731   5.054
  296ASP      H 4604   3.963   3.831   5.063
  296ASP     CA 4605   3.864   3.691   4.938
  296ASP     HA 4606   3.886   3.585   4.923
  296ASP     CB 4607   3.716   3.707   4.957
  296ASP    HB2 4608   3.677   3.666   4.863
  296ASP    HB3 4609   3.680   3.645   5.039
  296ASP     CG 4610   3.669   3.847   4.986
  296ASP    OD1 4611   3.726   3.930   5.060
  296ASP    OD2 4612   3.565   3.888   4.925
  296ASP      C 4613   3.915   3.755   4.811
  296ASP      O 4614   3.952   3.870   4.804
  297ASN      N 4615   3.906   3.692   4.695
  297ASN      H 4616   3.850   3.609   4.705
  297ASN     CA 4617   3.900   3.755   4.566
  297ASN     HA 4618   3.918   3.862   4.572
  297ASN     CB 4619   4.013   3.701   4.477
  297ASN    HB2 4620   4.079   3.784   4.451
  297ASN    HB3 4621   4.069   3.628   4.535
  297ASN     CG 4622   3.969   3.636   4.349
  297ASN    OD1 4623   3.961   3.515   4.338
  297ASN    ND2 4624   3.942   3.712   4.243
  297ASN   HD21 4625   3.927   3.664   4.156
  297ASN   HD22 4626   3.970   3.809   4.242
  297ASN      C 4627   3.761   3.738   4.504
  297ASN      O 4628   3.701   3.631   4.524
  298HIE      N 4629   3.712   3.835   4.428
  298HIE      H 4630   3.762   3.920   4.403
  298HIE     CA 4631   3.578   3.834   4.357
  298HIE     HA 4632   3.496   3.870   4.420
  298HIE     CB 4633   3.572   3.940   4.251
  298HIE    HB2 4634   3.483   3.923   4.191
  298HIE    HB3 4635   3.567   4.025   4.319
  298HIE     CG 4636   3.685   3.940   4.152
  298HIE    ND1 4637   3.793   4.030   4.152
  298HIE    CE1 4638   3.867   3.999   4.046
  298HIE    HE1 4639   3.954   4.048   4.005
  298HIE    NE2 4640   3.814   3.894   3.983
  298HIE    HE2 4641   3.838   3.870   3.888
  298HIE    CD2 4642   3.703   3.856   4.044
  298HIE    HD2 4643   3.622   3.790   4.014
  298HIE      C 4644   3.528   3.694   4.310
  298HIE      O 4645   3.408   3.662   4.323
  299ASP      N 4646   3.612   3.612   4.256
  299ASP      H 4647   3.708   3.641   4.255
  299ASP     CA 4648   3.580   3.476   4.203
  299ASP     HA 4649   3.482   3.490   4.157
  299ASP     CB 4650   3.690   3.450   4.104
  299ASP    HB2 4651   3.702   3.531   4.033
  299ASP    HB3 4652   3.784   3.441   4.158
  299ASP     CG 4653   3.658   3.318   4.022
  299ASP    OD1 4654   3.578   3.332   3.926
  299ASP    OD2 4655   3.717   3.214   4.061
  299ASP      C 4656   3.560   3.371   4.310
  299ASP      O 4657   3.456   3.303   4.308
  300ASN      N 4658   3.647   3.367   4.413
  300ASN      H 4659   3.724   3.432   4.418
  300ASN     CA 4660   3.624   3.285   4.527
  300ASN     HA 4661   3.571   3.195   4.496
  300ASN     CB 4662   3.754   3.216   4.582
  300ASN    HB2 4663   3.730   3.139   4.654
  300ASN    HB3 4664   3.798   3.165   4.496
  300ASN     CG 4665   3.849   3.309   4.650
  300ASN    OD1 4666   3.819   3.428   4.670
  300ASN    ND2 4667   3.957   3.261   4.695
  300ASN   HD21 4668   4.020   3.325   4.741
  300ASN   HD22 4669   3.967   3.162   4.709
  300ASN      C 4670   3.530   3.354   4.634
  300ASN      O 4671   3.471   3.283   4.713
  301GLN      N 4672   3.506   3.490   4.624
  301GLN      H 4673   3.570   3.541   4.564
  301GLN     CA 4674   3.393   3.555   4.686
  301GLN     HA 4675   3.407   3.531   4.791
  301GLN     CB 4676   3.403   3.710   4.667
  301GLN    HB2 4677   3.505   3.733   4.699
  301GLN    HB3 4678   3.390   3.725   4.560
  301GLN     CG 4679   3.303   3.790   4.750
  301GLN    HG2 4680   3.205   3.746   4.730
  301GLN    HG3 4681   3.326   3.781   4.857
  301GLN     CD 4682   3.298   3.930   4.691
  301GLN    OE1 4683   3.216   3.971   4.612
  301GLN    NE2 4684   3.391   4.016   4.735
  301GLN   HE21 4685   3.375   4.113   4.709
  301GLN   HE22 4686   3.453   3.992   4.811
  301GLN      C 4687   3.253   3.494   4.652
  301GLN      O 4688   3.172   3.473   4.743
  302ARG      N 4689   3.238   3.458   4.527
  302ARG      H 4690   3.308   3.491   4.462
  302ARG     CA 4691   3.133   3.379   4.463
  302ARG     HA 4692   3.040   3.414   4.509
  302ARG     CB 4693   3.114   3.426   4.318
  302ARG    HB2 4694   3.213   3.428   4.273
  302ARG    HB3 4695   3.058   3.355   4.258
  302ARG     CG 4696   3.049   3.567   4.310
  302ARG    HG2 4697   2.941   3.556   4.319
  302ARG    HG3 4698   3.087   3.644   4.378
  302ARG     CD 4699   3.077   3.618   4.168
  302ARG    HD2 4700   3.185   3.614   4.156
  302ARG    HD3 4701   3.031   3.546   4.100
  302ARG     NE 4702   3.029   3.757   4.148
  302ARG     HE 4703   2.945   3.764   4.091
  302ARG     CZ 4704   3.080   3.866   4.207
  302ARG    NH1 4705   3.200   3.865   4.260
  302ARG   HH11 4706   3.255   3.782   4.242
  302ARG   HH12 4707   3.231   3.947   4.311
  302ARG    NH2 4708   3.006   3.976   4.212
  302ARG   HH21 4709   2.911   3.979   4.177
  302ARG   HH22 4710   3.030   4.051   4.275
  302ARG      C 4711   3.144   3.228   4.476
  302ARG      O 4712   3.062   3.161   4.425
  303GLY      N 4713   3.248   3.185   4.546
  303GLY      H 4714   3.307   3.259   4.580
  303GLY     CA 4715   3.277   3.040   4.573
  303GLY    HA2 4716   3.353   3.029   4.651
  303GLY    HA3 4717   3.190   2.996   4.621
  303GLY      C 4718   3.325   2.957   4.453
  303GLY      O 4719   3.358   2.836   4.463
  304HIE      N 4720   3.331   3.022   4.335
  304HIE      H 4721   3.304   3.119   4.340
  304HIE     CA 4722   3.376   2.972   4.211
  304HIE     HA 4723   3.327   2.883   4.171
  304HIE     CB 4724   3.359   3.075   4.100
  304HIE    HB2 4725   3.430   3.157   4.109
  304HIE    HB3 4726   3.391   3.025   4.008
  304HIE     CG 4727   3.225   3.133   4.079
  304HIE    ND1 4728   3.102   3.077   4.115
  304HIE    CE1 4729   3.013   3.157   4.065
  304HIE    HE1 4730   2.907   3.148   4.084
  304HIE    NE2 4731   3.068   3.261   4.008
  304HIE    HE2 4732   3.021   3.344   3.976
  304HIE    CD2 4733   3.202   3.250   4.024
  304HIE    HD2 4734   3.279   3.315   3.985
  304HIE      C 4735   3.522   2.925   4.221
  304HIE      O 4736   3.545   2.803   4.199
  305GLY      N 4737   3.611   3.014   4.255
  305GLY      H 4738   3.576   3.108   4.264
  305GLY     CA 4739   3.755   3.003   4.266
  305GLY    HA2 4740   3.780   2.950   4.174
  305GLY    HA3 4741   3.806   3.097   4.285
  305GLY      C 4742   3.810   2.915   4.379
  305GLY      O 4743   3.733   2.848   4.453
  306ALA      N 4744   3.941   2.915   4.399
  306ALA      H 4745   3.997   2.976   4.341
  306ALA     CA 4746   4.018   2.833   4.499
  306ALA     HA 4747   4.003   2.729   4.471
  306ALA     CB 4748   4.166   2.883   4.500
  306ALA    HB1 4749   4.169   2.981   4.546
  306ALA    HB2 4750   4.224   2.818   4.565
  306ALA    HB3 4751   4.202   2.904   4.400
  306ALA      C 4752   3.975   2.855   4.646
  306ALA      O 4753   3.949   2.968   4.684
  307GLY      N 4754   3.950   2.750   4.726
  307GLY      H 4755   3.980   2.667   4.676
  307GLY     CA 4756   3.895   2.748   4.862
  307GLY    HA2 4757   3.938   2.667   4.921
  307GLY    HA3 4758   3.935   2.831   4.921
  307GLY      C 4759   3.739   2.747   4.868
  307GLY      O 4760   3.677   2.738   4.978
  308GLY      N 4761   3.667   2.757   4.752
  308GLY      H 4762   3.718   2.757   4.665
  308GLY     CA 4763   3.521   2.732   4.741
  308GLY    HA2 4764   3.480   2.768   4.647
  308GLY    HA3 4765   3.513   2.623   4.748
  308GLY      C 4766   3.439   2.804   4.847
  308GLY      O 4767   3.468   2.917   4.884
  309ALA      N 4768   3.340   2.737   4.901
  309ALA      H 4769   3.332   2.643   4.866
  309ALA     CA 4770   3.250   2.790   5.004
  309ALA     HA 4771   3.225   2.893   4.980
  309ALA     CB 4772   3.131   2.695   4.992
  309ALA    HB1 4773   3.161   2.595   4.960
  309ALA    HB2 4774   3.084   2.680   5.089
  309ALA    HB3 4775   3.055   2.735   4.925
  309ALA      C 4776   3.306   2.803   5.150
  309ALA      O 4777   3.235   2.852   5.240
  310SER      N 4778   3.433   2.758   5.167
  310SER      H 4779   3.476   2.700   5.097
  310SER     CA 4780   3.498   2.787   5.296
  310SER     HA 4781   3.424   2.777   5.376
  310SER     CB 4782   3.606   2.679   5.315
  310SER    HB2 4783   3.643   2.688   5.418
  310SER    HB3 4784   3.554   2.584   5.307
  310SER     OG 4785   3.726   2.679   5.232
  310SER     HG 4786   3.708   2.669   5.138
  310SER      C 4787   3.551   2.931   5.310
  310SER      O 4788   3.549   2.983   5.425
  311ILE      N 4789   3.590   2.994   5.197
  311ILE      H 4790   3.569   2.944   5.112
  311ILE     CA 4791   3.633   3.138   5.197
  311ILE     HA 4792   3.722   3.139   5.260
  311ILE     CB 4793   3.652   3.185   5.051
  311ILE     HB 4794   3.559   3.155   5.004
  311ILE    CG2 4795   3.676   3.336   5.031
  311ILE   HG21 4796   3.712   3.355   4.930
  311ILE   HG22 4797   3.580   3.386   5.045
  311ILE   HG23 4798   3.759   3.369   5.094
  311ILE    CG1 4799   3.760   3.106   4.969
  311ILE   HG12 4800   3.742   2.999   4.979
  311ILE   HG13 4801   3.754   3.138   4.865
  311ILE    CD1 4802   3.904   3.128   5.037
  311ILE   HD11 4803   3.972   3.048   5.007
  311ILE   HD12 4804   3.946   3.222   5.002
  311ILE   HD13 4805   3.897   3.125   5.146
  311ILE      C 4806   3.529   3.230   5.267
  311ILE      O 4807   3.406   3.198   5.253
  312LEU      N 4808   3.570   3.328   5.346
  312LEU      H 4809   3.669   3.348   5.340
  312LEU     CA 4810   3.488   3.421   5.419
  312LEU     HA 4811   3.389   3.380   5.436
  312LEU     CB 4812   3.535   3.468   5.559
  312LEU    HB2 4813   3.638   3.500   5.546
  312LEU    HB3 4814   3.477   3.556   5.587
  312LEU     CG 4815   3.529   3.358   5.668
  312LEU     HG 4816   3.567   3.265   5.626
  312LEU    CD1 4817   3.616   3.416   5.779
  312LEU   HD11 4818   3.709   3.458   5.742
  312LEU   HD12 4819   3.566   3.508   5.810
  312LEU   HD13 4820   3.632   3.349   5.864
  312LEU    CD2 4821   3.390   3.340   5.729
  312LEU   HD21 4822   3.341   3.283   5.650
  312LEU   HD22 4823   3.409   3.280   5.818
  312LEU   HD23 4824   3.340   3.430   5.764
  312LEU      C 4825   3.456   3.537   5.330
  312LEU      O 4826   3.540   3.587   5.253
  313THR      N 4827   3.328   3.577   5.335
  313THR      H 4828   3.266   3.531   5.400
  313THR     CA 4829   3.279   3.689   5.247
  313THR     HA 4830   3.359   3.751   5.207
  313THR     CB 4831   3.201   3.638   5.129
  313THR     HB 4832   3.155   3.716   5.068
  313THR    CG2 4833   3.293   3.557   5.043
  313THR   HG21 4834   3.379   3.605   4.996
  313THR   HG22 4835   3.337   3.470   5.092
  313THR   HG23 4836   3.242   3.510   4.959
  313THR    OG1 4837   3.101   3.550   5.176
  313THR    HG1 4838   3.138   3.493   5.244
  313THR      C 4839   3.189   3.787   5.332
  313THR      O 4840   3.136   3.759   5.438
  314PHE      N 4841   3.145   3.895   5.271
  314PHE      H 4842   3.195   3.935   5.193
  314PHE     CA 4843   3.046   3.989   5.333
  314PHE     HA 4844   3.098   4.017   5.425
  314PHE     CB 4845   3.026   4.115   5.245
  314PHE    HB2 4846   2.960   4.190   5.289
  314PHE    HB3 4847   3.124   4.160   5.229
  314PHE     CG 4848   2.967   4.085   5.112
  314PHE    CD1 4849   2.830   4.066   5.091
  314PHE    HD1 4850   2.764   4.085   5.174
  314PHE    CE1 4851   2.779   4.045   4.962
  314PHE    HE1 4852   2.676   4.011   4.957
  314PHE     CZ 4853   2.862   4.033   4.855
  314PHE     HZ 4854   2.827   3.993   4.761
  314PHE    CE2 4855   2.999   4.075   4.870
  314PHE    HE2 4856   3.063   4.083   4.783
  314PHE    CD2 4857   3.052   4.092   4.999
  314PHE    HD2 4858   3.156   4.119   5.010
  314PHE      C 4859   2.910   3.921   5.362
  314PHE      O 4860   2.845   3.956   5.462
  315TRP      N 4861   2.872   3.811   5.293
  315TRP      H 4862   2.910   3.791   5.201
  315TRP     CA 4863   2.770   3.716   5.344
  315TRP     HA 4864   2.676   3.770   5.345
  315TRP     CB 4865   2.742   3.617   5.231
  315TRP    HB2 4866   2.820   3.543   5.210
  315TRP    HB3 4867   2.654   3.561   5.261
  315TRP     CG 4868   2.702   3.670   5.097
  315TRP    CD1 4869   2.783   3.675   4.988
  315TRP    HD1 4870   2.885   3.639   4.983
  315TRP    NE1 4871   2.709   3.717   4.871
  315TRP    HE1 4872   2.751   3.738   4.782
  315TRP    CE2 4873   2.580   3.752   4.913
  315TRP    CZ2 4874   2.460   3.787   4.841
  315TRP    HZ2 4875   2.457   3.794   4.734
  315TRP    CH2 4876   2.342   3.809   4.912
  315TRP    HH2 4877   2.252   3.837   4.860
  315TRP    CZ3 4878   2.338   3.770   5.050
  315TRP    HZ3 4879   2.252   3.759   5.115
  315TRP    CE3 4880   2.455   3.731   5.113
  315TRP    HE3 4881   2.454   3.703   5.217
  315TRP    CD2 4882   2.577   3.715   5.046
  315TRP      C 4883   2.791   3.653   5.481
  315TRP      O 4884   2.701   3.590   5.530
  316ASP      N 4885   2.914   3.658   5.540
  316ASP      H 4886   2.984   3.711   5.491
  316ASP     CA 4887   2.965   3.598   5.661
  316ASP     HA 4888   2.885   3.534   5.697
  316ASP     CB 4889   3.079   3.495   5.635
  316ASP    HB2 4890   3.176   3.543   5.618
  316ASP    HB3 4891   3.086   3.426   5.719
  316ASP     CG 4892   3.039   3.403   5.519
  316ASP    OD1 4893   2.950   3.321   5.548
  316ASP    OD2 4894   3.095   3.395   5.410
  316ASP      C 4895   2.998   3.701   5.768
  316ASP      O 4896   3.081   3.668   5.848
  317ALA      N 4897   2.937   3.819   5.767
  317ALA      H 4898   2.868   3.826   5.693
  317ALA     CA 4899   2.987   3.939   5.829
  317ALA     HA 4900   3.059   3.984   5.761
  317ALA     CB 4901   2.874   4.041   5.831
  317ALA    HB1 4902   2.822   4.038   5.735
  317ALA    HB2 4903   2.803   4.029   5.913
  317ALA    HB3 4904   2.904   4.143   5.852
  317ALA      C 4905   3.052   3.924   5.966
  317ALA      O 4906   3.161   3.978   5.978
  318ARG      N 4907   2.988   3.867   6.067
  318ARG      H 4908   2.895   3.830   6.054
  318ARG     CA 4909   3.041   3.861   6.208
  318ARG     HA 4910   3.046   3.968   6.233
  318ARG     CB 4911   2.936   3.807   6.302
  318ARG    HB2 4912   2.846   3.866   6.287
  318ARG    HB3 4913   2.918   3.703   6.273
  318ARG     CG 4914   2.961   3.828   6.450
  318ARG    HG2 4915   3.044   3.761   6.470
  318ARG    HG3 4916   3.003   3.925   6.475
  318ARG     CD 4917   2.839   3.788   6.540
  318ARG    HD2 4918   2.754   3.849   6.508
  318ARG    HD3 4919   2.820   3.682   6.521
  318ARG     NE 4920   2.860   3.801   6.685
  318ARG     HE 4921   2.808   3.865   6.743
  318ARG     CZ 4922   2.959   3.742   6.751
  318ARG    NH1 4923   3.025   3.638   6.711
  318ARG   HH11 4924   2.996   3.595   6.625
  318ARG   HH12 4925   3.107   3.602   6.759
  318ARG    NH2 4926   2.983   3.775   6.876
  318ARG   HH21 4927   2.951   3.860   6.920
  318ARG   HH22 4928   3.055   3.721   6.922
  318ARG      C 4929   3.175   3.787   6.215
  318ARG      O 4930   3.259   3.826   6.292
  319LEU      N 4931   3.188   3.681   6.133
  319LEU      H 4932   3.112   3.668   6.067
  319LEU     CA 4933   3.311   3.605   6.114
  319LEU     HA 4934   3.363   3.594   6.208
  319LEU     CB 4935   3.271   3.468   6.054
  319LEU    HB2 4936   3.210   3.484   5.965
  319LEU    HB3 4937   3.359   3.409   6.030
  319LEU     CG 4938   3.181   3.371   6.139
  319LEU     HG 4939   3.077   3.399   6.128
  319LEU    CD1 4940   3.173   3.233   6.075
  319LEU   HD11 4941   3.274   3.204   6.046
  319LEU   HD12 4942   3.132   3.155   6.139
  319LEU   HD13 4943   3.099   3.242   5.996
  319LEU    CD2 4944   3.230   3.349   6.279
  319LEU   HD21 4945   3.152   3.287   6.323
  319LEU   HD22 4946   3.326   3.296   6.280
  319LEU   HD23 4947   3.239   3.441   6.338
  319LEU      C 4948   3.406   3.673   6.016
  319LEU      O 4949   3.522   3.673   6.051
  320TYR      N 4950   3.361   3.738   5.903
  320TYR      H 4951   3.264   3.725   5.878
  320TYR     CA 4952   3.445   3.809   5.808
  320TYR     HA 4953   3.524   3.747   5.766
  320TYR     CB 4954   3.356   3.844   5.683
  320TYR    HB2 4955   3.319   3.751   5.640
  320TYR    HB3 4956   3.272   3.903   5.719
  320TYR     CG 4957   3.430   3.912   5.563
  320TYR    CD1 4958   3.513   3.838   5.479
  320TYR    HD1 4959   3.530   3.734   5.504
  320TYR    CE1 4960   3.572   3.895   5.366
  320TYR    HE1 4961   3.636   3.830   5.307
  320TYR     CZ 4962   3.556   4.031   5.336
  320TYR     OH 4963   3.607   4.087   5.222
  320TYR     HH 4964   3.644   4.024   5.160
  320TYR    CE2 4965   3.477   4.103   5.425
  320TYR    HE2 4966   3.471   4.211   5.413
  320TYR    CD2 4967   3.411   4.049   5.539
  320TYR    HD2 4968   3.357   4.114   5.606
  320TYR      C 4969   3.515   3.928   5.869
  320TYR      O 4970   3.639   3.930   5.868
  321LYS      N 4971   3.448   4.028   5.937
  321LYS      H 4972   3.348   4.026   5.928
  321LYS     CA 4973   3.527   4.126   6.012
  321LYS     HA 4974   3.572   4.186   5.932
  321LYS     CB 4975   3.428   4.220   6.087
  321LYS    HB2 4976   3.481   4.307   6.125
  321LYS    HB3 4977   3.356   4.249   6.011
  321LYS     CG 4978   3.355   4.147   6.202
  321LYS    HG2 4979   3.317   4.056   6.158
  321LYS    HG3 4980   3.429   4.125   6.279
  321LYS     CD 4981   3.234   4.213   6.276
  321LYS    HD2 4982   3.202   4.148   6.357
  321LYS    HD3 4983   3.272   4.302   6.328
  321LYS     CE 4984   3.116   4.250   6.186
  321LYS    HE2 4985   3.155   4.302   6.098
  321LYS    HE3 4986   3.069   4.163   6.142
  321LYS     NZ 4987   3.031   4.336   6.255
  321LYS    HZ1 4988   3.071   4.408   6.313
  321LYS    HZ2 4989   2.951   4.369   6.203
  321LYS    HZ3 4990   2.992   4.282   6.331
  321LYS      C 4991   3.639   4.080   6.107
  321LYS      O 4992   3.739   4.150   6.117
  322MET      N 4993   3.627   3.966   6.173
  322MET      H 4994   3.550   3.903   6.153
  322MET     CA 4995   3.725   3.902   6.265
  322MET     HA 4996   3.771   3.981   6.324
  322MET     CB 4997   3.659   3.804   6.361
  322MET    HB2 4998   3.588   3.858   6.422
  322MET    HB3 4999   3.594   3.736   6.304
  322MET     CG 5000   3.743   3.709   6.440
  322MET    HG2 5001   3.772   3.624   6.378
  322MET    HG3 5002   3.840   3.746   6.473
  322MET     SD 5003   3.644   3.663   6.586
  322MET     CE 5004   3.520   3.558   6.516
  322MET    HE1 5005   3.564   3.495   6.439
  322MET    HE2 5006   3.460   3.512   6.595
  322MET    HE3 5007   3.448   3.620   6.463
  322MET      C 5008   3.842   3.841   6.187
  322MET      O 5009   3.954   3.867   6.220
  323ALA      N 5010   3.813   3.770   6.080
  323ALA      H 5011   3.716   3.747   6.061
  323ALA     CA 5012   3.913   3.720   5.991
  323ALA     HA 5013   3.990   3.662   6.041
  323ALA     CB 5014   3.855   3.627   5.886
  323ALA    HB1 5015   3.941   3.586   5.832
  323ALA    HB2 5016   3.801   3.542   5.928
  323ALA    HB3 5017   3.794   3.671   5.808
  323ALA      C 5018   3.990   3.841   5.930
  323ALA      O 5019   4.112   3.846   5.935
  324VAL      N 5020   3.931   3.941   5.866
  324VAL      H 5021   3.830   3.944   5.860
  324VAL     CA 5022   4.007   4.063   5.824
  324VAL     HA 5023   4.084   4.042   5.749
  324VAL     CB 5024   3.909   4.164   5.751
  324VAL     HB 5025   3.833   4.179   5.827
  324VAL    CG1 5026   3.977   4.298   5.728
  324VAL   HG11 5027   4.015   4.336   5.823
  324VAL   HG12 5028   4.051   4.303   5.649
  324VAL   HG13 5029   3.894   4.367   5.710
  324VAL    CG2 5030   3.844   4.102   5.627
  324VAL   HG21 5031   3.925   4.071   5.560
  324VAL   HG22 5032   3.806   4.007   5.663
  324VAL   HG23 5033   3.773   4.165   5.573
  324VAL      C 5034   4.085   4.126   5.935
  324VAL      O 5035   4.204   4.157   5.907
  325GLY      N 5036   4.036   4.139   6.063
  325GLY      H 5037   3.944   4.107   6.091
  325GLY     CA 5038   4.113   4.194   6.175
  325GLY    HA2 5039   4.131   4.300   6.157
  325GLY    HA3 5040   4.042   4.187   6.257
  325GLY      C 5041   4.247   4.117   6.201
  325GLY      O 5042   4.348   4.180   6.216
  326PHE      N 5043   4.250   3.988   6.189
  326PHE      H 5044   4.162   3.939   6.182
  326PHE     CA 5045   4.361   3.902   6.219
  326PHE     HA 5046   4.398   3.944   6.312
  326PHE     CB 5047   4.300   3.761   6.234
  326PHE    HB2 5048   4.208   3.768   6.292
  326PHE    HB3 5049   4.286   3.736   6.129
  326PHE     CG 5050   4.389   3.655   6.298
  326PHE    CD1 5051   4.373   3.630   6.434
  326PHE    HD1 5052   4.283   3.654   6.488
  326PHE    CE1 5053   4.466   3.543   6.492
  326PHE    HE1 5054   4.444   3.503   6.590
  326PHE     CZ 5055   4.578   3.497   6.427
  326PHE     HZ 5056   4.645   3.429   6.477
  326PHE    CE2 5057   4.590   3.525   6.291
  326PHE    HE2 5058   4.674   3.479   6.242
  326PHE    CD2 5059   4.492   3.595   6.219
  326PHE    HD2 5060   4.503   3.621   6.115
  326PHE      C 5061   4.460   3.901   6.103
  326PHE      O 5062   4.578   3.878   6.129
  327MET      N 5063   4.418   3.930   5.978
  327MET      H 5064   4.321   3.957   5.968
  327MET     CA 5065   4.504   3.976   5.868
  327MET     HA 5066   4.590   3.909   5.866
  327MET     CB 5067   4.417   3.983   5.742
  327MET    HB2 5068   4.342   3.904   5.746
  327MET    HB3 5069   4.360   4.076   5.746
  327MET     CG 5070   4.503   3.968   5.616
  327MET    HG2 5071   4.577   4.048   5.604
  327MET    HG3 5072   4.561   3.877   5.637
  327MET     SD 5073   4.421   3.962   5.454
  327MET     CE 5074   4.370   4.139   5.435
  327MET    HE1 5075   4.283   4.143   5.501
  327MET    HE2 5076   4.451   4.203   5.471
  327MET    HE3 5077   4.343   4.164   5.333
  327MET      C 5078   4.579   4.106   5.889
  327MET      O 5079   4.700   4.111   5.892
  328LEU      N 5080   4.504   4.208   5.923
  328LEU      H 5081   4.404   4.198   5.935
  328LEU     CA 5082   4.553   4.341   5.939
  328LEU     HA 5083   4.615   4.356   5.851
  328LEU     CB 5084   4.436   4.440   5.928
  328LEU    HB2 5085   4.357   4.430   6.003
  328LEU    HB3 5086   4.478   4.538   5.950
  328LEU     CG 5087   4.380   4.450   5.782
  328LEU     HG 5088   4.375   4.351   5.736
  328LEU    CD1 5089   4.247   4.528   5.786
  328LEU   HD11 5090   4.213   4.532   5.683
  328LEU   HD12 5091   4.176   4.483   5.856
  328LEU   HD13 5092   4.263   4.633   5.809
  328LEU    CD2 5093   4.461   4.531   5.682
  328LEU   HD21 5094   4.460   4.634   5.719
  328LEU   HD22 5095   4.565   4.497   5.681
  328LEU   HD23 5096   4.416   4.524   5.583
  328LEU      C 5097   4.647   4.360   6.059
  328LEU      O 5098   4.735   4.444   6.056
  329ALA      N 5099   4.627   4.280   6.168
  329ALA      H 5100   4.543   4.224   6.178
  329ALA     CA 5101   4.706   4.304   6.286
  329ALA     HA 5102   4.742   4.406   6.280
  329ALA     CB 5103   4.622   4.288   6.413
  329ALA    HB1 5104   4.693   4.290   6.496
  329ALA    HB2 5105   4.553   4.371   6.427
  329ALA    HB3 5106   4.561   4.198   6.403
  329ALA      C 5107   4.840   4.226   6.285
  329ALA      O 5108   4.935   4.267   6.353
  330HIE      N 5109   4.854   4.123   6.206
  330HIE      H 5110   4.783   4.099   6.138
  330HIE     CA 5111   4.970   4.028   6.196
  330HIE     HA 5112   5.007   4.021   6.298
  330HIE     CB 5113   4.905   3.891   6.162
  330HIE    HB2 5114   4.826   3.870   6.235
  330HIE    HB3 5115   4.855   3.898   6.066
  330HIE     CG 5116   5.010   3.780   6.165
  330HIE    ND1 5117   5.116   3.767   6.078
  330HIE    CE1 5118   5.181   3.652   6.115
  330HIE    HE1 5119   5.277   3.625   6.075
  330HIE    NE2 5120   5.125   3.601   6.226
  330HIE    HE2 5121   5.168   3.533   6.288
  330HIE    CD2 5122   5.018   3.685   6.260
  330HIE    HD2 5123   4.959   3.674   6.350
  330HIE      C 5124   5.081   4.083   6.101
  330HIE      O 5125   5.047   4.134   5.993
  331PRO      N 5126   5.212   4.077   6.136
  331PRO     CD 5127   5.264   4.010   6.253
  331PRO    HD2 5128   5.214   3.915   6.275
  331PRO    HD3 5129   5.263   4.089   6.328
  331PRO     CG 5130   5.413   3.984   6.224
  331PRO    HG2 5131   5.432   3.884   6.185
  331PRO    HG3 5132   5.473   3.985   6.315
  331PRO     CB 5133   5.455   4.099   6.132
  331PRO    HB2 5134   5.528   4.073   6.056
  331PRO    HB3 5135   5.494   4.176   6.199
  331PRO     CA 5136   5.321   4.143   6.064
  331PRO     HA 5137   5.300   4.250   6.068
  331PRO      C 5138   5.324   4.115   5.913
  331PRO      O 5139   5.354   4.198   5.827
  332TYR      N 5140   5.286   3.992   5.880
  332TYR      H 5141   5.233   3.939   5.948
  332TYR     CA 5142   5.308   3.940   5.746
  332TYR     HA 5143   5.414   3.939   5.718
  332TYR     CB 5144   5.250   3.793   5.748
  332TYR    HB2 5145   5.308   3.741   5.824
  332TYR    HB3 5146   5.150   3.799   5.791
  332TYR     CG 5147   5.250   3.712   5.616
  332TYR    CD1 5148   5.129   3.697   5.547
  332TYR    HD1 5149   5.035   3.727   5.590
  332TYR    CE1 5150   5.128   3.619   5.429
  332TYR    HE1 5151   5.038   3.605   5.371
  332TYR     CZ 5152   5.252   3.562   5.384
  332TYR     OH 5153   5.246   3.498   5.260
  332TYR     HH 5154   5.337   3.476   5.236
  332TYR    CE2 5155   5.370   3.581   5.459
  332TYR    HE2 5156   5.463   3.542   5.421
  332TYR    CD2 5157   5.373   3.657   5.575
  332TYR    HD2 5158   5.459   3.679   5.636
  332TYR      C 5159   5.231   4.015   5.636
  332TYR      O 5160   5.120   4.070   5.655
  333GLY      N 5161   5.298   4.012   5.517
  333GLY      H 5162   5.386   3.964   5.531
  333GLY     CA 5163   5.252   4.054   5.383
  333GLY    HA2 5164   5.327   4.030   5.308
  333GLY    HA3 5165   5.173   3.987   5.350
  333GLY      C 5166   5.230   4.204   5.360
  333GLY      O 5167   5.223   4.289   5.455
  334PHE      N 5168   5.214   4.236   5.230
  334PHE      H 5169   5.210   4.173   5.151
  334PHE     CA 5170   5.157   4.366   5.185
  334PHE     HA 5171   5.145   4.445   5.259
  334PHE     CB 5172   5.235   4.422   5.069
  334PHE    HB2 5173   5.333   4.435   5.116
  334PHE    HB3 5174   5.243   4.344   4.993
  334PHE     CG 5175   5.187   4.553   5.006
  334PHE    CD1 5176   5.168   4.567   4.869
  334PHE    HD1 5177   5.162   4.481   4.804
  334PHE    CE1 5178   5.153   4.691   4.808
  334PHE    HE1 5179   5.135   4.698   4.702
  334PHE     CZ 5180   5.155   4.811   4.884
  334PHE     HZ 5181   5.136   4.905   4.836
  334PHE    CE2 5182   5.177   4.807   5.021
  334PHE    HE2 5183   5.169   4.896   5.082
  334PHE    CD2 5184   5.195   4.679   5.077
  334PHE    HD2 5185   5.211   4.671   5.183
  334PHE      C 5186   5.012   4.325   5.150
  334PHE      O 5187   4.977   4.250   5.061
  335THR      N 5188   4.918   4.384   5.228
  335THR      H 5189   4.951   4.445   5.301
  335THR     CA 5190   4.771   4.360   5.239
  335THR     HA 5191   4.758   4.252   5.242
  335THR     CB 5192   4.721   4.411   5.379
  335THR     HB 5193   4.613   4.422   5.379
  335THR    CG2 5194   4.749   4.298   5.478
  335THR   HG21 5195   4.690   4.210   5.452
  335THR   HG22 5196   4.853   4.264   5.475
  335THR   HG23 5197   4.726   4.333   5.578
  335THR    OG1 5198   4.788   4.523   5.431
  335THR    HG1 5199   4.721   4.589   5.413
  335THR      C 5200   4.682   4.423   5.132
  335THR      O 5201   4.703   4.542   5.098
  336ARG      N 5202   4.576   4.349   5.091
  336ARG      H 5203   4.562   4.255   5.126
  336ARG     CA 5204   4.474   4.405   5.000
  336ARG     HA 5205   4.487   4.513   4.992
  336ARG     CB 5206   4.480   4.348   4.863
  336ARG    HB2 5207   4.579   4.365   4.822
  336ARG    HB3 5208   4.476   4.239   4.856
  336ARG     CG 5209   4.380   4.407   4.755
  336ARG    HG2 5210   4.361   4.511   4.780
  336ARG    HG3 5211   4.424   4.402   4.656
  336ARG     CD 5212   4.247   4.334   4.746
  336ARG    HD2 5213   4.193   4.335   4.840
  336ARG    HD3 5214   4.179   4.392   4.684
  336ARG     NE 5215   4.256   4.199   4.697
  336ARG     HE 5216   4.308   4.190   4.611
  336ARG     CZ 5217   4.166   4.105   4.713
  336ARG    NH1 5218   4.099   4.096   4.824
  336ARG   HH11 5219   4.137   4.153   4.898
  336ARG   HH12 5220   4.041   4.014   4.834
  336ARG    NH2 5221   4.158   4.019   4.622
  336ARG   HH21 5222   4.210   4.022   4.536
  336ARG   HH22 5223   4.071   3.967   4.619
  336ARG      C 5224   4.336   4.377   5.056
  336ARG      O 5225   4.325   4.262   5.097
  337VAL      N 5226   4.243   4.480   5.056
  337VAL      H 5227   4.273   4.571   5.027
  337VAL     CA 5228   4.110   4.476   5.107
  337VAL     HA 5229   4.096   4.381   5.159
  337VAL     CB 5230   4.074   4.601   5.189
  337VAL     HB 5231   4.088   4.696   5.137
  337VAL    CG1 5232   3.936   4.592   5.251
  337VAL   HG11 5233   3.857   4.579   5.176
  337VAL   HG12 5234   3.939   4.510   5.322
  337VAL   HG13 5235   3.924   4.682   5.311
  337VAL    CG2 5236   4.177   4.612   5.300
  337VAL   HG21 5237   4.190   4.519   5.357
  337VAL   HG22 5238   4.276   4.631   5.258
  337VAL   HG23 5239   4.162   4.694   5.370
  337VAL      C 5240   4.011   4.465   4.992
  337VAL      O 5241   4.036   4.527   4.885
  338MET      N 5242   3.903   4.389   5.006
  338MET      H 5243   3.890   4.330   5.087
  338MET     CA 5244   3.786   4.389   4.913
  338MET     HA 5245   3.821   4.387   4.809
  338MET     CB 5246   3.716   4.253   4.923
  338MET    HB2 5247   3.794   4.181   4.945
  338MET    HB3 5248   3.640   4.253   5.002
  338MET     CG 5249   3.648   4.209   4.789
  338MET    HG2 5250   3.620   4.104   4.792
  338MET    HG3 5251   3.554   4.263   4.783
  338MET     SD 5252   3.738   4.228   4.640
  338MET     CE 5253   3.623   4.241   4.509
  338MET    HE1 5254   3.625   4.343   4.472
  338MET    HE2 5255   3.658   4.177   4.428
  338MET    HE3 5256   3.526   4.205   4.542
  338MET      C 5257   3.687   4.508   4.923
  338MET      O 5258   3.679   4.576   5.022
  339SER      N 5259   3.610   4.524   4.808
  339SER      H 5260   3.618   4.459   4.731
  339SER     CA 5261   3.490   4.608   4.812
  339SER     HA 5262   3.443   4.600   4.909
  339SER     CB 5263   3.538   4.751   4.788
  339SER    HB2 5264   3.617   4.781   4.857
  339SER    HB3 5265   3.578   4.761   4.687
  339SER     OG 5266   3.428   4.843   4.804
  339SER     HG 5267   3.452   4.902   4.876
  339SER      C 5268   3.381   4.570   4.713
  339SER      O 5269   3.413   4.572   4.594
  340SER      N 5270   3.257   4.544   4.756
  340SER      H 5271   3.237   4.542   4.855
  340SER     CA 5272   3.158   4.472   4.670
  340SER     HA 5273   3.202   4.459   4.571
  340SER     CB 5274   3.149   4.329   4.721
  340SER    HB2 5275   3.103   4.333   4.819
  340SER    HB3 5276   3.097   4.258   4.657
  340SER     OG 5277   3.281   4.277   4.733
  340SER     HG 5278   3.307   4.289   4.825
  340SER      C 5279   3.017   4.537   4.659
  340SER      O 5280   2.969   4.597   4.754
  341TYR      N 5281   2.937   4.519   4.548
  341TYR      H 5282   2.981   4.467   4.473
  341TYR     CA 5283   2.794   4.522   4.558
  341TYR     HA 5284   2.756   4.598   4.626
  341TYR     CB 5285   2.738   4.568   4.421
  341TYR    HB2 5286   2.629   4.570   4.426
  341TYR    HB3 5287   2.777   4.665   4.391
  341TYR     CG 5288   2.779   4.482   4.296
  341TYR    CD1 5289   2.688   4.386   4.244
  341TYR    HD1 5290   2.588   4.377   4.285
  341TYR    CE1 5291   2.727   4.309   4.135
  341TYR    HE1 5292   2.650   4.253   4.083
  341TYR     CZ 5293   2.865   4.314   4.082
  341TYR     OH 5294   2.905   4.255   3.971
  341TYR     HH 5295   2.842   4.194   3.932
  341TYR    CE2 5296   2.952   4.404   4.139
  341TYR    HE2 5297   3.050   4.413   4.095
  341TYR    CD2 5298   2.911   4.493   4.244
  341TYR    HD2 5299   2.964   4.575   4.288
  341TYR      C 5300   2.736   4.388   4.590
  341TYR      O 5301   2.806   4.289   4.569
  342ARG      N 5302   2.606   4.379   4.627
  342ARG      H 5303   2.563   4.468   4.649
  342ARG     CA 5304   2.536   4.256   4.656
  342ARG     HA 5305   2.613   4.186   4.687
  342ARG     CB 5306   2.438   4.278   4.776
  342ARG    HB2 5307   2.495   4.331   4.853
  342ARG    HB3 5308   2.357   4.342   4.743
  342ARG     CG 5309   2.381   4.155   4.853
  342ARG    HG2 5310   2.349   4.082   4.779
  342ARG    HG3 5311   2.458   4.116   4.920
  342ARG     CD 5312   2.260   4.196   4.944
  342ARG    HD2 5313   2.182   4.248   4.888
  342ARG    HD3 5314   2.223   4.104   4.989
  342ARG     NE 5315   2.311   4.282   5.054
  342ARG     HE 5316   2.333   4.230   5.138
  342ARG     CZ 5317   2.319   4.413   5.057
  342ARG    NH1 5318   2.278   4.496   4.960
  342ARG   HH11 5319   2.232   4.449   4.883
  342ARG   HH12 5320   2.277   4.596   4.976
  342ARG    NH2 5321   2.374   4.459   5.167
  342ARG   HH21 5322   2.413   4.393   5.231
  342ARG   HH22 5323   2.367   4.558   5.188
  342ARG      C 5324   2.473   4.194   4.531
  342ARG      O 5325   2.431   4.263   4.438
  343TRP      N 5326   2.462   4.058   4.528
  343TRP      H 5327   2.469   4.011   4.618
  343TRP     CA 5328   2.404   3.983   4.413
  343TRP     HA 5329   2.382   4.055   4.334
  343TRP     CB 5330   2.501   3.883   4.347
  343TRP    HB2 5331   2.459   3.856   4.250
  343TRP    HB3 5332   2.582   3.951   4.323
  343TRP     CG 5333   2.550   3.755   4.414
  343TRP    CD1 5334   2.480   3.652   4.451
  343TRP    HD1 5335   2.381   3.633   4.413
  343TRP    NE1 5336   2.549   3.569   4.533
  343TRP    HE1 5337   2.509   3.487   4.576
  343TRP    CE2 5338   2.679   3.618   4.551
  343TRP    CZ2 5339   2.790   3.562   4.614
  343TRP    HZ2 5340   2.786   3.463   4.657
  343TRP    CH2 5341   2.902   3.645   4.627
  343TRP    HH2 5342   2.986   3.611   4.684
  343TRP    CZ3 5343   2.905   3.775   4.571
  343TRP    HZ3 5344   2.991   3.837   4.590
  343TRP    CE3 5345   2.795   3.821   4.489
  343TRP    HE3 5346   2.802   3.919   4.444
  343TRP    CD2 5347   2.677   3.741   4.481
  343TRP      C 5348   2.267   3.917   4.448
  343TRP      O 5349   2.239   3.905   4.565
  344PRO      N 5350   2.179   3.878   4.351
  344PRO     CD 5351   2.183   3.918   4.208
  344PRO    HD2 5352   2.224   3.845   4.138
  344PRO    HD3 5353   2.226   4.017   4.189
  344PRO     CG 5354   2.033   3.924   4.164
  344PRO    HG2 5355   2.012   3.907   4.059
  344PRO    HG3 5356   1.986   4.020   4.188
  344PRO     CB 5357   1.979   3.802   4.243
  344PRO    HB2 5358   2.000   3.711   4.187
  344PRO    HB3 5359   1.871   3.815   4.251
  344PRO     CA 5360   2.055   3.805   4.380
  344PRO     HA 5361   2.011   3.868   4.457
  344PRO      C 5362   2.076   3.670   4.437
  344PRO      O 5363   2.143   3.584   4.372
  345ARG      N 5364   2.014   3.649   4.551
  345ARG      H 5365   1.956   3.726   4.580
  345ARG     CA 5366   2.016   3.526   4.626
  345ARG     HA 5367   2.019   3.444   4.555
  345ARG     CB 5368   2.136   3.519   4.717
  345ARG    HB2 5369   2.227   3.523   4.657
  345ARG    HB3 5370   2.138   3.610   4.777
  345ARG     CG 5371   2.157   3.383   4.798
  345ARG    HG2 5372   2.063   3.354   4.845
  345ARG    HG3 5373   2.191   3.307   4.728
  345ARG     CD 5374   2.262   3.417   4.907
  345ARG    HD2 5375   2.342   3.486   4.880
  345ARG    HD3 5376   2.212   3.457   4.995
  345ARG     NE 5377   2.332   3.290   4.952
  345ARG     HE 5378   2.352   3.225   4.877
  345ARG     CZ 5379   2.399   3.277   5.065
  345ARG    NH1 5380   2.390   3.354   5.166
  345ARG   HH11 5381   2.317   3.423   5.177
  345ARG   HH12 5382   2.460   3.347   5.239
  345ARG    NH2 5383   2.469   3.171   5.094
  345ARG   HH21 5384   2.502   3.113   5.018
  345ARG   HH22 5385   2.521   3.177   5.180
  345ARG      C 5386   1.888   3.503   4.703
  345ARG      O 5387   1.828   3.594   4.753
  346GLN      N 5388   1.859   3.372   4.715
  346GLN      H 5389   1.923   3.311   4.667
  346GLN     CA 5390   1.779   3.320   4.822
  346GLN     HA 5391   1.751   3.396   4.895
  346GLN     CB 5392   1.644   3.262   4.768
  346GLN    HB2 5393   1.653   3.187   4.689
  346GLN    HB3 5394   1.601   3.221   4.859
  346GLN     CG 5395   1.545   3.373   4.707
  346GLN    HG2 5396   1.582   3.425   4.619
  346GLN    HG3 5397   1.455   3.322   4.673
  346GLN     CD 5398   1.499   3.475   4.811
  346GLN    OE1 5399   1.469   3.430   4.917
  346GLN    NE2 5400   1.489   3.606   4.787
  346GLN   HE21 5401   1.431   3.658   4.851
  346GLN   HE22 5402   1.533   3.643   4.704
  346GLN      C 5403   1.854   3.201   4.884
  346GLN      O 5404   1.891   3.108   4.813
  347PHE      N 5405   1.865   3.189   5.013
  347PHE      H 5406   1.832   3.268   5.067
  347PHE     CA 5407   1.909   3.068   5.087
  347PHE     HA 5408   1.892   2.989   5.015
  347PHE     CB 5409   2.063   3.079   5.102
  347PHE    HB2 5410   2.108   3.115   5.009
  347PHE    HB3 5411   2.084   3.155   5.177
  347PHE     CG 5412   2.137   2.955   5.151
  347PHE    CD1 5413   2.189   2.870   5.049
  347PHE    HD1 5414   2.162   2.890   4.946
  347PHE    CE1 5415   2.265   2.761   5.085
  347PHE    HE1 5416   2.319   2.704   5.010
  347PHE     CZ 5417   2.278   2.731   5.219
  347PHE     HZ 5418   2.343   2.649   5.246
  347PHE    CE2 5419   2.236   2.815   5.326
  347PHE    HE2 5420   2.249   2.795   5.431
  347PHE    CD2 5421   2.162   2.934   5.288
  347PHE    HD2 5422   2.125   3.004   5.362
  347PHE      C 5423   1.842   3.042   5.218
  347PHE      O 5424   1.863   2.936   5.280
  348GLN      N 5425   1.759   3.138   5.268
  348GLN      H 5426   1.728   3.214   5.209
  348GLN     CA 5427   1.697   3.126   5.402
  348GLN     HA 5428   1.757   3.060   5.464
  348GLN     CB 5429   1.699   3.259   5.475
  348GLN    HB2 5430   1.650   3.330   5.408
  348GLN    HB3 5431   1.643   3.244   5.567
  348GLN     CG 5432   1.848   3.312   5.497
  348GLN    HG2 5433   1.910   3.245   5.556
  348GLN    HG3 5434   1.894   3.318   5.399
  348GLN     CD 5435   1.852   3.447   5.566
  348GLN    OE1 5436   1.856   3.451   5.690
  348GLN    NE2 5437   1.865   3.555   5.486
  348GLN   HE21 5438   1.852   3.646   5.526
  348GLN   HE22 5439   1.862   3.555   5.385
  348GLN      C 5440   1.549   3.075   5.399
  348GLN      O 5441   1.498   2.994   5.479
  349ASN      N 5442   1.483   3.130   5.296
  349ASN      H 5443   1.535   3.193   5.238
  349ASN     CA 5444   1.343   3.112   5.261
  349ASN     HA 5445   1.299   3.062   5.347
  349ASN     CB 5446   1.281   3.248   5.242
  349ASN    HB2 5447   1.324   3.312   5.320
  349ASN    HB3 5448   1.313   3.283   5.145
  349ASN     CG 5449   1.126   3.250   5.269
  349ASN    OD1 5450   1.075   3.191   5.367
  349ASN    ND2 5451   1.050   3.311   5.178
  349ASN   HD21 5452   0.952   3.334   5.185
  349ASN   HD22 5453   1.092   3.353   5.096
  349ASN      C 5454   1.322   3.018   5.137
  349ASN      O 5455   1.224   2.944   5.121
  350GLY      N 5456   1.412   3.033   5.041
  350GLY      H 5457   1.484   3.103   5.050
  350GLY     CA 5458   1.420   2.967   4.903
  350GLY    HA2 5459   1.343   2.891   4.887
  350GLY    HA3 5460   1.400   3.037   4.822
  350GLY      C 5461   1.553   2.900   4.884
  350GLY      O 5462   1.637   2.889   4.969
  351ASN      N 5463   1.581   2.860   4.759
  351ASN      H 5464   1.504   2.873   4.694
  351ASN     CA 5465   1.719   2.850   4.706
  351ASN     HA 5466   1.773   2.922   4.767
  351ASN     CB 5467   1.766   2.705   4.735
  351ASN    HB2 5468   1.760   2.686   4.842
  351ASN    HB3 5469   1.692   2.645   4.682
  351ASN     CG 5470   1.915   2.694   4.704
  351ASN    OD1 5471   1.984   2.796   4.679
  351ASN    ND2 5472   1.968   2.574   4.717
  351ASN   HD21 5473   2.063   2.571   4.682
  351ASN   HD22 5474   1.917   2.493   4.748
  351ASN      C 5475   1.731   2.897   4.558
  351ASN      O 5476   1.691   2.837   4.459
  352ASP      N 5477   1.806   3.004   4.543
  352ASP      H 5478   1.844   3.056   4.621
  352ASP     CA 5479   1.849   3.073   4.414
  352ASP     HA 5480   1.851   3.007   4.327
  352ASP     CB 5481   1.733   3.180   4.387
  352ASP    HB2 5482   1.635   3.133   4.388
  352ASP    HB3 5483   1.736   3.265   4.455
  352ASP     CG 5484   1.748   3.237   4.246
  352ASP    OD1 5485   1.756   3.360   4.231
  352ASP    OD2 5486   1.751   3.155   4.153
  352ASP      C 5487   1.985   3.143   4.424
  352ASP      O 5488   2.020   3.183   4.535
  353VAL      N 5489   2.050   3.161   4.311
  353VAL      H 5490   1.999   3.128   4.231
  353VAL     CA 5491   2.175   3.241   4.304
  353VAL     HA 5492   2.168   3.324   4.375
  353VAL     CB 5493   2.292   3.148   4.334
  353VAL     HB 5494   2.254   3.086   4.415
  353VAL    CG1 5495   2.333   3.035   4.239
  353VAL   HG11 5496   2.391   2.958   4.290
  353VAL   HG12 5497   2.243   2.982   4.208
  353VAL   HG13 5498   2.375   3.079   4.149
  353VAL    CG2 5499   2.427   3.209   4.387
  353VAL   HG21 5500   2.403   3.281   4.466
  353VAL   HG22 5501   2.480   3.126   4.434
  353VAL   HG23 5502   2.483   3.263   4.310
  353VAL      C 5503   2.183   3.298   4.156
  353VAL      O 5504   2.134   3.232   4.065
  354ASN      N 5505   2.240   3.416   4.134
  354ASN      H 5506   2.280   3.452   4.220
  354ASN     CA 5507   2.261   3.478   4.010
  354ASN     HA 5508   2.302   3.410   3.936
  354ASN     CB 5509   2.132   3.543   3.959
  354ASN    HB2 5510   2.075   3.591   4.038
  354ASN    HB3 5511   2.154   3.619   3.884
  354ASN     CG 5512   2.036   3.444   3.890
  354ASN    OD1 5513   2.064   3.381   3.794
  354ASN    ND2 5514   1.914   3.429   3.937
  354ASN   HD21 5515   1.850   3.364   3.892
  354ASN   HD22 5516   1.884   3.472   4.024
  354ASN      C 5517   2.380   3.570   4.026
  354ASN      O 5518   2.382   3.687   3.991
  355ASP      N 5519   2.488   3.509   4.072
  355ASP      H 5520   2.479   3.408   4.070
  355ASP     CA 5521   2.622   3.564   4.097
  355ASP     HA 5522   2.612   3.635   4.179
  355ASP     CB 5523   2.714   3.452   4.149
  355ASP    HB2 5524   2.814   3.491   4.166
  355ASP    HB3 5525   2.674   3.427   4.248
  355ASP     CG 5526   2.715   3.329   4.050
  355ASP    OD1 5527   2.617   3.250   4.059
  355ASP    OD2 5528   2.797   3.332   3.950
  355ASP      C 5529   2.686   3.630   3.970
  355ASP      O 5530   2.785   3.704   3.976
  356TRP      N 5531   2.639   3.597   3.848
  356TRP      H 5532   2.556   3.539   3.852
  356TRP     CA 5533   2.696   3.639   3.715
  356TRP     HA 5534   2.804   3.621   3.721
  356TRP     CB 5535   2.637   3.555   3.595
  356TRP    HB2 5536   2.670   3.604   3.503
  356TRP    HB3 5537   2.674   3.454   3.614
  356TRP     CG 5538   2.488   3.554   3.602
  356TRP    CD1 5539   2.411   3.467   3.673
  356TRP    HD1 5540   2.442   3.385   3.735
  356TRP    NE1 5541   2.279   3.503   3.646
  356TRP    HE1 5542   2.206   3.451   3.693
  356TRP    CE2 5543   2.257   3.614   3.571
  356TRP    CZ2 5544   2.144   3.683   3.525
  356TRP    HZ2 5545   2.043   3.659   3.552
  356TRP    CH2 5546   2.163   3.792   3.440
  356TRP    HH2 5547   2.076   3.830   3.389
  356TRP    CZ3 5548   2.292   3.841   3.407
  356TRP    HZ3 5549   2.301   3.925   3.341
  356TRP    CE3 5550   2.400   3.775   3.461
  356TRP    HE3 5551   2.503   3.804   3.449
  356TRP    CD2 5552   2.391   3.653   3.541
  356TRP      C 5553   2.676   3.791   3.694
  356TRP      O 5554   2.739   3.852   3.608
  357VAL      N 5555   2.576   3.854   3.761
  357VAL      H 5556   2.529   3.797   3.830
  357VAL     CA 5557   2.537   3.997   3.732
  357VAL     HA 5558   2.514   4.006   3.626
  357VAL     CB 5559   2.412   4.036   3.808
  357VAL     HB 5560   2.405   4.145   3.805
  357VAL    CG1 5561   2.289   3.974   3.747
  357VAL   HG11 5562   2.305   3.866   3.743
  357VAL   HG12 5563   2.203   3.988   3.812
  357VAL   HG13 5564   2.266   4.009   3.647
  357VAL    CG2 5565   2.416   4.022   3.958
  357VAL   HG21 5566   2.429   3.918   3.986
  357VAL   HG22 5567   2.499   4.079   4.000
  357VAL   HG23 5568   2.329   4.070   4.003
  357VAL      C 5569   2.648   4.096   3.756
  357VAL      O 5570   2.727   4.080   3.850
  358GLY      N 5571   2.656   4.198   3.669
  358GLY      H 5572   2.581   4.202   3.602
  358GLY     CA 5573   2.746   4.316   3.678
  358GLY    HA2 5574   2.841   4.285   3.722
  358GLY    HA3 5575   2.760   4.368   3.584
  358GLY      C 5576   2.682   4.410   3.787
  358GLY      O 5577   2.597   4.372   3.866
  359PRO      N 5578   2.723   4.539   3.794
  359PRO     CD 5579   2.833   4.597   3.710
  359PRO    HD2 5580   2.807   4.576   3.606
  359PRO    HD3 5581   2.920   4.542   3.745
  359PRO     CG 5582   2.840   4.742   3.735
  359PRO    HG2 5583   2.764   4.798   3.680
  359PRO    HG3 5584   2.937   4.790   3.722
  359PRO     CB 5585   2.793   4.752   3.883
  359PRO    HB2 5586   2.741   4.846   3.905
  359PRO    HB3 5587   2.870   4.746   3.959
  359PRO     CA 5588   2.701   4.632   3.900
  359PRO     HA 5589   2.720   4.575   3.991
  359PRO      C 5590   2.552   4.667   3.914
  359PRO      O 5591   2.480   4.644   3.819
  360PRO      N 5592   2.498   4.723   4.026
  360PRO     CD 5593   2.571   4.752   4.145
  360PRO    HD2 5594   2.660   4.815   4.136
  360PRO    HD3 5595   2.598   4.657   4.191
  360PRO     CG 5596   2.471   4.829   4.230
  360PRO    HG2 5597   2.466   4.935   4.204
  360PRO    HG3 5598   2.490   4.812   4.336
  360PRO     CB 5599   2.330   4.766   4.190
  360PRO    HB2 5600   2.242   4.828   4.207
  360PRO    HB3 5601   2.311   4.673   4.243
  360PRO     CA 5602   2.353   4.743   4.042
  360PRO     HA 5603   2.298   4.651   4.019
  360PRO      C 5604   2.310   4.846   3.939
  360PRO      O 5605   2.379   4.943   3.918
  361ASN      N 5606   2.200   4.820   3.868
  361ASN      H 5607   2.139   4.744   3.893
  361ASN     CA 5608   2.156   4.887   3.744
  361ASN     HA 5609   2.216   4.976   3.727
  361ASN     CB 5610   2.183   4.793   3.626
  361ASN    HB2 5611   2.276   4.740   3.643
  361ASN    HB3 5612   2.095   4.730   3.612
  361ASN     CG 5613   2.196   4.862   3.488
  361ASN    OD1 5614   2.098   4.887   3.414
  361ASN    ND2 5615   2.318   4.878   3.442
  361ASN   HD21 5616   2.318   4.895   3.342
  361ASN   HD22 5617   2.406   4.859   3.488
  361ASN      C 5618   2.008   4.915   3.753
  361ASN      O 5619   1.930   4.851   3.823
  362ASN      N 5620   1.964   5.011   3.673
  362ASN      H 5621   2.028   5.062   3.614
  362ASN     CA 5622   1.829   5.049   3.649
  362ASN     HA 5623   1.774   4.956   3.640
  362ASN     CB 5624   1.781   5.139   3.763
  362ASN    HB2 5625   1.792   5.082   3.854
  362ASN    HB3 5626   1.840   5.230   3.751
  362ASN     CG 5627   1.632   5.181   3.753
  362ASN    OD1 5628   1.595   5.277   3.682
  362ASN    ND2 5629   1.545   5.131   3.832
  362ASN   HD21 5630   1.447   5.155   3.820
  362ASN   HD22 5631   1.564   5.046   3.883
  362ASN      C 5632   1.824   5.108   3.508
  362ASN      O 5633   1.890   5.209   3.479
  363ASN      N 5634   1.752   5.056   3.413
  363ASN      H 5635   1.703   4.971   3.438
  363ASN     CA 5636   1.708   5.106   3.280
  363ASN     HA 5637   1.658   5.023   3.230
  363ASN     CB 5638   1.602   5.214   3.305
  363ASN    HB2 5639   1.545   5.192   3.395
  363ASN    HB3 5640   1.659   5.306   3.324
  363ASN     CG 5641   1.506   5.231   3.190
  363ASN    OD1 5642   1.478   5.141   3.115
  363ASN    ND2 5643   1.454   5.355   3.177
  363ASN   HD21 5644   1.407   5.380   3.091
  363ASN   HD22 5645   1.485   5.424   3.244
  363ASN      C 5646   1.830   5.152   3.193
  363ASN      O 5647   1.822   5.239   3.111
  364GLY      N 5648   1.939   5.075   3.205
  364GLY      H 5649   1.939   4.996   3.268
  364GLY     CA 5650   2.064   5.095   3.120
  364GLY    HA2 5651   2.117   5.003   3.096
  364GLY    HA3 5652   2.043   5.135   3.021
  364GLY      C 5653   2.178   5.179   3.181
  364GLY      O 5654   2.272   5.225   3.113
  365VAL      N 5655   2.166   5.224   3.308
  365VAL      H 5656   2.100   5.180   3.371
  365VAL     CA 5657   2.265   5.294   3.383
  365VAL     HA 5658   2.362   5.280   3.337
  365VAL     CB 5659   2.254   5.450   3.400
  365VAL     HB 5660   2.343   5.486   3.451
  365VAL    CG1 5661   2.245   5.527   3.269
  365VAL   HG11 5662   2.235   5.633   3.293
  365VAL   HG12 5663   2.336   5.516   3.210
  365VAL   HG13 5664   2.163   5.481   3.213
  365VAL    CG2 5665   2.120   5.477   3.476
  365VAL   HG21 5666   2.099   5.583   3.492
  365VAL   HG22 5667   2.027   5.441   3.433
  365VAL   HG23 5668   2.124   5.449   3.581
  365VAL      C 5669   2.274   5.227   3.517
  365VAL      O 5670   2.170   5.182   3.567
  366ILE      N 5671   2.387   5.242   3.576
  366ILE      H 5672   2.468   5.284   3.533
  366ILE     CA 5673   2.414   5.192   3.713
  366ILE     HA 5674   2.367   5.094   3.704
  366ILE     CB 5675   2.565   5.156   3.738
  366ILE     HB 5676   2.567   5.106   3.834
  366ILE    CG2 5677   2.603   5.057   3.625
  366ILE   HG21 5678   2.697   5.015   3.661
  366ILE   HG22 5679   2.542   4.966   3.626
  366ILE   HG23 5680   2.606   5.102   3.525
  366ILE    CG1 5681   2.660   5.278   3.731
  366ILE   HG12 5682   2.757   5.238   3.702
  366ILE   HG13 5683   2.615   5.359   3.673
  366ILE    CD1 5684   2.677   5.347   3.865
  366ILE   HD11 5685   2.749   5.286   3.919
  366ILE   HD12 5686   2.722   5.444   3.843
  366ILE   HD13 5687   2.582   5.368   3.913
  366ILE      C 5688   2.355   5.281   3.826
  366ILE      O 5689   2.332   5.396   3.813
  367LYS      N 5690   2.326   5.219   3.940
  367LYS      H 5691   2.352   5.121   3.943
  367LYS     CA 5692   2.264   5.279   4.063
  367LYS     HA 5693   2.183   5.347   4.034
  367LYS     CB 5694   2.189   5.165   4.130
  367LYS    HB2 5695   2.260   5.085   4.150
  367LYS    HB3 5696   2.149   5.209   4.221
  367LYS     CG 5697   2.061   5.121   4.055
  367LYS    HG2 5698   2.005   5.211   4.029
  367LYS    HG3 5699   2.099   5.076   3.964
  367LYS     CD 5700   1.978   5.022   4.134
  367LYS    HD2 5701   1.896   4.981   4.076
  367LYS    HD3 5702   2.032   4.933   4.165
  367LYS     CE 5703   1.915   5.085   4.257
  367LYS    HE2 5704   1.987   5.146   4.312
  367LYS    HE3 5705   1.835   5.154   4.228
  367LYS     NZ 5706   1.863   4.984   4.350
  367LYS    HZ1 5707   1.931   4.919   4.386
  367LYS    HZ2 5708   1.816   5.023   4.431
  367LYS    HZ3 5709   1.795   4.929   4.300
  367LYS      C 5710   2.370   5.338   4.150
  367LYS      O 5711   2.442   5.267   4.219
  368GLU      N 5712   2.386   5.467   4.132
  368GLU      H 5713   2.307   5.519   4.097
  368GLU     CA 5714   2.502   5.539   4.190
  368GLU     HA 5715   2.586   5.493   4.138
  368GLU     CB 5716   2.493   5.683   4.151
  368GLU    HB2 5717   2.398   5.725   4.184
  368GLU    HB3 5718   2.573   5.732   4.207
  368GLU     CG 5719   2.518   5.718   3.999
  368GLU    HG2 5720   2.610   5.671   3.965
  368GLU    HG3 5721   2.430   5.674   3.950
  368GLU     CD 5722   2.516   5.862   3.977
  368GLU    OE1 5723   2.620   5.915   3.948
  368GLU    OE2 5724   2.411   5.924   3.998
  368GLU      C 5725   2.517   5.524   4.345
  368GLU      O 5726   2.416   5.503   4.413
  369VAL      N 5727   2.644   5.518   4.382
  369VAL      H 5728   2.717   5.530   4.313
  369VAL     CA 5729   2.690   5.490   4.515
  369VAL     HA 5730   2.621   5.414   4.553
  369VAL     CB 5731   2.833   5.433   4.523
  369VAL     HB 5732   2.846   5.341   4.464
  369VAL    CG1 5733   2.951   5.524   4.490
  369VAL   HG11 5734   3.039   5.465   4.465
  369VAL   HG12 5735   2.926   5.581   4.400
  369VAL   HG13 5736   2.968   5.600   4.566
  369VAL    CG2 5737   2.860   5.381   4.662
  369VAL   HG21 5738   2.958   5.334   4.659
  369VAL   HG22 5739   2.856   5.462   4.735
  369VAL   HG23 5740   2.788   5.304   4.690
  369VAL      C 5741   2.671   5.614   4.612
  369VAL      O 5742   2.723   5.725   4.586
  370THR      N 5743   2.594   5.590   4.715
  370THR      H 5744   2.566   5.495   4.736
  370THR     CA 5745   2.564   5.681   4.823
  370THR     HA 5746   2.626   5.768   4.803
  370THR     CB 5747   2.424   5.733   4.812
  370THR     HB 5748   2.397   5.780   4.907
  370THR    CG2 5749   2.403   5.829   4.692
  370THR   HG21 5750   2.474   5.911   4.683
  370THR   HG22 5751   2.408   5.767   4.602
  370THR   HG23 5752   2.302   5.870   4.691
  370THR    OG1 5753   2.337   5.624   4.796
  370THR    HG1 5754   2.371   5.560   4.734
  370THR      C 5755   2.596   5.616   4.959
  370THR      O 5756   2.604   5.493   4.964
  371ILE      N 5757   2.619   5.701   5.062
  371ILE      H 5758   2.611   5.799   5.042
  371ILE     CA 5759   2.649   5.652   5.205
  371ILE     HA 5760   2.648   5.544   5.220
  371ILE     CB 5761   2.794   5.699   5.245
  371ILE     HB 5762   2.810   5.674   5.350
  371ILE    CG2 5763   2.899   5.625   5.162
  371ILE   HG21 5764   2.883   5.635   5.055
  371ILE   HG22 5765   2.997   5.661   5.193
  371ILE   HG23 5766   2.893   5.519   5.190
  371ILE    CG1 5767   2.809   5.852   5.241
  371ILE   HG12 5768   2.771   5.890   5.146
  371ILE   HG13 5769   2.748   5.885   5.326
  371ILE    CD1 5770   2.945   5.916   5.267
  371ILE   HD11 5771   2.992   5.872   5.355
  371ILE   HD12 5772   3.005   5.910   5.176
  371ILE   HD13 5773   2.923   6.021   5.283
  371ILE      C 5774   2.554   5.716   5.304
  371ILE      O 5775   2.491   5.822   5.284
  372ASN      N 5776   2.552   5.648   5.419
  372ASN      H 5777   2.602   5.560   5.422
  372ASN     CA 5778   2.475   5.700   5.535
  372ASN     HA 5779   2.397   5.764   5.493
  372ASN     CB 5780   2.401   5.585   5.610
  372ASN    HB2 5781   2.318   5.628   5.666
  372ASN    HB3 5782   2.353   5.519   5.537
  372ASN     CG 5783   2.476   5.498   5.701
  372ASN    OD1 5784   2.455   5.500   5.820
  372ASN    ND2 5785   2.563   5.422   5.650
  372ASN   HD21 5786   2.621   5.368   5.713
  372ASN   HD22 5787   2.578   5.423   5.551
  372ASN      C 5788   2.571   5.783   5.628
  372ASN      O 5789   2.688   5.796   5.602
  373PRO      N 5790   2.534   5.850   5.733
  373PRO     CD 5791   2.394   5.866   5.773
  373PRO    HD2 5792   2.363   5.780   5.833
  373PRO    HD3 5793   2.332   5.872   5.683
  373PRO     CG 5794   2.401   5.993   5.853
  373PRO    HG2 5795   2.311   6.005   5.913
  373PRO    HG3 5796   2.406   6.078   5.786
  373PRO     CB 5797   2.527   5.980   5.930
  373PRO    HB2 5798   2.512   5.903   6.006
  373PRO    HB3 5799   2.556   6.080   5.964
  373PRO     CA 5800   2.624   5.919   5.830
  373PRO     HA 5801   2.677   6.001   5.780
  373PRO      C 5802   2.719   5.823   5.902
  373PRO      O 5803   2.824   5.858   5.946
  374ASP      N 5804   2.687   5.695   5.917
  374ASP      H 5805   2.600   5.657   5.883
  374ASP     CA 5806   2.768   5.586   5.973
  374ASP     HA 5807   2.836   5.633   6.044
  374ASP     CB 5808   2.678   5.485   6.046
  374ASP    HB2 5809   2.594   5.523   6.104
  374ASP    HB3 5810   2.624   5.414   5.983
  374ASP     CG 5811   2.761   5.403   6.145
  374ASP    OD1 5812   2.742   5.284   6.160
  374ASP    OD2 5813   2.838   5.467   6.220
  374ASP      C 5814   2.881   5.530   5.881
  374ASP      O 5815   2.918   5.412   5.893
  375THR      N 5816   2.941   5.609   5.789
  375THR      H 5817   2.916   5.706   5.802
  375THR     CA 5818   3.043   5.573   5.687
  375THR     HA 5819   3.069   5.668   5.641
  375THR     CB 5820   3.172   5.529   5.748
  375THR     HB 5821   3.156   5.424   5.773
  375THR    CG2 5822   3.291   5.535   5.655
  375THR   HG21 5823   3.383   5.525   5.713
  375THR   HG22 5824   3.295   5.460   5.575
  375THR   HG23 5825   3.286   5.634   5.609
  375THR    OG1 5826   3.202   5.601   5.869
  375THR    HG1 5827   3.125   5.576   5.920
  375THR      C 5828   2.994   5.480   5.575
  375THR      O 5829   3.026   5.508   5.458
  376THR      N 5830   2.917   5.372   5.611
  376THR      H 5831   2.891   5.358   5.707
  376THR     CA 5832   2.876   5.264   5.523
  376THR     HA 5833   2.968   5.227   5.476
  376THR     CB 5834   2.832   5.141   5.602
  376THR     HB 5835   2.790   5.067   5.534
  376THR    CG2 5836   2.927   5.067   5.699
  376THR   HG21 5837   2.994   5.137   5.749
  376THR   HG22 5838   2.869   5.005   5.767
  376THR   HG23 5839   2.994   4.995   5.652
  376THR    OG1 5840   2.722   5.182   5.682
  376THR    HG1 5841   2.663   5.107   5.688
  376THR      C 5842   2.786   5.313   5.405
  376THR      O 5843   2.702   5.401   5.412
  377CYX      N 5844   2.790   5.234   5.291
  377CYX      H 5845   2.857   5.158   5.286
  377CYX     CA 5846   2.708   5.256   5.172
  377CYX     HA 5847   2.703   5.361   5.142
  377CYX     CB 5848   2.782   5.180   5.060
  377CYX    HB2 5849   2.778   5.076   5.092
  377CYX    HB3 5850   2.728   5.191   4.966
  377CYX     SG 5851   2.950   5.241   5.032
  377CYX      C 5852   2.560   5.222   5.184
  377CYX      O 5853   2.518   5.153   5.277
  378GLY      N 5854   2.475   5.277   5.093
  378GLY      H 5855   2.515   5.346   5.031
  378GLY     CA 5856   2.335   5.241   5.081
  378GLY    HA2 5857   2.284   5.259   5.176
  378GLY    HA3 5858   2.275   5.308   5.020
  378GLY      C 5859   2.286   5.114   5.026
  378GLY      O 5860   2.344   5.011   5.050
  379ASN      N 5861   2.176   5.127   4.950
  379ASN      H 5862   2.133   5.219   4.952
  379ASN     CA 5863   2.113   5.014   4.889
  379ASN     HA 5864   2.095   4.938   4.965
  379ASN     CB 5865   1.971   5.064   4.847
  379ASN    HB2 5866   1.908   5.082   4.935
  379ASN    HB3 5867   1.985   5.153   4.787
  379ASN     CG 5868   1.890   4.962   4.770
  379ASN    OD1 5869   1.889   4.845   4.810
  379ASN    ND2 5870   1.805   4.994   4.676
  379ASN   HD21 5871   1.741   4.920   4.649
  379ASN   HD22 5872   1.791   5.087   4.637
  379ASN      C 5873   2.203   4.953   4.773
  379ASN      O 5874   2.269   5.015   4.691
  380ASP      N 5875   2.195   4.814   4.767
  380ASP      H 5876   2.138   4.770   4.837
  380ASP     CA 5877   2.282   4.727   4.686
  380ASP     HA 5878   2.253   4.630   4.726
  380ASP     CB 5879   2.238   4.724   4.539
  380ASP    HB2 5880   2.293   4.804   4.490
  380ASP    HB3 5881   2.283   4.636   4.491
  380ASP     CG 5882   2.090   4.713   4.513
  380ASP    OD1 5883   2.039   4.809   4.449
  380ASP    OD2 5884   2.020   4.611   4.535
  380ASP      C 5885   2.432   4.727   4.708
  380ASP      O 5886   2.503   4.632   4.682
  381TRP      N 5887   2.487   4.836   4.760
  381TRP      H 5888   2.429   4.917   4.778
  381TRP     CA 5889   2.632   4.843   4.781
  381TRP     HA 5890   2.695   4.782   4.716
  381TRP     CB 5891   2.679   4.987   4.733
  381TRP    HB2 5892   2.631   5.058   4.800
  381TRP    HB3 5893   2.786   5.001   4.749
  381TRP     CG 5894   2.668   5.034   4.595
  381TRP    CD1 5895   2.570   5.109   4.540
  381TRP    HD1 5896   2.482   5.148   4.588
  381TRP    NE1 5897   2.601   5.133   4.410
  381TRP    HE1 5898   2.529   5.177   4.355
  381TRP    CE2 5899   2.710   5.067   4.366
  381TRP    CZ2 5900   2.769   5.052   4.239
  381TRP    HZ2 5901   2.725   5.097   4.151
  381TRP    CH2 5902   2.893   4.976   4.235
  381TRP    HH2 5903   2.947   4.966   4.142
  381TRP    CZ3 5904   2.949   4.921   4.349
  381TRP    HZ3 5905   3.041   4.865   4.341
  381TRP    CE3 5906   2.888   4.941   4.475
  381TRP    HE3 5907   2.917   4.892   4.567
  381TRP    CD2 5908   2.765   5.010   4.482
  381TRP      C 5909   2.683   4.804   4.916
  381TRP      O 5910   2.646   4.858   5.017
  382VAL      N 5911   2.767   4.700   4.922
  382VAL      H 5912   2.805   4.658   4.838
  382VAL     CA 5913   2.813   4.645   5.050
  382VAL     HA 5914   2.732   4.661   5.121
  382VAL     CB 5915   2.835   4.495   5.061
  382VAL     HB 5916   2.926   4.453   5.019
  382VAL    CG1 5917   2.815   4.442   5.204
  382VAL   HG11 5918   2.906   4.457   5.262
  382VAL   HG12 5919   2.725   4.487   5.244
  382VAL   HG13 5920   2.807   4.333   5.199
  382VAL    CG2 5921   2.719   4.420   4.990
  382VAL   HG21 5922   2.627   4.460   5.033
  382VAL   HG22 5923   2.722   4.445   4.884
  382VAL   HG23 5924   2.712   4.313   5.008
  382VAL      C 5925   2.927   4.723   5.106
  382VAL      O 5926   2.925   4.736   5.231
  383CYX      N 5927   3.029   4.758   5.036
  383CYX      H 5928   3.027   4.726   4.941
  383CYX     CA 5929   3.141   4.845   5.079
  383CYX     HA 5930   3.220   4.843   5.003
  383CYX     CB 5931   3.099   4.990   5.099
  383CYX    HB2 5932   3.007   4.999   5.157
  383CYX    HB3 5933   3.170   5.056   5.148
  383CYX     SG 5934   3.051   5.082   4.949
  383CYX      C 5935   3.208   4.799   5.212
  383CYX      O 5936   3.220   4.869   5.314
  384GLU      N 5937   3.269   4.684   5.201
  384GLU      H 5938   3.249   4.622   5.124
  384GLU     CA 5939   3.355   4.617   5.302
  384GLU     HA 5940   3.288   4.590   5.385
  384GLU     CB 5941   3.419   4.491   5.251
  384GLU    HB2 5942   3.481   4.512   5.164
  384GLU    HB3 5943   3.481   4.446   5.328
  384GLU     CG 5944   3.329   4.378   5.205
  384GLU    HG2 5945   3.374   4.280   5.217
  384GLU    HG3 5946   3.241   4.379   5.270
  384GLU     CD 5947   3.285   4.391   5.057
  384GLU    OE1 5948   3.199   4.478   5.020
  384GLU    OE2 5949   3.346   4.323   4.972
  384GLU      C 5950   3.460   4.707   5.355
  384GLU      O 5951   3.487   4.706   5.479
  385HIE      N 5952   3.525   4.789   5.266
  385HIE      H 5953   3.510   4.762   5.170
  385HIE     CA 5954   3.631   4.889   5.294
  385HIE     HA 5955   3.709   4.847   5.358
  385HIE     CB 5956   3.691   4.919   5.157
  385HIE    HB2 5957   3.791   4.959   5.171
  385HIE    HB3 5958   3.700   4.825   5.102
  385HIE     CG 5959   3.608   5.014   5.080
  385HIE    ND1 5960   3.472   5.005   5.041
  385HIE    CE1 5961   3.434   5.126   4.990
  385HIE    HE1 5962   3.336   5.147   4.949
  385HIE    NE2 5963   3.543   5.206   4.987
  385HIE    HE2 5964   3.538   5.294   4.938
  385HIE    CD2 5965   3.654   5.135   5.036
  385HIE    HD2 5966   3.754   5.170   5.055
  385HIE      C 5967   3.583   5.015   5.365
  385HIE      O 5968   3.658   5.109   5.386
  386ARG      N 5969   3.453   5.027   5.399
  386ARG      H 5970   3.385   4.963   5.360
  386ARG     CA 5971   3.388   5.124   5.483
  386ARG     HA 5972   3.461   5.191   5.526
  386ARG     CB 5973   3.277   5.195   5.398
  386ARG    HB2 5974   3.220   5.129   5.333
  386ARG    HB3 5975   3.197   5.229   5.464
  386ARG     CG 5976   3.338   5.317   5.311
  386ARG    HG2 5977   3.386   5.393   5.372
  386ARG    HG3 5978   3.411   5.275   5.242
  386ARG     CD 5979   3.229   5.390   5.231
  386ARG    HD2 5980   3.202   5.322   5.151
  386ARG    HD3 5981   3.141   5.421   5.288
  386ARG     NE 5982   3.293   5.509   5.161
  386ARG     HE 5983   3.351   5.500   5.079
  386ARG     CZ 5984   3.271   5.632   5.205
  386ARG    NH1 5985   3.212   5.673   5.316
  386ARG   HH11 5986   3.156   5.608   5.369
  386ARG   HH12 5987   3.209   5.769   5.348
  386ARG    NH2 5988   3.314   5.731   5.127
  386ARG   HH21 5989   3.361   5.710   5.040
  386ARG   HH22 5990   3.297   5.827   5.153
  386ARG      C 5991   3.318   5.054   5.603
  386ARG      O 5992   3.265   5.129   5.681
  387TRP      N 5993   3.314   4.921   5.620
  387TRP      H 5994   3.322   4.858   5.542
  387TRP     CA 5995   3.277   4.867   5.748
  387TRP     HA 5996   3.175   4.896   5.772
  387TRP     CB 5997   3.278   4.710   5.739
  387TRP    HB2 5998   3.379   4.675   5.717
  387TRP    HB3 5999   3.262   4.672   5.840
  387TRP     CG 6000   3.184   4.637   5.646
  387TRP    CD1 6001   3.110   4.692   5.546
  387TRP    HD1 6002   3.120   4.793   5.508
  387TRP    NE1 6003   3.038   4.598   5.480
  387TRP    HE1 6004   2.977   4.624   5.404
  387TRP    CE2 6005   3.039   4.482   5.549
  387TRP    CZ2 6006   2.966   4.364   5.538
  387TRP    HZ2 6007   2.880   4.356   5.474
  387TRP    CH2 6008   3.006   4.256   5.618
  387TRP    HH2 6009   2.938   4.174   5.604
  387TRP    CZ3 6010   3.115   4.267   5.710
  387TRP    HZ3 6011   3.147   4.174   5.756
  387TRP    CE3 6012   3.184   4.390   5.721
  387TRP    HE3 6013   3.272   4.398   5.782
  387TRP    CD2 6014   3.140   4.505   5.650
  387TRP      C 6015   3.370   4.907   5.859
  387TRP      O 6016   3.488   4.913   5.837
  388ARG      N 6017   3.323   4.959   5.978
  388ARG      H 6018   3.222   4.964   5.985
  388ARG     CA 6019   3.394   5.025   6.087
  388ARG     HA 6020   3.428   5.125   6.062
  388ARG     CB 6021   3.299   5.042   6.207
  388ARG    HB2 6022   3.211   5.094   6.169
  388ARG    HB3 6023   3.272   4.948   6.256
  388ARG     CG 6024   3.370   5.136   6.309
  388ARG    HG2 6025   3.475   5.107   6.316
  388ARG    HG3 6026   3.362   5.234   6.263
  388ARG     CD 6027   3.287   5.142   6.432
  388ARG    HD2 6028   3.324   5.062   6.495
  388ARG    HD3 6029   3.305   5.238   6.480
  388ARG     NE 6030   3.140   5.136   6.427
  388ARG     HE 6031   3.095   5.054   6.465
  388ARG     CZ 6032   3.046   5.217   6.368
  388ARG    NH1 6033   3.068   5.340   6.327
  388ARG   HH11 6034   3.154   5.379   6.364
  388ARG   HH12 6035   2.999   5.398   6.282
  388ARG    NH2 6036   2.928   5.169   6.345
  388ARG   HH21 6037   2.921   5.069   6.363
  388ARG   HH22 6038   2.864   5.214   6.282
  388ARG      C 6039   3.517   4.952   6.137
  388ARG      O 6040   3.628   5.009   6.145
  389GLN      N 6041   3.504   4.822   6.162
  389GLN      H 6042   3.408   4.791   6.171
  389GLN     CA 6043   3.606   4.728   6.203
  389GLN     HA 6044   3.665   4.775   6.282
  389GLN     CB 6045   3.539   4.597   6.237
  389GLN    HB2 6046   3.492   4.554   6.148
  389GLN    HB3 6047   3.612   4.524   6.273
  389GLN     CG 6048   3.416   4.595   6.330
  389GLN    HG2 6049   3.401   4.497   6.374
  389GLN    HG3 6050   3.439   4.667   6.409
  389GLN     CD 6051   3.281   4.640   6.265
  389GLN    OE1 6052   3.271   4.684   6.153
  389GLN    NE2 6053   3.172   4.611   6.331
  389GLN   HE21 6054   3.081   4.636   6.296
  389GLN   HE22 6055   3.172   4.576   6.426
  389GLN      C 6056   3.708   4.702   6.098
  389GLN      O 6057   3.814   4.652   6.129
  390ILE      N 6058   3.675   4.728   5.968
  390ILE      H 6059   3.586   4.771   5.945
  390ILE     CA 6060   3.772   4.707   5.864
  390ILE     HA 6061   3.843   4.633   5.902
  390ILE     CB 6062   3.699   4.646   5.738
  390ILE     HB 6063   3.617   4.712   5.708
  390ILE    CG2 6064   3.800   4.636   5.621
  390ILE   HG21 6065   3.856   4.728   5.603
  390ILE   HG22 6066   3.864   4.549   5.637
  390ILE   HG23 6067   3.746   4.630   5.527
  390ILE    CG1 6068   3.640   4.510   5.773
  390ILE   HG12 6069   3.710   4.442   5.822
  390ILE   HG13 6070   3.557   4.517   5.843
  390ILE    CD1 6071   3.585   4.429   5.653
  390ILE   HD11 6072   3.536   4.341   5.694
  390ILE   HD12 6073   3.509   4.485   5.598
  390ILE   HD13 6074   3.665   4.406   5.582
  390ILE      C 6075   3.851   4.836   5.840
  390ILE      O 6076   3.977   4.834   5.840
  391ARG      N 6077   3.788   4.952   5.830
  391ARG      H 6078   3.691   4.938   5.806
  391ARG     CA 6079   3.855   5.084   5.806
  391ARG     HA 6080   3.929   5.081   5.726
  391ARG     CB 6081   3.745   5.181   5.762
  391ARG    HB2 6082   3.792   5.271   5.723
  391ARG    HB3 6083   3.683   5.137   5.684
  391ARG     CG 6084   3.657   5.234   5.879
  391ARG    HG2 6085   3.594   5.155   5.920
  391ARG    HG3 6086   3.727   5.275   5.951
  391ARG     CD 6087   3.565   5.345   5.845
  391ARG    HD2 6088   3.619   5.439   5.851
  391ARG    HD3 6089   3.535   5.329   5.741
  391ARG     NE 6090   3.446   5.356   5.930
  391ARG     HE 6091   3.362   5.305   5.906
  391ARG     CZ 6092   3.436   5.422   6.043
  391ARG    NH1 6093   3.538   5.459   6.115
  391ARG   HH11 6094   3.630   5.464   6.075
  391ARG   HH12 6095   3.526   5.493   6.210
  391ARG    NH2 6096   3.328   5.427   6.115
  391ARG   HH21 6097   3.242   5.392   6.076
  391ARG   HH22 6098   3.328   5.469   6.207
  391ARG      C 6099   3.938   5.128   5.922
  391ARG      O 6100   4.045   5.192   5.900
  392ASN      N 6101   3.903   5.094   6.047
  392ASN      H 6102   3.817   5.044   6.064
  392ASN     CA 6103   3.987   5.126   6.167
  392ASN     HA 6104   4.026   5.227   6.178
  392ASN     CB 6105   3.893   5.121   6.289
  392ASN    HB2 6106   3.841   5.025   6.295
  392ASN    HB3 6107   3.958   5.131   6.376
  392ASN     CG 6108   3.796   5.234   6.292
  392ASN    OD1 6109   3.802   5.322   6.213
  392ASN    ND2 6110   3.697   5.243   6.376
  392ASN   HD21 6111   3.631   5.319   6.372
  392ASN   HD22 6112   3.692   5.168   6.443
  392ASN      C 6113   4.108   5.027   6.181
  392ASN      O 6114   4.199   5.068   6.245
  393MET      N 6115   4.105   4.910   6.114
  393MET      H 6116   4.020   4.880   6.069
  393MET     CA 6117   4.209   4.806   6.109
  393MET     HA 6118   4.275   4.822   6.194
  393MET     CB 6119   4.149   4.672   6.113
  393MET    HB2 6120   4.081   4.655   6.029
  393MET    HB3 6121   4.227   4.597   6.103
  393MET     CG 6122   4.086   4.649   6.251
  393MET    HG2 6123   4.000   4.715   6.257
  393MET    HG3 6124   4.035   4.553   6.259
  393MET     SD 6125   4.197   4.668   6.404
  393MET     CE 6126   4.327   4.546   6.361
  393MET    HE1 6127   4.388   4.597   6.287
  393MET    HE2 6128   4.388   4.529   6.450
  393MET    HE3 6129   4.286   4.449   6.333
  393MET      C 6130   4.308   4.825   5.991
  393MET      O 6131   4.425   4.783   6.000
  394VAL      N 6132   4.268   4.902   5.891
  394VAL      H 6133   4.169   4.924   5.891
  394VAL     CA 6134   4.360   4.968   5.788
  394VAL     HA 6135   4.431   4.892   5.755
  394VAL     CB 6136   4.286   5.026   5.667
  394VAL     HB 6137   4.228   5.112   5.698
  394VAL    CG1 6138   4.384   5.102   5.568
  394VAL   HG11 6139   4.440   5.180   5.620
  394VAL   HG12 6140   4.445   5.035   5.508
  394VAL   HG13 6141   4.316   5.148   5.497
  394VAL    CG2 6142   4.207   4.923   5.593
  394VAL   HG21 6143   4.157   4.858   5.665
  394VAL   HG22 6144   4.124   4.962   5.534
  394VAL   HG23 6145   4.277   4.870   5.528
  394VAL      C 6146   4.438   5.076   5.851
  394VAL      O 6147   4.559   5.076   5.831
  395ILE      N 6148   4.376   5.163   5.935
  395ILE      H 6149   4.275   5.161   5.925
  395ILE     CA 6150   4.443   5.264   6.016
  395ILE     HA 6151   4.495   5.339   5.956
  395ILE     CB 6152   4.341   5.354   6.084
  395ILE     HB 6153   4.264   5.289   6.127
  395ILE    CG2 6154   4.392   5.440   6.204
  395ILE   HG21 6155   4.485   5.489   6.176
  395ILE   HG22 6156   4.318   5.516   6.230
  395ILE   HG23 6157   4.413   5.395   6.301
  395ILE    CG1 6158   4.274   5.442   5.978
  395ILE   HG12 6159   4.347   5.510   5.933
  395ILE   HG13 6160   4.222   5.387   5.899
  395ILE    CD1 6161   4.158   5.533   6.023
  395ILE   HD11 6162   4.107   5.568   5.933
  395ILE   HD12 6163   4.085   5.482   6.086
  395ILE   HD13 6164   4.196   5.624   6.069
  395ILE      C 6165   4.541   5.200   6.119
  395ILE      O 6166   4.662   5.232   6.124
  396PHE      N 6167   4.491   5.103   6.205
  396PHE      H 6168   4.391   5.094   6.216
  396PHE     CA 6169   4.573   5.018   6.302
  396PHE     HA 6170   4.592   5.080   6.390
  396PHE     CB 6171   4.493   4.894   6.343
  396PHE    HB2 6172   4.399   4.933   6.381
  396PHE    HB3 6173   4.475   4.831   6.256
  396PHE     CG 6174   4.558   4.807   6.446
  396PHE    CD1 6175   4.652   4.707   6.414
  396PHE    HD1 6176   4.689   4.700   6.313
  396PHE    CE1 6177   4.694   4.614   6.509
  396PHE    HE1 6178   4.769   4.542   6.480
  396PHE     CZ 6179   4.645   4.622   6.643
  396PHE     HZ 6180   4.677   4.550   6.717
  396PHE    CE2 6181   4.557   4.723   6.682
  396PHE    HE2 6182   4.528   4.735   6.785
  396PHE    CD2 6183   4.509   4.810   6.580
  396PHE    HD2 6184   4.440   4.888   6.609
  396PHE      C 6185   4.699   4.972   6.233
  396PHE      O 6186   4.806   4.984   6.288
  397ARG      N 6187   4.683   4.907   6.110
  397ARG      H 6188   4.587   4.898   6.081
  397ARG     CA 6189   4.801   4.850   6.042
  397ARG     HA 6190   4.841   4.776   6.112
  397ARG     CB 6191   4.751   4.766   5.922
  397ARG    HB2 6192   4.669   4.703   5.958
  397ARG    HB3 6193   4.703   4.827   5.845
  397ARG     CG 6194   4.870   4.692   5.871
  397ARG    HG2 6195   4.935   4.759   5.816
  397ARG    HG3 6196   4.924   4.639   5.950
  397ARG     CD 6197   4.817   4.589   5.771
  397ARG    HD2 6198   4.739   4.520   5.803
  397ARG    HD3 6199   4.768   4.637   5.686
  397ARG     NE 6200   4.930   4.509   5.711
  397ARG     HE 6201   4.965   4.532   5.619
  397ARG     CZ 6202   4.980   4.398   5.757
  397ARG    NH1 6203   4.947   4.351   5.872
  397ARG   HH11 6204   4.890   4.403   5.937
  397ARG   HH12 6205   4.986   4.260   5.895
  397ARG    NH2 6206   5.068   4.334   5.685
  397ARG   HH21 6207   5.103   4.378   5.602
  397ARG   HH22 6208   5.105   4.244   5.712
  397ARG      C 6209   4.917   4.953   6.018
  397ARG      O 6210   5.033   4.919   6.044
  398ASN      N 6211   4.873   5.079   5.980
  398ASN      H 6212   4.780   5.098   5.947
  398ASN     CA 6213   4.978   5.169   5.963
  398ASN     HA 6214   5.059   5.127   5.904
  398ASN     CB 6215   4.922   5.297   5.903
  398ASN    HB2 6216   4.856   5.346   5.974
  398ASN    HB3 6217   5.005   5.368   5.898
  398ASN     CG 6218   4.860   5.293   5.764
  398ASN    OD1 6219   4.885   5.199   5.688
  398ASN    ND2 6220   4.777   5.386   5.733
  398ASN   HD21 6221   4.746   5.378   5.637
  398ASN   HD22 6222   4.757   5.472   5.782
  398ASN      C 6223   5.033   5.217   6.099
  398ASN      O 6224   5.148   5.258   6.093
  399VAL      N 6225   4.968   5.198   6.209
  399VAL      H 6226   4.888   5.137   6.206
  399VAL     CA 6227   5.015   5.247   6.341
  399VAL     HA 6228   5.054   5.347   6.321
  399VAL     CB 6229   4.905   5.268   6.448
  399VAL     HB 6230   4.848   5.176   6.464
  399VAL    CG1 6231   4.962   5.311   6.591
  399VAL   HG11 6232   4.884   5.365   6.645
  399VAL   HG12 6233   4.994   5.223   6.646
  399VAL   HG13 6234   5.041   5.383   6.569
  399VAL    CG2 6235   4.807   5.378   6.392
  399VAL   HG21 6236   4.771   5.359   6.291
  399VAL   HG22 6237   4.721   5.388   6.459
  399VAL   HG23 6238   4.858   5.474   6.386
  399VAL      C 6239   5.123   5.154   6.394
  399VAL      O 6240   5.217   5.191   6.467
  400VAL      N 6241   5.111   5.023   6.358
  400VAL      H 6242   5.041   5.000   6.289
  400VAL     CA 6243   5.190   4.907   6.402
  400VAL     HA 6244   5.256   4.941   6.482
  400VAL     CB 6245   5.100   4.788   6.457
  400VAL     HB 6246   5.172   4.711   6.487
  400VAL    CG1 6247   5.023   4.832   6.581
  400VAL   HG11 6248   5.083   4.823   6.671
  400VAL   HG12 6249   5.010   4.941   6.581
  400VAL   HG13 6250   4.927   4.781   6.587
  400VAL    CG2 6251   5.020   4.733   6.343
  400VAL   HG21 6252   4.929   4.789   6.325
  400VAL   HG22 6253   5.078   4.730   6.250
  400VAL   HG23 6254   4.991   4.634   6.377
  400VAL      C 6255   5.290   4.863   6.294
  400VAL      O 6256   5.363   4.763   6.316
  401ASP      N 6257   5.295   4.936   6.184
  401ASP      H 6258   5.240   5.018   6.164
  401ASP     CA 6259   5.395   4.902   6.082
  401ASP     HA 6260   5.364   4.806   6.040
  401ASP     CB 6261   5.398   5.002   5.967
  401ASP    HB2 6262   5.296   5.004   5.927
  401ASP    HB3 6263   5.419   5.104   6.000
  401ASP     CG 6264   5.495   4.950   5.862
  401ASP    OD1 6265   5.468   4.831   5.815
  401ASP    OD2 6266   5.594   5.024   5.826
  401ASP      C 6267   5.541   4.883   6.133
  401ASP      O 6268   5.591   4.965   6.212
  402GLY      N 6269   5.610   4.776   6.088
  402GLY      H 6270   5.549   4.721   6.029
  402GLY     CA 6271   5.748   4.727   6.118
  402GLY    HA2 6272   5.779   4.656   6.041
  402GLY    HA3 6273   5.810   4.816   6.107
  402GLY      C 6274   5.771   4.680   6.265
  402GLY      O 6275   5.882   4.656   6.304
  403GLN      N 6276   5.662   4.669   6.352
  403GLN      H 6277   5.573   4.690   6.308
  403GLN     CA 6278   5.675   4.632   6.495
  403GLN     HA 6279   5.764   4.687   6.524
  403GLN     CB 6280   5.556   4.682   6.584
  403GLN    HB2 6281   5.464   4.645   6.539
  403GLN    HB3 6282   5.570   4.643   6.684
  403GLN     CG 6283   5.543   4.832   6.587
  403GLN    HG2 6284   5.540   4.877   6.488
  403GLN    HG3 6285   5.446   4.854   6.632
  403GLN     CD 6286   5.636   4.899   6.687
  403GLN    OE1 6287   5.624   4.884   6.807
  403GLN    NE2 6288   5.722   4.984   6.646
  403GLN   HE21 6289   5.793   5.008   6.713
  403GLN   HE22 6290   5.737   5.018   6.551
  403GLN      C 6291   5.694   4.479   6.507
  403GLN      O 6292   5.646   4.399   6.424
  404PRO      N 6293   5.761   4.440   6.620
  404PRO     CD 6294   5.822   4.517   6.726
  404PRO    HD2 6295   5.755   4.596   6.761
  404PRO    HD3 6296   5.916   4.561   6.694
  404PRO     CG 6297   5.850   4.422   6.843
  404PRO    HG2 6298   5.775   4.421   6.922
  404PRO    HG3 6299   5.945   4.453   6.887
  404PRO     CB 6300   5.870   4.289   6.767
  404PRO    HB2 6301   5.851   4.201   6.828
  404PRO    HB3 6302   5.968   4.291   6.720
  404PRO     CA 6303   5.771   4.296   6.651
  404PRO     HA 6304   5.800   4.236   6.565
  404PRO      C 6305   5.632   4.249   6.692
  404PRO      O 6306   5.536   4.330   6.712
  405PHE      N 6307   5.622   4.120   6.718
  405PHE      H 6308   5.704   4.060   6.714
  405PHE     CA 6309   5.498   4.057   6.762
  405PHE     HA 6310   5.417   4.129   6.756
  405PHE     CB 6311   5.476   3.941   6.664
  405PHE    HB2 6312   5.476   3.973   6.560
  405PHE    HB3 6313   5.566   3.880   6.658
  405PHE     CG 6314   5.353   3.853   6.684
  405PHE    CD1 6315   5.244   3.869   6.601
  405PHE    HD1 6316   5.264   3.937   6.520
  405PHE    CE1 6317   5.142   3.777   6.600
  405PHE    HE1 6318   5.060   3.788   6.531
  405PHE     CZ 6319   5.140   3.665   6.687
  405PHE     HZ 6320   5.058   3.595   6.688
  405PHE    CE2 6321   5.250   3.640   6.766
  405PHE    HE2 6322   5.254   3.546   6.818
  405PHE    CD2 6323   5.356   3.737   6.777
  405PHE    HD2 6324   5.446   3.718   6.833
  405PHE      C 6325   5.518   4.013   6.903
  405PHE      O 6326   5.612   3.946   6.939
  406THR      N 6327   5.434   4.062   6.989
  406THR      H 6328   5.345   4.097   6.955
  406THR     CA 6329   5.460   4.052   7.135
  406THR     HA 6330   5.531   3.975   7.164
  406THR     CB 6331   5.505   4.188   7.194
  406THR     HB 6332   5.499   4.177   7.303
  406THR    CG2 6333   5.642   4.233   7.162
  406THR   HG21 6334   5.684   4.310   7.227
  406THR   HG22 6335   5.705   4.144   7.174
  406THR   HG23 6336   5.653   4.272   7.061
  406THR    OG1 6337   5.419   4.292   7.156
  406THR    HG1 6338   5.373   4.329   7.232
  406THR      C 6339   5.324   4.022   7.211
  406THR      O 6340   5.215   4.056   7.163
  407ASN      N 6341   5.326   3.960   7.330
  407ASN      H 6342   5.417   3.929   7.362
  407ASN     CA 6343   5.214   3.933   7.426
  407ASN     HA 6344   5.252   3.887   7.517
  407ASN     CB 6345   5.173   4.066   7.485
  407ASN    HB2 6346   5.150   4.132   7.401
  407ASN    HB3 6347   5.083   4.051   7.545
  407ASN     CG 6348   5.282   4.125   7.572
  407ASN    OD1 6349   5.340   4.064   7.666
  407ASN    ND2 6350   5.315   4.250   7.543
  407ASN   HD21 6351   5.395   4.286   7.593
  407ASN   HD22 6352   5.275   4.315   7.477
  407ASN      C 6353   5.100   3.846   7.378
  407ASN      O 6354   4.978   3.879   7.384
  408TRP      N 6355   5.141   3.724   7.321
  408TRP      H 6356   5.240   3.704   7.317
  408TRP     CA 6357   5.042   3.616   7.279
  408TRP     HA 6358   4.970   3.663   7.213
  408TRP     CB 6359   5.121   3.507   7.210
  408TRP    HB2 6360   5.158   3.562   7.123
  408TRP    HB3 6361   5.197   3.478   7.282
  408TRP     CG 6362   5.045   3.390   7.159
  408TRP    CD1 6363   5.033   3.274   7.226
  408TRP    HD1 6364   5.080   3.260   7.322
  408TRP    NE1 6365   4.927   3.197   7.174
  408TRP    HE1 6366   4.882   3.118   7.218
  408TRP    CE2 6367   4.891   3.258   7.053
  408TRP    CZ2 6368   4.795   3.225   6.958
  408TRP    HZ2 6369   4.742   3.132   6.970
  408TRP    CH2 6370   4.783   3.305   6.840
  408TRP    HH2 6371   4.714   3.266   6.767
  408TRP    CZ3 6372   4.849   3.430   6.829
  408TRP    HZ3 6373   4.820   3.489   6.743
  408TRP    CE3 6374   4.941   3.472   6.932
  408TRP    HE3 6375   4.988   3.569   6.923
  408TRP    CD2 6376   4.964   3.383   7.042
  408TRP      C 6377   4.959   3.563   7.396
  408TRP      O 6378   5.006   3.553   7.514
  409TYR      N 6379   4.833   3.533   7.360
  409TYR      H 6380   4.799   3.556   7.267
  409TYR     CA 6381   4.742   3.454   7.446
  409TYR     HA 6382   4.809   3.402   7.513
  409TYR     CB 6383   4.638   3.548   7.509
  409TYR    HB2 6384   4.693   3.626   7.562
  409TYR    HB3 6385   4.589   3.595   7.424
  409TYR     CG 6386   4.538   3.474   7.604
  409TYR    CD1 6387   4.567   3.435   7.732
  409TYR    HD1 6388   4.661   3.466   7.774
  409TYR    CE1 6389   4.477   3.365   7.814
  409TYR    HE1 6390   4.500   3.335   7.915
  409TYR     CZ 6391   4.360   3.312   7.760
  409TYR     OH 6392   4.275   3.236   7.827
  409TYR     HH 6393   4.314   3.219   7.913
  409TYR    CE2 6394   4.323   3.351   7.631
  409TYR    HE2 6395   4.232   3.312   7.589
  409TYR    CD2 6396   4.412   3.436   7.554
  409TYR    HD2 6397   4.385   3.469   7.454
  409TYR      C 6398   4.666   3.352   7.358
  409TYR      O 6399   4.638   3.377   7.245
  410ASP      N 6400   4.630   3.240   7.428
  410ASP      H 6401   4.665   3.221   7.520
  410ASP     CA 6402   4.521   3.152   7.385
  410ASP     HA 6403   4.444   3.214   7.339
  410ASP     CB 6404   4.568   3.061   7.275
  410ASP    HB2 6405   4.483   3.009   7.229
  410ASP    HB3 6406   4.624   3.119   7.202
  410ASP     CG 6407   4.665   2.949   7.326
  410ASP    OD1 6408   4.788   2.958   7.320
  410ASP    OD2 6409   4.608   2.843   7.372
  410ASP      C 6410   4.455   3.071   7.496
  410ASP      O 6411   4.513   3.060   7.605
  411ASN      N 6412   4.332   3.028   7.484
  411ASN      H 6413   4.290   3.045   7.393
  411ASN     CA 6414   4.252   2.946   7.585
  411ASN     HA 6415   4.292   2.967   7.684
  411ASN     CB 6416   4.111   3.001   7.596
  411ASN    HB2 6417   4.063   2.958   7.684
  411ASN    HB3 6418   4.111   3.109   7.604
  411ASN     CG 6419   4.021   2.960   7.484
  411ASN    OD1 6420   4.081   2.933   7.381
  411ASN    ND2 6421   3.893   2.946   7.502
  411ASN   HD21 6422   3.825   2.911   7.437
  411ASN   HD22 6423   3.858   2.971   7.593
  411ASN      C 6424   4.264   2.787   7.568
  411ASN      O 6425   4.184   2.715   7.623
  412GLY      N 6426   4.349   2.738   7.480
  412GLY      H 6427   4.412   2.806   7.440
  412GLY     CA 6428   4.338   2.606   7.421
  412GLY    HA2 6429   4.437   2.576   7.387
  412GLY    HA3 6430   4.323   2.535   7.502
  412GLY      C 6431   4.232   2.574   7.319
  412GLY      O 6432   4.244   2.470   7.249
  413SER      N 6433   4.144   2.663   7.285
  413SER      H 6434   4.128   2.744   7.343
  413SER     CA 6435   4.045   2.646   7.177
  413SER     HA 6436   4.080   2.561   7.117
  413SER     CB 6437   3.908   2.611   7.232
  413SER    HB2 6438   3.832   2.637   7.159
  413SER    HB3 6439   3.908   2.503   7.246
  413SER     OG 6440   3.883   2.682   7.352
  413SER     HG 6441   3.815   2.748   7.341
  413SER      C 6442   4.031   2.778   7.094
  413SER      O 6443   4.105   2.787   6.996
  414ASN      N 6444   3.934   2.864   7.118
  414ASN      H 6445   3.887   2.851   7.207
  414ASN     CA 6446   3.881   2.969   7.026
  414ASN     HA 6447   3.951   2.977   6.942
  414ASN     CB 6448   3.755   2.927   6.952
  414ASN    HB2 6449   3.669   2.907   7.015
  414ASN    HB3 6450   3.736   3.009   6.883
  414ASN     CG 6451   3.790   2.819   6.850
  414ASN    OD1 6452   3.853   2.850   6.752
  414ASN    ND2 6453   3.773   2.695   6.883
  414ASN   HD21 6454   3.806   2.619   6.826
  414ASN   HD22 6455   3.713   2.676   6.961
  414ASN      C 6456   3.888   3.118   7.074
  414ASN      O 6457   3.832   3.201   7.005
  415GLN      N 6458   3.959   3.142   7.188
  415GLN      H 6459   4.014   3.072   7.238
  415GLN     CA 6460   3.990   3.283   7.231
  415GLN     HA 6461   3.934   3.358   7.175
  415GLN     CB 6462   3.948   3.299   7.378
  415GLN    HB2 6463   4.007   3.220   7.424
  415GLN    HB3 6464   3.979   3.396   7.418
  415GLN     CG 6465   3.797   3.278   7.400
  415GLN    HG2 6466   3.749   3.375   7.394
  415GLN    HG3 6467   3.746   3.227   7.318
  415GLN     CD 6468   3.757   3.221   7.543
  415GLN    OE1 6469   3.837   3.217   7.636
  415GLN    NE2 6470   3.635   3.176   7.563
  415GLN   HE21 6471   3.622   3.142   7.657
  415GLN   HE22 6472   3.559   3.208   7.504
  415GLN      C 6473   4.142   3.308   7.229
  415GLN      O 6474   4.218   3.213   7.265
  416VAL      N 6475   4.182   3.428   7.187
  416VAL      H 6476   4.110   3.496   7.166
  416VAL     CA 6477   4.323   3.458   7.154
  416VAL     HA 6478   4.389   3.413   7.227
  416VAL     CB 6479   4.361   3.408   7.012
  416VAL     HB 6480   4.457   3.456   6.994
  416VAL    CG1 6481   4.381   3.255   7.025
  416VAL   HG11 6482   4.445   3.225   6.942
  416VAL   HG12 6483   4.432   3.239   7.120
  416VAL   HG13 6484   4.284   3.205   7.018
  416VAL    CG2 6485   4.273   3.433   6.887
  416VAL   HG21 6486   4.254   3.540   6.875
  416VAL   HG22 6487   4.317   3.393   6.795
  416VAL   HG23 6488   4.177   3.381   6.899
  416VAL      C 6489   4.350   3.611   7.152
  416VAL      O 6490   4.258   3.688   7.105
  417ALA      N 6491   4.468   3.659   7.188
  417ALA      H 6492   4.531   3.587   7.220
  417ALA     CA 6493   4.511   3.798   7.172
  417ALA     HA 6494   4.446   3.855   7.105
  417ALA     CB 6495   4.509   3.867   7.305
  417ALA    HB1 6496   4.432   3.827   7.370
  417ALA    HB2 6497   4.599   3.861   7.366
  417ALA    HB3 6498   4.483   3.971   7.285
  417ALA      C 6499   4.653   3.808   7.129
  417ALA      O 6500   4.729   3.712   7.151
  418PHE      N 6501   4.695   3.926   7.092
  418PHE      H 6502   4.632   4.004   7.084
  418PHE     CA 6503   4.835   3.966   7.074
  418PHE     HA 6504   4.888   3.936   7.164
  418PHE     CB 6505   4.905   3.894   6.966
  418PHE    HB2 6506   5.011   3.917   6.952
  418PHE    HB3 6507   4.892   3.791   7.000
  418PHE     CG 6508   4.851   3.909   6.828
  418PHE    CD1 6509   4.902   4.015   6.745
  418PHE    HD1 6510   4.958   4.099   6.782
  418PHE    CE1 6511   4.856   4.024   6.610
  418PHE    HE1 6512   4.905   4.100   6.551
  418PHE     CZ 6513   4.772   3.924   6.553
  418PHE     HZ 6514   4.752   3.918   6.447
  418PHE    CE2 6515   4.713   3.835   6.643
  418PHE    HE2 6516   4.639   3.768   6.603
  418PHE    CD2 6517   4.754   3.824   6.779
  418PHE    HD2 6518   4.701   3.744   6.829
  418PHE      C 6519   4.847   4.116   7.054
  418PHE      O 6520   4.752   4.186   7.024
  419GLY      N 6521   4.965   4.164   7.080
  419GLY      H 6522   5.036   4.097   7.106
  419GLY     CA 6523   5.010   4.298   7.069
  419GLY    HA2 6524   4.934   4.371   7.042
  419GLY    HA3 6525   5.051   4.329   7.165
  419GLY      C 6526   5.115   4.312   6.956
  419GLY      O 6527   5.158   4.221   6.885
  420ARG      N 6528   5.156   4.437   6.927
  420ARG      H 6529   5.115   4.508   6.985
  420ARG     CA 6530   5.261   4.480   6.840
  420ARG     HA 6531   5.323   4.396   6.810
  420ARG     CB 6532   5.203   4.523   6.705
  420ARG    HB2 6533   5.128   4.600   6.721
  420ARG    HB3 6534   5.289   4.560   6.649
  420ARG     CG 6535   5.133   4.412   6.621
  420ARG    HG2 6536   5.061   4.361   6.685
  420ARG    HG3 6537   5.071   4.453   6.541
  420ARG     CD 6538   5.230   4.298   6.568
  420ARG    HD2 6539   5.290   4.253   6.646
  420ARG    HD3 6540   5.169   4.218   6.527
  420ARG     NE 6541   5.323   4.346   6.461
  420ARG     HE 6542   5.421   4.340   6.485
  420ARG     CZ 6543   5.307   4.398   6.341
  420ARG    NH1 6544   5.184   4.420   6.296
  420ARG   HH11 6545   5.104   4.388   6.349
  420ARG   HH12 6546   5.177   4.471   6.209
  420ARG    NH2 6547   5.414   4.414   6.276
  420ARG   HH21 6548   5.497   4.376   6.318
  420ARG   HH22 6549   5.428   4.457   6.186
  420ARG      C 6550   5.362   4.575   6.904
  420ARG      O 6551   5.339   4.698   6.901
  421GLY      N 6552   5.457   4.524   6.978
  421GLY      H 6553   5.451   4.426   7.001
  421GLY     CA 6554   5.550   4.608   7.055
  421GLY    HA2 6555   5.627   4.550   7.105
  421GLY    HA3 6556   5.611   4.667   6.987
  421GLY      C 6557   5.485   4.714   7.148
  421GLY      O 6558   5.421   4.683   7.246
  422ASN      N 6559   5.500   4.847   7.120
  422ASN      H 6560   5.547   4.879   7.036
  422ASN     CA 6561   5.455   4.952   7.215
  422ASN     HA 6562   5.427   4.910   7.311
  422ASN     CB 6563   5.569   5.042   7.244
  422ASN    HB2 6564   5.648   4.980   7.286
  422ASN    HB3 6565   5.595   5.088   7.149
  422ASN     CG 6566   5.540   5.156   7.345
  422ASN    OD1 6567   5.544   5.274   7.299
  422ASN    ND2 6568   5.522   5.126   7.474
  422ASN   HD21 6569   5.540   5.202   7.539
  422ASN   HD22 6570   5.519   5.030   7.504
  422ASN      C 6571   5.324   5.019   7.170
  422ASN      O 6572   5.269   5.096   7.247
  423ARG      N 6573   5.281   4.977   7.051
  423ARG      H 6574   5.335   4.901   7.012
  423ARG     CA 6575   5.199   5.060   6.960
  423ARG     HA 6576   5.192   5.158   7.008
  423ARG     CB 6577   5.276   5.091   6.832
  423ARG    HB2 6578   5.285   5.001   6.772
  423ARG    HB3 6579   5.216   5.158   6.770
  423ARG     CG 6580   5.405   5.160   6.860
  423ARG    HG2 6581   5.381   5.247   6.921
  423ARG    HG3 6582   5.473   5.086   6.900
  423ARG     CD 6583   5.478   5.212   6.730
  423ARG    HD2 6584   5.488   5.125   6.666
  423ARG    HD3 6585   5.420   5.283   6.670
  423ARG     NE 6586   5.607   5.271   6.766
  423ARG     HE 6587   5.654   5.238   6.849
  423ARG     CZ 6588   5.687   5.333   6.683
  423ARG    NH1 6589   5.654   5.368   6.558
  423ARG   HH11 6590   5.559   5.354   6.528
  423ARG   HH12 6591   5.733   5.379   6.496
  423ARG    NH2 6592   5.811   5.355   6.720
  423ARG   HH21 6593   5.838   5.328   6.813
  423ARG   HH22 6594   5.876   5.388   6.649
  423ARG      C 6595   5.048   5.007   6.937
  423ARG      O 6596   4.956   5.086   6.914
  424GLY      N 6597   5.024   4.874   6.950
  424GLY      H 6598   5.096   4.816   6.991
  424GLY     CA 6599   4.889   4.818   6.945
  424GLY    HA2 6600   4.824   4.897   6.981
  424GLY    HA3 6601   4.864   4.801   6.840
  424GLY      C 6602   4.861   4.682   7.021
  424GLY      O 6603   4.956   4.608   7.047
  425PHE      N 6604   4.734   4.661   7.052
  425PHE      H 6605   4.676   4.739   7.026
  425PHE     CA 6606   4.681   4.537   7.109
  425PHE     HA 6607   4.758   4.463   7.085
  425PHE     CB 6608   4.685   4.543   7.256
  425PHE    HB2 6609   4.778   4.577   7.301
  425PHE    HB3 6610   4.609   4.605   7.304
  425PHE     CG 6611   4.668   4.404   7.310
  425PHE    CD1 6612   4.784   4.328   7.341
  425PHE    HD1 6613   4.884   4.359   7.318
  425PHE    CE1 6614   4.761   4.203   7.406
  425PHE    HE1 6615   4.840   4.132   7.423
  425PHE     CZ 6616   4.630   4.165   7.440
  425PHE     HZ 6617   4.612   4.066   7.480
  425PHE    CE2 6618   4.521   4.249   7.422
  425PHE    HE2 6619   4.423   4.210   7.445
  425PHE    CD2 6620   4.538   4.364   7.347
  425PHE    HD2 6621   4.450   4.420   7.319
  425PHE      C 6622   4.549   4.498   7.053
  425PHE      O 6623   4.462   4.590   7.037
  426ILE      N 6624   4.526   4.368   7.024
  426ILE      H 6625   4.603   4.302   7.022
  426ILE     CA 6626   4.398   4.312   6.983
  426ILE     HA 6627   4.322   4.386   7.010
  426ILE     CB 6628   4.399   4.300   6.827
  426ILE     HB 6629   4.412   4.402   6.790
  426ILE    CG2 6630   4.514   4.210   6.772
  426ILE   HG21 6631   4.511   4.207   6.663
  426ILE   HG22 6632   4.611   4.239   6.813
  426ILE   HG23 6633   4.493   4.106   6.799
  426ILE    CG1 6634   4.265   4.257   6.771
  426ILE   HG12 6635   4.245   4.150   6.780
  426ILE   HG13 6636   4.181   4.305   6.822
  426ILE    CD1 6637   4.244   4.286   6.620
  426ILE   HD11 6638   4.252   4.392   6.596
  426ILE   HD12 6639   4.316   4.221   6.569
  426ILE   HD13 6640   4.146   4.251   6.588
  426ILE      C 6641   4.363   4.178   7.053
  426ILE      O 6642   4.458   4.101   7.081
  427VAL      N 6643   4.238   4.154   7.082
  427VAL      H 6644   4.177   4.233   7.069
  427VAL     CA 6645   4.180   4.033   7.146
  427VAL     HA 6646   4.247   3.948   7.144
  427VAL     CB 6647   4.173   4.060   7.299
  427VAL     HB 6648   4.277   4.069   7.330
  427VAL    CG1 6649   4.087   4.189   7.328
  427VAL   HG11 6650   3.983   4.171   7.299
  427VAL   HG12 6651   4.088   4.197   7.436
  427VAL   HG13 6652   4.128   4.277   7.278
  427VAL    CG2 6653   4.114   3.944   7.386
  427VAL   HG21 6654   4.087   3.862   7.318
  427VAL   HG22 6655   4.198   3.912   7.449
  427VAL   HG23 6656   4.027   3.971   7.445
  427VAL      C 6657   4.052   3.992   7.083
  427VAL      O 6658   3.960   4.073   7.066
  428PHE      N 6659   4.043   3.865   7.040
  428PHE      H 6660   4.128   3.811   7.049
  428PHE     CA 6661   3.938   3.795   6.974
  428PHE     HA 6662   3.872   3.872   6.935
  428PHE     CB 6663   3.998   3.733   6.851
  428PHE    HB2 6664   4.075   3.668   6.892
  428PHE    HB3 6665   3.937   3.662   6.796
  428PHE     CG 6666   4.057   3.821   6.746
  428PHE    CD1 6667   4.198   3.825   6.737
  428PHE    HD1 6668   4.251   3.776   6.818
  428PHE    CE1 6669   4.264   3.892   6.633
  428PHE    HE1 6670   4.371   3.893   6.650
  428PHE     CZ 6671   4.194   3.954   6.524
  428PHE     HZ 6672   4.244   4.010   6.446
  428PHE    CE2 6673   4.052   3.942   6.530
  428PHE    HE2 6674   3.986   3.980   6.453
  428PHE    CD2 6675   3.986   3.877   6.639
  428PHE    HD2 6676   3.879   3.860   6.635
  428PHE      C 6677   3.876   3.689   7.069
  428PHE      O 6678   3.943   3.620   7.145
  429ASN      N 6679   3.744   3.675   7.060
  429ASN      H 6680   3.691   3.748   7.016
  429ASN     CA 6681   3.670   3.557   7.111
  429ASN     HA 6682   3.732   3.474   7.143
  429ASN     CB 6683   3.573   3.606   7.217
  429ASN    HB2 6684   3.626   3.637   7.308
  429ASN    HB3 6685   3.516   3.685   7.171
  429ASN     CG 6686   3.488   3.495   7.264
  429ASN    OD1 6687   3.501   3.379   7.226
  429ASN    ND2 6688   3.406   3.522   7.358
  429ASN   HD21 6689   3.337   3.451   7.380
  429ASN   HD22 6690   3.400   3.614   7.398
  429ASN      C 6691   3.584   3.497   6.992
  429ASN      O 6692   3.489   3.555   6.949
  430ASN      N 6693   3.631   3.382   6.936
  430ASN      H 6694   3.712   3.339   6.978
  430ASN     CA 6695   3.546   3.298   6.847
  430ASN     HA 6696   3.457   3.358   6.831
  430ASN     CB 6697   3.623   3.271   6.711
  430ASN    HB2 6698   3.680   3.356   6.675
  430ASN    HB3 6699   3.705   3.203   6.734
  430ASN     CG 6700   3.531   3.220   6.604
  430ASN    OD1 6701   3.410   3.239   6.605
  430ASN    ND2 6702   3.583   3.157   6.506
  430ASN   HD21 6703   3.520   3.123   6.435
  430ASN   HD22 6704   3.678   3.123   6.509
  430ASN      C 6705   3.507   3.162   6.910
  430ASN      O 6706   3.477   3.057   6.843
  431ASP      N 6707   3.491   3.157   7.049
  431ASP      H 6708   3.498   3.241   7.105
  431ASP     CA 6709   3.444   3.036   7.124
  431ASP     HA 6710   3.470   2.948   7.065
  431ASP     CB 6711   3.534   3.020   7.253
  431ASP    HB2 6712   3.619   3.088   7.248
  431ASP    HB3 6713   3.470   3.053   7.335
  431ASP     CG 6714   3.592   2.881   7.274
  431ASP    OD1 6715   3.523   2.778   7.247
  431ASP    OD2 6716   3.715   2.864   7.293
  431ASP      C 6717   3.296   3.031   7.150
  431ASP      O 6718   3.225   3.119   7.109
  432ASP      N 6719   3.249   2.915   7.194
  432ASP      H 6720   3.314   2.838   7.193
  432ASP     CA 6721   3.114   2.892   7.229
  432ASP     HA 6722   3.046   2.931   7.154
  432ASP     CB 6723   3.103   2.739   7.213
  432ASP    HB2 6724   3.143   2.709   7.117
  432ASP    HB3 6725   3.149   2.694   7.302
  432ASP     CG 6726   2.960   2.688   7.219
  432ASP    OD1 6727   2.870   2.739   7.142
  432ASP    OD2 6728   2.942   2.586   7.292
  432ASP      C 6729   3.078   2.954   7.364
  432ASP      O 6730   2.961   2.952   7.408
  433TRP      N 6731   3.175   3.015   7.437
  433TRP      H 6732   3.267   3.019   7.398
  433TRP     CA 6733   3.164   3.069   7.572
  433TRP     HA 6734   3.059   3.086   7.595
  433TRP     CB 6735   3.217   2.964   7.669
  433TRP    HB2 6736   3.215   2.997   7.773
  433TRP    HB3 6737   3.154   2.877   7.652
  433TRP     CG 6738   3.356   2.919   7.635
  433TRP    CD1 6739   3.388   2.830   7.541
  433TRP    HD1 6740   3.320   2.779   7.475
  433TRP    NE1 6741   3.518   2.792   7.553
  433TRP    HE1 6742   3.564   2.720   7.499
  433TRP    CE2 6743   3.585   2.850   7.655
  433TRP    CZ2 6744   3.714   2.847   7.712
  433TRP    HZ2 6745   3.791   2.782   7.675
  433TRP    CH2 6746   3.740   2.923   7.826
  433TRP    HH2 6747   3.839   2.924   7.869
  433TRP    CZ3 6748   3.644   3.017   7.871
  433TRP    HZ3 6749   3.674   3.079   7.954
  433TRP    CE3 6750   3.516   3.023   7.818
  433TRP    HE3 6751   3.439   3.084   7.862
  433TRP    CD2 6752   3.484   2.943   7.708
  433TRP      C 6753   3.235   3.205   7.589
  433TRP      O 6754   3.327   3.235   7.514
  434SER      N 6755   3.171   3.292   7.667
  434SER      H 6756   3.080   3.265   7.701
  434SER     CA 6757   3.204   3.424   7.709
  434SER     HA 6758   3.193   3.490   7.624
  434SER     CB 6759   3.105   3.478   7.820
  434SER    HB2 6760   3.103   3.425   7.915
  434SER    HB3 6761   3.142   3.577   7.846
  434SER     OG 6762   2.966   3.485   7.775
  434SER     HG 6763   2.931   3.542   7.843
  434SER      C 6764   3.345   3.432   7.770
  434SER      O 6765   3.402   3.336   7.818
  435PHE      N 6766   3.406   3.551   7.769
  435PHE      H 6767   3.339   3.626   7.754
  435PHE     CA 6768   3.549   3.576   7.791
  435PHE     HA 6769   3.584   3.485   7.840
  435PHE     CB 6770   3.616   3.596   7.660
  435PHE    HB2 6771   3.604   3.501   7.607
  435PHE    HB3 6772   3.566   3.664   7.591
  435PHE     CG 6773   3.768   3.633   7.658
  435PHE    CD1 6774   3.864   3.536   7.687
  435PHE    HD1 6775   3.830   3.435   7.702
  435PHE    CE1 6776   3.996   3.562   7.703
  435PHE    HE1 6777   4.055   3.474   7.722
  435PHE     CZ 6778   4.043   3.696   7.689
  435PHE     HZ 6779   4.148   3.715   7.708
  435PHE    CE2 6780   3.949   3.800   7.657
  435PHE    HE2 6781   3.986   3.901   7.644
  435PHE    CD2 6782   3.812   3.769   7.640
  435PHE    HD2 6783   3.754   3.856   7.613
  435PHE      C 6784   3.561   3.690   7.883
  435PHE      O 6785   3.484   3.786   7.866
  436SER      N 6786   3.653   3.690   7.980
  436SER      H 6787   3.718   3.613   7.983
  436SER     CA 6788   3.675   3.799   8.070
  436SER     HA 6789   3.687   3.889   8.010
  436SER     CB 6790   3.547   3.818   8.154
  436SER    HB2 6791   3.462   3.811   8.087
  436SER    HB3 6792   3.534   3.732   8.219
  436SER     OG 6793   3.536   3.943   8.218
  436SER     HG 6794   3.479   3.934   8.295
  436SER      C 6795   3.800   3.787   8.151
  436SER      O 6796   3.804   3.718   8.245
  437LEU      N 6797   3.901   3.863   8.109
  437LEU      H 6798   3.887   3.922   8.028
  437LEU     CA 6799   4.031   3.844   8.166
  437LEU     HA 6800   4.016   3.825   8.272
  437LEU     CB 6801   4.102   3.732   8.086
  437LEU    HB2 6802   4.025   3.658   8.065
  437LEU    HB3 6803   4.140   3.779   7.995
  437LEU     CG 6804   4.217   3.657   8.145
  437LEU     HG 6805   4.298   3.727   8.167
  437LEU    CD1 6806   4.167   3.587   8.269
  437LEU   HD11 6807   4.239   3.508   8.292
  437LEU   HD12 6808   4.157   3.664   8.345
  437LEU   HD13 6809   4.070   3.542   8.247
  437LEU    CD2 6810   4.266   3.554   8.040
  437LEU   HD21 6811   4.334   3.479   8.081
  437LEU   HD22 6812   4.181   3.495   8.006
  437LEU   HD23 6813   4.308   3.603   7.952
  437LEU      C 6814   4.113   3.969   8.153
  437LEU      O 6815   4.093   4.062   8.076
  438THR      N 6816   4.219   3.981   8.239
  438THR      H 6817   4.235   3.902   8.300
  438THR     CA 6818   4.317   4.095   8.238
  438THR     HA 6819   4.280   4.179   8.181
  438THR     CB 6820   4.344   4.139   8.380
  438THR     HB 6821   4.386   4.060   8.442
  438THR    CG2 6822   4.445   4.254   8.396
  438THR   HG21 6823   4.445   4.306   8.492
  438THR   HG22 6824   4.540   4.203   8.382
  438THR   HG23 6825   4.434   4.323   8.312
  438THR    OG1 6826   4.228   4.183   8.443
  438THR    HG1 6827   4.162   4.118   8.416
  438THR      C 6828   4.448   4.042   8.179
  438THR      O 6829   4.502   3.937   8.219
  439LEU      N 6830   4.497   4.122   8.085
  439LEU      H 6831   4.457   4.213   8.073
  439LEU     CA 6832   4.611   4.086   7.996
  439LEU     HA 6833   4.662   3.993   8.022
  439LEU     CB 6834   4.549   4.063   7.848
  439LEU    HB2 6835   4.498   4.154   7.815
  439LEU    HB3 6836   4.641   4.045   7.792
  439LEU     CG 6837   4.465   3.938   7.815
  439LEU     HG 6838   4.499   3.857   7.880
  439LEU    CD1 6839   4.323   3.938   7.856
  439LEU   HD11 6840   4.276   3.849   7.816
  439LEU   HD12 6841   4.321   3.938   7.965
  439LEU   HD13 6842   4.274   4.028   7.819
  439LEU    CD2 6843   4.485   3.895   7.666
  439LEU   HD21 6844   4.419   3.813   7.638
  439LEU   HD22 6845   4.453   3.980   7.607
  439LEU   HD23 6846   4.590   3.871   7.648
  439LEU      C 6847   4.724   4.197   7.998
  439LEU      O 6848   4.687   4.317   8.006
  440GLN      N 6849   4.849   4.156   7.976
  440GLN      H 6850   4.866   4.059   8.001
  440GLN     CA 6851   4.952   4.246   7.941
  440GLN     HA 6852   4.953   4.336   8.002
  440GLN     CB 6853   5.085   4.167   7.971
  440GLN    HB2 6854   5.087   4.146   8.078
  440GLN    HB3 6855   5.087   4.072   7.918
  440GLN     CG 6856   5.212   4.259   7.947
  440GLN    HG2 6857   5.304   4.208   7.976
  440GLN    HG3 6858   5.227   4.278   7.841
  440GLN     CD 6859   5.216   4.399   8.004
  440GLN    OE1 6860   5.189   4.494   7.932
  440GLN    NE2 6861   5.254   4.414   8.128
  440GLN   HE21 6862   5.271   4.508   8.163
  440GLN   HE22 6863   5.279   4.333   8.182
  440GLN      C 6864   4.928   4.293   7.795
  440GLN      O 6865   4.907   4.202   7.709
  441THR      N 6866   4.947   4.419   7.771
  441THR      H 6867   4.951   4.480   7.852
  441THR     CA 6868   4.917   4.479   7.640
  441THR     HA 6869   4.888   4.402   7.568
  441THR     CB 6870   4.787   4.567   7.645
  441THR     HB 6871   4.754   4.600   7.547
  441THR    CG2 6872   4.664   4.503   7.714
  441THR   HG21 6873   4.689   4.483   7.818
  441THR   HG22 6874   4.581   4.573   7.723
  441THR   HG23 6875   4.623   4.417   7.659
  441THR    OG1 6876   4.822   4.682   7.720
  441THR    HG1 6877   4.836   4.651   7.810
  441THR      C 6878   5.026   4.558   7.581
  441THR      O 6879   5.018   4.578   7.463
  442GLY      N 6880   5.117   4.611   7.666
  442GLY      H 6881   5.096   4.601   7.764
  442GLY     CA 6882   5.241   4.683   7.616
  442GLY    HA2 6883   5.316   4.673   7.694
  442GLY    HA3 6884   5.283   4.629   7.531
  442GLY      C 6885   5.219   4.830   7.586
  442GLY      O 6886   5.317   4.889   7.547
  443LEU      N 6887   5.103   4.887   7.587
  443LEU      H 6888   5.022   4.826   7.593
  443LEU     CA 6889   5.078   5.035   7.576
  443LEU     HA 6890   5.139   5.079   7.497
  443LEU     CB 6891   4.936   5.053   7.525
  443LEU    HB2 6892   4.861   5.037   7.602
  443LEU    HB3 6893   4.908   5.154   7.494
  443LEU     CG 6894   4.900   4.964   7.407
  443LEU     HG 6895   4.902   4.860   7.438
  443LEU    CD1 6896   4.750   4.988   7.370
  443LEU   HD11 6897   4.739   5.095   7.350
  443LEU   HD12 6898   4.714   4.925   7.290
  443LEU   HD13 6899   4.694   4.955   7.457
  443LEU    CD2 6900   4.976   4.974   7.276
  443LEU   HD21 6901   4.929   4.908   7.204
  443LEU   HD22 6902   4.982   5.074   7.234
  443LEU   HD23 6903   5.075   4.929   7.290
  443LEU      C 6904   5.098   5.110   7.713
  443LEU      O 6905   5.102   5.039   7.816
  444PRO      N 6906   5.147   5.233   7.711
  444PRO     CD 6907   5.162   5.320   7.597
  444PRO    HD2 6908   5.084   5.319   7.521
  444PRO    HD3 6909   5.254   5.293   7.543
  444PRO     CG 6910   5.173   5.464   7.649
  444PRO    HG2 6911   5.074   5.509   7.652
  444PRO    HG3 6912   5.240   5.527   7.590
  444PRO     CB 6913   5.231   5.451   7.789
  444PRO    HB2 6914   5.201   5.532   7.855
  444PRO    HB3 6915   5.339   5.453   7.782
  444PRO     CA 6916   5.164   5.316   7.837
  444PRO     HA 6917   5.230   5.259   7.902
  444PRO      C 6918   5.032   5.341   7.913
  444PRO      O 6919   4.917   5.328   7.863
  445ALA      N 6920   5.039   5.374   8.044
  445ALA      H 6921   5.132   5.379   8.084
  445ALA     CA 6922   4.924   5.393   8.127
  445ALA     HA 6923   4.871   5.298   8.133
  445ALA     CB 6924   4.972   5.410   8.270
  445ALA    HB1 6925   4.979   5.514   8.302
  445ALA    HB2 6926   4.911   5.361   8.346
  445ALA    HB3 6927   5.072   5.370   8.289
  445ALA      C 6928   4.827   5.498   8.083
  445ALA      O 6929   4.868   5.608   8.036
  446GLY      N 6930   4.702   5.477   8.116
  446GLY      H 6931   4.679   5.381   8.137
  446GLY     CA 6932   4.590   5.569   8.081
  446GLY    HA2 6933   4.561   5.627   8.168
  446GLY    HA3 6934   4.627   5.634   8.003
  446GLY      C 6935   4.467   5.501   8.020
  446GLY      O 6936   4.454   5.376   8.025
  447THR      N 6937   4.381   5.580   7.956
  447THR      H 6938   4.405   5.676   7.938
  447THR     CA 6939   4.250   5.531   7.905
  447THR     HA 6940   4.233   5.430   7.940
  447THR     CB 6941   4.140   5.614   7.969
  447THR     HB 6942   4.153   5.719   7.942
  447THR    CG2 6943   4.004   5.567   7.910
  447THR   HG21 6944   3.987   5.603   7.808
  447THR   HG22 6945   4.006   5.459   7.897
  447THR   HG23 6946   3.931   5.606   7.980
  447THR    OG1 6947   4.140   5.593   8.107
  447THR    HG1 6948   4.219   5.638   8.139
  447THR      C 6949   4.244   5.533   7.753
  447THR      O 6950   4.281   5.639   7.697
  448TYR      N 6951   4.202   5.422   7.694
  448TYR      H 6952   4.180   5.343   7.753
  448TYR     CA 6953   4.189   5.395   7.549
  448TYR     HA 6954   4.209   5.490   7.501
  448TYR     CB 6955   4.287   5.284   7.508
  448TYR    HB2 6956   4.250   5.200   7.566
  448TYR    HB3 6957   4.282   5.255   7.403
  448TYR     CG 6958   4.435   5.308   7.533
  448TYR    CD1 6959   4.488   5.282   7.663
  448TYR    HD1 6960   4.426   5.260   7.749
  448TYR    CE1 6961   4.620   5.318   7.690
  448TYR    HE1 6962   4.663   5.321   7.789
  448TYR     CZ 6963   4.709   5.347   7.587
  448TYR     OH 6964   4.844   5.376   7.616
  448TYR     HH 6965   4.870   5.361   7.707
  448TYR    CE2 6966   4.657   5.366   7.457
  448TYR    HE2 6967   4.722   5.414   7.385
  448TYR    CD2 6968   4.520   5.357   7.431
  448TYR    HD2 6969   4.477   5.381   7.335
  448TYR      C 6970   4.053   5.357   7.510
  448TYR      O 6971   3.971   5.303   7.588
  449CYX      N 6972   4.006   5.405   7.389
  449CYX      H 6973   4.071   5.461   7.335
  449CYX     CA 6974   3.881   5.359   7.327
  449CYX     HA 6975   3.801   5.333   7.395
  449CYX     CB 6976   3.824   5.472   7.251
  449CYX    HB2 6977   3.909   5.499   7.188
  449CYX    HB3 6978   3.746   5.445   7.179
  449CYX     SG 6979   3.786   5.631   7.341
  449CYX      C 6980   3.911   5.233   7.236
  449CYX      O 6981   3.996   5.235   7.144
  450ASP      N 6982   3.839   5.125   7.256
  450ASP      H 6983   3.770   5.132   7.328
  450ASP     CA 6984   3.828   5.018   7.164
  450ASP     HA 6985   3.926   4.970   7.156
  450ASP     CB 6986   3.726   4.915   7.212
  450ASP    HB2 6987   3.765   4.865   7.300
  450ASP    HB3 6988   3.632   4.968   7.227
  450ASP     CG 6989   3.701   4.814   7.100
  450ASP    OD1 6990   3.789   4.777   7.015
  450ASP    OD2 6991   3.583   4.776   7.087
  450ASP      C 6992   3.785   5.073   7.024
  450ASP      O 6993   3.690   5.148   7.019
  451VAL      N 6994   3.854   5.040   6.915
  451VAL      H 6995   3.937   4.985   6.929
  451VAL     CA 6996   3.831   5.090   6.776
  451VAL     HA 6997   3.774   5.182   6.789
  451VAL     CB 6998   3.969   5.111   6.705
  451VAL     HB 6999   3.955   5.165   6.612
  451VAL    CG1 7000   4.065   5.202   6.781
  451VAL   HG11 7001   4.132   5.250   6.711
  451VAL   HG12 7002   4.017   5.283   6.837
  451VAL   HG13 7003   4.119   5.141   6.853
  451VAL    CG2 7004   4.041   4.988   6.666
  451VAL   HG21 7005   3.979   4.919   6.610
  451VAL   HG22 7006   4.128   5.020   6.609
  451VAL   HG23 7007   4.061   4.931   6.757
  451VAL      C 7008   3.741   5.000   6.696
  451VAL      O 7009   3.707   5.032   6.586
  452ILE      N 7010   3.709   4.880   6.749
  452ILE      H 7011   3.751   4.856   6.837
  452ILE     CA 7012   3.626   4.789   6.687
  452ILE     HA 7013   3.645   4.800   6.580
  452ILE     CB 7014   3.667   4.643   6.713
  452ILE     HB 7015   3.648   4.620   6.818
  452ILE    CG2 7016   3.582   4.535   6.646
  452ILE   HG21 7017   3.609   4.441   6.694
  452ILE   HG22 7018   3.475   4.544   6.661
  452ILE   HG23 7019   3.601   4.527   6.539
  452ILE    CG1 7020   3.819   4.622   6.682
  452ILE   HG12 7021   3.880   4.689   6.742
  452ILE   HG13 7022   3.846   4.519   6.707
  452ILE    CD1 7023   3.864   4.633   6.536
  452ILE   HD11 7024   3.808   4.567   6.470
  452ILE   HD12 7025   3.865   4.737   6.504
  452ILE   HD13 7026   3.968   4.599   6.536
  452ILE      C 7027   3.480   4.824   6.707
  452ILE      O 7028   3.401   4.813   6.608
  453SER      N 7029   3.439   4.853   6.830
  453SER      H 7030   3.507   4.861   6.904
  453SER     CA 7031   3.300   4.887   6.864
  453SER     HA 7032   3.235   4.813   6.816
  453SER     CB 7033   3.284   4.874   7.016
  453SER    HB2 7034   3.199   4.931   7.054
  453SER    HB3 7035   3.292   4.768   7.043
  453SER     OG 7036   3.384   4.955   7.083
  453SER     HG 7037   3.453   4.890   7.100
  453SER      C 7038   3.261   5.031   6.841
  453SER      O 7039   3.140   5.061   6.852
  454GLY      N 7040   3.351   5.124   6.814
  454GLY      H 7041   3.451   5.114   6.805
  454GLY     CA 7042   3.310   5.261   6.794
  454GLY    HA2 7043   3.231   5.278   6.720
  454GLY    HA3 7044   3.276   5.304   6.888
  454GLY      C 7045   3.420   5.359   6.750
  454GLY      O 7046   3.534   5.326   6.761
  455ASP      N 7047   3.374   5.479   6.708
  455ASP      H 7048   3.274   5.494   6.702
  455ASP     CA 7049   3.464   5.589   6.667
  455ASP     HA 7050   3.567   5.556   6.679
  455ASP     CB 7051   3.443   5.630   6.525
  455ASP    HB2 7052   3.358   5.698   6.517
  455ASP    HB3 7053   3.531   5.688   6.499
  455ASP     CG 7054   3.420   5.514   6.431
  455ASP    OD1 7055   3.521   5.464   6.378
  455ASP    OD2 7056   3.303   5.478   6.387
  455ASP      C 7057   3.450   5.705   6.764
  455ASP      O 7058   3.339   5.751   6.800
  456LYS      N 7059   3.564   5.759   6.810
  456LYS      H 7060   3.651   5.716   6.782
  456LYS     CA 7061   3.572   5.847   6.927
  456LYS     HA 7062   3.499   5.806   6.996
  456LYS     CB 7063   3.705   5.842   7.003
  456LYS    HB2 7064   3.690   5.879   7.105
  456LYS    HB3 7065   3.735   5.737   7.007
  456LYS     CG 7066   3.820   5.910   6.933
  456LYS    HG2 7067   3.815   5.887   6.826
  456LYS    HG3 7068   3.809   6.018   6.940
  456LYS     CD 7069   3.964   5.861   6.967
  456LYS    HD2 7070   3.976   5.756   6.942
  456LYS    HD3 7071   4.040   5.910   6.905
  456LYS     CE 7072   4.006   5.884   7.110
  456LYS    HE2 7073   3.920   5.852   7.170
  456LYS    HE3 7074   4.095   5.823   7.122
  456LYS     NZ 7075   4.024   6.028   7.132
  456LYS    HZ1 7076   4.103   6.063   7.080
  456LYS    HZ2 7077   3.944   6.083   7.103
  456LYS    HZ3 7078   4.040   6.048   7.230
  456LYS      C 7079   3.525   5.989   6.892
  456LYS      O 7080   3.536   6.035   6.781
  457ILE      N 7081   3.488   6.064   6.996
  457ILE      H 7082   3.498   6.018   7.086
  457ILE     CA 7083   3.429   6.200   6.988
  457ILE     HA 7084   3.446   6.242   6.889
  457ILE     CB 7085   3.280   6.185   7.009
  457ILE     HB 7086   3.256   6.292   7.008
  457ILE    CG2 7087   3.209   6.131   6.883
  457ILE   HG21 7088   3.102   6.144   6.900
  457ILE   HG22 7089   3.227   6.193   6.795
  457ILE   HG23 7090   3.253   6.033   6.867
  457ILE    CG1 7091   3.240   6.129   7.149
  457ILE   HG12 7092   3.248   6.020   7.155
  457ILE   HG13 7093   3.302   6.172   7.228
  457ILE    CD1 7094   3.095   6.164   7.187
  457ILE   HD11 7095   3.077   6.271   7.173
  457ILE   HD12 7096   3.027   6.113   7.119
  457ILE   HD13 7097   3.078   6.136   7.291
  457ILE      C 7098   3.486   6.291   7.097
  457ILE      O 7099   3.531   6.238   7.190
  458ASN      N 7100   3.471   6.423   7.076
  458ASN      H 7101   3.415   6.459   7.000
  458ASN     CA 7102   3.509   6.518   7.183
  458ASN     HA 7103   3.617   6.528   7.188
  458ASN     CB 7104   3.452   6.659   7.140
  458ASN    HB2 7105   3.468   6.687   7.036
  458ASN    HB3 7106   3.344   6.651   7.149
  458ASN     CG 7107   3.514   6.772   7.227
  458ASN    OD1 7108   3.509   6.763   7.352
  458ASN    ND2 7109   3.562   6.882   7.176
  458ASN   HD21 7110   3.583   6.956   7.241
  458ASN   HD22 7111   3.578   6.900   7.078
  458ASN      C 7112   3.471   6.478   7.333
  458ASN      O 7113   3.357   6.487   7.372
  459GLY      N 7114   3.564   6.428   7.416
  459GLY      H 7115   3.651   6.401   7.373
  459GLY     CA 7116   3.548   6.389   7.557
  459GLY    HA2 7117   3.645   6.403   7.605
  459GLY    HA3 7118   3.471   6.461   7.584
  459GLY      C 7119   3.500   6.251   7.585
  459GLY      O 7120   3.485   6.228   7.707
  460ASN      N 7121   3.479   6.167   7.483
  460ASN      H 7122   3.495   6.195   7.387
  460ASN     CA 7123   3.417   6.035   7.512
  460ASN     HA 7124   3.443   6.014   7.616
  460ASN     CB 7125   3.265   6.051   7.535
  460ASN    HB2 7126   3.240   6.146   7.582
  460ASN    HB3 7127   3.218   6.046   7.437
  460ASN     CG 7128   3.189   5.944   7.609
  460ASN    OD1 7129   3.236   5.838   7.651
  460ASN    ND2 7130   3.059   5.964   7.615
  460ASN   HD21 7131   3.001   5.897   7.662
  460ASN   HD22 7132   3.019   6.043   7.566
  460ASN      C 7133   3.455   5.920   7.411
  460ASN      O 7134   3.486   5.944   7.298
  461CYX      N 7135   3.437   5.794   7.446
  461CYX      H 7136   3.399   5.782   7.538
  461CYX     CA 7137   3.421   5.681   7.350
  461CYX     HA 7138   3.459   5.715   7.254
  461CYX     CB 7139   3.487   5.547   7.397
  461CYX    HB2 7140   3.411   5.488   7.449
  461CYX    HB3 7141   3.497   5.495   7.302
  461CYX     SG 7142   3.649   5.572   7.487
  461CYX      C 7143   3.277   5.649   7.329
  461CYX      O 7144   3.194   5.657   7.421
  462THR      N 7145   3.239   5.613   7.205
  462THR      H 7146   3.311   5.610   7.135
  462THR     CA 7147   3.102   5.579   7.157
  462THR     HA 7148   3.029   5.624   7.225
  462THR     CB 7149   3.094   5.633   7.014
  462THR     HB 7150   2.997   5.594   6.985
  462THR    CG2 7151   3.087   5.787   6.995
  462THR   HG21 7152   3.068   5.820   6.893
  462THR   HG22 7153   3.001   5.813   7.057
  462THR   HG23 7154   3.178   5.830   7.036
  462THR    OG1 7155   3.185   5.577   6.925
  462THR    HG1 7156   3.220   5.655   6.881
  462THR      C 7157   3.075   5.429   7.160
  462THR      O 7158   2.951   5.403   7.171
  463GLY      N 7159   3.183   5.349   7.163
  463GLY      H 7160   3.274   5.389   7.145
  463GLY     CA 7161   3.181   5.205   7.201
  463GLY    HA2 7162   3.082   5.159   7.202
  463GLY    HA3 7163   3.246   5.166   7.123
  463GLY      C 7164   3.247   5.177   7.333
  463GLY      O 7165   3.239   5.259   7.422
  464ILE      N 7166   3.315   5.061   7.342
  464ILE      H 7167   3.339   5.015   7.255
  464ILE     CA 7168   3.377   4.999   7.458
  464ILE     HA 7169   3.307   5.011   7.540
  464ILE     CB 7170   3.401   4.845   7.435
  464ILE     HB 7171   3.474   4.836   7.355
  464ILE    CG2 7172   3.478   4.775   7.553
  464ILE   HG21 7173   3.573   4.827   7.568
  464ILE   HG22 7174   3.419   4.784   7.644
  464ILE   HG23 7175   3.502   4.671   7.534
  464ILE    CG1 7176   3.275   4.764   7.393
  464ILE   HG12 7177   3.234   4.787   7.295
  464ILE   HG13 7178   3.306   4.659   7.388
  464ILE    CD1 7179   3.154   4.765   7.495
  464ILE   HD11 7180   3.185   4.723   7.591
  464ILE   HD12 7181   3.108   4.864   7.491
  464ILE   HD13 7182   3.085   4.694   7.451
  464ILE      C 7183   3.512   5.074   7.485
  464ILE      O 7184   3.567   5.140   7.395
  465LYS      N 7185   3.565   5.071   7.607
  465LYS      H 7186   3.510   5.014   7.669
  465LYS     CA 7187   3.672   5.157   7.675
  465LYS     HA 7188   3.743   5.192   7.600
  465LYS     CB 7189   3.595   5.275   7.745
  465LYS    HB2 7190   3.524   5.322   7.677
  465LYS    HB3 7191   3.538   5.231   7.826
  465LYS     CG 7192   3.688   5.382   7.808
  465LYS    HG2 7193   3.752   5.344   7.887
  465LYS    HG3 7194   3.750   5.425   7.729
  465LYS     CD 7195   3.609   5.504   7.858
  465LYS    HD2 7196   3.686   5.569   7.898
  465LYS    HD3 7197   3.559   5.559   7.778
  465LYS     CE 7198   3.508   5.467   7.968
  465LYS    HE2 7199   3.410   5.427   7.943
  465LYS    HE3 7200   3.555   5.398   8.038
  465LYS     NZ 7201   3.484   5.586   8.050
  465LYS    HZ1 7202   3.453   5.555   8.141
  465LYS    HZ2 7203   3.564   5.645   8.069
  465LYS    HZ3 7204   3.414   5.643   8.004
  465LYS      C 7205   3.762   5.074   7.764
  465LYS      O 7206   3.717   4.990   7.846
  466ILE      N 7207   3.889   5.091   7.751
  466ILE      H 7208   3.918   5.173   7.700
  466ILE     CA 7209   3.992   5.008   7.809
  466ILE     HA 7210   3.950   4.934   7.876
  466ILE     CB 7211   4.063   4.940   7.692
  466ILE     HB 7212   4.108   5.026   7.642
  466ILE    CG2 7213   4.187   4.859   7.739
  466ILE   HG21 7214   4.175   4.812   7.836
  466ILE   HG22 7215   4.214   4.786   7.662
  466ILE   HG23 7216   4.277   4.921   7.748
  466ILE    CG1 7217   3.972   4.856   7.598
  466ILE   HG12 7218   3.901   4.917   7.542
  466ILE   HG13 7219   4.037   4.827   7.515
  466ILE    CD1 7220   3.897   4.737   7.661
  466ILE   HD11 7221   3.844   4.678   7.587
  466ILE   HD12 7222   3.971   4.674   7.712
  466ILE   HD13 7223   3.830   4.774   7.739
  466ILE      C 7224   4.088   5.101   7.892
  466ILE      O 7225   4.142   5.193   7.835
  467TYR      N 7226   4.118   5.059   8.018
  467TYR      H 7227   4.074   4.976   8.055
  467TYR     CA 7228   4.204   5.128   8.116
  467TYR     HA 7229   4.224   5.228   8.079
  467TYR     CB 7230   4.134   5.147   8.254
  467TYR    HB2 7231   4.051   5.213   8.229
  467TYR    HB3 7232   4.093   5.055   8.296
  467TYR     CG 7233   4.211   5.210   8.362
  467TYR    CD1 7234   4.243   5.145   8.480
  467TYR    HD1 7235   4.213   5.042   8.497
  467TYR    CE1 7236   4.327   5.201   8.579
  467TYR    HE1 7237   4.353   5.143   8.665
  467TYR     CZ 7238   4.365   5.341   8.564
  467TYR     OH 7239   4.420   5.397   8.670
  467TYR     HH 7240   4.397   5.340   8.743
  467TYR    CE2 7241   4.339   5.409   8.443
  467TYR    HE2 7242   4.359   5.515   8.442
  467TYR    CD2 7243   4.261   5.340   8.343
  467TYR    HD2 7244   4.236   5.403   8.259
  467TYR      C 7245   4.341   5.060   8.141
  467TYR      O 7246   4.339   4.942   8.176
  468VAL      N 7247   4.451   5.130   8.139
  468VAL      H 7248   4.446   5.227   8.111
  468VAL     CA 7249   4.586   5.066   8.132
  468VAL     HA 7250   4.568   4.958   8.134
  468VAL     CB 7251   4.655   5.091   8.003
  468VAL     HB 7252   4.656   5.200   7.998
  468VAL    CG1 7253   4.801   5.035   7.985
  468VAL   HG11 7254   4.836   5.062   7.886
  468VAL   HG12 7255   4.869   5.085   8.054
  468VAL   HG13 7256   4.797   4.927   8.004
  468VAL    CG2 7257   4.584   5.032   7.884
  468VAL   HG21 7258   4.618   5.064   7.786
  468VAL   HG22 7259   4.593   4.923   7.879
  468VAL   HG23 7260   4.478   5.058   7.888
  468VAL      C 7261   4.667   5.105   8.253
  468VAL      O 7262   4.676   5.224   8.286
  469SER      N 7263   4.733   5.008   8.316
  469SER      H 7264   4.724   4.910   8.292
  469SER     CA 7265   4.808   5.028   8.448
  469SER     HA 7266   4.746   5.096   8.506
  469SER     CB 7267   4.812   4.891   8.516
  469SER    HB2 7268   4.854   4.896   8.617
  469SER    HB3 7269   4.715   4.842   8.514
  469SER     OG 7270   4.911   4.809   8.449
  469SER     HG 7271   4.971   4.764   8.510
  469SER      C 7272   4.943   5.095   8.428
  469SER      O 7273   5.002   5.081   8.323
  470ASP      N 7274   5.004   5.151   8.531
  470ASP      H 7275   4.945   5.161   8.612
  470ASP     CA 7276   5.145   5.179   8.532
  470ASP     HA 7277   5.166   5.258   8.459
  470ASP     CB 7278   5.180   5.234   8.667
  470ASP    HB2 7279   5.132   5.331   8.682
  470ASP    HB3 7280   5.146   5.168   8.746
  470ASP     CG 7281   5.329   5.253   8.682
  470ASP    OD1 7282   5.409   5.189   8.759
  470ASP    OD2 7283   5.368   5.356   8.622
  470ASP      C 7284   5.241   5.067   8.492
  470ASP      O 7285   5.352   5.093   8.446
  471ASP      N 7286   5.201   4.941   8.504
  471ASP      H 7287   5.103   4.926   8.523
  471ASP     CA 7288   5.279   4.823   8.454
  471ASP     HA 7289   5.381   4.857   8.436
  471ASP     CB 7290   5.299   4.719   8.558
  471ASP    HB2 7291   5.382   4.652   8.534
  471ASP    HB3 7292   5.308   4.768   8.655
  471ASP     CG 7293   5.169   4.641   8.575
  471ASP    OD1 7294   5.062   4.699   8.612
  471ASP    OD2 7295   5.171   4.511   8.563
  471ASP      C 7296   5.230   4.763   8.315
  471ASP      O 7297   5.288   4.663   8.277
  472GLY      N 7298   5.131   4.821   8.241
  472GLY      H 7299   5.084   4.895   8.291
  472GLY     CA 7300   5.074   4.785   8.103
  472GLY    HA2 7301   5.029   4.871   8.053
  472GLY    HA3 7302   5.158   4.747   8.045
  472GLY      C 7303   4.961   4.682   8.105
  472GLY      O 7304   4.926   4.624   8.001
  473LYS      N 7305   4.895   4.651   8.221
  473LYS      H 7306   4.914   4.720   8.293
  473LYS     CA 7307   4.778   4.560   8.217
  473LYS     HA 7308   4.792   4.481   8.143
  473LYS     CB 7309   4.767   4.479   8.352
  473LYS    HB2 7310   4.740   4.539   8.439
  473LYS    HB3 7311   4.693   4.402   8.336
  473LYS     CG 7312   4.894   4.397   8.378
  473LYS    HG2 7313   4.932   4.325   8.305
  473LYS    HG3 7314   4.985   4.457   8.387
  473LYS     CD 7315   4.875   4.330   8.510
  473LYS    HD2 7316   4.893   4.413   8.579
  473LYS    HD3 7317   4.774   4.293   8.533
  473LYS     CE 7318   4.975   4.222   8.540
  473LYS    HE2 7319   4.971   4.208   8.648
  473LYS    HE3 7320   4.937   4.131   8.494
  473LYS     NZ 7321   5.116   4.240   8.496
  473LYS    HZ1 7322   5.144   4.330   8.532
  473LYS    HZ2 7323   5.171   4.163   8.532
  473LYS    HZ3 7324   5.134   4.225   8.398
  473LYS      C 7325   4.644   4.632   8.190
  473LYS      O 7326   4.627   4.740   8.238
  474ALA      N 7327   4.551   4.567   8.119
  474ALA      H 7328   4.580   4.477   8.082
  474ALA     CA 7329   4.406   4.601   8.103
  474ALA     HA 7330   4.381   4.666   8.187
  474ALA     CB 7331   4.384   4.695   7.989
  474ALA    HB1 7332   4.461   4.771   7.994
  474ALA    HB2 7333   4.399   4.652   7.890
  474ALA    HB3 7334   4.290   4.750   7.998
  474ALA      C 7335   4.314   4.475   8.099
  474ALA      O 7336   4.362   4.375   8.050
  475HIE      N 7337   4.194   4.489   8.149
  475HIE      H 7338   4.182   4.568   8.211
  475HIE     CA 7339   4.089   4.382   8.133
  475HIE     HA 7340   4.142   4.288   8.119
  475HIE     CB 7341   4.009   4.374   8.264
  475HIE    HB2 7342   4.086   4.367   8.342
  475HIE    HB3 7343   3.942   4.460   8.272
  475HIE     CG 7344   3.926   4.242   8.282
  475HIE    ND1 7345   3.963   4.137   8.367
  475HIE    CE1 7346   3.872   4.046   8.363
  475HIE    HE1 7347   3.877   3.950   8.411
  475HIE    NE2 7348   3.768   4.089   8.288
  475HIE    HE2 7349   3.679   4.042   8.289
  475HIE    CD2 7350   3.799   4.213   8.240
  475HIE    HD2 7351   3.742   4.281   8.179
  475HIE      C 7352   3.995   4.399   8.010
  475HIE      O 7353   3.940   4.509   7.992
  476PHE      N 7354   3.968   4.293   7.938
  476PHE      H 7355   4.003   4.205   7.970
  476PHE     CA 7356   3.872   4.279   7.828
  476PHE     HA 7357   3.822   4.375   7.817
  476PHE     CB 7358   3.957   4.257   7.702
  476PHE    HB2 7359   4.003   4.158   7.704
  476PHE    HB3 7360   3.891   4.261   7.615
  476PHE     CG 7361   4.070   4.352   7.674
  476PHE    CD1 7362   4.064   4.456   7.588
  476PHE    HD1 7363   3.964   4.482   7.558
  476PHE    CE1 7364   4.176   4.529   7.559
  476PHE    HE1 7365   4.161   4.609   7.489
  476PHE     CZ 7366   4.298   4.506   7.623
  476PHE     HZ 7367   4.386   4.558   7.590
  476PHE    CE2 7368   4.305   4.395   7.711
  476PHE    HE2 7369   4.398   4.367   7.759
  476PHE    CD2 7370   4.191   4.322   7.739
  476PHE    HD2 7371   4.199   4.237   7.806
  476PHE      C 7372   3.767   4.173   7.849
  476PHE      O 7373   3.798   4.054   7.871
  477SER      N 7374   3.638   4.214   7.836
  477SER      H 7375   3.629   4.314   7.843
  477SER     CA 7376   3.522   4.128   7.843
  477SER     HA 7377   3.549   4.025   7.866
  477SER     CB 7378   3.431   4.177   7.964
  477SER    HB2 7379   3.372   4.261   7.927
  477SER    HB3 7380   3.355   4.100   7.972
  477SER     OG 7381   3.506   4.209   8.087
  477SER     HG 7382   3.541   4.125   8.117
  477SER      C 7383   3.446   4.118   7.716
  477SER      O 7384   3.380   4.212   7.668
  478ILE      N 7385   3.449   3.993   7.668
  478ILE      H 7386   3.499   3.921   7.718
  478ILE     CA 7387   3.374   3.963   7.539
  478ILE     HA 7388   3.308   4.045   7.512
  478ILE     CB 7389   3.485   3.940   7.423
  478ILE     HB 7390   3.530   3.843   7.441
  478ILE    CG2 7391   3.381   3.937   7.298
  478ILE   HG21 7392   3.330   3.841   7.296
  478ILE   HG22 7393   3.303   4.012   7.315
  478ILE   HG23 7394   3.432   3.957   7.204
  478ILE    CG1 7395   3.600   4.037   7.397
  478ILE   HG12 7396   3.554   4.118   7.340
  478ILE   HG13 7397   3.651   4.063   7.490
  478ILE    CD1 7398   3.711   3.962   7.320
  478ILE   HD11 7399   3.797   4.029   7.326
  478ILE   HD12 7400   3.727   3.864   7.364
  478ILE   HD13 7401   3.682   3.948   7.216
  478ILE      C 7402   3.279   3.842   7.559
  478ILE      O 7403   3.321   3.730   7.561
  479SER      N 7404   3.147   3.866   7.554
  479SER      H 7405   3.120   3.956   7.516
  479SER     CA 7406   3.042   3.764   7.576
  479SER     HA 7407   3.065   3.704   7.663
  479SER     CB 7408   2.914   3.833   7.601
  479SER    HB2 7409   2.925   3.908   7.679
  479SER    HB3 7410   2.885   3.882   7.508
  479SER     OG 7411   2.810   3.747   7.641
  479SER     HG 7412   2.725   3.793   7.639
  479SER      C 7413   3.029   3.679   7.452
  479SER      O 7414   3.069   3.718   7.347
  480ASN      N 7415   2.963   3.561   7.456
  480ASN      H 7416   2.930   3.530   7.546
  480ASN     CA 7417   2.956   3.467   7.337
  480ASN     HA 7418   3.054   3.462   7.290
  480ASN     CB 7419   2.929   3.323   7.387
  480ASN    HB2 7420   2.935   3.256   7.301
  480ASN    HB3 7421   2.999   3.312   7.470
  480ASN     CG 7422   2.794   3.294   7.449
  480ASN    OD1 7423   2.708   3.375   7.471
  480ASN    ND2 7424   2.766   3.175   7.498
  480ASN   HD21 7425   2.678   3.161   7.546
  480ASN   HD22 7426   2.830   3.101   7.471
  480ASN      C 7427   2.863   3.513   7.227
  480ASN      O 7428   2.875   3.463   7.114
  481SER      N 7429   2.771   3.602   7.250
  481SER      H 7430   2.745   3.602   7.348
  481SER     CA 7431   2.688   3.684   7.172
  481SER     HA 7432   2.687   3.654   7.067
  481SER     CB 7433   2.543   3.658   7.228
  481SER    HB2 7434   2.467   3.722   7.184
  481SER    HB3 7435   2.507   3.556   7.219
  481SER     OG 7436   2.532   3.682   7.369
  481SER     HG 7437   2.437   3.684   7.384
  481SER      C 7438   2.722   3.831   7.166
  481SER      O 7439   2.637   3.910   7.123
  482ALA      N 7440   2.845   3.876   7.210
  482ALA      H 7441   2.920   3.816   7.241
  482ALA     CA 7442   2.895   4.013   7.201
  482ALA     HA 7443   2.840   4.067   7.278
  482ALA     CB 7444   3.043   4.001   7.225
  482ALA    HB1 7445   3.088   3.939   7.148
  482ALA    HB2 7446   3.084   4.102   7.216
  482ALA    HB3 7447   3.054   3.971   7.330
  482ALA      C 7448   2.858   4.078   7.063
  482ALA      O 7449   2.855   4.017   6.959
  483GLU      N 7450   2.823   4.204   7.070
  483GLU      H 7451   2.826   4.256   7.156
  483GLU     CA 7452   2.784   4.286   6.952
  483GLU     HA 7453   2.712   4.229   6.894
  483GLU     CB 7454   2.729   4.419   7.003
  483GLU    HB2 7455   2.813   4.463   7.057
  483GLU    HB3 7456   2.695   4.485   6.924
  483GLU     CG 7457   2.618   4.399   7.101
  483GLU    HG2 7458   2.543   4.333   7.057
  483GLU    HG3 7459   2.646   4.354   7.196
  483GLU     CD 7460   2.549   4.529   7.135
  483GLU    OE1 7461   2.587   4.593   7.237
  483GLU    OE2 7462   2.443   4.563   7.075
  483GLU      C 7463   2.892   4.302   6.847
  483GLU      O 7464   2.862   4.293   6.730
  484ASP      N 7465   3.022   4.297   6.883
  484ASP      H 7466   3.042   4.321   6.980
  484ASP     CA 7467   3.123   4.236   6.799
  484ASP     HA 7468   3.080   4.189   6.710
  484ASP     CB 7469   3.201   4.353   6.737
  484ASP    HB2 7470   3.239   4.422   6.813
  484ASP    HB3 7471   3.289   4.321   6.682
  484ASP     CG 7472   3.137   4.450   6.633
  484ASP    OD1 7473   3.123   4.404   6.515
  484ASP    OD2 7474   3.093   4.560   6.669
  484ASP      C 7475   3.216   4.147   6.875
  484ASP      O 7476   3.248   4.175   6.990
  485PRO      N 7477   3.265   4.041   6.816
  485PRO     CD 7478   3.234   4.011   6.677
  485PRO    HD2 7479   3.280   4.079   6.605
  485PRO    HD3 7480   3.130   3.991   6.653
  485PRO     CG 7481   3.311   3.888   6.656
  485PRO    HG2 7482   3.414   3.917   6.634
  485PRO    HG3 7483   3.269   3.829   6.575
  485PRO     CB 7484   3.311   3.819   6.788
  485PRO    HB2 7485   3.388   3.742   6.790
  485PRO    HB3 7486   3.214   3.774   6.807
  485PRO     CA 7487   3.336   3.935   6.890
  485PRO     HA 7488   3.291   3.900   6.983
  485PRO      C 7489   3.484   3.968   6.924
  485PRO      O 7490   3.560   3.879   6.964
  486PHE      N 7491   3.529   4.090   6.904
  486PHE      H 7492   3.453   4.155   6.893
  486PHE     CA 7493   3.672   4.134   6.927
  486PHE     HA 7494   3.708   4.076   7.012
  486PHE     CB 7495   3.751   4.095   6.801
  486PHE    HB2 7496   3.856   4.084   6.828
  486PHE    HB3 7497   3.709   4.001   6.765
  486PHE     CG 7498   3.737   4.180   6.684
  486PHE    CD1 7499   3.619   4.184   6.602
  486PHE    HD1 7500   3.528   4.140   6.640
  486PHE    CE1 7501   3.618   4.262   6.482
  486PHE    HE1 7502   3.521   4.264   6.433
  486PHE     CZ 7503   3.737   4.304   6.424
  486PHE     HZ 7504   3.738   4.332   6.320
  486PHE    CE2 7505   3.855   4.298   6.501
  486PHE    HE2 7506   3.948   4.332   6.459
  486PHE    CD2 7507   3.852   4.244   6.633
  486PHE    HD2 7508   3.942   4.240   6.693
  486PHE      C 7509   3.691   4.276   6.965
  486PHE      O 7510   3.606   4.357   6.951
  487ILE      N 7511   3.807   4.306   7.017
  487ILE      H 7512   3.879   4.235   7.011
  487ILE     CA 7513   3.845   4.445   7.054
  487ILE     HA 7514   3.782   4.520   7.007
  487ILE     CB 7515   3.832   4.464   7.211
  487ILE     HB 7516   3.862   4.372   7.261
  487ILE    CG2 7517   3.916   4.586   7.264
  487ILE   HG21 7518   3.879   4.683   7.231
  487ILE   HG22 7519   3.902   4.595   7.372
  487ILE   HG23 7520   4.023   4.577   7.246
  487ILE    CG1 7521   3.682   4.487   7.250
  487ILE   HG12 7522   3.655   4.589   7.226
  487ILE   HG13 7523   3.616   4.414   7.203
  487ILE    CD1 7524   3.661   4.467   7.396
  487ILE   HD11 7525   3.724   4.384   7.430
  487ILE   HD12 7526   3.682   4.561   7.447
  487ILE   HD13 7527   3.561   4.429   7.415
  487ILE      C 7528   3.988   4.476   7.003
  487ILE      O 7529   4.077   4.395   7.016
  488ALA      N 7530   4.010   4.600   6.958
  488ALA      H 7531   3.938   4.668   6.978
  488ALA     CA 7532   4.148   4.649   6.923
  488ALA     HA 7533   4.221   4.590   6.979
  488ALA     CB 7534   4.190   4.629   6.777
  488ALA    HB1 7535   4.138   4.542   6.737
  488ALA    HB2 7536   4.157   4.711   6.714
  488ALA    HB3 7537   4.298   4.613   6.765
  488ALA      C 7538   4.178   4.786   6.981
  488ALA      O 7539   4.084   4.864   7.002
  489ILE      N 7540   4.302   4.820   7.008
  489ILE      H 7541   4.376   4.752   7.003
  489ILE     CA 7542   4.349   4.947   7.059
  489ILE     HA 7543   4.282   5.024   7.019
  489ILE     CB 7544   4.338   4.948   7.214
  489ILE     HB 7545   4.388   5.040   7.245
  489ILE    CG2 7546   4.190   4.952   7.271
  489ILE   HG21 7547   4.187   4.981   7.376
  489ILE   HG22 7548   4.125   5.032   7.237
  489ILE   HG23 7549   4.138   4.856   7.271
  489ILE    CG1 7550   4.414   4.836   7.285
  489ILE   HG12 7551   4.373   4.739   7.257
  489ILE   HG13 7552   4.514   4.846   7.245
  489ILE    CD1 7553   4.423   4.844   7.440
  489ILE   HD11 7554   4.490   4.762   7.467
  489ILE   HD12 7555   4.453   4.942   7.477
  489ILE   HD13 7556   4.324   4.814   7.475
  489ILE      C 7557   4.487   4.990   7.012
  489ILE      O 7558   4.568   4.901   6.980
  490HIE      N 7559   4.527   5.120   7.000
  490HIE      H 7560   4.463   5.189   7.038
  490HIE     CA 7561   4.654   5.163   6.940
  490HIE     HA 7562   4.722   5.082   6.968
  490HIE     CB 7563   4.643   5.159   6.783
  490HIE    HB2 7564   4.735   5.189   6.732
  490HIE    HB3 7565   4.623   5.061   6.742
  490HIE     CG 7566   4.537   5.255   6.731
  490HIE    ND1 7567   4.526   5.395   6.757
  490HIE    CE1 7568   4.419   5.433   6.682
  490HIE    HE1 7569   4.371   5.529   6.673
  490HIE    NE2 7570   4.379   5.328   6.607
  490HIE    HE2 7571   4.299   5.347   6.549
  490HIE    CD2 7572   4.442   5.215   6.637
  490HIE    HD2 7573   4.434   5.116   6.595
  490HIE      C 7574   4.697   5.301   6.999
  490HIE      O 7575   4.620   5.366   7.073
  491ALA      N 7576   4.824   5.337   6.967
  491ALA      H 7577   4.877   5.276   6.906
  491ALA     CA 7578   4.890   5.456   7.026
  491ALA     HA 7579   4.895   5.439   7.134
  491ALA     CB 7580   5.028   5.458   6.960
  491ALA    HB1 7581   5.085   5.377   7.005
  491ALA    HB2 7582   5.027   5.458   6.851
  491ALA    HB3 7583   5.083   5.540   7.007
  491ALA      C 7584   4.829   5.597   7.011
  491ALA      O 7585   4.872   5.688   7.085
  492GLU      N 7586   4.726   5.610   6.921
  492GLU      H 7587   4.689   5.525   6.881
  492GLU     CA 7588   4.647   5.729   6.905
  492GLU     HA 7589   4.678   5.804   6.977
  492GLU     CB 7590   4.669   5.792   6.768
  492GLU    HB2 7591   4.646   5.712   6.697
  492GLU    HB3 7592   4.605   5.877   6.747
  492GLU     CG 7593   4.812   5.827   6.750
  492GLU    HG2 7594   4.852   5.879   6.837
  492GLU    HG3 7595   4.868   5.734   6.751
  492GLU     CD 7596   4.853   5.900   6.625
  492GLU    OE1 7597   4.947   5.851   6.560
  492GLU    OE2 7598   4.802   6.008   6.588
  492GLU      C 7599   4.499   5.708   6.954
  492GLU      O 7600   4.424   5.801   6.930
  493SER      N 7601   4.454   5.590   6.992
  493SER      H 7602   4.516   5.514   6.968
  493SER     CA 7603   4.318   5.553   7.042
  493SER     HA 7604   4.256   5.605   6.969
  493SER     CB 7605   4.297   5.402   7.030
  493SER    HB2 7606   4.191   5.377   7.027
  493SER    HB3 7607   4.319   5.376   6.927
  493SER     OG 7608   4.373   5.334   7.126
  493SER     HG 7609   4.464   5.356   7.106
  493SER      C 7610   4.278   5.609   7.181
  493SER      O 7611   4.179   5.564   7.233
  494LYS      N 7612   4.360   5.698   7.238
  494LYS      H 7613   4.441   5.726   7.185
  494LYS     CA 7614   4.356   5.737   7.382
  494LYS     HA 7615   4.317   5.658   7.447
  494LYS     CB 7616   4.501   5.768   7.422
  494LYS    HB2 7617   4.498   5.827   7.514
  494LYS    HB3 7618   4.556   5.675   7.441
  494LYS     CG 7619   4.586   5.850   7.324
  494LYS    HG2 7620   4.608   5.772   7.252
  494LYS    HG3 7621   4.519   5.920   7.274
  494LYS     CD 7622   4.711   5.912   7.380
  494LYS    HD2 7623   4.692   5.993   7.451
  494LYS    HD3 7624   4.771   5.831   7.420
  494LYS     CE 7625   4.801   5.980   7.278
  494LYS    HE2 7626   4.885   6.009   7.342
  494LYS    HE3 7627   4.833   5.899   7.212
  494LYS     NZ 7628   4.745   6.094   7.202
  494LYS    HZ1 7629   4.730   6.179   7.256
  494LYS    HZ2 7630   4.797   6.122   7.120
  494LYS    HZ3 7631   4.653   6.076   7.165
  494LYS      C 7632   4.249   5.844   7.404
  494LYS      O 7633   4.232   5.932   7.318
  495LEU      N 7634   4.187   5.848   7.525
  495LEU      H 7635   4.223   5.783   7.594
  495LEU     CA 7636   4.092   5.956   7.573
  495LEU     HA 7637   4.069   6.017   7.485
  495LEU     CB 7638   3.970   5.888   7.643
  495LEU    HB2 7639   3.925   5.819   7.572
  495LEU    HB3 7640   4.004   5.828   7.727
  495LEU     CG 7641   3.864   5.992   7.701
  495LEU     HG 7642   3.918   6.079   7.740
  495LEU    CD1 7643   3.778   6.025   7.574
  495LEU   HD11 7644   3.719   5.943   7.532
  495LEU   HD12 7645   3.718   6.111   7.604
  495LEU   HD13 7646   3.851   6.055   7.499
  495LEU    CD2 7647   3.761   5.936   7.800
  495LEU   HD21 7648   3.739   5.834   7.768
  495LEU   HD22 7649   3.805   5.919   7.898
  495LEU   HD23 7650   3.670   5.996   7.803
  495LEU      C 7651   4.165   6.042   7.676
  495LEU      O 7652   4.219   5.991   7.773
  495LEU    OXT 7653   4.177   6.165   7.646
  496CA2    CA2 7654   4.932   3.115   2.750
  497CL1    CL1 7655   4.266   4.052   4.305
  498ROH    HO1 7656   4.216   2.471   4.349
  498ROH     O1 7657   4.295   2.506   4.307
  4994GA     C1 7658   4.328   2.401   4.211
  4994GA     H1 7659   4.357   2.314   4.270
  4994GA     C2 7660   4.435   2.447   4.104
  4994GA     H2 7661   4.447   2.365   4.033
  4994GA     O2 7662   4.563   2.462   4.174
  4994GA    H2O 7663   4.613   2.399   4.123
  4994GA     C3 7664   4.390   2.579   4.036
  4994GA     H3 7665   4.380   2.653   4.116
  4994GA     O3 7666   4.489   2.617   3.936
  4994GA    H3O 7667   4.451   2.686   3.881
  4994GA     C4 7668   4.250   2.556   3.963
  4994GA     H4 7669   4.261   2.487   3.879
  4994GA     C5 7670   4.140   2.494   4.058
  4994GA     H5 7671   4.115   2.570   4.132
  4994GA     C6 7672   4.008   2.457   3.992
  4994GA    H62 7673   3.931   2.423   4.062
  4994GA    H61 7674   3.981   2.549   3.940
  4994GA     O6 7675   4.028   2.348   3.894
  4994GA    H6O 7676   3.996   2.266   3.933
  4994GA     O5 7677   4.199   2.376   4.133
  4994GA     O4 7678   4.194   2.680   3.919
  5004GA     C1 7679   4.213   2.704   3.776
  5004GA     H1 7680   4.261   2.622   3.723
  5004GA     C2 7681   4.291   2.837   3.735
  5004GA     H2 7682   4.321   2.810   3.634
  5004GA     O2 7683   4.426   2.845   3.806
  5004GA    H2O 7684   4.442   2.939   3.804
  5004GA     C3 7685   4.207   2.965   3.741
  5004GA     H3 7686   4.210   2.974   3.850
  5004GA     O3 7687   4.284   3.070   3.681
  5004GA    H3O 7688   4.254   3.148   3.728
  5004GA     C4 7689   4.074   2.949   3.679
  5004GA     H4 7690   4.077   2.939   3.570
  5004GA     C5 7691   3.995   2.820   3.728
  5004GA     H5 7692   3.967   2.833   3.833
  5004GA     C6 7693   3.855   2.797   3.663
  5004GA    H62 7694   3.815   2.708   3.712
  5004GA    H61 7695   3.788   2.881   3.682
  5004GA     O6 7696   3.861   2.786   3.526
  5004GA    H6O 7697   3.936   2.733   3.499
  5004GA     O5 7698   4.080   2.703   3.704
  5004GA     O4 7699   3.976   3.065   3.707
  5014GA     C1 7700   3.987   3.192   3.629
  5014GA     H1 7701   4.088   3.232   3.639
  5014GA     C2 7702   3.896   3.304   3.691
  5014GA     H2 7703   3.936   3.396   3.648
  5014GA     O2 7704   3.926   3.322   3.840
  5014GA    H2O 7705   3.926   3.235   3.880
  5014GA     C3 7706   3.749   3.290   3.668
  5014GA     H3 7707   3.706   3.203   3.718
  5014GA     O3 7708   3.683   3.415   3.709
  5014GA    H3O 7709   3.651   3.394   3.797
  5014GA     C4 7710   3.708   3.248   3.523
  5014GA     H4 7711   3.730   3.335   3.461
  5014GA     C5 7712   3.796   3.136   3.473
  5014GA     H5 7713   3.771   3.050   3.535
  5014GA     C6 7714   3.770   3.085   3.332
  5014GA    H62 7715   3.853   3.018   3.309
  5014GA    H61 7716   3.671   3.042   3.326
  5014GA     O6 7717   3.787   3.189   3.227
  5014GA    H6O 7718   3.763   3.149   3.143
  5014GA     O5 7719   3.941   3.155   3.486
  5014GA     O4 7720   3.556   3.215   3.517
  5024GA     C1 7721   3.472   3.336   3.487
  5024GA     H1 7722   3.479   3.411   3.566
  5024GA     C2 7723   3.316   3.307   3.481
  5024GA     H2 7724   3.273   3.406   3.465
  5024GA     O2 7725   3.269   3.253   3.612
  5024GA    H2O 7726   3.189   3.204   3.593
  5024GA     C3 7727   3.289   3.217   3.354
  5024GA     H3 7728   3.339   3.121   3.368
  5024GA     O3 7729   3.147   3.200   3.352
  5024GA    H3O 7730   3.131   3.139   3.280
  5024GA     C4 7731   3.344   3.277   3.219
  5024GA     H4 7732   3.289   3.366   3.189
  5024GA     C5 7733   3.493   3.316   3.230
  5024GA     H5 7734   3.541   3.219   3.243
  5024GA     C6 7735   3.561   3.394   3.110
  5024GA    H62 7736   3.667   3.372   3.106
  5024GA    H61 7737   3.542   3.357   3.009
  5024GA     O6 7738   3.523   3.534   3.106
  5024GA    H6O 7739   3.524   3.554   3.200
  5024GA     O5 7740   3.514   3.398   3.353
  5024GA     O4 7741   3.329   3.184   3.107
  5030GA     C1 7742   3.219   3.219   3.005
  5030GA     H1 7743   3.155   3.301   3.036
  5030GA     C2 7744   3.118   3.098   2.988
  5030GA     H2 7745   3.035   3.127   2.923
  5030GA     C3 7746   3.192   2.981   2.919
  5030GA     H3 7747   3.267   2.932   2.980
  5030GA     C4 7748   3.260   3.022   2.782
  5030GA     H4 7749   3.182   3.046   2.710
  5030GA     C5 7750   3.355   3.151   2.794
  5030GA     H5 7751   3.451   3.130   2.842
  5030GA     C6 7752   3.383   3.220   2.662
  5030GA    H62 7753   3.432   3.317   2.675
  5030GA    H61 7754   3.442   3.163   2.592
  5030GA     O6 7755   3.255   3.252   2.599
  5030GA    H6O 7756   3.204   3.324   2.636
  5030GA     O5 7757   3.277   3.255   2.877
  5030GA     O4 7758   3.338   2.908   2.739
  5030GA    H4O 7759   3.315   2.842   2.804
  5030GA     O3 7760   3.094   2.879   2.887
  5030GA    H3O 7761   3.079   2.814   2.957
  5030GA     O2 7762   3.058   3.057   3.116
  5030GA    H2O 7763   2.999   2.985   3.095
  504Na+    NA+ 7764   0.381   3.061   2.915
  505WAT      O 7765   4.514   4.004   2.617
  505WAT     H1 7766   4.477   4.037   2.698
  505WAT     H2 7767   4.441   3.961   2.573
  506WAT      O 7768   1.059   4.199   7.518
  506WAT     H1 7769   0.990   4.136   7.498
  506WAT     H2 7770   1.089   4.174   7.606
  507WAT      O 7771   3.368   3.989   5.069
  507WAT     H1 7772   3.366   4.069   5.018
  507WAT     H2 7773   3.450   3.946   5.043
  508WAT      O 7774   4.076   4.275   3.960
  508WAT     H1 7775   4.128   4.349   3.993
  508WAT     H2 7776   4.098   4.271   3.867
  509WAT      O 7777   4.743   2.939   2.810
  509WAT     H1 7778   4.674   2.975   2.754
  509WAT     H2 7779   4.697   2.875   2.865
  510WAT      O 7780   7.178   5.542   9.444
  510WAT     H1 7781   7.195   5.542   9.538
  510WAT     H2 7782   7.200   5.630   9.414
  511WAT      O 7783   1.002   7.908   5.524
  511WAT     H1 7784   1.010   7.881   5.433
  511WAT     H2 7785   0.908   7.903   5.543
  512WAT      O 7786   3.632   4.599   3.079
  512WAT     H1 7787   3.703   4.638   3.029
  512WAT     H2 7788   3.577   4.556   3.014
  513WAT      O 7789   2.766   0.289   1.934
  513WAT     H1 7790   2.800   0.366   1.888
  513WAT     H2 7791   2.747   0.226   1.864
  514WAT      O 7792   5.777   2.327   6.524
  514WAT     H1 7793   5.701   2.279   6.558
  514WAT     H2 7794   5.778   2.409   6.574
  515WAT      O 7795   7.127   3.867   5.493
  515WAT     H1 7796   7.140   3.844   5.585
  515WAT     H2 7797   7.214   3.894   5.463
  516WAT      O 7798   1.212   6.293   3.966
  516WAT     H1 7799   1.207   6.277   3.871
  516WAT     H2 7800   1.306   6.295   3.985
  517WAT      O 7801   8.003   0.112   1.765
  517WAT     H1 7802   8.002   0.086   1.673
  517WAT     H2 7803   8.032   0.033   1.812
  518WAT      O 7804   7.640   0.716   0.877
  518WAT     H1 7805   7.693   0.775   0.931
  518WAT     H2 7806   7.610   0.649   0.938
  519WAT      O 7807   4.676   3.650   4.793
  519WAT     H1 7808   4.592   3.669   4.752
  519WAT     H2 7809   4.715   3.736   4.808
  520WAT      O 7810   4.368   4.497   3.121
  520WAT     H1 7811   4.294   4.452   3.080
  520WAT     H2 7812   4.352   4.489   3.215
  521WAT      O 7813   2.957   4.209   4.377
  521WAT     H1 7814   2.909   4.211   4.460
  521WAT     H2 7815   2.917   4.278   4.324
  522WAT      O 7816   6.447   2.646   6.847
  522WAT     H1 7817   6.468   2.614   6.935
  522WAT     H2 7818   6.525   2.695   6.821
  523WAT      O 7819   0.524   2.842   4.460
  523WAT     H1 7820   0.612   2.813   4.436
  523WAT     H2 7821   0.516   2.929   4.421
  524WAT      O 7822   4.860   5.614   3.965
  524WAT     H1 7823   4.888   5.603   3.874
  524WAT     H2 7824   4.869   5.707   3.983
  525WAT      O 7825   3.740   4.955   3.940
  525WAT     H1 7826   3.692   5.033   3.911
  525WAT     H2 7827   3.697   4.930   4.022
  526WAT      O 7828   0.676   5.396   2.551
  526WAT     H1 7829   0.675   5.365   2.642
  526WAT     H2 7830   0.735   5.336   2.506
  527WAT      O 7831  -0.069   1.702   5.915
  527WAT     H1 7832  -0.013   1.631   5.885
  527WAT     H2 7833  -0.139   1.659   5.964
  528WAT      O 7834   2.735   3.968   4.082
  528WAT     H1 7835   2.740   3.884   4.035
  528WAT     H2 7836   2.724   4.033   4.013
  529WAT      O 7837   0.988   2.634   6.856
  529WAT     H1 7838   1.072   2.589   6.857
  529WAT     H2 7839   0.998   2.704   6.792
  530WAT      O 7840   3.364   1.345   2.606
  530WAT     H1 7841   3.307   1.311   2.537
  530WAT     H2 7842   3.432   1.279   2.618
  531WAT      O 7843   3.799   5.203   3.034
  531WAT     H1 7844   3.872   5.146   3.011
  531WAT     H2 7845   3.806   5.277   2.974
  532WAT      O 7846   3.983   4.023   5.095
  532WAT     H1 7847   3.979   4.098   5.155
  532WAT     H2 7848   3.893   3.995   5.085
  533WAT      O 7849   7.809   4.012   2.570
  533WAT     H1 7850   7.891   4.058   2.588
  533WAT     H2 7851   7.799   4.016   2.475
  534WAT      O 7852   4.413   3.431   5.025
  534WAT     H1 7853   4.509   3.428   5.024
  534WAT     H2 7854   4.393   3.516   5.065
  535WAT      O 7855   3.408   4.237   3.671
  535WAT     H1 7856   3.389   4.178   3.597
  535WAT     H2 7857   3.323   4.276   3.692
  536WAT      O 7858   5.045   7.916   0.216
  536WAT     H1 7859   5.063   7.958   0.133
  536WAT     H2 7860   5.004   7.984   0.270
  537WAT      O 7861   3.678   4.350   3.738
  537WAT     H1 7862   3.724   4.270   3.712
  537WAT     H2 7863   3.587   4.323   3.747
  538WAT      O 7864   1.160   3.976   0.048
  538WAT     H1 7865   1.075   4.011   0.021
  538WAT     H2 7866   1.198   3.941  -0.032
  539WAT      O 7867   3.200   4.657   4.428
  539WAT     H1 7868   3.230   4.683   4.341
  539WAT     H2 7869   3.280   4.628   4.473
  540WAT      O 7870   2.468   6.134   4.113
  540WAT     H1 7871   2.460   6.215   4.063
  540WAT     H2 7872   2.438   6.066   4.054
  541WAT      O 7873   6.590   5.110   0.198
  541WAT     H1 7874   6.574   5.022   0.163
  541WAT     H2 7875   6.505   5.138   0.233
  542WAT      O 7876   4.632   4.907   5.620
  542WAT     H1 7877   4.724   4.886   5.634
  542WAT     H2 7878   4.617   4.986   5.672
  543WAT      O 7879   4.963   3.378   2.672
  543WAT     H1 7880   4.882   3.429   2.676
  543WAT     H2 7881   4.996   3.394   2.583
  544WAT      O 7882   4.473   4.236   4.464
  544WAT     H1 7883   4.469   4.326   4.430
  544WAT     H2 7884   4.404   4.190   4.417
  545WAT      O 7885   4.516   0.432   1.615
  545WAT     H1 7886   4.585   0.447   1.680
  545WAT     H2 7887   4.475   0.349   1.641
  546WAT      O 7888   6.307   5.208   8.256
  546WAT     H1 7889   6.378   5.238   8.199
  546WAT     H2 7890   6.276   5.127   8.215
  547WAT      O 7891   4.950   3.684   5.866
  547WAT     H1 7892   4.956   3.776   5.838
  547WAT     H2 7893   5.014   3.677   5.937
  548WAT      O 7894   5.505   6.121   9.043
  548WAT     H1 7895   5.457   6.090   8.966
  548WAT     H2 7896   5.525   6.042   9.092
  549WAT      O 7897   0.192   5.686   6.902
  549WAT     H1 7898   0.168   5.715   6.990
  549WAT     H2 7899   0.162   5.756   6.845
  550WAT      O 7900   4.713   6.655   0.626
  550WAT     H1 7901   4.706   6.732   0.570
  550WAT     H2 7902   4.692   6.581   0.568
  551WAT      O 7903   0.461   5.970   9.479
  551WAT     H1 7904   0.453   5.958   9.385
  551WAT     H2 7905   0.525   6.041   9.488
  552WAT      O 7906   0.183   1.440   3.014
  552WAT     H1 7907   0.253   1.474   3.071
  552WAT     H2 7908   0.138   1.375   3.068
  553WAT      O 7909   0.703   5.953   9.163
  553WAT     H1 7910   0.651   5.877   9.191
  553WAT     H2 7911   0.709   5.945   9.068
  554WAT      O 7912   5.389   1.886   5.017
  554WAT     H1 7913   5.359   1.800   4.989
  554WAT     H2 7914   5.309   1.938   5.023
  555WAT      O 7915   6.877   5.337   6.342
  555WAT     H1 7916   6.873   5.247   6.309
  555WAT     H2 7917   6.906   5.328   6.433
  556WAT      O 7918   7.744   2.540   6.280
  556WAT     H1 7919   7.769   2.610   6.339
  556WAT     H2 7920   7.688   2.482   6.333
  557WAT      O 7921   3.200   2.729   1.097
  557WAT     H1 7922   3.116   2.688   1.075
  557WAT     H2 7923   3.177   2.814   1.133
  558WAT      O 7924   1.191   6.230   6.185
  558WAT     H1 7925   1.154   6.142   6.193
  558WAT     H2 7926   1.163   6.276   6.264
  559WAT      O 7927   3.180   4.839   4.667
  559WAT     H1 7928   3.254   4.835   4.728
  559WAT     H2 7929   3.198   4.769   4.603
  560WAT      O 7930   1.749   5.754   6.084
  560WAT     H1 7931   1.667   5.722   6.045
  560WAT     H2 7932   1.746   5.722   6.174
  561WAT      O 7933   2.164   1.954   4.490
  561WAT     H1 7934   2.236   2.017   4.488
  561WAT     H2 7935   2.112   1.979   4.567
  562WAT      O 7936   1.038   5.131   6.803
  562WAT     H1 7937   1.102   5.171   6.745
  562WAT     H2 7938   1.076   5.046   6.825
  563WAT      O 7939   6.655   7.750   8.823
  563WAT     H1 7940   6.674   7.713   8.909
  563WAT     H2 7941   6.597   7.686   8.782
  564WAT      O 7942   2.849   0.886   6.685
  564WAT     H1 7943   2.854   0.834   6.765
  564WAT     H2 7944   2.898   0.966   6.705
  565WAT      O 7945   3.717   0.188   4.078
  565WAT     H1 7946   3.658   0.242   4.131
  565WAT     H2 7947   3.779   0.151   4.141
  566WAT      O 7948   0.650   4.229   9.128
  566WAT     H1 7949   0.694   4.298   9.077
  566WAT     H2 7950   0.674   4.248   9.218
  567WAT      O 7951   7.383   6.650   4.625
  567WAT     H1 7952   7.351   6.566   4.592
  567WAT     H2 7953   7.363   6.713   4.555
  568WAT      O 7954   0.995   6.853   1.515
  568WAT     H1 7955   0.971   6.895   1.598
  568WAT     H2 7956   0.937   6.777   1.509
  569WAT      O 7957   3.970   4.227   2.991
  569WAT     H1 7958   3.934   4.191   3.072
  569WAT     H2 7959   3.998   4.316   3.016
  570WAT      O 7960   0.549   4.781   9.091
  570WAT     H1 7961   0.516   4.719   9.027
  570WAT     H2 7962   0.641   4.760   9.100
  571WAT      O 7963   1.628   7.888   2.919
  571WAT     H1 7964   1.554   7.915   2.974
  571WAT     H2 7965   1.627   7.792   2.923
  572WAT      O 7966   1.662   6.309   6.031
  572WAT     H1 7967   1.573   6.280   6.048
  572WAT     H2 7968   1.718   6.236   6.059
  573WAT      O 7969   1.022   5.362   8.655
  573WAT     H1 7970   1.102   5.409   8.634
  573WAT     H2 7971   1.014   5.295   8.587
  574WAT      O 7972   0.000   3.640   7.123
  574WAT     H1 7973  -0.022   3.704   7.191
  574WAT     H2 7974  -0.084   3.622   7.080
  575WAT      O 7975   7.206   8.298   9.404
  575WAT     H1 7976   7.293   8.339   9.405
  575WAT     H2 7977   7.223   8.205   9.413
  576WAT      O 7978   7.269   4.680   5.670
  576WAT     H1 7979   7.179   4.658   5.690
  576WAT     H2 7980   7.286   4.635   5.586
  577WAT      O 7981   6.143   3.569   8.389
  577WAT     H1 7982   6.063   3.578   8.440
  577WAT     H2 7983   6.214   3.579   8.452
  578WAT      O 7984   2.021   5.895   3.437
  578WAT     H1 7985   2.017   5.819   3.379
  578WAT     H2 7986   2.110   5.892   3.474
  579WAT      O 7987   1.945   2.178   3.476
  579WAT     H1 7988   2.014   2.229   3.432
  579WAT     H2 7989   1.956   2.198   3.569
  580WAT      O 7990   1.175   3.436   4.944
  580WAT     H1 7991   1.151   3.528   4.935
  580WAT     H2 7992   1.261   3.437   4.986
  581WAT      O 7993   1.890   6.987   6.884
  581WAT     H1 7994   1.912   6.960   6.795
  581WAT     H2 7995   1.851   6.910   6.924
  582WAT      O 7996   3.218   6.858   4.507
  582WAT     H1 7997   3.124   6.869   4.522
  582WAT     H2 7998   3.259   6.917   4.570
  583WAT      O 7999   4.636   0.951   5.912
  583WAT     H1 8000   4.652   1.014   5.841
  583WAT     H2 8001   4.616   1.005   5.988
  584WAT      O 8002   6.287   0.074   0.250
  584WAT     H1 8003   6.361   0.135   0.255
  584WAT     H2 8004   6.325  -0.005   0.211
  585WAT      O 8005   1.437   8.316   4.802
  585WAT     H1 8006   1.435   8.328   4.707
  585WAT     H2 8007   1.505   8.376   4.832
  586WAT      O 8008   5.111   6.897   8.156
  586WAT     H1 8009   5.016   6.900   8.164
  586WAT     H2 8010   5.133   6.804   8.156
  587WAT      O 8011  -0.143   3.408   8.912
  587WAT     H1 8012  -0.124   3.319   8.943
  587WAT     H2 8013  -0.112   3.465   8.983
  588WAT      O 8014   1.450   6.866   7.137
  588WAT     H1 8015   1.385   6.835   7.074
  588WAT     H2 8016   1.427   6.823   7.219
  589WAT      O 8017   7.512   2.877   6.591
  589WAT     H1 8018   7.460   2.797   6.593
  589WAT     H2 8019   7.451   2.945   6.561
  590WAT      O 8020   0.545   1.608   1.690
  590WAT     H1 8021   0.492   1.544   1.643
  590WAT     H2 8022   0.548   1.577   1.780
  591WAT      O 8023   2.315   2.958   5.894
  591WAT     H1 8024   2.389   2.897   5.900
  591WAT     H2 8025   2.256   2.932   5.964
  592WAT      O 8026   0.496   1.833   3.836
  592WAT     H1 8027   0.523   1.840   3.927
  592WAT     H2 8028   0.563   1.777   3.796
  593WAT      O 8029   0.550   4.618   0.215
  593WAT     H1 8030   0.623   4.681   0.215
  593WAT     H2 8031   0.490   4.652   0.149
  594WAT      O 8032   3.847   4.201   5.268
  594WAT     H1 8033   3.765   4.172   5.229
  594WAT     H2 8034   3.845   4.168   5.358
  595WAT      O 8035   6.936   0.826   3.876
  595WAT     H1 8036   6.864   0.787   3.926
  595WAT     H2 8037   7.014   0.806   3.927
  596WAT      O 8038   5.747   4.603   9.208
  596WAT     H1 8039   5.683   4.655   9.256
  596WAT     H2 8040   5.822   4.663   9.197
  597WAT      O 8041   1.396   4.594   4.797
  597WAT     H1 8042   1.383   4.580   4.890
  597WAT     H2 8043   1.457   4.667   4.791
  598WAT      O 8044   6.583   4.716   3.294
  598WAT     H1 8045   6.597   4.746   3.204
  598WAT     H2 8046   6.556   4.624   3.285
  599WAT      O 8047   2.934   7.355   8.677
  599WAT     H1 8048   2.932   7.352   8.581
  599WAT     H2 8049   2.886   7.276   8.704
  600WAT      O 8050   2.343   7.269   2.090
  600WAT     H1 8051   2.381   7.354   2.110
  600WAT     H2 8052   2.414   7.207   2.108
  601WAT      O 8053   3.555   7.804   8.295
  601WAT     H1 8054   3.645   7.796   8.264
  601WAT     H2 8055   3.561   7.863   8.370
  602WAT      O 8056   5.806   1.903   1.040
  602WAT     H1 8057   5.835   1.962   1.110
  602WAT     H2 8058   5.776   1.824   1.086
  603WAT      O 8059   7.684   2.229   5.851
  603WAT     H1 8060   7.708   2.139   5.832
  603WAT     H2 8061   7.592   2.236   5.827
  604WAT      O 8062   0.525   5.779   6.095
  604WAT     H1 8063   0.476   5.704   6.128
  604WAT     H2 8064   0.462   5.851   6.098
  605WAT      O 8065   6.119   6.261   0.028
  605WAT     H1 8066   6.117   6.174  -0.014
  605WAT     H2 8067   6.172   6.313  -0.032
  606WAT      O 8068   7.247   1.958   0.338
  606WAT     H1 8069   7.265   1.882   0.283
  606WAT     H2 8070   7.264   1.927   0.428
  607WAT      O 8071   1.756   3.575   8.302
  607WAT     H1 8072   1.801   3.591   8.218
  607WAT     H2 8073   1.779   3.651   8.356
  608WAT      O 8074   7.869   1.504   7.638
  608WAT     H1 8075   7.788   1.519   7.686
  608WAT     H2 8076   7.914   1.435   7.687
  609WAT      O 8077   7.735   0.226   1.896
  609WAT     H1 8078   7.720   0.150   1.952
  609WAT     H2 8079   7.823   0.212   1.859
  610WAT      O 8080   5.148   4.974   0.029
  610WAT     H1 8081   5.098   4.892   0.029
  610WAT     H2 8082   5.143   5.005   0.119
  611WAT      O 8083   5.718   6.643   5.691
  611WAT     H1 8084   5.699   6.669   5.601
  611WAT     H2 8085   5.792   6.584   5.684
  612WAT      O 8086   1.000   3.329   4.754
  612WAT     H1 8087   1.069   3.360   4.694
  612WAT     H2 8088   1.027   3.358   4.840
  613WAT      O 8089   5.958   4.840   8.898
  613WAT     H1 8090   5.879   4.804   8.857
  613WAT     H2 8091   5.984   4.913   8.840
  614WAT      O 8092   1.326   5.206   9.079
  614WAT     H1 8093   1.356   5.232   8.992
  614WAT     H2 8094   1.232   5.224   9.079
  615WAT      O 8095   4.590   8.217   8.701
  615WAT     H1 8096   4.612   8.207   8.794
  615WAT     H2 8097   4.558   8.130   8.675
  616WAT      O 8098  -0.168   1.538   8.995
  616WAT     H1 8099  -0.081   1.528   9.034
  616WAT     H2 8100  -0.201   1.620   9.030
  617WAT      O 8101   6.549   6.751   2.070
  617WAT     H1 8102   6.471   6.707   2.036
  617WAT     H2 8103   6.586   6.795   1.994
  618WAT      O 8104   7.646   4.847   9.341
  618WAT     H1 8105   7.716   4.826   9.279
  618WAT     H2 8106   7.686   4.910   9.401
  619WAT      O 8107   3.362   5.349   1.005
  619WAT     H1 8108   3.365   5.367   0.911
  619WAT     H2 8109   3.339   5.256   1.010
  620WAT      O 8110  -0.055   3.120   3.188
  620WAT     H1 8111  -0.042   3.207   3.149
  620WAT     H2 8112  -0.062   3.137   3.282
  621WAT      O 8113   5.278   1.917   4.263
  621WAT     H1 8114   5.191   1.902   4.226
  621WAT     H2 8115   5.332   1.845   4.230
  622WAT      O 8116   7.227   3.349   9.203
  622WAT     H1 8117   7.303   3.361   9.260
  622WAT     H2 8118   7.152   3.350   9.262
  623WAT      O 8119   7.708   5.930   6.258
  623WAT     H1 8120   7.709   6.021   6.226
  623WAT     H2 8121   7.729   5.878   6.180
  624WAT      O 8122   0.377   0.412   4.217
  624WAT     H1 8123   0.342   0.501   4.212
  624WAT     H2 8124   0.312   0.358   4.173
  625WAT      O 8125   1.758   2.734   6.018
  625WAT     H1 8126   1.741   2.649   5.978
  625WAT     H2 8127   1.827   2.718   6.082
  626WAT      O 8128   1.424   6.763   3.582
  626WAT     H1 8129   1.381   6.762   3.667
  626WAT     H2 8130   1.353   6.777   3.519
  627WAT      O 8131  -0.069   3.578   3.758
  627WAT     H1 8132   0.003   3.636   3.784
  627WAT     H2 8133  -0.147   3.634   3.761
  628WAT      O 8134   2.737   5.412   3.119
  628WAT     H1 8135   2.819   5.395   3.166
  628WAT     H2 8136   2.732   5.508   3.114
  629WAT      O 8137   1.532   5.825   2.740
  629WAT     H1 8138   1.619   5.826   2.781
  629WAT     H2 8139   1.540   5.883   2.665
  630WAT      O 8140   5.745   5.327   0.918
  630WAT     H1 8141   5.817   5.382   0.886
  630WAT     H2 8142   5.699   5.382   0.982
  631WAT      O 8143   7.361   2.417   5.008
  631WAT     H1 8144   7.444   2.394   5.049
  631WAT     H2 8145   7.383   2.432   4.916
  632WAT      O 8146   0.886   5.810   8.092
  632WAT     H1 8147   0.857   5.732   8.045
  632WAT     H2 8148   0.906   5.874   8.024
  633WAT      O 8149   7.660   5.044   1.458
  633WAT     H1 8150   7.595   5.014   1.521
  633WAT     H2 8151   7.676   5.135   1.483
  634WAT      O 8152   5.542   5.574   2.951
  634WAT     H1 8153   5.464   5.527   2.922
  634WAT     H2 8154   5.515   5.622   3.028
  635WAT      O 8155   3.365   5.467   0.479
  635WAT     H1 8156   3.316   5.545   0.504
  635WAT     H2 8157   3.427   5.453   0.551
  636WAT      O 8158   5.804   1.994   2.973
  636WAT     H1 8159   5.741   1.929   2.940
  636WAT     H2 8160   5.778   2.009   3.064
  637WAT      O 8161  -0.186   2.842   8.114
  637WAT     H1 8162  -0.198   2.933   8.087
  637WAT     H2 8163  -0.268   2.819   8.157
  638WAT      O 8164   7.879   8.205   1.925
  638WAT     H1 8165   7.965   8.234   1.893
  638WAT     H2 8166   7.846   8.147   1.857
  639WAT      O 8167   6.996   1.362   0.562
  639WAT     H1 8168   7.007   1.443   0.513
  639WAT     H2 8169   6.901   1.351   0.570
  640WAT      O 8170   4.655   6.090   8.312
  640WAT     H1 8171   4.702   6.007   8.300
  640WAT     H2 8172   4.572   6.078   8.267
  641WAT      O 8173   1.864   7.018   6.315
  641WAT     H1 8174   1.781   7.027   6.361
  641WAT     H2 8175   1.880   7.104   6.276
  642WAT      O 8176   0.296   4.869   2.823
  642WAT     H1 8177   0.254   4.804   2.767
  642WAT     H2 8178   0.226   4.931   2.845
  643WAT      O 8179   1.624   0.230   0.490
  643WAT     H1 8180   1.603   0.284   0.413
  643WAT     H2 8181   1.717   0.245   0.504
  644WAT      O 8182   4.713   7.092   6.008
  644WAT     H1 8183   4.769   7.137   5.945
  644WAT     H2 8184   4.627   7.087   5.966
  645WAT      O 8185  -0.373   3.607   2.269
  645WAT     H1 8186  -0.321   3.590   2.190
  645WAT     H2 8187  -0.368   3.526   2.319
  646WAT      O 8188   3.434   7.458   4.172
  646WAT     H1 8189   3.490   7.495   4.240
  646WAT     H2 8190   3.436   7.523   4.101
  647WAT      O 8191   0.887   4.484   3.452
  647WAT     H1 8192   0.971   4.516   3.485
  647WAT     H2 8193   0.836   4.564   3.437
  648WAT      O 8194   7.468   5.817   7.104
  648WAT     H1 8195   7.518   5.735   7.105
  648WAT     H2 8196   7.501   5.867   7.179
  649WAT      O 8197   6.817   0.380   6.181
  649WAT     H1 8198   6.833   0.378   6.275
  649WAT     H2 8199   6.901   0.406   6.142
  650WAT      O 8200   4.790   0.543   0.178
  650WAT     H1 8201   4.727   0.516   0.245
  650WAT     H2 8202   4.806   0.463   0.128
  651WAT      O 8203  -0.212   6.934   3.707
  651WAT     H1 8204  -0.274   6.994   3.750
  651WAT     H2 8205  -0.266   6.884   3.647
  652WAT      O 8206   5.611   3.164   7.759
  652WAT     H1 8207   5.527   3.138   7.796
  652WAT     H2 8208   5.670   3.093   7.783
  653WAT      O 8209  -0.246   6.295   6.629
  653WAT     H1 8210  -0.248   6.283   6.724
  653WAT     H2 8211  -0.235   6.389   6.617
  654WAT      O 8212   2.183   8.229   6.031
  654WAT     H1 8213   2.177   8.323   6.012
  654WAT     H2 8214   2.130   8.187   5.964
  655WAT      O 8215   7.861   5.245   3.463
  655WAT     H1 8216   7.951   5.253   3.493
  655WAT     H2 8217   7.816   5.321   3.501
  656WAT      O 8218   5.586   6.040   0.481
  656WAT     H1 8219   5.516   6.016   0.541
  656WAT     H2 8220   5.600   5.962   0.427
  657WAT      O 8221   2.491   8.174   3.904
  657WAT     H1 8222   2.415   8.121   3.877
  657WAT     H2 8223   2.462   8.265   3.891
  658WAT      O 8224   4.244   7.605   4.541
  658WAT     H1 8225   4.215   7.612   4.450
  658WAT     H2 8226   4.336   7.631   4.539
  659WAT      O 8227   6.527   7.085   0.692
  659WAT     H1 8228   6.551   7.168   0.733
  659WAT     H2 8229   6.431   7.084   0.693
  660WAT      O 8230   3.980   4.251   8.917
  660WAT     H1 8231   3.990   4.215   9.005
  660WAT     H2 8232   3.991   4.345   8.929
  661WAT      O 8233   3.482   0.823   1.760
  661WAT     H1 8234   3.525   0.909   1.761
  661WAT     H2 8235   3.543   0.767   1.712
  662WAT      O 8236   3.250   6.649   2.569
  662WAT     H1 8237   3.278   6.643   2.478
  662WAT     H2 8238   3.255   6.559   2.601
  663WAT      O 8239   4.764   1.561   9.145
  663WAT     H1 8240   4.717   1.621   9.204
  663WAT     H2 8241   4.803   1.619   9.079
  664WAT      O 8242   1.555   1.165   8.839
  664WAT     H1 8243   1.560   1.250   8.795
  664WAT     H2 8244   1.519   1.184   8.925
  665WAT      O 8245   6.181   1.479   6.384
  665WAT     H1 8246   6.087   1.465   6.393
  665WAT     H2 8247   6.220   1.430   6.457
  666WAT      O 8248   0.925   0.871   1.344
  666WAT     H1 8249   1.012   0.860   1.306
  666WAT     H2 8250   0.928   0.957   1.386
  667WAT      O 8251  -0.120   5.610   0.614
  667WAT     H1 8252  -0.026   5.591   0.617
  667WAT     H2 8253  -0.152   5.586   0.701
  668WAT      O 8254   7.662   1.472   7.862
  668WAT     H1 8255   7.637   1.421   7.939
  668WAT     H2 8256   7.745   1.513   7.885
  669WAT      O 8257   0.539   1.467   9.381
  669WAT     H1 8258   0.631   1.470   9.358
  669WAT     H2 8259   0.522   1.552   9.423
  670WAT      O 8260   0.333   2.118   1.154
  670WAT     H1 8261   0.305   2.142   1.066
  670WAT     H2 8262   0.409   2.061   1.140
  671WAT      O 8263   4.596   7.638   5.811
  671WAT     H1 8264   4.652   7.624   5.735
  671WAT     H2 8265   4.523   7.691   5.778
  672WAT      O 8266   7.071   0.713   6.213
  672WAT     H1 8267   7.030   0.796   6.188
  672WAT     H2 8268   7.027   0.688   6.294
  673WAT      O 8269   4.265   2.689   0.797
  673WAT     H1 8270   4.247   2.640   0.717
  673WAT     H2 8271   4.187   2.677   0.851
  674WAT      O 8272   6.548   4.674   6.143
  674WAT     H1 8273   6.478   4.635   6.196
  674WAT     H2 8274   6.566   4.757   6.185
  675WAT      O 8275   7.437   1.940   1.122
  675WAT     H1 8276   7.431   2.020   1.174
  675WAT     H2 8277   7.389   1.875   1.172
  676WAT      O 8278   3.999   0.344   2.091
  676WAT     H1 8279   4.086   0.380   2.081
  676WAT     H2 8280   3.983   0.295   2.010
  677WAT      O 8281   7.325   3.165   1.370
  677WAT     H1 8282   7.358   3.148   1.458
  677WAT     H2 8283   7.313   3.078   1.332
  678WAT      O 8284   3.638   3.904   9.361
  678WAT     H1 8285   3.648   3.957   9.441
  678WAT     H2 8286   3.558   3.853   9.377
  679WAT      O 8287   0.450   4.410   0.357
  679WAT     H1 8288   0.507   4.477   0.318
  679WAT     H2 8289   0.373   4.459   0.386
  680WAT      O 8290   0.995   3.707   0.583
  680WAT     H1 8291   1.002   3.713   0.488
  680WAT     H2 8292   0.903   3.724   0.602
  681WAT      O 8293   1.193   4.851   2.631
  681WAT     H1 8294   1.194   4.756   2.642
  681WAT     H2 8295   1.285   4.876   2.638
  682WAT      O 8296   4.678   1.216   0.180
  682WAT     H1 8297   4.762   1.218   0.225
  682WAT     H2 8298   4.640   1.132   0.204
  683WAT      O 8299  -0.114   3.836   1.576
  683WAT     H1 8300  -0.068   3.818   1.658
  683WAT     H2 8301  -0.052   3.888   1.525
  684WAT      O 8302   5.957   2.544   1.113
  684WAT     H1 8303   5.897   2.583   1.176
  684WAT     H2 8304   6.042   2.545   1.157
  685WAT      O 8305   0.348   4.588   2.073
  685WAT     H1 8306   0.431   4.611   2.115
  685WAT     H2 8307   0.314   4.515   2.124
  686WAT      O 8308   7.824   5.194   2.588
  686WAT     H1 8309   7.812   5.102   2.563
  686WAT     H2 8310   7.736   5.224   2.612
  687WAT      O 8311   1.800   2.908   8.391
  687WAT     H1 8312   1.736   2.871   8.330
  687WAT     H2 8313   1.774   2.877   8.477
  688WAT      O 8314   1.516   7.851   8.827
  688WAT     H1 8315   1.529   7.936   8.787
  688WAT     H2 8316   1.429   7.857   8.867
  689WAT      O 8317   1.452   4.819   6.523
  689WAT     H1 8318   1.389   4.748   6.510
  689WAT     H2 8319   1.397   4.894   6.547
  690WAT      O 8320   6.083   7.238   1.796
  690WAT     H1 8321   6.021   7.288   1.847
  690WAT     H2 8322   6.143   7.200   1.860
  691WAT      O 8323   7.549   4.907   2.593
  691WAT     H1 8324   7.555   4.942   2.681
  691WAT     H2 8325   7.456   4.909   2.572
  692WAT      O 8326   6.169   7.282   5.307
  692WAT     H1 8327   6.167   7.349   5.238
  692WAT     H2 8328   6.206   7.328   5.383
  693WAT      O 8329   1.149   5.928   5.835
  693WAT     H1 8330   1.209   5.893   5.770
  693WAT     H2 8331   1.080   5.863   5.843
  694WAT      O 8332   3.665   1.065   7.019
  694WAT     H1 8333   3.652   1.136   6.957
  694WAT     H2 8334   3.596   1.078   7.085
  695WAT      O 8335   3.663   2.047   1.597
  695WAT     H1 8336   3.675   2.096   1.679
  695WAT     H2 8337   3.724   1.973   1.604
  696WAT      O 8338   5.629   7.298   7.854
  696WAT     H1 8339   5.678   7.370   7.894
  696WAT     H2 8340   5.632   7.317   7.760
  697WAT      O 8341   1.752   2.568   4.366
  697WAT     H1 8342   1.722   2.602   4.281
  697WAT     H2 8343   1.795   2.642   4.407
  698WAT      O 8344   1.574   3.309   0.466
  698WAT     H1 8345   1.608   3.265   0.388
  698WAT     H2 8346   1.484   3.277   0.475
  699WAT      O 8347   1.374   3.001   8.005
  699WAT     H1 8348   1.431   3.063   7.959
  699WAT     H2 8349   1.369   2.925   7.946
  700WAT      O 8350   4.586   1.068   7.947
  700WAT     H1 8351   4.589   1.139   8.012
  700WAT     H2 8352   4.497   1.072   7.912
  701WAT      O 8353   2.186   4.167   8.621
  701WAT     H1 8354   2.248   4.173   8.694
  701WAT     H2 8355   2.240   4.150   8.544
  702WAT      O 8356   4.947   2.633   6.954
  702WAT     H1 8357   4.852   2.641   6.953
  702WAT     H2 8358   4.972   2.656   7.043
  703WAT      O 8359   5.096   1.546   4.230
  703WAT     H1 8360   5.152   1.613   4.269
  703WAT     H2 8361   5.014   1.592   4.210
  704WAT      O 8362   6.226   4.931   7.632
  704WAT     H1 8363   6.304   4.879   7.615
  704WAT     H2 8364   6.163   4.902   7.566
  705WAT      O 8365   1.094   3.655   4.494
  705WAT     H1 8366   1.024   3.613   4.544
  705WAT     H2 8367   1.052   3.683   4.413
  706WAT      O 8368   2.943   8.309   7.063
  706WAT     H1 8369   2.853   8.316   7.094
  706WAT     H2 8370   2.955   8.386   7.006
  707WAT      O 8371   7.839   5.896   0.108
  707WAT     H1 8372   7.763   5.915   0.053
  707WAT     H2 8373   7.914   5.919   0.055
  708WAT      O 8374   4.833   1.485   2.310
  708WAT     H1 8375   4.794   1.524   2.232
  708WAT     H2 8376   4.921   1.522   2.314
  709WAT      O 8377   0.747   3.743   5.916
  709WAT     H1 8378   0.804   3.702   5.851
  709WAT     H2 8379   0.705   3.815   5.869
  710WAT      O 8380   2.119   1.491   5.180
  710WAT     H1 8381   2.175   1.569   5.186
  710WAT     H2 8382   2.165   1.433   5.120
  711WAT      O 8383   2.072   5.118   0.047
  711WAT     H1 8384   2.072   5.158  -0.040
  711WAT     H2 8385   2.013   5.173   0.098
  712WAT      O 8386   1.064   3.422   4.161
  712WAT     H1 8387   1.004   3.448   4.092
  712WAT     H2 8388   1.144   3.473   4.144
  713WAT      O 8389   1.044   5.710   5.084
  713WAT     H1 8390   1.087   5.752   5.010
  713WAT     H2 8391   0.960   5.755   5.092
  714WAT      O 8392   7.259   6.377   6.303
  714WAT     H1 8393   7.205   6.444   6.261
  714WAT     H2 8394   7.200   6.336   6.367
  715WAT      O 8395   4.332   6.246   5.851
  715WAT     H1 8396   4.349   6.259   5.757
  715WAT     H2 8397   4.379   6.317   5.894
  716WAT      O 8398  -0.003   0.629   8.935
  716WAT     H1 8399   0.082   0.635   8.891
  716WAT     H2 8400  -0.053   0.565   8.885
  717WAT      O 8401   4.671   5.699   0.826
  717WAT     H1 8402   4.580   5.702   0.796
  717WAT     H2 8403   4.670   5.638   0.900
  718WAT      O 8404   3.853   4.385   6.024
  718WAT     H1 8405   3.845   4.460   6.083
  718WAT     H2 8406   3.785   4.324   6.053
  719WAT      O 8407   2.114   7.307   8.929
  719WAT     H1 8408   2.145   7.262   9.008
  719WAT     H2 8409   2.153   7.259   8.856
  720WAT      O 8410   1.810   3.815   8.449
  720WAT     H1 8411   1.861   3.895   8.462
  720WAT     H2 8412   1.767   3.800   8.533
  721WAT      O 8413   3.089   1.188   2.583
  721WAT     H1 8414   3.165   1.153   2.630
  721WAT     H2 8415   3.013   1.156   2.633
  722WAT      O 8416   2.599   5.455   6.706
  722WAT     H1 8417   2.504   5.457   6.695
  722WAT     H2 8418   2.626   5.373   6.665
  723WAT      O 8419   7.818   4.141   4.717
  723WAT     H1 8420   7.744   4.183   4.761
  723WAT     H2 8421   7.893   4.159   4.773
  724WAT      O 8422   2.782   7.143   8.748
  724WAT     H1 8423   2.752   7.084   8.677
  724WAT     H2 8424   2.778   7.088   8.827
  725WAT      O 8425   2.253   2.278   3.836
  725WAT     H1 8426   2.218   2.252   3.922
  725WAT     H2 8427   2.319   2.212   3.816
  726WAT      O 8428   4.952   6.244   6.738
  726WAT     H1 8429   4.954   6.169   6.679
  726WAT     H2 8430   4.949   6.320   6.681
  727WAT      O 8431   0.418   8.168   5.588
  727WAT     H1 8432   0.367   8.241   5.554
  727WAT     H2 8433   0.494   8.162   5.531
  728WAT      O 8434   1.789   7.596   8.434
  728WAT     H1 8435   1.702   7.560   8.449
  728WAT     H2 8436   1.775   7.691   8.428
  729WAT      O 8437   8.032   4.090   8.182
  729WAT     H1 8438   8.024   4.084   8.278
  729WAT     H2 8439   8.123   4.117   8.168
  730WAT      O 8440   4.819   2.336   8.671
  730WAT     H1 8441   4.832   2.320   8.765
  730WAT     H2 8442   4.895   2.389   8.646
  731WAT      O 8443   4.115   6.976   6.741
  731WAT     H1 8444   4.209   6.989   6.750
  731WAT     H2 8445   4.105   6.881   6.728
  732WAT      O 8446   3.483   2.253   4.353
  732WAT     H1 8447   3.479   2.349   4.355
  732WAT     H2 8448   3.441   2.225   4.434
  733WAT      O 8449   3.765   2.166   0.360
  733WAT     H1 8450   3.730   2.192   0.275
  733WAT     H2 8451   3.810   2.244   0.393
  734WAT      O 8452   0.603   5.410   6.420
  734WAT     H1 8453   0.617   5.469   6.493
  734WAT     H2 8454   0.528   5.356   6.446
  735WAT      O 8455   6.997   5.759   8.649
  735WAT     H1 8456   7.020   5.677   8.694
  735WAT     H2 8457   6.905   5.772   8.669
  736WAT      O 8458   3.903   0.469   4.440
  736WAT     H1 8459   3.912   0.487   4.347
  736WAT     H2 8460   3.929   0.550   4.483
  737WAT      O 8461   3.822   2.421   9.122
  737WAT     H1 8462   3.820   2.396   9.214
  737WAT     H2 8463   3.788   2.510   9.120
  738WAT      O 8464   1.651   4.858   3.899
  738WAT     H1 8465   1.602   4.835   3.978
  738WAT     H2 8466   1.743   4.850   3.925
  739WAT      O 8467   2.139   1.867   3.181
  739WAT     H1 8468   2.218   1.827   3.217
  739WAT     H2 8469   2.164   1.891   3.091
  740WAT      O 8470   5.653   8.160   1.490
  740WAT     H1 8471   5.682   8.079   1.449
  740WAT     H2 8472   5.558   8.159   1.482
  741WAT      O 8473   4.671   0.486   6.587
  741WAT     H1 8474   4.718   0.410   6.551
  741WAT     H2 8475   4.733   0.525   6.648
  742WAT      O 8476   4.596   6.066   6.417
  742WAT     H1 8477   4.682   6.052   6.457
  742WAT     H2 8478   4.571   6.154   6.444
  743WAT      O 8479   6.933   6.015   7.198
  743WAT     H1 8480   7.021   6.032   7.164
  743WAT     H2 8481   6.883   6.094   7.175
  744WAT      O 8482   4.189   5.617   0.696
  744WAT     H1 8483   4.160   5.629   0.787
  744WAT     H2 8484   4.227   5.529   0.695
  745WAT      O 8485   0.658   7.425   3.804
  745WAT     H1 8486   0.595   7.490   3.774
  745WAT     H2 8487   0.617   7.385   3.880
  746WAT      O 8488   4.010   7.507   6.687
  746WAT     H1 8489   4.009   7.482   6.780
  746WAT     H2 8490   3.922   7.487   6.656
  747WAT      O 8491   7.512   1.459   4.460
  747WAT     H1 8492   7.471   1.435   4.543
  747WAT     H2 8493   7.562   1.538   4.481
  748WAT      O 8494   2.017   5.995   2.038
  748WAT     H1 8495   1.937   6.031   2.000
  748WAT     H2 8496   2.024   5.907   2.001
  749WAT      O 8497   2.644   1.327   8.723
  749WAT     H1 8498   2.674   1.248   8.769
  749WAT     H2 8499   2.610   1.293   8.640
  750WAT      O 8500   7.469   1.127   6.520
  750WAT     H1 8501   7.391   1.094   6.476
  750WAT     H2 8502   7.438   1.157   6.605
  751WAT      O 8503   7.418   1.858   6.303
  751WAT     H1 8504   7.473   1.789   6.265
  751WAT     H2 8505   7.332   1.847   6.263
  752WAT      O 8506   5.176   1.525   6.519
  752WAT     H1 8507   5.134   1.449   6.559
  752WAT     H2 8508   5.190   1.586   6.592
  753WAT      O 8509   1.560   7.389   5.174
  753WAT     H1 8510   1.517   7.474   5.186
  753WAT     H2 8511   1.556   7.373   5.079
  754WAT      O 8512   2.941   0.341   3.130
  754WAT     H1 8513   2.871   0.404   3.110
  754WAT     H2 8514   3.020   0.395   3.139
  755WAT      O 8515   2.843   6.690   5.330
  755WAT     H1 8516   2.801   6.714   5.248
  755WAT     H2 8517   2.847   6.771   5.381
  756WAT      O 8518   1.882   1.424   1.767
  756WAT     H1 8519   1.934   1.344   1.764
  756WAT     H2 8520   1.944   1.492   1.796
  757WAT      O 8521   2.479   0.424   4.344
  757WAT     H1 8522   2.398   0.474   4.336
  757WAT     H2 8523   2.453   0.342   4.386
  758WAT      O 8524  -0.233   4.993   1.193
  758WAT     H1 8525  -0.319   5.026   1.218
  758WAT     H2 8526  -0.251   4.933   1.121
  759WAT      O 8527   7.377   7.822   8.220
  759WAT     H1 8528   7.470   7.805   8.235
  759WAT     H2 8529   7.354   7.887   8.286
  760WAT      O 8530   1.108   7.957   3.525
  760WAT     H1 8531   1.166   8.024   3.490
  760WAT     H2 8532   1.137   7.875   3.485
  761WAT      O 8533   4.990   6.858   2.998
  761WAT     H1 8534   4.953   6.801   3.066
  761WAT     H2 8535   5.057   6.804   2.956
  762WAT      O 8536   2.478   5.459   0.982
  762WAT     H1 8537   2.495   5.512   1.060
  762WAT     H2 8538   2.558   5.465   0.931
  763WAT      O 8539   3.040   7.684   1.320
  763WAT     H1 8540   2.963   7.627   1.314
  763WAT     H2 8541   3.105   7.632   1.368
  764WAT      O 8542   8.030   0.883   2.572
  764WAT     H1 8543   8.125   0.897   2.571
  764WAT     H2 8544   7.996   0.944   2.505
  765WAT      O 8545   4.820   0.419   7.728
  765WAT     H1 8546   4.765   0.421   7.650
  765WAT     H2 8547   4.909   0.429   7.694
  766WAT      O 8548   6.578   5.734   3.599
  766WAT     H1 8549   6.622   5.648   3.598
  766WAT     H2 8550   6.648   5.796   3.579
  767WAT      O 8551  -0.152   8.471   7.254
  767WAT     H1 8552  -0.244   8.447   7.262
  767WAT     H2 8553  -0.151   8.536   7.184
  768WAT      O 8554   6.320   3.681   6.001
  768WAT     H1 8555   6.365   3.621   5.942
  768WAT     H2 8556   6.377   3.689   6.077
  769WAT      O 8557   7.404   4.311   8.793
  769WAT     H1 8558   7.481   4.363   8.768
  769WAT     H2 8559   7.358   4.295   8.711
  770WAT      O 8560   5.521   6.867   2.223
  770WAT     H1 8561   5.610   6.865   2.258
  770WAT     H2 8562   5.501   6.776   2.200
  771WAT      O 8563   7.787   2.025   4.739
  771WAT     H1 8564   7.740   1.956   4.785
  771WAT     H2 8565   7.799   1.991   4.650
  772WAT      O 8566   5.742   5.102   1.298
  772WAT     H1 8567   5.720   5.096   1.205
  772WAT     H2 8568   5.753   5.196   1.314
  773WAT      O 8569   7.779   6.657   0.395
  773WAT     H1 8570   7.839   6.587   0.420
  773WAT     H2 8571   7.824   6.737   0.421
  774WAT      O 8572   7.836   6.868   4.901
  774WAT     H1 8573   7.747   6.857   4.868
  774WAT     H2 8574   7.841   6.812   4.978
  775WAT      O 8575   2.876   6.374   3.505
  775WAT     H1 8576   2.947   6.336   3.557
  775WAT     H2 8577   2.901   6.465   3.493
  776WAT      O 8578   2.915   8.455   4.556
  776WAT     H1 8579   2.952   8.416   4.635
  776WAT     H2 8580   2.945   8.398   4.485
  777WAT      O 8581  -0.283   2.680   8.849
  777WAT     H1 8582  -0.359   2.701   8.796
  777WAT     H2 8583  -0.318   2.641   8.929
  778WAT      O 8584   6.255   7.227   2.916
  778WAT     H1 8585   6.231   7.135   2.904
  778WAT     H2 8586   6.282   7.233   3.007
  779WAT      O 8587   2.823   7.538   0.907
  779WAT     H1 8588   2.829   7.462   0.965
  779WAT     H2 8589   2.739   7.578   0.929
  780WAT      O 8590   2.576   4.435   8.043
  780WAT     H1 8591   2.572   4.358   7.987
  780WAT     H2 8592   2.510   4.494   8.007
  781WAT      O 8593   1.428   5.599   2.684
  781WAT     H1 8594   1.447   5.690   2.704
  781WAT     H2 8595   1.490   5.576   2.615
  782WAT      O 8596  -0.324   0.159   6.765
  782WAT     H1 8597  -0.313   0.211   6.686
  782WAT     H2 8598  -0.307   0.070   6.737
  783WAT      O 8599   0.869   7.958   8.290
  783WAT     H1 8600   0.836   7.940   8.378
  783WAT     H2 8601   0.950   7.908   8.283
  784WAT      O 8602   6.063   5.326   1.243
  784WAT     H1 8603   6.031   5.365   1.162
  784WAT     H2 8604   5.994   5.343   1.307
  785WAT      O 8605   4.895   5.513   9.462
  785WAT     H1 8606   4.884   5.435   9.515
  785WAT     H2 8607   4.984   5.507   9.428
  786WAT      O 8608   6.241   0.756   4.156
  786WAT     H1 8609   6.333   0.777   4.142
  786WAT     H2 8610   6.242   0.692   4.227
  787WAT      O 8611   1.985   3.073   0.031
  787WAT     H1 8612   1.986   3.026  -0.052
  787WAT     H2 8613   1.977   3.005   0.098
  788WAT      O 8614  -0.183   2.366   3.007
  788WAT     H1 8615  -0.194   2.284   3.055
  788WAT     H2 8616  -0.090   2.369   2.985
  789WAT      O 8617   1.780   7.726   7.120
  789WAT     H1 8618   1.774   7.631   7.111
  789WAT     H2 8619   1.689   7.755   7.120
  790WAT      O 8620  -0.345   1.634   4.265
  790WAT     H1 8621  -0.319   1.620   4.174
  790WAT     H2 8622  -0.438   1.614   4.266
  791WAT      O 8623   2.372   3.087   2.650
  791WAT     H1 8624   2.312   3.134   2.708
  791WAT     H2 8625   2.447   3.145   2.641
  792WAT      O 8626   4.981   1.533   6.028
  792WAT     H1 8627   4.900   1.579   6.050
  792WAT     H2 8628   4.963   1.490   5.944
  793WAT      O 8629   3.573   7.205   3.643
  793WAT     H1 8630   3.548   7.280   3.697
  793WAT     H2 8631   3.658   7.229   3.606
  794WAT      O 8632   0.867   0.852   7.739
  794WAT     H1 8633   0.962   0.856   7.754
  794WAT     H2 8634   0.828   0.884   7.820
  795WAT      O 8635   7.468   3.581   5.834
  795WAT     H1 8636   7.497   3.584   5.743
  795WAT     H2 8637   7.548   3.588   5.885
  796WAT      O 8638   7.972   8.387   1.506
  796WAT     H1 8639   8.057   8.383   1.462
  796WAT     H2 8640   7.950   8.296   1.525
  797WAT      O 8641   5.465   4.584   0.105
  797WAT     H1 8642   5.455   4.664   0.054
  797WAT     H2 8643   5.499   4.613   0.189
  798WAT      O 8644   4.022   6.708   3.645
  798WAT     H1 8645   3.987   6.628   3.685
  798WAT     H2 8646   3.952   6.772   3.657
  799WAT      O 8647   3.106   2.722   3.721
  799WAT     H1 8648   3.022   2.684   3.694
  799WAT     H2 8649   3.084   2.810   3.750
  800WAT      O 8650  -0.062   3.369   2.475
  800WAT     H1 8651  -0.155   3.382   2.456
  800WAT     H2 8652  -0.056   3.279   2.508
  801WAT      O 8653   6.535   3.945   2.193
  801WAT     H1 8654   6.468   3.878   2.209
  801WAT     H2 8655   6.488   4.028   2.200
  802WAT      O 8656   6.130   8.392   3.124
  802WAT     H1 8657   6.137   8.465   3.063
  802WAT     H2 8658   6.042   8.401   3.162
  803WAT      O 8659   0.747   1.584   6.544
  803WAT     H1 8660   0.816   1.521   6.566
  803WAT     H2 8661   0.730   1.630   6.627
  804WAT      O 8662   0.458   7.153   5.288
  804WAT     H1 8663   0.462   7.232   5.234
  804WAT     H2 8664   0.370   7.155   5.326
  805WAT      O 8665   2.843   8.425   2.776
  805WAT     H1 8666   2.922   8.380   2.807
  805WAT     H2 8667   2.800   8.455   2.856
  806WAT      O 8668   4.299   6.963   0.752
  806WAT     H1 8669   4.360   6.963   0.825
  806WAT     H2 8670   4.222   7.009   0.785
  807WAT      O 8671   6.579   6.268   6.547
  807WAT     H1 8672   6.634   6.193   6.569
  807WAT     H2 8673   6.511   6.269   6.615
  808WAT      O 8674   1.502   6.184   0.038
  808WAT     H1 8675   1.588   6.219   0.059
  808WAT     H2 8676   1.519   6.095   0.007
  809WAT      O 8677   7.395   3.846   1.567
  809WAT     H1 8678   7.362   3.758   1.584
  809WAT     H2 8679   7.352   3.872   1.485
  810WAT      O 8680   6.322   1.367   2.568
  810WAT     H1 8681   6.241   1.379   2.616
  810WAT     H2 8682   6.301   1.302   2.501
  811WAT      O 8683   0.236   1.745   4.270
  811WAT     H1 8684   0.282   1.829   4.276
  811WAT     H2 8685   0.246   1.707   4.357
  812WAT      O 8686   6.538   2.487   1.759
  812WAT     H1 8687   6.555   2.404   1.713
  812WAT     H2 8688   6.624   2.516   1.789
  813WAT      O 8689   0.011   4.546   8.849
  813WAT     H1 8690   0.034   4.483   8.780
  813WAT     H2 8691   0.091   4.559   8.898
  814WAT      O 8692   1.787   6.011   3.350
  814WAT     H1 8693   1.775   6.052   3.435
  814WAT     H2 8694   1.881   5.998   3.341
  815WAT      O 8695   0.527   1.079   2.838
  815WAT     H1 8696   0.555   1.078   2.929
  815WAT     H2 8697   0.572   1.004   2.799
  816WAT      O 8698   7.569   7.961   1.400
  816WAT     H1 8699   7.561   8.012   1.481
  816WAT     H2 8700   7.661   7.935   1.396
  817WAT      O 8701   0.421   3.067   8.275
  817WAT     H1 8702   0.477   3.145   8.279
  817WAT     H2 8703   0.356   3.081   8.344
  818WAT      O 8704   0.498   4.809   0.983
  818WAT     H1 8705   0.439   4.735   0.970
  818WAT     H2 8706   0.446   4.886   0.962
  819WAT      O 8707  -0.272   3.402   5.544
  819WAT     H1 8708  -0.193   3.390   5.492
  819WAT     H2 8709  -0.248   3.371   5.631
  820WAT      O 8710   1.331   1.849   1.344
  820WAT     H1 8711   1.419   1.817   1.363
  820WAT     H2 8712   1.278   1.821   1.419
  821WAT      O 8713  -0.046   7.947   6.830
  821WAT     H1 8714  -0.031   7.961   6.736
  821WAT     H2 8715  -0.093   7.864   6.834
  822WAT      O 8716   4.328   2.232   7.416
  822WAT     H1 8717   4.413   2.267   7.390
  822WAT     H2 8718   4.310   2.164   7.351
  823WAT      O 8719   2.705   5.924   0.576
  823WAT     H1 8720   2.668   5.977   0.646
  823WAT     H2 8721   2.629   5.890   0.529
  824WAT      O 8722   2.315   0.556   3.770
  824WAT     H1 8723   2.385   0.507   3.813
  824WAT     H2 8724   2.353   0.643   3.755
  825WAT      O 8725   4.857   7.263   6.810
  825WAT     H1 8726   4.858   7.203   6.736
  825WAT     H2 8727   4.947   7.260   6.845
  826WAT      O 8728   7.571   4.862   8.674
  826WAT     H1 8729   7.631   4.936   8.681
  826WAT     H2 8730   7.617   4.797   8.621
  827WAT      O 8731   2.419   7.110   2.939
  827WAT     H1 8732   2.515   7.116   2.939
  827WAT     H2 8733   2.397   7.078   3.026
  828WAT      O 8734   0.888   8.011   2.056
  828WAT     H1 8735   0.800   7.988   2.026
  828WAT     H2 8736   0.890   8.107   2.054
  829WAT      O 8737   0.082   4.838   1.757
  829WAT     H1 8738   0.166   4.823   1.801
  829WAT     H2 8739   0.070   4.933   1.761
  830WAT      O 8740  -0.054   8.440   6.244
  830WAT     H1 8741  -0.022   8.482   6.164
  830WAT     H2 8742   0.012   8.460   6.310
  831WAT      O 8743   7.081   1.145   4.850
  831WAT     H1 8744   7.000   1.188   4.877
  831WAT     H2 8745   7.058   1.097   4.770
  832WAT      O 8746   7.266   3.460   7.502
  832WAT     H1 8747   7.235   3.550   7.487
  832WAT     H2 8748   7.186   3.409   7.514
  833WAT      O 8749   6.842   5.726   4.413
  833WAT     H1 8750   6.806   5.745   4.326
  833WAT     H2 8751   6.922   5.779   4.418
  834WAT      O 8752   5.994   7.874   7.360
  834WAT     H1 8753   5.933   7.932   7.405
  834WAT     H2 8754   6.080   7.901   7.392
  835WAT      O 8755   1.025   2.904   2.498
  835WAT     H1 8756   1.096   2.846   2.470
  835WAT     H2 8757   0.947   2.849   2.496
  836WAT      O 8758   7.884   0.076   7.959
  836WAT     H1 8759   7.967   0.043   7.926
  836WAT     H2 8760   7.908   0.155   8.007
  837WAT      O 8761   7.914   6.135   8.251
  837WAT     H1 8762   7.943   6.048   8.280
  837WAT     H2 8763   7.851   6.163   8.317
  838WAT      O 8764   7.785   0.070   4.741
  838WAT     H1 8765   7.806   0.111   4.657
  838WAT     H2 8766   7.718   0.127   4.779
  839WAT      O 8767   4.660   1.519   0.292
  839WAT     H1 8768   4.649   1.528   0.198
  839WAT     H2 8769   4.636   1.428   0.310
  840WAT      O 8770   5.251   7.500   1.677
  840WAT     H1 8771   5.331   7.546   1.701
  840WAT     H2 8772   5.246   7.427   1.739
  841WAT      O 8773   6.454   4.754   7.613
  841WAT     H1 8774   6.473   4.820   7.546
  841WAT     H2 8775   6.499   4.676   7.583
  842WAT      O 8776   0.816   4.194   6.206
  842WAT     H1 8777   0.826   4.136   6.131
  842WAT     H2 8778   0.755   4.262   6.176
  843WAT      O 8779   8.059   3.863   5.468
  843WAT     H1 8780   8.083   3.840   5.558
  843WAT     H2 8781   8.091   3.952   5.457
  844WAT      O 8782   2.468   6.072   2.877
  844WAT     H1 8783   2.532   6.002   2.866
  844WAT     H2 8784   2.438   6.063   2.968
  845WAT      O 8785   4.158   5.725   9.208
  845WAT     H1 8786   4.163   5.696   9.299
  845WAT     H2 8787   4.207   5.659   9.159
  846WAT      O 8788   7.896   6.116   6.495
  846WAT     H1 8789   7.848   6.066   6.429
  846WAT     H2 8790   7.962   6.055   6.529
  847WAT      O 8791   4.583   1.787   1.302
  847WAT     H1 8792   4.591   1.810   1.209
  847WAT     H2 8793   4.558   1.868   1.345
  848WAT      O 8794   3.555   7.852   6.514
  848WAT     H1 8795   3.491   7.886   6.576
  848WAT     H2 8796   3.636   7.897   6.535
  849WAT      O 8797   1.966   3.356   7.968
  849WAT     H1 8798   1.910   3.282   7.989
  849WAT     H2 8799   1.989   3.344   7.876
  850WAT      O 8800   7.553   3.203   3.365
  850WAT     H1 8801   7.481   3.222   3.426
  850WAT     H2 8802   7.549   3.272   3.300
  851WAT      O 8803   0.997   4.038   5.259
  851WAT     H1 8804   0.965   4.109   5.203
  851WAT     H2 8805   1.033   4.083   5.336
  852WAT      O 8806   4.577   2.663   9.452
  852WAT     H1 8807   4.639   2.598   9.486
  852WAT     H2 8808   4.629   2.717   9.393
  853WAT      O 8809   3.487   0.571   0.184
  853WAT     H1 8810   3.484   0.645   0.245
  853WAT     H2 8811   3.543   0.602   0.112
  854WAT      O 8812  -0.333   5.904   6.274
  854WAT     H1 8813  -0.247   5.869   6.248
  854WAT     H2 8814  -0.355   5.967   6.205
  855WAT      O 8815   3.635   0.702   8.112
  855WAT     H1 8816   3.630   0.607   8.121
  855WAT     H2 8817   3.553   0.734   8.150
  856WAT      O 8818   4.040   6.258   8.142
  856WAT     H1 8819   3.951   6.223   8.148
  856WAT     H2 8820   4.060   6.257   8.048
  857WAT      O 8821   7.733   6.702   5.569
  857WAT     H1 8822   7.746   6.735   5.481
  857WAT     H2 8823   7.770   6.770   5.626
  858WAT      O 8824   5.133   2.524   9.161
  858WAT     H1 8825   5.075   2.577   9.106
  858WAT     H2 8826   5.182   2.470   9.099
  859WAT      O 8827   5.508   5.940   1.110
  859WAT     H1 8828   5.570   5.867   1.110
  859WAT     H2 8829   5.563   6.018   1.104
  860WAT      O 8830   5.149   7.698   0.347
  860WAT     H1 8831   5.102   7.764   0.297
  860WAT     H2 8832   5.175   7.742   0.428
  861WAT      O 8833   6.392   3.380   2.949
  861WAT     H1 8834   6.376   3.471   2.972
  861WAT     H2 8835   6.483   3.377   2.920
  862WAT      O 8836   5.940   7.146   9.140
  862WAT     H1 8837   5.884   7.200   9.084
  862WAT     H2 8838   5.933   7.186   9.227
  863WAT      O 8839   0.590   4.114   5.478
  863WAT     H1 8840   0.567   4.189   5.424
  863WAT     H2 8841   0.685   4.107   5.470
  864WAT      O 8842   0.663   0.573   1.258
  864WAT     H1 8843   0.612   0.631   1.314
  864WAT     H2 8844   0.615   0.571   1.175
  865WAT      O 8845   7.788   7.438   0.230
  865WAT     H1 8846   7.842   7.363   0.252
  865WAT     H2 8847   7.845   7.496   0.179
  866WAT      O 8848   4.486   7.784   2.437
  866WAT     H1 8849   4.538   7.781   2.517
  866WAT     H2 8850   4.546   7.814   2.370
  867WAT      O 8851   6.678   7.483   3.094
  867WAT     H1 8852   6.589   7.480   3.059
  867WAT     H2 8853   6.718   7.400   3.066
  868WAT      O 8854   5.597   4.778   9.350
  868WAT     H1 8855   5.615   4.835   9.424
  868WAT     H2 8856   5.527   4.822   9.301
  869WAT      O 8857   7.101   7.707   8.636
  869WAT     H1 8858   7.124   7.704   8.729
  869WAT     H2 8859   7.080   7.616   8.614
  870WAT      O 8860   1.911   7.803   3.743
  870WAT     H1 8861   1.960   7.866   3.796
  870WAT     H2 8862   1.819   7.822   3.762
  871WAT      O 8863   3.232   6.700   6.816
  871WAT     H1 8864   3.206   6.718   6.726
  871WAT     H2 8865   3.153   6.664   6.857
  872WAT      O 8866   3.183   4.269   8.685
  872WAT     H1 8867   3.162   4.247   8.775
  872WAT     H2 8868   3.119   4.336   8.661
  873WAT      O 8869   7.772   7.176   2.883
  873WAT     H1 8870   7.783   7.122   2.805
  873WAT     H2 8871   7.750   7.263   2.849
  874WAT      O 8872   6.915   4.642   0.353
  874WAT     H1 8873   6.955   4.696   0.285
  874WAT     H2 8874   6.828   4.623   0.320
  875WAT      O 8875   6.124   5.780   3.802
  875WAT     H1 8876   6.107   5.820   3.888
  875WAT     H2 8877   6.038   5.779   3.760
  876WAT      O 8878   5.572   0.734   1.635
  876WAT     H1 8879   5.654   0.783   1.636
  876WAT     H2 8880   5.512   0.787   1.688
  877WAT      O 8881   6.932   7.077   1.626
  877WAT     H1 8882   6.883   7.141   1.676
  877WAT     H2 8883   6.980   7.128   1.560
  878WAT      O 8884   2.689   8.419   1.750
  878WAT     H1 8885   2.784   8.417   1.762
  878WAT     H2 8886   2.676   8.377   1.664
[truncated: 2,659,802 more chars]
