# Supplementary material for: Role of Enzyme and Active Site Conformational Dynamics in the Catalysis by α-Amylase Explored with QM/MM Molecular Dynamics
Source: J Chem Inf Model. 2022 Jul 26;62(15):3638–50. doi: 10.1021/acs.jcim.2c00691 (PMC9778734; doi:10.1021/acs.jcim.2c00691)
Supplement: Supplementary file 5 — ci2c00691_si_005.zip [file ci2c00691_si_005.zip › SI_gmx-md_inputs/frame_857/frame_851-r4.gro]

amyl_GMX.gro created by acpype (v: 2020-09-02T11:49:19CEST) on Mon Oct 19 15:37:50 2020 t= 85100.00000 step= 42550000
67992
    1TYR      N    1   5.302   5.479   3.741
    1TYR     H1    2   5.313   5.447   3.836
    1TYR     H2    3   5.386   5.520   3.704
    1TYR     H3    4   5.263   5.411   3.677
    1TYR     CA    5   5.202   5.588   3.737
    1TYR     HA    6   5.241   5.670   3.797
    1TYR     CB    7   5.169   5.643   3.596
    1TYR    HB2    8   5.133   5.561   3.534
    1TYR    HB3    9   5.090   5.717   3.601
    1TYR     CG   10   5.290   5.707   3.530
    1TYR    CD1   11   5.364   5.800   3.604
    1TYR    HD1   12   5.338   5.833   3.704
    1TYR    CE1   13   5.480   5.853   3.549
    1TYR    HE1   14   5.544   5.921   3.604
    1TYR     CZ   15   5.526   5.815   3.424
    1TYR     OH   16   5.641   5.871   3.373
    1TYR     HH   17   5.678   5.926   3.442
    1TYR    CE2   18   5.448   5.733   3.346
    1TYR    HE2   19   5.491   5.715   3.248
    1TYR    CD2   20   5.329   5.670   3.399
    1TYR    HD2   21   5.273   5.598   3.342
    1TYR      C   22   5.070   5.536   3.803
    1TYR      O   23   5.042   5.415   3.815
    2SER      N   24   4.993   5.631   3.856
    2SER      H   25   5.007   5.730   3.842
    2SER     CA   26   4.846   5.606   3.878
    2SER     HA   27   4.850   5.525   3.950
    2SER     CB   28   4.775   5.733   3.938
    2SER    HB2   29   4.777   5.809   3.861
    2SER    HB3   30   4.673   5.701   3.958
    2SER     OG   31   4.832   5.778   4.058
    2SER     HG   32   4.811   5.713   4.125
    2SER      C   33   4.775   5.561   3.747
    2SER      O   34   4.814   5.609   3.638
    3PRO      N   35   4.688   5.459   3.748
    3PRO     CD   36   4.652   5.373   3.859
    3PRO    HD2   37   4.615   5.435   3.940
    3PRO    HD3   38   4.737   5.311   3.887
    3PRO     CG   39   4.533   5.291   3.812
    3PRO    HG2   40   4.440   5.335   3.849
    3PRO    HG3   41   4.557   5.187   3.832
    3PRO     CB   42   4.538   5.296   3.659
    3PRO    HB2   43   4.443   5.285   3.606
    3PRO    HB3   44   4.591   5.205   3.631
    3PRO     CA   45   4.617   5.419   3.627
    3PRO     HA   46   4.690   5.392   3.550
    3PRO      C   47   4.520   5.527   3.582
    3PRO      O   48   4.464   5.603   3.666
    4ASN      N   49   4.481   5.522   3.451
    4ASN      H   50   4.525   5.467   3.378
    4ASN     CA   51   4.370   5.598   3.397
    4ASN     HA   52   4.375   5.703   3.427
    4ASN     CB   53   4.376   5.597   3.244
    4ASN    HB2   54   4.469   5.648   3.220
    4ASN    HB3   55   4.383   5.494   3.209
    4ASN     CG   56   4.258   5.670   3.188
    4ASN    OD1   57   4.152   5.608   3.179
    4ASN    ND2   58   4.260   5.797   3.167
    4ASN   HD21   59   4.166   5.832   3.153
    4ASN   HD22   60   4.337   5.861   3.179
    4ASN      C   61   4.235   5.537   3.449
    4ASN      O   62   4.200   5.423   3.410
    5THR      N   63   4.169   5.607   3.545
    5THR      H   64   4.201   5.697   3.578
    5THR     CA   65   4.049   5.553   3.612
    5THR     HA   66   4.018   5.459   3.567
    5THR     CB   67   4.076   5.518   3.762
    5THR     HB   68   3.980   5.510   3.814
    5THR    CG2   69   4.146   5.378   3.775
    5THR   HG21   70   4.226   5.369   3.701
    5THR   HG22   71   4.177   5.369   3.879
    5THR   HG23   72   4.078   5.297   3.748
    5THR    OG1   73   4.147   5.610   3.837
    5THR    HG1   74   4.127   5.610   3.931
    5THR      C   75   3.929   5.644   3.601
    5THR      O   76   3.937   5.755   3.544
    6GLN      N   77   3.810   5.608   3.655
    6GLN      H   78   3.796   5.510   3.675
    6GLN     CA   79   3.685   5.688   3.660
    6GLN     HA   80   3.655   5.716   3.559
    6GLN     CB   81   3.571   5.604   3.714
    6GLN    HB2   82   3.582   5.497   3.701
    6GLN    HB3   83   3.549   5.627   3.818
    6GLN     CG   84   3.439   5.639   3.648
    6GLN    HG2   85   3.458   5.650   3.541
    6GLN    HG3   86   3.368   5.558   3.666
    6GLN     CD   87   3.368   5.763   3.689
    6GLN    OE1   88   3.395   5.820   3.793
    6GLN    NE2   89   3.275   5.809   3.611
    6GLN   HE21   90   3.223   5.888   3.647
    6GLN   HE22   91   3.256   5.765   3.522
    6GLN      C   92   3.708   5.813   3.753
    6GLN      O   93   3.731   5.797   3.871
    7GLN      N   94   3.712   5.924   3.689
    7GLN      H   95   3.680   5.923   3.593
    7GLN     CA   96   3.746   6.060   3.738
    7GLN     HA   97   3.778   6.112   3.648
    7GLN     CB   98   3.622   6.133   3.804
    7GLN    HB2   99   3.581   6.058   3.871
    7GLN    HB3  100   3.653   6.226   3.851
    7GLN     CG  101   3.510   6.169   3.705
    7GLN    HG2  102   3.545   6.260   3.655
    7GLN    HG3  103   3.507   6.094   3.626
    7GLN     CD  104   3.372   6.187   3.767
    7GLN    OE1  105   3.359   6.204   3.884
    7GLN    NE2  106   3.266   6.183   3.693
    7GLN   HE21  107   3.175   6.208   3.730
    7GLN   HE22  108   3.274   6.184   3.592
    7GLN      C  109   3.877   6.083   3.819
    7GLN      O  110   3.891   6.187   3.883
    8GLY      N  111   3.974   5.996   3.797
    8GLY      H  112   3.955   5.920   3.733
    8GLY     CA  113   4.098   5.996   3.870
    8GLY    HA2  114   4.169   5.934   3.815
    8GLY    HA3  115   4.135   6.098   3.881
    8GLY      C  116   4.097   5.924   4.009
    8GLY      O  117   4.199   5.932   4.086
    9ARG      N  118   3.996   5.846   4.042
    9ARG      H  119   3.916   5.842   3.981
    9ARG     CA  120   3.965   5.799   4.178
    9ARG     HA  121   3.998   5.880   4.242
    9ARG     CB  122   3.819   5.771   4.181
    9ARG    HB2  123   3.797   5.711   4.093
    9ARG    HB3  124   3.797   5.704   4.264
    9ARG     CG  125   3.731   5.895   4.180
    9ARG    HG2  126   3.747   5.947   4.275
    9ARG    HG3  127   3.762   5.958   4.096
    9ARG     CD  128   3.581   5.866   4.173
    9ARG    HD2  129   3.561   5.814   4.080
    9ARG    HD3  130   3.554   5.799   4.255
    9ARG     NE  131   3.502   5.989   4.187
    9ARG     HE  132   3.535   6.059   4.252
    9ARG     CZ  133   3.378   6.001   4.145
    9ARG    NH1  134   3.323   5.918   4.064
    9ARG   HH11  135   3.361   5.835   4.021
    9ARG   HH12  136   3.225   5.935   4.045
    9ARG    NH2  137   3.310   6.102   4.187
    9ARG   HH21  138   3.351   6.184   4.231
    9ARG   HH22  139   3.223   6.105   4.136
    9ARG      C  140   4.054   5.678   4.218
    9ARG      O  141   4.116   5.611   4.134
   10THR      N  142   4.055   5.652   4.350
   10THR      H  143   3.980   5.698   4.400
   10THR     CA  144   4.173   5.596   4.413
   10THR     HA  145   4.256   5.613   4.345
   10THR     CB  146   4.211   5.679   4.541
   10THR     HB  147   4.307   5.649   4.583
   10THR    CG2  148   4.229   5.826   4.501
   10THR   HG21  149   4.273   5.886   4.580
   10THR   HG22  150   4.304   5.822   4.422
   10THR   HG23  151   4.136   5.868   4.461
   10THR    OG1  152   4.105   5.680   4.639
   10THR    HG1  153   4.036   5.733   4.599
   10THR      C  154   4.180   5.441   4.440
   10THR      O  155   4.271   5.401   4.516
   11SER      N  156   4.085   5.355   4.394
   11SER      H  157   4.005   5.393   4.344
   11SER     CA  158   4.087   5.209   4.422
   11SER     HA  159   4.193   5.183   4.420
   11SER     CB  160   4.018   5.161   4.551
   11SER    HB2  161   3.914   5.192   4.548
   11SER    HB3  162   4.021   5.052   4.557
   11SER     OG  163   4.074   5.223   4.670
   11SER     HG  164   4.073   5.318   4.662
   11SER      C  165   4.014   5.140   4.305
   11SER      O  166   3.929   5.199   4.239
   12ILE      N  167   4.043   5.009   4.283
   12ILE      H  168   4.124   4.967   4.327
   12ILE     CA  169   3.952   4.918   4.210
   12ILE     HA  170   3.862   4.969   4.176
   12ILE     CB  171   4.017   4.862   4.082
   12ILE     HB  172   3.937   4.799   4.045
   12ILE    CG2  173   4.063   4.974   3.987
   12ILE   HG21  174   4.144   5.037   4.023
   12ILE   HG22  175   4.112   4.935   3.897
   12ILE   HG23  176   3.974   5.028   3.956
   12ILE    CG1  177   4.129   4.763   4.120
   12ILE   HG12  178   4.196   4.809   4.193
   12ILE   HG13  179   4.083   4.682   4.176
   12ILE    CD1  180   4.204   4.701   4.000
   12ILE   HD11  181   4.260   4.783   3.955
   12ILE   HD12  182   4.279   4.626   4.025
   12ILE   HD13  183   4.130   4.652   3.938
   12ILE      C  184   3.901   4.808   4.306
   12ILE      O  185   3.956   4.782   4.413
   13VAL      N  186   3.784   4.756   4.262
   13VAL      H  187   3.750   4.785   4.172
   13VAL     CA  188   3.732   4.628   4.322
   13VAL     HA  189   3.784   4.612   4.417
   13VAL     CB  190   3.584   4.636   4.356
   13VAL     HB  191   3.555   4.549   4.415
   13VAL    CG1  192   3.543   4.763   4.435
   13VAL   HG11  193   3.610   4.788   4.518
   13VAL   HG12  194   3.555   4.844   4.363
   13VAL   HG13  195   3.444   4.747   4.478
   13VAL    CG2  196   3.497   4.642   4.231
   13VAL   HG21  197   3.531   4.729   4.174
   13VAL   HG22  198   3.496   4.554   4.167
   13VAL   HG23  199   3.395   4.666   4.260
   13VAL      C  200   3.766   4.503   4.238
   13VAL      O  201   3.772   4.510   4.115
   14HIE      N  202   3.779   4.384   4.299
   14HIE      H  203   3.765   4.381   4.398
   14HIE     CA  204   3.756   4.261   4.218
   14HIE     HA  205   3.775   4.272   4.111
   14HIE     CB  206   3.859   4.159   4.269
   14HIE    HB2  207   3.959   4.197   4.249
   14HIE    HB3  208   3.842   4.142   4.375
   14HIE     CG  209   3.845   4.021   4.211
   14HIE    ND1  210   3.813   3.993   4.076
   14HIE    CE1  211   3.825   3.859   4.068
   14HIE    HE1  212   3.817   3.793   3.983
   14HIE    NE2  213   3.878   3.805   4.180
   14HIE    HE2  214   3.910   3.711   4.197
   14HIE    CD2  215   3.887   3.905   4.273
   14HIE    HD2  216   3.928   3.896   4.373
   14HIE      C  217   3.610   4.214   4.232
   14HIE      O  218   3.559   4.228   4.340
   15LEU      N  219   3.550   4.166   4.123
   15LEU      H  220   3.607   4.170   4.040
   15LEU     CA  221   3.421   4.096   4.111
   15LEU     HA  222   3.381   4.098   4.212
   15LEU     CB  223   3.327   4.182   4.026
   15LEU    HB2  224   3.369   4.188   3.925
   15LEU    HB3  225   3.228   4.143   4.002
   15LEU     CG  226   3.303   4.326   4.068
   15LEU     HG  227   3.392   4.388   4.070
   15LEU    CD1  228   3.213   4.398   3.960
   15LEU   HD11  229   3.253   4.377   3.861
   15LEU   HD12  230   3.112   4.355   3.963
   15LEU   HD13  231   3.217   4.507   3.970
   15LEU    CD2  232   3.227   4.335   4.198
   15LEU   HD21  233   3.197   4.435   4.228
   15LEU   HD22  234   3.148   4.260   4.200
   15LEU   HD23  235   3.293   4.304   4.279
   15LEU      C  236   3.436   3.946   4.074
   15LEU      O  237   3.385   3.903   3.971
   16PHE      N  238   3.479   3.858   4.163
   16PHE      H  239   3.499   3.898   4.253
   16PHE     CA  240   3.508   3.707   4.151
   16PHE     HA  241   3.571   3.691   4.064
   16PHE     CB  242   3.583   3.659   4.281
   16PHE    HB2  243   3.671   3.724   4.291
   16PHE    HB3  244   3.516   3.682   4.364
   16PHE     CG  245   3.631   3.516   4.291
   16PHE    CD1  246   3.744   3.465   4.226
   16PHE    HD1  247   3.797   3.527   4.155
   16PHE    CE1  248   3.793   3.342   4.268
   16PHE    HE1  249   3.873   3.289   4.219
   16PHE     CZ  250   3.720   3.261   4.353
   16PHE     HZ  251   3.756   3.161   4.368
   16PHE    CE2  252   3.602   3.307   4.404
   16PHE    HE2  253   3.538   3.242   4.462
   16PHE    CD2  254   3.560   3.437   4.380
   16PHE    HD2  255   3.468   3.466   4.427
   16PHE      C  256   3.382   3.637   4.119
   16PHE      O  257   3.287   3.649   4.191
   17GLU      N  258   3.370   3.562   4.002
   17GLU      H  259   3.452   3.558   3.943
   17GLU     CA  260   3.255   3.488   3.958
   17GLU     HA  261   3.290   3.447   3.863
   17GLU     CB  262   3.228   3.365   4.045
   17GLU    HB2  263   3.208   3.403   4.145
   17GLU    HB3  264   3.134   3.324   4.009
   17GLU     CG  265   3.329   3.244   4.060
   17GLU    HG2  266   3.421   3.288   4.098
   17GLU    HG3  267   3.299   3.165   4.129
   17GLU     CD  268   3.374   3.192   3.928
   17GLU    OE1  269   3.477   3.121   3.928
   17GLU    OE2  270   3.309   3.213   3.820
   17GLU      C  271   3.127   3.564   3.916
   17GLU      O  272   3.025   3.507   3.872
   18TRP      N  273   3.115   3.696   3.933
   18TRP      H  274   3.193   3.744   3.976
   18TRP     CA  275   3.006   3.781   3.882
   18TRP     HA  276   2.910   3.752   3.925
   18TRP     CB  277   3.023   3.929   3.913
   18TRP    HB2  278   3.122   3.960   3.878
   18TRP    HB3  279   2.951   3.989   3.858
   18TRP     CG  280   3.003   3.973   4.050
   18TRP    CD1  281   3.079   3.930   4.155
   18TRP    HD1  282   3.160   3.859   4.143
   18TRP    NE1  283   3.023   3.982   4.270
   18TRP    HE1  284   3.049   3.963   4.366
   18TRP    CE2  285   2.920   4.072   4.238
   18TRP    CZ2  286   2.830   4.136   4.318
   18TRP    HZ2  287   2.829   4.121   4.425
   18TRP    CH2  288   2.743   4.226   4.260
   18TRP    HH2  289   2.687   4.281   4.333
   18TRP    CZ3  290   2.720   4.222   4.124
   18TRP    HZ3  291   2.635   4.281   4.092
   18TRP    CE3  292   2.799   4.141   4.040
   18TRP    HE3  293   2.779   4.137   3.933
   18TRP    CD2  294   2.909   4.074   4.098
   18TRP      C  295   2.999   3.755   3.728
   18TRP      O  296   3.097   3.737   3.658
   19ARG      N  297   2.871   3.768   3.675
   19ARG      H  298   2.800   3.785   3.745
   19ARG     CA  299   2.833   3.767   3.534
   19ARG     HA  300   2.890   3.694   3.476
   19ARG     CB  301   2.688   3.729   3.517
   19ARG    HB2  302   2.618   3.798   3.564
   19ARG    HB3  303   2.659   3.738   3.412
   19ARG     CG  304   2.651   3.588   3.556
   19ARG    HG2  305   2.708   3.516   3.497
   19ARG    HG3  306   2.669   3.568   3.661
   19ARG     CD  307   2.497   3.562   3.521
   19ARG    HD2  308   2.491   3.569   3.412
   19ARG    HD3  309   2.481   3.460   3.555
   19ARG     NE  310   2.399   3.655   3.587
   19ARG     HE  311   2.439   3.716   3.657
   19ARG     CZ  312   2.270   3.631   3.606
   19ARG    NH1  313   2.210   3.533   3.541
   19ARG   HH11  314   2.263   3.483   3.470
   19ARG   HH12  315   2.113   3.523   3.566
   19ARG    NH2  316   2.202   3.710   3.692
   19ARG   HH21  317   2.243   3.800   3.713
   19ARG   HH22  318   2.101   3.714   3.699
   19ARG      C  319   2.857   3.902   3.465
   19ARG      O  320   2.828   4.008   3.523
   20TRP      N  321   2.890   3.899   3.329
   20TRP      H  322   2.909   3.808   3.290
   20TRP     CA  323   2.906   4.018   3.246
   20TRP     HA  324   2.978   4.083   3.294
   20TRP     CB  325   2.946   3.975   3.105
   20TRP    HB2  326   2.865   3.912   3.067
   20TRP    HB3  327   2.955   4.061   3.038
   20TRP     CG  328   3.071   3.890   3.092
   20TRP    CD1  329   3.096   3.802   2.990
   20TRP    HD1  330   3.019   3.781   2.917
   20TRP    NE1  331   3.207   3.727   3.020
   20TRP    HE1  332   3.224   3.634   2.985
   20TRP    CE2  333   3.266   3.771   3.138
   20TRP    CZ2  334   3.378   3.729   3.207
   20TRP    HZ2  335   3.448   3.658   3.165
   20TRP    CH2  336   3.407   3.790   3.329
   20TRP    HH2  337   3.490   3.751   3.386
   20TRP    CZ3  338   3.327   3.890   3.384
   20TRP    HZ3  339   3.346   3.927   3.483
   20TRP    CE3  340   3.215   3.932   3.309
   20TRP    HE3  341   3.164   4.016   3.355
   20TRP    CD2  342   3.181   3.874   3.183
   20TRP      C  343   2.776   4.098   3.244
   20TRP      O  344   2.783   4.221   3.265
   21VAL      N  345   2.658   4.034   3.249
   21VAL      H  346   2.646   3.934   3.242
   21VAL     CA  347   2.533   4.108   3.246
   21VAL     HA  348   2.545   4.167   3.155
   21VAL     CB  349   2.423   4.003   3.210
   21VAL     HB  350   2.454   3.935   3.131
   21VAL    CG1  351   2.385   3.925   3.334
   21VAL   HG11  352   2.467   3.871   3.381
   21VAL   HG12  353   2.346   3.996   3.406
   21VAL   HG13  354   2.309   3.854   3.301
   21VAL    CG2  355   2.303   4.079   3.153
   21VAL   HG21  356   2.261   4.147   3.227
   21VAL   HG22  357   2.332   4.130   3.061
   21VAL   HG23  358   2.229   4.007   3.118
   21VAL      C  359   2.501   4.193   3.369
   21VAL      O  360   2.427   4.291   3.358
   22ASP      N  361   2.559   4.155   3.485
   22ASP      H  362   2.633   4.088   3.471
   22ASP     CA  363   2.529   4.205   3.613
   22ASP     HA  364   2.432   4.255   3.621
   22ASP     CB  365   2.529   4.084   3.712
   22ASP    HB2  366   2.610   4.012   3.702
   22ASP    HB3  367   2.547   4.134   3.807
   22ASP     CG  368   2.398   4.001   3.718
   22ASP    OD1  369   2.297   4.058   3.669
   22ASP    OD2  370   2.387   3.885   3.760
   22ASP      C  371   2.627   4.316   3.640
   22ASP      O  372   2.590   4.426   3.684
   23ILE      N  373   2.753   4.290   3.616
   23ILE      H  374   2.781   4.200   3.579
   23ILE     CA  375   2.860   4.393   3.623
   23ILE     HA  376   2.878   4.425   3.726
   23ILE     CB  377   2.992   4.339   3.580
   23ILE     HB  378   2.975   4.294   3.482
   23ILE    CG2  379   3.112   4.443   3.585
   23ILE   HG21  380   3.199   4.398   3.537
   23ILE   HG22  381   3.085   4.528   3.523
   23ILE   HG23  382   3.120   4.473   3.690
   23ILE    CG1  383   3.034   4.214   3.677
   23ILE   HG12  384   3.041   4.268   3.772
   23ILE   HG13  385   2.960   4.135   3.679
   23ILE    CD1  386   3.163   4.150   3.633
   23ILE   HD11  387   3.172   4.047   3.667
   23ILE   HD12  388   3.172   4.157   3.525
   23ILE   HD13  389   3.248   4.204   3.675
   23ILE      C  390   2.827   4.506   3.532
   23ILE      O  391   2.847   4.618   3.575
   24ALA      N  392   2.773   4.481   3.415
   24ALA      H  393   2.773   4.384   3.384
   24ALA     CA  394   2.734   4.581   3.313
   24ALA     HA  395   2.817   4.649   3.293
   24ALA     CB  396   2.683   4.517   3.185
   24ALA    HB1  397   2.678   4.610   3.128
   24ALA    HB2  398   2.755   4.444   3.148
   24ALA    HB3  399   2.582   4.480   3.201
   24ALA      C  400   2.627   4.675   3.373
   24ALA      O  401   2.606   4.780   3.316
   25LEU      N  402   2.561   4.643   3.486
   25LEU      H  403   2.584   4.552   3.524
   25LEU     CA  404   2.463   4.723   3.552
   25LEU     HA  405   2.435   4.808   3.491
   25LEU     CB  406   2.343   4.627   3.572
   25LEU    HB2  407   2.298   4.600   3.476
   25LEU    HB3  408   2.376   4.540   3.628
   25LEU     CG  409   2.225   4.684   3.662
   25LEU     HG  410   2.258   4.703   3.764
   25LEU    CD1  411   2.158   4.810   3.599
   25LEU   HD11  412   2.116   4.792   3.500
   25LEU   HD12  413   2.081   4.839   3.671
   25LEU   HD13  414   2.236   4.884   3.585
   25LEU    CD2  415   2.111   4.576   3.670
   25LEU   HD21  416   2.154   4.495   3.729
   25LEU   HD22  417   2.020   4.607   3.721
   25LEU   HD23  418   2.085   4.539   3.571
   25LEU      C  419   2.528   4.778   3.680
   25LEU      O  420   2.510   4.899   3.710
   26GLU      N  421   2.602   4.700   3.762
   26GLU      H  422   2.594   4.602   3.738
   26GLU     CA  423   2.656   4.737   3.886
   26GLU     HA  424   2.577   4.768   3.954
   26GLU     CB  425   2.713   4.610   3.933
   26GLU    HB2  426   2.634   4.538   3.948
   26GLU    HB3  427   2.783   4.572   3.858
   26GLU     CG  428   2.788   4.622   4.064
   26GLU    HG2  429   2.860   4.540   4.074
   26GLU    HG3  430   2.854   4.708   4.057
   26GLU     CD  431   2.695   4.643   4.181
   26GLU    OE1  432   2.576   4.662   4.164
   26GLU    OE2  433   2.748   4.643   4.293
   26GLU      C  434   2.750   4.860   3.875
   26GLU      O  435   2.751   4.943   3.963
   27CYX      N  436   2.822   4.864   3.765
   27CYX      H  437   2.821   4.783   3.704
   27CYX     CA  438   2.895   4.987   3.721
   27CYX     HA  439   2.954   5.017   3.808
   27CYX     CB  440   2.989   4.946   3.612
   27CYX    HB2  441   3.064   5.025   3.613
   27CYX    HB3  442   3.047   4.857   3.638
   27CYX     SG  443   2.926   4.922   3.443
   27CYX      C  444   2.824   5.116   3.693
   27CYX      O  445   2.874   5.223   3.739
   28GLU      N  446   2.700   5.111   3.641
   28GLU      H  447   2.664   5.025   3.601
   28GLU     CA  448   2.623   5.231   3.603
   28GLU     HA  449   2.698   5.310   3.609
   28GLU     CB  450   2.570   5.226   3.461
   28GLU    HB2  451   2.531   5.324   3.434
   28GLU    HB3  452   2.652   5.198   3.395
   28GLU     CG  453   2.465   5.118   3.445
   28GLU    HG2  454   2.508   5.018   3.450
   28GLU    HG3  455   2.388   5.131   3.521
   28GLU     CD  456   2.395   5.159   3.309
   28GLU    OE1  457   2.282   5.217   3.310
   28GLU    OE2  458   2.458   5.123   3.208
   28GLU      C  459   2.512   5.262   3.702
   28GLU      O  460   2.460   5.376   3.699
   29ARG      N  461   2.479   5.168   3.791
   29ARG      H  462   2.506   5.072   3.775
   29ARG     CA  463   2.388   5.199   3.905
   29ARG     HA  464   2.317   5.275   3.872
   29ARG     CB  465   2.300   5.073   3.936
   29ARG    HB2  466   2.210   5.112   3.983
   29ARG    HB3  467   2.289   5.022   3.840
   29ARG     CG  468   2.348   4.965   4.036
   29ARG    HG2  469   2.448   4.927   4.017
   29ARG    HG3  470   2.353   5.010   4.135
   29ARG     CD  471   2.246   4.851   4.044
   29ARG    HD2  472   2.163   4.867   4.112
   29ARG    HD3  473   2.220   4.825   3.941
   29ARG     NE  474   2.309   4.735   4.111
   29ARG     HE  475   2.409   4.740   4.124
   29ARG     CZ  476   2.261   4.610   4.092
   29ARG    NH1  477   2.141   4.584   4.060
   29ARG   HH11  478   2.076   4.661   4.070
   29ARG   HH12  479   2.131   4.483   4.055
   29ARG    NH2  480   2.342   4.511   4.101
   29ARG   HH21  481   2.432   4.531   4.141
   29ARG   HH22  482   2.308   4.427   4.056
   29ARG      C  483   2.459   5.253   4.027
   29ARG      O  484   2.390   5.311   4.112
   30TYR      N  485   2.589   5.216   4.050
   30TYR      H  486   2.637   5.155   3.985
   30TYR     CA  487   2.648   5.226   4.184
   30TYR     HA  488   2.596   5.294   4.251
   30TYR     CB  489   2.631   5.090   4.259
   30TYR    HB2  490   2.523   5.081   4.270
   30TYR    HB3  491   2.660   5.014   4.186
   30TYR     CG  492   2.705   5.069   4.393
   30TYR    CD1  493   2.815   4.975   4.401
   30TYR    HD1  494   2.836   4.908   4.319
   30TYR    CE1  495   2.886   4.965   4.520
   30TYR    HE1  496   2.978   4.910   4.530
   30TYR     CZ  497   2.848   5.042   4.636
   30TYR     OH  498   2.912   5.028   4.756
   30TYR     HH  499   2.971   4.952   4.760
   30TYR    CE2  500   2.743   5.132   4.623
   30TYR    HE2  501   2.724   5.194   4.709
   30TYR    CD2  502   2.666   5.138   4.508
   30TYR    HD2  503   2.585   5.209   4.502
   30TYR      C  504   2.795   5.270   4.180
   30TYR      O  505   2.833   5.375   4.227
   31LEU      N  506   2.881   5.199   4.104
   31LEU      H  507   2.843   5.119   4.054
   31LEU     CA  508   3.028   5.231   4.099
   31LEU     HA  509   3.066   5.242   4.201
   31LEU     CB  510   3.102   5.113   4.038
   31LEU    HB2  511   3.078   5.113   3.931
   31LEU    HB3  512   3.208   5.137   4.036
   31LEU     CG  513   3.090   4.972   4.103
   31LEU     HG  514   2.989   4.938   4.081
   31LEU    CD1  515   3.187   4.888   4.018
   31LEU   HD11  516   3.174   4.781   4.034
   31LEU   HD12  517   3.160   4.892   3.912
   31LEU   HD13  518   3.291   4.916   4.035
   31LEU    CD2  519   3.132   4.968   4.249
   31LEU   HD21  520   3.239   4.987   4.257
   31LEU   HD22  521   3.063   5.022   4.314
   31LEU   HD23  522   3.118   4.864   4.276
   31LEU      C  523   3.074   5.362   4.034
   31LEU      O  524   3.162   5.431   4.094
   32ALA      N  525   3.012   5.399   3.923
   32ALA      H  526   2.951   5.335   3.874
   32ALA     CA  527   3.037   5.538   3.869
   32ALA     HA  528   3.146   5.547   3.867
   32ALA     CB  529   2.987   5.551   3.721
   32ALA    HB1  530   3.009   5.647   3.676
   32ALA    HB2  531   3.050   5.486   3.660
   32ALA    HB3  532   2.884   5.519   3.704
   32ALA      C  533   2.988   5.657   3.951
   32ALA      O  534   3.077   5.743   3.981
   33PRO      N  535   2.864   5.663   4.015
   33PRO     CD  536   2.749   5.584   3.978
   33PRO    HD2  537   2.758   5.481   4.013
   33PRO    HD3  538   2.739   5.592   3.870
   33PRO     CG  539   2.625   5.647   4.043
   33PRO    HG2  540   2.548   5.576   4.074
   33PRO    HG3  541   2.578   5.722   3.979
   33PRO     CB  542   2.687   5.713   4.167
   33PRO    HB2  543   2.694   5.643   4.250
   33PRO    HB3  544   2.642   5.805   4.204
   33PRO     CA  545   2.828   5.751   4.129
   33PRO     HA  546   2.839   5.851   4.087
   33PRO      C  547   2.936   5.733   4.241
   33PRO      O  548   3.020   5.822   4.249
   34LYS      N  549   2.931   5.621   4.306
   34LYS      H  550   2.875   5.544   4.272
   34LYS     CA  551   2.999   5.597   4.437
   34LYS     HA  552   3.001   5.690   4.494
   34LYS     CB  553   2.925   5.488   4.520
   34LYS    HB2  554   2.933   5.388   4.476
   34LYS    HB3  555   2.966   5.487   4.621
   34LYS     CG  556   2.773   5.499   4.540
   34LYS    HG2  557   2.723   5.476   4.446
   34LYS    HG3  558   2.735   5.424   4.609
   34LYS     CD  559   2.719   5.634   4.581
   34LYS    HD2  560   2.717   5.711   4.505
   34LYS    HD3  561   2.611   5.621   4.593
   34LYS     CE  562   2.787   5.676   4.711
   34LYS    HE2  563   2.805   5.582   4.763
   34LYS    HE3  564   2.884   5.715   4.678
   34LYS     NZ  565   2.706   5.779   4.783
   34LYS    HZ1  566   2.609   5.750   4.783
   34LYS    HZ2  567   2.741   5.781   4.878
   34LYS    HZ3  568   2.723   5.875   4.755
   34LYS      C  569   3.150   5.563   4.442
   34LYS      O  570   3.185   5.514   4.549
   35GLY      N  571   3.228   5.616   4.349
   35GLY      H  572   3.181   5.669   4.278
   35GLY     CA  573   3.362   5.658   4.398
   35GLY    HA2  574   3.379   5.751   4.344
   35GLY    HA3  575   3.371   5.689   4.503
   35GLY      C  576   3.469   5.552   4.372
   35GLY      O  577   3.587   5.573   4.393
   36PHE      N  578   3.434   5.433   4.318
   36PHE      H  579   3.334   5.422   4.303
   36PHE     CA  580   3.533   5.328   4.265
   36PHE     HA  581   3.618   5.328   4.334
   36PHE     CB  582   3.464   5.193   4.271
   36PHE    HB2  583   3.374   5.199   4.210
   36PHE    HB3  584   3.523   5.113   4.226
   36PHE     CG  585   3.412   5.151   4.407
   36PHE    CD1  586   3.280   5.192   4.445
   36PHE    HD1  587   3.224   5.247   4.370
   36PHE    CE1  588   3.228   5.162   4.569
   36PHE    HE1  589   3.136   5.209   4.599
   36PHE     CZ  590   3.304   5.081   4.656
   36PHE     HZ  591   3.261   5.043   4.747
   36PHE    CE2  592   3.437   5.047   4.622
   36PHE    HE2  593   3.497   5.001   4.700
   36PHE    CD2  594   3.491   5.077   4.495
   36PHE    HD2  595   3.595   5.056   4.475
   36PHE      C  596   3.593   5.355   4.125
   36PHE      O  597   3.521   5.367   4.025
   37GLY      N  598   3.725   5.371   4.119
   37GLY      H  599   3.776   5.364   4.206
   37GLY     CA  600   3.797   5.404   3.992
   37GLY    HA2  601   3.789   5.508   3.963
   37GLY    HA3  602   3.898   5.390   4.029
   37GLY      C  603   3.791   5.303   3.877
   37GLY      O  604   3.810   5.344   3.756
   38GLY      N  605   3.771   5.175   3.908
   38GLY      H  606   3.756   5.159   4.007
   38GLY     CA  607   3.757   5.059   3.820
   38GLY    HA2  608   3.673   5.090   3.758
   38GLY    HA3  609   3.846   5.059   3.756
   38GLY      C  610   3.727   4.923   3.889
   38GLY      O  611   3.704   4.907   4.008
   39VAL      N  612   3.718   4.822   3.803
   39VAL      H  613   3.721   4.845   3.705
   39VAL     CA  614   3.676   4.684   3.825
   39VAL     HA  615   3.670   4.665   3.932
   39VAL     CB  616   3.528   4.668   3.768
   39VAL     HB  617   3.530   4.669   3.659
   39VAL    CG1  618   3.487   4.528   3.794
   39VAL   HG11  619   3.534   4.449   3.735
   39VAL   HG12  620   3.494   4.507   3.901
   39VAL   HG13  621   3.384   4.507   3.765
   39VAL    CG2  622   3.427   4.764   3.832
   39VAL   HG21  623   3.426   4.739   3.938
   39VAL   HG22  624   3.467   4.865   3.817
   39VAL   HG23  625   3.327   4.749   3.792
   39VAL      C  626   3.766   4.587   3.757
   39VAL      O  627   3.788   4.596   3.636
   40GLN      N  628   3.810   4.487   3.831
   40GLN      H  629   3.764   4.480   3.921
   40GLN     CA  630   3.876   4.367   3.783
   40GLN     HA  631   3.919   4.387   3.685
   40GLN     CB  632   3.988   4.331   3.886
   40GLN    HB2  633   4.057   4.415   3.891
   40GLN    HB3  634   3.944   4.318   3.985
   40GLN     CG  635   4.061   4.191   3.864
   40GLN    HG2  636   3.987   4.115   3.845
   40GLN    HG3  637   4.122   4.197   3.773
   40GLN     CD  638   4.159   4.163   3.976
   40GLN    OE1  639   4.253   4.236   4.007
   40GLN    NE2  640   4.138   4.049   4.039
   40GLN   HE21  641   4.210   4.014   4.102
   40GLN   HE22  642   4.069   3.987   3.999
   40GLN      C  643   3.779   4.249   3.786
   40GLN      O  644   3.701   4.237   3.877
   41VAL      N  645   3.789   4.169   3.682
   41VAL      H  646   3.874   4.173   3.628
   41VAL     CA  647   3.707   4.048   3.661
   41VAL     HA  648   3.625   4.056   3.732
   41VAL     CB  649   3.646   4.067   3.516
   41VAL     HB  650   3.605   3.968   3.496
   41VAL    CG1  651   3.528   4.159   3.505
   41VAL   HG11  652   3.454   4.141   3.583
   41VAL   HG12  653   3.554   4.264   3.492
   41VAL   HG13  654   3.474   4.135   3.414
   41VAL    CG2  655   3.755   4.097   3.409
   41VAL   HG21  656   3.702   4.085   3.315
   41VAL   HG22  657   3.785   4.201   3.420
   41VAL   HG23  658   3.839   4.027   3.408
   41VAL      C  659   3.781   3.919   3.695
   41VAL      O  660   3.901   3.917   3.673
   42SER      N  661   3.704   3.807   3.701
   42SER      H  662   3.604   3.812   3.714
   42SER     CA  663   3.756   3.668   3.677
   42SER     HA  664   3.833   3.642   3.750
   42SER     CB  665   3.649   3.568   3.691
   42SER    HB2  666   3.558   3.595   3.636
   42SER    HB3  667   3.689   3.478   3.645
   42SER     OG  668   3.614   3.543   3.829
   42SER     HG  669   3.693   3.511   3.873
   42SER      C  670   3.809   3.658   3.531
   42SER      O  671   3.775   3.735   3.444
   43PRO      N  672   3.896   3.561   3.504
   43PRO     CD  673   3.949   3.466   3.602
   43PRO    HD2  674   3.875   3.392   3.631
   43PRO    HD3  675   3.988   3.525   3.686
   43PRO     CG  676   4.065   3.394   3.536
   43PRO    HG2  677   4.051   3.290   3.566
   43PRO    HG3  678   4.158   3.446   3.561
   43PRO     CB  679   4.034   3.407   3.382
   43PRO    HB2  680   3.976   3.318   3.357
   43PRO    HB3  681   4.123   3.408   3.319
   43PRO     CA  682   3.949   3.537   3.372
   43PRO     HA  683   4.019   3.615   3.342
   43PRO      C  684   3.836   3.513   3.272
   43PRO      O  685   3.739   3.446   3.306
   44PRO      N  686   3.838   3.573   3.149
   44PRO     CD  687   3.940   3.663   3.097
   44PRO    HD2  688   4.028   3.605   3.067
   44PRO    HD3  689   3.956   3.740   3.172
   44PRO     CG  690   3.879   3.734   2.977
   44PRO    HG2  691   3.907   3.678   2.887
   44PRO    HG3  692   3.903   3.841   2.976
   44PRO     CB  693   3.734   3.716   2.996
   44PRO    HB2  694   3.681   3.734   2.902
   44PRO    HB3  695   3.706   3.790   3.071
   44PRO     CA  696   3.723   3.568   3.055
   44PRO     HA  697   3.629   3.570   3.112
   44PRO      C  698   3.726   3.466   2.940
   44PRO      O  699   3.650   3.483   2.850
   45ASN      N  700   3.810   3.361   2.946
   45ASN      H  701   3.868   3.349   3.028
   45ASN     CA  702   3.835   3.260   2.840
   45ASN     HA  703   3.762   3.287   2.764
   45ASN     CB  704   3.986   3.264   2.786
   45ASN    HB2  705   3.993   3.192   2.705
   45ASN    HB3  706   4.016   3.362   2.752
   45ASN     CG  707   4.085   3.210   2.891
   45ASN    OD1  708   4.111   3.271   2.993
   45ASN    ND2  709   4.127   3.085   2.879
   45ASN   HD21  710   4.152   3.033   2.962
   45ASN   HD22  711   4.112   3.034   2.793
   45ASN      C  712   3.784   3.123   2.887
   45ASN      O  713   3.763   3.095   3.006
   46GLU      N  714   3.763   3.039   2.786
   46GLU      H  715   3.795   3.071   2.696
   46GLU     CA  716   3.718   2.903   2.799
   46GLU     HA  717   3.613   2.902   2.829
   46GLU     CB  718   3.705   2.845   2.653
   46GLU    HB2  719   3.627   2.900   2.602
   46GLU    HB3  720   3.797   2.865   2.597
   46GLU     CG  721   3.684   2.693   2.647
   46GLU    HG2  722   3.765   2.638   2.695
   46GLU    HG3  723   3.595   2.674   2.707
   46GLU     CD  724   3.663   2.638   2.508
   46GLU    OE1  725   3.737   2.676   2.418
   46GLU    OE2  726   3.578   2.546   2.494
   46GLU      C  727   3.818   2.812   2.876
   46GLU      O  728   3.936   2.801   2.846
   47ASN      N  729   3.763   2.736   2.967
   47ASN      H  730   3.667   2.756   2.992
   47ASN     CA  731   3.838   2.653   3.060
   47ASN     HA  732   3.944   2.649   3.035
   47ASN     CB  733   3.833   2.716   3.204
   47ASN    HB2  734   3.883   2.652   3.277
   47ASN    HB3  735   3.897   2.804   3.204
   47ASN     CG  736   3.696   2.746   3.266
   47ASN    OD1  737   3.656   2.857   3.274
   47ASN    ND2  738   3.629   2.645   3.313
   47ASN   HD21  739   3.540   2.647   3.361
   47ASN   HD22  740   3.680   2.558   3.319
   47ASN      C  741   3.780   2.507   3.061
   47ASN      O  742   3.677   2.481   2.992
   48VAL      N  743   3.847   2.416   3.133
   48VAL      H  744   3.932   2.443   3.180
   48VAL     CA  745   3.785   2.284   3.158
   48VAL     HA  746   3.763   2.241   3.061
   48VAL     CB  747   3.886   2.188   3.225
   48VAL     HB  748   3.829   2.096   3.238
   48VAL    CG1  749   4.008   2.155   3.138
   48VAL   HG11  750   4.076   2.240   3.137
   48VAL   HG12  751   4.056   2.068   3.182
   48VAL   HG13  752   3.983   2.132   3.034
   48VAL    CG2  753   3.930   2.228   3.366
   48VAL   HG21  754   3.870   2.182   3.444
   48VAL   HG22  755   4.029   2.183   3.375
   48VAL   HG23  756   3.932   2.337   3.365
   48VAL      C  757   3.663   2.288   3.242
   48VAL      O  758   3.647   2.366   3.340
   49ALA      N  759   3.568   2.195   3.221
   49ALA      H  760   3.581   2.130   3.145
   49ALA     CA  761   3.436   2.187   3.290
   49ALA     HA  762   3.424   2.258   3.372
   49ALA     CB  763   3.319   2.216   3.194
   49ALA    HB1  764   3.223   2.213   3.246
   49ALA    HB2  765   3.331   2.315   3.150
   49ALA    HB3  766   3.325   2.136   3.121
   49ALA      C  767   3.434   2.049   3.356
   49ALA      O  768   3.362   1.958   3.315
   50ILE      N  769   3.537   2.015   3.436
   50ILE      H  770   3.600   2.088   3.468
   50ILE     CA  771   3.553   1.885   3.503
   50ILE     HA  772   3.565   1.805   3.430
   50ILE     CB  773   3.669   1.868   3.595
   50ILE     HB  774   3.655   1.768   3.636
   50ILE    CG2  775   3.792   1.863   3.502
   50ILE   HG21  776   3.804   1.960   3.454
   50ILE   HG22  777   3.888   1.849   3.553
   50ILE   HG23  778   3.789   1.783   3.428
   50ILE    CG1  779   3.681   1.979   3.701
   50ILE   HG12  780   3.718   2.065   3.645
   50ILE   HG13  781   3.583   2.013   3.735
   50ILE    CD1  782   3.761   1.956   3.822
   50ILE   HD11  783   3.784   2.053   3.868
   50ILE   HD12  784   3.707   1.887   3.885
   50ILE   HD13  785   3.860   1.918   3.796
   50ILE      C  786   3.426   1.855   3.581
   50ILE      O  787   3.347   1.940   3.626
   51TYR      N  788   3.409   1.725   3.616
   51TYR      H  789   3.480   1.662   3.581
   51TYR     CA  790   3.303   1.671   3.702
   51TYR     HA  791   3.235   1.754   3.721
   51TYR     CB  792   3.229   1.565   3.623
   51TYR    HB2  793   3.153   1.518   3.686
   51TYR    HB3  794   3.184   1.626   3.545
   51TYR     CG  795   3.316   1.448   3.571
   51TYR    CD1  796   3.355   1.463   3.435
   51TYR    HD1  797   3.335   1.559   3.391
   51TYR    CE1  798   3.432   1.364   3.370
   51TYR    HE1  799   3.458   1.364   3.265
   51TYR     CZ  800   3.477   1.251   3.444
   51TYR     OH  801   3.548   1.152   3.383
   51TYR     HH  802   3.566   1.083   3.448
   51TYR    CE2  803   3.450   1.242   3.583
   51TYR    HE2  804   3.491   1.159   3.639
   51TYR    CD2  805   3.375   1.350   3.646
   51TYR    HD2  806   3.363   1.353   3.753
   51TYR      C  807   3.348   1.616   3.840
   51TYR      O  808   3.268   1.620   3.932
   52ASN      N  809   3.477   1.598   3.860
   52ASN      H  810   3.531   1.611   3.776
   52ASN     CA  811   3.544   1.553   3.981
   52ASN     HA  812   3.469   1.578   4.057
   52ASN     CB  813   3.577   1.410   3.977
   52ASN    HB2  814   3.488   1.347   3.975
   52ASN    HB3  815   3.645   1.401   3.893
   52ASN     CG  816   3.653   1.359   4.095
   52ASN    OD1  817   3.767   1.319   4.085
   52ASN    ND2  818   3.588   1.339   4.209
   52ASN   HD21  819   3.641   1.290   4.280
   52ASN   HD22  820   3.488   1.351   4.207
   52ASN      C  821   3.657   1.648   4.022
   52ASN      O  822   3.761   1.638   3.962
   53PRO      N  823   3.640   1.733   4.123
   53PRO     CD  824   3.755   1.797   4.184
   53PRO    HD2  825   3.803   1.879   4.130
   53PRO    HD3  826   3.831   1.721   4.203
   53PRO     CG  827   3.701   1.831   4.323
   53PRO    HG2  828   3.751   1.911   4.378
   53PRO    HG3  829   3.690   1.737   4.378
   53PRO     CB  830   3.570   1.891   4.293
   53PRO    HB2  831   3.586   1.990   4.250
   53PRO    HB3  832   3.503   1.899   4.379
   53PRO     CA  833   3.518   1.794   4.186
   53PRO     HA  834   3.472   1.710   4.238
   53PRO      C  835   3.426   1.853   4.093
   53PRO      O  836   3.467   1.876   3.979
   54PHE      N  837   3.302   1.889   4.128
   54PHE      H  838   3.265   1.867   4.219
   54PHE     CA  839   3.211   1.969   4.038
   54PHE     HA  840   3.213   1.920   3.941
   54PHE     CB  841   3.063   1.954   4.080
   54PHE    HB2  842   3.050   1.846   4.090
   54PHE    HB3  843   3.046   2.011   4.171
   54PHE     CG  844   2.966   2.003   3.982
   54PHE    CD1  845   2.911   2.130   3.993
   54PHE    HD1  846   2.940   2.189   4.079
   54PHE    CE1  847   2.828   2.184   3.895
   54PHE    HE1  848   2.794   2.287   3.897
   54PHE     CZ  849   2.792   2.108   3.782
   54PHE     HZ  850   2.732   2.152   3.705
   54PHE    CE2  851   2.832   1.969   3.780
   54PHE    HE2  852   2.801   1.910   3.695
   54PHE    CD2  853   2.927   1.923   3.869
   54PHE    HD2  854   2.979   1.831   3.849
   54PHE      C  855   3.253   2.116   4.011
   54PHE      O  856   3.234   2.201   4.099
   55ARG      N  857   3.287   2.148   3.886
   55ARG      H  858   3.311   2.071   3.825
   55ARG     CA  859   3.295   2.287   3.831
   55ARG     HA  860   3.370   2.285   3.752
   55ARG     CB  861   3.159   2.333   3.772
   55ARG    HB2  862   3.097   2.328   3.862
   55ARG    HB3  863   3.160   2.440   3.751
   55ARG     CG  864   3.089   2.257   3.654
   55ARG    HG2  865   3.085   2.151   3.678
   55ARG    HG3  866   2.988   2.294   3.636
   55ARG     CD  867   3.185   2.257   3.539
   55ARG    HD2  868   3.277   2.205   3.563
   55ARG    HD3  869   3.127   2.207   3.461
   55ARG     NE  870   3.212   2.396   3.500
   55ARG     HE  871   3.288   2.439   3.550
   55ARG     CZ  872   3.138   2.482   3.426
   55ARG    NH1  873   3.021   2.445   3.379
   55ARG   HH11  874   2.989   2.350   3.396
   55ARG   HH12  875   2.963   2.518   3.341
   55ARG    NH2  876   3.172   2.601   3.389
   55ARG   HH21  877   3.261   2.638   3.417
   55ARG   HH22  878   3.115   2.652   3.322
   55ARG      C  879   3.347   2.392   3.928
   55ARG      O  880   3.277   2.489   3.955
   56PRO      N  881   3.465   2.372   3.996
   56PRO     CD  882   3.558   2.263   3.956
   56PRO    HD2  883   3.563   2.258   3.847
   56PRO    HD3  884   3.532   2.163   3.990
   56PRO     CG  885   3.686   2.299   4.032
   56PRO    HG2  886   3.743   2.375   3.977
   56PRO    HG3  887   3.743   2.207   4.043
   56PRO     CB  888   3.632   2.365   4.166
   56PRO    HB2  889   3.703   2.429   4.218
   56PRO    HB3  890   3.590   2.292   4.235
   56PRO     CA  891   3.512   2.450   4.110
   56PRO     HA  892   3.435   2.449   4.186
   56PRO      C  893   3.549   2.591   4.076
   56PRO      O  894   3.555   2.629   3.963
   57TRP      N  895   3.577   2.671   4.175
   57TRP      H  896   3.572   2.627   4.266
   57TRP     CA  897   3.617   2.810   4.146
   57TRP     HA  898   3.538   2.866   4.095
   57TRP     CB  899   3.637   2.889   4.273
   57TRP    HB2  900   3.649   2.993   4.244
   57TRP    HB3  901   3.549   2.876   4.335
   57TRP     CG  902   3.757   2.861   4.362
   57TRP    CD1  903   3.760   2.776   4.473
   57TRP    HD1  904   3.675   2.722   4.511
   57TRP    NE1  905   3.887   2.773   4.531
   57TRP    HE1  906   3.910   2.718   4.612
   57TRP    CE2  907   3.970   2.865   4.466
   57TRP    CZ2  908   4.107   2.891   4.477
   57TRP    HZ2  909   4.171   2.844   4.550
   57TRP    CH2  910   4.173   2.969   4.378
   57TRP    HH2  911   4.280   2.979   4.380
   57TRP    CZ3  912   4.103   3.014   4.265
   57TRP    HZ3  913   4.147   3.065   4.181
   57TRP    CE3  914   3.961   2.995   4.263
   57TRP    HE3  915   3.910   3.031   4.175
   57TRP    CD2  916   3.898   2.912   4.355
   57TRP      C  917   3.750   2.818   4.073
   57TRP      O  918   3.757   2.894   3.979
   58TRP      N  919   3.849   2.732   4.103
   58TRP      H  920   3.842   2.687   4.193
   58TRP     CA  921   3.981   2.734   4.042
   58TRP     HA  922   4.007   2.840   4.051
   58TRP     CB  923   4.077   2.649   4.120
   58TRP    HB2  924   4.165   2.619   4.062
   58TRP    HB3  925   4.118   2.720   4.191
   58TRP     CG  926   4.036   2.522   4.189
   58TRP    CD1  927   4.010   2.505   4.319
   58TRP    HD1  928   4.012   2.589   4.388
   58TRP    NE1  929   3.990   2.368   4.345
   58TRP    HE1  930   3.992   2.328   4.438
   58TRP    CE2  931   3.986   2.290   4.232
   58TRP    CZ2  932   3.953   2.156   4.194
   58TRP    HZ2  933   3.909   2.085   4.263
   58TRP    CH2  934   3.977   2.116   4.062
   58TRP    HH2  935   3.953   2.014   4.037
   58TRP    CZ3  936   4.030   2.205   3.970
   58TRP    HZ3  937   4.057   2.169   3.872
   58TRP    CE3  938   4.059   2.338   4.004
   58TRP    HE3  939   4.100   2.398   3.924
   58TRP    CD2  940   4.035   2.385   4.135
   58TRP      C  941   3.980   2.698   3.892
   58TRP      O  942   4.082   2.718   3.831
   59GLU      N  943   3.867   2.644   3.833
   59GLU      H  944   3.786   2.622   3.888
   59GLU     CA  945   3.851   2.606   3.696
   59GLU     HA  946   3.905   2.511   3.690
   59GLU     CB  947   3.706   2.562   3.669
   59GLU    HB2  948   3.708   2.491   3.586
   59GLU    HB3  949   3.670   2.506   3.755
   59GLU     CG  950   3.603   2.679   3.645
   59GLU    HG2  951   3.599   2.732   3.740
   59GLU    HG3  952   3.640   2.744   3.567
   59GLU     CD  953   3.476   2.614   3.594
   59GLU    OE1  954   3.431   2.503   3.635
   59GLU    OE2  955   3.404   2.671   3.506
   59GLU      C  956   3.906   2.708   3.596
   59GLU      O  957   3.971   2.673   3.496
   60ARG      N  958   3.885   2.836   3.627
   60ARG      H  959   3.834   2.848   3.713
   60ARG     CA  960   3.901   2.948   3.541
   60ARG     HA  961   3.854   2.915   3.448
   60ARG     CB  962   3.839   3.078   3.599
   60ARG    HB2  963   3.891   3.103   3.692
   60ARG    HB3  964   3.847   3.158   3.525
   60ARG     CG  965   3.687   3.055   3.629
   60ARG    HG2  966   3.633   2.993   3.558
   60ARG    HG3  967   3.687   3.000   3.723
   60ARG     CD  968   3.611   3.188   3.635
   60ARG    HD2  969   3.517   3.157   3.680
   60ARG    HD3  970   3.661   3.256   3.704
   60ARG     NE  971   3.584   3.253   3.512
   60ARG     HE  972   3.654   3.240   3.440
   60ARG     CZ  973   3.484   3.345   3.497
   60ARG    NH1  974   3.387   3.351   3.584
   60ARG   HH11  975   3.385   3.293   3.667
   60ARG   HH12  976   3.316   3.422   3.568
   60ARG    NH2  977   3.480   3.425   3.400
   60ARG   HH21  978   3.561   3.434   3.339
   60ARG   HH22  979   3.404   3.491   3.394
   60ARG      C  980   4.049   2.968   3.508
   60ARG      O  981   4.080   3.047   3.418
   61TYR      N  982   4.143   2.904   3.576
   61TYR      H  983   4.115   2.839   3.648
   61TYR     CA  984   4.287   2.904   3.562
   61TYR     HA  985   4.320   2.977   3.489
   61TYR     CB  986   4.344   2.954   3.697
   61TYR    HB2  987   4.322   2.873   3.766
   61TYR    HB3  988   4.453   2.953   3.697
   61TYR     CG  989   4.288   3.084   3.751
   61TYR    CD1  990   4.167   3.086   3.827
   61TYR    HD1  991   4.105   3.000   3.846
   61TYR    CE1  992   4.132   3.209   3.884
   61TYR    HE1  993   4.043   3.217   3.945
   61TYR     CZ  994   4.198   3.330   3.856
   61TYR     OH  995   4.145   3.444   3.898
   61TYR     HH  996   4.179   3.519   3.850
   61TYR    CE2  997   4.317   3.319   3.783
   61TYR    HE2  998   4.368   3.408   3.751
   61TYR    CD2  999   4.359   3.200   3.731
   61TYR    HD2 1000   4.446   3.191   3.667
   61TYR      C 1001   4.349   2.773   3.515
   61TYR      O 1002   4.457   2.734   3.555
   62GLN      N 1003   4.268   2.697   3.440
   62GLN      H 1004   4.172   2.728   3.439
   62GLN     CA 1005   4.300   2.576   3.366
   62GLN     HA 1006   4.405   2.556   3.350
   62GLN     CB 1007   4.246   2.449   3.432
   62GLN    HB2 1008   4.137   2.453   3.437
   62GLN    HB3 1009   4.278   2.369   3.366
   62GLN     CG 1010   4.302   2.431   3.568
   62GLN    HG2 1011   4.409   2.450   3.565
   62GLN    HG3 1012   4.266   2.502   3.642
   62GLN     CD 1013   4.281   2.294   3.628
   62GLN    OE1 1014   4.271   2.199   3.552
   62GLN    NE2 1015   4.291   2.281   3.761
   62GLN   HE21 1016   4.292   2.189   3.803
   62GLN   HE22 1017   4.323   2.365   3.807
   62GLN      C 1018   4.243   2.595   3.226
   62GLN      O 1019   4.125   2.565   3.202
   63PRO      N 1020   4.315   2.661   3.133
   63PRO     CD 1021   4.441   2.728   3.158
   63PRO    HD2 1022   4.519   2.654   3.140
   63PRO    HD3 1023   4.467   2.754   3.260
   63PRO     CG 1024   4.444   2.858   3.079
   63PRO    HG2 1025   4.546   2.888   3.055
   63PRO    HG3 1026   4.390   2.937   3.131
   63PRO     CB 1027   4.366   2.817   2.953
   63PRO    HB2 1028   4.438   2.779   2.881
   63PRO    HB3 1029   4.306   2.896   2.908
   63PRO     CA 1030   4.267   2.707   2.998
   63PRO     HA 1031   4.171   2.756   3.017
   63PRO      C 1032   4.248   2.590   2.898
   63PRO      O 1033   4.329   2.499   2.890
   64VAL      N 1034   4.148   2.604   2.811
   64VAL      H 1035   4.086   2.683   2.824
   64VAL     CA 1036   4.134   2.516   2.695
   64VAL     HA 1037   4.212   2.440   2.702
   64VAL     CB 1038   4.003   2.441   2.694
   64VAL     HB 1039   3.929   2.521   2.705
   64VAL    CG1 1040   3.973   2.386   2.557
   64VAL   HG11 1041   3.964   2.465   2.481
   64VAL   HG12 1042   4.060   2.328   2.529
   64VAL   HG13 1043   3.883   2.325   2.560
   64VAL    CG2 1044   3.983   2.342   2.806
   64VAL   HG21 1045   4.081   2.297   2.821
   64VAL   HG22 1046   3.965   2.396   2.899
   64VAL   HG23 1047   3.904   2.268   2.794
   64VAL      C 1048   4.154   2.595   2.563
   64VAL      O 1049   4.218   2.546   2.468
   65SER      N 1050   4.097   2.714   2.555
   65SER      H 1051   4.034   2.746   2.627
   65SER     CA 1052   4.129   2.810   2.451
   65SER     HA 1053   4.227   2.790   2.408
   65SER     CB 1054   4.029   2.793   2.335
   65SER    HB2 1055   4.071   2.826   2.240
   65SER    HB3 1056   4.015   2.685   2.330
   65SER     OG 1057   3.907   2.861   2.361
   65SER     HG 1058   3.838   2.794   2.369
   65SER      C 1059   4.128   2.950   2.499
   65SER      O 1060   4.098   2.970   2.620
   66TYR      N 1061   4.157   3.045   2.413
   66TYR      H 1062   4.161   3.023   2.314
   66TYR     CA 1063   4.146   3.189   2.438
   66TYR     HA 1064   4.162   3.197   2.545
   66TYR     CB 1065   4.258   3.271   2.374
   66TYR    HB2 1066   4.254   3.246   2.268
   66TYR    HB3 1067   4.236   3.377   2.368
   66TYR     CG 1068   4.394   3.245   2.433
   66TYR    CD1 1069   4.423   3.241   2.571
   66TYR    HD1 1070   4.348   3.259   2.647
   66TYR    CE1 1071   4.557   3.220   2.608
   66TYR    HE1 1072   4.570   3.210   2.715
   66TYR     CZ 1073   4.656   3.196   2.515
   66TYR     OH 1074   4.783   3.170   2.558
   66TYR     HH 1075   4.788   3.159   2.653
   66TYR    CE2 1076   4.628   3.209   2.380
   66TYR    HE2 1077   4.707   3.199   2.308
   66TYR    CD2 1078   4.499   3.239   2.339
   66TYR    HD2 1079   4.474   3.243   2.234
   66TYR      C 1080   4.004   3.246   2.396
   66TYR      O 1081   3.984   3.364   2.416
   67LYS      N 1082   3.907   3.163   2.352
   67LYS      H 1083   3.911   3.062   2.347
   67LYS     CA 1084   3.770   3.210   2.323
   67LYS     HA 1085   3.781   3.298   2.260
   67LYS     CB 1086   3.687   3.107   2.238
   67LYS    HB2 1087   3.687   3.011   2.289
   67LYS    HB3 1088   3.584   3.145   2.240
   67LYS     CG 1089   3.722   3.090   2.092
   67LYS    HG2 1090   3.717   3.182   2.035
   67LYS    HG3 1091   3.823   3.049   2.085
   67LYS     CD 1092   3.623   2.984   2.032
   67LYS    HD2 1093   3.666   2.954   1.937
   67LYS    HD3 1094   3.621   2.896   2.096
   67LYS     CE 1095   3.481   3.027   2.018
   67LYS    HE2 1096   3.438   3.044   2.117
   67LYS    HE3 1097   3.471   3.131   1.988
   67LYS     NZ 1098   3.404   2.930   1.935
   67LYS    HZ1 1099   3.330   2.982   1.890
   67LYS    HZ2 1100   3.464   2.899   1.860
   67LYS    HZ3 1101   3.374   2.851   1.990
   67LYS      C 1102   3.694   3.263   2.449
   67LYS      O 1103   3.691   3.197   2.555
   68LEU      N 1104   3.621   3.375   2.434
   68LEU      H 1105   3.605   3.422   2.346
   68LEU     CA 1106   3.572   3.448   2.552
   68LEU     HA 1107   3.636   3.420   2.636
   68LEU     CB 1108   3.588   3.596   2.518
   68LEU    HB2 1109   3.526   3.621   2.432
   68LEU    HB3 1110   3.548   3.664   2.592
   68LEU     CG 1111   3.734   3.645   2.506
   68LEU     HG 1112   3.793   3.601   2.426
   68LEU    CD1 1113   3.722   3.796   2.476
   68LEU   HD11 1114   3.669   3.818   2.383
   68LEU   HD12 1115   3.675   3.838   2.565
   68LEU   HD13 1116   3.821   3.838   2.461
   68LEU    CD2 1117   3.829   3.630   2.625
   68LEU   HD21 1118   3.921   3.686   2.609
   68LEU   HD22 1119   3.771   3.655   2.714
   68LEU   HD23 1120   3.858   3.527   2.644
   68LEU      C 1121   3.427   3.408   2.599
   68LEU      O 1122   3.343   3.492   2.616
   69CYX      N 1123   3.409   3.276   2.616
   69CYX      H 1124   3.492   3.219   2.609
   69CYX     CA 1125   3.280   3.216   2.652
   69CYX     HA 1126   3.214   3.299   2.676
   69CYX     CB 1127   3.217   3.150   2.532
   69CYX    HB2 1128   3.137   3.079   2.550
   69CYX    HB3 1129   3.165   3.236   2.492
   69CYX     SG 1130   3.322   3.090   2.395
   69CYX      C 1131   3.297   3.129   2.777
   69CYX      O 1132   3.378   3.034   2.776
   70THR      N 1133   3.234   3.175   2.884
   70THR      H 1134   3.186   3.263   2.875
   70THR     CA 1135   3.244   3.130   3.018
   70THR     HA 1136   3.291   3.033   3.010
   70THR     CB 1137   3.338   3.221   3.103
   70THR     HB 1138   3.346   3.178   3.203
   70THR    CG2 1139   3.480   3.218   3.051
   70THR   HG21 1140   3.554   3.282   3.099
   70THR   HG22 1141   3.510   3.113   3.054
   70THR   HG23 1142   3.489   3.251   2.948
   70THR    OG1 1143   3.299   3.356   3.113
   70THR    HG1 1144   3.313   3.395   3.026
   70THR      C 1145   3.115   3.126   3.094
   70THR      O 1146   3.010   3.182   3.055
   71ARG      N 1147   3.110   3.062   3.212
   71ARG      H 1148   3.193   3.014   3.246
   71ARG     CA 1149   3.003   3.074   3.307
   71ARG     HA 1150   2.912   3.038   3.259
   71ARG     CB 1151   3.019   2.991   3.439
   71ARG    HB2 1152   2.922   2.986   3.488
   71ARG    HB3 1153   3.033   2.884   3.418
   71ARG     CG 1154   3.133   3.027   3.531
   71ARG    HG2 1155   3.231   3.021   3.484
   71ARG    HG3 1156   3.119   3.132   3.558
   71ARG     CD 1157   3.136   2.934   3.644
   71ARG    HD2 1158   3.038   2.952   3.689
   71ARG    HD3 1159   3.133   2.837   3.595
   71ARG     NE 1160   3.249   2.952   3.735
   71ARG     HE 1161   3.277   3.044   3.764
   71ARG     CZ 1162   3.303   2.852   3.801
   71ARG    NH1 1163   3.237   2.737   3.806
   71ARG   HH11 1164   3.151   2.726   3.755
   71ARG   HH12 1165   3.279   2.649   3.835
   71ARG    NH2 1166   3.416   2.866   3.866
   71ARG   HH21 1167   3.460   2.957   3.872
   71ARG   HH22 1168   3.456   2.788   3.917
   71ARG      C 1169   2.959   3.215   3.340
   71ARG      O 1170   2.847   3.233   3.382
   72SER      N 1171   3.048   3.316   3.323
   72SER      H 1172   3.142   3.300   3.289
   72SER     CA 1173   3.009   3.461   3.345
   72SER     HA 1174   2.944   3.469   3.432
   72SER     CB 1175   3.133   3.549   3.374
   72SER    HB2 1176   3.204   3.544   3.292
   72SER    HB3 1177   3.116   3.656   3.386
   72SER     OG 1178   3.192   3.521   3.502
   72SER     HG 1179   3.168   3.597   3.556
   72SER      C 1180   2.940   3.525   3.219
   72SER      O 1181   2.880   3.629   3.229
   73GLY      N 1182   2.942   3.454   3.106
   73GLY      H 1183   2.981   3.361   3.107
   73GLY     CA 1184   2.892   3.499   2.975
   73GLY    HA2 1185   2.795   3.450   2.961
   73GLY    HA3 1186   2.869   3.606   2.976
   73GLY      C 1187   2.983   3.472   2.845
   73GLY      O 1188   3.103   3.445   2.848
   74ASN      N 1189   2.918   3.491   2.730
   74ASN      H 1190   2.820   3.516   2.736
   74ASN     CA 1191   2.977   3.478   2.600
   74ASN     HA 1192   3.065   3.416   2.618
   74ASN     CB 1193   2.885   3.404   2.510
   74ASN    HB2 1194   2.956   3.379   2.430
   74ASN    HB3 1195   2.854   3.306   2.544
   74ASN     CG 1196   2.774   3.488   2.446
   74ASN    OD1 1197   2.797   3.578   2.367
   74ASN    ND2 1198   2.652   3.452   2.468
   74ASN   HD21 1199   2.581   3.513   2.429
   74ASN   HD22 1200   2.637   3.364   2.516
   74ASN      C 1201   3.030   3.620   2.559
   74ASN      O 1202   3.016   3.722   2.628
   75GLU      N 1203   3.100   3.627   2.445
   75GLU      H 1204   3.117   3.545   2.388
   75GLU     CA 1205   3.168   3.748   2.395
   75GLU     HA 1206   3.231   3.798   2.469
   75GLU     CB 1207   3.269   3.711   2.287
   75GLU    HB2 1208   3.315   3.616   2.317
   75GLU    HB3 1209   3.217   3.678   2.197
   75GLU     CG 1210   3.374   3.813   2.246
   75GLU    HG2 1211   3.324   3.900   2.204
   75GLU    HG3 1212   3.427   3.842   2.337
   75GLU     CD 1213   3.479   3.753   2.145
   75GLU    OE1 1214   3.518   3.825   2.053
   75GLU    OE2 1215   3.531   3.644   2.172
   75GLU      C 1216   3.074   3.865   2.363
   75GLU      O 1217   3.109   3.976   2.378
   76ASP      N 1218   2.951   3.843   2.318
   76ASP      H 1219   2.913   3.750   2.314
   76ASP     CA 1220   2.842   3.946   2.305
   76ASP     HA 1221   2.867   4.028   2.238
   76ASP     CB 1222   2.724   3.871   2.236
   76ASP    HB2 1223   2.749   3.828   2.139
   76ASP    HB3 1224   2.699   3.783   2.294
   76ASP     CG 1225   2.596   3.955   2.226
   76ASP    OD1 1226   2.513   3.940   2.316
   76ASP    OD2 1227   2.586   4.044   2.144
   76ASP      C 1228   2.805   4.012   2.438
   76ASP      O 1229   2.788   4.133   2.447
   77GLU      N 1230   2.819   3.938   2.546
   77GLU      H 1231   2.842   3.841   2.534
   77GLU     CA 1232   2.790   3.987   2.678
   77GLU     HA 1233   2.708   4.057   2.667
   77GLU     CB 1234   2.745   3.871   2.772
   77GLU    HB2 1235   2.818   3.790   2.778
   77GLU    HB3 1236   2.724   3.916   2.869
   77GLU     CG 1237   2.617   3.796   2.717
   77GLU    HG2 1238   2.530   3.862   2.713
   77GLU    HG3 1239   2.630   3.776   2.611
   77GLU     CD 1240   2.589   3.661   2.796
   77GLU    OE1 1241   2.554   3.674   2.914
   77GLU    OE2 1242   2.618   3.552   2.746
   77GLU      C 1243   2.906   4.065   2.745
   77GLU      O 1244   2.880   4.166   2.813
   78PHE      N 1245   3.029   4.014   2.716
   78PHE      H 1246   3.034   3.925   2.667
   78PHE     CA 1247   3.156   4.089   2.741
   78PHE     HA 1248   3.169   4.112   2.846
   78PHE     CB 1249   3.269   3.996   2.700
   78PHE    HB2 1250   3.247   3.891   2.722
   78PHE    HB3 1251   3.288   4.013   2.594
   78PHE     CG 1252   3.402   4.032   2.769
   78PHE    CD1 1253   3.502   4.103   2.700
   78PHE    HD1 1254   3.487   4.132   2.596
   78PHE    CE1 1255   3.625   4.144   2.768
   78PHE    HE1 1256   3.696   4.207   2.717
   78PHE     CZ 1257   3.649   4.091   2.900
   78PHE     HZ 1258   3.747   4.105   2.944
   78PHE    CE2 1259   3.542   4.024   2.972
   78PHE    HE2 1260   3.568   3.993   3.072
   78PHE    CD2 1261   3.422   3.998   2.903
   78PHE    HD2 1262   3.350   3.949   2.965
   78PHE      C 1263   3.154   4.222   2.668
   78PHE      O 1264   3.197   4.320   2.725
   79ARG      N 1265   3.126   4.228   2.540
   79ARG      H 1266   3.116   4.139   2.493
   79ARG     CA 1267   3.142   4.351   2.459
   79ARG     HA 1268   3.240   4.399   2.470
   79ARG     CB 1269   3.120   4.308   2.312
   79ARG    HB2 1270   3.027   4.251   2.302
   79ARG    HB3 1271   3.114   4.400   2.253
   79ARG     CG 1272   3.241   4.235   2.251
   79ARG    HG2 1273   3.325   4.304   2.250
   79ARG    HG3 1274   3.267   4.150   2.314
   79ARG     CD 1275   3.224   4.189   2.114
   79ARG    HD2 1276   3.133   4.130   2.118
   79ARG    HD3 1277   3.189   4.278   2.062
   79ARG     NE 1278   3.337   4.120   2.058
   79ARG     HE 1279   3.350   4.022   2.074
   79ARG     CZ 1280   3.443   4.171   1.997
   79ARG    NH1 1281   3.440   4.298   1.966
   79ARG   HH11 1282   3.355   4.351   1.981
   79ARG   HH12 1283   3.515   4.336   1.910
   79ARG    NH2 1284   3.548   4.098   1.978
   79ARG   HH21 1285   3.561   4.005   2.013
   79ARG   HH22 1286   3.632   4.145   1.949
   79ARG      C 1287   3.034   4.449   2.500
   79ARG      O 1288   3.070   4.565   2.516
   80ASN      N 1289   2.915   4.401   2.549
   80ASN      H 1290   2.903   4.301   2.538
   80ASN     CA 1291   2.818   4.483   2.614
   80ASN     HA 1292   2.801   4.569   2.548
   80ASN     CB 1293   2.684   4.411   2.630
   80ASN    HB2 1294   2.649   4.379   2.532
   80ASN    HB3 1295   2.690   4.317   2.685
   80ASN     CG 1296   2.576   4.499   2.702
   80ASN    OD1 1297   2.529   4.604   2.658
   80ASN    ND2 1298   2.526   4.454   2.816
   80ASN   HD21 1299   2.444   4.499   2.852
   80ASN   HD22 1300   2.552   4.365   2.856
   80ASN      C 1301   2.877   4.544   2.742
   80ASN      O 1302   2.878   4.666   2.745
   81MET      N 1303   2.925   4.459   2.837
   81MET      H 1304   2.911   4.361   2.816
   81MET     CA 1305   2.987   4.502   2.957
   81MET     HA 1306   2.911   4.554   3.014
   81MET     CB 1307   3.031   4.370   3.019
   81MET    HB2 1308   2.953   4.293   3.022
   81MET    HB3 1309   3.114   4.329   2.961
   81MET     CG 1310   3.078   4.384   3.165
   81MET    HG2 1311   3.007   4.449   3.216
   81MET    HG3 1312   3.080   4.282   3.203
   81MET     SD 1313   3.241   4.448   3.182
   81MET     CE 1314   3.327   4.290   3.145
   81MET    HE1 1315   3.432   4.311   3.125
   81MET    HE2 1316   3.323   4.213   3.223
   81MET    HE3 1317   3.285   4.238   3.059
   81MET      C 1318   3.097   4.611   2.936
   81MET      O 1319   3.090   4.714   3.003
   82VAL      N 1320   3.194   4.578   2.856
   82VAL      H 1321   3.208   4.484   2.824
   82VAL     CA 1322   3.313   4.673   2.848
   82VAL     HA 1323   3.367   4.689   2.941
   82VAL     CB 1324   3.418   4.619   2.758
   82VAL     HB 1325   3.380   4.601   2.657
   82VAL    CG1 1326   3.541   4.712   2.744
   82VAL   HG11 1327   3.517   4.816   2.719
   82VAL   HG12 1328   3.600   4.719   2.835
   82VAL   HG13 1329   3.598   4.675   2.659
   82VAL    CG2 1330   3.477   4.496   2.829
   82VAL   HG21 1331   3.555   4.441   2.777
   82VAL   HG22 1332   3.519   4.515   2.928
   82VAL   HG23 1333   3.400   4.421   2.848
   82VAL      C 1334   3.269   4.814   2.784
   82VAL      O 1335   3.321   4.922   2.829
   83THR      N 1336   3.176   4.814   2.687
   83THR      H 1337   3.144   4.726   2.650
   83THR     CA 1338   3.109   4.933   2.624
   83THR     HA 1339   3.176   4.994   2.563
   83THR     CB 1340   3.005   4.886   2.518
   83THR     HB 1341   2.927   4.828   2.567
   83THR    CG2 1342   2.934   4.989   2.435
   83THR   HG21 1343   2.887   4.950   2.344
   83THR   HG22 1344   2.857   5.018   2.506
   83THR   HG23 1345   3.008   5.067   2.419
   83THR    OG1 1346   3.085   4.810   2.429
   83THR    HG1 1347   3.088   4.716   2.448
   83THR      C 1348   3.033   5.016   2.725
   83THR      O 1349   3.061   5.131   2.749
   84ARG      N 1350   2.933   4.949   2.794
   84ARG      H 1351   2.908   4.859   2.756
   84ARG     CA 1352   2.853   5.008   2.905
   84ARG     HA 1353   2.781   5.084   2.873
   84ARG     CB 1354   2.773   4.892   2.968
   84ARG    HB2 1355   2.829   4.798   2.970
   84ARG    HB3 1356   2.765   4.912   3.074
   84ARG     CG 1357   2.640   4.859   2.894
   84ARG    HG2 1358   2.654   4.832   2.789
   84ARG    HG3 1359   2.600   4.769   2.941
   84ARG     CD 1360   2.527   4.960   2.917
   84ARG    HD2 1361   2.535   4.983   3.024
   84ARG    HD3 1362   2.554   5.053   2.866
   84ARG     NE 1363   2.400   4.919   2.866
   84ARG     HE 1364   2.402   4.843   2.800
   84ARG     CZ 1365   2.289   4.980   2.896
   84ARG    NH1 1366   2.269   5.058   3.002
   84ARG   HH11 1367   2.352   5.103   3.039
   84ARG   HH12 1368   2.174   5.077   3.033
   84ARG    NH2 1369   2.189   4.956   2.825
   84ARG   HH21 1370   2.204   4.899   2.743
   84ARG   HH22 1371   2.099   4.989   2.858
   84ARG      C 1372   2.935   5.069   3.012
   84ARG      O 1373   2.908   5.186   3.050
   85CYX      N 1374   3.035   4.998   3.060
   85CYX      H 1375   3.050   4.905   3.025
   85CYX     CA 1376   3.110   5.046   3.180
   85CYX     HA 1377   3.046   5.094   3.255
   85CYX     CB 1378   3.178   4.931   3.257
   85CYX    HB2 1379   3.251   4.882   3.193
   85CYX    HB3 1380   3.228   4.983   3.338
   85CYX     SG 1381   3.065   4.814   3.346
   85CYX      C 1382   3.221   5.147   3.134
   85CYX      O 1383   3.243   5.247   3.206
   86ASN      N 1384   3.270   5.144   3.011
   86ASN      H 1385   3.250   5.064   2.952
   86ASN     CA 1386   3.341   5.253   2.940
   86ASN     HA 1387   3.417   5.284   3.012
   86ASN     CB 1388   3.410   5.220   2.805
   86ASN    HB2 1389   3.339   5.154   2.754
   86ASN    HB3 1390   3.427   5.312   2.749
   86ASN     CG 1391   3.540   5.143   2.820
   86ASN    OD1 1392   3.622   5.171   2.908
   86ASN    ND2 1393   3.571   5.046   2.732
   86ASN   HD21 1394   3.667   5.012   2.733
   86ASN   HD22 1395   3.505   5.019   2.661
   86ASN      C 1396   3.248   5.376   2.929
   86ASN      O 1397   3.299   5.493   2.928
   87ASN      N 1398   3.119   5.358   2.905
   87ASN      H 1399   3.090   5.261   2.895
   87ASN     CA 1400   3.029   5.467   2.876
   87ASN     HA 1401   3.089   5.545   2.829
   87ASN     CB 1402   2.918   5.417   2.776
   87ASN    HB2 1403   2.967   5.347   2.707
   87ASN    HB3 1404   2.842   5.360   2.829
   87ASN     CG 1405   2.854   5.526   2.683
   87ASN    OD1 1406   2.887   5.641   2.686
   87ASN    ND2 1407   2.784   5.475   2.583
   87ASN   HD21 1408   2.732   5.540   2.526
   87ASN   HD22 1409   2.746   5.382   2.589
   87ASN      C 1410   2.975   5.520   3.003
   87ASN      O 1411   2.895   5.614   2.999
   88VAL      N 1412   3.035   5.482   3.118
   88VAL      H 1413   3.089   5.396   3.112
   88VAL     CA 1414   3.039   5.562   3.247
   88VAL     HA 1415   3.001   5.662   3.229
   88VAL     CB 1416   2.941   5.492   3.342
   88VAL     HB 1417   2.932   5.552   3.432
   88VAL    CG1 1418   2.801   5.476   3.289
   88VAL   HG11 1419   2.751   5.567   3.257
   88VAL   HG12 1420   2.802   5.406   3.205
   88VAL   HG13 1421   2.747   5.426   3.369
   88VAL    CG2 1422   2.978   5.349   3.388
   88VAL   HG21 1423   2.957   5.269   3.317
   88VAL   HG22 1424   3.085   5.347   3.404
   88VAL   HG23 1425   2.922   5.317   3.476
   88VAL      C 1426   3.182   5.572   3.302
   88VAL      O 1427   3.199   5.601   3.417
   89GLY      N 1428   3.287   5.560   3.213
   89GLY      H 1429   3.266   5.551   3.115
   89GLY     CA 1430   3.432   5.573   3.238
   89GLY    HA2 1431   3.484   5.547   3.146
   89GLY    HA3 1432   3.451   5.675   3.273
   89GLY      C 1433   3.486   5.470   3.349
   89GLY      O 1434   3.601   5.474   3.379
   90VAL      N 1435   3.401   5.379   3.403
   90VAL      H 1436   3.317   5.361   3.349
   90VAL     CA 1437   3.441   5.269   3.481
   90VAL     HA 1438   3.503   5.307   3.562
   90VAL     CB 1439   3.320   5.206   3.550
   90VAL     HB 1440   3.241   5.182   3.478
   90VAL    CG1 1441   3.369   5.078   3.623
   90VAL   HG11 1442   3.290   5.046   3.691
   90VAL   HG12 1443   3.375   5.000   3.547
   90VAL   HG13 1444   3.461   5.107   3.675
   90VAL    CG2 1445   3.265   5.293   3.656
   90VAL   HG21 1446   3.229   5.387   3.615
   90VAL   HG22 1447   3.172   5.249   3.690
   90VAL   HG23 1448   3.335   5.318   3.736
   90VAL      C 1449   3.536   5.171   3.407
   90VAL      O 1450   3.491   5.104   3.313
   91ARG      N 1451   3.660   5.154   3.455
   91ARG      H 1452   3.691   5.203   3.537
   91ARG     CA 1453   3.758   5.075   3.375
   91ARG     HA 1454   3.742   5.088   3.267
   91ARG     CB 1455   3.895   5.137   3.397
   91ARG    HB2 1456   3.916   5.139   3.504
   91ARG    HB3 1457   3.968   5.073   3.348
   91ARG     CG 1458   3.915   5.277   3.326
   91ARG    HG2 1459   3.859   5.354   3.379
   91ARG    HG3 1460   4.020   5.305   3.334
   91ARG     CD 1461   3.891   5.283   3.172
   91ARG    HD2 1462   3.977   5.238   3.123
   91ARG    HD3 1463   3.798   5.248   3.126
   91ARG     NE 1464   3.897   5.432   3.153
   91ARG     HE 1465   3.955   5.490   3.212
   91ARG     CZ 1466   3.844   5.494   3.051
   91ARG    NH1 1467   3.765   5.437   2.964
   91ARG   HH11 1468   3.741   5.344   2.995
   91ARG   HH12 1469   3.702   5.488   2.904
   91ARG    NH2 1470   3.877   5.622   3.031
   91ARG   HH21 1471   3.943   5.656   3.099
   91ARG   HH22 1472   3.867   5.677   2.947
   91ARG      C 1473   3.759   4.930   3.409
   91ARG      O 1474   3.746   4.900   3.527
   92ILE      N 1475   3.763   4.847   3.308
   92ILE      H 1476   3.778   4.895   3.221
   92ILE     CA 1477   3.765   4.699   3.320
   92ILE     HA 1478   3.737   4.661   3.418
   92ILE     CB 1479   3.660   4.643   3.215
   92ILE     HB 1480   3.706   4.678   3.123
   92ILE    CG2 1481   3.660   4.484   3.209
   92ILE   HG21 1482   3.584   4.464   3.134
   92ILE   HG22 1483   3.759   4.450   3.178
   92ILE   HG23 1484   3.632   4.438   3.304
   92ILE    CG1 1485   3.518   4.703   3.226
   92ILE   HG12 1486   3.522   4.812   3.222
   92ILE   HG13 1487   3.459   4.682   3.137
   92ILE    CD1 1488   3.436   4.655   3.354
   92ILE   HD11 1489   3.447   4.548   3.373
   92ILE   HD12 1490   3.475   4.710   3.439
   92ILE   HD13 1491   3.329   4.669   3.340
   92ILE      C 1492   3.902   4.643   3.292
   92ILE      O 1493   3.972   4.682   3.192
   93TYR      N 1494   3.951   4.553   3.381
   93TYR      H 1495   3.899   4.541   3.467
   93TYR     CA 1496   4.086   4.503   3.390
   93TYR     HA 1497   4.138   4.541   3.303
   93TYR     CB 1498   4.164   4.554   3.513
   93TYR    HB2 1499   4.114   4.514   3.602
   93TYR    HB3 1500   4.265   4.513   3.516
   93TYR     CG 1501   4.181   4.701   3.520
   93TYR    CD1 1502   4.301   4.757   3.481
   93TYR    HD1 1503   4.376   4.692   3.440
   93TYR    CE1 1504   4.313   4.897   3.496
   93TYR    HE1 1505   4.402   4.954   3.473
   93TYR     CZ 1506   4.205   4.980   3.531
   93TYR     OH 1507   4.217   5.118   3.540
   93TYR     HH 1508   4.283   5.154   3.480
   93TYR    CE2 1509   4.088   4.916   3.580
   93TYR    HE2 1510   4.014   4.979   3.626
   93TYR    CD2 1511   4.083   4.774   3.587
   93TYR    HD2 1512   3.999   4.720   3.627
   93TYR      C 1513   4.084   4.351   3.391
   93TYR      O 1514   4.025   4.291   3.485
   94VAL      N 1515   4.151   4.285   3.298
   94VAL      H 1516   4.218   4.335   3.241
   94VAL     CA 1517   4.142   4.141   3.266
   94VAL     HA 1518   4.037   4.116   3.281
   94VAL     CB 1519   4.170   4.129   3.113
   94VAL     HB 1520   4.263   4.182   3.093
   94VAL    CG1 1521   4.174   3.986   3.068
   94VAL   HG11 1522   4.088   3.928   3.103
   94VAL   HG12 1523   4.177   3.988   2.960
   94VAL   HG13 1524   4.268   3.939   3.097
   94VAL    CG2 1525   4.063   4.204   3.032
   94VAL   HG21 1526   4.068   4.161   2.932
   94VAL   HG22 1527   3.964   4.177   3.070
   94VAL   HG23 1528   4.082   4.310   3.014
   94VAL      C 1529   4.232   4.055   3.353
   94VAL      O 1530   4.348   4.091   3.383
   95ASP      N 1531   4.186   3.940   3.395
   95ASP      H 1532   4.089   3.919   3.379
   95ASP     CA 1533   4.277   3.837   3.452
   95ASP     HA 1534   4.360   3.888   3.501
   95ASP     CB 1535   4.205   3.755   3.557
   95ASP    HB2 1536   4.140   3.820   3.614
   95ASP    HB3 1537   4.138   3.684   3.508
   95ASP     CG 1538   4.296   3.673   3.651
   95ASP    OD1 1539   4.229   3.620   3.743
   95ASP    OD2 1540   4.417   3.702   3.660
   95ASP      C 1541   4.336   3.742   3.344
   95ASP      O 1542   4.255   3.674   3.271
   96ALA      N 1543   4.469   3.754   3.318
   96ALA      H 1544   4.524   3.804   3.387
   96ALA     CA 1545   4.538   3.701   3.197
   96ALA     HA 1546   4.462   3.665   3.129
   96ALA     CB 1547   4.613   3.803   3.110
   96ALA    HB1 1548   4.615   3.765   3.007
   96ALA    HB2 1549   4.570   3.903   3.110
   96ALA    HB3 1550   4.713   3.807   3.153
   96ALA      C 1551   4.617   3.576   3.242
   96ALA      O 1552   4.696   3.576   3.332
   97VAL      N 1553   4.592   3.467   3.169
   97VAL      H 1554   4.522   3.472   3.096
   97VAL     CA 1555   4.632   3.332   3.202
   97VAL     HA 1556   4.695   3.338   3.290
   97VAL     CB 1557   4.517   3.237   3.242
   97VAL     HB 1558   4.463   3.203   3.153
   97VAL    CG1 1559   4.578   3.111   3.301
   97VAL   HG11 1560   4.511   3.027   3.321
   97VAL   HG12 1561   4.651   3.062   3.237
   97VAL   HG13 1562   4.645   3.136   3.383
   97VAL    CG2 1563   4.420   3.279   3.347
   97VAL   HG21 1564   4.353   3.194   3.360
   97VAL   HG22 1565   4.476   3.309   3.436
   97VAL   HG23 1566   4.372   3.367   3.305
   97VAL      C 1567   4.731   3.282   3.087
   97VAL      O 1568   4.687   3.217   2.997
   98ILE      N 1569   4.851   3.341   3.090
   98ILE      H 1570   4.874   3.405   3.165
   98ILE     CA 1571   4.944   3.338   2.982
   98ILE     HA 1572   4.899   3.310   2.887
   98ILE     CB 1573   4.999   3.478   2.937
   98ILE     HB 1574   5.073   3.463   2.858
   98ILE    CG2 1575   4.876   3.561   2.883
   98ILE   HG21 1576   4.832   3.523   2.791
   98ILE   HG22 1577   4.797   3.564   2.959
   98ILE   HG23 1578   4.906   3.666   2.875
   98ILE    CG1 1579   5.071   3.555   3.042
   98ILE   HG12 1580   5.008   3.594   3.121
   98ILE   HG13 1581   5.144   3.488   3.088
   98ILE    CD1 1582   5.156   3.665   2.995
   98ILE   HD11 1583   5.231   3.630   2.924
   98ILE   HD12 1584   5.109   3.736   2.927
   98ILE   HD13 1585   5.209   3.725   3.069
   98ILE      C 1586   5.063   3.236   3.000
   98ILE      O 1587   5.157   3.241   2.920
   99ASN      N 1588   5.072   3.166   3.113
   99ASN      H 1589   4.994   3.164   3.176
   99ASN     CA 1590   5.189   3.078   3.142
   99ASN     HA 1591   5.279   3.131   3.109
   99ASN     CB 1592   5.200   3.059   3.296
   99ASN    HB2 1593   5.199   3.152   3.354
   99ASN    HB3 1594   5.105   3.007   3.311
   99ASN     CG 1595   5.316   2.966   3.328
   99ASN    OD1 1596   5.429   2.995   3.295
   99ASN    ND2 1597   5.292   2.850   3.374
   99ASN   HD21 1598   5.365   2.781   3.358
   99ASN   HD22 1599   5.197   2.817   3.383
   99ASN      C 1600   5.174   2.940   3.074
   99ASN      O 1601   5.271   2.869   3.049
  100HIE      N 1602   5.051   2.894   3.058
  100HIE      H 1603   4.973   2.945   3.098
  100HIE     CA 1604   5.020   2.750   3.032
  100HIE     HA 1605   5.088   2.707   2.958
  100HIE     CB 1606   5.033   2.671   3.166
  100HIE    HB2 1607   5.010   2.567   3.146
  100HIE    HB3 1608   5.139   2.662   3.189
  100HIE     CG 1609   4.954   2.711   3.284
  100HIE    ND1 1610   5.014   2.757   3.401
  100HIE    CE1 1611   4.911   2.797   3.479
  100HIE    HE1 1612   4.920   2.833   3.580
  100HIE    NE2 1613   4.795   2.797   3.418
  100HIE    HE2 1614   4.709   2.826   3.462
  100HIE    CD2 1615   4.822   2.740   3.293
  100HIE    HD2 1616   4.748   2.716   3.218
  100HIE      C 1617   4.877   2.735   2.976
  100HIE      O 1618   4.796   2.829   2.969
  101MET      N 1619   4.841   2.609   2.949
  101MET      H 1620   4.912   2.546   2.983
  101MET     CA 1621   4.703   2.554   2.939
  101MET     HA 1622   4.628   2.627   2.971
  101MET     CB 1623   4.669   2.513   2.795
  101MET    HB2 1624   4.714   2.417   2.769
  101MET    HB3 1625   4.562   2.497   2.787
  101MET     CG 1626   4.708   2.611   2.680
  101MET    HG2 1627   4.814   2.635   2.686
  101MET    HG3 1628   4.686   2.551   2.591
  101MET     SD 1629   4.629   2.768   2.665
  101MET     CE 1630   4.478   2.708   2.594
  101MET    HE1 1631   4.493   2.633   2.516
  101MET    HE2 1632   4.418   2.656   2.669
  101MET    HE3 1633   4.414   2.788   2.559
  101MET      C 1634   4.681   2.431   3.038
  101MET      O 1635   4.768   2.393   3.117
  102CYS      N 1636   4.565   2.362   3.032
  102CYS      H 1637   4.500   2.378   2.957
  102CYS     CA 1638   4.532   2.248   3.113
  102CYS     HA 1639   4.534   2.284   3.215
  102CYS     CB 1640   4.381   2.224   3.096
  102CYS    HB2 1641   4.353   2.150   3.171
  102CYS    HB3 1642   4.330   2.317   3.119
  102CYS     SG 1643   4.332   2.146   2.940
  102CYS     HG 1644   4.226   2.071   2.972
  102CYS      C 1645   4.625   2.127   3.101
  102CYS      O 1646   4.683   2.087   3.002
  103GLY      N 1647   4.645   2.067   3.218
  103GLY      H 1648   4.587   2.091   3.297
  103GLY     CA 1649   4.726   1.945   3.243
  103GLY    HA2 1650   4.812   1.947   3.176
  103GLY    HA3 1651   4.748   1.945   3.350
  103GLY      C 1652   4.656   1.819   3.211
  103GLY      O 1653   4.540   1.809   3.174
  104ASN      N 1654   4.728   1.706   3.220
  104ASN      H 1655   4.817   1.708   3.267
  104ASN     CA 1656   4.679   1.571   3.183
  104ASN     HA 1657   4.609   1.578   3.100
  104ASN     CB 1658   4.812   1.496   3.140
  104ASN    HB2 1659   4.888   1.550   3.085
  104ASN    HB3 1660   4.864   1.458   3.228
  104ASN     CG 1661   4.778   1.380   3.046
  104ASN    OD1 1662   4.679   1.375   2.971
  104ASN    ND2 1663   4.862   1.278   3.052
  104ASN   HD21 1664   4.862   1.211   2.976
  104ASN   HD22 1665   4.943   1.286   3.112
  104ASN      C 1666   4.588   1.501   3.289
  104ASN      O 1667   4.561   1.382   3.277
  105ALA      N 1668   4.528   1.577   3.381
  105ALA      H 1669   4.551   1.675   3.389
  105ALA     CA 1670   4.423   1.530   3.470
  105ALA     HA 1671   4.456   1.433   3.508
  105ALA     CB 1672   4.422   1.607   3.601
  105ALA    HB1 1673   4.526   1.599   3.635
  105ALA    HB2 1674   4.399   1.712   3.589
  105ALA    HB3 1675   4.360   1.550   3.670
  105ALA      C 1676   4.287   1.503   3.402
  105ALA      O 1677   4.181   1.528   3.456
  106VAL      N 1678   4.289   1.452   3.281
  106VAL      H 1679   4.380   1.435   3.241
  106VAL     CA 1680   4.173   1.427   3.193
  106VAL     HA 1681   4.120   1.521   3.182
  106VAL     CB 1682   4.220   1.410   3.046
  106VAL     HB 1683   4.138   1.418   2.975
  106VAL    CG1 1684   4.305   1.517   2.988
  106VAL   HG11 1685   4.310   1.504   2.880
  106VAL   HG12 1686   4.275   1.616   3.022
  106VAL   HG13 1687   4.408   1.503   3.021
  106VAL    CG2 1688   4.289   1.276   3.037
  106VAL   HG21 1689   4.223   1.192   3.057
  106VAL   HG22 1690   4.304   1.257   2.931
  106VAL   HG23 1691   4.387   1.270   3.084
  106VAL      C 1692   4.071   1.326   3.240
  106VAL      O 1693   3.955   1.327   3.203
  107SER      N 1694   4.114   1.238   3.336
  107SER      H 1695   4.212   1.237   3.357
  107SER     CA 1696   4.020   1.151   3.407
  107SER     HA 1697   3.959   1.098   3.334
  107SER     CB 1698   4.105   1.042   3.469
  107SER    HB2 1699   4.196   1.094   3.499
  107SER    HB3 1700   4.062   1.013   3.565
  107SER     OG 1701   4.128   0.919   3.400
  107SER     HG 1702   4.060   0.855   3.424
  107SER      C 1703   3.927   1.214   3.506
  107SER      O 1704   3.823   1.158   3.545
  108ALA      N 1705   3.960   1.340   3.545
  108ALA      H 1706   4.048   1.384   3.523
  108ALA     CA 1707   3.873   1.425   3.627
  108ALA     HA 1708   3.828   1.354   3.696
  108ALA     CB 1709   3.962   1.528   3.702
  108ALA    HB1 1710   3.906   1.597   3.764
  108ALA    HB2 1711   4.030   1.465   3.760
  108ALA    HB3 1712   4.011   1.589   3.626
  108ALA      C 1713   3.770   1.502   3.536
  108ALA      O 1714   3.663   1.533   3.584
  109GLY      N 1715   3.791   1.514   3.408
  109GLY      H 1716   3.887   1.495   3.382
  109GLY     CA 1717   3.703   1.565   3.302
  109GLY    HA2 1718   3.629   1.488   3.281
  109GLY    HA3 1719   3.643   1.650   3.336
  109GLY      C 1720   3.781   1.599   3.174
  109GLY      O 1721   3.894   1.650   3.176
  110THR      N 1722   3.718   1.581   3.062
  110THR      H 1723   3.627   1.538   3.070
  110THR     CA 1724   3.749   1.628   2.926
  110THR     HA 1725   3.853   1.660   2.931
  110THR     CB 1726   3.754   1.514   2.826
  110THR     HB 1727   3.787   1.555   2.731
  110THR    CG2 1728   3.868   1.418   2.849
  110THR   HG21 1729   3.890   1.355   2.762
  110THR   HG22 1730   3.954   1.477   2.880
  110THR   HG23 1731   3.838   1.365   2.939
  110THR    OG1 1732   3.634   1.444   2.807
  110THR    HG1 1733   3.633   1.419   2.715
  110THR      C 1734   3.663   1.739   2.857
  110THR      O 1735   3.696   1.791   2.753
  111SER      N 1736   3.555   1.785   2.918
  111SER      H 1737   3.532   1.750   3.010
  111SER     CA 1738   3.463   1.892   2.873
  111SER     HA 1739   3.461   1.878   2.765
  111SER     CB 1740   3.320   1.871   2.936
  111SER    HB2 1741   3.312   1.891   3.043
  111SER    HB3 1742   3.247   1.944   2.901
  111SER     OG 1743   3.259   1.746   2.892
  111SER     HG 1744   3.269   1.678   2.958
  111SER      C 1745   3.520   2.033   2.906
  111SER      O 1746   3.604   2.051   2.995
  112SER      N 1747   3.474   2.133   2.827
  112SER      H 1748   3.404   2.117   2.756
  112SER     CA 1749   3.503   2.271   2.838
  112SER     HA 1750   3.543   2.302   2.935
  112SER     CB 1751   3.612   2.292   2.730
  112SER    HB2 1752   3.676   2.379   2.750
  112SER    HB3 1753   3.687   2.214   2.733
  112SER     OG 1754   3.549   2.298   2.600
  112SER     HG 1755   3.587   2.372   2.552
  112SER      C 1756   3.386   2.368   2.816
  112SER      O 1757   3.278   2.328   2.772
  113THR      N 1758   3.397   2.493   2.868
  113THR      H 1759   3.482   2.522   2.914
  113THR     CA 1760   3.296   2.600   2.872
  113THR     HA 1761   3.205   2.554   2.910
  113THR     CB 1762   3.343   2.706   2.982
  113THR     HB 1763   3.261   2.777   2.995
  113THR    CG2 1764   3.369   2.633   3.114
  113THR   HG21 1765   3.286   2.568   3.139
  113THR   HG22 1766   3.456   2.569   3.103
  113THR   HG23 1767   3.376   2.700   3.200
  113THR    OG1 1768   3.465   2.759   2.940
  113THR    HG1 1769   3.436   2.850   2.930
  113THR      C 1770   3.268   2.662   2.733
  113THR      O 1771   3.181   2.753   2.728
  114CYX      N 1772   3.335   2.625   2.626
  114CYX      H 1773   3.406   2.556   2.643
  114CYX     CA 1774   3.287   2.657   2.490
  114CYX     HA 1775   3.179   2.670   2.485
  114CYX     CB 1776   3.352   2.795   2.449
  114CYX    HB2 1777   3.382   2.843   2.543
  114CYX    HB3 1778   3.432   2.776   2.378
  114CYX     SG 1779   3.240   2.906   2.365
  114CYX      C 1780   3.301   2.548   2.378
  114CYX      O 1781   3.290   2.570   2.255
  115GLY      N 1782   3.314   2.424   2.421
  115GLY      H 1783   3.323   2.406   2.520
  115GLY     CA 1784   3.305   2.303   2.341
  115GLY    HA2 1785   3.283   2.222   2.411
  115GLY    HA3 1786   3.223   2.315   2.270
  115GLY      C 1787   3.429   2.271   2.255
  115GLY      O 1788   3.421   2.169   2.186
  116SER      N 1789   3.531   2.354   2.246
  116SER      H 1790   3.532   2.433   2.308
  116SER     CA 1791   3.645   2.336   2.148
  116SER     HA 1792   3.607   2.348   2.047
  116SER     CB 1793   3.744   2.453   2.163
  116SER    HB2 1794   3.818   2.446   2.243
  116SER    HB3 1795   3.799   2.466   2.069
  116SER     OG 1796   3.668   2.572   2.190
  116SER     HG 1797   3.680   2.603   2.280
  116SER      C 1798   3.715   2.198   2.170
  116SER      O 1799   3.724   2.139   2.281
  117TYR      N 1800   3.788   2.146   2.071
  117TYR      H 1801   3.797   2.194   1.983
  117TYR     CA 1802   3.867   2.025   2.077
  117TYR     HA 1803   3.814   1.959   2.146
  117TYR     CB 1804   3.866   1.959   1.943
  117TYR    HB2 1805   3.762   1.937   1.918
  117TYR    HB3 1806   3.901   2.028   1.866
  117TYR     CG 1807   3.945   1.836   1.927
  117TYR    CD1 1808   4.068   1.845   1.858
  117TYR    HD1 1809   4.105   1.942   1.828
  117TYR    CE1 1810   4.132   1.719   1.827
  117TYR    HE1 1811   4.225   1.714   1.771
  117TYR     CZ 1812   4.078   1.592   1.871
  117TYR     OH 1813   4.143   1.470   1.847
  117TYR     HH 1814   4.084   1.400   1.873
  117TYR    CE2 1815   3.963   1.597   1.946
  117TYR    HE2 1816   3.917   1.499   1.948
  117TYR    CD2 1817   3.897   1.716   1.981
  117TYR    HD2 1818   3.801   1.714   2.030
  117TYR      C 1819   4.016   2.055   2.113
  117TYR      O 1820   4.078   2.148   2.056
  118PHE      N 1821   4.070   1.973   2.206
  118PHE      H 1822   4.020   1.887   2.224
  118PHE     CA 1823   4.208   1.974   2.267
  118PHE     HA 1824   4.270   1.998   2.180
  118PHE     CB 1825   4.223   2.077   2.380
  118PHE    HB2 1826   4.327   2.085   2.409
  118PHE    HB3 1827   4.185   2.170   2.338
  118PHE     CG 1828   4.130   2.056   2.497
  118PHE    CD1 1829   3.988   2.065   2.492
  118PHE    HD1 1830   3.931   2.101   2.407
  118PHE    CE1 1831   3.907   2.044   2.609
  118PHE    HE1 1832   3.800   2.047   2.591
  118PHE     CZ 1833   3.962   2.007   2.730
  118PHE     HZ 1834   3.902   1.983   2.816
  118PHE    CE2 1835   4.102   1.990   2.728
  118PHE    HE2 1836   4.156   1.953   2.814
  118PHE    CD2 1837   4.183   2.008   2.616
  118PHE    HD2 1838   4.290   2.007   2.627
  118PHE      C 1839   4.252   1.841   2.325
  118PHE      O 1840   4.168   1.758   2.363
  119ASN      N 1841   4.383   1.816   2.339
  119ASN      H 1842   4.445   1.878   2.288
  119ASN     CA 1843   4.442   1.703   2.412
  119ASN     HA 1844   4.374   1.672   2.491
  119ASN     CB 1845   4.451   1.582   2.309
  119ASN    HB2 1846   4.349   1.567   2.276
  119ASN    HB3 1847   4.517   1.597   2.223
  119ASN     CG 1848   4.498   1.456   2.385
  119ASN    OD1 1849   4.568   1.456   2.486
  119ASN    ND2 1850   4.436   1.346   2.346
  119ASN   HD21 1851   4.448   1.258   2.394
  119ASN   HD22 1852   4.373   1.353   2.267
  119ASN      C 1853   4.577   1.749   2.471
  119ASN      O 1854   4.675   1.765   2.396
  120PRO      N 1855   4.594   1.754   2.606
  120PRO     CD 1856   4.483   1.735   2.706
  120PRO    HD2 1857   4.435   1.639   2.688
  120PRO    HD3 1858   4.404   1.810   2.711
  120PRO     CG 1859   4.558   1.737   2.845
  120PRO    HG2 1860   4.575   1.633   2.875
  120PRO    HG3 1861   4.497   1.789   2.919
  120PRO     CB 1862   4.696   1.807   2.819
  120PRO    HB2 1863   4.770   1.777   2.893
  120PRO    HB3 1864   4.683   1.916   2.818
  120PRO     CA 1865   4.730   1.774   2.673
  120PRO     HA 1866   4.791   1.852   2.627
  120PRO      C 1867   4.820   1.652   2.668
  120PRO      O 1868   4.943   1.672   2.659
  121GLY      N 1869   4.773   1.526   2.661
  121GLY      H 1870   4.673   1.518   2.660
  121GLY     CA 1871   4.859   1.408   2.634
  121GLY    HA2 1872   4.938   1.398   2.708
  121GLY    HA3 1873   4.807   1.313   2.651
  121GLY      C 1874   4.920   1.409   2.493
  121GLY      O 1875   5.035   1.367   2.479
  122SER      N 1876   4.857   1.469   2.391
  122SER      H 1877   4.761   1.496   2.404
  122SER     CA 1878   4.914   1.487   2.259
  122SER     HA 1879   4.989   1.410   2.246
  122SER     CB 1880   4.809   1.464   2.151
  122SER    HB2 1881   4.752   1.555   2.169
  122SER    HB3 1882   4.840   1.477   2.048
  122SER     OG 1883   4.725   1.359   2.176
  122SER     HG 1884   4.674   1.347   2.095
  122SER      C 1885   4.987   1.631   2.249
  122SER      O 1886   5.037   1.671   2.146
  123ARG      N 1887   4.984   1.717   2.354
  123ARG      H 1888   4.931   1.682   2.432
  123ARG     CA 1889   5.013   1.862   2.352
  123ARG     HA 1890   4.964   1.914   2.435
  123ARG     CB 1891   5.165   1.878   2.358
  123ARG    HB2 1892   5.208   1.816   2.279
  123ARG    HB3 1893   5.199   1.980   2.341
  123ARG     CG 1894   5.216   1.829   2.495
  123ARG    HG2 1895   5.177   1.875   2.585
  123ARG    HG3 1896   5.189   1.724   2.506
  123ARG     CD 1897   5.366   1.842   2.493
  123ARG    HD2 1898   5.412   1.774   2.421
  123ARG    HD3 1899   5.385   1.949   2.482
  123ARG     NE 1900   5.413   1.798   2.628
  123ARG     HE 1901   5.356   1.746   2.693
  123ARG     CZ 1902   5.530   1.840   2.672
  123ARG    NH1 1903   5.621   1.895   2.605
  123ARG   HH11 1904   5.596   1.923   2.511
  123ARG   HH12 1905   5.697   1.945   2.649
  123ARG    NH2 1906   5.563   1.827   2.801
  123ARG   HH21 1907   5.493   1.778   2.856
  123ARG   HH22 1908   5.653   1.857   2.833
  123ARG      C 1909   4.952   1.937   2.222
  123ARG      O 1910   5.012   2.023   2.156
  124ASP      N 1911   4.824   1.910   2.204
  124ASP      H 1912   4.771   1.881   2.285
  124ASP     CA 1913   4.759   1.954   2.084
  124ASP     HA 1914   4.824   2.021   2.027
  124ASP     CB 1915   4.735   1.835   1.994
  124ASP    HB2 1916   4.833   1.787   1.984
  124ASP    HB3 1917   4.673   1.761   2.044
  124ASP     CG 1918   4.668   1.870   1.863
  124ASP    OD1 1919   4.547   1.854   1.850
  124ASP    OD2 1920   4.737   1.928   1.770
  124ASP      C 1921   4.632   2.034   2.116
  124ASP      O 1922   4.535   1.987   2.166
  125PHE      N 1923   4.632   2.169   2.089
  125PHE      H 1924   4.721   2.208   2.061
  125PHE     CA 1925   4.524   2.260   2.124
  125PHE     HA 1926   4.431   2.209   2.150
  125PHE     CB 1927   4.572   2.340   2.249
  125PHE    HB2 1928   4.673   2.377   2.233
  125PHE    HB3 1929   4.512   2.430   2.257
  125PHE     CG 1930   4.576   2.272   2.395
  125PHE    CD1 1931   4.663   2.165   2.432
  125PHE    HD1 1932   4.737   2.130   2.362
  125PHE    CE1 1933   4.667   2.116   2.560
  125PHE    HE1 1934   4.733   2.034   2.586
  125PHE     CZ 1935   4.575   2.169   2.656
  125PHE     HZ 1936   4.562   2.121   2.752
  125PHE    CE2 1937   4.481   2.266   2.619
  125PHE    HE2 1938   4.413   2.299   2.695
  125PHE    CD2 1939   4.482   2.318   2.489
  125PHE    HD2 1940   4.413   2.393   2.454
  125PHE      C 1941   4.490   2.352   2.006
  125PHE      O 1942   4.546   2.466   2.001
  126PRO      N 1943   4.407   2.308   1.906
  126PRO     CD 1944   4.360   2.167   1.890
  126PRO    HD2 1945   4.251   2.164   1.885
  126PRO    HD3 1946   4.411   2.106   1.964
  126PRO     CG 1947   4.419   2.133   1.752
  126PRO    HG2 1948   4.373   2.042   1.713
  126PRO    HG3 1949   4.528   2.128   1.759
  126PRO     CB 1950   4.385   2.255   1.674
  126PRO    HB2 1951   4.278   2.267   1.654
  126PRO    HB3 1952   4.445   2.259   1.584
  126PRO     CA 1953   4.415   2.366   1.777
  126PRO     HA 1954   4.519   2.394   1.765
  126PRO      C 1955   4.331   2.486   1.769
  126PRO      O 1956   4.336   2.558   1.667
  127ALA      N 1957   4.244   2.519   1.863
  127ALA      H 1958   4.254   2.472   1.952
  127ALA     CA 1959   4.161   2.642   1.855
  127ALA     HA 1960   4.131   2.643   1.750
  127ALA     CB 1961   4.035   2.627   1.942
  127ALA    HB1 1962   3.960   2.703   1.920
  127ALA    HB2 1963   3.970   2.548   1.903
  127ALA    HB3 1964   4.065   2.630   2.046
  127ALA      C 1965   4.242   2.766   1.875
  127ALA      O 1966   4.193   2.880   1.878
  128VAL      N 1967   4.372   2.757   1.907
  128VAL      H 1968   4.408   2.664   1.927
  128VAL     CA 1969   4.457   2.873   1.959
  128VAL     HA 1970   4.383   2.947   1.990
  128VAL     CB 1971   4.533   2.842   2.086
  128VAL     HB 1972   4.625   2.786   2.069
  128VAL    CG1 1973   4.576   2.969   2.167
  128VAL   HG11 1974   4.637   3.035   2.105
  128VAL   HG12 1975   4.485   3.029   2.182
  128VAL   HG13 1976   4.623   2.950   2.264
  128VAL    CG2 1977   4.437   2.762   2.176
  128VAL   HG21 1978   4.455   2.787   2.281
  128VAL   HG22 1979   4.338   2.805   2.167
  128VAL   HG23 1980   4.433   2.656   2.153
  128VAL      C 1981   4.541   2.936   1.846
  128VAL      O 1982   4.514   3.054   1.819
  129PRO      N 1983   4.631   2.856   1.777
  129PRO     CD 1984   4.693   2.904   1.658
  129PRO    HD2 1985   4.782   2.960   1.686
  129PRO    HD3 1986   4.625   2.964   1.597
  129PRO     CG 1987   4.727   2.784   1.575
  129PRO    HG2 1988   4.831   2.792   1.545
  129PRO    HG3 1989   4.662   2.787   1.488
  129PRO     CB 1990   4.691   2.657   1.654
  129PRO    HB2 1991   4.764   2.577   1.654
  129PRO    HB3 1992   4.594   2.625   1.617
  129PRO     CA 1993   4.667   2.712   1.795
  129PRO     HA 1994   4.590   2.654   1.846
  129PRO      C 1995   4.790   2.693   1.888
  129PRO      O 1996   4.874   2.781   1.889
  130TYR      N 1997   4.792   2.585   1.961
  130TYR      H 1998   4.720   2.514   1.961
  130TYR     CA 1999   4.917   2.550   2.025
  130TYR     HA 2000   5.002   2.604   1.985
  130TYR     CB 2001   4.915   2.577   2.177
  130TYR    HB2 2002   4.824   2.537   2.222
  130TYR    HB3 2003   4.998   2.523   2.222
  130TYR     CG 2004   4.925   2.722   2.224
  130TYR    CD1 2005   5.030   2.806   2.176
  130TYR    HD1 2006   5.091   2.776   2.092
  130TYR    CE1 2007   5.054   2.932   2.229
  130TYR    HE1 2008   5.131   2.998   2.191
  130TYR     CZ 2009   4.972   2.982   2.330
  130TYR     OH 2010   4.980   3.108   2.371
  130TYR     HH 2011   4.938   3.121   2.456
  130TYR    CE2 2012   4.863   2.901   2.374
  130TYR    HE2 2013   4.808   2.933   2.461
  130TYR    CD2 2014   4.838   2.770   2.329
  130TYR    HD2 2015   4.765   2.703   2.371
  130TYR      C 2016   4.954   2.402   1.985
  130TYR      O 2017   4.863   2.311   1.995
  131SER      N 2018   5.079   2.384   1.946
  131SER      H 2019   5.137   2.462   1.922
  131SER     CA 2020   5.133   2.249   1.910
  131SER     HA 2021   5.057   2.180   1.944
  131SER     CB 2022   5.171   2.237   1.767
  131SER    HB2 2023   5.178   2.129   1.753
  131SER    HB3 2024   5.098   2.278   1.696
  131SER     OG 2025   5.298   2.290   1.733
  131SER     HG 2026   5.283   2.385   1.726
  131SER      C 2027   5.253   2.216   2.002
  131SER      O 2028   5.291   2.296   2.086
  132GLY      N 2029   5.313   2.096   1.992
  132GLY      H 2030   5.276   2.026   1.930
  132GLY     CA 2031   5.441   2.059   2.054
  132GLY    HA2 2032   5.431   2.048   2.162
  132GLY    HA3 2033   5.462   1.961   2.012
  132GLY      C 2034   5.555   2.151   2.036
  132GLY      O 2035   5.647   2.159   2.116
  133TRP      N 2036   5.550   2.232   1.929
  133TRP      H 2037   5.482   2.227   1.855
  133TRP     CA 2038   5.644   2.339   1.908
  133TRP     HA 2039   5.744   2.313   1.940
  133TRP     CB 2040   5.641   2.380   1.758
  133TRP    HB2 2041   5.541   2.412   1.728
  133TRP    HB3 2042   5.705   2.467   1.742
  133TRP     CG 2043   5.665   2.272   1.655
  133TRP    CD1 2044   5.745   2.170   1.670
  133TRP    HD1 2045   5.819   2.151   1.747
  133TRP    NE1 2046   5.733   2.089   1.559
  133TRP    HE1 2047   5.793   2.011   1.540
  133TRP    CE2 2048   5.635   2.138   1.473
  133TRP    CZ2 2049   5.572   2.093   1.351
  133TRP    HZ2 2050   5.607   2.002   1.305
  133TRP    CH2 2051   5.480   2.177   1.281
  133TRP    HH2 2052   5.432   2.156   1.187
  133TRP    CZ3 2053   5.439   2.301   1.335
  133TRP    HZ3 2054   5.363   2.361   1.288
  133TRP    CE3 2055   5.492   2.340   1.460
  133TRP    HE3 2056   5.453   2.428   1.509
  133TRP    CD2 2057   5.593   2.263   1.530
  133TRP      C 2058   5.624   2.467   1.986
  133TRP      O 2059   5.721   2.541   2.002
  134ASP      N 2060   5.507   2.504   2.037
  134ASP      H 2061   5.432   2.440   2.013
  134ASP     CA 2062   5.481   2.611   2.128
  134ASP     HA 2063   5.545   2.699   2.121
  134ASP     CB 2064   5.337   2.655   2.101
  134ASP    HB2 2065   5.271   2.584   2.149
  134ASP    HB3 2066   5.319   2.745   2.160
  134ASP     CG 2067   5.299   2.687   1.961
  134ASP    OD1 2068   5.234   2.604   1.892
  134ASP    OD2 2069   5.326   2.801   1.921
  134ASP      C 2070   5.483   2.569   2.276
  134ASP      O 2071   5.509   2.647   2.368
  135PHE      N 2072   5.450   2.440   2.308
  135PHE      H 2073   5.432   2.374   2.234
  135PHE     CA 2074   5.438   2.389   2.447
  135PHE     HA 2075   5.404   2.471   2.510
  135PHE     CB 2076   5.340   2.273   2.453
  135PHE    HB2 2077   5.350   2.194   2.378
  135PHE    HB3 2078   5.368   2.222   2.546
  135PHE     CG 2079   5.193   2.300   2.466
  135PHE    CD1 2080   5.146   2.373   2.574
  135PHE    HD1 2081   5.215   2.396   2.654
  135PHE    CE1 2082   5.011   2.410   2.568
  135PHE    HE1 2083   4.975   2.484   2.638
  135PHE     CZ 2084   4.923   2.372   2.465
  135PHE     HZ 2085   4.826   2.418   2.478
  135PHE    CE2 2086   4.970   2.286   2.360
  135PHE    HE2 2087   4.908   2.261   2.275
  135PHE    CD2 2088   5.111   2.262   2.357
  135PHE    HD2 2089   5.156   2.208   2.275
  135PHE      C 2090   5.575   2.354   2.493
  135PHE      O 2091   5.658   2.328   2.408
  136ASN      N 2092   5.601   2.365   2.622
  136ASN      H 2093   5.534   2.394   2.692
  136ASN     CA 2094   5.741   2.353   2.678
  136ASN     HA 2095   5.808   2.394   2.603
  136ASN     CB 2096   5.743   2.435   2.811
  136ASN    HB2 2097   5.676   2.520   2.803
  136ASN    HB3 2098   5.699   2.379   2.893
  136ASN     CG 2099   5.876   2.475   2.865
  136ASN    OD1 2100   5.974   2.471   2.796
  136ASN    ND2 2101   5.883   2.522   2.983
  136ASN   HD21 2102   5.971   2.542   3.029
  136ASN   HD22 2103   5.801   2.537   3.041
  136ASN      C 2104   5.786   2.205   2.694
  136ASN      O 2105   5.704   2.120   2.739
  137ASP      N 2106   5.909   2.171   2.654
  137ASP      H 2107   5.970   2.242   2.616
  137ASP     CA 2108   5.972   2.039   2.645
  137ASP     HA 2109   5.925   1.961   2.704
  137ASP     CB 2110   5.959   1.995   2.496
  137ASP    HB2 2111   5.859   2.004   2.455
  137ASP    HB3 2112   6.017   2.067   2.438
  137ASP     CG 2113   6.010   1.851   2.472
  137ASP    OD1 2114   6.094   1.832   2.374
  137ASP    OD2 2115   5.963   1.755   2.533
  137ASP      C 2116   6.123   2.049   2.685
  137ASP      O 2117   6.200   2.134   2.638
  138GLY      N 2118   6.167   1.954   2.761
  138GLY      H 2119   6.101   1.883   2.789
  138GLY     CA 2120   6.308   1.914   2.775
  138GLY    HA2 2121   6.300   1.817   2.824
  138GLY    HA3 2122   6.343   1.917   2.671
  138GLY      C 2123   6.408   1.997   2.859
  138GLY      O 2124   6.524   1.985   2.830
  139LYS      N 2125   6.359   2.098   2.934
  139LYS      H 2126   6.260   2.108   2.954
  139LYS     CA 2127   6.444   2.192   3.003
  139LYS     HA 2128   6.547   2.154   3.008
  139LYS     CB 2129   6.446   2.339   2.936
  139LYS    HB2 2130   6.354   2.394   2.956
  139LYS    HB3 2131   6.538   2.386   2.971
  139LYS     CG 2132   6.464   2.334   2.780
  139LYS    HG2 2133   6.554   2.280   2.751
  139LYS    HG3 2134   6.377   2.293   2.728
  139LYS     CD 2135   6.486   2.472   2.729
  139LYS    HD2 2136   6.415   2.541   2.774
  139LYS    HD3 2137   6.585   2.506   2.757
  139LYS     CE 2138   6.475   2.477   2.580
  139LYS    HE2 2139   6.526   2.388   2.542
  139LYS    HE3 2140   6.367   2.478   2.565
  139LYS     NZ 2141   6.522   2.607   2.530
  139LYS    HZ1 2142   6.622   2.618   2.544
  139LYS    HZ2 2143   6.505   2.615   2.431
  139LYS    HZ3 2144   6.472   2.691   2.558
  139LYS      C 2145   6.411   2.206   3.153
  139LYS      O 2146   6.490   2.258   3.234
  140CYX      N 2147   6.291   2.177   3.190
  140CYX      H 2148   6.218   2.154   3.125
  140CYX     CA 2149   6.252   2.166   3.327
  140CYX     HA 2150   6.273   2.260   3.377
  140CYX     CB 2151   6.103   2.127   3.340
  140CYX    HB2 2152   6.033   2.209   3.322
  140CYX    HB3 2153   6.080   2.048   3.268
  140CYX     SG 2154   6.064   2.063   3.502
  140CYX      C 2155   6.338   2.058   3.401
  140CYX      O 2156   6.365   1.953   3.353
  141LYS      N 2157   6.374   2.084   3.525
  141LYS      H 2158   6.321   2.166   3.550
  141LYS     CA 2159   6.466   2.003   3.614
  141LYS     HA 2160   6.553   1.976   3.554
  141LYS     CB 2161   6.514   2.107   3.713
  141LYS    HB2 2162   6.571   2.186   3.665
  141LYS    HB3 2163   6.425   2.149   3.759
  141LYS     CG 2164   6.606   2.058   3.824
  141LYS    HG2 2165   6.565   1.968   3.871
  141LYS    HG3 2166   6.703   2.039   3.778
  141LYS     CD 2167   6.639   2.176   3.919
  141LYS    HD2 2168   6.694   2.257   3.871
  141LYS    HD3 2169   6.551   2.221   3.965
  141LYS     CE 2170   6.733   2.119   4.021
  141LYS    HE2 2171   6.687   2.030   4.065
  141LYS    HE3 2172   6.827   2.086   3.976
  141LYS     NZ 2173   6.762   2.214   4.120
  141LYS    HZ1 2174   6.678   2.225   4.175
  141LYS    HZ2 2175   6.844   2.186   4.173
  141LYS    HZ3 2176   6.781   2.307   4.085
  141LYS      C 2177   6.415   1.878   3.672
  141LYS      O 2178   6.491   1.780   3.685
  142THR      N 2179   6.287   1.883   3.710
  142THR      H 2180   6.228   1.955   3.670
  142THR     CA 2181   6.218   1.787   3.788
  142THR     HA 2182   6.286   1.748   3.864
  142THR     CB 2183   6.097   1.844   3.854
  142THR     HB 2184   6.047   1.770   3.915
  142THR    CG2 2185   6.123   1.965   3.958
  142THR   HG21 2186   6.025   1.986   4.002
  142THR   HG22 2187   6.193   1.925   4.031
  142THR   HG23 2188   6.153   2.059   3.910
  142THR    OG1 2189   6.004   1.886   3.753
  142THR    HG1 2190   5.928   1.922   3.799
  142THR      C 2191   6.175   1.663   3.708
  142THR      O 2192   6.125   1.662   3.594
  143GLY      N 2193   6.172   1.553   3.783
  143GLY      H 2194   6.198   1.565   3.880
  143GLY     CA 2195   6.144   1.411   3.740
  143GLY    HA2 2196   6.205   1.412   3.649
  143GLY    HA3 2197   6.174   1.336   3.813
  143GLY      C 2198   6.000   1.378   3.702
  143GLY      O 2199   5.979   1.316   3.601
  144SER      N 2200   5.907   1.444   3.769
  144SER      H 2201   5.930   1.490   3.856
  144SER     CA 2202   5.769   1.469   3.741
  144SER     HA 2203   5.721   1.374   3.718
  144SER     CB 2204   5.709   1.517   3.871
  144SER    HB2 2205   5.604   1.547   3.869
  144SER    HB3 2206   5.714   1.427   3.932
  144SER     OG 2207   5.788   1.626   3.926
  144SER     HG 2208   5.756   1.638   4.016
  144SER      C 2209   5.735   1.575   3.639
  144SER      O 2210   5.617   1.584   3.593
  145GLY      N 2211   5.830   1.662   3.606
  145GLY      H 2212   5.921   1.643   3.644
  145GLY     CA 2213   5.803   1.782   3.521
  145GLY    HA2 2214   5.901   1.824   3.497
  145GLY    HA3 2215   5.759   1.753   3.426
  145GLY      C 2216   5.715   1.896   3.583
  145GLY      O 2217   5.671   1.981   3.505
  146ASP      N 2218   5.700   1.885   3.712
  146ASP      H 2219   5.764   1.821   3.755
  146ASP     CA 2220   5.604   1.962   3.800
  146ASP     HA 2221   5.581   2.050   3.741
  146ASP     CB 2222   5.477   1.876   3.832
  146ASP    HB2 2223   5.409   1.869   3.747
  146ASP    HB3 2224   5.516   1.776   3.851
  146ASP     CG 2225   5.394   1.914   3.951
  146ASP    OD1 2226   5.401   1.856   4.064
  146ASP    OD2 2227   5.306   2.001   3.938
  146ASP      C 2228   5.682   2.007   3.921
  146ASP      O 2229   5.776   1.941   3.964
  147ILE      N 2230   5.643   2.119   3.979
  147ILE      H 2231   5.558   2.158   3.942
  147ILE     CA 2232   5.714   2.177   4.097
  147ILE     HA 2233   5.818   2.188   4.067
  147ILE     CB 2234   5.671   2.319   4.136
  147ILE     HB 2235   5.562   2.323   4.131
  147ILE    CG2 2236   5.725   2.356   4.273
  147ILE   HG21 2237   5.831   2.330   4.275
  147ILE   HG22 2238   5.706   2.461   4.295
  147ILE   HG23 2239   5.669   2.290   4.339
  147ILE    CG1 2240   5.734   2.429   4.041
  147ILE   HG12 2241   5.750   2.528   4.084
  147ILE   HG13 2242   5.837   2.397   4.022
  147ILE    CD1 2243   5.659   2.446   3.910
  147ILE   HD11 2244   5.649   2.351   3.858
  147ILE   HD12 2245   5.562   2.482   3.945
  147ILE   HD13 2246   5.706   2.516   3.842
  147ILE      C 2247   5.718   2.071   4.216
  147ILE      O 2248   5.615   2.030   4.265
  148GLU      N 2249   5.842   2.022   4.251
  148GLU      H 2250   5.917   2.061   4.196
  148GLU     CA 2251   5.870   1.939   4.369
  148GLU     HA 2252   5.787   1.871   4.386
  148GLU     CB 2253   6.002   1.858   4.355
  148GLU    HB2 2254   6.074   1.930   4.314
  148GLU    HB3 2255   6.028   1.811   4.450
  148GLU     CG 2256   5.970   1.755   4.245
  148GLU    HG2 2257   5.867   1.719   4.246
  148GLU    HG3 2258   5.992   1.803   4.150
  148GLU     CD 2259   6.065   1.632   4.266
  148GLU    OE1 2260   6.190   1.648   4.266
  148GLU    OE2 2261   6.004   1.523   4.280
  148GLU      C 2262   5.884   2.028   4.491
  148GLU      O 2263   5.852   1.974   4.597
  149ASN      N 2264   5.943   2.151   4.485
  149ASN      H 2265   5.975   2.190   4.397
  149ASN     CA 2266   5.958   2.237   4.599
  149ASN     HA 2267   5.864   2.230   4.655
  149ASN     CB 2268   6.073   2.193   4.683
  149ASN    HB2 2269   6.078   2.088   4.709
  149ASN    HB3 2270   6.167   2.211   4.631
  149ASN     CG 2271   6.090   2.273   4.811
  149ASN    OD1 2272   6.019   2.371   4.840
  149ASN    ND2 2273   6.181   2.239   4.897
  149ASN   HD21 2274   6.197   2.300   4.976
  149ASN   HD22 2275   6.233   2.154   4.880
  149ASN      C 2276   5.980   2.384   4.559
  149ASN      O 2277   6.071   2.433   4.487
  150TYR      N 2278   5.884   2.470   4.604
  150TYR      H 2279   5.816   2.436   4.671
  150TYR     CA 2280   5.875   2.611   4.561
  150TYR     HA 2281   5.865   2.625   4.453
  150TYR     CB 2282   5.753   2.673   4.631
  150TYR    HB2 2283   5.752   2.771   4.584
  150TYR    HB3 2284   5.658   2.623   4.613
  150TYR     CG 2285   5.773   2.700   4.777
  150TYR    CD1 2286   5.748   2.607   4.882
  150TYR    HD1 2287   5.711   2.510   4.852
  150TYR    CE1 2288   5.764   2.638   5.022
  150TYR    HE1 2289   5.761   2.566   5.102
  150TYR     CZ 2290   5.805   2.764   5.055
  150TYR     OH 2291   5.830   2.789   5.184
  150TYR     HH 2292   5.800   2.714   5.235
  150TYR    CE2 2293   5.827   2.860   4.958
  150TYR    HE2 2294   5.854   2.959   4.993
  150TYR    CD2 2295   5.815   2.825   4.818
  150TYR    HD2 2296   5.820   2.905   4.746
  150TYR      C 2297   6.009   2.684   4.605
  150TYR      O 2298   6.059   2.777   4.541
  151ASN      N 2299   6.073   2.635   4.710
  151ASN      H 2300   6.029   2.556   4.755
  151ASN     CA 2301   6.201   2.677   4.772
  151ASN     HA 2302   6.196   2.786   4.762
  151ASN     CB 2303   6.210   2.638   4.920
  151ASN    HB2 2304   6.111   2.627   4.964
  151ASN    HB3 2305   6.266   2.544   4.918
  151ASN     CG 2306   6.287   2.740   5.006
  151ASN    OD1 2307   6.226   2.819   5.074
  151ASN    ND2 2308   6.416   2.739   5.000
  151ASN   HD21 2309   6.464   2.817   5.042
  151ASN   HD22 2310   6.458   2.669   4.941
  151ASN      C 2311   6.317   2.633   4.683
  151ASN      O 2312   6.419   2.599   4.736
  152ASP      N 2313   6.302   2.640   4.548
  152ASP      H 2314   6.217   2.684   4.516
  152ASP     CA 2315   6.412   2.611   4.455
  152ASP     HA 2316   6.504   2.633   4.510
  152ASP     CB 2317   6.415   2.461   4.415
  152ASP    HB2 2318   6.448   2.399   4.499
  152ASP    HB3 2319   6.316   2.424   4.388
  152ASP     CG 2320   6.518   2.426   4.302
  152ASP    OD1 2321   6.496   2.315   4.240
  152ASP    OD2 2322   6.614   2.508   4.286
  152ASP      C 2323   6.393   2.697   4.337
  152ASP      O 2324   6.323   2.664   4.240
  153ALA      N 2325   6.466   2.810   4.338
  153ALA      H 2326   6.531   2.838   4.409
  153ALA     CA 2327   6.468   2.912   4.233
  153ALA     HA 2328   6.374   2.967   4.231
  153ALA     CB 2329   6.580   3.018   4.259
  153ALA    HB1 2330   6.680   2.973   4.261
  153ALA    HB2 2331   6.572   3.091   4.179
  153ALA    HB3 2332   6.562   3.077   4.349
  153ALA      C 2333   6.480   2.856   4.093
  153ALA      O 2334   6.433   2.924   4.003
  154THR      N 2335   6.556   2.744   4.078
  154THR      H 2336   6.599   2.696   4.156
  154THR     CA 2337   6.584   2.684   3.950
  154THR     HA 2338   6.597   2.761   3.874
  154THR     CB 2339   6.721   2.605   3.966
  154THR     HB 2340   6.765   2.589   3.868
  154THR    CG2 2341   6.834   2.668   4.040
  154THR   HG21 2342   6.830   2.776   4.026
  154THR   HG22 2343   6.819   2.651   4.147
  154THR   HG23 2344   6.932   2.633   4.005
  154THR    OG1 2345   6.697   2.478   4.027
  154THR    HG1 2346   6.662   2.500   4.113
  154THR      C 2347   6.477   2.590   3.889
  154THR      O 2348   6.490   2.558   3.767
  155GLN      N 2349   6.370   2.550   3.960
  155GLN      H 2350   6.361   2.580   4.056
  155GLN     CA 2351   6.260   2.478   3.891
  155GLN     HA 2352   6.294   2.433   3.798
  155GLN     CB 2353   6.217   2.350   3.975
  155GLN    HB2 2354   6.130   2.311   3.922
  155GLN    HB3 2355   6.301   2.281   3.979
  155GLN     CG 2356   6.168   2.379   4.117
  155GLN    HG2 2357   6.235   2.451   4.166
  155GLN    HG3 2358   6.080   2.442   4.108
  155GLN     CD 2359   6.147   2.252   4.196
  155GLN    OE1 2360   6.035   2.208   4.202
  155GLN    NE2 2361   6.250   2.188   4.244
  155GLN   HE21 2362   6.229   2.099   4.289
  155GLN   HE22 2363   6.337   2.237   4.229
  155GLN      C 2364   6.136   2.569   3.852
  155GLN      O 2365   6.060   2.530   3.762
  156VAL      N 2366   6.107   2.668   3.930
  156VAL      H 2367   6.181   2.694   3.994
  156VAL     CA 2368   5.974   2.725   3.933
  156VAL     HA 2369   5.902   2.645   3.946
  156VAL     CB 2370   5.960   2.819   4.058
  156VAL     HB 2371   5.859   2.860   4.061
  156VAL    CG1 2372   5.987   2.740   4.194
  156VAL   HG11 2373   6.093   2.727   4.215
  156VAL   HG12 2374   5.928   2.786   4.273
  156VAL   HG13 2375   5.963   2.633   4.191
  156VAL    CG2 2376   6.034   2.957   4.053
  156VAL   HG21 2377   6.140   2.933   4.055
  156VAL   HG22 2378   6.025   3.024   3.968
  156VAL   HG23 2379   5.989   3.010   4.137
  156VAL      C 2380   5.935   2.798   3.805
  156VAL      O 2381   5.821   2.801   3.760
  157ARG      N 2382   6.035   2.856   3.732
  157ARG      H 2383   6.131   2.846   3.761
  157ARG     CA 2384   6.009   2.932   3.609
  157ARG     HA 2385   5.912   2.977   3.631
  157ARG     CB 2386   6.108   3.046   3.578
  157ARG    HB2 2387   6.205   3.007   3.549
  157ARG    HB3 2388   6.089   3.083   3.478
  157ARG     CG 2389   6.104   3.168   3.669
  157ARG    HG2 2390   6.003   3.208   3.660
  157ARG    HG3 2391   6.127   3.127   3.767
  157ARG     CD 2392   6.208   3.279   3.627
  157ARG    HD2 2393   6.310   3.244   3.607
  157ARG    HD3 2394   6.172   3.329   3.537
  157ARG     NE 2395   6.210   3.369   3.739
  157ARG     HE 2396   6.141   3.356   3.812
  157ARG     CZ 2397   6.276   3.481   3.748
  157ARG    NH1 2398   6.367   3.522   3.668
  157ARG   HH11 2399   6.403   3.456   3.600
  157ARG   HH12 2400   6.397   3.615   3.695
  157ARG    NH2 2401   6.265   3.554   3.859
  157ARG   HH21 2402   6.188   3.530   3.920
  157ARG   HH22 2403   6.307   3.645   3.865
  157ARG      C 2404   5.988   2.843   3.487
  157ARG      O 2405   5.928   2.897   3.391
  158ASP      N 2406   6.018   2.712   3.482
  158ASP      H 2407   6.045   2.670   3.570
  158ASP     CA 2408   6.010   2.623   3.368
  158ASP     HA 2409   5.980   2.682   3.281
  158ASP     CB 2410   6.151   2.567   3.330
  158ASP    HB2 2411   6.238   2.633   3.341
  158ASP    HB3 2412   6.174   2.490   3.403
  158ASP     CG 2413   6.146   2.517   3.189
  158ASP    OD1 2414   6.094   2.406   3.166
  158ASP    OD2 2415   6.182   2.590   3.096
  158ASP      C 2416   5.907   2.516   3.394
  158ASP      O 2417   5.807   2.503   3.326
  159CYX      N 2418   5.920   2.437   3.500
  159CYX      H 2419   6.001   2.447   3.559
  159CYX     CA 2420   5.822   2.329   3.530
  159CYX     HA 2421   5.829   2.260   3.446
  159CYX     CB 2422   5.887   2.256   3.645
  159CYX    HB2 2423   5.869   2.320   3.731
  159CYX    HB3 2424   5.825   2.170   3.672
  159CYX     SG 2425   6.069   2.215   3.631
  159CYX      C 2426   5.676   2.366   3.552
  159CYX      O 2427   5.646   2.478   3.599
  160ARG      N 2428   5.588   2.269   3.527
  160ARG      H 2429   5.627   2.179   3.505
  160ARG     CA 2430   5.445   2.288   3.530
  160ARG     HA 2431   5.425   2.375   3.468
  160ARG     CB 2432   5.382   2.161   3.468
  160ARG    HB2 2433   5.421   2.076   3.523
  160ARG    HB3 2434   5.274   2.160   3.487
  160ARG     CG 2435   5.415   2.147   3.321
  160ARG    HG2 2436   5.381   2.241   3.279
  160ARG    HG3 2437   5.523   2.139   3.309
  160ARG     CD 2438   5.346   2.026   3.257
  160ARG    HD2 2439   5.240   2.038   3.281
  160ARG    HD3 2440   5.363   2.025   3.149
  160ARG     NE 2441   5.391   1.895   3.310
  160ARG     HE 2442   5.319   1.838   3.352
  160ARG     CZ 2443   5.505   1.823   3.292
  160ARG    NH1 2444   5.614   1.871   3.229
  160ARG   HH11 2445   5.630   1.968   3.205
  160ARG   HH12 2446   5.684   1.805   3.199
  160ARG    NH2 2447   5.498   1.692   3.321
  160ARG   HH21 2448   5.413   1.663   3.367
  160ARG   HH22 2449   5.578   1.635   3.298
  160ARG      C 2450   5.401   2.314   3.675
  160ARG      O 2451   5.421   2.229   3.763
  161LEU      N 2452   5.314   2.414   3.701
  161LEU      H 2453   5.290   2.475   3.624
  161LEU     CA 2454   5.251   2.449   3.824
  161LEU     HA 2455   5.328   2.430   3.899
  161LEU     CB 2456   5.226   2.600   3.832
  161LEU    HB2 2457   5.314   2.659   3.806
  161LEU    HB3 2458   5.152   2.632   3.760
  161LEU     CG 2459   5.175   2.659   3.968
  161LEU     HG 2460   5.085   2.607   4.000
  161LEU    CD1 2461   5.274   2.631   4.074
  161LEU   HD11 2462   5.259   2.525   4.095
  161LEU   HD12 2463   5.374   2.664   4.046
  161LEU   HD13 2464   5.242   2.681   4.165
  161LEU    CD2 2465   5.142   2.805   3.949
  161LEU   HD21 2466   5.123   2.862   4.040
  161LEU   HD22 2467   5.234   2.852   3.916
  161LEU   HD23 2468   5.077   2.813   3.862
  161LEU      C 2469   5.124   2.363   3.849
  161LEU      O 2470   5.022   2.387   3.787
  162THR      N 2471   5.122   2.267   3.946
  162THR      H 2472   5.202   2.257   4.008
  162THR     CA 2473   5.005   2.178   3.959
  162THR     HA 2474   5.035   2.103   4.031
  162THR     CB 2475   4.885   2.248   4.026
  162THR     HB 2476   4.797   2.183   4.030
  162THR    CG2 2477   4.912   2.280   4.172
  162THR   HG21 2478   4.829   2.333   4.217
  162THR   HG22 2479   4.925   2.189   4.231
  162THR   HG23 2480   4.996   2.348   4.181
  162THR    OG1 2481   4.848   2.369   3.966
  162THR    HG1 2482   4.895   2.368   3.882
  162THR      C 2483   4.974   2.105   3.834
  162THR      O 2484   4.853   2.071   3.798
  163GLY      N 2485   5.079   2.072   3.757
  163GLY      H 2486   5.170   2.086   3.796
  163GLY     CA 2487   5.068   1.985   3.634
  163GLY    HA2 2488   5.167   1.945   3.615
  163GLY    HA3 2489   5.005   1.899   3.656
  163GLY      C 2490   5.013   2.061   3.513
  163GLY      O 2491   5.001   1.999   3.405
  164LEU      N 2492   4.970   2.184   3.528
  164LEU      H 2493   4.951   2.222   3.620
  164LEU     CA 2494   4.924   2.264   3.421
  164LEU     HA 2495   4.833   2.221   3.379
  164LEU     CB 2496   4.879   2.398   3.475
  164LEU    HB2 2497   4.961   2.438   3.535
  164LEU    HB3 2498   4.860   2.461   3.389
  164LEU     CG 2499   4.762   2.385   3.574
  164LEU     HG 2500   4.800   2.333   3.662
  164LEU    CD1 2501   4.720   2.519   3.628
  164LEU   HD11 2502   4.804   2.573   3.671
  164LEU   HD12 2503   4.674   2.571   3.545
  164LEU   HD13 2504   4.638   2.521   3.700
  164LEU    CD2 2505   4.639   2.307   3.520
  164LEU   HD21 2506   4.592   2.351   3.433
  164LEU   HD22 2507   4.670   2.203   3.516
  164LEU   HD23 2508   4.570   2.296   3.604
  164LEU      C 2509   5.028   2.269   3.308
  164LEU      O 2510   5.144   2.317   3.327
  165LEU      N 2511   4.991   2.225   3.185
  165LEU      H 2512   4.893   2.204   3.172
  165LEU     CA 2513   5.085   2.215   3.068
  165LEU     HA 2514   5.169   2.150   3.094
  165LEU     CB 2515   4.995   2.154   2.955
  165LEU    HB2 2516   4.961   2.058   2.995
  165LEU    HB3 2517   4.913   2.221   2.929
  165LEU     CG 2518   5.076   2.112   2.830
  165LEU     HG 2519   5.126   2.206   2.803
  165LEU    CD1 2520   5.180   1.997   2.860
  165LEU   HD11 2521   5.237   2.027   2.948
  165LEU   HD12 2522   5.130   1.903   2.880
  165LEU   HD13 2523   5.250   1.985   2.778
  165LEU    CD2 2524   4.980   2.079   2.713
  165LEU   HD21 2525   4.931   1.984   2.732
  165LEU   HD22 2526   4.899   2.152   2.712
  165LEU   HD23 2527   5.034   2.074   2.619
  165LEU      C 2528   5.146   2.353   3.026
  165LEU      O 2529   5.089   2.435   2.949
  166ASP      N 2530   5.270   2.376   3.074
  166ASP      H 2531   5.306   2.315   3.146
  166ASP     CA 2532   5.359   2.495   3.046
  166ASP     HA 2533   5.296   2.577   3.081
  166ASP     CB 2534   5.481   2.483   3.129
  166ASP    HB2 2535   5.455   2.448   3.229
  166ASP    HB3 2536   5.549   2.418   3.074
  166ASP     CG 2537   5.548   2.625   3.156
  166ASP    OD1 2538   5.656   2.666   3.094
  166ASP    OD2 2539   5.494   2.703   3.238
  166ASP      C 2540   5.392   2.522   2.891
  166ASP      O 2541   5.421   2.431   2.809
  167LEU      N 2542   5.381   2.650   2.855
  167LEU      H 2543   5.348   2.728   2.910
  167LEU     CA 2544   5.426   2.699   2.721
  167LEU     HA 2545   5.410   2.625   2.642
  167LEU     CB 2546   5.336   2.819   2.679
  167LEU    HB2 2547   5.336   2.901   2.752
  167LEU    HB3 2548   5.382   2.861   2.589
  167LEU     CG 2549   5.197   2.774   2.655
  167LEU     HG 2550   5.168   2.703   2.733
  167LEU    CD1 2551   5.110   2.895   2.666
  167LEU   HD11 2552   5.005   2.867   2.658
  167LEU   HD12 2553   5.122   2.937   2.766
  167LEU   HD13 2554   5.146   2.977   2.604
  167LEU    CD2 2555   5.161   2.718   2.517
  167LEU   HD21 2556   5.062   2.674   2.509
  167LEU   HD22 2557   5.159   2.804   2.450
  167LEU   HD23 2558   5.234   2.640   2.494
  167LEU      C 2559   5.571   2.744   2.722
  167LEU      O 2560   5.618   2.785   2.826
  168ALA      N 2561   5.636   2.742   2.610
  168ALA      H 2562   5.601   2.701   2.524
  168ALA     CA 2563   5.778   2.781   2.592
  168ALA     HA 2564   5.828   2.762   2.686
  168ALA     CB 2565   5.832   2.679   2.494
  168ALA    HB1 2566   5.940   2.675   2.504
  168ALA    HB2 2567   5.784   2.586   2.525
  168ALA    HB3 2568   5.798   2.690   2.391
  168ALA      C 2569   5.793   2.942   2.567
  168ALA      O 2570   5.837   2.988   2.456
  169LEU      N 2571   5.764   3.027   2.664
  169LEU      H 2572   5.729   2.988   2.750
  169LEU     CA 2573   5.760   3.179   2.654
  169LEU     HA 2574   5.680   3.204   2.585
  169LEU     CB 2575   5.696   3.238   2.784
  169LEU    HB2 2576   5.721   3.177   2.871
  169LEU    HB3 2577   5.752   3.330   2.800
  169LEU     CG 2578   5.546   3.281   2.777
  169LEU     HG 2579   5.526   3.348   2.693
  169LEU    CD1 2580   5.464   3.153   2.757
  169LEU   HD11 2581   5.359   3.170   2.735
  169LEU   HD12 2582   5.508   3.104   2.670
  169LEU   HD13 2583   5.477   3.088   2.843
  169LEU    CD2 2584   5.494   3.346   2.897
  169LEU   HD21 2585   5.555   3.436   2.899
  169LEU   HD22 2586   5.391   3.383   2.886
  169LEU   HD23 2587   5.496   3.282   2.986
  169LEU      C 2588   5.884   3.248   2.598
  169LEU      O 2589   5.880   3.359   2.549
  170GLU      N 2590   5.996   3.184   2.607
  170GLU      H 2591   6.000   3.097   2.658
  170GLU     CA 2592   6.123   3.211   2.533
  170GLU     HA 2593   6.162   3.308   2.562
  170GLU     CB 2594   6.231   3.120   2.595
  170GLU    HB2 2595   6.328   3.138   2.549
  170GLU    HB3 2596   6.251   3.146   2.699
  170GLU     CG 2597   6.193   2.965   2.584
  170GLU    HG2 2598   6.096   2.938   2.625
  170GLU    HG3 2599   6.180   2.942   2.478
  170GLU     CD 2600   6.304   2.875   2.640
  170GLU    OE1 2601   6.292   2.830   2.759
  170GLU    OE2 2602   6.401   2.851   2.569
  170GLU      C 2603   6.119   3.210   2.375
  170GLU      O 2604   6.203   3.281   2.320
  171LYS      N 2605   6.032   3.132   2.309
  171LYS      H 2606   5.956   3.085   2.356
  171LYS     CA 2607   6.017   3.138   2.162
  171LYS     HA 2608   6.115   3.142   2.116
  171LYS     CB 2609   5.949   3.007   2.117
  171LYS    HB2 2610   5.845   2.991   2.147
  171LYS    HB3 2611   5.934   3.010   2.009
  171LYS     CG 2612   6.038   2.892   2.155
  171LYS    HG2 2613   6.136   2.905   2.110
  171LYS    HG3 2614   6.047   2.893   2.263
  171LYS     CD 2615   5.973   2.765   2.104
  171LYS    HD2 2616   5.866   2.752   2.122
  171LYS    HD3 2617   5.988   2.761   1.996
  171LYS     CE 2618   6.051   2.640   2.148
  171LYS    HE2 2619   6.155   2.655   2.117
  171LYS    HE3 2620   6.044   2.633   2.256
  171LYS     NZ 2621   5.995   2.526   2.073
  171LYS    HZ1 2622   6.020   2.432   2.101
  171LYS    HZ2 2623   5.894   2.519   2.079
  171LYS    HZ3 2624   6.030   2.534   1.979
  171LYS      C 2625   5.936   3.267   2.112
  171LYS      O 2626   5.832   3.304   2.160
  172ASP      N 2627   5.975   3.319   1.998
  172ASP      H 2628   6.061   3.283   1.960
  172ASP     CA 2629   5.921   3.450   1.943
  172ASP     HA 2630   5.944   3.532   2.011
  172ASP     CB 2631   6.016   3.485   1.821
  172ASP    HB2 2632   6.110   3.519   1.864
  172ASP    HB3 2633   6.038   3.403   1.754
  172ASP     CG 2634   5.964   3.609   1.742
  172ASP    OD1 2635   5.932   3.601   1.624
  172ASP    OD2 2636   5.956   3.718   1.795
  172ASP      C 2637   5.771   3.441   1.902
  172ASP      O 2638   5.690   3.536   1.924
  173TYR      N 2639   5.728   3.330   1.847
  173TYR      H 2640   5.796   3.256   1.831
  173TYR     CA 2641   5.593   3.306   1.790
  173TYR     HA 2642   5.550   3.387   1.730
  173TYR     CB 2643   5.596   3.196   1.688
  173TYR    HB2 2644   5.494   3.177   1.657
  173TYR    HB3 2645   5.642   3.235   1.597
  173TYR     CG 2646   5.674   3.070   1.722
  173TYR    CD1 2647   5.799   3.046   1.668
  173TYR    HD1 2648   5.849   3.121   1.609
  173TYR    CE1 2649   5.858   2.920   1.683
  173TYR    HE1 2650   5.952   2.899   1.634
  173TYR     CZ 2651   5.794   2.820   1.769
  173TYR     OH 2652   5.858   2.704   1.790
  173TYR     HH 2653   5.809   2.638   1.841
  173TYR    CE2 2654   5.672   2.846   1.832
  173TYR    HE2 2655   5.627   2.779   1.904
  173TYR    CD2 2656   5.612   2.973   1.801
  173TYR    HD2 2657   5.516   2.997   1.846
  173TYR      C 2658   5.497   3.280   1.904
  173TYR      O 2659   5.375   3.297   1.895
  174VAL      N 2660   5.547   3.242   2.028
  174VAL      H 2661   5.645   3.217   2.036
  174VAL     CA 2662   5.461   3.215   2.148
  174VAL     HA 2663   5.371   3.158   2.127
  174VAL     CB 2664   5.539   3.121   2.249
  174VAL     HB 2665   5.634   3.172   2.268
  174VAL    CG1 2666   5.468   3.104   2.383
  174VAL   HG11 2667   5.361   3.091   2.371
  174VAL   HG12 2668   5.509   3.016   2.433
  174VAL   HG13 2669   5.497   3.180   2.455
  174VAL    CG2 2670   5.569   2.985   2.187
  174VAL   HG21 2671   5.609   2.994   2.086
  174VAL   HG22 2672   5.644   2.926   2.239
  174VAL   HG23 2673   5.472   2.936   2.178
  174VAL      C 2674   5.419   3.353   2.214
  174VAL      O 2675   5.306   3.375   2.245
  175ARG      N 2676   5.515   3.446   2.229
  175ARG      H 2677   5.608   3.420   2.201
  175ARG     CA 2678   5.502   3.580   2.271
  175ARG     HA 2679   5.464   3.589   2.373
  175ARG     CB 2680   5.636   3.651   2.275
  175ARG    HB2 2681   5.680   3.643   2.175
  175ARG    HB3 2682   5.621   3.757   2.292
  175ARG     CG 2683   5.738   3.600   2.377
  175ARG    HG2 2684   5.712   3.657   2.466
  175ARG    HG3 2685   5.725   3.492   2.385
  175ARG     CD 2686   5.881   3.615   2.321
  175ARG    HD2 2687   5.899   3.553   2.233
  175ARG    HD3 2688   5.887   3.720   2.292
  175ARG     NE 2689   5.990   3.589   2.421
  175ARG     HE 2690   5.982   3.516   2.490
  175ARG     CZ 2691   6.115   3.627   2.404
  175ARG    NH1 2692   6.151   3.701   2.296
  175ARG   HH11 2693   6.082   3.732   2.229
  175ARG   HH12 2694   6.247   3.732   2.291
  175ARG    NH2 2695   6.207   3.590   2.488
  175ARG   HH21 2696   6.184   3.544   2.575
  175ARG   HH22 2697   6.301   3.619   2.463
  175ARG      C 2698   5.398   3.659   2.186
  175ARG      O 2699   5.314   3.732   2.235
  176SER      N 2700   5.406   3.645   2.053
  176SER      H 2701   5.481   3.591   2.014
  176SER     CA 2702   5.315   3.681   1.939
  176SER     HA 2703   5.312   3.787   1.918
  176SER     CB 2704   5.376   3.604   1.821
  176SER    HB2 2705   5.423   3.516   1.864
  176SER    HB3 2706   5.302   3.585   1.743
  176SER     OG 2707   5.485   3.675   1.769
  176SER     HG 2708   5.460   3.742   1.704
  176SER      C 2709   5.173   3.628   1.972
  176SER      O 2710   5.084   3.707   1.944
  177LYS      N 2711   5.156   3.505   2.028
  177LYS      H 2712   5.232   3.440   2.042
  177LYS     CA 2713   5.019   3.448   2.039
  177LYS     HA 2714   4.963   3.472   1.948
  177LYS     CB 2715   5.024   3.293   2.043
  177LYS    HB2 2716   5.101   3.253   2.109
  177LYS    HB3 2717   4.925   3.252   2.065
  177LYS     CG 2718   5.050   3.232   1.900
  177LYS    HG2 2719   4.968   3.258   1.832
  177LYS    HG3 2720   5.134   3.291   1.863
  177LYS     CD 2721   5.070   3.078   1.895
  177LYS    HD2 2722   5.153   3.064   1.965
  177LYS    HD3 2723   4.984   3.032   1.944
  177LYS     CE 2724   5.123   3.019   1.761
  177LYS    HE2 2725   5.061   3.056   1.679
  177LYS    HE3 2726   5.229   3.039   1.745
  177LYS     NZ 2727   5.109   2.870   1.769
  177LYS    HZ1 2728   5.186   2.830   1.820
  177LYS    HZ2 2729   5.019   2.841   1.804
  177LYS    HZ3 2730   5.131   2.828   1.680
  177LYS      C 2731   4.941   3.496   2.162
  177LYS      O 2732   4.819   3.528   2.147
  178ILE      N 2733   5.020   3.515   2.265
  178ILE      H 2734   5.116   3.483   2.265
  178ILE     CA 2735   4.968   3.585   2.384
  178ILE     HA 2736   4.874   3.553   2.429
  178ILE     CB 2737   5.075   3.562   2.495
  178ILE     HB 2738   5.173   3.582   2.453
  178ILE    CG2 2739   5.036   3.660   2.605
  178ILE   HG21 2740   5.101   3.634   2.688
  178ILE   HG22 2741   5.028   3.763   2.572
  178ILE   HG23 2742   4.934   3.634   2.634
  178ILE    CG1 2743   5.062   3.417   2.545
  178ILE   HG12 2744   4.993   3.419   2.629
  178ILE   HG13 2745   5.031   3.347   2.468
  178ILE    CD1 2746   5.204   3.373   2.600
  178ILE   HD11 2747   5.231   3.450   2.673
  178ILE   HD12 2748   5.195   3.270   2.632
  178ILE   HD13 2749   5.285   3.374   2.527
  178ILE      C 2750   4.943   3.735   2.350
  178ILE      O 2751   4.841   3.784   2.393
  179ALA      N 2752   5.026   3.801   2.271
  179ALA      H 2753   5.115   3.760   2.244
  179ALA     CA 2754   5.002   3.933   2.218
  179ALA     HA 2755   4.984   3.996   2.306
  179ALA     CB 2756   5.124   3.982   2.151
  179ALA    HB1 2757   5.117   4.089   2.133
  179ALA    HB2 2758   5.205   3.980   2.224
  179ALA    HB3 2759   5.150   3.933   2.057
  179ALA      C 2760   4.869   3.949   2.142
  179ALA      O 2761   4.797   4.044   2.169
  180GLU      N 2762   4.837   3.851   2.053
  180GLU      H 2763   4.912   3.791   2.022
  180GLU     CA 2764   4.710   3.850   1.984
  180GLU     HA 2765   4.704   3.948   1.937
  180GLU     CB 2766   4.714   3.750   1.868
  180GLU    HB2 2767   4.790   3.782   1.796
  180GLU    HB3 2768   4.728   3.648   1.904
  180GLU     CG 2769   4.585   3.736   1.781
  180GLU    HG2 2770   4.500   3.713   1.844
  180GLU    HG3 2771   4.559   3.831   1.733
  180GLU     CD 2772   4.596   3.627   1.671
  180GLU    OE1 2773   4.509   3.538   1.660
  180GLU    OE2 2774   4.690   3.647   1.588
  180GLU      C 2775   4.590   3.830   2.079
  180GLU      O 2776   4.490   3.895   2.057
  181TYR      N 2777   4.606   3.750   2.185
  181TYR      H 2778   4.697   3.713   2.206
  181TYR     CA 2779   4.505   3.739   2.289
  181TYR     HA 2780   4.408   3.725   2.242
  181TYR     CB 2781   4.537   3.622   2.379
  181TYR    HB2 2782   4.525   3.530   2.322
  181TYR    HB3 2783   4.641   3.621   2.413
  181TYR     CG 2784   4.450   3.618   2.497
  181TYR    CD1 2785   4.308   3.608   2.477
  181TYR    HD1 2786   4.264   3.602   2.379
  181TYR    CE1 2787   4.219   3.607   2.590
  181TYR    HE1 2788   4.115   3.586   2.572
  181TYR     CZ 2789   4.274   3.593   2.716
  181TYR     OH 2790   4.191   3.546   2.811
  181TYR     HH 2791   4.247   3.505   2.877
  181TYR    CE2 2792   4.414   3.604   2.744
  181TYR    HE2 2793   4.454   3.589   2.844
  181TYR    CD2 2794   4.500   3.611   2.635
  181TYR    HD2 2795   4.606   3.607   2.654
  181TYR      C 2796   4.489   3.870   2.363
  181TYR      O 2797   4.378   3.903   2.399
  182MET      N 2798   4.597   3.942   2.401
  182MET      H 2799   4.689   3.905   2.386
  182MET     CA 2800   4.574   4.066   2.470
  182MET     HA 2801   4.502   4.054   2.550
  182MET     CB 2802   4.710   4.104   2.536
  182MET    HB2 2803   4.783   4.092   2.456
  182MET    HB3 2804   4.710   4.210   2.562
  182MET     CG 2805   4.747   4.022   2.660
  182MET    HG2 2806   4.665   4.022   2.731
  182MET    HG3 2807   4.772   3.918   2.638
  182MET     SD 2808   4.902   4.092   2.739
  182MET     CE 2809   4.970   3.965   2.844
  182MET    HE1 2810   5.071   3.995   2.872
  182MET    HE2 2811   4.899   3.957   2.926
  182MET    HE3 2812   4.988   3.878   2.781
  182MET      C 2813   4.531   4.178   2.371
  182MET      O 2814   4.458   4.269   2.417
  183ASN      N 2815   4.566   4.172   2.242
  183ASN      H 2816   4.625   4.095   2.212
  183ASN     CA 2817   4.528   4.272   2.140
  183ASN     HA 2818   4.535   4.370   2.188
  183ASN     CB 2819   4.628   4.270   2.021
  183ASN    HB2 2820   4.639   4.167   1.986
  183ASN    HB3 2821   4.597   4.328   1.934
  183ASN     CG 2822   4.768   4.313   2.053
  183ASN    OD1 2823   4.791   4.403   2.129
  183ASN    ND2 2824   4.861   4.266   1.975
  183ASN   HD21 2825   4.954   4.303   1.990
  183ASN   HD22 2826   4.825   4.207   1.902
  183ASN      C 2827   4.386   4.265   2.089
  183ASN      O 2828   4.321   4.372   2.057
  184HIE      N 2829   4.329   4.145   2.085
  184HIE      H 2830   4.386   4.063   2.101
  184HIE     CA 2831   4.183   4.128   2.070
  184HIE     HA 2832   4.141   4.163   1.976
  184HIE     CB 2833   4.150   3.983   2.099
  184HIE    HB2 2834   4.233   3.925   2.057
  184HIE    HB3 2835   4.153   3.960   2.205
  184HIE     CG 2836   4.024   3.934   2.042
  184HIE    ND1 2837   3.970   3.962   1.916
  184HIE    CE1 2838   3.864   3.880   1.901
  184HIE    HE1 2839   3.806   3.878   1.810
  184HIE    NE2 2840   3.836   3.817   2.016
  184HIE    HE2 2841   3.774   3.738   2.025
  184HIE    CD2 2842   3.935   3.849   2.102
  184HIE    HD2 2843   3.944   3.827   2.207
  184HIE      C 2844   4.105   4.206   2.183
  184HIE      O 2845   4.003   4.266   2.158
  185LEU      N 2846   4.152   4.196   2.307
  185LEU      H 2847   4.243   4.153   2.310
  185LEU     CA 2848   4.093   4.249   2.429
  185LEU     HA 2849   3.985   4.247   2.419
  185LEU     CB 2850   4.141   4.169   2.543
  185LEU    HB2 2851   4.240   4.132   2.517
  185LEU    HB3 2852   4.133   4.230   2.633
  185LEU     CG 2853   4.056   4.044   2.569
  185LEU     HG 2854   4.032   4.006   2.469
  185LEU    CD1 2855   4.124   3.938   2.650
  185LEU   HD11 2856   4.205   3.898   2.589
  185LEU   HD12 2857   4.173   3.984   2.736
  185LEU   HD13 2858   4.049   3.863   2.676
  185LEU    CD2 2859   3.918   4.081   2.622
  185LEU   HD21 2860   3.873   3.989   2.662
  185LEU   HD22 2861   3.915   4.155   2.702
  185LEU   HD23 2862   3.852   4.123   2.546
  185LEU      C 2863   4.119   4.397   2.446
  185LEU      O 2864   4.030   4.471   2.486
  186ILE      N 2865   4.237   4.448   2.416
  186ILE      H 2866   4.310   4.378   2.417
  186ILE     CA 2867   4.264   4.593   2.391
  186ILE     HA 2868   4.248   4.644   2.487
  186ILE     CB 2869   4.410   4.622   2.334
  186ILE     HB 2870   4.432   4.549   2.257
  186ILE    CG2 2871   4.424   4.765   2.275
  186ILE   HG21 2872   4.400   4.841   2.349
  186ILE   HG22 2873   4.526   4.785   2.239
  186ILE   HG23 2874   4.359   4.781   2.189
  186ILE    CG1 2875   4.504   4.603   2.452
  186ILE   HG12 2876   4.489   4.678   2.529
  186ILE   HG13 2877   4.483   4.499   2.479
  186ILE    CD1 2878   4.655   4.611   2.428
  186ILE   HD11 2879   4.678   4.578   2.327
  186ILE   HD12 2880   4.682   4.716   2.431
  186ILE   HD13 2881   4.711   4.544   2.493
  186ILE      C 2882   4.154   4.656   2.301
  186ILE      O 2883   4.100   4.757   2.355
  187ASP      N 2884   4.129   4.596   2.184
  187ASP      H 2885   4.181   4.515   2.152
  187ASP     CA 2886   4.026   4.664   2.096
  187ASP     HA 2887   4.050   4.770   2.097
  187ASP     CB 2888   4.045   4.628   1.948
  187ASP    HB2 2889   4.148   4.653   1.925
  187ASP    HB3 2890   4.053   4.521   1.929
  187ASP     CG 2891   3.955   4.689   1.835
  187ASP    OD1 2892   3.859   4.629   1.790
  187ASP    OD2 2893   3.997   4.788   1.775
  187ASP      C 2894   3.882   4.652   2.140
  187ASP      O 2895   3.802   4.729   2.091
  188ILE      N 2896   3.850   4.557   2.228
  188ILE      H 2897   3.921   4.493   2.260
  188ILE     CA 2898   3.713   4.542   2.290
  188ILE     HA 2899   3.639   4.551   2.210
  188ILE     CB 2900   3.703   4.403   2.365
  188ILE     HB 2901   3.796   4.377   2.416
  188ILE    CG2 2902   3.594   4.405   2.477
  188ILE   HG21 2903   3.495   4.431   2.439
  188ILE   HG22 2904   3.600   4.304   2.518
  188ILE   HG23 2905   3.626   4.466   2.562
  188ILE    CG1 2906   3.663   4.297   2.264
  188ILE   HG12 2907   3.560   4.321   2.237
  188ILE   HG13 2908   3.728   4.313   2.178
  188ILE    CD1 2909   3.675   4.151   2.304
  188ILE   HD11 2910   3.783   4.139   2.318
  188ILE   HD12 2911   3.627   4.123   2.398
  188ILE   HD13 2912   3.640   4.089   2.221
  188ILE      C 2913   3.688   4.659   2.380
  188ILE      O 2914   3.576   4.707   2.394
  189GLY      N 2915   3.790   4.700   2.459
  189GLY      H 2916   3.879   4.659   2.433
  189GLY     CA 2917   3.803   4.831   2.525
  189GLY    HA2 2918   3.869   4.889   2.460
  189GLY    HA3 2919   3.705   4.876   2.541
  189GLY      C 2920   3.857   4.829   2.663
  189GLY      O 2921   3.824   4.915   2.744
  190VAL      N 2922   3.933   4.731   2.701
  190VAL      H 2923   3.952   4.661   2.631
  190VAL     CA 2924   3.976   4.706   2.842
  190VAL     HA 2925   3.898   4.731   2.914
  190VAL     CB 2926   4.000   4.553   2.868
  190VAL     HB 2927   4.028   4.543   2.973
  190VAL    CG1 2928   3.872   4.472   2.851
  190VAL   HG11 2929   3.901   4.367   2.853
  190VAL   HG12 2930   3.803   4.486   2.935
  190VAL   HG13 2931   3.832   4.497   2.753
  190VAL    CG2 2932   4.123   4.505   2.786
  190VAL   HG21 2933   4.120   4.399   2.759
  190VAL   HG22 2934   4.120   4.560   2.692
  190VAL   HG23 2935   4.220   4.519   2.833
  190VAL      C 2936   4.103   4.792   2.877
  190VAL      O 2937   4.175   4.835   2.788
  191ALA      N 2938   4.122   4.827   3.004
  191ALA      H 2939   4.063   4.786   3.074
  191ALA     CA 2940   4.220   4.927   3.052
  191ALA     HA 2941   4.232   5.002   2.974
  191ALA     CB 2942   4.160   4.983   3.179
  191ALA    HB1 2943   4.181   4.919   3.264
  191ALA    HB2 2944   4.201   5.082   3.200
  191ALA    HB3 2945   4.052   4.991   3.180
  191ALA      C 2946   4.358   4.851   3.071
  191ALA      O 2947   4.463   4.912   3.057
  192GLY      N 2948   4.359   4.718   3.116
  192GLY      H 2949   4.277   4.661   3.104
  192GLY     CA 2950   4.487   4.653   3.139
  192GLY    HA2 2951   4.561   4.645   3.059
  192GLY    HA3 2952   4.536   4.714   3.215
  192GLY      C 2953   4.465   4.509   3.192
  192GLY      O 2954   4.361   4.448   3.173
  193PHE      N 2955   4.568   4.459   3.256
  193PHE      H 2956   4.642   4.526   3.269
  193PHE     CA 2957   4.588   4.315   3.278
  193PHE     HA 2958   4.491   4.265   3.277
  193PHE     CB 2959   4.673   4.259   3.165
  193PHE    HB2 2960   4.778   4.288   3.164
  193PHE    HB3 2961   4.675   4.151   3.178
  193PHE     CG 2962   4.618   4.281   3.024
  193PHE    CD1 2963   4.681   4.359   2.923
  193PHE    HD1 2964   4.768   4.420   2.940
  193PHE    CE1 2965   4.624   4.373   2.794
  193PHE    HE1 2966   4.682   4.421   2.716
  193PHE     CZ 2967   4.504   4.304   2.767
  193PHE     HZ 2968   4.458   4.304   2.669
  193PHE    CE2 2969   4.447   4.218   2.857
  193PHE    HE2 2970   4.360   4.158   2.836
  193PHE    CD2 2971   4.504   4.208   2.985
  193PHE    HD2 2972   4.462   4.131   3.049
  193PHE      C 2973   4.654   4.290   3.417
  193PHE      O 2974   4.763   4.341   3.449
  194ARG      N 2975   4.594   4.197   3.490
  194ARG      H 2976   4.505   4.163   3.455
  194ARG     CA 2977   4.657   4.116   3.590
  194ARG     HA 2978   4.726   4.173   3.651
  194ARG     CB 2979   4.543   4.086   3.694
  194ARG    HB2 2980   4.501   4.174   3.743
  194ARG    HB3 2981   4.453   4.058   3.639
  194ARG     CG 2982   4.575   3.974   3.792
  194ARG    HG2 2983   4.587   3.880   3.738
  194ARG    HG3 2984   4.663   3.991   3.853
  194ARG     CD 2985   4.441   3.950   3.875
  194ARG    HD2 2986   4.401   4.049   3.901
  194ARG    HD3 2987   4.375   3.900   3.804
  194ARG     NE 2988   4.444   3.863   3.993
  194ARG     HE 2989   4.428   3.913   4.079
  194ARG     CZ 2990   4.481   3.739   4.011
  194ARG    NH1 2991   4.519   3.659   3.915
  194ARG   HH11 2992   4.502   3.682   3.818
  194ARG   HH12 2993   4.549   3.564   3.925
  194ARG    NH2 2994   4.487   3.696   4.134
  194ARG   HH21 2995   4.466   3.770   4.200
  194ARG   HH22 2996   4.529   3.607   4.154
  194ARG      C 2997   4.722   3.991   3.525
  194ARG      O 2998   4.657   3.919   3.455
  195LEU      N 2999   4.853   3.979   3.540
  195LEU      H 3000   4.895   4.064   3.574
  195LEU     CA 3001   4.925   3.861   3.488
  195LEU     HA 3002   4.871   3.806   3.412
  195LEU     CB 3003   5.052   3.903   3.409
  195LEU    HB2 3004   5.135   3.922   3.478
  195LEU    HB3 3005   5.073   3.814   3.349
  195LEU     CG 3006   5.037   4.013   3.309
  195LEU     HG 3007   5.006   4.106   3.358
  195LEU    CD1 3008   5.169   4.037   3.235
  195LEU   HD11 3009   5.203   3.947   3.184
  195LEU   HD12 3010   5.166   4.113   3.157
  195LEU   HD13 3011   5.248   4.061   3.306
  195LEU    CD2 3012   4.935   3.979   3.193
  195LEU   HD21 3013   4.938   4.064   3.125
  195LEU   HD22 3014   4.952   3.883   3.144
  195LEU   HD23 3015   4.840   3.984   3.247
  195LEU      C 3016   4.943   3.754   3.603
  195LEU      O 3017   5.031   3.764   3.693
  196ASP      N 3018   4.865   3.652   3.598
  196ASP      H 3019   4.795   3.652   3.525
  196ASP     CA 3020   4.868   3.531   3.687
  196ASP     HA 3021   4.851   3.570   3.787
  196ASP     CB 3022   4.751   3.427   3.660
  196ASP    HB2 3023   4.658   3.478   3.637
  196ASP    HB3 3024   4.769   3.358   3.577
  196ASP     CG 3025   4.718   3.339   3.787
  196ASP    OD1 3026   4.736   3.217   3.783
  196ASP    OD2 3027   4.665   3.402   3.884
  196ASP      C 3028   5.005   3.454   3.684
  196ASP      O 3029   5.071   3.457   3.583
  197ALA      N 3030   5.035   3.389   3.795
  197ALA      H 3031   4.980   3.405   3.877
  197ALA     CA 3032   5.149   3.291   3.811
  197ALA     HA 3033   5.157   3.270   3.918
  197ALA     CB 3034   5.116   3.160   3.733
  197ALA    HB1 3035   5.123   3.194   3.630
  197ALA    HB2 3036   5.196   3.089   3.749
  197ALA    HB3 3037   5.020   3.112   3.749
  197ALA      C 3038   5.287   3.349   3.768
  197ALA      O 3039   5.374   3.283   3.712
  198SER      N 3040   5.307   3.472   3.786
  198SER      H 3041   5.241   3.527   3.840
  198SER     CA 3042   5.420   3.547   3.729
  198SER     HA 3043   5.425   3.523   3.623
  198SER     CB 3044   5.400   3.701   3.738
  198SER    HB2 3045   5.362   3.724   3.837
  198SER    HB3 3046   5.503   3.738   3.744
  198SER     OG 3047   5.314   3.750   3.636
  198SER     HG 3048   5.243   3.688   3.618
  198SER      C 3049   5.562   3.501   3.776
  198SER      O 3050   5.658   3.490   3.701
  199LYS      N 3051   5.569   3.445   3.896
  199LYS      H 3052   5.487   3.436   3.955
  199LYS     CA 3053   5.688   3.389   3.960
  199LYS     HA 3054   5.770   3.461   3.957
  199LYS     CB 3055   5.654   3.395   4.108
  199LYS    HB2 3056   5.622   3.496   4.133
  199LYS    HB3 3057   5.577   3.321   4.129
  199LYS     CG 3058   5.777   3.380   4.198
  199LYS    HG2 3059   5.846   3.299   4.174
  199LYS    HG3 3060   5.835   3.472   4.189
  199LYS     CD 3061   5.737   3.367   4.346
  199LYS    HD2 3062   5.687   3.456   4.384
  199LYS    HD3 3063   5.683   3.274   4.362
  199LYS     CE 3064   5.881   3.348   4.418
  199LYS    HE2 3065   5.934   3.262   4.377
  199LYS    HE3 3066   5.941   3.436   4.394
  199LYS     NZ 3067   5.854   3.333   4.560
  199LYS    HZ1 3068   5.812   3.415   4.602
  199LYS    HZ2 3069   5.789   3.257   4.576
  199LYS    HZ3 3070   5.939   3.319   4.612
  199LYS      C 3071   5.733   3.261   3.899
  199LYS      O 3072   5.839   3.218   3.937
  200HIE      N 3073   5.662   3.207   3.803
  200HIE      H 3074   5.583   3.265   3.777
  200HIE     CA 3075   5.682   3.082   3.724
  200HIE     HA 3076   5.775   3.044   3.767
  200HIE     CB 3077   5.553   2.997   3.746
  200HIE    HB2 3078   5.459   3.052   3.741
  200HIE    HB3 3079   5.546   2.917   3.673
  200HIE     CG 3080   5.559   2.932   3.885
  200HIE    ND1 3081   5.564   3.002   4.001
  200HIE    CE1 3082   5.588   2.906   4.092
  200HIE    HE1 3083   5.598   2.926   4.197
  200HIE    NE2 3084   5.589   2.783   4.040
  200HIE    HE2 3085   5.601   2.695   4.088
  200HIE    CD2 3086   5.560   2.796   3.909
  200HIE    HD2 3087   5.551   2.720   3.833
  200HIE      C 3088   5.706   3.123   3.580
  200HIE      O 3089   5.691   3.050   3.485
  201MET      N 3090   5.729   3.254   3.552
  201MET      H 3091   5.733   3.315   3.632
  201MET     CA 3092   5.766   3.304   3.419
  201MET     HA 3093   5.794   3.226   3.349
  201MET     CB 3094   5.645   3.380   3.359
  201MET    HB2 3095   5.600   3.450   3.429
  201MET    HB3 3096   5.682   3.441   3.276
  201MET     CG 3097   5.530   3.293   3.317
  201MET    HG2 3098   5.561   3.215   3.248
  201MET    HG3 3099   5.499   3.232   3.401
  201MET     SD 3100   5.380   3.368   3.236
  201MET     CE 3101   5.283   3.443   3.358
  201MET    HE1 3102   5.250   3.378   3.439
  201MET    HE2 3103   5.329   3.527   3.411
  201MET    HE3 3104   5.191   3.482   3.316
  201MET      C 3105   5.878   3.411   3.439
  201MET      O 3106   5.894   3.478   3.541
  202TRP      N 3107   5.969   3.418   3.346
  202TRP      H 3108   5.959   3.360   3.265
  202TRP     CA 3109   6.074   3.519   3.341
  202TRP     HA 3110   6.126   3.533   3.436
  202TRP     CB 3111   6.184   3.483   3.235
  202TRP    HB2 3112   6.152   3.504   3.133
  202TRP    HB3 3113   6.265   3.556   3.240
  202TRP     CG 3114   6.253   3.351   3.257
  202TRP    CD1 3115   6.208   3.228   3.214
  202TRP    HD1 3116   6.115   3.207   3.164
  202TRP    NE1 3117   6.287   3.130   3.266
  202TRP    HE1 3118   6.266   3.033   3.252
  202TRP    CE2 3119   6.395   3.184   3.334
  202TRP    CZ2 3120   6.493   3.122   3.416
  202TRP    HZ2 3121   6.480   3.016   3.433
  202TRP    CH2 3122   6.581   3.211   3.476
  202TRP    HH2 3123   6.654   3.168   3.543
  202TRP    CZ3 3124   6.575   3.356   3.467
  202TRP    HZ3 3125   6.646   3.428   3.506
  202TRP    CE3 3126   6.468   3.408   3.386
  202TRP    HE3 3127   6.472   3.513   3.360
  202TRP    CD2 3128   6.376   3.327   3.324
  202TRP      C 3129   6.013   3.659   3.305
  202TRP      O 3130   5.945   3.665   3.209
  203PRO      N 3131   6.037   3.766   3.385
  203PRO     CD 3132   6.132   3.771   3.492
  203PRO    HD2 3133   6.224   3.731   3.451
  203PRO    HD3 3134   6.086   3.708   3.568
  203PRO     CG 3135   6.153   3.913   3.531
  203PRO    HG2 3136   6.244   3.943   3.480
  203PRO    HG3 3137   6.168   3.930   3.638
  203PRO     CB 3138   6.032   3.981   3.472
  203PRO    HB2 3139   6.062   4.081   3.442
  203PRO    HB3 3140   5.956   3.979   3.550
  203PRO     CA 3141   5.979   3.896   3.355
  203PRO     HA 3142   5.871   3.892   3.344
  203PRO      C 3143   6.036   3.952   3.216
  203PRO      O 3144   5.970   4.030   3.154
  204GLY      N 3145   6.152   3.914   3.155
  204GLY      H 3146   6.212   3.853   3.209
  204GLY     CA 3147   6.199   3.949   3.024
  204GLY    HA2 3148   6.198   4.057   3.016
  204GLY    HA3 3149   6.298   3.903   3.015
  204GLY      C 3150   6.109   3.890   2.905
  204GLY      O 3151   6.080   3.962   2.809
  205ASP      N 3152   6.058   3.765   2.922
  205ASP      H 3153   6.081   3.701   2.997
  205ASP     CA 3154   5.967   3.717   2.818
  205ASP     HA 3155   6.008   3.738   2.719
  205ASP     CB 3156   5.936   3.565   2.834
  205ASP    HB2 3157   5.909   3.559   2.939
  205ASP    HB3 3158   5.863   3.527   2.763
  205ASP     CG 3159   6.057   3.473   2.819
  205ASP    OD1 3160   6.138   3.497   2.723
  205ASP    OD2 3161   6.077   3.389   2.908
  205ASP      C 3162   5.830   3.789   2.829
  205ASP      O 3163   5.759   3.796   2.733
  206ILE      N 3164   5.793   3.839   2.948
  206ILE      H 3165   5.850   3.819   3.029
  206ILE     CA 3166   5.677   3.921   2.969
  206ILE     HA 3167   5.601   3.874   2.906
  206ILE     CB 3168   5.632   3.943   3.118
  206ILE     HB 3169   5.724   3.965   3.171
  206ILE    CG2 3170   5.519   4.043   3.139
  206ILE   HG21 3171   5.494   4.037   3.245
  206ILE   HG22 3172   5.557   4.142   3.114
  206ILE   HG23 3173   5.432   4.021   3.077
  206ILE    CG1 3174   5.581   3.800   3.174
  206ILE   HG12 3175   5.481   3.793   3.131
  206ILE   HG13 3176   5.618   3.711   3.122
  206ILE    CD1 3177   5.585   3.779   3.320
  206ILE   HD11 3178   5.685   3.766   3.361
  206ILE   HD12 3179   5.524   3.858   3.364
  206ILE   HD13 3180   5.532   3.685   3.339
  206ILE      C 3181   5.708   4.055   2.901
  206ILE      O 3182   5.619   4.099   2.824
  207LYS      N 3183   5.826   4.109   2.918
  207LYS      H 3184   5.895   4.069   2.981
  207LYS     CA 3185   5.862   4.236   2.847
  207LYS     HA 3186   5.783   4.308   2.868
  207LYS     CB 3187   5.994   4.296   2.894
  207LYS    HB2 3188   5.999   4.299   3.003
  207LYS    HB3 3189   6.065   4.222   2.857
  207LYS     CG 3190   6.045   4.429   2.837
  207LYS    HG2 3191   6.151   4.448   2.853
  207LYS    HG3 3192   6.037   4.423   2.729
  207LYS     CD 3193   5.958   4.550   2.886
  207LYS    HD2 3194   5.852   4.529   2.867
  207LYS    HD3 3195   5.982   4.570   2.991
  207LYS     CE 3196   5.987   4.676   2.798
  207LYS    HE2 3197   5.969   4.647   2.694
  207LYS    HE3 3198   5.901   4.740   2.815
  207LYS     NZ 3199   6.111   4.747   2.827
  207LYS    HZ1 3200   6.109   4.764   2.927
  207LYS    HZ2 3201   6.197   4.695   2.825
  207LYS    HZ3 3202   6.125   4.832   2.774
  207LYS      C 3203   5.874   4.216   2.695
  207LYS      O 3204   5.831   4.300   2.613
  208ALA      N 3205   5.906   4.098   2.650
  208ALA      H 3206   5.953   4.037   2.715
  208ALA     CA 3207   5.900   4.061   2.507
  208ALA     HA 3208   5.939   4.144   2.449
  208ALA     CB 3209   5.998   3.947   2.485
  208ALA    HB1 3210   5.988   3.916   2.381
  208ALA    HB2 3211   6.099   3.972   2.518
  208ALA    HB3 3212   5.956   3.864   2.540
  208ALA      C 3213   5.760   4.023   2.459
  208ALA      O 3214   5.733   4.028   2.342
  209ILE      N 3215   5.655   4.018   2.541
  209ILE      H 3216   5.666   4.007   2.640
  209ILE     CA 3217   5.511   4.038   2.508
  209ILE     HA 3218   5.494   4.004   2.406
  209ILE     CB 3219   5.419   3.954   2.602
  209ILE     HB 3220   5.425   3.993   2.703
  209ILE    CG2 3221   5.273   3.969   2.582
  209ILE   HG21 3222   5.221   3.879   2.615
  209ILE   HG22 3223   5.227   4.060   2.620
  209ILE   HG23 3224   5.253   3.982   2.475
  209ILE    CG1 3225   5.463   3.807   2.593
  209ILE   HG12 3226   5.429   3.766   2.497
  209ILE   HG13 3227   5.571   3.798   2.597
  209ILE    CD1 3228   5.410   3.708   2.697
  209ILE   HD11 3229   5.492   3.640   2.718
  209ILE   HD12 3230   5.376   3.768   2.782
  209ILE   HD13 3231   5.327   3.654   2.652
  209ILE      C 3232   5.479   4.189   2.501
  209ILE      O 3233   5.407   4.226   2.408
  210LEU      N 3234   5.523   4.271   2.596
  210LEU      H 3235   5.563   4.234   2.681
  210LEU     CA 3236   5.484   4.413   2.600
  210LEU     HA 3237   5.376   4.430   2.599
  210LEU     CB 3238   5.534   4.483   2.730
  210LEU    HB2 3239   5.641   4.466   2.736
  210LEU    HB3 3240   5.516   4.590   2.718
  210LEU     CG 3241   5.476   4.421   2.866
  210LEU     HG 3242   5.517   4.321   2.878
  210LEU    CD1 3243   5.533   4.499   2.981
  210LEU   HD11 3244   5.498   4.459   3.076
  210LEU   HD12 3245   5.642   4.496   2.979
  210LEU   HD13 3246   5.508   4.605   2.983
  210LEU    CD2 3247   5.326   4.416   2.882
  210LEU   HD21 3248   5.284   4.509   2.922
  210LEU   HD22 3249   5.273   4.384   2.793
  210LEU   HD23 3250   5.292   4.354   2.965
  210LEU      C 3251   5.537   4.487   2.472
  210LEU      O 3252   5.468   4.568   2.410
  211ASP      N 3253   5.652   4.445   2.419
  211ASP      H 3254   5.694   4.369   2.471
  211ASP     CA 3255   5.704   4.479   2.289
  211ASP     HA 3256   5.714   4.587   2.295
  211ASP     CB 3257   5.845   4.418   2.269
  211ASP    HB2 3258   5.896   4.412   2.365
  211ASP    HB3 3259   5.844   4.319   2.224
  211ASP     CG 3260   5.922   4.508   2.175
  211ASP    OD1 3261   5.977   4.611   2.231
  211ASP    OD2 3262   5.922   4.494   2.051
  211ASP      C 3263   5.610   4.453   2.164
  211ASP      O 3264   5.638   4.513   2.063
  212LYS      N 3265   5.509   4.366   2.182
  212LYS      H 3266   5.492   4.341   2.278
  212LYS     CA 3267   5.411   4.315   2.076
  212LYS     HA 3268   5.440   4.371   1.987
  212LYS     CB 3269   5.422   4.167   2.051
  212LYS    HB2 3270   5.374   4.123   2.139
  212LYS    HB3 3271   5.369   4.147   1.958
  212LYS     CG 3272   5.565   4.113   2.044
  212LYS    HG2 3273   5.622   4.179   1.979
  212LYS    HG3 3274   5.618   4.118   2.139
  212LYS     CD 3275   5.562   3.976   1.980
  212LYS    HD2 3276   5.531   3.900   2.052
  212LYS    HD3 3277   5.494   3.988   1.895
  212LYS     CE 3278   5.703   3.946   1.924
  212LYS    HE2 3279   5.751   4.027   1.869
  212LYS    HE3 3280   5.762   3.931   2.014
  212LYS     NZ 3281   5.707   3.829   1.827
  212LYS    HZ1 3282   5.643   3.849   1.752
  212LYS    HZ2 3283   5.798   3.808   1.789
  212LYS    HZ3 3284   5.674   3.746   1.874
  212LYS      C 3285   5.261   4.359   2.100
  212LYS      O 3286   5.169   4.318   2.030
  213LEU      N 3287   5.237   4.442   2.203
  213LEU      H 3288   5.318   4.481   2.249
  213LEU     CA 3289   5.101   4.484   2.238
  213LEU     HA 3290   5.026   4.408   2.214
  213LEU     CB 3291   5.077   4.502   2.388
  213LEU    HB2 3292   5.137   4.582   2.432
  213LEU    HB3 3293   4.971   4.519   2.407
  213LEU     CG 3294   5.099   4.369   2.469
  213LEU     HG 3295   5.206   4.367   2.488
  213LEU    CD1 3296   5.035   4.377   2.606
  213LEU   HD11 3297   5.058   4.475   2.650
  213LEU   HD12 3298   4.928   4.387   2.587
  213LEU   HD13 3299   5.063   4.289   2.664
  213LEU    CD2 3300   5.059   4.243   2.399
  213LEU   HD21 3301   4.956   4.235   2.363
  213LEU   HD22 3302   5.131   4.242   2.317
  213LEU   HD23 3303   5.082   4.164   2.470
  213LEU      C 3304   5.064   4.617   2.163
  213LEU      O 3305   5.146   4.701   2.135
  214HIE      N 3306   4.935   4.644   2.148
  214HIE      H 3307   4.870   4.578   2.187
  214HIE     CA 3308   4.878   4.761   2.084
  214HIE     HA 3309   4.948   4.798   2.008
  214HIE     CB 3310   4.753   4.714   2.002
  214HIE    HB2 3311   4.669   4.683   2.065
  214HIE    HB3 3312   4.713   4.804   1.956
  214HIE     CG 3313   4.789   4.612   1.892
  214HIE    ND1 3314   4.702   4.541   1.814
  214HIE    CE1 3315   4.775   4.488   1.709
  214HIE    HE1 3316   4.733   4.416   1.640
  214HIE    NE2 3317   4.905   4.526   1.720
  214HIE    HE2 3318   4.982   4.512   1.655
  214HIE    CD2 3319   4.915   4.608   1.833
  214HIE    HD2 3320   5.004   4.664   1.857
  214HIE      C 3321   4.849   4.873   2.184
  214HIE      O 3322   4.849   4.860   2.305
  215ASN      N 3323   4.823   4.995   2.137
  215ASN      H 3324   4.820   5.008   2.037
  215ASN     CA 3325   4.772   5.108   2.213
  215ASN     HA 3326   4.834   5.116   2.303
  215ASN     CB 3327   4.792   5.243   2.140
  215ASN    HB2 3328   4.732   5.249   2.049
  215ASN    HB3 3329   4.751   5.318   2.207
  215ASN     CG 3330   4.935   5.265   2.106
  215ASN    OD1 3331   5.033   5.231   2.173
  215ASN    ND2 3332   4.958   5.327   1.991
  215ASN   HD21 3333   5.055   5.339   1.967
  215ASN   HD22 3334   4.883   5.361   1.933
  215ASN      C 3335   4.625   5.092   2.246
  215ASN      O 3336   4.565   5.021   2.168
  216LEU      N 3337   4.572   5.160   2.350
  216LEU      H 3338   4.621   5.237   2.394
  216LEU     CA 3339   4.427   5.151   2.394
  216LEU     HA 3340   4.393   5.047   2.394
  216LEU     CB 3341   4.411   5.204   2.540
  216LEU    HB2 3342   4.423   5.313   2.544
  216LEU    HB3 3343   4.307   5.191   2.571
  216LEU     CG 3344   4.496   5.134   2.650
  216LEU     HG 3345   4.604   5.136   2.632
  216LEU    CD1 3346   4.465   5.195   2.792
  216LEU   HD11 3347   4.500   5.298   2.803
  216LEU   HD12 3348   4.358   5.182   2.810
  216LEU   HD13 3349   4.510   5.135   2.871
  216LEU    CD2 3350   4.445   4.988   2.661
  216LEU   HD21 3351   4.495   4.940   2.745
  216LEU   HD22 3352   4.337   4.979   2.675
  216LEU   HD23 3353   4.480   4.928   2.576
  216LEU      C 3354   4.334   5.235   2.308
  216LEU      O 3355   4.371   5.322   2.226
  217ASN      N 3356   4.202   5.203   2.317
  217ASN      H 3357   4.183   5.127   2.381
  217ASN     CA 3358   4.094   5.242   2.235
  217ASN     HA 3359   4.120   5.232   2.130
  217ASN     CB 3360   3.974   5.155   2.272
  217ASN    HB2 3361   4.007   5.051   2.273
  217ASN    HB3 3362   3.937   5.188   2.368
  217ASN     CG 3363   3.874   5.167   2.154
  217ASN    OD1 3364   3.779   5.244   2.154
  217ASN    ND2 3365   3.892   5.093   2.047
  217ASN   HD21 3366   3.824   5.094   1.973
  217ASN   HD22 3367   3.979   5.042   2.048
  217ASN      C 3368   4.051   5.384   2.247
  217ASN      O 3369   3.997   5.423   2.351
  218SER      N 3370   4.074   5.477   2.151
  218SER      H 3371   4.113   5.451   2.061
  218SER     CA 3372   4.080   5.616   2.187
  218SER     HA 3373   4.108   5.629   2.292
  218SER     CB 3374   4.191   5.677   2.113
  218SER    HB2 3375   4.200   5.785   2.116
  218SER    HB3 3376   4.286   5.640   2.154
  218SER     OG 3377   4.196   5.643   1.976
  218SER     HG 3378   4.231   5.721   1.932
  218SER      C 3379   3.947   5.687   2.170
  218SER      O 3380   3.925   5.806   2.205
  219ASN      N 3381   3.839   5.619   2.141
  219ASN      H 3382   3.848   5.527   2.098
  219ASN     CA 3383   3.705   5.663   2.181
  219ASN     HA 3384   3.690   5.764   2.145
  219ASN     CB 3385   3.614   5.559   2.114
  219ASN    HB2 3386   3.619   5.575   2.006
  219ASN    HB3 3387   3.644   5.459   2.145
  219ASN     CG 3388   3.472   5.575   2.157
  219ASN    OD1 3389   3.422   5.685   2.163
  219ASN    ND2 3390   3.391   5.470   2.163
  219ASN   HD21 3391   3.292   5.487   2.173
  219ASN   HD22 3392   3.422   5.374   2.161
  219ASN      C 3393   3.688   5.678   2.339
  219ASN      O 3394   3.632   5.772   2.390
  220TRP      N 3395   3.748   5.590   2.412
  220TRP      H 3396   3.811   5.523   2.370
  220TRP     CA 3397   3.730   5.583   2.552
  220TRP     HA 3398   3.655   5.653   2.590
  220TRP     CB 3399   3.685   5.438   2.584
  220TRP    HB2 3400   3.762   5.370   2.546
  220TRP    HB3 3401   3.668   5.434   2.691
  220TRP     CG 3402   3.558   5.383   2.522
  220TRP    CD1 3403   3.442   5.451   2.527
  220TRP    HD1 3404   3.428   5.548   2.572
  220TRP    NE1 3405   3.346   5.368   2.478
  220TRP    HE1 3406   3.252   5.397   2.454
  220TRP    CE2 3407   3.397   5.246   2.435
  220TRP    CZ2 3408   3.346   5.135   2.364
  220TRP    HZ2 3409   3.241   5.141   2.339
  220TRP    CH2 3410   3.419   5.022   2.333
  220TRP    HH2 3411   3.379   4.944   2.270
  220TRP    CZ3 3412   3.552   5.023   2.376
  220TRP    HZ3 3413   3.621   4.946   2.343
  220TRP    CE3 3414   3.612   5.136   2.439
  220TRP    HE3 3415   3.719   5.133   2.448
  220TRP    CD2 3416   3.534   5.248   2.468
  220TRP      C 3417   3.854   5.623   2.631
  220TRP      O 3418   3.835   5.672   2.740
  221PHE      N 3419   3.975   5.615   2.574
  221PHE      H 3420   3.992   5.588   2.478
  221PHE     CA 3421   4.101   5.645   2.643
  221PHE     HA 3422   4.085   5.663   2.749
  221PHE     CB 3423   4.187   5.519   2.641
  221PHE    HB2 3424   4.196   5.489   2.537
  221PHE    HB3 3425   4.285   5.542   2.684
  221PHE     CG 3426   4.127   5.410   2.724
  221PHE    CD1 3427   4.049   5.309   2.670
  221PHE    HD1 3428   4.033   5.287   2.565
  221PHE    CE1 3429   4.000   5.207   2.759
  221PHE    HE1 3430   3.943   5.125   2.717
  221PHE     CZ 3431   4.049   5.197   2.890
  221PHE     HZ 3432   4.040   5.101   2.940
  221PHE    CE2 3433   4.145   5.292   2.937
  221PHE    HE2 3434   4.195   5.280   3.032
  221PHE    CD2 3435   4.169   5.408   2.857
  221PHE    HD2 3436   4.235   5.484   2.896
  221PHE      C 3437   4.177   5.769   2.573
  221PHE      O 3438   4.153   5.795   2.456
  222PRO      N 3439   4.267   5.834   2.648
  222PRO     CD 3440   4.288   5.825   2.793
  222PRO    HD2 3441   4.367   5.751   2.803
  222PRO    HD3 3442   4.203   5.787   2.850
  222PRO     CG 3443   4.341   5.959   2.835
  222PRO    HG2 3444   4.404   5.960   2.924
  222PRO    HG3 3445   4.257   6.028   2.838
  222PRO     CB 3446   4.427   5.990   2.712
  222PRO    HB2 3447   4.521   5.936   2.718
  222PRO    HB3 3448   4.462   6.093   2.701
  222PRO     CA 3449   4.343   5.941   2.589
  222PRO     HA 3450   4.277   6.021   2.556
  222PRO      C 3451   4.442   5.892   2.484
  222PRO      O 3452   4.504   5.786   2.508
  223ALA      N 3453   4.444   5.954   2.368
  223ALA      H 3454   4.381   6.030   2.347
  223ALA     CA 3455   4.511   5.890   2.252
  223ALA     HA 3456   4.457   5.802   2.216
  223ALA     CB 3457   4.521   5.995   2.138
  223ALA    HB1 3458   4.601   5.976   2.066
  223ALA    HB2 3459   4.421   6.011   2.098
  223ALA    HB3 3460   4.569   6.084   2.179
  223ALA      C 3461   4.654   5.835   2.270
  223ALA      O 3462   4.740   5.899   2.327
  224GLY      N 3463   4.682   5.715   2.214
  224GLY      H 3464   4.621   5.653   2.163
  224GLY     CA 3465   4.813   5.658   2.240
  224GLY    HA2 3466   4.803   5.561   2.192
  224GLY    HA3 3467   4.897   5.714   2.198
  224GLY      C 3468   4.849   5.633   2.391
  224GLY      O 3469   4.954   5.667   2.442
  225SER      N 3470   4.751   5.580   2.460
  225SER      H 3471   4.670   5.545   2.411
  225SER     CA 3472   4.766   5.538   2.601
  225SER     HA 3473   4.837   5.606   2.648
  225SER     CB 3474   4.633   5.553   2.676
  225SER    HB2 3475   4.626   5.471   2.748
  225SER    HB3 3476   4.629   5.632   2.751
  225SER     OG 3477   4.522   5.546   2.595
  225SER     HG 3478   4.523   5.633   2.556
  225SER      C 3479   4.810   5.388   2.613
  225SER      O 3480   4.764   5.305   2.538
  226LYS      N 3481   4.898   5.361   2.709
  226LYS      H 3482   4.917   5.436   2.774
  226LYS     CA 3483   4.939   5.224   2.737
  226LYS     HA 3484   4.933   5.168   2.643
  226LYS     CB 3485   5.085   5.220   2.782
  226LYS    HB2 3486   5.098   5.271   2.877
  226LYS    HB3 3487   5.116   5.119   2.808
  226LYS     CG 3488   5.188   5.278   2.674
  226LYS    HG2 3489   5.174   5.385   2.660
  226LYS    HG3 3490   5.284   5.267   2.724
  226LYS     CD 3491   5.175   5.223   2.538
  226LYS    HD2 3492   5.171   5.114   2.541
  226LYS    HD3 3493   5.088   5.265   2.489
  226LYS     CE 3494   5.303   5.246   2.448
  226LYS    HE2 3495   5.331   5.351   2.438
  226LYS    HE3 3496   5.384   5.191   2.494
  226LYS     NZ 3497   5.281   5.193   2.312
  226LYS    HZ1 3498   5.205   5.242   2.267
  226LYS    HZ2 3499   5.362   5.189   2.252
  226LYS    HZ3 3500   5.243   5.100   2.304
  226LYS      C 3501   4.844   5.148   2.832
  226LYS      O 3502   4.791   5.215   2.921
  227PRO      N 3503   4.835   5.011   2.823
  227PRO     CD 3504   4.896   4.927   2.725
  227PRO    HD2 3505   4.998   4.901   2.753
  227PRO    HD3 3506   4.913   4.971   2.627
  227PRO     CG 3507   4.800   4.806   2.713
  227PRO    HG2 3508   4.853   4.719   2.675
  227PRO    HG3 3509   4.718   4.847   2.654
  227PRO     CB 3510   4.771   4.783   2.864
  227PRO    HB2 3511   4.848   4.716   2.903
  227PRO    HB3 3512   4.674   4.733   2.856
  227PRO     CA 3513   4.769   4.923   2.923
  227PRO     HA 3514   4.664   4.951   2.932
  227PRO      C 3515   4.838   4.929   3.060
  227PRO      O 3516   4.960   4.917   3.066
  228PHE      N 3517   4.756   4.939   3.165
  228PHE      H 3518   4.657   4.957   3.154
  228PHE     CA 3519   4.802   4.917   3.304
  228PHE     HA 3520   4.901   4.960   3.319
  228PHE     CB 3521   4.697   4.959   3.407
  228PHE    HB2 3522   4.659   5.058   3.378
  228PHE    HB3 3523   4.611   4.894   3.389
  228PHE     CG 3524   4.725   4.958   3.552
  228PHE    CD1 3525   4.655   4.872   3.641
  228PHE    HD1 3526   4.592   4.794   3.599
  228PHE    CE1 3527   4.676   4.876   3.781
  228PHE    HE1 3528   4.625   4.811   3.850
  228PHE     CZ 3529   4.761   4.976   3.835
  228PHE     HZ 3530   4.759   4.988   3.943
  228PHE    CE2 3531   4.829   5.066   3.752
  228PHE    HE2 3532   4.893   5.140   3.797
  228PHE    CD2 3533   4.815   5.052   3.612
  228PHE    HD2 3534   4.864   5.124   3.547
  228PHE      C 3535   4.834   4.765   3.328
  228PHE      O 3536   4.742   4.684   3.311
  229ILE      N 3537   4.956   4.739   3.381
  229ILE      H 3538   5.034   4.802   3.390
  229ILE     CA 3539   4.998   4.599   3.405
  229ILE     HA 3540   4.922   4.532   3.365
  229ILE     CB 3541   5.119   4.562   3.315
  229ILE     HB 3542   5.194   4.634   3.346
  229ILE    CG2 3543   5.167   4.423   3.339
  229ILE   HG21 3544   5.204   4.414   3.441
  229ILE   HG22 3545   5.087   4.351   3.322
  229ILE   HG23 3546   5.251   4.403   3.273
  229ILE    CG1 3547   5.086   4.587   3.162
  229ILE   HG12 3548   5.075   4.695   3.148
  229ILE   HG13 3549   5.170   4.550   3.103
  229ILE    CD1 3550   4.972   4.506   3.098
  229ILE   HD11 3551   4.993   4.399   3.094
  229ILE   HD12 3552   4.874   4.524   3.142
  229ILE   HD13 3553   4.971   4.529   2.992
  229ILE      C 3554   5.024   4.568   3.557
  229ILE      O 3555   5.102   4.638   3.624
  230TYR      N 3556   4.969   4.460   3.611
  230TYR      H 3557   4.909   4.399   3.557
  230TYR     CA 3558   5.009   4.417   3.748
  230TYR     HA 3559   5.113   4.445   3.762
  230TYR     CB 3560   4.911   4.479   3.854
  230TYR    HB2 3561   4.943   4.442   3.952
  230TYR    HB3 3562   4.929   4.586   3.867
  230TYR     CG 3563   4.762   4.458   3.834
  230TYR    CD1 3564   4.690   4.530   3.732
  230TYR    HD1 3565   4.742   4.601   3.669
  230TYR    CE1 3566   4.545   4.526   3.734
  230TYR    HE1 3567   4.499   4.581   3.653
  230TYR     CZ 3568   4.474   4.439   3.821
  230TYR     OH 3569   4.341   4.432   3.818
  230TYR     HH 3570   4.307   4.362   3.875
  230TYR    CE2 3571   4.547   4.368   3.921
  230TYR    HE2 3572   4.498   4.296   3.985
  230TYR    CD2 3573   4.689   4.372   3.915
  230TYR    HD2 3574   4.726   4.313   3.998
  230TYR      C 3575   5.023   4.265   3.754
  230TYR      O 3576   4.980   4.190   3.664
  231GLN      N 3577   5.108   4.220   3.844
  231GLN      H 3578   5.136   4.284   3.917
  231GLN     CA 3579   5.165   4.084   3.837
  231GLN     HA 3580   5.115   4.025   3.761
  231GLN     CB 3581   5.316   4.092   3.798
  231GLN    HB2 3582   5.371   4.151   3.871
  231GLN    HB3 3583   5.349   3.988   3.790
  231GLN     CG 3584   5.330   4.168   3.668
  231GLN    HG2 3585   5.302   4.101   3.586
  231GLN    HG3 3586   5.262   4.252   3.661
  231GLN     CD 3587   5.474   4.225   3.654
  231GLN    OE1 3588   5.558   4.182   3.579
  231GLN    NE2 3589   5.503   4.327   3.728
  231GLN   HE21 3590   5.592   4.372   3.714
  231GLN   HE22 3591   5.433   4.349   3.797
  231GLN      C 3592   5.160   4.010   3.969
  231GLN      O 3593   5.204   4.055   4.068
  232GLH      N 3594   5.117   3.883   3.959
  232GLH      H 3595   5.088   3.849   3.869
  232GLH     CA 3596   5.099   3.792   4.080
  232GLH     HA 3597   5.071   3.846   4.171
  232GLH     CB 3598   4.978   3.710   4.048
  232GLH    HB2 3599   5.008   3.638   3.972
  232GLH    HB3 3600   4.946   3.657   4.138
  232GLH     CG 3601   4.849   3.777   4.001
  232GLH    HG2 3602   4.869   3.839   3.914
  232GLH    HG3 3603   4.777   3.699   3.978
  232GLH     CD 3604   4.791   3.868   4.107
  232GLH    OE1 3605   4.736   3.832   4.211
  232GLH    OE2 3606   4.810   3.997   4.076
  232GLH    HE2 3607   4.762   4.043   4.145
  232GLH      C 3608   5.236   3.715   4.108
  232GLH      O 3609   5.270   3.623   4.038
  233VAL      N 3610   5.321   3.779   4.196
  233VAL      H 3611   5.279   3.853   4.251
  233VAL     CA 3612   5.448   3.731   4.249
  233VAL     HA 3613   5.457   3.631   4.206
  233VAL     CB 3614   5.563   3.822   4.209
  233VAL     HB 3615   5.550   3.920   4.253
  233VAL    CG1 3616   5.699   3.768   4.256
  233VAL   HG11 3617   5.710   3.665   4.224
  233VAL   HG12 3618   5.783   3.822   4.213
  233VAL   HG13 3619   5.716   3.774   4.364
  233VAL    CG2 3620   5.574   3.832   4.059
  233VAL   HG21 3621   5.667   3.884   4.037
  233VAL   HG22 3622   5.588   3.739   4.003
  233VAL   HG23 3623   5.487   3.887   4.022
  233VAL      C 3624   5.432   3.726   4.405
  233VAL      O 3625   5.418   3.831   4.466
  234ILE      N 3626   5.445   3.611   4.481
  234ILE      H 3627   5.455   3.531   4.420
  234ILE     CA 3628   5.445   3.600   4.624
  234ILE     HA 3629   5.398   3.690   4.664
  234ILE     CB 3630   5.363   3.478   4.671
  234ILE     HB 3631   5.419   3.385   4.656
  234ILE    CG2 3632   5.337   3.493   4.819
  234ILE   HG21 3633   5.283   3.403   4.849
  234ILE   HG22 3634   5.424   3.513   4.882
  234ILE   HG23 3635   5.274   3.581   4.838
  234ILE    CG1 3636   5.225   3.463   4.606
  234ILE   HG12 3637   5.157   3.546   4.627
  234ILE   HG13 3638   5.241   3.458   4.498
  234ILE    CD1 3639   5.162   3.326   4.641
  234ILE   HD11 3640   5.088   3.313   4.562
  234ILE   HD12 3641   5.242   3.254   4.631
  234ILE   HD13 3642   5.111   3.328   4.738
  234ILE      C 3643   5.577   3.588   4.682
  234ILE      O 3644   5.657   3.514   4.627
  235ASP      N 3645   5.598   3.660   4.790
  235ASP      H 3646   5.531   3.723   4.831
  235ASP     CA 3647   5.729   3.647   4.852
  235ASP     HA 3648   5.764   3.545   4.839
  235ASP     CB 3649   5.832   3.754   4.798
  235ASP    HB2 3650   5.861   3.711   4.702
  235ASP    HB3 3651   5.785   3.851   4.786
  235ASP     CG 3652   5.966   3.759   4.877
  235ASP    OD1 3653   6.009   3.857   4.939
  235ASP    OD2 3654   6.033   3.650   4.886
  235ASP      C 3655   5.702   3.660   5.004
  235ASP      O 3656   5.673   3.771   5.051
  236LEU      N 3657   5.693   3.545   5.073
  236LEU      H 3658   5.702   3.462   5.015
  236LEU     CA 3659   5.694   3.546   5.218
  236LEU     HA 3660   5.745   3.636   5.251
  236LEU     CB 3661   5.546   3.545   5.261
  236LEU    HB2 3662   5.507   3.647   5.257
  236LEU    HB3 3663   5.501   3.479   5.187
  236LEU     CG 3664   5.503   3.492   5.401
  236LEU     HG 3665   5.566   3.408   5.430
  236LEU    CD1 3666   5.522   3.604   5.501
  236LEU   HD11 3667   5.465   3.691   5.467
  236LEU   HD12 3668   5.485   3.580   5.601
  236LEU   HD13 3669   5.629   3.619   5.512
  236LEU    CD2 3670   5.360   3.441   5.410
  236LEU   HD21 3671   5.368   3.342   5.364
  236LEU   HD22 3672   5.325   3.434   5.512
  236LEU   HD23 3673   5.303   3.513   5.351
  236LEU      C 3674   5.779   3.431   5.275
  236LEU      O 3675   5.814   3.438   5.393
  237GLY      N 3676   5.815   3.329   5.198
  237GLY      H 3677   5.788   3.335   5.101
  237GLY     CA 3678   5.898   3.210   5.246
  237GLY    HA2 3679   5.848   3.182   5.338
  237GLY    HA3 3680   5.895   3.126   5.177
  237GLY      C 3681   6.041   3.237   5.285
  237GLY      O 3682   6.106   3.136   5.309
  238GLY      N 3683   6.087   3.363   5.279
  238GLY      H 3684   6.023   3.434   5.247
  238GLY     CA 3685   6.217   3.412   5.308
  238GLY    HA2 3686   6.219   3.521   5.312
  238GLY    HA3 3687   6.249   3.384   5.409
  238GLY      C 3688   6.332   3.365   5.216
  238GLY      O 3689   6.453   3.363   5.245
  239GLU      N 3690   6.290   3.330   5.094
  239GLU      H 3691   6.192   3.328   5.069
  239GLU     CA 3692   6.368   3.279   4.981
  239GLU     HA 3693   6.401   3.181   5.016
  239GLU     CB 3694   6.285   3.258   4.845
  239GLU    HB2 3695   6.242   3.351   4.808
  239GLU    HB3 3696   6.354   3.214   4.774
  239GLU     CG 3697   6.168   3.155   4.856
  239GLU    HG2 3698   6.208   3.054   4.846
  239GLU    HG3 3699   6.125   3.171   4.955
  239GLU     CD 3700   6.053   3.177   4.762
  239GLU    OE1 3701   5.951   3.243   4.795
  239GLU    OE2 3702   6.060   3.130   4.646
  239GLU      C 3703   6.480   3.375   4.941
  239GLU      O 3704   6.459   3.497   4.951
  240PRO      N 3705   6.598   3.317   4.893
  240PRO     CD 3706   6.634   3.176   4.877
  240PRO    HD2 3707   6.553   3.118   4.833
  240PRO    HD3 3708   6.670   3.135   4.972
  240PRO     CG 3709   6.751   3.183   4.775
  240PRO    HG2 3710   6.714   3.170   4.673
  240PRO    HG3 3711   6.811   3.095   4.795
  240PRO     CB 3712   6.819   3.316   4.805
  240PRO    HB2 3713   6.867   3.357   4.716
  240PRO    HB3 3714   6.901   3.294   4.873
  240PRO     CA 3715   6.700   3.407   4.845
  240PRO     HA 3716   6.729   3.475   4.925
  240PRO      C 3717   6.663   3.490   4.724
  240PRO      O 3718   6.730   3.590   4.697
  241ILE      N 3719   6.565   3.449   4.643
  241ILE      H 3720   6.512   3.365   4.664
  241ILE     CA 3721   6.513   3.538   4.539
  241ILE     HA 3722   6.587   3.613   4.512
  241ILE     CB 3723   6.477   3.466   4.406
  241ILE     HB 3724   6.455   3.541   4.329
  241ILE    CG2 3725   6.602   3.391   4.358
  241ILE   HG21 3726   6.621   3.299   4.414
  241ILE   HG22 3727   6.595   3.358   4.254
  241ILE   HG23 3728   6.696   3.445   4.364
  241ILE    CG1 3729   6.343   3.385   4.427
  241ILE   HG12 3730   6.352   3.327   4.519
  241ILE   HG13 3731   6.259   3.454   4.430
  241ILE    CD1 3732   6.316   3.305   4.306
  241ILE   HD11 3733   6.215   3.267   4.321
  241ILE   HD12 3734   6.323   3.364   4.215
  241ILE   HD13 3735   6.388   3.225   4.290
  241ILE      C 3736   6.405   3.629   4.593
  241ILE      O 3737   6.330   3.591   4.685
  242LYS      N 3738   6.394   3.747   4.534
  242LYS      H 3739   6.447   3.767   4.451
  242LYS     CA 3740   6.310   3.864   4.586
  242LYS     HA 3741   6.236   3.824   4.656
  242LYS     CB 3742   6.400   3.963   4.658
  242LYS    HB2 3743   6.468   4.011   4.587
  242LYS    HB3 3744   6.343   4.046   4.697
  242LYS     CG 3745   6.490   3.898   4.771
  242LYS    HG2 3746   6.527   3.800   4.740
  242LYS    HG3 3747   6.572   3.963   4.801
  242LYS     CD 3748   6.405   3.858   4.890
  242LYS    HD2 3749   6.327   3.798   4.843
  242LYS    HD3 3750   6.456   3.792   4.961
  242LYS     CE 3751   6.343   3.980   4.960
  242LYS    HE2 3752   6.423   4.032   5.012
  242LYS    HE3 3753   6.290   4.037   4.883
  242LYS     NZ 3754   6.249   3.927   5.061
  242LYS    HZ1 3755   6.279   3.836   5.094
  242LYS    HZ2 3756   6.225   3.993   5.134
  242LYS    HZ3 3757   6.160   3.904   5.020
  242LYS      C 3758   6.232   3.926   4.471
  242LYS      O 3759   6.263   3.911   4.353
  243SER      N 3760   6.117   3.989   4.506
  243SER      H 3761   6.097   4.004   4.604
  243SER     CA 3762   6.021   4.047   4.403
  243SER     HA 3763   5.988   3.963   4.343
  243SER     CB 3764   5.892   4.087   4.470
  243SER    HB2 3765   5.914   4.159   4.549
  243SER    HB3 3766   5.821   4.129   4.398
  243SER     OG 3767   5.839   3.977   4.537
  243SER     HG 3768   5.767   4.009   4.591
  243SER      C 3769   6.081   4.163   4.311
  243SER      O 3770   6.012   4.223   4.225
  244SER      N 3771   6.207   4.198   4.329
  244SER      H 3772   6.258   4.159   4.406
  244SER     CA 3773   6.279   4.306   4.268
  244SER     HA 3774   6.214   4.391   4.289
  244SER     CB 3775   6.407   4.338   4.342
  244SER    HB2 3776   6.481   4.259   4.326
  244SER    HB3 3777   6.452   4.431   4.307
  244SER     OG 3778   6.374   4.332   4.477
  244SER     HG 3779   6.408   4.416   4.510
  244SER      C 3780   6.312   4.285   4.119
  244SER      O 3781   6.344   4.381   4.044
  245ASP      N 3782   6.302   4.158   4.075
  245ASP      H 3783   6.277   4.102   4.155
  245ASP     CA 3784   6.315   4.108   3.938
  245ASP     HA 3785   6.402   4.160   3.897
  245ASP     CB 3786   6.344   3.959   3.937
  245ASP    HB2 3787   6.403   3.932   4.024
  245ASP    HB3 3788   6.255   3.898   3.955
  245ASP     CG 3789   6.418   3.903   3.813
  245ASP    OD1 3790   6.509   3.969   3.760
  245ASP    OD2 3791   6.396   3.783   3.781
  245ASP      C 3792   6.205   4.155   3.844
  245ASP      O 3793   6.225   4.161   3.722
  246TYR      N 3794   6.089   4.185   3.899
  246TYR      H 3795   6.081   4.193   3.999
  246TYR     CA 3796   5.958   4.206   3.831
  246TYR     HA 3797   5.966   4.157   3.734
  246TYR     CB 3798   5.849   4.123   3.902
  246TYR    HB2 3799   5.853   4.142   4.010
  246TYR    HB3 3800   5.748   4.154   3.878
  246TYR     CG 3801   5.870   3.973   3.878
  246TYR    CD1 3802   5.967   3.898   3.957
  246TYR    HD1 3803   6.025   3.951   4.031
  246TYR    CE1 3804   6.001   3.767   3.929
  246TYR    HE1 3805   6.063   3.706   3.993
  246TYR     CZ 3806   5.942   3.701   3.818
  246TYR     OH 3807   5.974   3.576   3.786
  246TYR     HH 3808   5.928   3.552   3.705
  246TYR    CE2 3809   5.850   3.773   3.731
  246TYR    HE2 3810   5.802   3.730   3.644
  246TYR    CD2 3811   5.816   3.904   3.768
  246TYR    HD2 3812   5.751   3.967   3.710
  246TYR      C 3813   5.916   4.354   3.805
  246TYR      O 3814   5.827   4.378   3.725
  247PHE      N 3815   5.971   4.457   3.872
  247PHE      H 3816   6.034   4.420   3.942
  247PHE     CA 3817   5.926   4.598   3.881
  247PHE     HA 3818   5.822   4.601   3.914
  247PHE     CB 3819   6.009   4.670   3.992
  247PHE    HB2 3820   6.110   4.658   3.952
  247PHE    HB3 3821   5.995   4.778   3.983
  247PHE     CG 3822   6.004   4.623   4.137
  247PHE    CD1 3823   5.896   4.558   4.191
  247PHE    HD1 3824   5.808   4.526   4.137
  247PHE    CE1 3825   5.899   4.527   4.330
  247PHE    HE1 3826   5.818   4.475   4.378
  247PHE     CZ 3827   6.013   4.551   4.409
  247PHE     HZ 3828   6.015   4.531   4.516
  247PHE    CE2 3829   6.125   4.626   4.353
  247PHE    HE2 3830   6.204   4.668   4.413
  247PHE    CD2 3831   6.111   4.665   4.217
  247PHE    HD2 3832   6.195   4.717   4.172
  247PHE      C 3833   5.920   4.675   3.748
  247PHE      O 3834   5.819   4.745   3.725
  248GLY      N 3835   6.014   4.643   3.659
  248GLY      H 3836   6.091   4.583   3.688
  248GLY     CA 3837   6.019   4.705   3.521
  248GLY    HA2 3838   6.036   4.812   3.532
  248GLY    HA3 3839   6.111   4.678   3.469
  248GLY      C 3840   5.900   4.679   3.429
  248GLY      O 3841   5.874   4.758   3.338
  249ASN      N 3842   5.821   4.574   3.455
  249ASN      H 3843   5.841   4.511   3.531
  249ASN     CA 3844   5.695   4.537   3.375
  249ASN     HA 3845   5.713   4.564   3.270
  249ASN     CB 3846   5.690   4.383   3.387
  249ASN    HB2 3847   5.716   4.357   3.489
  249ASN    HB3 3848   5.590   4.345   3.365
  249ASN     CG 3849   5.788   4.316   3.290
  249ASN    OD1 3850   5.842   4.378   3.193
  249ASN    ND2 3851   5.805   4.186   3.296
  249ASN   HD21 3852   5.879   4.150   3.237
  249ASN   HD22 3853   5.749   4.129   3.358
  249ASN      C 3854   5.572   4.614   3.418
  249ASN      O 3855   5.482   4.642   3.342
  250GLY      N 3856   5.567   4.646   3.547
  250GLY      H 3857   5.651   4.631   3.600
  250GLY     CA 3858   5.450   4.699   3.615
  250GLY    HA2 3859   5.448   4.806   3.598
  250GLY    HA3 3860   5.358   4.653   3.577
  250GLY      C 3861   5.449   4.675   3.767
  250GLY      O 3862   5.551   4.681   3.831
  251ARG      N 3863   5.335   4.661   3.831
  251ARG      H 3864   5.252   4.662   3.773
  251ARG     CA 3865   5.319   4.640   3.973
  251ARG     HA 3866   5.400   4.689   4.028
  251ARG     CB 3867   5.191   4.705   4.007
  251ARG    HB2 3868   5.107   4.680   3.942
  251ARG    HB3 3869   5.165   4.683   4.110
  251ARG     CG 3870   5.194   4.852   4.016
  251ARG    HG2 3871   5.246   4.882   4.107
  251ARG    HG3 3872   5.242   4.900   3.931
  251ARG     CD 3873   5.054   4.905   4.037
  251ARG    HD2 3874   4.992   4.856   3.961
  251ARG    HD3 3875   5.027   4.874   4.138
  251ARG     NE 3876   5.058   5.052   4.017
  251ARG     HE 3877   5.071   5.089   3.924
  251ARG     CZ 3878   5.080   5.142   4.111
  251ARG    NH1 3879   5.096   5.114   4.244
  251ARG   HH11 3880   5.083   5.020   4.277
  251ARG   HH12 3881   5.145   5.177   4.307
  251ARG    NH2 3882   5.096   5.268   4.085
  251ARG   HH21 3883   5.113   5.300   3.991
  251ARG   HH22 3884   5.096   5.328   4.166
  251ARG      C 3885   5.318   4.493   4.018
  251ARG      O 3886   5.285   4.409   3.935
  252VAL      N 3887   5.341   4.461   4.143
  252VAL      H 3888   5.361   4.544   4.197
  252VAL     CA 3889   5.338   4.325   4.205
  252VAL     HA 3890   5.301   4.256   4.129
  252VAL     CB 3891   5.477   4.268   4.243
  252VAL     HB 3892   5.463   4.168   4.283
  252VAL    CG1 3893   5.564   4.259   4.118
  252VAL   HG11 3894   5.660   4.211   4.138
  252VAL   HG12 3895   5.504   4.195   4.053
  252VAL   HG13 3896   5.588   4.352   4.067
  252VAL    CG2 3897   5.555   4.353   4.351
  252VAL   HG21 3898   5.495   4.370   4.441
  252VAL   HG22 3899   5.644   4.295   4.377
  252VAL   HG23 3900   5.589   4.450   4.314
  252VAL      C 3901   5.242   4.321   4.324
  252VAL      O 3902   5.213   4.421   4.390
  253THR      N 3903   5.190   4.197   4.361
  253THR      H 3904   5.209   4.121   4.297
  253THR     CA 3905   5.136   4.170   4.497
  253THR     HA 3906   5.058   4.242   4.520
  253THR     CB 3907   5.066   4.037   4.508
  253THR     HB 3908   5.032   4.020   4.610
  253THR    CG2 3909   4.938   4.023   4.425
  253THR   HG21 3910   4.880   3.954   4.487
  253THR   HG22 3911   4.878   4.114   4.415
  253THR   HG23 3912   4.961   3.993   4.323
  253THR    OG1 3913   5.148   3.922   4.469
  253THR    HG1 3914   5.225   3.913   4.525
  253THR      C 3915   5.232   4.176   4.616
  253THR      O 3916   5.351   4.177   4.598
  254GLU      N 3917   5.170   4.199   4.733
  254GLU      H 3918   5.069   4.192   4.737
  254GLU     CA 3919   5.247   4.199   4.858
  254GLU     HA 3920   5.341   4.147   4.836
  254GLU     CB 3921   5.291   4.343   4.897
  254GLU    HB2 3922   5.353   4.374   4.813
  254GLU    HB3 3923   5.203   4.406   4.900
  254GLU     CG 3924   5.381   4.367   5.021
  254GLU    HG2 3925   5.396   4.474   5.027
  254GLU    HG3 3926   5.327   4.340   5.112
  254GLU     CD 3927   5.516   4.295   5.021
  254GLU    OE1 3928   5.625   4.356   5.015
  254GLU    OE2 3929   5.508   4.170   5.024
  254GLU      C 3930   5.174   4.133   4.971
  254GLU      O 3931   5.097   4.202   5.040
  255PHE      N 3932   5.186   3.997   4.984
  255PHE      H 3933   5.264   3.964   4.930
  255PHE     CA 3934   5.130   3.916   5.094
  255PHE     HA 3935   5.027   3.942   5.117
  255PHE     CB 3936   5.140   3.767   5.055
  255PHE    HB2 3937   5.238   3.734   5.021
  255PHE    HB3 3938   5.116   3.712   5.146
  255PHE     CG 3939   5.035   3.725   4.954
  255PHE    CD1 3940   5.052   3.740   4.814
  255PHE    HD1 3941   5.139   3.792   4.778
  255PHE    CE1 3942   4.943   3.722   4.727
  255PHE    HE1 3943   4.952   3.749   4.623
  255PHE     CZ 3944   4.824   3.658   4.772
  255PHE     HZ 3945   4.743   3.631   4.706
  255PHE    CE2 3946   4.815   3.626   4.907
  255PHE    HE2 3947   4.727   3.578   4.946
  255PHE    CD2 3948   4.909   3.666   4.999
  255PHE    HD2 3949   4.892   3.646   5.104
  255PHE      C 3950   5.193   3.943   5.238
  255PHE      O 3951   5.125   3.929   5.338
  256LYS      N 3952   5.318   3.990   5.249
  256LYS      H 3953   5.377   4.005   5.168
  256LYS     CA 3954   5.367   4.030   5.382
  256LYS     HA 3955   5.364   3.935   5.436
  256LYS     CB 3956   5.510   4.073   5.373
  256LYS    HB2 3957   5.515   4.157   5.304
  256LYS    HB3 3958   5.540   4.095   5.475
  256LYS     CG 3959   5.609   3.975   5.304
  256LYS    HG2 3960   5.597   3.873   5.340
  256LYS    HG3 3961   5.600   3.971   5.195
  256LYS     CD 3962   5.751   4.021   5.348
  256LYS    HD2 3963   5.762   4.128   5.329
  256LYS    HD3 3964   5.757   4.003   5.455
  256LYS     CE 3965   5.864   3.949   5.276
  256LYS    HE2 3966   5.963   3.968   5.318
  256LYS    HE3 3967   5.854   3.844   5.307
  256LYS     NZ 3968   5.860   3.972   5.132
  256LYS    HZ1 3969   5.846   4.068   5.104
  256LYS    HZ2 3970   5.955   3.950   5.106
  256LYS    HZ3 3971   5.794   3.908   5.089
  256LYS      C 3972   5.278   4.137   5.445
  256LYS      O 3973   5.247   4.128   5.562
  257TYR      N 3974   5.222   4.222   5.363
  257TYR      H 3975   5.255   4.220   5.268
  257TYR     CA 3976   5.124   4.325   5.410
  257TYR     HA 3977   5.169   4.384   5.489
  257TYR     CB 3978   5.084   4.404   5.289
  257TYR    HB2 3979   5.177   4.441   5.246
  257TYR    HB3 3980   5.024   4.336   5.228
  257TYR     CG 3981   4.998   4.529   5.324
  257TYR    CD1 3982   4.869   4.516   5.370
  257TYR    HD1 3983   4.823   4.419   5.372
  257TYR    CE1 3984   4.802   4.634   5.410
  257TYR    HE1 3985   4.702   4.622   5.450
  257TYR     CZ 3986   4.869   4.761   5.400
  257TYR     OH 3987   4.804   4.868   5.446
  257TYR     HH 3988   4.853   4.948   5.426
  257TYR    CE2 3989   4.999   4.771   5.355
  257TYR    HE2 3990   5.049   4.866   5.348
  257TYR    CD2 3991   5.056   4.654   5.313
  257TYR    HD2 3992   5.160   4.656   5.284
  257TYR      C 3993   5.006   4.255   5.480
  257TYR      O 3994   4.984   4.291   5.595
  258GLY      N 3995   4.930   4.166   5.418
  258GLY      H 3996   4.956   4.144   5.323
  258GLY     CA 3997   4.818   4.093   5.480
  258GLY    HA2 3998   4.763   4.172   5.532
  258GLY    HA3 3999   4.756   4.039   5.408
  258GLY      C 4000   4.853   3.986   5.582
  258GLY      O 4001   4.764   3.957   5.659
  259ALA      N 4002   4.969   3.930   5.583
  259ALA      H 4003   5.026   3.955   5.503
  259ALA     CA 4004   5.019   3.843   5.685
  259ALA     HA 4005   4.942   3.777   5.726
  259ALA     CB 4006   5.126   3.752   5.627
  259ALA    HB1 4007   5.211   3.809   5.589
  259ALA    HB2 4008   5.168   3.683   5.700
  259ALA    HB3 4009   5.086   3.694   5.544
  259ALA      C 4010   5.064   3.929   5.807
  259ALA      O 4011   5.021   3.899   5.915
  260LYS      N 4012   5.153   4.030   5.794
  260LYS      H 4013   5.171   4.055   5.698
  260LYS     CA 4014   5.194   4.114   5.903
  260LYS     HA 4015   5.233   4.048   5.981
  260LYS     CB 4016   5.324   4.185   5.853
  260LYS    HB2 4017   5.397   4.113   5.816
  260LYS    HB3 4018   5.294   4.257   5.777
  260LYS     CG 4019   5.403   4.267   5.959
  260LYS    HG2 4020   5.482   4.328   5.915
  260LYS    HG3 4021   5.330   4.343   5.987
  260LYS     CD 4022   5.435   4.193   6.087
  260LYS    HD2 4023   5.483   4.267   6.151
  260LYS    HD3 4024   5.339   4.176   6.137
  260LYS     CE 4025   5.524   4.074   6.076
  260LYS    HE2 4026   5.489   4.015   5.991
  260LYS    HE3 4027   5.629   4.100   6.064
  260LYS     NZ 4028   5.510   3.994   6.194
  260LYS    HZ1 4029   5.574   3.916   6.184
  260LYS    HZ2 4030   5.535   4.047   6.277
  260LYS    HZ3 4031   5.412   3.971   6.200
  260LYS      C 4032   5.082   4.199   5.962
  260LYS      O 4033   5.078   4.219   6.078
  261LEU      N 4034   4.996   4.255   5.877
  261LEU      H 4035   5.006   4.237   5.778
  261LEU     CA 4036   4.883   4.334   5.930
  261LEU     HA 4037   4.925   4.404   6.002
  261LEU     CB 4038   4.824   4.426   5.822
  261LEU    HB2 4039   4.897   4.484   5.765
  261LEU    HB3 4040   4.785   4.359   5.745
  261LEU     CG 4041   4.717   4.528   5.862
  261LEU     HG 4042   4.644   4.467   5.916
  261LEU    CD1 4043   4.778   4.641   5.949
  261LEU   HD11 4044   4.695   4.695   5.996
  261LEU   HD12 4045   4.839   4.606   6.033
  261LEU   HD13 4046   4.838   4.715   5.898
  261LEU    CD2 4047   4.650   4.587   5.732
  261LEU   HD21 4048   4.582   4.664   5.767
  261LEU   HD22 4049   4.730   4.635   5.674
  261LEU   HD23 4050   4.599   4.500   5.692
  261LEU      C 4051   4.783   4.230   5.991
  261LEU      O 4052   4.715   4.266   6.090
  262GLY      N 4053   4.768   4.107   5.939
  262GLY      H 4054   4.833   4.065   5.875
  262GLY     CA 4055   4.681   4.013   6.010
  262GLY    HA2 4056   4.576   4.044   6.009
  262GLY    HA3 4057   4.692   3.919   5.957
  262GLY      C 4058   4.733   3.993   6.147
  262GLY      O 4059   4.658   3.988   6.239
  263THR      N 4060   4.863   3.984   6.160
  263THR      H 4061   4.920   3.977   6.077
  263THR     CA 4062   4.927   3.959   6.297
  263THR     HA 4063   4.870   3.882   6.349
  263THR     CB 4064   5.067   3.897   6.278
  263THR     HB 4065   5.107   3.888   6.379
  263THR    CG2 4066   5.044   3.751   6.230
  263THR   HG21 4067   4.961   3.709   6.287
  263THR   HG22 4068   4.996   3.738   6.133
  263THR   HG23 4069   5.140   3.699   6.234
  263THR    OG1 4070   5.155   3.967   6.199
  263THR    HG1 4071   5.209   4.008   6.267
  263THR      C 4072   4.936   4.078   6.394
  263THR      O 4073   4.908   4.058   6.513
  264VAL      N 4074   4.952   4.201   6.341
  264VAL      H 4075   4.993   4.213   6.249
  264VAL     CA 4076   4.921   4.318   6.416
  264VAL     HA 4077   4.978   4.315   6.509
  264VAL     CB 4078   4.961   4.442   6.333
  264VAL     HB 4079   4.925   4.434   6.230
  264VAL    CG1 4080   4.906   4.576   6.390
  264VAL   HG11 4081   4.799   4.587   6.374
  264VAL   HG12 4082   4.922   4.578   6.498
  264VAL   HG13 4083   4.957   4.659   6.342
  264VAL    CG2 4084   5.115   4.454   6.328
  264VAL   HG21 4085   5.162   4.472   6.425
  264VAL   HG22 4086   5.157   4.362   6.289
  264VAL   HG23 4087   5.136   4.541   6.266
  264VAL      C 4088   4.771   4.336   6.460
  264VAL      O 4089   4.753   4.365   6.574
  265ILE      N 4090   4.673   4.328   6.366
  265ILE      H 4091   4.689   4.282   6.277
  265ILE     CA 4092   4.528   4.345   6.415
  265ILE     HA 4093   4.515   4.433   6.476
  265ILE     CB 4094   4.430   4.370   6.302
  265ILE     HB 4095   4.427   4.280   6.239
  265ILE    CG2 4096   4.288   4.398   6.352
  265ILE   HG21 4097   4.294   4.479   6.424
  265ILE   HG22 4098   4.224   4.439   6.274
  265ILE   HG23 4099   4.245   4.304   6.388
  265ILE    CG1 4100   4.473   4.484   6.213
  265ILE   HG12 4101   4.571   4.466   6.169
  265ILE   HG13 4102   4.400   4.473   6.133
  265ILE    CD1 4103   4.481   4.631   6.274
  265ILE   HD11 4104   4.382   4.664   6.304
  265ILE   HD12 4105   4.532   4.618   6.369
  265ILE   HD13 4106   4.535   4.706   6.216
  265ILE      C 4107   4.486   4.226   6.503
  265ILE      O 4108   4.416   4.255   6.598
  266ARG      N 4109   4.526   4.100   6.484
  266ARG      H 4110   4.568   4.080   6.394
  266ARG     CA 4111   4.487   3.985   6.568
  266ARG     HA 4112   4.378   3.997   6.573
  266ARG     CB 4113   4.504   3.848   6.493
  266ARG    HB2 4114   4.607   3.832   6.460
  266ARG    HB3 4115   4.484   3.766   6.561
  266ARG     CG 4116   4.409   3.825   6.371
  266ARG    HG2 4117   4.306   3.826   6.406
  266ARG    HG3 4118   4.424   3.902   6.295
  266ARG     CD 4119   4.442   3.687   6.322
  266ARG    HD2 4120   4.550   3.674   6.313
  266ARG    HD3 4121   4.416   3.626   6.408
  266ARG     NE 4122   4.372   3.658   6.200
  266ARG     HE 4123   4.422   3.667   6.112
  266ARG     CZ 4124   4.245   3.631   6.190
  266ARG    NH1 4125   4.160   3.642   6.291
  266ARG   HH11 4126   4.180   3.668   6.387
  266ARG   HH12 4127   4.065   3.661   6.262
  266ARG    NH2 4128   4.191   3.611   6.077
  266ARG   HH21 4129   4.242   3.604   5.990
  266ARG   HH22 4130   4.091   3.599   6.072
  266ARG      C 4131   4.551   3.987   6.704
  266ARG      O 4132   4.517   3.907   6.792
  267LYS      N 4133   4.655   4.071   6.717
  267LYS      H 4134   4.671   4.125   6.633
  267LYS     CA 4135   4.758   4.082   6.827
  267LYS     HA 4136   4.840   4.146   6.795
  267LYS     CB 4137   4.695   4.144   6.951
  267LYS    HB2 4138   4.607   4.092   6.989
  267LYS    HB3 4139   4.766   4.150   7.033
  267LYS     CG 4140   4.640   4.291   6.924
  267LYS    HG2 4141   4.714   4.363   6.890
  267LYS    HG3 4142   4.576   4.284   6.836
  267LYS     CD 4143   4.548   4.345   7.038
  267LYS    HD2 4144   4.599   4.353   7.134
  267LYS    HD3 4145   4.530   4.447   7.004
  267LYS     CE 4146   4.418   4.267   7.058
  267LYS    HE2 4147   4.390   4.230   6.959
  267LYS    HE3 4148   4.431   4.181   7.124
  267LYS     NZ 4149   4.308   4.336   7.125
  267LYS    HZ1 4150   4.302   4.435   7.103
  267LYS    HZ2 4151   4.218   4.301   7.093
  267LYS    HZ3 4152   4.309   4.324   7.225
  267LYS      C 4153   4.820   3.942   6.854
  267LYS      O 4154   4.820   3.882   6.960
  268TRP      N 4155   4.881   3.885   6.751
  268TRP      H 4156   4.879   3.934   6.663
  268TRP     CA 4157   4.961   3.766   6.754
  268TRP     HA 4158   4.918   3.691   6.820
  268TRP     CB 4159   4.981   3.695   6.614
  268TRP    HB2 4160   5.005   3.772   6.540
  268TRP    HB3 4161   5.063   3.626   6.629
  268TRP     CG 4162   4.870   3.604   6.563
  268TRP    CD1 4163   4.744   3.590   6.610
  268TRP    HD1 4164   4.701   3.643   6.693
  268TRP    NE1 4165   4.674   3.508   6.530
  268TRP    HE1 4166   4.576   3.490   6.542
  268TRP    CE2 4167   4.743   3.464   6.423
  268TRP    CZ2 4168   4.710   3.373   6.326
  268TRP    HZ2 4169   4.607   3.344   6.309
  268TRP    CH2 4170   4.813   3.313   6.248
  268TRP    HH2 4171   4.795   3.254   6.159
  268TRP    CZ3 4172   4.943   3.359   6.265
  268TRP    HZ3 4173   5.013   3.311   6.198
  268TRP    CE3 4174   4.973   3.454   6.368
  268TRP    HE3 4175   5.073   3.494   6.378
  268TRP    CD2 4176   4.874   3.509   6.450
  268TRP      C 4177   5.098   3.807   6.814
  268TRP      O 4178   5.138   3.921   6.790
  269ASN      N 4179   5.160   3.717   6.892
  269ASN      H 4180   5.104   3.639   6.922
  269ASN     CA 4181   5.297   3.727   6.953
  269ASN     HA 4182   5.296   3.680   7.051
  269ASN     CB 4183   5.405   3.644   6.875
  269ASN    HB2 4184   5.373   3.546   6.840
  269ASN    HB3 4185   5.418   3.697   6.781
  269ASN     CG 4186   5.537   3.619   6.945
  269ASN    OD1 4187   5.537   3.626   7.069
  269ASN    ND2 4188   5.645   3.614   6.876
  269ASN   HD21 4189   5.735   3.604   6.922
  269ASN   HD22 4190   5.639   3.619   6.775
  269ASN      C 4191   5.339   3.871   6.991
  269ASN      O 4192   5.456   3.902   6.961
  270GLY      N 4193   5.265   3.943   7.070
  270GLY      H 4194   5.179   3.903   7.104
  270GLY     CA 4195   5.298   4.073   7.119
  270GLY    HA2 4196   5.227   4.083   7.201
  270GLY    HA3 4197   5.391   4.072   7.175
  270GLY      C 4198   5.304   4.185   7.016
  270GLY      O 4199   5.381   4.281   7.038
  271GLU      N 4200   5.247   4.169   6.899
  271GLU      H 4201   5.201   4.080   6.882
  271GLU     CA 4202   5.266   4.267   6.792
  271GLU     HA 4203   5.361   4.318   6.806
  271GLU     CB 4204   5.260   4.223   6.651
  271GLU    HB2 4205   5.176   4.156   6.632
  271GLU    HB3 4206   5.259   4.311   6.587
  271GLU     CG 4207   5.393   4.150   6.610
  271GLU    HG2 4208   5.468   4.221   6.643
  271GLU    HG3 4209   5.398   4.060   6.670
  271GLU     CD 4210   5.406   4.121   6.462
  271GLU    OE1 4211   5.318   4.060   6.402
  271GLU    OE2 4212   5.519   4.142   6.416
  271GLU      C 4213   5.161   4.374   6.821
  271GLU      O 4214   5.058   4.340   6.872
  272LYS      N 4215   5.189   4.500   6.784
  272LYS      H 4216   5.262   4.509   6.715
  272LYS     CA 4217   5.113   4.617   6.835
  272LYS     HA 4218   5.018   4.584   6.876
  272LYS     CB 4219   5.183   4.708   6.948
  272LYS    HB2 4220   5.284   4.741   6.922
  272LYS    HB3 4221   5.137   4.806   6.961
  272LYS     CG 4222   5.188   4.625   7.075
  272LYS    HG2 4223   5.090   4.630   7.124
  272LYS    HG3 4224   5.207   4.518   7.060
  272LYS     CD 4225   5.300   4.657   7.171
  272LYS    HD2 4226   5.398   4.633   7.130
  272LYS    HD3 4227   5.291   4.764   7.191
  272LYS     CE 4228   5.282   4.583   7.306
  272LYS    HE2 4229   5.181   4.606   7.343
  272LYS    HE3 4230   5.286   4.476   7.284
  272LYS     NZ 4231   5.375   4.626   7.407
  272LYS    HZ1 4232   5.327   4.609   7.494
  272LYS    HZ2 4233   5.458   4.569   7.393
  272LYS    HZ3 4234   5.397   4.724   7.406
  272LYS      C 4235   5.073   4.712   6.723
  272LYS      O 4236   5.149   4.741   6.631
  273MET      N 4237   4.952   4.768   6.730
  273MET      H 4238   4.887   4.730   6.797
  273MET     CA 4239   4.913   4.875   6.636
  273MET     HA 4240   4.924   4.838   6.533
  273MET     CB 4241   4.764   4.900   6.657
  273MET    HB2 4242   4.727   4.807   6.700
  273MET    HB3 4243   4.741   4.986   6.720
  273MET     CG 4244   4.698   4.924   6.521
  273MET    HG2 4245   4.737   5.019   6.483
  273MET    HG3 4246   4.725   4.853   6.443
  273MET     SD 4247   4.513   4.913   6.518
  273MET     CE 4248   4.484   4.983   6.347
  273MET    HE1 4249   4.377   4.973   6.332
  273MET    HE2 4250   4.503   5.090   6.351
  273MET    HE3 4251   4.543   4.937   6.268
  273MET      C 4252   4.997   5.004   6.644
  273MET      O 4253   4.995   5.083   6.551
  274SER      N 4254   5.059   5.038   6.757
  274SER      H 4255   5.032   4.983   6.837
  274SER     CA 4256   5.145   5.157   6.773
  274SER     HA 4257   5.084   5.244   6.752
  274SER     CB 4258   5.201   5.168   6.920
  274SER    HB2 4259   5.282   5.240   6.926
  274SER    HB3 4260   5.125   5.220   6.979
  274SER     OG 4261   5.243   5.040   6.961
  274SER     HG 4262   5.284   5.038   7.047
  274SER      C 4263   5.268   5.156   6.678
  274SER      O 4264   5.316   5.264   6.635
  275TYR      N 4265   5.309   5.035   6.635
  275TYR      H 4266   5.255   4.958   6.672
  275TYR     CA 4267   5.419   5.012   6.536
  275TYR     HA 4268   5.510   5.054   6.579
  275TYR     CB 4269   5.433   4.864   6.520
  275TYR    HB2 4270   5.337   4.823   6.489
  275TYR    HB3 4271   5.512   4.839   6.449
  275TYR     CG 4272   5.483   4.775   6.637
  275TYR    CD1 4273   5.491   4.813   6.769
  275TYR    HD1 4274   5.466   4.913   6.801
  275TYR    CE1 4275   5.538   4.728   6.870
  275TYR    HE1 4276   5.543   4.759   6.973
  275TYR     CZ 4277   5.581   4.597   6.843
  275TYR     OH 4278   5.607   4.506   6.942
  275TYR     HH 4279   5.628   4.420   6.905
  275TYR    CE2 4280   5.578   4.556   6.709
  275TYR    HE2 4281   5.615   4.462   6.670
  275TYR    CD2 4282   5.523   4.644   6.609
  275TYR    HD2 4283   5.514   4.596   6.513
  275TYR      C 4284   5.393   5.080   6.399
  275TYR      O 4285   5.489   5.101   6.325
  276LEU      N 4286   5.266   5.094   6.357
  276LEU      H 4287   5.191   5.052   6.409
  276LEU     CA 4288   5.222   5.136   6.222
  276LEU     HA 4289   5.282   5.074   6.155
  276LEU     CB 4290   5.075   5.099   6.193
  276LEU    HB2 4291   5.014   5.163   6.258
  276LEU    HB3 4292   5.059   5.129   6.089
  276LEU     CG 4293   5.034   4.954   6.226
  276LEU     HG 4294   5.054   4.936   6.331
  276LEU    CD1 4295   4.880   4.932   6.211
  276LEU   HD11 4296   4.844   4.841   6.259
  276LEU   HD12 4297   4.833   5.015   6.263
  276LEU   HD13 4298   4.853   4.947   6.106
  276LEU    CD2 4299   5.093   4.836   6.148
  276LEU   HD21 4300   5.067   4.739   6.191
  276LEU   HD22 4301   5.054   4.845   6.047
  276LEU   HD23 4302   5.202   4.834   6.154
  276LEU      C 4303   5.262   5.277   6.195
  276LEU      O 4304   5.254   5.309   6.075
  277LYS      N 4305   5.319   5.358   6.295
  277LYS      H 4306   5.306   5.329   6.390
  277LYS     CA 4307   5.385   5.488   6.269
  277LYS     HA 4308   5.306   5.556   6.235
  277LYS     CB 4309   5.448   5.541   6.409
  277LYS    HB2 4310   5.484   5.644   6.404
  277LYS    HB3 4311   5.355   5.539   6.466
  277LYS     CG 4312   5.548   5.441   6.466
  277LYS    HG2 4313   5.500   5.344   6.482
  277LYS    HG3 4314   5.631   5.422   6.398
  277LYS     CD 4315   5.607   5.497   6.595
  277LYS    HD2 4316   5.682   5.433   6.641
  277LYS    HD3 4317   5.649   5.597   6.580
  277LYS     CE 4318   5.498   5.510   6.702
  277LYS    HE2 4319   5.427   5.589   6.677
  277LYS    HE3 4320   5.446   5.414   6.701
  277LYS     NZ 4321   5.559   5.524   6.841
  277LYS    HZ1 4322   5.486   5.567   6.896
  277LYS    HZ2 4323   5.588   5.435   6.877
  277LYS    HZ3 4324   5.636   5.589   6.830
  277LYS      C 4325   5.489   5.484   6.155
  277LYS      O 4326   5.503   5.582   6.087
  278ASN      N 4327   5.564   5.377   6.137
  278ASN      H 4328   5.546   5.296   6.195
  278ASN     CA 4329   5.640   5.345   6.015
  278ASN     HA 4330   5.619   5.423   5.942
  278ASN     CB 4331   5.787   5.339   6.042
  278ASN    HB2 4332   5.834   5.434   6.071
  278ASN    HB3 4333   5.802   5.270   6.124
  278ASN     CG 4334   5.865   5.289   5.921
  278ASN    OD1 4335   5.865   5.342   5.812
  278ASN    ND2 4336   5.937   5.189   5.947
  278ASN   HD21 4337   5.977   5.149   5.864
  278ASN   HD22 4338   5.934   5.153   6.041
  278ASN      C 4339   5.587   5.217   5.956
  278ASN      O 4340   5.566   5.109   6.015
  279TRP      N 4341   5.555   5.231   5.829
  279TRP      H 4342   5.582   5.316   5.781
  279TRP     CA 4343   5.481   5.128   5.757
  279TRP     HA 4344   5.518   5.028   5.782
  279TRP     CB 4345   5.328   5.139   5.783
  279TRP    HB2 4346   5.322   5.146   5.892
  279TRP    HB3 4347   5.292   5.228   5.732
  279TRP     CG 4348   5.242   5.025   5.739
  279TRP    CD1 4349   5.147   5.026   5.641
  279TRP    HD1 4350   5.125   5.112   5.579
  279TRP    NE1 4351   5.088   4.903   5.636
  279TRP    HE1 4352   5.013   4.880   5.571
  279TRP    CE2 4353   5.141   4.818   5.727
  279TRP    CZ2 4354   5.118   4.687   5.757
  279TRP    HZ2 4355   5.045   4.639   5.693
  279TRP    CH2 4356   5.198   4.614   5.852
  279TRP    HH2 4357   5.180   4.510   5.876
  279TRP    CZ3 4358   5.296   4.688   5.926
  279TRP    HZ3 4359   5.353   4.642   6.006
  279TRP    CE3 4360   5.321   4.822   5.891
  279TRP    HE3 4361   5.406   4.867   5.940
  279TRP    CD2 4362   5.241   4.889   5.796
  279TRP      C 4363   5.527   5.132   5.612
  279TRP      O 4364   5.618   5.208   5.576
  280GLY      N 4365   5.483   5.038   5.527
  280GLY      H 4366   5.422   4.964   5.558
  280GLY     CA 4367   5.499   5.041   5.382
  280GLY    HA2 4368   5.434   4.965   5.339
  280GLY    HA3 4369   5.471   5.142   5.351
  280GLY      C 4370   5.647   5.009   5.342
  280GLY      O 4371   5.710   4.925   5.405
  281GLU      N 4372   5.699   5.079   5.247
  281GLU      H 4373   5.651   5.166   5.228
  281GLU     CA 4374   5.835   5.049   5.201
  281GLU     HA 4375   5.840   4.941   5.190
  281GLU     CB 4376   5.864   5.101   5.057
  281GLU    HB2 4377   5.958   5.056   5.025
  281GLU    HB3 4378   5.774   5.081   4.999
  281GLU     CG 4379   5.887   5.253   5.036
  281GLU    HG2 4380   5.931   5.284   5.131
  281GLU    HG3 4381   5.967   5.256   4.961
  281GLU     CD 4382   5.776   5.347   4.997
  281GLU    OE1 4383   5.739   5.338   4.882
  281GLU    OE2 4384   5.741   5.434   5.072
  281GLU      C 4385   5.949   5.098   5.295
  281GLU      O 4386   6.061   5.052   5.287
  282GLY      N 4387   5.911   5.189   5.389
  282GLY      H 4388   5.819   5.231   5.382
  282GLY     CA 4389   6.000   5.209   5.510
  282GLY    HA2 4390   6.105   5.224   5.484
  282GLY    HA3 4391   5.966   5.294   5.569
  282GLY      C 4392   5.998   5.090   5.608
  282GLY      O 4393   6.101   5.076   5.677
  283TRP      N 4394   5.893   5.016   5.619
  283TRP      H 4395   5.818   5.039   5.555
  283TRP     CA 4396   5.884   4.898   5.708
  283TRP     HA 4397   5.942   4.921   5.797
  283TRP     CB 4398   5.738   4.885   5.747
  283TRP    HB2 4399   5.717   4.961   5.822
  283TRP    HB3 4400   5.678   4.894   5.657
  283TRP     CG 4401   5.705   4.757   5.812
  283TRP    CD1 4402   5.649   4.648   5.753
  283TRP    HD1 4403   5.619   4.639   5.649
  283TRP    NE1 4404   5.634   4.550   5.845
  283TRP    HE1 4405   5.617   4.454   5.817
  283TRP    CE2 4406   5.690   4.580   5.967
  283TRP    CZ2 4407   5.697   4.508   6.089
  283TRP    HZ2 4408   5.663   4.406   6.096
  283TRP    CH2 4409   5.772   4.569   6.193
  283TRP    HH2 4410   5.781   4.514   6.285
  283TRP    CZ3 4411   5.846   4.688   6.169
  283TRP    HZ3 4412   5.924   4.727   6.233
  283TRP    CE3 4413   5.827   4.760   6.050
  283TRP    HE3 4414   5.879   4.852   6.027
  283TRP    CD2 4415   5.746   4.712   5.944
  283TRP      C 4416   5.959   4.776   5.654
  283TRP      O 4417   6.005   4.685   5.728
  284GLY      N 4418   5.962   4.760   5.524
  284GLY      H 4419   5.919   4.834   5.470
  284GLY     CA 4420   6.026   4.657   5.444
  284GLY    HA2 4421   6.123   4.698   5.416
  284GLY    HA3 4422   6.046   4.564   5.499
  284GLY      C 4423   5.953   4.608   5.320
  284GLY      O 4424   5.997   4.511   5.260
  285PHE      N 4425   5.838   4.664   5.279
  285PHE      H 4426   5.795   4.733   5.339
  285PHE     CA 4427   5.760   4.630   5.157
  285PHE     HA 4428   5.761   4.521   5.151
  285PHE     CB 4429   5.612   4.655   5.179
  285PHE    HB2 4430   5.592   4.761   5.165
  285PHE    HB3 4431   5.565   4.591   5.104
  285PHE     CG 4432   5.552   4.595   5.312
  285PHE    CD1 4433   5.445   4.667   5.377
  285PHE    HD1 4434   5.408   4.761   5.338
  285PHE    CE1 4435   5.382   4.613   5.490
  285PHE    HE1 4436   5.305   4.669   5.540
  285PHE     CZ 4437   5.427   4.493   5.542
  285PHE     HZ 4438   5.380   4.454   5.631
  285PHE    CE2 4439   5.539   4.427   5.486
  285PHE    HE2 4440   5.573   4.341   5.542
  285PHE    CD2 4441   5.601   4.479   5.371
  285PHE    HD2 4442   5.678   4.420   5.323
  285PHE      C 4443   5.823   4.677   5.022
  285PHE      O 4444   5.920   4.754   5.020
  286VAL      N 4445   5.773   4.623   4.911
  286VAL      H 4446   5.692   4.564   4.923
  286VAL     CA 4447   5.801   4.668   4.775
  286VAL     HA 4448   5.908   4.661   4.752
  286VAL     CB 4449   5.736   4.581   4.665
  286VAL     HB 4450   5.774   4.601   4.564
  286VAL    CG1 4451   5.782   4.430   4.681
  286VAL   HG11 4452   5.752   4.373   4.593
  286VAL   HG12 4453   5.890   4.420   4.692
  286VAL   HG13 4454   5.740   4.384   4.770
  286VAL    CG2 4455   5.584   4.589   4.678
  286VAL   HG21 4456   5.532   4.526   4.606
  286VAL   HG22 4457   5.549   4.568   4.779
  286VAL   HG23 4458   5.551   4.691   4.658
  286VAL      C 4459   5.774   4.822   4.751
  286VAL      O 4460   5.690   4.867   4.835
  287PRO      N 4461   5.832   4.899   4.654
  287PRO     CD 4462   5.938   4.858   4.559
  287PRO    HD2 4463   5.888   4.828   4.467
  287PRO    HD3 4464   5.995   4.774   4.598
  287PRO     CG 4465   6.010   4.986   4.532
  287PRO    HG2 4466   6.072   4.973   4.443
  287PRO    HG3 4467   6.064   5.015   4.621
  287PRO     CB 4468   5.894   5.077   4.510
  287PRO    HB2 4469   5.837   5.043   4.423
  287PRO    HB3 4470   5.911   5.184   4.495
  287PRO     CA 4471   5.804   5.044   4.630
  287PRO     HA 4472   5.824   5.113   4.712
  287PRO      C 4473   5.651   5.063   4.603
  287PRO      O 4474   5.584   4.981   4.540
  288SER      N 4475   5.596   5.178   4.644
  288SER      H 4476   5.649   5.241   4.702
  288SER     CA 4477   5.451   5.213   4.641
  288SER     HA 4478   5.392   5.131   4.682
  288SER     CB 4479   5.424   5.343   4.720
  288SER    HB2 4480   5.478   5.341   4.815
  288SER    HB3 4481   5.455   5.429   4.661
  288SER     OG 4482   5.289   5.356   4.744
  288SER     HG 4483   5.257   5.446   4.730
  288SER      C 4484   5.394   5.220   4.499
  288SER      O 4485   5.282   5.170   4.476
  289ASP      N 4486   5.460   5.261   4.398
  289ASP      H 4487   5.556   5.287   4.417
  289ASP     CA 4488   5.427   5.263   4.249
  289ASP     HA 4489   5.321   5.287   4.237
  289ASP     CB 4490   5.514   5.365   4.166
  289ASP    HB2 4491   5.518   5.465   4.211
  289ASP    HB3 4492   5.618   5.332   4.160
  289ASP     CG 4493   5.459   5.384   4.029
  289ASP    OD1 4494   5.543   5.380   3.929
  289ASP    OD2 4495   5.334   5.400   4.020
  289ASP      C 4496   5.442   5.123   4.188
  289ASP      O 4497   5.393   5.096   4.081
  290ARG      N 4498   5.505   5.034   4.264
  290ARG      H 4499   5.545   5.070   4.350
  290ARG     CA 4500   5.519   4.892   4.223
  290ARG     HA 4501   5.493   4.886   4.117
  290ARG     CB 4502   5.670   4.856   4.229
  290ARG    HB2 4503   5.704   4.856   4.332
  290ARG    HB3 4504   5.673   4.752   4.197
  290ARG     CG 4505   5.767   4.951   4.148
  290ARG    HG2 4506   5.762   5.052   4.189
  290ARG    HG3 4507   5.870   4.920   4.162
  290ARG     CD 4508   5.740   4.940   3.993
  290ARG    HD2 4509   5.832   4.968   3.942
  290ARG    HD3 4510   5.716   4.837   3.967
  290ARG     NE 4511   5.637   5.040   3.940
  290ARG     HE 4512   5.562   5.068   4.001
  290ARG     CZ 4513   5.600   5.048   3.816
  290ARG    NH1 4514   5.652   4.974   3.721
  290ARG   HH11 4515   5.720   4.902   3.741
  290ARG   HH12 4516   5.613   4.982   3.628
  290ARG    NH2 4517   5.511   5.133   3.772
  290ARG   HH21 4518   5.460   5.177   3.847
  290ARG   HH22 4519   5.485   5.132   3.674
  290ARG      C 4520   5.433   4.795   4.308
  290ARG      O 4521   5.437   4.675   4.286
  291ALA      N 4522   5.355   4.847   4.404
  291ALA      H 4523   5.371   4.946   4.416
  291ALA     CA 4524   5.258   4.765   4.485
  291ALA     HA 4525   5.280   4.659   4.486
  291ALA     CB 4526   5.250   4.803   4.630
  291ALA    HB1 4527   5.226   4.907   4.651
  291ALA    HB2 4528   5.166   4.747   4.673
  291ALA    HB3 4529   5.342   4.780   4.684
  291ALA      C 4530   5.111   4.773   4.429
  291ALA      O 4531   5.063   4.877   4.393
  292LEU      N 4532   5.046   4.660   4.442
  292LEU      H 4533   5.101   4.580   4.467
  292LEU     CA 4534   4.900   4.644   4.424
  292LEU     HA 4535   4.849   4.739   4.406
  292LEU     CB 4536   4.876   4.553   4.304
  292LEU    HB2 4537   4.959   4.566   4.235
  292LEU    HB3 4538   4.867   4.448   4.331
  292LEU     CG 4539   4.740   4.586   4.227
  292LEU     HG 4540   4.724   4.500   4.162
  292LEU    CD1 4541   4.620   4.604   4.324
  292LEU   HD11 4542   4.631   4.527   4.400
  292LEU   HD12 4543   4.616   4.701   4.374
  292LEU   HD13 4544   4.525   4.599   4.271
  292LEU    CD2 4545   4.753   4.714   4.148
  292LEU   HD21 4546   4.787   4.802   4.202
  292LEU   HD22 4547   4.821   4.707   4.063
  292LEU   HD23 4548   4.659   4.754   4.110
  292LEU      C 4549   4.846   4.598   4.562
  292LEU      O 4550   4.844   4.474   4.582
  293VAL      N 4551   4.837   4.687   4.660
  293VAL      H 4552   4.814   4.780   4.628
  293VAL     CA 4553   4.819   4.650   4.796
  293VAL     HA 4554   4.881   4.562   4.809
  293VAL     CB 4555   4.876   4.764   4.892
  293VAL     HB 4556   4.978   4.791   4.862
  293VAL    CG1 4557   4.793   4.892   4.902
  293VAL   HG11 4558   4.748   4.917   4.806
  293VAL   HG12 4559   4.714   4.871   4.973
  293VAL   HG13 4560   4.859   4.972   4.935
  293VAL    CG2 4561   4.897   4.699   5.033
  293VAL   HG21 4562   4.804   4.659   5.075
  293VAL   HG22 4563   4.969   4.617   5.034
  293VAL   HG23 4564   4.933   4.776   5.101
  293VAL      C 4565   4.673   4.614   4.829
  293VAL      O 4566   4.578   4.661   4.770
  294PHE      N 4567   4.664   4.509   4.906
  294PHE      H 4568   4.740   4.467   4.957
  294PHE     CA 4569   4.543   4.443   4.952
  294PHE     HA 4570   4.477   4.529   4.970
  294PHE     CB 4571   4.475   4.348   4.849
  294PHE    HB2 4572   4.380   4.313   4.888
  294PHE    HB3 4573   4.448   4.412   4.765
  294PHE     CG 4574   4.540   4.227   4.797
  294PHE    CD1 4575   4.561   4.213   4.655
  294PHE    HD1 4576   4.523   4.292   4.592
  294PHE    CE1 4577   4.619   4.100   4.598
  294PHE    HE1 4578   4.629   4.092   4.491
  294PHE     CZ 4579   4.652   3.995   4.685
  294PHE     HZ 4580   4.705   3.908   4.650
  294PHE    CE2 4581   4.637   4.006   4.823
  294PHE    HE2 4582   4.655   3.919   4.883
  294PHE    CD2 4583   4.584   4.120   4.875
  294PHE    HD2 4584   4.560   4.127   4.980
  294PHE      C 4585   4.562   4.369   5.085
  294PHE      O 4586   4.675   4.344   5.132
  295VAL      N 4587   4.452   4.332   5.150
  295VAL      H 4588   4.364   4.337   5.100
  295VAL     CA 4589   4.444   4.259   5.280
  295VAL     HA 4590   4.533   4.268   5.342
  295VAL     CB 4591   4.332   4.334   5.363
  295VAL     HB 4592   4.241   4.330   5.303
  295VAL    CG1 4593   4.311   4.269   5.504
  295VAL   HG11 4594   4.241   4.322   5.568
  295VAL   HG12 4595   4.265   4.171   5.488
  295VAL   HG13 4596   4.409   4.266   5.552
  295VAL    CG2 4597   4.345   4.488   5.372
  295VAL   HG21 4598   4.318   4.531   5.276
  295VAL   HG22 4599   4.274   4.523   5.447
  295VAL   HG23 4600   4.447   4.507   5.406
  295VAL      C 4601   4.414   4.108   5.261
  295VAL      O 4602   4.465   4.033   5.343
  296ASP      N 4603   4.359   4.066   5.144
  296ASP      H 4604   4.337   4.125   5.065
  296ASP     CA 4605   4.310   3.929   5.117
  296ASP     HA 4606   4.381   3.864   5.167
  296ASP     CB 4607   4.176   3.898   5.188
  296ASP    HB2 4608   4.144   3.794   5.190
  296ASP    HB3 4609   4.174   3.932   5.292
  296ASP     CG 4610   4.066   3.975   5.113
  296ASP    OD1 4611   3.962   3.912   5.077
  296ASP    OD2 4612   4.072   4.094   5.096
  296ASP      C 4613   4.303   3.898   4.965
  296ASP      O 4614   4.310   3.993   4.886
  297ASN      N 4615   4.305   3.768   4.934
  297ASN      H 4616   4.288   3.704   5.011
  297ASN     CA 4617   4.300   3.706   4.797
  297ASN     HA 4618   4.263   3.784   4.730
  297ASN     CB 4619   4.446   3.683   4.753
  297ASN    HB2 4620   4.459   3.748   4.667
  297ASN    HB3 4621   4.506   3.708   4.841
  297ASN     CG 4622   4.482   3.537   4.707
  297ASN    OD1 4623   4.546   3.462   4.780
  297ASN    ND2 4624   4.454   3.505   4.579
  297ASN   HD21 4625   4.492   3.417   4.548
  297ASN   HD22 4626   4.405   3.568   4.517
  297ASN      C 4627   4.206   3.581   4.793
  297ASN      O 4628   4.190   3.521   4.898
  298HIE      N 4629   4.148   3.545   4.675
  298HIE      H 4630   4.153   3.606   4.594
  298HIE     CA 4631   4.066   3.423   4.664
  298HIE     HA 4632   3.985   3.443   4.734
  298HIE     CB 4633   4.003   3.424   4.521
  298HIE    HB2 4634   3.967   3.322   4.501
  298HIE    HB3 4635   3.919   3.493   4.523
  298HIE     CG 4636   4.091   3.465   4.408
  298HIE    ND1 4637   4.064   3.567   4.320
  298HIE    CE1 4638   4.145   3.548   4.210
  298HIE    HE1 4639   4.143   3.609   4.121
  298HIE    NE2 4640   4.231   3.451   4.237
  298HIE    HE2 4641   4.313   3.431   4.181
  298HIE    CD2 4642   4.197   3.395   4.364
  298HIE    HD2 4643   4.236   3.303   4.405
  298HIE      C 4644   4.135   3.288   4.703
  298HIE      O 4645   4.063   3.194   4.736
  299ASP      N 4646   4.271   3.273   4.705
  299ASP      H 4647   4.333   3.352   4.696
  299ASP     CA 4648   4.337   3.148   4.743
  299ASP     HA 4649   4.266   3.067   4.728
  299ASP     CB 4650   4.463   3.123   4.654
  299ASP    HB2 4651   4.437   3.160   4.555
  299ASP    HB3 4652   4.547   3.175   4.699
  299ASP     CG 4653   4.503   2.980   4.641
  299ASP    OD1 4654   4.442   2.910   4.559
  299ASP    OD2 4655   4.606   2.938   4.702
  299ASP      C 4656   4.376   3.149   4.893
  299ASP      O 4657   4.372   3.043   4.958
  300ASN      N 4658   4.405   3.262   4.952
  300ASN      H 4659   4.411   3.345   4.895
  300ASN     CA 4660   4.436   3.277   5.091
  300ASN     HA 4661   4.483   3.183   5.119
  300ASN     CB 4662   4.555   3.372   5.104
  300ASN    HB2 4663   4.618   3.323   5.178
  300ASN    HB3 4664   4.617   3.359   5.016
  300ASN     CG 4665   4.525   3.520   5.124
  300ASN    OD1 4666   4.413   3.566   5.107
  300ASN    ND2 4667   4.630   3.585   5.167
  300ASN   HD21 4668   4.632   3.686   5.174
  300ASN   HD22 4669   4.705   3.523   5.193
  300ASN      C 4670   4.315   3.295   5.186
  300ASN      O 4671   4.318   3.240   5.298
  301GLN      N 4672   4.198   3.348   5.143
  301GLN      H 4673   4.190   3.402   5.058
  301GLN     CA 4674   4.075   3.337   5.216
  301GLN     HA 4675   4.078   3.396   5.307
  301GLN     CB 4676   3.950   3.389   5.139
  301GLN    HB2 4677   3.952   3.360   5.034
  301GLN    HB3 4678   3.862   3.345   5.186
  301GLN     CG 4679   3.936   3.543   5.131
  301GLN    HG2 4680   3.925   3.597   5.225
  301GLN    HG3 4681   4.023   3.593   5.089
  301GLN     CD 4682   3.815   3.574   5.041
  301GLN    OE1 4683   3.732   3.490   5.006
  301GLN    NE2 4684   3.797   3.701   5.007
  301GLN   HE21 4685   3.709   3.716   4.959
  301GLN   HE22 4686   3.864   3.774   5.025
  301GLN      C 4687   4.040   3.192   5.259
  301GLN      O 4688   4.020   3.156   5.372
  302ARG      N 4689   4.067   3.096   5.169
  302ARG      H 4690   4.083   3.138   5.079
  302ARG     CA 4691   4.058   2.949   5.172
  302ARG     HA 4692   3.970   2.937   5.235
  302ARG     CB 4693   4.028   2.902   5.035
  302ARG    HB2 4694   4.114   2.926   4.973
  302ARG    HB3 4695   3.999   2.797   5.029
  302ARG     CG 4696   3.910   2.969   4.972
  302ARG    HG2 4697   3.819   2.949   5.028
  302ARG    HG3 4698   3.923   3.078   4.973
  302ARG     CD 4699   3.887   2.919   4.829
  302ARG    HD2 4700   3.963   2.957   4.761
  302ARG    HD3 4701   3.893   2.811   4.820
  302ARG     NE 4702   3.748   2.950   4.786
  302ARG     HE 4703   3.686   2.870   4.783
  302ARG     CZ 4704   3.706   3.065   4.723
  302ARG    NH1 4705   3.788   3.165   4.701
  302ARG   HH11 4706   3.888   3.151   4.710
  302ARG   HH12 4707   3.751   3.258   4.689
  302ARG    NH2 4708   3.579   3.082   4.713
  302ARG   HH21 4709   3.516   3.008   4.740
  302ARG   HH22 4710   3.530   3.166   4.683
  302ARG      C 4711   4.176   2.874   5.247
  302ARG      O 4712   4.173   2.754   5.244
  303GLY      N 4713   4.274   2.948   5.297
  303GLY      H 4714   4.264   3.048   5.300
  303GLY     CA 4715   4.386   2.879   5.372
  303GLY    HA2 4716   4.427   2.958   5.436
  303GLY    HA3 4717   4.344   2.797   5.431
  303GLY      C 4718   4.483   2.816   5.283
  303GLY      O 4719   4.587   2.787   5.337
  304HIE      N 4720   4.457   2.807   5.152
  304HIE      H 4721   4.391   2.880   5.125
  304HIE     CA 4722   4.564   2.750   5.064
  304HIE     HA 4723   4.609   2.659   5.103
  304HIE     CB 4724   4.503   2.701   4.933
  304HIE    HB2 4725   4.469   2.786   4.873
  304HIE    HB3 4726   4.579   2.655   4.870
  304HIE     CG 4727   4.392   2.602   4.949
  304HIE    ND1 4728   4.403   2.468   4.981
  304HIE    CE1 4729   4.279   2.423   5.002
  304HIE    HE1 4730   4.250   2.321   5.023
  304HIE    NE2 4731   4.194   2.517   4.979
  304HIE    HE2 4732   4.095   2.500   4.975
  304HIE    CD2 4733   4.261   2.631   4.951
  304HIE    HD2 4734   4.215   2.729   4.946
  304HIE      C 4735   4.680   2.848   5.042
  304HIE      O 4736   4.796   2.811   5.058
  305GLY      N 4737   4.649   2.973   5.006
  305GLY      H 4738   4.553   2.993   4.979
  305GLY     CA 4739   4.748   3.076   4.979
  305GLY    HA2 4740   4.824   3.021   4.923
  305GLY    HA3 4741   4.708   3.149   4.908
  305GLY      C 4742   4.811   3.143   5.096
  305GLY      O 4743   4.773   3.123   5.216
  306ALA      N 4744   4.923   3.212   5.068
  306ALA      H 4745   4.943   3.222   4.970
  306ALA     CA 4746   5.029   3.250   5.156
  306ALA     HA 4747   5.068   3.156   5.195
  306ALA     CB 4748   5.132   3.320   5.074
  306ALA    HB1 4749   5.079   3.395   5.016
  306ALA    HB2 4750   5.195   3.379   5.141
  306ALA    HB3 4751   5.189   3.251   5.012
  306ALA      C 4752   4.976   3.334   5.276
  306ALA      O 4753   4.883   3.415   5.261
  307GLY      N 4754   5.027   3.307   5.393
  307GLY      H 4755   5.117   3.260   5.384
  307GLY     CA 4756   4.988   3.379   5.509
  307GLY    HA2 4757   5.067   3.372   5.584
  307GLY    HA3 4758   4.960   3.481   5.481
  307GLY      C 4759   4.850   3.319   5.569
  307GLY      O 4760   4.810   3.357   5.677
  308GLY      N 4761   4.772   3.227   5.502
  308GLY      H 4762   4.783   3.228   5.401
  308GLY     CA 4763   4.663   3.146   5.551
  308GLY    HA2 4764   4.592   3.139   5.469
  308GLY    HA3 4765   4.695   3.043   5.567
  308GLY      C 4766   4.578   3.199   5.668
  308GLY      O 4767   4.472   3.257   5.640
  309ALA      N 4768   4.614   3.162   5.792
  309ALA      H 4769   4.703   3.114   5.800
  309ALA     CA 4770   4.552   3.203   5.918
  309ALA     HA 4771   4.445   3.186   5.905
  309ALA     CB 4772   4.597   3.093   6.014
  309ALA    HB1 4773   4.531   3.090   6.100
  309ALA    HB2 4774   4.574   3.001   5.962
  309ALA    HB3 4775   4.700   3.105   6.050
  309ALA      C 4776   4.580   3.344   5.972
  309ALA      O 4777   4.507   3.405   6.049
  310SER      N 4778   4.689   3.409   5.931
  310SER      H 4779   4.761   3.356   5.884
  310SER     CA 4780   4.710   3.553   5.961
  310SER     HA 4781   4.708   3.571   6.068
  310SER     CB 4782   4.843   3.602   5.912
  310SER    HB2 4783   4.847   3.572   5.808
  310SER    HB3 4784   4.857   3.709   5.932
  310SER     OG 4785   4.940   3.531   5.983
  310SER     HG 4786   4.923   3.437   5.974
  310SER      C 4787   4.598   3.634   5.899
  310SER      O 4788   4.542   3.727   5.958
  311ILE      N 4789   4.561   3.597   5.778
  311ILE      H 4790   4.587   3.503   5.754
  311ILE     CA 4791   4.472   3.675   5.686
  311ILE     HA 4792   4.517   3.771   5.662
  311ILE     CB 4793   4.437   3.600   5.556
  311ILE     HB 4794   4.371   3.517   5.580
  311ILE    CG2 4795   4.361   3.692   5.458
  311ILE   HG21 4796   4.368   3.663   5.353
  311ILE   HG22 4797   4.257   3.703   5.486
  311ILE   HG23 4798   4.405   3.792   5.462
  311ILE    CG1 4799   4.560   3.533   5.488
  311ILE   HG12 4800   4.593   3.449   5.550
  311ILE   HG13 4801   4.528   3.486   5.395
  311ILE    CD1 4802   4.677   3.629   5.463
  311ILE   HD11 4803   4.762   3.583   5.413
  311ILE   HD12 4804   4.653   3.714   5.399
  311ILE   HD13 4805   4.730   3.663   5.552
  311ILE      C 4806   4.343   3.705   5.759
  311ILE      O 4807   4.283   3.616   5.823
  312LEU      N 4808   4.300   3.830   5.764
  312LEU      H 4809   4.361   3.902   5.727
  312LEU     CA 4810   4.159   3.864   5.802
  312LEU     HA 4811   4.120   3.800   5.881
  312LEU     CB 4812   4.153   4.017   5.849
  312LEU    HB2 4813   4.138   4.074   5.757
  312LEU    HB3 4814   4.068   4.032   5.915
  312LEU     CG 4815   4.272   4.082   5.932
  312LEU     HG 4816   4.359   4.069   5.868
  312LEU    CD1 4817   4.224   4.230   5.946
  312LEU   HD11 4818   4.191   4.276   5.853
  312LEU   HD12 4819   4.135   4.229   6.009
  312LEU   HD13 4820   4.300   4.288   5.997
  312LEU    CD2 4821   4.293   4.022   6.071
  312LEU   HD21 4822   4.395   4.044   6.102
  312LEU   HD22 4823   4.218   4.060   6.141
  312LEU   HD23 4824   4.290   3.913   6.070
  312LEU      C 4825   4.065   3.836   5.685
  312LEU      O 4826   4.097   3.845   5.571
  313THR      N 4827   3.937   3.803   5.723
  313THR      H 4828   3.920   3.777   5.819
  313THR     CA 4829   3.837   3.741   5.622
  313THR     HA 4830   3.865   3.782   5.525
  313THR     CB 4831   3.850   3.590   5.625
  313THR     HB 4832   3.794   3.542   5.545
  313THR    CG2 4833   3.993   3.548   5.603
  313THR   HG21 4834   4.044   3.593   5.517
  313THR   HG22 4835   4.054   3.569   5.691
  313THR   HG23 4836   3.994   3.439   5.590
  313THR    OG1 4837   3.798   3.531   5.748
  313THR    HG1 4838   3.835   3.576   5.825
  313THR      C 4839   3.700   3.785   5.658
  313THR      O 4840   3.687   3.852   5.758
  314PHE      N 4841   3.592   3.758   5.575
  314PHE      H 4842   3.623   3.721   5.487
  314PHE     CA 4843   3.449   3.784   5.595
  314PHE     HA 4844   3.456   3.886   5.632
  314PHE     CB 4845   3.357   3.782   5.467
  314PHE    HB2 4846   3.253   3.811   5.476
  314PHE    HB3 4847   3.403   3.842   5.389
  314PHE     CG 4848   3.341   3.651   5.396
  314PHE    CD1 4849   3.250   3.552   5.446
  314PHE    HD1 4850   3.194   3.581   5.534
  314PHE    CE1 4851   3.235   3.425   5.389
  314PHE    HE1 4852   3.174   3.349   5.434
  314PHE     CZ 4853   3.301   3.400   5.264
  314PHE     HZ 4854   3.302   3.305   5.214
  314PHE    CE2 4855   3.390   3.492   5.211
  314PHE    HE2 4856   3.464   3.474   5.135
  314PHE    CD2 4857   3.414   3.614   5.281
  314PHE    HD2 4858   3.482   3.684   5.236
  314PHE      C 4859   3.381   3.708   5.714
  314PHE      O 4860   3.265   3.741   5.745
  315TRP      N 4861   3.457   3.630   5.795
  315TRP      H 4862   3.547   3.605   5.756
  315TRP     CA 4863   3.428   3.583   5.927
  315TRP     HA 4864   3.321   3.596   5.944
  315TRP     CB 4865   3.460   3.435   5.936
  315TRP    HB2 4866   3.568   3.415   5.932
  315TRP    HB3 4867   3.435   3.400   6.036
  315TRP     CG 4868   3.388   3.351   5.840
  315TRP    CD1 4869   3.258   3.317   5.851
  315TRP    HD1 4870   3.197   3.346   5.936
  315TRP    NE1 4871   3.223   3.228   5.749
  315TRP    HE1 4872   3.133   3.184   5.738
  315TRP    CE2 4873   3.330   3.212   5.662
  315TRP    CZ2 4874   3.340   3.129   5.551
  315TRP    HZ2 4875   3.260   3.069   5.511
  315TRP    CH2 4876   3.472   3.108   5.499
  315TRP    HH2 4877   3.492   3.043   5.415
  315TRP    CZ3 4878   3.582   3.190   5.541
  315TRP    HZ3 4879   3.674   3.177   5.486
  315TRP    CE3 4880   3.560   3.290   5.641
  315TRP    HE3 4881   3.640   3.356   5.672
  315TRP    CD2 4882   3.435   3.294   5.713
  315TRP      C 4883   3.506   3.657   6.043
  315TRP      O 4884   3.476   3.635   6.159
  316ASP      N 4885   3.597   3.754   6.009
  316ASP      H 4886   3.602   3.783   5.912
  316ASP     CA 4887   3.673   3.845   6.095
  316ASP     HA 4888   3.660   3.821   6.201
  316ASP     CB 4889   3.819   3.826   6.058
  316ASP    HB2 4890   3.840   3.872   5.961
  316ASP    HB3 4891   3.875   3.883   6.132
  316ASP     CG 4892   3.879   3.690   6.063
  316ASP    OD1 4893   3.920   3.642   6.171
  316ASP    OD2 4894   3.906   3.635   5.958
  316ASP      C 4895   3.636   3.989   6.075
  316ASP      O 4896   3.716   4.083   6.068
  317ALA      N 4897   3.510   4.014   6.041
  317ALA      H 4898   3.444   3.938   6.043
  317ALA     CA 4899   3.477   4.135   5.965
  317ALA     HA 4900   3.535   4.145   5.874
  317ALA     CB 4901   3.333   4.127   5.924
  317ALA    HB1 4902   3.269   4.082   5.999
  317ALA    HB2 4903   3.300   4.229   5.902
  317ALA    HB3 4904   3.314   4.053   5.847
  317ALA      C 4905   3.505   4.264   6.048
  317ALA      O 4906   3.551   4.363   5.987
  318ARG      N 4907   3.484   4.266   6.181
  318ARG      H 4908   3.452   4.179   6.222
  318ARG     CA 4909   3.524   4.383   6.264
  318ARG     HA 4910   3.479   4.465   6.208
  318ARG     CB 4911   3.457   4.371   6.405
  318ARG    HB2 4912   3.353   4.356   6.377
  318ARG    HB3 4913   3.492   4.281   6.455
  318ARG     CG 4914   3.455   4.504   6.481
  318ARG    HG2 4915   3.551   4.529   6.526
  318ARG    HG3 4916   3.432   4.585   6.412
  318ARG     CD 4917   3.344   4.507   6.587
  318ARG    HD2 4918   3.250   4.494   6.533
  318ARG    HD3 4919   3.375   4.428   6.655
  318ARG     NE 4920   3.338   4.632   6.659
  318ARG     HE 4921   3.249   4.676   6.645
  318ARG     CZ 4922   3.414   4.690   6.749
  318ARG    NH1 4923   3.522   4.635   6.782
  318ARG   HH11 4924   3.538   4.541   6.748
  318ARG   HH12 4925   3.586   4.691   6.837
  318ARG    NH2 4926   3.391   4.809   6.802
  318ARG   HH21 4927   3.299   4.845   6.823
  318ARG   HH22 4928   3.462   4.817   6.874
  318ARG      C 4929   3.673   4.413   6.267
  318ARG      O 4930   3.710   4.533   6.266
  319LEU      N 4931   3.760   4.312   6.255
  319LEU      H 4932   3.733   4.215   6.263
  319LEU     CA 4933   3.902   4.340   6.221
  319LEU     HA 4934   3.936   4.420   6.286
  319LEU     CB 4935   3.976   4.214   6.256
  319LEU    HB2 4936   3.950   4.125   6.198
  319LEU    HB3 4937   4.081   4.239   6.243
  319LEU     CG 4938   3.957   4.168   6.405
  319LEU     HG 4939   3.862   4.115   6.406
  319LEU    CD1 4940   4.068   4.059   6.432
  319LEU   HD11 4941   4.162   4.083   6.382
  319LEU   HD12 4942   4.090   4.047   6.538
  319LEU   HD13 4943   4.024   3.966   6.395
  319LEU    CD2 4944   3.952   4.269   6.517
  319LEU   HD21 4945   3.972   4.231   6.617
  319LEU   HD22 4946   4.015   4.352   6.485
  319LEU   HD23 4947   3.849   4.305   6.518
  319LEU      C 4948   3.915   4.396   6.073
  319LEU      O 4949   3.982   4.494   6.044
  320TYR      N 4950   3.855   4.317   5.979
  320TYR      H 4951   3.827   4.223   6.004
  320TYR     CA 4952   3.873   4.343   5.835
  320TYR     HA 4953   3.974   4.326   5.800
  320TYR     CB 4954   3.786   4.243   5.757
  320TYR    HB2 4955   3.799   4.143   5.799
  320TYR    HB3 4956   3.680   4.269   5.769
  320TYR     CG 4957   3.816   4.246   5.612
  320TYR    CD1 4958   3.922   4.176   5.557
  320TYR    HD1 4959   3.996   4.120   5.612
  320TYR    CE1 4960   3.932   4.156   5.420
  320TYR    HE1 4961   4.011   4.096   5.378
  320TYR     CZ 4962   3.838   4.222   5.336
  320TYR     OH 4963   3.840   4.201   5.202
  320TYR     HH 4964   3.912   4.149   5.164
  320TYR    CE2 4965   3.735   4.300   5.391
  320TYR    HE2 4966   3.662   4.344   5.324
  320TYR    CD2 4967   3.725   4.316   5.532
  320TYR    HD2 4968   3.637   4.365   5.571
  320TYR      C 4969   3.835   4.486   5.797
  320TYR      O 4970   3.907   4.555   5.725
  321LYS      N 4971   3.720   4.533   5.845
  321LYS      H 4972   3.661   4.471   5.899
  321LYS     CA 4973   3.671   4.671   5.825
  321LYS     HA 4974   3.641   4.683   5.722
  321LYS     CB 4975   3.553   4.699   5.931
  321LYS    HB2 4976   3.581   4.658   6.028
  321LYS    HB3 4977   3.535   4.806   5.943
  321LYS     CG 4978   3.429   4.651   5.859
  321LYS    HG2 4979   3.384   4.720   5.788
  321LYS    HG3 4980   3.450   4.559   5.805
  321LYS     CD 4981   3.312   4.619   5.960
  321LYS    HD2 4982   3.345   4.548   6.036
  321LYS    HD3 4983   3.285   4.709   6.015
  321LYS     CE 4984   3.189   4.553   5.893
  321LYS    HE2 4985   3.151   4.621   5.816
  321LYS    HE3 4986   3.223   4.460   5.847
  321LYS     NZ 4987   3.075   4.541   5.992
  321LYS    HZ1 4988   3.094   4.465   6.057
  321LYS    HZ2 4989   3.052   4.626   6.041
  321LYS    HZ3 4990   2.984   4.526   5.952
  321LYS      C 4991   3.776   4.779   5.857
  321LYS      O 4992   3.778   4.873   5.779
  322MET      N 4993   3.856   4.770   5.970
  322MET      H 4994   3.850   4.694   6.037
  322MET     CA 4995   3.962   4.867   5.995
  322MET     HA 4996   3.927   4.960   5.951
  322MET     CB 4997   3.976   4.890   6.149
  322MET    HB2 4998   4.006   4.994   6.163
  322MET    HB3 4999   3.878   4.883   6.196
  322MET     CG 5000   4.078   4.795   6.222
  322MET    HG2 5001   4.059   4.688   6.212
  322MET    HG3 5002   4.165   4.812   6.159
  322MET     SD 5003   4.123   4.835   6.398
  322MET     CE 5004   4.016   4.715   6.490
  322MET    HE1 5005   4.055   4.613   6.492
  322MET    HE2 5006   3.975   4.760   6.581
  322MET    HE3 5007   3.920   4.700   6.440
  322MET      C 5008   4.093   4.831   5.922
  322MET      O 5009   4.164   4.928   5.894
  323ALA      N 5010   4.132   4.708   5.890
  323ALA      H 5011   4.075   4.628   5.916
  323ALA     CA 5012   4.263   4.688   5.821
  323ALA     HA 5013   4.338   4.748   5.871
  323ALA     CB 5014   4.295   4.534   5.825
  323ALA    HB1 5015   4.204   4.489   5.786
  323ALA    HB2 5016   4.387   4.509   5.771
  323ALA    HB3 5017   4.310   4.502   5.929
  323ALA      C 5018   4.263   4.734   5.676
  323ALA      O 5019   4.350   4.806   5.627
  324VAL      N 5020   4.153   4.708   5.608
  324VAL      H 5021   4.081   4.657   5.657
  324VAL     CA 5022   4.117   4.778   5.486
  324VAL     HA 5023   4.191   4.751   5.411
  324VAL     CB 5024   3.969   4.725   5.443
  324VAL     HB 5025   3.892   4.731   5.520
  324VAL    CG1 5026   3.929   4.811   5.324
  324VAL   HG11 5027   3.906   4.913   5.352
  324VAL   HG12 5028   4.006   4.816   5.247
  324VAL   HG13 5029   3.839   4.771   5.276
  324VAL    CG2 5030   3.960   4.582   5.402
  324VAL   HG21 5031   3.946   4.527   5.495
  324VAL   HG22 5032   3.868   4.555   5.351
  324VAL   HG23 5033   4.046   4.549   5.343
  324VAL      C 5034   4.109   4.933   5.508
  324VAL      O 5035   4.180   5.005   5.437
  325GLY      N 5036   4.053   4.982   5.618
  325GLY      H 5037   4.007   4.916   5.679
  325GLY     CA 5038   4.034   5.125   5.647
  325GLY    HA2 5039   3.991   5.175   5.560
  325GLY    HA3 5040   3.965   5.132   5.731
  325GLY      C 5041   4.163   5.190   5.682
  325GLY      O 5042   4.179   5.305   5.644
  326PHE      N 5043   4.257   5.117   5.735
  326PHE      H 5044   4.232   5.024   5.766
  326PHE     CA 5045   4.398   5.162   5.766
  326PHE     HA 5046   4.393   5.262   5.808
  326PHE     CB 5047   4.454   5.059   5.862
  326PHE    HB2 5048   4.409   5.070   5.961
  326PHE    HB3 5049   4.431   4.959   5.826
  326PHE     CG 5050   4.608   5.072   5.878
  326PHE    CD1 5051   4.654   5.197   5.925
  326PHE    HD1 5052   4.585   5.265   5.973
  326PHE    CE1 5053   4.793   5.226   5.912
  326PHE    HE1 5054   4.828   5.320   5.952
  326PHE     CZ 5055   4.890   5.132   5.868
  326PHE     HZ 5056   4.994   5.154   5.852
  326PHE    CE2 5057   4.841   5.003   5.834
  326PHE    HE2 5058   4.913   4.934   5.793
  326PHE    CD2 5059   4.702   4.975   5.834
  326PHE    HD2 5060   4.661   4.885   5.790
  326PHE      C 5061   4.477   5.168   5.632
  326PHE      O 5062   4.544   5.267   5.612
  327MET      N 5063   4.457   5.072   5.546
  327MET      H 5064   4.413   4.989   5.586
  327MET     CA 5065   4.526   5.064   5.420
  327MET     HA 5066   4.634   5.075   5.429
  327MET     CB 5067   4.512   4.924   5.366
  327MET    HB2 5068   4.554   4.852   5.436
  327MET    HB3 5069   4.407   4.897   5.367
  327MET     CG 5070   4.563   4.894   5.224
  327MET    HG2 5071   4.537   4.963   5.145
  327MET    HG3 5072   4.671   4.895   5.212
  327MET     SD 5073   4.502   4.735   5.166
  327MET     CE 5074   4.332   4.771   5.118
  327MET    HE1 5075   4.279   4.776   5.213
  327MET    HE2 5076   4.328   4.871   5.075
  327MET    HE3 5077   4.289   4.697   5.051
  327MET      C 5078   4.478   5.170   5.328
  327MET      O 5079   4.560   5.221   5.247
  328LEU      N 5080   4.350   5.202   5.331
  328LEU      H 5081   4.292   5.156   5.399
  328LEU     CA 5082   4.280   5.292   5.241
  328LEU     HA 5083   4.324   5.281   5.142
  328LEU     CB 5084   4.131   5.263   5.230
  328LEU    HB2 5085   4.092   5.254   5.331
  328LEU    HB3 5086   4.078   5.346   5.183
  328LEU     CG 5087   4.093   5.139   5.148
  328LEU     HG 5088   4.109   5.050   5.209
  328LEU    CD1 5089   3.944   5.132   5.123
  328LEU   HD11 5090   3.914   5.220   5.066
  328LEU   HD12 5091   3.916   5.052   5.055
  328LEU   HD13 5092   3.889   5.124   5.217
  328LEU    CD2 5093   4.148   5.133   5.005
  328LEU   HD21 5094   4.099   5.207   4.942
  328LEU   HD22 5095   4.256   5.138   5.000
  328LEU   HD23 5096   4.130   5.029   4.977
  328LEU      C 5097   4.309   5.432   5.290
  328LEU      O 5098   4.318   5.524   5.210
  329ALA      N 5099   4.343   5.457   5.415
  329ALA      H 5100   4.351   5.381   5.482
  329ALA     CA 5101   4.376   5.585   5.465
  329ALA     HA 5102   4.323   5.665   5.413
  329ALA     CB 5103   4.317   5.601   5.598
  329ALA    HB1 5104   4.348   5.697   5.641
  329ALA    HB2 5105   4.209   5.603   5.591
  329ALA    HB3 5106   4.345   5.521   5.667
  329ALA      C 5107   4.525   5.622   5.448
  329ALA      O 5108   4.560   5.740   5.443
  330HIE      N 5109   4.613   5.523   5.448
  330HIE      H 5110   4.580   5.427   5.442
  330HIE     CA 5111   4.751   5.544   5.435
  330HIE     HA 5112   4.786   5.633   5.488
  330HIE     CB 5113   4.820   5.420   5.508
  330HIE    HB2 5114   4.784   5.410   5.610
  330HIE    HB3 5115   4.782   5.332   5.457
  330HIE     CG 5116   4.969   5.420   5.518
  330HIE    ND1 5117   5.057   5.391   5.414
  330HIE    CE1 5118   5.173   5.424   5.464
  330HIE    HE1 5119   5.257   5.400   5.400
  330HIE    NE2 5120   5.171   5.458   5.594
  330HIE    HE2 5121   5.248   5.479   5.655
  330HIE    CD2 5122   5.038   5.451   5.632
  330HIE    HD2 5123   5.003   5.479   5.730
  330HIE      C 5124   4.804   5.558   5.286
  330HIE      O 5125   4.757   5.488   5.200
  331PRO      N 5126   4.902   5.650   5.260
  331PRO     CD 5127   4.972   5.738   5.359
  331PRO    HD2 5128   5.007   5.671   5.438
  331PRO    HD3 5129   4.895   5.807   5.393
  331PRO     CG 5130   5.081   5.812   5.285
  331PRO    HG2 5131   5.165   5.743   5.296
  331PRO    HG3 5132   5.100   5.909   5.330
  331PRO     CB 5133   5.018   5.830   5.149
  331PRO    HB2 5134   5.084   5.849   5.065
  331PRO    HB3 5135   4.940   5.906   5.156
  331PRO     CA 5136   4.938   5.697   5.122
  331PRO     HA 5137   4.843   5.717   5.073
  331PRO      C 5138   5.025   5.592   5.045
  331PRO      O 5139   5.136   5.618   5.001
  332TYR      N 5140   4.971   5.464   5.025
  332TYR      H 5141   4.873   5.446   5.039
  332TYR     CA 5142   5.053   5.350   4.972
  332TYR     HA 5143   5.145   5.387   4.926
  332TYR     CB 5144   5.111   5.258   5.093
  332TYR    HB2 5145   5.172   5.312   5.164
  332TYR    HB3 5146   5.031   5.205   5.146
  332TYR     CG 5147   5.202   5.149   5.053
  332TYR    CD1 5148   5.176   5.012   5.083
  332TYR    HD1 5149   5.076   4.988   5.115
  332TYR    CE1 5150   5.266   4.914   5.049
  332TYR    HE1 5151   5.242   4.810   5.066
  332TYR     CZ 5152   5.383   4.943   4.981
  332TYR     OH 5153   5.459   4.841   4.938
  332TYR     HH 5154   5.548   4.863   4.909
  332TYR    CE2 5155   5.426   5.073   4.974
  332TYR    HE2 5156   5.526   5.096   4.942
  332TYR    CD2 5157   5.332   5.174   5.008
  332TYR    HD2 5158   5.359   5.278   5.014
  332TYR      C 5159   4.978   5.260   4.878
  332TYR      O 5160   4.861   5.232   4.894
  333GLY      N 5161   5.061   5.206   4.786
  333GLY      H 5162   5.160   5.220   4.803
  333GLY     CA 5163   5.029   5.116   4.673
  333GLY    HA2 5164   5.121   5.081   4.626
  333GLY    HA3 5165   4.987   5.030   4.726
  333GLY      C 5166   4.939   5.179   4.561
  333GLY      O 5167   4.922   5.302   4.560
  334PHE      N 5168   4.861   5.087   4.502
  334PHE      H 5169   4.881   4.989   4.516
  334PHE     CA 5170   4.725   5.113   4.452
  334PHE     HA 5171   4.689   5.211   4.485
  334PHE     CB 5172   4.735   5.126   4.298
  334PHE    HB2 5173   4.811   5.202   4.279
  334PHE    HB3 5174   4.777   5.032   4.262
  334PHE     CG 5175   4.603   5.163   4.230
  334PHE    CD1 5176   4.508   5.061   4.220
  334PHE    HD1 5177   4.536   4.962   4.252
  334PHE    CE1 5178   4.383   5.095   4.173
  334PHE    HE1 5179   4.309   5.016   4.173
  334PHE     CZ 5180   4.342   5.223   4.151
  334PHE     HZ 5181   4.239   5.248   4.127
  334PHE    CE2 5182   4.436   5.328   4.164
  334PHE    HE2 5183   4.402   5.429   4.144
  334PHE    CD2 5184   4.571   5.297   4.186
  334PHE    HD2 5185   4.634   5.384   4.198
  334PHE      C 5186   4.637   5.007   4.506
  334PHE      O 5187   4.690   4.898   4.520
  335THR      N 5188   4.511   5.029   4.539
  335THR      H 5189   4.476   5.123   4.529
  335THR     CA 5190   4.439   4.931   4.622
  335THR     HA 5191   4.515   4.869   4.669
  335THR     CB 5192   4.376   5.003   4.741
  335THR     HB 5193   4.301   4.940   4.787
  335THR    CG2 5194   4.486   5.037   4.847
  335THR   HG21 5195   4.580   5.070   4.803
  335THR   HG22 5196   4.444   5.113   4.914
  335THR   HG23 5197   4.516   4.947   4.901
  335THR    OG1 5198   4.313   5.122   4.697
  335THR    HG1 5199   4.219   5.116   4.718
  335THR      C 5200   4.343   4.849   4.540
  335THR      O 5201   4.276   4.895   4.443
  336ARG      N 5202   4.313   4.735   4.603
  336ARG      H 5203   4.379   4.700   4.671
  336ARG     CA 5204   4.207   4.644   4.560
  336ARG     HA 5205   4.148   4.707   4.494
  336ARG     CB 5206   4.257   4.531   4.469
  336ARG    HB2 5207   4.317   4.571   4.387
  336ARG    HB3 5208   4.314   4.456   4.523
  336ARG     CG 5209   4.128   4.462   4.408
  336ARG    HG2 5210   4.061   4.543   4.383
  336ARG    HG3 5211   4.151   4.410   4.315
  336ARG     CD 5212   4.075   4.348   4.496
  336ARG    HD2 5213   4.062   4.390   4.596
  336ARG    HD3 5214   3.978   4.320   4.454
  336ARG     NE 5215   4.169   4.239   4.507
  336ARG     HE 5216   4.200   4.199   4.419
  336ARG     CZ 5217   4.207   4.174   4.622
  336ARG    NH1 5218   4.168   4.215   4.735
  336ARG   HH11 5219   4.123   4.306   4.736
  336ARG   HH12 5220   4.197   4.165   4.817
  336ARG    NH2 5221   4.287   4.066   4.608
  336ARG   HH21 5222   4.307   4.023   4.519
  336ARG   HH22 5223   4.333   4.025   4.688
  336ARG      C 5224   4.121   4.602   4.675
  336ARG      O 5225   4.167   4.525   4.760
  337VAL      N 5226   3.990   4.632   4.659
  337VAL      H 5227   3.968   4.685   4.576
  337VAL     CA 5228   3.882   4.594   4.750
  337VAL     HA 5229   3.915   4.573   4.851
  337VAL     CB 5230   3.779   4.707   4.769
  337VAL     HB 5231   3.756   4.741   4.668
  337VAL    CG1 5232   3.646   4.655   4.836
  337VAL   HG11 5233   3.573   4.735   4.846
  337VAL   HG12 5234   3.593   4.578   4.780
  337VAL   HG13 5235   3.653   4.620   4.939
  337VAL    CG2 5236   3.833   4.826   4.846
  337VAL   HG21 5237   3.756   4.899   4.870
  337VAL   HG22 5238   3.881   4.789   4.936
  337VAL   HG23 5239   3.913   4.879   4.794
  337VAL      C 5240   3.817   4.466   4.697
  337VAL      O 5241   3.810   4.444   4.579
  338MET      N 5242   3.784   4.368   4.785
  338MET      H 5243   3.775   4.394   4.883
  338MET     CA 5244   3.727   4.237   4.745
  338MET     HA 5245   3.780   4.209   4.653
  338MET     CB 5246   3.772   4.130   4.846
  338MET    HB2 5247   3.874   4.145   4.883
  338MET    HB3 5248   3.700   4.137   4.928
  338MET     CG 5249   3.775   3.992   4.789
  338MET    HG2 5250   3.810   3.936   4.876
  338MET    HG3 5251   3.677   3.952   4.763
  338MET     SD 5252   3.893   3.972   4.655
  338MET     CE 5253   3.971   3.818   4.701
  338MET    HE1 5254   3.903   3.739   4.732
  338MET    HE2 5255   4.021   3.791   4.608
  338MET    HE3 5256   4.041   3.838   4.782
  338MET      C 5257   3.580   4.246   4.715
  338MET      O 5258   3.507   4.327   4.760
  339SER      N 5259   3.533   4.143   4.641
  339SER      H 5260   3.599   4.084   4.591
  339SER     CA 5261   3.396   4.108   4.653
  339SER     HA 5262   3.354   4.132   4.751
  339SER     CB 5263   3.322   4.166   4.539
  339SER    HB2 5264   3.337   4.274   4.536
  339SER    HB3 5265   3.362   4.125   4.447
  339SER     OG 5266   3.184   4.140   4.548
  339SER     HG 5267   3.138   4.223   4.556
  339SER      C 5268   3.379   3.954   4.644
  339SER      O 5269   3.427   3.901   4.539
  340SER      N 5270   3.325   3.884   4.744
  340SER      H 5271   3.296   3.941   4.823
  340SER     CA 5272   3.326   3.737   4.757
  340SER     HA 5273   3.394   3.693   4.683
  340SER     CB 5274   3.394   3.696   4.890
  340SER    HB2 5275   3.344   3.731   4.981
  340SER    HB3 5276   3.417   3.591   4.873
  340SER     OG 5277   3.521   3.762   4.895
  340SER     HG 5278   3.515   3.851   4.930
  340SER      C 5279   3.187   3.680   4.751
  340SER      O 5280   3.089   3.754   4.761
  341TYR      N 5281   3.175   3.544   4.749
  341TYR      H 5282   3.267   3.503   4.760
  341TYR     CA 5283   3.052   3.476   4.787
  341TYR     HA 5284   2.977   3.549   4.817
  341TYR     CB 5285   3.000   3.416   4.652
  341TYR    HB2 5286   2.902   3.376   4.679
  341TYR    HB3 5287   2.980   3.493   4.577
  341TYR     CG 5288   3.092   3.307   4.595
  341TYR    CD1 5289   3.091   3.177   4.654
  341TYR    HD1 5290   3.026   3.159   4.738
  341TYR    CE1 5291   3.164   3.071   4.593
  341TYR    HE1 5292   3.138   2.969   4.620
  341TYR     CZ 5293   3.233   3.098   4.474
  341TYR     OH 5294   3.292   2.998   4.404
  341TYR     HH 5295   3.285   2.915   4.452
  341TYR    CE2 5296   3.241   3.230   4.424
  341TYR    HE2 5297   3.300   3.237   4.334
  341TYR    CD2 5298   3.170   3.338   4.485
  341TYR    HD2 5299   3.180   3.436   4.441
  341TYR      C 5300   3.086   3.367   4.890
  341TYR      O 5301   3.200   3.341   4.924
  342ARG      N 5302   2.980   3.308   4.942
  342ARG      H 5303   2.891   3.334   4.901
  342ARG     CA 5304   2.975   3.219   5.063
  342ARG     HA 5305   3.048   3.255   5.136
  342ARG     CB 5306   2.831   3.239   5.121
  342ARG    HB2 5307   2.760   3.224   5.039
  342ARG    HB3 5308   2.809   3.159   5.190
  342ARG     CG 5309   2.795   3.380   5.183
  342ARG    HG2 5310   2.803   3.458   5.108
  342ARG    HG3 5311   2.690   3.376   5.210
  342ARG     CD 5312   2.891   3.393   5.299
  342ARG    HD2 5313   2.912   3.296   5.344
  342ARG    HD3 5314   2.986   3.430   5.263
  342ARG     NE 5315   2.835   3.484   5.402
  342ARG     HE 5316   2.820   3.581   5.379
  342ARG     CZ 5317   2.815   3.457   5.528
  342ARG    NH1 5318   2.831   3.338   5.586
  342ARG   HH11 5319   2.858   3.266   5.521
  342ARG   HH12 5320   2.808   3.320   5.683
  342ARG    NH2 5321   2.769   3.551   5.603
  342ARG   HH21 5322   2.754   3.643   5.565
  342ARG   HH22 5323   2.744   3.547   5.700
  342ARG      C 5324   2.999   3.070   5.026
  342ARG      O 5325   2.943   3.019   4.930
  343TRP      N 5326   3.078   3.001   5.111
  343TRP      H 5327   3.107   3.045   5.197
  343TRP     CA 5328   3.090   2.858   5.134
  343TRP     HA 5329   2.992   2.818   5.107
  343TRP     CB 5330   3.209   2.797   5.047
  343TRP    HB2 5331   3.207   2.690   5.029
  343TRP    HB3 5332   3.202   2.844   4.949
  343TRP     CG 5333   3.340   2.826   5.109
  343TRP    CD1 5334   3.409   2.756   5.198
  343TRP    HD1 5335   3.368   2.666   5.242
  343TRP    NE1 5336   3.528   2.815   5.239
  343TRP    HE1 5337   3.589   2.784   5.314
  343TRP    CE2 5338   3.542   2.933   5.166
  343TRP    CZ2 5339   3.640   3.035   5.178
  343TRP    HZ2 5340   3.729   3.027   5.240
  343TRP    CH2 5341   3.604   3.157   5.111
  343TRP    HH2 5342   3.670   3.242   5.115
  343TRP    CZ3 5343   3.487   3.173   5.033
  343TRP    HZ3 5344   3.459   3.269   4.991
  343TRP    CE3 5345   3.406   3.060   5.013
  343TRP    HE3 5346   3.315   3.064   4.954
  343TRP    CD2 5347   3.426   2.941   5.085
  343TRP      C 5348   3.099   2.825   5.283
  343TRP      O 5349   3.123   2.912   5.364
  344PRO      N 5350   3.103   2.692   5.321
  344PRO     CD 5351   3.079   2.572   5.235
  344PRO    HD2 5352   3.157   2.555   5.162
  344PRO    HD3 5353   2.981   2.576   5.187
  344PRO     CG 5354   3.066   2.457   5.333
  344PRO    HG2 5355   3.168   2.422   5.346
  344PRO    HG3 5356   3.004   2.386   5.278
  344PRO     CB 5357   3.013   2.519   5.462
  344PRO    HB2 5358   3.035   2.466   5.555
  344PRO    HB3 5359   2.904   2.527   5.460
  344PRO     CA 5360   3.080   2.661   5.460
  344PRO     HA 5361   3.010   2.736   5.494
  344PRO      C 5362   3.212   2.663   5.537
  344PRO      O 5363   3.308   2.592   5.499
  345ARG      N 5364   3.209   2.738   5.656
  345ARG      H 5365   3.122   2.788   5.669
  345ARG     CA 5366   3.322   2.770   5.734
  345ARG     HA 5367   3.397   2.824   5.676
  345ARG     CB 5368   3.271   2.869   5.845
  345ARG    HB2 5369   3.228   2.958   5.800
  345ARG    HB3 5370   3.189   2.823   5.901
  345ARG     CG 5371   3.393   2.900   5.947
  345ARG    HG2 5372   3.435   2.812   5.995
  345ARG    HG3 5373   3.470   2.940   5.881
  345ARG     CD 5374   3.346   3.004   6.052
  345ARG    HD2 5375   3.289   3.083   6.003
  345ARG    HD3 5376   3.276   2.955   6.120
  345ARG     NE 5377   3.466   3.062   6.112
  345ARG     HE 5378   3.553   3.050   6.061
  345ARG     CZ 5379   3.479   3.117   6.231
  345ARG    NH1 5380   3.379   3.139   6.313
  345ARG   HH11 5381   3.290   3.144   6.264
  345ARG   HH12 5382   3.395   3.181   6.403
  345ARG    NH2 5383   3.598   3.161   6.265
  345ARG   HH21 5384   3.682   3.139   6.214
  345ARG   HH22 5385   3.601   3.190   6.362
  345ARG      C 5386   3.395   2.649   5.787
  345ARG      O 5387   3.329   2.552   5.837
  346GLN      N 5388   3.525   2.655   5.782
  346GLN      H 5389   3.563   2.747   5.764
  346GLN     CA 5390   3.613   2.554   5.842
  346GLN     HA 5391   3.556   2.466   5.870
  346GLN     CB 5392   3.729   2.515   5.749
  346GLN    HB2 5393   3.790   2.605   5.741
  346GLN    HB3 5394   3.795   2.450   5.807
  346GLN     CG 5395   3.688   2.448   5.619
  346GLN    HG2 5396   3.654   2.348   5.644
  346GLN    HG3 5397   3.605   2.501   5.572
  346GLN     CD 5398   3.795   2.424   5.516
  346GLN    OE1 5399   3.916   2.427   5.535
  346GLN    NE2 5400   3.754   2.414   5.393
  346GLN   HE21 5401   3.815   2.423   5.314
  346GLN   HE22 5402   3.657   2.404   5.366
  346GLN      C 5403   3.683   2.611   5.967
  346GLN      O 5404   3.734   2.721   5.969
  347PHE      N 5405   3.691   2.530   6.075
  347PHE      H 5406   3.656   2.437   6.056
  347PHE     CA 5407   3.747   2.551   6.205
  347PHE     HA 5408   3.774   2.656   6.217
  347PHE     CB 5409   3.632   2.528   6.301
  347PHE    HB2 5410   3.605   2.425   6.280
  347PHE    HB3 5411   3.675   2.533   6.401
  347PHE     CG 5412   3.509   2.606   6.289
  347PHE    CD1 5413   3.418   2.570   6.186
  347PHE    HD1 5414   3.441   2.487   6.121
  347PHE    CE1 5415   3.299   2.637   6.168
  347PHE    HE1 5416   3.232   2.610   6.089
  347PHE     CZ 5417   3.269   2.750   6.251
  347PHE     HZ 5418   3.176   2.803   6.234
  347PHE    CE2 5419   3.362   2.795   6.346
  347PHE    HE2 5420   3.344   2.875   6.416
  347PHE    CD2 5421   3.477   2.714   6.372
  347PHE    HD2 5422   3.545   2.749   6.448
  347PHE      C 5423   3.859   2.449   6.244
  347PHE      O 5424   3.945   2.490   6.322
  348GLN      N 5425   3.852   2.328   6.192
  348GLN      H 5426   3.775   2.305   6.130
  348GLN     CA 5427   3.963   2.232   6.202
  348GLN     HA 5428   4.045   2.278   6.255
  348GLN     CB 5429   3.919   2.105   6.279
  348GLN    HB2 5430   3.834   2.077   6.217
  348GLN    HB3 5431   4.000   2.033   6.275
  348GLN     CG 5432   3.882   2.121   6.425
  348GLN    HG2 5433   3.892   2.028   6.480
  348GLN    HG3 5434   3.963   2.187   6.456
  348GLN     CD 5435   3.745   2.192   6.454
  348GLN    OE1 5436   3.645   2.177   6.378
  348GLN    NE2 5437   3.730   2.259   6.567
  348GLN   HE21 5438   3.634   2.275   6.593
  348GLN   HE22 5439   3.798   2.250   6.642
  348GLN      C 5440   4.025   2.184   6.066
  348GLN      O 5441   3.973   2.209   5.961
  349ASN      N 5442   4.145   2.135   6.076
  349ASN      H 5443   4.188   2.108   6.164
  349ASN     CA 5444   4.213   2.080   5.961
  349ASN     HA 5445   4.199   2.152   5.880
  349ASN     CB 5446   4.366   2.057   5.989
  349ASN    HB2 5447   4.415   2.149   6.021
  349ASN    HB3 5448   4.382   1.994   6.077
  349ASN     CG 5449   4.449   1.992   5.874
  349ASN    OD1 5450   4.451   1.874   5.845
  349ASN    ND2 5451   4.514   2.078   5.800
  349ASN   HD21 5452   4.570   2.040   5.726
  349ASN   HD22 5453   4.488   2.175   5.815
  349ASN      C 5454   4.148   1.947   5.917
  349ASN      O 5455   4.121   1.866   6.006
  350GLY      N 5456   4.141   1.915   5.784
  350GLY      H 5457   4.157   1.997   5.727
  350GLY     CA 5458   4.070   1.796   5.730
  350GLY    HA2 5459   4.063   1.814   5.622
  350GLY    HA3 5460   4.122   1.702   5.750
  350GLY      C 5461   3.921   1.776   5.775
  350GLY      O 5462   3.862   1.679   5.732
  351ASN      N 5463   3.863   1.863   5.858
  351ASN      H 5464   3.914   1.943   5.893
  351ASN     CA 5465   3.736   1.819   5.918
  351ASN     HA 5466   3.742   1.713   5.947
  351ASN     CB 5467   3.711   1.896   6.050
  351ASN    HB2 5468   3.783   1.867   6.126
  351ASN    HB3 5469   3.726   2.004   6.041
  351ASN     CG 5470   3.577   1.861   6.109
  351ASN    OD1 5471   3.474   1.920   6.082
  351ASN    ND2 5472   3.583   1.743   6.167
  351ASN   HD21 5473   3.497   1.693   6.183
  351ASN   HD22 5474   3.668   1.694   6.190
  351ASN      C 5475   3.620   1.835   5.813
  351ASN      O 5476   3.525   1.763   5.816
  352ASP      N 5477   3.635   1.937   5.728
  352ASP      H 5478   3.711   2.001   5.743
  352ASP     CA 5479   3.557   1.972   5.608
  352ASP     HA 5480   3.524   1.882   5.555
  352ASP     CB 5481   3.427   2.048   5.638
  352ASP    HB2 5482   3.356   1.980   5.685
  352ASP    HB3 5483   3.445   2.140   5.694
  352ASP     CG 5484   3.364   2.084   5.501
  352ASP    OD1 5485   3.294   2.000   5.442
  352ASP    OD2 5486   3.385   2.198   5.457
  352ASP      C 5487   3.644   2.052   5.506
  352ASP      O 5488   3.737   2.116   5.539
  353VAL      N 5489   3.627   2.017   5.376
  353VAL      H 5490   3.553   1.957   5.342
  353VAL     CA 5491   3.708   2.065   5.255
  353VAL     HA 5492   3.787   2.131   5.291
  353VAL     CB 5493   3.791   1.950   5.190
  353VAL     HB 5494   3.861   1.979   5.112
  353VAL    CG1 5495   3.881   1.882   5.297
  353VAL   HG11 5496   3.924   1.795   5.248
  353VAL   HG12 5497   3.951   1.959   5.329
  353VAL   HG13 5498   3.811   1.847   5.373
  353VAL    CG2 5499   3.702   1.844   5.123
  353VAL   HG21 5500   3.624   1.890   5.062
  353VAL   HG22 5501   3.752   1.774   5.057
  353VAL   HG23 5502   3.657   1.780   5.199
  353VAL      C 5503   3.636   2.144   5.150
  353VAL      O 5504   3.690   2.173   5.042
  354ASN      N 5505   3.513   2.182   5.182
  354ASN      H 5506   3.493   2.179   5.281
  354ASN     CA 5507   3.417   2.244   5.090
  354ASN     HA 5508   3.435   2.187   4.999
  354ASN     CB 5509   3.272   2.222   5.135
  354ASN    HB2 5510   3.263   2.127   5.188
  354ASN    HB3 5511   3.248   2.299   5.209
  354ASN     CG 5512   3.165   2.225   5.024
  354ASN    OD1 5513   3.077   2.307   5.019
  354ASN    ND2 5514   3.180   2.143   4.921
  354ASN   HD21 5515   3.120   2.159   4.842
  354ASN   HD22 5516   3.240   2.062   4.927
  354ASN      C 5517   3.449   2.384   5.031
  354ASN      O 5518   3.368   2.437   4.959
  355ASP      N 5519   3.574   2.433   5.047
  355ASP      H 5520   3.641   2.375   5.094
  355ASP     CA 5521   3.615   2.566   4.989
  355ASP     HA 5522   3.545   2.644   5.017
  355ASP     CB 5523   3.739   2.619   5.059
  355ASP    HB2 5524   3.766   2.716   5.018
  355ASP    HB3 5525   3.727   2.632   5.167
  355ASP     CG 5526   3.858   2.527   5.047
  355ASP    OD1 5527   3.897   2.464   5.149
  355ASP    OD2 5528   3.910   2.515   4.934
  355ASP      C 5529   3.640   2.566   4.833
  355ASP      O 5530   3.660   2.671   4.773
  356TRP      N 5531   3.626   2.449   4.777
  356TRP      H 5532   3.593   2.373   4.835
  356TRP     CA 5533   3.640   2.433   4.634
  356TRP     HA 5534   3.722   2.493   4.595
  356TRP     CB 5535   3.666   2.288   4.590
  356TRP    HB2 5536   3.688   2.281   4.483
  356TRP    HB3 5537   3.763   2.256   4.629
  356TRP     CG 5538   3.567   2.179   4.641
  356TRP    CD1 5539   3.583   2.101   4.748
  356TRP    HD1 5540   3.668   2.110   4.814
  356TRP    NE1 5541   3.469   2.024   4.766
  356TRP    HE1 5542   3.449   1.975   4.852
  356TRP    CE2 5543   3.386   2.036   4.663
  356TRP    CZ2 5544   3.261   1.985   4.631
  356TRP    HZ2 5545   3.215   1.907   4.690
  356TRP    CH2 5546   3.193   2.030   4.511
  356TRP    HH2 5547   3.106   1.984   4.467
  356TRP    CZ3 5548   3.255   2.129   4.431
  356TRP    HZ3 5549   3.200   2.156   4.342
  356TRP    CE3 5550   3.376   2.184   4.466
  356TRP    HE3 5551   3.432   2.254   4.406
  356TRP    CD2 5552   3.445   2.139   4.580
  356TRP      C 5553   3.516   2.486   4.556
  356TRP      O 5554   3.528   2.520   4.435
  357VAL      N 5555   3.398   2.494   4.626
  357VAL      H 5556   3.408   2.509   4.725
  357VAL     CA 5557   3.264   2.506   4.556
  357VAL     HA 5558   3.256   2.424   4.485
  357VAL     CB 5559   3.158   2.479   4.659
  357VAL     HB 5560   3.179   2.391   4.721
  357VAL    CG1 5561   3.141   2.594   4.754
  357VAL   HG11 5562   3.122   2.680   4.688
  357VAL   HG12 5563   3.055   2.577   4.818
  357VAL   HG13 5564   3.231   2.613   4.813
  357VAL    CG2 5565   3.024   2.457   4.589
  357VAL   HG21 5566   3.001   2.549   4.535
  357VAL   HG22 5567   3.028   2.373   4.520
  357VAL   HG23 5568   2.949   2.445   4.667
  357VAL      C 5569   3.243   2.636   4.469
  357VAL      O 5570   3.281   2.744   4.507
  358GLY      N 5571   3.181   2.626   4.354
  358GLY      H 5572   3.153   2.533   4.327
  358GLY     CA 5573   3.135   2.741   4.271
  358GLY    HA2 5574   3.226   2.800   4.260
  358GLY    HA3 5575   3.099   2.698   4.178
  358GLY      C 5576   3.026   2.831   4.324
  358GLY      O 5577   2.976   2.803   4.434
  359PRO      N 5578   2.976   2.925   4.238
  359PRO     CD 5579   3.024   2.951   4.105
  359PRO    HD2 5580   3.011   2.864   4.041
  359PRO    HD3 5581   3.131   2.969   4.091
  359PRO     CG 5582   2.937   3.066   4.054
  359PRO    HG2 5583   2.848   3.031   4.002
  359PRO    HG3 5584   3.002   3.127   3.991
  359PRO     CB 5585   2.912   3.140   4.177
  359PRO    HB2 5586   2.818   3.194   4.162
  359PRO    HB3 5587   2.988   3.215   4.201
  359PRO     CA 5588   2.898   3.033   4.283
  359PRO     HA 5589   2.932   3.077   4.377
  359PRO      C 5590   2.759   2.987   4.314
  359PRO      O 5591   2.718   2.878   4.282
  360PRO      N 5592   2.692   3.069   4.392
  360PRO     CD 5593   2.717   3.209   4.429
  360PRO    HD2 5594   2.714   3.279   4.345
  360PRO    HD3 5595   2.812   3.215   4.482
  360PRO     CG 5596   2.605   3.244   4.534
  360PRO    HG2 5597   2.573   3.344   4.506
  360PRO    HG3 5598   2.638   3.251   4.638
  360PRO     CB 5599   2.493   3.146   4.508
  360PRO    HB2 5600   2.412   3.183   4.445
  360PRO    HB3 5601   2.454   3.115   4.606
  360PRO     CA 5602   2.558   3.031   4.441
  360PRO     HA 5603   2.566   2.943   4.506
  360PRO      C 5604   2.466   2.976   4.333
  360PRO      O 5605   2.468   3.031   4.227
  361ASN      N 5606   2.380   2.877   4.359
  361ASN      H 5607   2.381   2.834   4.451
  361ASN     CA 5608   2.300   2.802   4.265
  361ASN     HA 5609   2.292   2.864   4.176
  361ASN     CB 5610   2.369   2.675   4.223
  361ASN    HB2 5611   2.472   2.703   4.202
  361ASN    HB3 5612   2.350   2.606   4.306
  361ASN     CG 5613   2.322   2.619   4.091
  361ASN    OD1 5614   2.219   2.556   4.093
  361ASN    ND2 5615   2.376   2.648   3.973
  361ASN   HD21 5616   2.339   2.593   3.896
  361ASN   HD22 5617   2.458   2.706   3.967
  361ASN      C 5618   2.161   2.783   4.321
  361ASN      O 5619   2.143   2.783   4.441
  362ASN      N 5620   2.063   2.773   4.233
  362ASN      H 5621   2.085   2.800   4.138
  362ASN     CA 5622   1.928   2.738   4.270
  362ASN     HA 5623   1.934   2.674   4.358
  362ASN     CB 5624   1.848   2.858   4.318
  362ASN    HB2 5625   1.897   2.906   4.402
  362ASN    HB3 5626   1.853   2.931   4.238
  362ASN     CG 5627   1.707   2.812   4.340
  362ASN    OD1 5628   1.616   2.805   4.262
  362ASN    ND2 5629   1.692   2.756   4.457
  362ASN   HD21 5630   1.602   2.715   4.476
  362ASN   HD22 5631   1.765   2.760   4.526
  362ASN      C 5632   1.859   2.670   4.150
  362ASN      O 5633   1.861   2.726   4.036
  363ASN      N 5634   1.803   2.549   4.175
  363ASN      H 5635   1.785   2.511   4.267
  363ASN     CA 5636   1.720   2.479   4.081
  363ASN     HA 5637   1.686   2.390   4.135
  363ASN     CB 5638   1.595   2.557   4.048
  363ASN    HB2 5639   1.557   2.606   4.138
  363ASN    HB3 5640   1.611   2.637   3.976
  363ASN     CG 5641   1.483   2.474   3.997
  363ASN    OD1 5642   1.472   2.354   4.007
  363ASN    ND2 5643   1.387   2.544   3.936
  363ASN   HD21 5644   1.309   2.497   3.893
  363ASN   HD22 5645   1.410   2.642   3.926
  363ASN      C 5646   1.798   2.427   3.959
  363ASN      O 5647   1.741   2.346   3.887
  364GLY      N 5648   1.922   2.466   3.941
  364GLY      H 5649   1.961   2.527   4.012
  364GLY     CA 5650   2.021   2.440   3.834
  364GLY    HA2 5651   2.099   2.376   3.876
  364GLY    HA3 5652   1.979   2.398   3.742
  364GLY      C 5653   2.102   2.558   3.785
  364GLY      O 5654   2.216   2.540   3.743
  365VAL      N 5655   2.053   2.684   3.794
  365VAL      H 5656   1.968   2.695   3.847
  365VAL     CA 5657   2.119   2.809   3.748
  365VAL     HA 5658   2.213   2.785   3.699
  365VAL     CB 5659   2.030   2.888   3.641
  365VAL     HB 5660   2.080   2.984   3.629
  365VAL    CG1 5661   2.038   2.808   3.510
  365VAL   HG11 5662   2.129   2.749   3.501
  365VAL   HG12 5663   1.961   2.731   3.499
  365VAL   HG13 5664   2.021   2.868   3.421
  365VAL    CG2 5665   1.886   2.904   3.673
  365VAL   HG21 5666   1.881   2.964   3.763
  365VAL   HG22 5667   1.844   2.965   3.592
  365VAL   HG23 5668   1.838   2.808   3.691
  365VAL      C 5669   2.167   2.895   3.868
  365VAL      O 5670   2.124   2.885   3.984
  366ILE      N 5671   2.256   2.984   3.827
  366ILE      H 5672   2.293   2.980   3.733
  366ILE     CA 5673   2.300   3.096   3.913
  366ILE     HA 5674   2.363   3.057   3.994
  366ILE     CB 5675   2.395   3.183   3.831
  366ILE     HB 5676   2.480   3.122   3.799
  366ILE    CG2 5677   2.314   3.251   3.713
  366ILE   HG21 5678   2.259   3.341   3.744
  366ILE   HG22 5679   2.374   3.284   3.629
  366ILE   HG23 5680   2.248   3.175   3.673
  366ILE    CG1 5681   2.450   3.291   3.925
  366ILE   HG12 5682   2.378   3.365   3.959
  366ILE   HG13 5683   2.499   3.254   4.015
  366ILE    CD1 5684   2.563   3.370   3.871
  366ILE   HD11 5685   2.529   3.457   3.814
  366ILE   HD12 5686   2.610   3.422   3.954
  366ILE   HD13 5687   2.643   3.309   3.829
  366ILE      C 5688   2.192   3.172   3.980
  366ILE      O 5689   2.082   3.212   3.927
  367LYS      N 5690   2.218   3.193   4.106
  367LYS      H 5691   2.306   3.158   4.143
  367LYS     CA 5692   2.125   3.249   4.210
  367LYS     HA 5693   2.022   3.245   4.174
  367LYS     CB 5694   2.138   3.154   4.332
  367LYS    HB2 5695   2.061   3.078   4.318
  367LYS    HB3 5696   2.238   3.110   4.333
  367LYS     CG 5697   2.123   3.219   4.475
  367LYS    HG2 5698   2.204   3.292   4.479
  367LYS    HG3 5699   2.025   3.268   4.481
  367LYS     CD 5700   2.128   3.113   4.585
  367LYS    HD2 5701   2.031   3.075   4.614
  367LYS    HD3 5702   2.201   3.033   4.571
  367LYS     CE 5703   2.167   3.186   4.717
  367LYS    HE2 5704   2.271   3.220   4.709
  367LYS    HE3 5705   2.116   3.282   4.722
  367LYS     NZ 5706   2.140   3.103   4.832
  367LYS    HZ1 5707   2.042   3.080   4.833
  367LYS    HZ2 5708   2.194   3.018   4.829
  367LYS    HZ3 5709   2.171   3.143   4.919
  367LYS      C 5710   2.162   3.392   4.230
  367LYS      O 5711   2.275   3.434   4.216
  368GLU      N 5712   2.057   3.474   4.250
  368GLU      H 5713   1.967   3.435   4.273
  368GLU     CA 5714   2.063   3.621   4.228
  368GLU     HA 5715   2.107   3.634   4.129
  368GLU     CB 5716   1.922   3.675   4.225
  368GLU    HB2 5717   1.884   3.659   4.326
  368GLU    HB3 5718   1.918   3.780   4.200
  368GLU     CG 5719   1.842   3.592   4.113
  368GLU    HG2 5720   1.777   3.666   4.066
  368GLU    HG3 5721   1.906   3.575   4.027
  368GLU     CD 5722   1.761   3.469   4.149
  368GLU    OE1 5723   1.808   3.361   4.177
  368GLU    OE2 5724   1.638   3.484   4.151
  368GLU      C 5725   2.142   3.693   4.332
  368GLU      O 5726   2.171   3.651   4.449
  369VAL      N 5727   2.184   3.813   4.295
  369VAL      H 5728   2.170   3.834   4.197
  369VAL     CA 5729   2.211   3.927   4.384
  369VAL     HA 5730   2.259   3.883   4.472
  369VAL     CB 5731   2.314   4.023   4.324
  369VAL     HB 5732   2.278   4.039   4.222
  369VAL    CG1 5733   2.326   4.157   4.393
  369VAL   HG11 5734   2.365   4.139   4.494
  369VAL   HG12 5735   2.402   4.203   4.330
  369VAL   HG13 5736   2.234   4.215   4.389
  369VAL    CG2 5737   2.455   3.963   4.313
  369VAL   HG21 5738   2.451   3.876   4.246
  369VAL   HG22 5739   2.520   4.036   4.264
  369VAL   HG23 5740   2.488   3.933   4.412
  369VAL      C 5741   2.084   4.001   4.427
  369VAL      O 5742   2.016   4.055   4.342
  370THR      N 5743   2.055   3.995   4.556
  370THR      H 5744   2.103   3.934   4.621
  370THR     CA 5745   1.950   4.079   4.609
  370THR     HA 5746   1.914   4.139   4.525
  370THR     CB 5747   1.829   4.012   4.668
  370THR     HB 5748   1.766   4.095   4.700
  370THR    CG2 5749   1.757   3.924   4.560
  370THR   HG21 5750   1.650   3.939   4.573
  370THR   HG22 5751   1.787   3.957   4.461
  370THR   HG23 5752   1.790   3.820   4.550
  370THR    OG1 5753   1.848   3.929   4.785
  370THR    HG1 5754   1.869   3.989   4.857
  370THR      C 5755   1.999   4.185   4.703
  370THR      O 5756   2.094   4.159   4.777
  371ILE      N 5757   1.951   4.306   4.689
  371ILE      H 5758   1.876   4.306   4.620
  371ILE     CA 5759   2.001   4.438   4.737
  371ILE     HA 5760   2.092   4.423   4.795
  371ILE     CB 5761   2.030   4.524   4.610
  371ILE     HB 5762   1.940   4.525   4.549
  371ILE    CG2 5763   2.067   4.674   4.652
  371ILE   HG21 5764   1.978   4.729   4.682
  371ILE   HG22 5765   2.120   4.681   4.748
  371ILE   HG23 5766   2.121   4.717   4.568
  371ILE    CG1 5767   2.137   4.460   4.528
  371ILE   HG12 5768   2.104   4.359   4.502
  371ILE   HG13 5769   2.141   4.514   4.433
  371ILE    CD1 5770   2.271   4.452   4.600
  371ILE   HD11 5771   2.319   4.540   4.643
  371ILE   HD12 5772   2.258   4.379   4.679
  371ILE   HD13 5773   2.346   4.416   4.529
  371ILE      C 5774   1.897   4.501   4.825
  371ILE      O 5775   1.791   4.547   4.777
  372ASN      N 5776   1.930   4.516   4.954
  372ASN      H 5777   2.028   4.496   4.968
  372ASN     CA 5778   1.846   4.567   5.064
  372ASN     HA 5779   1.746   4.547   5.027
  372ASN     CB 5780   1.873   4.472   5.181
  372ASN    HB2 5781   1.790   4.474   5.251
  372ASN    HB3 5782   1.867   4.369   5.146
  372ASN     CG 5783   2.000   4.492   5.260
  372ASN    OD1 5784   2.012   4.595   5.328
  372ASN    ND2 5785   2.091   4.405   5.261
  372ASN   HD21 5786   2.180   4.430   5.303
  372ASN   HD22 5787   2.084   4.318   5.210
  372ASN      C 5788   1.861   4.716   5.099
  372ASN      O 5789   1.945   4.787   5.044
  373PRO      N 5790   1.776   4.773   5.189
  373PRO     CD 5791   1.660   4.707   5.254
  373PRO    HD2 5792   1.691   4.685   5.356
  373PRO    HD3 5793   1.621   4.611   5.222
  373PRO     CG 5794   1.560   4.820   5.246
  373PRO    HG2 5795   1.474   4.816   5.313
  373PRO    HG3 5796   1.528   4.833   5.143
  373PRO     CB 5797   1.648   4.936   5.292
  373PRO    HB2 5798   1.642   4.936   5.401
  373PRO    HB3 5799   1.616   5.036   5.261
  373PRO     CA 5800   1.778   4.919   5.218
  373PRO     HA 5801   1.789   4.966   5.121
  373PRO      C 5802   1.898   4.975   5.293
  373PRO      O 5803   1.912   5.092   5.313
  374ASP      N 5804   1.996   4.891   5.338
  374ASP      H 5805   1.966   4.795   5.348
  374ASP     CA 5806   2.134   4.921   5.388
  374ASP     HA 5807   2.135   5.022   5.429
  374ASP     CB 5808   2.165   4.818   5.510
  374ASP    HB2 5809   2.072   4.817   5.568
  374ASP    HB3 5810   2.176   4.716   5.473
  374ASP     CG 5811   2.277   4.866   5.597
  374ASP    OD1 5812   2.335   4.777   5.669
  374ASP    OD2 5813   2.301   4.988   5.606
  374ASP      C 5814   2.239   4.918   5.273
  374ASP      O 5815   2.357   4.933   5.311
  375THR      N 5816   2.200   4.904   5.141
  375THR      H 5817   2.099   4.908   5.144
  375THR     CA 5818   2.277   4.890   5.012
  375THR     HA 5819   2.200   4.849   4.947
  375THR     CB 5820   2.328   5.028   4.971
  375THR     HB 5821   2.248   5.099   4.994
  375THR    CG2 5822   2.456   5.073   5.043
  375THR   HG21 5823   2.431   5.101   5.145
  375THR   HG22 5824   2.531   4.995   5.037
  375THR   HG23 5825   2.493   5.168   5.005
  375THR    OG1 5826   2.359   5.045   4.838
  375THR    HG1 5827   2.277   5.031   4.789
  375THR      C 5828   2.377   4.771   5.006
  375THR      O 5829   2.442   4.743   4.906
  376THR      N 5830   2.388   4.693   5.116
  376THR      H 5831   2.337   4.714   5.201
  376THR     CA 5832   2.461   4.571   5.129
  376THR     HA 5833   2.562   4.594   5.093
  376THR     CB 5834   2.478   4.531   5.280
  376THR     HB 5835   2.530   4.435   5.282
  376THR    CG2 5836   2.559   4.632   5.349
  376THR   HG21 5837   2.509   4.729   5.352
  376THR   HG22 5838   2.586   4.594   5.447
  376THR   HG23 5839   2.652   4.649   5.294
  376THR    OG1 5840   2.352   4.521   5.347
  376THR    HG1 5841   2.365   4.538   5.441
  376THR      C 5842   2.411   4.466   5.028
  376THR      O 5843   2.301   4.484   4.974
  377CYX      N 5844   2.480   4.353   5.007
  377CYX      H 5845   2.573   4.349   5.044
  377CYX     CA 5846   2.425   4.238   4.930
  377CYX     HA 5847   2.341   4.265   4.866
  377CYX     CB 5848   2.535   4.173   4.839
  377CYX    HB2 5849   2.623   4.157   4.901
  377CYX    HB3 5850   2.505   4.078   4.796
  377CYX     SG 5851   2.582   4.282   4.701
  377CYX      C 5852   2.383   4.127   5.035
  377CYX      O 5853   2.452   4.112   5.137
  378GLY      N 5854   2.287   4.044   5.003
  378GLY      H 5855   2.231   4.067   4.922
  378GLY     CA 5856   2.251   3.923   5.078
  378GLY    HA2 5857   2.319   3.911   5.162
  378GLY    HA3 5858   2.151   3.941   5.118
  378GLY      C 5859   2.251   3.799   4.986
  378GLY      O 5860   2.330   3.795   4.894
  379ASN      N 5861   2.174   3.696   5.017
  379ASN      H 5862   2.112   3.706   5.097
  379ASN     CA 5863   2.153   3.573   4.929
  379ASN     HA 5864   2.096   3.496   4.981
  379ASN     CB 5865   2.060   3.618   4.820
  379ASN    HB2 5866   1.975   3.676   4.856
  379ASN    HB3 5867   2.117   3.681   4.752
  379ASN     CG 5868   1.995   3.500   4.740
  379ASN    OD1 5869   1.936   3.408   4.797
  379ASN    ND2 5870   1.993   3.507   4.608
  379ASN   HD21 5871   1.941   3.435   4.560
  379ASN   HD22 5872   2.047   3.580   4.563
  379ASN      C 5873   2.280   3.506   4.887
  379ASN      O 5874   2.295   3.475   4.767
  380ASP      N 5875   2.375   3.498   4.985
  380ASP      H 5876   2.358   3.537   5.076
  380ASP     CA 5877   2.496   3.427   4.969
  380ASP     HA 5878   2.541   3.420   5.068
  380ASP     CB 5879   2.466   3.277   4.946
  380ASP    HB2 5880   2.412   3.260   4.853
  380ASP    HB3 5881   2.559   3.226   4.920
  380ASP     CG 5882   2.399   3.208   5.066
  380ASP    OD1 5883   2.470   3.196   5.171
  380ASP    OD2 5884   2.287   3.150   5.061
  380ASP      C 5885   2.613   3.480   4.881
  380ASP      O 5886   2.718   3.416   4.870
  381TRP      N 5887   2.596   3.604   4.841
  381TRP      H 5888   2.504   3.635   4.869
  381TRP     CA 5889   2.697   3.698   4.782
  381TRP     HA 5890   2.785   3.641   4.751
  381TRP     CB 5891   2.637   3.770   4.664
  381TRP    HB2 5892   2.546   3.826   4.686
  381TRP    HB3 5893   2.717   3.838   4.634
  381TRP     CG 5894   2.589   3.683   4.553
  381TRP    CD1 5895   2.467   3.632   4.534
  381TRP    HD1 5896   2.386   3.652   4.602
  381TRP    NE1 5897   2.454   3.566   4.413
  381TRP    HE1 5898   2.369   3.524   4.380
  381TRP    CE2 5899   2.568   3.577   4.344
  381TRP    CZ2 5900   2.611   3.528   4.219
  381TRP    HZ2 5901   2.537   3.479   4.158
  381TRP    CH2 5902   2.739   3.556   4.174
  381TRP    HH2 5903   2.778   3.517   4.082
  381TRP    CZ3 5904   2.826   3.632   4.263
  381TRP    HZ3 5905   2.924   3.653   4.224
  381TRP    CE3 5906   2.786   3.667   4.386
  381TRP    HE3 5907   2.852   3.718   4.455
  381TRP    CD2 5908   2.654   3.645   4.429
  381TRP      C 5909   2.736   3.800   4.892
  381TRP      O 5910   2.653   3.870   4.952
  382VAL      N 5911   2.864   3.809   4.919
  382VAL      H 5912   2.930   3.755   4.865
  382VAL     CA 5913   2.919   3.886   5.033
  382VAL     HA 5914   2.848   3.890   5.116
  382VAL     CB 5915   3.057   3.827   5.078
  382VAL     HB 5916   3.130   3.823   4.997
  382VAL    CG1 5917   3.126   3.888   5.199
  382VAL   HG11 5918   3.128   3.997   5.196
  382VAL   HG12 5919   3.080   3.860   5.294
  382VAL   HG13 5920   3.231   3.860   5.201
  382VAL    CG2 5921   3.051   3.679   5.123
  382VAL   HG21 5922   2.988   3.661   5.210
  382VAL   HG22 5923   3.022   3.620   5.036
  382VAL   HG23 5924   3.151   3.643   5.143
  382VAL      C 5925   2.937   4.037   5.009
  382VAL      O 5926   2.920   4.102   5.116
  383CYX      N 5927   2.969   4.087   4.889
  383CYX      H 5928   2.961   4.028   4.808
  383CYX     CA 5929   2.994   4.228   4.861
  383CYX     HA 5930   3.070   4.216   4.784
  383CYX     CB 5931   2.877   4.305   4.804
  383CYX    HB2 5932   2.813   4.309   4.892
  383CYX    HB3 5933   2.903   4.402   4.760
  383CYX     SG 5934   2.777   4.229   4.675
  383CYX      C 5935   3.053   4.308   4.972
  383CYX      O 5936   2.985   4.395   5.028
  384GLU      N 5937   3.177   4.287   4.998
  384GLU      H 5938   3.216   4.200   4.963
  384GLU     CA 5939   3.261   4.375   5.075
  384GLU     HA 5940   3.209   4.399   5.168
  384GLU     CB 5941   3.400   4.317   5.116
  384GLU    HB2 5942   3.466   4.314   5.030
  384GLU    HB3 5943   3.440   4.377   5.198
  384GLU     CG 5944   3.406   4.170   5.149
  384GLU    HG2 5945   3.503   4.158   5.199
  384GLU    HG3 5946   3.325   4.143   5.217
  384GLU     CD 5947   3.406   4.070   5.035
  384GLU    OE1 5948   3.305   4.065   4.960
  384GLU    OE2 5949   3.500   3.998   5.010
  384GLU      C 5950   3.261   4.517   5.008
  384GLU      O 5951   3.238   4.623   5.074
  385HIE      N 5952   3.274   4.520   4.874
  385HIE      H 5953   3.297   4.432   4.829
  385HIE     CA 5954   3.258   4.647   4.795
  385HIE     HA 5955   3.345   4.709   4.817
  385HIE     CB 5956   3.265   4.620   4.647
  385HIE    HB2 5957   3.273   4.719   4.604
  385HIE    HB3 5958   3.357   4.569   4.619
  385HIE     CG 5959   3.150   4.560   4.571
  385HIE    ND1 5960   3.108   4.430   4.575
  385HIE    CE1 5961   3.000   4.424   4.487
  385HIE    HE1 5962   2.945   4.332   4.481
  385HIE    NE2 5963   2.973   4.547   4.438
  385HIE    HE2 5964   2.899   4.576   4.375
  385HIE    CD2 5965   3.075   4.630   4.488
  385HIE    HD2 5966   3.108   4.729   4.460
  385HIE      C 5967   3.132   4.730   4.834
  385HIE      O 5968   3.114   4.841   4.780
  386ARG      N 5969   3.038   4.685   4.916
  386ARG      H 5970   3.064   4.596   4.957
  386ARG     CA 5971   2.916   4.754   4.956
  386ARG     HA 5972   2.923   4.857   4.921
  386ARG     CB 5973   2.795   4.685   4.890
  386ARG    HB2 5974   2.808   4.577   4.897
  386ARG    HB3 5975   2.707   4.724   4.942
  386ARG     CG 5976   2.780   4.725   4.738
  386ARG    HG2 5977   2.752   4.829   4.723
  386ARG    HG3 5978   2.874   4.714   4.684
  386ARG     CD 5979   2.677   4.625   4.667
  386ARG    HD2 5980   2.712   4.522   4.663
  386ARG    HD3 5981   2.590   4.624   4.733
  386ARG     NE 5982   2.635   4.670   4.534
  386ARG     HE 5983   2.696   4.650   4.456
  386ARG     CZ 5984   2.533   4.751   4.519
  386ARG    NH1 5985   2.459   4.803   4.617
  386ARG   HH11 5986   2.460   4.772   4.714
  386ARG   HH12 5987   2.374   4.848   4.587
  386ARG    NH2 5988   2.505   4.801   4.398
  386ARG   HH21 5989   2.560   4.764   4.323
  386ARG   HH22 5990   2.444   4.881   4.404
  386ARG      C 5991   2.899   4.778   5.103
  386ARG      O 5992   2.810   4.850   5.153
  387TRP      N 5993   2.982   4.725   5.192
  387TRP      H 5994   3.060   4.671   5.158
  387TRP     CA 5995   2.980   4.747   5.339
  387TRP     HA 5996   2.885   4.720   5.386
  387TRP     CB 5997   3.092   4.658   5.408
  387TRP    HB2 5998   3.188   4.692   5.369
  387TRP    HB3 5999   3.092   4.686   5.513
  387TRP     CG 6000   3.089   4.508   5.396
  387TRP    CD1 6001   3.005   4.428   5.330
  387TRP    HD1 6002   2.935   4.461   5.255
  387TRP    NE1 6003   3.007   4.295   5.377
  387TRP    HE1 6004   2.945   4.217   5.361
  387TRP    CE2 6005   3.122   4.281   5.451
  387TRP    CZ2 6006   3.183   4.170   5.502
  387TRP    HZ2 6007   3.149   4.073   5.470
  387TRP    CH2 6008   3.308   4.188   5.567
  387TRP    HH2 6009   3.363   4.107   5.612
  387TRP    CZ3 6010   3.352   4.318   5.597
  387TRP    HZ3 6011   3.431   4.332   5.670
  387TRP    CE3 6012   3.288   4.427   5.537
  387TRP    HE3 6013   3.328   4.526   5.554
  387TRP    CD2 6014   3.174   4.414   5.457
  387TRP      C 6015   3.008   4.895   5.365
  387TRP      O 6016   3.106   4.946   5.315
  388ARG      N 6017   2.934   4.961   5.458
  388ARG      H 6018   2.859   4.912   5.506
  388ARG     CA 6019   2.947   5.106   5.501
  388ARG     HA 6020   2.895   5.168   5.427
  388ARG     CB 6021   2.863   5.109   5.628
  388ARG    HB2 6022   2.770   5.055   5.609
  388ARG    HB3 6023   2.909   5.070   5.719
  388ARG     CG 6024   2.820   5.252   5.683
  388ARG    HG2 6025   2.913   5.308   5.690
  388ARG    HG3 6026   2.764   5.292   5.598
  388ARG     CD 6027   2.736   5.251   5.812
  388ARG    HD2 6028   2.700   5.354   5.825
  388ARG    HD3 6029   2.658   5.181   5.785
  388ARG     NE 6030   2.804   5.197   5.930
  388ARG     HE 6031   2.904   5.209   5.941
  388ARG     CZ 6032   2.745   5.138   6.034
  388ARG    NH1 6033   2.618   5.125   6.045
  388ARG   HH11 6034   2.558   5.156   5.970
  388ARG   HH12 6035   2.578   5.072   6.121
  388ARG    NH2 6036   2.810   5.077   6.135
  388ARG   HH21 6037   2.903   5.109   6.159
  388ARG   HH22 6038   2.744   5.050   6.206
  388ARG      C 6039   3.092   5.147   5.513
  388ARG      O 6040   3.129   5.254   5.460
  389GLN      N 6041   3.165   5.086   5.597
  389GLN      H 6042   3.119   5.004   5.634
  389GLN     CA 6043   3.308   5.109   5.638
  389GLN     HA 6044   3.315   5.211   5.676
  389GLN     CB 6045   3.346   5.014   5.755
  389GLN    HB2 6046   3.362   4.913   5.720
  389GLN    HB3 6047   3.441   5.038   5.804
  389GLN     CG 6048   3.240   5.013   5.864
  389GLN    HG2 6049   3.280   4.981   5.960
  389GLN    HG3 6050   3.204   5.116   5.873
  389GLN     CD 6051   3.129   4.914   5.846
  389GLN    OE1 6052   3.101   4.868   5.735
  389GLN    NE2 6053   3.058   4.888   5.955
  389GLN   HE21 6054   2.970   4.839   5.956
  389GLN   HE22 6055   3.081   4.939   6.039
  389GLN      C 6056   3.408   5.092   5.524
  389GLN      O 6057   3.523   5.131   5.542
  390ILE      N 6058   3.370   5.041   5.409
  390ILE      H 6059   3.274   5.010   5.412
  390ILE     CA 6060   3.458   5.018   5.293
  390ILE     HA 6061   3.562   5.038   5.316
  390ILE     CB 6062   3.448   4.872   5.248
  390ILE     HB 6063   3.344   4.843   5.229
  390ILE    CG2 6064   3.536   4.846   5.120
  390ILE   HG21 6065   3.526   4.741   5.096
  390ILE   HG22 6066   3.493   4.899   5.035
  390ILE   HG23 6067   3.640   4.875   5.137
  390ILE    CG1 6068   3.498   4.776   5.355
  390ILE   HG12 6069   3.599   4.797   5.388
  390ILE   HG13 6070   3.446   4.793   5.450
  390ILE    CD1 6071   3.501   4.631   5.316
  390ILE   HD11 6072   3.402   4.604   5.278
  390ILE   HD12 6073   3.579   4.607   5.244
  390ILE   HD13 6074   3.519   4.569   5.404
  390ILE      C 6075   3.430   5.107   5.168
  390ILE      O 6076   3.520   5.183   5.126
  391ARG      N 6077   3.301   5.111   5.128
  391ARG      H 6078   3.243   5.038   5.167
  391ARG     CA 6079   3.254   5.203   5.021
  391ARG     HA 6080   3.313   5.179   4.932
  391ARG     CB 6081   3.102   5.186   4.989
  391ARG    HB2 6082   3.082   5.243   4.898
  391ARG    HB3 6083   3.079   5.082   4.966
  391ARG     CG 6084   3.004   5.227   5.098
  391ARG    HG2 6085   3.033   5.177   5.191
  391ARG    HG3 6086   3.008   5.333   5.127
  391ARG     CD 6087   2.863   5.195   5.062
  391ARG    HD2 6088   2.831   5.258   4.979
  391ARG    HD3 6089   2.865   5.092   5.025
  391ARG     NE 6090   2.761   5.206   5.166
  391ARG     HE 6091   2.719   5.118   5.195
  391ARG     CZ 6092   2.707   5.319   5.214
  391ARG    NH1 6093   2.745   5.434   5.169
  391ARG   HH11 6094   2.824   5.436   5.105
  391ARG   HH12 6095   2.720   5.521   5.214
  391ARG    NH2 6096   2.617   5.323   5.305
  391ARG   HH21 6097   2.575   5.239   5.343
  391ARG   HH22 6098   2.587   5.412   5.343
  391ARG      C 6099   3.275   5.356   5.055
  391ARG      O 6100   3.343   5.427   4.980
  392ASN      N 6101   3.259   5.401   5.181
  392ASN      H 6102   3.210   5.350   5.253
  392ASN     CA 6103   3.294   5.534   5.228
  392ASN     HA 6104   3.256   5.611   5.162
  392ASN     CB 6105   3.197   5.556   5.356
  392ASN    HB2 6106   3.224   5.479   5.429
  392ASN    HB3 6107   3.226   5.642   5.417
  392ASN     CG 6108   3.047   5.566   5.329
  392ASN    OD1 6109   3.001   5.582   5.213
  392ASN    ND2 6110   2.964   5.572   5.425
  392ASN   HD21 6111   2.870   5.608   5.412
  392ASN   HD22 6112   2.996   5.557   5.520
  392ASN      C 6113   3.443   5.548   5.262
  392ASN      O 6114   3.488   5.662   5.261
  393MET      N 6115   3.524   5.444   5.292
  393MET      H 6116   3.477   5.356   5.308
  393MET     CA 6117   3.671   5.453   5.302
  393MET     HA 6118   3.700   5.548   5.344
  393MET     CB 6119   3.720   5.345   5.397
  393MET    HB2 6120   3.689   5.243   5.377
  393MET    HB3 6121   3.828   5.349   5.382
  393MET     CG 6122   3.705   5.380   5.546
  393MET    HG2 6123   3.600   5.364   5.570
  393MET    HG3 6124   3.759   5.315   5.615
  393MET     SD 6125   3.759   5.549   5.593
  393MET     CE 6126   3.946   5.557   5.583
  393MET    HE1 6127   3.984   5.645   5.636
  393MET    HE2 6128   3.982   5.468   5.635
  393MET    HE3 6129   3.976   5.562   5.479
  393MET      C 6130   3.748   5.458   5.164
  393MET      O 6131   3.859   5.506   5.154
  394VAL      N 6132   3.681   5.412   5.053
  394VAL      H 6133   3.590   5.369   5.055
  394VAL     CA 6134   3.718   5.449   4.915
  394VAL     HA 6135   3.825   5.428   4.912
  394VAL     CB 6136   3.650   5.351   4.818
  394VAL     HB 6137   3.552   5.314   4.851
  394VAL    CG1 6138   3.606   5.401   4.686
  394VAL   HG11 6139   3.555   5.497   4.696
  394VAL   HG12 6140   3.691   5.409   4.619
  394VAL   HG13 6141   3.529   5.339   4.641
  394VAL    CG2 6142   3.725   5.229   4.789
  394VAL   HG21 6143   3.765   5.190   4.883
  394VAL   HG22 6144   3.661   5.154   4.743
  394VAL   HG23 6145   3.803   5.243   4.714
  394VAL      C 6146   3.682   5.589   4.887
  394VAL      O 6147   3.748   5.650   4.803
  395ILE      N 6148   3.583   5.652   4.948
  395ILE      H 6149   3.526   5.601   5.014
  395ILE     CA 6150   3.548   5.792   4.934
  395ILE     HA 6151   3.567   5.817   4.829
  395ILE     CB 6152   3.399   5.826   4.952
  395ILE     HB 6153   3.361   5.786   5.046
  395ILE    CG2 6154   3.373   5.982   4.951
  395ILE   HG21 6155   3.388   6.010   4.847
  395ILE   HG22 6156   3.267   6.004   4.964
  395ILE   HG23 6157   3.440   6.036   5.018
  395ILE    CG1 6158   3.320   5.752   4.842
  395ILE   HG12 6159   3.362   5.779   4.745
  395ILE   HG13 6160   3.339   5.645   4.852
  395ILE    CD1 6161   3.175   5.787   4.841
  395ILE   HD11 6162   3.138   5.885   4.809
  395ILE   HD12 6163   3.109   5.726   4.779
  395ILE   HD13 6164   3.141   5.781   4.945
  395ILE      C 6165   3.644   5.887   5.013
  395ILE      O 6166   3.686   5.993   4.963
  396PHE      N 6167   3.667   5.844   5.135
  396PHE      H 6168   3.625   5.762   5.176
  396PHE     CA 6169   3.777   5.897   5.217
  396PHE     HA 6170   3.750   5.997   5.251
  396PHE     CB 6171   3.809   5.826   5.352
  396PHE    HB2 6172   3.719   5.828   5.414
  396PHE    HB3 6173   3.825   5.719   5.340
  396PHE     CG 6174   3.920   5.880   5.445
  396PHE    CD1 6175   4.060   5.855   5.420
  396PHE    HD1 6176   4.096   5.815   5.327
  396PHE    CE1 6177   4.159   5.899   5.512
  396PHE    HE1 6178   4.264   5.883   5.495
  396PHE     CZ 6179   4.117   5.947   5.638
  396PHE     HZ 6180   4.194   5.956   5.713
  396PHE    CE2 6181   3.984   5.976   5.670
  396PHE    HE2 6182   3.954   6.009   5.768
  396PHE    CD2 6183   3.886   5.944   5.568
  396PHE    HD2 6184   3.783   5.975   5.578
  396PHE      C 6185   3.903   5.901   5.133
  396PHE      O 6186   3.957   6.013   5.110
  397ARG      N 6187   3.947   5.785   5.078
  397ARG      H 6188   3.898   5.698   5.091
  397ARG     CA 6189   4.077   5.771   5.009
  397ARG     HA 6190   4.155   5.805   5.076
  397ARG     CB 6191   4.109   5.631   4.964
  397ARG    HB2 6192   4.094   5.555   5.040
  397ARG    HB3 6193   4.037   5.601   4.888
  397ARG     CG 6194   4.253   5.618   4.912
  397ARG    HG2 6195   4.267   5.684   4.827
  397ARG    HG3 6196   4.329   5.652   4.982
  397ARG     CD 6197   4.277   5.470   4.880
  397ARG    HD2 6198   4.260   5.407   4.968
  397ARG    HD3 6199   4.204   5.440   4.806
  397ARG     NE 6200   4.417   5.436   4.838
  397ARG     HE 6201   4.429   5.416   4.739
  397ARG     CZ 6202   4.526   5.405   4.909
  397ARG    NH1 6203   4.527   5.431   5.034
  397ARG   HH11 6204   4.448   5.466   5.086
  397ARG   HH12 6205   4.609   5.403   5.085
  397ARG    NH2 6206   4.625   5.349   4.848
  397ARG   HH21 6207   4.609   5.355   4.748
  397ARG   HH22 6208   4.712   5.323   4.892
  397ARG      C 6209   4.091   5.864   4.884
  397ARG      O 6210   4.197   5.912   4.843
  398ASN      N 6211   3.972   5.884   4.818
  398ASN      H 6212   3.894   5.822   4.839
  398ASN     CA 6213   3.955   5.988   4.713
  398ASN     HA 6214   4.034   5.972   4.640
  398ASN     CB 6215   3.818   5.987   4.649
  398ASN    HB2 6216   3.727   6.008   4.706
  398ASN    HB3 6217   3.829   6.068   4.578
  398ASN     CG 6218   3.791   5.870   4.564
  398ASN    OD1 6219   3.882   5.797   4.527
  398ASN    ND2 6220   3.666   5.848   4.534
  398ASN   HD21 6221   3.631   5.765   4.487
  398ASN   HD22 6222   3.601   5.918   4.566
  398ASN      C 6223   3.974   6.130   4.770
  398ASN      O 6224   4.055   6.201   4.712
  399VAL      N 6225   3.908   6.172   4.875
  399VAL      H 6226   3.847   6.102   4.915
  399VAL     CA 6227   3.902   6.300   4.932
  399VAL     HA 6228   3.903   6.373   4.851
  399VAL     CB 6229   3.772   6.325   5.022
  399VAL     HB 6230   3.769   6.251   5.102
  399VAL    CG1 6231   3.770   6.460   5.096
  399VAL   HG11 6232   3.684   6.469   5.163
  399VAL   HG12 6233   3.856   6.465   5.163
  399VAL   HG13 6234   3.761   6.549   5.035
  399VAL    CG2 6235   3.643   6.322   4.944
  399VAL   HG21 6236   3.562   6.338   5.016
  399VAL   HG22 6237   3.639   6.391   4.860
  399VAL   HG23 6238   3.614   6.223   4.909
  399VAL      C 6239   4.038   6.333   4.995
  399VAL      O 6240   4.082   6.444   4.981
  400VAL      N 6241   4.111   6.244   5.067
  400VAL      H 6242   4.072   6.153   5.082
  400VAL     CA 6243   4.249   6.263   5.115
  400VAL     HA 6244   4.254   6.366   5.150
  400VAL     CB 6245   4.283   6.182   5.243
  400VAL     HB 6246   4.386   6.212   5.265
  400VAL    CG1 6247   4.190   6.200   5.371
  400VAL   HG11 6248   4.245   6.174   5.461
  400VAL   HG12 6249   4.169   6.307   5.384
  400VAL   HG13 6250   4.097   6.146   5.363
  400VAL    CG2 6251   4.278   6.031   5.223
  400VAL   HG21 6252   4.312   5.977   5.311
  400VAL   HG22 6253   4.178   5.993   5.203
  400VAL   HG23 6254   4.344   6.009   5.139
  400VAL      C 6255   4.361   6.253   5.009
  400VAL      O 6256   4.478   6.268   5.036
  401ASP      N 6257   4.326   6.239   4.880
  401ASP      H 6258   4.230   6.237   4.849
  401ASP     CA 6259   4.425   6.215   4.771
  401ASP     HA 6260   4.474   6.121   4.796
  401ASP     CB 6261   4.376   6.191   4.633
  401ASP    HB2 6262   4.294   6.119   4.631
  401ASP    HB3 6263   4.338   6.286   4.595
  401ASP     CG 6264   4.482   6.131   4.534
  401ASP    OD1 6265   4.453   6.151   4.414
  401ASP    OD2 6266   4.585   6.070   4.570
  401ASP      C 6267   4.515   6.342   4.761
  401ASP      O 6268   4.475   6.456   4.752
  402GLY      N 6269   4.646   6.320   4.733
  402GLY      H 6270   4.668   6.221   4.724
  402GLY     CA 6271   4.752   6.424   4.730
  402GLY    HA2 6272   4.837   6.387   4.672
  402GLY    HA3 6273   4.723   6.505   4.664
  402GLY      C 6274   4.808   6.472   4.862
  402GLY      O 6275   4.919   6.525   4.868
  403GLN      N 6276   4.738   6.444   4.975
  403GLN      H 6277   4.661   6.379   4.971
  403GLN     CA 6278   4.780   6.496   5.108
  403GLN     HA 6279   4.812   6.599   5.091
  403GLN     CB 6280   4.660   6.490   5.205
  403GLN    HB2 6281   4.621   6.388   5.199
  403GLN    HB3 6282   4.690   6.531   5.301
  403GLN     CG 6283   4.538   6.566   5.156
  403GLN    HG2 6284   4.526   6.531   5.054
  403GLN    HG3 6285   4.456   6.534   5.221
  403GLN     CD 6286   4.548   6.710   5.173
  403GLN    OE1 6287   4.557   6.758   5.286
  403GLN    NE2 6288   4.529   6.781   5.062
  403GLN   HE21 6289   4.511   6.880   5.074
  403GLN   HE22 6290   4.530   6.731   4.974
  403GLN      C 6291   4.899   6.415   5.167
  403GLN      O 6292   4.908   6.299   5.139
  404PRO      N 6293   4.978   6.469   5.256
  404PRO     CD 6294   4.996   6.612   5.276
  404PRO    HD2 6295   4.902   6.660   5.304
  404PRO    HD3 6296   5.037   6.660   5.187
  404PRO     CG 6297   5.092   6.620   5.396
  404PRO    HG2 6298   5.035   6.610   5.489
  404PRO    HG3 6299   5.148   6.713   5.393
  404PRO     CB 6300   5.181   6.492   5.383
  404PRO    HB2 6301   5.234   6.454   5.470
  404PRO    HB3 6302   5.248   6.531   5.306
  404PRO     CA 6303   5.080   6.395   5.330
  404PRO     HA 6304   5.123   6.317   5.267
  404PRO      C 6305   5.020   6.318   5.444
  404PRO      O 6306   4.907   6.334   5.483
  405PHE      N 6307   5.096   6.215   5.489
  405PHE      H 6308   5.190   6.211   5.452
  405PHE     CA 6309   5.090   6.154   5.625
  405PHE     HA 6310   4.985   6.131   5.641
  405PHE     CB 6311   5.139   6.010   5.623
  405PHE    HB2 6312   5.077   5.959   5.549
  405PHE    HB3 6313   5.237   5.991   5.582
  405PHE     CG 6314   5.138   5.934   5.755
  405PHE    CD1 6315   5.031   5.842   5.782
  405PHE    HD1 6316   4.936   5.843   5.730
  405PHE    CE1 6317   5.047   5.749   5.884
  405PHE    HE1 6318   4.970   5.678   5.910
  405PHE     CZ 6319   5.152   5.751   5.972
  405PHE     HZ 6320   5.161   5.673   6.046
  405PHE    CE2 6321   5.256   5.843   5.949
  405PHE    HE2 6322   5.344   5.844   6.011
  405PHE    CD2 6323   5.251   5.935   5.840
  405PHE    HD2 6324   5.330   6.005   5.818
  405PHE      C 6325   5.140   6.246   5.738
  405PHE      O 6326   5.256   6.293   5.732
  406THR      N 6327   5.052   6.264   5.834
  406THR      H 6328   4.961   6.220   5.827
  406THR     CA 6329   5.061   6.368   5.938
  406THR     HA 6330   5.166   6.384   5.964
  406THR     CB 6331   4.993   6.507   5.893
  406THR     HB 6332   4.993   6.576   5.977
  406THR    CG2 6333   5.059   6.560   5.771
  406THR   HG21 6334   5.162   6.580   5.799
  406THR   HG22 6335   5.058   6.499   5.680
  406THR   HG23 6336   5.005   6.651   5.742
  406THR    OG1 6337   4.864   6.497   5.856
  406THR    HG1 6338   4.808   6.512   5.933
  406THR      C 6339   4.992   6.317   6.067
  406THR      O 6340   4.940   6.210   6.075
  407ASN      N 6341   4.991   6.402   6.174
  407ASN      H 6342   5.051   6.484   6.173
  407ASN     CA 6343   4.900   6.392   6.288
  407ASN     HA 6344   4.948   6.435   6.376
  407ASN     CB 6345   4.759   6.462   6.259
  407ASN    HB2 6346   4.689   6.398   6.206
  407ASN    HB3 6347   4.716   6.488   6.355
  407ASN     CG 6348   4.768   6.591   6.185
  407ASN    OD1 6349   4.721   6.594   6.071
  407ASN    ND2 6350   4.818   6.700   6.246
  407ASN   HD21 6351   4.836   6.781   6.188
  407ASN   HD22 6352   4.833   6.700   6.346
  407ASN      C 6353   4.885   6.259   6.361
  407ASN      O 6354   4.779   6.228   6.420
  408TRP      N 6355   4.985   6.174   6.368
  408TRP      H 6356   5.069   6.177   6.313
  408TRP     CA 6357   4.984   6.050   6.449
  408TRP     HA 6358   4.905   5.983   6.415
  408TRP     CB 6359   5.114   5.971   6.415
  408TRP    HB2 6360   5.141   5.970   6.310
  408TRP    HB3 6361   5.195   6.021   6.469
  408TRP     CG 6362   5.121   5.830   6.467
  408TRP    CD1 6363   5.178   5.794   6.585
  408TRP    HD1 6364   5.225   5.860   6.656
  408TRP    NE1 6365   5.162   5.657   6.601
  408TRP    HE1 6366   5.194   5.613   6.686
  408TRP    CE2 6367   5.085   5.602   6.502
  408TRP    CZ2 6368   5.032   5.472   6.486
  408TRP    HZ2 6369   5.041   5.407   6.573
  408TRP    CH2 6370   4.974   5.438   6.365
  408TRP    HH2 6371   4.922   5.344   6.350
  408TRP    CZ3 6372   4.976   5.539   6.260
  408TRP    HZ3 6373   4.932   5.523   6.162
  408TRP    CE3 6374   5.023   5.672   6.281
  408TRP    HE3 6375   5.006   5.745   6.203
  408TRP    CD2 6376   5.076   5.709   6.407
  408TRP      C 6377   4.966   6.075   6.594
  408TRP      O 6378   5.028   6.170   6.650
  409TYR      N 6379   4.896   5.978   6.650
  409TYR      H 6380   4.868   5.899   6.594
  409TYR     CA 6381   4.904   5.942   6.797
  409TYR     HA 6382   4.999   5.981   6.835
  409TYR     CB 6383   4.788   6.000   6.877
  409TYR    HB2 6384   4.803   6.108   6.867
  409TYR    HB3 6385   4.699   5.982   6.816
  409TYR     CG 6386   4.760   5.946   7.017
  409TYR    CD1 6387   4.853   5.985   7.119
  409TYR    HD1 6388   4.934   6.055   7.103
  409TYR    CE1 6389   4.847   5.929   7.244
  409TYR    HE1 6390   4.912   5.962   7.323
  409TYR     CZ 6391   4.749   5.836   7.281
  409TYR     OH 6392   4.736   5.791   7.408
  409TYR     HH 6393   4.802   5.827   7.468
  409TYR    CE2 6394   4.665   5.784   7.179
  409TYR    HE2 6395   4.596   5.706   7.206
  409TYR    CD2 6396   4.655   5.851   7.050
  409TYR    HD2 6397   4.587   5.820   6.972
  409TYR      C 6398   4.905   5.791   6.808
  409TYR      O 6399   4.835   5.721   6.736
  410ASP      N 6400   4.970   5.739   6.910
  410ASP      H 6401   5.011   5.808   6.971
  410ASP     CA 6402   4.958   5.604   6.963
  410ASP     HA 6403   4.859   5.562   6.942
  410ASP     CB 6404   5.063   5.504   6.906
  410ASP    HB2 6405   5.028   5.407   6.940
  410ASP    HB3 6406   5.066   5.498   6.797
  410ASP     CG 6407   5.205   5.524   6.956
  410ASP    OD1 6408   5.235   5.471   7.062
  410ASP    OD2 6409   5.288   5.596   6.898
  410ASP      C 6410   4.971   5.606   7.117
  410ASP      O 6411   5.051   5.684   7.180
  411ASN      N 6412   4.894   5.517   7.184
  411ASN      H 6413   4.834   5.451   7.136
  411ASN     CA 6414   4.895   5.498   7.328
  411ASN     HA 6415   4.909   5.594   7.378
  411ASN     CB 6416   4.761   5.442   7.373
  411ASN    HB2 6417   4.750   5.466   7.479
  411ASN    HB3 6418   4.681   5.495   7.321
  411ASN     CG 6419   4.741   5.290   7.352
  411ASN    OD1 6420   4.795   5.236   7.252
  411ASN    ND2 6421   4.683   5.222   7.445
  411ASN   HD21 6422   4.657   5.129   7.416
  411ASN   HD22 6423   4.640   5.274   7.521
  411ASN      C 6424   5.017   5.406   7.372
  411ASN      O 6425   5.008   5.349   7.482
  412GLY      N 6426   5.117   5.381   7.288
  412GLY      H 6427   5.116   5.434   7.202
  412GLY     CA 6428   5.224   5.282   7.307
  412GLY    HA2 6429   5.305   5.326   7.248
  412GLY    HA3 6430   5.266   5.270   7.406
  412GLY      C 6431   5.187   5.144   7.255
  412GLY      O 6432   5.273   5.058   7.232
  413SER      N 6433   5.059   5.121   7.233
  413SER      H 6434   4.995   5.198   7.245
  413SER     CA 6435   4.998   4.991   7.222
  413SER     HA 6436   5.071   4.918   7.187
  413SER     CB 6437   4.967   4.931   7.356
  413SER    HB2 6438   5.062   4.921   7.409
  413SER    HB3 6439   4.905   4.998   7.415
  413SER     OG 6440   4.908   4.795   7.359
  413SER     HG 6441   4.855   4.793   7.439
  413SER      C 6442   4.885   4.979   7.108
  413SER      O 6443   4.921   4.969   6.990
  414ASN      N 6444   4.759   4.954   7.139
  414ASN      H 6445   4.741   4.947   7.238
  414ASN     CA 6446   4.653   4.920   7.037
  414ASN     HA 6447   4.688   4.907   6.934
  414ASN     CB 6448   4.605   4.772   7.067
  414ASN    HB2 6449   4.571   4.758   7.169
  414ASN    HB3 6450   4.533   4.739   6.993
  414ASN     CG 6451   4.723   4.678   7.051
  414ASN    OD1 6452   4.767   4.666   6.937
  414ASN    ND2 6453   4.763   4.610   7.161
  414ASN   HD21 6454   4.827   4.533   7.158
  414ASN   HD22 6455   4.736   4.649   7.250
  414ASN      C 6456   4.543   5.023   7.016
  414ASN      O 6457   4.429   4.991   6.973
  415GLN      N 6458   4.573   5.147   7.058
  415GLN      H 6459   4.664   5.156   7.101
  415GLN     CA 6460   4.484   5.265   7.048
  415GLN     HA 6461   4.414   5.234   6.970
  415GLN     CB 6462   4.421   5.305   7.184
  415GLN    HB2 6463   4.494   5.324   7.263
  415GLN    HB3 6464   4.360   5.394   7.167
  415GLN     CG 6465   4.333   5.191   7.233
  415GLN    HG2 6466   4.263   5.165   7.153
  415GLN    HG3 6467   4.391   5.100   7.246
  415GLN     CD 6468   4.254   5.228   7.358
  415GLN    OE1 6469   4.309   5.306   7.436
  415GLN    NE2 6470   4.140   5.180   7.384
  415GLN   HE21 6471   4.113   5.176   7.481
  415GLN   HE22 6472   4.102   5.110   7.322
  415GLN      C 6473   4.551   5.384   6.981
  415GLN      O 6474   4.634   5.455   7.045
  416VAL      N 6475   4.525   5.402   6.854
  416VAL      H 6476   4.435   5.375   6.816
  416VAL     CA 6477   4.597   5.483   6.755
  416VAL     HA 6478   4.677   5.546   6.794
  416VAL     CB 6479   4.678   5.387   6.657
  416VAL     HB 6480   4.722   5.455   6.584
  416VAL    CG1 6481   4.800   5.317   6.726
  416VAL   HG11 6482   4.757   5.260   6.808
  416VAL   HG12 6483   4.856   5.251   6.659
  416VAL   HG13 6484   4.864   5.391   6.774
  416VAL    CG2 6485   4.607   5.277   6.576
  416VAL   HG21 6486   4.671   5.222   6.508
  416VAL   HG22 6487   4.569   5.208   6.652
  416VAL   HG23 6488   4.530   5.325   6.515
  416VAL      C 6489   4.505   5.577   6.675
  416VAL      O 6490   4.385   5.554   6.665
  417ALA      N 6491   4.571   5.672   6.611
  417ALA      H 6492   4.672   5.667   6.606
  417ALA     CA 6493   4.507   5.770   6.522
  417ALA     HA 6494   4.434   5.723   6.455
  417ALA     CB 6495   4.440   5.882   6.602
  417ALA    HB1 6496   4.373   5.846   6.681
  417ALA    HB2 6497   4.511   5.953   6.645
  417ALA    HB3 6498   4.377   5.940   6.534
  417ALA      C 6499   4.619   5.830   6.422
  417ALA      O 6500   4.741   5.818   6.449
  418PHE      N 6501   4.565   5.897   6.316
  418PHE      H 6502   4.465   5.910   6.316
  418PHE     CA 6503   4.650   5.981   6.228
  418PHE     HA 6504   4.707   6.043   6.297
  418PHE     CB 6505   4.733   5.894   6.127
  418PHE    HB2 6506   4.786   5.957   6.055
  418PHE    HB3 6507   4.814   5.858   6.191
  418PHE     CG 6508   4.677   5.786   6.038
  418PHE    CD1 6509   4.652   5.803   5.904
  418PHE    HD1 6510   4.663   5.904   5.867
  418PHE    CE1 6511   4.606   5.698   5.820
  418PHE    HE1 6512   4.586   5.729   5.719
  418PHE     CZ 6513   4.584   5.568   5.875
  418PHE     HZ 6514   4.544   5.490   5.811
  418PHE    CE2 6515   4.597   5.562   6.011
  418PHE    HE2 6516   4.574   5.474   6.070
  418PHE    CD2 6517   4.643   5.662   6.092
  418PHE    HD2 6518   4.651   5.653   6.200
  418PHE      C 6519   4.566   6.083   6.146
  418PHE      O 6520   4.442   6.079   6.142
  419GLY      N 6521   4.640   6.179   6.085
  419GLY      H 6522   4.741   6.176   6.084
  419GLY     CA 6523   4.576   6.270   5.991
  419GLY    HA2 6524   4.470   6.243   5.987
  419GLY    HA3 6525   4.578   6.374   6.024
  419GLY      C 6526   4.631   6.260   5.850
  419GLY      O 6527   4.720   6.177   5.817
  420ARG      N 6528   4.570   6.341   5.757
  420ARG      H 6529   4.495   6.402   5.786
  420ARG     CA 6530   4.613   6.359   5.620
  420ARG     HA 6531   4.718   6.333   5.610
  420ARG     CB 6532   4.532   6.275   5.521
  420ARG    HB2 6533   4.430   6.282   5.557
  420ARG    HB3 6534   4.523   6.314   5.420
  420ARG     CG 6535   4.558   6.127   5.520
  420ARG    HG2 6536   4.531   6.085   5.617
  420ARG    HG3 6537   4.486   6.084   5.451
  420ARG     CD 6538   4.702   6.089   5.488
  420ARG    HD2 6539   4.766   6.148   5.554
  420ARG    HD3 6540   4.712   5.983   5.513
  420ARG     NE 6541   4.731   6.119   5.340
  420ARG     HE 6542   4.783   6.204   5.320
  420ARG     CZ 6543   4.699   6.042   5.236
  420ARG    NH1 6544   4.620   5.934   5.244
  420ARG   HH11 6545   4.577   5.908   5.331
  420ARG   HH12 6546   4.594   5.877   5.165
  420ARG    NH2 6547   4.750   6.072   5.124
  420ARG   HH21 6548   4.814   6.150   5.120
  420ARG   HH22 6549   4.752   6.012   5.042
  420ARG      C 6550   4.603   6.510   5.581
  420ARG      O 6551   4.498   6.566   5.544
  421GLY      N 6552   4.719   6.579   5.599
  421GLY      H 6553   4.793   6.529   5.647
  421GLY     CA 6554   4.747   6.718   5.559
  421GLY    HA2 6555   4.843   6.756   5.594
  421GLY    HA3 6556   4.731   6.721   5.452
  421GLY      C 6557   4.638   6.806   5.623
  421GLY      O 6558   4.646   6.833   5.740
  422ASN      N 6559   4.540   6.857   5.552
  422ASN      H 6560   4.528   6.838   5.453
  422ASN     CA 6561   4.424   6.918   5.617
  422ASN     HA 6562   4.423   6.885   5.721
  422ASN     CB 6563   4.436   7.074   5.618
  422ASN    HB2 6564   4.344   7.119   5.654
  422ASN    HB3 6565   4.519   7.096   5.685
  422ASN     CG 6566   4.458   7.135   5.482
  422ASN    OD1 6567   4.421   7.078   5.385
  422ASN    ND2 6568   4.485   7.260   5.465
  422ASN   HD21 6569   4.471   7.292   5.370
  422ASN   HD22 6570   4.513   7.317   5.543
  422ASN      C 6571   4.286   6.883   5.555
  422ASN      O 6572   4.189   6.960   5.557
  423ARG      N 6573   4.263   6.756   5.511
  423ARG      H 6574   4.344   6.696   5.507
  423ARG     CA 6575   4.135   6.715   5.447
  423ARG     HA 6576   4.055   6.789   5.452
  423ARG     CB 6577   4.164   6.708   5.291
  423ARG    HB2 6578   4.258   6.654   5.280
  423ARG    HB3 6579   4.085   6.654   5.238
  423ARG     CG 6580   4.171   6.848   5.228
  423ARG    HG2 6581   4.079   6.897   5.261
  423ARG    HG3 6582   4.249   6.905   5.278
  423ARG     CD 6583   4.173   6.873   5.073
  423ARG    HD2 6584   4.166   6.980   5.054
  423ARG    HD3 6585   4.273   6.845   5.041
  423ARG     NE 6586   4.079   6.792   4.997
  423ARG     HE 6587   4.119   6.711   4.952
  423ARG     CZ 6588   3.952   6.811   4.961
  423ARG    NH1 6589   3.884   6.915   4.990
  423ARG   HH11 6590   3.916   6.983   5.057
  423ARG   HH12 6591   3.802   6.942   4.937
  423ARG    NH2 6592   3.887   6.726   4.890
  423ARG   HH21 6593   3.937   6.649   4.848
  423ARG   HH22 6594   3.795   6.741   4.852
  423ARG      C 6595   4.083   6.582   5.505
  423ARG      O 6596   3.977   6.547   5.460
  424GLY      N 6597   4.148   6.507   5.593
  424GLY      H 6598   4.246   6.523   5.611
  424GLY     CA 6599   4.085   6.399   5.670
  424GLY    HA2 6600   3.993   6.433   5.716
  424GLY    HA3 6601   4.061   6.316   5.603
  424GLY      C 6602   4.172   6.349   5.794
  424GLY      O 6603   4.291   6.378   5.787
  425PHE      N 6604   4.102   6.284   5.887
  425PHE      H 6605   4.007   6.259   5.865
  425PHE     CA 6606   4.152   6.233   6.013
  425PHE     HA 6607   4.258   6.209   6.004
  425PHE     CB 6608   4.143   6.342   6.126
  425PHE    HB2 6609   4.187   6.432   6.083
  425PHE    HB3 6610   4.038   6.367   6.143
  425PHE     CG 6611   4.218   6.315   6.258
  425PHE    CD1 6612   4.354   6.340   6.260
  425PHE    HD1 6613   4.402   6.381   6.173
  425PHE    CE1 6614   4.430   6.313   6.379
  425PHE    HE1 6615   4.535   6.340   6.377
  425PHE     CZ 6616   4.364   6.259   6.495
  425PHE     HZ 6617   4.418   6.228   6.583
  425PHE    CE2 6618   4.227   6.240   6.486
  425PHE    HE2 6619   4.173   6.210   6.575
  425PHE    CD2 6620   4.154   6.265   6.367
  425PHE    HD2 6621   4.050   6.239   6.353
  425PHE      C 6622   4.088   6.097   6.054
  425PHE      O 6623   3.966   6.079   6.030
  426ILE      N 6624   4.162   6.009   6.121
  426ILE      H 6625   4.256   6.037   6.142
  426ILE     CA 6626   4.112   5.869   6.148
  426ILE     HA 6627   4.003   5.868   6.158
  426ILE     CB 6628   4.136   5.776   6.022
  426ILE     HB 6629   4.099   5.834   5.937
  426ILE    CG2 6630   4.290   5.751   6.001
  426ILE   HG21 6631   4.344   5.844   6.020
  426ILE   HG22 6632   4.328   5.683   6.076
  426ILE   HG23 6633   4.318   5.716   5.901
  426ILE    CG1 6634   4.065   5.638   6.032
  426ILE   HG12 6635   4.117   5.576   6.105
  426ILE   HG13 6636   3.958   5.648   6.048
  426ILE    CD1 6637   4.075   5.549   5.911
  426ILE   HD11 6638   4.036   5.451   5.940
  426ILE   HD12 6639   4.025   5.595   5.826
  426ILE   HD13 6640   4.178   5.531   5.879
  426ILE      C 6641   4.168   5.810   6.275
  426ILE      O 6642   4.283   5.816   6.299
  427VAL      N 6643   4.081   5.752   6.365
  427VAL      H 6644   3.982   5.761   6.346
  427VAL     CA 6645   4.113   5.704   6.506
  427VAL     HA 6646   4.222   5.694   6.506
  427VAL     CB 6647   4.082   5.806   6.613
  427VAL     HB 6648   4.142   5.894   6.592
  427VAL    CG1 6649   3.935   5.849   6.608
  427VAL   HG11 6650   3.924   5.933   6.676
  427VAL   HG12 6651   3.905   5.876   6.507
  427VAL   HG13 6652   3.868   5.771   6.645
  427VAL    CG2 6653   4.113   5.764   6.757
  427VAL   HG21 6654   4.111   5.849   6.826
  427VAL   HG22 6655   4.040   5.688   6.785
  427VAL   HG23 6656   4.202   5.705   6.778
  427VAL      C 6657   4.046   5.568   6.533
  427VAL      O 6658   3.934   5.542   6.497
  428PHE      N 6659   4.116   5.478   6.605
  428PHE      H 6660   4.201   5.508   6.651
  428PHE     CA 6661   4.081   5.339   6.609
  428PHE     HA 6662   3.983   5.319   6.567
  428PHE     CB 6663   4.181   5.253   6.525
  428PHE    HB2 6664   4.272   5.245   6.585
  428PHE    HB3 6665   4.155   5.147   6.516
  428PHE     CG 6666   4.205   5.299   6.384
  428PHE    CD1 6667   4.299   5.402   6.364
  428PHE    HD1 6668   4.349   5.451   6.446
  428PHE    CE1 6669   4.332   5.443   6.235
  428PHE    HE1 6670   4.407   5.520   6.233
  428PHE     CZ 6671   4.286   5.373   6.124
  428PHE     HZ 6672   4.319   5.400   6.025
  428PHE    CE2 6673   4.199   5.263   6.149
  428PHE    HE2 6674   4.154   5.214   6.064
  428PHE    CD2 6675   4.164   5.221   6.276
  428PHE    HD2 6676   4.105   5.133   6.297
  428PHE      C 6677   4.106   5.280   6.745
  428PHE      O 6678   4.200   5.326   6.807
  429ASN      N 6679   4.015   5.191   6.787
  429ASN      H 6680   3.940   5.167   6.724
  429ASN     CA 6681   4.027   5.117   6.911
  429ASN     HA 6682   4.117   5.150   6.962
  429ASN     CB 6683   3.915   5.157   7.000
  429ASN    HB2 6684   3.925   5.264   7.020
  429ASN    HB3 6685   3.822   5.144   6.945
  429ASN     CG 6686   3.908   5.085   7.132
  429ASN    OD1 6687   4.009   5.040   7.181
  429ASN    ND2 6688   3.804   5.083   7.204
  429ASN   HD21 6689   3.810   5.035   7.293
  429ASN   HD22 6690   3.714   5.121   7.178
  429ASN      C 6691   4.033   4.968   6.891
  429ASN      O 6692   3.934   4.901   6.866
  430ASN      N 6693   4.152   4.909   6.906
  430ASN      H 6694   4.236   4.962   6.922
  430ASN     CA 6695   4.169   4.754   6.900
  430ASN     HA 6696   4.074   4.706   6.879
  430ASN     CB 6697   4.268   4.732   6.783
  430ASN    HB2 6698   4.234   4.792   6.698
  430ASN    HB3 6699   4.369   4.764   6.806
  430ASN     CG 6700   4.262   4.593   6.730
  430ASN    OD1 6701   4.155   4.537   6.719
  430ASN    ND2 6702   4.367   4.525   6.690
  430ASN   HD21 6703   4.362   4.431   6.655
  430ASN   HD22 6704   4.458   4.564   6.715
  430ASN      C 6705   4.210   4.707   7.048
  430ASN      O 6706   4.258   4.596   7.068
  431ASP      N 6707   4.175   4.785   7.150
  431ASP      H 6708   4.129   4.874   7.134
  431ASP     CA 6709   4.190   4.734   7.286
  431ASP     HA 6710   4.272   4.663   7.284
  431ASP     CB 6711   4.213   4.853   7.383
  431ASP    HB2 6712   4.259   4.937   7.331
  431ASP    HB3 6713   4.120   4.889   7.425
  431ASP     CG 6714   4.302   4.818   7.506
  431ASP    OD1 6715   4.298   4.697   7.546
  431ASP    OD2 6716   4.388   4.900   7.541
  431ASP      C 6717   4.068   4.650   7.328
  431ASP      O 6718   3.975   4.647   7.250
  432ASP      N 6719   4.063   4.599   7.449
  432ASP      H 6720   4.143   4.607   7.510
  432ASP     CA 6721   3.946   4.527   7.499
  432ASP     HA 6722   3.869   4.537   7.423
  432ASP     CB 6723   3.976   4.381   7.542
  432ASP    HB2 6724   4.017   4.324   7.459
  432ASP    HB3 6725   4.043   4.379   7.627
  432ASP     CG 6726   3.850   4.308   7.578
  432ASP    OD1 6727   3.866   4.193   7.623
  432ASP    OD2 6728   3.737   4.350   7.548
  432ASP      C 6729   3.880   4.615   7.613
  432ASP      O 6730   3.841   4.567   7.717
  433TRP      N 6731   3.878   4.750   7.591
  433TRP      H 6732   3.917   4.790   7.507
  433TRP     CA 6733   3.831   4.850   7.688
  433TRP     HA 6734   3.734   4.818   7.727
  433TRP     CB 6735   3.936   4.887   7.800
  433TRP    HB2 6736   3.989   4.800   7.838
  433TRP    HB3 6737   4.004   4.959   7.754
  433TRP     CG 6738   3.860   4.955   7.913
  433TRP    CD1 6739   3.864   5.083   7.938
  433TRP    HD1 6740   3.919   5.153   7.877
  433TRP    NE1 6741   3.798   5.110   8.055
  433TRP    HE1 6742   3.777   5.205   8.080
  433TRP    CE2 6743   3.735   4.995   8.101
  433TRP    CZ2 6744   3.640   4.977   8.207
  433TRP    HZ2 6745   3.605   5.056   8.271
  433TRP    CH2 6746   3.595   4.844   8.224
  433TRP    HH2 6747   3.527   4.829   8.306
  433TRP    CZ3 6748   3.626   4.742   8.131
  433TRP    HZ3 6749   3.601   4.639   8.154
  433TRP    CE3 6750   3.717   4.765   8.024
  433TRP    HE3 6751   3.748   4.690   7.953
  433TRP    CD2 6752   3.767   4.893   8.007
  433TRP      C 6753   3.796   4.979   7.600
  433TRP      O 6754   3.842   4.989   7.484
  434SER      N 6755   3.719   5.070   7.665
  434SER      H 6756   3.701   5.052   7.763
  434SER     CA 6757   3.645   5.183   7.602
  434SER     HA 6758   3.611   5.161   7.501
  434SER     CB 6759   3.529   5.235   7.689
  434SER    HB2 6760   3.575   5.257   7.786
  434SER    HB3 6761   3.499   5.329   7.643
  434SER     OG 6762   3.421   5.151   7.697
  434SER     HG 6763   3.441   5.077   7.755
  434SER      C 6764   3.754   5.295   7.585
  434SER      O 6765   3.831   5.336   7.676
  435PHE      N 6766   3.759   5.344   7.462
  435PHE      H 6767   3.699   5.302   7.392
  435PHE     CA 6768   3.852   5.459   7.428
  435PHE     HA 6769   3.940   5.469   7.493
  435PHE     CB 6770   3.904   5.437   7.288
  435PHE    HB2 6771   3.978   5.358   7.291
  435PHE    HB3 6772   3.822   5.408   7.222
  435PHE     CG 6773   3.981   5.552   7.228
  435PHE    CD1 6774   3.917   5.636   7.128
  435PHE    HD1 6775   3.819   5.617   7.088
  435PHE    CE1 6776   3.977   5.748   7.073
  435PHE    HE1 6777   3.931   5.801   6.991
  435PHE     CZ 6778   4.105   5.781   7.115
  435PHE     HZ 6779   4.164   5.860   7.072
  435PHE    CE2 6780   4.162   5.709   7.218
  435PHE    HE2 6781   4.254   5.738   7.267
  435PHE    CD2 6782   4.108   5.596   7.268
  435PHE    HD2 6783   4.155   5.544   7.350
  435PHE      C 6784   3.786   5.600   7.440
  435PHE      O 6785   3.665   5.610   7.427
  436SER      N 6786   3.858   5.702   7.481
  436SER      H 6787   3.954   5.677   7.499
  436SER     CA 6788   3.835   5.846   7.500
  436SER     HA 6789   3.779   5.883   7.414
  436SER     CB 6790   3.759   5.867   7.630
  436SER    HB2 6791   3.655   5.835   7.629
  436SER    HB3 6792   3.805   5.802   7.705
  436SER     OG 6793   3.749   6.010   7.660
  436SER     HG 6794   3.702   6.020   7.743
  436SER      C 6795   3.957   5.934   7.499
  436SER      O 6796   4.039   5.915   7.587
  437LEU      N 6797   3.979   6.021   7.402
  437LEU      H 6798   3.910   6.026   7.328
  437LEU     CA 6799   4.092   6.113   7.394
  437LEU     HA 6800   4.109   6.139   7.498
  437LEU     CB 6801   4.214   6.044   7.338
  437LEU    HB2 6802   4.224   5.944   7.381
  437LEU    HB3 6803   4.209   6.030   7.230
  437LEU     CG 6804   4.347   6.104   7.375
  437LEU     HG 6805   4.361   6.198   7.322
  437LEU    CD1 6806   4.356   6.130   7.523
  437LEU   HD11 6807   4.461   6.145   7.549
  437LEU   HD12 6808   4.295   6.217   7.552
  437LEU   HD13 6809   4.308   6.043   7.567
  437LEU    CD2 6810   4.469   6.025   7.328
  437LEU   HD21 6811   4.561   6.069   7.368
  437LEU   HD22 6812   4.471   5.922   7.362
  437LEU   HD23 6813   4.472   6.011   7.220
  437LEU      C 6814   4.063   6.238   7.316
  437LEU      O 6815   3.982   6.246   7.229
  438THR      N 6816   4.130   6.349   7.350
  438THR      H 6817   4.199   6.343   7.424
  438THR     CA 6818   4.137   6.469   7.264
  438THR     HA 6819   4.052   6.467   7.195
  438THR     CB 6820   4.113   6.599   7.347
  438THR     HB 6821   4.168   6.608   7.441
  438THR    CG2 6822   4.129   6.720   7.251
  438THR   HG21 6823   4.230   6.722   7.210
  438THR   HG22 6824   4.057   6.704   7.171
  438THR   HG23 6825   4.112   6.814   7.304
  438THR    OG1 6826   3.981   6.599   7.394
  438THR    HG1 6827   3.978   6.676   7.452
  438THR      C 6828   4.269   6.471   7.186
  438THR      O 6829   4.379   6.480   7.244
  439LEU      N 6830   4.253   6.469   7.051
  439LEU      H 6831   4.162   6.446   7.014
  439LEU     CA 6832   4.360   6.487   6.953
  439LEU     HA 6833   4.449   6.512   7.010
  439LEU     CB 6834   4.362   6.353   6.870
  439LEU    HB2 6835   4.268   6.339   6.817
  439LEU    HB3 6836   4.446   6.348   6.800
  439LEU     CG 6837   4.393   6.222   6.949
  439LEU     HG 6838   4.325   6.208   7.034
  439LEU    CD1 6839   4.381   6.093   6.861
  439LEU   HD11 6840   4.450   6.092   6.777
  439LEU   HD12 6841   4.402   6.006   6.923
  439LEU   HD13 6842   4.280   6.097   6.819
  439LEU    CD2 6843   4.533   6.224   7.004
  439LEU   HD21 6844   4.612   6.230   6.928
  439LEU   HD22 6845   4.539   6.302   7.080
  439LEU   HD23 6846   4.554   6.135   7.063
  439LEU      C 6847   4.349   6.610   6.866
  439LEU      O 6848   4.237   6.655   6.830
  440GLN      N 6849   4.466   6.664   6.829
  440GLN      H 6850   4.550   6.626   6.869
  440GLN     CA 6851   4.487   6.761   6.726
  440GLN     HA 6852   4.409   6.836   6.738
  440GLN     CB 6853   4.632   6.820   6.739
  440GLN    HB2 6854   4.646   6.873   6.834
  440GLN    HB3 6855   4.704   6.739   6.725
  440GLN     CG 6856   4.661   6.918   6.627
  440GLN    HG2 6857   4.764   6.954   6.630
  440GLN    HG3 6858   4.658   6.865   6.532
  440GLN     CD 6859   4.572   7.048   6.615
  440GLN    OE1 6860   4.467   7.046   6.553
  440GLN    NE2 6861   4.613   7.154   6.675
  440GLN   HE21 6862   4.549   7.232   6.671
  440GLN   HE22 6863   4.669   7.135   6.757
  440GLN      C 6864   4.460   6.689   6.595
  440GLN      O 6865   4.504   6.576   6.571
  441THR      N 6866   4.378   6.747   6.510
  441THR      H 6867   4.338   6.834   6.541
  441THR     CA 6868   4.343   6.689   6.379
  441THR     HA 6869   4.369   6.584   6.385
  441THR     CB 6870   4.189   6.702   6.357
  441THR     HB 6871   4.163   6.659   6.260
  441THR    CG2 6872   4.102   6.624   6.454
  441THR   HG21 6873   4.091   6.688   6.541
  441THR   HG22 6874   4.006   6.604   6.407
  441THR   HG23 6875   4.141   6.527   6.485
  441THR    OG1 6876   4.144   6.833   6.344
  441THR    HG1 6877   4.108   6.869   6.426
  441THR      C 6878   4.411   6.744   6.252
  441THR      O 6879   4.444   6.670   6.159
  442GLY      N 6880   4.444   6.871   6.254
  442GLY      H 6881   4.430   6.929   6.336
  442GLY     CA 6882   4.492   6.939   6.136
  442GLY    HA2 6883   4.580   7.001   6.149
  442GLY    HA3 6884   4.526   6.864   6.064
  442GLY      C 6885   4.390   7.014   6.058
  442GLY      O 6886   4.424   7.091   5.971
  443LEU      N 6887   4.262   6.982   6.079
  443LEU      H 6888   4.254   6.928   6.164
  443LEU     CA 6889   4.146   7.011   5.995
  443LEU     HA 6890   4.181   7.020   5.893
  443LEU     CB 6891   4.044   6.891   6.002
  443LEU    HB2 6892   4.002   6.894   6.103
  443LEU    HB3 6893   3.963   6.910   5.932
  443LEU     CG 6894   4.089   6.747   5.976
  443LEU     HG 6895   4.167   6.730   6.051
  443LEU    CD1 6896   3.973   6.648   6.002
  443LEU   HD11 6897   3.931   6.673   6.100
  443LEU   HD12 6898   3.897   6.660   5.925
  443LEU   HD13 6899   4.016   6.548   5.999
  443LEU    CD2 6900   4.166   6.720   5.847
  443LEU   HD21 6901   4.241   6.642   5.859
  443LEU   HD22 6902   4.095   6.698   5.768
  443LEU   HD23 6903   4.231   6.803   5.821
  443LEU      C 6904   4.079   7.151   6.031
  443LEU      O 6905   4.068   7.188   6.147
  444PRO      N 6906   4.016   7.219   5.936
  444PRO     CD 6907   4.002   7.174   5.797
  444PRO    HD2 6908   3.967   7.072   5.786
  444PRO    HD3 6909   4.098   7.179   5.746
  444PRO     CG 6910   3.903   7.271   5.727
  444PRO    HG2 6911   3.814   7.212   5.705
  444PRO    HG3 6912   3.947   7.326   5.643
  444PRO     CB 6913   3.863   7.378   5.831
  444PRO    HB2 6914   3.754   7.376   5.838
  444PRO    HB3 6915   3.910   7.470   5.794
  444PRO     CA 6916   3.928   7.335   5.963
  444PRO     HA 6917   3.983   7.420   6.004
  444PRO      C 6918   3.821   7.306   6.061
  444PRO      O 6919   3.796   7.186   6.100
  445ALA      N 6920   3.762   7.419   6.113
  445ALA      H 6921   3.801   7.505   6.078
  445ALA     CA 6922   3.672   7.419   6.228
  445ALA     HA 6923   3.712   7.340   6.292
  445ALA     CB 6924   3.678   7.560   6.304
  445ALA    HB1 6925   3.617   7.550   6.394
  445ALA    HB2 6926   3.780   7.571   6.341
  445ALA    HB3 6927   3.649   7.646   6.244
  445ALA      C 6928   3.524   7.388   6.193
  445ALA      O 6929   3.470   7.422   6.090
  446GLY      N 6930   3.451   7.325   6.286
  446GLY      H 6931   3.493   7.284   6.368
  446GLY     CA 6932   3.305   7.288   6.278
  446GLY    HA2 6933   3.248   7.332   6.360
  446GLY    HA3 6934   3.264   7.314   6.180
  446GLY      C 6935   3.284   7.141   6.282
  446GLY      O 6936   3.379   7.067   6.320
  447THR      N 6937   3.158   7.096   6.253
  447THR      H 6938   3.080   7.157   6.231
  447THR     CA 6939   3.119   6.952   6.254
  447THR     HA 6940   3.170   6.899   6.334
  447THR     CB 6941   2.968   6.946   6.283
  447THR     HB 6942   2.929   6.998   6.195
  447THR    CG2 6943   2.898   6.810   6.309
  447THR   HG21 6944   2.792   6.818   6.331
  447THR   HG22 6945   2.913   6.738   6.228
  447THR   HG23 6946   2.940   6.772   6.402
  447THR    OG1 6947   2.929   7.018   6.398
  447THR    HG1 6948   2.934   7.108   6.365
  447THR      C 6949   3.142   6.876   6.124
  447THR      O 6950   3.136   6.930   6.015
  448TYR      N 6951   3.166   6.745   6.135
  448TYR      H 6952   3.179   6.713   6.230
  448TYR     CA 6953   3.181   6.647   6.030
  448TYR     HA 6954   3.149   6.684   5.932
  448TYR     CB 6955   3.331   6.609   6.020
  448TYR    HB2 6956   3.375   6.557   6.105
  448TYR    HB3 6957   3.339   6.539   5.938
  448TYR     CG 6958   3.424   6.729   5.990
  448TYR    CD1 6959   3.465   6.822   6.087
  448TYR    HD1 6960   3.430   6.830   6.189
  448TYR    CE1 6961   3.557   6.919   6.059
  448TYR    HE1 6962   3.589   6.986   6.136
  448TYR     CZ 6963   3.619   6.922   5.935
  448TYR     OH 6964   3.715   7.012   5.917
  448TYR     HH 6965   3.731   7.051   6.003
  448TYR    CE2 6966   3.580   6.828   5.834
  448TYR    HE2 6967   3.633   6.833   5.739
  448TYR    CD2 6968   3.484   6.730   5.865
  448TYR    HD2 6969   3.467   6.653   5.791
  448TYR      C 6970   3.102   6.526   6.062
  448TYR      O 6971   3.092   6.495   6.183
  449CYX      N 6972   3.046   6.452   5.966
  449CYX      H 6973   3.033   6.497   5.877
  449CYX     CA 6974   2.991   6.322   5.989
  449CYX     HA 6975   2.937   6.316   6.083
  449CYX     CB 6976   2.893   6.276   5.876
  449CYX    HB2 6977   2.938   6.253   5.780
  449CYX    HB3 6978   2.844   6.185   5.913
  449CYX     SG 6979   2.762   6.394   5.837
  449CYX      C 6980   3.104   6.224   5.991
  449CYX      O 6981   3.194   6.224   5.904
  450ASP      N 6982   3.100   6.131   6.090
  450ASP      H 6983   3.027   6.138   6.160
  450ASP     CA 6984   3.177   6.011   6.082
  450ASP     HA 6985   3.283   6.034   6.072
  450ASP     CB 6986   3.175   5.929   6.212
  450ASP    HB2 6987   3.221   5.988   6.291
  450ASP    HB3 6988   3.071   5.915   6.241
  450ASP     CG 6989   3.234   5.783   6.193
  450ASP    OD1 6990   3.338   5.778   6.123
  450ASP    OD2 6991   3.166   5.683   6.232
  450ASP      C 6992   3.121   5.926   5.966
  450ASP      O 6993   3.003   5.903   5.953
  451VAL      N 6994   3.207   5.882   5.875
  451VAL      H 6995   3.301   5.903   5.902
  451VAL     CA 6996   3.177   5.802   5.754
  451VAL     HA 6997   3.072   5.825   5.737
  451VAL     CB 6998   3.245   5.850   5.629
  451VAL     HB 6999   3.200   5.806   5.540
  451VAL    CG1 7000   3.234   6.000   5.606
  451VAL   HG11 7001   3.319   6.056   5.647
  451VAL   HG12 7002   3.227   6.024   5.500
  451VAL   HG13 7003   3.146   6.036   5.659
  451VAL    CG2 7004   3.397   5.808   5.626
  451VAL   HG21 7005   3.437   5.846   5.720
  451VAL   HG22 7006   3.414   5.700   5.625
  451VAL   HG23 7007   3.437   5.868   5.544
  451VAL      C 7008   3.179   5.646   5.771
  451VAL      O 7009   3.155   5.569   5.674
  452ILE      N 7010   3.219   5.601   5.890
  452ILE      H 7011   3.271   5.657   5.957
  452ILE     CA 7012   3.224   5.460   5.928
  452ILE     HA 7013   3.244   5.406   5.836
  452ILE     CB 7014   3.347   5.440   6.018
  452ILE     HB 7015   3.316   5.483   6.113
  452ILE    CG2 7016   3.372   5.286   6.033
  452ILE   HG21 7017   3.283   5.249   6.084
  452ILE   HG22 7018   3.398   5.247   5.935
  452ILE   HG23 7019   3.453   5.262   6.102
  452ILE    CG1 7020   3.472   5.504   5.963
  452ILE   HG12 7021   3.475   5.612   5.974
  452ILE   HG13 7022   3.551   5.467   6.029
  452ILE    CD1 7023   3.525   5.467   5.827
  452ILE   HD11 7024   3.482   5.541   5.759
  452ILE   HD12 7025   3.632   5.487   5.831
  452ILE   HD13 7026   3.494   5.369   5.790
  452ILE      C 7027   3.093   5.408   5.990
  452ILE      O 7028   3.055   5.298   5.964
  453SER      N 7029   3.026   5.493   6.069
  453SER      H 7030   3.082   5.569   6.106
  453SER     CA 7031   2.897   5.471   6.136
  453SER     HA 7032   2.886   5.365   6.159
  453SER     CB 7033   2.901   5.539   6.271
  453SER    HB2 7034   2.809   5.521   6.327
  453SER    HB3 7035   2.982   5.489   6.324
  453SER     OG 7036   2.916   5.680   6.261
  453SER     HG 7037   3.010   5.698   6.257
  453SER      C 7038   2.781   5.513   6.048
  453SER      O 7039   2.677   5.456   6.062
  454GLY      N 7040   2.806   5.621   5.969
  454GLY      H 7041   2.894   5.669   5.977
  454GLY     CA 7042   2.702   5.682   5.889
  454GLY    HA2 7043   2.613   5.618   5.888
  454GLY    HA3 7044   2.664   5.771   5.939
  454GLY      C 7045   2.734   5.720   5.743
  454GLY      O 7046   2.838   5.695   5.683
  455ASP      N 7047   2.634   5.784   5.679
  455ASP      H 7048   2.559   5.802   5.744
  455ASP     CA 7049   2.634   5.862   5.551
  455ASP     HA 7050   2.734   5.848   5.512
  455ASP     CB 7051   2.538   5.807   5.452
  455ASP    HB2 7052   2.443   5.776   5.495
  455ASP    HB3 7053   2.532   5.882   5.373
  455ASP     CG 7054   2.579   5.676   5.387
  455ASP    OD1 7055   2.676   5.679   5.307
  455ASP    OD2 7056   2.522   5.569   5.410
  455ASP      C 7057   2.609   6.009   5.594
  455ASP      O 7058   2.541   6.037   5.692
  456LYS      N 7059   2.645   6.099   5.503
  456LYS      H 7060   2.687   6.068   5.416
  456LYS     CA 7061   2.604   6.240   5.518
  456LYS     HA 7062   2.589   6.263   5.623
  456LYS     CB 7063   2.713   6.332   5.457
  456LYS    HB2 7064   2.791   6.345   5.532
  456LYS    HB3 7065   2.759   6.285   5.370
  456LYS     CG 7066   2.666   6.476   5.433
  456LYS    HG2 7067   2.582   6.475   5.362
  456LYS    HG3 7068   2.637   6.522   5.528
  456LYS     CD 7069   2.780   6.567   5.382
  456LYS    HD2 7070   2.856   6.563   5.460
  456LYS    HD3 7071   2.820   6.539   5.285
  456LYS     CE 7072   2.728   6.714   5.372
  456LYS    HE2 7073   2.646   6.717   5.300
  456LYS    HE3 7074   2.682   6.750   5.464
  456LYS     NZ 7075   2.833   6.811   5.335
  456LYS    HZ1 7076   2.806   6.908   5.326
  456LYS    HZ2 7077   2.910   6.824   5.399
  456LYS    HZ3 7078   2.867   6.786   5.242
  456LYS      C 7079   2.470   6.249   5.440
  456LYS      O 7080   2.464   6.193   5.329
  457ILE      N 7081   2.368   6.300   5.500
  457ILE      H 7082   2.381   6.343   5.591
  457ILE     CA 7083   2.245   6.341   5.427
  457ILE     HA 7084   2.265   6.340   5.320
  457ILE     CB 7085   2.122   6.249   5.453
  457ILE     HB 7086   2.043   6.264   5.380
  457ILE    CG2 7087   2.160   6.107   5.423
  457ILE   HG21 7088   2.069   6.046   5.420
  457ILE   HG22 7089   2.223   6.106   5.334
  457ILE   HG23 7090   2.229   6.065   5.496
  457ILE    CG1 7091   2.063   6.253   5.596
  457ILE   HG12 7092   1.991   6.173   5.611
  457ILE   HG13 7093   2.132   6.217   5.672
  457ILE    CD1 7094   2.000   6.381   5.642
  457ILE   HD11 7095   1.929   6.425   5.572
  457ILE   HD12 7096   1.950   6.374   5.738
  457ILE   HD13 7097   2.078   6.458   5.634
  457ILE      C 7098   2.220   6.493   5.443
  457ILE      O 7099   2.312   6.566   5.475
  458ASN      N 7100   2.108   6.545   5.395
  458ASN      H 7101   2.044   6.486   5.343
  458ASN     CA 7102   2.078   6.694   5.391
  458ASN     HA 7103   2.165   6.741   5.344
  458ASN     CB 7104   1.948   6.721   5.314
  458ASN    HB2 7105   1.978   6.686   5.215
  458ASN    HB3 7106   1.860   6.662   5.342
  458ASN     CG 7107   1.917   6.865   5.300
  458ASN    OD1 7108   1.976   6.950   5.365
  458ASN    ND2 7109   1.819   6.900   5.218
  458ASN   HD21 7110   1.794   6.998   5.213
  458ASN   HD22 7111   1.773   6.829   5.163
  458ASN      C 7112   2.071   6.746   5.536
  458ASN      O 7113   1.976   6.714   5.603
  459GLY      N 7114   2.172   6.817   5.575
  459GLY      H 7115   2.250   6.826   5.511
  459GLY     CA 7116   2.179   6.894   5.700
  459GLY    HA2 7117   2.264   6.962   5.701
  459GLY    HA3 7118   2.088   6.953   5.717
  459GLY      C 7119   2.189   6.806   5.826
  459GLY      O 7120   2.185   6.869   5.935
  460ASN      N 7121   2.206   6.672   5.817
  460ASN      H 7122   2.223   6.643   5.722
  460ASN     CA 7123   2.224   6.576   5.916
  460ASN     HA 7124   2.280   6.629   5.993
  460ASN     CB 7125   2.087   6.543   5.973
  460ASN    HB2 7126   2.035   6.636   5.994
  460ASN    HB3 7127   2.028   6.498   5.893
  460ASN     CG 7128   2.079   6.459   6.099
  460ASN    OD1 7129   2.164   6.455   6.188
  460ASN    ND2 7130   1.979   6.374   6.107
  460ASN   HD21 7131   1.977   6.326   6.196
  460ASN   HD22 7132   1.917   6.354   6.030
  460ASN      C 7133   2.306   6.461   5.863
  460ASN      O 7134   2.334   6.454   5.738
  461CYX      N 7135   2.347   6.369   5.952
  461CYX      H 7136   2.320   6.382   6.049
  461CYX     CA 7137   2.430   6.252   5.925
  461CYX     HA 7138   2.450   6.237   5.819
  461CYX     CB 7139   2.561   6.263   6.011
  461CYX    HB2 7140   2.534   6.242   6.115
  461CYX    HB3 7141   2.628   6.179   5.991
  461CYX     SG 7142   2.654   6.416   6.000
  461CYX      C 7143   2.339   6.140   5.981
  461CYX      O 7144   2.267   6.161   6.081
  462THR      N 7145   2.357   6.018   5.932
  462THR      H 7146   2.413   6.019   5.848
  462THR     CA 7147   2.290   5.894   5.974
  462THR     HA 7148   2.185   5.903   6.000
  462THR     CB 7149   2.277   5.796   5.859
  462THR     HB 7150   2.225   5.706   5.891
  462THR    CG2 7151   2.219   5.839   5.729
  462THR   HG21 7152   2.213   5.756   5.659
  462THR   HG22 7153   2.118   5.877   5.745
  462THR   HG23 7154   2.277   5.913   5.674
  462THR    OG1 7155   2.405   5.755   5.835
  462THR    HG1 7156   2.402   5.671   5.789
  462THR      C 7157   2.349   5.825   6.097
  462THR      O 7158   2.296   5.718   6.138
  463GLY      N 7159   2.450   5.887   6.163
  463GLY      H 7160   2.468   5.983   6.136
  463GLY     CA 7161   2.538   5.827   6.270
  463GLY    HA2 7162   2.474   5.772   6.340
  463GLY    HA3 7163   2.597   5.746   6.228
  463GLY      C 7164   2.620   5.932   6.346
  463GLY      O 7165   2.570   6.046   6.359
  464ILE      N 7166   2.736   5.888   6.398
  464ILE      H 7167   2.771   5.797   6.371
  464ILE     CA 7168   2.815   5.982   6.481
  464ILE     HA 7169   2.751   6.003   6.566
  464ILE     CB 7170   2.932   5.899   6.539
  464ILE     HB 7171   2.976   5.851   6.451
  464ILE    CG2 7172   3.046   5.977   6.602
  464ILE   HG21 7173   3.018   6.021   6.698
  464ILE   HG22 7174   3.135   5.919   6.627
  464ILE   HG23 7175   3.083   6.052   6.533
  464ILE    CG1 7176   2.888   5.793   6.634
  464ILE   HG12 7177   2.860   5.839   6.729
  464ILE   HG13 7178   2.799   5.747   6.590
  464ILE    CD1 7179   2.995   5.687   6.655
  464ILE   HD11 7180   2.999   5.617   6.572
  464ILE   HD12 7181   3.094   5.722   6.684
  464ILE   HD13 7182   2.958   5.632   6.741
  464ILE      C 7183   2.861   6.115   6.407
  464ILE      O 7184   2.868   6.113   6.283
  465LYS      N 7185   2.877   6.221   6.484
  465LYS      H 7186   2.860   6.203   6.582
  465LYS     CA 7187   2.916   6.360   6.451
  465LYS     HA 7188   2.955   6.374   6.350
  465LYS     CB 7189   2.814   6.470   6.470
  465LYS    HB2 7190   2.769   6.449   6.567
  465LYS    HB3 7191   2.866   6.566   6.466
  465LYS     CG 7192   2.708   6.474   6.366
  465LYS    HG2 7193   2.746   6.521   6.275
  465LYS    HG3 7194   2.677   6.372   6.344
  465LYS     CD 7195   2.596   6.571   6.417
  465LYS    HD2 7196   2.569   6.524   6.511
  465LYS    HD3 7197   2.633   6.672   6.432
  465LYS     CE 7198   2.484   6.566   6.317
  465LYS    HE2 7199   2.497   6.627   6.228
  465LYS    HE3 7200   2.472   6.459   6.297
  465LYS     NZ 7201   2.363   6.614   6.391
  465LYS    HZ1 7202   2.347   6.551   6.469
  465LYS    HZ2 7203   2.385   6.701   6.435
  465LYS    HZ3 7204   2.286   6.628   6.328
  465LYS      C 7205   3.033   6.398   6.538
  465LYS      O 7206   3.042   6.362   6.660
  466ILE      N 7207   3.131   6.464   6.477
  466ILE      H 7208   3.123   6.470   6.376
  466ILE     CA 7209   3.251   6.516   6.540
  466ILE     HA 7210   3.239   6.503   6.648
  466ILE     CB 7211   3.373   6.436   6.483
  466ILE     HB 7212   3.378   6.464   6.378
  466ILE    CG2 7213   3.494   6.489   6.566
  466ILE   HG21 7214   3.573   6.420   6.535
  466ILE   HG22 7215   3.528   6.588   6.533
  466ILE   HG23 7216   3.482   6.484   6.675
  466ILE    CG1 7217   3.361   6.279   6.479
  466ILE   HG12 7218   3.273   6.255   6.419
  466ILE   HG13 7219   3.452   6.241   6.433
  466ILE    CD1 7220   3.343   6.210   6.613
  466ILE   HD11 7221   3.426   6.229   6.682
  466ILE   HD12 7222   3.252   6.248   6.661
  466ILE   HD13 7223   3.324   6.105   6.592
  466ILE      C 7224   3.260   6.668   6.503
  466ILE      O 7225   3.261   6.703   6.389
  467TYR      N 7226   3.257   6.750   6.604
  467TYR      H 7227   3.258   6.707   6.695
  467TYR     CA 7228   3.293   6.893   6.607
  467TYR     HA 7229   3.286   6.934   6.507
  467TYR     CB 7230   3.188   6.973   6.690
  467TYR    HB2 7231   3.096   6.969   6.632
  467TYR    HB3 7232   3.171   6.928   6.788
  467TYR     CG 7233   3.237   7.111   6.725
  467TYR    CD1 7234   3.321   7.132   6.836
  467TYR    HD1 7235   3.334   7.050   6.905
  467TYR    CE1 7236   3.385   7.256   6.856
  467TYR    HE1 7237   3.441   7.281   6.945
  467TYR     CZ 7238   3.375   7.362   6.760
  467TYR     OH 7239   3.439   7.478   6.776
  467TYR     HH 7240   3.410   7.547   6.716
  467TYR    CE2 7241   3.298   7.342   6.642
  467TYR    HE2 7242   3.270   7.417   6.570
  467TYR    CD2 7243   3.237   7.214   6.627
  467TYR    HD2 7244   3.181   7.199   6.536
  467TYR      C 7245   3.440   6.919   6.645
  467TYR      O 7246   3.493   6.860   6.739
  468VAL      N 7247   3.510   7.001   6.559
  468VAL      H 7248   3.459   7.028   6.476
  468VAL     CA 7249   3.653   7.037   6.569
  468VAL     HA 7250   3.701   6.975   6.644
  468VAL     CB 7251   3.735   6.995   6.440
  468VAL     HB 7252   3.699   7.056   6.357
  468VAL    CG1 7253   3.882   7.015   6.452
  468VAL   HG11 7254   3.904   7.119   6.479
  468VAL   HG12 7255   3.919   6.959   6.538
  468VAL   HG13 7256   3.927   6.983   6.358
  468VAL    CG2 7257   3.706   6.850   6.395
  468VAL   HG21 7258   3.609   6.857   6.346
  468VAL   HG22 7259   3.767   6.830   6.308
  468VAL   HG23 7260   3.706   6.774   6.474
  468VAL      C 7261   3.669   7.188   6.601
  468VAL      O 7262   3.601   7.273   6.546
  469SER      N 7263   3.771   7.217   6.687
  469SER      H 7264   3.833   7.151   6.731
  469SER     CA 7265   3.790   7.359   6.729
  469SER     HA 7266   3.693   7.408   6.727
  469SER     CB 7267   3.859   7.366   6.866
  469SER    HB2 7268   3.880   7.469   6.895
  469SER    HB3 7269   3.793   7.335   6.947
  469SER     OG 7270   3.979   7.304   6.851
  469SER     HG 7271   4.022   7.313   6.936
  469SER      C 7272   3.855   7.458   6.635
  469SER      O 7273   3.911   7.420   6.534
  470ASP      N 7274   3.860   7.589   6.666
  470ASP      H 7275   3.802   7.623   6.741
  470ASP     CA 7276   3.942   7.693   6.593
  470ASP     HA 7277   3.917   7.680   6.487
  470ASP     CB 7278   3.919   7.838   6.640
  470ASP    HB2 7279   3.810   7.844   6.645
  470ASP    HB3 7280   3.959   7.846   6.741
  470ASP     CG 7281   3.970   7.953   6.543
  470ASP    OD1 7282   4.065   8.024   6.586
  470ASP    OD2 7283   3.925   7.959   6.428
  470ASP      C 7284   4.092   7.657   6.602
  470ASP      O 7285   4.167   7.717   6.526
  471ASP      N 7286   4.135   7.572   6.692
  471ASP      H 7287   4.066   7.528   6.751
  471ASP     CA 7288   4.276   7.529   6.710
  471ASP     HA 7289   4.339   7.589   6.644
  471ASP     CB 7290   4.323   7.538   6.856
  471ASP    HB2 7291   4.308   7.643   6.880
  471ASP    HB3 7292   4.257   7.478   6.918
  471ASP     CG 7293   4.469   7.490   6.883
  471ASP    OD1 7294   4.544   7.582   6.909
  471ASP    OD2 7295   4.506   7.371   6.884
  471ASP      C 7296   4.293   7.388   6.643
  471ASP      O 7297   4.399   7.345   6.598
  472GLY      N 7298   4.182   7.324   6.609
  472GLY      H 7299   4.096   7.361   6.646
  472GLY     CA 7300   4.161   7.210   6.530
  472GLY    HA2 7301   4.066   7.220   6.478
  472GLY    HA3 7302   4.241   7.198   6.456
  472GLY      C 7303   4.161   7.076   6.612
  472GLY      O 7304   4.169   6.966   6.557
  473LYS      N 7305   4.157   7.080   6.745
  473LYS      H 7306   4.152   7.173   6.784
  473LYS     CA 7307   4.141   6.973   6.830
  473LYS     HA 7308   4.204   6.890   6.798
  473LYS     CB 7309   4.197   7.010   6.970
  473LYS    HB2 7310   4.127   7.071   7.028
  473LYS    HB3 7311   4.192   6.919   7.030
  473LYS     CG 7312   4.329   7.089   6.993
  473LYS    HG2 7313   4.403   7.047   6.925
  473LYS    HG3 7314   4.314   7.193   6.964
  473LYS     CD 7315   4.369   7.086   7.143
  473LYS    HD2 7316   4.286   7.126   7.201
  473LYS    HD3 7317   4.373   6.982   7.178
  473LYS     CE 7318   4.495   7.167   7.173
  473LYS    HE2 7319   4.529   7.153   7.275
  473LYS    HE3 7320   4.570   7.133   7.101
  473LYS     NZ 7321   4.484   7.312   7.144
  473LYS    HZ1 7322   4.480   7.333   7.045
  473LYS    HZ2 7323   4.406   7.351   7.195
  473LYS    HZ3 7324   4.575   7.353   7.162
  473LYS      C 7325   4.001   6.918   6.826
  473LYS      O 7326   3.897   6.985   6.800
  474ALA      N 7327   3.988   6.789   6.862
  474ALA      H 7328   4.072   6.735   6.878
  474ALA     CA 7329   3.862   6.710   6.853
  474ALA     HA 7330   3.770   6.761   6.881
  474ALA     CB 7331   3.841   6.660   6.711
  474ALA    HB1 7332   3.753   6.596   6.715
  474ALA    HB2 7333   3.825   6.752   6.655
  474ALA    HB3 7334   3.927   6.604   6.675
  474ALA      C 7335   3.867   6.589   6.950
  474ALA      O 7336   3.975   6.531   6.977
  475HIE      N 7337   3.751   6.557   7.005
  475HIE      H 7338   3.667   6.593   6.962
  475HIE     CA 7339   3.739   6.460   7.109
  475HIE     HA 7340   3.837   6.430   7.147
  475HIE     CB 7341   3.665   6.514   7.231
  475HIE    HB2 7342   3.729   6.590   7.274
  475HIE    HB3 7343   3.576   6.563   7.191
  475HIE     CG 7344   3.636   6.394   7.332
  475HIE    ND1 7345   3.522   6.317   7.348
  475HIE    CE1 7346   3.560   6.224   7.438
  475HIE    HE1 7347   3.505   6.141   7.480
  475HIE    NE2 7348   3.685   6.248   7.481
  475HIE    HE2 7349   3.730   6.210   7.563
  475HIE    CD2 7350   3.733   6.360   7.422
  475HIE    HD2 7351   3.833   6.398   7.432
  475HIE      C 7352   3.675   6.339   7.055
  475HIE      O 7353   3.560   6.340   7.006
  476PHE      N 7354   3.737   6.219   7.068
  476PHE      H 7355   3.830   6.221   7.108
  476PHE     CA 7356   3.691   6.095   7.014
  476PHE     HA 7357   3.601   6.108   6.954
  476PHE     CB 7358   3.810   6.057   6.925
  476PHE    HB2 7359   3.906   6.063   6.976
  476PHE    HB3 7360   3.787   5.959   6.885
  476PHE     CG 7361   3.821   6.150   6.807
  476PHE    CD1 7362   3.733   6.141   6.700
  476PHE    HD1 7363   3.650   6.072   6.699
  476PHE    CE1 7364   3.763   6.218   6.589
  476PHE    HE1 7365   3.689   6.227   6.510
  476PHE     CZ 7366   3.882   6.301   6.588
  476PHE     HZ 7367   3.897   6.366   6.503
  476PHE    CE2 7368   3.964   6.314   6.696
  476PHE    HE2 7369   4.049   6.379   6.697
  476PHE    CD2 7370   3.926   6.244   6.812
  476PHE    HD2 7371   3.987   6.230   6.901
  476PHE      C 7372   3.659   5.995   7.122
  476PHE      O 7373   3.737   5.986   7.217
  477SER      N 7374   3.550   5.919   7.100
  477SER      H 7375   3.487   5.930   7.022
  477SER     CA 7376   3.521   5.817   7.199
  477SER     HA 7377   3.609   5.792   7.258
  477SER     CB 7378   3.430   5.878   7.309
  477SER    HB2 7379   3.414   5.795   7.378
  477SER    HB3 7380   3.486   5.952   7.365
  477SER     OG 7381   3.305   5.920   7.271
  477SER     HG 7382   3.311   5.958   7.183
  477SER      C 7383   3.473   5.689   7.132
  477SER      O 7384   3.391   5.691   7.041
  478ILE      N 7385   3.539   5.576   7.166
  478ILE      H 7386   3.585   5.568   7.256
  478ILE     CA 7387   3.506   5.441   7.113
  478ILE     HA 7388   3.413   5.449   7.058
  478ILE     CB 7389   3.609   5.390   7.004
  478ILE     HB 7390   3.708   5.365   7.042
  478ILE    CG2 7391   3.555   5.246   6.953
  478ILE   HG21 7392   3.567   5.178   7.037
  478ILE   HG22 7393   3.455   5.251   6.908
  478ILE   HG23 7394   3.618   5.214   6.870
  478ILE    CG1 7395   3.634   5.488   6.887
  478ILE   HG12 7396   3.563   5.466   6.807
  478ILE   HG13 7397   3.624   5.594   6.910
  478ILE    CD1 7398   3.762   5.453   6.813
  478ILE   HD11 7399   3.848   5.494   6.865
  478ILE   HD12 7400   3.781   5.345   6.811
  478ILE   HD13 7401   3.766   5.499   6.714
  478ILE      C 7402   3.478   5.342   7.222
  478ILE      O 7403   3.567   5.277   7.275
  479SER      N 7404   3.356   5.334   7.274
  479SER      H 7405   3.284   5.400   7.248
  479SER     CA 7406   3.326   5.239   7.376
  479SER     HA 7407   3.390   5.264   7.461
  479SER     CB 7408   3.173   5.249   7.410
  479SER    HB2 7409   3.159   5.230   7.517
  479SER    HB3 7410   3.146   5.353   7.394
  479SER     OG 7411   3.083   5.149   7.356
  479SER     HG 7412   2.997   5.169   7.394
  479SER      C 7413   3.357   5.097   7.342
  479SER      O 7414   3.358   5.048   7.228
  480ASN      N 7415   3.381   5.015   7.445
  480ASN      H 7416   3.389   5.050   7.539
  480ASN     CA 7417   3.397   4.868   7.425
  480ASN     HA 7418   3.464   4.857   7.340
  480ASN     CB 7419   3.462   4.807   7.556
  480ASN    HB2 7420   3.545   4.866   7.594
  480ASN    HB3 7421   3.390   4.798   7.637
  480ASN     CG 7422   3.532   4.677   7.528
  480ASN    OD1 7423   3.572   4.647   7.418
  480ASN    ND2 7424   3.553   4.594   7.627
  480ASN   HD21 7425   3.616   4.518   7.606
  480ASN   HD22 7426   3.517   4.617   7.719
  480ASN      C 7427   3.267   4.793   7.378
  480ASN      O 7428   3.267   4.680   7.325
  481SER      N 7429   3.151   4.859   7.383
  481SER      H 7430   3.156   4.953   7.419
  481SER     CA 7431   3.023   4.818   7.317
  481SER     HA 7432   3.028   4.709   7.318
  481SER     CB 7433   2.898   4.849   7.403
  481SER    HB2 7434   2.922   4.948   7.442
  481SER    HB3 7435   2.807   4.839   7.344
  481SER     OG 7436   2.888   4.769   7.518
  481SER     HG 7437   2.934   4.804   7.594
  481SER      C 7438   3.006   4.857   7.174
  481SER      O 7439   2.903   4.820   7.116
  482ALA      N 7440   3.100   4.932   7.112
  482ALA      H 7441   3.182   4.958   7.164
  482ALA     CA 7442   3.082   5.001   6.985
  482ALA     HA 7443   2.992   5.062   6.994
  482ALA     CB 7444   3.197   5.100   6.958
  482ALA    HB1 7445   3.192   5.144   6.858
  482ALA    HB2 7446   3.186   5.179   7.032
  482ALA    HB3 7447   3.293   5.052   6.973
  482ALA      C 7448   3.057   4.903   6.867
  482ALA      O 7449   3.117   4.798   6.854
  483GLU      N 7450   2.971   4.945   6.769
  483GLU      H 7451   2.924   5.033   6.787
  483GLU     CA 7452   2.945   4.879   6.640
  483GLU     HA 7453   2.929   4.772   6.659
  483GLU     CB 7454   2.828   4.939   6.567
  483GLU    HB2 7455   2.748   4.926   6.640
  483GLU    HB3 7456   2.863   5.040   6.546
  483GLU     CG 7457   2.779   4.875   6.434
  483GLU    HG2 7458   2.855   4.894   6.359
  483GLU    HG3 7459   2.779   4.767   6.445
  483GLU     CD 7460   2.636   4.920   6.390
  483GLU    OE1 7461   2.533   4.863   6.433
  483GLU    OE2 7462   2.610   5.032   6.337
  483GLU      C 7463   3.073   4.884   6.551
  483GLU      O 7464   3.118   4.780   6.499
  484ASP      N 7465   3.140   4.998   6.541
  484ASP      H 7466   3.115   5.083   6.590
  484ASP     CA 7467   3.265   5.012   6.460
  484ASP     HA 7468   3.285   4.929   6.392
  484ASP     CB 7469   3.246   5.128   6.362
  484ASP    HB2 7470   3.254   5.225   6.410
  484ASP    HB3 7471   3.330   5.114   6.293
  484ASP     CG 7472   3.120   5.103   6.272
  484ASP    OD1 7473   3.128   5.005   6.197
  484ASP    OD2 7474   3.017   5.166   6.287
  484ASP      C 7475   3.383   5.035   6.558
  484ASP      O 7476   3.378   5.115   6.650
  485PRO      N 7477   3.502   4.974   6.536
  485PRO     CD 7478   3.526   4.874   6.442
  485PRO    HD2 7479   3.523   4.925   6.346
  485PRO    HD3 7480   3.457   4.790   6.449
  485PRO     CG 7481   3.670   4.830   6.459
  485PRO    HG2 7482   3.734   4.883   6.388
  485PRO    HG3 7483   3.685   4.722   6.465
  485PRO     CB 7484   3.709   4.878   6.599
  485PRO    HB2 7485   3.816   4.901   6.600
  485PRO    HB3 7486   3.681   4.800   6.669
  485PRO     CA 7487   3.624   5.000   6.614
  485PRO     HA 7488   3.582   5.007   6.714
  485PRO      C 7489   3.693   5.134   6.581
  485PRO      O 7490   3.804   5.158   6.624
  486PHE      N 7491   3.640   5.209   6.490
  486PHE      H 7492   3.548   5.189   6.453
  486PHE     CA 7493   3.705   5.334   6.440
  486PHE     HA 7494   3.761   5.384   6.519
  486PHE     CB 7495   3.805   5.300   6.328
  486PHE    HB2 7496   3.873   5.383   6.312
  486PHE    HB3 7497   3.862   5.217   6.371
  486PHE     CG 7498   3.763   5.254   6.192
  486PHE    CD1 7499   3.694   5.131   6.169
  486PHE    HD1 7500   3.660   5.074   6.254
  486PHE    CE1 7501   3.668   5.080   6.040
  486PHE    HE1 7502   3.622   4.983   6.032
  486PHE     CZ 7503   3.702   5.161   5.928
  486PHE     HZ 7504   3.702   5.121   5.827
  486PHE    CE2 7505   3.773   5.281   5.947
  486PHE    HE2 7506   3.791   5.346   5.863
  486PHE    CD2 7507   3.790   5.324   6.078
  486PHE    HD2 7508   3.842   5.416   6.097
  486PHE      C 7509   3.607   5.440   6.395
  486PHE      O 7510   3.491   5.415   6.371
  487ILE      N 7511   3.653   5.561   6.389
  487ILE      H 7512   3.754   5.557   6.385
  487ILE     CA 7513   3.584   5.688   6.349
  487ILE     HA 7514   3.492   5.657   6.300
  487ILE     CB 7515   3.555   5.781   6.474
  487ILE     HB 7516   3.652   5.813   6.512
  487ILE    CG2 7517   3.483   5.911   6.428
  487ILE   HG21 7518   3.501   5.987   6.503
  487ILE   HG22 7519   3.510   5.945   6.328
  487ILE   HG23 7520   3.379   5.879   6.429
  487ILE    CG1 7521   3.489   5.710   6.601
  487ILE   HG12 7522   3.393   5.661   6.581
  487ILE   HG13 7523   3.535   5.612   6.620
  487ILE    CD1 7524   3.475   5.794   6.727
  487ILE   HD11 7525   3.512   5.733   6.810
  487ILE   HD12 7526   3.548   5.875   6.721
  487ILE   HD13 7527   3.375   5.830   6.751
  487ILE      C 7528   3.685   5.749   6.252
  487ILE      O 7529   3.802   5.739   6.286
  488ALA      N 7530   3.635   5.796   6.136
  488ALA      H 7531   3.539   5.776   6.111
  488ALA     CA 7532   3.707   5.865   6.034
  488ALA     HA 7533   3.800   5.910   6.070
  488ALA     CB 7534   3.738   5.763   5.914
  488ALA    HB1 7535   3.767   5.664   5.947
  488ALA    HB2 7536   3.652   5.752   5.848
  488ALA    HB3 7537   3.817   5.809   5.856
  488ALA      C 7538   3.623   5.983   5.979
  488ALA      O 7539   3.508   5.967   5.953
  489ILE      N 7540   3.684   6.099   5.952
  489ILE      H 7541   3.783   6.114   5.967
  489ILE     CA 7542   3.616   6.219   5.899
  489ILE     HA 7543   3.523   6.184   5.853
  489ILE     CB 7544   3.593   6.315   6.021
  489ILE     HB 7545   3.548   6.406   5.981
  489ILE    CG2 7546   3.486   6.273   6.121
  489ILE   HG21 7547   3.395   6.253   6.065
  489ILE   HG22 7548   3.518   6.184   6.175
  489ILE   HG23 7549   3.468   6.356   6.189
  489ILE    CG1 7550   3.728   6.361   6.089
  489ILE   HG12 7551   3.784   6.272   6.119
  489ILE   HG13 7552   3.786   6.408   6.009
  489ILE    CD1 7553   3.726   6.466   6.202
  489ILE   HD11 7554   3.825   6.495   6.237
  489ILE   HD12 7555   3.679   6.557   6.165
  489ILE   HD13 7556   3.675   6.419   6.286
  489ILE      C 7557   3.702   6.276   5.785
  489ILE      O 7558   3.822   6.278   5.794
  490HIE      N 7559   3.635   6.333   5.679
  490HIE      H 7560   3.535   6.342   5.681
  490HIE     CA 7561   3.709   6.396   5.571
  490HIE     HA 7562   3.810   6.415   5.607
  490HIE     CB 7563   3.722   6.285   5.463
  490HIE    HB2 7564   3.801   6.306   5.390
  490HIE    HB3 7565   3.771   6.204   5.516
  490HIE     CG 7566   3.593   6.241   5.394
  490HIE    ND1 7567   3.513   6.315   5.302
  490HIE    CE1 7568   3.408   6.231   5.274
  490HIE    HE1 7569   3.329   6.258   5.206
  490HIE    NE2 7570   3.417   6.113   5.338
  490HIE    HE2 7571   3.351   6.037   5.328
  490HIE    CD2 7572   3.533   6.120   5.414
  490HIE    HD2 7573   3.577   6.038   5.469
  490HIE      C 7574   3.642   6.530   5.524
  490HIE      O 7575   3.535   6.557   5.568
  491ALA      N 7576   3.700   6.597   5.424
  491ALA      H 7577   3.795   6.568   5.405
  491ALA     CA 7578   3.660   6.726   5.370
  491ALA     HA 7579   3.648   6.801   5.448
  491ALA     CB 7580   3.760   6.781   5.274
  491ALA    HB1 7581   3.856   6.755   5.318
  491ALA    HB2 7582   3.750   6.723   5.182
  491ALA    HB3 7583   3.747   6.887   5.253
  491ALA      C 7584   3.515   6.729   5.322
  491ALA      O 7585   3.454   6.836   5.310
  492GLU      N 7586   3.452   6.621   5.279
  492GLU      H 7587   3.505   6.536   5.282
  492GLU     CA 7588   3.318   6.615   5.221
  492GLU     HA 7589   3.280   6.714   5.199
  492GLU     CB 7590   3.319   6.535   5.087
  492GLU    HB2 7591   3.379   6.447   5.107
  492GLU    HB3 7592   3.219   6.509   5.053
  492GLU     CG 7593   3.400   6.603   4.972
  492GLU    HG2 7594   3.503   6.604   5.008
  492GLU    HG3 7595   3.382   6.535   4.889
  492GLU     CD 7596   3.348   6.745   4.928
  492GLU    OE1 7597   3.225   6.752   4.901
  492GLU    OE2 7598   3.428   6.839   4.909
  492GLU      C 7599   3.217   6.555   5.316
  492GLU      O 7600   3.099   6.581   5.296
  493SER      N 7601   3.264   6.494   5.424
  493SER      H 7602   3.365   6.493   5.434
  493SER     CA 7603   3.185   6.461   5.535
  493SER     HA 7604   3.085   6.434   5.500
  493SER     CB 7605   3.227   6.333   5.601
  493SER    HB2 7606   3.143   6.289   5.656
  493SER    HB3 7607   3.266   6.251   5.542
  493SER     OG 7608   3.322   6.370   5.703
  493SER     HG 7609   3.307   6.306   5.773
  493SER      C 7610   3.151   6.578   5.630
  493SER      O 7611   3.060   6.566   5.711
  494LYS      N 7612   3.220   6.687   5.609
  494LYS      H 7613   3.301   6.685   5.548
  494LYS     CA 7614   3.196   6.818   5.672
  494LYS     HA 7615   3.214   6.808   5.779
  494LYS     CB 7616   3.301   6.924   5.629
  494LYS    HB2 7617   3.393   6.866   5.636
  494LYS    HB3 7618   3.277   6.960   5.529
  494LYS     CG 7619   3.318   7.050   5.713
  494LYS    HG2 7620   3.222   7.101   5.720
  494LYS    HG3 7621   3.334   7.017   5.816
  494LYS     CD 7622   3.423   7.157   5.677
  494LYS    HD2 7623   3.516   7.100   5.680
  494LYS    HD3 7624   3.396   7.201   5.581
  494LYS     CE 7625   3.450   7.251   5.797
  494LYS    HE2 7626   3.449   7.199   5.893
  494LYS    HE3 7627   3.545   7.298   5.772
  494LYS     NZ 7628   3.359   7.366   5.809
  494LYS    HZ1 7629   3.266   7.344   5.776
  494LYS    HZ2 7630   3.357   7.397   5.905
  494LYS    HZ3 7631   3.391   7.437   5.744
  494LYS      C 7632   3.052   6.876   5.666
  494LYS      O 7633   3.005   6.896   5.552
  495LEU      N 7634   2.978   6.910   5.772
  495LEU      H 7635   3.017   6.884   5.862
  495LEU     CA 7636   2.848   6.978   5.765
  495LEU     HA 7637   2.808   6.935   5.673
  495LEU     CB 7638   2.746   6.940   5.883
  495LEU    HB2 7639   2.812   6.960   5.968
  495LEU    HB3 7640   2.664   7.011   5.888
  495LEU     CG 7641   2.679   6.804   5.897
  495LEU     HG 7642   2.753   6.724   5.901
  495LEU    CD1 7643   2.616   6.790   6.036
  495LEU   HD11 7644   2.672   6.838   6.116
  495LEU   HD12 7645   2.519   6.839   6.025
  495LEU   HD13 7646   2.601   6.686   6.064
  495LEU    CD2 7647   2.576   6.769   5.783
  495LEU   HD21 7648   2.629   6.790   5.690
  495LEU   HD22 7649   2.523   6.677   5.804
  495LEU   HD23 7650   2.497   6.843   5.773
  495LEU      C 7651   2.855   7.125   5.746
  495LEU      O 7652   2.802   7.172   5.643
  495LEU    OXT 7653   2.909   7.196   5.837
  496CA2    CA2 7654   5.667   2.891   3.285
  497CL1    CL1 7655   4.364   3.996   4.297
  498ROH    HO1 7656   5.444   3.150   5.143
  498ROH     O1 7657   5.497   3.209   5.090
  4994GA     C1 7658   5.592   3.112   5.038
  4994GA     H1 7659   5.675   3.087   5.105
  4994GA     C2 7660   5.659   3.164   4.907
  4994GA     H2 7661   5.743   3.098   4.885
  4994GA     O2 7662   5.724   3.295   4.924
  4994GA    H2O 7663   5.791   3.298   4.855
  4994GA     C3 7664   5.562   3.165   4.786
  4994GA     H3 7665   5.479   3.234   4.802
  4994GA     O3 7666   5.630   3.204   4.659
  4994GA    H3O 7667   5.562   3.189   4.593
  4994GA     C4 7668   5.485   3.028   4.769
  4994GA     H4 7669   5.561   2.952   4.751
  4994GA     C5 7670   5.422   2.979   4.902
  4994GA     H5 7671   5.345   3.050   4.932
  4994GA     C6 7672   5.373   2.839   4.892
  4994GA    H62 7673   5.324   2.817   4.797
  4994GA    H61 7674   5.455   2.768   4.882
  4994GA     O6 7675   5.291   2.795   5.006
  4994GA    H6O 7676   5.202   2.832   5.005
  4994GA     O5 7677   5.523   2.984   5.008
  4994GA     O4 7678   5.385   3.043   4.666
  5004GA     C1 7679   5.416   2.971   4.537
  5004GA     H1 7680   5.523   2.951   4.530
  5004GA     C2 7681   5.376   3.060   4.416
  5004GA     H2 7682   5.418   3.020   4.325
  5004GA     O2 7683   5.434   3.197   4.434
  5004GA    H2O 7684   5.391   3.258   4.374
  5004GA     C3 7685   5.225   3.067   4.383
  5004GA     H3 7686   5.180   3.133   4.457
  5004GA     O3 7687   5.199   3.132   4.254
  5004GA    H3O 7688   5.118   3.183   4.265
  5004GA     C4 7689   5.152   2.929   4.391
  5004GA     H4 7690   5.178   2.875   4.300
  5004GA     C5 7691   5.186   2.849   4.519
  5004GA     H5 7692   5.142   2.915   4.594
  5004GA     C6 7693   5.125   2.707   4.513
  5004GA    H62 7694   5.137   2.647   4.604
  5004GA    H61 7695   5.018   2.728   4.514
  5004GA     O6 7696   5.157   2.645   4.386
  5004GA    H6O 7697   5.153   2.549   4.391
  5004GA     O5 7698   5.339   2.845   4.539
  5004GA     O4 7699   5.005   2.961   4.396
  5014GA     C1 7700   4.929   2.976   4.266
  5014GA     H1 7701   4.984   3.038   4.194
  5014GA     C2 7702   4.789   3.043   4.306
  5014GA     H2 7703   4.742   3.094   4.222
  5014GA     O2 7704   4.814   3.149   4.411
  5014GA    H2O 7705   4.880   3.112   4.471
  5014GA     C3 7706   4.693   2.933   4.358
  5014GA     H3 7707   4.708   2.921   4.466
  5014GA     O3 7708   4.559   2.989   4.336
  5014GA    H3O 7709   4.505   2.975   4.414
  5014GA     C4 7710   4.694   2.796   4.281
  5014GA     H4 7711   4.641   2.817   4.188
  5014GA     C5 7712   4.841   2.744   4.267
  5014GA     H5 7713   4.889   2.729   4.363
  5014GA     C6 7714   4.850   2.603   4.192
  5014GA    H62 7715   4.956   2.587   4.172
  5014GA    H61 7716   4.814   2.521   4.254
  5014GA     O6 7717   4.790   2.608   4.065
  5014GA    H6O 7718   4.814   2.532   4.012
  5014GA     O5 7719   4.928   2.842   4.201
  5014GA     O4 7720   4.609   2.697   4.352
  5024GA     C1 7721   4.461   2.694   4.307
  5024GA     H1 7722   4.420   2.795   4.317
  5024GA     C2 7723   4.376   2.613   4.406
  5024GA     H2 7724   4.273   2.643   4.390
  5024GA     O2 7725   4.407   2.645   4.545
  5024GA    H2O 7726   4.412   2.741   4.557
  5024GA     C3 7727   4.385   2.459   4.371
  5024GA     H3 7728   4.480   2.421   4.409
  5024GA     O3 7729   4.270   2.394   4.431
  5024GA    H3O 7730   4.272   2.424   4.523
  5024GA     C4 7731   4.390   2.426   4.216
  5024GA     H4 7732   4.294   2.444   4.168
  5024GA     C5 7733   4.490   2.509   4.138
  5024GA     H5 7734   4.586   2.491   4.186
  5024GA     C6 7735   4.507   2.487   3.988
  5024GA    H62 7736   4.593   2.536   3.941
  5024GA    H61 7737   4.511   2.381   3.961
  5024GA     O6 7738   4.394   2.531   3.913
  5024GA    H6O 7739   4.381   2.626   3.908
  5024GA     O5 7740   4.451   2.650   4.166
  5024GA     O4 7741   4.442   2.281   4.192
  5030GA     C1 7742   4.346   2.182   4.142
  5030GA     H1 7743   4.250   2.229   4.122
  5030GA     C2 7744   4.310   2.068   4.242
  5030GA     H2 7745   4.238   1.997   4.202
  5030GA     C3 7746   4.438   1.984   4.261
  5030GA     H3 7747   4.501   2.053   4.316
  5030GA     C4 7748   4.512   1.932   4.136
  5030GA     H4 7749   4.471   1.835   4.109
  5030GA     C5 7750   4.522   2.051   4.030
  5030GA     H5 7751   4.596   2.123   4.065
  5030GA     C6 7752   4.564   2.001   3.886
  5030GA    H62 7753   4.533   2.076   3.813
  5030GA    H61 7754   4.669   1.973   3.899
  5030GA     O6 7755   4.495   1.885   3.841
  5030GA    H6O 7756   4.420   1.913   3.788
  5030GA     O5 7757   4.392   2.124   4.008
  5030GA     O4 7758   4.654   1.898   4.163
  5030GA    H4O 7759   4.660   1.852   4.246
  5030GA     O3 7760   4.418   1.871   4.355
  5030GA    H3O 7761   4.393   1.799   4.298
  5030GA     O2 7762   4.258   2.117   4.366
  5030GA    H2O 7763   4.254   2.212   4.362
  504Na+    NA+ 7764   3.372   0.617   5.464
  505WAT      O 7765   1.641   1.639   4.887
  505WAT     H1 7766   1.684   1.569   4.936
  505WAT     H2 7767   1.648   1.613   4.795
  506WAT      O 7768   5.165   1.945   5.550
  506WAT     H1 7769   5.073   1.944   5.521
  506WAT     H2 7770   5.208   1.879   5.496
  507WAT      O 7771  -0.046   0.509   2.641
  507WAT     H1 7772  -0.082   0.564   2.711
  507WAT     H2 7773   0.046   0.500   2.663
  508WAT      O 7774   3.845   3.421   3.928
  508WAT     H1 7775   3.940   3.427   3.918
  508WAT     H2 7776   3.828   3.328   3.939
  509WAT      O 7777   5.685   2.741   3.517
  509WAT     H1 7778   5.657   2.652   3.539
  509WAT     H2 7779   5.737   2.769   3.592
  510WAT      O 7780   1.420   6.336   3.513
  510WAT     H1 7781   1.359   6.400   3.549
  510WAT     H2 7782   1.477   6.387   3.455
  511WAT      O 7783   1.431   4.060   8.954
  511WAT     H1 7784   1.511   4.091   8.912
  511WAT     H2 7785   1.459   3.988   9.009
  512WAT      O 7786   3.731   3.122   3.288
  512WAT     H1 7787   3.710   3.029   3.298
  512WAT     H2 7788   3.753   3.133   3.196
  513WAT      O 7789   8.196   7.513   9.006
  513WAT     H1 7790   8.279   7.555   8.986
  513WAT     H2 7791   8.179   7.536   9.098
  514WAT      O 7792   2.539   6.391   0.890
  514WAT     H1 7793   2.540   6.384   0.986
  514WAT     H2 7794   2.544   6.301   0.859
  515WAT      O 7795   7.355   0.915   0.234
  515WAT     H1 7796   7.304   0.941   0.157
  515WAT     H2 7797   7.446   0.935   0.210
  516WAT      O 7798   6.822   3.872   0.939
  516WAT     H1 7799   6.849   3.791   0.982
  516WAT     H2 7800   6.767   3.916   1.003
  517WAT      O 7801   1.709   0.617   8.329
  517WAT     H1 7802   1.784   0.665   8.293
  517WAT     H2 7803   1.667   0.680   8.388
  518WAT      O 7804   8.046   5.164   5.892
  518WAT     H1 7805   8.022   5.075   5.919
  518WAT     H2 7806   7.971   5.217   5.919
  519WAT      O 7807   4.887   4.227   4.704
  519WAT     H1 7808   4.793   4.217   4.689
  519WAT     H2 7809   4.900   4.322   4.713
  520WAT      O 7810   4.319   3.463   3.063
  520WAT     H1 7811   4.284   3.376   3.081
  520WAT     H2 7812   4.293   3.515   3.139
  521WAT      O 7813   3.697   3.443   4.727
  521WAT     H1 7814   3.720   3.459   4.819
  521WAT     H2 7815   3.685   3.531   4.690
  522WAT      O 7816   2.988   6.830   4.053
  522WAT     H1 7817   2.984   6.921   4.084
  522WAT     H2 7818   3.067   6.794   4.094
  523WAT      O 7819   3.272   8.406   4.924
  523WAT     H1 7820   3.263   8.426   5.017
  523WAT     H2 7821   3.360   8.368   4.917
  524WAT      O 7822   3.759   4.962   3.046
  524WAT     H1 7823   3.675   5.004   3.028
  524WAT     H2 7824   3.785   4.921   2.963
  525WAT      O 7825   3.376   3.800   3.724
  525WAT     H1 7826   3.359   3.848   3.805
  525WAT     H2 7827   3.289   3.783   3.688
  526WAT      O 7828   5.518   1.290   7.404
  526WAT     H1 7829   5.482   1.373   7.438
  526WAT     H2 7830   5.465   1.271   7.327
  527WAT      O 7831   1.351   5.356   1.081
  527WAT     H1 7832   1.340   5.405   1.162
  527WAT     H2 7833   1.338   5.265   1.107
  528WAT      O 7834   3.429   2.849   4.755
  528WAT     H1 7835   3.438   2.792   4.831
  528WAT     H2 7836   3.366   2.804   4.699
  529WAT      O 7837   8.313   8.296   5.661
  529WAT     H1 7838   8.356   8.280   5.577
  529WAT     H2 7839   8.382   8.333   5.717
  530WAT      O 7840   5.312   7.933   6.234
  530WAT     H1 7841   5.393   7.983   6.243
  530WAT     H2 7842   5.258   7.987   6.176
  531WAT      O 7843   3.373   3.516   2.883
  531WAT     H1 7844   3.323   3.499   2.803
  531WAT     H2 7845   3.461   3.537   2.852
  532WAT      O 7846   3.795   4.449   5.067
  532WAT     H1 7847   3.830   4.491   5.146
  532WAT     H2 7848   3.767   4.363   5.097
  533WAT      O 7849   3.705   0.300   3.031
  533WAT     H1 7850   3.752   0.225   3.066
  533WAT     H2 7851   3.695   0.359   3.106
  534WAT      O 7852   4.840   4.122   5.155
  534WAT     H1 7853   4.911   4.127   5.091
  534WAT     H2 7854   4.800   4.209   5.153
  535WAT      O 7855   3.739   3.161   3.928
  535WAT     H1 7856   3.645   3.174   3.927
  535WAT     H2 7857   3.750   3.070   3.959
  536WAT      O 7858  -0.055   1.469   7.351
  536WAT     H1 7859  -0.108   1.525   7.296
  536WAT     H2 7860   0.007   1.427   7.291
  537WAT      O 7861   4.642   3.450   4.130
  537WAT     H1 7862   4.592   3.378   4.169
  537WAT     H2 7863   4.652   3.426   4.038
  538WAT      O 7864   0.711   7.952   4.511
  538WAT     H1 7865   0.616   7.967   4.506
  538WAT     H2 7866   0.743   8.023   4.566
  539WAT      O 7867   2.736   1.036   4.710
  539WAT     H1 7868   2.790   0.990   4.645
  539WAT     H2 7869   2.749   0.987   4.791
  540WAT      O 7870   4.735   0.695   1.563
  540WAT     H1 7871   4.707   0.745   1.485
  540WAT     H2 7872   4.829   0.714   1.571
  541WAT      O 7873   0.839   3.381   6.471
  541WAT     H1 7874   0.841   3.377   6.375
  541WAT     H2 7875   0.927   3.354   6.498
  542WAT      O 7876   3.938   5.482   4.645
  542WAT     H1 7877   3.858   5.527   4.674
  542WAT     H2 7878   4.007   5.547   4.656
  543WAT      O 7879   5.569   2.942   3.035
  543WAT     H1 7880   5.474   2.934   3.028
  543WAT     H2 7881   5.603   2.894   2.960
  544WAT      O 7882   7.354   7.944   5.065
  544WAT     H1 7883   7.290   7.948   4.994
  544WAT     H2 7884   7.394   8.031   5.066
  545WAT      O 7885   1.243   8.179   5.635
  545WAT     H1 7886   1.184   8.107   5.657
  545WAT     H2 7887   1.241   8.236   5.712
  546WAT      O 7888   0.537   2.848   2.882
  546WAT     H1 7889   0.617   2.896   2.860
  546WAT     H2 7890   0.540   2.770   2.826
  547WAT      O 7891   4.932   5.098   5.387
  547WAT     H1 7892   4.898   5.115   5.299
  547WAT     H2 7893   4.937   5.185   5.427
  548WAT      O 7894   4.973   8.000   5.501
  548WAT     H1 7895   4.917   7.924   5.487
  548WAT     H2 7896   4.937   8.067   5.443
  549WAT      O 7897   0.303   1.618   6.180
  549WAT     H1 7898   0.333   1.562   6.108
  549WAT     H2 7899   0.236   1.565   6.225
  550WAT      O 7900   1.310   5.440   2.854
  550WAT     H1 7901   1.345   5.523   2.888
  550WAT     H2 7902   1.286   5.459   2.764
  551WAT      O 7903   0.912   1.565   2.647
  551WAT     H1 7904   0.933   1.474   2.629
  551WAT     H2 7905   0.990   1.614   2.621
  552WAT      O 7906   4.427   0.521   2.171
  552WAT     H1 7907   4.376   0.601   2.183
  552WAT     H2 7908   4.367   0.450   2.191
  553WAT      O 7909   2.745   0.219   4.938
  553WAT     H1 7910   2.684   0.147   4.951
  553WAT     H2 7911   2.802   0.215   5.015
  554WAT      O 7912   1.966   1.182   7.418
  554WAT     H1 7913   1.881   1.198   7.458
  554WAT     H2 7914   1.945   1.152   7.329
  555WAT      O 7915   1.003   7.541   8.872
  555WAT     H1 7916   1.003   7.446   8.872
  555WAT     H2 7917   1.017   7.565   8.964
  556WAT      O 7918   4.097   0.907   5.215
  556WAT     H1 7919   4.090   0.911   5.120
  556WAT     H2 7920   4.048   0.984   5.245
  557WAT      O 7921   1.844   2.337   8.343
  557WAT     H1 7922   1.770   2.290   8.305
  557WAT     H2 7923   1.881   2.386   8.270
  558WAT      O 7924   2.342   2.512   3.485
  558WAT     H1 7925   2.270   2.522   3.547
  558WAT     H2 7926   2.418   2.490   3.539
  559WAT      O 7927   3.028   3.932   4.570
  559WAT     H1 7928   3.077   4.014   4.573
  559WAT     H2 7929   3.075   3.873   4.629
  560WAT      O 7930   5.137   8.354   5.835
  560WAT     H1 7931   5.222   8.311   5.835
  560WAT     H2 7932   5.076   8.288   5.801
  561WAT      O 7933   1.672   2.594   6.522
  561WAT     H1 7934   1.643   2.578   6.432
  561WAT     H2 7935   1.625   2.529   6.574
  562WAT      O 7936   2.372   2.276   6.993
  562WAT     H1 7937   2.346   2.319   6.912
  562WAT     H2 7938   2.351   2.183   6.979
  563WAT      O 7939   0.428   3.855   3.973
  563WAT     H1 7940   0.440   3.762   3.995
  563WAT     H2 7941   0.376   3.853   3.893
  564WAT      O 7942   6.897   3.289   3.778
  564WAT     H1 7943   6.894   3.372   3.729
  564WAT     H2 7944   6.920   3.223   3.712
  565WAT      O 7945   1.334   6.099   0.094
  565WAT     H1 7946   1.388   6.162   0.045
  565WAT     H2 7947   1.397   6.034   0.127
  566WAT      O 7948   5.092   7.301   0.633
  566WAT     H1 7949   5.086   7.359   0.557
  566WAT     H2 7950   5.164   7.242   0.612
  567WAT      O 7951   4.251   3.701   0.819
  567WAT     H1 7952   4.158   3.701   0.842
  567WAT     H2 7953   4.285   3.619   0.856
  568WAT      O 7954   5.439   3.100   6.101
  568WAT     H1 7955   5.497   3.172   6.124
  568WAT     H2 7956   5.485   3.054   6.030
  569WAT      O 7957   4.123   2.994   3.146
  569WAT     H1 7958   4.154   3.023   3.232
  569WAT     H2 7959   4.038   3.037   3.135
  570WAT      O 7960   7.628   7.432   6.448
  570WAT     H1 7961   7.623   7.381   6.529
  570WAT     H2 7962   7.657   7.519   6.477
  571WAT      O 7963   7.809   6.538   3.109
  571WAT     H1 7964   7.725   6.500   3.135
  571WAT     H2 7965   7.874   6.471   3.132
  572WAT      O 7966   4.383   7.373   3.462
  572WAT     H1 7967   4.347   7.400   3.378
  572WAT     H2 7968   4.382   7.277   3.459
  573WAT      O 7969   4.721   0.249   5.632
  573WAT     H1 7970   4.658   0.220   5.699
  573WAT     H2 7971   4.721   0.344   5.640
  574WAT      O 7972   2.407   6.954   8.085
  574WAT     H1 7973   2.430   6.886   8.149
  574WAT     H2 7974   2.311   6.953   8.083
  575WAT      O 7975   4.270   8.103   2.439
  575WAT     H1 7976   4.190   8.059   2.411
  575WAT     H2 7977   4.294   8.058   2.520
  576WAT      O 7978   5.519   4.155   8.480
  576WAT     H1 7979   5.604   4.125   8.513
  576WAT     H2 7980   5.498   4.093   8.410
  577WAT      O 7981   2.019   0.642   0.486
  577WAT     H1 7982   1.942   0.626   0.431
  577WAT     H2 7983   2.014   0.576   0.555
  578WAT      O 7984  -0.015   3.941   6.009
  578WAT     H1 7985  -0.089   3.881   6.020
  578WAT     H2 7986  -0.047   4.025   6.043
  579WAT      O 7987   1.939   3.783   5.631
  579WAT     H1 7988   1.874   3.853   5.642
  579WAT     H2 7989   1.888   3.709   5.597
  580WAT      O 7990   0.866   2.480   3.717
  580WAT     H1 7991   0.904   2.555   3.671
  580WAT     H2 7992   0.940   2.421   3.733
  581WAT      O 7993   8.046   6.144   0.477
  581WAT     H1 7994   8.096   6.161   0.557
  581WAT     H2 7995   8.061   6.051   0.459
  582WAT      O 7996   4.152   6.329   3.300
  582WAT     H1 7997   4.124   6.240   3.279
  582WAT     H2 7998   4.182   6.365   3.217
  583WAT      O 7999   0.383   5.363   4.686
  583WAT     H1 8000   0.461   5.313   4.711
  583WAT     H2 8001   0.348   5.316   4.611
  584WAT      O 8002   7.285   4.314   9.348
  584WAT     H1 8003   7.280   4.259   9.269
  584WAT     H2 8004   7.199   4.356   9.352
  585WAT      O 8005   0.738   2.439   4.512
  585WAT     H1 8006   0.717   2.530   4.533
  585WAT     H2 8007   0.833   2.436   4.510
  586WAT      O 8008   4.198   5.709   8.413
  586WAT     H1 8009   4.203   5.665   8.329
  586WAT     H2 8010   4.264   5.778   8.408
  587WAT      O 8011   6.251   7.113   6.320
  587WAT     H1 8012   6.165   7.090   6.286
  587WAT     H2 8013   6.293   7.162   6.250
  588WAT      O 8014   2.571   7.903   6.530
  588WAT     H1 8015   2.569   7.851   6.610
  588WAT     H2 8016   2.661   7.933   6.522
  589WAT      O 8017   0.353   2.847   7.258
  589WAT     H1 8018   0.293   2.790   7.210
  589WAT     H2 8019   0.300   2.885   7.328
  590WAT      O 8020   7.478   6.761   8.121
  590WAT     H1 8021   7.570   6.750   8.095
  590WAT     H2 8022   7.478   6.842   8.173
  591WAT      O 8023   2.745   1.390   8.388
  591WAT     H1 8024   2.724   1.463   8.330
  591WAT     H2 8025   2.774   1.432   8.469
  592WAT      O 8026   4.332   4.058   8.265
  592WAT     H1 8027   4.247   4.060   8.309
  592WAT     H2 8028   4.361   4.149   8.266
  593WAT      O 8029   4.020   7.420   6.292
  593WAT     H1 8030   4.008   7.333   6.255
  593WAT     H2 8031   3.980   7.416   6.378
  594WAT      O 8032   4.193   4.316   5.022
  594WAT     H1 8033   4.138   4.368   5.082
  594WAT     H2 8034   4.148   4.232   5.014
  595WAT      O 8035   6.217   6.013   2.999
  595WAT     H1 8036   6.209   5.918   3.006
  595WAT     H2 8037   6.130   6.042   2.972
  596WAT      O 8038   1.302   2.599   0.709
  596WAT     H1 8039   1.337   2.513   0.687
  596WAT     H2 8040   1.211   2.597   0.679
  597WAT      O 8041   0.464   0.921   2.952
  597WAT     H1 8042   0.494   1.009   2.973
  597WAT     H2 8043   0.461   0.876   3.037
  598WAT      O 8044   0.308   6.968   7.500
  598WAT     H1 8045   0.394   7.010   7.502
  598WAT     H2 8046   0.304   6.926   7.414
  599WAT      O 8047   5.957   7.663   8.850
  599WAT     H1 8048   6.019   7.734   8.834
  599WAT     H2 8049   5.887   7.678   8.786
  600WAT      O 8050   0.926   6.347   7.115
  600WAT     H1 8051   0.913   6.256   7.087
  600WAT     H2 8052   0.872   6.357   7.193
  601WAT      O 8053   5.409   7.527   0.020
  601WAT     H1 8054   5.340   7.551   0.083
  601WAT     H2 8055   5.472   7.599   0.025
  602WAT      O 8056   0.293   5.096   9.406
  602WAT     H1 8057   0.220   5.155   9.421
  602WAT     H2 8058   0.358   5.148   9.358
  603WAT      O 8059   6.090   6.638   4.804
  603WAT     H1 8060   6.054   6.584   4.875
  603WAT     H2 8061   6.022   6.637   4.736
  604WAT      O 8062   2.808   2.055   7.423
  604WAT     H1 8063   2.745   2.078   7.491
  604WAT     H2 8064   2.877   2.007   7.469
  605WAT      O 8065   7.137   0.694   4.235
  605WAT     H1 8066   7.178   0.624   4.185
  605WAT     H2 8067   7.210   0.744   4.272
  606WAT      O 8068   0.471   6.469   6.162
  606WAT     H1 8069   0.476   6.431   6.250
  606WAT     H2 8070   0.417   6.548   6.174
  607WAT      O 8071   1.746   1.787   1.184
  607WAT     H1 8072   1.786   1.862   1.140
  607WAT     H2 8073   1.652   1.802   1.175
  608WAT      O 8074   3.970   0.862   7.491
  608WAT     H1 8075   3.976   0.955   7.471
  608WAT     H2 8076   3.879   0.839   7.474
  609WAT      O 8077   1.633   3.886   2.907
  609WAT     H1 8078   1.546   3.856   2.933
  609WAT     H2 8079   1.692   3.843   2.968
  610WAT      O 8080   7.288   3.055   8.383
  610WAT     H1 8081   7.260   2.975   8.427
  610WAT     H2 8082   7.209   3.089   8.341
  611WAT      O 8083   2.293   5.440   3.096
  611WAT     H1 8084   2.302   5.363   3.153
  611WAT     H2 8085   2.211   5.481   3.125
  612WAT      O 8086   5.858   7.950   5.658
  612WAT     H1 8087   5.786   8.001   5.621
  612WAT     H2 8088   5.904   7.915   5.581
  613WAT      O 8089  -0.047   8.257   4.996
  613WAT     H1 8090  -0.015   8.243   4.907
  613WAT     H2 8091  -0.030   8.175   5.041
  614WAT      O 8092   3.741   7.939   3.012
  614WAT     H1 8093   3.810   7.930   2.945
  614WAT     H2 8094   3.660   7.947   2.962
  615WAT      O 8095   2.742   3.324   6.247
  615WAT     H1 8096   2.748   3.384   6.172
  615WAT     H2 8097   2.790   3.246   6.219
  616WAT      O 8098   0.161   0.419   1.162
  616WAT     H1 8099   0.182   0.330   1.134
  616WAT     H2 8100   0.162   0.471   1.082
  617WAT      O 8101   1.382   2.270   0.325
  617WAT     H1 8102   1.398   2.362   0.346
  617WAT     H2 8103   1.469   2.231   0.321
  618WAT      O 8104   4.445   1.616   0.104
  618WAT     H1 8105   4.354   1.633   0.080
  618WAT     H2 8106   4.494   1.689   0.067
  619WAT      O 8107   2.818   3.187   1.211
  619WAT     H1 8108   2.803   3.282   1.213
  619WAT     H2 8109   2.898   3.175   1.263
  620WAT      O 8110   0.697   4.658   5.613
  620WAT     H1 8111   0.679   4.590   5.548
  620WAT     H2 8112   0.709   4.610   5.695
  621WAT      O 8113   5.116   8.422   7.575
  621WAT     H1 8114   5.079   8.489   7.633
  621WAT     H2 8115   5.143   8.352   7.634
  622WAT      O 8116   7.230   2.255   3.918
  622WAT     H1 8117   7.147   2.279   3.877
  622WAT     H2 8118   7.296   2.275   3.852
  623WAT      O 8119  -0.089   2.241   1.203
  623WAT     H1 8120  -0.098   2.199   1.118
  623WAT     H2 8121  -0.129   2.180   1.265
  624WAT      O 8122   3.030   3.827   8.005
  624WAT     H1 8123   3.079   3.908   7.992
  624WAT     H2 8124   3.097   3.758   8.011
  625WAT      O 8125   2.050   5.243   6.436
  625WAT     H1 8126   1.975   5.301   6.421
  625WAT     H2 8127   2.107   5.293   6.493
  626WAT      O 8128   0.815   8.286   9.405
  626WAT     H1 8129   0.767   8.204   9.407
  626WAT     H2 8130   0.820   8.310   9.313
  627WAT      O 8131   5.253   0.506   0.757
  627WAT     H1 8132   5.285   0.456   0.833
  627WAT     H2 8133   5.227   0.439   0.694
  628WAT      O 8134   1.112   5.371   7.656
  628WAT     H1 8135   1.037   5.313   7.641
  628WAT     H2 8136   1.087   5.454   7.617
  629WAT      O 8137   5.550   3.887   8.354
  629WAT     H1 8138   5.556   3.862   8.262
  629WAT     H2 8139   5.640   3.881   8.387
  630WAT      O 8140   5.752   1.341   0.658
  630WAT     H1 8141   5.817   1.396   0.701
  630WAT     H2 8142   5.750   1.261   0.711
  631WAT      O 8143   7.751   0.463   2.029
  631WAT     H1 8144   7.698   0.435   1.955
  631WAT     H2 8145   7.825   0.403   2.030
  632WAT      O 8146   8.326   1.295   4.326
  632WAT     H1 8147   8.328   1.201   4.306
  632WAT     H2 8148   8.236   1.322   4.306
  633WAT      O 8149   8.010   6.386   0.984
  633WAT     H1 8150   7.990   6.294   0.967
  633WAT     H2 8151   7.939   6.434   0.943
  634WAT      O 8152   5.968   4.789   1.671
  634WAT     H1 8153   5.896   4.778   1.609
  634WAT     H2 8154   5.931   4.763   1.756
  635WAT      O 8155   2.181   8.388   3.092
  635WAT     H1 8156   2.244   8.392   3.163
  635WAT     H2 8157   2.116   8.323   3.120
  636WAT      O 8158   2.138   1.985   9.063
  636WAT     H1 8159   2.061   1.973   9.119
  636WAT     H2 8160   2.125   1.923   8.991
  637WAT      O 8161   4.362   3.143   8.161
  637WAT     H1 8162   4.340   3.217   8.105
  637WAT     H2 8163   4.409   3.181   8.235
  638WAT      O 8164   6.932   1.577   9.251
  638WAT     H1 8165   6.881   1.505   9.288
  638WAT     H2 8166   6.985   1.609   9.325
  639WAT      O 8167   0.445   2.772   0.593
  639WAT     H1 8168   0.366   2.740   0.550
  639WAT     H2 8169   0.467   2.852   0.546
  640WAT      O 8170   2.103   0.322   6.558
  640WAT     H1 8171   2.023   0.331   6.506
  640WAT     H2 8172   2.157   0.396   6.532
  641WAT      O 8173   0.146   0.397   2.359
  641WAT     H1 8174   0.207   0.392   2.432
  641WAT     H2 8175   0.060   0.382   2.398
  642WAT      O 8176   7.375   5.253   8.254
  642WAT     H1 8177   7.377   5.181   8.318
  642WAT     H2 8178   7.433   5.223   8.183
  643WAT      O 8179   0.114   4.680   1.114
  643WAT     H1 8180   0.098   4.671   1.208
  643WAT     H2 8181   0.027   4.679   1.074
  644WAT      O 8182   1.384   1.420   4.345
  644WAT     H1 8183   1.469   1.383   4.323
  644WAT     H2 8184   1.326   1.344   4.351
  645WAT      O 8185   4.684   7.764   6.781
  645WAT     H1 8186   4.645   7.837   6.733
  645WAT     H2 8187   4.611   7.725   6.828
  646WAT      O 8188   3.606   3.914   0.858
  646WAT     H1 8189   3.570   3.991   0.903
  646WAT     H2 8190   3.613   3.941   0.767
  647WAT      O 8191   6.805   3.800   3.515
  647WAT     H1 8192   6.847   3.718   3.486
  647WAT     H2 8193   6.878   3.853   3.548
  648WAT      O 8194   6.945   8.180   9.275
  648WAT     H1 8195   6.904   8.266   9.266
  648WAT     H2 8196   6.919   8.149   9.362
  649WAT      O 8197   2.863   7.910   2.594
  649WAT     H1 8198   2.774   7.942   2.603
  649WAT     H2 8199   2.857   7.816   2.610
  650WAT      O 8200   1.919   3.874   8.177
  650WAT     H1 8201   1.912   3.966   8.205
  650WAT     H2 8202   1.831   3.838   8.191
  651WAT      O 8203   2.115   6.128   8.139
  651WAT     H1 8204   2.078   6.204   8.183
  651WAT     H2 8205   2.150   6.074   8.209
  652WAT      O 8206   2.114   2.728   7.818
  652WAT     H1 8207   2.162   2.799   7.860
  652WAT     H2 8208   2.173   2.653   7.824
  653WAT      O 8209   5.946   4.943   1.011
  653WAT     H1 8210   5.915   5.033   1.019
  653WAT     H2 8211   6.041   4.950   1.023
  654WAT      O 8212   0.923   6.994   1.208
  654WAT     H1 8213   1.002   7.031   1.167
  654WAT     H2 8214   0.861   6.985   1.136
  655WAT      O 8215   5.705   4.374   0.180
  655WAT     H1 8216   5.718   4.413   0.267
  655WAT     H2 8217   5.693   4.449   0.122
  656WAT      O 8218   5.349   0.642   8.638
  656WAT     H1 8219   5.328   0.568   8.695
  656WAT     H2 8220   5.404   0.606   8.570
  657WAT      O 8221   3.705   1.708   1.082
  657WAT     H1 8222   3.690   1.782   1.142
  657WAT     H2 8223   3.621   1.663   1.077
  658WAT      O 8224   3.861   6.911   8.589
  658WAT     H1 8225   3.896   6.864   8.664
  658WAT     H2 8226   3.917   6.886   8.516
  659WAT      O 8227   1.095   1.361   6.083
  659WAT     H1 8228   1.021   1.305   6.106
  659WAT     H2 8229   1.071   1.448   6.113
  660WAT      O 8230   4.479   7.586   0.989
  660WAT     H1 8231   4.434   7.601   0.907
  660WAT     H2 8232   4.484   7.491   0.997
  661WAT      O 8233   1.688   5.072   7.206
  661WAT     H1 8234   1.597   5.076   7.235
  661WAT     H2 8235   1.724   5.159   7.226
  662WAT      O 8236   5.474   0.329   7.113
  662WAT     H1 8237   5.521   0.264   7.060
  662WAT     H2 8238   5.455   0.400   7.051
  663WAT      O 8239   4.698   2.877   8.059
  663WAT     H1 8240   4.657   2.963   8.049
  663WAT     H2 8241   4.669   2.846   8.145
  664WAT      O 8242   1.789   0.908   1.439
  664WAT     H1 8243   1.867   0.876   1.485
  664WAT     H2 8244   1.762   0.834   1.385
  665WAT      O 8245   4.432   0.567   7.599
  665WAT     H1 8246   4.362   0.624   7.564
  665WAT     H2 8247   4.432   0.584   7.693
  666WAT      O 8248   7.393   2.313   0.176
  666WAT     H1 8249   7.434   2.260   0.244
  666WAT     H2 8250   7.464   2.334   0.115
  667WAT      O 8251   6.981   3.723   5.995
  667WAT     H1 8252   6.916   3.734   5.926
  667WAT     H2 8253   7.065   3.741   5.953
  668WAT      O 8254   5.898   0.807   3.652
  668WAT     H1 8255   5.979   0.782   3.606
  668WAT     H2 8256   5.903   0.903   3.658
  669WAT      O 8257   6.051   5.407   3.142
  669WAT     H1 8258   6.047   5.432   3.049
  669WAT     H2 8259   6.100   5.324   3.142
  670WAT      O 8260   5.547   6.540   3.012
  670WAT     H1 8261   5.631   6.495   3.025
  670WAT     H2 8262   5.481   6.479   3.045
  671WAT      O 8263   2.111   0.298   7.050
  671WAT     H1 8264   2.173   0.242   7.097
  671WAT     H2 8265   2.028   0.283   7.094
  672WAT      O 8266   7.294   3.249   2.165
  672WAT     H1 8267   7.382   3.280   2.144
  672WAT     H2 8268   7.242   3.329   2.174
  673WAT      O 8269   6.325   7.061   0.451
  673WAT     H1 8270   6.354   7.102   0.532
  673WAT     H2 8271   6.274   7.128   0.407
  674WAT      O 8272   6.275   2.638   6.747
  674WAT     H1 8273   6.302   2.657   6.658
  674WAT     H2 8274   6.344   2.581   6.782
  675WAT      O 8275   0.264   3.614   3.966
  675WAT     H1 8276   0.289   3.599   3.874
  675WAT     H2 8277   0.171   3.594   3.969
  676WAT      O 8278   8.218   3.900   4.459
  676WAT     H1 8279   8.272   3.951   4.521
  676WAT     H2 8280   8.209   3.814   4.501
  677WAT      O 8281   7.107   1.090   2.080
  677WAT     H1 8282   7.201   1.089   2.096
  677WAT     H2 8283   7.086   1.183   2.071
  678WAT      O 8284   1.683   6.349   2.392
  678WAT     H1 8285   1.739   6.326   2.318
  678WAT     H2 8286   1.743   6.371   2.463
  679WAT      O 8287   4.381   8.345   3.055
  679WAT     H1 8288   4.475   8.333   3.064
  679WAT     H2 8289   4.358   8.298   2.974
  680WAT      O 8290   4.327   3.376   8.008
  680WAT     H1 8291   4.354   3.423   7.930
  680WAT     H2 8292   4.242   3.414   8.031
  681WAT      O 8293   4.331   3.508   1.007
  681WAT     H1 8294   4.293   3.467   1.085
  681WAT     H2 8295   4.419   3.470   1.001
  682WAT      O 8296   6.633   2.679   1.571
  682WAT     H1 8297   6.724   2.651   1.574
  682WAT     H2 8298   6.603   2.675   1.661
  683WAT      O 8299   6.119   6.359   2.007
  683WAT     H1 8300   6.049   6.357   2.072
  683WAT     H2 8301   6.179   6.426   2.039
  684WAT      O 8302   2.353   2.251   3.821
  684WAT     H1 8303   2.315   2.265   3.735
  684WAT     H2 8304   2.407   2.329   3.836
  685WAT      O 8305   3.739   4.365   9.346
  685WAT     H1 8306   3.796   4.441   9.348
  685WAT     H2 8307   3.793   4.293   9.380
  686WAT      O 8308   4.398   0.765   5.804
  686WAT     H1 8309   4.318   0.778   5.856
  686WAT     H2 8310   4.433   0.853   5.793
  687WAT      O 8311   0.247   2.086   1.328
  687WAT     H1 8312   0.308   2.160   1.316
  687WAT     H2 8313   0.267   2.052   1.415
  688WAT      O 8314   1.447   6.574   7.011
  688WAT     H1 8315   1.378   6.581   6.945
  688WAT     H2 8316   1.436   6.485   7.046
  689WAT      O 8317   4.067   2.270   4.624
  689WAT     H1 8318   4.152   2.300   4.654
  689WAT     H2 8319   4.083   2.182   4.588
  690WAT      O 8320   4.027   7.971   2.373
  690WAT     H1 8321   3.951   7.939   2.422
  690WAT     H2 8322   3.996   7.979   2.283
  691WAT      O 8323   5.825   2.117   8.506
  691WAT     H1 8324   5.860   2.072   8.584
  691WAT     H2 8325   5.879   2.195   8.497
  692WAT      O 8326   2.866   6.073   3.334
  692WAT     H1 8327   2.925   6.055   3.408
  692WAT     H2 8328   2.846   6.166   3.341
  693WAT      O 8329   6.521   5.576   5.402
  693WAT     H1 8330   6.487   5.576   5.491
  693WAT     H2 8331   6.446   5.595   5.347
  694WAT      O 8332   7.529   2.005   2.451
  694WAT     H1 8333   7.571   2.091   2.462
  694WAT     H2 8334   7.591   1.956   2.396
  695WAT      O 8335   0.383   3.293   5.131
  695WAT     H1 8336   0.424   3.233   5.193
  695WAT     H2 8337   0.456   3.340   5.090
  696WAT      O 8338   7.777   1.366   7.209
  696WAT     H1 8339   7.738   1.451   7.228
  696WAT     H2 8340   7.825   1.343   7.288
  697WAT      O 8341   8.119   1.143   2.240
  697WAT     H1 8342   8.183   1.154   2.311
  697WAT     H2 8343   8.106   1.231   2.206
  698WAT      O 8344   7.607   7.269   4.133
  698WAT     H1 8345   7.573   7.334   4.194
  698WAT     H2 8346   7.622   7.317   4.052
  699WAT      O 8347   3.047   3.360   0.467
  699WAT     H1 8348   3.033   3.343   0.374
  699WAT     H2 8349   3.110   3.294   0.495
  700WAT      O 8350   1.214   5.815   2.643
  700WAT     H1 8351   1.188   5.867   2.567
  700WAT     H2 8352   1.235   5.879   2.711
  701WAT      O 8353   7.969   5.510   8.187
  701WAT     H1 8354   8.061   5.489   8.198
  701WAT     H2 8355   7.942   5.462   8.108
  702WAT      O 8356   7.839   4.358   0.053
  702WAT     H1 8357   7.835   4.420   0.126
  702WAT     H2 8358   7.867   4.411  -0.022
  703WAT      O 8359   6.680   1.878   4.518
  703WAT     H1 8360   6.686   1.974   4.521
  703WAT     H2 8361   6.701   1.850   4.607
  704WAT      O 8362   3.017   4.903   8.609
  704WAT     H1 8363   3.033   4.897   8.703
  704WAT     H2 8364   3.000   4.996   8.593
  705WAT      O 8365   1.697   3.738   8.219
  705WAT     H1 8366   1.742   3.654   8.205
  705WAT     H2 8367   1.637   3.721   8.292
  706WAT      O 8368   4.723   7.608   5.471
  706WAT     H1 8369   4.761   7.535   5.519
  706WAT     H2 8370   4.791   7.635   5.408
  707WAT      O 8371   1.873   6.155   6.452
  707WAT     H1 8372   1.857   6.213   6.527
  707WAT     H2 8373   1.966   6.167   6.432
  708WAT      O 8374   6.895   7.513   7.280
  708WAT     H1 8375   6.923   7.588   7.226
  708WAT     H2 8376   6.836   7.464   7.224
  709WAT      O 8377   0.638   1.920   0.099
  709WAT     H1 8378   0.550   1.891   0.075
  709WAT     H2 8379   0.624   2.000   0.150
  710WAT      O 8380   6.976   6.444   9.281
  710WAT     H1 8381   7.070   6.440   9.298
  710WAT     H2 8382   6.936   6.457   9.367
  711WAT      O 8383   1.735   7.687   7.374
  711WAT     H1 8384   1.650   7.659   7.339
  711WAT     H2 8385   1.716   7.766   7.424
  712WAT      O 8386   2.288   0.483   7.114
  712WAT     H1 8387   2.236   0.407   7.089
  712WAT     H2 8388   2.349   0.496   7.042
  713WAT      O 8389   6.377   2.857   3.227
  713WAT     H1 8390   6.386   2.806   3.307
  713WAT     H2 8391   6.382   2.793   3.156
  714WAT      O 8392   7.194   1.602   8.352
  714WAT     H1 8393   7.266   1.659   8.324
  714WAT     H2 8394   7.155   1.646   8.427
  715WAT      O 8395   7.309   0.958   3.094
  715WAT     H1 8396   7.309   0.920   3.006
  715WAT     H2 8397   7.237   1.021   3.092
  716WAT      O 8398   2.149   5.634   8.888
  716WAT     H1 8399   2.060   5.667   8.902
  716WAT     H2 8400   2.181   5.682   8.812
  717WAT      O 8401   3.362   7.912   8.419
  717WAT     H1 8402   3.372   7.951   8.333
  717WAT     H2 8403   3.324   7.982   8.473
  718WAT      O 8404   3.746   4.997   5.530
  718WAT     H1 8405   3.668   5.051   5.542
  718WAT     H2 8406   3.775   4.977   5.619
  719WAT      O 8407   8.167   5.402   1.842
  719WAT     H1 8408   8.150   5.447   1.925
  719WAT     H2 8409   8.254   5.433   1.815
  720WAT      O 8410   0.835   4.600   1.870
  720WAT     H1 8411   0.917   4.600   1.919
  720WAT     H2 8412   0.818   4.693   1.852
  721WAT      O 8413   0.417   1.893   9.427
  721WAT     H1 8414   0.402   1.946   9.349
  721WAT     H2 8415   0.336   1.900   9.477
  722WAT      O 8416   3.556   0.645   4.432
  722WAT     H1 8417   3.646   0.613   4.420
  722WAT     H2 8418   3.519   0.644   4.344
  723WAT      O 8419   7.528   8.193   1.615
  723WAT     H1 8420   7.568   8.141   1.545
  723WAT     H2 8421   7.480   8.128   1.668
  724WAT      O 8422   4.312   7.209   8.108
  724WAT     H1 8423   4.327   7.119   8.080
  724WAT     H2 8424   4.379   7.224   8.175
  725WAT      O 8425   0.711   3.863   2.450
  725WAT     H1 8426   0.678   3.780   2.414
  725WAT     H2 8427   0.802   3.867   2.421
  726WAT      O 8428   6.744   5.012   6.264
  726WAT     H1 8429   6.668   5.044   6.216
  726WAT     H2 8430   6.708   4.974   6.344
  727WAT      O 8431   3.789   4.549   8.680
  727WAT     H1 8432   3.777   4.464   8.721
  727WAT     H2 8433   3.808   4.608   8.753
  728WAT      O 8434   6.246   4.432   5.161
  728WAT     H1 8435   6.251   4.469   5.073
  728WAT     H2 8436   6.168   4.472   5.200
  729WAT      O 8437   8.018   7.983   6.951
  729WAT     H1 8438   8.062   8.061   6.916
  729WAT     H2 8439   7.998   7.931   6.873
  730WAT      O 8440   7.349   6.350   8.415
  730WAT     H1 8441   7.306   6.434   8.430
  730WAT     H2 8442   7.285   6.285   8.442
  731WAT      O 8443   6.736   1.442   0.233
  731WAT     H1 8444   6.703   1.432   0.322
  731WAT     H2 8445   6.660   1.425   0.177
  732WAT      O 8446  -0.010   8.000   1.041
  732WAT     H1 8447   0.074   8.019   1.000
  732WAT     H2 8448  -0.025   7.907   1.026
  733WAT      O 8449   2.279   4.689   7.549
  733WAT     H1 8450   2.333   4.625   7.596
  733WAT     H2 8451   2.228   4.636   7.488
  734WAT      O 8452   0.027   5.968   0.036
  734WAT     H1 8453   0.079   5.889   0.026
  734WAT     H2 8454  -0.011   5.983  -0.051
  735WAT      O 8455   4.725   3.323   9.154
  735WAT     H1 8456   4.792   3.370   9.104
  735WAT     H2 8457   4.755   3.232   9.155
  736WAT      O 8458   7.849   1.815   1.518
  736WAT     H1 8459   7.904   1.831   1.442
  736WAT     H2 8460   7.771   1.869   1.503
  737WAT      O 8461   6.993   2.239   3.752
  737WAT     H1 8462   6.940   2.249   3.673
  737WAT     H2 8463   6.994   2.145   3.768
  738WAT      O 8464   5.915   1.518   9.486
  738WAT     H1 8465   5.983   1.498   9.549
  738WAT     H2 8466   5.944   1.599   9.445
  739WAT      O 8467   0.016   0.327   4.331
  739WAT     H1 8468  -0.025   0.405   4.294
  739WAT     H2 8469  -0.002   0.334   4.425
  740WAT      O 8470   0.894   8.136   1.003
  740WAT     H1 8471   0.965   8.159   0.943
  740WAT     H2 8472   0.852   8.060   0.963
  741WAT      O 8473   5.111   6.138   2.523
  741WAT     H1 8474   5.067   6.100   2.446
  741WAT     H2 8475   5.095   6.232   2.514
  742WAT      O 8476   6.925   1.061   6.817
  742WAT     H1 8477   6.962   1.024   6.736
  742WAT     H2 8478   6.894   1.148   6.791
  743WAT      O 8479   5.799   4.452   0.932
  743WAT     H1 8480   5.733   4.383   0.942
  743WAT     H2 8481   5.873   4.423   0.987
  744WAT      O 8482   2.426   8.617   3.975
  744WAT     H1 8483   2.495   8.583   4.032
  744WAT     H2 8484   2.432   8.564   3.896
  745WAT      O 8485   1.988   7.953   2.066
  745WAT     H1 8486   1.958   7.898   1.994
  745WAT     H2 8487   2.063   7.906   2.103
  746WAT      O 8488   2.142   0.831   7.570
  746WAT     H1 8489   2.185   0.848   7.486
  746WAT     H2 8490   2.210   0.792   7.624
  747WAT      O 8491   4.673   4.428   9.488
  747WAT     H1 8492   4.679   4.501   9.549
  747WAT     H2 8493   4.612   4.458   9.420
  748WAT      O 8494   2.023   3.191   5.150
  748WAT     H1 8495   2.116   3.173   5.134
  748WAT     H2 8496   1.980   3.107   5.137
  749WAT      O 8497   1.225   3.228   8.841
  749WAT     H1 8498   1.216   3.135   8.820
  749WAT     H2 8499   1.274   3.265   8.767
  750WAT      O 8500   0.073   7.003   2.258
  750WAT     H1 8501   0.075   7.055   2.178
  750WAT     H2 8502   0.165   6.992   2.282
  751WAT      O 8503   4.771   3.421   7.860
  751WAT     H1 8504   4.684   3.425   7.821
  751WAT     H2 8505   4.812   3.343   7.821
  752WAT      O 8506   5.213   8.369   0.815
  752WAT     H1 8507   5.208   8.447   0.870
  752WAT     H2 8508   5.244   8.300   0.875
  753WAT      O 8509   4.559   7.363   2.741
  753WAT     H1 8510   4.602   7.424   2.680
  753WAT     H2 8511   4.626   7.298   2.761
  754WAT      O 8512   5.202   8.124   5.126
  754WAT     H1 8513   5.211   8.143   5.220
  754WAT     H2 8514   5.216   8.029   5.120
  755WAT      O 8515   4.653   2.317   4.594
  755WAT     H1 8516   4.672   2.245   4.534
  755WAT     H2 8517   4.568   2.294   4.632
  756WAT      O 8518   7.000   7.273   4.958
  756WAT     H1 8519   6.962   7.346   5.007
  756WAT     H2 8520   7.076   7.311   4.913
  757WAT      O 8521   1.294   5.694   8.637
  757WAT     H1 8522   1.273   5.604   8.611
  757WAT     H2 8523   1.302   5.690   8.733
  758WAT      O 8524  -0.038   7.034   1.964
  758WAT     H1 8525  -0.116   7.070   2.007
  758WAT     H2 8526  -0.062   7.027   1.872
  759WAT      O 8527   0.118   7.442   2.969
  759WAT     H1 8528   0.065   7.510   3.010
  759WAT     H2 8529   0.188   7.425   3.031
  760WAT      O 8530   2.262   3.894   2.203
  760WAT     H1 8531   2.221   3.860   2.283
  760WAT     H2 8532   2.345   3.932   2.233
  761WAT      O 8533   6.870   6.932   8.780
  761WAT     H1 8534   6.964   6.938   8.771
  761WAT     H2 8535   6.843   6.883   8.702
  762WAT      O 8536   0.649   2.558   4.916
  762WAT     H1 8537   0.608   2.541   5.000
  762WAT     H2 8538   0.717   2.490   4.908
  763WAT      O 8539   2.765   3.426   1.821
  763WAT     H1 8540   2.719   3.461   1.897
  763WAT     H2 8541   2.718   3.345   1.800
  764WAT      O 8542   0.806   1.556   4.382
  764WAT     H1 8543   0.729   1.577   4.434
  764WAT     H2 8544   0.864   1.510   4.444
  765WAT      O 8545   6.032   6.880   8.586
  765WAT     H1 8546   6.035   6.825   8.509
  765WAT     H2 8547   6.074   6.829   8.655
  766WAT      O 8548   6.788   2.407   2.941
  766WAT     H1 8549   6.838   2.404   2.859
  766WAT     H2 8550   6.847   2.368   3.006
  767WAT      O 8551   0.359   3.236   5.473
  767WAT     H1 8552   0.365   3.147   5.507
  767WAT     H2 8553   0.429   3.242   5.408
  768WAT      O 8554   1.276   0.410   3.971
  768WAT     H1 8555   1.218   0.335   3.977
  768WAT     H2 8556   1.260   0.461   4.051
  769WAT      O 8557   1.279   0.482   9.315
  769WAT     H1 8558   1.326   0.421   9.371
  769WAT     H2 8559   1.194   0.439   9.300
  770WAT      O 8560   0.209   0.823   2.757
  770WAT     H1 8561   0.247   0.909   2.770
  770WAT     H2 8562   0.282   0.762   2.773
  771WAT      O 8563   7.912   7.667   2.517
  771WAT     H1 8564   7.830   7.712   2.538
  771WAT     H2 8565   7.980   7.734   2.529
  772WAT      O 8566   1.145   7.593   8.611
  772WAT     H1 8567   1.151   7.688   8.610
  772WAT     H2 8568   1.113   7.572   8.699
  773WAT      O 8569   0.993   1.003   2.078
  773WAT     H1 8570   0.972   1.004   1.985
  773WAT     H2 8571   1.048   0.925   2.089
  774WAT      O 8572   3.121   1.559   7.426
  774WAT     H1 8573   3.199   1.516   7.461
  774WAT     H2 8574   3.144   1.580   7.335
  775WAT      O 8575   1.704   5.739   0.573
  775WAT     H1 8576   1.620   5.781   0.592
  775WAT     H2 8577   1.761   5.768   0.644
  776WAT      O 8578   2.422   7.195   3.937
  776WAT     H1 8579   2.347   7.147   3.901
  776WAT     H2 8580   2.431   7.162   4.026
  777WAT      O 8581   2.172   4.826   9.349
  777WAT     H1 8582   2.233   4.766   9.393
  777WAT     H2 8583   2.224   4.905   9.332
  778WAT      O 8584   4.099   2.393   5.330
  778WAT     H1 8585   4.039   2.413   5.258
  778WAT     H2 8586   4.048   2.411   5.409
  779WAT      O 8587   0.976   0.273   0.652
  779WAT     H1 8588   0.884   0.263   0.674
  779WAT     H2 8589   0.988   0.218   0.575
  780WAT      O 8590   2.994   4.473   7.506
  780WAT     H1 8591   2.977   4.567   7.514
  780WAT     H2 8592   2.998   4.457   7.412
  781WAT      O 8593   3.288   4.870   0.312
  781WAT     H1 8594   3.315   4.793   0.261
  781WAT     H2 8595   3.369   4.904   0.350
  782WAT      O 8596   1.541   8.511   6.025
  782WAT     H1 8597   1.601   8.511   5.951
  782WAT     H2 8598   1.509   8.421   6.031
  783WAT      O 8599   6.333   7.923   3.395
  783WAT     H1 8600   6.400   7.989   3.409
  783WAT     H2 8601   6.259   7.952   3.447
  784WAT      O 8602   1.756   8.643   3.936
  784WAT     H1 8603   1.690   8.693   3.983
  784WAT     H2 8604   1.790   8.581   4.000
  785WAT      O 8605   2.640   0.671   3.773
  785WAT     H1 8606   2.677   0.737   3.714
  785WAT     H2 8607   2.714   0.644   3.828
  786WAT      O 8608   7.222   0.755   6.746
  786WAT     H1 8609   7.132   0.730   6.726
  786WAT     H2 8610   7.263   0.673   6.775
  787WAT      O 8611   1.294   4.661   0.405
  787WAT     H1 8612   1.365   4.699   0.353
  787WAT     H2 8613   1.235   4.622   0.340
  788WAT      O 8614   4.159   6.566   0.245
  788WAT     H1 8615   4.236   6.618   0.267
  788WAT     H2 8616   4.166   6.489   0.301
  789WAT      O 8617   3.441   5.937   1.322
  789WAT     H1 8618   3.351   5.962   1.340
  789WAT     H2 8619   3.463   5.875   1.391
  790WAT      O 8620   5.839   5.067   2.811
  790WAT     H1 8621   5.840   5.094   2.903
  790WAT     H2 8622   5.828   5.148   2.762
  791WAT      O 8623   6.260   1.841   1.184
  791WAT     H1 8624   6.168   1.864   1.167
  791WAT     H2 8625   6.256   1.756   1.227
  792WAT      O 8626   3.919   3.449   7.770
  792WAT     H1 8627   3.992   3.394   7.743
  792WAT     H2 8628   3.910   3.514   7.701
  793WAT      O 8629   1.957   3.257   0.565
  793WAT     H1 8630   2.000   3.178   0.533
  793WAT     H2 8631   1.979   3.324   0.501
  794WAT      O 8632   2.521   6.673   7.789
  794WAT     H1 8633   2.537   6.586   7.826
  794WAT     H2 8634   2.506   6.658   7.696
  795WAT      O 8635   0.833   4.845   2.034
  795WAT     H1 8636   0.819   4.893   1.952
  795WAT     H2 8637   0.828   4.913   2.102
  796WAT      O 8638   3.042   6.362   9.152
  796WAT     H1 8639   3.087   6.277   9.153
  796WAT     H2 8640   3.102   6.421   9.106
  797WAT      O 8641   5.559   6.485   0.558
  797WAT     H1 8642   5.534   6.407   0.608
  797WAT     H2 8643   5.578   6.451   0.470
  798WAT      O 8644   6.658   7.006   9.179
  798WAT     H1 8645   6.620   6.990   9.265
  798WAT     H2 8646   6.676   7.100   9.177
  799WAT      O 8647   4.735   7.229   6.935
  799WAT     H1 8648   4.658   7.265   6.892
  799WAT     H2 8649   4.784   7.306   6.964
  800WAT      O 8650   2.829   3.201   7.644
  800WAT     H1 8651   2.833   3.109   7.672
  800WAT     H2 8652   2.912   3.238   7.675
  801WAT      O 8653   3.487   0.534   8.671
  801WAT     H1 8654   3.473   0.587   8.750
  801WAT     H2 8655   3.476   0.443   8.700
  802WAT      O 8656   5.781   0.301   2.057
  802WAT     H1 8657   5.768   0.350   2.138
  802WAT     H2 8658   5.874   0.312   2.037
  803WAT      O 8659   6.176   4.692   6.931
  803WAT     H1 8660   6.237   4.710   7.002
  803WAT     H2 8661   6.089   4.706   6.969
  804WAT      O 8662   7.743   8.586   5.137
  804WAT     H1 8663   7.704   8.615   5.054
  804WAT     H2 8664   7.818   8.533   5.111
  805WAT      O 8665   1.636   6.699   3.823
  805WAT     H1 8666   1.651   6.613   3.861
  805WAT     H2 8667   1.644   6.685   3.728
  806WAT      O 8668   3.362   7.538   5.578
  806WAT     H1 8669   3.407   7.604   5.630
  806WAT     H2 8670   3.411   7.534   5.495
  807WAT      O 8671   1.670   6.525   0.922
  807WAT     H1 8672   1.750   6.495   0.878
  807WAT     H2 8673   1.628   6.445   0.953
  808WAT      O 8674   3.991   8.472   8.469
  808WAT     H1 8675   3.998   8.567   8.484
  808WAT     H2 8676   4.080   8.439   8.477
  809WAT      O 8677   5.993   7.807   2.873
  809WAT     H1 8678   5.954   7.744   2.813
  809WAT     H2 8679   5.971   7.775   2.960
  810WAT      O 8680   5.453   2.850   6.383
  810WAT     H1 8681   5.400   2.792   6.438
  810WAT     H2 8682   5.455   2.933   6.430
  811WAT      O 8683   6.461   5.318   7.072
  811WAT     H1 8684   6.454   5.244   7.132
  811WAT     H2 8685   6.552   5.315   7.041
  812WAT      O 8686   5.087   6.438   4.396
  812WAT     H1 8687   5.062   6.499   4.327
  812WAT     H2 8688   5.182   6.431   4.388
  813WAT      O 8689   1.477   3.842   5.105
  813WAT     H1 8690   1.526   3.924   5.099
  813WAT     H2 8691   1.533   3.777   5.062
  814WAT      O 8692   3.436   7.305   2.857
  814WAT     H1 8693   3.376   7.290   2.930
  814WAT     H2 8694   3.417   7.235   2.796
  815WAT      O 8695   4.399   6.902   2.513
  815WAT     H1 8696   4.422   6.983   2.468
  815WAT     H2 8697   4.389   6.837   2.444
  816WAT      O 8698   0.669   8.498   2.043
  816WAT     H1 8699   0.627   8.543   1.969
  816WAT     H2 8700   0.762   8.503   2.023
  817WAT      O 8701   2.130   7.246   0.726
  817WAT     H1 8702   2.155   7.232   0.817
  817WAT     H2 8703   2.034   7.256   0.730
  818WAT      O 8704   6.607   7.739   3.158
  818WAT     H1 8705   6.603   7.681   3.082
  818WAT     H2 8706   6.688   7.713   3.203
  819WAT      O 8707   7.240   0.480   4.074
  819WAT     H1 8708   7.327   0.464   4.038
  819WAT     H2 8709   7.189   0.513   4.000
  820WAT      O 8710   3.664   8.074   9.235
  820WAT     H1 8711   3.657   8.161   9.194
  820WAT     H2 8712   3.725   8.027   9.179
  821WAT      O 8713   7.387   1.409   6.450
  821WAT     H1 8714   7.434   1.366   6.378
  821WAT     H2 8715   7.312   1.352   6.467
  822WAT      O 8716   3.715   2.823   5.443
  822WAT     H1 8717   3.802   2.790   5.422
  822WAT     H2 8718   3.710   2.820   5.539
  823WAT      O 8719   0.166   6.426   6.045
  823WAT     H1 8720   0.228   6.373   6.096
  823WAT     H2 8721   0.092   6.439   6.104
  824WAT      O 8722   1.006   7.623   9.146
  824WAT     H1 8723   1.073   7.593   9.208
  824WAT     H2 8724   1.025   7.716   9.134
  825WAT      O 8725   6.692   2.421   6.681
  825WAT     H1 8726   6.675   2.515   6.690
  825WAT     H2 8727   6.605   2.382   6.677
  826WAT      O 8728   5.575   4.544   8.137
  826WAT     H1 8729   5.517   4.531   8.212
  826WAT     H2 8730   5.521   4.590   8.073
  827WAT      O 8731   8.223   6.962   8.740
  827WAT     H1 8732   8.247   7.054   8.735
  827WAT     H2 8733   8.168   6.947   8.663
  828WAT      O 8734   7.998   0.325   8.126
  828WAT     H1 8735   7.999   0.420   8.141
  828WAT     H2 8736   8.085   0.296   8.152
  829WAT      O 8737   1.096   6.156   3.328
  829WAT     H1 8738   1.086   6.200   3.412
  829WAT     H2 8739   1.190   6.142   3.319
  830WAT      O 8740   6.587   2.412   2.056
  830WAT     H1 8741   6.507   2.372   2.022
  830WAT     H2 8742   6.605   2.365   2.137
  831WAT      O 8743   5.987   3.414   6.050
  831WAT     H1 8744   5.953   3.471   5.981
  831WAT     H2 8745   6.055   3.466   6.092
  832WAT      O 8746   7.564   4.785   6.485
  832WAT     H1 8747   7.499   4.749   6.545
  832WAT     H2 8748   7.538   4.753   6.399
  833WAT      O 8749   3.400   7.188   8.499
  833WAT     H1 8750   3.383   7.274   8.459
  833WAT     H2 8751   3.462   7.146   8.440
  834WAT      O 8752   0.511   5.113   1.950
  834WAT     H1 8753   0.598   5.135   1.983
  834WAT     H2 8754   0.503   5.160   1.867
  835WAT      O 8755   1.398   7.076   5.707
  835WAT     H1 8756   1.352   7.150   5.747
  835WAT     H2 8757   1.354   6.999   5.741
  836WAT      O 8758   6.381   7.038   3.965
  836WAT     H1 8759   6.475   7.053   3.969
  836WAT     H2 8760   6.343   7.126   3.969
  837WAT      O 8761   0.648   8.654   9.345
  837WAT     H1 8762   0.647   8.624   9.436
  837WAT     H2 8763   0.603   8.585   9.297
  838WAT      O 8764   7.186   7.379   5.826
  838WAT     H1 8765   7.124   7.386   5.898
  838WAT     H2 8766   7.160   7.448   5.765
  839WAT      O 8767   4.594   3.143   0.907
  839WAT     H1 8768   4.596   3.235   0.881
  839WAT     H2 8769   4.525   3.138   0.973
  840WAT      O 8770   5.864   1.066   3.636
  840WAT     H1 8771   5.911   1.143   3.605
  840WAT     H2 8772   5.774   1.097   3.648
  841WAT      O 8773   0.957   1.838   3.593
  841WAT     H1 8774   0.888   1.830   3.658
  841WAT     H2 8775   0.915   1.877   3.516
  842WAT      O 8776   6.969   3.644   8.369
  842WAT     H1 8777   6.891   3.620   8.317
  842WAT     H2 8778   7.039   3.653   8.304
  843WAT      O 8779   7.707   1.884   8.806
  843WAT     H1 8780   7.638   1.820   8.787
  843WAT     H2 8781   7.661   1.966   8.824
  844WAT      O 8782   0.484   5.130   3.389
  844WAT     H1 8783   0.421   5.125   3.461
  844WAT     H2 8784   0.464   5.213   3.345
  845WAT      O 8785  -0.039   1.294   1.424
  845WAT     H1 8786  -0.062   1.362   1.488
  845WAT     H2 8787  -0.027   1.215   1.477
  846WAT      O 8788   8.100   4.282   2.908
  846WAT     H1 8789   8.190   4.296   2.936
  846WAT     H2 8790   8.079   4.193   2.937
  847WAT      O 8791   7.511   1.869   5.803
  847WAT     H1 8792   7.455   1.928   5.854
  847WAT     H2 8793   7.492   1.890   5.712
  848WAT      O 8794   6.523   7.410   1.977
  848WAT     H1 8795   6.470   7.364   1.912
  848WAT     H2 8796   6.561   7.341   2.031
  849WAT      O 8797   8.006   0.877   7.696
  849WAT     H1 8798   7.973   0.811   7.635
  849WAT     H2 8799   7.928   0.908   7.744
  850WAT      O 8800   0.216   0.454   2.740
  850WAT     H1 8801   0.293   0.505   2.767
  850WAT     H2 8802   0.252   0.375   2.702
  851WAT      O 8803   6.730   3.589   3.772
  851WAT     H1 8804   6.641   3.598   3.805
  851WAT     H2 8805   6.744   3.668   3.720
  852WAT      O 8806   1.225   2.041   2.665
  852WAT     H1 8807   1.209   2.114   2.605
  852WAT     H2 8808   1.192   2.072   2.750
  853WAT      O 8809   8.060   6.456   4.895
  853WAT     H1 8810   8.093   6.517   4.829
  853WAT     H2 8811   7.987   6.412   4.853
  854WAT      O 8812   1.758   4.147   6.835
  854WAT     H1 8813   1.838   4.097   6.851
  854WAT     H2 8814   1.709   4.141   6.917
  855WAT      O 8815   0.594   2.119   0.293
  855WAT     H1 8816   0.507   2.092   0.322
  855WAT     H2 8817   0.643   2.134   0.374
  856WAT      O 8818   4.949   1.057   2.057
  856WAT     H1 8819   5.007   1.125   2.092
  856WAT     H2 8820   5.007   0.991   2.021
  857WAT      O 8821   2.304   0.856   8.273
  857WAT     H1 8822   2.251   0.829   8.348
  857WAT     H2 8823   2.385   0.889   8.312
  858WAT      O 8824   1.465   3.643   1.850
  858WAT     H1 8825   1.544   3.694   1.832
  858WAT     H2 8826   1.466   3.573   1.785
  859WAT      O 8827   3.701   2.187   8.764
  859WAT     H1 8828   3.676   2.118   8.826
  859WAT     H2 8829   3.714   2.141   8.681
  860WAT      O 8830   0.257   2.306   0.171
  860WAT     H1 8831   0.337   2.289   0.122
  860WAT     H2 8832   0.274   2.387   0.219
  861WAT      O 8833   3.622   6.422   9.086
  861WAT     H1 8834   3.593   6.339   9.047
  861WAT     H2 8835   3.713   6.405   9.110
  862WAT      O 8836   1.848   2.097   4.569
  862WAT     H1 8837   1.942   2.115   4.573
  862WAT     H2 8838   1.820   2.095   4.660
  863WAT      O 8839   5.208   7.193   4.769
  863WAT     H1 8840   5.280   7.135   4.743
  863WAT     H2 8841   5.237   7.230   4.853
  864WAT      O 8842   4.092   4.605   0.387
  864WAT     H1 8843   4.171   4.614   0.440
  864WAT     H2 8844   4.093   4.514   0.357
  865WAT      O 8845   7.237   0.208   0.986
  865WAT     H1 8846   7.270   0.214   1.076
  865WAT     H2 8847   7.294   0.267   0.936
  866WAT      O 8848   6.527   6.755   9.490
  866WAT     H1 8849   6.551   6.682   9.434
  866WAT     H2 8850   6.512   6.828   9.430
  867WAT      O 8851   5.759   4.179   8.950
  867WAT     H1 8852   5.681   4.234   8.944
  867WAT     H2 8853   5.788   4.191   9.041
  868WAT      O 8854   1.648   4.645   2.241
  868WAT     H1 8855   1.575   4.620   2.298
  868WAT     H2 8856   1.726   4.608   2.283
  869WAT      O 8857   7.645   5.354   2.378
  869WAT     H1 8858   7.726   5.304   2.363
  869WAT     H2 8859   7.634   5.405   2.298
  870WAT      O 8860   1.597   0.938   7.911
  870WAT     H1 8861   1.607   0.914   8.003
  870WAT     H2 8862   1.674   0.991   7.892
  871WAT      O 8863   5.905   3.718   6.307
  871WAT     H1 8864   5.918   3.623   6.309
  871WAT     H2 8865   5.991   3.755   6.326
  872WAT      O 8866   7.983   3.431   7.331
  872WAT     H1 8867   7.921   3.500   7.353
  872WAT     H2 8868   8.009   3.451   7.241
  873WAT      O 8869   2.812   3.227   2.100
  873WAT     H1 8870   2.897   3.200   2.065
  873WAT     H2 8871   2.809   3.321   2.083
  874WAT      O 8872   4.356   5.511   7.602
  874WAT     H1 8873   4.320   5.449   7.539
  874WAT     H2 8874   4.281   5.564   7.629
  875WAT      O 8875   4.565   3.918   9.255
  875WAT     H1 8876   4.573   3.822   9.247
  875WAT     H2 8877   4.640   3.952   9.206
  876WAT      O 8878   5.276   5.915   8.557
  876WAT     H1 8879   5.271   5.939   8.464
  876WAT     H2 8880   5.358   5.865   8.564
  877WAT      O 8881   8.277   4.899   7.860
  877WAT     H1 8882   8.321   4.821   7.826
  877WAT     H2 8883   8.203   4.865   7.909
  878WAT      O 8884   8.059   0.929   7.293
  878WAT     H1 8885   8.118   0.854   7.286
  878WAT     H2 8886   7.978   0.893   7.330
[truncated: 2,659,802 more chars]
