# Supplementary material for: Role of Enzyme and Active Site Conformational Dynamics in the Catalysis by α-Amylase Explored with QM/MM Molecular Dynamics
Source: J Chem Inf Model. 2022 Jul 26;62(15):3638–50. doi: 10.1021/acs.jcim.2c00691 (PMC9778734; doi:10.1021/acs.jcim.2c00691)
Supplement: Supplementary file 5 — ci2c00691_si_005.zip [file ci2c00691_si_005.zip › SI_gmx-md_inputs/frame_xray/amyl_GMX.gro]

amyl_GMX.gro created by acpype (v: 2020-09-02T11:49:19CEST) on Mon Oct 19 15:37:50 2020
 67992
    1  TYR    N    1   3.893   4.111   5.912
    1  TYR   H1    2   3.980   4.114   5.861
    1  TYR   H2    3   3.861   4.016   5.925
    1  TYR   H3    4   3.906   4.147   6.006
    1  TYR   CA    5   3.783   4.183   5.840
    1  TYR   HA    6   3.789   4.159   5.734
    1  TYR   CB    7   3.650   4.146   5.905
    1  TYR  HB2    8   3.658   4.168   6.011
    1  TYR  HB3    9   3.574   4.202   5.850
    1  TYR   CG   10   3.612   4.004   5.890
    1  TYR  CD1   11   3.587   3.958   5.764
    1  TYR  HD1   12   3.587   4.028   5.682
    1  TYR  CE1   13   3.542   3.826   5.743
    1  TYR  HE1   14   3.501   3.792   5.650
    1  TYR   CZ   15   3.525   3.738   5.849
    1  TYR   OH   16   3.483   3.609   5.826
    1  TYR   HH   17   3.493   3.573   5.737
    1  TYR  CE2   18   3.551   3.786   5.979
    1  TYR  HE2   19   3.535   3.718   6.061
    1  TYR  CD2   20   3.591   3.918   5.996
    1  TYR  HD2   21   3.618   3.950   6.096
    1  TYR    C   22   3.795   4.337   5.831
    1  TYR    O   23   3.777   4.400   5.727
    2  SER    N   24   3.847   4.404   5.936
    2  SER    H   25   3.843   4.371   6.032
    2  SER   CA   26   3.902   4.540   5.939
    2  SER   HA   27   3.812   4.592   5.906
    2  SER   CB   28   3.936   4.574   6.081
    2  SER  HB2   29   3.836   4.571   6.124
    2  SER  HB3   30   3.999   4.497   6.125
    2  SER   OG   31   3.988   4.711   6.088
    2  SER   HG   32   3.982   4.732   6.182
    2  SER    C   33   4.024   4.564   5.851
    2  SER    O   34   4.118   4.490   5.859
    3  PRO    N   35   4.022   4.677   5.772
    3  PRO   CD   36   3.909   4.765   5.746
    3  PRO  HD2   37   3.888   4.820   5.838
    3  PRO  HD3   38   3.819   4.708   5.725
    3  PRO   CG   39   3.947   4.845   5.625
    3  PRO  HG2   40   3.902   4.944   5.633
    3  PRO  HG3   41   3.906   4.788   5.542
    3  PRO   CB   42   4.097   4.854   5.630
    3  PRO  HB2   43   4.137   4.936   5.690
    3  PRO  HB3   44   4.139   4.860   5.529
    3  PRO   CA   45   4.131   4.721   5.693
    3  PRO   HA   46   4.152   4.649   5.613
    3  PRO    C   47   4.272   4.735   5.753
    3  PRO    O   48   4.380   4.731   5.691
    4  ASN    N   49   4.275   4.749   5.885
    4  ASN    H   50   4.193   4.756   5.943
    4  ASN   CA   51   4.395   4.779   5.967
    4  ASN   HA   52   4.352   4.791   6.066
    4  ASN   CB   53   4.504   4.666   5.977
    4  ASN  HB2   54   4.554   4.654   5.881
    4  ASN  HB3   55   4.572   4.699   6.055
    4  ASN   CG   56   4.459   4.532   6.020
    4  ASN  OD1   57   4.384   4.530   6.112
    4  ASN  ND2   58   4.510   4.419   5.973
    4  ASN HD21   59   4.478   4.335   6.017
    4  ASN HD22   60   4.595   4.422   5.919
    4  ASN    C   61   4.457   4.926   5.938
    4  ASN    O   62   4.575   4.953   5.976
    5  THR    N   63   4.394   5.014   5.863
    5  THR    H   64   4.302   4.992   5.828
    5  THR   CA   65   4.441   5.150   5.837
    5  THR   HA   66   4.545   5.142   5.805
    5  THR   CB   67   4.366   5.222   5.718
    5  THR   HB   68   4.412   5.321   5.710
    5  THR  CG2   69   4.377   5.138   5.584
    5  THR HG21   70   4.355   5.034   5.606
    5  THR HG22   71   4.301   5.163   5.510
    5  THR HG23   72   4.477   5.165   5.549
    5  THR  OG1   73   4.230   5.241   5.744
    5  THR  HG1   74   4.212   5.334   5.727
    5  THR    C   75   4.431   5.227   5.961
    5  THR    O   76   4.372   5.187   6.058
    6  GLN    N   77   4.491   5.346   5.963
    6  GLN    H   78   4.530   5.388   5.881
    6  GLN   CA   79   4.482   5.437   6.077
    6  GLN   HA   80   4.517   5.383   6.165
    6  GLN   CB   81   4.588   5.546   6.050
    6  GLN  HB2   82   4.685   5.504   6.023
    6  GLN  HB3   83   4.547   5.596   5.962
    6  GLN   CG   84   4.608   5.639   6.166
    6  GLN  HG2   85   4.523   5.704   6.186
    6  GLN  HG3   86   4.630   5.574   6.251
    6  GLN   CD   87   4.725   5.733   6.138
    6  GLN  OE1   88   4.778   5.750   6.030
    6  GLN  NE2   89   4.766   5.822   6.226
    6  GLN HE21   90   4.835   5.890   6.197
    6  GLN HE22   91   4.722   5.814   6.317
    6  GLN    C   92   4.336   5.495   6.095
    6  GLN    O   93   4.267   5.505   5.993
    7  GLN    N   94   4.294   5.533   6.211
    7  GLN    H   95   4.347   5.490   6.286
    7  GLN   CA   96   4.162   5.597   6.239
    7  GLN   HA   97   4.091   5.539   6.181
    7  GLN   CB   98   4.126   5.605   6.392
    7  GLN  HB2   99   4.213   5.640   6.447
    7  GLN  HB3  100   4.042   5.674   6.405
    7  GLN   CG  101   4.088   5.466   6.439
    7  GLN  HG2  102   4.064   5.474   6.545
    7  GLN  HG3  103   3.993   5.432   6.397
    7  GLN   CD  104   4.199   5.351   6.429
    7  GLN  OE1  105   4.315   5.368   6.451
    7  GLN  NE2  106   4.160   5.232   6.399
    7  GLN HE21  107   4.238   5.171   6.380
    7  GLN HE22  108   4.067   5.219   6.360
    7  GLN    C  109   4.161   5.738   6.177
    7  GLN    O  110   4.237   5.821   6.220
    8  GLY    N  111   4.080   5.747   6.074
    8  GLY    H  112   4.018   5.670   6.054
    8  GLY   CA  113   4.066   5.865   5.983
    8  GLY  HA2  114   3.960   5.888   5.967
    8  GLY  HA3  115   4.098   5.947   6.048
    8  GLY    C  116   4.130   5.861   5.848
    8  GLY    O  117   4.150   5.963   5.789
    9  ARG    N  118   4.173   5.741   5.802
    9  ARG    H  119   4.147   5.661   5.857
    9  ARG   CA  120   4.228   5.713   5.668
    9  ARG   HA  121   4.199   5.797   5.605
    9  ARG   CB  122   4.382   5.705   5.663
    9  ARG  HB2  123   4.423   5.616   5.711
    9  ARG  HB3  124   4.414   5.700   5.558
    9  ARG   CG  125   4.455   5.828   5.727
    9  ARG  HG2  126   4.434   5.924   5.681
    9  ARG  HG3  127   4.442   5.849   5.833
    9  ARG   CD  128   4.601   5.817   5.709
    9  ARG  HD2  129   4.635   5.727   5.760
    9  ARG  HD3  130   4.624   5.816   5.602
    9  ARG   NE  131   4.678   5.930   5.758
    9  ARG   HE  132   4.634   5.998   5.817
    9  ARG   CZ  133   4.802   5.931   5.778
    9  ARG  NH1  134   4.880   5.830   5.746
    9  ARG HH11  135   4.836   5.745   5.712
    9  ARG HH12  136   4.976   5.839   5.773
    9  ARG  NH2  137   4.864   6.034   5.819
    9  ARG HH21  138   4.810   6.119   5.811
    9  ARG HH22  139   4.964   6.028   5.834
    9  ARG    C  140   4.161   5.595   5.607
    9  ARG    O  141   4.173   5.487   5.661
   10  THR    N  142   4.067   5.611   5.510
   10  THR    H  143   4.066   5.702   5.466
   10  THR   CA  144   3.965   5.512   5.472
   10  THR   HA  145   3.974   5.436   5.550
   10  THR   CB  146   3.826   5.576   5.492
   10  THR   HB  147   3.750   5.504   5.461
   10  THR  CG2  148   3.788   5.632   5.630
   10  THR HG21  149   3.870   5.692   5.669
   10  THR HG22  150   3.695   5.688   5.621
   10  THR HG23  151   3.783   5.549   5.701
   10  THR  OG1  152   3.814   5.690   5.413
   10  THR  HG1  153   3.875   5.752   5.453
   10  THR    C  154   3.975   5.443   5.335
   10  THR    O  155   3.877   5.376   5.292
   11  SER    N  156   4.086   5.452   5.254
   11  SER    H  157   4.156   5.519   5.281
   11  SER   CA  158   4.107   5.384   5.118
   11  SER   HA  159   4.054   5.290   5.105
   11  SER   CB  160   4.078   5.481   5.009
   11  SER  HB2  161   4.145   5.563   5.036
   11  SER  HB3  162   4.093   5.431   4.913
   11  SER   OG  163   3.949   5.527   5.011
   11  SER   HG  164   3.959   5.609   5.061
   11  SER    C  165   4.252   5.333   5.101
   11  SER    O  166   4.338   5.359   5.182
   12  ILE    N  167   4.272   5.249   4.994
   12  ILE    H  168   4.198   5.237   4.927
   12  ILE   CA  169   4.401   5.212   4.954
   12  ILE   HA  170   4.471   5.270   5.014
   12  ILE   CB  171   4.431   5.057   4.981
   12  ILE   HB  172   4.533   5.042   4.945
   12  ILE  CG2  173   4.428   5.044   5.131
   12  ILE HG21  174   4.329   5.071   5.167
   12  ILE HG22  175   4.443   4.942   5.164
   12  ILE HG23  176   4.501   5.114   5.172
   12  ILE  CG1  177   4.344   4.958   4.906
   12  ILE HG12  178   4.245   4.953   4.950
   12  ILE HG13  179   4.350   4.979   4.799
   12  ILE  CD1  180   4.396   4.810   4.929
   12  ILE HD11  181   4.389   4.775   5.032
   12  ILE HD12  182   4.343   4.746   4.859
   12  ILE HD13  183   4.496   4.800   4.887
   12  ILE    C  184   4.422   5.239   4.804
   12  ILE    O  185   4.329   5.244   4.727
   13  VAL    N  186   4.552   5.252   4.768
   13  VAL    H  187   4.621   5.236   4.840
   13  VAL   CA  188   4.596   5.263   4.631
   13  VAL   HA  189   4.508   5.277   4.569
   13  VAL   CB  190   4.670   5.398   4.616
   13  VAL   HB  191   4.587   5.462   4.643
   13  VAL  CG1  192   4.783   5.424   4.713
   13  VAL HG11  193   4.865   5.353   4.704
   13  VAL HG12  194   4.830   5.522   4.697
   13  VAL HG13  195   4.748   5.434   4.816
   13  VAL  CG2  196   4.701   5.421   4.477
   13  VAL HG21  197   4.609   5.405   4.420
   13  VAL HG22  198   4.744   5.520   4.460
   13  VAL HG23  199   4.776   5.347   4.451
   13  VAL    C  200   4.675   5.145   4.578
   13  VAL    O  201   4.760   5.093   4.651
   14  HIE    N  202   4.648   5.093   4.459
   14  HIE    H  203   4.577   5.141   4.406
   14  HIE   CA  204   4.744   5.007   4.389
   14  HIE   HA  205   4.796   4.946   4.463
   14  HIE   CB  206   4.677   4.913   4.287
   14  HIE  HB2  207   4.597   4.854   4.332
   14  HIE  HB3  208   4.638   4.977   4.208
   14  HIE   CG  209   4.772   4.823   4.217
   14  HIE  ND1  210   4.882   4.752   4.278
   14  HIE  CE1  211   4.913   4.654   4.184
   14  HIE  HE1  212   4.997   4.587   4.192
   14  HIE  NE2  213   4.815   4.646   4.097
   14  HIE  HE2  214   4.820   4.582   4.019
   14  HIE  CD2  215   4.731   4.751   4.107
   14  HIE  HD2  216   4.649   4.783   4.044
   14  HIE    C  217   4.851   5.089   4.320
   14  HIE    O  218   4.829   5.154   4.220
   15  LEU    N  219   4.976   5.092   4.373
   15  LEU    H  220   4.998   5.028   4.448
   15  LEU   CA  221   5.086   5.157   4.307
   15  LEU   HA  222   5.051   5.238   4.243
   15  LEU   CB  223   5.179   5.226   4.403
   15  LEU  HB2  224   5.221   5.153   4.472
   15  LEU  HB3  225   5.264   5.265   4.345
   15  LEU   CG  226   5.110   5.332   4.489
   15  LEU   HG  227   5.038   5.288   4.557
   15  LEU  CD1  228   5.209   5.399   4.580
   15  LEU HD11  229   5.296   5.430   4.522
   15  LEU HD12  230   5.167   5.483   4.635
   15  LEU HD13  231   5.229   5.326   4.658
   15  LEU  CD2  232   5.038   5.447   4.413
   15  LEU HD21  233   4.955   5.396   4.365
   15  LEU HD22  234   4.999   5.520   4.484
   15  LEU HD23  235   5.103   5.498   4.342
   15  LEU    C  236   5.151   5.059   4.213
   15  LEU    O  237   5.269   5.021   4.239
   16  PHE    N  238   5.080   5.030   4.103
   16  PHE    H  239   4.983   5.056   4.105
   16  PHE   CA  240   5.119   4.920   4.014
   16  PHE   HA  241   5.125   4.828   4.073
   16  PHE   CB  242   5.014   4.932   3.905
   16  PHE  HB2  243   4.917   4.927   3.953
   16  PHE  HB3  244   5.012   5.037   3.876
   16  PHE   CG  245   5.023   4.828   3.795
   16  PHE  CD1  246   5.046   4.690   3.821
   16  PHE  HD1  247   5.071   4.663   3.923
   16  PHE  CE1  248   5.056   4.601   3.712
   16  PHE  HE1  249   5.080   4.497   3.726
   16  PHE   CZ  250   5.022   4.647   3.581
   16  PHE   HZ  251   5.028   4.575   3.501
   16  PHE  CE2  252   4.989   4.781   3.555
   16  PHE  HE2  253   4.971   4.822   3.456
   16  PHE  CD2  254   4.997   4.874   3.665
   16  PHE  HD2  255   4.967   4.976   3.650
   16  PHE    C  256   5.261   4.946   3.962
   16  PHE    O  257   5.289   5.050   3.900
   17  GLU    N  258   5.346   4.843   3.965
   17  GLU    H  259   5.315   4.768   4.024
   17  GLU   CA  260   5.488   4.837   3.922
   17  GLU   HA  261   5.529   4.743   3.958
   17  GLU   CB  262   5.498   4.827   3.766
   17  GLU  HB2  263   5.465   4.924   3.730
   17  GLU  HB3  264   5.602   4.823   3.734
   17  GLU   CG  265   5.422   4.710   3.700
   17  GLU  HG2  266   5.314   4.718   3.719
   17  GLU  HG3  267   5.436   4.715   3.593
   17  GLU   CD  268   5.478   4.576   3.741
   17  GLU  OE1  269   5.429   4.532   3.853
   17  GLU  OE2  270   5.567   4.518   3.673
   17  GLU    C  271   5.585   4.936   3.992
   17  GLU    O  272   5.705   4.920   3.957
   18  TRP    N  273   5.547   5.025   4.087
   18  TRP    H  274   5.452   5.036   4.121
   18  TRP   CA  275   5.639   5.128   4.137
   18  TRP   HA  276   5.675   5.193   4.057
   18  TRP   CB  277   5.559   5.222   4.232
   18  TRP  HB2  278   5.490   5.173   4.301
   18  TRP  HB3  279   5.628   5.267   4.303
   18  TRP   CG  280   5.474   5.322   4.172
   18  TRP  CD1  281   5.399   5.313   4.059
   18  TRP  HD1  282   5.395   5.226   3.996
   18  TRP  NE1  283   5.323   5.427   4.047
   18  TRP  HE1  284   5.266   5.446   3.966
   18  TRP  CE2  285   5.352   5.516   4.152
   18  TRP  CZ2  286   5.295   5.641   4.184
   18  TRP  HZ2  287   5.241   5.698   4.110
   18  TRP  CH2  288   5.335   5.710   4.293
   18  TRP  HH2  289   5.311   5.814   4.314
   18  TRP  CZ3  290   5.427   5.642   4.375
   18  TRP  HZ3  291   5.474   5.690   4.460
   18  TRP  CE3  292   5.485   5.516   4.350
   18  TRP  HE3  293   5.561   5.469   4.410
   18  TRP  CD2  294   5.446   5.451   4.233
   18  TRP    C  295   5.755   5.061   4.218
   18  TRP    O  296   5.735   4.959   4.286
   19  ARG    N  297   5.874   5.132   4.214
   19  ARG    H  298   5.878   5.221   4.169
   19  ARG   CA  299   5.990   5.089   4.297
   19  ARG   HA  300   6.007   4.982   4.288
   19  ARG   CB  301   6.114   5.166   4.248
   19  ARG  HB2  302   6.103   5.273   4.264
   19  ARG  HB3  303   6.190   5.124   4.314
   19  ARG   CG  304   6.162   5.134   4.100
   19  ARG  HG2  305   6.246   5.064   4.110
   19  ARG  HG3  306   6.082   5.085   4.044
   19  ARG   CD  307   6.208   5.260   4.024
   19  ARG  HD2  308   6.212   5.252   3.916
   19  ARG  HD3  309   6.143   5.342   4.057
   19  ARG   NE  310   6.348   5.299   4.054
   19  ARG   HE  311   6.421   5.237   4.022
   19  ARG   CZ  312   6.385   5.408   4.123
   19  ARG  NH1  313   6.303   5.487   4.185
   19  ARG HH11  314   6.203   5.491   4.198
   19  ARG HH12  315   6.341   5.569   4.229
   19  ARG  NH2  316   6.512   5.434   4.140
   19  ARG HH21  317   6.578   5.361   4.122
   19  ARG HH22  318   6.537   5.508   4.204
   19  ARG    C  319   5.964   5.125   4.443
   19  ARG    O  320   5.898   5.222   4.469
   20  TRP    N  321   6.003   5.035   4.532
   20  TRP    H  322   6.023   4.946   4.490
   20  TRP   CA  323   6.010   5.055   4.673
   20  TRP   HA  324   5.913   5.059   4.723
   20  TRP   CB  325   6.088   4.940   4.734
   20  TRP  HB2  326   6.193   4.942   4.706
   20  TRP  HB3  327   6.085   4.964   4.840
   20  TRP   CG  328   6.046   4.805   4.700
   20  TRP  CD1  329   6.132   4.699   4.716
   20  TRP  HD1  330   6.230   4.702   4.761
   20  TRP  NE1  331   6.079   4.583   4.668
   20  TRP  HE1  332   6.134   4.498   4.675
   20  TRP  CE2  333   5.944   4.605   4.622
   20  TRP  CZ2  334   5.854   4.525   4.561
   20  TRP  HZ2  335   5.868   4.418   4.552
   20  TRP  CH2  336   5.726   4.576   4.531
   20  TRP  HH2  337   5.652   4.509   4.490
   20  TRP  CZ3  338   5.698   4.709   4.565
   20  TRP  HZ3  339   5.596   4.744   4.556
   20  TRP  CE3  340   5.795   4.795   4.614
   20  TRP  HE3  341   5.785   4.899   4.641
   20  TRP  CD2  342   5.927   4.747   4.644
   20  TRP    C  343   6.078   5.181   4.717
   20  TRP    O  344   6.013   5.246   4.800
   21  VAL    N  345   6.185   5.228   4.648
   21  VAL    H  346   6.253   5.167   4.605
   21  VAL   CA  347   6.239   5.352   4.693
   21  VAL   HA  348   6.257   5.361   4.800
   21  VAL   CB  349   6.382   5.371   4.643
   21  VAL   HB  350   6.422   5.459   4.693
   21  VAL  CG1  351   6.481   5.268   4.677
   21  VAL HG11  352   6.457   5.163   4.656
   21  VAL HG12  353   6.582   5.275   4.639
   21  VAL HG13  354   6.490   5.277   4.786
   21  VAL  CG2  355   6.389   5.388   4.493
   21  VAL HG21  356   6.334   5.477   4.464
   21  VAL HG22  357   6.494   5.405   4.467
   21  VAL HG23  358   6.358   5.299   4.437
   21  VAL    C  359   6.157   5.476   4.658
   21  VAL    O  360   6.171   5.583   4.728
   22  ASP    N  361   6.067   5.472   4.561
   22  ASP    H  362   6.058   5.382   4.516
   22  ASP   CA  363   5.964   5.567   4.530
   22  ASP   HA  364   6.016   5.662   4.541
   22  ASP   CB  365   5.906   5.548   4.391
   22  ASP  HB2  366   5.882   5.446   4.359
   22  ASP  HB3  367   5.815   5.606   4.376
   22  ASP   CG  368   6.005   5.601   4.284
   22  ASP  OD1  369   6.049   5.720   4.298
   22  ASP  OD2  370   6.035   5.534   4.185
   22  ASP    C  371   5.846   5.563   4.622
   22  ASP    O  372   5.802   5.667   4.674
   23  ILE    N  373   5.782   5.447   4.650
   23  ILE    H  374   5.812   5.378   4.583
   23  ILE   CA  375   5.678   5.422   4.753
   23  ILE   HA  376   5.590   5.480   4.727
   23  ILE   CB  377   5.633   5.276   4.751
   23  ILE   HB  378   5.727   5.220   4.754
   23  ILE  CG2  379   5.532   5.256   4.862
   23  ILE HG21  380   5.450   5.325   4.844
   23  ILE HG22  381   5.487   5.156   4.860
   23  ILE HG23  382   5.569   5.280   4.961
   23  ILE  CG1  383   5.573   5.235   4.615
   23  ILE HG12  384   5.488   5.300   4.597
   23  ILE HG13  385   5.640   5.267   4.535
   23  ILE  CD1  386   5.544   5.081   4.607
   23  ILE HD11  387   5.441   5.069   4.639
   23  ILE HD12  388   5.543   5.038   4.506
   23  ILE HD13  389   5.611   5.034   4.679
   23  ILE    C  390   5.733   5.475   4.894
   23  ILE    O  391   5.660   5.542   4.969
   24  ALA    N  392   5.864   5.457   4.928
   24  ALA    H  393   5.917   5.420   4.850
   24  ALA   CA  394   5.920   5.485   5.061
   24  ALA   HA  395   5.867   5.419   5.129
   24  ALA   CB  396   6.072   5.437   5.065
   24  ALA  HB1  397   6.121   5.508   4.999
   24  ALA  HB2  398   6.101   5.440   5.170
   24  ALA  HB3  399   6.082   5.335   5.027
   24  ALA    C  400   5.918   5.634   5.109
   24  ALA    O  401   5.899   5.664   5.227
   25  LEU    N  402   5.941   5.723   5.011
   25  LEU    H  403   5.971   5.693   4.920
   25  LEU   CA  404   5.923   5.862   5.020
   25  LEU   HA  405   5.918   5.894   5.124
   25  LEU   CB  406   6.039   5.950   4.970
   25  LEU  HB2  407   6.033   6.032   5.041
   25  LEU  HB3  408   6.134   5.904   4.995
   25  LEU   CG  409   6.035   5.998   4.825
   25  LEU   HG  410   5.933   6.031   4.808
   25  LEU  CD1  411   6.138   6.106   4.786
   25  LEU HD11  412   6.229   6.063   4.826
   25  LEU HD12  413   6.152   6.126   4.679
   25  LEU HD13  414   6.111   6.195   4.842
   25  LEU  CD2  415   6.047   5.883   4.728
   25  LEU HD21  416   5.979   5.800   4.750
   25  LEU HD22  417   6.015   5.928   4.634
   25  LEU HD23  418   6.149   5.846   4.723
   25  LEU    C  419   5.781   5.911   4.970
   25  LEU    O  420   5.747   6.020   5.012
   26  GLU    N  421   5.698   5.839   4.898
   26  GLU    H  422   5.728   5.749   4.864
   26  GLU   CA  423   5.559   5.880   4.862
   26  GLU   HA  424   5.558   5.985   4.833
   26  GLU   CB  425   5.526   5.803   4.734
   26  GLU  HB2  426   5.597   5.817   4.653
   26  GLU  HB3  427   5.533   5.695   4.747
   26  GLU   CG  428   5.381   5.846   4.687
   26  GLU  HG2  429   5.345   5.756   4.638
   26  GLU  HG3  430   5.315   5.857   4.773
   26  GLU   CD  431   5.365   5.965   4.599
   26  GLU  OE1  432   5.449   6.055   4.600
   26  GLU  OE2  433   5.259   5.970   4.530
   26  GLU    C  434   5.471   5.859   4.981
   26  GLU    O  435   5.386   5.947   5.001
   27  CYX    N  436   5.497   5.762   5.070
   27  CYX    H  437   5.575   5.701   5.046
   27  CYX   CA  438   5.438   5.756   5.205
   27  CYX   HA  439   5.332   5.739   5.185
   27  CYX   CB  440   5.477   5.631   5.288
   27  CYX  HB2  441   5.586   5.626   5.288
   27  CYX  HB3  442   5.445   5.656   5.389
   27  CYX   SG  443   5.419   5.479   5.214
   27  CYX    C  444   5.451   5.891   5.279
   27  CYX    O  445   5.350   5.951   5.322
   28  GLU    N  446   5.578   5.934   5.298
   28  GLU    H  447   5.652   5.875   5.261
   28  GLU   CA  448   5.617   6.046   5.381
   28  GLU   HA  449   5.576   6.023   5.479
   28  GLU   CB  450   5.771   6.059   5.392
   28  GLU  HB2  451   5.821   6.062   5.295
   28  GLU  HB3  452   5.796   6.148   5.450
   28  GLU   CG  453   5.829   5.937   5.473
   28  GLU  HG2  454   5.798   5.952   5.577
   28  GLU  HG3  455   5.799   5.849   5.418
   28  GLU   CD  456   5.982   5.927   5.475
   28  GLU  OE1  457   6.052   5.998   5.401
   28  GLU  OE2  458   6.042   5.846   5.556
   28  GLU    C  459   5.554   6.179   5.324
   28  GLU    O  460   5.490   6.254   5.396
   29  ARG    N  461   5.588   6.208   5.193
   29  ARG    H  462   5.636   6.139   5.138
   29  ARG   CA  463   5.563   6.340   5.124
   29  ARG   HA  464   5.587   6.420   5.195
   29  ARG   CB  465   5.660   6.366   5.005
   29  ARG  HB2  466   5.643   6.471   4.979
   29  ARG  HB3  467   5.759   6.345   5.044
   29  ARG   CG  468   5.621   6.277   4.884
   29  ARG  HG2  469   5.609   6.173   4.916
   29  ARG  HG3  470   5.522   6.306   4.848
   29  ARG   CD  471   5.721   6.275   4.773
   29  ARG  HD2  472   5.736   6.376   4.736
   29  ARG  HD3  473   5.814   6.242   4.819
   29  ARG   NE  474   5.682   6.186   4.662
   29  ARG   HE  475   5.585   6.163   4.650
   29  ARG   CZ  476   5.755   6.128   4.569
   29  ARG  NH1  477   5.879   6.161   4.552
   29  ARG HH11  478   5.920   6.241   4.598
   29  ARG HH12  479   5.926   6.117   4.475
   29  ARG  NH2  480   5.693   6.052   4.485
   29  ARG HH21  481   5.596   6.038   4.511
   29  ARG HH22  482   5.745   6.012   4.409
   29  ARG    C  483   5.419   6.357   5.083
   29  ARG    O  484   5.373   6.469   5.075
   30  TYR    N  485   5.345   6.247   5.061
   30  TYR    H  486   5.395   6.160   5.071
   30  TYR   CA  487   5.213   6.246   4.995
   30  TYR   HA  488   5.177   6.348   4.989
   30  TYR   CB  489   5.234   6.209   4.849
   30  TYR  HB2  490   5.311   6.269   4.801
   30  TYR  HB3  491   5.271   6.107   4.855
   30  TYR   CG  492   5.106   6.225   4.773
   30  TYR  CD1  493   5.025   6.114   4.751
   30  TYR  HD1  494   5.060   6.024   4.800
   30  TYR  CE1  495   4.903   6.125   4.686
   30  TYR  HE1  496   4.849   6.032   4.675
   30  TYR   CZ  497   4.868   6.251   4.632
   30  TYR   OH  498   4.751   6.267   4.569
   30  TYR   HH  499   4.694   6.190   4.565
   30  TYR  CE2  500   4.953   6.365   4.648
   30  TYR  HE2  501   4.917   6.459   4.609
   30  TYR  CD2  502   5.075   6.353   4.720
   30  TYR  HD2  503   5.141   6.432   4.752
   30  TYR    C  504   5.101   6.170   5.066
   30  TYR    O  505   5.010   6.235   5.113
   31  LEU    N  506   5.102   6.043   5.072
   31  LEU    H  507   5.188   6.001   5.039
   31  LEU   CA  508   4.992   5.953   5.118
   31  LEU   HA  509   4.908   5.960   5.049
   31  LEU   CB  510   5.045   5.808   5.098
   31  LEU  HB2  511   5.121   5.792   5.175
   31  LEU  HB3  512   4.962   5.745   5.133
   31  LEU   CG  513   5.065   5.756   4.954
   31  LEU   HG  514   5.138   5.819   4.904
   31  LEU  CD1  515   5.123   5.619   4.950
   31  LEU HD11  516   5.048   5.547   4.984
   31  LEU HD12  517   5.161   5.589   4.852
   31  LEU HD13  518   5.210   5.619   5.016
   31  LEU  CD2  519   4.942   5.758   4.869
   31  LEU HD21  520   4.883   5.848   4.886
   31  LEU HD22  521   4.971   5.736   4.766
   31  LEU HD23  522   4.875   5.679   4.904
   31  LEU    C  523   4.955   5.981   5.260
   31  LEU    O  524   4.841   5.962   5.303
   32  ALA    N  525   5.049   6.037   5.337
   32  ALA    H  526   5.147   6.021   5.320
   32  ALA   CA  527   5.021   6.068   5.484
   32  ALA   HA  528   4.949   5.997   5.525
   32  ALA   CB  529   5.153   6.051   5.563
   32  ALA  HB1  530   5.236   6.099   5.512
   32  ALA  HB2  531   5.147   6.092   5.663
   32  ALA  HB3  532   5.175   5.945   5.573
   32  ALA    C  533   4.959   6.206   5.504
   32  ALA    O  534   4.849   6.208   5.564
   33  PRO    N  535   5.020   6.315   5.457
   33  PRO   CD  536   5.153   6.329   5.405
   33  PRO  HD2  537   5.206   6.256   5.343
   33  PRO  HD3  538   5.227   6.352   5.482
   33  PRO   CG  539   5.141   6.455   5.319
   33  PRO  HG2  540   5.088   6.429   5.227
   33  PRO  HG3  541   5.242   6.494   5.304
   33  PRO   CB  542   5.043   6.546   5.404
   33  PRO  HB2  543   4.996   6.632   5.356
   33  PRO  HB3  544   5.101   6.593   5.484
   33  PRO   CA  545   4.948   6.442   5.456
   33  PRO   HA  546   4.914   6.463   5.557
   33  PRO    C  547   4.822   6.455   5.375
   33  PRO    O  548   4.729   6.526   5.412
   34  LYS    N  549   4.802   6.371   5.271
   34  LYS    H  550   4.874   6.304   5.248
   34  LYS   CA  551   4.675   6.355   5.195
   34  LYS   HA  552   4.620   6.449   5.206
   34  LYS   CB  553   4.707   6.336   5.042
   34  LYS  HB2  554   4.748   6.237   5.020
   34  LYS  HB3  555   4.614   6.320   4.989
   34  LYS   CG  556   4.796   6.447   4.983
   34  LYS  HG2  557   4.902   6.442   5.006
   34  LYS  HG3  558   4.799   6.433   4.875
   34  LYS   CD  559   4.764   6.597   5.009
   34  LYS  HD2  560   4.662   6.615   4.974
   34  LYS  HD3  561   4.777   6.615   5.116
   34  LYS   CE  562   4.865   6.672   4.911
   34  LYS  HE2  563   4.964   6.640   4.944
   34  LYS  HE3  564   4.849   6.634   4.810
   34  LYS   NZ  565   4.853   6.820   4.915
   34  LYS  HZ1  566   4.885   6.853   5.004
   34  LYS  HZ2  567   4.914   6.868   4.851
   34  LYS  HZ3  568   4.757   6.849   4.902
   34  LYS    C  569   4.590   6.247   5.255
   34  LYS    O  570   4.485   6.217   5.203
   35  GLY    N  571   4.618   6.186   5.371
   35  GLY    H  572   4.696   6.222   5.425
   35  GLY   CA  573   4.520   6.098   5.436
   35  GLY  HA2  574   4.554   6.060   5.532
   35  GLY  HA3  575   4.425   6.144   5.463
   35  GLY    C  576   4.491   5.961   5.361
   35  GLY    O  577   4.390   5.902   5.394
   36  PHE    N  578   4.572   5.911   5.262
   36  PHE    H  579   4.660   5.960   5.253
   36  PHE   CA  580   4.561   5.771   5.210
   36  PHE   HA  581   4.459   5.751   5.177
   36  PHE   CB  582   4.644   5.758   5.084
   36  PHE  HB2  583   4.743   5.800   5.105
   36  PHE  HB3  584   4.658   5.653   5.058
   36  PHE   CG  585   4.595   5.825   4.958
   36  PHE  CD1  586   4.599   5.964   4.947
   36  PHE  HD1  587   4.636   6.022   5.030
   36  PHE  CE1  588   4.560   6.020   4.820
   36  PHE  HE1  589   4.564   6.127   4.805
   36  PHE   CZ  590   4.515   5.940   4.717
   36  PHE   HZ  591   4.478   5.974   4.622
   36  PHE  CE2  592   4.510   5.798   4.730
   36  PHE  HE2  593   4.469   5.731   4.656
   36  PHE  CD2  594   4.554   5.740   4.851
   36  PHE  HD2  595   4.556   5.633   4.862
   36  PHE    C  596   4.602   5.655   5.307
   36  PHE    O  597   4.713   5.667   5.363
   37  GLY    N  598   4.516   5.556   5.329
   37  GLY    H  599   4.429   5.552   5.278
   37  GLY   CA  600   4.537   5.452   5.427
   37  GLY  HA2  601   4.560   5.501   5.521
   37  GLY  HA3  602   4.445   5.396   5.439
   37  GLY    C  603   4.657   5.358   5.402
   37  GLY    O  604   4.724   5.315   5.494
   38  GLY    N  605   4.678   5.324   5.274
   38  GLY    H  606   4.617   5.365   5.205
   38  GLY   CA  607   4.784   5.223   5.243
   38  GLY  HA2  608   4.878   5.246   5.294
   38  GLY  HA3  609   4.762   5.124   5.282
   38  GLY    C  610   4.805   5.199   5.097
   38  GLY    O  611   4.734   5.246   5.008
   39  VAL    N  612   4.891   5.104   5.068
   39  VAL    H  613   4.949   5.061   5.139
   39  VAL   CA  614   4.936   5.078   4.933
   39  VAL   HA  615   4.879   5.136   4.860
   39  VAL   CB  616   5.080   5.131   4.923
   39  VAL   HB  617   5.151   5.083   4.991
   39  VAL  CG1  618   5.136   5.099   4.784
   39  VAL HG11  619   5.069   5.122   4.701
   39  VAL HG12  620   5.232   5.145   4.762
   39  VAL HG13  621   5.146   4.990   4.783
   39  VAL  CG2  622   5.091   5.280   4.938
   39  VAL HG21  623   5.074   5.312   5.041
   39  VAL HG22  624   5.191   5.320   4.919
   39  VAL HG23  625   5.018   5.331   4.874
   39  VAL    C  626   4.929   4.932   4.902
   39  VAL    O  627   4.979   4.859   4.984
   40  GLN    N  628   4.868   4.888   4.795
   40  GLN    H  629   4.829   4.958   4.734
   40  GLN   CA  630   4.887   4.755   4.735
   40  GLN   HA  631   4.906   4.683   4.815
   40  GLN   CB  632   4.757   4.713   4.663
   40  GLN  HB2  633   4.672   4.703   4.731
   40  GLN  HB3  634   4.734   4.784   4.583
   40  GLN   CG  635   4.758   4.574   4.588
   40  GLN  HG2  636   4.846   4.566   4.525
   40  GLN  HG3  637   4.771   4.497   4.663
   40  GLN   CD  638   4.641   4.554   4.501
   40  GLN  OE1  639   4.528   4.536   4.535
   40  GLN  NE2  640   4.653   4.554   4.371
   40  GLN HE21  641   4.573   4.554   4.309
   40  GLN HE22  642   4.738   4.600   4.344
   40  GLN    C  643   5.006   4.773   4.635
   40  GLN    O  644   5.016   4.872   4.560
   41  VAL    N  645   5.089   4.667   4.641
   41  VAL    H  646   5.072   4.594   4.708
   41  VAL   CA  647   5.211   4.657   4.563
   41  VAL   HA  648   5.209   4.743   4.496
   41  VAL   CB  649   5.340   4.637   4.644
   41  VAL   HB  650   5.422   4.609   4.577
   41  VAL  CG1  651   5.364   4.771   4.709
   41  VAL HG11  652   5.279   4.798   4.771
   41  VAL HG12  653   5.462   4.770   4.757
   41  VAL HG13  654   5.380   4.843   4.628
   41  VAL  CG2  655   5.331   4.529   4.743
   41  VAL HG21  656   5.302   4.434   4.699
   41  VAL HG22  657   5.428   4.520   4.791
   41  VAL HG23  658   5.250   4.549   4.814
   41  VAL    C  659   5.194   4.540   4.464
   41  VAL    O  660   5.133   4.439   4.498
   42  SER    N  661   5.266   4.553   4.354
   42  SER    H  662   5.314   4.641   4.342
   42  SER   CA  663   5.296   4.437   4.268
   42  SER   HA  664   5.196   4.405   4.237
   42  SER   CB  665   5.375   4.486   4.148
   42  SER  HB2  666   5.464   4.537   4.185
   42  SER  HB3  667   5.412   4.405   4.085
   42  SER   OG  668   5.313   4.582   4.075
   42  SER   HG  669   5.353   4.578   3.988
   42  SER    C  670   5.365   4.322   4.348
   42  SER    O  671   5.435   4.347   4.448
   43  PRO    N  672   5.351   4.195   4.296
   43  PRO   CD  673   5.272   4.156   4.179
   43  PRO  HD2  674   5.334   4.169   4.090
   43  PRO  HD3  675   5.171   4.195   4.191
   43  PRO   CG  676   5.249   4.003   4.200
   43  PRO  HG2  677   5.253   3.954   4.102
   43  PRO  HG3  678   5.155   3.990   4.253
   43  PRO   CB  679   5.378   3.960   4.273
   43  PRO  HB2  680   5.466   3.945   4.210
   43  PRO  HB3  681   5.369   3.868   4.331
   43  PRO   CA  682   5.406   4.080   4.364
   43  PRO   HA  683   5.346   4.067   4.454
   43  PRO    C  684   5.548   4.100   4.401
   43  PRO    O  685   5.632   4.148   4.322
   44  PRO    N  686   5.591   4.076   4.529
   44  PRO   CD  687   5.504   4.053   4.645
   44  PRO  HD2  688   5.444   3.962   4.649
   44  PRO  HD3  689   5.431   4.134   4.640
   44  PRO   CG  690   5.592   4.077   4.767
   44  PRO  HG2  691   5.637   3.984   4.802
   44  PRO  HG3  692   5.526   4.116   4.845
   44  PRO   CB  693   5.690   4.180   4.719
   44  PRO  HB2  694   5.777   4.187   4.784
   44  PRO  HB3  695   5.657   4.283   4.703
   44  PRO   CA  696   5.720   4.122   4.582
   44  PRO   HA  697   5.758   4.202   4.519
   44  PRO    C  698   5.825   4.013   4.590
   44  PRO    O  699   5.945   4.037   4.618
   45  ASN    N  700   5.796   3.891   4.542
   45  ASN    H  701   5.712   3.870   4.489
   45  ASN   CA  702   5.883   3.778   4.533
   45  ASN   HA  703   5.970   3.797   4.596
   45  ASN   CB  704   5.806   3.660   4.581
   45  ASN  HB2  705   5.874   3.576   4.576
   45  ASN  HB3  706   5.767   3.671   4.682
   45  ASN   CG  707   5.702   3.625   4.479
   45  ASN  OD1  708   5.598   3.692   4.467
   45  ASN  ND2  709   5.721   3.517   4.405
   45  ASN HD21  710   5.673   3.515   4.316
   45  ASN HD22  711   5.812   3.475   4.398
   45  ASN    C  712   5.946   3.764   4.394
   45  ASN    O  713   5.912   3.833   4.299
   46  GLU    N  714   6.044   3.673   4.394
   46  GLU    H  715   6.067   3.625   4.480
   46  GLU   CA  716   6.118   3.633   4.271
   46  GLU   HA  717   6.161   3.716   4.215
   46  GLU   CB  718   6.234   3.547   4.309
   46  GLU  HB2  719   6.287   3.602   4.387
   46  GLU  HB3  720   6.196   3.451   4.343
   46  GLU   CG  721   6.340   3.524   4.197
   46  GLU  HG2  722   6.292   3.477   4.111
   46  GLU  HG3  723   6.377   3.625   4.177
   46  GLU   CD  724   6.457   3.437   4.232
   46  GLU  OE1  725   6.448   3.353   4.321
   46  GLU  OE2  726   6.554   3.441   4.150
   46  GLU    C  727   6.026   3.561   4.173
   46  GLU    O  728   5.967   3.459   4.200
   47  ASN    N  729   6.037   3.604   4.048
   47  ASN    H  730   6.111   3.668   4.023
   47  ASN   CA  731   5.953   3.559   3.935
   47  ASN   HA  732   5.898   3.471   3.969
   47  ASN   CB  733   5.852   3.672   3.908
   47  ASN  HB2  734   5.782   3.634   3.833
   47  ASN  HB3  735   5.789   3.684   3.997
   47  ASN   CG  736   5.897   3.809   3.849
   47  ASN  OD1  737   5.931   3.903   3.927
   47  ASN  ND2  738   5.921   3.828   3.714
   47  ASN HD21  739   5.961   3.915   3.681
   47  ASN HD22  740   5.902   3.748   3.655
   47  ASN    C  741   6.038   3.524   3.819
   47  ASN    O  742   6.166   3.541   3.826
   48  VAL    N  743   5.979   3.473   3.709
   48  VAL    H  744   5.884   3.440   3.719
   48  VAL   CA  745   6.045   3.450   3.584
   48  VAL   HA  746   6.144   3.405   3.590
   48  VAL   CB  747   5.978   3.349   3.491
   48  VAL   HB  748   5.879   3.390   3.470
   48  VAL  CG1  749   6.056   3.324   3.354
   48  VAL HG11  750   6.151   3.277   3.378
   48  VAL HG12  751   5.987   3.260   3.299
   48  VAL HG13  752   6.064   3.417   3.298
   48  VAL  CG2  753   5.943   3.211   3.550
   48  VAL HG21  754   5.873   3.224   3.632
   48  VAL HG22  755   5.892   3.148   3.477
   48  VAL HG23  756   6.031   3.171   3.599
   48  VAL    C  757   6.061   3.577   3.508
   48  VAL    O  758   5.961   3.649   3.497
   49  ALA    N  759   6.179   3.606   3.460
   49  ALA    H  760   6.253   3.538   3.449
   49  ALA   CA  761   6.199   3.726   3.379
   49  ALA   HA  762   6.119   3.795   3.407
   49  ALA   CB  763   6.331   3.788   3.407
   49  ALA  HB1  764   6.415   3.725   3.379
   49  ALA  HB2  765   6.336   3.878   3.345
   49  ALA  HB3  766   6.329   3.811   3.513
   49  ALA    C  767   6.169   3.687   3.230
   49  ALA    O  768   6.239   3.601   3.182
   50  ILE    N  769   6.069   3.747   3.173
   50  ILE    H  770   6.017   3.814   3.228
   50  ILE   CA  771   6.018   3.710   3.039
   50  ILE   HA  772   6.061   3.611   3.025
   50  ILE   CB  773   5.868   3.688   3.050
   50  ILE   HB  774   5.815   3.772   3.094
   50  ILE  CG2  775   5.794   3.680   2.910
   50  ILE HG21  776   5.840   3.600   2.852
   50  ILE HG22  777   5.687   3.666   2.927
   50  ILE HG23  778   5.815   3.777   2.864
   50  ILE  CG1  779   5.834   3.563   3.134
   50  ILE HG12  780   5.875   3.561   3.235
   50  ILE HG13  781   5.726   3.564   3.146
   50  ILE  CD1  782   5.873   3.429   3.068
   50  ILE HD11  783   5.982   3.429   3.067
   50  ILE HD12  784   5.842   3.344   3.130
   50  ILE HD13  785   5.830   3.415   2.969
   50  ILE    C  786   6.073   3.802   2.932
   50  ILE    O  787   6.051   3.925   2.938
   51  TYR    N  788   6.153   3.753   2.840
   51  TYR    H  789   6.181   3.656   2.846
   51  TYR   CA  790   6.218   3.832   2.736
   51  TYR   HA  791   6.229   3.934   2.772
   51  TYR   CB  792   6.368   3.787   2.726
   51  TYR  HB2  793   6.380   3.678   2.731
   51  TYR  HB3  794   6.409   3.809   2.627
   51  TYR   CG  795   6.448   3.854   2.836
   51  TYR  CD1  796   6.518   3.973   2.812
   51  TYR  HD1  797   6.510   4.020   2.715
   51  TYR  CE1  798   6.582   4.042   2.921
   51  TYR  HE1  799   6.639   4.133   2.910
   51  TYR   CZ  800   6.568   3.983   3.052
   51  TYR   OH  801   6.630   4.031   3.159
   51  TYR   HH  802   6.681   4.109   3.134
   51  TYR  CE2  803   6.504   3.859   3.071
   51  TYR  HE2  804   6.517   3.822   3.172
   51  TYR  CD2  805   6.441   3.794   2.964
   51  TYR  HD2  806   6.382   3.707   2.985
   51  TYR    C  807   6.149   3.835   2.599
   51  TYR    O  808   6.172   3.926   2.518
   52  ASN    N  809   6.071   3.734   2.573
   52  ASN    H  810   6.082   3.653   2.633
   52  ASN   CA  811   5.971   3.723   2.468
   52  ASN   HA  812   5.966   3.807   2.399
   52  ASN   CB  813   6.011   3.599   2.389
   52  ASN  HB2  814   6.113   3.611   2.352
   52  ASN  HB3  815   6.008   3.504   2.441
   52  ASN   CG  816   5.910   3.577   2.271
   52  ASN  OD1  817   5.901   3.663   2.181
   52  ASN  ND2  818   5.850   3.461   2.260
   52  ASN HD21  819   5.795   3.452   2.176
   52  ASN HD22  820   5.866   3.384   2.324
   52  ASN    C  821   5.829   3.696   2.530
   52  ASN    O  822   5.800   3.585   2.583
   53  PRO    N  823   5.736   3.790   2.516
   53  PRO   CD  824   5.596   3.776   2.559
   53  PRO  HD2  825   5.588   3.723   2.654
   53  PRO  HD3  826   5.544   3.726   2.476
   53  PRO   CG  827   5.534   3.915   2.572
   53  PRO  HG2  828   5.558   3.956   2.670
   53  PRO  HG3  829   5.427   3.916   2.552
   53  PRO   CB  830   5.619   3.994   2.476
   53  PRO  HB2  831   5.621   4.102   2.490
   53  PRO  HB3  832   5.585   3.980   2.374
   53  PRO   CA  833   5.759   3.929   2.482
   53  PRO   HA  834   5.809   3.939   2.386
   53  PRO    C  835   5.840   4.000   2.593
   53  PRO    O  836   5.857   3.948   2.702
   54  PHE    N  837   5.885   4.123   2.559
   54  PHE    H  838   5.866   4.155   2.466
   54  PHE   CA  839   5.992   4.188   2.638
   54  PHE   HA  840   6.057   4.106   2.668
   54  PHE   CB  841   6.063   4.291   2.546
   54  PHE  HB2  842   6.111   4.245   2.459
   54  PHE  HB3  843   5.988   4.361   2.511
   54  PHE   CG  844   6.171   4.373   2.616
   54  PHE  CD1  845   6.294   4.307   2.632
   54  PHE  HD1  846   6.305   4.206   2.596
   54  PHE  CE1  847   6.407   4.377   2.688
   54  PHE  HE1  848   6.495   4.319   2.714
   54  PHE   CZ  849   6.394   4.506   2.734
   54  PHE   HZ  850   6.472   4.558   2.787
   54  PHE  CE2  851   6.272   4.569   2.721
   54  PHE  HE2  852   6.251   4.672   2.749
   54  PHE  CD2  853   6.155   4.504   2.675
   54  PHE  HD2  854   6.058   4.550   2.669
   54  PHE    C  855   5.934   4.250   2.764
   54  PHE    O  856   5.865   4.353   2.761
   55  ARG    N  857   5.971   4.190   2.881
   55  ARG    H  858   6.026   4.106   2.869
   55  ARG   CA  859   5.941   4.225   3.024
   55  ARG   HA  860   5.958   4.136   3.083
   55  ARG   CB  861   6.052   4.321   3.082
   55  ARG  HB2  862   6.029   4.425   3.059
   55  ARG  HB3  863   6.033   4.311   3.189
   55  ARG   CG  864   6.200   4.295   3.054
   55  ARG  HG2  865   6.202   4.306   2.946
   55  ARG  HG3  866   6.265   4.367   3.104
   55  ARG   CD  867   6.245   4.155   3.086
   55  ARG  HD2  868   6.192   4.088   3.019
   55  ARG  HD3  869   6.350   4.142   3.060
   55  ARG   NE  870   6.212   4.116   3.225
   55  ARG   HE  871   6.123   4.073   3.245
   55  ARG   CZ  872   6.286   4.147   3.329
   55  ARG  NH1  873   6.394   4.218   3.329
   55  ARG HH11  874   6.422   4.274   3.250
   55  ARG HH12  875   6.419   4.245   3.423
   55  ARG  NH2  876   6.248   4.106   3.441
   55  ARG HH21  877   6.161   4.060   3.458
   55  ARG HH22  878   6.302   4.130   3.523
   55  ARG    C  879   5.794   4.272   3.054
   55  ARG    O  880   5.773   4.382   3.110
   56  PRO    N  881   5.695   4.193   3.019
   56  PRO   CD  882   5.704   4.058   2.969
   56  PRO  HD2  883   5.785   3.998   3.009
   56  PRO  HD3  884   5.726   4.069   2.863
   56  PRO   CG  885   5.567   3.991   2.971
   56  PRO  HG2  886   5.539   3.942   3.065
   56  PRO  HG3  887   5.566   3.918   2.891
   56  PRO   CB  888   5.477   4.116   2.964
   56  PRO  HB2  889   5.383   4.102   3.017
   56  PRO  HB3  890   5.457   4.147   2.861
   56  PRO   CA  891   5.559   4.231   3.033
   56  PRO   HA  892   5.535   4.327   2.987
   56  PRO    C  893   5.520   4.243   3.179
   56  PRO    O  894   5.556   4.161   3.259
   57  TRP    N  895   5.442   4.340   3.216
   57  TRP    H  896   5.401   4.401   3.147
   57  TRP   CA  897   5.400   4.359   3.359
   57  TRP   HA  898   5.480   4.416   3.408
   57  TRP   CB  899   5.278   4.454   3.365
   57  TRP  HB2  900   5.275   4.467   3.473
   57  TRP  HB3  901   5.305   4.558   3.347
   57  TRP   CG  902   5.144   4.410   3.316
   57  TRP  CD1  903   5.103   4.427   3.192
   57  TRP  HD1  904   5.161   4.474   3.114
   57  TRP  NE1  905   4.987   4.354   3.173
   57  TRP  HE1  906   4.936   4.355   3.086
   57  TRP  CE2  907   4.943   4.304   3.291
   57  TRP  CZ2  908   4.821   4.232   3.325
   57  TRP  HZ2  909   4.753   4.211   3.245
   57  TRP  CH2  910   4.803   4.203   3.460
   57  TRP  HH2  911   4.716   4.153   3.499
   57  TRP  CZ3  912   4.901   4.235   3.560
   57  TRP  HZ3  913   4.887   4.209   3.664
   57  TRP  CE3  914   5.020   4.297   3.524
   57  TRP  HE3  915   5.100   4.322   3.592
   57  TRP  CD2  916   5.039   4.339   3.388
   57  TRP    C  917   5.351   4.229   3.433
   57  TRP    O  918   5.382   4.207   3.548
   58  TRP    N  919   5.286   4.137   3.358
   58  TRP    H  920   5.276   4.159   3.260
   58  TRP   CA  921   5.237   4.012   3.414
   58  TRP   HA  922   5.201   4.024   3.516
   58  TRP   CB  923   5.126   3.963   3.335
   58  TRP  HB2  924   5.089   3.873   3.386
   58  TRP  HB3  925   5.038   4.026   3.347
   58  TRP   CG  926   5.138   3.947   3.188
   58  TRP  CD1  927   5.044   3.990   3.103
   58  TRP  HD1  928   4.960   4.057   3.119
   58  TRP  NE1  929   5.074   3.941   2.974
   58  TRP  HE1  930   5.019   3.964   2.893
   58  TRP  CE2  931   5.190   3.870   2.974
   58  TRP  CZ2  932   5.266   3.808   2.870
   58  TRP  HZ2  933   5.245   3.832   2.766
   58  TRP  CH2  934   5.352   3.704   2.906
   58  TRP  HH2  935   5.417   3.659   2.832
   58  TRP  CZ3  936   5.382   3.679   3.038
   58  TRP  HZ3  937   5.457   3.608   3.068
   58  TRP  CE3  938   5.322   3.757   3.143
   58  TRP  HE3  939   5.354   3.748   3.246
   58  TRP  CD2  940   5.224   3.854   3.115
   58  TRP    C  941   5.344   3.904   3.443
   58  TRP    O  942   5.308   3.800   3.501
   59  GLU    N  943   5.471   3.921   3.412
   59  GLU    H  944   5.496   4.008   3.369
   59  GLU   CA  945   5.579   3.819   3.440
   59  GLU   HA  946   5.554   3.726   3.391
   59  GLU   CB  947   5.709   3.870   3.378
   59  GLU  HB2  948   5.769   3.780   3.371
   59  GLU  HB3  949   5.687   3.892   3.273
   59  GLU   CG  950   5.776   3.989   3.441
   59  GLU  HG2  951   5.736   4.083   3.402
   59  GLU  HG3  952   5.760   3.977   3.548
   59  GLU   CD  953   5.926   3.986   3.419
   59  GLU  OE1  954   5.978   3.975   3.308
   59  GLU  OE2  955   5.996   4.018   3.516
   59  GLU    C  956   5.589   3.791   3.589
   59  GLU    O  957   5.649   3.697   3.632
   60  ARG    N  958   5.533   3.874   3.678
   60  ARG    H  959   5.508   3.959   3.630
   60  ARG   CA  960   5.546   3.869   3.824
   60  ARG   HA  961   5.644   3.830   3.851
   60  ARG   CB  962   5.529   4.015   3.876
   60  ARG  HB2  963   5.434   4.059   3.843
   60  ARG  HB3  964   5.530   4.006   3.985
   60  ARG   CG  965   5.646   4.102   3.824
   60  ARG  HG2  966   5.744   4.071   3.861
   60  ARG  HG3  967   5.632   4.107   3.716
   60  ARG   CD  968   5.634   4.248   3.873
   60  ARG  HD2  969   5.699   4.314   3.815
   60  ARG  HD3  970   5.531   4.282   3.866
   60  ARG   NE  971   5.669   4.262   4.021
   60  ARG   HE  972   5.689   4.182   4.079
   60  ARG   CZ  973   5.689   4.377   4.087
   60  ARG  NH1  974   5.703   4.495   4.030
   60  ARG HH11  975   5.652   4.499   3.943
   60  ARG HH12  976   5.735   4.574   4.084
   60  ARG  NH2  977   5.723   4.378   4.213
   60  ARG HH21  978   5.706   4.297   4.272
   60  ARG HH22  979   5.747   4.465   4.258
   60  ARG    C  980   5.443   3.774   3.884
   60  ARG    O  981   5.473   3.713   3.982
   61  TYR    N  982   5.338   3.739   3.816
   61  TYR    H  983   5.326   3.791   3.730
   61  TYR   CA  984   5.234   3.638   3.851
   61  TYR   HA  985   5.237   3.631   3.960
   61  TYR   CB  986   5.097   3.676   3.803
   61  TYR  HB2  987   5.087   3.691   3.696
   61  TYR  HB3  988   5.030   3.599   3.843
   61  TYR   CG  989   5.050   3.808   3.854
   61  TYR  CD1  990   5.089   3.923   3.789
   61  TYR  HD1  991   5.147   3.910   3.699
   61  TYR  CE1  992   5.061   4.048   3.850
   61  TYR  HE1  993   5.089   4.138   3.797
   61  TYR   CZ  994   4.979   4.050   3.960
   61  TYR   OH  995   4.946   4.162   4.026
   61  TYR   HH  996   5.011   4.233   4.018
   61  TYR  CE2  997   4.939   3.933   4.022
   61  TYR  HE2  998   4.876   3.930   4.110
   61  TYR  CD2  999   4.972   3.812   3.973
   61  TYR  HD2 1000   4.936   3.719   4.015
   61  TYR    C 1001   5.273   3.492   3.817
   61  TYR    O 1002   5.188   3.402   3.820
   62  GLN    N 1003   5.397   3.469   3.779
   62  GLN    H 1004   5.463   3.546   3.783
   62  GLN   CA 1005   5.457   3.338   3.762
   62  GLN   HA 1006   5.380   3.265   3.787
   62  GLN   CB 1007   5.489   3.331   3.606
   62  GLN  HB2 1008   5.523   3.433   3.588
   62  GLN  HB3 1009   5.577   3.270   3.587
   62  GLN   CG 1010   5.362   3.293   3.520
   62  GLN  HG2 1011   5.311   3.204   3.557
   62  GLN  HG3 1012   5.296   3.378   3.535
   62  GLN   CD 1013   5.399   3.272   3.374
   62  GLN  OE1 1014   5.468   3.184   3.325
   62  GLN  NE2 1015   5.346   3.353   3.282
   62  GLN HE21 1016   5.374   3.339   3.186
   62  GLN HE22 1017   5.298   3.437   3.311
   62  GLN    C 1018   5.577   3.316   3.852
   62  GLN    O 1019   5.691   3.358   3.822
   63  PRO    N 1020   5.556   3.263   3.974
   63  PRO   CD 1021   5.423   3.238   4.033
   63  PRO  HD2 1022   5.383   3.141   4.000
   63  PRO  HD3 1023   5.354   3.315   3.998
   63  PRO   CG 1024   5.440   3.244   4.189
   63  PRO  HG2 1025   5.365   3.174   4.228
   63  PRO  HG3 1026   5.430   3.347   4.223
   63  PRO   CB 1027   5.595   3.210   4.205
   63  PRO  HB2 1028   5.602   3.105   4.230
   63  PRO  HB3 1029   5.635   3.273   4.285
   63  PRO   CA 1030   5.663   3.256   4.071
   63  PRO   HA 1031   5.700   3.358   4.082
   63  PRO    C 1032   5.776   3.160   4.036
   63  PRO    O 1033   5.766   3.059   3.970
   64  VAL    N 1034   5.894   3.200   4.084
   64  VAL    H 1035   5.902   3.276   4.150
   64  VAL   CA 1036   6.026   3.115   4.086
   64  VAL   HA 1037   5.999   3.022   4.036
   64  VAL   CB 1038   6.135   3.185   4.004
   64  VAL   HB 1039   6.142   3.287   4.043
   64  VAL  CG1 1040   6.275   3.126   4.020
   64  VAL HG11 1041   6.280   3.018   4.009
   64  VAL HG12 1042   6.335   3.162   3.936
   64  VAL HG13 1043   6.332   3.164   4.105
   64  VAL  CG2 1044   6.105   3.186   3.861
   64  VAL HG21 1045   5.998   3.204   3.849
   64  VAL HG22 1046   6.154   3.271   3.813
   64  VAL HG23 1047   6.128   3.092   3.811
   64  VAL    C 1048   6.074   3.095   4.229
   64  VAL    O 1049   6.113   2.984   4.256
   65  SER    N 1050   6.059   3.194   4.319
   65  SER    H 1051   6.021   3.282   4.287
   65  SER   CA 1052   6.088   3.170   4.462
   65  SER   HA 1053   6.065   3.064   4.468
   65  SER   CB 1054   6.231   3.174   4.493
   65  SER  HB2 1055   6.264   3.098   4.564
   65  SER  HB3 1056   6.294   3.134   4.413
   65  SER   OG 1057   6.281   3.302   4.522
   65  SER   HG 1058   6.341   3.324   4.450
   65  SER    C 1059   6.007   3.260   4.556
   65  SER    O 1060   5.932   3.343   4.509
   66  TYR    N 1061   6.032   3.253   4.684
   66  TYR    H 1062   6.091   3.177   4.716
   66  TYR   CA 1063   5.984   3.358   4.777
   66  TYR   HA 1064   5.912   3.423   4.726
   66  TYR   CB 1065   5.891   3.291   4.881
   66  TYR  HB2 1066   5.955   3.223   4.936
   66  TYR  HB3 1067   5.859   3.368   4.951
   66  TYR   CG 1068   5.779   3.204   4.832
   66  TYR  CD1 1069   5.683   3.251   4.736
   66  TYR  HD1 1070   5.685   3.353   4.702
   66  TYR  CE1 1071   5.579   3.165   4.696
   66  TYR  HE1 1072   5.514   3.200   4.618
   66  TYR   CZ 1073   5.576   3.029   4.740
   66  TYR   OH 1074   5.474   2.945   4.701
   66  TYR   HH 1075   5.436   2.976   4.619
   66  TYR  CE2 1076   5.663   2.992   4.842
   66  TYR  HE2 1077   5.658   2.889   4.873
   66  TYR  CD2 1078   5.764   3.077   4.884
   66  TYR  HD2 1079   5.844   3.049   4.950
   66  TYR    C 1080   6.090   3.455   4.838
   66  TYR    O 1081   6.061   3.541   4.917
   67  LYS    N 1082   6.212   3.447   4.785
   67  LYS    H 1083   6.226   3.377   4.714
   67  LYS   CA 1084   6.313   3.554   4.796
   67  LYS   HA 1085   6.340   3.548   4.901
   67  LYS   CB 1086   6.437   3.523   4.709
   67  LYS  HB2 1087   6.408   3.513   4.604
   67  LYS  HB3 1088   6.501   3.610   4.722
   67  LYS   CG 1089   6.523   3.406   4.751
   67  LYS  HG2 1090   6.560   3.404   4.853
   67  LYS  HG3 1091   6.465   3.315   4.743
   67  LYS   CD 1092   6.647   3.402   4.663
   67  LYS  HD2 1093   6.611   3.404   4.561
   67  LYS  HD3 1094   6.709   3.490   4.682
   67  LYS   CE 1095   6.722   3.273   4.698
   67  LYS  HE2 1096   6.772   3.280   4.795
   67  LYS  HE3 1097   6.649   3.196   4.721
   67  LYS   NZ 1098   6.815   3.230   4.588
   67  LYS  HZ1 1099   6.887   3.300   4.574
   67  LYS  HZ2 1100   6.863   3.143   4.603
   67  LYS  HZ3 1101   6.766   3.219   4.500
   67  LYS    C 1102   6.247   3.688   4.753
   67  LYS    O 1103   6.171   3.681   4.654
   68  LEU    N 1104   6.275   3.804   4.817
   68  LEU    H 1105   6.350   3.808   4.885
   68  LEU   CA 1106   6.216   3.928   4.762
   68  LEU   HA 1107   6.123   3.900   4.713
   68  LEU   CB 1108   6.190   4.009   4.885
   68  LEU  HB2 1109   6.281   4.054   4.925
   68  LEU  HB3 1110   6.145   4.103   4.853
   68  LEU   CG 1111   6.099   3.956   4.991
   68  LEU   HG 1112   6.151   3.886   5.056
   68  LEU  CD1 1113   6.072   4.065   5.094
   68  LEU HD11 1114   6.008   4.133   5.038
   68  LEU HD12 1115   6.034   4.024   5.187
   68  LEU HD13 1116   6.161   4.128   5.106
   68  LEU  CD2 1117   5.970   3.895   4.928
   68  LEU HD21 1118   5.995   3.802   4.877
   68  LEU HD22 1119   5.901   3.879   5.012
   68  LEU HD23 1120   5.929   3.967   4.857
   68  LEU    C 1121   6.295   4.007   4.663
   68  LEU    O 1122   6.331   4.121   4.682
   69  CYX    N 1123   6.300   3.951   4.539
   69  CYX    H 1124   6.268   3.856   4.526
   69  CYX   CA 1125   6.388   3.995   4.428
   69  CYX   HA 1126   6.459   4.073   4.454
   69  CYX   CB 1127   6.479   3.875   4.388
   69  CYX  HB2 1128   6.416   3.793   4.354
   69  CYX  HB3 1129   6.539   3.907   4.303
   69  CYX   SG 1130   6.589   3.799   4.507
   69  CYX    C 1131   6.307   4.047   4.307
   69  CYX    O 1132   6.246   3.962   4.243
   70  THR    N 1133   6.304   4.178   4.283
   70  THR    H 1134   6.354   4.242   4.344
   70  THR   CA 1135   6.219   4.232   4.172
   70  THR   HA 1136   6.220   4.160   4.090
   70  THR   CB 1137   6.075   4.261   4.221
   70  THR   HB 1138   6.013   4.291   4.136
   70  THR  CG2 1139   5.995   4.147   4.294
   70  THR HG21 1140   6.049   4.116   4.384
   70  THR HG22 1141   5.895   4.180   4.323
   70  THR HG23 1142   5.979   4.062   4.228
   70  THR  OG1 1143   6.058   4.377   4.308
   70  THR  HG1 1144   6.115   4.348   4.379
   70  THR    C 1145   6.276   4.355   4.103
   70  THR    O 1146   6.369   4.421   4.151
   71  ARG    N 1147   6.203   4.388   3.993
   71  ARG    H 1148   6.130   4.326   3.961
   71  ARG   CA 1149   6.222   4.516   3.919
   71  ARG   HA 1150   6.329   4.528   3.903
   71  ARG   CB 1151   6.147   4.512   3.788
   71  ARG  HB2 1152   6.046   4.486   3.819
   71  ARG  HB3 1153   6.150   4.608   3.736
   71  ARG   CG 1154   6.194   4.402   3.701
   71  ARG  HG2 1155   6.300   4.386   3.719
   71  ARG  HG3 1156   6.154   4.303   3.719
   71  ARG   CD 1157   6.171   4.443   3.552
   71  ARG  HD2 1158   6.201   4.543   3.522
   71  ARG  HD3 1159   6.228   4.372   3.492
   71  ARG   NE 1160   6.033   4.435   3.507
   71  ARG   HE 1161   5.992   4.359   3.560
   71  ARG   CZ 1162   5.974   4.487   3.404
   71  ARG  NH1 1163   6.030   4.559   3.320
   71  ARG HH11 1164   6.127   4.582   3.335
   71  ARG HH12 1165   5.974   4.579   3.238
   71  ARG  NH2 1166   5.857   4.448   3.371
   71  ARG HH21 1167   5.806   4.376   3.421
   71  ARG HH22 1168   5.815   4.459   3.280
   71  ARG    C 1169   6.181   4.638   4.007
   71  ARG    O 1170   6.232   4.749   3.984
   72  SER    N 1171   6.104   4.611   4.117
   72  SER    H 1172   6.066   4.521   4.141
   72  SER   CA 1173   6.067   4.720   4.210
   72  SER   HA 1174   6.063   4.813   4.152
   72  SER   CB 1175   5.933   4.690   4.281
   72  SER  HB2 1176   5.953   4.603   4.344
   72  SER  HB3 1177   5.901   4.772   4.346
   72  SER   OG 1178   5.825   4.682   4.190
   72  SER   HG 1179   5.775   4.762   4.207
   72  SER    C 1180   6.181   4.744   4.315
   72  SER    O 1181   6.186   4.847   4.380
   73  GLY    N 1182   6.269   4.646   4.343
   73  GLY    H 1183   6.265   4.563   4.287
   73  GLY   CA 1184   6.366   4.647   4.452
   73  GLY  HA2 1185   6.460   4.675   4.405
   73  GLY  HA3 1186   6.338   4.725   4.522
   73  GLY    C 1187   6.390   4.513   4.521
   73  GLY    O 1188   6.340   4.407   4.486
   74  ASN    N 1189   6.458   4.520   4.634
   74  ASN    H 1190   6.482   4.613   4.665
   74  ASN   CA 1191   6.504   4.407   4.716
   74  ASN   HA 1192   6.475   4.315   4.666
   74  ASN   CB 1193   6.654   4.409   4.710
   74  ASN  HB2 1194   6.699   4.321   4.756
   74  ASN  HB3 1195   6.678   4.414   4.604
   74  ASN   CG 1196   6.717   4.527   4.791
   74  ASN  OD1 1197   6.663   4.597   4.872
   74  ASN  ND2 1198   6.849   4.519   4.800
   74  ASN HD21 1199   6.883   4.567   4.882
   74  ASN HD22 1200   6.900   4.436   4.772
   74  ASN    C 1201   6.436   4.400   4.854
   74  ASN    O 1202   6.354   4.491   4.882
   75  GLU    N 1203   6.476   4.308   4.940
   75  GLU    H 1204   6.517   4.228   4.895
   75  GLU   CA 1205   6.436   4.301   5.079
   75  GLU   HA 1206   6.327   4.305   5.081
   75  GLU   CB 1207   6.473   4.160   5.137
   75  GLU  HB2 1208   6.436   4.074   5.081
   75  GLU  HB3 1209   6.582   4.150   5.139
   75  GLU   CG 1210   6.420   4.136   5.285
   75  GLU  HG2 1211   6.478   4.187   5.362
   75  GLU  HG3 1212   6.317   4.168   5.301
   75  GLU   CD 1213   6.433   3.987   5.315
   75  GLU  OE1 1214   6.416   3.899   5.233
   75  GLU  OE2 1215   6.454   3.953   5.433
   75  GLU    C 1216   6.477   4.415   5.167
   75  GLU    O 1217   6.411   4.445   5.270
   76  ASP    N 1218   6.592   4.476   5.139
   76  ASP    H 1219   6.647   4.445   5.060
   76  ASP   CA 1220   6.650   4.584   5.221
   76  ASP   HA 1221   6.641   4.551   5.325
   76  ASP   CB 1222   6.797   4.606   5.181
   76  ASP  HB2 1223   6.807   4.597   5.073
   76  ASP  HB3 1224   6.816   4.706   5.219
   76  ASP   CG 1225   6.894   4.508   5.260
   76  ASP  OD1 1226   6.940   4.403   5.206
   76  ASP  OD2 1227   6.901   4.521   5.387
   76  ASP    C 1228   6.572   4.716   5.198
   76  ASP    O 1229   6.530   4.782   5.291
   77  GLU    N 1230   6.552   4.751   5.076
   77  GLU    H 1231   6.576   4.687   5.001
   77  GLU   CA 1232   6.459   4.863   5.029
   77  GLU   HA 1233   6.491   4.956   5.076
   77  GLU   CB 1234   6.463   4.882   4.874
   77  GLU  HB2 1235   6.447   4.788   4.822
   77  GLU  HB3 1236   6.392   4.958   4.842
   77  GLU   CG 1237   6.604   4.928   4.830
   77  GLU  HG2 1238   6.618   5.035   4.844
   77  GLU  HG3 1239   6.686   4.887   4.889
   77  GLU   CD 1240   6.637   4.904   4.682
   77  GLU  OE1 1241   6.546   4.877   4.597
   77  GLU  OE2 1242   6.757   4.926   4.651
   77  GLU    C 1243   6.308   4.828   5.073
   77  GLU    O 1244   6.247   4.915   5.124
   78  PHE    N 1245   6.261   4.705   5.053
   78  PHE    H 1246   6.321   4.640   5.003
   78  PHE   CA 1247   6.125   4.668   5.096
   78  PHE   HA 1248   6.048   4.719   5.038
   78  PHE   CB 1249   6.085   4.528   5.056
   78  PHE  HB2 1250   6.097   4.514   4.949
   78  PHE  HB3 1251   6.150   4.462   5.114
   78  PHE   CG 1252   5.946   4.491   5.097
   78  PHE  CD1 1253   5.838   4.494   5.001
   78  PHE  HD1 1254   5.860   4.541   4.906
   78  PHE  CE1 1255   5.708   4.461   5.030
   78  PHE  HE1 1256   5.637   4.457   4.948
   78  PHE   CZ 1257   5.682   4.406   5.158
   78  PHE   HZ 1258   5.577   4.388   5.180
   78  PHE  CE2 1259   5.780   4.392   5.254
   78  PHE  HE2 1260   5.751   4.356   5.352
   78  PHE  CD2 1261   5.912   4.436   5.225
   78  PHE  HD2 1262   5.990   4.435   5.298
   78  PHE    C 1263   6.111   4.693   5.253
   78  PHE    O 1264   6.012   4.752   5.295
   79  ARG    N 1265   6.213   4.657   5.334
   79  ARG    H 1266   6.291   4.616   5.284
   79  ARG   CA 1267   6.224   4.678   5.475
   79  ARG   HA 1268   6.129   4.639   5.513
   79  ARG   CB 1269   6.347   4.603   5.531
   79  ARG  HB2 1270   6.429   4.601   5.459
   79  ARG  HB3 1271   6.393   4.667   5.606
   79  ARG   CG 1272   6.312   4.469   5.591
   79  ARG  HG2 1273   6.226   4.477   5.657
   79  ARG  HG3 1274   6.281   4.405   5.509
   79  ARG   CD 1275   6.426   4.391   5.668
   79  ARG  HD2 1276   6.475   4.454   5.742
   79  ARG  HD3 1277   6.375   4.311   5.722
   79  ARG   NE 1278   6.526   4.327   5.576
   79  ARG   HE 1279   6.516   4.229   5.553
   79  ARG   CZ 1280   6.644   4.374   5.532
   79  ARG  NH1 1281   6.681   4.500   5.556
   79  ARG HH11 1282   6.629   4.571   5.606
   79  ARG HH12 1283   6.766   4.541   5.520
   79  ARG  NH2 1284   6.722   4.300   5.456
   79  ARG HH21 1285   6.700   4.204   5.435
   79  ARG HH22 1286   6.808   4.348   5.433
   79  ARG    C 1287   6.219   4.830   5.509
   79  ARG    O 1288   6.139   4.869   5.595
   80  ASN    N 1289   6.297   4.914   5.438
   80  ASN    H 1290   6.354   4.865   5.371
   80  ASN   CA 1291   6.303   5.061   5.456
   80  ASN   HA 1292   6.323   5.089   5.559
   80  ASN   CB 1293   6.412   5.110   5.355
   80  ASN  HB2 1294   6.505   5.062   5.385
   80  ASN  HB3 1295   6.373   5.085   5.256
   80  ASN   CG 1296   6.431   5.258   5.357
   80  ASN  OD1 1297   6.388   5.333   5.274
   80  ASN  ND2 1298   6.502   5.309   5.452
   80  ASN HD21 1299   6.517   5.409   5.457
   80  ASN HD22 1300   6.560   5.255   5.513
   80  ASN    C 1301   6.166   5.124   5.431
   80  ASN    O 1302   6.102   5.184   5.520
   81  MET    N 1303   6.098   5.083   5.323
   81  MET    H 1304   6.143   5.016   5.262
   81  MET   CA 1305   5.967   5.133   5.271
   81  MET   HA 1306   5.978   5.241   5.260
   81  MET   CB 1307   5.942   5.065   5.137
   81  MET  HB2 1308   6.028   5.094   5.077
   81  MET  HB3 1309   5.946   4.957   5.155
   81  MET   CG 1310   5.804   5.092   5.075
   81  MET  HG2 1311   5.723   5.092   5.149
   81  MET  HG3 1312   5.823   5.193   5.039
   81  MET   SD 1313   5.764   4.975   4.947
   81  MET   CE 1314   5.742   4.824   5.036
   81  MET  HE1 1315   5.662   4.833   5.110
   81  MET  HE2 1316   5.711   4.743   4.970
   81  MET  HE3 1317   5.838   4.800   5.082
   81  MET    C 1318   5.856   5.095   5.378
   81  MET    O 1319   5.790   5.182   5.429
   82  VAL    N 1320   5.837   4.973   5.418
   82  VAL    H 1321   5.891   4.901   5.373
   82  VAL   CA 1322   5.732   4.929   5.519
   82  VAL   HA 1323   5.637   4.963   5.478
   82  VAL   CB 1324   5.739   4.777   5.530
   82  VAL   HB 1325   5.843   4.751   5.548
   82  VAL  CG1 1326   5.646   4.725   5.643
   82  VAL HG11 1327   5.550   4.776   5.658
   82  VAL HG12 1328   5.630   4.618   5.636
   82  VAL HG13 1329   5.702   4.744   5.735
   82  VAL  CG2 1330   5.699   4.715   5.405
   82  VAL HG21 1331   5.754   4.740   5.314
   82  VAL HG22 1332   5.724   4.610   5.418
   82  VAL HG23 1333   5.594   4.731   5.384
   82  VAL    C 1334   5.752   4.988   5.662
   82  VAL    O 1335   5.653   5.036   5.720
   83  THR    N 1336   5.879   5.013   5.704
   83  THR    H 1337   5.952   4.979   5.644
   83  THR   CA 1338   5.914   5.090   5.824
   83  THR   HA 1339   5.860   5.045   5.907
   83  THR   CB 1340   6.063   5.083   5.843
   83  THR   HB 1341   6.104   5.143   5.762
   83  THR  CG2 1342   6.125   5.155   5.963
   83  THR HG21 1343   6.077   5.117   6.053
   83  THR HG22 1344   6.229   5.124   5.975
   83  THR HG23 1345   6.111   5.263   5.966
   83  THR  OG1 1346   6.118   4.946   5.849
   83  THR  HG1 1347   6.112   4.912   5.759
   83  THR    C 1348   5.870   5.238   5.815
   83  THR    O 1349   5.802   5.287   5.903
   84  ARG    N 1350   5.915   5.313   5.720
   84  ARG    H 1351   5.974   5.273   5.649
   84  ARG   CA 1352   5.885   5.453   5.700
   84  ARG   HA 1353   5.923   5.511   5.784
   84  ARG   CB 1354   5.967   5.511   5.583
   84  ARG  HB2 1355   5.958   5.455   5.490
   84  ARG  HB3 1356   5.944   5.615   5.558
   84  ARG   CG 1357   6.123   5.504   5.611
   84  ARG  HG2 1358   6.157   5.569   5.692
   84  ARG  HG3 1359   6.152   5.406   5.649
   84  ARG   CD 1360   6.222   5.530   5.496
   84  ARG  HD2 1361   6.325   5.528   5.532
   84  ARG  HD3 1362   6.208   5.439   5.437
   84  ARG   NE 1363   6.198   5.656   5.425
   84  ARG   HE 1364   6.137   5.721   5.473
   84  ARG   CZ 1365   6.251   5.695   5.313
   84  ARG  NH1 1366   6.325   5.628   5.229
   84  ARG HH11 1367   6.357   5.539   5.263
   84  ARG HH12 1368   6.361   5.666   5.143
   84  ARG  NH2 1369   6.225   5.821   5.277
   84  ARG HH21 1370   6.156   5.874   5.328
   84  ARG HH22 1371   6.279   5.858   5.200
   84  ARG    C 1372   5.736   5.475   5.685
   84  ARG    O 1373   5.668   5.562   5.749
   85  CYX    N 1374   5.673   5.388   5.603
   85  CYX    H 1375   5.726   5.321   5.548
   85  CYX   CA 1376   5.527   5.401   5.567
   85  CYX   HA 1377   5.504   5.504   5.538
   85  CYX   CB 1378   5.489   5.310   5.457
   85  CYX  HB2 1379   5.516   5.205   5.464
   85  CYX  HB3 1380   5.381   5.317   5.442
   85  CYX   SG 1381   5.559   5.366   5.294
   85  CYX    C 1382   5.445   5.389   5.692
   85  CYX    O 1383   5.359   5.475   5.719
   86  ASN    N 1384   5.467   5.285   5.773
   86  ASN    H 1385   5.539   5.221   5.742
   86  ASN   CA 1386   5.403   5.274   5.907
   86  ASN   HA 1387   5.295   5.280   5.899
   86  ASN   CB 1388   5.449   5.136   5.972
   86  ASN  HB2 1389   5.554   5.117   5.954
   86  ASN  HB3 1390   5.443   5.149   6.080
   86  ASN   CG 1391   5.376   5.007   5.932
   86  ASN  OD1 1392   5.253   5.001   5.930
   86  ASN  ND2 1393   5.449   4.890   5.919
   86  ASN HD21 1394   5.408   4.800   5.903
   86  ASN HD22 1395   5.549   4.901   5.906
   86  ASN    C 1396   5.445   5.390   6.000
   86  ASN    O 1397   5.362   5.450   6.064
   87  ASN    N 1398   5.573   5.429   5.990
   87  ASN    H 1399   5.642   5.378   5.937
   87  ASN   CA 1400   5.618   5.538   6.067
   87  ASN   HA 1401   5.577   5.521   6.166
   87  ASN   CB 1402   5.770   5.552   6.088
   87  ASN  HB2 1403   5.808   5.552   5.986
   87  ASN  HB3 1404   5.796   5.650   6.129
   87  ASN   CG 1405   5.826   5.444   6.175
   87  ASN  OD1 1406   5.765   5.392   6.263
   87  ASN  ND2 1407   5.955   5.427   6.168
   87  ASN HD21 1408   5.996   5.360   6.232
   87  ASN HD22 1409   6.010   5.480   6.102
   87  ASN    C 1410   5.558   5.676   6.029
   87  ASN    O 1411   5.593   5.775   6.096
   88  VAL    N 1412   5.468   5.685   5.933
   88  VAL    H 1413   5.473   5.613   5.862
   88  VAL   CA 1414   5.381   5.793   5.895
   88  VAL   HA 1415   5.382   5.864   5.978
   88  VAL   CB 1416   5.430   5.866   5.772
   88  VAL   HB 1417   5.354   5.943   5.766
   88  VAL  CG1 1418   5.568   5.939   5.795
   88  VAL HG11 1419   5.655   5.874   5.799
   88  VAL HG12 1420   5.581   6.008   5.711
   88  VAL HG13 1421   5.557   5.994   5.888
   88  VAL  CG2 1422   5.444   5.781   5.643
   88  VAL HG21 1423   5.364   5.709   5.627
   88  VAL HG22 1424   5.450   5.854   5.562
   88  VAL HG23 1425   5.538   5.726   5.640
   88  VAL    C 1426   5.236   5.748   5.881
   88  VAL    O 1427   5.156   5.825   5.827
   89  GLY    N 1428   5.205   5.633   5.933
   89  GLY    H 1429   5.271   5.571   5.977
   89  GLY   CA 1430   5.065   5.597   5.951
   89  GLY  HA2 1431   5.066   5.524   6.032
   89  GLY  HA3 1432   5.015   5.688   5.985
   89  GLY    C 1433   5.007   5.538   5.819
   89  GLY    O 1434   4.889   5.514   5.814
   90  VAL    N 1435   5.083   5.510   5.711
   90  VAL    H 1436   5.183   5.519   5.726
   90  VAL   CA 1437   5.047   5.446   5.585
   90  VAL   HA 1438   4.940   5.458   5.569
   90  VAL   CB 1439   5.129   5.522   5.473
   90  VAL   HB 1440   5.234   5.512   5.499
   90  VAL  CG1 1441   5.090   5.476   5.337
   90  VAL HG11 1442   4.986   5.508   5.326
   90  VAL HG12 1443   5.142   5.540   5.265
   90  VAL HG13 1444   5.106   5.370   5.317
   90  VAL  CG2 1445   5.109   5.674   5.475
   90  VAL HG21 1446   5.141   5.709   5.573
   90  VAL HG22 1447   5.175   5.723   5.404
   90  VAL HG23 1448   5.009   5.711   5.453
   90  VAL    C 1449   5.089   5.298   5.578
   90  VAL    O 1450   5.204   5.263   5.596
   91  ARG    N 1451   4.993   5.212   5.550
   91  ARG    H 1452   4.902   5.252   5.532
   91  ARG   CA 1453   5.004   5.064   5.546
   91  ARG   HA 1454   5.080   5.035   5.618
   91  ARG   CB 1455   4.879   5.000   5.590
   91  ARG  HB2 1456   4.810   4.999   5.506
   91  ARG  HB3 1457   4.921   4.900   5.601
   91  ARG   CG 1458   4.821   5.040   5.720
   91  ARG  HG2 1459   4.775   5.139   5.716
   91  ARG  HG3 1460   4.743   4.968   5.744
   91  ARG   CD 1461   4.924   5.023   5.839
   91  ARG  HD2 1462   4.961   4.921   5.834
   91  ARG  HD3 1463   5.006   5.096   5.835
   91  ARG   NE 1464   4.859   5.048   5.962
   91  ARG   HE 1465   4.758   5.036   5.965
   91  ARG   CZ 1466   4.918   5.080   6.076
   91  ARG  NH1 1467   5.048   5.082   6.081
   91  ARG HH11 1468   5.107   5.026   6.021
   91  ARG HH12 1469   5.087   5.121   6.166
   91  ARG  NH2 1470   4.848   5.114   6.179
   91  ARG HH21 1471   4.748   5.101   6.178
   91  ARG HH22 1472   4.907   5.141   6.257
   91  ARG    C 1473   5.060   5.018   5.416
   91  ARG    O 1474   5.024   5.067   5.315
   92  ILE    N 1475   5.134   4.908   5.417
   92  ILE    H 1476   5.171   4.873   5.504
   92  ILE   CA 1477   5.163   4.832   5.302
   92  ILE   HA 1478   5.126   4.882   5.213
   92  ILE   CB 1479   5.319   4.816   5.285
   92  ILE   HB 1480   5.357   4.772   5.377
   92  ILE  CG2 1481   5.353   4.713   5.169
   92  ILE HG21 1482   5.307   4.753   5.079
   92  ILE HG22 1483   5.462   4.708   5.157
   92  ILE HG23 1484   5.314   4.615   5.196
   92  ILE  CG1 1485   5.400   4.946   5.272
   92  ILE HG12 1486   5.396   5.007   5.362
   92  ILE HG13 1487   5.505   4.921   5.277
   92  ILE  CD1 1488   5.365   5.034   5.154
   92  ILE HD11 1489   5.271   5.088   5.157
   92  ILE HD12 1490   5.435   5.118   5.159
   92  ILE HD13 1491   5.399   4.987   5.062
   92  ILE    C 1492   5.088   4.699   5.298
   92  ILE    O 1493   5.071   4.627   5.393
   93  TYR    N 1494   5.031   4.657   5.181
   93  TYR    H 1495   5.027   4.714   5.097
   93  TYR   CA 1496   4.964   4.522   5.160
   93  TYR   HA 1497   4.989   4.461   5.247
   93  TYR   CB 1498   4.815   4.551   5.134
   93  TYR  HB2 1499   4.816   4.607   5.040
   93  TYR  HB3 1500   4.771   4.453   5.116
   93  TYR   CG 1501   4.745   4.633   5.242
   93  TYR  CD1 1502   4.677   4.569   5.347
   93  TYR  HD1 1503   4.680   4.461   5.350
   93  TYR  CE1 1504   4.607   4.644   5.441
   93  TYR  HE1 1505   4.567   4.587   5.523
   93  TYR   CZ 1506   4.607   4.788   5.428
   93  TYR   OH 1507   4.543   4.856   5.514
   93  TYR   HH 1508   4.502   4.801   5.582
   93  TYR  CE2 1509   4.669   4.849   5.316
   93  TYR  HE2 1510   4.657   4.956   5.307
   93  TYR  CD2 1511   4.737   4.773   5.226
   93  TYR  HD2 1512   4.796   4.824   5.151
   93  TYR    C 1513   5.026   4.449   5.038
   93  TYR    O 1514   5.041   4.501   4.929
   94  VAL    N 1515   5.048   4.318   5.056
   94  VAL    H 1516   5.021   4.273   5.142
   94  VAL   CA 1517   5.119   4.237   4.959
   94  VAL   HA 1518   5.172   4.301   4.888
   94  VAL   CB 1519   5.230   4.154   5.022
   94  VAL   HB 1520   5.209   4.116   5.122
   94  VAL  CG1 1521   5.282   4.037   4.940
   94  VAL HG11 1522   5.295   4.065   4.835
   94  VAL HG12 1523   5.380   4.012   4.981
   94  VAL HG13 1524   5.219   3.948   4.940
   94  VAL  CG2 1525   5.336   4.262   5.059
   94  VAL HG21 1526   5.303   4.326   5.141
   94  VAL HG22 1527   5.430   4.215   5.089
   94  VAL HG23 1528   5.348   4.325   4.971
   94  VAL    C 1529   5.025   4.143   4.877
   94  VAL    O 1530   4.934   4.081   4.936
   95  ASP    N 1531   5.048   4.149   4.747
   95  ASP    H 1532   5.122   4.211   4.718
   95  ASP   CA 1533   4.991   4.059   4.642
   95  ASP   HA 1534   4.885   4.039   4.660
   95  ASP   CB 1535   5.016   4.116   4.498
   95  ASP  HB2 1536   5.000   4.224   4.503
   95  ASP  HB3 1537   5.118   4.094   4.465
   95  ASP   CG 1538   4.906   4.060   4.406
   95  ASP  OD1 1539   4.854   3.952   4.436
   95  ASP  OD2 1540   4.850   4.138   4.324
   95  ASP    C 1541   5.063   3.923   4.666
   95  ASP    O 1542   5.188   3.904   4.669
   96  ALA    N 1543   4.981   3.819   4.692
   96  ALA    H 1544   4.880   3.829   4.693
   96  ALA   CA 1545   5.025   3.691   4.729
   96  ALA   HA 1546   5.133   3.690   4.747
   96  ALA   CB 1547   4.958   3.660   4.868
   96  ALA  HB1 1548   4.849   3.659   4.855
   96  ALA  HB2 1549   4.988   3.560   4.899
   96  ALA  HB3 1550   4.977   3.747   4.931
   96  ALA    C 1551   4.980   3.595   4.623
   96  ALA    O 1552   4.867   3.539   4.629
   97  VAL    N 1553   5.076   3.565   4.536
   97  VAL    H 1554   5.169   3.600   4.553
   97  VAL   CA 1555   5.068   3.465   4.427
   97  VAL   HA 1556   4.966   3.473   4.389
   97  VAL   CB 1557   5.154   3.510   4.300
   97  VAL   HB 1558   5.258   3.483   4.316
   97  VAL  CG1 1559   5.101   3.431   4.183
   97  VAL HG11 1560   4.992   3.434   4.176
   97  VAL HG12 1561   5.137   3.470   4.088
   97  VAL HG13 1562   5.144   3.331   4.185
   97  VAL  CG2 1563   5.151   3.661   4.268
   97  VAL HG21 1564   5.187   3.728   4.347
   97  VAL HG22 1565   5.217   3.672   4.182
   97  VAL HG23 1566   5.046   3.685   4.254
   97  VAL    C 1567   5.091   3.319   4.464
   97  VAL    O 1568   5.196   3.257   4.440
   98  ILE    N 1569   4.993   3.250   4.529
   98  ILE    H 1570   4.904   3.297   4.544
   98  ILE   CA 1571   5.000   3.127   4.613
   98  ILE   HA 1572   5.099   3.083   4.615
   98  ILE   CB 1573   4.960   3.175   4.755
   98  ILE   HB 1574   4.964   3.087   4.819
   98  ILE  CG2 1575   5.075   3.260   4.811
   98  ILE HG21 1576   5.067   3.362   4.772
   98  ILE HG22 1577   5.059   3.257   4.918
   98  ILE HG23 1578   5.171   3.217   4.783
   98  ILE  CG1 1579   4.821   3.235   4.776
   98  ILE HG12 1580   4.826   3.342   4.759
   98  ILE HG13 1581   4.760   3.186   4.700
   98  ILE  CD1 1582   4.758   3.202   4.913
   98  ILE HD11 1583   4.797   3.257   4.998
   98  ILE HD12 1584   4.649   3.212   4.913
   98  ILE HD13 1585   4.772   3.096   4.938
   98  ILE    C 1586   4.906   3.016   4.561
   98  ILE    O 1587   4.903   2.908   4.620
   99  ASN    N 1588   4.837   3.029   4.453
   99  ASN    H 1589   4.848   3.116   4.403
   99  ASN   CA 1590   4.775   2.916   4.378
   99  ASN   HA 1591   4.727   2.847   4.448
   99  ASN   CB 1592   4.656   2.961   4.280
   99  ASN  HB2 1593   4.576   2.994   4.346
   99  ASN  HB3 1594   4.692   3.043   4.217
   99  ASN   CG 1595   4.599   2.858   4.183
   99  ASN  OD1 1596   4.539   2.764   4.228
   99  ASN  ND2 1597   4.628   2.877   4.057
   99  ASN HD21 1598   4.595   2.805   3.994
   99  ASN HD22 1599   4.684   2.955   4.025
   99  ASN    C 1600   4.878   2.835   4.307
   99  ASN    O 1601   4.856   2.716   4.292
  100  HIE    N 1602   4.991   2.891   4.255
  100  HIE    H 1603   4.998   2.991   4.262
  100  HIE   CA 1604   5.069   2.832   4.146
  100  HIE   HA 1605   5.066   2.724   4.157
  100  HIE   CB 1606   4.987   2.859   4.019
  100  HIE  HB2 1607   5.036   2.804   3.938
  100  HIE  HB3 1608   4.895   2.803   4.033
  100  HIE   CG 1609   4.958   3.007   3.994
  100  HIE  ND1 1610   4.835   3.082   4.013
  100  HIE  CE1 1611   4.860   3.207   3.978
  100  HIE  HE1 1612   4.793   3.292   3.980
  100  HIE  NE2 1613   4.990   3.217   3.944
  100  HIE  HE2 1614   5.023   3.301   3.899
  100  HIE  CD2 1615   5.050   3.101   3.950
  100  HIE  HD2 1616   5.155   3.082   3.935
  100  HIE    C 1617   5.210   2.876   4.134
  100  HIE    O 1618   5.243   2.970   4.207
  101  MET    N 1619   5.302   2.824   4.054
  101  MET    H 1620   5.263   2.746   4.003
  101  MET   CA 1621   5.433   2.870   4.012
  101  MET   HA 1622   5.468   2.958   4.067
  101  MET   CB 1623   5.530   2.762   4.051
  101  MET  HB2 1624   5.495   2.675   3.995
  101  MET  HB3 1625   5.627   2.781   4.007
  101  MET   CG 1626   5.537   2.725   4.197
  101  MET  HG2 1627   5.444   2.689   4.241
  101  MET  HG3 1628   5.608   2.647   4.226
  101  MET   SD 1629   5.600   2.856   4.306
  101  MET   CE 1630   5.771   2.871   4.266
  101  MET  HE1 1631   5.788   2.905   4.164
  101  MET  HE2 1632   5.811   2.946   4.336
  101  MET  HE3 1633   5.822   2.776   4.281
  101  MET    C 1634   5.434   2.907   3.863
  101  MET    O 1635   5.331   2.924   3.812
  102  CYS    N 1636   5.542   2.938   3.789
  102  CYS    H 1637   5.630   2.920   3.837
  102  CYS   CA 1638   5.540   2.982   3.652
  102  CYS   HA 1639   5.463   3.059   3.659
  102  CYS   CB 1640   5.677   3.026   3.611
  102  CYS  HB2 1641   5.665   3.068   3.512
  102  CYS  HB3 1642   5.729   3.087   3.685
  102  CYS   SG 1643   5.780   2.877   3.597
  102  CYS   HG 1644   5.901   2.934   3.594
  102  CYS    C 1645   5.479   2.881   3.550
  102  CYS    O 1646   5.456   2.761   3.587
  103  GLY    N 1647   5.450   2.918   3.424
  103  GLY    H 1648   5.471   3.014   3.397
  103  GLY   CA 1649   5.389   2.829   3.324
  103  GLY  HA2 1650   5.293   2.804   3.369
  103  GLY  HA3 1651   5.385   2.896   3.238
  103  GLY    C 1652   5.466   2.700   3.280
  103  GLY    O 1653   5.588   2.713   3.261
  104  ASN    N 1654   5.396   2.587   3.281
  104  ASN    H 1655   5.298   2.599   3.302
  104  ASN   CA 1656   5.446   2.453   3.242
  104  ASN   HA 1657   5.514   2.420   3.320
  104  ASN   CB 1658   5.320   2.360   3.232
  104  ASN  HB2 1659   5.348   2.255   3.240
  104  ASN  HB3 1660   5.247   2.366   3.312
  104  ASN   CG 1661   5.250   2.379   3.095
  104  ASN  OD1 1662   5.199   2.489   3.067
  104  ASN  ND2 1663   5.247   2.286   3.006
  104  ASN HD21 1664   5.182   2.290   2.929
  104  ASN HD22 1665   5.296   2.198   3.019
  104  ASN    C 1666   5.533   2.445   3.114
  104  ASN    O 1667   5.617   2.364   3.100
  105  ALA    N 1668   5.513   2.541   3.023
  105  ALA    H 1669   5.433   2.601   3.035
  105  ALA   CA 1670   5.574   2.545   2.895
  105  ALA   HA 1671   5.618   2.447   2.877
  105  ALA   CB 1672   5.465   2.555   2.791
  105  ALA  HB1 1673   5.419   2.653   2.803
  105  ALA  HB2 1674   5.508   2.540   2.692
  105  ALA  HB3 1675   5.387   2.479   2.795
  105  ALA    C 1676   5.696   2.643   2.888
  105  ALA    O 1677   5.760   2.637   2.782
  106  VAL    N 1678   5.722   2.729   2.987
  106  VAL    H 1679   5.660   2.727   3.067
  106  VAL   CA 1680   5.840   2.814   2.995
  106  VAL   HA 1681   5.840   2.879   2.907
  106  VAL   CB 1682   5.830   2.902   3.118
  106  VAL   HB 1683   5.829   2.848   3.212
  106  VAL  CG1 1684   5.949   3.000   3.132
  106  VAL HG11 1685   5.955   3.064   3.043
  106  VAL HG12 1686   5.928   3.055   3.224
  106  VAL HG13 1687   6.041   2.942   3.136
  106  VAL  CG2 1688   5.708   2.992   3.109
  106  VAL HG21 1689   5.615   2.936   3.096
  106  VAL HG22 1690   5.674   3.052   3.194
  106  VAL HG23 1691   5.711   3.044   3.013
  106  VAL    C 1692   5.974   2.732   3.002
  106  VAL    O 1693   5.971   2.616   3.048
  107  SER    N 1694   6.073   2.797   2.938
  107  SER    H 1695   6.058   2.889   2.900
  107  SER   CA 1696   6.211   2.747   2.932
  107  SER   HA 1697   6.200   2.647   2.891
  107  SER   CB 1698   6.308   2.838   2.858
  107  SER  HB2 1699   6.308   2.941   2.891
  107  SER  HB3 1700   6.410   2.805   2.875
  107  SER   OG 1701   6.271   2.845   2.726
  107  SER   HG 1702   6.263   2.932   2.688
  107  SER    C 1703   6.269   2.735   3.069
  107  SER    O 1704   6.266   2.835   3.143
  108  ALA    N 1705   6.322   2.625   3.105
  108  ALA    H 1706   6.326   2.550   3.036
  108  ALA   CA 1707   6.386   2.599   3.236
  108  ALA   HA 1708   6.320   2.626   3.318
  108  ALA   CB 1709   6.409   2.452   3.250
  108  ALA  HB1 1710   6.477   2.425   3.169
  108  ALA  HB2 1711   6.450   2.434   3.349
  108  ALA  HB3 1712   6.319   2.391   3.239
  108  ALA    C 1713   6.519   2.671   3.257
  108  ALA    O 1714   6.573   2.725   3.156
  109  GLY    N 1715   6.569   2.678   3.379
  109  GLY    H 1716   6.523   2.633   3.457
  109  GLY   CA 1717   6.707   2.740   3.404
  109  GLY  HA2 1718   6.777   2.663   3.435
  109  GLY  HA3 1719   6.755   2.788   3.319
  109  GLY    C 1720   6.701   2.856   3.502
  109  GLY    O 1721   6.635   2.844   3.607
  110  THR    N 1722   6.765   2.975   3.477
  110  THR    H 1723   6.819   2.980   3.391
  110  THR   CA 1724   6.768   3.084   3.562
  110  THR   HA 1725   6.708   3.083   3.654
  110  THR   CB 1726   6.913   3.091   3.621
  110  THR   HB 1727   6.911   3.176   3.689
  110  THR  CG2 1728   6.956   2.966   3.693
  110  THR HG21 1729   6.943   2.881   3.627
  110  THR HG22 1730   7.057   2.974   3.735
  110  THR HG23 1731   6.893   2.958   3.781
  110  THR  OG1 1732   7.016   3.116   3.524
  110  THR  HG1 1733   7.099   3.103   3.570
  110  THR    C 1734   6.729   3.215   3.504
  110  THR    O 1735   6.786   3.321   3.536
  111  SER    N 1736   6.643   3.226   3.403
  111  SER    H 1737   6.600   3.143   3.364
  111  SER   CA 1738   6.588   3.356   3.360
  111  SER   HA 1739   6.666   3.430   3.342
  111  SER   CB 1740   6.525   3.337   3.226
  111  SER  HB2 1741   6.592   3.279   3.163
  111  SER  HB3 1742   6.432   3.280   3.233
  111  SER   OG 1743   6.503   3.461   3.163
  111  SER   HG 1744   6.425   3.495   3.208
  111  SER    C 1745   6.491   3.408   3.471
  111  SER    O 1746   6.372   3.392   3.465
  112  SER    N 1747   6.548   3.448   3.582
  112  SER    H 1748   6.649   3.447   3.590
  112  SER   CA 1749   6.469   3.472   3.701
  112  SER   HA 1750   6.369   3.500   3.667
  112  SER   CB 1751   6.462   3.345   3.783
  112  SER  HB2 1752   6.403   3.364   3.873
  112  SER  HB3 1753   6.410   3.268   3.726
  112  SER   OG 1754   6.589   3.289   3.810
  112  SER   HG 1755   6.574   3.204   3.851
  112  SER    C 1756   6.520   3.593   3.783
  112  SER    O 1757   6.636   3.630   3.769
  113  THR    N 1758   6.438   3.661   3.865
  113  THR    H 1759   6.340   3.639   3.873
  113  THR   CA 1760   6.467   3.801   3.904
  113  THR   HA 1761   6.508   3.843   3.812
  113  THR   CB 1762   6.343   3.878   3.933
  113  THR   HB 1763   6.375   3.975   3.973
  113  THR  CG2 1764   6.261   3.902   3.809
  113  THR HG21 1765   6.222   3.814   3.758
  113  THR HG22 1766   6.181   3.973   3.827
  113  THR HG23 1767   6.323   3.943   3.729
  113  THR  OG1 1768   6.265   3.808   4.030
  113  THR  HG1 1769   6.242   3.873   4.097
  113  THR    C 1770   6.581   3.820   4.007
  113  THR    O 1771   6.635   3.932   4.012
  114  CYX    N 1772   6.623   3.715   4.076
  114  CYX    H 1773   6.579   3.625   4.063
  114  CYX   CA 1774   6.762   3.704   4.133
  114  CYX   HA 1775   6.820   3.783   4.086
  114  CYX   CB 1776   6.774   3.737   4.280
  114  CYX  HB2 1777   6.872   3.714   4.322
  114  CYX  HB3 1778   6.767   3.846   4.287
  114  CYX   SG 1779   6.660   3.653   4.397
  114  CYX    C 1780   6.837   3.574   4.085
  114  CYX    O 1781   6.928   3.536   4.154
  115  GLY    N 1782   6.801   3.512   3.974
  115  GLY    H 1783   6.722   3.550   3.925
  115  GLY   CA 1784   6.869   3.404   3.906
  115  GLY  HA2 1785   6.819   3.387   3.811
  115  GLY  HA3 1786   6.977   3.419   3.897
  115  GLY    C 1787   6.856   3.268   3.971
  115  GLY    O 1788   6.936   3.186   3.942
  116  SER    N 1789   6.761   3.253   4.062
  116  SER    H 1790   6.702   3.326   4.099
  116  SER   CA 1791   6.730   3.125   4.119
  116  SER   HA 1792   6.826   3.099   4.165
  116  SER   CB 1793   6.632   3.144   4.231
  116  SER  HB2 1794   6.531   3.168   4.199
  116  SER  HB3 1795   6.614   3.051   4.286
  116  SER   OG 1796   6.675   3.231   4.333
  116  SER   HG 1797   6.601   3.292   4.332
  116  SER    C 1798   6.682   3.019   4.022
  116  SER    O 1799   6.604   3.049   3.938
  117  TYR    N 1800   6.728   2.893   4.035
  117  TYR    H 1801   6.787   2.879   4.116
  117  TYR   CA 1802   6.699   2.789   3.939
  117  TYR   HA 1803   6.713   2.832   3.840
  117  TYR   CB 1804   6.800   2.675   3.952
  117  TYR  HB2 1805   6.893   2.708   3.998
  117  TYR  HB3 1806   6.751   2.601   4.016
  117  TYR   CG 1807   6.826   2.608   3.821
  117  TYR  CD1 1808   6.955   2.631   3.763
  117  TYR  HD1 1809   7.019   2.707   3.805
  117  TYR  CE1 1810   6.990   2.580   3.640
  117  TYR  HE1 1811   7.076   2.626   3.595
  117  TYR   CZ 1812   6.905   2.488   3.578
  117  TYR   OH 1813   6.939   2.443   3.457
  117  TYR   HH 1814   7.024   2.481   3.436
  117  TYR  CE2 1815   6.784   2.454   3.634
  117  TYR  HE2 1816   6.716   2.384   3.588
  117  TYR  CD2 1817   6.745   2.504   3.764
  117  TYR  HD2 1818   6.653   2.466   3.806
  117  TYR    C 1819   6.556   2.746   3.948
  117  TYR    O 1820   6.498   2.738   4.054
  118  PHE    N 1821   6.499   2.705   3.833
  118  PHE    H 1822   6.546   2.723   3.745
  118  PHE   CA 1823   6.368   2.641   3.821
  118  PHE   HA 1824   6.359   2.582   3.912
  118  PHE   CB 1825   6.259   2.749   3.843
  118  PHE  HB2 1826   6.159   2.707   3.855
  118  PHE  HB3 1827   6.288   2.815   3.925
  118  PHE   CG 1828   6.243   2.831   3.715
  118  PHE  CD1 1829   6.328   2.944   3.683
  118  PHE  HD1 1830   6.409   2.964   3.752
  118  PHE  CE1 1831   6.308   3.029   3.575
  118  PHE  HE1 1832   6.378   3.109   3.556
  118  PHE   CZ 1833   6.210   2.992   3.484
  118  PHE   HZ 1834   6.199   3.046   3.391
  118  PHE  CE2 1835   6.121   2.890   3.511
  118  PHE  HE2 1836   6.047   2.869   3.436
  118  PHE  CD2 1837   6.133   2.814   3.624
  118  PHE  HD2 1838   6.058   2.741   3.647
  118  PHE    C 1839   6.365   2.546   3.699
  118  PHE    O 1840   6.444   2.568   3.609
  119  ASN    N 1841   6.268   2.450   3.692
  119  ASN    H 1842   6.219   2.432   3.778
  119  ASN   CA 1843   6.258   2.365   3.570
  119  ASN   HA 1844   6.284   2.423   3.481
  119  ASN   CB 1845   6.338   2.241   3.561
  119  ASN  HB2 1846   6.443   2.272   3.557
  119  ASN  HB3 1847   6.314   2.174   3.643
  119  ASN   CG 1848   6.317   2.161   3.432
  119  ASN  OD1 1849   6.224   2.183   3.354
  119  ASN  ND2 1850   6.413   2.077   3.396
  119  ASN HD21 1851   6.394   2.027   3.310
  119  ASN HD22 1852   6.482   2.042   3.460
  119  ASN    C 1853   6.104   2.335   3.561
  119  ASN    O 1854   6.064   2.244   3.636
  120  PRO    N 1855   6.027   2.397   3.470
  120  PRO   CD 1856   6.063   2.516   3.398
  120  PRO  HD2 1857   6.066   2.497   3.291
  120  PRO  HD3 1858   6.151   2.573   3.428
  120  PRO   CG 1859   5.928   2.603   3.411
  120  PRO  HG2 1860   5.930   2.682   3.336
  120  PRO  HG3 1861   5.904   2.637   3.512
  120  PRO   CB 1862   5.835   2.491   3.373
  120  PRO  HB2 1863   5.848   2.466   3.268
  120  PRO  HB3 1864   5.732   2.522   3.386
  120  PRO   CA 1865   5.884   2.373   3.463
  120  PRO   HA 1866   5.836   2.375   3.561
  120  PRO    C 1867   5.850   2.239   3.395
  120  PRO    O 1868   5.736   2.190   3.412
  121  GLY    N 1869   5.939   2.178   3.324
  121  GLY    H 1870   6.032   2.217   3.323
  121  GLY   CA 1871   5.915   2.039   3.261
  121  GLY  HA2 1872   5.831   2.037   3.192
  121  GLY  HA3 1873   6.005   2.016   3.203
  121  GLY    C 1874   5.904   1.931   3.375
  121  GLY    O 1875   5.807   1.854   3.377
  122  SER    N 1876   6.008   1.935   3.457
  122  SER    H 1877   6.070   2.012   3.433
  122  SER   CA 1878   6.033   1.835   3.564
  122  SER   HA 1879   5.991   1.741   3.527
  122  SER   CB 1880   6.183   1.808   3.596
  122  SER  HB2 1881   6.189   1.721   3.662
  122  SER  HB3 1882   6.232   1.784   3.502
  122  SER   OG 1883   6.236   1.920   3.669
  122  SER   HG 1884   6.329   1.900   3.683
  122  SER    C 1885   5.967   1.880   3.701
  122  SER    O 1886   5.978   1.803   3.801
  123  ARG    N 1887   5.904   2.001   3.707
  123  ARG    H 1888   5.907   2.061   3.625
  123  ARG   CA 1889   5.834   2.064   3.820
  123  ARG   HA 1890   5.825   2.167   3.785
  123  ARG   CB 1891   5.707   1.993   3.858
  123  ARG  HB2 1892   5.718   1.885   3.867
  123  ARG  HB3 1893   5.670   2.025   3.955
  123  ARG   CG 1894   5.581   2.025   3.767
  123  ARG  HG2 1895   5.498   1.996   3.831
  123  ARG  HG3 1896   5.565   2.132   3.754
  123  ARG   CD 1897   5.586   1.965   3.625
  123  ARG  HD2 1898   5.649   2.036   3.571
  123  ARG  HD3 1899   5.622   1.862   3.619
  123  ARG   NE 1900   5.463   1.962   3.554
  123  ARG   HE 1901   5.385   1.947   3.616
  123  ARG   CZ 1902   5.443   1.960   3.423
  123  ARG  NH1 1903   5.536   1.972   3.332
  123  ARG HH11 1904   5.629   2.003   3.355
  123  ARG HH12 1905   5.516   1.977   3.233
  123  ARG  NH2 1906   5.321   1.952   3.378
  123  ARG HH21 1907   5.244   1.955   3.443
  123  ARG HH22 1908   5.303   1.943   3.279
  123  ARG    C 1909   5.930   2.089   3.935
  123  ARG    O 1910   5.895   2.062   4.045
  124  ASP    N 1911   6.048   2.144   3.912
  124  ASP    H 1912   6.076   2.178   3.822
  124  ASP   CA 1913   6.157   2.159   4.014
  124  ASP   HA 1914   6.137   2.116   4.112
  124  ASP   CB 1915   6.275   2.079   3.971
  124  ASP  HB2 1916   6.251   1.973   3.963
  124  ASP  HB3 1917   6.308   2.100   3.870
  124  ASP   CG 1918   6.391   2.076   4.069
  124  ASP  OD1 1919   6.361   2.066   4.194
  124  ASP  OD2 1920   6.506   2.086   4.027
  124  ASP    C 1921   6.188   2.305   4.046
  124  ASP    O 1922   6.252   2.359   3.957
  125  PHE    N 1923   6.166   2.358   4.169
  125  PHE    H 1924   6.114   2.302   4.235
  125  PHE   CA 1925   6.190   2.498   4.218
  125  PHE   HA 1926   6.246   2.562   4.149
  125  PHE   CB 1927   6.053   2.570   4.240
  125  PHE  HB2 1928   5.994   2.505   4.304
  125  PHE  HB3 1929   6.078   2.662   4.294
  125  PHE   CG 1930   5.974   2.592   4.108
  125  PHE  CD1 1931   5.893   2.491   4.060
  125  PHE  HD1 1932   5.898   2.394   4.108
  125  PHE  CE1 1933   5.816   2.516   3.946
  125  PHE  HE1 1934   5.757   2.437   3.901
  125  PHE   CZ 1935   5.812   2.645   3.884
  125  PHE   HZ 1936   5.755   2.664   3.794
  125  PHE  CE2 1937   5.906   2.739   3.931
  125  PHE  HE2 1938   5.893   2.840   3.893
  125  PHE  CD2 1939   5.973   2.717   4.050
  125  PHE  HD2 1940   6.019   2.804   4.094
  125  PHE    C 1941   6.266   2.495   4.356
  125  PHE    O 1942   6.206   2.506   4.458
  126  PRO    N 1943   6.398   2.465   4.352
  126  PRO   CD 1944   6.469   2.444   4.226
  126  PRO  HD2 1945   6.462   2.524   4.152
  126  PRO  HD3 1946   6.431   2.348   4.192
  126  PRO   CG 1947   6.614   2.435   4.255
  126  PRO  HG2 1948   6.655   2.536   4.256
  126  PRO  HG3 1949   6.677   2.381   4.184
  126  PRO   CB 1950   6.612   2.390   4.407
  126  PRO  HB2 1951   6.707   2.415   4.456
  126  PRO  HB3 1952   6.615   2.281   4.400
  126  PRO   CA 1953   6.483   2.448   4.466
  126  PRO   HA 1954   6.426   2.375   4.523
  126  PRO    C 1955   6.506   2.563   4.553
  126  PRO    O 1956   6.552   2.544   4.666
  127  ALA    N 1957   6.473   2.685   4.520
  127  ALA    H 1958   6.450   2.704   4.424
  127  ALA   CA 1959   6.481   2.810   4.597
  127  ALA   HA 1960   6.571   2.793   4.657
  127  ALA   CB 1961   6.523   2.922   4.503
  127  ALA  HB1 1962   6.435   2.957   4.450
  127  ALA  HB2 1963   6.565   3.007   4.557
  127  ALA  HB3 1964   6.599   2.877   4.438
  127  ALA    C 1965   6.363   2.834   4.695
  127  ALA    O 1966   6.371   2.913   4.788
  128  VAL    N 1967   6.257   2.739   4.699
  128  VAL    H 1968   6.259   2.672   4.623
  128  VAL   CA 1969   6.148   2.742   4.797
  128  VAL   HA 1970   6.137   2.845   4.833
  128  VAL   CB 1971   6.010   2.721   4.733
  128  VAL   HB 1972   6.011   2.625   4.681
  128  VAL  CG1 1973   5.900   2.732   4.838
  128  VAL HG11 1974   5.912   2.808   4.914
  128  VAL HG12 1975   5.808   2.745   4.782
  128  VAL HG13 1976   5.885   2.631   4.877
  128  VAL  CG2 1977   5.985   2.834   4.632
  128  VAL HG21 1978   6.066   2.822   4.560
  128  VAL HG22 1979   5.898   2.823   4.567
  128  VAL HG23 1980   5.992   2.927   4.688
  128  VAL    C 1981   6.178   2.653   4.914
  128  VAL    O 1982   6.182   2.704   5.023
  129  PRO    N 1983   6.196   2.520   4.904
  129  PRO   CD 1984   6.243   2.438   5.016
  129  PRO  HD2 1985   6.161   2.416   5.084
  129  PRO  HD3 1986   6.327   2.479   5.071
  129  PRO   CG 1987   6.296   2.309   4.948
  129  PRO  HG2 1988   6.229   2.227   4.973
  129  PRO  HG3 1989   6.389   2.270   4.989
  129  PRO   CB 1990   6.295   2.333   4.792
  129  PRO  HB2 1991   6.274   2.243   4.735
  129  PRO  HB3 1992   6.393   2.377   4.771
  129  PRO   CA 1993   6.185   2.439   4.787
  129  PRO   HA 1994   6.195   2.500   4.697
  129  PRO    C 1995   6.048   2.367   4.763
  129  PRO    O 1996   5.970   2.335   4.853
  130  TYR    N 1997   6.021   2.336   4.632
  130  TYR    H 1998   6.095   2.364   4.569
  130  TYR   CA 1999   5.908   2.257   4.582
  130  TYR   HA 2000   5.867   2.186   4.653
  130  TYR   CB 2001   5.800   2.346   4.524
  130  TYR  HB2 2002   5.849   2.426   4.468
  130  TYR  HB3 2003   5.734   2.290   4.457
  130  TYR   CG 2004   5.717   2.415   4.632
  130  TYR  CD1 2005   5.684   2.354   4.757
  130  TYR  HD1 2006   5.727   2.260   4.790
  130  TYR  CE1 2007   5.588   2.415   4.841
  130  TYR  HE1 2008   5.560   2.365   4.933
  130  TYR   CZ 2009   5.534   2.542   4.805
  130  TYR   OH 2010   5.454   2.608   4.886
  130  TYR   HH 2011   5.416   2.557   4.958
  130  TYR  CE2 2012   5.569   2.602   4.684
  130  TYR  HE2 2013   5.530   2.698   4.655
  130  TYR  CD2 2014   5.660   2.539   4.598
  130  TYR  HD2 2015   5.674   2.584   4.501
  130  TYR    C 2016   5.946   2.168   4.464
  130  TYR    O 2017   6.026   2.205   4.378
  131  SER    N 2018   5.900   2.041   4.466
  131  SER    H 2019   5.836   2.014   4.539
  131  SER   CA 2020   5.942   1.937   4.366
  131  SER   HA 2021   5.995   1.989   4.286
  131  SER   CB 2022   6.038   1.832   4.437
  131  SER  HB2 2023   6.081   1.764   4.363
  131  SER  HB3 2024   6.127   1.886   4.469
  131  SER   OG 2025   5.971   1.762   4.539
  131  SER   HG 2026   5.997   1.670   4.533
  131  SER    C 2027   5.820   1.866   4.307
  131  SER    O 2028   5.702   1.902   4.329
  132  GLY    N 2029   5.843   1.769   4.222
  132  GLY    H 2030   5.935   1.737   4.196
  132  GLY   CA 2031   5.741   1.705   4.135
  132  GLY  HA2 2032   5.696   1.778   4.069
  132  GLY  HA3 2033   5.789   1.640   4.063
  132  GLY    C 2034   5.622   1.631   4.206
  132  GLY    O 2035   5.534   1.568   4.141
  133  TRP    N 2036   5.629   1.635   4.339
  133  TRP    H 2037   5.717   1.677   4.367
  133  TRP   CA 2038   5.538   1.575   4.435
  133  TRP   HA 2039   5.460   1.528   4.374
  133  TRP   CB 2040   5.603   1.453   4.514
  133  TRP  HB2 2041   5.522   1.406   4.570
  133  TRP  HB3 2042   5.644   1.385   4.439
  133  TRP   CG 2043   5.722   1.478   4.609
  133  TRP  CD1 2044   5.710   1.513   4.734
  133  TRP  HD1 2045   5.614   1.526   4.780
  133  TRP  NE1 2046   5.830   1.515   4.799
  133  TRP  HE1 2047   5.838   1.542   4.896
  133  TRP  CE2 2048   5.928   1.506   4.704
  133  TRP  CZ2 2049   6.066   1.524   4.711
  133  TRP  HZ2 2050   6.112   1.535   4.807
  133  TRP  CH2 2051   6.138   1.496   4.594
  133  TRP  HH2 2052   6.245   1.500   4.605
  133  TRP  CZ3 2053   6.080   1.461   4.468
  133  TRP  HZ3 2054   6.141   1.440   4.381
  133  TRP  CE3 2055   5.939   1.446   4.466
  133  TRP  HE3 2056   5.888   1.424   4.373
  133  TRP  CD2 2057   5.866   1.479   4.576
  133  TRP    C 2058   5.466   1.683   4.512
  133  TRP    O 2059   5.394   1.648   4.607
  134  ASP    N 2060   5.482   1.810   4.479
  134  ASP    H 2061   5.558   1.827   4.415
  134  ASP   CA 2062   5.420   1.926   4.536
  134  ASP   HA 2063   5.352   1.894   4.615
  134  ASP   CB 2064   5.529   2.022   4.587
  134  ASP  HB2 2065   5.600   2.029   4.504
  134  ASP  HB3 2066   5.498   2.125   4.601
  134  ASP   CG 2067   5.601   1.983   4.720
  134  ASP  OD1 2068   5.538   1.915   4.804
  134  ASP  OD2 2069   5.724   2.004   4.736
  134  ASP    C 2070   5.327   1.996   4.434
  134  ASP    O 2071   5.272   2.109   4.461
  135  PHE    N 2072   5.298   1.928   4.322
  135  PHE    H 2073   5.331   1.833   4.321
  135  PHE   CA 2074   5.216   1.975   4.211
  135  PHE   HA 2075   5.161   2.062   4.246
  135  PHE   CB 2076   5.296   2.030   4.091
  135  PHE  HB2 2077   5.365   1.951   4.062
  135  PHE  HB3 2078   5.229   2.059   4.010
  135  PHE   CG 2079   5.387   2.146   4.130
  135  PHE  CD1 2080   5.352   2.277   4.088
  135  PHE  HD1 2081   5.251   2.296   4.055
  135  PHE  CE1 2082   5.436   2.389   4.108
  135  PHE  HE1 2083   5.412   2.491   4.082
  135  PHE   CZ 2084   5.566   2.359   4.144
  135  PHE   HZ 2085   5.634   2.442   4.153
  135  PHE  CE2 2086   5.610   2.229   4.174
  135  PHE  HE2 2087   5.713   2.207   4.197
  135  PHE  CD2 2088   5.525   2.127   4.165
  135  PHE  HD2 2089   5.558   2.026   4.185
  135  PHE    C 2090   5.106   1.882   4.159
  135  PHE    O 2091   5.109   1.758   4.169
  136  ASN    N 2092   5.006   1.943   4.095
  136  ASN    H 2093   5.009   2.044   4.090
  136  ASN   CA 2094   4.866   1.883   4.065
  136  ASN   HA 2095   4.845   1.801   4.133
  136  ASN   CB 2096   4.754   1.985   4.094
  136  ASN  HB2 2097   4.762   2.076   4.036
  136  ASN  HB3 2098   4.659   1.945   4.058
  136  ASN   CG 2099   4.754   2.026   4.239
  136  ASN  OD1 2100   4.789   1.955   4.330
  136  ASN  ND2 2101   4.693   2.137   4.269
  136  ASN HD21 2102   4.725   2.178   4.356
  136  ASN HD22 2103   4.653   2.201   4.203
  136  ASN    C 2104   4.850   1.814   3.927
  136  ASN    O 2105   4.736   1.783   3.887
  137  ASP    N 2106   4.963   1.780   3.855
  137  ASP    H 2107   5.051   1.804   3.898
  137  ASP   CA 2108   4.960   1.706   3.726
  137  ASP   HA 2109   4.891   1.755   3.657
  137  ASP   CB 2110   5.095   1.709   3.652
  137  ASP  HB2 2111   5.175   1.649   3.696
  137  ASP  HB3 2112   5.073   1.656   3.560
  137  ASP   CG 2113   5.136   1.855   3.623
  137  ASP  OD1 2114   5.085   1.929   3.535
  137  ASP  OD2 2115   5.233   1.908   3.686
  137  ASP    C 2116   4.909   1.563   3.737
  137  ASP    O 2117   4.851   1.510   3.633
  138  GLY    N 2118   4.917   1.495   3.856
  138  GLY    H 2119   4.978   1.528   3.931
  138  GLY   CA 2120   4.839   1.373   3.886
  138  GLY  HA2 2121   4.850   1.318   3.793
  138  GLY  HA3 2122   4.878   1.323   3.975
  138  GLY    C 2123   4.691   1.396   3.905
  138  GLY    O 2124   4.603   1.329   3.855
  139  LYS    N 2125   4.660   1.503   3.982
  139  LYS    H 2126   4.741   1.547   4.023
  139  LYS   CA 2127   4.528   1.543   4.037
  139  LYS   HA 2128   4.484   1.450   4.074
  139  LYS   CB 2129   4.563   1.640   4.158
  139  LYS  HB2 2130   4.646   1.603   4.219
  139  LYS  HB3 2131   4.587   1.734   4.109
  139  LYS   CG 2132   4.446   1.657   4.247
  139  LYS  HG2 2133   4.363   1.688   4.184
  139  LYS  HG3 2134   4.430   1.553   4.276
  139  LYS   CD 2135   4.463   1.759   4.363
  139  LYS  HD2 2136   4.566   1.760   4.397
  139  LYS  HD3 2137   4.454   1.858   4.319
  139  LYS   CE 2138   4.372   1.737   4.483
  139  LYS  HE2 2139   4.387   1.632   4.508
  139  LYS  HE3 2140   4.397   1.798   4.570
  139  LYS   NZ 2141   4.228   1.772   4.450
  139  LYS  HZ1 2142   4.175   1.703   4.399
  139  LYS  HZ2 2143   4.174   1.783   4.535
  139  LYS  HZ3 2144   4.216   1.859   4.399
  139  LYS    C 2145   4.428   1.615   3.942
  139  LYS    O 2146   4.305   1.613   3.959
  140  CYX    N 2147   4.485   1.689   3.850
  140  CYX    H 2148   4.586   1.701   3.846
  140  CYX   CA 2149   4.416   1.748   3.729
  140  CYX   HA 2150   4.340   1.818   3.766
  140  CYX   CB 2151   4.511   1.835   3.646
  140  CYX  HB2 2152   4.532   1.921   3.709
  140  CYX  HB3 2153   4.595   1.772   3.620
  140  CYX   SG 2154   4.417   1.898   3.500
  140  CYX    C 2155   4.362   1.637   3.637
  140  CYX    O 2156   4.422   1.532   3.634
  141  LYS    N 2157   4.244   1.664   3.591
  141  LYS    H 2158   4.203   1.754   3.611
  141  LYS   CA 2159   4.151   1.568   3.532
  141  LYS   HA 2160   4.207   1.476   3.514
  141  LYS   CB 2161   4.038   1.520   3.632
  141  LYS  HB2 2162   3.984   1.431   3.601
  141  LYS  HB3 2163   4.084   1.505   3.730
  141  LYS   CG 2164   3.929   1.625   3.661
  141  LYS  HG2 2165   3.909   1.658   3.558
  141  LYS  HG3 2166   3.843   1.576   3.707
  141  LYS   CD 2167   3.971   1.753   3.738
  141  LYS  HD2 2168   4.077   1.775   3.722
  141  LYS  HD3 2169   3.905   1.836   3.713
  141  LYS   CE 2170   3.938   1.739   3.889
  141  LYS  HE2 2171   3.969   1.829   3.942
  141  LYS  HE3 2172   3.832   1.716   3.899
  141  LYS   NZ 2173   4.014   1.628   3.952
  141  LYS  HZ1 2174   4.113   1.633   3.933
  141  LYS  HZ2 2175   4.020   1.637   4.053
  141  LYS  HZ3 2176   3.989   1.531   3.940
  141  LYS    C 2177   4.092   1.607   3.391
  141  LYS    O 2178   3.998   1.548   3.344
  142  THR    N 2179   4.155   1.704   3.322
  142  THR    H 2180   4.243   1.740   3.358
  142  THR   CA 2181   4.119   1.749   3.185
  142  THR   HA 2182   4.018   1.719   3.159
  142  THR   CB 2183   4.112   1.903   3.173
  142  THR   HB 2184   4.103   1.933   3.069
  142  THR  CG2 2185   4.009   1.973   3.264
  142  THR HG21 2186   4.026   1.950   3.369
  142  THR HG22 2187   4.029   2.080   3.256
  142  THR HG23 2188   3.911   1.946   3.226
  142  THR  OG1 2189   4.238   1.954   3.197
  142  THR  HG1 2190   4.240   2.049   3.204
  142  THR    C 2191   4.227   1.696   3.084
  142  THR    O 2192   4.334   1.642   3.126
  143  GLY    N 2193   4.205   1.705   2.953
  143  GLY    H 2194   4.118   1.749   2.924
  143  GLY   CA 2195   4.285   1.636   2.847
  143  GLY  HA2 2196   4.299   1.530   2.868
  143  GLY  HA3 2197   4.233   1.647   2.752
  143  GLY    C 2198   4.427   1.697   2.840
  143  GLY    O 2199   4.523   1.627   2.804
  144  SER    N 2200   4.446   1.826   2.869
  144  SER    H 2201   4.362   1.873   2.901
  144  SER   CA 2202   4.572   1.894   2.855
  144  SER   HA 2203   4.634   1.838   2.785
  144  SER   CB 2204   4.534   2.032   2.801
  144  SER  HB2 2205   4.629   2.085   2.799
  144  SER  HB3 2206   4.491   2.018   2.702
  144  SER   OG 2207   4.426   2.100   2.874
  144  SER   HG 2208   4.388   2.156   2.806
  144  SER    C 2209   4.650   1.922   2.986
  144  SER    O 2210   4.767   1.961   2.989
  145  GLY    N 2211   4.577   1.908   3.096
  145  GLY    H 2212   4.480   1.885   3.083
  145  GLY   CA 2213   4.625   1.946   3.231
  145  GLY  HA2 2214   4.576   1.891   3.311
  145  GLY  HA3 2215   4.731   1.924   3.240
  145  GLY    C 2216   4.588   2.090   3.269
  145  GLY    O 2217   4.629   2.140   3.374
  146  ASP    N 2218   4.520   2.168   3.181
  146  ASP    H 2219   4.490   2.120   3.098
  146  ASP   CA 2220   4.470   2.307   3.190
  146  ASP   HA 2221   4.522   2.358   3.271
  146  ASP   CB 2222   4.503   2.385   3.068
  146  ASP  HB2 2223   4.473   2.329   2.980
  146  ASP  HB3 2224   4.441   2.475   3.072
  146  ASP   CG 2225   4.651   2.437   3.043
  146  ASP  OD1 2226   4.744   2.371   3.088
  146  ASP  OD2 2227   4.668   2.546   2.985
  146  ASP    C 2228   4.314   2.302   3.221
  146  ASP    O 2229   4.241   2.204   3.209
  147  ILE    N 2230   4.266   2.418   3.261
  147  ILE    H 2231   4.329   2.492   3.289
  147  ILE   CA 2232   4.123   2.435   3.287
  147  ILE   HA 2233   4.083   2.344   3.332
  147  ILE   CB 2234   4.099   2.560   3.374
  147  ILE   HB 2235   4.150   2.644   3.326
  147  ILE  CG2 2236   3.950   2.591   3.381
  147  ILE HG21 2237   3.896   2.499   3.404
  147  ILE HG22 2238   3.939   2.671   3.454
  147  ILE HG23 2239   3.922   2.622   3.280
  147  ILE  CG1 2240   4.155   2.524   3.517
  147  ILE HG12 2241   4.081   2.455   3.557
  147  ILE HG13 2242   4.256   2.482   3.518
  147  ILE  CD1 2243   4.167   2.648   3.617
  147  ILE HD11 2244   4.065   2.684   3.632
  147  ILE HD12 2245   4.200   2.618   3.716
  147  ILE HD13 2246   4.231   2.720   3.566
  147  ILE    C 2247   4.059   2.447   3.148
  147  ILE    O 2248   4.079   2.543   3.075
  148  GLU    N 2249   3.965   2.357   3.108
  148  GLU    H 2250   3.945   2.273   3.160
  148  GLU   CA 2251   3.888   2.374   2.992
  148  GLU   HA 2252   3.939   2.429   2.913
  148  GLU   CB 2253   3.859   2.238   2.945
  148  GLU  HB2 2254   3.813   2.191   3.032
  148  GLU  HB3 2255   3.784   2.245   2.866
  148  GLU   CG 2256   3.970   2.157   2.890
  148  GLU  HG2 2257   4.000   2.204   2.797
  148  GLU  HG3 2258   4.055   2.163   2.959
  148  GLU   CD 2259   3.938   2.006   2.861
  148  GLU  OE1 2260   3.822   1.962   2.875
  148  GLU  OE2 2261   4.029   1.932   2.811
  148  GLU    C 2262   3.752   2.451   3.006
  148  GLU    O 2263   3.705   2.514   2.905
  149  ASN    N 2264   3.690   2.454   3.123
  149  ASN    H 2265   3.741   2.402   3.194
  149  ASN   CA 2266   3.556   2.499   3.152
  149  ASN   HA 2267   3.537   2.583   3.086
  149  ASN   CB 2268   3.458   2.378   3.133
  149  ASN  HB2 2269   3.470   2.332   3.035
  149  ASN  HB3 2270   3.486   2.309   3.213
  149  ASN   CG 2271   3.309   2.408   3.162
  149  ASN  OD1 2272   3.282   2.525   3.181
  149  ASN  ND2 2273   3.230   2.313   3.190
  149  ASN HD21 2274   3.134   2.340   3.179
  149  ASN HD22 2275   3.252   2.215   3.174
  149  ASN    C 2276   3.552   2.555   3.292
  149  ASN    O 2277   3.604   2.488   3.387
  150  TYR    N 2278   3.483   2.668   3.316
  150  TYR    H 2279   3.429   2.708   3.241
  150  TYR   CA 2280   3.458   2.730   3.449
  150  TYR   HA 2281   3.544   2.709   3.513
  150  TYR   CB 2282   3.451   2.882   3.435
  150  TYR  HB2 2283   3.401   2.904   3.341
  150  TYR  HB3 2284   3.398   2.910   3.527
  150  TYR   CG 2285   3.579   2.965   3.448
  150  TYR  CD1 2286   3.661   2.971   3.330
  150  TYR  HD1 2287   3.624   2.943   3.232
  150  TYR  CE1 2288   3.789   3.036   3.342
  150  TYR  HE1 2289   3.847   3.053   3.253
  150  TYR   CZ 2290   3.836   3.070   3.469
  150  TYR   OH 2291   3.965   3.108   3.483
  150  TYR   HH 2292   4.011   3.091   3.400
  150  TYR  CE2 2293   3.749   3.065   3.582
  150  TYR  HE2 2294   3.786   3.098   3.678
  150  TYR  CD2 2295   3.620   2.999   3.574
  150  TYR  HD2 2296   3.574   2.956   3.662
  150  TYR    C 2297   3.332   2.669   3.515
  150  TYR    O 2298   3.321   2.672   3.640
  151  ASN    N 2299   3.243   2.606   3.446
  151  ASN    H 2300   3.255   2.577   3.350
  151  ASN   CA 2301   3.122   2.557   3.514
  151  ASN   HA 2302   3.103   2.616   3.603
  151  ASN   CB 2303   3.009   2.550   3.408
  151  ASN  HB2 2304   3.034   2.529   3.304
  151  ASN  HB3 2305   2.938   2.473   3.437
  151  ASN   CG 2306   2.924   2.678   3.409
  151  ASN  OD1 2307   2.950   2.773   3.336
  151  ASN  ND2 2308   2.832   2.685   3.507
  151  ASN HD21 2309   2.763   2.760   3.506
  151  ASN HD22 2310   2.820   2.597   3.554
  151  ASN    C 2311   3.154   2.423   3.587
  151  ASN    O 2312   3.065   2.341   3.602
  152  ASP    N 2313   3.280   2.384   3.625
  152  ASP    H 2314   3.351   2.455   3.610
  152  ASP   CA 2315   3.321   2.267   3.693
  152  ASP   HA 2316   3.229   2.223   3.731
  152  ASP   CB 2317   3.370   2.163   3.593
  152  ASP  HB2 2318   3.280   2.147   3.534
  152  ASP  HB3 2319   3.438   2.216   3.527
  152  ASP   CG 2320   3.435   2.033   3.636
  152  ASP  OD1 2321   3.455   2.001   3.754
  152  ASP  OD2 2322   3.466   1.955   3.541
  152  ASP    C 2323   3.415   2.299   3.809
  152  ASP    O 2324   3.538   2.318   3.798
  153  ALA    N 2325   3.350   2.303   3.923
  153  ALA    H 2326   3.256   2.266   3.929
  153  ALA   CA 2327   3.411   2.360   4.045
  153  ALA   HA 2328   3.434   2.466   4.036
  153  ALA   CB 2329   3.300   2.350   4.152
  153  ALA  HB1 2330   3.252   2.252   4.146
  153  ALA  HB2 2331   3.337   2.355   4.254
  153  ALA  HB3 2332   3.222   2.426   4.150
  153  ALA    C 2333   3.533   2.276   4.090
  153  ALA    O 2334   3.626   2.330   4.150
  154  THR    N 2335   3.534   2.149   4.055
  154  THR    H 2336   3.450   2.112   4.012
  154  THR   CA 2337   3.646   2.058   4.078
  154  THR   HA 2338   3.682   2.079   4.179
  154  THR   CB 2339   3.586   1.911   4.076
  154  THR   HB 2340   3.559   1.882   3.975
  154  THR  CG2 2341   3.690   1.819   4.140
  154  THR HG21 2342   3.693   1.845   4.246
  154  THR HG22 2343   3.656   1.715   4.135
  154  THR HG23 2344   3.786   1.827   4.090
  154  THR  OG1 2345   3.462   1.901   4.145
  154  THR  HG1 2346   3.437   1.809   4.137
  154  THR    C 2347   3.758   2.080   3.986
  154  THR    O 2348   3.871   2.100   4.034
  155  GLN    N 2349   3.729   2.094   3.856
  155  GLN    H 2350   3.632   2.103   3.831
  155  GLN   CA 2351   3.839   2.125   3.751
  155  GLN   HA 2352   3.914   2.047   3.764
  155  GLN   CB 2353   3.799   2.091   3.602
  155  GLN  HB2 2354   3.879   2.051   3.541
  155  GLN  HB3 2355   3.735   2.003   3.605
  155  GLN   CG 2356   3.729   2.205   3.536
  155  GLN  HG2 2357   3.634   2.226   3.585
  155  GLN  HG3 2358   3.791   2.294   3.550
  155  GLN   CD 2359   3.703   2.171   3.377
  155  GLN  OE1 2360   3.777   2.228   3.296
  155  GLN  NE2 2361   3.625   2.070   3.354
  155  GLN HE21 2362   3.629   2.043   3.256
  155  GLN HE22 2363   3.565   2.027   3.422
  155  GLN    C 2364   3.909   2.260   3.775
  155  GLN    O 2365   4.036   2.259   3.773
  156  VAL    N 2366   3.826   2.359   3.808
  156  VAL    H 2367   3.726   2.346   3.809
  156  VAL   CA 2368   3.878   2.492   3.827
  156  VAL   HA 2369   3.937   2.522   3.741
  156  VAL   CB 2370   3.772   2.594   3.852
  156  VAL   HB 2371   3.707   2.564   3.934
  156  VAL  CG1 2372   3.826   2.733   3.886
  156  VAL HG11 2373   3.912   2.755   3.823
  156  VAL HG12 2374   3.744   2.803   3.872
  156  VAL HG13 2375   3.846   2.737   3.993
  156  VAL  CG2 2376   3.684   2.601   3.724
  156  VAL HG21 2377   3.648   2.501   3.699
  156  VAL HG22 2378   3.594   2.659   3.742
  156  VAL HG23 2379   3.731   2.642   3.634
  156  VAL    C 2380   3.976   2.493   3.945
  156  VAL    O 2381   4.061   2.572   3.948
  157  ARG    N 2382   3.969   2.395   4.031
  157  ARG    H 2383   3.902   2.324   4.004
  157  ARG   CA 2384   4.048   2.381   4.145
  157  ARG   HA 2385   4.090   2.473   4.185
  157  ARG   CB 2386   3.968   2.322   4.263
  157  ARG  HB2 2387   3.887   2.252   4.244
  157  ARG  HB3 2388   4.029   2.256   4.325
  157  ARG   CG 2389   3.915   2.424   4.360
  157  ARG  HG2 2390   3.850   2.375   4.434
  157  ARG  HG3 2391   4.001   2.467   4.411
  157  ARG   CD 2392   3.854   2.537   4.300
  157  ARG  HD2 2393   3.928   2.594   4.244
  157  ARG  HD3 2394   3.789   2.491   4.225
  157  ARG   NE 2395   3.782   2.624   4.400
  157  ARG   HE 2396   3.830   2.712   4.406
  157  ARG   CZ 2397   3.680   2.602   4.475
  157  ARG  NH1 2398   3.596   2.504   4.463
  157  ARG HH11 2399   3.612   2.430   4.396
  157  ARG HH12 2400   3.505   2.511   4.506
  157  ARG  NH2 2401   3.651   2.693   4.557
  157  ARG HH21 2402   3.714   2.770   4.578
  157  ARG HH22 2403   3.556   2.694   4.590
  157  ARG    C 2404   4.182   2.300   4.129
  157  ARG    O 2405   4.286   2.350   4.173
  158  ASP    N 2406   4.174   2.181   4.065
  158  ASP    H 2407   4.088   2.166   4.014
  158  ASP   CA 2408   4.286   2.087   4.045
  158  ASP   HA 2409   4.355   2.105   4.127
  158  ASP   CB 2410   4.232   1.944   4.040
  158  ASP  HB2 2411   4.167   1.937   3.953
  158  ASP  HB3 2412   4.323   1.885   4.034
  158  ASP   CG 2413   4.164   1.910   4.175
  158  ASP  OD1 2414   4.196   1.976   4.277
  158  ASP  OD2 2415   4.078   1.813   4.178
  158  ASP    C 2416   4.379   2.107   3.922
  158  ASP    O 2417   4.489   2.047   3.909
  159  CYX    N 2418   4.326   2.186   3.832
  159  CYX    H 2419   4.236   2.225   3.857
  159  CYX   CA 2420   4.391   2.208   3.698
  159  CYX   HA 2421   4.480   2.146   3.691
  159  CYX   CB 2422   4.298   2.166   3.586
  159  CYX  HB2 2423   4.212   2.233   3.595
  159  CYX  HB3 2424   4.339   2.200   3.491
  159  CYX   SG 2425   4.243   1.996   3.570
  159  CYX    C 2426   4.453   2.348   3.672
  159  CYX    O 2427   4.407   2.449   3.733
  160  ARG    N 2428   4.550   2.358   3.584
  160  ARG    H 2429   4.568   2.273   3.533
  160  ARG   CA 2430   4.631   2.480   3.566
  160  ARG   HA 2431   4.657   2.507   3.668
  160  ARG   CB 2432   4.747   2.443   3.472
  160  ARG  HB2 2433   4.704   2.380   3.394
  160  ARG  HB3 2434   4.801   2.529   3.433
  160  ARG   CG 2435   4.853   2.350   3.530
  160  ARG  HG2 2436   4.890   2.392   3.624
  160  ARG  HG3 2437   4.809   2.254   3.558
  160  ARG   CD 2438   4.970   2.309   3.439
  160  ARG  HD2 2439   5.027   2.399   3.419
  160  ARG  HD3 2440   5.036   2.235   3.484
  160  ARG   NE 2441   4.922   2.265   3.303
  160  ARG   HE 2442   4.866   2.333   3.253
  160  ARG   CZ 2443   4.955   2.154   3.239
  160  ARG  NH1 2444   5.027   2.055   3.294
  160  ARG HH11 2445   5.030   2.036   3.393
  160  ARG HH12 2446   5.030   1.971   3.238
  160  ARG  NH2 2447   4.906   2.142   3.121
  160  ARG HH21 2448   4.860   2.217   3.072
  160  ARG HH22 2449   4.903   2.055   3.070
  160  ARG    C 2450   4.544   2.589   3.496
  160  ARG    O 2451   4.499   2.568   3.383
  161  LEU    N 2452   4.536   2.707   3.558
  161  LEU    H 2453   4.605   2.700   3.631
  161  LEU   CA 2454   4.502   2.838   3.501
  161  LEU   HA 2455   4.402   2.840   3.458
  161  LEU   CB 2456   4.496   2.935   3.621
  161  LEU  HB2 2457   4.411   2.902   3.680
  161  LEU  HB3 2458   4.583   2.939   3.687
  161  LEU   CG 2459   4.469   3.082   3.592
  161  LEU   HG 2460   4.562   3.110   3.542
  161  LEU  CD1 2461   4.339   3.112   3.517
  161  LEU HD11 2462   4.253   3.078   3.574
  161  LEU HD12 2463   4.328   3.213   3.478
  161  LEU HD13 2464   4.340   3.055   3.424
  161  LEU  CD2 2465   4.457   3.177   3.705
  161  LEU HD21 2466   4.551   3.162   3.759
  161  LEU HD22 2467   4.437   3.280   3.677
  161  LEU HD23 2468   4.375   3.149   3.771
  161  LEU    C 2469   4.604   2.887   3.397
  161  LEU    O 2470   4.717   2.926   3.432
  162  THR    N 2471   4.566   2.870   3.275
  162  THR    H 2472   4.472   2.842   3.254
  162  THR   CA 2473   4.650   2.910   3.162
  162  THR   HA 2474   4.613   2.850   3.078
  162  THR   CB 2475   4.627   3.054   3.112
  162  THR   HB 2476   4.690   3.055   3.023
  162  THR  CG2 2477   4.487   3.081   3.074
  162  THR HG21 2478   4.430   3.109   3.163
  162  THR HG22 2479   4.494   3.164   3.003
  162  THR HG23 2480   4.438   2.993   3.032
  162  THR  OG1 2481   4.666   3.151   3.206
  162  THR  HG1 2482   4.728   3.098   3.256
  162  THR    C 2483   4.792   2.869   3.168
  162  THR    O 2484   4.878   2.952   3.161
  163  GLY    N 2485   4.820   2.738   3.185
  163  GLY    H 2486   4.747   2.671   3.168
  163  GLY   CA 2487   4.952   2.674   3.205
  163  GLY  HA2 2488   4.936   2.567   3.194
  163  GLY  HA3 2489   5.007   2.704   3.116
  163  GLY    C 2490   5.022   2.695   3.339
  163  GLY    O 2491   5.124   2.626   3.364
  164  LEU    N 2492   4.979   2.785   3.426
  164  LEU    H 2493   4.894   2.835   3.403
  164  LEU   CA 2494   5.052   2.816   3.554
  164  LEU   HA 2495   5.152   2.858   3.542
  164  LEU   CB 2496   4.974   2.931   3.624
  164  LEU  HB2 2497   4.867   2.914   3.612
  164  LEU  HB3 2498   5.000   2.911   3.728
  164  LEU   CG 2499   5.004   3.076   3.591
  164  LEU   HG 2500   5.087   3.101   3.658
  164  LEU  CD1 2501   5.045   3.107   3.448
  164  LEU HD11 2502   4.962   3.092   3.379
  164  LEU HD12 2503   5.081   3.209   3.432
  164  LEU HD13 2504   5.124   3.034   3.424
  164  LEU  CD2 2505   4.882   3.167   3.626
  164  LEU HD21 2506   4.846   3.147   3.727
  164  LEU HD22 2507   4.905   3.274   3.635
  164  LEU HD23 2508   4.803   3.152   3.553
  164  LEU    C 2509   5.063   2.692   3.646
  164  LEU    O 2510   4.958   2.643   3.681
  165  LEU    N 2511   5.185   2.639   3.674
  165  LEU    H 2512   5.269   2.691   3.651
  165  LEU   CA 2513   5.201   2.509   3.742
  165  LEU   HA 2514   5.152   2.426   3.690
  165  LEU   CB 2515   5.349   2.477   3.765
  165  LEU  HB2 2516   5.395   2.569   3.799
  165  LEU  HB3 2517   5.359   2.405   3.847
  165  LEU   CG 2518   5.421   2.429   3.644
  165  LEU   HG 2519   5.395   2.514   3.582
  165  LEU  CD1 2520   5.568   2.423   3.666
  165  LEU HD11 2521   5.601   2.367   3.753
  165  LEU HD12 2522   5.607   2.378   3.575
  165  LEU HD13 2523   5.613   2.523   3.665
  165  LEU  CD2 2524   5.371   2.295   3.588
  165  LEU HD21 2525   5.269   2.305   3.551
  165  LEU HD22 2526   5.427   2.251   3.505
  165  LEU HD23 2527   5.375   2.221   3.667
  165  LEU    C 2528   5.136   2.508   3.887
  165  LEU    O 2529   5.167   2.590   3.967
  166  ASP    N 2530   5.039   2.422   3.903
  166  ASP    H 2531   5.049   2.334   3.855
  166  ASP   CA 2532   4.944   2.437   4.008
  166  ASP   HA 2533   4.928   2.542   4.031
  166  ASP   CB 2534   4.806   2.384   3.948
  166  ASP  HB2 2535   4.787   2.406   3.843
  166  ASP  HB3 2536   4.807   2.275   3.952
  166  ASP   CG 2537   4.690   2.426   4.034
  166  ASP  OD1 2538   4.663   2.547   4.039
  166  ASP  OD2 2539   4.624   2.345   4.096
  166  ASP    C 2540   4.978   2.353   4.144
  166  ASP    O 2541   4.992   2.232   4.143
  167  LEU    N 2542   4.989   2.423   4.258
  167  LEU    H 2543   4.957   2.519   4.261
  167  LEU   CA 2544   5.049   2.374   4.380
  167  LEU   HA 2545   5.144   2.323   4.362
  167  LEU   CB 2546   5.093   2.498   4.460
  167  LEU  HB2 2547   5.012   2.570   4.469
  167  LEU  HB3 2548   5.113   2.470   4.563
  167  LEU   CG 2549   5.225   2.564   4.423
  167  LEU   HG 2550   5.211   2.618   4.329
  167  LEU  CD1 2551   5.256   2.679   4.521
  167  LEU HD11 2552   5.267   2.627   4.616
  167  LEU HD12 2553   5.348   2.723   4.483
  167  LEU HD13 2554   5.182   2.757   4.539
  167  LEU  CD2 2555   5.340   2.468   4.432
  167  LEU HD21 2556   5.336   2.382   4.365
  167  LEU HD22 2557   5.438   2.514   4.427
  167  LEU HD23 2558   5.330   2.418   4.528
  167  LEU    C 2559   4.961   2.280   4.461
  167  LEU    O 2560   4.837   2.294   4.455
  168  ALA    N 2561   5.007   2.184   4.539
  168  ALA    H 2562   5.107   2.169   4.534
  168  ALA   CA 2563   4.944   2.075   4.612
  168  ALA   HA 2564   4.856   2.049   4.553
  168  ALA   CB 2565   5.029   1.949   4.610
  168  ALA  HB1 2566   5.111   1.975   4.677
  168  ALA  HB2 2567   4.973   1.866   4.652
  168  ALA  HB3 2568   5.067   1.929   4.511
  168  ALA    C 2569   4.899   2.121   4.745
  168  ALA    O 2570   4.956   2.085   4.850
  169  LEU    N 2571   4.800   2.214   4.744
  169  LEU    H 2572   4.767   2.233   4.651
  169  LEU   CA 2573   4.744   2.281   4.864
  169  LEU   HA 2574   4.831   2.315   4.921
  169  LEU   CB 2575   4.668   2.408   4.818
  169  LEU  HB2 2576   4.582   2.366   4.764
  169  LEU  HB3 2577   4.624   2.453   4.907
  169  LEU   CG 2578   4.748   2.519   4.738
  169  LEU   HG 2579   4.816   2.482   4.661
  169  LEU  CD1 2580   4.649   2.608   4.670
  169  LEU HD11 2581   4.592   2.668   4.741
  169  LEU HD12 2582   4.703   2.673   4.600
  169  LEU HD13 2583   4.576   2.546   4.618
  169  LEU  CD2 2584   4.836   2.594   4.840
  169  LEU HD21 2585   4.878   2.555   4.933
  169  LEU HD22 2586   4.908   2.647   4.777
  169  LEU HD23 2587   4.776   2.680   4.867
  169  LEU    C 2588   4.670   2.194   4.967
  169  LEU    O 2589   4.638   2.246   5.073
  170  GLU    N 2590   4.644   2.061   4.938
  170  GLU    H 2591   4.655   2.030   4.842
  170  GLU   CA 2592   4.593   1.968   5.040
  170  GLU   HA 2593   4.508   2.016   5.089
  170  GLU   CB 2594   4.538   1.835   4.985
  170  GLU  HB2 2595   4.480   1.781   5.059
  170  GLU  HB3 2596   4.466   1.869   4.910
  170  GLU   CG 2597   4.646   1.737   4.917
  170  GLU  HG2 2598   4.737   1.730   4.977
  170  GLU  HG3 2599   4.604   1.637   4.927
  170  GLU   CD 2600   4.690   1.763   4.769
  170  GLU  OE1 2601   4.671   1.879   4.729
  170  GLU  OE2 2602   4.727   1.662   4.702
  170  GLU    C 2603   4.701   1.935   5.153
  170  GLU    O 2604   4.679   1.895   5.269
  171  LYS    N 2605   4.827   1.946   5.103
  171  LYS    H 2606   4.844   1.999   5.019
  171  LYS   CA 2607   4.946   1.918   5.184
  171  LYS   HA 2608   4.930   1.825   5.238
  171  LYS   CB 2609   5.065   1.912   5.083
  171  LYS  HB2 2610   5.084   2.010   5.040
  171  LYS  HB3 2611   5.154   1.897   5.144
  171  LYS   CG 2612   5.075   1.799   4.971
  171  LYS  HG2 2613   5.052   1.701   5.013
  171  LYS  HG3 2614   5.002   1.821   4.893
  171  LYS   CD 2615   5.196   1.798   4.891
  171  LYS  HD2 2616   5.181   1.732   4.806
  171  LYS  HD3 2617   5.220   1.901   4.864
  171  LYS   CE 2618   5.314   1.747   4.981
  171  LYS  HE2 2619   5.355   1.835   5.030
  171  LYS  HE3 2620   5.278   1.669   5.047
  171  LYS   NZ 2621   5.418   1.693   4.891
  171  LYS  HZ1 2622   5.458   1.770   4.840
  171  LYS  HZ2 2623   5.497   1.646   4.933
  171  LYS  HZ3 2624   5.377   1.621   4.833
  171  LYS    C 2625   4.976   2.026   5.292
  171  LYS    O 2626   4.976   2.145   5.250
  172  ASP    N 2627   5.009   1.978   5.413
  172  ASP    H 2628   4.995   1.881   5.437
  172  ASP   CA 2629   5.046   2.071   5.517
  172  ASP   HA 2630   4.963   2.140   5.525
  172  ASP   CB 2631   5.050   1.994   5.649
  172  ASP  HB2 2632   4.952   1.946   5.658
  172  ASP  HB3 2633   5.125   1.914   5.651
  172  ASP   CG 2634   5.071   2.085   5.770
  172  ASP  OD1 2635   4.997   2.181   5.788
  172  ASP  OD2 2636   5.168   2.057   5.847
  172  ASP    C 2637   5.175   2.144   5.477
  172  ASP    O 2638   5.177   2.265   5.505
  173  TYR    N 2639   5.276   2.074   5.422
  173  TYR    H 2640   5.264   1.974   5.412
  173  TYR   CA 2641   5.397   2.135   5.375
  173  TYR   HA 2642   5.444   2.189   5.457
  173  TYR   CB 2643   5.496   2.025   5.338
  173  TYR  HB2 2644   5.508   1.955   5.420
  173  TYR  HB3 2645   5.449   1.974   5.253
  173  TYR   CG 2646   5.633   2.084   5.291
  173  TYR  CD1 2647   5.734   2.106   5.386
  173  TYR  HD1 2648   5.712   2.096   5.492
  173  TYR  CE1 2649   5.862   2.148   5.347
  173  TYR  HE1 2650   5.935   2.187   5.417
  173  TYR   CZ 2651   5.880   2.181   5.210
  173  TYR   OH 2652   5.999   2.239   5.164
  173  TYR   HH 2653   6.051   2.250   5.244
  173  TYR  CE2 2654   5.780   2.153   5.116
  173  TYR  HE2 2655   5.811   2.180   5.016
  173  TYR  CD2 2656   5.655   2.103   5.154
  173  TYR  HD2 2657   5.584   2.074   5.078
  173  TYR    C 2658   5.383   2.246   5.274
  173  TYR    O 2659   5.442   2.359   5.285
  174  VAL    N 2660   5.303   2.233   5.168
  174  VAL    H 2661   5.252   2.146   5.159
  174  VAL   CA 2662   5.282   2.341   5.070
  174  VAL   HA 2663   5.378   2.380   5.034
  174  VAL   CB 2664   5.199   2.287   4.947
  174  VAL   HB 2665   5.113   2.237   4.992
  174  VAL  CG1 2666   5.150   2.391   4.846
  174  VAL HG11 2667   5.234   2.439   4.796
  174  VAL HG12 2668   5.089   2.338   4.773
  174  VAL HG13 2669   5.089   2.461   4.903
  174  VAL  CG2 2670   5.288   2.195   4.861
  174  VAL HG21 2671   5.328   2.121   4.930
  174  VAL HG22 2672   5.228   2.154   4.779
  174  VAL HG23 2673   5.376   2.241   4.817
  174  VAL    C 2674   5.214   2.460   5.142
  174  VAL    O 2675   5.276   2.567   5.136
  175  ARG    N 2676   5.113   2.439   5.221
  175  ARG    H 2677   5.068   2.349   5.231
  175  ARG   CA 2678   5.054   2.545   5.305
  175  ARG   HA 2679   5.018   2.620   5.235
  175  ARG   CB 2680   4.933   2.498   5.384
  175  ARG  HB2 2681   4.965   2.425   5.458
  175  ARG  HB3 2682   4.902   2.583   5.446
  175  ARG   CG 2683   4.816   2.436   5.311
  175  ARG  HG2 2684   4.759   2.520   5.271
  175  ARG  HG3 2685   4.843   2.372   5.227
  175  ARG   CD 2686   4.732   2.356   5.411
  175  ARG  HD2 2687   4.797   2.277   5.448
  175  ARG  HD3 2688   4.700   2.422   5.492
  175  ARG   NE 2689   4.621   2.287   5.346
  175  ARG   HE 2690   4.624   2.297   5.245
  175  ARG   CZ 2691   4.538   2.207   5.405
  175  ARG  NH1 2692   4.551   2.181   5.530
  175  ARG HH11 2693   4.636   2.211   5.576
  175  ARG HH12 2694   4.493   2.118   5.584
  175  ARG  NH2 2695   4.446   2.157   5.334
  175  ARG HH21 2696   4.435   2.180   5.236
  175  ARG HH22 2697   4.378   2.091   5.371
  175  ARG    C 2698   5.166   2.613   5.390
  175  ARG    O 2699   5.179   2.738   5.400
  176  SER    N 2700   5.258   2.526   5.443
  176  SER    H 2701   5.250   2.425   5.441
  176  SER   CA 2702   5.351   2.572   5.555
  176  SER   HA 2703   5.289   2.637   5.616
  176  SER   CB 2704   5.399   2.457   5.638
  176  SER  HB2 2705   5.449   2.389   5.570
  176  SER  HB3 2706   5.469   2.490   5.715
  176  SER   OG 2707   5.304   2.381   5.714
  176  SER   HG 2708   5.257   2.325   5.651
  176  SER    C 2709   5.458   2.661   5.490
  176  SER    O 2710   5.492   2.765   5.550
  177  LYS    N 2711   5.500   2.631   5.370
  177  LYS    H 2712   5.473   2.543   5.330
  177  LYS   CA 2713   5.600   2.706   5.302
  177  LYS   HA 2714   5.689   2.727   5.361
  177  LYS   CB 2715   5.642   2.630   5.179
  177  LYS  HB2 2716   5.560   2.623   5.107
  177  LYS  HB3 2717   5.715   2.685   5.119
  177  LYS   CG 2718   5.711   2.496   5.220
  177  LYS  HG2 2719   5.647   2.445   5.291
  177  LYS  HG3 2720   5.721   2.428   5.136
  177  LYS   CD 2721   5.848   2.521   5.287
  177  LYS  HD2 2722   5.831   2.578   5.378
  177  LYS  HD3 2723   5.899   2.431   5.322
  177  LYS   CE 2724   5.956   2.600   5.214
  177  LYS  HE2 2725   5.981   2.550   5.120
  177  LYS  HE3 2726   5.907   2.694   5.188
  177  LYS   NZ 2727   6.080   2.622   5.300
  177  LYS  HZ1 2728   6.097   2.537   5.352
  177  LYS  HZ2 2729   6.157   2.663   5.249
  177  LYS  HZ3 2730   6.054   2.696   5.363
  177  LYS    C 2731   5.556   2.844   5.249
  177  LYS    O 2732   5.627   2.940   5.269
  178  ILE    N 2733   5.431   2.854   5.205
  178  ILE    H 2734   5.396   2.763   5.179
  178  ILE   CA 2735   5.347   2.977   5.184
  178  ILE   HA 2736   5.395   3.043   5.112
  178  ILE   CB 2737   5.216   2.931   5.108
  178  ILE   HB 2738   5.172   2.854   5.171
  178  ILE  CG2 2739   5.117   3.051   5.111
  178  ILE HG21 2740   5.164   3.139   5.067
  178  ILE HG22 2741   5.032   3.023   5.049
  178  ILE HG23 2742   5.090   3.058   5.216
  178  ILE  CG1 2743   5.242   2.868   4.974
  178  ILE HG12 2744   5.281   2.944   4.906
  178  ILE HG13 2745   5.315   2.788   4.982
  178  ILE  CD1 2746   5.123   2.798   4.917
  178  ILE HD11 2747   5.046   2.868   4.884
  178  ILE HD12 2748   5.157   2.742   4.830
  178  ILE HD13 2749   5.086   2.729   4.992
  178  ILE    C 2750   5.327   3.056   5.317
  178  ILE    O 2751   5.356   3.177   5.325
  179  ALA    N 2752   5.297   2.988   5.429
  179  ALA    H 2753   5.291   2.887   5.428
  179  ALA   CA 2754   5.283   3.064   5.554
  179  ALA   HA 2755   5.215   3.149   5.549
  179  ALA   CB 2756   5.222   2.970   5.664
  179  ALA  HB1 2757   5.288   2.886   5.685
  179  ALA  HB2 2758   5.220   3.023   5.760
  179  ALA  HB3 2759   5.128   2.939   5.619
  179  ALA    C 2760   5.420   3.117   5.601
  179  ALA    O 2761   5.425   3.225   5.651
  180  GLU    N 2762   5.534   3.055   5.562
  180  GLU    H 2763   5.531   2.969   5.508
  180  GLU   CA 2764   5.666   3.099   5.590
  180  GLU   HA 2765   5.663   3.120   5.696
  180  GLU   CB 2766   5.765   2.979   5.573
  180  GLU  HB2 2767   5.742   2.897   5.642
  180  GLU  HB3 2768   5.756   2.933   5.475
  180  GLU   CG 2769   5.907   3.014   5.591
  180  GLU  HG2 2770   5.925   3.076   5.503
  180  GLU  HG3 2771   5.934   3.074   5.678
  180  GLU   CD 2772   5.994   2.895   5.571
  180  GLU  OE1 2773   6.001   2.850   5.456
  180  GLU  OE2 2774   6.059   2.856   5.669
  180  GLU    C 2775   5.700   3.226   5.519
  180  GLU    O 2776   5.760   3.324   5.572
  181  TYR    N 2777   5.655   3.242   5.395
  181  TYR    H 2778   5.605   3.166   5.351
  181  TYR   CA 2779   5.668   3.358   5.312
  181  TYR   HA 2780   5.771   3.393   5.322
  181  TYR   CB 2781   5.641   3.308   5.168
  181  TYR  HB2 2782   5.727   3.254   5.129
  181  TYR  HB3 2783   5.548   3.251   5.161
  181  TYR   CG 2784   5.625   3.420   5.065
  181  TYR  CD1 2785   5.700   3.544   5.066
  181  TYR  HD1 2786   5.790   3.557   5.124
  181  TYR  CE1 2787   5.661   3.647   4.977
  181  TYR  HE1 2788   5.717   3.740   4.978
  181  TYR   CZ 2789   5.543   3.636   4.889
  181  TYR   OH 2790   5.513   3.729   4.794
  181  TYR   HH 2791   5.572   3.804   4.791
  181  TYR  CE2 2792   5.471   3.514   4.889
  181  TYR  HE2 2793   5.386   3.498   4.824
  181  TYR  CD2 2794   5.518   3.404   4.972
  181  TYR  HD2 2795   5.469   3.308   4.983
  181  TYR    C 2796   5.577   3.475   5.356
  181  TYR    O 2797   5.620   3.590   5.362
  182  MET    N 2798   5.450   3.454   5.394
  182  MET    H 2799   5.407   3.364   5.381
  182  MET   CA 2800   5.359   3.561   5.441
  182  MET   HA 2801   5.356   3.637   5.362
  182  MET   CB 2802   5.215   3.502   5.441
  182  MET  HB2 2803   5.209   3.415   5.505
  182  MET  HB3 2804   5.150   3.586   5.467
  182  MET   CG 2805   5.177   3.466   5.299
  182  MET  HG2 2806   5.201   3.545   5.228
  182  MET  HG3 2807   5.251   3.400   5.254
  182  MET   SD 2808   5.009   3.408   5.284
  182  MET   CE 2809   4.931   3.570   5.259
  182  MET  HE1 2810   4.920   3.591   5.153
  182  MET  HE2 2811   4.827   3.551   5.287
  182  MET  HE3 2812   4.988   3.654   5.298
  182  MET    C 2813   5.405   3.611   5.579
  182  MET    O 2814   5.405   3.731   5.611
  183  ASN    N 2815   5.454   3.515   5.665
  183  ASN    H 2816   5.460   3.423   5.623
  183  ASN   CA 2817   5.505   3.546   5.796
  183  ASN   HA 2818   5.429   3.613   5.837
  183  ASN   CB 2819   5.505   3.425   5.893
  183  ASN  HB2 2820   5.563   3.343   5.850
  183  ASN  HB3 2821   5.549   3.468   5.982
  183  ASN   CG 2822   5.360   3.387   5.933
  183  ASN  OD1 2823   5.274   3.473   5.947
  183  ASN  ND2 2824   5.345   3.261   5.967
  183  ASN HD21 2825   5.252   3.226   5.986
  183  ASN HD22 2826   5.414   3.197   5.930
  183  ASN    C 2827   5.635   3.622   5.796
  183  ASN    O 2828   5.657   3.714   5.881
  184  HIE    N 2829   5.724   3.592   5.697
  184  HIE    H 2830   5.701   3.526   5.624
  184  HIE   CA 2831   5.839   3.682   5.672
  184  HIE   HA 2832   5.905   3.677   5.759
  184  HIE   CB 2833   5.914   3.625   5.547
  184  HIE  HB2 2834   5.962   3.533   5.580
  184  HIE  HB3 2835   5.842   3.596   5.470
  184  HIE   CG 2836   6.020   3.715   5.493
  184  HIE  ND1 2837   6.035   3.744   5.360
  184  HIE  CE1 2838   6.135   3.828   5.342
  184  HIE  HE1 2839   6.179   3.858   5.248
  184  HIE  NE2 2840   6.190   3.849   5.462
  184  HIE  HE2 2841   6.276   3.900   5.479
  184  HIE  CD2 2842   6.119   3.780   5.560
  184  HIE  HD2 2843   6.117   3.791   5.667
  184  HIE    C 2844   5.801   3.831   5.648
  184  HIE    O 2845   5.867   3.921   5.714
  185  LEU    N 2846   5.694   3.852   5.581
  185  LEU    H 2847   5.637   3.775   5.548
  185  LEU   CA 2848   5.644   3.983   5.560
  185  LEU   HA 2849   5.725   4.052   5.537
  185  LEU   CB 2850   5.556   3.983   5.433
  185  LEU  HB2 2851   5.474   3.913   5.441
  185  LEU  HB3 2852   5.514   4.083   5.425
  185  LEU   CG 2853   5.625   3.945   5.300
  185  LEU   HG 2854   5.688   3.856   5.297
  185  LEU  CD1 2855   5.519   3.912   5.195
  185  LEU HD11 2856   5.464   4.002   5.169
  185  LEU HD12 2857   5.570   3.874   5.106
  185  LEU HD13 2858   5.464   3.825   5.231
  185  LEU  CD2 2859   5.708   4.060   5.246
  185  LEU HD21 2860   5.796   4.071   5.309
  185  LEU HD22 2861   5.736   4.035   5.143
  185  LEU HD23 2862   5.659   4.156   5.233
  185  LEU    C 2863   5.569   4.049   5.678
  185  LEU    O 2864   5.586   4.167   5.703
  186  ILE    N 2865   5.499   3.964   5.757
  186  ILE    H 2866   5.493   3.871   5.718
  186  ILE   CA 2867   5.420   4.012   5.873
  186  ILE   HA 2868   5.361   4.097   5.837
  186  ILE   CB 2869   5.322   3.906   5.919
  186  ILE   HB 2870   5.374   3.810   5.925
  186  ILE  CG2 2871   5.272   3.931   6.060
  186  ILE HG21 2872   5.209   4.020   6.071
  186  ILE HG22 2873   5.208   3.850   6.092
  186  ILE HG23 2874   5.354   3.933   6.131
  186  ILE  CG1 2875   5.194   3.903   5.827
  186  ILE HG12 2876   5.123   3.985   5.840
  186  ILE HG13 2877   5.231   3.900   5.725
  186  ILE  CD1 2878   5.116   3.775   5.842
  186  ILE HD11 2879   5.082   3.758   5.944
  186  ILE HD12 2880   5.027   3.776   5.778
  186  ILE HD13 2881   5.191   3.700   5.817
  186  ILE    C 2882   5.507   4.065   5.978
  186  ILE    O 2883   5.478   4.172   6.035
  187  ASP    N 2884   5.620   4.005   6.002
  187  ASP    H 2885   5.635   3.914   5.962
  187  ASP   CA 2886   5.727   4.058   6.079
  187  ASP   HA 2887   5.688   4.085   6.177
  187  ASP   CB 2888   5.830   3.948   6.105
  187  ASP  HB2 2889   5.848   3.889   6.016
  187  ASP  HB3 2890   5.927   3.996   6.120
  187  ASP   CG 2891   5.810   3.852   6.228
  187  ASP  OD1 2892   5.735   3.879   6.326
  187  ASP  OD2 2893   5.893   3.758   6.236
  187  ASP    C 2894   5.793   4.183   6.025
  187  ASP    O 2895   5.824   4.272   6.098
  188  ILE    N 2896   5.828   4.188   5.894
  188  ILE    H 2897   5.811   4.109   5.832
  188  ILE   CA 2898   5.872   4.306   5.822
  188  ILE   HA 2899   5.965   4.336   5.869
  188  ILE   CB 2900   5.912   4.292   5.676
  188  ILE   HB 2901   5.831   4.228   5.641
  188  ILE  CG2 2902   5.919   4.429   5.603
  188  ILE HG21 2903   5.967   4.505   5.664
  188  ILE HG22 2904   5.981   4.424   5.513
  188  ILE HG23 2905   5.822   4.469   5.573
  188  ILE  CG1 2906   6.044   4.219   5.673
  188  ILE HG12 2907   6.128   4.283   5.702
  188  ILE HG13 2908   6.040   4.140   5.748
  188  ILE  CD1 2909   6.082   4.173   5.533
  188  ILE HD11 2910   6.085   4.258   5.465
  188  ILE HD12 2911   6.181   4.129   5.545
  188  ILE HD13 2912   6.017   4.088   5.514
  188  ILE    C 2913   5.779   4.427   5.851
  188  ILE    O 2914   5.825   4.539   5.860
  189  GLY    N 2915   5.647   4.402   5.866
  189  GLY    H 2916   5.621   4.305   5.853
  189  GLY   CA 2917   5.548   4.506   5.916
  189  GLY  HA2 2918   5.496   4.462   6.001
  189  GLY  HA3 2919   5.607   4.587   5.959
  189  GLY    C 2920   5.435   4.545   5.819
  189  GLY    O 2921   5.360   4.638   5.835
  190  VAL    N 2922   5.411   4.459   5.724
  190  VAL    H 2923   5.463   4.373   5.718
  190  VAL   CA 2924   5.295   4.489   5.631
  190  VAL   HA 2925   5.299   4.592   5.597
  190  VAL   CB 2926   5.294   4.393   5.511
  190  VAL   HB 2927   5.210   4.431   5.454
  190  VAL  CG1 2928   5.426   4.412   5.436
  190  VAL HG11 2929   5.513   4.362   5.477
  190  VAL HG12 2930   5.414   4.371   5.336
  190  VAL HG13 2931   5.458   4.516   5.438
  190  VAL  CG2 2932   5.268   4.247   5.534
  190  VAL HG21 2933   5.166   4.230   5.568
  190  VAL HG22 2934   5.280   4.187   5.444
  190  VAL HG23 2935   5.332   4.202   5.610
  190  VAL    C 2936   5.166   4.464   5.710
  190  VAL    O 2937   5.163   4.400   5.813
  191  ALA    N 2938   5.052   4.521   5.661
  191  ALA    H 2939   5.063   4.559   5.568
  191  ALA   CA 2940   4.919   4.523   5.737
  191  ALA   HA 2941   4.929   4.518   5.845
  191  ALA   CB 2942   4.872   4.662   5.697
  191  ALA  HB1 2943   4.854   4.670   5.590
  191  ALA  HB2 2944   4.784   4.686   5.756
  191  ALA  HB3 2945   4.943   4.738   5.727
  191  ALA    C 2946   4.823   4.406   5.696
  191  ALA    O 2947   4.723   4.372   5.758
  192  GLY    N 2948   4.850   4.351   5.579
  192  GLY    H 2949   4.927   4.393   5.528
  192  GLY   CA 2950   4.760   4.250   5.521
  192  GLY  HA2 2951   4.776   4.154   5.570
  192  GLY  HA3 2952   4.655   4.275   5.534
  192  GLY    C 2953   4.792   4.217   5.373
  192  GLY    O 2954   4.887   4.268   5.318
  193  PHE    N 2955   4.705   4.138   5.299
  193  PHE    H 2956   4.625   4.106   5.352
  193  PHE   CA 2957   4.728   4.083   5.169
  193  PHE   HA 2958   4.813   4.144   5.136
  193  PHE   CB 2959   4.774   3.936   5.175
  193  PHE  HB2 2960   4.692   3.872   5.208
  193  PHE  HB3 2961   4.796   3.911   5.071
  193  PHE   CG 2962   4.903   3.909   5.263
  193  PHE  CD1 2963   4.890   3.886   5.398
  193  PHE  HD1 2964   4.792   3.891   5.443
  193  PHE  CE1 2965   5.007   3.882   5.482
  193  PHE  HE1 2966   4.991   3.866   5.587
  193  PHE   CZ 2967   5.132   3.888   5.422
  193  PHE   HZ 2968   5.224   3.879   5.478
  193  PHE  CE2 2969   5.142   3.913   5.284
  193  PHE  HE2 2970   5.241   3.927   5.242
  193  PHE  CD2 2971   5.029   3.930   5.206
  193  PHE  HD2 2972   5.047   3.942   5.100
  193  PHE    C 2973   4.612   4.095   5.075
  193  PHE    O 2974   4.498   4.066   5.117
  194  ARG    N 2975   4.639   4.098   4.946
  194  ARG    H 2976   4.738   4.104   4.925
  194  ARG   CA 2977   4.552   4.050   4.834
  194  ARG   HA 2978   4.446   4.051   4.859
  194  ARG   CB 2979   4.580   4.141   4.711
  194  ARG  HB2 2980   4.572   4.244   4.746
  194  ARG  HB3 2981   4.687   4.122   4.698
  194  ARG   CG 2982   4.509   4.107   4.585
  194  ARG  HG2 2983   4.524   4.003   4.558
  194  ARG  HG3 2984   4.402   4.126   4.597
  194  ARG   CD 2985   4.572   4.185   4.476
  194  ARG  HD2 2986   4.555   4.290   4.499
  194  ARG  HD3 2987   4.678   4.160   4.478
  194  ARG   NE 2988   4.508   4.150   4.348
  194  ARG   HE 2989   4.435   4.214   4.319
  194  ARG   CZ 2990   4.540   4.056   4.264
  194  ARG  NH1 2991   4.625   3.967   4.284
  194  ARG HH11 2992   4.692   3.998   4.353
  194  ARG HH12 2993   4.647   3.895   4.217
  194  ARG  NH2 2994   4.476   4.050   4.157
  194  ARG HH21 2995   4.402   4.117   4.138
  194  ARG HH22 2996   4.508   3.995   4.079
  194  ARG    C 2997   4.593   3.908   4.809
  194  ARG    O 2998   4.710   3.876   4.779
  195  LEU    N 2999   4.497   3.813   4.815
  195  LEU    H 3000   4.405   3.847   4.837
  195  LEU   CA 3001   4.517   3.678   4.778
  195  LEU   HA 3002   4.623   3.655   4.791
  195  LEU   CB 3003   4.447   3.569   4.863
  195  LEU  HB2 3004   4.342   3.564   4.834
  195  LEU  HB3 3005   4.497   3.477   4.835
  195  LEU   CG 3006   4.462   3.596   5.014
  195  LEU   HG 3007   4.413   3.689   5.042
  195  LEU  CD1 3008   4.390   3.485   5.084
  195  LEU HD11 3009   4.414   3.382   5.058
  195  LEU HD12 3010   4.409   3.477   5.191
  195  LEU HD13 3011   4.283   3.478   5.061
  195  LEU  CD2 3012   4.615   3.598   5.049
  195  LEU HD21 3013   4.664   3.688   5.013
  195  LEU HD22 3014   4.628   3.610   5.156
  195  LEU HD23 3015   4.677   3.513   5.018
  195  LEU    C 3016   4.484   3.660   4.630
  195  LEU    O 3017   4.369   3.683   4.582
  196  ASP    N 3018   4.588   3.624   4.557
  196  ASP    H 3019   4.681   3.623   4.597
  196  ASP   CA 3020   4.579   3.614   4.415
  196  ASP   HA 3021   4.528   3.701   4.374
  196  ASP   CB 3022   4.716   3.620   4.345
  196  ASP  HB2 3023   4.764   3.713   4.374
  196  ASP  HB3 3024   4.771   3.531   4.376
  196  ASP   CG 3025   4.710   3.611   4.190
  196  ASP  OD1 3026   4.633   3.691   4.126
  196  ASP  OD2 3027   4.757   3.506   4.135
  196  ASP    C 3028   4.510   3.480   4.378
  196  ASP    O 3029   4.510   3.378   4.444
  197  ALA    N 3030   4.444   3.486   4.264
  197  ALA    H 3031   4.444   3.576   4.218
  197  ALA   CA 3032   4.379   3.374   4.184
  197  ALA   HA 3033   4.324   3.427   4.107
  197  ALA   CB 3034   4.484   3.297   4.109
  197  ALA  HB1 3035   4.536   3.233   4.180
  197  ALA  HB2 3036   4.444   3.229   4.034
  197  ALA  HB3 3037   4.559   3.358   4.056
  197  ALA    C 3038   4.273   3.289   4.264
  197  ALA    O 3039   4.263   3.171   4.237
  198  SER    N 3040   4.213   3.343   4.373
  198  SER    H 3041   4.222   3.442   4.391
  198  SER   CA 3042   4.153   3.269   4.483
  198  SER   HA 3043   4.226   3.200   4.524
  198  SER   CB 3044   4.112   3.357   4.598
  198  SER  HB2 3045   4.030   3.422   4.568
  198  SER  HB3 3046   4.085   3.287   4.677
  198  SER   OG 3047   4.213   3.446   4.644
  198  SER   HG 3048   4.296   3.437   4.596
  198  SER    C 3049   4.036   3.187   4.434
  198  SER    O 3050   4.011   3.087   4.504
  199  LYS    N 3051   3.968   3.207   4.321
  199  LYS    H 3052   4.011   3.274   4.258
  199  LYS   CA 3053   3.880   3.117   4.259
  199  LYS   HA 3054   3.793   3.115   4.324
  199  LYS   CB 3055   3.826   3.174   4.123
  199  LYS  HB2 3056   3.789   3.274   4.144
  199  LYS  HB3 3057   3.914   3.183   4.059
  199  LYS   CG 3058   3.728   3.081   4.058
  199  LYS  HG2 3059   3.777   2.999   4.005
  199  LYS  HG3 3060   3.662   3.037   4.132
  199  LYS   CD 3061   3.650   3.140   3.946
  199  LYS  HD2 3062   3.715   3.203   3.886
  199  LYS  HD3 3063   3.604   3.062   3.884
  199  LYS   CE 3064   3.542   3.227   4.003
  199  LYS  HE2 3065   3.496   3.168   4.082
  199  LYS  HE3 3066   3.572   3.324   4.043
  199  LYS   NZ 3067   3.442   3.261   3.895
  199  LYS  HZ1 3068   3.399   3.180   3.853
  199  LYS  HZ2 3069   3.363   3.316   3.926
  199  LYS  HZ3 3070   3.472   3.307   3.810
  199  LYS    C 3071   3.938   2.977   4.248
  199  LYS    O 3072   3.867   2.878   4.258
  200  HIE    N 3073   4.065   2.958   4.212
  200  HIE    H 3074   4.121   3.043   4.216
  200  HIE   CA 3075   4.147   2.839   4.178
  200  HIE   HA 3076   4.078   2.771   4.128
  200  HIE   CB 3077   4.254   2.880   4.078
  200  HIE  HB2 3078   4.316   2.959   4.120
  200  HIE  HB3 3079   4.323   2.801   4.047
  200  HIE   CG 3080   4.187   2.939   3.952
  200  HIE  ND1 3081   4.155   2.869   3.837
  200  HIE  CE1 3082   4.089   2.962   3.757
  200  HIE  HE1 3083   4.045   2.943   3.660
  200  HIE  NE2 3084   4.094   3.082   3.807
  200  HIE  HE2 3085   4.070   3.170   3.762
  200  HIE  CD2 3086   4.151   3.070   3.931
  200  HIE  HD2 3087   4.161   3.148   4.005
  200  HIE    C 3088   4.191   2.755   4.294
  200  HIE    O 3089   4.280   2.672   4.269
  201  MET    N 3090   4.134   2.783   4.410
  201  MET    H 3091   4.066   2.858   4.411
  201  MET   CA 3092   4.168   2.726   4.536
  201  MET   HA 3093   4.205   2.624   4.522
  201  MET   CB 3094   4.269   2.819   4.608
  201  MET  HB2 3095   4.220   2.915   4.594
  201  MET  HB3 3096   4.284   2.791   4.713
  201  MET   CG 3097   4.398   2.834   4.527
  201  MET  HG2 3098   4.441   2.739   4.496
  201  MET  HG3 3099   4.369   2.887   4.436
  201  MET   SD 3100   4.519   2.930   4.623
  201  MET   CE 3101   4.476   3.099   4.594
  201  MET  HE1 3102   4.388   3.123   4.653
  201  MET  HE2 3103   4.563   3.156   4.626
  201  MET  HE3 3104   4.459   3.123   4.489
  201  MET    C 3105   4.047   2.695   4.626
  201  MET    O 3106   3.943   2.754   4.598
  202  TRP    N 3107   4.065   2.611   4.723
  202  TRP    H 3108   4.159   2.586   4.747
  202  TRP   CA 3109   3.957   2.598   4.813
  202  TRP   HA 3110   3.861   2.599   4.760
  202  TRP   CB 3111   3.949   2.446   4.866
  202  TRP  HB2 3112   4.025   2.431   4.943
  202  TRP  HB3 3113   3.858   2.450   4.926
  202  TRP   CG 3114   3.953   2.340   4.765
  202  TRP  CD1 3115   4.058   2.293   4.701
  202  TRP  HD1 3116   4.158   2.329   4.719
  202  TRP  NE1 3117   4.019   2.198   4.616
  202  TRP  HE1 3118   4.079   2.126   4.580
  202  TRP  CE2 3119   3.886   2.190   4.602
  202  TRP  CZ2 3120   3.799   2.115   4.516
  202  TRP  HZ2 3121   3.838   2.065   4.429
  202  TRP  CH2 3122   3.663   2.127   4.528
  202  TRP  HH2 3123   3.606   2.071   4.456
  202  TRP  CZ3 3124   3.607   2.212   4.626
  202  TRP  HZ3 3125   3.500   2.227   4.628
  202  TRP  CE3 3126   3.690   2.288   4.710
  202  TRP  HE3 3127   3.643   2.353   4.781
  202  TRP  CD2 3128   3.834   2.280   4.698
  202  TRP    C 3129   3.953   2.704   4.923
  202  TRP    O 3130   4.058   2.731   4.975
  203  PRO    N 3131   3.833   2.748   4.963
  203  PRO   CD 3132   3.701   2.722   4.907
  203  PRO  HD2 3133   3.667   2.619   4.920
  203  PRO  HD3 3134   3.713   2.742   4.801
  203  PRO   CG 3135   3.606   2.821   4.976
  203  PRO  HG2 3136   3.503   2.784   4.980
  203  PRO  HG3 3137   3.606   2.915   4.921
  203  PRO   CB 3138   3.672   2.851   5.114
  203  PRO  HB2 3139   3.635   2.769   5.175
  203  PRO  HB3 3140   3.653   2.949   5.158
  203  PRO   CA 3141   3.822   2.834   5.082
  203  PRO   HA 3142   3.868   2.932   5.065
  203  PRO    C 3143   3.895   2.774   5.204
  203  PRO    O 3144   3.952   2.860   5.266
  204  GLY    N 3145   3.891   2.637   5.222
  204  GLY    H 3146   3.832   2.584   5.160
  204  GLY   CA 3147   3.938   2.575   5.348
  204  GLY  HA2 3148   3.922   2.644   5.431
  204  GLY  HA3 3149   3.888   2.480   5.366
  204  GLY    C 3150   4.085   2.541   5.340
  204  GLY    O 3151   4.149   2.537   5.451
  205  ASP    N 3152   4.141   2.537   5.218
  205  ASP    H 3153   4.077   2.544   5.141
  205  ASP   CA 3154   4.283   2.529   5.201
  205  ASP   HA 3155   4.331   2.464   5.273
  205  ASP   CB 3156   4.317   2.493   5.053
  205  ASP  HB2 3157   4.232   2.535   4.998
  205  ASP  HB3 3158   4.408   2.538   5.015
  205  ASP   CG 3159   4.315   2.345   5.029
  205  ASP  OD1 3160   4.280   2.266   5.116
  205  ASP  OD2 3161   4.347   2.309   4.912
  205  ASP    C 3162   4.343   2.666   5.217
  205  ASP    O 3163   4.445   2.681   5.289
  206  ILE    N 3164   4.280   2.775   5.170
  206  ILE    H 3165   4.196   2.753   5.119
  206  ILE   CA 3166   4.307   2.918   5.207
  206  ILE   HA 3167   4.410   2.944   5.185
  206  ILE   CB 3168   4.217   3.016   5.129
  206  ILE   HB 3169   4.111   2.997   5.145
  206  ILE  CG2 3170   4.252   3.158   5.175
  206  ILE HG21 3171   4.359   3.176   5.159
  206  ILE HG22 3172   4.209   3.240   5.117
  206  ILE HG23 3173   4.220   3.179   5.277
  206  ILE  CG1 3174   4.234   3.010   4.976
  206  ILE HG12 3175   4.328   3.063   4.960
  206  ILE HG13 3176   4.232   2.908   4.937
  206  ILE  CD1 3177   4.125   3.086   4.888
  206  ILE HD11 3178   4.124   3.193   4.909
  206  ILE HD12 3179   4.152   3.068   4.784
  206  ILE HD13 3180   4.023   3.050   4.897
  206  ILE    C 3181   4.298   2.933   5.354
  206  ILE    O 3182   4.391   2.981   5.425
  207  LYS    N 3183   4.190   2.885   5.418
  207  LYS    H 3184   4.122   2.844   5.356
  207  LYS   CA 3185   4.172   2.884   5.574
  207  LYS   HA 3186   4.159   2.987   5.606
  207  LYS   CB 3187   4.034   2.828   5.618
  207  LYS  HB2 3188   3.958   2.871   5.553
  207  LYS  HB3 3189   4.048   2.720   5.608
  207  LYS   CG 3190   3.986   2.855   5.758
  207  LYS  HG2 3191   3.890   2.806   5.768
  207  LYS  HG3 3192   4.049   2.803   5.830
  207  LYS   CD 3193   3.960   3.000   5.803
  207  LYS  HD2 3194   3.880   3.044   5.743
  207  LYS  HD3 3195   3.919   2.999   5.904
  207  LYS   CE 3196   4.082   3.087   5.802
  207  LYS  HE2 3197   4.165   3.018   5.806
  207  LYS  HE3 3198   4.104   3.132   5.705
  207  LYS   NZ 3199   4.085   3.189   5.910
  207  LYS  HZ1 3200   4.143   3.148   5.982
  207  LYS  HZ2 3201   4.127   3.279   5.891
  207  LYS  HZ3 3202   3.997   3.213   5.953
  207  LYS    C 3203   4.291   2.820   5.646
  207  LYS    O 3204   4.349   2.885   5.731
  208  ALA    N 3205   4.335   2.703   5.603
  208  ALA    H 3206   4.282   2.662   5.527
  208  ALA   CA 3207   4.450   2.633   5.653
  208  ALA   HA 3208   4.428   2.610   5.757
  208  ALA   CB 3209   4.449   2.495   5.586
  208  ALA  HB1 3210   4.495   2.510   5.488
  208  ALA  HB2 3211   4.508   2.435   5.655
  208  ALA  HB3 3212   4.345   2.461   5.585
  208  ALA    C 3213   4.593   2.687   5.645
  208  ALA    O 3214   4.681   2.646   5.722
  209  ILE    N 3215   4.608   2.788   5.553
  209  ILE    H 3216   4.524   2.805   5.499
  209  ILE   CA 3217   4.720   2.880   5.545
  209  ILE   HA 3218   4.819   2.839   5.569
  209  ILE   CB 3219   4.739   2.934   5.397
  209  ILE   HB 3220   4.645   2.983   5.373
  209  ILE  CG2 3221   4.848   3.033   5.389
  209  ILE HG21 3222   4.947   2.991   5.409
  209  ILE HG22 3223   4.858   3.081   5.291
  209  ILE HG23 3224   4.829   3.116   5.457
  209  ILE  CG1 3225   4.763   2.815   5.299
  209  ILE HG12 3226   4.870   2.798   5.301
  209  ILE HG13 3227   4.713   2.730   5.346
  209  ILE  CD1 3228   4.728   2.830   5.146
  209  ILE HD11 3229   4.781   2.916   5.104
  209  ILE HD12 3230   4.758   2.739   5.094
  209  ILE HD13 3231   4.621   2.844   5.134
  209  ILE    C 3232   4.690   2.996   5.640
  209  ILE    O 3233   4.774   3.021   5.726
  210  LEU    N 3234   4.574   3.060   5.632
  210  LEU    H 3235   4.508   3.035   5.559
  210  LEU   CA 3236   4.545   3.181   5.709
  210  LEU   HA 3237   4.621   3.256   5.687
  210  LEU   CB 3238   4.405   3.246   5.666
  210  LEU  HB2 3239   4.329   3.168   5.665
  210  LEU  HB3 3240   4.379   3.321   5.740
  210  LEU   CG 3241   4.412   3.307   5.520
  210  LEU   HG 3242   4.433   3.229   5.447
  210  LEU  CD1 3243   4.265   3.360   5.490
  210  LEU HD11 3244   4.243   3.434   5.567
  210  LEU HD12 3245   4.251   3.405   5.392
  210  LEU HD13 3246   4.196   3.277   5.509
  210  LEU  CD2 3247   4.513   3.421   5.497
  210  LEU HD21 3248   4.615   3.389   5.521
  210  LEU HD22 3249   4.502   3.472   5.401
  210  LEU HD23 3250   4.484   3.498   5.569
  210  LEU    C 3251   4.550   3.162   5.856
  210  LEU    O 3252   4.581   3.261   5.924
  211  ASP    N 3253   4.526   3.041   5.908
  211  ASP    H 3254   4.489   2.975   5.841
  211  ASP   CA 3255   4.536   3.015   6.051
  211  ASP   HA 3256   4.503   3.104   6.105
  211  ASP   CB 3257   4.453   2.893   6.087
  211  ASP  HB2 3258   4.479   2.815   6.015
  211  ASP  HB3 3259   4.484   2.854   6.184
  211  ASP   CG 3260   4.302   2.909   6.086
  211  ASP  OD1 3261   4.246   3.019   6.067
  211  ASP  OD2 3262   4.232   2.810   6.104
  211  ASP    C 3263   4.684   2.988   6.089
  211  ASP    O 3264   4.725   2.996   6.207
  212  LYS    N 3265   4.771   2.962   5.991
  212  LYS    H 3266   4.733   2.975   5.898
  212  LYS   CA 3267   4.917   2.955   6.010
  212  LYS   HA 3268   4.926   2.912   6.109
  212  LYS   CB 3269   4.986   2.854   5.917
  212  LYS  HB2 3270   4.952   2.874   5.815
  212  LYS  HB3 3271   5.095   2.862   5.921
  212  LYS   CG 3272   4.941   2.711   5.942
  212  LYS  HG2 3273   4.968   2.680   6.043
  212  LYS  HG3 3274   4.832   2.712   5.946
  212  LYS   CD 3275   4.991   2.628   5.822
  212  LYS  HD2 3276   4.941   2.663   5.732
  212  LYS  HD3 3277   5.098   2.641   5.812
  212  LYS   CE 3278   4.968   2.479   5.837
  212  LYS  HE2 3279   4.885   2.453   5.902
  212  LYS  HE3 3280   4.947   2.440   5.738
  212  LYS   NZ 3281   5.083   2.407   5.897
  212  LYS  HZ1 3282   5.098   2.439   5.992
  212  LYS  HZ2 3283   5.062   2.309   5.902
  212  LYS  HZ3 3284   5.171   2.426   5.852
  212  LYS    C 3285   4.981   3.091   6.021
  212  LYS    O 3286   5.099   3.105   6.051
  213  LEU    N 3287   4.920   3.203   5.979
  213  LEU    H 3288   4.824   3.198   5.949
  213  LEU   CA 3289   4.984   3.333   5.974
  213  LEU   HA 3290   5.088   3.322   5.942
  213  LEU   CB 3291   4.914   3.430   5.875
  213  LEU  HB2 3292   4.807   3.407   5.879
  213  LEU  HB3 3293   4.927   3.535   5.904
  213  LEU   CG 3294   4.972   3.418   5.733
  213  LEU   HG 3295   5.073   3.459   5.727
  213  LEU  CD1 3296   4.966   3.278   5.679
  213  LEU HD11 3297   4.861   3.249   5.677
  213  LEU HD12 3298   5.009   3.279   5.579
  213  LEU HD13 3299   5.021   3.204   5.738
  213  LEU  CD2 3300   4.890   3.515   5.645
  213  LEU HD21 3301   4.902   3.617   5.680
  213  LEU HD22 3302   4.927   3.520   5.542
  213  LEU HD23 3303   4.782   3.499   5.645
  213  LEU    C 3304   4.991   3.404   6.114
  213  LEU    O 3305   4.902   3.376   6.203
  214  HIE    N 3306   5.085   3.492   6.145
  214  HIE    H 3307   5.150   3.518   6.072
  214  HIE   CA 3308   5.108   3.552   6.275
  214  HIE   HA 3309   5.079   3.480   6.351
  214  HIE   CB 3310   5.256   3.591   6.293
  214  HIE  HB2 3311   5.297   3.656   6.215
  214  HIE  HB3 3312   5.270   3.639   6.390
  214  HIE   CG 3313   5.358   3.479   6.278
  214  HIE  ND1 3314   5.501   3.490   6.278
  214  HIE  CE1 3315   5.546   3.365   6.268
  214  HIE  HE1 3316   5.651   3.343   6.276
  214  HIE  NE2 3317   5.446   3.280   6.248
  214  HIE  HE2 3318   5.455   3.181   6.232
  214  HIE  CD2 3319   5.327   3.348   6.263
  214  HIE  HD2 3320   5.232   3.297   6.264
  214  HIE    C 3321   5.020   3.681   6.302
  214  HIE    O 3322   4.938   3.719   6.219
  215  ASN    N 3323   5.020   3.736   6.422
  215  ASN    H 3324   5.089   3.709   6.491
  215  ASN   CA 3325   4.965   3.871   6.458
  215  ASN   HA 3326   4.866   3.883   6.414
  215  ASN   CB 3327   4.958   3.891   6.616
  215  ASN  HB2 3328   5.059   3.868   6.650
  215  ASN  HB3 3329   4.939   3.994   6.648
  215  ASN   CG 3330   4.859   3.801   6.682
  215  ASN  OD1 3331   4.763   3.753   6.630
  215  ASN  ND2 3332   4.864   3.797   6.814
  215  ASN HD21 3333   4.798   3.736   6.860
  215  ASN HD22 3334   4.942   3.842   6.860
  215  ASN    C 3335   5.053   3.987   6.410
  215  ASN    O 3336   5.175   3.971   6.410
  216  LEU    N 3337   4.999   4.105   6.377
  216  LEU    H 3338   4.898   4.107   6.366
  216  LEU   CA 3339   5.082   4.205   6.319
  216  LEU   HA 3340   5.150   4.156   6.248
  216  LEU   CB 3341   4.999   4.312   6.257
  216  LEU  HB2 3342   4.936   4.367   6.326
  216  LEU  HB3 3343   5.066   4.384   6.209
  216  LEU   CG 3344   4.899   4.256   6.147
  216  LEU   HG 3345   4.825   4.193   6.197
  216  LEU  CD1 3346   4.824   4.375   6.086
  216  LEU HD11 3347   4.886   4.438   6.021
  216  LEU HD12 3348   4.737   4.347   6.028
  216  LEU HD13 3349   4.794   4.444   6.165
  216  LEU  CD2 3350   4.964   4.186   6.032
  216  LEU HD21 3351   4.991   4.085   6.062
  216  LEU HD22 3352   4.889   4.173   5.954
  216  LEU HD23 3353   5.054   4.241   6.004
  216  LEU    C 3354   5.183   4.261   6.421
  216  LEU    O 3355   5.151   4.258   6.545
  217  ASN    N 3356   5.294   4.316   6.369
  217  ASN    H 3357   5.303   4.328   6.270
  217  ASN   CA 3358   5.407   4.369   6.452
  217  ASN   HA 3359   5.446   4.281   6.504
  217  ASN   CB 3360   5.514   4.419   6.351
  217  ASN  HB2 3361   5.542   4.341   6.281
  217  ASN  HB3 3362   5.466   4.500   6.296
  217  ASN   CG 3363   5.644   4.466   6.412
  217  ASN  OD1 3364   5.645   4.529   6.515
  217  ASN  ND2 3365   5.753   4.439   6.342
  217  ASN HD21 3366   5.844   4.463   6.377
  217  ASN HD22 3367   5.740   4.388   6.256
  217  ASN    C 3368   5.364   4.464   6.562
  217  ASN    O 3369   5.311   4.575   6.540
  218  SER    N 3370   5.385   4.420   6.688
  218  SER    H 3371   5.436   4.333   6.693
  218  SER   CA 3372   5.349   4.492   6.811
  218  SER   HA 3373   5.243   4.493   6.836
  218  SER   CB 3374   5.403   4.415   6.935
  218  SER  HB2 3375   5.362   4.467   7.022
  218  SER  HB3 3376   5.359   4.316   6.929
  218  SER   OG 3377   5.544   4.408   6.932
  218  SER   HG 3378   5.563   4.317   6.959
  218  SER    C 3379   5.416   4.630   6.820
  218  SER    O 3380   5.367   4.710   6.900
  219  ASN    N 3381   5.524   4.666   6.746
  219  ASN    H 3382   5.572   4.590   6.700
  219  ASN   CA 3383   5.579   4.801   6.750
  219  ASN   HA 3384   5.583   4.832   6.854
  219  ASN   CB 3385   5.731   4.798   6.698
  219  ASN  HB2 3386   5.748   4.786   6.591
  219  ASN  HB3 3387   5.773   4.895   6.726
  219  ASN   CG 3388   5.813   4.698   6.778
  219  ASN  OD1 3389   5.862   4.734   6.884
  219  ASN  ND2 3390   5.835   4.582   6.728
  219  ASN HD21 3391   5.891   4.515   6.778
  219  ASN HD22 3392   5.806   4.564   6.633
  219  ASN    C 3393   5.493   4.906   6.678
  219  ASN    O 3394   5.519   5.022   6.678
  220  TRP    N 3395   5.383   4.862   6.614
  220  TRP    H 3396   5.362   4.764   6.619
  220  TRP   CA 3397   5.304   4.949   6.528
  220  TRP   HA 3398   5.309   5.054   6.557
  220  TRP   CB 3399   5.349   4.940   6.380
  220  TRP  HB2 3400   5.345   4.834   6.352
  220  TRP  HB3 3401   5.271   4.977   6.313
  220  TRP   CG 3402   5.481   5.000   6.345
  220  TRP  CD1 3403   5.517   5.128   6.360
  220  TRP  HD1 3404   5.448   5.204   6.394
  220  TRP  NE1 3405   5.635   5.148   6.302
  220  TRP  HE1 3406   5.677   5.240   6.301
  220  TRP  CE2 3407   5.686   5.033   6.234
  220  TRP  CZ2 3408   5.803   5.011   6.164
  220  TRP  HZ2 3409   5.870   5.092   6.140
  220  TRP  CH2 3410   5.820   4.879   6.113
  220  TRP  HH2 3411   5.908   4.866   6.051
  220  TRP  CZ3 3412   5.729   4.773   6.151
  220  TRP  HZ3 3413   5.746   4.672   6.120
  220  TRP  CE3 3414   5.617   4.801   6.230
  220  TRP  HE3 3415   5.550   4.725   6.268
  220  TRP  CD2 3416   5.592   4.934   6.274
  220  TRP    C 3417   5.146   4.912   6.532
  220  TRP    O 3418   5.059   4.999   6.526
  221  PHE    N 3419   5.110   4.782   6.548
  221  PHE    H 3420   5.189   4.721   6.563
  221  PHE   CA 3421   4.983   4.718   6.548
  221  PHE   HA 3422   4.912   4.794   6.516
  221  PHE   CB 3423   4.976   4.602   6.445
  221  PHE  HB2 3424   5.037   4.519   6.480
  221  PHE  HB3 3425   4.873   4.567   6.441
  221  PHE   CG 3426   5.017   4.646   6.304
  221  PHE  CD1 3427   5.150   4.633   6.255
  221  PHE  HD1 3428   5.216   4.570   6.312
  221  PHE  CE1 3429   5.177   4.658   6.117
  221  PHE  HE1 3430   5.270   4.632   6.069
  221  PHE   CZ 3431   5.077   4.710   6.036
  221  PHE   HZ 3432   5.088   4.742   5.934
  221  PHE  CE2 3433   4.950   4.732   6.083
  221  PHE  HE2 3434   4.880   4.776   6.013
  221  PHE  CD2 3435   4.915   4.689   6.218
  221  PHE  HD2 3436   4.812   4.700   6.250
  221  PHE    C 3437   4.946   4.677   6.694
  221  PHE    O 3438   5.016   4.599   6.757
  222  PRO    N 3439   4.821   4.712   6.742
  222  PRO   CD 3440   4.726   4.796   6.679
  222  PRO  HD2 3441   4.657   4.736   6.620
  222  PRO  HD3 3442   4.776   4.881   6.632
  222  PRO   CG 3443   4.640   4.856   6.790
  222  PRO  HG2 3444   4.550   4.903   6.751
  222  PRO  HG3 3445   4.700   4.935   6.835
  222  PRO   CB 3446   4.631   4.741   6.890
  222  PRO  HB2 3447   4.550   4.676   6.855
  222  PRO  HB3 3448   4.624   4.778   6.992
  222  PRO   CA 3449   4.769   4.666   6.874
  222  PRO   HA 3450   4.838   4.697   6.953
  222  PRO    C 3451   4.767   4.514   6.887
  222  PRO    O 3452   4.728   4.452   6.787
  223  ALA    N 3453   4.785   4.463   7.009
  223  ALA    H 3454   4.804   4.525   7.086
  223  ALA   CA 3455   4.776   4.321   7.041
  223  ALA   HA 3456   4.874   4.279   7.021
  223  ALA   CB 3457   4.776   4.306   7.195
  223  ALA  HB1 3458   4.685   4.344   7.242
  223  ALA  HB2 3459   4.807   4.207   7.227
  223  ALA  HB3 3460   4.851   4.376   7.230
  223  ALA    C 3461   4.654   4.246   6.973
  223  ALA    O 3462   4.534   4.290   6.995
  224  GLY    N 3463   4.676   4.118   6.920
  224  GLY    H 3464   4.776   4.112   6.901
  224  GLY   CA 3465   4.576   4.025   6.852
  224  GLY  HA2 3466   4.621   3.928   6.834
  224  GLY  HA3 3467   4.489   4.021   6.917
  224  GLY    C 3468   4.537   4.081   6.713
  224  GLY    O 3469   4.443   4.020   6.656
  225  SER    N 3470   4.605   4.185   6.655
  225  SER    H 3471   4.693   4.217   6.693
  225  SER   CA 3472   4.561   4.235   6.522
  225  SER   HA 3473   4.454   4.253   6.517
  225  SER   CB 3474   4.629   4.370   6.497
  225  SER  HB2 3475   4.736   4.370   6.516
  225  SER  HB3 3476   4.609   4.403   6.395
  225  SER   OG 3477   4.567   4.471   6.577
  225  SER   HG 3478   4.587   4.461   6.671
  225  SER    C 3479   4.602   4.142   6.414
  225  SER    O 3480   4.716   4.109   6.404
  226  LYS    N 3481   4.507   4.086   6.344
  226  LYS    H 3482   4.416   4.128   6.350
  226  LYS   CA 3483   4.528   3.989   6.230
  226  LYS   HA 3484   4.620   3.937   6.255
  226  LYS   CB 3485   4.413   3.884   6.242
  226  LYS  HB2 3486   4.320   3.941   6.238
  226  LYS  HB3 3487   4.415   3.826   6.150
  226  LYS   CG 3488   4.395   3.796   6.365
  226  LYS  HG2 3489   4.452   3.842   6.445
  226  LYS  HG3 3490   4.291   3.791   6.396
  226  LYS   CD 3491   4.452   3.648   6.340
  226  LYS  HD2 3492   4.413   3.589   6.422
  226  LYS  HD3 3493   4.394   3.606   6.258
  226  LYS   CE 3494   4.612   3.641   6.336
  226  LYS  HE2 3495   4.648   3.710   6.260
  226  LYS  HE3 3496   4.658   3.666   6.432
  226  LYS   NZ 3497   4.658   3.505   6.307
  226  LYS  HZ1 3498   4.641   3.481   6.210
  226  LYS  HZ2 3499   4.758   3.500   6.315
  226  LYS  HZ3 3500   4.616   3.439   6.371
  226  LYS    C 3501   4.545   4.054   6.097
  226  LYS    O 3502   4.494   4.165   6.080
  227  PRO    N 3503   4.618   3.993   6.000
  227  PRO   CD 3504   4.704   3.879   6.026
  227  PRO  HD2 3505   4.640   3.792   6.037
  227  PRO  HD3 3506   4.759   3.881   6.120
  227  PRO   CG 3507   4.794   3.868   5.906
  227  PRO  HG2 3508   4.820   3.766   5.878
  227  PRO  HG3 3509   4.884   3.926   5.927
  227  PRO   CB 3510   4.712   3.934   5.794
  227  PRO  HB2 3511   4.654   3.846   5.767
  227  PRO  HB3 3512   4.766   3.971   5.707
  227  PRO   CA 3513   4.629   4.039   5.869
  227  PRO   HA 3514   4.683   4.134   5.869
  227  PRO    C 3515   4.491   4.073   5.798
  227  PRO    O 3516   4.396   3.999   5.810
  228  PHE    N 3517   4.489   4.186   5.731
  228  PHE    H 3518   4.573   4.242   5.722
  228  PHE   CA 3519   4.373   4.226   5.649
  228  PHE   HA 3520   4.284   4.201   5.707
  228  PHE   CB 3521   4.366   4.373   5.618
  228  PHE  HB2 3522   4.347   4.422   5.714
  228  PHE  HB3 3523   4.464   4.407   5.586
  228  PHE   CG 3524   4.254   4.412   5.525
  228  PHE  CD1 3525   4.124   4.396   5.567
  228  PHE  HD1 3526   4.095   4.335   5.651
  228  PHE  CE1 3527   4.016   4.453   5.494
  228  PHE  HE1 3528   3.916   4.428   5.524
  228  PHE   CZ 3529   4.046   4.521   5.374
  228  PHE   HZ 3530   3.965   4.561   5.315
  228  PHE  CE2 3531   4.174   4.536   5.322
  228  PHE  HE2 3532   4.196   4.579   5.225
  228  PHE  CD2 3533   4.280   4.484   5.403
  228  PHE  HD2 3534   4.378   4.509   5.365
  228  PHE    C 3535   4.377   4.146   5.521
  228  PHE    O 3536   4.472   4.165   5.442
  229  ILE    N 3537   4.271   4.074   5.492
  229  ILE    H 3538   4.202   4.053   5.562
  229  ILE   CA 3539   4.268   3.979   5.374
  229  ILE   HA 3540   4.361   3.984   5.317
  229  ILE   CB 3541   4.256   3.833   5.425
  229  ILE   HB 3542   4.165   3.843   5.484
  229  ILE  CG2 3543   4.217   3.734   5.315
  229  ILE HG21 3544   4.290   3.747   5.234
  229  ILE HG22 3545   4.227   3.634   5.357
  229  ILE HG23 3546   4.116   3.759   5.282
  229  ILE  CG1 3547   4.374   3.776   5.516
  229  ILE HG12 3548   4.369   3.827   5.613
  229  ILE HG13 3549   4.354   3.672   5.542
  229  ILE  CD1 3550   4.507   3.802   5.444
  229  ILE HD11 3551   4.524   3.910   5.444
  229  ILE HD12 3552   4.581   3.751   5.505
  229  ILE HD13 3553   4.516   3.761   5.343
  229  ILE    C 3554   4.148   4.009   5.285
  229  ILE    O 3555   4.033   4.017   5.327
  230  TYR    N 3556   4.181   4.033   5.159
  230  TYR    H 3557   4.278   4.045   5.134
  230  TYR   CA 3558   4.077   4.050   5.046
  230  TYR   HA 3559   3.985   4.009   5.087
  230  TYR   CB 3560   4.055   4.193   4.994
  230  TYR  HB2 3561   3.991   4.172   4.908
  230  TYR  HB3 3562   4.007   4.240   5.080
  230  TYR   CG 3563   4.183   4.273   4.965
  230  TYR  CD1 3564   4.273   4.312   5.069
  230  TYR  HD1 3565   4.256   4.289   5.174
  230  TYR  CE1 3566   4.392   4.382   5.039
  230  TYR  HE1 3567   4.450   4.419   5.122
  230  TYR   CZ 3568   4.421   4.422   4.908
  230  TYR   OH 3569   4.547   4.483   4.891
  230  TYR   HH 3570   4.585   4.493   4.979
  230  TYR  CE2 3571   4.330   4.384   4.804
  230  TYR  HE2 3572   4.354   4.424   4.707
  230  TYR  CD2 3573   4.216   4.306   4.830
  230  TYR  HD2 3574   4.154   4.280   4.746
  230  TYR    C 3575   4.121   3.953   4.938
  230  TYR    O 3576   4.230   3.958   4.883
  231  GLN    N 3577   4.025   3.850   4.917
  231  GLN    H 3578   3.952   3.841   4.986
  231  GLN   CA 3579   4.043   3.746   4.822
  231  GLN   HA 3580   4.149   3.722   4.816
  231  GLN   CB 3581   3.956   3.625   4.862
  231  GLN  HB2 3582   3.860   3.671   4.885
  231  GLN  HB3 3583   3.936   3.548   4.788
  231  GLN   CG 3584   4.019   3.554   4.977
  231  GLN  HG2 3585   4.080   3.475   4.932
  231  GLN  HG3 3586   4.084   3.617   5.038
  231  GLN   CD 3587   3.918   3.493   5.067
  231  GLN  OE1 3588   3.918   3.374   5.089
  231  GLN  NE2 3589   3.819   3.569   5.117
  231  GLN HE21 3590   3.741   3.525   5.165
  231  GLN HE22 3591   3.840   3.668   5.119
  231  GLN    C 3592   3.996   3.801   4.689
  231  GLN    O 3593   3.891   3.850   4.676
  232  GLH    N 3594   4.086   3.783   4.586
  232  GLH    H 3595   4.171   3.729   4.597
  232  GLH   CA 3596   4.053   3.812   4.448
  232  GLH   HA 3597   3.984   3.896   4.455
  232  GLH   CB 3598   4.178   3.851   4.370
  232  GLH  HB2 3599   4.224   3.939   4.416
  232  GLH  HB3 3600   4.250   3.770   4.375
  232  GLH   CG 3601   4.137   3.877   4.225
  232  GLH  HG2 3602   4.038   3.922   4.231
  232  GLH  HG3 3603   4.206   3.948   4.179
  232  GLH   CD 3604   4.143   3.755   4.127
  232  GLH  OE1 3605   4.208   3.655   4.148
  232  GLH  OE2 3606   4.073   3.777   4.012
  232  GLH  HE2 3607   4.094   3.717   3.940
  232  GLH    C 3608   3.972   3.691   4.394
  232  GLH    O 3609   4.021   3.582   4.378
  233  VAL    N 3610   3.843   3.712   4.381
  233  VAL    H 3611   3.804   3.800   4.413
  233  VAL   CA 3612   3.740   3.624   4.322
  233  VAL   HA 3613   3.797   3.556   4.257
  233  VAL   CB 3614   3.662   3.538   4.422
  233  VAL   HB 3615   3.601   3.613   4.474
  233  VAL  CG1 3616   3.571   3.443   4.352
  233  VAL HG11 3617   3.626   3.376   4.287
  233  VAL HG12 3618   3.524   3.388   4.434
  233  VAL HG13 3619   3.491   3.504   4.309
  233  VAL  CG2 3620   3.741   3.456   4.527
  233  VAL HG21 3621   3.813   3.524   4.573
  233  VAL HG22 3622   3.686   3.413   4.610
  233  VAL HG23 3623   3.798   3.381   4.472
  233  VAL    C 3624   3.648   3.713   4.239
  233  VAL    O 3625   3.562   3.794   4.279
  234  ILE    N 3626   3.664   3.684   4.109
  234  ILE    H 3627   3.742   3.628   4.079
  234  ILE   CA 3628   3.559   3.731   4.006
  234  ILE   HA 3629   3.528   3.832   4.033
  234  ILE   CB 3630   3.604   3.726   3.859
  234  ILE   HB 3631   3.642   3.630   3.824
  234  ILE  CG2 3632   3.478   3.767   3.770
  234  ILE HG21 3633   3.439   3.866   3.793
  234  ILE HG22 3634   3.490   3.760   3.662
  234  ILE HG23 3635   3.396   3.700   3.794
  234  ILE  CG1 3636   3.720   3.825   3.821
  234  ILE HG12 3637   3.684   3.927   3.821
  234  ILE HG13 3638   3.794   3.823   3.902
  234  ILE  CD1 3639   3.799   3.801   3.693
  234  ILE HD11 3640   3.748   3.851   3.611
  234  ILE HD12 3641   3.895   3.852   3.706
  234  ILE HD13 3642   3.820   3.696   3.676
  234  ILE    C 3643   3.437   3.635   4.031
  234  ILE    O 3644   3.456   3.511   4.013
  235  ASP    N 3645   3.320   3.696   4.056
  235  ASP    H 3646   3.323   3.794   4.079
  235  ASP   CA 3647   3.194   3.628   4.051
  235  ASP   HA 3648   3.208   3.548   3.979
  235  ASP   CB 3649   3.162   3.574   4.193
  235  ASP  HB2 3650   3.241   3.502   4.214
  235  ASP  HB3 3651   3.176   3.648   4.271
  235  ASP   CG 3652   3.033   3.490   4.193
  235  ASP  OD1 3653   2.994   3.431   4.088
  235  ASP  OD2 3654   2.981   3.471   4.303
  235  ASP    C 3655   3.087   3.718   3.997
  235  ASP    O 3656   3.066   3.826   4.051
  236  LEU    N 3657   3.014   3.669   3.897
  236  LEU    H 3658   3.045   3.581   3.859
  236  LEU   CA 3659   2.902   3.735   3.838
  236  LEU   HA 3660   2.884   3.830   3.889
  236  LEU   CB 3661   2.921   3.764   3.689
  236  LEU  HB2 3662   2.928   3.673   3.629
  236  LEU  HB3 3663   2.828   3.810   3.657
  236  LEU   CG 3664   3.037   3.865   3.662
  236  LEU   HG 3665   3.132   3.822   3.692
  236  LEU  CD1 3666   3.063   3.894   3.515
  236  LEU HD11 3667   2.980   3.959   3.485
  236  LEU HD12 3668   3.155   3.944   3.488
  236  LEU HD13 3669   3.060   3.803   3.455
  236  LEU  CD2 3670   3.022   4.001   3.726
  236  LEU HD21 3671   3.062   3.998   3.827
  236  LEU HD22 3672   3.082   4.082   3.685
  236  LEU HD23 3673   2.919   4.035   3.732
  236  LEU    C 3674   2.773   3.639   3.847
  236  LEU    O 3675   2.683   3.654   3.766
  237  GLY    N 3676   2.768   3.538   3.943
  237  GLY    H 3677   2.844   3.525   4.008
  237  GLY   CA 3678   2.644   3.465   3.972
  237  GLY  HA2 3679   2.657   3.436   4.076
  237  GLY  HA3 3680   2.559   3.533   3.977
  237  GLY    C 3681   2.615   3.342   3.878
  237  GLY    O 3682   2.524   3.261   3.906
  238  GLY    N 3683   2.690   3.331   3.776
  238  GLY    H 3684   2.752   3.407   3.754
  238  GLY   CA 3685   2.662   3.228   3.675
  238  GLY  HA2 3686   2.556   3.221   3.652
  238  GLY  HA3 3687   2.679   3.266   3.574
  238  GLY    C 3688   2.727   3.084   3.693
  238  GLY    O 3689   2.714   2.996   3.605
  239  GLU    N 3690   2.796   3.059   3.806
  239  GLU    H 3691   2.797   3.136   3.872
  239  GLU   CA 3692   2.887   2.945   3.829
  239  GLU   HA 3693   2.866   2.870   3.753
  239  GLU   CB 3694   3.027   2.998   3.828
  239  GLU  HB2 3695   3.029   3.086   3.892
  239  GLU  HB3 3696   3.092   2.915   3.855
  239  GLU   CG 3697   3.075   3.042   3.691
  239  GLU  HG2 3698   3.073   2.956   3.623
  239  GLU  HG3 3699   3.001   3.107   3.645
  239  GLU   CD 3700   3.213   3.113   3.694
  239  GLU  OE1 3701   3.304   3.071   3.767
  239  GLU  OE2 3702   3.224   3.223   3.627
  239  GLU    C 3703   2.872   2.875   3.966
  239  GLU    O 3704   2.823   2.930   4.064
  240  PRO    N 3705   2.917   2.750   3.973
  240  PRO   CD 3706   2.976   2.668   3.869
  240  PRO  HD2 3707   3.040   2.723   3.800
  240  PRO  HD3 3708   2.898   2.624   3.806
  240  PRO   CG 3709   3.044   2.557   3.945
  240  PRO  HG2 3710   3.144   2.587   3.979
  240  PRO  HG3 3711   3.042   2.471   3.879
  240  PRO   CB 3712   2.951   2.541   4.070
  240  PRO  HB2 3713   3.010   2.486   4.143
  240  PRO  HB3 3714   2.865   2.481   4.043
  240  PRO   CA 3715   2.910   2.682   4.101
  240  PRO   HA 3716   2.810   2.689   4.144
  240  PRO    C 3717   3.002   2.743   4.208
  240  PRO    O 3718   2.962   2.742   4.325
  241  ILE    N 3719   3.114   2.800   4.168
  241  ILE    H 3720   3.144   2.789   4.072
  241  ILE   CA 3721   3.192   2.881   4.259
  241  ILE   HA 3722   3.195   2.844   4.361
  241  ILE   CB 3723   3.345   2.896   4.221
  241  ILE   HB 3724   3.341   2.950   4.126
  241  ILE  CG2 3725   3.430   2.974   4.332
  241  ILE HG21 3726   3.438   2.922   4.427
  241  ILE HG22 3727   3.530   2.998   4.294
  241  ILE HG23 3728   3.386   3.073   4.349
  241  ILE  CG1 3729   3.406   2.762   4.180
  241  ILE HG12 3730   3.402   2.685   4.258
  241  ILE HG13 3731   3.343   2.722   4.100
  241  ILE  CD1 3732   3.555   2.751   4.146
  241  ILE HD11 3733   3.611   2.783   4.234
  241  ILE HD12 3734   3.575   2.645   4.133
  241  ILE HD13 3735   3.576   2.813   4.059
  241  ILE    C 3736   3.119   3.013   4.274
  241  ILE    O 3737   3.061   3.072   4.179
  242  LYS    N 3738   3.119   3.061   4.399
  242  LYS    H 3739   3.162   3.008   4.473
  242  LYS   CA 3740   3.056   3.186   4.440
  242  LYS   HA 3741   3.028   3.244   4.351
  242  LYS   CB 3742   2.934   3.152   4.531
  242  LYS  HB2 3743   2.966   3.086   4.611
  242  LYS  HB3 3744   2.890   3.246   4.564
  242  LYS   CG 3745   2.827   3.083   4.437
  242  LYS  HG2 3746   2.797   3.142   4.350
  242  LYS  HG3 3747   2.872   2.994   4.393
  242  LYS   CD 3748   2.703   3.036   4.512
  242  LYS  HD2 3749   2.660   3.118   4.570
  242  LYS  HD3 3750   2.623   2.999   4.448
  242  LYS   CE 3751   2.734   2.924   4.615
  242  LYS  HE2 3752   2.794   2.974   4.691
  242  LYS  HE3 3753   2.644   2.892   4.666
  242  LYS   NZ 3754   2.811   2.814   4.557
  242  LYS  HZ1 3755   2.756   2.759   4.493
  242  LYS  HZ2 3756   2.901   2.840   4.519
  242  LYS  HZ3 3757   2.840   2.749   4.629
  242  LYS    C 3758   3.160   3.278   4.506
  242  LYS    O 3759   3.252   3.224   4.572
  243  SER    N 3760   3.147   3.410   4.505
  243  SER    H 3761   3.076   3.455   4.449
  243  SER   CA 3762   3.225   3.501   4.597
  243  SER   HA 3763   3.332   3.481   4.592
  243  SER   CB 3764   3.212   3.647   4.545
  243  SER  HB2 3765   3.283   3.709   4.600
  243  SER  HB3 3766   3.267   3.645   4.451
  243  SER   OG 3767   3.079   3.691   4.533
  243  SER   HG 3768   3.080   3.750   4.457
  243  SER    C 3769   3.181   3.481   4.747
  243  SER    O 3770   3.261   3.504   4.837
  244  SER    N 3771   3.060   3.427   4.770
  244  SER    H 3772   2.998   3.431   4.690
  244  SER   CA 3773   3.018   3.396   4.914
  244  SER   HA 3774   3.061   3.475   4.976
  244  SER   CB 3775   2.864   3.398   4.924
  244  SER  HB2 3776   2.838   3.386   5.029
  244  SER  HB3 3777   2.835   3.499   4.893
  244  SER   OG 3778   2.816   3.301   4.834
  244  SER   HG 3779   2.720   3.301   4.835
  244  SER    C 3780   3.071   3.268   4.972
  244  SER    O 3781   3.084   3.255   5.094
  245  ASP    N 3782   3.119   3.177   4.890
  245  ASP    H 3783   3.126   3.193   4.790
  245  ASP   CA 3784   3.206   3.063   4.940
  245  ASP   HA 3785   3.144   3.009   5.011
  245  ASP   CB 3786   3.242   2.970   4.834
  245  ASP  HB2 3787   3.299   3.020   4.756
  245  ASP  HB3 3788   3.305   2.893   4.878
  245  ASP   CG 3789   3.125   2.898   4.762
  245  ASP  OD1 3790   3.012   2.879   4.823
  245  ASP  OD2 3791   3.144   2.867   4.638
  245  ASP    C 3792   3.333   3.103   5.022
  245  ASP    O 3793   3.387   3.015   5.094
  246  TYR    N 3794   3.377   3.224   5.013
  246  TYR    H 3795   3.339   3.291   4.948
  246  TYR   CA 3796   3.505   3.266   5.072
  246  TYR   HA 3797   3.556   3.175   5.102
  246  TYR   CB 3798   3.593   3.326   4.965
  246  TYR  HB2 3799   3.532   3.410   4.932
  246  TYR  HB3 3800   3.683   3.367   5.011
  246  TYR   CG 3801   3.625   3.237   4.842
  246  TYR  CD1 3802   3.522   3.222   4.741
  246  TYR  HD1 3803   3.421   3.260   4.749
  246  TYR  CE1 3804   3.545   3.127   4.644
  246  TYR  HE1 3805   3.474   3.109   4.564
  246  TYR   CZ 3806   3.665   3.055   4.639
  246  TYR   OH 3807   3.688   2.983   4.532
  246  TYR   HH 3808   3.605   2.975   4.483
  246  TYR  CE2 3809   3.766   3.076   4.733
  246  TYR  HE2 3810   3.855   3.016   4.733
  246  TYR  CD2 3811   3.743   3.173   4.836
  246  TYR  HD2 3812   3.817   3.181   4.915
  246  TYR    C 3813   3.499   3.354   5.197
  246  TYR    O 3814   3.601   3.377   5.260
  247  PHE    N 3815   3.382   3.398   5.246
  247  PHE    H 3816   3.294   3.367   5.207
  247  PHE   CA 3817   3.369   3.497   5.351
  247  PHE   HA 3818   3.430   3.582   5.319
  247  PHE   CB 3819   3.219   3.524   5.380
  247  PHE  HB2 3820   3.182   3.429   5.417
  247  PHE  HB3 3821   3.193   3.593   5.460
  247  PHE   CG 3822   3.127   3.577   5.273
  247  PHE  CD1 3823   3.178   3.649   5.163
  247  PHE  HD1 3824   3.285   3.661   5.155
  247  PHE  CE1 3825   3.084   3.709   5.077
  247  PHE  HE1 3826   3.110   3.761   4.986
  247  PHE   CZ 3827   2.945   3.706   5.096
  247  PHE   HZ 3828   2.876   3.746   5.023
  247  PHE  CE2 3829   2.895   3.646   5.213
  247  PHE  HE2 3830   2.788   3.648   5.226
  247  PHE  CD2 3831   2.986   3.578   5.300
  247  PHE  HD2 3832   2.952   3.535   5.393
  247  PHE    C 3833   3.436   3.463   5.487
  247  PHE    O 3834   3.491   3.554   5.549
  248  GLY    N 3835   3.443   3.339   5.525
  248  GLY    H 3836   3.401   3.274   5.461
  248  GLY   CA 3837   3.511   3.278   5.645
  248  GLY  HA2 3838   3.454   3.307   5.733
  248  GLY  HA3 3839   3.502   3.170   5.645
  248  GLY    C 3840   3.666   3.301   5.665
  248  GLY    O 3841   3.710   3.309   5.782
  249  ASN    N 3842   3.723   3.336   5.552
  249  ASN    H 3843   3.662   3.346   5.472
  249  ASN   CA 3844   3.862   3.376   5.548
  249  ASN   HA 3845   3.925   3.323   5.619
  249  ASN   CB 3846   3.921   3.335   5.406
  249  ASN  HB2 3847   3.857   3.376   5.328
  249  ASN  HB3 3848   4.019   3.378   5.386
  249  ASN   CG 3849   3.924   3.186   5.395
  249  ASN  OD1 3850   3.939   3.108   5.488
  249  ASN  ND2 3851   3.912   3.136   5.274
  249  ASN HD21 3852   3.924   3.036   5.263
  249  ASN HD22 3853   3.885   3.196   5.198
  249  ASN    C 3854   3.889   3.527   5.568
  249  ASN    O 3855   4.001   3.567   5.587
  250  GLY    N 3856   3.793   3.614   5.534
  250  GLY    H 3857   3.705   3.576   5.504
  250  GLY   CA 3858   3.807   3.756   5.527
  250  GLY  HA2 3859   3.785   3.804   5.622
  250  GLY  HA3 3860   3.908   3.784   5.496
  250  GLY    C 3861   3.713   3.809   5.422
  250  GLY    O 3862   3.627   3.746   5.369
  251  ARG    N 3863   3.747   3.935   5.375
  251  ARG    H 3864   3.838   3.972   5.396
  251  ARG   CA 3865   3.676   4.008   5.265
  251  ARG   HA 3866   3.569   4.001   5.288
  251  ARG   CB 3867   3.719   4.156   5.266
  251  ARG  HB2 3868   3.827   4.172   5.255
  251  ARG  HB3 3869   3.678   4.203   5.177
  251  ARG   CG 3870   3.664   4.236   5.384
  251  ARG  HG2 3871   3.559   4.212   5.404
  251  ARG  HG3 3872   3.722   4.201   5.469
  251  ARG   CD 3873   3.678   4.384   5.367
  251  ARG  HD2 3874   3.781   4.416   5.353
  251  ARG  HD3 3875   3.633   4.403   5.269
  251  ARG   NE 3876   3.631   4.466   5.479
  251  ARG   HE 3877   3.658   4.443   5.573
  251  ARG   CZ 3878   3.534   4.562   5.468
  251  ARG  NH1 3879   3.486   4.592   5.359
  251  ARG HH11 3880   3.511   4.540   5.276
  251  ARG HH12 3881   3.414   4.663   5.358
  251  ARG  NH2 3882   3.490   4.619   5.577
  251  ARG HH21 3883   3.503   4.578   5.669
  251  ARG HH22 3884   3.407   4.673   5.558
  251  ARG    C 3885   3.698   3.939   5.129
  251  ARG    O 3886   3.796   3.861   5.107
  252  VAL    N 3887   3.619   3.975   5.031
  252  VAL    H 3888   3.540   4.028   5.064
  252  VAL   CA 3889   3.624   3.936   4.890
  252  VAL   HA 3890   3.723   3.892   4.881
  252  VAL   CB 3891   3.530   3.823   4.856
  252  VAL   HB 3892   3.546   3.790   4.753
  252  VAL  CG1 3893   3.552   3.697   4.943
  252  VAL HG11 3894   3.554   3.718   5.050
  252  VAL HG12 3895   3.477   3.622   4.919
  252  VAL HG13 3896   3.651   3.662   4.914
  252  VAL  CG2 3897   3.389   3.866   4.882
  252  VAL HG21 3898   3.375   3.969   4.849
  252  VAL HG22 3899   3.331   3.802   4.816
  252  VAL HG23 3900   3.361   3.846   4.985
  252  VAL    C 3901   3.608   4.053   4.798
  252  VAL    O 3902   3.550   4.156   4.829
  253  THR    N 3903   3.672   4.042   4.677
  253  THR    H 3904   3.744   3.973   4.663
  253  THR   CA 3905   3.663   4.152   4.577
  253  THR   HA 3906   3.664   4.242   4.637
  253  THR   CB 3907   3.781   4.146   4.475
  253  THR   HB 3908   3.761   4.218   4.396
  253  THR  CG2 3909   3.919   4.169   4.527
  253  THR HG21 3910   3.956   4.086   4.587
  253  THR HG22 3911   3.995   4.187   4.452
  253  THR HG23 3912   3.910   4.248   4.602
  253  THR  OG1 3913   3.788   4.018   4.413
  253  THR  HG1 3914   3.706   3.995   4.370
  253  THR    C 3915   3.529   4.142   4.501
  253  THR    O 3916   3.480   4.033   4.468
  254  GLU    N 3917   3.457   4.256   4.498
  254  GLU    H 3918   3.497   4.342   4.532
  254  GLU   CA 3919   3.328   4.259   4.430
  254  GLU   HA 3920   3.296   4.156   4.412
  254  GLU   CB 3921   3.218   4.321   4.522
  254  GLU  HB2 3922   3.215   4.265   4.615
  254  GLU  HB3 3923   3.252   4.418   4.558
  254  GLU   CG 3924   3.080   4.330   4.452
  254  GLU  HG2 3925   3.009   4.370   4.525
  254  GLU  HG3 3926   3.075   4.399   4.369
  254  GLU   CD 3927   3.032   4.192   4.396
  254  GLU  OE1 3928   3.088   4.138   4.305
  254  GLU  OE2 3929   2.950   4.132   4.467
  254  GLU    C 3930   3.357   4.325   4.291
  254  GLU    O 3931   3.356   4.450   4.274
  255  PHE    N 3932   3.380   4.239   4.191
  255  PHE    H 3933   3.375   4.139   4.206
  255  PHE   CA 3934   3.402   4.278   4.054
  255  PHE   HA 3935   3.479   4.355   4.052
  255  PHE   CB 3936   3.465   4.167   3.972
  255  PHE  HB2 3937   3.413   4.072   3.986
  255  PHE  HB3 3938   3.447   4.194   3.868
  255  PHE   CG 3939   3.618   4.150   3.982
  255  PHE  CD1 3940   3.661   4.064   4.081
  255  PHE  HD1 3941   3.584   4.024   4.144
  255  PHE  CE1 3942   3.803   4.054   4.108
  255  PHE  HE1 3943   3.837   3.990   4.188
  255  PHE   CZ 3944   3.895   4.118   4.030
  255  PHE   HZ 3945   3.997   4.111   4.064
  255  PHE  CE2 3946   3.848   4.210   3.931
  255  PHE  HE2 3947   3.927   4.270   3.890
  255  PHE  CD2 3948   3.711   4.226   3.907
  255  PHE  HD2 3949   3.673   4.300   3.838
  255  PHE    C 3950   3.275   4.319   3.979
  255  PHE    O 3951   3.277   4.399   3.887
  256  LYS    N 3952   3.155   4.282   4.027
  256  LYS    H 3953   3.159   4.209   4.098
  256  LYS   CA 3954   3.025   4.331   3.974
  256  LYS   HA 3955   3.005   4.299   3.872
  256  LYS   CB 3956   2.906   4.281   4.062
  256  LYS  HB2 3957   2.918   4.303   4.169
  256  LYS  HB3 3958   2.812   4.321   4.023
  256  LYS   CG 3959   2.893   4.129   4.052
  256  LYS  HG2 3960   2.876   4.102   3.947
  256  LYS  HG3 3961   2.983   4.078   4.086
  256  LYS   CD 3962   2.776   4.090   4.145
  256  LYS  HD2 3963   2.803   4.112   4.249
  256  LYS  HD3 3964   2.691   4.147   4.107
  256  LYS   CE 3965   2.742   3.944   4.141
  256  LYS  HE2 3966   2.716   3.912   4.040
  256  LYS  HE3 3967   2.826   3.887   4.182
  256  LYS   NZ 3968   2.638   3.911   4.231
  256  LYS  HZ1 3969   2.563   3.975   4.210
  256  LYS  HZ2 3970   2.608   3.816   4.214
  256  LYS  HZ3 3971   2.667   3.932   4.325
  256  LYS    C 3972   3.013   4.489   3.979
  256  LYS    O 3973   2.954   4.552   3.887
  257  TYR    N 3974   3.066   4.552   4.085
  257  TYR    H 3975   3.114   4.491   4.150
  257  TYR   CA 3976   3.067   4.692   4.113
  257  TYR   HA 3977   2.968   4.737   4.125
  257  TYR   CB 3978   3.137   4.705   4.242
  257  TYR  HB2 3979   3.101   4.624   4.306
  257  TYR  HB3 3980   3.244   4.684   4.235
  257  TYR   CG 3981   3.128   4.837   4.313
  257  TYR  CD1 3982   3.199   4.944   4.267
  257  TYR  HD1 3983   3.254   4.921   4.176
  257  TYR  CE1 3984   3.193   5.073   4.308
  257  TYR  HE1 3985   3.241   5.158   4.263
  257  TYR   CZ 3986   3.111   5.093   4.427
  257  TYR   OH 3987   3.094   5.217   4.476
  257  TYR   HH 3988   3.101   5.219   4.572
  257  TYR  CE2 3989   3.034   4.984   4.479
  257  TYR  HE2 3990   2.981   5.010   4.570
  257  TYR  CD2 3991   3.036   4.856   4.419
  257  TYR  HD2 3992   2.980   4.773   4.460
  257  TYR    C 3993   3.130   4.775   4.001
  257  TYR    O 3994   3.058   4.864   3.953
  258  GLY    N 3995   3.255   4.742   3.955
  258  GLY    H 3996   3.296   4.660   3.998
  258  GLY   CA 3997   3.319   4.799   3.845
  258  GLY  HA2 3998   3.333   4.907   3.857
  258  GLY  HA3 3999   3.417   4.751   3.846
  258  GLY    C 4000   3.247   4.769   3.717
  258  GLY    O 4001   3.225   4.864   3.642
  259  ALA    N 4002   3.205   4.641   3.689
  259  ALA    H 4003   3.237   4.570   3.753
  259  ALA   CA 4004   3.127   4.608   3.570
  259  ALA   HA 4005   3.179   4.616   3.474
  259  ALA   CB 4006   3.087   4.456   3.583
  259  ALA  HB1 4007   3.012   4.426   3.655
  259  ALA  HB2 4008   3.037   4.426   3.491
  259  ALA  HB3 4009   3.171   4.389   3.602
  259  ALA    C 4010   3.001   4.697   3.544
  259  ALA    O 4011   2.995   4.763   3.440
  260  LYS    N 4012   2.912   4.705   3.644
  260  LYS    H 4013   2.921   4.644   3.724
  260  LYS   CA 4014   2.785   4.787   3.645
  260  LYS   HA 4015   2.721   4.775   3.558
  260  LYS   CB 4016   2.699   4.747   3.758
  260  LYS  HB2 4017   2.763   4.742   3.847
  260  LYS  HB3 4018   2.619   4.818   3.776
  260  LYS   CG 4019   2.629   4.604   3.762
  260  LYS  HG2 4020   2.705   4.527   3.777
  260  LYS  HG3 4021   2.569   4.593   3.852
  260  LYS   CD 4022   2.549   4.569   3.629
  260  LYS  HD2 4023   2.485   4.656   3.612
  260  LYS  HD3 4024   2.624   4.560   3.550
  260  LYS   CE 4025   2.461   4.445   3.647
  260  LYS  HE2 4026   2.435   4.455   3.753
  260  LYS  HE3 4027   2.371   4.460   3.588
  260  LYS   NZ 4028   2.524   4.316   3.621
  260  LYS  HZ1 4029   2.572   4.283   3.704
  260  LYS  HZ2 4030   2.454   4.252   3.588
  260  LYS  HZ3 4031   2.596   4.324   3.551
  260  LYS    C 4032   2.815   4.936   3.653
  260  LYS    O 4033   2.749   5.013   3.583
  261  LEU    N 4034   2.912   4.978   3.733
  261  LEU    H 4035   2.968   4.912   3.783
  261  LEU   CA 4036   2.938   5.122   3.746
  261  LEU   HA 4037   2.844   5.167   3.775
  261  LEU   CB 4038   3.038   5.154   3.860
  261  LEU  HB2 4039   2.998   5.106   3.949
  261  LEU  HB3 4040   3.142   5.123   3.851
  261  LEU   CG 4041   3.045   5.300   3.894
  261  LEU   HG 4042   3.067   5.357   3.804
  261  LEU  CD1 4043   2.908   5.356   3.949
  261  LEU HD11 4044   2.875   5.295   4.033
  261  LEU HD12 4045   2.910   5.464   3.961
  261  LEU HD13 4046   2.829   5.337   3.876
  261  LEU  CD2 4047   3.146   5.335   3.999
  261  LEU HD21 4048   3.243   5.303   3.962
  261  LEU HD22 4049   3.143   5.444   4.002
  261  LEU HD23 4050   3.112   5.292   4.093
  261  LEU    C 4051   2.989   5.178   3.612
  261  LEU    O 4052   2.936   5.277   3.557
  262  GLY    N 4053   3.074   5.108   3.543
  262  GLY    H 4054   3.112   5.024   3.586
  262  GLY   CA 4055   3.112   5.129   3.405
  262  GLY  HA2 4056   3.166   5.223   3.392
  262  GLY  HA3 4057   3.176   5.047   3.371
  262  GLY    C 4058   2.998   5.133   3.307
  262  GLY    O 4059   2.977   5.242   3.250
  263  THR    N 4060   2.926   5.020   3.292
  263  THR    H 4061   2.949   4.933   3.337
  263  THR   CA 4062   2.814   5.002   3.200
  263  THR   HA 4063   2.846   5.003   3.095
  263  THR   CB 4064   2.737   4.877   3.227
  263  THR   HB 4065   2.700   4.861   3.329
  263  THR  CG2 4066   2.617   4.871   3.131
  263  THR HG21 4067   2.646   4.869   3.026
  263  THR HG22 4068   2.563   4.779   3.153
  263  THR HG23 4069   2.540   4.945   3.153
  263  THR  OG1 4070   2.825   4.770   3.193
  263  THR  HG1 4071   2.780   4.693   3.226
  263  THR    C 4072   2.709   5.122   3.222
  263  THR    O 4073   2.666   5.189   3.130
  264  VAL    N 4074   2.666   5.149   3.346
  264  VAL    H 4075   2.719   5.116   3.425
  264  VAL   CA 4076   2.566   5.257   3.372
  264  VAL   HA 4077   2.486   5.234   3.302
  264  VAL   CB 4078   2.504   5.247   3.515
  264  VAL   HB 4079   2.504   5.141   3.540
  264  VAL  CG1 4080   2.590   5.303   3.635
  264  VAL HG11 4081   2.584   5.412   3.644
  264  VAL HG12 4082   2.547   5.269   3.729
  264  VAL HG13 4083   2.693   5.276   3.616
  264  VAL  CG2 4084   2.362   5.308   3.523
  264  VAL HG21 4085   2.301   5.264   3.443
  264  VAL HG22 4086   2.320   5.283   3.621
  264  VAL HG23 4087   2.368   5.416   3.515
  264  VAL    C 4088   2.624   5.394   3.344
  264  VAL    O 4089   2.554   5.474   3.278
  265  ILE    N 4090   2.757   5.426   3.370
  265  ILE    H 4091   2.810   5.360   3.423
  265  ILE   CA 4092   2.818   5.554   3.346
  265  ILE   HA 4093   2.750   5.638   3.364
  265  ILE   CB 4094   2.929   5.584   3.453
  265  ILE   HB 4095   3.010   5.510   3.449
  265  ILE  CG2 4096   3.003   5.714   3.416
  265  ILE HG21 4097   2.939   5.802   3.417
  265  ILE HG22 4098   3.084   5.737   3.486
  265  ILE HG23 4099   3.057   5.709   3.321
  265  ILE  CG1 4100   2.867   5.600   3.597
  265  ILE HG12 4101   2.775   5.659   3.601
  265  ILE HG13 4102   2.840   5.500   3.630
  265  ILE  CD1 4103   2.960   5.644   3.713
  265  ILE HD11 4104   3.001   5.745   3.705
  265  ILE HD12 4105   2.897   5.632   3.801
  265  ILE HD13 4106   3.041   5.573   3.727
  265  ILE    C 4107   2.848   5.577   3.201
  265  ILE    O 4108   2.852   5.694   3.153
  266  ARG    N 4109   2.871   5.467   3.127
  266  ARG    H 4110   2.877   5.375   3.168
  266  ARG   CA 4111   2.863   5.478   2.981
  266  ARG   HA 4112   2.911   5.569   2.946
  266  ARG   CB 4113   2.945   5.359   2.923
  266  ARG  HB2 4114   2.897   5.272   2.970
  266  ARG  HB3 4115   2.938   5.368   2.815
  266  ARG   CG 4116   3.094   5.360   2.953
  266  ARG  HG2 4117   3.128   5.461   2.933
  266  ARG  HG3 4118   3.121   5.337   3.056
  266  ARG   CD 4119   3.168   5.252   2.871
  266  ARG  HD2 4120   3.113   5.159   2.885
  266  ARG  HD3 4121   3.159   5.277   2.765
  266  ARG   NE 4122   3.314   5.237   2.916
  266  ARG   HE 4123   3.323   5.200   3.010
  266  ARG   CZ 4124   3.416   5.285   2.853
  266  ARG  NH1 4125   3.398   5.357   2.745
  266  ARG HH11 4126   3.307   5.376   2.705
  266  ARG HH12 4127   3.470   5.412   2.702
  266  ARG  NH2 4128   3.537   5.279   2.901
  266  ARG HH21 4129   3.556   5.202   2.964
  266  ARG HH22 4130   3.612   5.335   2.864
  266  ARG    C 4131   2.723   5.492   2.920
  266  ARG    O 4132   2.711   5.526   2.803
  267  LYS    N 4133   2.617   5.466   2.999
  267  LYS    H 4134   2.624   5.440   3.097
  267  LYS   CA 4135   2.471   5.471   2.951
  267  LYS   HA 4136   2.408   5.430   3.030
  267  LYS   CB 4137   2.434   5.617   2.902
  267  LYS  HB2 4138   2.494   5.652   2.818
  267  LYS  HB3 4139   2.327   5.616   2.878
  267  LYS   CG 4140   2.444   5.722   3.011
  267  LYS  HG2 4141   2.374   5.688   3.088
  267  LYS  HG3 4142   2.547   5.716   3.045
  267  LYS   CD 4143   2.424   5.870   2.983
  267  LYS  HD2 4144   2.326   5.883   2.937
  267  LYS  HD3 4145   2.424   5.916   3.082
  267  LYS   CE 4146   2.545   5.913   2.892
  267  LYS  HE2 4147   2.640   5.878   2.933
  267  LYS  HE3 4148   2.542   5.854   2.800
  267  LYS   NZ 4149   2.529   6.056   2.871
  267  LYS  HZ1 4150   2.533   6.101   2.962
  267  LYS  HZ2 4151   2.615   6.086   2.827
  267  LYS  HZ3 4152   2.449   6.085   2.817
  267  LYS    C 4153   2.452   5.364   2.843
  267  LYS    O 4154   2.383   5.387   2.748
  268  TRP    N 4155   2.521   5.245   2.866
  268  TRP    H 4156   2.560   5.241   2.959
  268  TRP   CA 4157   2.502   5.133   2.776
  268  TRP   HA 4158   2.483   5.172   2.676
  268  TRP   CB 4159   2.628   5.052   2.773
  268  TRP  HB2 4160   2.664   5.040   2.875
  268  TRP  HB3 4161   2.603   4.950   2.744
  268  TRP   CG 4162   2.740   5.104   2.687
  268  TRP  CD1 4163   2.755   5.223   2.624
  268  TRP  HD1 4164   2.673   5.293   2.632
  268  TRP  NE1 4165   2.884   5.233   2.574
  268  TRP  HE1 4166   2.923   5.314   2.526
  268  TRP  CE2 4167   2.952   5.113   2.586
  268  TRP  CZ2 4168   3.081   5.076   2.544
  268  TRP  HZ2 4169   3.136   5.153   2.492
  268  TRP  CH2 4170   3.122   4.948   2.566
  268  TRP  HH2 4171   3.221   4.918   2.536
  268  TRP  CZ3 4172   3.045   4.867   2.646
  268  TRP  HZ3 4173   3.078   4.768   2.672
  268  TRP  CE3 4174   2.915   4.904   2.688
  268  TRP  HE3 4175   2.849   4.838   2.741
  268  TRP  CD2 4176   2.865   5.029   2.657
  268  TRP    C 4177   2.379   5.047   2.813
  268  TRP    O 4178   2.329   5.052   2.922
  269  ASN    N 4179   2.320   4.980   2.719
  269  ASN    H 4180   2.357   4.998   2.627
  269  ASN   CA 4181   2.201   4.897   2.734
  269  ASN   HA 4182   2.175   4.887   2.628
  269  ASN   CB 4183   2.231   4.752   2.773
  269  ASN  HB2 4184   2.130   4.711   2.769
  269  ASN  HB3 4185   2.295   4.704   2.699
  269  ASN   CG 4186   2.288   4.732   2.906
  269  ASN  OD1 4187   2.397   4.682   2.930
  269  ASN  ND2 4188   2.213   4.753   3.003
  269  ASN HD21 4189   2.249   4.737   3.096
  269  ASN HD22 4190   2.130   4.807   2.985
  269  ASN    C 4191   2.085   4.965   2.796
  269  ASN    O 4192   1.993   4.896   2.849
  270  GLY    N 4193   2.077   5.099   2.789
  270  GLY    H 4194   2.143   5.148   2.731
  270  GLY   CA 4195   1.970   5.181   2.846
  270  GLY  HA2 4196   1.979   5.284   2.809
  270  GLY  HA3 4197   1.868   5.149   2.824
  270  GLY    C 4198   1.969   5.200   2.992
  270  GLY    O 4199   1.866   5.238   3.055
  271  GLU    N 4200   2.078   5.174   3.066
  271  GLU    H 4201   2.167   5.150   3.024
  271  GLU   CA 4202   2.078   5.193   3.212
  271  GLU   HA 4203   1.974   5.175   3.241
  271  GLU   CB 4204   2.151   5.070   3.282
  271  GLU  HB2 4205   2.254   5.069   3.248
  271  GLU  HB3 4206   2.160   5.092   3.388
  271  GLU   CG 4207   2.086   4.934   3.265
  271  GLU  HG2 4208   1.979   4.941   3.286
  271  GLU  HG3 4209   2.086   4.912   3.158
  271  GLU   CD 4210   2.146   4.826   3.344
  271  GLU  OE1 4211   2.120   4.821   3.469
  271  GLU  OE2 4212   2.214   4.742   3.281
  271  GLU    C 4213   2.106   5.328   3.266
  271  GLU    O 4214   2.173   5.399   3.192
  272  LYS    N 4215   2.047   5.365   3.382
  272  LYS    H 4216   1.991   5.295   3.428
  272  LYS   CA 4217   2.033   5.496   3.435
  272  LYS   HA 4218   2.088   5.564   3.370
  272  LYS   CB 4219   1.886   5.544   3.424
  272  LYS  HB2 4220   1.824   5.465   3.466
  272  LYS  HB3 4221   1.876   5.637   3.479
  272  LYS   CG 4222   1.845   5.570   3.287
  272  LYS  HG2 4223   1.882   5.667   3.251
  272  LYS  HG3 4224   1.872   5.488   3.220
  272  LYS   CD 4225   1.687   5.581   3.293
  272  LYS  HD2 4226   1.639   5.484   3.291
  272  LYS  HD3 4227   1.663   5.628   3.389
  272  LYS   CE 4228   1.631   5.666   3.180
  272  LYS  HE2 4229   1.690   5.756   3.162
  272  LYS  HE3 4230   1.625   5.594   3.099
  272  LYS   NZ 4231   1.496   5.717   3.220
  272  LYS  HZ1 4232   1.494   5.772   3.304
  272  LYS  HZ2 4233   1.460   5.780   3.150
  272  LYS  HZ3 4234   1.434   5.637   3.227
  272  LYS    C 4235   2.091   5.520   3.573
  272  LYS    O 4236   2.086   5.436   3.663
  273  MET    N 4237   2.150   5.639   3.599
  273  MET    H 4238   2.133   5.722   3.544
  273  MET   CA 4239   2.217   5.660   3.730
  273  MET   HA 4240   2.259   5.566   3.764
  273  MET   CB 4241   2.323   5.769   3.735
  273  MET  HB2 4242   2.271   5.857   3.698
  273  MET  HB3 4243   2.358   5.789   3.836
  273  MET   CG 4244   2.443   5.737   3.647
  273  MET  HG2 4245   2.499   5.654   3.693
  273  MET  HG3 4246   2.416   5.719   3.543
  273  MET   SD 4247   2.564   5.868   3.661
  273  MET   CE 4248   2.625   5.852   3.831
  273  MET  HE1 4249   2.673   5.754   3.840
  273  MET  HE2 4250   2.704   5.921   3.861
  273  MET  HE3 4251   2.554   5.856   3.914
  273  MET    C 4252   2.112   5.695   3.832
  273  MET    O 4253   2.141   5.665   3.949
  274  SER    N 4254   1.987   5.727   3.803
  274  SER    H 4255   1.963   5.757   3.710
  274  SER   CA 4256   1.880   5.723   3.905
  274  SER   HA 4257   1.903   5.800   3.980
  274  SER   CB 4258   1.745   5.741   3.845
  274  SER  HB2 4259   1.676   5.714   3.925
  274  SER  HB3 4260   1.725   5.844   3.816
  274  SER   OG 4261   1.729   5.658   3.730
  274  SER   HG 4262   1.640   5.633   3.704
  274  SER    C 4263   1.872   5.586   3.981
  274  SER    O 4264   1.860   5.592   4.098
  275  TYR    N 4265   1.882   5.478   3.910
  275  TYR    H 4266   1.880   5.492   3.809
  275  TYR   CA 4267   1.876   5.342   3.962
  275  TYR   HA 4268   1.773   5.327   3.996
  275  TYR   CB 4269   1.910   5.239   3.853
  275  TYR  HB2 4270   2.011   5.253   3.815
  275  TYR  HB3 4271   1.898   5.144   3.906
  275  TYR   CG 4272   1.812   5.240   3.729
  275  TYR  CD1 4273   1.674   5.262   3.744
  275  TYR  HD1 4274   1.642   5.280   3.846
  275  TYR  CE1 4275   1.585   5.252   3.632
  275  TYR  HE1 4276   1.479   5.262   3.644
  275  TYR   CZ 4277   1.633   5.229   3.500
  275  TYR   OH 4278   1.550   5.224   3.387
  275  TYR   HH 4279   1.457   5.240   3.406
  275  TYR  CE2 4280   1.772   5.202   3.487
  275  TYR  HE2 4281   1.816   5.184   3.391
  275  TYR  CD2 4282   1.864   5.217   3.596
  275  TYR  HD2 4283   1.969   5.192   3.586
  275  TYR    C 4284   1.973   5.319   4.076
  275  TYR    O 4285   1.953   5.222   4.155
  276  LEU    N 4286   2.080   5.402   4.083
  276  LEU    H 4287   2.089   5.490   4.035
  276  LEU   CA 4288   2.173   5.382   4.192
  276  LEU   HA 4289   2.194   5.277   4.210
  276  LEU   CB 4290   2.313   5.440   4.158
  276  LEU  HB2 4291   2.290   5.547   4.165
  276  LEU  HB3 4292   2.385   5.419   4.237
  276  LEU   CG 4293   2.386   5.406   4.022
  276  LEU   HG 4294   2.318   5.399   3.938
  276  LEU  CD1 4295   2.491   5.509   3.985
  276  LEU HD11 4296   2.568   5.508   4.061
  276  LEU HD12 4297   2.534   5.490   3.887
  276  LEU HD13 4298   2.442   5.606   3.978
  276  LEU  CD2 4299   2.462   5.272   4.032
  276  LEU HD21 4300   2.387   5.204   4.072
  276  LEU HD22 4301   2.498   5.242   3.934
  276  LEU HD23 4302   2.549   5.282   4.097
  276  LEU    C 4303   2.129   5.431   4.334
  276  LEU    O 4304   2.205   5.430   4.434
  277  LYS    N 4305   2.002   5.467   4.351
  277  LYS    H 4306   1.952   5.488   4.265
  277  LYS   CA 4307   1.934   5.507   4.480
  277  LYS   HA 4308   1.990   5.592   4.518
  277  LYS   CB 4309   1.797   5.568   4.459
  277  LYS  HB2 4310   1.762   5.620   4.548
  277  LYS  HB3 4311   1.808   5.643   4.380
  277  LYS   CG 4312   1.690   5.465   4.409
  277  LYS  HG2 4313   1.723   5.401   4.327
  277  LYS  HG3 4314   1.673   5.394   4.490
  277  LYS   CD 4315   1.558   5.541   4.368
  277  LYS  HD2 4316   1.480   5.471   4.338
  277  LYS  HD3 4317   1.501   5.587   4.448
  277  LYS   CE 4318   1.584   5.639   4.255
  277  LYS  HE2 4319   1.648   5.720   4.290
  277  LYS  HE3 4320   1.626   5.580   4.173
  277  LYS   NZ 4321   1.457   5.697   4.217
  277  LYS  HZ1 4322   1.468   5.779   4.159
  277  LYS  HZ2 4323   1.404   5.628   4.165
  277  LYS  HZ3 4324   1.395   5.723   4.293
  277  LYS    C 4325   1.939   5.397   4.586
  277  LYS    O 4326   1.937   5.427   4.703
  278  ASN    N 4327   1.959   5.270   4.552
  278  ASN    H 4328   1.970   5.252   4.453
  278  ASN   CA 4329   1.986   5.157   4.644
  278  ASN   HA 4330   2.015   5.191   4.744
  278  ASN   CB 4331   1.854   5.075   4.656
  278  ASN  HB2 4332   1.866   5.005   4.738
  278  ASN  HB3 4333   1.769   5.137   4.687
  278  ASN   CG 4334   1.836   4.993   4.527
  278  ASN  OD1 4335   1.886   5.029   4.417
  278  ASN  ND2 4336   1.746   4.895   4.523
  278  ASN HD21 4337   1.742   4.844   4.436
  278  ASN HD22 4338   1.710   4.852   4.607
  278  ASN    C 4339   2.109   5.072   4.610
  278  ASN    O 4340   2.112   4.948   4.613
  279  TRP    N 4341   2.223   5.136   4.568
  279  TRP    H 4342   2.225   5.236   4.583
  279  TRP   CA 4343   2.349   5.079   4.539
  279  TRP   HA 4344   2.327   4.998   4.470
  279  TRP   CB 4345   2.426   5.190   4.467
  279  TRP  HB2 4346   2.379   5.225   4.376
  279  TRP  HB3 4347   2.425   5.283   4.524
  279  TRP   CG 4348   2.556   5.150   4.416
  279  TRP  CD1 4349   2.669   5.188   4.477
  279  TRP  HD1 4350   2.670   5.250   4.565
  279  TRP  NE1 4351   2.780   5.160   4.402
  279  TRP  HE1 4352   2.873   5.189   4.430
  279  TRP  CE2 4353   2.749   5.089   4.284
  279  TRP  CZ2 4354   2.824   5.033   4.180
  279  TRP  HZ2 4355   2.932   5.037   4.177
  279  TRP  CH2 4356   2.759   4.960   4.082
  279  TRP  HH2 4357   2.813   4.915   4.001
  279  TRP  CZ3 4358   2.615   4.949   4.095
  279  TRP  HZ3 4359   2.580   4.893   4.010
  279  TRP  CE3 4360   2.538   5.007   4.196
  279  TRP  HE3 4361   2.430   5.003   4.201
  279  TRP  CD2 4362   2.605   5.080   4.296
  279  TRP    C 4363   2.419   5.019   4.663
  279  TRP    O 4364   2.391   5.064   4.774
  280  GLY    N 4365   2.499   4.911   4.641
  280  GLY    H 4366   2.511   4.889   4.543
  280  GLY   CA 4367   2.544   4.815   4.738
  280  GLY  HA2 4368   2.646   4.789   4.713
  280  GLY  HA3 4369   2.547   4.857   4.839
  280  GLY    C 4370   2.461   4.688   4.731
  280  GLY    O 4371   2.417   4.647   4.621
  281  GLU    N 4372   2.430   4.622   4.842
  281  GLU    H 4373   2.450   4.668   4.929
  281  GLU   CA 4374   2.364   4.488   4.847
  281  GLU   HA 4375   2.420   4.415   4.790
  281  GLU   CB 4376   2.339   4.431   4.989
  281  GLU  HB2 4377   2.254   4.474   5.042
  281  GLU  HB3 4378   2.313   4.330   4.957
  281  GLU   CG 4379   2.473   4.432   5.062
  281  GLU  HG2 4380   2.472   4.347   5.130
  281  GLU  HG3 4381   2.546   4.424   4.982
  281  GLU   CD 4382   2.510   4.557   5.137
  281  GLU  OE1 4383   2.460   4.667   5.105
  281  GLU  OE2 4384   2.582   4.545   5.237
  281  GLU    C 4385   2.229   4.484   4.773
  281  GLU    O 4386   2.191   4.376   4.715
  282  GLY    N 4387   2.154   4.588   4.767
  282  GLY    H 4388   2.201   4.666   4.812
  282  GLY   CA 4389   2.029   4.612   4.687
  282  GLY  HA2 4390   1.958   4.538   4.723
  282  GLY  HA3 4391   1.982   4.706   4.716
  282  GLY    C 4392   2.042   4.590   4.543
  282  GLY    O 4393   1.940   4.569   4.477
  283  TRP    N 4394   2.167   4.576   4.490
  283  TRP    H 4395   2.253   4.589   4.543
  283  TRP   CA 4396   2.196   4.540   4.354
  283  TRP   HA 4397   2.104   4.552   4.296
  283  TRP   CB 4398   2.292   4.643   4.298
  283  TRP  HB2 4399   2.368   4.664   4.373
  283  TRP  HB3 4400   2.350   4.595   4.219
  283  TRP   CG 4401   2.237   4.768   4.239
  283  TRP  CD1 4402   2.146   4.852   4.297
  283  TRP  HD1 4403   2.099   4.843   4.394
  283  TRP  NE1 4404   2.113   4.946   4.208
  283  TRP  HE1 4405   2.038   5.011   4.225
  283  TRP  CE2 4406   2.173   4.935   4.086
  283  TRP  CZ2 4407   2.196   5.019   3.976
  283  TRP  HZ2 4408   2.154   5.118   3.981
  283  TRP  CH2 4409   2.264   4.974   3.862
  283  TRP  HH2 4410   2.277   5.045   3.782
  283  TRP  CZ3 4411   2.312   4.838   3.866
  283  TRP  HZ3 4412   2.367   4.803   3.780
  283  TRP  CE3 4413   2.305   4.762   3.985
  283  TRP  HE3 4414   2.349   4.664   3.994
  283  TRP  CD2 4415   2.242   4.810   4.100
  283  TRP    C 4416   2.243   4.391   4.341
  283  TRP    O 4417   2.294   4.357   4.235
  284  GLY    N 4418   2.222   4.312   4.444
  284  GLY    H 4419   2.186   4.353   4.528
  284  GLY   CA 4420   2.259   4.175   4.446
  284  GLY  HA2 4421   2.185   4.134   4.515
  284  GLY  HA3 4422   2.240   4.132   4.348
  284  GLY    C 4423   2.403   4.152   4.482
  284  GLY    O 4424   2.452   4.041   4.458
  285  PHE    N 4425   2.462   4.248   4.556
  285  PHE    H 4426   2.417   4.338   4.554
  285  PHE   CA 4427   2.608   4.232   4.576
  285  PHE   HA 4428   2.658   4.171   4.501
  285  PHE   CB 4429   2.669   4.371   4.570
  285  PHE  HB2 4430   2.625   4.434   4.648
  285  PHE  HB3 4431   2.776   4.374   4.591
  285  PHE   CG 4432   2.651   4.457   4.438
  285  PHE  CD1 4433   2.616   4.409   4.314
  285  PHE  HD1 4434   2.577   4.309   4.305
  285  PHE  CE1 4435   2.623   4.490   4.200
  285  PHE  HE1 4436   2.594   4.449   4.104
  285  PHE   CZ 4437   2.663   4.623   4.214
  285  PHE   HZ 4438   2.673   4.695   4.134
  285  PHE  CE2 4439   2.708   4.675   4.337
  285  PHE  HE2 4440   2.747   4.775   4.345
  285  PHE  CD2 4441   2.701   4.591   4.451
  285  PHE  HD2 4442   2.742   4.626   4.544
  285  PHE    C 4443   2.644   4.169   4.710
  285  PHE    O 4444   2.554   4.164   4.796
  286  VAL    N 4445   2.766   4.133   4.739
  286  VAL    H 4446   2.838   4.147   4.669
  286  VAL   CA 4447   2.808   4.068   4.866
  286  VAL   HA 4448   2.747   3.978   4.883
  286  VAL   CB 4449   2.953   4.015   4.856
  286  VAL   HB 4450   2.976   3.976   4.956
  286  VAL  CG1 4451   2.955   3.897   4.751
  286  VAL HG11 4452   2.961   3.931   4.648
  286  VAL HG12 4453   3.037   3.825   4.757
  286  VAL HG13 4454   2.860   3.844   4.753
  286  VAL  CG2 4455   3.062   4.119   4.821
  286  VAL HG21 4456   3.061   4.194   4.901
  286  VAL HG22 4457   3.154   4.061   4.830
  286  VAL HG23 4458   3.038   4.154   4.721
  286  VAL    C 4459   2.797   4.177   4.983
  286  VAL    O 4460   2.802   4.294   4.950
  287  PRO    N 4461   2.788   4.145   5.112
  287  PRO   CD 4462   2.758   4.009   5.155
  287  PRO  HD2 4463   2.850   3.952   5.169
  287  PRO  HD3 4464   2.709   3.953   5.075
  287  PRO   CG 4465   2.693   4.016   5.295
  287  PRO  HG2 4466   2.715   3.930   5.358
  287  PRO  HG3 4467   2.588   4.042   5.281
  287  PRO   CB 4468   2.762   4.145   5.344
  287  PRO  HB2 4469   2.859   4.126   5.389
  287  PRO  HB3 4470   2.693   4.188   5.416
  287  PRO   CA 4471   2.777   4.241   5.224
  287  PRO   HA 4472   2.683   4.292   5.207
  287  PRO    C 4473   2.892   4.336   5.231
  287  PRO    O 4474   3.004   4.306   5.196
  288  SER    N 4475   2.863   4.462   5.273
  288  SER    H 4476   2.764   4.485   5.275
  288  SER   CA 4477   2.961   4.566   5.260
  288  SER   HA 4478   2.986   4.600   5.160
  288  SER   CB 4479   2.895   4.693   5.330
  288  SER  HB2 4480   2.809   4.725   5.272
  288  SER  HB3 4481   2.872   4.690   5.436
  288  SER   OG 4482   2.993   4.804   5.322
  288  SER   HG 4483   2.961   4.872   5.381
  288  SER    C 4484   3.089   4.538   5.340
  288  SER    O 4485   3.195   4.572   5.288
  289  ASP    N 4486   3.078   4.476   5.456
  289  ASP    H 4487   2.989   4.440   5.486
  289  ASP   CA 4488   3.189   4.434   5.545
  289  ASP   HA 4489   3.270   4.505   5.526
  289  ASP   CB 4490   3.129   4.443   5.689
  289  ASP  HB2 4491   3.211   4.437   5.760
  289  ASP  HB3 4492   3.067   4.532   5.694
  289  ASP   CG 4493   3.047   4.323   5.715
  289  ASP  OD1 4494   2.957   4.291   5.638
  289  ASP  OD2 4495   3.082   4.249   5.810
  289  ASP    C 4496   3.247   4.295   5.505
  289  ASP    O 4497   3.332   4.244   5.579
  290  ARG    N 4498   3.193   4.230   5.398
  290  ARG    H 4499   3.105   4.266   5.364
  290  ARG   CA 4500   3.265   4.139   5.308
  290  ARG   HA 4501   3.356   4.108   5.359
  290  ARG   CB 4502   3.183   4.014   5.280
  290  ARG  HB2 4503   3.087   4.036   5.234
  290  ARG  HB3 4504   3.229   3.940   5.214
  290  ARG   CG 4505   3.137   3.948   5.411
  290  ARG  HG2 4506   3.088   4.024   5.473
  290  ARG  HG3 4507   3.058   3.877   5.391
  290  ARG   CD 4508   3.258   3.890   5.495
  290  ARG  HD2 4509   3.302   3.812   5.433
  290  ARG  HD3 4510   3.336   3.967   5.501
  290  ARG   NE 4511   3.211   3.842   5.633
  290  ARG   HE 4512   3.175   3.750   5.651
  290  ARG   CZ 4513   3.206   3.917   5.743
  290  ARG  NH1 4514   3.252   4.039   5.750
  290  ARG HH11 4515   3.284   4.091   5.670
  290  ARG HH12 4516   3.222   4.092   5.831
  290  ARG  NH2 4517   3.169   3.855   5.849
  290  ARG HH21 4518   3.124   3.765   5.854
  290  ARG HH22 4519   3.178   3.910   5.933
  290  ARG    C 4520   3.322   4.205   5.179
  290  ARG    O 4521   3.397   4.128   5.114
  291  ALA    N 4522   3.286   4.331   5.142
  291  ALA    H 4523   3.217   4.382   5.195
  291  ALA   CA 4524   3.319   4.382   5.005
  291  ALA   HA 4525   3.324   4.293   4.943
  291  ALA   CB 4526   3.201   4.465   4.951
  291  ALA  HB1 4527   3.199   4.564   4.997
  291  ALA  HB2 4528   3.205   4.475   4.843
  291  ALA  HB3 4529   3.105   4.417   4.972
  291  ALA    C 4530   3.455   4.463   5.001
  291  ALA    O 4531   3.489   4.536   5.086
  292  LEU    N 4532   3.528   4.454   4.893
  292  LEU    H 4533   3.500   4.379   4.830
  292  LEU   CA 4534   3.643   4.520   4.857
  292  LEU   HA 4535   3.656   4.603   4.926
  292  LEU   CB 4536   3.767   4.430   4.867
  292  LEU  HB2 4537   3.771   4.385   4.967
  292  LEU  HB3 4538   3.758   4.345   4.799
  292  LEU   CG 4539   3.906   4.489   4.842
  292  LEU   HG 4540   3.970   4.401   4.836
  292  LEU  CD1 4541   3.929   4.565   4.709
  292  LEU HD11 4542   3.886   4.665   4.709
  292  LEU HD12 4543   4.036   4.585   4.702
  292  LEU HD13 4544   3.894   4.499   4.629
  292  LEU  CD2 4545   3.942   4.581   4.965
  292  LEU HD21 4546   3.945   4.536   5.064
  292  LEU HD22 4547   4.048   4.603   4.949
  292  LEU HD23 4548   3.877   4.669   4.963
  292  LEU    C 4549   3.614   4.582   4.717
  292  LEU    O 4550   3.585   4.508   4.623
  293  VAL    N 4551   3.618   4.710   4.703
  293  VAL    H 4552   3.655   4.764   4.780
  293  VAL   CA 4553   3.562   4.786   4.589
  293  VAL   HA 4554   3.542   4.704   4.520
  293  VAL   CB 4555   3.425   4.849   4.621
  293  VAL   HB 4556   3.382   4.888   4.528
  293  VAL  CG1 4557   3.327   4.748   4.678
  293  VAL HG11 4558   3.349   4.720   4.781
  293  VAL HG12 4559   3.236   4.807   4.688
  293  VAL HG13 4560   3.318   4.662   4.611
  293  VAL  CG2 4561   3.433   4.971   4.719
  293  VAL HG21 4562   3.514   5.039   4.692
  293  VAL HG22 4563   3.334   5.014   4.730
  293  VAL HG23 4564   3.459   4.920   4.812
  293  VAL    C 4565   3.659   4.869   4.512
  293  VAL    O 4566   3.745   4.938   4.565
  294  PHE    N 4567   3.639   4.869   4.379
  294  PHE    H 4568   3.571   4.803   4.342
  294  PHE   CA 4569   3.723   4.940   4.281
  294  PHE   HA 4570   3.751   5.034   4.329
  294  PHE   CB 4571   3.857   4.859   4.260
  294  PHE  HB2 4572   3.917   4.914   4.187
  294  PHE  HB3 4573   3.914   4.870   4.352
  294  PHE   CG 4574   3.836   4.710   4.239
  294  PHE  CD1 4575   3.834   4.622   4.351
  294  PHE  HD1 4576   3.841   4.665   4.450
  294  PHE  CE1 4577   3.827   4.483   4.328
  294  PHE  HE1 4578   3.825   4.417   4.413
  294  PHE   CZ 4579   3.815   4.434   4.205
  294  PHE   HZ 4580   3.795   4.330   4.185
  294  PHE  CE2 4581   3.817   4.518   4.090
  294  PHE  HE2 4582   3.812   4.475   3.991
  294  PHE  CD2 4583   3.829   4.653   4.104
  294  PHE  HD2 4584   3.833   4.724   4.022
  294  PHE    C 4585   3.651   4.961   4.152
  294  PHE    O 4586   3.559   4.884   4.118
  295  VAL    N 4587   3.690   5.059   4.064
  295  VAL    H 4588   3.776   5.106   4.084
  295  VAL   CA 4589   3.624   5.078   3.935
  295  VAL   HA 4590   3.519   5.058   3.957
  295  VAL   CB 4591   3.631   5.222   3.893
  295  VAL   HB 4592   3.733   5.230   3.857
  295  VAL  CG1 4593   3.536   5.258   3.786
  295  VAL HG11 4594   3.437   5.234   3.825
  295  VAL HG12 4595   3.545   5.364   3.763
  295  VAL HG13 4596   3.563   5.202   3.697
  295  VAL  CG2 4597   3.597   5.322   4.012
  295  VAL HG21 4598   3.689   5.332   4.069
  295  VAL HG22 4599   3.578   5.422   3.971
  295  VAL HG23 4600   3.517   5.291   4.079
  295  VAL    C 4601   3.687   4.984   3.846
  295  VAL    O 4602   3.615   4.919   3.768
  296  ASP    N 4603   3.818   4.984   3.834
  296  ASP    H 4604   3.873   5.042   3.895
  296  ASP   CA 4605   3.901   4.898   3.746
  296  ASP   HA 4606   3.839   4.814   3.717
  296  ASP   CB 4607   3.965   4.981   3.624
  296  ASP  HB2 4608   3.994   4.902   3.555
  296  ASP  HB3 4609   3.887   5.047   3.586
  296  ASP   CG 4610   4.079   5.086   3.667
  296  ASP  OD1 4611   4.062   5.140   3.780
  296  ASP  OD2 4612   4.177   5.114   3.594
  296  ASP    C 4613   4.014   4.843   3.833
  296  ASP    O 4614   4.038   4.881   3.946
  297  ASN    N 4615   4.067   4.730   3.788
  297  ASN    H 4616   4.027   4.696   3.702
  297  ASN   CA 4617   4.195   4.672   3.841
  297  ASN   HA 4618   4.235   4.740   3.916
  297  ASN   CB 4619   4.177   4.534   3.911
  297  ASN  HB2 4620   4.264   4.516   3.974
  297  ASN  HB3 4621   4.087   4.527   3.971
  297  ASN   CG 4622   4.166   4.409   3.821
  297  ASN  OD1 4623   4.126   4.411   3.711
  297  ASN  ND2 4624   4.220   4.291   3.858
  297  ASN HD21 4625   4.223   4.212   3.796
  297  ASN HD22 4626   4.244   4.283   3.956
  297  ASN    C 4627   4.303   4.669   3.737
  297  ASN    O 4628   4.279   4.704   3.626
  298  HIE    N 4629   4.428   4.623   3.758
  298  HIE    H 4630   4.461   4.613   3.854
  298  HIE   CA 4631   4.533   4.625   3.653
  298  HIE   HA 4632   4.539   4.724   3.606
  298  HIE   CB 4633   4.670   4.585   3.713
  298  HIE  HB2 4634   4.741   4.571   3.631
  298  HIE  HB3 4635   4.706   4.668   3.773
  298  HIE   CG 4636   4.662   4.458   3.796
  298  HIE  ND1 4637   4.679   4.454   3.933
  298  HIE  CE1 4638   4.661   4.323   3.972
  298  HIE  HE1 4639   4.675   4.283   4.071
  298  HIE  NE2 4640   4.649   4.248   3.854
  298  HIE  HE2 4641   4.632   4.149   3.842
  298  HIE  CD2 4642   4.639   4.337   3.749
  298  HIE  HD2 4643   4.608   4.311   3.649
  298  HIE    C 4644   4.486   4.529   3.539
  298  HIE    O 4645   4.541   4.553   3.424
  299  ASP    N 4646   4.403   4.426   3.561
  299  ASP    H 4647   4.348   4.420   3.645
  299  ASP   CA 4648   4.357   4.331   3.458
  299  ASP   HA 4649   4.435   4.301   3.388
  299  ASP   CB 4650   4.296   4.204   3.504
  299  ASP  HB2 4651   4.201   4.223   3.554
  299  ASP  HB3 4652   4.273   4.144   3.416
  299  ASP   CG 4653   4.387   4.122   3.591
  299  ASP  OD1 4654   4.501   4.100   3.553
  299  ASP  OD2 4655   4.342   4.073   3.699
  299  ASP    C 4656   4.252   4.400   3.370
  299  ASP    O 4657   4.269   4.398   3.250
  300  ASN    N 4658   4.149   4.466   3.426
  300  ASN    H 4659   4.143   4.462   3.526
  300  ASN   CA 4660   4.026   4.489   3.351
  300  ASN   HA 4661   4.042   4.419   3.270
  300  ASN   CB 4662   3.896   4.447   3.421
  300  ASN  HB2 4663   3.817   4.459   3.346
  300  ASN  HB3 4664   3.904   4.340   3.437
  300  ASN   CG 4665   3.860   4.526   3.545
  300  ASN  OD1 4666   3.919   4.633   3.570
  300  ASN  ND2 4667   3.760   4.482   3.610
  300  ASN HD21 4668   3.726   4.549   3.678
  300  ASN HD22 4669   3.703   4.403   3.585
  300  ASN    C 4670   4.035   4.628   3.290
  300  ASN    O 4671   3.959   4.650   3.198
  301  GLN    N 4672   4.137   4.701   3.327
  301  GLN    H 4673   4.193   4.661   3.401
  301  GLN   CA 4674   4.181   4.812   3.241
  301  GLN   HA 4675   4.090   4.868   3.220
  301  GLN   CB 4676   4.274   4.906   3.318
  301  GLN  HB2 4677   4.279   5.004   3.270
  301  GLN  HB3 4678   4.243   4.936   3.418
  301  GLN   CG 4679   4.416   4.857   3.340
  301  GLN  HG2 4680   4.423   4.772   3.408
  301  GLN  HG3 4681   4.457   4.822   3.246
  301  GLN   CD 4682   4.512   4.960   3.403
  301  GLN  OE1 4683   4.627   4.969   3.366
  301  GLN  NE2 4684   4.465   5.042   3.490
  301  GLN HE21 4685   4.527   5.115   3.522
  301  GLN HE22 4686   4.367   5.043   3.516
  301  GLN    C 4687   4.250   4.773   3.110
  301  GLN    O 4688   4.264   4.854   3.019
  302  ARG    N 4689   4.281   4.645   3.098
  302  ARG    H 4690   4.281   4.585   3.179
  302  ARG   CA 4691   4.350   4.591   2.976
  302  ARG   HA 4692   4.330   4.663   2.896
  302  ARG   CB 4693   4.505   4.585   2.984
  302  ARG  HB2 4694   4.557   4.557   2.892
  302  ARG  HB3 4695   4.535   4.685   3.016
  302  ARG   CG 4696   4.544   4.502   3.106
  302  ARG  HG2 4697   4.509   4.561   3.190
  302  ARG  HG3 4698   4.491   4.407   3.103
  302  ARG   CD 4699   4.692   4.479   3.122
  302  ARG  HD2 4700   4.708   4.445   3.225
  302  ARG  HD3 4701   4.721   4.392   3.063
  302  ARG   NE 4702   4.770   4.599   3.097
  302  ARG   HE 4703   4.812   4.604   3.006
  302  ARG   CZ 4704   4.791   4.701   3.183
  302  ARG  NH1 4705   4.739   4.711   3.298
  302  ARG HH11 4706   4.663   4.648   3.317
  302  ARG HH12 4707   4.762   4.785   3.363
  302  ARG  NH2 4708   4.866   4.802   3.151
  302  ARG HH21 4709   4.909   4.799   3.060
  302  ARG HH22 4710   4.868   4.891   3.198
  302  ARG    C 4711   4.287   4.459   2.916
  302  ARG    O 4712   4.351   4.389   2.840
  303  GLY    N 4713   4.155   4.434   2.939
  303  GLY    H 4714   4.106   4.491   3.006
  303  GLY   CA 4715   4.076   4.323   2.878
  303  GLY  HA2 4716   3.970   4.343   2.891
  303  GLY  HA3 4717   4.106   4.321   2.773
  303  GLY    C 4718   4.105   4.178   2.922
  303  GLY    O 4719   4.057   4.081   2.867
  304  HIE    N 4720   4.187   4.172   3.028
  304  HIE    H 4721   4.208   4.261   3.072
  304  HIE   CA 4722   4.232   4.048   3.097
  304  HIE   HA 4723   4.233   3.972   3.019
  304  HIE   CB 4724   4.381   4.058   3.141
  304  HIE  HB2 4725   4.392   4.161   3.176
  304  HIE  HB3 4726   4.410   3.992   3.223
  304  HIE   CG 4727   4.485   4.031   3.035
  304  HIE  ND1 4728   4.527   3.899   2.989
  304  HIE  CE1 4729   4.620   3.930   2.901
  304  HIE  HE1 4730   4.691   3.859   2.861
  304  HIE  NE2 4731   4.635   4.059   2.881
  304  HIE  HE2 4732   4.705   4.095   2.817
  304  HIE  CD2 4733   4.555   4.130   2.969
  304  HIE  HD2 4734   4.534   4.235   2.960
  304  HIE    C 4735   4.139   3.987   3.200
  304  HIE    O 4736   4.179   3.889   3.262
  305  GLY    N 4737   4.023   4.045   3.225
  305  GLY    H 4738   3.986   4.128   3.180
  305  GLY   CA 4739   3.950   4.012   3.346
  305  GLY  HA2 4740   3.955   3.904   3.355
  305  GLY  HA3 4741   3.994   4.056   3.435
  305  GLY    C 4742   3.799   4.022   3.339
  305  GLY    O 4743   3.742   3.971   3.239
  306  ALA    N 4744   3.735   4.081   3.438
  306  ALA    H 4745   3.805   4.112   3.504
  306  ALA   CA 4746   3.588   4.097   3.449
  306  ALA   HA 4747   3.546   4.013   3.394
  306  ALA   CB 4748   3.555   4.103   3.598
  306  ALA  HB1 4749   3.602   4.187   3.650
  306  ALA  HB2 4750   3.447   4.103   3.612
  306  ALA  HB3 4751   3.585   4.007   3.639
  306  ALA    C 4752   3.533   4.222   3.382
  306  ALA    O 4753   3.601   4.318   3.351
  307  GLY    N 4754   3.398   4.213   3.364
  307  GLY    H 4755   3.356   4.121   3.374
  307  GLY   CA 4756   3.315   4.326   3.320
  307  GLY  HA2 4757   3.213   4.293   3.337
  307  GLY  HA3 4758   3.332   4.419   3.373
  307  GLY    C 4759   3.328   4.367   3.174
  307  GLY    O 4760   3.231   4.386   3.106
  308  GLY    N 4761   3.453   4.369   3.122
  308  GLY    H 4762   3.536   4.362   3.179
  308  GLY   CA 4763   3.473   4.381   2.973
  308  GLY  HA2 4764   3.560   4.324   2.942
  308  GLY  HA3 4765   3.389   4.328   2.928
  308  GLY    C 4766   3.472   4.518   2.922
  308  GLY    O 4767   3.525   4.611   2.984
  309  ALA    N 4768   3.429   4.544   2.797
  309  ALA    H 4769   3.385   4.470   2.745
  309  ALA   CA 4770   3.434   4.675   2.724
  309  ALA   HA 4771   3.535   4.694   2.689
  309  ALA   CB 4772   3.363   4.668   2.585
  309  ALA  HB1 4773   3.254   4.664   2.589
  309  ALA  HB2 4774   3.384   4.759   2.529
  309  ALA  HB3 4775   3.399   4.578   2.535
  309  ALA    C 4776   3.379   4.794   2.801
  309  ALA    O 4777   3.421   4.910   2.790
  310  SER    N 4778   3.289   4.767   2.892
  310  SER    H 4779   3.258   4.671   2.904
  310  SER   CA 4780   3.225   4.869   2.971
  310  SER   HA 4781   3.197   4.953   2.907
  310  SER   CB 4782   3.089   4.820   3.030
  310  SER  HB2 4783   3.034   4.909   3.061
  310  SER  HB3 4784   3.031   4.770   2.953
  310  SER   OG 4785   3.103   4.733   3.139
  310  SER   HG 4786   3.028   4.730   3.198
  310  SER    C 4787   3.307   4.931   3.088
  310  SER    O 4788   3.268   5.039   3.140
  311  ILE    N 4789   3.410   4.870   3.136
  311  ILE    H 4790   3.428   4.783   3.086
  311  ILE   CA 4791   3.501   4.922   3.236
  311  ILE   HA 4792   3.447   4.924   3.330
  311  ILE   CB 4793   3.625   4.826   3.255
  311  ILE   HB 4794   3.674   4.810   3.159
  311  ILE  CG2 4795   3.729   4.881   3.353
  311  ILE HG21 4796   3.691   4.888   3.455
  311  ILE HG22 4797   3.813   4.812   3.346
  311  ILE HG23 4798   3.768   4.981   3.333
  311  ILE  CG1 4799   3.572   4.693   3.310
  311  ILE HG12 4800   3.496   4.649   3.245
  311  ILE HG13 4801   3.644   4.614   3.290
  311  ILE  CD1 4802   3.529   4.682   3.457
  311  ILE HD11 4803   3.439   4.741   3.470
  311  ILE HD12 4804   3.497   4.578   3.472
  311  ILE HD13 4805   3.618   4.712   3.513
  311  ILE    C 4806   3.553   5.065   3.206
  311  ILE    O 4807   3.612   5.085   3.097
  312  LEU    N 4808   3.542   5.160   3.295
  312  LEU    H 4809   3.500   5.134   3.383
  312  LEU   CA 4810   3.610   5.287   3.291
  312  LEU   HA 4811   3.629   5.308   3.186
  312  LEU   CB 4812   3.523   5.396   3.358
  312  LEU  HB2 4813   3.492   5.352   3.453
  312  LEU  HB3 4814   3.586   5.484   3.372
  312  LEU   CG 4815   3.392   5.432   3.282
  312  LEU   HG 4816   3.332   5.349   3.246
  312  LEU  CD1 4817   3.289   5.495   3.372
  312  LEU HD11 4818   3.337   5.581   3.419
  312  LEU HD12 4819   3.206   5.530   3.310
  312  LEU HD13 4820   3.248   5.418   3.438
  312  LEU  CD2 4821   3.419   5.511   3.156
  312  LEU HD21 4822   3.507   5.463   3.113
  312  LEU HD22 4823   3.335   5.502   3.087
  312  LEU HD23 4824   3.438   5.616   3.178
  312  LEU    C 4825   3.750   5.267   3.357
  312  LEU    O 4826   3.765   5.210   3.466
  313  THR    N 4827   3.851   5.332   3.302
  313  THR    H 4828   3.818   5.402   3.237
  313  THR   CA 4829   3.993   5.339   3.348
  313  THR   HA 4830   3.997   5.349   3.456
  313  THR   CB 4831   4.071   5.214   3.305
  313  THR   HB 4832   4.027   5.126   3.353
  313  THR  CG2 4833   4.079   5.192   3.157
  313  THR HG21 4834   4.135   5.271   3.106
  313  THR HG22 4835   4.128   5.096   3.143
  313  THR HG23 4836   3.981   5.179   3.113
  313  THR  OG1 4837   4.196   5.228   3.360
  313  THR  HG1 4838   4.191   5.200   3.452
  313  THR    C 4839   4.055   5.469   3.291
  313  THR    O 4840   3.986   5.539   3.214
  314  PHE    N 4841   4.181   5.507   3.325
  314  PHE    H 4842   4.230   5.453   3.395
  314  PHE   CA 4843   4.239   5.636   3.289
  314  PHE   HA 4844   4.179   5.717   3.331
  314  PHE   CB 4845   4.382   5.640   3.340
  314  PHE  HB2 4846   4.424   5.741   3.346
  314  PHE  HB3 4847   4.386   5.614   3.445
  314  PHE   CG 4848   4.486   5.554   3.265
  314  PHE  CD1 4849   4.559   5.596   3.151
  314  PHE  HD1 4850   4.549   5.699   3.122
  314  PHE  CE1 4851   4.639   5.507   3.079
  314  PHE  HE1 4852   4.685   5.537   2.986
  314  PHE   CZ 4853   4.659   5.374   3.122
  314  PHE   HZ 4854   4.720   5.303   3.068
  314  PHE  CE2 4855   4.586   5.326   3.237
  314  PHE  HE2 4856   4.598   5.222   3.264
  314  PHE  CD2 4857   4.495   5.416   3.297
  314  PHE  HD2 4858   4.428   5.376   3.372
  314  PHE    C 4859   4.234   5.675   3.144
  314  PHE    O 4860   4.237   5.792   3.106
  315  TRP    N 4861   4.228   5.575   3.057
  315  TRP    H 4862   4.230   5.481   3.093
  315  TRP   CA 4863   4.197   5.599   2.921
  315  TRP   HA 4864   4.280   5.658   2.880
  315  TRP   CB 4865   4.210   5.466   2.843
  315  TRP  HB2 4866   4.134   5.397   2.878
  315  TRP  HB3 4867   4.179   5.483   2.740
  315  TRP   CG 4868   4.342   5.393   2.846
  315  TRP  CD1 4869   4.362   5.263   2.884
  315  TRP  HD1 4870   4.282   5.197   2.914
  315  TRP  NE1 4871   4.489   5.227   2.850
  315  TRP  HE1 4872   4.526   5.135   2.872
  315  TRP  CE2 4873   4.558   5.334   2.808
  315  TRP  CZ2 4874   4.694   5.346   2.772
  315  TRP  HZ2 4875   4.752   5.254   2.773
  315  TRP  CH2 4876   4.741   5.469   2.715
  315  TRP  HH2 4877   4.844   5.484   2.686
  315  TRP  CZ3 4878   4.650   5.583   2.707
  315  TRP  HZ3 4879   4.686   5.681   2.679
  315  TRP  CE3 4880   4.515   5.570   2.748
  315  TRP  HE3 4881   4.456   5.660   2.752
  315  TRP  CD2 4882   4.467   5.443   2.798
  315  TRP    C 4883   4.062   5.672   2.887
  315  TRP    O 4884   4.051   5.726   2.776
  316  ASP    N 4885   3.964   5.675   2.979
  316  ASP    H 4886   3.974   5.616   3.061
  316  ASP   CA 4887   3.833   5.745   2.967
  316  ASP   HA 4888   3.829   5.790   2.868
  316  ASP   CB 4889   3.718   5.645   2.956
  316  ASP  HB2 4890   3.711   5.581   3.044
  316  ASP  HB3 4891   3.622   5.695   2.962
  316  ASP   CG 4892   3.716   5.569   2.830
  316  ASP  OD1 4893   3.669   5.621   2.726
  316  ASP  OD2 4894   3.754   5.446   2.825
  316  ASP    C 4895   3.824   5.843   3.080
  316  ASP    O 4896   3.716   5.862   3.139
  317  ALA    N 4897   3.936   5.917   3.106
  317  ALA    H 4898   4.005   5.915   3.033
  317  ALA   CA 4899   3.960   6.013   3.217
  317  ALA   HA 4900   3.989   5.956   3.305
  317  ALA   CB 4901   4.078   6.101   3.179
  317  ALA  HB1 4902   4.050   6.172   3.101
  317  ALA  HB2 4903   4.118   6.148   3.268
  317  ALA  HB3 4904   4.153   6.032   3.140
  317  ALA    C 4905   3.839   6.094   3.260
  317  ALA    O 4906   3.814   6.111   3.383
  318  ARG    N 4907   3.759   6.150   3.172
  318  ARG    H 4908   3.769   6.136   3.073
  318  ARG   CA 4909   3.645   6.231   3.227
  318  ARG   HA 4910   3.680   6.303   3.300
  318  ARG   CB 4911   3.595   6.317   3.108
  318  ARG  HB2 4912   3.673   6.379   3.063
  318  ARG  HB3 4913   3.564   6.254   3.025
  318  ARG   CG 4914   3.466   6.400   3.141
  318  ARG  HG2 4915   3.378   6.337   3.126
  318  ARG  HG3 4916   3.475   6.463   3.230
  318  ARG   CD 4917   3.453   6.511   3.031
  318  ARG  HD2 4918   3.550   6.560   3.027
  318  ARG  HD3 4919   3.441   6.469   2.931
  318  ARG   NE 4920   3.349   6.610   3.071
  318  ARG   HE 4921   3.374   6.671   3.147
  318  ARG   CZ 4922   3.229   6.620   3.017
  318  ARG  NH1 4923   3.179   6.536   2.936
  318  ARG HH11 4924   3.227   6.450   2.916
  318  ARG HH12 4925   3.084   6.549   2.906
  318  ARG  NH2 4926   3.150   6.718   3.044
  318  ARG HH21 4927   3.179   6.784   3.115
  318  ARG HH22 4928   3.064   6.746   2.999
  318  ARG    C 4929   3.534   6.149   3.298
  318  ARG    O 4930   3.509   6.175   3.415
  319  LEU    N 4931   3.478   6.042   3.242
  319  LEU    H 4932   3.510   6.028   3.148
  319  LEU   CA 4933   3.377   5.948   3.309
  319  LEU   HA 4934   3.303   6.014   3.354
  319  LEU   CB 4935   3.320   5.858   3.203
  319  LEU  HB2 4936   3.400   5.812   3.146
  319  LEU  HB3 4937   3.271   5.774   3.253
  319  LEU   CG 4938   3.225   5.926   3.100
  319  LEU   HG 4939   3.276   6.000   3.039
  319  LEU  CD1 4940   3.184   5.823   2.997
  319  LEU HD11 4941   3.107   5.757   3.037
  319  LEU HD12 4942   3.146   5.862   2.903
  319  LEU HD13 4943   3.267   5.757   2.971
  319  LEU  CD2 4944   3.096   5.989   3.155
  319  LEU HD21 4945   3.118   6.069   3.226
  319  LEU HD22 4946   3.026   6.007   3.074
  319  LEU HD23 4947   3.053   5.917   3.226
  319  LEU    C 4948   3.441   5.868   3.425
  319  LEU    O 4949   3.374   5.845   3.525
  320  TYR    N 4950   3.569   5.834   3.412
  320  TYR    H 4951   3.613   5.858   3.324
  320  TYR   CA 4952   3.644   5.759   3.517
  320  TYR   HA 4953   3.592   5.665   3.536
  320  TYR   CB 4954   3.782   5.730   3.466
  320  TYR  HB2 4955   3.770   5.677   3.372
  320  TYR  HB3 4956   3.831   5.828   3.462
  320  TYR   CG 4957   3.861   5.643   3.565
  320  TYR  CD1 4958   3.825   5.507   3.587
  320  TYR  HD1 4959   3.744   5.459   3.536
  320  TYR  CE1 4960   3.888   5.423   3.677
  320  TYR  HE1 4961   3.867   5.318   3.689
  320  TYR   CZ 4962   3.993   5.477   3.754
  320  TYR   OH 4963   4.065   5.389   3.838
  320  TYR   HH 4964   4.048   5.297   3.817
  320  TYR  CE2 4965   4.026   5.610   3.739
  320  TYR  HE2 4966   4.107   5.653   3.797
  320  TYR  CD2 4967   3.967   5.688   3.641
  320  TYR  HD2 4968   4.000   5.790   3.637
  320  TYR    C 4969   3.645   5.842   3.645
  320  TYR    O 4970   3.618   5.795   3.758
  321  LYS    N 4971   3.666   5.975   3.631
  321  LYS    H 4972   3.707   5.996   3.541
  321  LYS   CA 4973   3.668   6.067   3.751
  321  LYS   HA 4974   3.723   6.016   3.830
  321  LYS   CB 4975   3.726   6.202   3.720
  321  LYS  HB2 4976   3.671   6.220   3.628
  321  LYS  HB3 4977   3.684   6.274   3.790
  321  LYS   CG 4978   3.882   6.214   3.695
  321  LYS  HG2 4979   3.927   6.190   3.792
  321  LYS  HG3 4980   3.925   6.129   3.643
  321  LYS   CD 4981   3.932   6.349   3.635
  321  LYS  HD2 4982   3.892   6.423   3.704
  321  LYS  HD3 4983   4.040   6.339   3.642
  321  LYS   CE 4984   3.877   6.375   3.488
  321  LYS  HE2 4985   3.945   6.320   3.423
  321  LYS  HE3 4986   3.779   6.328   3.481
  321  LYS   NZ 4987   3.867   6.516   3.452
  321  LYS  HZ1 4988   3.958   6.559   3.462
  321  LYS  HZ2 4989   3.846   6.535   3.355
  321  LYS  HZ3 4990   3.800   6.558   3.514
  321  LYS    C 4991   3.528   6.079   3.814
  321  LYS    O 4992   3.523   6.088   3.938
  322  MET    N 4993   3.422   6.067   3.748
  322  MET    H 4994   3.436   6.060   3.648
  322  MET   CA 4995   3.289   6.059   3.811
  322  MET   HA 4996   3.288   6.130   3.894
  322  MET   CB 4997   3.178   6.093   3.703
  322  MET  HB2 4998   3.187   6.021   3.622
  322  MET  HB3 4999   3.079   6.087   3.750
  322  MET   CG 5000   3.192   6.229   3.631
  322  MET  HG2 5001   3.188   6.313   3.700
  322  MET  HG3 5002   3.290   6.229   3.582
  322  MET   SD 5003   3.073   6.250   3.496
  322  MET   CE 5004   2.926   6.296   3.591
  322  MET  HE1 5005   2.949   6.383   3.653
  322  MET  HE2 5006   2.846   6.317   3.521
  322  MET  HE3 5007   2.896   6.212   3.653
  322  MET    C 5008   3.260   5.923   3.872
  322  MET    O 5009   3.200   5.916   3.982
  323  ALA    N 5010   3.307   5.809   3.814
  323  ALA    H 5011   3.363   5.814   3.730
  323  ALA   CA 5012   3.280   5.676   3.877
  323  ALA   HA 5013   3.175   5.669   3.906
  323  ALA   CB 5014   3.321   5.570   3.763
  323  ALA  HB1 5015   3.429   5.582   3.760
  323  ALA  HB2 5016   3.301   5.469   3.798
  323  ALA  HB3 5017   3.286   5.601   3.664
  323  ALA    C 5018   3.365   5.663   4.003
  323  ALA    O 5019   3.313   5.611   4.108
  324  VAL    N 5020   3.491   5.714   4.005
  324  VAL    H 5021   3.539   5.747   3.922
  324  VAL   CA 5022   3.572   5.717   4.127
  324  VAL   HA 5023   3.581   5.617   4.170
  324  VAL   CB 5024   3.714   5.764   4.089
  324  VAL   HB 5025   3.708   5.866   4.052
  324  VAL  CG1 5026   3.803   5.747   4.206
  324  VAL HG11 5027   3.783   5.649   4.250
  324  VAL HG12 5028   3.912   5.750   4.194
  324  VAL HG13 5029   3.777   5.827   4.275
  324  VAL  CG2 5030   3.796   5.678   3.986
  324  VAL HG21 5031   3.744   5.656   3.894
  324  VAL HG22 5032   3.892   5.727   3.967
  324  VAL HG23 5033   3.815   5.576   4.018
  324  VAL    C 5034   3.503   5.814   4.229
  324  VAL    O 5035   3.511   5.792   4.350
  325  GLY    N 5036   3.439   5.922   4.181
  325  GLY    H 5037   3.425   5.932   4.081
  325  GLY   CA 5038   3.385   6.026   4.266
  325  GLY  HA2 5039   3.466   6.048   4.335
  325  GLY  HA3 5040   3.346   6.110   4.209
  325  GLY    C 5041   3.265   5.966   4.352
  325  GLY    O 5042   3.248   5.990   4.466
  326  PHE    N 5043   3.189   5.885   4.279
  326  PHE    H 5044   3.209   5.895   4.180
  326  PHE   CA 5045   3.068   5.810   4.328
  326  PHE   HA 5046   3.011   5.883   4.385
  326  PHE   CB 5047   2.983   5.766   4.203
  326  PHE  HB2 5048   2.979   5.848   4.131
  326  PHE  HB3 5049   3.042   5.687   4.157
  326  PHE   CG 5050   2.843   5.713   4.226
  326  PHE  CD1 5051   2.739   5.800   4.209
  326  PHE  HD1 5052   2.758   5.900   4.172
  326  PHE  CE1 5053   2.610   5.760   4.241
  326  PHE  HE1 5054   2.526   5.828   4.234
  326  PHE   CZ 5055   2.581   5.634   4.303
  326  PHE   HZ 5056   2.486   5.607   4.346
  326  PHE  CE2 5057   2.692   5.545   4.310
  326  PHE  HE2 5058   2.676   5.451   4.361
  326  PHE  CD2 5059   2.825   5.583   4.274
  326  PHE  HD2 5060   2.899   5.506   4.293
  326  PHE    C 5061   3.110   5.689   4.410
  326  PHE    O 5062   3.039   5.673   4.511
  327  MET    N 5063   3.217   5.621   4.368
  327  MET    H 5064   3.252   5.646   4.276
  327  MET   CA 5065   3.269   5.500   4.432
  327  MET   HA 5066   3.184   5.433   4.418
  327  MET   CB 5067   3.383   5.429   4.358
  327  MET  HB2 5068   3.352   5.403   4.257
  327  MET  HB3 5069   3.457   5.504   4.328
  327  MET   CG 5070   3.445   5.313   4.433
  327  MET  HG2 5071   3.481   5.341   4.532
  327  MET  HG3 5072   3.366   5.238   4.436
  327  MET   SD 5073   3.587   5.234   4.352
  327  MET   CE 5074   3.706   5.372   4.367
  327  MET  HE1 5075   3.707   5.414   4.467
  327  MET  HE2 5076   3.800   5.323   4.345
  327  MET  HE3 5077   3.696   5.446   4.288
  327  MET    C 5078   3.297   5.521   4.580
  327  MET    O 5079   3.240   5.468   4.668
  328  LEU    N 5080   3.391   5.614   4.609
  328  LEU    H 5081   3.432   5.664   4.532
  328  LEU   CA 5082   3.430   5.661   4.748
  328  LEU   HA 5083   3.414   5.570   4.807
  328  LEU   CB 5084   3.581   5.674   4.772
  328  LEU  HB2 5085   3.596   5.715   4.872
  328  LEU  HB3 5086   3.619   5.572   4.773
  328  LEU   CG 5087   3.675   5.758   4.692
  328  LEU   HG 5088   3.759   5.800   4.747
  328  LEU  CD1 5089   3.739   5.681   4.574
  328  LEU HD11 5090   3.660   5.653   4.504
  328  LEU HD12 5091   3.797   5.751   4.514
  328  LEU HD13 5092   3.800   5.596   4.606
  328  LEU  CD2 5093   3.600   5.881   4.639
  328  LEU HD21 5094   3.574   5.950   4.719
  328  LEU HD22 5095   3.674   5.931   4.577
  328  LEU HD23 5096   3.514   5.844   4.583
  328  LEU    C 5097   3.330   5.747   4.828
  328  LEU    O 5098   3.334   5.748   4.949
  329  ALA    N 5099   3.236   5.812   4.764
  329  ALA    H 5100   3.234   5.806   4.663
  329  ALA   CA 5101   3.132   5.883   4.832
  329  ALA   HA 5102   3.180   5.931   4.917
  329  ALA   CB 5103   3.081   5.984   4.730
  329  ALA  HB1 5104   3.052   5.943   4.633
  329  ALA  HB2 5105   2.986   6.023   4.764
  329  ALA  HB3 5106   3.152   6.065   4.714
  329  ALA    C 5107   3.014   5.798   4.883
  329  ALA    O 5108   2.977   5.820   4.998
  330  HIE    N 5109   2.976   5.691   4.812
  330  HIE    H 5110   3.024   5.675   4.725
  330  HIE   CA 5111   2.884   5.593   4.867
  330  HIE   HA 5112   2.790   5.644   4.889
  330  HIE   CB 5113   2.843   5.501   4.747
  330  HIE  HB2 5114   2.803   5.568   4.671
  330  HIE  HB3 5115   2.932   5.458   4.701
  330  HIE   CG 5116   2.724   5.407   4.781
  330  HIE  ND1 5117   2.728   5.300   4.872
  330  HIE  CE1 5118   2.601   5.254   4.883
  330  HIE  HE1 5119   2.573   5.180   4.957
  330  HIE  NE2 5120   2.516   5.327   4.805
  330  HIE  HE2 5121   2.415   5.328   4.815
  330  HIE  CD2 5122   2.593   5.420   4.739
  330  HIE  HD2 5123   2.553   5.508   4.691
  330  HIE    C 5124   2.949   5.519   4.984
  330  HIE    O 5125   3.064   5.488   4.970
  331  PRO    N 5126   2.885   5.491   5.098
  331  PRO   CD 5127   2.746   5.519   5.123
  331  PRO  HD2 5128   2.676   5.492   5.044
  331  PRO  HD3 5129   2.736   5.626   5.142
  331  PRO   CG 5130   2.707   5.438   5.246
  331  PRO  HG2 5131   2.678   5.336   5.219
  331  PRO  HG3 5132   2.626   5.487   5.300
  331  PRO   CB 5133   2.834   5.419   5.318
  331  PRO  HB2 5134   2.826   5.320   5.364
  331  PRO  HB3 5135   2.845   5.498   5.392
  331  PRO   CA 5136   2.945   5.416   5.214
  331  PRO   HA 5137   3.037   5.466   5.243
  331  PRO    C 5138   2.982   5.268   5.192
  331  PRO    O 5139   3.055   5.212   5.272
  332  TYR    N 5140   2.936   5.207   5.086
  332  TYR    H 5141   2.876   5.258   5.023
  332  TYR   CA 5142   2.962   5.064   5.067
  332  TYR   HA 5143   2.943   5.007   5.158
  332  TYR   CB 5144   2.866   5.009   4.967
  332  TYR  HB2 5145   2.765   5.009   5.006
  332  TYR  HB3 5146   2.864   5.081   4.885
  332  TYR   CG 5147   2.894   4.869   4.919
  332  TYR  CD1 5148   2.983   4.835   4.818
  332  TYR  HD1 5149   3.049   4.910   4.776
  332  TYR  CE1 5150   3.001   4.704   4.778
  332  TYR  HE1 5151   3.064   4.686   4.691
  332  TYR   CZ 5152   2.917   4.600   4.822
  332  TYR   OH 5153   2.915   4.481   4.750
  332  TYR   HH 5154   2.989   4.462   4.692
  332  TYR  CE2 5155   2.826   4.632   4.922
  332  TYR  HE2 5156   2.754   4.556   4.950
  332  TYR  CD2 5157   2.811   4.766   4.966
  332  TYR  HD2 5158   2.735   4.790   5.039
  332  TYR    C 5159   3.114   5.037   5.048
  332  TYR    O 5160   3.180   5.108   4.973
  333  GLY    N 5161   3.161   4.923   5.104
  333  GLY    H 5162   3.101   4.868   5.165
  333  GLY   CA 5163   3.286   4.858   5.069
  333  GLY  HA2 5164   3.273   4.751   5.085
  333  GLY  HA3 5165   3.307   4.867   4.963
  333  GLY    C 5166   3.409   4.912   5.131
  333  GLY    O 5167   3.406   5.028   5.169
  334  PHE    N 5168   3.522   4.839   5.131
  334  PHE    H 5169   3.524   4.746   5.091
  334  PHE   CA 5170   3.654   4.903   5.155
  334  PHE   HA 5171   3.643   4.993   5.216
  334  PHE   CB 5172   3.743   4.807   5.234
  334  PHE  HB2 5173   3.690   4.781   5.326
  334  PHE  HB3 5174   3.747   4.716   5.174
  334  PHE   CG 5175   3.874   4.865   5.272
  334  PHE  CD1 5176   3.873   4.982   5.354
  334  PHE  HD1 5177   3.779   5.014   5.396
  334  PHE  CE1 5178   3.991   5.056   5.373
  334  PHE  HE1 5179   3.981   5.143   5.435
  334  PHE   CZ 5180   4.110   5.007   5.315
  334  PHE   HZ 5181   4.201   5.061   5.335
  334  PHE  CE2 5182   4.114   4.890   5.244
  334  PHE  HE2 5183   4.210   4.856   5.209
  334  PHE  CD2 5184   3.994   4.818   5.225
  334  PHE  HD2 5185   4.000   4.735   5.156
  334  PHE    C 5186   3.724   4.949   5.024
  334  PHE    O 5187   3.739   4.868   4.931
  335  THR    N 5188   3.745   5.082   5.008
  335  THR    H 5189   3.739   5.144   5.087
  335  THR   CA 5190   3.770   5.140   4.873
  335  THR   HA 5191   3.724   5.073   4.800
  335  THR   CB 5192   3.710   5.280   4.858
  335  THR   HB 5193   3.761   5.335   4.779
  335  THR  CG2 5194   3.557   5.282   4.820
  335  THR HG21 5195   3.515   5.204   4.885
  335  THR HG22 5196   3.519   5.378   4.856
  335  THR HG23 5197   3.539   5.264   4.714
  335  THR  OG1 5198   3.714   5.345   4.978
  335  THR  HG1 5199   3.801   5.386   4.983
  335  THR    C 5200   3.920   5.133   4.831
  335  THR    O 5201   4.012   5.190   4.894
  336  ARG    N 5202   3.945   5.079   4.707
  336  ARG    H 5203   3.864   5.065   4.648
  336  ARG   CA 5204   4.071   5.070   4.636
  336  ARG   HA 5205   4.156   5.091   4.700
  336  ARG   CB 5206   4.103   4.924   4.606
  336  ARG  HB2 5207   4.120   4.870   4.699
  336  ARG  HB3 5208   4.025   4.882   4.543
  336  ARG   CG 5209   4.236   4.918   4.530
  336  ARG  HG2 5210   4.218   4.953   4.428
  336  ARG  HG3 5211   4.309   4.983   4.579
  336  ARG   CD 5212   4.286   4.778   4.507
  336  ARG  HD2 5213   4.394   4.778   4.493
  336  ARG  HD3 5214   4.267   4.717   4.595
  336  ARG   NE 5215   4.225   4.726   4.386
  336  ARG   HE 5216   4.178   4.795   4.331
  336  ARG   CZ 5217   4.212   4.599   4.346
  336  ARG  NH1 5218   4.273   4.499   4.403
  336  ARG HH11 5219   4.341   4.516   4.476
  336  ARG HH12 5220   4.284   4.422   4.340
  336  ARG  NH2 5221   4.146   4.572   4.235
  336  ARG HH21 5222   4.100   4.641   4.178
  336  ARG HH22 5223   4.148   4.479   4.195
  336  ARG    C 5224   4.060   5.163   4.517
  336  ARG    O 5225   3.962   5.159   4.440
  337  VAL    N 5226   4.167   5.235   4.492
  337  VAL    H 5227   4.242   5.227   4.558
  337  VAL   CA 5228   4.192   5.315   4.369
  337  VAL   HA 5229   4.105   5.317   4.302
  337  VAL   CB 5230   4.201   5.469   4.405
  337  VAL   HB 5231   4.114   5.497   4.464
  337  VAL  CG1 5232   4.313   5.511   4.499
  337  VAL HG11 5233   4.413   5.502   4.458
  337  VAL HG12 5234   4.302   5.616   4.525
  337  VAL HG13 5235   4.313   5.469   4.600
  337  VAL  CG2 5236   4.213   5.568   4.281
  337  VAL HG21 5237   4.145   5.535   4.202
  337  VAL HG22 5238   4.186   5.665   4.321
  337  VAL HG23 5239   4.317   5.585   4.251
  337  VAL    C 5240   4.310   5.267   4.282
  337  VAL    O 5241   4.399   5.203   4.345
  338  MET    N 5242   4.307   5.297   4.157
  338  MET    H 5243   4.223   5.331   4.112
  338  MET   CA 5244   4.416   5.256   4.060
  338  MET   HA 5245   4.466   5.170   4.103
  338  MET   CB 5246   4.356   5.208   3.929
  338  MET  HB2 5247   4.285   5.131   3.957
  338  MET  HB3 5248   4.309   5.290   3.875
  338  MET   CG 5249   4.451   5.135   3.831
  338  MET  HG2 5250   4.410   5.118   3.732
  338  MET  HG3 5251   4.523   5.215   3.814
  338  MET   SD 5252   4.532   4.990   3.909
  338  MET   CE 5253   4.659   4.970   3.785
  338  MET  HE1 5254   4.708   5.067   3.771
  338  MET  HE2 5255   4.740   4.906   3.819
  338  MET  HE3 5256   4.625   4.944   3.685
  338  MET    C 5257   4.512   5.377   4.045
  338  MET    O 5258   4.478   5.495   4.055
  339  SER    N 5259   4.642   5.346   4.019
  339  SER    H 5260   4.666   5.248   4.018
  339  SER   CA 5261   4.750   5.443   3.980
  339  SER   HA 5262   4.725   5.544   3.949
  339  SER   CB 5263   4.839   5.454   4.109
  339  SER  HB2 5264   4.776   5.493   4.189
  339  SER  HB3 5265   4.884   5.356   4.123
  339  SER   OG 5266   4.943   5.546   4.097
  339  SER   HG 5267   4.944   5.598   4.177
  339  SER    C 5268   4.828   5.361   3.870
  339  SER    O 5269   4.893   5.261   3.895
  340  SER    N 5270   4.811   5.395   3.746
  340  SER    H 5271   4.758   5.479   3.725
  340  SER   CA 5272   4.860   5.316   3.630
  340  SER   HA 5273   4.873   5.211   3.655
  340  SER   CB 5274   4.753   5.307   3.516
  340  SER  HB2 5275   4.739   5.405   3.470
  340  SER  HB3 5276   4.792   5.238   3.441
  340  SER   OG 5277   4.630   5.261   3.569
  340  SER   HG 5278   4.589   5.340   3.605
  340  SER    C 5279   4.995   5.375   3.573
  340  SER    O 5280   5.037   5.486   3.609
  341  TYR    N 5281   5.038   5.315   3.464
  341  TYR    H 5282   4.985   5.232   3.441
  341  TYR   CA 5283   5.138   5.364   3.372
  341  TYR   HA 5284   5.163   5.467   3.398
  341  TYR   CB 5285   5.274   5.284   3.375
  341  TYR  HB2 5286   5.339   5.335   3.304
  341  TYR  HB3 5287   5.312   5.291   3.476
  341  TYR   CG 5288   5.270   5.138   3.333
  341  TYR  CD1 5289   5.249   5.102   3.193
  341  TYR  HD1 5290   5.250   5.174   3.113
  341  TYR  CE1 5291   5.224   4.971   3.158
  341  TYR  HE1 5292   5.210   4.951   3.053
  341  TYR   CZ 5293   5.223   4.871   3.256
  341  TYR   OH 5294   5.201   4.743   3.223
  341  TYR   HH 5295   5.191   4.732   3.128
  341  TYR  CE2 5296   5.255   4.909   3.395
  341  TYR  HE2 5297   5.253   4.837   3.475
  341  TYR  CD2 5298   5.277   5.040   3.432
  341  TYR  HD2 5299   5.281   5.077   3.534
  341  TYR    C 5300   5.079   5.363   3.225
  341  TYR    O 5301   4.973   5.300   3.201
  342  ARG    N 5302   5.133   5.442   3.129
  342  ARG    H 5303   5.219   5.485   3.159
  342  ARG   CA 5304   5.094   5.454   2.991
  342  ARG   HA 5305   4.989   5.428   2.997
  342  ARG   CB 5306   5.129   5.589   2.920
  342  ARG  HB2 5307   5.235   5.606   2.905
  342  ARG  HB3 5308   5.078   5.587   2.823
  342  ARG   CG 5309   5.071   5.698   3.007
  342  ARG  HG2 5310   4.963   5.685   3.018
  342  ARG  HG3 5311   5.113   5.696   3.108
  342  ARG   CD 5312   5.103   5.837   2.954
  342  ARG  HD2 5313   5.206   5.866   2.978
  342  ARG  HD3 5314   5.103   5.852   2.846
  342  ARG   NE 5315   5.024   5.942   3.012
  342  ARG   HE 5316   5.060   5.975   3.100
  342  ARG   CZ 5317   4.908   5.989   2.973
  342  ARG  NH1 5318   4.858   5.961   2.854
  342  ARG HH11 5319   4.900   5.896   2.789
  342  ARG HH12 5320   4.759   5.975   2.841
  342  ARG  NH2 5321   4.847   6.073   3.045
  342  ARG HH21 5322   4.894   6.112   3.126
  342  ARG HH22 5323   4.765   6.119   3.008
  342  ARG    C 5324   5.148   5.339   2.907
  342  ARG    O 5325   5.266   5.307   2.908
  343  TRP    N 5326   5.065   5.271   2.825
  343  TRP    H 5327   4.968   5.299   2.824
  343  TRP   CA 5328   5.112   5.173   2.725
  343  TRP   HA 5329   5.221   5.172   2.723
  343  TRP   CB 5330   5.073   5.032   2.765
  343  TRP  HB2 5331   5.127   4.949   2.719
  343  TRP  HB3 5332   5.095   5.011   2.870
  343  TRP   CG 5333   4.932   4.998   2.733
  343  TRP  CD1 5334   4.885   4.931   2.626
  343  TRP  HD1 5335   4.939   4.889   2.542
  343  TRP  NE1 5336   4.750   4.899   2.641
  343  TRP  HE1 5337   4.704   4.824   2.592
  343  TRP  CE2 5338   4.707   4.929   2.773
  343  TRP  CZ2 5339   4.582   4.928   2.838
  343  TRP  HZ2 5340   4.494   4.876   2.803
  343  TRP  CH2 5341   4.577   4.962   2.968
  343  TRP  HH2 5342   4.491   4.940   3.030
  343  TRP  CZ3 5343   4.685   5.025   3.033
  343  TRP  HZ3 5344   4.679   5.055   3.137
  343  TRP  CE3 5345   4.798   5.052   2.953
  343  TRP  HE3 5346   4.876   5.118   2.987
  343  TRP  CD2 5347   4.815   5.008   2.825
  343  TRP    C 5348   5.074   5.214   2.583
  343  TRP    O 5349   4.973   5.284   2.570
  344  PRO    N 5350   5.154   5.169   2.483
  344  PRO   CD 5351   5.280   5.097   2.484
  344  PRO  HD2 5352   5.275   5.017   2.558
  344  PRO  HD3 5353   5.368   5.150   2.518
  344  PRO   CG 5354   5.304   5.047   2.343
  344  PRO  HG2 5355   5.249   4.957   2.318
  344  PRO  HG3 5356   5.410   5.042   2.317
  344  PRO   CB 5357   5.236   5.152   2.258
  344  PRO  HB2 5358   5.227   5.127   2.152
  344  PRO  HB3 5359   5.301   5.239   2.250
  344  PRO   CA 5360   5.115   5.190   2.341
  344  PRO   HA 5361   5.094   5.296   2.327
  344  PRO    C 5362   4.994   5.102   2.297
  344  PRO    O 5363   5.010   5.017   2.209
  345  ARG    N 5364   4.874   5.136   2.353
  345  ARG    H 5365   4.871   5.209   2.422
  345  ARG   CA 5366   4.753   5.054   2.333
  345  ARG   HA 5367   4.774   4.952   2.364
  345  ARG   CB 5368   4.635   5.116   2.417
  345  ARG  HB2 5369   4.665   5.112   2.522
  345  ARG  HB3 5370   4.625   5.222   2.394
  345  ARG   CG 5371   4.505   5.044   2.391
  345  ARG  HG2 5372   4.466   5.060   2.290
  345  ARG  HG3 5373   4.526   4.940   2.417
  345  ARG   CD 5374   4.401   5.088   2.500
  345  ARG  HD2 5375   4.320   5.014   2.503
  345  ARG  HD3 5376   4.446   5.084   2.599
  345  ARG   NE 5377   4.351   5.219   2.485
  345  ARG   HE 5378   4.402   5.271   2.414
  345  ARG   CZ 5379   4.240   5.269   2.533
  345  ARG  NH1 5380   4.170   5.207   2.623
  345  ARG HH11 5381   4.208   5.124   2.665
  345  ARG HH12 5382   4.079   5.245   2.648
  345  ARG  NH2 5383   4.191   5.386   2.493
  345  ARG HH21 5384   4.232   5.425   2.410
  345  ARG HH22 5385   4.109   5.420   2.540
  345  ARG    C 5386   4.723   5.040   2.182
  345  ARG    O 5387   4.721   5.143   2.115
  346  GLN    N 5388   4.714   4.926   2.119
  346  GLN    H 5389   4.718   4.846   2.181
  346  GLN   CA 5390   4.715   4.913   1.975
  346  GLN   HA 5391   4.711   5.012   1.929
  346  GLN   CB 5392   4.843   4.838   1.947
  346  GLN  HB2 5393   4.926   4.902   1.976
  346  GLN  HB3 5394   4.851   4.746   2.005
  346  GLN   CG 5395   4.849   4.801   1.794
  346  GLN  HG2 5396   4.781   4.716   1.784
  346  GLN  HG3 5397   4.806   4.880   1.733
  346  GLN   CD 5398   4.985   4.744   1.749
  346  GLN  OE1 5399   5.095   4.796   1.764
  346  GLN  NE2 5400   4.990   4.635   1.672
  346  GLN HE21 5401   5.077   4.612   1.627
  346  GLN HE22 5402   4.905   4.591   1.640
  346  GLN    C 5403   4.585   4.843   1.928
  346  GLN    O 5404   4.570   4.721   1.932
  347  PHE    N 5405   4.483   4.918   1.891
  347  PHE    H 5406   4.480   5.019   1.892
  347  PHE   CA 5407   4.356   4.858   1.859
  347  PHE   HA 5408   4.331   4.776   1.927
  347  PHE   CB 5409   4.237   4.956   1.881
  347  PHE  HB2 5410   4.265   5.044   1.823
  347  PHE  HB3 5411   4.150   4.906   1.838
  347  PHE   CG 5412   4.201   4.997   2.019
  347  PHE  CD1 5413   4.145   4.904   2.098
  347  PHE  HD1 5414   4.117   4.812   2.048
  347  PHE  CE1 5415   4.113   4.931   2.230
  347  PHE  HE1 5416   4.063   4.863   2.296
  347  PHE   CZ 5417   4.128   5.065   2.275
  347  PHE   HZ 5418   4.102   5.101   2.373
  347  PHE  CE2 5419   4.184   5.162   2.191
  347  PHE  HE2 5420   4.175   5.267   2.214
  347  PHE  CD2 5421   4.220   5.130   2.059
  347  PHE  HD2 5422   4.246   5.203   1.984
  347  PHE    C 5423   4.357   4.788   1.722
  347  PHE    O 5424   4.352   4.862   1.624
  348  GLN    N 5425   4.346   4.657   1.713
  348  GLN    H 5426   4.340   4.604   1.799
  348  GLN   CA 5427   4.318   4.595   1.585
  348  GLN   HA 5428   4.294   4.666   1.506
  348  GLN   CB 5429   4.442   4.512   1.541
  348  GLN  HB2 5430   4.467   4.436   1.615
  348  GLN  HB3 5431   4.401   4.463   1.452
  348  GLN   CG 5432   4.569   4.593   1.518
  348  GLN  HG2 5433   4.547   4.661   1.436
  348  GLN  HG3 5434   4.590   4.653   1.607
  348  GLN   CD 5435   4.682   4.503   1.485
  348  GLN  OE1 5436   4.764   4.472   1.572
  348  GLN  NE2 5437   4.674   4.443   1.369
  348  GLN HE21 5438   4.731   4.363   1.344
  348  GLN HE22 5439   4.605   4.468   1.300
  348  GLN    C 5440   4.194   4.504   1.604
  348  GLN    O 5441   4.194   4.419   1.690
  349  ASN    N 5442   4.093   4.519   1.523
  349  ASN    H 5443   4.084   4.592   1.453
  349  ASN   CA 5444   3.973   4.426   1.536
  349  ASN   HA 5445   3.902   4.481   1.475
  349  ASN   CB 5446   4.003   4.291   1.471
  349  ASN  HB2 5447   4.071   4.310   1.389
  349  ASN  HB3 5448   4.064   4.231   1.539
  349  ASN   CG 5449   3.883   4.216   1.414
  349  ASN  OD1 5450   3.840   4.232   1.303
  349  ASN  ND2 5451   3.835   4.130   1.498
  349  ASN HD21 5452   3.759   4.070   1.470
  349  ASN HD22 5453   3.866   4.130   1.594
  349  ASN    C 5454   3.890   4.418   1.668
  349  ASN    O 5455   3.859   4.312   1.723
  350  GLY    N 5456   3.885   4.538   1.733
  350  GLY    H 5457   3.921   4.621   1.689
  350  GLY   CA 5458   3.815   4.558   1.860
  350  GLY  HA2 5459   3.793   4.664   1.877
  350  GLY  HA3 5460   3.721   4.505   1.850
  350  GLY    C 5461   3.888   4.511   1.985
  350  GLY    O 5462   3.825   4.501   2.088
  351  ASN    N 5463   4.022   4.495   1.979
  351  ASN    H 5464   4.065   4.494   1.888
  351  ASN   CA 5465   4.096   4.444   2.094
  351  ASN   HA 5466   4.044   4.472   2.185
  351  ASN   CB 5467   4.105   4.290   2.074
  351  ASN  HB2 5468   4.100   4.243   2.173
  351  ASN  HB3 5469   4.028   4.255   2.006
  351  ASN   CG 5470   4.236   4.236   2.029
  351  ASN  OD1 5471   4.309   4.174   2.108
  351  ASN  ND2 5472   4.270   4.243   1.903
  351  ASN HD21 5473   4.367   4.219   1.885
  351  ASN HD22 5474   4.241   4.327   1.856
  351  ASN    C 5475   4.231   4.513   2.099
  351  ASN    O 5476   4.287   4.543   1.988
  352  ASP    N 5477   4.292   4.542   2.216
  352  ASP    H 5478   4.230   4.540   2.296
  352  ASP   CA 5479   4.431   4.587   2.226
  352  ASP   HA 5480   4.447   4.638   2.131
  352  ASP   CB 5481   4.448   4.683   2.340
  352  ASP  HB2 5482   4.397   4.773   2.308
  352  ASP  HB3 5483   4.394   4.646   2.427
  352  ASP   CG 5484   4.591   4.697   2.389
  352  ASP  OD1 5485   4.683   4.719   2.303
  352  ASP  OD2 5486   4.608   4.708   2.512
  352  ASP    C 5487   4.523   4.470   2.229
  352  ASP    O 5488   4.506   4.376   2.308
  353  VAL    N 5489   4.622   4.471   2.140
  353  VAL    H 5490   4.624   4.540   2.066
  353  VAL   CA 5491   4.726   4.367   2.139
  353  VAL   HA 5492   4.684   4.271   2.167
  353  VAL   CB 5493   4.769   4.337   1.996
  353  VAL   HB 5494   4.840   4.254   1.993
  353  VAL  CG1 5495   4.650   4.285   1.917
  353  VAL HG11 5496   4.566   4.354   1.920
  353  VAL HG12 5497   4.672   4.272   1.811
  353  VAL HG13 5498   4.619   4.185   1.947
  353  VAL  CG2 5499   4.822   4.460   1.927
  353  VAL HG21 5500   4.909   4.502   1.976
  353  VAL HG22 5501   4.860   4.431   1.829
  353  VAL HG23 5502   4.747   4.539   1.918
  353  VAL    C 5503   4.851   4.389   2.227
  353  VAL    O 5504   4.935   4.298   2.247
  354  ASN    N 5505   4.869   4.507   2.286
  354  ASN    H 5506   4.797   4.576   2.270
  354  ASN   CA 5507   4.979   4.547   2.365
  354  ASN   HA 5508   5.058   4.474   2.351
  354  ASN   CB 5509   5.041   4.689   2.319
  354  ASN  HB2 5510   4.954   4.750   2.294
  354  ASN  HB3 5511   5.095   4.746   2.395
  354  ASN   CG 5512   5.132   4.676   2.198
  354  ASN  OD1 5513   5.207   4.581   2.187
  354  ASN  ND2 5514   5.121   4.772   2.105
  354  ASN HD21 5515   5.196   4.789   2.039
  354  ASN HD22 5516   5.064   4.850   2.134
  354  ASN    C 5517   4.934   4.544   2.511
  354  ASN    O 5518   5.009   4.598   2.597
  355  ASP    N 5519   4.824   4.479   2.552
  355  ASP    H 5520   4.757   4.435   2.492
  355  ASP   CA 5521   4.778   4.451   2.693
  355  ASP   HA 5522   4.747   4.546   2.738
  355  ASP   CB 5523   4.655   4.359   2.688
  355  ASP  HB2 5524   4.634   4.317   2.786
  355  ASP  HB3 5525   4.573   4.421   2.650
  355  ASP   CG 5526   4.665   4.226   2.610
  355  ASP  OD1 5527   4.769   4.161   2.603
  355  ASP  OD2 5528   4.564   4.186   2.553
  355  ASP    C 5529   4.885   4.378   2.777
  355  ASP    O 5530   4.876   4.383   2.903
  356  TRP    N 5531   4.986   4.317   2.720
  356  TRP    H 5532   4.986   4.302   2.620
  356  TRP   CA 5533   5.103   4.264   2.786
  356  TRP   HA 5534   5.078   4.217   2.880
  356  TRP   CB 5535   5.166   4.157   2.701
  356  TRP  HB2 5536   5.251   4.115   2.754
  356  TRP  HB3 5537   5.095   4.076   2.680
  356  TRP   CG 5538   5.226   4.193   2.569
  356  TRP  CD1 5539   5.164   4.165   2.449
  356  TRP  HD1 5540   5.068   4.116   2.444
  356  TRP  NE1 5541   5.234   4.230   2.346
  356  TRP  HE1 5542   5.202   4.223   2.250
  356  TRP  CE2 5543   5.356   4.271   2.394
  356  TRP  CZ2 5544   5.468   4.326   2.320
  356  TRP  HZ2 5545   5.461   4.329   2.212
  356  TRP  CH2 5546   5.583   4.368   2.393
  356  TRP  HH2 5547   5.671   4.391   2.334
  356  TRP  CZ3 5548   5.582   4.352   2.534
  356  TRP  HZ3 5549   5.670   4.378   2.592
  356  TRP  CE3 5550   5.468   4.295   2.598
  356  TRP  HE3 5551   5.480   4.287   2.705
  356  TRP  CD2 5552   5.349   4.257   2.533
  356  TRP    C 5553   5.212   4.367   2.812
  356  TRP    O 5554   5.293   4.340   2.903
  357  VAL    N 5555   5.220   4.482   2.749
  357  VAL    H 5556   5.151   4.496   2.676
  357  VAL   CA 5557   5.334   4.577   2.751
  357  VAL   HA 5558   5.425   4.520   2.732
  357  VAL   CB 5559   5.329   4.680   2.639
  357  VAL   HB 5560   5.238   4.738   2.651
  357  VAL  CG1 5561   5.438   4.789   2.644
  357  VAL HG11 5562   5.531   4.743   2.676
  357  VAL HG12 5563   5.459   4.843   2.552
  357  VAL HG13 5564   5.408   4.859   2.721
  357  VAL  CG2 5565   5.330   4.624   2.503
  357  VAL HG21 5566   5.260   4.541   2.492
  357  VAL HG22 5567   5.299   4.695   2.426
  357  VAL HG23 5568   5.430   4.594   2.472
  357  VAL    C 5569   5.355   4.634   2.895
  357  VAL    O 5570   5.261   4.684   2.959
  358  GLY    N 5571   5.479   4.626   2.949
  358  GLY    H 5572   5.561   4.597   2.897
  358  GLY   CA 5573   5.511   4.642   3.094
  358  GLY  HA2 5574   5.430   4.610   3.159
  358  GLY  HA3 5575   5.591   4.573   3.120
  358  GLY    C 5576   5.542   4.791   3.124
  358  GLY    O 5577   5.523   4.878   3.039
  359  PRO    N 5578   5.584   4.821   3.251
  359  PRO   CD 5579   5.618   4.720   3.348
  359  PRO  HD2 5580   5.680   4.641   3.304
  359  PRO  HD3 5581   5.528   4.687   3.401
  359  PRO   CG 5582   5.705   4.789   3.450
  359  PRO  HG2 5583   5.810   4.786   3.420
  359  PRO  HG3 5584   5.696   4.743   3.548
  359  PRO   CB 5585   5.656   4.933   3.441
  359  PRO  HB2 5586   5.717   5.009   3.490
  359  PRO  HB3 5587   5.564   4.936   3.500
  359  PRO   CA 5588   5.602   4.953   3.302
  359  PRO   HA 5589   5.507   5.007   3.309
  359  PRO    C 5590   5.704   5.037   3.230
  359  PRO    O 5591   5.782   4.984   3.146
  360  PRO    N 5592   5.710   5.171   3.251
  360  PRO   CD 5593   5.609   5.244   3.333
  360  PRO  HD2 5594   5.626   5.234   3.440
  360  PRO  HD3 5595   5.507   5.211   3.313
  360  PRO   CG 5596   5.621   5.393   3.291
  360  PRO  HG2 5597   5.579   5.451   3.374
  360  PRO  HG3 5598   5.562   5.412   3.202
  360  PRO   CB 5599   5.770   5.404   3.273
  360  PRO  HB2 5600   5.811   5.409   3.374
  360  PRO  HB3 5601   5.794   5.494   3.217
  360  PRO   CA 5602   5.804   5.271   3.201
  360  PRO   HA 5603   5.793   5.277   3.093
  360  PRO    C 5604   5.945   5.233   3.237
  360  PRO    O 5605   5.982   5.214   3.351
  361  ASN    N 5606   6.022   5.204   3.129
  361  ASN    H 5607   5.993   5.218   3.033
  361  ASN   CA 5608   6.152   5.129   3.144
  361  ASN   HA 5609   6.197   5.165   3.237
  361  ASN   CB 5610   6.124   4.977   3.156
  361  ASN  HB2 5611   6.214   4.937   3.202
  361  ASN  HB3 5612   6.039   4.957   3.222
  361  ASN   CG 5613   6.101   4.909   3.027
  361  ASN  OD1 5614   6.187   4.857   2.953
  361  ASN  ND2 5615   5.991   4.928   2.967
  361  ASN HD21 5616   5.976   4.878   2.881
  361  ASN HD22 5617   5.917   4.980   3.013
  361  ASN    C 5618   6.258   5.169   3.037
  361  ASN    O 5619   6.227   5.225   2.936
  362  ASN    N 5620   6.386   5.139   3.065
  362  ASN    H 5621   6.416   5.117   3.159
  362  ASN   CA 5622   6.498   5.152   2.977
  362  ASN   HA 5623   6.463   5.167   2.875
  362  ASN   CB 5624   6.585   5.274   3.015
  362  ASN  HB2 5625   6.623   5.270   3.117
  362  ASN  HB3 5626   6.670   5.278   2.946
  362  ASN   CG 5627   6.507   5.397   3.004
  362  ASN  OD1 5628   6.466   5.458   3.105
  362  ASN  ND2 5629   6.478   5.452   2.887
  362  ASN HD21 5630   6.433   5.542   2.877
  362  ASN HD22 5631   6.505   5.413   2.798
  362  ASN    C 5632   6.585   5.027   2.976
  362  ASN    O 5633   6.638   4.991   3.087
  363  ASN    N 5634   6.598   4.961   2.866
  363  ASN    H 5635   6.573   4.996   2.775
  363  ASN   CA 5636   6.642   4.822   2.858
  363  ASN   HA 5637   6.608   4.779   2.764
  363  ASN   CB 5638   6.794   4.823   2.847
  363  ASN  HB2 5639   6.831   4.872   2.937
  363  ASN  HB3 5640   6.827   4.719   2.847
  363  ASN   CG 5641   6.862   4.895   2.737
  363  ASN  OD1 5642   6.917   5.006   2.752
  363  ASN  ND2 5643   6.839   4.844   2.613
  363  ASN HD21 5644   6.887   4.883   2.533
  363  ASN HD22 5645   6.808   4.748   2.611
  363  ASN    C 5646   6.587   4.733   2.971
  363  ASN    O 5647   6.669   4.669   3.041
  364  GLY    N 5648   6.458   4.743   2.999
  364  GLY    H 5649   6.406   4.812   2.946
  364  GLY   CA 5650   6.371   4.664   3.091
  364  GLY  HA2 5651   6.267   4.645   3.061
  364  GLY  HA3 5652   6.414   4.564   3.092
  364  GLY    C 5653   6.379   4.713   3.231
  364  GLY    O 5654   6.285   4.681   3.301
  365  VAL    N 5655   6.477   4.792   3.273
  365  VAL    H 5656   6.560   4.797   3.215
  365  VAL   CA 5657   6.484   4.856   3.399
  365  VAL   HA 5658   6.461   4.766   3.456
  365  VAL   CB 5659   6.629   4.902   3.435
  365  VAL   HB 5660   6.659   4.985   3.372
  365  VAL  CG1 5661   6.631   4.942   3.580
  365  VAL HG11 5662   6.585   4.863   3.639
  365  VAL HG12 5663   6.732   4.967   3.613
  365  VAL HG13 5664   6.577   5.035   3.594
  365  VAL  CG2 5665   6.729   4.790   3.409
  365  VAL HG21 5666   6.741   4.765   3.303
  365  VAL HG22 5667   6.825   4.821   3.451
  365  VAL HG23 5668   6.692   4.702   3.461
  365  VAL    C 5669   6.384   4.965   3.428
  365  VAL    O 5670   6.387   5.067   3.360
  366  ILE    N 5671   6.289   4.946   3.526
  366  ILE    H 5672   6.298   4.869   3.589
  366  ILE   CA 5673   6.174   5.034   3.560
  366  ILE   HA 5674   6.115   5.043   3.469
  366  ILE   CB 5675   6.080   4.962   3.671
  366  ILE   HB 5676   6.136   4.916   3.753
  366  ILE  CG2 5677   5.970   5.063   3.708
  366  ILE HG21 5678   5.919   5.093   3.616
  366  ILE HG22 5679   5.893   5.029   3.777
  366  ILE HG23 5680   6.014   5.147   3.760
  366  ILE  CG1 5681   6.024   4.839   3.602
  366  ILE HG12 5682   5.977   4.872   3.509
  366  ILE HG13 5683   6.104   4.769   3.579
  366  ILE  CD1 5684   5.934   4.766   3.707
  366  ILE HD11 5685   5.847   4.825   3.737
  366  ILE HD12 5686   5.887   4.684   3.653
  366  ILE HD13 5687   5.989   4.736   3.797
  366  ILE    C 5688   6.229   5.177   3.600
  366  ILE    O 5689   6.332   5.182   3.662
  367  LYS    N 5690   6.159   5.282   3.558
  367  LYS    H 5691   6.077   5.261   3.502
  367  LYS   CA 5692   6.192   5.426   3.584
  367  LYS   HA 5693   6.299   5.440   3.568
  367  LYS   CB 5694   6.126   5.514   3.478
  367  LYS  HB2 5695   6.018   5.503   3.494
  367  LYS  HB3 5696   6.149   5.616   3.507
  367  LYS   CG 5697   6.176   5.485   3.338
  367  LYS  HG2 5698   6.281   5.515   3.330
  367  LYS  HG3 5699   6.174   5.381   3.305
  367  LYS   CD 5700   6.108   5.566   3.237
  367  LYS  HD2 5701   6.001   5.550   3.228
  367  LYS  HD3 5702   6.121   5.672   3.259
  367  LYS   CE 5703   6.162   5.533   3.101
  367  LYS  HE2 5704   6.267   5.565   3.099
  367  LYS  HE3 5705   6.135   5.429   3.087
  367  LYS   NZ 5706   6.090   5.617   3.001
  367  LYS  HZ1 5707   6.105   5.714   3.021
  367  LYS  HZ2 5708   6.123   5.596   2.908
  367  LYS  HZ3 5709   5.991   5.596   2.991
  367  LYS    C 5710   6.159   5.469   3.729
  367  LYS    O 5711   6.056   5.428   3.778
  368  GLU    N 5712   6.227   5.575   3.779
  368  GLU    H 5713   6.290   5.623   3.717
  368  GLU   CA 5714   6.174   5.638   3.898
  368  GLU   HA 5715   6.139   5.568   3.974
  368  GLU   CB 5716   6.268   5.736   3.962
  368  GLU  HB2 5717   6.237   5.764   4.063
  368  GLU  HB3 5718   6.361   5.683   3.985
  368  GLU   CG 5719   6.305   5.855   3.869
  368  GLU  HG2 5720   6.336   5.807   3.777
  368  GLU  HG3 5721   6.218   5.920   3.855
  368  GLU   CD 5722   6.420   5.953   3.913
  368  GLU  OE1 5723   6.533   5.929   3.868
  368  GLU  OE2 5724   6.398   6.057   3.979
  368  GLU    C 5725   6.042   5.711   3.862
  368  GLU    O 5726   6.022   5.752   3.744
  369  VAL    N 5727   5.964   5.732   3.970
  369  VAL    H 5728   5.977   5.679   4.055
  369  VAL   CA 5729   5.860   5.836   3.966
  369  VAL   HA 5730   5.811   5.835   3.868
  369  VAL   CB 5731   5.742   5.813   4.064
  369  VAL   HB 5732   5.781   5.826   4.165
  369  VAL  CG1 5733   5.613   5.892   4.032
  369  VAL HG11 5734   5.569   5.850   3.942
  369  VAL HG12 5735   5.542   5.881   4.114
  369  VAL HG13 5736   5.648   5.994   4.012
  369  VAL  CG2 5737   5.688   5.670   4.068
  369  VAL HG21 5738   5.772   5.601   4.078
  369  VAL HG22 5739   5.605   5.650   4.137
  369  VAL HG23 5740   5.657   5.643   3.967
  369  VAL    C 5741   5.918   5.979   3.978
  369  VAL    O 5742   5.986   6.010   4.080
  370  THR    N 5743   5.897   6.061   3.876
  370  THR    H 5744   5.877   6.022   3.786
  370  THR   CA 5745   5.926   6.203   3.878
  370  THR   HA 5746   5.996   6.234   3.956
  370  THR   CB 5747   6.002   6.247   3.748
  370  THR   HB 5748   5.988   6.355   3.734
  370  THR  CG2 5749   6.151   6.215   3.745
  370  THR HG21 5750   6.162   6.111   3.773
  370  THR HG22 5751   6.205   6.233   3.652
  370  THR HG23 5752   6.202   6.265   3.828
  370  THR  OG1 5753   5.935   6.190   3.644
  370  THR  HG1 5754   5.968   6.227   3.562
  370  THR    C 5755   5.796   6.278   3.898
  370  THR    O 5756   5.696   6.240   3.831
  371  ILE    N 5757   5.795   6.379   3.981
  371  ILE    H 5758   5.877   6.409   4.032
  371  ILE   CA 5759   5.668   6.453   4.015
  371  ILE   HA 5760   5.575   6.408   3.980
  371  ILE   CB 5761   5.652   6.457   4.170
  371  ILE   HB 5762   5.717   6.538   4.203
  371  ILE  CG2 5763   5.510   6.517   4.207
  371  ILE HG21 5764   5.435   6.472   4.142
  371  ILE HG22 5765   5.491   6.495   4.312
  371  ILE HG23 5766   5.509   6.623   4.184
  371  ILE  CG1 5767   5.668   6.323   4.251
  371  ILE HG12 5768   5.770   6.284   4.246
  371  ILE HG13 5769   5.668   6.345   4.358
  371  ILE  CD1 5770   5.574   6.209   4.208
  371  ILE HD11 5771   5.566   6.211   4.100
  371  ILE HD12 5772   5.617   6.111   4.227
  371  ILE HD13 5773   5.478   6.222   4.258
  371  ILE    C 5774   5.669   6.594   3.954
  371  ILE    O 5775   5.768   6.668   3.951
  372  ASN    N 5776   5.558   6.638   3.903
  372  ASN    H 5777   5.478   6.578   3.911
  372  ASN   CA 5778   5.543   6.776   3.846
  372  ASN   HA 5779   5.631   6.813   3.794
  372  ASN   CB 5780   5.434   6.763   3.734
  372  ASN  HB2 5781   5.342   6.726   3.779
  372  ASN  HB3 5782   5.391   6.857   3.700
  372  ASN   CG 5783   5.477   6.679   3.605
  372  ASN  OD1 5784   5.590   6.693   3.564
  372  ASN  ND2 5785   5.376   6.612   3.545
  372  ASN HD21 5786   5.384   6.559   3.460
  372  ASN HD22 5787   5.281   6.618   3.579
  372  ASN    C 5788   5.518   6.888   3.948
  372  ASN    O 5789   5.483   6.863   4.064
  373  PRO    N 5790   5.521   7.017   3.901
  373  PRO   CD 5791   5.582   7.071   3.780
  373  PRO  HD2 5792   5.557   7.014   3.691
  373  PRO  HD3 5793   5.690   7.078   3.783
  373  PRO   CG 5794   5.524   7.212   3.765
  373  PRO  HG2 5795   5.421   7.212   3.730
  373  PRO  HG3 5796   5.590   7.277   3.709
  373  PRO   CB 5797   5.515   7.259   3.910
  373  PRO  HB2 5798   5.446   7.344   3.912
  373  PRO  HB3 5799   5.618   7.285   3.935
  373  PRO   CA 5800   5.476   7.129   3.986
  373  PRO   HA 5801   5.530   7.125   4.082
  373  PRO    C 5802   5.325   7.132   4.021
  373  PRO    O 5803   5.286   7.180   4.126
  374  ASP    N 5804   5.243   7.071   3.935
  374  ASP    H 5805   5.284   7.035   3.850
  374  ASP   CA 5806   5.104   7.045   3.967
  374  ASP   HA 5807   5.062   7.122   4.032
  374  ASP   CB 5808   5.017   7.065   3.833
  374  ASP  HB2 5809   4.916   7.084   3.867
  374  ASP  HB3 5810   5.035   7.161   3.785
  374  ASP   CG 5811   5.025   6.940   3.743
  374  ASP  OD1 5812   5.124   6.868   3.750
  374  ASP  OD2 5813   4.929   6.918   3.673
  374  ASP    C 5814   5.071   6.914   4.042
  374  ASP    O 5815   4.957   6.871   4.035
  375  THR    N 5816   5.169   6.857   4.100
  375  THR    H 5817   5.258   6.900   4.080
  375  THR   CA 5818   5.162   6.732   4.185
  375  THR   HA 5819   5.266   6.706   4.208
  375  THR   CB 5820   5.064   6.752   4.313
  375  THR   HB 5821   5.078   6.672   4.386
  375  THR  CG2 5822   5.085   6.890   4.383
  375  THR HG21 5823   5.071   6.977   4.319
  375  THR HG22 5824   5.019   6.911   4.467
  375  THR HG23 5825   5.188   6.886   4.420
  375  THR  OG1 5826   4.925   6.756   4.284
  375  THR  HG1 5827   4.913   6.808   4.205
  375  THR    C 5828   5.128   6.607   4.106
  375  THR    O 5829   5.138   6.499   4.161
  376  THR    N 5830   5.106   6.613   3.969
  376  THR    H 5831   5.125   6.693   3.910
  376  THR   CA 5832   5.091   6.494   3.881
  376  THR   HA 5833   5.023   6.424   3.929
  376  THR   CB 5834   5.015   6.517   3.752
  376  THR   HB 5835   5.001   6.421   3.703
  376  THR  CG2 5836   4.874   6.583   3.773
  376  THR HG21 5837   4.882   6.686   3.807
  376  THR HG22 5838   4.832   6.597   3.673
  376  THR HG23 5839   4.805   6.529   3.839
  376  THR  OG1 5840   5.088   6.602   3.665
  376  THR  HG1 5841   5.087   6.693   3.696
  376  THR    C 5842   5.232   6.431   3.850
  376  THR    O 5843   5.331   6.477   3.899
  377  CYX    N 5844   5.242   6.321   3.768
  377  CYX    H 5845   5.158   6.285   3.727
  377  CYX   CA 5846   5.361   6.244   3.744
  377  CYX   HA 5847   5.439   6.281   3.811
  377  CYX   CB 5848   5.343   6.099   3.781
  377  CYX  HB2 5849   5.263   6.059   3.719
  377  CYX  HB3 5850   5.442   6.058   3.759
  377  CYX   SG 5851   5.318   6.059   3.956
  377  CYX    C 5852   5.420   6.269   3.602
  377  CYX    O 5853   5.340   6.273   3.506
  378  GLY    N 5854   5.553   6.275   3.591
  378  GLY    H 5855   5.601   6.257   3.678
  378  GLY   CA 5856   5.632   6.259   3.469
  378  GLY  HA2 5857   5.587   6.312   3.386
  378  GLY  HA3 5858   5.729   6.306   3.485
  378  GLY    C 5859   5.644   6.104   3.427
  378  GLY    O 5860   5.564   6.025   3.469
  379  ASN    N 5861   5.753   6.069   3.357
  379  ASN    H 5862   5.815   6.146   3.337
  379  ASN   CA 5863   5.799   5.929   3.332
  379  ASN   HA 5864   5.860   5.925   3.241
  379  ASN   CB 5865   5.888   5.897   3.448
  379  ASN  HB2 5866   5.843   5.941   3.537
  379  ASN  HB3 5867   5.895   5.789   3.464
  379  ASN   CG 5868   6.029   5.945   3.431
  379  ASN  OD1 5869   6.068   6.004   3.328
  379  ASN  ND2 5870   6.109   5.919   3.529
  379  ASN HD21 5871   6.204   5.943   3.504
  379  ASN HD22 5872   6.078   5.867   3.610
  379  ASN    C 5873   5.690   5.830   3.304
  379  ASN    O 5874   5.715   5.712   3.327
  380  ASP    N 5875   5.589   5.865   3.226
  380  ASP    H 5876   5.593   5.957   3.184
  380  ASP   CA 5877   5.477   5.777   3.172
  380  ASP   HA 5878   5.402   5.843   3.128
  380  ASP   CB 5879   5.525   5.684   3.061
  380  ASP  HB2 5880   5.596   5.611   3.101
  380  ASP  HB3 5881   5.437   5.632   3.023
  380  ASP   CG 5882   5.578   5.765   2.941
  380  ASP  OD1 5883   5.519   5.865   2.899
  380  ASP  OD2 5884   5.675   5.722   2.872
  380  ASP    C 5885   5.400   5.703   3.281
  380  ASP    O 5886   5.324   5.608   3.258
  381  TRP    N 5887   5.418   5.750   3.407
  381  TRP    H 5888   5.470   5.836   3.416
  381  TRP   CA 5889   5.328   5.730   3.517
  381  TRP   HA 5890   5.285   5.630   3.514
  381  TRP   CB 5891   5.401   5.746   3.651
  381  TRP  HB2 5892   5.422   5.851   3.670
  381  TRP  HB3 5893   5.326   5.726   3.728
  381  TRP   CG 5894   5.531   5.671   3.668
  381  TRP  CD1 5895   5.658   5.726   3.666
  381  TRP  HD1 5896   5.686   5.830   3.657
  381  TRP  NE1 5897   5.748   5.622   3.675
  381  TRP  HE1 5898   5.843   5.647   3.696
  381  TRP  CE2 5899   5.688   5.498   3.689
  381  TRP  CZ2 5900   5.740   5.363   3.699
  381  TRP  HZ2 5901   5.845   5.339   3.689
  381  TRP  CH2 5902   5.652   5.259   3.714
  381  TRP  HH2 5903   5.682   5.156   3.701
  381  TRP  CZ3 5904   5.516   5.287   3.731
  381  TRP  HZ3 5905   5.438   5.213   3.744
  381  TRP  CE3 5906   5.468   5.416   3.717
  381  TRP  HE3 5907   5.365   5.447   3.707
  381  TRP  CD2 5908   5.551   5.524   3.696
  381  TRP    C 5909   5.204   5.823   3.504
  381  TRP    O 5910   5.217   5.941   3.475
  382  VAL    N 5911   5.083   5.763   3.525
  382  VAL    H 5912   5.074   5.665   3.546
  382  VAL   CA 5913   4.960   5.838   3.502
  382  VAL   HA 5914   4.970   5.919   3.429
  382  VAL   CB 5915   4.853   5.742   3.457
  382  VAL   HB 5916   4.841   5.662   3.530
  382  VAL  CG1 5917   4.725   5.806   3.433
  382  VAL HG11 5918   4.741   5.905   3.390
  382  VAL HG12 5919   4.673   5.749   3.356
  382  VAL HG13 5920   4.662   5.824   3.521
  382  VAL  CG2 5921   4.892   5.681   3.316
  382  VAL HG21 5922   4.986   5.626   3.324
  382  VAL HG22 5923   4.822   5.600   3.293
  382  VAL HG23 5924   4.908   5.765   3.248
  382  VAL    C 5925   4.917   5.907   3.629
  382  VAL    O 5926   4.878   6.023   3.635
  383  CYX    N 5927   4.938   5.833   3.738
  383  CYX    H 5928   4.981   5.742   3.733
  383  CYX   CA 5929   4.910   5.885   3.877
  383  CYX   HA 5930   4.908   5.791   3.932
  383  CYX   CB 5931   5.028   5.970   3.931
  383  CYX  HB2 5932   5.028   6.068   3.883
  383  CYX  HB3 5933   5.012   5.988   4.037
  383  CYX   SG 5934   5.192   5.896   3.928
  383  CYX    C 5935   4.766   5.937   3.897
  383  CYX    O 5936   4.744   6.048   3.938
  384  GLU    N 5937   4.665   5.848   3.883
  384  GLU    H 5938   4.689   5.757   3.846
  384  GLU   CA 5939   4.519   5.879   3.905
  384  GLU   HA 5940   4.486   5.960   3.839
  384  GLU   CB 5941   4.428   5.763   3.866
  384  GLU  HB2 5942   4.464   5.683   3.930
  384  GLU  HB3 5943   4.327   5.801   3.883
  384  GLU   CG 5944   4.441   5.711   3.720
  384  GLU  HG2 5945   4.342   5.672   3.698
  384  GLU  HG3 5946   4.455   5.794   3.650
  384  GLU   CD 5947   4.555   5.602   3.700
  384  GLU  OE1 5948   4.673   5.635   3.714
  384  GLU  OE2 5949   4.515   5.483   3.685
  384  GLU    C 5950   4.493   5.916   4.053
  384  GLU    O 5951   4.422   6.015   4.076
  385  HIE    N 5952   4.562   5.848   4.147
  385  HIE    H 5953   4.620   5.771   4.117
  385  HIE   CA 5954   4.565   5.887   4.288
  385  HIE   HA 5955   4.462   5.881   4.324
  385  HIE   CB 5956   4.648   5.787   4.368
  385  HIE  HB2 5957   4.622   5.785   4.474
  385  HIE  HB3 5958   4.621   5.688   4.332
  385  HIE   CG 5959   4.802   5.805   4.366
  385  HIE  ND1 5960   4.876   5.784   4.249
  385  HIE  CE1 5961   5.001   5.816   4.286
  385  HIE  HE1 5962   5.084   5.816   4.217
  385  HIE  NE2 5963   5.012   5.853   4.413
  385  HIE  HE2 5964   5.095   5.887   4.458
  385  HIE  CD2 5965   4.885   5.839   4.464
  385  HIE  HD2 5966   4.865   5.857   4.569
  385  HIE    C 5967   4.607   6.030   4.321
  385  HIE    O 5968   4.597   6.070   4.437
  386  ARG    N 5969   4.672   6.096   4.223
  386  ARG    H 5970   4.669   6.055   4.131
  386  ARG   CA 5971   4.728   6.230   4.227
  386  ARG   HA 5972   4.729   6.267   4.330
  386  ARG   CB 5973   4.881   6.233   4.179
  386  ARG  HB2 5974   4.897   6.164   4.096
  386  ARG  HB3 5975   4.898   6.334   4.139
  386  ARG   CG 5976   4.972   6.207   4.294
  386  ARG  HG2 5977   4.970   6.297   4.356
  386  ARG  HG3 5978   4.924   6.134   4.359
  386  ARG   CD 5979   5.123   6.190   4.255
  386  ARG  HD2 5980   5.128   6.087   4.219
  386  ARG  HD3 5981   5.147   6.266   4.181
  386  ARG   NE 5982   5.213   6.201   4.377
  386  ARG   HE 5983   5.237   6.116   4.426
  386  ARG   CZ 5984   5.263   6.302   4.438
  386  ARG  NH1 5985   5.245   6.421   4.394
  386  ARG HH11 5986   5.181   6.449   4.321
  386  ARG HH12 5987   5.275   6.493   4.459
  386  ARG  NH2 5988   5.358   6.296   4.530
  386  ARG HH21 5989   5.384   6.204   4.564
  386  ARG HH22 5990   5.419   6.375   4.535
  386  ARG    C 5991   4.647   6.326   4.144
  386  ARG    O 5992   4.671   6.442   4.167
  387  TRP    N 5993   4.549   6.283   4.056
  387  TRP    H 5994   4.534   6.183   4.049
  387  TRP   CA 5995   4.453   6.367   3.999
  387  TRP   HA 5996   4.488   6.451   3.939
  387  TRP   CB 5997   4.361   6.284   3.911
  387  TRP  HB2 5998   4.312   6.199   3.959
  387  TRP  HB3 5999   4.277   6.346   3.878
  387  TRP   CG 6000   4.419   6.218   3.786
  387  TRP  CD1 6001   4.554   6.219   3.747
  387  TRP  HD1 6002   4.637   6.268   3.796
  387  TRP  NE1 6003   4.572   6.142   3.633
  387  TRP  HE1 6004   4.660   6.147   3.584
  387  TRP  CE2 6005   4.456   6.100   3.585
  387  TRP  CZ2 6006   4.429   6.021   3.468
  387  TRP  HZ2 6007   4.504   5.997   3.394
  387  TRP  CH2 6008   4.297   5.986   3.443
  387  TRP  HH2 6009   4.270   5.936   3.352
  387  TRP  CZ3 6010   4.194   6.028   3.533
  387  TRP  HZ3 6011   4.090   6.013   3.505
  387  TRP  CE3 6012   4.220   6.097   3.651
  387  TRP  HE3 6013   4.140   6.114   3.721
  387  TRP  CD2 6014   4.351   6.143   3.677
  387  TRP    C 6015   4.372   6.436   4.113
  387  TRP    O 6016   4.333   6.363   4.204
  388  ARG    N 6017   4.362   6.569   4.111
  388  ARG    H 6018   4.389   6.614   4.025
  388  ARG   CA 6019   4.288   6.650   4.208
  388  ARG   HA 6020   4.351   6.658   4.297
  388  ARG   CB 6021   4.271   6.797   4.152
  388  ARG  HB2 6022   4.367   6.847   4.139
  388  ARG  HB3 6023   4.220   6.794   4.056
  388  ARG   CG 6024   4.193   6.892   4.248
  388  ARG  HG2 6025   4.089   6.868   4.268
  388  ARG  HG3 6026   4.256   6.896   4.337
  388  ARG   CD 6027   4.177   7.038   4.189
  388  ARG  HD2 6028   4.134   7.095   4.272
  388  ARG  HD3 6029   4.276   7.074   4.162
  388  ARG   NE 6030   4.089   7.046   4.068
  388  ARG   HE 6031   3.998   7.004   4.069
  388  ARG   CZ 6032   4.104   7.130   3.964
  388  ARG  NH1 6033   4.213   7.204   3.951
  388  ARG HH11 6034   4.278   7.198   4.028
  388  ARG HH12 6035   4.219   7.281   3.887
  388  ARG  NH2 6036   4.008   7.141   3.871
  388  ARG HH21 6037   3.931   7.076   3.869
  388  ARG HH22 6038   4.016   7.205   3.794
  388  ARG    C 6039   4.146   6.589   4.245
  388  ARG    O 6040   4.122   6.570   4.365
  389  GLN    N 6041   4.065   6.569   4.140
  389  GLN    H 6042   4.101   6.585   4.047
  389  GLN   CA 6043   3.934   6.510   4.139
  389  GLN   HA 6044   3.866   6.575   4.194
  389  GLN   CB 6045   3.876   6.506   3.992
  389  GLN  HB2 6046   3.934   6.435   3.934
  389  GLN  HB3 6047   3.771   6.476   3.993
  389  GLN   CG 6048   3.868   6.635   3.907
  389  GLN  HG2 6049   3.780   6.637   3.843
  389  GLN  HG3 6050   3.865   6.718   3.978
  389  GLN   CD 6051   3.994   6.666   3.831
  389  GLN  OE1 6052   4.101   6.620   3.865
  389  GLN  NE2 6053   3.994   6.730   3.718
  389  GLN HE21 6054   4.085   6.764   3.690
  389  GLN HE22 6055   3.909   6.765   3.675
  389  GLN    C 6056   3.928   6.368   4.204
  389  GLN    O 6057   3.823   6.330   4.250
  390  ILE    N 6058   4.034   6.297   4.214
  390  ILE    H 6059   4.122   6.330   4.179
  390  ILE   CA 6060   4.045   6.168   4.286
  390  ILE   HA 6061   3.949   6.119   4.299
  390  ILE   CB 6062   4.129   6.067   4.202
  390  ILE   HB 6063   4.213   6.119   4.156
  390  ILE  CG2 6064   4.169   5.947   4.288
  390  ILE HG21 6065   4.087   5.896   4.339
  390  ILE HG22 6066   4.235   5.879   4.233
  390  ILE HG23 6067   4.234   5.967   4.374
  390  ILE  CG1 6068   4.047   6.034   4.081
  390  ILE HG12 6069   3.953   5.993   4.118
  390  ILE HG13 6070   4.021   6.121   4.021
  390  ILE  CD1 6071   4.110   5.927   3.989
  390  ILE HD11 6072   4.102   5.827   4.030
  390  ILE HD12 6073   4.044   5.929   3.902
  390  ILE HD13 6074   4.203   5.962   3.944
  390  ILE    C 6075   4.102   6.186   4.426
  390  ILE    O 6076   4.036   6.136   4.515
  391  ARG    N 6077   4.222   6.250   4.439
  391  ARG    H 6078   4.275   6.258   4.353
  391  ARG   CA 6079   4.285   6.283   4.563
  391  ARG   HA 6080   4.317   6.186   4.602
  391  ARG   CB 6081   4.407   6.367   4.536
  391  ARG  HB2 6082   4.476   6.299   4.486
  391  ARG  HB3 6083   4.380   6.447   4.466
  391  ARG   CG 6084   4.477   6.427   4.665
  391  ARG  HG2 6085   4.457   6.370   4.755
  391  ARG  HG3 6086   4.582   6.427   4.637
  391  ARG   CD 6087   4.439   6.576   4.673
  391  ARG  HD2 6088   4.331   6.583   4.661
  391  ARG  HD3 6089   4.462   6.626   4.767
  391  ARG   NE 6090   4.492   6.663   4.563
  391  ARG   HE 6091   4.543   6.621   4.486
  391  ARG   CZ 6092   4.460   6.787   4.548
  391  ARG  NH1 6093   4.376   6.850   4.628
  391  ARG HH11 6094   4.329   6.797   4.700
  391  ARG HH12 6095   4.345   6.946   4.629
  391  ARG  NH2 6096   4.515   6.848   4.446
  391  ARG HH21 6097   4.579   6.793   4.390
  391  ARG HH22 6098   4.482   6.934   4.405
  391  ARG    C 6099   4.190   6.350   4.667
  391  ARG    O 6100   4.179   6.291   4.778
  392  ASN    N 6101   4.116   6.454   4.630
  392  ASN    H 6102   4.124   6.494   4.538
  392  ASN   CA 6103   4.029   6.524   4.728
  392  ASN   HA 6104   4.077   6.541   4.825
  392  ASN   CB 6105   3.984   6.660   4.659
  392  ASN  HB2 6106   3.986   6.649   4.551
  392  ASN  HB3 6107   3.885   6.701   4.682
  392  ASN   CG 6108   4.074   6.775   4.690
  392  ASN  OD1 6109   4.169   6.763   4.769
  392  ASN  ND2 6110   4.060   6.886   4.618
  392  ASN HD21 6111   4.112   6.965   4.654
  392  ASN HD22 6112   4.005   6.881   4.533
  392  ASN    C 6113   3.910   6.440   4.764
  392  ASN    O 6114   3.850   6.463   4.870
  393  MET    N 6115   3.866   6.352   4.674
  393  MET    H 6116   3.922   6.336   4.592
  393  MET   CA 6117   3.750   6.266   4.704
  393  MET   HA 6118   3.681   6.321   4.769
  393  MET   CB 6119   3.682   6.223   4.571
  393  MET  HB2 6120   3.758   6.207   4.495
  393  MET  HB3 6121   3.627   6.129   4.582
  393  MET   CG 6122   3.589   6.345   4.526
  393  MET  HG2 6123   3.664   6.422   4.505
  393  MET  HG3 6124   3.535   6.307   4.440
  393  MET   SD 6125   3.470   6.414   4.637
  393  MET   CE 6126   3.390   6.254   4.670
  393  MET  HE1 6127   3.457   6.188   4.724
  393  MET  HE2 6128   3.305   6.279   4.734
  393  MET  HE3 6129   3.359   6.204   4.579
  393  MET    C 6130   3.789   6.146   4.786
  393  MET    O 6131   3.713   6.093   4.861
  394  VAL    N 6132   3.914   6.098   4.778
  394  VAL    H 6133   3.986   6.127   4.714
  394  VAL   CA 6134   3.974   6.008   4.885
  394  VAL   HA 6135   3.918   5.914   4.895
  394  VAL   CB 6136   4.107   5.951   4.834
  394  VAL   HB 6137   4.171   6.027   4.791
  394  VAL  CG1 6138   4.199   5.878   4.938
  394  VAL HG11 6139   4.155   5.780   4.959
  394  VAL HG12 6140   4.296   5.856   4.894
  394  VAL HG13 6141   4.205   5.935   5.031
  394  VAL  CG2 6142   4.084   5.853   4.722
  394  VAL HG21 6143   4.021   5.894   4.644
  394  VAL HG22 6144   4.180   5.814   4.687
  394  VAL HG23 6145   4.040   5.759   4.755
  394  VAL    C 6146   3.986   6.078   5.020
  394  VAL    O 6147   3.961   6.011   5.116
  395  ILE    N 6148   4.009   6.208   5.027
  395  ILE    H 6149   4.014   6.265   4.944
  395  ILE   CA 6150   3.989   6.285   5.149
  395  ILE   HA 6151   4.037   6.235   5.234
  395  ILE   CB 6152   4.058   6.419   5.128
  395  ILE   HB 6153   4.033   6.468   5.033
  395  ILE  CG2 6154   4.014   6.520   5.234
  395  ILE HG21 6155   4.027   6.500   5.340
  395  ILE HG22 6156   4.069   6.612   5.211
  395  ILE HG23 6157   3.912   6.551   5.213
  395  ILE  CG1 6158   4.213   6.398   5.125
  395  ILE HG12 6159   4.236   6.356   5.223
  395  ILE HG13 6160   4.247   6.325   5.052
  395  ILE  CD1 6161   4.296   6.531   5.105
  395  ILE HD11 6162   4.284   6.591   5.196
  395  ILE HD12 6163   4.399   6.496   5.097
  395  ILE HD13 6164   4.264   6.584   5.016
  395  ILE    C 6165   3.847   6.292   5.189
  395  ILE    O 6166   3.806   6.282   5.309
  396  PHE    N 6167   3.753   6.300   5.090
  396  PHE    H 6168   3.772   6.316   4.992
  396  PHE   CA 6169   3.613   6.323   5.126
  396  PHE   HA 6170   3.610   6.409   5.192
  396  PHE   CB 6171   3.519   6.336   5.000
  396  PHE  HB2 6172   3.547   6.434   4.960
  396  PHE  HB3 6173   3.544   6.252   4.934
  396  PHE   CG 6174   3.365   6.341   5.012
  396  PHE  CD1 6175   3.296   6.221   5.033
  396  PHE  HD1 6176   3.353   6.133   5.061
  396  PHE  CE1 6177   3.155   6.215   5.029
  396  PHE  HE1 6178   3.102   6.122   5.037
  396  PHE   CZ 6179   3.078   6.328   5.020
  396  PHE   HZ 6180   2.971   6.326   5.005
  396  PHE  CE2 6181   3.151   6.448   4.990
  396  PHE  HE2 6182   3.085   6.530   4.966
  396  PHE  CD2 6183   3.295   6.458   4.983
  396  PHE  HD2 6184   3.345   6.549   4.955
  396  PHE    C 6185   3.560   6.214   5.216
  396  PHE    O 6186   3.479   6.244   5.304
  397  ARG    N 6187   3.601   6.089   5.193
  397  ARG    H 6188   3.663   6.075   5.115
  397  ARG   CA 6189   3.561   5.967   5.267
  397  ARG   HA 6190   3.453   5.960   5.282
  397  ARG   CB 6191   3.600   5.841   5.187
  397  ARG  HB2 6192   3.570   5.855   5.083
  397  ARG  HB3 6193   3.706   5.820   5.196
  397  ARG   CG 6194   3.537   5.713   5.235
  397  ARG  HG2 6195   3.553   5.691   5.341
  397  ARG  HG3 6196   3.428   5.712   5.222
  397  ARG   CD 6197   3.595   5.584   5.159
  397  ARG  HD2 6198   3.611   5.604   5.053
  397  ARG  HD3 6199   3.695   5.570   5.201
  397  ARG   NE 6200   3.519   5.465   5.185
  397  ARG   HE 6201   3.574   5.389   5.222
  397  ARG   CZ 6202   3.413   5.419   5.130
  397  ARG  NH1 6203   3.333   5.491   5.062
  397  ARG HH11 6204   3.353   5.589   5.048
  397  ARG HH12 6205   3.255   5.449   5.014
  397  ARG  NH2 6206   3.386   5.297   5.143
  397  ARG HH21 6207   3.454   5.234   5.184
  397  ARG HH22 6208   3.308   5.248   5.103
  397  ARG    C 6209   3.614   5.967   5.410
  397  ARG    O 6210   3.538   5.934   5.503
  398  ASN    N 6211   3.739   6.013   5.423
  398  ASN    H 6212   3.786   6.040   5.338
  398  ASN   CA 6213   3.794   6.043   5.553
  398  ASN   HA 6214   3.797   5.946   5.602
  398  ASN   CB 6215   3.946   6.091   5.536
  398  ASN  HB2 6216   3.941   6.178   5.470
  398  ASN  HB3 6217   3.979   6.124   5.634
  398  ASN   CG 6218   4.048   5.994   5.470
  398  ASN  OD1 6219   4.016   5.879   5.439
  398  ASN  ND2 6220   4.170   6.036   5.438
  398  ASN HD21 6221   4.231   5.973   5.389
  398  ASN HD22 6222   4.204   6.129   5.460
  398  ASN    C 6223   3.705   6.127   5.643
  398  ASN    O 6224   3.719   6.110   5.766
  399  VAL    N 6225   3.635   6.225   5.585
  399  VAL    H 6226   3.644   6.222   5.484
  399  VAL   CA 6227   3.550   6.324   5.647
  399  VAL   HA 6228   3.595   6.336   5.745
  399  VAL   CB 6229   3.560   6.458   5.578
  399  VAL   HB 6230   3.532   6.450   5.473
  399  VAL  CG1 6231   3.456   6.558   5.638
  399  VAL HG11 6232   3.458   6.563   5.747
  399  VAL HG12 6233   3.472   6.655   5.590
  399  VAL HG13 6234   3.356   6.523   5.612
  399  VAL  CG2 6235   3.703   6.512   5.596
  399  VAL HG21 6236   3.782   6.438   5.589
  399  VAL HG22 6237   3.712   6.587   5.517
  399  VAL HG23 6238   3.715   6.553   5.696
  399  VAL    C 6239   3.407   6.271   5.678
  399  VAL    O 6240   3.348   6.308   5.778
  400  VAL    N 6241   3.352   6.187   5.592
  400  VAL    H 6242   3.407   6.168   5.510
  400  VAL   CA 6243   3.219   6.121   5.613
  400  VAL   HA 6244   3.157   6.177   5.684
  400  VAL   CB 6245   3.147   6.130   5.481
  400  VAL   HB 6246   3.043   6.105   5.501
  400  VAL  CG1 6247   3.136   6.279   5.433
  400  VAL HG11 6248   3.230   6.319   5.394
  400  VAL HG12 6249   3.070   6.290   5.347
  400  VAL HG13 6250   3.085   6.337   5.510
  400  VAL  CG2 6251   3.200   6.047   5.365
  400  VAL HG21 6252   3.219   5.941   5.382
  400  VAL HG22 6253   3.118   6.040   5.294
  400  VAL HG23 6254   3.279   6.101   5.313
  400  VAL    C 6255   3.223   5.977   5.672
  400  VAL    O 6256   3.122   5.905   5.669
  401  ASP    N 6257   3.341   5.932   5.715
  401  ASP    H 6258   3.418   5.993   5.693
  401  ASP   CA 6259   3.363   5.797   5.773
  401  ASP   HA 6260   3.346   5.726   5.691
  401  ASP   CB 6261   3.498   5.786   5.831
  401  ASP  HB2 6262   3.568   5.813   5.752
  401  ASP  HB3 6263   3.507   5.865   5.905
  401  ASP   CG 6264   3.533   5.643   5.883
  401  ASP  OD1 6265   3.503   5.541   5.816
  401  ASP  OD2 6266   3.605   5.639   5.987
  401  ASP    C 6267   3.256   5.749   5.876
  401  ASP    O 6268   3.233   5.809   5.982
  402  GLY    N 6269   3.198   5.627   5.863
  402  GLY    H 6270   3.217   5.571   5.781
  402  GLY   CA 6271   3.079   5.594   5.945
  402  GLY  HA2 6272   3.059   5.489   5.925
  402  GLY  HA3 6273   3.099   5.592   6.052
  402  GLY    C 6274   2.947   5.656   5.913
  402  GLY    O 6275   2.847   5.601   5.960
  403  GLN    N 6276   2.937   5.774   5.846
  403  GLN    H 6277   3.023   5.815   5.812
  403  GLN   CA 6278   2.806   5.844   5.835
  403  GLN   HA 6279   2.755   5.850   5.931
  403  GLN   CB 6280   2.826   5.992   5.787
  403  GLN  HB2 6281   2.875   5.998   5.690
  403  GLN  HB3 6282   2.733   6.038   5.753
  403  GLN   CG 6283   2.907   6.085   5.875
  403  GLN  HG2 6284   2.994   6.029   5.909
  403  GLN  HG3 6285   2.939   6.169   5.815
  403  GLN   CD 6286   2.827   6.137   5.990
  403  GLN  OE1 6287   2.741   6.225   5.974
  403  GLN  NE2 6288   2.839   6.085   6.108
  403  GLN HE21 6289   2.800   6.136   6.186
  403  GLN HE22 6290   2.916   6.025   6.133
  403  GLN    C 6291   2.711   5.773   5.740
  403  GLN    O 6292   2.757   5.720   5.641
  404  PRO    N 6293   2.576   5.772   5.767
  404  PRO   CD 6294   2.515   5.844   5.883
  404  PRO  HD2 6295   2.560   5.941   5.904
  404  PRO  HD3 6296   2.528   5.778   5.969
  404  PRO   CG 6297   2.369   5.856   5.849
  404  PRO  HG2 6298   2.350   5.940   5.782
  404  PRO  HG3 6299   2.320   5.858   5.947
  404  PRO   CB 6300   2.339   5.722   5.773
  404  PRO  HB2 6301   2.252   5.742   5.710
  404  PRO  HB3 6302   2.317   5.640   5.841
  404  PRO   CA 6303   2.469   5.703   5.697
  404  PRO   HA 6304   2.484   5.595   5.694
  404  PRO    C 6305   2.456   5.747   5.556
  404  PRO    O 6306   2.505   5.855   5.519
  405  PHE    N 6307   2.380   5.677   5.474
  405  PHE    H 6308   2.349   5.585   5.500
  405  PHE   CA 6309   2.335   5.723   5.338
  405  PHE   HA 6310   2.410   5.791   5.299
  405  PHE   CB 6311   2.314   5.593   5.251
  405  PHE  HB2 6312   2.412   5.550   5.233
  405  PHE  HB3 6313   2.251   5.521   5.303
  405  PHE   CG 6314   2.260   5.626   5.117
  405  PHE  CD1 6315   2.349   5.673   5.020
  405  PHE  HD1 6316   2.451   5.699   5.042
  405  PHE  CE1 6317   2.306   5.691   4.888
  405  PHE  HE1 6318   2.376   5.735   4.818
  405  PHE   CZ 6319   2.181   5.663   4.844
  405  PHE   HZ 6320   2.156   5.670   4.739
  405  PHE  CE2 6321   2.086   5.623   4.946
  405  PHE  HE2 6322   1.987   5.606   4.906
  405  PHE  CD2 6323   2.128   5.603   5.077
  405  PHE  HD2 6324   2.068   5.561   5.157
  405  PHE    C 6325   2.209   5.811   5.357
  405  PHE    O 6326   2.105   5.770   5.417
  406  THR    N 6327   2.214   5.940   5.319
  406  THR    H 6328   2.305   5.971   5.291
  406  THR   CA 6329   2.112   6.043   5.343
  406  THR   HA 6330   2.022   5.992   5.375
  406  THR   CB 6331   2.158   6.144   5.454
  406  THR   HB 6332   2.091   6.230   5.453
  406  THR  CG2 6333   2.150   6.080   5.597
  406  THR HG21 6334   2.193   5.980   5.606
  406  THR HG22 6335   2.209   6.144   5.662
  406  THR HG23 6336   2.049   6.056   5.632
  406  THR  OG1 6337   2.295   6.174   5.444
  406  THR  HG1 6338   2.313   6.268   5.453
  406  THR    C 6339   2.087   6.131   5.224
  406  THR    O 6340   2.177   6.162   5.140
  407  ASN    N 6341   1.966   6.186   5.214
  407  ASN    H 6342   1.893   6.149   5.274
  407  ASN   CA 6343   1.936   6.295   5.121
  407  ASN   HA 6344   1.829   6.304   5.139
  407  ASN   CB 6345   1.997   6.418   5.186
  407  ASN  HB2 6346   2.102   6.402   5.210
  407  ASN  HB3 6347   1.988   6.500   5.115
  407  ASN   CG 6348   1.919   6.464   5.314
  407  ASN  OD1 6349   1.798   6.466   5.311
  407  ASN  ND2 6350   1.985   6.485   5.425
  407  ASN HD21 6351   1.934   6.520   5.505
  407  ASN HD22 6352   2.081   6.463   5.447
  407  ASN    C 6353   1.956   6.278   4.970
  407  ASN    O 6354   1.996   6.370   4.895
  408  TRP    N 6355   1.924   6.161   4.917
  408  TRP    H 6356   1.893   6.088   4.979
  408  TRP   CA 6357   1.927   6.123   4.778
  408  TRP   HA 6358   2.025   6.140   4.734
  408  TRP   CB 6359   1.897   5.970   4.758
  408  TRP  HB2 6360   1.965   5.912   4.819
  408  TRP  HB3 6361   1.800   5.945   4.800
  408  TRP   CG 6362   1.902   5.937   4.609
  408  TRP  CD1 6363   1.790   5.954   4.529
  408  TRP  HD1 6364   1.694   5.983   4.569
  408  TRP  NE1 6365   1.813   5.904   4.403
  408  TRP  HE1 6366   1.744   5.933   4.335
  408  TRP  CE2 6367   1.945   5.864   4.389
  408  TRP  CZ2 6368   2.025   5.812   4.283
  408  TRP  HZ2 6369   1.984   5.801   4.183
  408  TRP  CH2 6370   2.159   5.788   4.302
  408  TRP  HH2 6371   2.220   5.768   4.214
  408  TRP  CZ3 6372   2.219   5.798   4.426
  408  TRP  HZ3 6373   2.322   5.771   4.448
  408  TRP  CE3 6374   2.140   5.841   4.539
  408  TRP  HE3 6375   2.184   5.854   4.637
  408  TRP  CD2 6376   2.001   5.872   4.523
  408  TRP    C 6377   1.835   6.211   4.688
  408  TRP    O 6378   1.723   6.243   4.722
  409  TYR    N 6379   1.873   6.240   4.567
  409  TYR    H 6380   1.964   6.211   4.536
  409  TYR   CA 6381   1.788   6.304   4.463
  409  TYR   HA 6382   1.686   6.270   4.481
  409  TYR   CB 6383   1.796   6.452   4.474
  409  TYR  HB2 6384   1.733   6.477   4.559
  409  TYR  HB3 6385   1.894   6.489   4.501
  409  TYR   CG 6386   1.739   6.521   4.348
  409  TYR  CD1 6387   1.605   6.556   4.338
  409  TYR  HD1 6388   1.541   6.539   4.423
  409  TYR  CE1 6389   1.547   6.600   4.216
  409  TYR  HE1 6390   1.443   6.625   4.208
  409  TYR   CZ 6391   1.632   6.609   4.103
  409  TYR   OH 6392   1.583   6.660   3.986
  409  TYR   HH 6393   1.490   6.684   3.994
  409  TYR  CE2 6394   1.763   6.567   4.107
  409  TYR  HE2 6395   1.822   6.578   4.017
  409  TYR  CD2 6396   1.821   6.532   4.232
  409  TYR  HD2 6397   1.927   6.511   4.239
  409  TYR    C 6398   1.833   6.245   4.331
  409  TYR    O 6399   1.951   6.214   4.306
  410  ASP    N 6400   1.735   6.228   4.237
  410  ASP    H 6401   1.640   6.236   4.271
  410  ASP   CA 6402   1.756   6.209   4.093
  410  ASP   HA 6403   1.856   6.246   4.072
  410  ASP   CB 6404   1.759   6.054   4.067
  410  ASP  HB2 6405   1.789   6.052   3.963
  410  ASP  HB3 6406   1.846   6.014   4.118
  410  ASP   CG 6407   1.619   5.988   4.091
  410  ASP  OD1 6408   1.547   5.957   3.994
  410  ASP  OD2 6409   1.582   5.964   4.204
  410  ASP    C 6410   1.643   6.262   3.994
  410  ASP    O 6411   1.521   6.256   4.022
  411  ASN    N 6412   1.684   6.293   3.875
  411  ASN    H 6413   1.782   6.277   3.853
  411  ASN   CA 6414   1.608   6.353   3.774
  411  ASN   HA 6415   1.533   6.419   3.817
  411  ASN   CB 6416   1.688   6.439   3.673
  411  ASN  HB2 6417   1.616   6.505   3.625
  411  ASN  HB3 6418   1.754   6.511   3.723
  411  ASN   CG 6419   1.774   6.373   3.576
  411  ASN  OD1 6420   1.809   6.257   3.585
  411  ASN  ND2 6421   1.803   6.446   3.467
  411  ASN HD21 6422   1.873   6.409   3.404
  411  ASN HD22 6423   1.768   6.540   3.456
  411  ASN    C 6424   1.524   6.249   3.696
  411  ASN    O 6425   1.442   6.297   3.620
  412  GLY    N 6426   1.553   6.121   3.715
  412  GLY    H 6427   1.611   6.091   3.792
  412  GLY   CA 6428   1.485   6.010   3.647
  412  GLY  HA2 6429   1.451   5.931   3.715
  412  GLY  HA3 6430   1.398   6.052   3.596
  412  GLY    C 6431   1.571   5.948   3.532
  412  GLY    O 6432   1.524   5.869   3.453
  413  SER    N 6433   1.701   5.988   3.529
  413  SER    H 6434   1.724   6.049   3.606
  413  SER   CA 6435   1.795   5.974   3.417
  413  SER   HA 6436   1.779   5.874   3.375
  413  SER   CB 6437   1.759   6.081   3.315
  413  SER  HB2 6438   1.653   6.098   3.300
  413  SER  HB3 6439   1.801   6.176   3.350
  413  SER   OG 6440   1.818   6.057   3.192
  413  SER   HG 6441   1.891   6.118   3.179
  413  SER    C 6442   1.938   5.963   3.469
  413  SER    O 6443   1.964   5.865   3.532
  414  ASN    N 6444   2.021   6.066   3.445
  414  ASN    H 6445   1.984   6.153   3.409
  414  ASN   CA 6446   2.170   6.061   3.474
  414  ASN   HA 6447   2.190   5.979   3.543
  414  ASN   CB 6448   2.240   6.031   3.343
  414  ASN  HB2 6449   2.233   6.110   3.268
  414  ASN  HB3 6450   2.347   6.016   3.350
  414  ASN   CG 6451   2.187   5.898   3.286
  414  ASN  OD1 6452   2.095   5.885   3.213
  414  ASN  ND2 6453   2.257   5.790   3.301
  414  ASN HD21 6454   2.218   5.716   3.245
  414  ASN HD22 6455   2.355   5.807   3.321
  414  ASN    C 6456   2.221   6.186   3.542
  414  ASN    O 6457   2.339   6.206   3.559
  415  GLN    N 6458   2.133   6.265   3.608
  415  GLN    H 6459   2.036   6.253   3.584
  415  GLN   CA 6460   2.167   6.370   3.701
  415  GLN   HA 6461   2.275   6.387   3.696
  415  GLN   CB 6462   2.093   6.506   3.661
  415  GLN  HB2 6463   1.986   6.506   3.644
  415  GLN  HB3 6464   2.115   6.570   3.746
  415  GLN   CG 6465   2.158   6.572   3.541
  415  GLN  HG2 6466   2.253   6.614   3.574
  415  GLN  HG3 6467   2.160   6.494   3.465
  415  GLN   CD 6468   2.075   6.691   3.489
  415  GLN  OE1 6469   1.978   6.731   3.554
  415  GLN  NE2 6470   2.114   6.756   3.381
  415  GLN HE21 6471   2.045   6.826   3.358
  415  GLN HE22 6472   2.207   6.745   3.343
  415  GLN    C 6473   2.117   6.337   3.840
  415  GLN    O 6474   1.997   6.331   3.866
  416  VAL    N 6475   2.215   6.314   3.928
  416  VAL    H 6476   2.311   6.331   3.900
  416  VAL   CA 6477   2.193   6.268   4.067
  416  VAL   HA 6478   2.091   6.288   4.100
  416  VAL   CB 6479   2.217   6.115   4.087
  416  VAL   HB 6480   2.190   6.085   4.188
  416  VAL  CG1 6481   2.131   6.029   4.004
  416  VAL HG11 6482   2.173   6.028   3.903
  416  VAL HG12 6483   2.140   5.925   4.033
  416  VAL HG13 6484   2.027   6.062   3.999
  416  VAL  CG2 6485   2.357   6.054   4.044
  416  VAL HG21 6486   2.438   6.088   4.109
  416  VAL HG22 6487   2.365   5.948   4.065
  416  VAL HG23 6488   2.384   6.078   3.941
  416  VAL    C 6489   2.279   6.337   4.174
  416  VAL    O 6490   2.384   6.396   4.139
  417  ALA    N 6491   2.239   6.329   4.302
  417  ALA    H 6492   2.152   6.278   4.312
  417  ALA   CA 6493   2.302   6.385   4.418
  417  ALA   HA 6494   2.409   6.387   4.398
  417  ALA   CB 6495   2.246   6.527   4.435
  417  ALA  HB1 6496   2.140   6.516   4.459
  417  ALA  HB2 6497   2.286   6.569   4.528
  417  ALA  HB3 6498   2.254   6.584   4.342
  417  ALA    C 6499   2.270   6.308   4.548
  417  ALA    O 6500   2.157   6.261   4.561
  418  PHE    N 6501   2.361   6.299   4.648
  418  PHE    H 6502   2.455   6.333   4.640
  418  PHE   CA 6503   2.336   6.242   4.780
  418  PHE   HA 6504   2.233   6.271   4.796
  418  PHE   CB 6505   2.338   6.089   4.781
  418  PHE  HB2 6506   2.309   6.062   4.882
  418  PHE  HB3 6507   2.273   6.066   4.697
  418  PHE   CG 6508   2.469   6.034   4.745
  418  PHE  CD1 6509   2.564   6.005   4.845
  418  PHE  HD1 6510   2.547   6.023   4.950
  418  PHE  CE1 6511   2.692   5.946   4.808
  418  PHE  HE1 6512   2.771   5.924   4.878
  418  PHE   CZ 6513   2.723   5.913   4.680
  418  PHE   HZ 6514   2.810   5.853   4.657
  418  PHE  CE2 6515   2.632   5.951   4.575
  418  PHE  HE2 6516   2.654   5.931   4.471
  418  PHE  CD2 6517   2.505   6.004   4.612
  418  PHE  HD2 6518   2.430   6.017   4.535
  418  PHE    C 6519   2.420   6.300   4.891
  418  PHE    O 6520   2.523   6.360   4.861
  419  GLY    N 6521   2.377   6.297   5.018
  419  GLY    H 6522   2.282   6.270   5.036
  419  GLY   CA 6523   2.468   6.326   5.131
  419  GLY  HA2 6524   2.564   6.366   5.098
  419  GLY  HA3 6525   2.419   6.397   5.196
  419  GLY    C 6526   2.519   6.208   5.211
  419  GLY    O 6527   2.492   6.089   5.190
  420  ARG    N 6528   2.594   6.241   5.311
  420  ARG    H 6529   2.598   6.339   5.337
  420  ARG   CA 6530   2.665   6.152   5.399
  420  ARG   HA 6531   2.616   6.055   5.403
  420  ARG   CB 6532   2.812   6.119   5.352
  420  ARG  HB2 6533   2.874   6.209   5.354
  420  ARG  HB3 6534   2.852   6.060   5.434
  420  ARG   CG 6535   2.813   6.033   5.217
  420  ARG  HG2 6536   2.751   6.094   5.151
  420  ARG  HG3 6537   2.905   6.034   5.157
  420  ARG   CD 6538   2.759   5.889   5.235
  420  ARG  HD2 6539   2.651   5.904   5.240
  420  ARG  HD3 6540   2.782   5.834   5.144
  420  ARG   NE 6541   2.820   5.815   5.347
  420  ARG   HE 6542   2.760   5.794   5.426
  420  ARG   CZ 6543   2.940   5.765   5.362
  420  ARG  NH1 6544   3.036   5.767   5.271
  420  ARG HH11 6545   3.031   5.808   5.179
  420  ARG HH12 6546   3.126   5.729   5.298
  420  ARG  NH2 6547   2.967   5.709   5.479
  420  ARG HH21 6548   2.898   5.719   5.552
  420  ARG HH22 6549   3.053   5.657   5.490
  420  ARG    C 6550   2.656   6.205   5.542
  420  ARG    O 6551   2.742   6.279   5.589
  421  GLY    N 6552   2.540   6.177   5.605
  421  GLY    H 6553   2.477   6.114   5.557
  421  GLY   CA 6554   2.504   6.222   5.737
  421  GLY  HA2 6555   2.411   6.178   5.774
  421  GLY  HA3 6556   2.597   6.205   5.792
  421  GLY    C 6557   2.486   6.375   5.745
  421  GLY    O 6558   2.402   6.438   5.683
  422  ASN    N 6559   2.568   6.440   5.826
  422  ASN    H 6560   2.622   6.382   5.888
  422  ASN   CA 6561   2.586   6.585   5.833
  422  ASN   HA 6562   2.526   6.631   5.753
  422  ASN   CB 6563   2.530   6.632   5.961
  422  ASN  HB2 6564   2.518   6.739   5.942
  422  ASN  HB3 6565   2.431   6.587   5.973
  422  ASN   CG 6566   2.599   6.600   6.087
  422  ASN  OD1 6567   2.694   6.524   6.095
  422  ASN  ND2 6568   2.558   6.664   6.193
  422  ASN HD21 6569   2.583   6.631   6.285
  422  ASN HD22 6570   2.497   6.745   6.191
  422  ASN    C 6571   2.729   6.633   5.800
  422  ASN    O 6572   2.776   6.742   5.839
  423  ARG    N 6573   2.807   6.543   5.723
  423  ARG    H 6574   2.769   6.454   5.694
  423  ARG   CA 6575   2.949   6.566   5.691
  423  ARG   HA 6576   2.974   6.657   5.746
  423  ARG   CB 6577   3.039   6.473   5.766
  423  ARG  HB2 6578   3.038   6.372   5.726
  423  ARG  HB3 6579   3.142   6.506   5.751
  423  ARG   CG 6580   3.020   6.465   5.912
  423  ARG  HG2 6581   2.963   6.547   5.956
  423  ARG  HG3 6582   2.956   6.378   5.927
  423  ARG   CD 6583   3.146   6.438   5.997
  423  ARG  HD2 6584   3.109   6.414   6.097
  423  ARG  HD3 6585   3.204   6.357   5.952
  423  ARG   NE 6586   3.232   6.557   6.013
  423  ARG   HE 6587   3.192   6.644   6.045
  423  ARG   CZ 6588   3.363   6.559   6.009
  423  ARG  NH1 6589   3.433   6.449   5.979
  423  ARG HH11 6590   3.392   6.364   5.945
  423  ARG HH12 6591   3.533   6.454   5.991
  423  ARG  NH2 6592   3.443   6.653   6.039
  423  ARG HH21 6593   3.410   6.747   6.058
  423  ARG HH22 6594   3.542   6.633   6.034
  423  ARG    C 6595   2.988   6.579   5.549
  423  ARG    O 6596   3.096   6.623   5.518
  424  GLY    N 6597   2.899   6.547   5.455
  424  GLY    H 6598   2.814   6.499   5.480
  424  GLY   CA 6599   2.931   6.588   5.315
  424  GLY  HA2 6600   2.936   6.697   5.318
  424  GLY  HA3 6601   3.028   6.550   5.285
  424  GLY    C 6602   2.812   6.558   5.218
  424  GLY    O 6603   2.709   6.491   5.260
  425  PHE    N 6604   2.817   6.617   5.098
  425  PHE    H 6605   2.892   6.684   5.093
  425  PHE   CA 6606   2.711   6.619   4.994
  425  PHE   HA 6607   2.657   6.524   4.999
  425  PHE   CB 6608   2.615   6.744   5.019
  425  PHE  HB2 6609   2.602   6.740   5.127
  425  PHE  HB3 6610   2.663   6.838   4.993
  425  PHE   CG 6611   2.483   6.723   4.949
  425  PHE  CD1 6612   2.384   6.635   4.991
  425  PHE  HD1 6613   2.399   6.595   5.090
  425  PHE  CE1 6614   2.273   6.599   4.913
  425  PHE  HE1 6615   2.208   6.521   4.950
  425  PHE   CZ 6616   2.248   6.668   4.794
  425  PHE   HZ 6617   2.164   6.651   4.729
  425  PHE  CE2 6618   2.344   6.765   4.750
  425  PHE  HE2 6619   2.325   6.811   4.654
  425  PHE  CD2 6620   2.460   6.784   4.824
  425  PHE  HD2 6621   2.537   6.841   4.773
  425  PHE    C 6622   2.770   6.627   4.858
  425  PHE    O 6623   2.857   6.710   4.844
  426  ILE    N 6624   2.719   6.551   4.758
  426  ILE    H 6625   2.648   6.482   4.780
  426  ILE   CA 6626   2.779   6.540   4.629
  426  ILE   HA 6627   2.850   6.622   4.617
  426  ILE   CB 6628   2.873   6.409   4.630
  426  ILE   HB 6629   2.929   6.431   4.721
  426  ILE  CG2 6630   2.798   6.276   4.649
  426  ILE HG21 6631   2.723   6.270   4.570
  426  ILE HG22 6632   2.871   6.196   4.655
  426  ILE HG23 6633   2.731   6.279   4.735
  426  ILE  CG1 6634   2.965   6.407   4.504
  426  ILE HG12 6635   2.906   6.396   4.412
  426  ILE HG13 6636   3.025   6.498   4.501
  426  ILE  CD1 6637   3.081   6.306   4.505
  426  ILE HD11 6638   3.044   6.204   4.496
  426  ILE HD12 6639   3.147   6.325   4.420
  426  ILE HD13 6640   3.131   6.310   4.602
  426  ILE    C 6641   2.670   6.551   4.515
  426  ILE    O 6642   2.560   6.493   4.534
  427  VAL    N 6643   2.711   6.605   4.405
  427  VAL    H 6644   2.805   6.642   4.401
  427  VAL   CA 6645   2.620   6.622   4.286
  427  VAL   HA 6646   2.543   6.547   4.297
  427  VAL   CB 6647   2.560   6.762   4.277
  427  VAL   HB 6648   2.637   6.830   4.240
  427  VAL  CG1 6649   2.439   6.763   4.188
  427  VAL HG11 6650   2.344   6.726   4.227
  427  VAL HG12 6651   2.412   6.864   4.157
  427  VAL HG13 6652   2.457   6.696   4.104
  427  VAL  CG2 6653   2.507   6.811   4.410
  427  VAL HG21 6654   2.592   6.823   4.477
  427  VAL HG22 6655   2.445   6.901   4.409
  427  VAL HG23 6656   2.463   6.723   4.457
  427  VAL    C 6657   2.688   6.584   4.156
  427  VAL    O 6658   2.806   6.618   4.140
  428  PHE    N 6659   2.622   6.517   4.056
  428  PHE    H 6660   2.526   6.491   4.073
  428  PHE   CA 6661   2.673   6.473   3.928
  428  PHE   HA 6662   2.774   6.511   3.913
  428  PHE   CB 6663   2.676   6.318   3.934
  428  PHE  HB2 6664   2.574   6.282   3.948
  428  PHE  HB3 6665   2.703   6.289   3.832
  428  PHE   CG 6666   2.774   6.259   4.033
  428  PHE  CD1 6667   2.737   6.227   4.163
  428  PHE  HD1 6668   2.636   6.246   4.195
  428  PHE  CE1 6669   2.825   6.172   4.255
  428  PHE  HE1 6670   2.790   6.126   4.346
  428  PHE   CZ 6671   2.965   6.155   4.206
  428  PHE   HZ 6672   3.035   6.120   4.280
  428  PHE  CE2 6673   2.992   6.165   4.073
  428  PHE  HE2 6674   3.094   6.137   4.049
  428  PHE  CD2 6675   2.902   6.225   3.985
  428  PHE  HD2 6676   2.930   6.239   3.882
  428  PHE    C 6677   2.578   6.508   3.809
  428  PHE    O 6678   2.457   6.495   3.823
  429  ASN    N 6679   2.632   6.546   3.691
  429  ASN    H 6680   2.732   6.550   3.681
  429  ASN   CA 6681   2.548   6.555   3.572
  429  ASN   HA 6682   2.447   6.520   3.595
  429  ASN   CB 6683   2.536   6.704   3.540
  429  ASN  HB2 6684   2.502   6.766   3.622
  429  ASN  HB3 6685   2.633   6.748   3.515
  429  ASN   CG 6686   2.449   6.733   3.421
  429  ASN  OD1 6687   2.385   6.649   3.361
  429  ASN  ND2 6688   2.433   6.858   3.381
  429  ASN HD21 6689   2.378   6.861   3.296
  429  ASN HD22 6690   2.481   6.939   3.417
  429  ASN    C 6691   2.601   6.479   3.449
  429  ASN    O 6692   2.690   6.529   3.385
  430  ASN    N 6693   2.545   6.363   3.421
  430  ASN    H 6694   2.475   6.322   3.481
  430  ASN   CA 6695   2.586   6.276   3.307
  430  ASN   HA 6696   2.662   6.315   3.239
  430  ASN   CB 6697   2.639   6.139   3.362
  430  ASN  HB2 6698   2.704   6.171   3.443
  430  ASN  HB3 6699   2.559   6.080   3.405
  430  ASN   CG 6700   2.714   6.053   3.266
  430  ASN  OD1 6701   2.751   6.104   3.162
  430  ASN  ND2 6702   2.741   5.923   3.293
  430  ASN HD21 6703   2.816   5.884   3.237
  430  ASN HD22 6704   2.711   5.883   3.380
  430  ASN    C 6705   2.472   6.256   3.201
  430  ASN    O 6706   2.475   6.167   3.121
  431  ASP    N 6707   2.379   6.350   3.202
  431  ASP    H 6708   2.396   6.423   3.269
  431  ASP   CA 6709   2.284   6.376   3.094
  431  ASP   HA 6710   2.259   6.285   3.041
  431  ASP   CB 6711   2.145   6.426   3.145
  431  ASP  HB2 6712   2.158   6.502   3.222
  431  ASP  HB3 6713   2.095   6.482   3.066
  431  ASP   CG 6714   2.051   6.319   3.197
  431  ASP  OD1 6715   2.022   6.225   3.121
  431  ASP  OD2 6716   2.017   6.318   3.320
  431  ASP    C 6717   2.339   6.475   2.984
  431  ASP    O 6718   2.451   6.522   2.998
  432  ASP    N 6719   2.260   6.509   2.882
  432  ASP    H 6720   2.178   6.451   2.873
  432  ASP   CA 6721   2.285   6.604   2.767
  432  ASP   HA 6722   2.390   6.625   2.748
  432  ASP   CB 6723   2.227   6.539   2.653
  432  ASP  HB2 6724   2.124   6.519   2.682
  432  ASP  HB3 6725   2.230   6.603   2.565
  432  ASP   CG 6726   2.310   6.417   2.607
  432  ASP  OD1 6727   2.426   6.439   2.569
  432  ASP  OD2 6728   2.256   6.304   2.616
  432  ASP    C 6729   2.231   6.743   2.786
  432  ASP    O 6730   2.216   6.820   2.687
  433  TRP    N 6731   2.201   6.783   2.908
  433  TRP    H 6732   2.220   6.722   2.986
  433  TRP   CA 6733   2.160   6.920   2.950
  433  TRP   HA 6734   2.213   6.993   2.888
  433  TRP   CB 6735   2.009   6.930   2.926
  433  TRP  HB2 6736   1.980   7.033   2.946
  433  TRP  HB3 6737   1.991   6.896   2.824
  433  TRP   CG 6738   1.931   6.834   3.008
  433  TRP  CD1 6739   1.896   6.851   3.137
  433  TRP  HD1 6740   1.920   6.942   3.190
  433  TRP  NE1 6741   1.833   6.738   3.184
  433  TRP  HE1 6742   1.797   6.737   3.279
  433  TRP  CE2 6743   1.838   6.644   3.091
  433  TRP  CZ2 6744   1.798   6.515   3.097
  433  TRP  HZ2 6745   1.758   6.474   3.189
  433  TRP  CH2 6746   1.816   6.424   2.986
  433  TRP  HH2 6747   1.793   6.320   3.000
  433  TRP  CZ3 6748   1.868   6.476   2.870
  433  TRP  HZ3 6749   1.899   6.405   2.794
  433  TRP  CE3 6750   1.912   6.611   2.860
  433  TRP  HE3 6751   1.966   6.648   2.774
  433  TRP  CD2 6752   1.899   6.697   2.973
  433  TRP    C 6753   2.210   6.970   3.086
  433  TRP    O 6754   2.268   6.891   3.163
  434  SER    N 6755   2.199   7.105   3.098
  434  SER    H 6756   2.171   7.159   3.017
  434  SER   CA 6757   2.245   7.172   3.221
  434  SER   HA 6758   2.349   7.145   3.241
  434  SER   CB 6759   2.251   7.325   3.215
  434  SER  HB2 6760   2.153   7.371   3.203
  434  SER  HB3 6761   2.275   7.365   3.313
  434  SER   OG 6762   2.356   7.365   3.132
  434  SER   HG 6763   2.374   7.456   3.160
  434  SER    C 6764   2.160   7.126   3.342
  434  SER    O 6765   2.040   7.118   3.332
  435  PHE    N 6766   2.231   7.100   3.455
  435  PHE    H 6767   2.331   7.112   3.449
  435  PHE   CA 6768   2.172   7.088   3.586
  435  PHE   HA 6769   2.067   7.063   3.572
  435  PHE   CB 6770   2.242   6.978   3.662
  435  PHE  HB2 6771   2.210   6.887   3.613
  435  PHE  HB3 6772   2.351   6.981   3.652
  435  PHE   CG 6773   2.193   6.974   3.808
  435  PHE  CD1 6774   2.071   6.911   3.848
  435  PHE  HD1 6775   2.015   6.865   3.768
  435  PHE  CE1 6776   2.030   6.925   3.981
  435  PHE  HE1 6777   1.943   6.866   4.007
  435  PHE   CZ 6778   2.095   7.012   4.070
  435  PHE   HZ 6779   2.054   7.017   4.170
  435  PHE  CE2 6780   2.218   7.063   4.032
  435  PHE  HE2 6781   2.262   7.128   4.106
  435  PHE  CD2 6782   2.275   7.042   3.903
  435  PHE  HD2 6783   2.373   7.076   3.875
  435  PHE    C 6784   2.171   7.228   3.649
  435  PHE    O 6785   2.271   7.301   3.645
  436  SER    N 6786   2.064   7.263   3.722
  436  SER    H 6787   1.986   7.199   3.723
  436  SER   CA 6788   2.066   7.383   3.813
  436  SER   HA 6789   2.151   7.368   3.879
  436  SER   CB 6790   2.068   7.514   3.731
  436  SER  HB2 6791   2.147   7.515   3.657
  436  SER  HB3 6792   1.983   7.543   3.670
  436  SER   OG 6793   2.090   7.621   3.824
  436  SER   HG 6794   2.129   7.696   3.779
  436  SER    C 6795   1.947   7.378   3.907
  436  SER    O 6796   1.836   7.408   3.862
  437  LEU    N 6797   1.970   7.352   4.038
  437  LEU    H 6798   2.064   7.337   4.071
  437  LEU   CA 6799   1.864   7.345   4.145
  437  LEU   HA 6800   1.795   7.429   4.141
  437  LEU   CB 6801   1.792   7.214   4.126
  437  LEU  HB2 6802   1.771   7.189   4.022
  437  LEU  HB3 6803   1.857   7.133   4.160
  437  LEU   CG 6804   1.652   7.199   4.190
  437  LEU   HG 6805   1.665   7.225   4.295
  437  LEU  CD1 6806   1.554   7.276   4.111
  437  LEU HD11 6807   1.566   7.236   4.011
  437  LEU HD12 6808   1.453   7.266   4.152
  437  LEU HD13 6809   1.574   7.383   4.111
  437  LEU  CD2 6810   1.607   7.051   4.193
  437  LEU HD21 6811   1.683   6.986   4.236
  437  LEU HD22 6812   1.512   7.040   4.244
  437  LEU HD23 6813   1.614   7.010   4.092
  437  LEU    C 6814   1.915   7.354   4.286
  437  LEU    O 6815   2.032   7.328   4.306
  438  THR    N 6816   1.827   7.387   4.377
  438  THR    H 6817   1.738   7.420   4.342
  438  THR   CA 6818   1.845   7.393   4.519
  438  THR   HA 6819   1.950   7.400   4.549
  438  THR   CB 6820   1.780   7.511   4.589
  438  THR   HB 6821   1.676   7.522   4.559
  438  THR  CG2 6822   1.783   7.506   4.745
  438  THR HG21 6823   1.879   7.506   4.795
  438  THR HG22 6824   1.723   7.590   4.780
  438  THR HG23 6825   1.731   7.418   4.782
  438  THR  OG1 6826   1.854   7.629   4.561
  438  THR  HG1 6827   1.877   7.622   4.468
  438  THR    C 6828   1.795   7.263   4.594
  438  THR    O 6829   1.675   7.225   4.585
  439  LEU    N 6830   1.886   7.197   4.665
  439  LEU    H 6831   1.979   7.234   4.677
  439  LEU   CA 6832   1.861   7.064   4.729
  439  LEU   HA 6833   1.761   7.029   4.702
  439  LEU   CB 6834   1.955   6.948   4.673
  439  LEU  HB2 6835   2.055   6.990   4.667
  439  LEU  HB3 6836   1.966   6.866   4.745
  439  LEU   CG 6837   1.913   6.879   4.539
  439  LEU   HG 6838   1.812   6.838   4.540
  439  LEU  CD1 6839   1.930   6.984   4.427
  439  LEU HD11 6840   2.025   7.038   4.427
  439  LEU HD12 6841   1.936   6.923   4.337
  439  LEU HD13 6842   1.838   7.042   4.413
  439  LEU  CD2 6843   2.017   6.773   4.508
  439  LEU HD21 6844   2.021   6.702   4.591
  439  LEU HD22 6845   1.993   6.711   4.422
  439  LEU HD23 6846   2.118   6.814   4.509
  439  LEU    C 6847   1.869   7.077   4.884
  439  LEU    O 6848   1.959   7.145   4.923
  440  GLN    N 6849   1.788   7.005   4.962
  440  GLN    H 6850   1.714   6.942   4.934
  440  GLN   CA 6851   1.821   6.984   5.101
  440  GLN   HA 6852   1.847   7.080   5.145
  440  GLN   CB 6853   1.691   6.936   5.173
  440  GLN  HB2 6854   1.625   7.022   5.165
  440  GLN  HB3 6855   1.656   6.848   5.119
  440  GLN   CG 6856   1.705   6.889   5.325
  440  GLN  HG2 6857   1.611   6.845   5.357
  440  GLN  HG3 6858   1.781   6.810   5.327
  440  GLN   CD 6859   1.754   7.008   5.406
  440  GLN  OE1 6860   1.863   7.013   5.449
  440  GLN  NE2 6861   1.680   7.111   5.440
  440  GLN HE21 6862   1.732   7.183   5.488
  440  GLN HE22 6863   1.581   7.122   5.423
  440  GLN    C 6864   1.935   6.884   5.122
  440  GLN    O 6865   1.932   6.766   5.079
  441  THR    N 6866   2.044   6.930   5.188
  441  THR    H 6867   2.037   7.027   5.216
  441  THR   CA 6868   2.179   6.868   5.205
  441  THR   HA 6869   2.177   6.784   5.135
  441  THR   CB 6870   2.302   6.954   5.180
  441  THR   HB 6871   2.389   6.889   5.185
  441  THR  CG2 6872   2.282   7.018   5.041
  441  THR HG21 6873   2.203   7.093   5.037
  441  THR HG22 6874   2.375   7.074   5.028
  441  THR HG23 6875   2.271   6.943   4.963
  441  THR  OG1 6876   2.307   7.055   5.275
  441  THR  HG1 6877   2.224   7.103   5.285
  441  THR    C 6878   2.195   6.797   5.337
  441  THR    O 6879   2.268   6.697   5.349
  442  GLY    N 6880   2.130   6.840   5.443
  442  GLY    H 6881   2.060   6.912   5.430
  442  GLY   CA 6882   2.155   6.796   5.583
  442  GLY  HA2 6883   2.070   6.814   5.649
  442  GLY  HA3 6884   2.159   6.687   5.579
  442  GLY    C 6885   2.288   6.841   5.646
  442  GLY    O 6886   2.320   6.791   5.757
  443  LEU    N 6887   2.364   6.932   5.580
  443  LEU    H 6888   2.316   6.979   5.504
  443  LEU   CA 6889   2.484   6.990   5.635
  443  LEU   HA 6890   2.530   6.912   5.696
  443  LEU   CB 6891   2.578   7.024   5.520
  443  LEU  HB2 6892   2.523   7.095   5.459
  443  LEU  HB3 6893   2.669   7.079   5.544
  443  LEU   CG 6894   2.609   6.904   5.427
  443  LEU   HG 6895   2.516   6.872   5.379
  443  LEU  CD1 6896   2.707   6.962   5.325
  443  LEU HD11 6897   2.804   6.994   5.364
  443  LEU HD12 6898   2.720   6.904   5.234
  443  LEU HD13 6899   2.657   7.050   5.283
  443  LEU  CD2 6900   2.679   6.786   5.494
  443  LEU HD21 6901   2.607   6.731   5.555
  443  LEU HD22 6902   2.703   6.716   5.414
  443  LEU HD23 6903   2.764   6.822   5.551
  443  LEU    C 6904   2.455   7.115   5.725
  443  LEU    O 6905   2.355   7.176   5.715
  444  PRO    N 6906   2.553   7.157   5.814
  444  PRO   CD 6907   2.664   7.081   5.876
  444  PRO  HD2 6908   2.762   7.102   5.831
  444  PRO  HD3 6909   2.641   6.975   5.873
  444  PRO   CG 6910   2.671   7.133   6.019
  444  PRO  HG2 6911   2.770   7.111   6.059
  444  PRO  HG3 6912   2.588   7.089   6.074
  444  PRO   CB 6913   2.656   7.283   5.996
  444  PRO  HB2 6914   2.755   7.315   5.965
  444  PRO  HB3 6915   2.629   7.331   6.090
  444  PRO   CA 6916   2.541   7.288   5.883
  444  PRO   HA 6917   2.447   7.302   5.935
  444  PRO    C 6918   2.570   7.408   5.793
  444  PRO    O 6919   2.639   7.386   5.694
  445  ALA    N 6920   2.515   7.525   5.833
  445  ALA    H 6921   2.471   7.522   5.924
  445  ALA   CA 6922   2.528   7.646   5.757
  445  ALA   HA 6923   2.494   7.633   5.654
  445  ALA   CB 6924   2.447   7.756   5.819
  445  ALA  HB1 6925   2.486   7.782   5.917
  445  ALA  HB2 6926   2.438   7.839   5.749
  445  ALA  HB3 6927   2.344   7.723   5.833
  445  ALA    C 6928   2.675   7.688   5.747
  445  ALA    O 6929   2.765   7.650   5.826
  446  GLY    N 6930   2.688   7.768   5.644
  446  GLY    H 6931   2.607   7.796   5.590
  446  GLY   CA 6932   2.818   7.825   5.604
  446  GLY  HA2 6933   2.817   7.932   5.623
  446  GLY  HA3 6934   2.895   7.762   5.649
  446  GLY    C 6935   2.843   7.823   5.444
  446  GLY    O 6936   2.758   7.786   5.366
  447  THR    N 6937   2.952   7.890   5.401
  447  THR    H 6938   3.007   7.933   5.474
  447  THR   CA 6939   3.007   7.873   5.271
  447  THR   HA 6940   2.923   7.876   5.201
  447  THR   CB 6941   3.099   7.991   5.225
  447  THR   HB 6942   3.193   7.991   5.282
  447  THR  CG2 6943   3.127   7.984   5.077
  447  THR HG21 6944   3.042   7.975   5.010
  447  THR HG22 6945   3.182   8.072   5.044
  447  THR HG23 6946   3.179   7.893   5.047
  447  THR  OG1 6947   3.031   8.111   5.256
  447  THR  HG1 6948   3.100   8.176   5.269
  447  THR    C 6949   3.086   7.743   5.264
  447  THR    O 6950   3.152   7.704   5.359
  448  TYR    N 6951   3.085   7.673   5.150
  448  TYR    H 6952   3.026   7.697   5.071
  448  TYR   CA 6953   3.168   7.554   5.119
  448  TYR   HA 6954   3.239   7.534   5.200
  448  TYR   CB 6955   3.082   7.428   5.116
  448  TYR  HB2 6956   3.004   7.443   5.042
  448  TYR  HB3 6957   3.152   7.354   5.078
  448  TYR   CG 6958   3.025   7.389   5.253
  448  TYR  CD1 6959   2.914   7.462   5.311
  448  TYR  HD1 6960   2.875   7.554   5.270
  448  TYR  CE1 6961   2.869   7.424   5.434
  448  TYR  HE1 6962   2.786   7.479   5.478
  448  TYR   CZ 6963   2.919   7.304   5.499
  448  TYR   OH 6964   2.873   7.269   5.620
  448  TYR   HH 6965   2.799   7.326   5.641
  448  TYR  CE2 6966   3.018   7.226   5.433
  448  TYR  HE2 6967   3.046   7.135   5.484
  448  TYR  CD2 6968   3.079   7.270   5.312
  448  TYR  HD2 6969   3.161   7.218   5.265
  448  TYR    C 6970   3.251   7.569   4.992
  448  TYR    O 6971   3.205   7.618   4.887
  449  CYX    N 6972   3.371   7.519   4.994
  449  CYX    H 6973   3.414   7.496   5.083
  449  CYX   CA 6974   3.451   7.498   4.869
  449  CYX   HA 6975   3.442   7.585   4.803
  449  CYX   CB 6976   3.604   7.496   4.904
  449  CYX  HB2 6977   3.625   7.411   4.969
  449  CYX  HB3 6978   3.656   7.490   4.809
  449  CYX   SG 6979   3.673   7.643   4.994
  449  CYX    C 6980   3.407   7.365   4.802
  449  CYX    O 6981   3.414   7.261   4.863
  450  ASP    N 6982   3.380   7.374   4.667
  450  ASP    H 6983   3.371   7.462   4.618
  450  ASP   CA 6984   3.376   7.248   4.583
  450  ASP   HA 6985   3.323   7.174   4.644
  450  ASP   CB 6986   3.315   7.277   4.445
  450  ASP  HB2 6987   3.209   7.294   4.460
  450  ASP  HB3 6988   3.377   7.359   4.409
  450  ASP   CG 6989   3.345   7.150   4.355
  450  ASP  OD1 6990   3.319   7.036   4.393
  450  ASP  OD2 6991   3.409   7.166   4.252
  450  ASP    C 6992   3.518   7.202   4.570
  450  ASP    O 6993   3.606   7.274   4.528
  451  VAL    N 6994   3.536   7.072   4.604
  451  VAL    H 6995   3.451   7.023   4.628
  451  VAL   CA 6996   3.664   7.011   4.609
  451  VAL   HA 6997   3.736   7.092   4.605
  451  VAL   CB 6998   3.682   6.918   4.731
  451  VAL   HB 6999   3.783   6.883   4.750
  451  VAL  CG1 7000   3.652   7.008   4.857
  451  VAL HG11 7001   3.556   7.060   4.854
  451  VAL HG12 7002   3.662   6.951   4.949
  451  VAL HG13 7003   3.726   7.088   4.854
  451  VAL  CG2 7004   3.602   6.786   4.725
  451  VAL HG21 7005   3.632   6.723   4.641
  451  VAL HG22 7006   3.630   6.733   4.815
  451  VAL HG23 7007   3.495   6.809   4.725
  451  VAL    C 7008   3.693   6.940   4.475
  451  VAL    O 7009   3.800   6.878   4.464
  452  ILE    N 7010   3.605   6.938   4.374
  452  ILE    H 7011   3.522   6.996   4.377
  452  ILE   CA 7012   3.636   6.886   4.240
  452  ILE   HA 7013   3.708   6.806   4.260
  452  ILE   CB 7014   3.511   6.815   4.173
  452  ILE   HB 7015   3.452   6.899   4.138
  452  ILE  CG2 7016   3.558   6.741   4.051
  452  ILE HG21 7017   3.642   6.675   4.073
  452  ILE HG22 7018   3.478   6.682   4.007
  452  ILE HG23 7019   3.595   6.810   3.976
  452  ILE  CG1 7020   3.435   6.719   4.265
  452  ILE HG12 7021   3.401   6.782   4.347
  452  ILE HG13 7022   3.349   6.679   4.211
  452  ILE  CD1 7023   3.510   6.605   4.332
  452  ILE HD11 7024   3.593   6.648   4.388
  452  ILE HD12 7025   3.440   6.545   4.390
  452  ILE HD13 7026   3.559   6.547   4.254
  452  ILE    C 7027   3.708   6.987   4.145
  452  ILE    O 7028   3.813   6.952   4.090
  453  SER    N 7029   3.649   7.107   4.137
  453  SER    H 7030   3.575   7.132   4.201
  453  SER   CA 7031   3.694   7.224   4.058
  453  SER   HA 7032   3.728   7.195   3.958
  453  SER   CB 7033   3.574   7.321   4.038
  453  SER  HB2 7034   3.612   7.394   3.966
  453  SER  HB3 7035   3.495   7.272   3.980
  453  SER   OG 7036   3.535   7.368   4.161
  453  SER   HG 7037   3.489   7.296   4.204
  453  SER    C 7038   3.808   7.290   4.128
  453  SER    O 7039   3.876   7.375   4.062
  454  GLY    N 7040   3.836   7.273   4.259
  454  GLY    H 7041   3.763   7.222   4.307
  454  GLY   CA 7042   3.957   7.322   4.325
  454  GLY  HA2 7043   4.043   7.289   4.267
  454  GLY  HA3 7044   3.959   7.431   4.321
  454  GLY    C 7045   3.965   7.278   4.471
  454  GLY    O 7046   3.950   7.162   4.499
  455  ASP    N 7047   4.012   7.366   4.561
  455  ASP    H 7048   4.017   7.463   4.536
  455  ASP   CA 7049   4.062   7.331   4.693
  455  ASP   HA 7050   4.014   7.234   4.710
  455  ASP   CB 7051   4.212   7.317   4.684
  455  ASP  HB2 7052   4.264   7.396   4.628
  455  ASP  HB3 7053   4.249   7.312   4.786
  455  ASP   CG 7054   4.254   7.196   4.609
  455  ASP  OD1 7055   4.251   7.087   4.670
  455  ASP  OD2 7056   4.305   7.206   4.495
  455  ASP    C 7057   4.030   7.441   4.787
  455  ASP    O 7058   4.044   7.559   4.753
  456  LYS    N 7059   4.007   7.396   4.913
  456  LYS    H 7060   4.029   7.298   4.926
  456  LYS   CA 7061   4.031   7.489   5.034
  456  LYS   HA 7062   3.990   7.586   5.008
  456  LYS   CB 7063   3.949   7.438   5.152
  456  LYS  HB2 7064   3.845   7.424   5.121
  456  LYS  HB3 7065   3.983   7.336   5.167
  456  LYS   CG 7066   3.962   7.533   5.276
  456  LYS  HG2 7067   4.065   7.557   5.303
  456  LYS  HG3 7068   3.920   7.630   5.248
  456  LYS   CD 7069   3.889   7.483   5.402
  456  LYS  HD2 7070   3.782   7.478   5.381
  456  LYS  HD3 7071   3.929   7.384   5.426
  456  LYS   CE 7072   3.903   7.590   5.525
  456  LYS  HE2 7073   4.010   7.593   5.544
  456  LYS  HE3 7074   3.871   7.689   5.493
  456  LYS   NZ 7075   3.841   7.524   5.645
  456  LYS  HZ1 7076   3.882   7.432   5.649
  456  LYS  HZ2 7077   3.878   7.558   5.733
  456  LYS  HZ3 7078   3.741   7.525   5.627
  456  LYS    C 7079   4.179   7.518   5.057
  456  LYS    O 7080   4.260   7.431   5.091
  457  ILE    N 7081   4.220   7.644   5.035
  457  ILE    H 7082   4.151   7.712   5.004
  457  ILE   CA 7083   4.360   7.682   5.040
  457  ILE   HA 7084   4.418   7.623   5.111
  457  ILE   CB 7085   4.428   7.664   4.906
  457  ILE   HB 7086   4.357   7.705   4.834
  457  ILE  CG2 7087   4.563   7.738   4.895
  457  ILE HG21 7088   4.637   7.692   4.962
  457  ILE HG22 7089   4.613   7.720   4.800
  457  ILE HG23 7090   4.553   7.845   4.913
  457  ILE  CG1 7091   4.448   7.518   4.869
  457  ILE HG12 7092   4.503   7.482   4.955
  457  ILE HG13 7093   4.348   7.480   4.848
  457  ILE  CD1 7094   4.521   7.489   4.733
  457  ILE HD11 7095   4.627   7.511   4.745
  457  ILE HD12 7096   4.511   7.381   4.722
  457  ILE HD13 7097   4.472   7.543   4.652
  457  ILE    C 7098   4.375   7.833   5.090
  457  ILE    O 7099   4.304   7.919   5.039
  458  ASN    N 7100   4.463   7.858   5.188
  458  ASN    H 7101   4.513   7.781   5.230
  458  ASN   CA 7102   4.484   7.993   5.251
  458  ASN   HA 7103   4.532   7.969   5.345
  458  ASN   CB 7104   4.576   8.084   5.175
  458  ASN  HB2 7105   4.515   8.107   5.088
  458  ASN  HB3 7106   4.593   8.176   5.231
  458  ASN   CG 7107   4.703   8.013   5.141
  458  ASN  OD1 7108   4.751   7.943   5.231
  458  ASN  ND2 7109   4.765   8.023   5.026
  458  ASN HD21 7110   4.842   7.962   5.004
  458  ASN HD22 7111   4.732   8.081   4.950
  458  ASN    C 7112   4.352   8.055   5.289
  458  ASN    O 7113   4.326   8.176   5.260
  459  GLY    N 7114   4.268   7.969   5.351
  459  GLY    H 7115   4.300   7.876   5.374
  459  GLY   CA 7116   4.135   8.017   5.394
  459  GLY  HA2 7117   4.084   7.943   5.456
  459  GLY  HA3 7118   4.157   8.102   5.460
  459  GLY    C 7119   4.036   8.065   5.289
  459  GLY    O 7120   3.938   8.130   5.325
  460  ASN    N 7121   4.061   8.041   5.163
  460  ASN    H 7122   4.141   7.981   5.144
  460  ASN   CA 7123   3.984   8.088   5.047
  460  ASN   HA 7124   3.889   8.127   5.082
  460  ASN   CB 7125   4.071   8.198   4.971
  460  ASN  HB2 7126   4.178   8.178   4.972
  460  ASN  HB3 7127   4.032   8.207   4.870
  460  ASN   CG 7128   4.060   8.332   5.039
  460  ASN  OD1 7129   3.965   8.409   5.008
  460  ASN  ND2 7130   4.149   8.358   5.132
  460  ASN HD21 7131   4.143   8.451   5.170
  460  ASN HD22 7132   4.226   8.297   5.154
  460  ASN    C 7133   3.952   7.960   4.965
  460  ASN    O 7134   3.994   7.848   4.990
  461  CYX    N 7135   3.868   7.973   4.865
  461  CYX    H 7136   3.831   8.065   4.847
  461  CYX   CA 7137   3.823   7.867   4.777
  461  CYX   HA 7138   3.856   7.768   4.809
  461  CYX   CB 7139   3.674   7.861   4.768
  461  CYX  HB2 7140   3.641   7.958   4.731
  461  CYX  HB3 7141   3.646   7.786   4.695
  461  CYX   SG 7142   3.585   7.823   4.917
  461  CYX    C 7143   3.893   7.883   4.641
  461  CYX    O 7144   3.879   7.991   4.583
  462  THR    N 7145   3.970   7.784   4.579
  462  THR    H 7146   3.974   7.698   4.633
  462  THR   CA 7147   4.023   7.804   4.442
  462  THR   HA 7148   4.033   7.912   4.430
  462  THR   CB 7149   4.163   7.728   4.418
  462  THR   HB 7150   4.209   7.754   4.322
  462  THR  CG2 7151   4.275   7.758   4.515
  462  THR HG21 7152   4.242   7.715   4.609
  462  THR HG22 7153   4.365   7.702   4.488
  462  THR HG23 7154   4.290   7.866   4.523
  462  THR  OG1 7155   4.140   7.587   4.422
  462  THR  HG1 7156   4.222   7.537   4.426
  462  THR    C 7157   3.932   7.760   4.333
  462  THR    O 7158   3.945   7.809   4.222
  463  GLY    N 7159   3.842   7.663   4.352
  463  GLY    H 7160   3.826   7.641   4.449
  463  GLY   CA 7161   3.741   7.627   4.254
  463  GLY  HA2 7162   3.780   7.644   4.153
  463  GLY  HA3 7163   3.712   7.524   4.275
  463  GLY    C 7164   3.603   7.704   4.266
  463  GLY    O 7165   3.596   7.823   4.317
  464  ILE    N 7166   3.495   7.635   4.244
  464  ILE    H 7167   3.516   7.537   4.229
  464  ILE   CA 7168   3.351   7.668   4.269
  464  ILE   HA 7169   3.325   7.762   4.219
  464  ILE   CB 7170   3.258   7.562   4.205
  464  ILE   HB 7171   3.291   7.472   4.257
  464  ILE  CG2 7172   3.105   7.596   4.228
  464  ILE HG21 7173   3.080   7.701   4.209
  464  ILE HG22 7174   3.045   7.522   4.175
  464  ILE HG23 7175   3.076   7.589   4.332
  464  ILE  CG1 7176   3.285   7.554   4.057
  464  ILE HG12 7177   3.256   7.648   4.010
  464  ILE HG13 7178   3.391   7.539   4.038
  464  ILE  CD1 7179   3.221   7.440   3.980
  464  ILE HD11 7180   3.113   7.425   3.989
  464  ILE HD12 7181   3.256   7.451   3.878
  464  ILE HD13 7182   3.244   7.341   4.021
  464  ILE    C 7183   3.325   7.691   4.421
  464  ILE    O 7184   3.398   7.633   4.501
  465  LYS    N 7185   3.226   7.764   4.462
  465  LYS    H 7186   3.160   7.790   4.391
  465  LYS   CA 7187   3.184   7.794   4.598
  465  LYS   HA 7188   3.236   7.723   4.663
  465  LYS   CB 7189   3.211   7.932   4.637
  465  LYS  HB2 7190   3.161   7.999   4.567
  465  LYS  HB3 7191   3.174   7.951   4.738
  465  LYS   CG 7192   3.364   7.970   4.633
  465  LYS  HG2 7193   3.410   7.918   4.717
  465  LYS  HG3 7194   3.400   7.937   4.536
  465  LYS   CD 7195   3.396   8.118   4.651
  465  LYS  HD2 7196   3.503   8.138   4.645
  465  LYS  HD3 7197   3.339   8.173   4.576
  465  LYS   CE 7198   3.349   8.169   4.793
  465  LYS  HE2 7199   3.340   8.278   4.798
  465  LYS  HE3 7200   3.248   8.130   4.807
  465  LYS   NZ 7201   3.444   8.119   4.892
  465  LYS  HZ1 7202   3.540   8.131   4.864
  465  LYS  HZ2 7203   3.429   8.170   4.979
  465  LYS  HZ3 7204   3.447   8.022   4.920
  465  LYS    C 7205   3.038   7.762   4.606
  465  LYS    O 7206   2.960   7.792   4.518
  466  ILE    N 7207   3.000   7.691   4.714
  466  ILE    H 7208   3.067   7.671   4.787
  466  ILE   CA 7209   2.861   7.643   4.728
  466  ILE   HA 7210   2.803   7.681   4.644
  466  ILE   CB 7211   2.864   7.487   4.732
  466  ILE   HB 7212   2.935   7.450   4.805
  466  ILE  CG2 7213   2.727   7.440   4.781
  466  ILE HG21 7214   2.642   7.492   4.735
  466  ILE HG22 7215   2.720   7.334   4.756
  466  ILE HG23 7216   2.704   7.464   4.885
  466  ILE  CG1 7217   2.902   7.426   4.594
  466  ILE HG12 7218   3.001   7.465   4.570
  466  ILE HG13 7219   2.900   7.317   4.599
  466  ILE  CD1 7220   2.813   7.469   4.476
  466  ILE HD11 7221   2.809   7.577   4.461
  466  ILE HD12 7222   2.836   7.425   4.379
  466  ILE HD13 7223   2.709   7.453   4.504
  466  ILE    C 7224   2.810   7.709   4.864
  466  ILE    O 7225   2.899   7.713   4.949
  467  TYR    N 7226   2.679   7.748   4.880
  467  TYR    H 7227   2.611   7.737   4.806
  467  TYR   CA 7228   2.643   7.814   5.005
  467  TYR   HA 7229   2.729   7.813   5.072
  467  TYR   CB 7230   2.613   7.963   4.987
  467  TYR  HB2 7231   2.522   7.972   4.928
  467  TYR  HB3 7232   2.593   8.006   5.085
  467  TYR   CG 7233   2.729   8.046   4.920
  467  TYR  CD1 7234   2.799   8.139   4.998
  467  TYR  HD1 7235   2.775   8.143   5.103
  467  TYR  CE1 7236   2.896   8.219   4.941
  467  TYR  HE1 7237   2.962   8.291   4.987
  467  TYR   CZ 7238   2.934   8.200   4.803
  467  TYR   OH 7239   3.033   8.273   4.742
  467  TYR   HH 7240   3.064   8.341   4.803
  467  TYR  CE2 7241   2.862   8.108   4.721
  467  TYR  HE2 7242   2.867   8.103   4.613
  467  TYR  CD2 7243   2.757   8.030   4.782
  467  TYR  HD2 7244   2.700   7.959   4.725
  467  TYR    C 7245   2.527   7.740   5.071
  467  TYR    O 7246   2.423   7.708   5.009
  468  VAL    N 7247   2.547   7.695   5.194
  468  VAL    H 7248   2.638   7.712   5.235
  468  VAL   CA 7249   2.449   7.624   5.279
  468  VAL   HA 7250   2.376   7.583   5.209
  468  VAL   CB 7251   2.509   7.498   5.352
  468  VAL   HB 7252   2.575   7.529   5.434
  468  VAL  CG1 7253   2.403   7.413   5.424
  468  VAL HG11 7254   2.341   7.368   5.346
  468  VAL HG12 7255   2.456   7.332   5.473
  468  VAL HG13 7256   2.353   7.473   5.500
  468  VAL  CG2 7257   2.575   7.399   5.253
  468  VAL HG21 7258   2.648   7.456   5.197
  468  VAL HG22 7259   2.629   7.312   5.291
  468  VAL HG23 7260   2.504   7.352   5.185
  468  VAL    C 7261   2.372   7.718   5.373
  468  VAL    O 7262   2.435   7.796   5.452
  469  SER    N 7263   2.235   7.722   5.360
  469  SER    H 7264   2.189   7.649   5.308
  469  SER   CA 7265   2.139   7.800   5.434
  469  SER   HA 7266   2.176   7.902   5.426
  469  SER   CB 7267   2.000   7.786   5.364
  469  SER  HB2 7268   1.934   7.856   5.415
  469  SER  HB3 7269   2.018   7.807   5.259
  469  SER   OG 7270   1.946   7.654   5.384
  469  SER   HG 7271   1.859   7.666   5.423
  469  SER    C 7272   2.123   7.757   5.578
  469  SER    O 7273   2.166   7.655   5.627
  470  ASP    N 7274   2.055   7.837   5.660
  470  ASP    H 7275   2.039   7.933   5.630
  470  ASP   CA 7276   2.023   7.797   5.798
  470  ASP   HA 7277   2.121   7.788   5.845
  470  ASP   CB 7278   1.948   7.913   5.870
  470  ASP  HB2 7279   1.856   7.932   5.814
  470  ASP  HB3 7280   1.923   7.888   5.973
  470  ASP   CG 7281   2.038   8.030   5.892
  470  ASP  OD1 7282   2.125   8.032   5.987
  470  ASP  OD2 7283   2.026   8.116   5.807
  470  ASP    C 7284   1.948   7.666   5.819
  470  ASP    O 7285   1.937   7.618   5.936
  471  ASP    N 7286   1.872   7.615   5.716
  471  ASP    H 7287   1.863   7.675   5.635
  471  ASP   CA 7288   1.805   7.489   5.722
  471  ASP   HA 7289   1.794   7.446   5.821
  471  ASP   CB 7290   1.659   7.517   5.677
  471  ASP  HB2 7291   1.606   7.425   5.700
  471  ASP  HB3 7292   1.612   7.592   5.740
  471  ASP   CG 7293   1.641   7.559   5.529
  471  ASP  OD1 7294   1.693   7.663   5.492
  471  ASP  OD2 7295   1.568   7.487   5.459
  471  ASP    C 7296   1.877   7.380   5.631
  471  ASP    O 7297   1.820   7.274   5.597
  472  GLY    N 7298   2.003   7.389   5.600
  472  GLY    H 7299   2.060   7.468   5.626
  472  GLY   CA 7300   2.081   7.283   5.523
  472  GLY  HA2 7301   2.188   7.301   5.526
  472  GLY  HA3 7302   2.060   7.189   5.575
  472  GLY    C 7303   2.042   7.266   5.372
  472  GLY    O 7304   2.074   7.157   5.322
  473  LYS    N 7305   1.988   7.366   5.303
  473  LYS    H 7306   1.988   7.452   5.355
  473  LYS   CA 7307   1.973   7.365   5.162
  473  LYS   HA 7308   1.977   7.265   5.119
  473  LYS   CB 7309   1.840   7.430   5.123
  473  LYS  HB2 7310   1.825   7.523   5.177
  473  LYS  HB3 7311   1.853   7.434   5.015
  473  LYS   CG 7312   1.715   7.351   5.153
  473  LYS  HG2 7313   1.719   7.252   5.108
  473  LYS  HG3 7314   1.692   7.348   5.260
  473  LYS   CD 7315   1.591   7.419   5.092
  473  LYS  HD2 7316   1.594   7.526   5.114
  473  LYS  HD3 7317   1.607   7.419   4.984
  473  LYS   CE 7318   1.454   7.357   5.119
  473  LYS  HE2 7319   1.395   7.386   5.033
  473  LYS  HE3 7320   1.461   7.249   5.118
  473  LYS   NZ 7321   1.405   7.402   5.251
  473  LYS  HZ1 7322   1.395   7.503   5.255
  473  LYS  HZ2 7323   1.322   7.351   5.278
  473  LYS  HZ3 7324   1.467   7.380   5.328
  473  LYS    C 7325   2.095   7.440   5.105
  473  LYS    O 7326   2.137   7.547   5.155
  474  ALA    N 7327   2.141   7.393   4.987
  474  ALA    H 7328   2.076   7.329   4.943
  474  ALA   CA 7329   2.236   7.453   4.894
  474  ALA   HA 7330   2.247   7.558   4.919
  474  ALA   CB 7331   2.378   7.399   4.907
  474  ALA  HB1 7332   2.389   7.307   4.850
  474  ALA  HB2 7333   2.444   7.476   4.867
  474  ALA  HB3 7334   2.403   7.370   5.009
  474  ALA    C 7335   2.178   7.451   4.751
  474  ALA    O 7336   2.125   7.346   4.709
  475  HIE    N 7337   2.202   7.559   4.674
  475  HIE    H 7338   2.237   7.647   4.710
  475  HIE   CA 7339   2.200   7.547   4.524
  475  HIE   HA 7340   2.117   7.486   4.489
  475  HIE   CB 7341   2.166   7.685   4.454
  475  HIE  HB2 7342   2.096   7.733   4.522
  475  HIE  HB3 7343   2.260   7.740   4.441
  475  HIE   CG 7344   2.096   7.665   4.322
  475  HIE  ND1 7345   1.961   7.694   4.300
  475  HIE  CE1 7346   1.947   7.682   4.168
  475  HIE  HE1 7347   1.852   7.706   4.123
  475  HIE  NE2 7348   2.059   7.653   4.108
  475  HIE  HE2 7349   2.073   7.646   4.008
  475  HIE  CD2 7350   2.158   7.636   4.205
  475  HIE  HD2 7351   2.264   7.615   4.195
  475  HIE    C 7352   2.325   7.490   4.460
  475  HIE    O 7353   2.436   7.524   4.497
  476  PHE    N 7354   2.304   7.401   4.370
  476  PHE    H 7355   2.206   7.394   4.345
  476  PHE   CA 7356   2.405   7.337   4.289
  476  PHE   HA 7357   2.500   7.381   4.320
  476  PHE   CB 7358   2.409   7.191   4.324
  476  PHE  HB2 7359   2.317   7.139   4.298
  476  PHE  HB3 7360   2.483   7.153   4.254
  476  PHE   CG 7361   2.460   7.156   4.462
  476  PHE  CD1 7362   2.603   7.143   4.478
  476  PHE  HD1 7363   2.666   7.152   4.391
  476  PHE  CE1 7364   2.649   7.108   4.609
  476  PHE  HE1 7365   2.752   7.109   4.643
  476  PHE   CZ 7366   2.551   7.094   4.711
  476  PHE   HZ 7367   2.583   7.073   4.812
  476  PHE  CE2 7368   2.414   7.093   4.683
  476  PHE  HE2 7369   2.345   7.073   4.764
  476  PHE  CD2 7370   2.365   7.134   4.563
  476  PHE  HD2 7371   2.260   7.145   4.542
  476  PHE    C 7372   2.378   7.365   4.139
  476  PHE    O 7373   2.262   7.374   4.100
  477  SER    N 7374   2.478   7.383   4.054
  477  SER    H 7375   2.574   7.375   4.084
  477  SER   CA 7376   2.467   7.414   3.908
  477  SER   HA 7377   2.374   7.374   3.868
  477  SER   CB 7378   2.454   7.565   3.886
  477  SER  HB2 7379   2.369   7.602   3.943
  477  SER  HB3 7380   2.540   7.623   3.921
  477  SER   OG 7381   2.441   7.606   3.754
  477  SER   HG 7382   2.459   7.700   3.748
  477  SER    C 7383   2.587   7.357   3.834
  477  SER    O 7384   2.706   7.378   3.863
  478  ILE    N 7385   2.556   7.264   3.741
  478  ILE    H 7386   2.458   7.259   3.717
  478  ILE   CA 7387   2.645   7.182   3.665
  478  ILE   HA 7388   2.745   7.225   3.662
  478  ILE   CB 7389   2.655   7.045   3.728
  478  ILE   HB 7390   2.563   6.987   3.716
  478  ILE  CG2 7391   2.770   6.971   3.655
  478  ILE HG21 7392   2.866   7.019   3.675
  478  ILE HG22 7393   2.777   6.865   3.678
  478  ILE HG23 7394   2.753   6.975   3.547
  478  ILE  CG1 7395   2.693   7.053   3.880
  478  ILE HG12 7396   2.785   7.109   3.896
  478  ILE HG13 7397   2.611   7.093   3.941
  478  ILE  CD1 7398   2.711   6.910   3.930
  478  ILE HD11 7399   2.807   6.873   3.895
  478  ILE HD12 7400   2.724   6.919   4.038
  478  ILE HD13 7401   2.635   6.836   3.905
  478  ILE    C 7402   2.601   7.179   3.521
  478  ILE    O 7403   2.506   7.107   3.495
  479  SER    N 7404   2.674   7.247   3.432
  479  SER    H 7405   2.753   7.302   3.463
  479  SER   CA 7406   2.659   7.230   3.286
  479  SER   HA 7407   2.556   7.238   3.251
  479  SER   CB 7408   2.736   7.340   3.215
  479  SER  HB2 7409   2.687   7.430   3.251
  479  SER  HB3 7410   2.841   7.345   3.242
  479  SER   OG 7411   2.714   7.344   3.070
  479  SER   HG 7412   2.759   7.418   3.029
  479  SER    C 7413   2.706   7.091   3.238
  479  SER    O 7414   2.818   7.043   3.271
  480  ASN    N 7415   2.633   7.029   3.138
  480  ASN    H 7416   2.548   7.073   3.103
  480  ASN   CA 7417   2.688   6.909   3.080
  480  ASN   HA 7418   2.725   6.839   3.156
  480  ASN   CB 7419   2.580   6.848   2.986
  480  ASN  HB2 7420   2.628   6.766   2.933
  480  ASN  HB3 7421   2.500   6.798   3.041
  480  ASN   CG 7422   2.522   6.953   2.895
  480  ASN  OD1 7423   2.451   7.040   2.932
  480  ASN  ND2 7424   2.546   6.949   2.766
  480  ASN HD21 7425   2.515   7.029   2.713
  480  ASN HD22 7426   2.579   6.867   2.718
  480  ASN    C 7427   2.816   6.940   2.999
  480  ASN    O 7428   2.901   6.847   2.993
  481  SER    N 7429   2.849   7.066   2.977
  481  SER    H 7430   2.781   7.137   2.998
  481  SER   CA 7431   2.978   7.116   2.921
  481  SER   HA 7432   3.018   7.033   2.863
  481  SER   CB 7433   2.952   7.236   2.842
  481  SER  HB2 7434   2.927   7.320   2.906
  481  SER  HB3 7435   3.040   7.264   2.784
  481  SER   OG 7436   2.849   7.211   2.748
  481  SER   HG 7437   2.847   7.288   2.691
  481  SER    C 7438   3.078   7.160   3.022
  481  SER    O 7439   3.186   7.208   2.978
  482  ALA    N 7440   3.054   7.141   3.153
  482  ALA    H 7441   2.971   7.087   3.173
  482  ALA   CA 7442   3.150   7.145   3.253
  482  ALA   HA 7443   3.206   7.235   3.227
  482  ALA   CB 7444   3.080   7.147   3.387
  482  ALA  HB1 7445   3.072   7.043   3.418
  482  ALA  HB2 7446   3.143   7.205   3.454
  482  ALA  HB3 7447   2.983   7.196   3.380
  482  ALA    C 7448   3.252   7.029   3.243
  482  ALA    O 7449   3.218   6.915   3.220
  483  GLU    N 7450   3.379   7.059   3.261
  483  GLU    H 7451   3.401   7.157   3.267
  483  GLU   CA 7452   3.495   6.979   3.227
  483  GLU   HA 7453   3.478   6.941   3.126
  483  GLU   CB 7454   3.633   7.050   3.229
  483  GLU  HB2 7455   3.617   7.131   3.158
  483  GLU  HB3 7456   3.650   7.101   3.323
  483  GLU   CG 7457   3.756   6.970   3.190
  483  GLU  HG2 7458   3.845   7.033   3.192
  483  GLU  HG3 7459   3.776   6.902   3.272
  483  GLU   CD 7460   3.754   6.889   3.052
  483  GLU  OE1 7461   3.677   6.933   2.960
  483  GLU  OE2 7462   3.827   6.789   3.036
  483  GLU    C 7463   3.490   6.850   3.317
  483  GLU    O 7464   3.510   6.740   3.274
  484  ASP    N 7465   3.452   6.864   3.438
  484  ASP    H 7466   3.438   6.960   3.466
  484  ASP   CA 7467   3.427   6.761   3.537
  484  ASP   HA 7468   3.429   6.665   3.486
  484  ASP   CB 7469   3.524   6.768   3.658
  484  ASP  HB2 7470   3.539   6.873   3.682
  484  ASP  HB3 7471   3.493   6.718   3.749
  484  ASP   CG 7472   3.652   6.699   3.611
  484  ASP  OD1 7473   3.642   6.574   3.600
  484  ASP  OD2 7474   3.746   6.769   3.572
  484  ASP    C 7475   3.287   6.782   3.588
  484  ASP    O 7476   3.270   6.866   3.669
  485  PRO    N 7477   3.180   6.729   3.531
  485  PRO   CD 7478   3.189   6.646   3.411
  485  PRO  HD2 7479   3.234   6.550   3.435
  485  PRO  HD3 7480   3.243   6.696   3.330
  485  PRO   CG 7481   3.040   6.627   3.363
  485  PRO  HG2 7482   2.996   6.544   3.419
  485  PRO  HG3 7483   3.034   6.622   3.254
  485  PRO   CB 7484   2.970   6.752   3.417
  485  PRO  HB2 7485   2.865   6.728   3.432
  485  PRO  HB3 7486   2.982   6.830   3.342
  485  PRO   CA 7487   3.044   6.780   3.547
  485  PRO   HA 7488   3.052   6.887   3.565
  485  PRO    C 7489   2.996   6.715   3.680
  485  PRO    O 7490   2.893   6.647   3.677
  486  PHE    N 7491   3.062   6.726   3.793
  486  PHE    H 7492   3.148   6.780   3.784
  486  PHE   CA 7493   3.033   6.683   3.931
  486  PHE   HA 7494   2.925   6.695   3.938
  486  PHE   CB 7495   3.059   6.533   3.953
  486  PHE  HB2 7496   2.994   6.491   4.030
  486  PHE  HB3 7497   3.041   6.479   3.860
  486  PHE   CG 7498   3.206   6.486   3.981
  486  PHE  CD1 7499   3.310   6.497   3.885
  486  PHE  HD1 7500   3.289   6.551   3.793
  486  PHE  CE1 7501   3.432   6.447   3.908
  486  PHE  HE1 7502   3.498   6.453   3.823
  486  PHE   CZ 7503   3.460   6.386   4.032
  486  PHE   HZ 7504   3.556   6.335   4.038
  486  PHE  CE2 7505   3.364   6.381   4.134
  486  PHE  HE2 7506   3.384   6.343   4.233
  486  PHE  CD2 7507   3.233   6.428   4.102
  486  PHE  HD2 7508   3.155   6.422   4.176
  486  PHE    C 7509   3.102   6.774   4.039
  486  PHE    O 7510   3.210   6.833   4.014
  487  ILE    N 7511   3.035   6.790   4.153
  487  ILE    H 7512   2.958   6.725   4.166
  487  ILE   CA 7513   3.067   6.880   4.264
  487  ILE   HA 7514   3.169   6.918   4.260
  487  ILE   CB 7515   2.968   7.004   4.266
  487  ILE   HB 7516   2.868   6.963   4.258
  487  ILE  CG2 7517   2.962   7.084   4.399
  487  ILE HG21 7518   3.057   7.133   4.420
  487  ILE HG22 7519   2.903   7.175   4.393
  487  ILE HG23 7520   2.927   7.022   4.482
  487  ILE  CG1 7521   3.000   7.092   4.143
  487  ILE HG12 7522   3.102   7.128   4.150
  487  ILE HG13 7523   2.991   7.029   4.054
  487  ILE  CD1 7524   2.907   7.212   4.141
  487  ILE HD11 7525   2.938   7.287   4.213
  487  ILE HD12 7526   2.924   7.259   4.044
  487  ILE HD13 7527   2.805   7.180   4.162
  487  ILE    C 7528   3.057   6.800   4.397
  487  ILE    O 7529   2.961   6.719   4.409
  488  ALA    N 7530   3.155   6.822   4.485
  488  ALA    H 7531   3.221   6.892   4.455
  488  ALA   CA 7532   3.156   6.757   4.619
  488  ALA   HA 7533   3.057   6.721   4.647
  488  ALA   CB 7534   3.254   6.645   4.616
  488  ALA  HB1 7535   3.357   6.672   4.591
  488  ALA  HB2 7536   3.247   6.598   4.713
  488  ALA  HB3 7537   3.210   6.575   4.545
  488  ALA    C 7538   3.187   6.865   4.726
  488  ALA    O 7539   3.277   6.946   4.701
  489  ILE    N 7540   3.114   6.868   4.836
  489  ILE    H 7541   3.037   6.803   4.840
  489  ILE   CA 7542   3.137   6.949   4.956
  489  ILE   HA 7543   3.240   6.985   4.955
  489  ILE   CB 7544   3.037   7.068   4.968
  489  ILE   HB 7545   3.060   7.128   5.057
  489  ILE  CG2 7546   3.049   7.163   4.844
  489  ILE HG21 7547   2.993   7.128   4.757
  489  ILE HG22 7548   3.012   7.257   4.884
  489  ILE HG23 7549   3.154   7.174   4.816
  489  ILE  CG1 7550   2.890   7.029   4.995
  489  ILE HG12 7551   2.853   6.976   4.907
  489  ILE HG13 7552   2.878   6.957   5.075
  489  ILE  CD1 7553   2.799   7.151   5.014
  489  ILE HD11 7554   2.813   7.235   4.945
  489  ILE HD12 7555   2.696   7.117   5.025
  489  ILE HD13 7556   2.820   7.191   5.113
  489  ILE    C 7557   3.143   6.850   5.074
  489  ILE    O 7558   3.070   6.756   5.084
  490  HIE    N 7559   3.231   6.884   5.167
  490  HIE    H 7560   3.290   6.966   5.160
  490  HIE   CA 7561   3.239   6.814   5.295
  490  HIE   HA 7562   3.140   6.776   5.320
  490  HIE   CB 7563   3.336   6.689   5.283
  490  HIE  HB2 7564   3.331   6.645   5.382
  490  HIE  HB3 7565   3.301   6.629   5.199
  490  HIE   CG 7566   3.480   6.717   5.263
  490  HIE  ND1 7567   3.566   6.767   5.361
  490  HIE  CE1 7568   3.681   6.792   5.300
  490  HIE  HE1 7569   3.771   6.818   5.353
  490  HIE  NE2 7570   3.680   6.756   5.169
  490  HIE  HE2 7571   3.741   6.792   5.096
  490  HIE  CD2 7572   3.548   6.719   5.147
  490  HIE  HD2 7573   3.499   6.705   5.052
  490  HIE    C 7574   3.268   6.905   5.413
  490  HIE    O 7575   3.304   7.021   5.393
  491  ALA    N 7576   3.254   6.853   5.536
  491  ALA    H 7577   3.217   6.760   5.546
  491  ALA   CA 7578   3.275   6.929   5.656
  491  ALA   HA 7579   3.202   7.009   5.664
  491  ALA   CB 7580   3.260   6.828   5.764
  491  ALA  HB1 7581   3.343   6.757   5.759
  491  ALA  HB2 7582   3.257   6.879   5.861
  491  ALA  HB3 7583   3.159   6.788   5.751
  491  ALA    C 7584   3.408   7.014   5.657
  491  ALA    O 7585   3.409   7.131   5.696
  492  GLU    N 7586   3.519   6.953   5.612
  492  GLU    H 7587   3.506   6.862   5.568
  492  GLU   CA 7588   3.656   7.005   5.599
  492  GLU   HA 7589   3.665   7.079   5.678
  492  GLU   CB 7590   3.763   6.895   5.627
  492  GLU  HB2 7591   3.742   6.809   5.564
  492  GLU  HB3 7592   3.866   6.930   5.618
  492  GLU   CG 7593   3.739   6.844   5.774
  492  GLU  HG2 7594   3.656   6.777   5.796
  492  GLU  HG3 7595   3.826   6.781   5.790
  492  GLU   CD 7596   3.748   6.955   5.882
  492  GLU  OE1 7597   3.839   7.038   5.883
  492  GLU  OE2 7598   3.657   6.942   5.969
  492  GLU    C 7599   3.684   7.080   5.470
  492  GLU    O 7600   3.794   7.130   5.458
  493  SER    N 7601   3.578   7.102   5.391
  493  SER    H 7602   3.488   7.066   5.420
  493  SER   CA 7603   3.576   7.188   5.269
  493  SER   HA 7604   3.681   7.213   5.252
  493  SER   CB 7605   3.510   7.107   5.165
  493  SER  HB2 7606   3.570   7.116   5.075
  493  SER  HB3 7607   3.516   7.000   5.187
  493  SER   OG 7608   3.379   7.145   5.120
  493  SER   HG 7609   3.386   7.184   5.032
  493  SER    C 7610   3.494   7.317   5.307
  493  SER    O 7611   3.484   7.409   5.228
  494  LYS    N 7612   3.436   7.321   5.429
  494  LYS    H 7613   3.454   7.249   5.498
  494  LYS   CA 7614   3.357   7.430   5.474
  494  LYS   HA 7615   3.289   7.452   5.392
  494  LYS   CB 7616   3.273   7.399   5.601
  494  LYS  HB2 7617   3.207   7.314   5.583
  494  LYS  HB3 7618   3.336   7.380   5.687
  494  LYS   CG 7619   3.174   7.514   5.641
  494  LYS  HG2 7620   3.224   7.611   5.641
  494  LYS  HG3 7621   3.090   7.522   5.572
  494  LYS   CD 7622   3.131   7.492   5.785
  494  LYS  HD2 7623   3.055   7.414   5.782
  494  LYS  HD3 7624   3.213   7.460   5.849
  494  LYS   CE 7625   3.071   7.609   5.860
  494  LYS  HE2 7626   2.987   7.654   5.808
  494  LYS  HE3 7627   3.040   7.573   5.959
  494  LYS   NZ 7628   3.164   7.728   5.889
  494  LYS  HZ1 7629   3.205   7.770   5.807
  494  LYS  HZ2 7630   3.117   7.804   5.936
  494  LYS  HZ3 7631   3.237   7.714   5.958
  494  LYS    C 7632   3.449   7.555   5.496
  494  LYS    O 7633   3.562   7.533   5.547
  495  LEU    N 7634   3.398   7.677   5.477
  495  LEU    H 7635   3.303   7.692   5.448
  495  LEU   CA 7636   3.458   7.801   5.519
  495  LEU   HA 7637   3.562   7.780   5.545
  495  LEU   CB 7638   3.481   7.892   5.392
  495  LEU  HB2 7639   3.455   7.827   5.309
  495  LEU  HB3 7640   3.408   7.972   5.395
  495  LEU   CG 7641   3.617   7.958   5.356
  495  LEU   HG 7642   3.648   8.030   5.432
  495  LEU  CD1 7643   3.722   7.848   5.342
  495  LEU HD11 7644   3.677   7.776   5.274
  495  LEU HD12 7645   3.813   7.896   5.305
  495  LEU HD13 7646   3.735   7.804   5.440
  495  LEU  CD2 7647   3.602   8.023   5.221
  495  LEU HD21 7648   3.533   8.107   5.220
  495  LEU HD22 7649   3.701   8.062   5.197
  495  LEU HD23 7650   3.574   7.946   5.149
  495  LEU    C 7651   3.402   7.874   5.637
  495  LEU    O 7652   3.476   7.971   5.672
  495  LEU  OXT 7653   3.303   7.834   5.695
  496  CA2  CA2 7654   4.480   2.520   4.221
  497  CL1  CL1 7655   4.269   4.282   4.172
  498  ROH  HO1 7656   3.473   3.622   3.320
  498  ROH   O1 7657   3.474   3.580   3.407
  499  4GA   C1 7658   3.513   3.441   3.383
  499  4GA   H1 7659   3.430   3.383   3.343
  499  4GA   C2 7660   3.549   3.378   3.517
  499  4GA   H2 7661   3.576   3.273   3.510
  499  4GA   O2 7662   3.449   3.383   3.623
  499  4GA  H2O 7663   3.369   3.333   3.604
  499  4GA   C3 7664   3.677   3.448   3.572
  499  4GA   H3 7665   3.658   3.555   3.581
  499  4GA   O3 7666   3.714   3.404   3.700
  499  4GA  H3O 7667   3.643   3.424   3.762
  499  4GA   C4 7668   3.799   3.427   3.474
  499  4GA   H4 7669   3.820   3.322   3.456
  499  4GA   C5 7670   3.764   3.488   3.335
  499  4GA   H5 7671   3.748   3.595   3.350
  499  4GA   C6 7672   3.876   3.453   3.239
  499  4GA  H62 7673   3.873   3.506   3.143
  499  4GA  H61 7674   3.971   3.480   3.285
  499  4GA   O6 7675   3.866   3.315   3.214
  499  4GA  H6O 7676   3.777   3.288   3.189
  499  4GA   O5 7677   3.636   3.435   3.291
  499  4GA   O4 7678   3.917   3.488   3.528
  500  4GA   C1 7679   4.051   3.416   3.537
  500  4GA   H1 7680   4.048   3.323   3.482
  500  4GA   C2 7681   4.074   3.398   3.687
  500  4GA   H2 7682   4.159   3.331   3.692
  500  4GA   O2 7683   3.966   3.325   3.752
  500  4GA  H2O 7684   3.875   3.348   3.731
  500  4GA   C3 7685   4.110   3.534   3.750
  500  4GA   H3 7686   4.031   3.605   3.726
  500  4GA   O3 7687   4.123   3.508   3.895
  500  4GA  H3O 7688   4.080   3.425   3.913
  500  4GA   C4 7689   4.238   3.588   3.696
  500  4GA   H4 7690   4.311   3.507   3.699
  500  4GA   C5 7691   4.215   3.617   3.545
  500  4GA   H5 7692   4.140   3.693   3.525
  500  4GA   C6 7693   4.349   3.659   3.472
  500  4GA  H62 7694   4.383   3.754   3.513
  500  4GA  H61 7695   4.422   3.579   3.484
  500  4GA   O6 7696   4.340   3.672   3.327
  500  4GA  H6O 7697   4.281   3.747   3.314
  500  4GA   O5 7698   4.162   3.489   3.477
  500  4GA   O4 7699   4.291   3.711   3.759
  501  4GA   C1 7700   4.391   3.702   3.871
  501  4GA   H1 7701   4.333   3.706   3.963
  501  4GA   C2 7702   4.471   3.837   3.885
  501  4GA   H2 7703   4.538   3.827   3.970
  501  4GA   O2 7704   4.386   3.950   3.915
  501  4GA  H2O 7705   4.387   4.007   3.837
  501  4GA   C3 7706   4.557   3.851   3.759
  501  4GA   H3 7707   4.481   3.858   3.682
  501  4GA   O3 7708   4.629   3.978   3.767
  501  4GA  H3O 7709   4.587   4.036   3.703
  501  4GA   C4 7710   4.645   3.734   3.727
  501  4GA   H4 7711   4.735   3.755   3.784
  501  4GA   C5 7712   4.594   3.591   3.756
  501  4GA   H5 7713   4.539   3.552   3.670
  501  4GA   C6 7714   4.696   3.484   3.786
  501  4GA  H62 7715   4.633   3.400   3.816
  501  4GA  H61 7716   4.749   3.457   3.694
  501  4GA   O6 7717   4.792   3.527   3.882
  501  4GA  H6O 7718   4.759   3.518   3.972
  501  4GA   O5 7719   4.484   3.590   3.859
  501  4GA   O4 7720   4.670   3.735   3.578
  502  4GA   C1 7721   4.781   3.820   3.532
  502  4GA   H1 7722   4.790   3.897   3.609
  502  4GA   C2 7723   4.740   3.878   3.390
  502  4GA   H2 7724   4.812   3.956   3.367
  502  4GA   O2 7725   4.601   3.925   3.379
  502  4GA  H2O 7726   4.577   3.996   3.439
  502  4GA   C3 7727   4.759   3.771   3.282
  502  4GA   H3 7728   4.675   3.702   3.279
  502  4GA   O3 7729   4.768   3.833   3.153
  502  4GA  H3O 7730   4.682   3.874   3.148
  502  4GA   C4 7731   4.887   3.684   3.290
  502  4GA   H4 7732   4.979   3.733   3.259
  502  4GA   C5 7733   4.896   3.622   3.432
  502  4GA   H5 7734   4.811   3.562   3.461
  502  4GA   C6 7735   5.021   3.535   3.462
  502  4GA  H62 7736   5.030   3.510   3.568
  502  4GA  H61 7737   4.993   3.442   3.413
  502  4GA   O6 7738   5.137   3.590   3.408
  502  4GA  H6O 7739   5.191   3.634   3.475
  502  4GA   O5 7740   4.904   3.734   3.527
  502  4GA   O4 7741   4.880   3.562   3.195
  503  0GA   C1 7742   4.989   3.551   3.092
  503  0GA   H1 7743   5.060   3.632   3.106
  503  0GA   C2 7744   4.938   3.569   2.947
  503  0GA   H2 7745   5.024   3.600   2.888
  503  0GA   C3 7746   4.879   3.439   2.897
  503  0GA   H3 7747   4.777   3.433   2.935
  503  0GA   C4 7748   4.957   3.306   2.912
  503  0GA   H4 7749   5.039   3.299   2.840
  503  0GA   C5 7750   5.008   3.287   3.063
  503  0GA   H5 7751   4.921   3.254   3.120
  503  0GA   C6 7752   5.126   3.194   3.079
  503  0GA  H62 7753   5.200   3.234   3.011
  503  0GA  H61 7754   5.168   3.207   3.178
  503  0GA   O6 7755   5.100   3.058   3.042
  503  0GA  H6O 7756   5.034   3.023   3.102
  503  0GA   O5 7757   5.052   3.419   3.117
  503  0GA   O4 7758   4.873   3.192   2.877
  503  0GA  H4O 7759   4.838   3.201   2.788
  503  0GA   O3 7760   4.853   3.449   2.756
  503  0GA  H3O 7761   4.775   3.504   2.746
  503  0GA   O2 7762   4.829   3.666   2.946
  503  0GA  H2O 7763   4.828   3.734   3.013
  504  Na+  NA+ 7764   6.522   3.725   5.398
  505  WAT    O 7765   5.336   3.038   4.465
  505  WAT   H1 7766   5.283   3.117   4.451
  505  WAT   H2 7767   5.333   2.992   4.381
  506  WAT    O 7768   4.502   4.574   4.131
  506  WAT   H1 7769   4.568   4.553   4.065
  506  WAT   H2 7770   4.444   4.498   4.133
  507  WAT    O 7771   4.300   5.370   3.614
  507  WAT   H1 7772   4.295   5.281   3.650
  507  WAT   H2 7773   4.386   5.401   3.641
  508  WAT    O 7774   4.703   2.708   3.823
  508  WAT   H1 7775   4.797   2.700   3.809
  508  WAT   H2 7776   4.683   2.645   3.892
  509  WAT    O 7777   4.360   2.548   3.977
  509  WAT   H1 7778   4.389   2.527   3.888
  509  WAT   H2 7779   4.265   2.556   3.969
  510  WAT    O 7780   4.794   3.275   4.270
  510  WAT   H1 7781   4.721   3.313   4.319
  510  WAT   H2 7782   4.790   3.319   4.185
  511  WAT    O 7783   4.083   4.001   3.702
  511  WAT   H1 7784   4.078   3.940   3.776
  511  WAT   H2 7785   4.177   4.018   3.693
  512  WAT    O 7786   5.740   3.971   4.117
  512  WAT   H1 7787   5.809   3.952   4.054
  512  WAT   H2 7788   5.774   3.940   4.200
  513  WAT    O 7789   5.277   4.359   6.087
  513  WAT   H1 7790   5.335   4.284   6.074
  513  WAT   H2 7791   5.236   4.373   6.002
  514  WAT    O 7792   1.697   7.443   6.317
  514  WAT   H1 7793   1.702   7.368   6.257
  514  WAT   H2 7794   1.701   7.520   6.260
  515  WAT    O 7795   5.105   4.405   3.990
  515  WAT   H1 7796   5.158   4.327   3.972
  515  WAT   H2 7797   5.164   4.464   4.036
  516  WAT    O 7798   6.321   2.791   4.252
  516  WAT   H1 7799   6.378   2.804   4.176
  516  WAT   H2 7800   6.263   2.867   4.250
  517  WAT    O 7801   3.647   5.234   5.293
  517  WAT   H1 7802   3.731   5.272   5.266
  517  WAT   H2 7803   3.645   5.247   5.388
  518  WAT    O 7804   3.446   5.040   3.567
  518  WAT   H1 7805   3.525   5.013   3.615
  518  WAT   H2 7806   3.384   4.969   3.581
  519  WAT    O 7807   3.490   4.632   4.063
  519  WAT   H1 7808   3.531   4.718   4.071
  519  WAT   H2 7809   3.445   4.618   4.147
  520  WAT    O 7810   5.342   3.655   4.549
  520  WAT   H1 7811   5.342   3.748   4.567
  520  WAT   H2 7812   5.433   3.635   4.528
  521  WAT    O 7813   4.890   5.066   3.323
  521  WAT   H1 7814   4.895   5.141   3.265
  521  WAT   H2 7815   4.797   5.056   3.343
  522  WAT    O 7816   5.663   4.295   3.551
  522  WAT   H1 7817   5.597   4.244   3.504
  522  WAT   H2 7818   5.613   4.362   3.597
  523  WAT    O 7819   3.337   3.956   4.217
  523  WAT   H1 7820   3.402   3.910   4.270
  523  WAT   H2 7821   3.253   3.932   4.257
  524  WAT    O 7822   5.215   4.815   5.692
  524  WAT   H1 7823   5.268   4.751   5.739
  524  WAT   H2 7824   5.208   4.889   5.752
  525  WAT    O 7825   5.414   4.828   4.353
  525  WAT   H1 7826   5.494   4.877   4.374
  525  WAT   H2 7827   5.356   4.892   4.314
  526  WAT    O 7828   4.766   2.088   3.761
  526  WAT   H1 7829   4.757   2.180   3.782
  526  WAT   H2 7830   4.677   2.053   3.762
  527  WAT    O 7831   5.490   1.695   3.070
  527  WAT   H1 7832   5.435   1.764   3.106
  527  WAT   H2 7833   5.462   1.688   2.978
  528  WAT    O 7834   4.984   4.720   2.895
  528  WAT   H1 7835   5.064   4.669   2.883
  528  WAT   H2 7836   4.962   4.750   2.807
  529  WAT    O 7837   5.910   4.218   3.668
  529  WAT   H1 7838   5.940   4.141   3.619
  529  WAT   H2 7839   5.821   4.233   3.636
  530  WAT    O 7840   4.358   2.507   4.739
  530  WAT   H1 7841   4.437   2.554   4.767
  530  WAT   H2 7842   4.352   2.432   4.798
  531  WAT    O 7843   6.065   4.269   4.597
  531  WAT   H1 7844   6.005   4.204   4.632
  531  WAT   H2 7845   6.152   4.229   4.602
  532  WAT    O 7846   3.985   5.139   4.032
  532  WAT   H1 7847   4.047   5.079   4.074
  532  WAT   H2 7848   4.007   5.135   3.939
  533  WAT    O 7849   2.078   0.453   3.429
  533  WAT   H1 7850   1.997   0.487   3.391
  533  WAT   H2 7851   2.049   0.394   3.499
  534  WAT    O 7852   3.638   4.639   3.796
  534  WAT   H1 7853   3.612   4.725   3.764
  534  WAT   H2 7854   3.616   4.640   3.889
  535  WAT    O 7855   5.285   4.280   3.809
  535  WAT   H1 7856   5.326   4.365   3.826
  535  WAT   H2 7857   5.306   4.260   3.718
  536  WAT    O 7858   4.414   4.654   2.669
  536  WAT   H1 7859   4.493   4.663   2.614
  536  WAT   H2 7860   4.415   4.563   2.696
  537  WAT    O 7861   4.911   4.395   4.296
  537  WAT   H1 7862   4.893   4.302   4.288
  537  WAT   H2 7863   4.982   4.400   4.360
  538  WAT    O 7864   3.335   7.070   4.013
  538  WAT   H1 7865   3.320   6.985   4.054
  538  WAT   H2 7866   3.383   7.120   4.079
  539  WAT    O 7867   5.149   5.290   3.820
  539  WAT   H1 7868   5.058   5.271   3.842
  539  WAT   H2 7869   5.195   5.207   3.836
  540  WAT    O 7870   6.501   3.828   4.997
  540  WAT   H1 7871   6.563   3.756   5.010
  540  WAT   H2 7872   6.490   3.867   5.084
  541  WAT    O 7873   6.005   4.158   3.935
  541  WAT   H1 7874   5.959   4.166   3.852
  541  WAT   H2 7875   6.008   4.063   3.951
  542  WAT    O 7876   4.241   5.694   5.263
  542  WAT   H1 7877   4.261   5.768   5.321
  542  WAT   H2 7878   4.159   5.718   5.220
  543  WAT    O 7879   4.699   2.508   4.353
  543  WAT   H1 7880   4.760   2.440   4.381
  543  WAT   H2 7881   4.755   2.585   4.338
  544  WAT    O 7882   4.386   4.822   4.104
  544  WAT   H1 7883   4.441   4.747   4.128
  544  WAT   H2 7884   4.421   4.851   4.020
  545  WAT    O 7885   5.932   5.149   1.703
  545  WAT   H1 7886   5.921   5.242   1.685
  545  WAT   H2 7887   5.889   5.136   1.788
  546  WAT    O 7888   5.867   5.334   4.014
  546  WAT   H1 7889   5.899   5.415   4.054
  546  WAT   H2 7890   5.853   5.355   3.922
  547  WAT    O 7891   3.097   5.199   4.749
  547  WAT   H1 7892   3.124   5.151   4.827
  547  WAT   H2 7893   3.144   5.282   4.755
  548  WAT    O 7894   4.198   3.684   5.967
  548  WAT   H1 7895   4.133   3.630   5.922
  548  WAT   H2 7896   4.183   3.665   6.060
  549  WAT    O 7897   1.311   3.809   1.369
  549  WAT   H1 7898   1.276   3.879   1.315
  549  WAT   H2 7899   1.234   3.758   1.396
  550  WAT    O 7900   5.857   4.694   3.108
  550  WAT   H1 7901   5.838   4.788   3.100
  550  WAT   H2 7902   5.842   4.659   3.020
  551  WAT    O 7903   6.100   5.483   2.723
  551  WAT   H1 7904   6.186   5.444   2.708
  551  WAT   H2 7905   6.054   5.473   2.640
  552  WAT    O 7906   4.809   1.925   3.496
  552  WAT   H1 7907   4.767   2.009   3.516
  552  WAT   H2 7908   4.896   1.932   3.537
  553  WAT    O 7909   4.665   5.398   5.744
  553  WAT   H1 7910   4.745   5.443   5.770
  553  WAT   H2 7911   4.692   5.342   5.671
  554  WAT    O 7912   3.022   9.607   8.278
  554  WAT   H1 7913   3.068   9.545   8.222
  554  WAT   H2 7914   3.050   9.693   8.247
  555  WAT    O 7915   2.695   4.088   0.762
  555  WAT   H1 7916   2.668   4.168   0.717
  555  WAT   H2 7917   2.622   4.068   0.821
  556  WAT    O 7918   0.275   6.825   8.407
  556  WAT   H1 7919   0.205   6.785   8.458
  556  WAT   H2 7920   0.237   6.907   8.374
  557  WAT    O 7921   4.294   4.789   6.706
  557  WAT   H1 7922   4.202   4.793   6.734
  557  WAT   H2 7923   4.302   4.859   6.641
  558  WAT    O 7924   5.939   2.982   5.238
  558  WAT   H1 7925   5.845   2.991   5.223
  558  WAT   H2 7926   5.946   2.938   5.322
  559  WAT    O 7927   5.098   5.590   3.871
  559  WAT   H1 7928   5.043   5.584   3.949
  559  WAT   H2 7929   5.075   5.513   3.820
  560  WAT    O 7930   3.968   5.754   5.182
  560  WAT   H1 7931   3.916   5.735   5.259
  560  WAT   H2 7932   3.972   5.849   5.177
  561  WAT    O 7933   4.546   6.043   1.007
  561  WAT   H1 7934   4.507   5.986   0.941
  561  WAT   H2 7935   4.486   6.117   1.014
  562  WAT    O 7936   6.012   5.811   5.816
  562  WAT   H1 7937   6.030   5.818   5.722
  562  WAT   H2 7938   6.009   5.902   5.845
  563  WAT    O 7939   4.917   3.963   0.779
  563  WAT   H1 7940   4.943   3.953   0.870
  563  WAT   H2 7941   4.821   3.970   0.781
  564  WAT    O 7942   4.385   2.427   4.445
  564  WAT   H1 7943   4.388   2.457   4.535
  564  WAT   H2 7944   4.370   2.333   4.451
  565  WAT    O 7945   3.993   3.476   4.139
  565  WAT   H1 7946   4.062   3.505   4.080
  565  WAT   H2 7947   4.014   3.517   4.223
  566  WAT    O 7948   4.170   4.955   4.178
  566  WAT   H1 7949   4.255   4.913   4.166
  566  WAT   H2 7950   4.122   4.935   4.098
  567  WAT    O 7951   7.514   7.986   1.483
  567  WAT   H1 7952   7.580   7.929   1.523
  567  WAT   H2 7953   7.430   7.950   1.511
  568  WAT    O 7954   3.920   7.054   6.153
  568  WAT   H1 7955   3.910   7.074   6.060
  568  WAT   H2 7956   3.842   7.003   6.176
  569  WAT    O 7957   5.565   3.585   4.179
  569  WAT   H1 7958   5.503   3.627   4.239
  569  WAT   H2 7959   5.538   3.616   4.093
  570  WAT    O 7960   6.959   4.062   6.848
  570  WAT   H1 7961   7.036   4.006   6.854
  570  WAT   H2 7962   6.906   4.023   6.779
  571  WAT    O 7963   4.239   9.368   6.799
  571  WAT   H1 7964   4.194   9.283   6.799
  571  WAT   H2 7965   4.227   9.401   6.710
  572  WAT    O 7966   2.532   5.731   3.330
  572  WAT   H1 7967   2.591   5.742   3.255
  572  WAT   H2 7968   2.533   5.637   3.348
  573  WAT    O 7969   3.388   2.833   3.852
  573  WAT   H1 7970   3.347   2.780   3.783
  573  WAT   H2 7971   3.376   2.924   3.822
  574  WAT    O 7972   5.036   2.136   3.725
  574  WAT   H1 7973   4.987   2.075   3.780
  574  WAT   H2 7974   5.105   2.083   3.686
  575  WAT    O 7975   2.795   3.909   4.469
  575  WAT   H1 7976   2.872   3.857   4.446
  575  WAT   H2 7977   2.827   3.999   4.473
  576  WAT    O 7978   1.141   1.100   2.210
  576  WAT   H1 7979   1.161   1.040   2.281
  576  WAT   H2 7980   1.106   1.044   2.140
  577  WAT    O 7981   1.843   3.908   2.812
  577  WAT   H1 7982   1.931   3.933   2.784
  577  WAT   H2 7983   1.856   3.876   2.902
  578  WAT    O 7984   4.102   9.179   7.481
  578  WAT   H1 7985   4.121   9.272   7.495
  578  WAT   H2 7986   4.188   9.136   7.485
  579  WAT    O 7987   4.618   3.418   3.217
  579  WAT   H1 7988   4.699   3.467   3.201
  579  WAT   H2 7989   4.647   3.328   3.228
  580  WAT    O 7990   5.535   4.397   0.850
  580  WAT   H1 7991   5.570   4.315   0.885
  580  WAT   H2 7992   5.553   4.462   0.917
  581  WAT    O 7993   2.009   0.827   1.384
  581  WAT   H1 7994   2.084   0.814   1.326
  581  WAT   H2 7995   1.941   0.863   1.328
  582  WAT    O 7996   4.040   0.539   5.897
  582  WAT   H1 7997   4.102   0.472   5.869
  582  WAT   H2 7998   4.004   0.506   5.978
  583  WAT    O 7999   0.822   5.593   2.913
  583  WAT   H1 8000   0.730   5.621   2.918
  583  WAT   H2 8001   0.855   5.634   2.833
  584  WAT    O 8002   4.301   2.156   4.446
  584  WAT   H1 8003   4.367   2.095   4.479
  584  WAT   H2 8004   4.258   2.109   4.375
  585  WAT    O 8005   6.983   1.298   5.616
  585  WAT   H1 8006   6.965   1.295   5.523
  585  WAT   H2 8007   6.932   1.372   5.649
  586  WAT    O 8008   4.555   2.021   4.535
  586  WAT   H1 8009   4.601   1.965   4.598
  586  WAT   H2 8010   4.595   2.000   4.450
  587  WAT    O 8011   3.448   6.421   3.533
  587  WAT   H1 8012   3.522   6.475   3.559
  587  WAT   H2 8013   3.485   6.352   3.478
  588  WAT    O 8014   5.209   8.486   4.799
  588  WAT   H1 8015   5.192   8.524   4.713
  588  WAT   H2 8016   5.124   8.454   4.829
  589  WAT    O 8017   4.144   6.535   6.160
  589  WAT   H1 8018   4.078   6.520   6.092
  589  WAT   H2 8019   4.177   6.623   6.142
  590  WAT    O 8020   1.834   0.909   4.002
  590  WAT   H1 8021   1.849   0.836   4.061
  590  WAT   H2 8022   1.882   0.982   4.041
  591  WAT    O 8023   2.209   5.341   4.816
  591  WAT   H1 8024   2.139   5.394   4.777
  591  WAT   H2 8025   2.211   5.368   4.908
  592  WAT    O 8026   0.338   8.069   2.077
  592  WAT   H1 8027   0.426   8.092   2.046
  592  WAT   H2 8028   0.353   8.027   2.162
  593  WAT    O 8029   2.804   1.320   5.716
  593  WAT   H1 8030   2.718   1.353   5.741
  593  WAT   H2 8031   2.786   1.259   5.644
  594  WAT    O 8032   3.957   5.393   4.097
  594  WAT   H1 8033   3.952   5.301   4.072
  594  WAT   H2 8034   4.011   5.433   4.029
  595  WAT    O 8035   3.176   3.255   4.021
  595  WAT   H1 8036   3.123   3.181   4.052
  595  WAT   H2 8037   3.116   3.330   4.024
  596  WAT    O 8038   1.216   7.358   7.180
  596  WAT   H1 8039   1.227   7.289   7.115
  596  WAT   H2 8040   1.297   7.408   7.175
  597  WAT    O 8041   4.711   7.021   2.733
  597  WAT   H1 8042   4.702   7.045   2.825
  597  WAT   H2 8043   4.791   7.066   2.704
  598  WAT    O 8044   2.000   1.153   6.572
  598  WAT   H1 8045   1.930   1.206   6.533
  598  WAT   H2 8046   2.034   1.207   6.644
  599  WAT    O 8047   3.659   0.773   3.495
  599  WAT   H1 8048   3.731   0.772   3.558
  599  WAT   H2 8049   3.701   0.758   3.410
  600  WAT    O 8050   4.172   3.615   2.893
  600  WAT   H1 8051   4.253   3.624   2.942
  600  WAT   H2 8052   4.199   3.618   2.801
  601  WAT    O 8053   0.861   6.632   6.928
  601  WAT   H1 8054   0.828   6.657   7.014
  601  WAT   H2 8055   0.956   6.622   6.941
  602  WAT    O 8056   4.268   4.988   2.776
  602  WAT   H1 8057   4.232   4.915   2.725
  602  WAT   H2 8058   4.265   4.959   2.867
  603  WAT    O 8059   2.539   7.744   4.638
  603  WAT   H1 8060   2.501   7.818   4.591
  603  WAT   H2 8061   2.544   7.674   4.573
  604  WAT    O 8062   2.834   3.217   4.103
  604  WAT   H1 8063   2.883   3.136   4.119
  604  WAT   H2 8064   2.902   3.282   4.086
  605  WAT    O 8065   3.598   9.469   7.351
  605  WAT   H1 8066   3.557   9.515   7.278
  605  WAT   H2 8067   3.564   9.380   7.346
  606  WAT    O 8068   2.606   7.832   0.159
  606  WAT   H1 8069   2.588   7.827   0.065
  606  WAT   H2 8070   2.690   7.788   0.169
  607  WAT    O 8071   3.232   5.646   5.433
  607  WAT   H1 8072   3.274   5.569   5.471
  607  WAT   H2 8073   3.288   5.720   5.459
  608  WAT    O 8074   2.314   6.433   5.435
  608  WAT   H1 8075   2.334   6.441   5.528
  608  WAT   H2 8076   2.296   6.522   5.406
  609  WAT    O 8077   7.466   6.905   2.442
  609  WAT   H1 8078   7.475   6.960   2.364
  609  WAT   H2 8079   7.383   6.858   2.429
  610  WAT    O 8080   4.203   2.763   6.359
  610  WAT   H1 8081   4.216   2.764   6.264
  610  WAT   H2 8082   4.116   2.725   6.371
  611  WAT    O 8083   3.759   3.071   6.836
  611  WAT   H1 8084   3.779   2.978   6.845
  611  WAT   H2 8085   3.715   3.094   6.918
  612  WAT    O 8086   3.482   4.421   3.673
  612  WAT   H1 8087   3.528   4.484   3.727
  612  WAT   H2 8088   3.418   4.381   3.731
  613  WAT    O 8089   6.055   5.092   0.453
  613  WAT   H1 8090   5.981   5.102   0.394
  613  WAT   H2 8091   6.016   5.070   0.538
  614  WAT    O 8092   3.040   3.875   4.310
  614  WAT   H1 8093   3.060   3.860   4.218
  614  WAT   H2 8094   3.032   3.970   4.318
  615  WAT    O 8095   3.238   4.110   7.880
  615  WAT   H1 8096   3.199   4.183   7.834
  615  WAT   H2 8097   3.218   4.033   7.826
  616  WAT    O 8098   3.662   7.567   4.565
  616  WAT   H1 8099   3.655   7.476   4.536
  616  WAT   H2 8100   3.572   7.593   4.583
  617  WAT    O 8101   2.500   0.104   1.437
  617  WAT   H1 8102   2.414   0.062   1.439
  617  WAT   H2 8103   2.562   0.033   1.455
  618  WAT    O 8104   2.749   7.882   2.094
  618  WAT   H1 8105   2.696   7.918   2.023
  618  WAT   H2 8106   2.806   7.818   2.051
  619  WAT    O 8107   2.415   5.114   1.836
  619  WAT   H1 8108   2.345   5.058   1.801
  619  WAT   H2 8109   2.494   5.059   1.830
  620  WAT    O 8110   1.660   6.896   7.120
  620  WAT   H1 8111   1.738   6.952   7.131
  620  WAT   H2 8112   1.588   6.948   7.156
  621  WAT    O 8113   2.527   4.188   0.345
  621  WAT   H1 8114   2.471   4.258   0.310
  621  WAT   H2 8115   2.605   4.190   0.290
  622  WAT    O 8116   7.385   6.669   2.772
  622  WAT   H1 8117   7.351   6.580   2.757
  622  WAT   H2 8118   7.310   6.719   2.801
  623  WAT    O 8119   4.359   6.454   7.269
  623  WAT   H1 8120   4.395   6.540   7.288
  623  WAT   H2 8121   4.398   6.429   7.185
  624  WAT    O 8122   4.110   5.809   6.630
  624  WAT   H1 8123   4.067   5.864   6.564
  624  WAT   H2 8124   4.192   5.854   6.649
  625  WAT    O 8125   7.394   9.329   0.469
  625  WAT   H1 8126   7.308   9.290   0.485
  625  WAT   H2 8127   7.456   9.259   0.490
  626  WAT    O 8128   2.702   6.528   3.110
  626  WAT   H1 8129   2.702   6.537   3.205
  626  WAT   H2 8130   2.611   6.542   3.085
  627  WAT    O 8131   7.401   4.706   0.693
  627  WAT   H1 8132   7.478   4.741   0.737
  627  WAT   H2 8133   7.411   4.611   0.700
  628  WAT    O 8134   4.368   2.793   7.813
  628  WAT   H1 8135   4.452   2.819   7.850
  628  WAT   H2 8136   4.335   2.726   7.873
  629  WAT    O 8137   1.435   7.862   0.572
  629  WAT   H1 8138   1.403   7.914   0.646
  629  WAT   H2 8139   1.435   7.924   0.498
  630  WAT    O 8140   1.066   2.732   2.590
  630  WAT   H1 8141   1.077   2.816   2.545
  630  WAT   H2 8142   0.971   2.724   2.602
  631  WAT    O 8143   3.923   4.218   3.641
  631  WAT   H1 8144   3.979   4.145   3.666
  631  WAT   H2 8145   3.967   4.295   3.677
  632  WAT    O 8146   7.041   9.543   1.058
  632  WAT   H1 8147   7.080   9.549   0.971
  632  WAT   H2 8148   7.104   9.586   1.116
  633  WAT    O 8149   4.264   2.238   7.641
  633  WAT   H1 8150   4.216   2.317   7.666
  633  WAT   H2 8151   4.229   2.169   7.699
  634  WAT    O 8152   5.912   5.983   4.334
  634  WAT   H1 8153   5.955   5.897   4.336
  634  WAT   H2 8154   5.937   6.020   4.250
  635  WAT    O 8155   3.764   6.595   3.192
  635  WAT   H1 8156   3.686   6.638   3.227
  635  WAT   H2 8157   3.796   6.653   3.123
  636  WAT    O 8158   6.103   6.381   2.014
  636  WAT   H1 8159   6.076   6.362   1.924
  636  WAT   H2 8160   6.076   6.472   2.029
  637  WAT    O 8161   1.464   6.125   4.383
  637  WAT   H1 8162   1.459   6.072   4.463
  637  WAT   H2 8163   1.502   6.067   4.318
  638  WAT    O 8164   8.175   0.511   7.739
  638  WAT   H1 8165   8.166   0.432   7.791
  638  WAT   H2 8166   8.106   0.503   7.673
  639  WAT    O 8167   3.916   7.675   2.853
  639  WAT   H1 8168   3.990   7.723   2.890
  639  WAT   H2 8169   3.859   7.659   2.928
  640  WAT    O 8170   0.390   2.295   7.381
  640  WAT   H1 8171   0.476   2.334   7.365
  640  WAT   H2 8172   0.384   2.292   7.477
  641  WAT    O 8173   0.610   9.388   8.236
  641  WAT   H1 8174   0.616   9.395   8.140
  641  WAT   H2 8175   0.552   9.313   8.250
  642  WAT    O 8176   1.710   9.391   0.487
  642  WAT   H1 8177   1.790   9.440   0.465
  642  WAT   H2 8178   1.722   9.365   0.578
  643  WAT    O 8179   0.263   1.034   3.608
  643  WAT   H1 8180   0.297   0.993   3.528
  643  WAT   H2 8181   0.220   1.114   3.577
  644  WAT    O 8182   8.223   0.963   7.149
  644  WAT   H1 8183   8.173   1.036   7.111
  644  WAT   H2 8184   8.303   0.960   7.098
  645  WAT    O 8185   6.221   9.647   7.790
  645  WAT   H1 8186   6.278   9.602   7.728
  645  WAT   H2 8187   6.134   9.641   7.752
  646  WAT    O 8188   3.630   6.898   0.686
  646  WAT   H1 8189   3.670   6.813   0.666
  646  WAT   H2 8190   3.608   6.935   0.601
  647  WAT    O 8191   1.518   0.948   4.871
  647  WAT   H1 8192   1.439   0.999   4.858
  647  WAT   H2 8193   1.561   0.946   4.785
  648  WAT    O 8194   7.234   9.637   5.566
  648  WAT   H1 8195   7.273   9.566   5.617
  648  WAT   H2 8196   7.242   9.608   5.475
  649  WAT    O 8197   2.223   0.829   6.205
  649  WAT   H1 8198   2.283   0.845   6.278
  649  WAT   H2 8199   2.136   0.843   6.242
  650  WAT    O 8200   3.253   2.780   5.144
  650  WAT   H1 8201   3.290   2.864   5.117
  650  WAT   H2 8202   3.159   2.795   5.147
  651  WAT    O 8203   2.497   5.036   2.415
  651  WAT   H1 8204   2.481   5.129   2.430
  651  WAT   H2 8205   2.528   5.031   2.325
  652  WAT    O 8206   1.843   0.363   1.189
  652  WAT   H1 8207   1.798   0.418   1.125
  652  WAT   H2 8208   1.936   0.382   1.175
  653  WAT    O 8209   5.694   3.460   2.019
  653  WAT   H1 8210   5.667   3.542   1.979
  653  WAT   H2 8211   5.675   3.393   1.953
  654  WAT    O 8212   6.669   4.182   1.675
  654  WAT   H1 8213   6.628   4.138   1.749
  654  WAT   H2 8214   6.687   4.271   1.707
  655  WAT    O 8215   3.613   7.990   2.005
  655  WAT   H1 8216   3.684   8.051   2.025
  655  WAT   H2 8217   3.615   7.927   2.077
  656  WAT    O 8218   4.660   5.406   2.019
  656  WAT   H1 8219   4.753   5.421   2.007
  656  WAT   H2 8220   4.653   5.314   2.044
  657  WAT    O 8221   3.863   4.281   3.136
  657  WAT   H1 8222   3.826   4.365   3.111
  657  WAT   H2 8223   3.805   4.216   3.095
  658  WAT    O 8224   0.737   6.981   4.411
  658  WAT   H1 8225   0.668   7.043   4.437
  658  WAT   H2 8226   0.758   6.934   4.492
  659  WAT    O 8227   0.867   4.719   0.241
  659  WAT   H1 8228   0.804   4.780   0.280
  659  WAT   H2 8229   0.942   4.774   0.218
  660  WAT    O 8230   1.630   3.084   4.899
  660  WAT   H1 8231   1.540   3.052   4.898
  660  WAT   H2 8232   1.628   3.163   4.845
  661  WAT    O 8233   5.909   3.465   1.352
  661  WAT   H1 8234   5.865   3.536   1.400
  661  WAT   H2 8235   5.843   3.397   1.343
  662  WAT    O 8236   4.377   7.430   4.382
  662  WAT   H1 8237   4.347   7.361   4.441
  662  WAT   H2 8238   4.473   7.423   4.384
  663  WAT    O 8239   8.240   2.573   4.395
  663  WAT   H1 8240   8.309   2.636   4.415
  663  WAT   H2 8241   8.201   2.553   4.481
  664  WAT    O 8242   1.882   6.606   4.843
  664  WAT   H1 8243   1.923   6.520   4.851
  664  WAT   H2 8244   1.919   6.658   4.914
  665  WAT    O 8245   6.481   1.589   8.258
  665  WAT   H1 8246   6.420   1.519   8.234
  665  WAT   H2 8247   6.500   1.573   8.350
  666  WAT    O 8248   7.273   8.874   2.883
  666  WAT   H1 8249   7.277   8.927   2.963
  666  WAT   H2 8250   7.335   8.803   2.898
  667  WAT    O 8251   7.920   6.374   2.541
  667  WAT   H1 8252   7.980   6.449   2.535
  667  WAT   H2 8253   7.959   6.308   2.484
  668  WAT    O 8254   7.306   5.457   8.148
  668  WAT   H1 8255   7.391   5.478   8.187
  668  WAT   H2 8256   7.246   5.452   8.223
  669  WAT    O 8257   1.076   4.458   4.476
  669  WAT   H1 8258   1.127   4.391   4.433
  669  WAT   H2 8259   1.138   4.503   4.534
  670  WAT    O 8260   1.398   3.700   5.614
  670  WAT   H1 8261   1.469   3.638   5.631
  670  WAT   H2 8262   1.344   3.657   5.548
  671  WAT    O 8263   5.308   7.028   7.730
  671  WAT   H1 8264   5.308   7.114   7.688
  671  WAT   H2 8265   5.280   7.045   7.819
  672  WAT    O 8266   1.339   1.302   6.271
  672  WAT   H1 8267   1.423   1.342   6.291
  672  WAT   H2 8268   1.356   1.208   6.273
  673  WAT    O 8269   2.515   5.232   6.927
  673  WAT   H1 8270   2.494   5.304   6.867
  673  WAT   H2 8271   2.598   5.258   6.967
  674  WAT    O 8272   7.848   2.491   4.119
  674  WAT   H1 8273   7.833   2.396   4.124
  674  WAT   H2 8274   7.927   2.504   4.172
  675  WAT    O 8275   1.237   1.579   1.925
  675  WAT   H1 8276   1.149   1.553   1.897
  675  WAT   H2 8277   1.280   1.609   1.845
  676  WAT    O 8278   1.626   8.624   1.372
  676  WAT   H1 8279   1.624   8.633   1.467
  676  WAT   H2 8280   1.544   8.579   1.350
  677  WAT    O 8281   7.490   4.957   5.251
  677  WAT   H1 8282   7.582   4.961   5.225
  677  WAT   H2 8283   7.443   4.997   5.178
  678  WAT    O 8284   7.309   2.789   3.251
  678  WAT   H1 8285   7.382   2.742   3.211
  678  WAT   H2 8286   7.296   2.866   3.195
  679  WAT    O 8287   2.577   1.536   0.863
  679  WAT   H1 8288   2.545   1.623   0.839
  679  WAT   H2 8289   2.621   1.504   0.785
  680  WAT    O 8290   6.983   5.541   1.197
  680  WAT   H1 8291   6.990   5.594   1.276
  680  WAT   H2 8292   7.016   5.455   1.222
  681  WAT    O 8293   2.751   3.311   2.589
  681  WAT   H1 8294   2.719   3.276   2.672
  681  WAT   H2 8295   2.847   3.305   2.596
  682  WAT    O 8296   6.353   5.020   4.487
  682  WAT   H1 8297   6.423   4.966   4.524
  682  WAT   H2 8298   6.293   4.958   4.446
  683  WAT    O 8299   3.372   7.259   2.158
  683  WAT   H1 8300   3.351   7.341   2.112
  683  WAT   H2 8301   3.361   7.191   2.092
  684  WAT    O 8302   3.019   1.335   0.072
  684  WAT   H1 8303   2.971   1.260   0.107
  684  WAT   H2 8304   2.955   1.380   0.016
  685  WAT    O 8305   4.743   2.290   5.697
  685  WAT   H1 8306   4.701   2.325   5.775
  685  WAT   H2 8307   4.823   2.248   5.728
  686  WAT    O 8308   5.189   6.023   0.570
  686  WAT   H1 8309   5.166   6.103   0.617
  686  WAT   H2 8310   5.104   5.980   0.554
  687  WAT    O 8311   4.160   6.019   1.769
  687  WAT   H1 8312   4.238   5.966   1.754
  687  WAT   H2 8313   4.189   6.109   1.752
  688  WAT    O 8314   6.422   3.114   5.109
  688  WAT   H1 8315   6.472   3.051   5.057
  688  WAT   H2 8316   6.342   3.067   5.133
  689  WAT    O 8317   8.313   5.193   7.484
  689  WAT   H1 8318   8.294   5.122   7.421
  689  WAT   H2 8319   8.318   5.272   7.430
  690  WAT    O 8320   7.209   5.054   8.110
  690  WAT   H1 8321   7.260   4.984   8.151
  690  WAT   H2 8322   7.124   5.014   8.092
  691  WAT    O 8323   4.434   3.717   5.857
  691  WAT   H1 8324   4.462   3.808   5.848
  691  WAT   H2 8325   4.352   3.721   5.905
  692  WAT    O 8326   4.812   4.254   1.232
  692  WAT   H1 8327   4.750   4.187   1.204
  692  WAT   H2 8328   4.896   4.225   1.197
  693  WAT    O 8329   7.851   8.037   1.264
  693  WAT   H1 8330   7.815   8.108   1.317
  693  WAT   H2 8331   7.782   8.015   1.202
  694  WAT    O 8332   4.122   8.156   3.869
  694  WAT   H1 8333   4.152   8.157   3.778
  694  WAT   H2 8334   4.165   8.079   3.907
  695  WAT    O 8335   6.380   3.396   7.304
  695  WAT   H1 8336   6.380   3.307   7.337
  695  WAT   H2 8337   6.461   3.434   7.338
  696  WAT    O 8338   0.705   1.339   8.435
  696  WAT   H1 8339   0.738   1.350   8.346
  696  WAT   H2 8340   0.723   1.248   8.457
  697  WAT    O 8341   3.876   7.822   5.711
  697  WAT   H1 8342   3.859   7.900   5.659
  697  WAT   H2 8343   3.964   7.837   5.748
  698  WAT    O 8344   2.939   6.632   6.638
  698  WAT   H1 8345   2.926   6.627   6.733
  698  WAT   H2 8346   2.850   6.638   6.602
  699  WAT    O 8347   7.545   3.842   8.360
  699  WAT   H1 8348   7.489   3.894   8.418
  699  WAT   H2 8349   7.610   3.804   8.418
  700  WAT    O 8350   1.546   5.078   4.395
  700  WAT   H1 8351   1.627   5.047   4.437
  700  WAT   H2 8352   1.499   5.122   4.466
  701  WAT    O 8353   4.908   9.025   8.306
  701  WAT   H1 8354   4.897   9.118   8.289
  701  WAT   H2 8355   4.890   9.016   8.400
  702  WAT    O 8356   1.924   6.715   6.030
  702  WAT   H1 8357   2.017   6.710   6.006
  702  WAT   H2 8358   1.890   6.788   5.977
  703  WAT    O 8359   2.045   4.993   7.743
  703  WAT   H1 8360   2.062   4.949   7.659
  703  WAT   H2 8361   1.968   4.948   7.778
  704  WAT    O 8362   0.416   1.769   4.963
  704  WAT   H1 8363   0.447   1.678   4.964
  704  WAT   H2 8364   0.321   1.762   4.973
  705  WAT    O 8365   1.931   3.340   1.147
  705  WAT   H1 8366   2.000   3.356   1.212
  705  WAT   H2 8367   1.856   3.390   1.179
  706  WAT    O 8368   0.218   1.608   3.374
  706  WAT   H1 8369   0.161   1.547   3.327
  706  WAT   H2 8370   0.225   1.684   3.317
  707  WAT    O 8371   4.027   2.150   5.714
  707  WAT   H1 8372   4.014   2.225   5.773
  707  WAT   H2 8373   4.055   2.079   5.772
  708  WAT    O 8374   4.707   7.014   0.972
  708  WAT   H1 8375   4.763   7.091   0.981
  708  WAT   H2 8376   4.690   7.007   0.878
  709  WAT    O 8377   4.546   3.520   6.036
  709  WAT   H1 8378   4.512   3.590   5.979
  709  WAT   H2 8379   4.529   3.440   5.987
  710  WAT    O 8380   4.414   8.227   7.543
  710  WAT   H1 8381   4.319   8.219   7.549
  710  WAT   H2 8382   4.431   8.320   7.562
  711  WAT    O 8383   6.401   2.108   4.431
  711  WAT   H1 8384   6.378   2.097   4.338
  711  WAT   H2 8385   6.332   2.164   4.466
  712  WAT    O 8386   7.955   2.884   3.442
  712  WAT   H1 8387   7.888   2.945   3.473
  712  WAT   H2 8388   7.964   2.903   3.348
  713  WAT    O 8389   5.448   1.030   7.200
  713  WAT   H1 8390   5.405   0.946   7.219
  713  WAT   H2 8391   5.532   1.005   7.163
  714  WAT    O 8392   0.208   2.413   6.444
  714  WAT   H1 8393   0.143   2.370   6.499
  714  WAT   H2 8394   0.157   2.451   6.372
  715  WAT    O 8395   6.956   3.635   4.605
  715  WAT   H1 8396   6.925   3.646   4.695
  715  WAT   H2 8397   6.983   3.723   4.578
  716  WAT    O 8398   4.748   7.900   5.961
  716  WAT   H1 8399   4.785   7.966   6.020
  716  WAT   H2 8400   4.751   7.818   6.011
  717  WAT    O 8401   5.377   4.498   7.741
  717  WAT   H1 8402   5.425   4.426   7.702
  717  WAT   H2 8403   5.309   4.520   7.676
  718  WAT    O 8404   3.698   6.096   4.168
  718  WAT   H1 8405   3.657   6.100   4.081
  718  WAT   H2 8406   3.728   6.186   4.184
  719  WAT    O 8407   2.374   4.526   3.286
  719  WAT   H1 8408   2.462   4.553   3.260
  719  WAT   H2 8409   2.324   4.608   3.291
  720  WAT    O 8410   6.847   1.903   1.930
  720  WAT   H1 8411   6.888   1.989   1.920
  720  WAT   H2 8412   6.898   1.860   1.998
  721  WAT    O 8413   6.903   0.421   2.124
  721  WAT   H1 8414   6.956   0.347   2.094
  721  WAT   H2 8415   6.921   0.427   2.218
  722  WAT    O 8416   4.729   0.056   5.739
  722  WAT   H1 8417   4.770   0.005   5.669
  722  WAT   H2 8418   4.713  -0.008   5.808
  723  WAT    O 8419   0.265   9.260   7.890
  723  WAT   H1 8420   0.277   9.314   7.812
  723  WAT   H2 8421   0.175   9.227   7.884
  724  WAT    O 8422   1.435   6.428   5.955
  724  WAT   H1 8423   1.442   6.384   5.870
  724  WAT   H2 8424   1.523   6.465   5.969
  725  WAT    O 8425   3.137   7.587   7.424
  725  WAT   H1 8426   3.173   7.499   7.436
  725  WAT   H2 8427   3.213   7.642   7.405
  726  WAT    O 8428   6.853   6.437   1.041
  726  WAT   H1 8429   6.909   6.479   1.106
  726  WAT   H2 8430   6.764   6.459   1.068
  727  WAT    O 8431   3.594   5.707   0.977
  727  WAT   H1 8432   3.635   5.701   1.063
  727  WAT   H2 8433   3.553   5.794   0.976
  728  WAT    O 8434   4.392   3.811   0.881
  728  WAT   H1 8435   4.420   3.903   0.883
  728  WAT   H2 8436   4.325   3.808   0.813
  729  WAT    O 8437   3.137   4.381   2.362
  729  WAT   H1 8438   3.221   4.366   2.318
  729  WAT   H2 8439   3.119   4.474   2.349
  730  WAT    O 8440   3.536   2.028   7.412
  730  WAT   H1 8441   3.481   1.992   7.482
  730  WAT   H2 8442   3.608   2.071   7.459
  731  WAT    O 8443   3.918   2.038   7.178
  731  WAT   H1 8444   3.863   2.093   7.234
  731  WAT   H2 8445   3.876   2.041   7.092
  732  WAT    O 8446   3.207   2.595   2.502
  732  WAT   H1 8447   3.270   2.549   2.557
  732  WAT   H2 8448   3.144   2.527   2.476
  733  WAT    O 8449   0.714   6.164   4.962
  733  WAT   H1 8450   0.711   6.120   5.047
  733  WAT   H2 8451   0.770   6.240   4.976
  734  WAT    O 8452   4.627   0.787   3.086
  734  WAT   H1 8453   4.550   0.810   3.034
  734  WAT   H2 8454   4.643   0.695   3.066
  735  WAT    O 8455   7.687   4.965   6.140
  735  WAT   H1 8456   7.774   4.942   6.174
  735  WAT   H2 8457   7.637   4.991   6.218
  736  WAT    O 8458   1.457   4.331   2.033
  736  WAT   H1 8459   1.412   4.333   1.948
  736  WAT   H2 8460   1.513   4.408   2.032
  737  WAT    O 8461   2.363   9.269   6.471
  737  WAT   H1 8462   2.421   9.309   6.405
  737  WAT   H2 8463   2.283   9.322   6.467
  738  WAT    O 8464   1.903   7.445   6.995
  738  WAT   H1 8465   1.956   7.377   6.954
  738  WAT   H2 8466   1.826   7.452   6.938
  739  WAT    O 8467   7.323   7.405   2.140
  739  WAT   H1 8468   7.237   7.382   2.104
  739  WAT   H2 8469   7.346   7.331   2.196
  740  WAT    O 8470   6.256   5.800   0.161
  740  WAT   H1 8471   6.206   5.848   0.227
  740  WAT   H2 8472   6.302   5.867   0.112
  741  WAT    O 8473   7.682   6.402   2.225
  741  WAT   H1 8474   7.626   6.346   2.172
  741  WAT   H2 8475   7.729   6.456   2.162
  742  WAT    O 8476   6.692   1.689   2.582
  742  WAT   H1 8477   6.602   1.705   2.609
  742  WAT   H2 8478   6.686   1.672   2.488
  743  WAT    O 8479   6.862   7.065   4.498
  743  WAT   H1 8480   6.779   7.039   4.459
  743  WAT   H2 8481   6.882   7.149   4.459
  744  WAT    O 8482   7.061   1.790   0.286
  744  WAT   H1 8483   7.121   1.717   0.282
  744  WAT   H2 8484   6.974   1.750   0.293
  745  WAT    O 8485   6.560   5.885   2.370
  745  WAT   H1 8486   6.497   5.953   2.347
  745  WAT   H2 8487   6.611   5.872   2.291
  746  WAT    O 8488   0.001   2.275   5.084
  746  WAT   H1 8489  -0.068   2.237   5.138
  746  WAT   H2 8490   0.075   2.215   5.092
  747  WAT    O 8491   6.487   3.289   1.395
  747  WAT   H1 8492   6.467   3.202   1.430
  747  WAT   H2 8493   6.453   3.287   1.306
  748  WAT    O 8494   5.019   1.595   5.338
  748  WAT   H1 8495   4.957   1.622   5.405
  748  WAT   H2 8496   5.000   1.503   5.322
  749  WAT    O 8497   4.323   8.846   6.303
  749  WAT   H1 8498   4.282   8.862   6.218
  749  WAT   H2 8499   4.400   8.793   6.283
  750  WAT    O 8500   2.736   7.130   8.464
  750  WAT   H1 8501   2.812   7.117   8.407
  750  WAT   H2 8502   2.730   7.225   8.473
  751  WAT    O 8503   4.666   8.068   4.493
  751  WAT   H1 8504   4.683   8.143   4.437
  751  WAT   H2 8505   4.753   8.039   4.521
  752  WAT    O 8506   2.970   8.188   6.466
  752  WAT   H1 8507   3.007   8.202   6.553
  752  WAT   H2 8508   2.877   8.208   6.477
  753  WAT    O 8509   8.349   6.238   2.286
  753  WAT   H1 8510   8.317   6.164   2.337
  753  WAT   H2 8511   8.376   6.303   2.352
  754  WAT    O 8512   0.371   0.388   5.524
  754  WAT   H1 8513   0.286   0.424   5.498
  754  WAT   H2 8514   0.402   0.447   5.593
  755  WAT    O 8515   6.751   0.257   4.317
  755  WAT   H1 8516   6.815   0.186   4.314
  755  WAT   H2 8517   6.716   0.260   4.228
  756  WAT    O 8518   8.099   8.299   5.430
  756  WAT   H1 8519   8.083   8.383   5.385
  756  WAT   H2 8520   8.093   8.234   5.360
  757  WAT    O 8521   6.991   4.832   8.067
  757  WAT   H1 8522   7.046   4.802   7.995
  757  WAT   H2 8523   6.970   4.753   8.117
  758  WAT    O 8524   4.830   1.676   4.415
  758  WAT   H1 8525   4.826   1.664   4.510
  758  WAT   H2 8526   4.828   1.771   4.403
  759  WAT    O 8527   7.072   5.658   7.889
  759  WAT   H1 8528   7.166   5.647   7.898
  759  WAT   H2 8529   7.054   5.637   7.797
  760  WAT    O 8530   3.315   3.576   2.521
  760  WAT   H1 8531   3.310   3.593   2.615
  760  WAT   H2 8532   3.397   3.527   2.510
  761  WAT    O 8533   3.143   7.080   3.803
  761  WAT   H1 8534   3.190   7.012   3.757
  761  WAT   H2 8535   3.191   7.091   3.886
  762  WAT    O 8536   4.728   9.032   3.287
  762  WAT   H1 8537   4.691   8.945   3.301
  762  WAT   H2 8538   4.654   9.092   3.297
  763  WAT    O 8539   6.298   6.675   2.690
  763  WAT   H1 8540   6.321   6.582   2.685
  763  WAT   H2 8541   6.213   6.677   2.734
  764  WAT    O 8542   5.960   6.065   5.913
  764  WAT   H1 8543   5.901   6.040   5.984
  764  WAT   H2 8544   6.006   6.142   5.947
  765  WAT    O 8545   7.218   0.470   1.696
  765  WAT   H1 8546   7.178   0.527   1.762
  765  WAT   H2 8547   7.267   0.529   1.639
  766  WAT    O 8548   7.820   3.848   7.793
  766  WAT   H1 8549   7.828   3.758   7.823
  766  WAT   H2 8550   7.899   3.863   7.741
  767  WAT    O 8551   1.598   3.420   6.262
  767  WAT   H1 8552   1.523   3.433   6.319
  767  WAT   H2 8553   1.665   3.478   6.297
  768  WAT    O 8554   4.978   6.850   0.633
  768  WAT   H1 8555   5.016   6.861   0.720
  768  WAT   H2 8556   4.884   6.856   0.647
  769  WAT    O 8557   1.311   6.292   4.568
  769  WAT   H1 8558   1.363   6.256   4.497
  769  WAT   H2 8559   1.226   6.248   4.560
  770  WAT    O 8560   6.996   3.119   6.862
  770  WAT   H1 8561   6.934   3.158   6.924
  770  WAT   H2 8562   6.950   3.043   6.827
  771  WAT    O 8563   4.219   0.258   5.873
  771  WAT   H1 8564   4.128   0.236   5.853
  771  WAT   H2 8565   4.270   0.202   5.814
  772  WAT    O 8566   4.727   0.287   2.598
  772  WAT   H1 8567   4.748   0.380   2.596
  772  WAT   H2 8568   4.787   0.247   2.535
  773  WAT    O 8569   6.112   6.739   4.551
  773  WAT   H1 8570   6.074   6.652   4.564
  773  WAT   H2 8571   6.189   6.740   4.608
  774  WAT    O 8572   3.034   8.579   4.810
  774  WAT   H1 8573   3.104   8.639   4.786
  774  WAT   H2 8574   2.988   8.622   4.881
  775  WAT    O 8575   5.528   3.284   3.066
  775  WAT   H1 8576   5.517   3.200   3.021
  775  WAT   H2 8577   5.556   3.261   3.154
  776  WAT    O 8578   6.831   7.145   3.351
  776  WAT   H1 8579   6.889   7.200   3.298
  776  WAT   H2 8580   6.792   7.204   3.415
  777  WAT    O 8581   4.532   9.413   7.534
  777  WAT   H1 8582   4.460   9.467   7.566
  777  WAT   H2 8583   4.584   9.392   7.611
  778  WAT    O 8584   0.299   6.342   6.640
  778  WAT   H1 8585   0.225   6.324   6.582
  778  WAT   H2 8586   0.333   6.255   6.663
  779  WAT    O 8587   2.610   2.166   7.104
  779  WAT   H1 8588   2.698   2.130   7.097
  779  WAT   H2 8589   2.597   2.214   7.022
  780  WAT    O 8590   7.878   0.125   6.056
  780  WAT   H1 8591   7.873   0.182   5.980
  780  WAT   H2 8592   7.971   0.124   6.079
  781  WAT    O 8593   1.794   0.823   5.540
  781  WAT   H1 8594   1.742   0.748   5.566
  781  WAT   H2 8595   1.736   0.898   5.550
  782  WAT    O 8596   1.373   6.743   6.284
  782  WAT   H1 8597   1.293   6.692   6.299
  782  WAT   H2 8598   1.341   6.826   6.247
  783  WAT    O 8599   3.059   2.513   7.536
  783  WAT   H1 8600   3.093   2.593   7.575
  783  WAT   H2 8601   3.022   2.541   7.452
  784  WAT    O 8602   2.942   4.491   0.917
  784  WAT   H1 8603   2.925   4.420   0.979
  784  WAT   H2 8604   2.939   4.449   0.831
  785  WAT    O 8605   8.144   1.625   6.782
  785  WAT   H1 8606   8.175   1.535   6.767
  785  WAT   H2 8607   8.215   1.668   6.828
  786  WAT    O 8608   8.089   5.279   6.077
  786  WAT   H1 8609   8.094   5.370   6.047
  786  WAT   H2 8610   8.165   5.269   6.135
  787  WAT    O 8611   8.287   9.653   2.571
  787  WAT   H1 8612   8.318   9.586   2.510
  787  WAT   H2 8613   8.203   9.619   2.603
  788  WAT    O 8614   7.971   4.029   3.672
  788  WAT   H1 8615   7.929   4.004   3.754
  788  WAT   H2 8616   7.937   4.117   3.653
  789  WAT    O 8617   0.566   3.998   8.240
  789  WAT   H1 8618   0.607   4.010   8.326
  789  WAT   H2 8619   0.504   4.071   8.233
  790  WAT    O 8620   5.066   8.557   5.446
  790  WAT   H1 8621   5.039   8.555   5.538
  790  WAT   H2 8622   5.074   8.465   5.421
  791  WAT    O 8623   7.848   7.350   7.013
  791  WAT   H1 8624   7.771   7.346   6.956
  791  WAT   H2 8625   7.815   7.389   7.094
  792  WAT    O 8626   8.220   4.979   2.772
  792  WAT   H1 8627   8.252   5.050   2.716
  792  WAT   H2 8628   8.236   5.009   2.861
  793  WAT    O 8629   1.575   5.252   5.118
  793  WAT   H1 8630   1.505   5.301   5.073
  793  WAT   H2 8631   1.650   5.258   5.058
  794  WAT    O 8632   7.123   2.795   4.906
  794  WAT   H1 8633   7.073   2.723   4.944
  794  WAT   H2 8634   7.124   2.777   4.812
  795  WAT    O 8635   3.707   5.138   1.608
  795  WAT   H1 8636   3.678   5.205   1.546
  795  WAT   H2 8637   3.696   5.056   1.561
  796  WAT    O 8638   4.017   0.634   8.433
  796  WAT   H1 8639   4.097   0.594   8.468
  796  WAT   H2 8640   4.012   0.601   8.343
  797  WAT    O 8641   1.127   2.966   8.169
  797  WAT   H1 8642   1.091   3.053   8.188
  797  WAT   H2 8643   1.086   2.941   8.086
  798  WAT    O 8644   6.636   8.914   4.476
  798  WAT   H1 8645   6.665   8.894   4.386
  798  WAT   H2 8646   6.569   8.848   4.494
  799  WAT    O 8647   4.466   6.976   0.086
  799  WAT   H1 8648   4.481   6.935   0.001
  799  WAT   H2 8649   4.467   6.904   0.148
  800  WAT    O 8650   5.076   8.562   2.924
  800  WAT   H1 8651   5.003   8.622   2.936
  800  WAT   H2 8652   5.039   8.489   2.873
  801  WAT    O 8653   2.285   4.098   2.908
  801  WAT   H1 8654   2.356   4.107   2.844
  801  WAT   H2 8655   2.315   4.147   2.984
  802  WAT    O 8656   0.933   1.287   2.137
  802  WAT   H1 8657   0.911   1.366   2.088
  802  WAT   H2 8658   1.025   1.271   2.117
  803  WAT    O 8659   4.782   6.362   7.751
  803  WAT   H1 8660   4.783   6.370   7.847
  803  WAT   H2 8661   4.781   6.268   7.736
  804  WAT    O 8662   3.762   1.001   1.460
  804  WAT   H1 8663   3.728   1.084   1.426
  804  WAT   H2 8664   3.696   0.936   1.435
  805  WAT    O 8665   0.431   3.392   6.825
  805  WAT   H1 8666   0.341   3.425   6.828
  805  WAT   H2 8667   0.438   3.348   6.741
  806  WAT    O 8668   5.495   5.736   0.557
  806  WAT   H1 8669   5.475   5.748   0.650
  806  WAT   H2 8670   5.556   5.807   0.537
  807  WAT    O 8671   0.774   2.640   1.266
  807  WAT   H1 8672   0.842   2.575   1.282
  807  WAT   H2 8673   0.777   2.696   1.344
  808  WAT    O 8674   4.685   6.627   4.344
  808  WAT   H1 8675   4.768   6.672   4.331
  808  WAT   H2 8676   4.681   6.563   4.273
  809  WAT    O 8677   6.312   7.931   7.034
  809  WAT   H1 8678   6.353   7.899   6.954
  809  WAT   H2 8679   6.225   7.961   7.007
  810  WAT    O 8680   7.931   8.201   6.838
  810  WAT   H1 8681   8.000   8.180   6.900
  810  WAT   H2 8682   7.951   8.150   6.760
  811  WAT    O 8683   5.975   6.431   6.350
  811  WAT   H1 8684   6.061   6.399   6.324
  811  WAT   H2 8685   5.975   6.424   6.446
  812  WAT    O 8686   3.003   9.504   5.081
  812  WAT   H1 8687   2.957   9.585   5.104
  812  WAT   H2 8688   3.057   9.485   5.157
  813  WAT    O 8689   7.808   0.756   6.774
  813  WAT   H1 8690   7.847   0.814   6.709
  813  WAT   H2 8691   7.715   0.756   6.754
  814  WAT    O 8692   4.996   0.336   4.078
  814  WAT   H1 8693   5.089   0.333   4.102
  814  WAT   H2 8694   4.958   0.258   4.118
  815  WAT    O 8695   8.121   6.320   6.950
  815  WAT   H1 8696   8.029   6.315   6.976
  815  WAT   H2 8697   8.119   6.329   6.854
  816  WAT    O 8698   7.462   0.115   2.908
  816  WAT   H1 8699   7.390   0.159   2.862
  816  WAT   H2 8700   7.524   0.091   2.839
  817  WAT    O 8701   4.991   4.242   0.741
  817  WAT   H1 8702   4.904   4.261   0.777
  817  WAT   H2 8703   5.002   4.148   0.751
  818  WAT    O 8704   6.890   4.523   4.088
  818  WAT   H1 8705   6.796   4.541   4.081
  818  WAT   H2 8706   6.898   4.471   4.168
  819  WAT    O 8707   3.108   7.229   8.308
  819  WAT   H1 8708   3.091   7.311   8.355
  819  WAT   H2 8709   3.036   7.221   8.246
  820  WAT    O 8710   4.183   0.338   5.465
  820  WAT   H1 8711   4.231   0.362   5.386
  820  WAT   H2 8712   4.247   0.349   5.536
  821  WAT    O 8713   7.043   6.669   0.551
  821  WAT   H1 8714   7.049   6.574   0.540
  821  WAT   H2 8715   7.128   6.702   0.521
  822  WAT    O 8716   3.258   8.687   0.101
  822  WAT   H1 8717   3.175   8.669   0.145
  822  WAT   H2 8718   3.322   8.693   0.172
  823  WAT    O 8719   4.003   9.384   7.067
  823  WAT   H1 8720   3.960   9.384   7.152
  823  WAT   H2 8721   4.096   9.396   7.087
  824  WAT    O 8722   6.718   5.966   0.521
  824  WAT   H1 8723   6.658   6.024   0.475
  824  WAT   H2 8724   6.702   5.984   0.614
  825  WAT    O 8725   7.567   5.783   0.345
  825  WAT   H1 8726   7.539   5.714   0.405
  825  WAT   H2 8727   7.603   5.851   0.403
  826  WAT    O 8728   5.772   7.388   6.415
  826  WAT   H1 8729   5.793   7.373   6.507
  826  WAT   H2 8730   5.851   7.427   6.378
  827  WAT    O 8731   1.909   6.536   7.165
  827  WAT   H1 8732   1.876   6.580   7.086
  827  WAT   H2 8733   1.833   6.531   7.223
  828  WAT    O 8734   1.166   7.849   6.234
  828  WAT   H1 8735   1.245   7.858   6.288
  828  WAT   H2 8736   1.173   7.761   6.196
  829  WAT    O 8737   0.891   9.262   3.780
  829  WAT   H1 8738   0.968   9.310   3.811
  829  WAT   H2 8739   0.827   9.330   3.761
  830  WAT    O 8740   7.986   6.731   5.384
  830  WAT   H1 8741   7.933   6.802   5.346
  830  WAT   H2 8742   7.982   6.747   5.478
  831  WAT    O 8743   3.172   1.570   8.318
  831  WAT   H1 8744   3.104   1.571   8.251
  831  WAT   H2 8745   3.252   1.543   8.271
  832  WAT    O 8746   4.043   4.008   1.015
  832  WAT   H1 8747   4.030   3.932   0.957
  832  WAT   H2 8748   4.130   3.995   1.052
  833  WAT    O 8749   1.534   6.364   8.412
  833  WAT   H1 8750   1.489   6.299   8.466
  833  WAT   H2 8751   1.575   6.423   8.474
  834  WAT    O 8752   7.363   9.095   7.057
  834  WAT   H1 8753   7.394   9.107   7.147
  834  WAT   H2 8754   7.345   9.001   7.050
  835  WAT    O 8755   6.480   2.955   2.543
  835  WAT   H1 8756   6.442   2.888   2.487
  835  WAT   H2 8757   6.556   2.912   2.584
  836  WAT    O 8758   3.753   0.643   3.260
  836  WAT   H1 8759   3.845   0.661   3.278
  836  WAT   H2 8760   3.739   0.553   3.291
  837  WAT    O 8761   0.648   4.413   3.550
  837  WAT   H1 8762   0.727   4.363   3.573
  837  WAT   H2 8763   0.583   4.346   3.532
  838  WAT    O 8764   7.684   4.431   7.189
  838  WAT   H1 8765   7.728   4.365   7.241
  838  WAT   H2 8766   7.673   4.390   7.103
  839  WAT    O 8767   4.404   7.657   1.999
  839  WAT   H1 8768   4.460   7.716   2.050
  839  WAT   H2 8769   4.418   7.684   1.908
  840  WAT    O 8770   8.167   7.566   4.145
  840  WAT   H1 8771   8.261   7.550   4.158
  840  WAT   H2 8772   8.142   7.506   4.075
  841  WAT    O 8773   5.692   9.557   8.379
  841  WAT   H1 8774   5.765   9.578   8.320
  841  WAT   H2 8775   5.732   9.510   8.452
  842  WAT    O 8776   7.839   7.330   3.743
  842  WAT   H1 8777   7.912   7.383   3.711
  842  WAT   H2 8778   7.876   7.278   3.814
  843  WAT    O 8779   1.520   7.288   8.196
  843  WAT   H1 8780   1.444   7.231   8.206
  843  WAT   H2 8781   1.534   7.324   8.284
  844  WAT    O 8782   4.195   8.196   8.146
  844  WAT   H1 8783   4.223   8.107   8.167
  844  WAT   H2 8784   4.239   8.217   8.064
  845  WAT    O 8785   5.965   7.717   1.603
  845  WAT   H1 8786   5.935   7.803   1.573
  845  WAT   H2 8787   6.018   7.737   1.680
  846  WAT    O 8788   8.334   7.427   1.684
  846  WAT   H1 8789   8.299   7.489   1.620
  846  WAT   H2 8790   8.315   7.468   1.769
  847  WAT    O 8791   6.732   6.576   4.391
  847  WAT   H1 8792   6.799   6.621   4.340
  847  WAT   H2 8793   6.718   6.493   4.345
  848  WAT    O 8794   0.601   4.184   7.324
  848  WAT   H1 8795   0.696   4.200   7.328
  848  WAT   H2 8796   0.572   4.234   7.247
  849  WAT    O 8797   7.432   6.255   5.472
  849  WAT   H1 8798   7.407   6.196   5.401
  849  WAT   H2 8799   7.429   6.200   5.551
  850  WAT    O 8800   1.401   0.690   8.439
  850  WAT   H1 8801   1.462   0.631   8.483
  850  WAT   H2 8802   1.427   0.688   8.347
  851  WAT    O 8803   4.488   8.097   7.768
  851  WAT   H1 8804   4.402   8.060   7.786
  851  WAT   H2 8805   4.478   8.140   7.683
  852  WAT    O 8806   0.174   5.247   4.554
  852  WAT   H1 8807   0.083   5.219   4.570
  852  WAT   H2 8808   0.166   5.332   4.511
  853  WAT    O 8809   6.602   7.231   2.961
  853  WAT   H1 8810   6.694   7.210   2.942
  853  WAT   H2 8811   6.606   7.279   3.043
  854  WAT    O 8812   6.805   0.092   6.620
  854  WAT   H1 8813   6.797   0.108   6.526
  854  WAT   H2 8814   6.882   0.144   6.645
  855  WAT    O 8815   6.932   1.305   0.900
  855  WAT   H1 8816   7.018   1.271   0.875
  855  WAT   H2 8817   6.919   1.382   0.844
  856  WAT    O 8818   1.059   4.793   0.451
  856  WAT   H1 8819   0.978   4.764   0.408
  856  WAT   H2 8820   1.087   4.718   0.502
  857  WAT    O 8821   4.136   8.684   4.009
  857  WAT   H1 8822   4.116   8.775   3.988
  857  WAT   H2 8823   4.083   8.665   4.086
  858  WAT    O 8824   3.180   4.744   0.854
  858  WAT   H1 8825   3.115   4.681   0.823
  858  WAT   H2 8826   3.206   4.792   0.774
  859  WAT    O 8827   2.040   8.412   8.146
  859  WAT   H1 8828   2.050   8.455   8.231
  859  WAT   H2 8829   2.015   8.483   8.087
  860  WAT    O 8830   8.288   6.832   5.036
  860  WAT   H1 8831   8.244   6.761   4.990
  860  WAT   H2 8832   8.224   6.863   5.100
  861  WAT    O 8833   1.803   2.229   4.083
  861  WAT   H1 8834   1.818   2.138   4.061
  861  WAT   H2 8835   1.791   2.230   4.178
  862  WAT    O 8836   3.988   3.816   8.293
  862  WAT   H1 8837   3.973   3.866   8.374
  862  WAT   H2 8838   3.902   3.813   8.251
  863  WAT    O 8839   6.198   5.494   6.901
  863  WAT   H1 8840   6.122   5.470   6.954
  863  WAT   H2 8841   6.269   5.503   6.965
  864  WAT    O 8842   7.064   7.644   7.802
  864  WAT   H1 8843   7.000   7.597   7.748
  864  WAT   H2 8844   7.133   7.581   7.818
  865  WAT    O 8845   3.998   6.188   5.964
  865  WAT   H1 8846   3.957   6.128   5.902
  865  WAT   H2 8847   3.958   6.166   6.048
  866  WAT    O 8848   4.228   5.667   2.329
  866  WAT   H1 8849   4.257   5.758   2.322
  866  WAT   H2 8850   4.160   5.658   2.262
  867  WAT    O 8851   2.383   2.421   4.255
  867  WAT   H1 8852   2.331   2.494   4.222
  867  WAT   H2 8853   2.326   2.345   4.248
  868  WAT    O 8854   1.546   8.536   0.565
  868  WAT   H1 8855   1.550   8.568   0.655
  868  WAT   H2 8856   1.530   8.614   0.513
  869  WAT    O 8857   7.129   9.064   5.710
  869  WAT   H1 8858   7.185   8.989   5.690
  869  WAT   H2 8859   7.104   9.099   5.625
  870  WAT    O 8860   8.059   8.235   3.551
  870  WAT   H1 8861   8.124   8.281   3.604
  870  WAT   H2 8862   8.092   8.145   3.544
  871  WAT    O 8863   0.767   9.627   5.757
  871  WAT   H1 8864   0.732   9.595   5.674
  871  WAT   H2 8865   0.696   9.614   5.819
  872  WAT    O 8866   4.197   6.926   7.557
  872  WAT   H1 8867   4.172   6.969   7.476
  872  WAT   H2 8868   4.114   6.910   7.602
  873  WAT    O 8869   7.249   4.605   2.772
  873  WAT   H1 8870   7.293   4.689   2.786
  873  WAT   H2 8871   7.205   4.615   2.687
  874  WAT    O 8872   4.723   0.796   6.262
  874  WAT   H1 8873   4.639   0.753   6.244
  874  WAT   H2 8874   4.752   0.758   6.345
  875  WAT    O 8875   0.980   4.320   3.361
  875  WAT   H1 8876   1.039   4.383   3.401
  875  WAT   H2 8877   0.982   4.340   3.268
  876  WAT    O 8878   6.629   4.388   4.047
  876  WAT   H1 8879   6.672   4.309   4.080
  876  WAT   H2 8880   6.555   4.401   4.106
  877  WAT    O 8881   1.368   4.152   4.498
  877  WAT   H1 8882   1.406   4.240   4.493
  877  WAT   H2 8883   1.275   4.165   4.484
  878  WAT    O 8884   5.454   0.933   5.252
  878  WAT   H1 8885   5.524   0.870   5.272
  878  WAT   H2 8886   5.409   0.894   5.177
[truncated: 2,659,807 more chars]
