# Supplementary material for: Role of Enzyme and Active Site Conformational Dynamics in the Catalysis by α-Amylase Explored with QM/MM Molecular Dynamics
Source: J Chem Inf Model. 2022 Jul 26;62(15):3638–50. doi: 10.1021/acs.jcim.2c00691 (PMC9778734; doi:10.1021/acs.jcim.2c00691)
Supplement: Supplementary file 5 — ci2c00691_si_005.zip [file ci2c00691_si_005.zip › SI_gmx-md_inputs/frame_xray/frame_1009-r3.gro]

amyl_GMX.gro created by acpype (v: 2020-09-02T11:49:19CEST) on Mon Oct 19 15:37:50 2020 t= 100900.00000 step= 50450000
67992
    1TYR      N    1   3.286   4.623   6.053
    1TYR     H1    2   3.208   4.567   6.084
    1TYR     H2    3   3.262   4.721   6.060
    1TYR     H3    4   3.354   4.619   6.129
    1TYR     CA    5   3.351   4.590   5.921
    1TYR     HA    6   3.366   4.482   5.916
    1TYR     CB    7   3.257   4.631   5.806
    1TYR    HB2    8   3.253   4.739   5.792
    1TYR    HB3    9   3.310   4.591   5.719
    1TYR     CG   10   3.126   4.550   5.809
    1TYR    CD1   11   3.127   4.412   5.777
    1TYR    HD1   12   3.220   4.363   5.751
    1TYR    CE1   13   3.006   4.346   5.785
    1TYR    HE1   14   3.009   4.239   5.772
    1TYR     CZ   15   2.897   4.412   5.844
    1TYR     OH   16   2.784   4.343   5.872
    1TYR     HH   17   2.706   4.397   5.886
    1TYR    CE2   18   2.891   4.554   5.858
    1TYR    HE2   19   2.799   4.607   5.881
    1TYR    CD2   20   3.009   4.624   5.844
    1TYR    HD2   21   3.012   4.730   5.862
    1TYR      C   22   3.488   4.651   5.918
    1TYR      O   23   3.512   4.746   5.839
    2SER      N   24   3.582   4.586   5.985
    2SER      H   25   3.548   4.499   6.025
    2SER     CA   26   3.714   4.624   6.012
    2SER     HA   27   3.717   4.731   5.986
    2SER     CB   28   3.748   4.601   6.158
    2SER    HB2   29   3.717   4.503   6.194
    2SER    HB3   30   3.851   4.631   6.176
    2SER     OG   31   3.669   4.685   6.232
    2SER     HG   32   3.720   4.705   6.311
    2SER      C   33   3.809   4.555   5.913
    2SER      O   34   3.796   4.430   5.896
    3PRO      N   35   3.920   4.617   5.868
    3PRO     CD   36   3.940   4.758   5.877
    3PRO    HD2   37   3.956   4.789   5.980
    3PRO    HD3   38   3.863   4.802   5.813
    3PRO     CG   39   4.072   4.785   5.804
    3PRO    HG2   40   4.152   4.787   5.878
    3PRO    HG3   41   4.072   4.877   5.747
    3PRO     CB   42   4.085   4.667   5.708
    3PRO    HB2   43   4.188   4.647   5.680
    3PRO    HB3   44   4.025   4.685   5.619
    3PRO     CA   45   4.016   4.549   5.778
    3PRO     HA   46   3.964   4.491   5.702
    3PRO      C   47   4.117   4.461   5.846
    3PRO      O   48   4.210   4.417   5.776
    4ASN      N   49   4.110   4.438   5.979
    4ASN      H   50   4.046   4.491   6.036
    4ASN     CA   51   4.192   4.344   6.057
    4ASN     HA   52   4.163   4.355   6.161
    4ASN     CB   53   4.158   4.201   6.007
    4ASN    HB2   54   4.193   4.193   5.904
    4ASN    HB3   55   4.203   4.124   6.070
    4ASN     CG   56   4.013   4.165   6.020
    4ASN    OD1   57   3.953   4.201   6.121
    4ASN    ND2   58   3.955   4.095   5.927
    4ASN   HD21   59   3.876   4.038   5.949
    4ASN   HD22   60   4.013   4.060   5.851
    4ASN      C   61   4.338   4.387   6.062
    4ASN      O   62   4.428   4.304   6.065
    5THR      N   63   4.358   4.512   6.077
    5THR      H   64   4.278   4.573   6.080
    5THR     CA   65   4.494   4.569   6.080
    5THR     HA   66   4.564   4.511   6.019
    5THR     CB   67   4.499   4.704   6.002
    5THR     HB   68   4.584   4.767   6.031
    5THR    CG2   69   4.483   4.686   5.857
    5THR   HG21   70   4.391   4.636   5.826
    5THR   HG22   71   4.472   4.783   5.809
    5THR   HG23   72   4.568   4.633   5.814
    5THR    OG1   73   4.385   4.770   6.030
    5THR    HG1   74   4.389   4.796   6.123
    5THR      C   75   4.552   4.578   6.218
    5THR      O   76   4.470   4.556   6.312
    6GLN      N   77   4.678   4.613   6.237
    6GLN      H   78   4.735   4.620   6.154
    6GLN     CA   79   4.736   4.664   6.362
    6GLN     HA   80   4.683   4.609   6.440
    6GLN     CB   81   4.890   4.632   6.353
    6GLN    HB2   82   4.937   4.662   6.259
    6GLN    HB3   83   4.938   4.696   6.427
    6GLN     CG   84   4.919   4.488   6.382
    6GLN    HG2   85   4.884   4.472   6.484
    6GLN    HG3   86   4.878   4.421   6.306
    6GLN     CD   87   5.071   4.457   6.392
    6GLN    OE1   88   5.159   4.544   6.392
    6GLN    NE2   89   5.097   4.331   6.418
    6GLN   HE21   90   5.189   4.311   6.454
    6GLN   HE22   91   5.025   4.261   6.423
    6GLN      C   92   4.722   4.816   6.372
    6GLN      O   93   4.704   4.880   6.269
    7GLN      N   94   4.738   4.872   6.493
    7GLN      H   95   4.754   4.811   6.573
    7GLN     CA   96   4.706   5.007   6.525
    7GLN     HA   97   4.599   5.009   6.507
    7GLN     CB   98   4.729   5.041   6.673
    7GLN    HB2   99   4.665   4.977   6.734
    7GLN    HB3  100   4.835   5.027   6.698
    7GLN     CG  101   4.695   5.190   6.717
    7GLN    HG2  102   4.723   5.213   6.820
    7GLN    HG3  103   4.750   5.257   6.650
    7GLN     CD  104   4.547   5.225   6.708
    7GLN    OE1  105   4.475   5.181   6.619
    7GLN    NE2  106   4.487   5.307   6.799
    7GLN   HE21  107   4.394   5.340   6.778
    7GLN   HE22  108   4.539   5.340   6.879
    7GLN      C  109   4.776   5.119   6.443
    7GLN      O  110   4.896   5.122   6.425
    8GLY      N  111   4.697   5.203   6.374
    8GLY      H  112   4.601   5.173   6.363
    8GLY     CA  113   4.737   5.328   6.316
    8GLY    HA2  114   4.657   5.400   6.330
    8GLY    HA3  115   4.823   5.362   6.374
    8GLY      C  116   4.771   5.328   6.163
    8GLY      O  117   4.866   5.390   6.117
    9ARG      N  118   4.696   5.247   6.088
    9ARG      H  119   4.635   5.181   6.134
    9ARG     CA  120   4.717   5.227   5.942
    9ARG     HA  121   4.772   5.307   5.892
    9ARG     CB  122   4.803   5.099   5.906
    9ARG    HB2  123   4.748   5.018   5.954
    9ARG    HB3  124   4.794   5.089   5.798
    9ARG     CG  125   4.955   5.094   5.942
    9ARG    HG2  126   5.007   5.023   5.878
    9ARG    HG3  127   4.997   5.191   5.914
    9ARG     CD  128   4.966   5.059   6.092
    9ARG    HD2  129   4.992   5.146   6.152
    9ARG    HD3  130   4.871   5.038   6.142
    9ARG     NE  131   5.050   4.941   6.103
    9ARG     HE  132   5.084   4.911   6.012
    9ARG     CZ  133   5.077   4.869   6.209
    9ARG    NH1  134   5.054   4.916   6.324
    9ARG   HH11  135   4.987   4.991   6.325
    9ARG   HH12  136   5.083   4.867   6.407
    9ARG    NH2  137   5.165   4.771   6.207
    9ARG   HH21  138   5.196   4.747   6.114
    9ARG   HH22  139   5.197   4.736   6.296
    9ARG      C  140   4.581   5.206   5.870
    9ARG      O  141   4.499   5.130   5.917
   10THR      N  142   4.573   5.259   5.750
   10THR      H  143   4.657   5.293   5.706
   10THR     CA  144   4.440   5.300   5.697
   10THR     HA  145   4.359   5.257   5.757
   10THR     CB  146   4.412   5.452   5.710
   10THR     HB  147   4.315   5.471   5.664
   10THR    CG2  148   4.407   5.484   5.857
   10THR   HG21  149   4.367   5.583   5.876
   10THR   HG22  150   4.330   5.419   5.899
   10THR   HG23  151   4.496   5.472   5.919
   10THR    OG1  152   4.499   5.541   5.648
   10THR    HG1  153   4.586   5.542   5.689
   10THR      C  154   4.415   5.268   5.542
   10THR      O  155   4.298   5.267   5.506
   11SER      N  156   4.517   5.250   5.456
   11SER      H  157   4.611   5.238   5.491
   11SER     CA  158   4.499   5.205   5.320
   11SER     HA  159   4.393   5.190   5.300
   11SER     CB  160   4.557   5.307   5.221
   11SER    HB2  161   4.664   5.322   5.236
   11SER    HB3  162   4.525   5.271   5.123
   11SER     OG  163   4.508   5.434   5.237
   11SER     HG  164   4.561   5.473   5.306
   11SER      C  165   4.564   5.068   5.292
   11SER      O  166   4.646   5.018   5.362
   12ILE      N  167   4.543   5.010   5.173
   12ILE      H  168   4.472   5.058   5.119
   12ILE     CA  169   4.610   4.897   5.109
   12ILE     HA  170   4.689   4.871   5.180
   12ILE     CB  171   4.514   4.774   5.093
   12ILE     HB  172   4.570   4.698   5.038
   12ILE    CG2  173   4.496   4.720   5.234
   12ILE   HG21  174   4.587   4.672   5.269
   12ILE   HG22  175   4.472   4.806   5.296
   12ILE   HG23  176   4.421   4.642   5.243
   12ILE    CG1  177   4.386   4.798   5.014
   12ILE   HG12  178   4.328   4.872   5.069
   12ILE   HG13  179   4.415   4.829   4.913
   12ILE    CD1  180   4.312   4.669   4.978
   12ILE   HD11  181   4.381   4.609   4.919
   12ILE   HD12  182   4.272   4.629   5.071
   12ILE   HD13  183   4.226   4.695   4.916
   12ILE      C  184   4.670   4.933   4.969
   12ILE      O  185   4.635   5.041   4.909
   13VAL      N  186   4.753   4.844   4.918
   13VAL      H  187   4.793   4.770   4.975
   13VAL     CA  188   4.809   4.848   4.787
   13VAL     HA  189   4.754   4.928   4.739
   13VAL     CB  190   4.960   4.876   4.777
   13VAL     HB  191   4.971   4.981   4.806
   13VAL    CG1  192   5.043   4.800   4.881
   13VAL   HG11  193   5.019   4.819   4.986
   13VAL   HG12  194   5.036   4.692   4.878
   13VAL   HG13  195   5.144   4.841   4.886
   13VAL    CG2  196   5.024   4.876   4.638
   13VAL   HG21  197   4.958   4.909   4.558
   13VAL   HG22  198   5.128   4.908   4.644
   13VAL   HG23  199   5.016   4.771   4.610
   13VAL      C  200   4.778   4.712   4.719
   13VAL      O  201   4.792   4.608   4.784
   14HIE      N  202   4.752   4.714   4.592
   14HIE      H  203   4.753   4.801   4.542
   14HIE     CA  204   4.743   4.600   4.504
   14HIE     HA  205   4.707   4.516   4.565
   14HIE     CB  206   4.631   4.626   4.393
   14HIE    HB2  207   4.544   4.650   4.454
   14HIE    HB3  208   4.662   4.707   4.327
   14HIE     CG  209   4.597   4.504   4.314
   14HIE    ND1  210   4.578   4.380   4.363
   14HIE    CE1  211   4.535   4.305   4.263
   14HIE    HE1  212   4.512   4.200   4.266
   14HIE    NE2  213   4.519   4.375   4.153
   14HIE    HE2  214   4.475   4.348   4.066
   14HIE    CD2  215   4.560   4.501   4.182
   14HIE    HD2  216   4.552   4.592   4.123
   14HIE      C  217   4.885   4.574   4.442
   14HIE      O  218   4.929   4.661   4.369
   15LEU      N  219   4.949   4.466   4.478
   15LEU      H  220   4.901   4.396   4.534
   15LEU     CA  221   5.074   4.425   4.414
   15LEU     HA  222   5.111   4.511   4.358
   15LEU     CB  223   5.187   4.391   4.514
   15LEU    HB2  224   5.159   4.301   4.568
   15LEU    HB3  225   5.269   4.350   4.455
   15LEU     CG  226   5.237   4.505   4.608
   15LEU     HG  227   5.152   4.524   4.674
   15LEU    CD1  228   5.357   4.458   4.685
   15LEU   HD11  229   5.441   4.454   4.615
   15LEU   HD12  230   5.377   4.534   4.761
   15LEU   HD13  231   5.331   4.361   4.726
   15LEU    CD2  232   5.263   4.637   4.531
   15LEU   HD21  233   5.169   4.679   4.496
   15LEU   HD22  234   5.312   4.722   4.576
   15LEU   HD23  235   5.322   4.611   4.443
   15LEU      C  236   5.043   4.318   4.308
   15LEU      O  237   5.055   4.199   4.326
   16PHE      N  238   4.992   4.372   4.196
   16PHE      H  239   5.005   4.471   4.182
   16PHE     CA  240   4.947   4.298   4.079
   16PHE     HA  241   4.875   4.219   4.102
   16PHE     CB  242   4.874   4.408   3.991
   16PHE    HB2  243   4.778   4.434   4.037
   16PHE    HB3  244   4.931   4.501   3.985
   16PHE     CG  245   4.835   4.365   3.844
   16PHE    CD1  246   4.755   4.255   3.822
   16PHE    HD1  247   4.707   4.204   3.904
   16PHE    CE1  248   4.751   4.197   3.690
   16PHE    HE1  249   4.692   4.114   3.651
   16PHE     CZ  250   4.814   4.262   3.582
   16PHE     HZ  251   4.807   4.221   3.482
   16PHE    CE2  252   4.871   4.389   3.608
   16PHE    HE2  253   4.907   4.451   3.527
   16PHE    CD2  254   4.892   4.435   3.742
   16PHE    HD2  255   4.937   4.531   3.761
   16PHE      C  256   5.058   4.226   4.006
   16PHE      O  257   5.157   4.283   3.969
   17GLU      N  258   5.041   4.091   3.983
   17GLU      H  259   4.948   4.059   4.005
   17GLU     CA  260   5.144   4.005   3.916
   17GLU     HA  261   5.108   3.904   3.940
   17GLU     CB  262   5.143   4.026   3.758
   17GLU    HB2  263   5.161   4.130   3.730
   17GLU    HB3  264   5.229   3.971   3.719
   17GLU     CG  265   5.017   3.979   3.683
   17GLU    HG2  266   4.927   4.001   3.740
   17GLU    HG3  267   5.008   4.032   3.588
   17GLU     CD  268   5.020   3.826   3.658
   17GLU    OE1  269   5.095   3.757   3.727
   17GLU    OE2  270   4.948   3.780   3.564
   17GLU      C  271   5.282   4.009   3.982
   17GLU      O  272   5.380   3.965   3.924
   18TRP      N  273   5.293   4.055   4.110
   18TRP      H  274   5.203   4.077   4.150
   18TRP     CA  275   5.421   4.044   4.189
   18TRP     HA  276   5.508   4.051   4.124
   18TRP     CB  277   5.416   4.146   4.297
   18TRP    HB2  278   5.319   4.142   4.346
   18TRP    HB3  279   5.487   4.112   4.372
   18TRP     CG  280   5.450   4.291   4.281
   18TRP    CD1  281   5.405   4.380   4.194
   18TRP    HD1  282   5.332   4.354   4.119
   18TRP    NE1  283   5.451   4.502   4.226
   18TRP    HE1  284   5.441   4.587   4.173
   18TRP    CE2  285   5.548   4.499   4.319
   18TRP    CZ2  286   5.628   4.599   4.375
   18TRP    HZ2  287   5.608   4.703   4.353
   18TRP    CH2  288   5.721   4.559   4.472
   18TRP    HH2  289   5.773   4.636   4.527
   18TRP    CZ3  290   5.734   4.422   4.509
   18TRP    HZ3  291   5.801   4.391   4.588
   18TRP    CE3  292   5.648   4.325   4.455
   18TRP    HE3  293   5.656   4.223   4.487
   18TRP    CD2  294   5.550   4.365   4.362
   18TRP      C  295   5.438   3.902   4.253
   18TRP      O  296   5.337   3.842   4.292
   19ARG      N  297   5.560   3.861   4.263
   19ARG      H  298   5.632   3.922   4.227
   19ARG     CA  299   5.616   3.738   4.326
   19ARG     HA  300   5.564   3.653   4.284
   19ARG     CB  301   5.766   3.728   4.301
   19ARG    HB2  302   5.806   3.823   4.337
   19ARG    HB3  303   5.793   3.646   4.368
   19ARG     CG  304   5.807   3.697   4.155
   19ARG    HG2  305   5.741   3.625   4.107
   19ARG    HG3  306   5.809   3.791   4.099
   19ARG     CD  307   5.949   3.629   4.156
   19ARG    HD2  308   5.952   3.532   4.206
   19ARG    HD3  309   5.976   3.616   4.051
   19ARG     NE  310   6.045   3.725   4.214
   19ARG     HE  311   6.012   3.804   4.267
   19ARG     CZ  312   6.175   3.725   4.198
   19ARG    NH1  313   6.247   3.628   4.147
   19ARG   HH11  314   6.199   3.543   4.121
   19ARG   HH12  315   6.346   3.615   4.164
   19ARG    NH2  316   6.240   3.832   4.238
   19ARG   HH21  317   6.195   3.917   4.270
   19ARG   HH22  318   6.335   3.837   4.205
   19ARG      C  319   5.585   3.739   4.474
   19ARG      O  320   5.611   3.837   4.540
   20TRP      N  321   5.557   3.625   4.533
   20TRP      H  322   5.538   3.544   4.476
   20TRP     CA  323   5.551   3.605   4.680
   20TRP     HA  324   5.474   3.667   4.725
   20TRP     CB  325   5.509   3.463   4.720
   20TRP    HB2  326   5.594   3.398   4.742
   20TRP    HB3  327   5.467   3.482   4.818
   20TRP     CG  328   5.404   3.391   4.639
   20TRP    CD1  329   5.396   3.254   4.622
   20TRP    HD1  330   5.469   3.182   4.657
   20TRP    NE1  331   5.285   3.210   4.557
   20TRP    HE1  332   5.268   3.111   4.546
   20TRP    CE2  333   5.210   3.316   4.510
   20TRP    CZ2  334   5.086   3.322   4.438
   20TRP    HZ2  335   5.037   3.228   4.416
   20TRP    CH2  336   5.027   3.453   4.411
   20TRP    HH2  337   4.935   3.450   4.354
   20TRP    CZ3  338   5.094   3.565   4.457
   20TRP    HZ3  339   5.052   3.658   4.423
   20TRP    CE3  340   5.217   3.554   4.522
   20TRP    HE3  341   5.259   3.651   4.545
   20TRP    CD2  342   5.280   3.432   4.562
   20TRP      C  343   5.679   3.657   4.748
   20TRP      O  344   5.673   3.739   4.836
   21VAL      N  345   5.795   3.621   4.695
   21VAL      H  346   5.792   3.542   4.632
   21VAL     CA  347   5.929   3.659   4.749
   21VAL     HA  348   5.916   3.627   4.852
   21VAL     CB  349   6.045   3.579   4.690
   21VAL     HB  350   6.139   3.603   4.739
   21VAL    CG1  351   6.037   3.432   4.733
   21VAL   HG11  352   5.947   3.388   4.690
   21VAL   HG12  353   6.119   3.377   4.688
   21VAL   HG13  354   6.045   3.406   4.838
   21VAL    CG2  355   6.066   3.608   4.542
   21VAL   HG21  356   6.106   3.708   4.529
   21VAL   HG22  357   6.148   3.549   4.500
   21VAL   HG23  358   5.982   3.592   4.474
   21VAL      C  359   5.955   3.806   4.741
   21VAL      O  360   6.013   3.865   4.826
   22ASP      N  361   5.905   3.870   4.638
   22ASP      H  362   5.840   3.815   4.583
   22ASP     CA  363   5.918   4.015   4.622
   22ASP     HA  364   6.021   4.044   4.645
   22ASP     CB  365   5.905   4.068   4.480
   22ASP    HB2  366   5.811   4.046   4.430
   22ASP    HB3  367   5.909   4.177   4.487
   22ASP     CG  368   6.023   4.025   4.390
   22ASP    OD1  369   5.989   3.990   4.273
   22ASP    OD2  370   6.141   4.028   4.426
   22ASP      C  371   5.822   4.098   4.712
   22ASP      O  372   5.851   4.198   4.763
   23ILE      N  373   5.700   4.052   4.731
   23ILE      H  374   5.675   3.974   4.673
   23ILE     CA  375   5.595   4.106   4.829
   23ILE     HA  376   5.585   4.214   4.818
   23ILE     CB  377   5.459   4.041   4.811
   23ILE     HB  378   5.473   3.935   4.832
   23ILE    CG2  379   5.356   4.093   4.911
   23ILE   HG21  380   5.385   4.090   5.016
   23ILE   HG22  381   5.340   4.196   4.881
   23ILE   HG23  382   5.271   4.025   4.901
   23ILE    CG1  383   5.415   4.057   4.663
   23ILE   HG12  384   5.394   4.162   4.642
   23ILE   HG13  385   5.493   4.035   4.590
   23ILE    CD1  386   5.312   3.955   4.616
   23ILE   HD11  387   5.225   3.944   4.681
   23ILE   HD12  388   5.275   3.977   4.516
   23ILE   HD13  389   5.356   3.855   4.616
   23ILE      C  390   5.643   4.083   4.970
   23ILE      O  391   5.635   4.172   5.055
   24ALA      N  392   5.700   3.970   5.002
   24ALA      H  393   5.704   3.894   4.936
   24ALA     CA  394   5.756   3.934   5.133
   24ALA     HA  395   5.668   3.938   5.199
   24ALA     CB  396   5.816   3.792   5.124
   24ALA    HB1  397   5.736   3.727   5.090
   24ALA    HB2  398   5.900   3.793   5.054
   24ALA    HB3  399   5.858   3.761   5.220
   24ALA      C  400   5.861   4.030   5.176
   24ALA      O  401   5.850   4.092   5.282
   25LEU      N  402   5.959   4.056   5.090
   25LEU      H  403   5.959   3.999   5.007
   25LEU     CA  404   6.067   4.152   5.112
   25LEU     HA  405   6.109   4.124   5.208
   25LEU     CB  406   6.178   4.138   5.004
   25LEU    HB2  407   6.198   4.031   5.008
   25LEU    HB3  408   6.126   4.156   4.910
   25LEU     CG  409   6.299   4.230   5.015
   25LEU     HG  410   6.259   4.328   4.989
   25LEU    CD1  411   6.382   4.215   5.145
   25LEU   HD11  412   6.460   4.290   5.152
   25LEU   HD12  413   6.314   4.242   5.226
   25LEU   HD13  414   6.424   4.116   5.158
   25LEU    CD2  415   6.386   4.196   4.897
   25LEU   HD21  416   6.463   4.273   4.889
   25LEU   HD22  417   6.431   4.097   4.894
   25LEU   HD23  418   6.326   4.200   4.806
   25LEU      C  419   6.020   4.295   5.114
   25LEU      O  420   6.077   4.378   5.186
   26GLU      N  421   5.914   4.333   5.031
   26GLU      H  422   5.882   4.265   4.964
   26GLU     CA  423   5.848   4.459   5.020
   26GLU     HA  424   5.922   4.532   4.987
   26GLU     CB  425   5.754   4.452   4.900
   26GLU    HB2  426   5.810   4.420   4.812
   26GLU    HB3  427   5.683   4.371   4.917
   26GLU     CG  428   5.687   4.590   4.878
   26GLU    HG2  429   5.603   4.573   4.810
   26GLU    HG3  430   5.652   4.640   4.968
   26GLU     CD  431   5.763   4.690   4.795
   26GLU    OE1  432   5.884   4.671   4.773
   26GLU    OE2  433   5.705   4.798   4.771
   26GLU      C  434   5.777   4.489   5.147
   26GLU      O  435   5.800   4.597   5.201
   27CYX      N  436   5.716   4.385   5.208
   27CYX      H  437   5.709   4.299   5.156
   27CYX     CA  438   5.668   4.397   5.343
   27CYX     HA  439   5.597   4.480   5.338
   27CYX     CB  440   5.597   4.268   5.384
   27CYX    HB2  441   5.658   4.182   5.357
   27CYX    HB3  442   5.581   4.273   5.492
   27CYX     SG  443   5.436   4.226   5.306
   27CYX      C  444   5.775   4.439   5.443
   27CYX      O  445   5.757   4.538   5.515
   28GLU      N  446   5.892   4.373   5.444
   28GLU      H  447   5.900   4.292   5.384
   28GLU     CA  448   6.000   4.400   5.540
   28GLU     HA  449   5.956   4.425   5.637
   28GLU     CB  450   6.079   4.274   5.554
   28GLU    HB2  451   6.105   4.236   5.455
   28GLU    HB3  452   6.178   4.290   5.598
   28GLU     CG  453   6.003   4.156   5.608
   28GLU    HG2  454   5.972   4.174   5.711
   28GLU    HG3  455   5.916   4.132   5.548
   28GLU     CD  456   6.098   4.034   5.605
   28GLU    OE1  457   6.144   4.008   5.720
   28GLU    OE2  458   6.147   3.981   5.498
   28GLU      C  459   6.104   4.513   5.517
   28GLU      O  460   6.173   4.566   5.606
   29ARG      N  461   6.110   4.572   5.393
   29ARG      H  462   6.070   4.516   5.320
   29ARG     CA  463   6.188   4.688   5.356
   29ARG     HA  464   6.254   4.708   5.440
   29ARG     CB  465   6.275   4.669   5.224
   29ARG    HB2  466   6.363   4.732   5.224
   29ARG    HB3  467   6.319   4.569   5.225
   29ARG     CG  468   6.186   4.677   5.098
   29ARG    HG2  469   6.096   4.618   5.118
   29ARG    HG3  470   6.137   4.774   5.086
   29ARG     CD  471   6.261   4.631   4.973
   29ARG    HD2  472   6.339   4.701   4.942
   29ARG    HD3  473   6.317   4.544   5.007
   29ARG     NE  474   6.167   4.605   4.859
   29ARG     HE  475   6.069   4.630   4.857
   29ARG     CZ  476   6.203   4.564   4.735
   29ARG    NH1  477   6.327   4.556   4.705
   29ARG   HH11  478   6.396   4.585   4.773
   29ARG   HH12  479   6.351   4.510   4.618
   29ARG    NH2  480   6.110   4.547   4.646
   29ARG   HH21  481   6.019   4.576   4.678
   29ARG   HH22  482   6.122   4.502   4.556
   29ARG      C  483   6.098   4.811   5.344
   29ARG      O  484   6.157   4.921   5.345
   30TYR      N  485   5.968   4.809   5.323
   30TYR      H  486   5.913   4.725   5.330
   30TYR     CA  487   5.903   4.929   5.278
   30TYR     HA  488   5.950   5.018   5.320
   30TYR     CB  489   5.901   4.935   5.120
   30TYR    HB2  490   6.003   4.940   5.081
   30TYR    HB3  491   5.863   4.841   5.081
   30TYR     CG  492   5.818   5.053   5.054
   30TYR    CD1  493   5.693   5.030   4.997
   30TYR    HD1  494   5.668   4.925   4.985
   30TYR    CE1  495   5.609   5.133   4.967
   30TYR    HE1  496   5.502   5.124   4.951
   30TYR     CZ  497   5.662   5.261   4.951
   30TYR     OH  498   5.594   5.369   4.919
   30TYR     HH  499   5.511   5.359   4.871
   30TYR    CE2  500   5.798   5.283   4.989
   30TYR    HE2  501   5.843   5.381   4.995
   30TYR    CD2  502   5.876   5.179   5.043
   30TYR    HD2  503   5.981   5.180   5.071
   30TYR      C  504   5.757   4.952   5.331
   30TYR      O  505   5.730   5.064   5.382
   31LEU      N  506   5.673   4.845   5.345
   31LEU      H  507   5.710   4.756   5.315
   31LEU     CA  508   5.528   4.866   5.374
   31LEU     HA  509   5.499   4.960   5.327
   31LEU     CB  510   5.442   4.755   5.311
   31LEU    HB2  511   5.462   4.660   5.360
   31LEU    HB3  512   5.339   4.789   5.325
   31LEU     CG  513   5.454   4.719   5.165
   31LEU     HG  514   5.561   4.704   5.150
   31LEU    CD1  515   5.389   4.588   5.118
   31LEU   HD11  516   5.435   4.504   5.168
   31LEU   HD12  517   5.284   4.594   5.147
   31LEU   HD13  518   5.403   4.573   5.011
   31LEU    CD2  519   5.407   4.825   5.060
   31LEU   HD21  520   5.444   4.793   4.963
   31LEU   HD22  521   5.298   4.818   5.053
   31LEU   HD23  522   5.448   4.925   5.074
   31LEU      C  523   5.514   4.887   5.524
   31LEU      O  524   5.427   4.960   5.563
   32ALA      N  525   5.600   4.823   5.603
   32ALA      H  526   5.669   4.766   5.556
   32ALA     CA  527   5.600   4.842   5.745
   32ALA     HA  528   5.500   4.829   5.786
   32ALA     CB  529   5.679   4.722   5.797
   32ALA    HB1  530   5.777   4.720   5.751
   32ALA    HB2  531   5.687   4.719   5.906
   32ALA    HB3  532   5.633   4.631   5.759
   32ALA      C  533   5.646   4.984   5.792
   32ALA      O  534   5.570   5.049   5.859
   33PRO      N  535   5.751   5.045   5.739
   33PRO     CD  536   5.866   4.984   5.663
   33PRO    HD2  537   5.833   4.921   5.580
   33PRO    HD3  538   5.929   4.915   5.719
   33PRO     CG  539   5.949   5.099   5.625
   33PRO    HG2  540   5.917   5.135   5.528
   33PRO    HG3  541   6.055   5.076   5.614
   33PRO     CB  542   5.927   5.214   5.721
   33PRO    HB2  543   5.924   5.304   5.660
   33PRO    HB3  544   5.999   5.216   5.802
   33PRO     CA  545   5.781   5.183   5.764
   33PRO     HA  546   5.775   5.203   5.870
   33PRO      C  547   5.687   5.286   5.700
   33PRO      O  548   5.666   5.398   5.751
   34LYS      N  549   5.635   5.252   5.580
   34LYS      H  550   5.661   5.165   5.535
   34LYS     CA  551   5.533   5.335   5.508
   34LYS     HA  552   5.561   5.435   5.541
   34LYS     CB  553   5.557   5.332   5.353
   34LYS    HB2  554   5.662   5.315   5.331
   34LYS    HB3  555   5.518   5.242   5.306
   34LYS     CG  556   5.496   5.457   5.269
   34LYS    HG2  557   5.523   5.442   5.164
   34LYS    HG3  558   5.388   5.459   5.278
   34LYS     CD  559   5.555   5.591   5.314
   34LYS    HD2  560   5.532   5.660   5.232
   34LYS    HD3  561   5.508   5.619   5.408
   34LYS     CE  562   5.706   5.584   5.333
   34LYS    HE2  563   5.731   5.506   5.405
   34LYS    HE3  564   5.764   5.558   5.244
   34LYS     NZ  565   5.766   5.705   5.386
   34LYS    HZ1  566   5.864   5.689   5.406
   34LYS    HZ2  567   5.760   5.776   5.315
   34LYS    HZ3  568   5.721   5.739   5.469
   34LYS      C  569   5.386   5.324   5.546
   34LYS      O  570   5.304   5.400   5.498
   35GLY      N  571   5.353   5.239   5.644
   35GLY      H  572   5.426   5.181   5.683
   35GLY     CA  573   5.231   5.258   5.716
   35GLY    HA2  574   5.236   5.196   5.806
   35GLY    HA3  575   5.225   5.359   5.758
   35GLY      C  576   5.106   5.202   5.650
   35GLY      O  577   4.995   5.246   5.681
   36PHE      N  578   5.121   5.109   5.559
   36PHE      H  579   5.211   5.078   5.527
   36PHE     CA  580   5.006   5.052   5.485
   36PHE     HA  581   4.943   5.138   5.464
   36PHE     CB  582   5.047   4.980   5.359
   36PHE    HB2  583   5.119   4.902   5.385
   36PHE    HB3  584   4.966   4.920   5.317
   36PHE     CG  585   5.086   5.066   5.234
   36PHE    CD1  586   5.224   5.096   5.221
   36PHE    HD1  587   5.294   5.062   5.296
   36PHE    CE1  588   5.272   5.171   5.110
   36PHE    HE1  589   5.380   5.180   5.108
   36PHE     CZ  590   5.174   5.226   5.019
   36PHE     HZ  591   5.195   5.283   4.930
   36PHE    CE2  592   5.032   5.200   5.040
   36PHE    HE2  593   4.961   5.225   4.963
   36PHE    CD2  594   4.995   5.119   5.144
   36PHE    HD2  595   4.890   5.099   5.162
   36PHE      C  596   4.945   4.945   5.572
   36PHE      O  597   5.014   4.875   5.650
   37GLY      N  598   4.815   4.935   5.560
   37GLY      H  599   4.779   4.989   5.483
   37GLY     CA  600   4.742   4.825   5.626
   37GLY    HA2  601   4.780   4.810   5.727
   37GLY    HA3  602   4.635   4.843   5.615
   37GLY      C  603   4.761   4.692   5.556
   37GLY      O  604   4.778   4.595   5.627
   38GLY      N  605   4.783   4.688   5.424
   38GLY      H  606   4.778   4.770   5.365
   38GLY     CA  607   4.834   4.566   5.356
   38GLY    HA2  608   4.935   4.544   5.388
   38GLY    HA3  609   4.769   4.483   5.385
   38GLY      C  610   4.844   4.559   5.202
   38GLY      O  611   4.828   4.652   5.130
   39VAL      N  612   4.853   4.433   5.154
   39VAL      H  613   4.878   4.370   5.229
   39VAL     CA  614   4.870   4.398   5.012
   39VAL     HA  615   4.867   4.494   4.960
   39VAL     CB  616   4.997   4.316   4.976
   39VAL     HB  617   4.975   4.214   5.008
   39VAL    CG1  618   5.017   4.322   4.823
   39VAL   HG11  619   5.004   4.425   4.793
   39VAL   HG12  620   5.114   4.285   4.790
   39VAL   HG13  621   4.943   4.260   4.772
   39VAL    CG2  622   5.121   4.366   5.056
   39VAL   HG21  623   5.130   4.336   5.161
   39VAL   HG22  624   5.215   4.333   5.014
   39VAL   HG23  625   5.121   4.475   5.054
   39VAL      C  626   4.753   4.311   4.970
   39VAL      O  627   4.730   4.199   5.017
   40GLN      N  628   4.676   4.356   4.869
   40GLN      H  629   4.704   4.446   4.834
   40GLN     CA  630   4.597   4.272   4.783
   40GLN     HA  631   4.540   4.201   4.842
   40GLN     CB  632   4.483   4.360   4.717
   40GLN    HB2  633   4.421   4.396   4.798
   40GLN    HB3  634   4.525   4.447   4.666
   40GLN     CG  635   4.395   4.267   4.633
   40GLN    HG2  636   4.466   4.230   4.559
   40GLN    HG3  637   4.359   4.190   4.703
   40GLN     CD  638   4.274   4.332   4.565
   40GLN    OE1  639   4.163   4.334   4.623
   40GLN    NE2  640   4.290   4.393   4.450
   40GLN   HE21  641   4.206   4.401   4.396
   40GLN   HE22  642   4.373   4.385   4.394
   40GLN      C  643   4.691   4.206   4.685
   40GLN      O  644   4.755   4.267   4.606
   41VAL      N  645   4.693   4.070   4.666
   41VAL      H  646   4.645   4.027   4.744
   41VAL     CA  647   4.769   3.983   4.577
   41VAL     HA  648   4.836   4.041   4.513
   41VAL     CB  649   4.862   3.883   4.649
   41VAL     HB  650   4.924   3.838   4.571
   41VAL    CG1  651   4.949   3.957   4.755
   41VAL   HG11  652   5.017   3.891   4.809
   41VAL   HG12  653   5.008   4.036   4.710
   41VAL   HG13  654   4.881   4.002   4.827
   41VAL    CG2  655   4.793   3.764   4.714
   41VAL   HG21  656   4.715   3.787   4.787
   41VAL   HG22  657   4.754   3.701   4.634
   41VAL   HG23  658   4.871   3.712   4.769
   41VAL      C  659   4.685   3.915   4.470
   41VAL      O  660   4.575   3.869   4.501
   42SER      N  661   4.735   3.890   4.347
   42SER      H  662   4.830   3.915   4.322
   42SER     CA  663   4.669   3.814   4.240
   42SER     HA  664   4.572   3.861   4.225
   42SER     CB  665   4.757   3.818   4.113
   42SER    HB2  666   4.856   3.779   4.134
   42SER    HB3  667   4.705   3.768   4.031
   42SER     OG  668   4.768   3.948   4.065
   42SER     HG  669   4.678   3.970   4.039
   42SER      C  670   4.654   3.668   4.278
   42SER      O  671   4.735   3.614   4.358
   43PRO      N  672   4.546   3.601   4.232
   43PRO     CD  673   4.462   3.644   4.117
   43PRO    HD2  674   4.521   3.660   4.027
   43PRO    HD3  675   4.433   3.744   4.151
   43PRO     CG  676   4.349   3.549   4.108
   43PRO    HG2  677   4.307   3.522   4.011
   43PRO    HG3  678   4.276   3.581   4.182
   43PRO     CB  679   4.405   3.418   4.158
   43PRO    HB2  680   4.439   3.357   4.074
   43PRO    HB3  681   4.340   3.362   4.224
   43PRO     CA  682   4.513   3.461   4.261
   43PRO     HA  683   4.465   3.470   4.358
   43PRO      C  684   4.626   3.357   4.253
   43PRO      O  685   4.703   3.346   4.156
   44PRO      N  686   4.645   3.275   4.351
   44PRO     CD  687   4.569   3.281   4.483
   44PRO    HD2  688   4.473   3.231   4.468
   44PRO    HD3  689   4.550   3.384   4.510
   44PRO     CG  690   4.648   3.213   4.588
   44PRO    HG2  691   4.615   3.112   4.608
   44PRO    HG3  692   4.664   3.269   4.680
   44PRO     CB  693   4.789   3.217   4.527
   44PRO    HB2  694   4.852   3.136   4.563
   44PRO    HB3  695   4.833   3.315   4.539
   44PRO     CA  696   4.768   3.202   4.375
   44PRO     HA  697   4.847   3.247   4.315
   44PRO      C  698   4.746   3.053   4.342
   44PRO      O  699   4.838   2.972   4.349
   45ASN      N  700   4.623   3.012   4.292
   45ASN      H  701   4.547   3.077   4.283
   45ASN     CA  702   4.590   2.872   4.260
   45ASN     HA  703   4.656   2.808   4.317
   45ASN     CB  704   4.444   2.844   4.296
   45ASN    HB2  705   4.425   2.740   4.269
   45ASN    HB3  706   4.420   2.844   4.402
   45ASN     CG  707   4.343   2.922   4.221
   45ASN    OD1  708   4.331   3.040   4.243
   45ASN    ND2  709   4.274   2.865   4.118
   45ASN   HD21  710   4.205   2.922   4.070
   45ASN   HD22  711   4.283   2.765   4.106
   45ASN      C  712   4.615   2.842   4.113
   45ASN      O  713   4.624   2.929   4.023
   46GLU      N  714   4.648   2.714   4.078
   46GLU      H  715   4.636   2.651   4.156
   46GLU     CA  716   4.690   2.666   3.952
   46GLU     HA  717   4.796   2.694   3.949
   46GLU     CB  718   4.692   2.512   3.959
   46GLU    HB2  719   4.713   2.483   4.062
   46GLU    HB3  720   4.586   2.486   3.948
   46GLU     CG  721   4.782   2.434   3.867
   46GLU    HG2  722   4.760   2.478   3.770
   46GLU    HG3  723   4.888   2.448   3.890
   46GLU     CD  724   4.758   2.283   3.864
   46GLU    OE1  725   4.639   2.238   3.880
   46GLU    OE2  726   4.855   2.204   3.846
   46GLU      C  727   4.602   2.716   3.830
   46GLU      O  728   4.478   2.711   3.827
   47ASN      N  729   4.662   2.753   3.721
   47ASN      H  730   4.763   2.756   3.724
   47ASN     CA  731   4.592   2.804   3.604
   47ASN     HA  732   4.489   2.769   3.601
   47ASN     CB  733   4.593   2.956   3.605
   47ASN    HB2  734   4.532   2.972   3.516
   47ASN    HB3  735   4.533   2.982   3.692
   47ASN     CG  736   4.725   3.026   3.598
   47ASN    OD1  737   4.764   3.090   3.693
   47ASN    ND2  738   4.788   3.038   3.486
   47ASN   HD21  739   4.873   3.092   3.490
   47ASN   HD22  740   4.763   2.991   3.401
   47ASN      C  741   4.649   2.748   3.474
   47ASN      O  742   4.748   2.673   3.476
   48VAL      N  743   4.587   2.786   3.363
   48VAL      H  744   4.511   2.853   3.363
   48VAL     CA  745   4.652   2.755   3.237
   48VAL     HA  746   4.675   2.649   3.251
   48VAL     CB  747   4.560   2.770   3.117
   48VAL     HB  748   4.624   2.743   3.033
   48VAL    CG1  749   4.441   2.675   3.128
   48VAL   HG11  750   4.376   2.687   3.041
   48VAL   HG12  751   4.473   2.571   3.136
   48VAL   HG13  752   4.388   2.691   3.221
   48VAL    CG2  753   4.510   2.912   3.104
   48VAL   HG21  754   4.576   2.998   3.117
   48VAL   HG22  755   4.470   2.932   3.005
   48VAL   HG23  756   4.421   2.926   3.165
   48VAL      C  757   4.795   2.826   3.210
   48VAL      O  758   4.818   2.942   3.239
   49ALA      N  759   4.884   2.749   3.146
   49ALA      H  760   4.863   2.652   3.125
   49ALA     CA  761   5.022   2.794   3.108
   49ALA     HA  762   5.047   2.893   3.145
   49ALA     CB  763   5.113   2.699   3.180
   49ALA    HB1  764   5.220   2.718   3.167
   49ALA    HB2  765   5.090   2.705   3.286
   49ALA    HB3  766   5.098   2.595   3.152
   49ALA      C  767   5.048   2.780   2.953
   49ALA      O  768   5.081   2.670   2.908
   50ILE      N  769   5.041   2.885   2.875
   50ILE      H  770   5.014   2.973   2.916
   50ILE     CA  771   5.061   2.881   2.728
   50ILE     HA  772   5.080   2.779   2.696
   50ILE     CB  773   4.926   2.918   2.652
   50ILE     HB  774   4.948   2.894   2.548
   50ILE    CG2  775   4.804   2.831   2.683
   50ILE   HG21  776   4.770   2.843   2.786
   50ILE   HG22  777   4.719   2.856   2.620
   50ILE   HG23  778   4.817   2.724   2.662
   50ILE    CG1  779   4.907   3.069   2.663
   50ILE   HG12  780   4.892   3.095   2.767
   50ILE   HG13  781   4.999   3.117   2.629
   50ILE    CD1  782   4.795   3.131   2.579
   50ILE   HD11  783   4.696   3.132   2.625
   50ILE   HD12  784   4.815   3.238   2.568
   50ILE   HD13  785   4.781   3.093   2.478
   50ILE      C  786   5.201   2.941   2.686
   50ILE      O  787   5.263   3.016   2.764
   51TYR      N  788   5.244   2.912   2.562
   51TYR      H  789   5.184   2.859   2.500
   51TYR     CA  790   5.363   2.968   2.499
   51TYR     HA  791   5.404   3.042   2.567
   51TYR     CB  792   5.471   2.862   2.487
   51TYR    HB2  793   5.564   2.918   2.477
   51TYR    HB3  794   5.487   2.798   2.574
   51TYR     CG  795   5.446   2.770   2.364
   51TYR    CD1  796   5.508   2.806   2.243
   51TYR    HD1  797   5.582   2.884   2.242
   51TYR    CE1  798   5.487   2.721   2.128
   51TYR    HE1  799   5.538   2.742   2.036
   51TYR     CZ  800   5.391   2.616   2.136
   51TYR     OH  801   5.360   2.541   2.029
   51TYR     HH  802   5.315   2.461   2.057
   51TYR    CE2  803   5.318   2.590   2.256
   51TYR    HE2  804   5.248   2.508   2.265
   51TYR    CD2  805   5.359   2.664   2.372
   51TYR    HD2  806   5.309   2.638   2.465
   51TYR      C  807   5.344   3.052   2.367
   51TYR      O  808   5.426   3.143   2.349
   52ASN      N  809   5.238   3.024   2.297
   52ASN      H  810   5.170   2.964   2.342
   52ASN     CA  811   5.200   3.095   2.176
   52ASN     HA  812   5.255   3.187   2.152
   52ASN     CB  813   5.217   3.008   2.048
   52ASN    HB2  814   5.321   2.978   2.035
   52ASN    HB3  815   5.165   2.912   2.055
   52ASN     CG  816   5.163   3.068   1.929
   52ASN    OD1  817   5.138   3.189   1.916
   52ASN    ND2  818   5.164   2.980   1.831
   52ASN   HD21  819   5.121   3.012   1.746
   52ASN   HD22  820   5.178   2.883   1.855
   52ASN      C  821   5.051   3.146   2.188
   52ASN      O  822   4.956   3.069   2.166
   53PRO      N  823   5.031   3.277   2.209
   53PRO     CD  824   4.892   3.324   2.223
   53PRO    HD2  825   4.828   3.256   2.281
   53PRO    HD3  826   4.859   3.350   2.123
   53PRO     CG  827   4.897   3.448   2.309
   53PRO    HG2  828   4.900   3.416   2.413
   53PRO    HG3  829   4.817   3.512   2.271
   53PRO     CB  830   5.030   3.510   2.266
   53PRO    HB2  831   5.056   3.579   2.346
   53PRO    HB3  832   5.039   3.562   2.171
   53PRO     CA  833   5.123   3.388   2.262
   53PRO     HA  834   5.205   3.385   2.190
   53PRO      C  835   5.178   3.350   2.399
   53PRO      O  836   5.124   3.259   2.463
   54PHE      N  837   5.278   3.420   2.448
   54PHE      H  838   5.326   3.478   2.380
   54PHE     CA  839   5.345   3.385   2.573
   54PHE     HA  840   5.335   3.277   2.582
   54PHE     CB  841   5.496   3.423   2.570
   54PHE    HB2  842   5.524   3.401   2.466
   54PHE    HB3  843   5.511   3.529   2.590
   54PHE     CG  844   5.587   3.357   2.664
   54PHE    CD1  845   5.608   3.216   2.653
   54PHE    HD1  846   5.561   3.163   2.571
   54PHE    CE1  847   5.695   3.133   2.734
   54PHE    HE1  848   5.701   3.025   2.725
   54PHE     CZ  849   5.764   3.203   2.832
   54PHE     HZ  850   5.826   3.144   2.897
   54PHE    CE2  851   5.755   3.345   2.839
   54PHE    HE2  852   5.807   3.402   2.914
   54PHE    CD2  853   5.663   3.418   2.758
   54PHE    HD2  854   5.649   3.524   2.773
   54PHE      C  855   5.269   3.438   2.696
   54PHE      O  856   5.253   3.561   2.714
   55ARG      N  857   5.235   3.351   2.798
   55ARG      H  858   5.249   3.255   2.770
   55ARG     CA  859   5.203   3.373   2.942
   55ARG     HA  860   5.139   3.294   2.980
   55ARG     CB  861   5.342   3.348   3.010
   55ARG    HB2  862   5.414   3.410   2.956
   55ARG    HB3  863   5.334   3.381   3.113
   55ARG     CG  864   5.406   3.202   3.017
   55ARG    HG2  865   5.438   3.167   2.918
   55ARG    HG3  866   5.496   3.197   3.078
   55ARG     CD  867   5.307   3.098   3.062
   55ARG    HD2  868   5.222   3.097   2.993
   55ARG    HD3  869   5.355   3.000   3.051
   55ARG     NE  870   5.255   3.112   3.197
   55ARG     HE  871   5.160   3.144   3.212
   55ARG     CZ  872   5.313   3.068   3.302
   55ARG    NH1  873   5.425   3.006   3.302
   55ARG   HH11  874   5.473   2.978   3.217
   55ARG   HH12  875   5.481   2.984   3.383
   55ARG    NH2  876   5.249   3.076   3.407
   55ARG   HH21  877   5.164   3.130   3.415
   55ARG   HH22  878   5.286   3.050   3.498
   55ARG      C  879   5.130   3.504   2.973
   55ARG      O  880   5.177   3.592   3.044
   56PRO      N  881   5.013   3.527   2.916
   56PRO     CD  882   4.940   3.428   2.836
   56PRO    HD2  883   4.953   3.328   2.876
   56PRO    HD3  884   4.976   3.439   2.734
   56PRO     CG  885   4.793   3.470   2.848
   56PRO    HG2  886   4.741   3.417   2.928
   56PRO    HG3  887   4.753   3.437   2.752
   56PRO     CB  888   4.790   3.622   2.864
   56PRO    HB2  889   4.701   3.658   2.915
   56PRO    HB3  890   4.777   3.675   2.770
   56PRO     CA  891   4.923   3.648   2.946
   56PRO     HA  892   4.967   3.733   2.896
   56PRO      C  893   4.890   3.691   3.083
   56PRO      O  894   4.898   3.611   3.176
   57TRP      N  895   4.841   3.815   3.099
   57TRP      H  896   4.849   3.884   3.026
   57TRP     CA  897   4.778   3.857   3.221
   57TRP     HA  898   4.843   3.831   3.305
   57TRP     CB  899   4.751   4.013   3.232
   57TRP    HB2  900   4.727   4.034   3.337
   57TRP    HB3  901   4.840   4.069   3.206
   57TRP     CG  902   4.639   4.059   3.148
   57TRP    CD1  903   4.649   4.078   3.010
   57TRP    HD1  904   4.736   4.070   2.946
   57TRP    NE1  905   4.523   4.106   2.956
   57TRP    HE1  906   4.504   4.132   2.861
   57TRP    CE2  907   4.426   4.113   3.059
   57TRP    CZ2  908   4.291   4.150   3.061
   57TRP    HZ2  909   4.230   4.167   2.973
   57TRP    CH2  910   4.235   4.168   3.191
   57TRP    HH2  911   4.131   4.198   3.196
   57TRP    CZ3  912   4.302   4.150   3.306
   57TRP    HZ3  913   4.266   4.162   3.407
   57TRP    CE3  914   4.432   4.108   3.306
   57TRP    HE3  915   4.484   4.095   3.400
   57TRP    CD2  916   4.503   4.089   3.185
   57TRP      C  917   4.648   3.784   3.256
   57TRP      O  918   4.631   3.739   3.371
   58TRP      N  919   4.558   3.772   3.159
   58TRP      H  920   4.573   3.830   3.078
   58TRP     CA  921   4.434   3.701   3.174
   58TRP     HA  922   4.384   3.738   3.264
   58TRP     CB  923   4.327   3.732   3.071
   58TRP    HB2  924   4.240   3.669   3.093
   58TRP    HB3  925   4.295   3.835   3.079
   58TRP     CG  926   4.373   3.705   2.931
   58TRP    CD1  927   4.387   3.796   2.832
   58TRP    HD1  928   4.373   3.902   2.849
   58TRP    NE1  929   4.429   3.736   2.711
   58TRP    HE1  930   4.453   3.785   2.626
   58TRP    CE2  931   4.455   3.606   2.726
   58TRP    CZ2  932   4.498   3.503   2.634
   58TRP    HZ2  933   4.534   3.536   2.538
   58TRP    CH2  934   4.510   3.368   2.679
   58TRP    HH2  935   4.544   3.293   2.608
   58TRP    CZ3  936   4.455   3.335   2.812
   58TRP    HZ3  937   4.459   3.233   2.845
   58TRP    CE3  938   4.402   3.438   2.897
   58TRP    HE3  939   4.359   3.416   2.993
   58TRP    CD2  940   4.412   3.577   2.866
   58TRP      C  941   4.451   3.552   3.206
   58TRP      O  942   4.348   3.485   3.228
   59GLU      N  943   4.570   3.490   3.210
   59GLU      H  944   4.655   3.540   3.190
   59GLU     CA  945   4.575   3.349   3.254
   59GLU     HA  946   4.505   3.297   3.189
   59GLU     CB  947   4.716   3.292   3.239
   59GLU    HB2  948   4.721   3.183   3.239
   59GLU    HB3  949   4.750   3.313   3.138
   59GLU     CG  950   4.816   3.346   3.342
   59GLU    HG2  951   4.812   3.454   3.342
   59GLU    HG3  952   4.783   3.310   3.440
   59GLU     CD  953   4.957   3.286   3.312
   59GLU    OE1  954   5.024   3.323   3.211
   59GLU    OE2  955   5.008   3.214   3.399
   59GLU      C  956   4.533   3.318   3.404
   59GLU      O  957   4.480   3.214   3.435
   60ARG      N  958   4.511   3.424   3.475
   60ARG      H  959   4.528   3.516   3.435
   60ARG     CA  960   4.466   3.426   3.616
   60ARG     HA  961   4.493   3.335   3.670
   60ARG     CB  962   4.546   3.521   3.699
   60ARG    HB2  963   4.523   3.624   3.674
   60ARG    HB3  964   4.534   3.506   3.806
   60ARG     CG  965   4.698   3.510   3.678
   60ARG    HG2  966   4.724   3.405   3.668
   60ARG    HG3  967   4.720   3.561   3.583
   60ARG     CD  968   4.769   3.585   3.788
   60ARG    HD2  969   4.860   3.623   3.742
   60ARG    HD3  970   4.717   3.676   3.820
   60ARG     NE  971   4.808   3.497   3.907
   60ARG     HE  972   4.745   3.421   3.927
   60ARG     CZ  973   4.924   3.494   3.964
   60ARG    NH1  974   5.029   3.566   3.929
   60ARG   HH11  975   5.023   3.631   3.852
   60ARG   HH12  976   5.107   3.559   3.992
   60ARG    NH2  977   4.946   3.415   4.061
   60ARG   HH21  978   4.866   3.367   4.102
   60ARG   HH22  979   5.032   3.426   4.113
   60ARG      C  980   4.317   3.451   3.626
   60ARG      O  981   4.268   3.460   3.739
   61TYR      N  982   4.251   3.451   3.512
   61TYR      H  983   4.309   3.423   3.435
   61TYR     CA  984   4.110   3.446   3.490
   61TYR     HA  985   4.047   3.453   3.579
   61TYR     CB  986   4.076   3.562   3.395
   61TYR    HB2  987   4.133   3.644   3.438
   61TYR    HB3  988   4.103   3.544   3.291
   61TYR     CG  989   3.935   3.604   3.412
   61TYR    CD1  990   3.892   3.642   3.542
   61TYR    HD1  991   3.968   3.656   3.618
   61TYR    CE1  992   3.756   3.669   3.571
   61TYR    HE1  993   3.731   3.712   3.667
   61TYR     CZ  994   3.661   3.666   3.469
   61TYR     OH  995   3.533   3.699   3.498
   61TYR     HH  996   3.531   3.718   3.592
   61TYR    CE2  997   3.701   3.636   3.339
   61TYR    HE2  998   3.631   3.637   3.257
   61TYR    CD2  999   3.837   3.607   3.312
   61TYR    HD2 1000   3.865   3.601   3.208
   61TYR      C 1001   4.076   3.307   3.441
   61TYR      O 1002   3.959   3.273   3.439
   62GLN      N 1003   4.173   3.213   3.409
   62GLN      H 1004   4.268   3.242   3.423
   62GLN     CA 1005   4.151   3.081   3.348
   62GLN     HA 1006   4.045   3.060   3.346
   62GLN     CB 1007   4.212   3.083   3.208
   62GLN    HB2 1008   4.312   3.127   3.204
   62GLN    HB3 1009   4.217   2.980   3.173
   62GLN     CG 1010   4.113   3.157   3.112
   62GLN    HG2 1011   4.016   3.128   3.151
   62GLN    HG3 1012   4.109   3.265   3.119
   62GLN     CD 1013   4.121   3.108   2.969
   62GLN    OE1 1014   4.126   2.986   2.944
   62GLN    NE2 1015   4.119   3.188   2.868
   62GLN   HE21 1016   4.132   3.156   2.773
   62GLN   HE22 1017   4.117   3.288   2.880
   62GLN      C 1018   4.207   2.972   3.440
   62GLN      O 1019   4.296   2.896   3.402
   63PRO      N 1020   4.154   2.959   3.566
   63PRO     CD 1021   4.031   3.017   3.612
   63PRO    HD2 1022   3.941   3.002   3.552
   63PRO    HD3 1023   4.058   3.117   3.647
   63PRO     CG 1024   4.005   2.947   3.744
   63PRO    HG2 1025   3.935   2.866   3.727
   63PRO    HG3 1026   3.958   3.014   3.816
   63PRO     CB 1027   4.136   2.895   3.794
   63PRO    HB2 1028   4.137   2.808   3.859
   63PRO    HB3 1029   4.181   2.979   3.847
   63PRO     CA 1030   4.206   2.868   3.663
   63PRO     HA 1031   4.314   2.876   3.676
   63PRO      C 1032   4.186   2.721   3.608
   63PRO      O 1033   4.093   2.691   3.526
   64VAL      N 1034   4.256   2.628   3.669
   64VAL      H 1035   4.322   2.662   3.738
   64VAL     CA 1036   4.234   2.480   3.654
   64VAL     HA 1037   4.138   2.465   3.605
   64VAL     CB 1038   4.340   2.413   3.567
   64VAL     HB 1039   4.317   2.308   3.554
   64VAL    CG1 1040   4.333   2.482   3.430
   64VAL   HG11 1041   4.395   2.424   3.361
   64VAL   HG12 1042   4.235   2.488   3.383
   64VAL   HG13 1043   4.370   2.584   3.428
   64VAL    CG2 1044   4.481   2.428   3.627
   64VAL   HG21 1045   4.484   2.387   3.727
   64VAL   HG22 1046   4.556   2.377   3.565
   64VAL   HG23 1047   4.514   2.531   3.636
   64VAL      C 1048   4.215   2.404   3.785
   64VAL      O 1049   4.131   2.313   3.789
   65SER      N 1050   4.276   2.446   3.893
   65SER      H 1051   4.336   2.527   3.885
   65SER     CA 1052   4.253   2.393   4.029
   65SER     HA 1053   4.148   2.367   4.039
   65SER     CB 1054   4.326   2.253   4.038
   65SER    HB2 1055   4.286   2.196   4.122
   65SER    HB3 1056   4.316   2.196   3.946
   65SER     OG 1057   4.462   2.263   4.076
   65SER     HG 1058   4.516   2.252   3.998
   65SER      C 1059   4.301   2.480   4.150
   65SER      O 1060   4.347   2.586   4.129
   66TYR      N 1061   4.290   2.434   4.277
   66TYR      H 1062   4.264   2.337   4.291
   66TYR     CA 1063   4.293   2.509   4.406
   66TYR     HA 1064   4.290   2.614   4.377
   66TYR     CB 1065   4.172   2.480   4.492
   66TYR    HB2 1066   4.185   2.378   4.527
   66TYR    HB3 1067   4.177   2.535   4.586
   66TYR     CG 1068   4.035   2.505   4.435
   66TYR    CD1 1069   4.001   2.635   4.381
   66TYR    HD1 1070   4.075   2.714   4.383
   66TYR    CE1 1071   3.885   2.650   4.314
   66TYR    HE1 1072   3.869   2.748   4.271
   66TYR     CZ 1073   3.792   2.544   4.313
   66TYR     OH 1074   3.673   2.561   4.251
   66TYR     HH 1075   3.649   2.654   4.247
   66TYR    CE2 1076   3.814   2.420   4.373
   66TYR    HE2 1077   3.733   2.349   4.372
   66TYR    CD2 1078   3.941   2.394   4.434
   66TYR    HD2 1079   3.967   2.295   4.469
   66TYR      C 1080   4.422   2.493   4.487
   66TYR      O 1081   4.437   2.527   4.603
   67LYS      N 1082   4.519   2.419   4.429
   67LYS      H 1083   4.492   2.361   4.351
   67LYS     CA 1084   4.650   2.395   4.476
   67LYS     HA 1085   4.648   2.404   4.585
   67LYS     CB 1086   4.696   2.250   4.447
   67LYS    HB2 1087   4.790   2.239   4.501
   67LYS    HB3 1088   4.620   2.179   4.480
   67LYS     CG 1089   4.717   2.223   4.297
   67LYS    HG2 1090   4.645   2.285   4.245
   67LYS    HG3 1091   4.812   2.271   4.272
   67LYS     CD 1092   4.725   2.074   4.270
   67LYS    HD2 1093   4.798   2.030   4.339
   67LYS    HD3 1094   4.629   2.027   4.293
   67LYS     CE 1095   4.756   2.050   4.121
   67LYS    HE2 1096   4.666   2.075   4.065
   67LYS    HE3 1097   4.840   2.118   4.101
   67LYS     NZ 1098   4.789   1.912   4.091
   67LYS    HZ1 1099   4.866   1.882   4.149
   67LYS    HZ2 1100   4.713   1.847   4.106
   67LYS    HZ3 1101   4.811   1.917   3.993
   67LYS      C 1102   4.743   2.506   4.433
   67LYS      O 1103   4.731   2.555   4.321
   68LEU      N 1104   4.827   2.555   4.526
   68LEU      H 1105   4.846   2.498   4.607
   68LEU     CA 1106   4.918   2.666   4.502
   68LEU     HA 1107   4.857   2.736   4.444
   68LEU     CB 1108   4.959   2.730   4.637
   68LEU    HB2 1109   4.984   2.649   4.706
   68LEU    HB3 1110   5.046   2.795   4.636
   68LEU     CG 1111   4.849   2.825   4.695
   68LEU     HG 1112   4.824   2.902   4.622
   68LEU    CD1 1113   4.716   2.746   4.729
   68LEU   HD11 1114   4.741   2.647   4.767
   68LEU   HD12 1115   4.650   2.793   4.803
   68LEU   HD13 1116   4.666   2.735   4.632
   68LEU    CD2 1117   4.905   2.885   4.827
   68LEU   HD21 1118   4.838   2.955   4.875
   68LEU   HD22 1119   4.919   2.792   4.884
   68LEU   HD23 1120   4.999   2.938   4.811
   68LEU      C 1121   5.042   2.646   4.419
   68LEU      O 1122   5.144   2.594   4.464
   69CYX      N 1123   5.037   2.688   4.294
   69CYX      H 1124   4.957   2.747   4.275
   69CYX     CA 1125   5.144   2.678   4.192
   69CYX     HA 1126   5.237   2.712   4.239
   69CYX     CB 1127   5.162   2.534   4.150
   69CYX    HB2 1128   5.166   2.469   4.238
   69CYX    HB3 1129   5.071   2.512   4.095
   69CYX     SG 1130   5.302   2.496   4.045
   69CYX      C 1131   5.119   2.780   4.081
   69CYX      O 1132   5.043   2.754   3.991
   70THR      N 1133   5.207   2.884   4.077
   70THR      H 1134   5.281   2.891   4.146
   70THR     CA 1135   5.201   2.996   3.978
   70THR     HA 1136   5.157   2.954   3.888
   70THR     CB 1137   5.107   3.108   4.026
   70THR     HB 1138   5.100   3.186   3.951
   70THR    CG2 1139   4.964   3.070   4.034
   70THR   HG21 1140   4.960   2.979   4.094
   70THR   HG22 1141   4.899   3.142   4.083
   70THR   HG23 1142   4.932   3.052   3.932
   70THR    OG1 1143   5.142   3.173   4.152
   70THR    HG1 1144   5.147   3.101   4.215
   70THR      C 1145   5.345   3.049   3.940
   70THR      O 1146   5.445   3.027   4.009
   71ARG      N 1147   5.347   3.141   3.843
   71ARG      H 1148   5.265   3.144   3.784
   71ARG     CA 1149   5.463   3.235   3.812
   71ARG     HA 1150   5.552   3.173   3.803
   71ARG     CB 1151   5.457   3.304   3.675
   71ARG    HB2 1152   5.545   3.369   3.670
   71ARG    HB3 1153   5.471   3.232   3.595
   71ARG     CG 1154   5.332   3.387   3.650
   71ARG    HG2 1155   5.251   3.345   3.589
   71ARG    HG3 1156   5.277   3.398   3.743
   71ARG     CD 1157   5.353   3.526   3.596
   71ARG    HD2 1158   5.380   3.594   3.676
   71ARG    HD3 1159   5.427   3.538   3.517
   71ARG     NE 1160   5.233   3.586   3.537
   71ARG     HE 1161   5.177   3.645   3.597
   71ARG     CZ 1162   5.178   3.543   3.425
   71ARG    NH1 1163   5.230   3.471   3.335
   71ARG   HH11 1164   5.324   3.435   3.336
   71ARG   HH12 1165   5.161   3.436   3.270
   71ARG    NH2 1166   5.061   3.592   3.395
   71ARG   HH21 1167   5.010   3.645   3.465
   71ARG   HH22 1168   5.024   3.582   3.302
   71ARG      C 1169   5.496   3.333   3.920
   71ARG      O 1170   5.606   3.393   3.914
   72SER      N 1171   5.421   3.342   4.028
   72SER      H 1172   5.330   3.299   4.032
   72SER     CA 1173   5.456   3.415   4.150
   72SER     HA 1174   5.522   3.499   4.126
   72SER     CB 1175   5.329   3.492   4.204
   72SER    HB2 1176   5.266   3.426   4.264
   72SER    HB3 1177   5.362   3.577   4.264
   72SER     OG 1178   5.251   3.534   4.092
   72SER     HG 1179   5.306   3.583   4.030
   72SER      C 1180   5.524   3.326   4.254
   72SER      O 1181   5.561   3.386   4.355
   73GLY      N 1182   5.535   3.194   4.235
   73GLY      H 1183   5.494   3.153   4.152
   73GLY     CA 1184   5.580   3.095   4.337
   73GLY    HA2 1185   5.664   3.037   4.299
   73GLY    HA3 1186   5.611   3.154   4.424
   73GLY      C 1187   5.469   2.993   4.381
   73GLY      O 1188   5.353   2.995   4.340
   74ASN      N 1189   5.520   2.891   4.455
   74ASN      H 1190   5.620   2.885   4.454
   74ASN     CA 1191   5.443   2.782   4.510
   74ASN     HA 1192   5.356   2.764   4.447
   74ASN     CB 1193   5.529   2.654   4.501
   74ASN    HB2 1194   5.455   2.576   4.483
   74ASN    HB3 1195   5.601   2.653   4.418
   74ASN     CG 1196   5.603   2.620   4.628
   74ASN    OD1 1197   5.560   2.537   4.709
   74ASN    ND2 1198   5.720   2.681   4.659
   74ASN   HD21 1199   5.766   2.647   4.743
   74ASN   HD22 1200   5.763   2.748   4.597
   74ASN      C 1201   5.377   2.803   4.655
   74ASN      O 1202   5.391   2.914   4.708
   75GLU      N 1203   5.319   2.701   4.714
   75GLU      H 1204   5.302   2.620   4.656
   75GLU     CA 1205   5.262   2.712   4.848
   75GLU     HA 1206   5.185   2.790   4.843
   75GLU     CB 1207   5.194   2.591   4.893
   75GLU    HB2 1208   5.123   2.559   4.816
   75GLU    HB3 1209   5.276   2.521   4.902
   75GLU     CG 1210   5.121   2.619   5.032
   75GLU    HG2 1211   5.196   2.623   5.112
   75GLU    HG3 1212   5.056   2.706   5.025
   75GLU     CD 1213   5.037   2.496   5.053
   75GLU    OE1 1214   4.926   2.487   4.994
   75GLU    OE2 1215   5.073   2.421   5.142
   75GLU      C 1216   5.373   2.744   4.954
   75GLU      O 1217   5.349   2.826   5.041
   76ASP      N 1218   5.494   2.681   4.945
   76ASP      H 1219   5.506   2.620   4.866
   76ASP     CA 1220   5.603   2.709   5.038
   76ASP     HA 1221   5.568   2.691   5.139
   76ASP     CB 1222   5.731   2.631   5.005
   76ASP    HB2 1223   5.711   2.527   4.979
   76ASP    HB3 1224   5.767   2.651   4.904
   76ASP     CG 1225   5.837   2.655   5.115
   76ASP    OD1 1226   5.811   2.634   5.235
   76ASP    OD2 1227   5.945   2.696   5.069
   76ASP      C 1228   5.640   2.857   5.035
   76ASP      O 1229   5.662   2.918   5.144
   77GLU      N 1230   5.636   2.923   4.922
   77GLU      H 1231   5.589   2.871   4.849
   77GLU     CA 1232   5.677   3.066   4.893
   77GLU     HA 1233   5.764   3.085   4.957
   77GLU     CB 1234   5.708   3.095   4.740
   77GLU    HB2 1235   5.628   3.055   4.678
   77GLU    HB3 1236   5.709   3.203   4.720
   77GLU     CG 1237   5.837   3.028   4.695
   77GLU    HG2 1238   5.926   3.088   4.714
   77GLU    HG3 1239   5.855   2.934   4.747
   77GLU     CD 1240   5.838   3.005   4.544
   77GLU    OE1 1241   5.881   3.090   4.470
   77GLU    OE2 1242   5.795   2.896   4.500
   77GLU      C 1243   5.558   3.158   4.940
   77GLU      O 1244   5.580   3.252   5.012
   78PHE      N 1245   5.431   3.125   4.917
   78PHE      H 1246   5.418   3.047   4.855
   78PHE     CA 1247   5.306   3.187   4.972
   78PHE     HA 1248   5.297   3.292   4.943
   78PHE     CB 1249   5.190   3.125   4.903
   78PHE    HB2 1250   5.210   3.122   4.796
   78PHE    HB3 1251   5.179   3.027   4.948
   78PHE     CG 1252   5.060   3.206   4.913
   78PHE    CD1 1253   4.983   3.188   5.035
   78PHE    HD1 1254   5.011   3.112   5.106
   78PHE    CE1 1255   4.876   3.277   5.059
   78PHE    HE1 1256   4.824   3.271   5.153
   78PHE     CZ 1257   4.837   3.376   4.965
   78PHE     HZ 1258   4.757   3.442   4.995
   78PHE    CE2 1259   4.920   3.397   4.848
   78PHE    HE2 1260   4.890   3.481   4.788
   78PHE    CD2 1261   5.030   3.315   4.824
   78PHE    HD2 1262   5.093   3.324   4.736
   78PHE      C 1263   5.301   3.179   5.127
   78PHE      O 1264   5.285   3.283   5.192
   79ARG      N 1265   5.331   3.064   5.192
   79ARG      H 1266   5.351   2.984   5.132
   79ARG     CA 1267   5.348   3.055   5.338
   79ARG     HA 1268   5.255   3.091   5.382
   79ARG     CB 1269   5.368   2.907   5.376
   79ARG    HB2 1270   5.450   2.857   5.325
   79ARG    HB3 1271   5.383   2.903   5.484
   79ARG     CG 1272   5.242   2.821   5.353
   79ARG    HG2 1273   5.169   2.853   5.426
   79ARG    HG3 1274   5.204   2.840   5.252
   79ARG     CD 1275   5.266   2.676   5.387
   79ARG    HD2 1276   5.342   2.648   5.314
   79ARG    HD3 1277   5.314   2.676   5.485
   79ARG     NE 1278   5.157   2.578   5.376
   79ARG     HE 1279   5.141   2.535   5.286
   79ARG     CZ 1280   5.060   2.557   5.459
   79ARG    NH1 1281   5.054   2.602   5.579
   79ARG   HH11 1282   5.142   2.598   5.628
   79ARG   HH12 1283   4.972   2.568   5.627
   79ARG    NH2 1284   4.961   2.495   5.408
   79ARG   HH21 1285   4.967   2.476   5.309
   79ARG   HH22 1286   4.879   2.483   5.465
   79ARG      C 1287   5.457   3.145   5.392
   79ARG      O 1288   5.442   3.217   5.488
   80ASN      N 1289   5.568   3.149   5.321
   80ASN      H 1290   5.581   3.086   5.243
   80ASN     CA 1291   5.684   3.237   5.358
   80ASN     HA 1292   5.693   3.221   5.465
   80ASN     CB 1293   5.813   3.201   5.281
   80ASN    HB2 1294   5.840   3.103   5.322
   80ASN    HB3 1295   5.799   3.182   5.175
   80ASN     CG 1296   5.920   3.299   5.311
   80ASN    OD1 1297   5.956   3.381   5.227
   80ASN    ND2 1298   5.980   3.286   5.431
   80ASN   HD21 1299   6.065   3.338   5.448
   80ASN   HD22 1300   5.953   3.211   5.493
   80ASN      C 1301   5.646   3.387   5.350
   80ASN      O 1302   5.673   3.464   5.442
   81MET      N 1303   5.570   3.425   5.246
   81MET      H 1304   5.562   3.359   5.169
   81MET     CA 1305   5.515   3.556   5.231
   81MET     HA 1306   5.589   3.635   5.236
   81MET     CB 1307   5.447   3.572   5.097
   81MET    HB2 1308   5.522   3.553   5.021
   81MET    HB3 1309   5.367   3.498   5.091
   81MET     CG 1310   5.400   3.718   5.084
   81MET    HG2 1311   5.337   3.735   5.171
   81MET    HG3 1312   5.483   3.789   5.081
   81MET     SD 1313   5.311   3.751   4.930
   81MET     CE 1314   5.170   3.643   4.947
   81MET    HE1 1315   5.202   3.539   4.939
   81MET    HE2 1316   5.122   3.665   5.042
   81MET    HE3 1317   5.103   3.660   4.862
   81MET      C 1318   5.424   3.598   5.341
   81MET      O 1319   5.459   3.691   5.414
   82VAL      N 1320   5.305   3.541   5.354
   82VAL      H 1321   5.279   3.467   5.290
   82VAL     CA 1322   5.206   3.579   5.456
   82VAL     HA 1323   5.175   3.682   5.442
   82VAL     CB 1324   5.081   3.485   5.450
   82VAL     HB 1325   5.109   3.385   5.484
   82VAL    CG1 1326   4.963   3.550   5.526
   82VAL   HG11 1327   4.883   3.477   5.514
   82VAL   HG12 1328   4.978   3.545   5.633
   82VAL   HG13 1329   4.940   3.648   5.482
   82VAL    CG2 1330   5.031   3.488   5.305
   82VAL   HG21 1331   5.098   3.447   5.230
   82VAL   HG22 1332   4.939   3.431   5.288
   82VAL   HG23 1333   5.027   3.593   5.276
   82VAL      C 1334   5.256   3.575   5.600
   82VAL      O 1335   5.223   3.656   5.679
   83THR      N 1336   5.334   3.470   5.640
   83THR      H 1337   5.358   3.399   5.573
   83THR     CA 1338   5.411   3.471   5.768
   83THR     HA 1339   5.338   3.488   5.846
   83THR     CB 1340   5.479   3.336   5.802
   83THR     HB 1341   5.535   3.364   5.892
   83THR    CG2 1342   5.386   3.224   5.846
   83THR   HG21 1343   5.435   3.127   5.847
   83THR   HG22 1344   5.339   3.253   5.940
   83THR   HG23 1345   5.304   3.217   5.773
   83THR    OG1 1346   5.566   3.289   5.705
   83THR    HG1 1347   5.519   3.250   5.631
   83THR      C 1348   5.505   3.598   5.775
   83THR      O 1349   5.485   3.683   5.867
   84ARG      N 1350   5.595   3.617   5.683
   84ARG      H 1351   5.596   3.540   5.619
   84ARG     CA 1352   5.693   3.732   5.674
   84ARG     HA 1353   5.757   3.724   5.762
   84ARG     CB 1354   5.784   3.734   5.547
   84ARG    HB2 1355   5.733   3.709   5.454
   84ARG    HB3 1356   5.838   3.829   5.538
   84ARG     CG 1357   5.893   3.630   5.580
   84ARG    HG2 1358   5.965   3.662   5.655
   84ARG    HG3 1359   5.854   3.534   5.615
   84ARG     CD 1360   5.972   3.608   5.449
   84ARG    HD2 1361   6.045   3.532   5.476
   84ARG    HD3 1362   5.899   3.573   5.375
   84ARG     NE 1363   6.054   3.714   5.403
   84ARG     HE 1364   6.041   3.804   5.446
   84ARG     CZ 1365   6.127   3.717   5.295
   84ARG    NH1 1366   6.156   3.622   5.218
   84ARG   HH11 1367   6.102   3.537   5.228
   84ARG   HH12 1368   6.229   3.626   5.148
   84ARG    NH2 1369   6.181   3.832   5.259
   84ARG   HH21 1370   6.172   3.910   5.323
   84ARG   HH22 1371   6.225   3.843   5.169
   84ARG      C 1372   5.627   3.866   5.676
   84ARG      O 1373   5.671   3.950   5.746
   85CYX      N 1374   5.520   3.884   5.599
   85CYX      H 1375   5.505   3.820   5.522
   85CYX     CA 1376   5.441   4.012   5.613
   85CYX     HA 1377   5.508   4.096   5.592
   85CYX     CB 1378   5.336   4.011   5.500
   85CYX    HB2 1379   5.265   3.928   5.504
   85CYX    HB3 1380   5.274   4.098   5.521
   85CYX     SG 1381   5.406   4.018   5.331
   85CYX      C 1382   5.376   4.027   5.757
   85CYX      O 1383   5.406   4.134   5.810
   86ASN      N 1384   5.309   3.930   5.810
   86ASN      H 1385   5.312   3.839   5.767
   86ASN     CA 1386   5.242   3.938   5.942
   86ASN     HA 1387   5.175   4.024   5.946
   86ASN     CB 1388   5.165   3.811   5.973
   86ASN    HB2 1389   5.229   3.724   5.952
   86ASN    HB3 1390   5.152   3.814   6.082
   86ASN     CG 1391   5.020   3.807   5.920
   86ASN    OD1 1392   4.942   3.904   5.930
   86ASN    ND2 1393   4.968   3.695   5.878
   86ASN   HD21 1394   4.867   3.688   5.871
   86ASN   HD22 1395   5.018   3.607   5.882
   86ASN      C 1396   5.340   3.969   6.064
   86ASN      O 1397   5.302   4.034   6.158
   87ASN      N 1398   5.468   3.924   6.047
   87ASN      H 1399   5.485   3.868   5.964
   87ASN     CA 1400   5.570   3.947   6.147
   87ASN     HA 1401   5.539   3.906   6.242
   87ASN     CB 1402   5.695   3.876   6.100
   87ASN    HB2 1403   5.675   3.769   6.098
   87ASN    HB3 1404   5.707   3.911   5.998
   87ASN     CG 1405   5.820   3.894   6.188
   87ASN    OD1 1406   5.804   3.893   6.305
   87ASN    ND2 1407   5.936   3.884   6.131
   87ASN   HD21 1408   6.019   3.874   6.188
   87ASN   HD22 1409   5.941   3.874   6.031
   87ASN      C 1410   5.594   4.100   6.154
   87ASN      O 1411   5.622   4.150   6.260
   88VAL      N 1412   5.592   4.170   6.036
   88VAL      H 1413   5.558   4.127   5.951
   88VAL     CA 1414   5.602   4.316   6.037
   88VAL     HA 1415   5.631   4.352   6.136
   88VAL     CB 1416   5.705   4.370   5.937
   88VAL     HB 1417   5.713   4.478   5.955
   88VAL    CG1 1418   5.842   4.299   5.976
   88VAL   HG11 1419   5.925   4.350   5.926
   88VAL   HG12 1420   5.836   4.301   6.084
   88VAL   HG13 1421   5.845   4.195   5.944
   88VAL    CG2 1422   5.679   4.337   5.792
   88VAL   HG21 1423   5.695   4.231   5.776
   88VAL   HG22 1424   5.581   4.377   5.767
   88VAL   HG23 1425   5.755   4.386   5.732
   88VAL      C 1426   5.463   4.381   6.027
   88VAL      O 1427   5.457   4.494   5.983
   89GLY      N 1428   5.354   4.303   6.065
   89GLY      H 1429   5.380   4.206   6.077
   89GLY     CA 1430   5.220   4.356   6.083
   89GLY    HA2 1431   5.155   4.277   6.122
   89GLY    HA3 1432   5.221   4.439   6.153
   89GLY      C 1433   5.154   4.404   5.958
   89GLY      O 1434   5.046   4.457   5.972
   90VAL      N 1435   5.212   4.391   5.842
   90VAL      H 1436   5.302   4.346   5.845
   90VAL     CA 1437   5.160   4.416   5.703
   90VAL     HA 1438   5.112   4.514   5.696
   90VAL     CB 1439   5.268   4.426   5.594
   90VAL     HB 1440   5.309   4.326   5.587
   90VAL    CG1 1441   5.205   4.463   5.462
   90VAL   HG11 1442   5.285   4.451   5.389
   90VAL   HG12 1443   5.124   4.402   5.424
   90VAL   HG13 1444   5.178   4.568   5.452
   90VAL    CG2 1445   5.377   4.526   5.634
   90VAL   HG21 1446   5.342   4.628   5.619
   90VAL   HG22 1447   5.405   4.520   5.739
   90VAL   HG23 1448   5.471   4.521   5.578
   90VAL      C 1449   5.066   4.302   5.678
   90VAL      O 1450   5.101   4.187   5.666
   91ARG      N 1451   4.939   4.336   5.670
   91ARG      H 1452   4.915   4.433   5.687
   91ARG     CA 1453   4.841   4.235   5.638
   91ARG     HA 1454   4.850   4.144   5.696
   91ARG     CB 1455   4.701   4.280   5.677
   91ARG    HB2 1456   4.664   4.355   5.607
   91ARG    HB3 1457   4.630   4.199   5.661
   91ARG     CG 1458   4.683   4.306   5.824
   91ARG    HG2 1459   4.733   4.400   5.848
   91ARG    HG3 1460   4.578   4.320   5.851
   91ARG     CD 1461   4.748   4.198   5.925
   91ARG    HD2 1462   4.722   4.098   5.891
   91ARG    HD3 1463   4.855   4.213   5.937
   91ARG     NE 1464   4.691   4.213   6.062
   91ARG     HE 1465   4.596   4.245   6.075
   91ARG     CZ 1466   4.751   4.159   6.165
   91ARG    NH1 1467   4.860   4.082   6.156
   91ARG   HH11 1468   4.884   4.021   6.079
   91ARG   HH12 1469   4.912   4.059   6.239
   91ARG    NH2 1470   4.703   4.174   6.284
   91ARG   HH21 1471   4.617   4.227   6.291
   91ARG   HH22 1472   4.708   4.107   6.359
   91ARG      C 1473   4.843   4.201   5.484
   91ARG      O 1474   4.900   4.267   5.401
   92ILE      N 1475   4.774   4.089   5.456
   92ILE      H 1476   4.740   4.040   5.536
   92ILE     CA 1477   4.765   4.022   5.327
   92ILE     HA 1478   4.795   4.091   5.248
   92ILE     CB 1479   4.848   3.892   5.307
   92ILE     HB 1480   4.823   3.819   5.384
   92ILE    CG2 1481   4.813   3.830   5.167
   92ILE   HG21 1482   4.862   3.734   5.151
   92ILE   HG22 1483   4.708   3.801   5.173
   92ILE   HG23 1484   4.837   3.901   5.088
   92ILE    CG1 1485   4.995   3.921   5.325
   92ILE   HG12 1486   5.012   3.985   5.411
   92ILE   HG13 1487   5.048   3.831   5.357
   92ILE    CD1 1488   5.067   3.980   5.199
   92ILE   HD11 1489   5.008   4.055   5.147
   92ILE   HD12 1490   5.161   4.024   5.233
   92ILE   HD13 1491   5.076   3.903   5.123
   92ILE      C 1492   4.617   3.990   5.305
   92ILE      O 1493   4.547   3.935   5.394
   93TYR      N 1494   4.572   4.034   5.184
   93TYR      H 1495   4.638   4.079   5.122
   93TYR     CA 1496   4.448   3.990   5.114
   93TYR     HA 1497   4.414   3.896   5.158
   93TYR     CB 1498   4.345   4.107   5.110
   93TYR    HB2 1499   4.365   4.169   5.023
   93TYR    HB3 1500   4.248   4.059   5.100
   93TYR     CG 1501   4.351   4.203   5.231
   93TYR    CD1 1502   4.255   4.190   5.336
   93TYR    HD1 1503   4.175   4.118   5.326
   93TYR    CE1 1504   4.274   4.259   5.457
   93TYR    HE1 1505   4.202   4.242   5.535
   93TYR     CZ 1506   4.383   4.350   5.477
   93TYR     OH 1507   4.406   4.398   5.603
   93TYR     HH 1508   4.323   4.391   5.652
   93TYR    CE2 1509   4.474   4.372   5.367
   93TYR    HE2 1510   4.554   4.442   5.384
   93TYR    CD2 1511   4.458   4.297   5.242
   93TYR    HD2 1512   4.517   4.310   5.153
   93TYR      C 1513   4.470   3.933   4.971
   93TYR      O 1514   4.569   3.954   4.896
   94VAL      N 1515   4.369   3.857   4.925
   94VAL      H 1516   4.277   3.877   4.962
   94VAL     CA 1517   4.377   3.790   4.794
   94VAL     HA 1518   4.474   3.807   4.747
   94VAL     CB 1519   4.375   3.634   4.815
   94VAL     HB 1520   4.274   3.605   4.845
   94VAL    CG1 1521   4.414   3.553   4.690
   94VAL   HG11 1522   4.384   3.609   4.601
   94VAL   HG12 1523   4.523   3.551   4.688
   94VAL   HG13 1524   4.363   3.457   4.696
   94VAL    CG2 1525   4.469   3.598   4.923
   94VAL   HG21 1526   4.434   3.624   5.023
   94VAL   HG22 1527   4.493   3.491   4.919
   94VAL   HG23 1528   4.567   3.641   4.903
   94VAL      C 1529   4.265   3.835   4.699
   94VAL      O 1530   4.142   3.837   4.731
   95ASP      N 1531   4.294   3.865   4.572
   95ASP      H 1532   4.391   3.856   4.546
   95ASP     CA 1533   4.208   3.914   4.457
   95ASP     HA 1534   4.138   3.990   4.493
   95ASP     CB 1535   4.298   4.000   4.364
   95ASP    HB2 1536   4.348   4.069   4.432
   95ASP    HB3 1537   4.372   3.931   4.323
   95ASP     CG 1538   4.212   4.071   4.261
   95ASP    OD1 1539   4.106   4.116   4.300
   95ASP    OD2 1540   4.260   4.094   4.147
   95ASP      C 1541   4.130   3.805   4.382
   95ASP      O 1542   4.137   3.806   4.256
   96ALA      N 1543   4.071   3.716   4.458
   96ALA      H 1544   4.064   3.732   4.558
   96ALA     CA 1545   4.035   3.593   4.389
   96ALA     HA 1546   4.118   3.567   4.323
   96ALA     CB 1547   4.022   3.484   4.499
   96ALA    HB1 1548   3.956   3.532   4.572
   96ALA    HB2 1549   3.971   3.393   4.468
   96ALA    HB3 1550   4.116   3.459   4.549
   96ALA      C 1551   3.903   3.594   4.305
   96ALA      O 1552   3.816   3.675   4.324
   97VAL      N 1553   3.889   3.500   4.216
   97VAL      H 1554   3.972   3.443   4.209
   97VAL     CA 1555   3.777   3.483   4.118
   97VAL     HA 1556   3.685   3.535   4.145
   97VAL     CB 1557   3.824   3.532   3.983
   97VAL     HB 1558   3.742   3.518   3.913
   97VAL    CG1 1559   3.884   3.671   3.980
   97VAL   HG11 1560   3.986   3.677   4.020
   97VAL   HG12 1561   3.886   3.705   3.877
   97VAL   HG13 1562   3.834   3.741   4.047
   97VAL    CG2 1563   3.937   3.452   3.922
   97VAL   HG21 1564   3.900   3.352   3.898
   97VAL   HG22 1565   3.985   3.490   3.832
   97VAL   HG23 1566   4.020   3.428   3.989
   97VAL      C 1567   3.742   3.331   4.119
   97VAL      O 1568   3.838   3.251   4.129
   98ILE      N 1569   3.616   3.291   4.116
   98ILE      H 1570   3.544   3.355   4.084
   98ILE     CA 1571   3.567   3.162   4.166
   98ILE     HA 1572   3.638   3.079   4.166
   98ILE     CB 1573   3.526   3.186   4.317
   98ILE     HB 1574   3.463   3.099   4.338
   98ILE    CG2 1575   3.661   3.185   4.396
   98ILE   HG21 1576   3.641   3.152   4.498
   98ILE   HG22 1577   3.728   3.115   4.346
   98ILE   HG23 1578   3.718   3.278   4.395
   98ILE    CG1 1579   3.449   3.312   4.357
   98ILE   HG12 1580   3.441   3.309   4.466
   98ILE   HG13 1581   3.490   3.409   4.330
   98ILE    CD1 1582   3.305   3.312   4.298
   98ILE   HD11 1583   3.258   3.215   4.313
   98ILE   HD12 1584   3.246   3.391   4.345
   98ILE   HD13 1585   3.307   3.344   4.194
   98ILE      C 1586   3.445   3.118   4.086
   98ILE      O 1587   3.386   3.014   4.123
   99ASN      N 1588   3.400   3.185   3.982
   99ASN      H 1589   3.467   3.239   3.929
   99ASN     CA 1590   3.280   3.151   3.904
   99ASN     HA 1591   3.192   3.128   3.964
   99ASN     CB 1592   3.234   3.278   3.834
   99ASN    HB2 1593   3.195   3.347   3.908
   99ASN    HB3 1594   3.323   3.318   3.785
   99ASN     CG 1595   3.116   3.264   3.728
   99ASN    OD1 1596   2.996   3.255   3.763
   99ASN    ND2 1597   3.137   3.244   3.603
   99ASN   HD21 1598   3.064   3.204   3.547
   99ASN   HD22 1599   3.233   3.238   3.571
   99ASN      C 1600   3.301   3.036   3.801
   99ASN      O 1601   3.207   2.961   3.774
  100HIE      N 1602   3.415   3.034   3.731
  100HIE      H 1603   3.482   3.105   3.756
  100HIE     CA 1604   3.452   2.943   3.632
  100HIE     HA 1605   3.376   2.864   3.628
  100HIE     CB 1606   3.421   3.019   3.498
  100HIE    HB2 1607   3.422   2.953   3.412
  100HIE    HB3 1608   3.319   3.056   3.504
  100HIE     CG 1609   3.510   3.135   3.477
  100HIE    ND1 1610   3.457   3.261   3.461
  100HIE    CE1 1611   3.564   3.342   3.444
  100HIE    HE1 1612   3.564   3.449   3.431
  100HIE    NE2 1613   3.680   3.269   3.467
  100HIE    HE2 1614   3.774   3.307   3.472
  100HIE    CD2 1615   3.646   3.135   3.480
  100HIE    HD2 1616   3.710   3.048   3.487
  100HIE      C 1617   3.586   2.871   3.642
  100HIE      O 1618   3.674   2.908   3.727
  101MET      N 1619   3.615   2.779   3.551
  101MET      H 1620   3.538   2.753   3.490
  101MET     CA 1621   3.748   2.724   3.518
  101MET     HA 1622   3.828   2.753   3.586
  101MET     CB 1623   3.744   2.574   3.517
  101MET    HB2 1624   3.669   2.520   3.459
  101MET    HB3 1625   3.838   2.546   3.471
  101MET     CG 1626   3.748   2.523   3.662
  101MET    HG2 1627   3.666   2.564   3.722
  101MET    HG3 1628   3.733   2.415   3.656
  101MET     SD 1629   3.904   2.561   3.761
  101MET     CE 1630   3.856   2.488   3.918
  101MET    HE1 1631   3.942   2.469   3.982
  101MET    HE2 1632   3.793   2.551   3.981
  101MET    HE3 1633   3.805   2.393   3.900
  101MET      C 1634   3.795   2.767   3.378
  101MET      O 1635   3.724   2.841   3.305
  102CYS      N 1636   3.918   2.732   3.330
  102CYS      H 1637   3.967   2.662   3.384
  102CYS     CA 1638   3.973   2.762   3.195
  102CYS     HA 1639   3.993   2.869   3.198
  102CYS     CB 1640   4.105   2.698   3.176
  102CYS    HB2 1641   4.173   2.745   3.105
  102CYS    HB3 1642   4.156   2.717   3.270
  102CYS     SG 1643   4.102   2.518   3.127
  102CYS     HG 1644   3.977   2.523   3.081
  102CYS      C 1645   3.881   2.732   3.071
  102CYS      O 1646   3.801   2.643   3.079
  103GLY      N 1647   3.902   2.809   2.964
  103GLY      H 1648   3.979   2.874   2.967
  103GLY     CA 1649   3.817   2.813   2.839
  103GLY    HA2 1650   3.714   2.836   2.866
  103GLY    HA3 1651   3.863   2.888   2.776
  103GLY      C 1652   3.820   2.685   2.761
  103GLY      O 1653   3.916   2.616   2.740
  104ASN      N 1654   3.697   2.654   2.718
  104ASN      H 1655   3.626   2.721   2.746
  104ASN     CA 1656   3.666   2.558   2.611
  104ASN     HA 1657   3.691   2.468   2.666
  104ASN     CB 1658   3.520   2.569   2.580
  104ASN    HB2 1659   3.466   2.525   2.664
  104ASN    HB3 1660   3.502   2.675   2.563
  104ASN     CG 1661   3.480   2.485   2.458
  104ASN    OD1 1662   3.483   2.363   2.468
  104ASN    ND2 1663   3.459   2.546   2.347
  104ASN   HD21 1664   3.434   2.491   2.266
  104ASN   HD22 1665   3.477   2.646   2.337
  104ASN      C 1666   3.756   2.575   2.484
  104ASN      O 1667   3.805   2.471   2.441
  105ALA      N 1668   3.799   2.694   2.448
  105ALA      H 1669   3.760   2.777   2.490
  105ALA     CA 1670   3.910   2.718   2.348
  105ALA     HA 1671   3.863   2.669   2.263
  105ALA     CB 1672   3.918   2.869   2.315
  105ALA    HB1 1673   3.955   2.918   2.405
  105ALA    HB2 1674   3.992   2.878   2.236
  105ALA    HB3 1675   3.823   2.915   2.285
  105ALA      C 1676   4.043   2.641   2.376
  105ALA      O 1677   4.123   2.646   2.282
  106VAL      N 1678   4.071   2.576   2.487
  106VAL      H 1679   4.012   2.583   2.568
  106VAL     CA 1680   4.197   2.508   2.526
  106VAL     HA 1681   4.277   2.559   2.472
  106VAL     CB 1682   4.216   2.524   2.683
  106VAL     HB 1683   4.122   2.500   2.734
  106VAL    CG1 1684   4.324   2.454   2.751
  106VAL   HG11 1685   4.341   2.487   2.854
  106VAL   HG12 1686   4.310   2.346   2.749
  106VAL   HG13 1687   4.418   2.465   2.698
  106VAL    CG2 1688   4.241   2.674   2.712
  106VAL   HG21 1689   4.328   2.698   2.651
  106VAL   HG22 1690   4.163   2.740   2.674
  106VAL   HG23 1691   4.266   2.689   2.817
  106VAL      C 1692   4.211   2.365   2.481
  106VAL      O 1693   4.116   2.286   2.467
  107SER      N 1694   4.340   2.334   2.461
  107SER      H 1695   4.409   2.405   2.480
  107SER     CA 1696   4.383   2.195   2.427
  107SER     HA 1697   4.310   2.160   2.354
  107SER     CB 1698   4.525   2.201   2.373
  107SER    HB2 1699   4.517   2.245   2.273
  107SER    HB3 1700   4.586   2.268   2.434
  107SER     OG 1701   4.593   2.076   2.363
  107SER     HG 1702   4.585   2.032   2.278
  107SER      C 1703   4.375   2.088   2.545
  107SER      O 1704   4.406   2.124   2.658
  108ALA      N 1705   4.338   1.960   2.517
  108ALA      H 1706   4.299   1.952   2.424
  108ALA     CA 1707   4.349   1.850   2.613
  108ALA     HA 1708   4.324   1.882   2.713
  108ALA     CB 1709   4.245   1.734   2.585
  108ALA    HB1 1710   4.272   1.650   2.649
  108ALA    HB2 1711   4.143   1.765   2.606
  108ALA    HB3 1712   4.257   1.713   2.479
  108ALA      C 1713   4.491   1.802   2.632
  108ALA      O 1714   4.567   1.796   2.537
  109GLY      N 1715   4.528   1.770   2.757
  109GLY      H 1716   4.464   1.789   2.833
  109GLY     CA 1717   4.671   1.754   2.782
  109GLY    HA2 1718   4.696   1.648   2.787
  109GLY    HA3 1719   4.723   1.786   2.692
  109GLY      C 1720   4.716   1.828   2.908
  109GLY      O 1721   4.634   1.841   3.001
  110THR      N 1722   4.837   1.869   2.920
  110THR      H 1723   4.898   1.846   2.843
  110THR     CA 1724   4.908   1.909   3.048
  110THR     HA 1725   4.841   1.902   3.134
  110THR     CB 1726   5.013   1.805   3.093
  110THR     HB 1727   5.039   1.823   3.197
  110THR    CG2 1728   4.966   1.655   3.081
  110THR   HG21 1729   4.972   1.619   2.979
  110THR   HG22 1730   5.037   1.589   3.131
  110THR   HG23 1731   4.872   1.650   3.136
  110THR    OG1 1732   5.134   1.818   3.016
  110THR    HG1 1733   5.170   1.907   3.026
  110THR      C 1734   4.955   2.054   3.054
  110THR      O 1735   5.064   2.082   3.096
  111SER      N 1736   4.864   2.140   3.006
  111SER      H 1737   4.776   2.108   2.970
  111SER     CA 1738   4.889   2.288   3.018
  111SER     HA 1739   4.997   2.303   3.018
  111SER     CB 1740   4.849   2.360   2.889
  111SER    HB2 1741   4.743   2.343   2.876
  111SER    HB3 1742   4.860   2.468   2.902
  111SER     OG 1743   4.928   2.314   2.778
  111SER     HG 1744   5.017   2.293   2.808
  111SER      C 1745   4.861   2.365   3.150
  111SER      O 1746   4.812   2.476   3.139
  112SER      N 1747   4.887   2.307   3.264
  112SER      H 1748   4.934   2.218   3.268
  112SER     CA 1749   4.871   2.393   3.388
  112SER     HA 1750   4.813   2.482   3.362
  112SER     CB 1751   4.806   2.320   3.510
  112SER    HB2 1752   4.762   2.397   3.574
  112SER    HB3 1753   4.724   2.253   3.484
  112SER     OG 1754   4.913   2.251   3.583
  112SER     HG 1755   4.888   2.232   3.673
  112SER      C 1756   5.011   2.445   3.423
  112SER      O 1757   5.118   2.400   3.372
  113THR      N 1758   5.008   2.539   3.516
  113THR      H 1759   4.918   2.581   3.534
  113THR     CA 1760   5.124   2.601   3.581
  113THR     HA 1761   5.186   2.646   3.504
  113THR     CB 1762   5.086   2.716   3.674
  113THR     HB 1763   5.159   2.750   3.747
  113THR    CG2 1764   5.035   2.839   3.599
  113THR   HG21 1765   5.004   2.914   3.672
  113THR   HG22 1766   5.113   2.880   3.534
  113THR   HG23 1767   4.951   2.807   3.537
  113THR    OG1 1768   4.969   2.682   3.746
  113THR    HG1 1769   4.984   2.707   3.837
  113THR      C 1770   5.206   2.503   3.665
  113THR      O 1771   5.312   2.537   3.720
  114CYX      N 1772   5.162   2.376   3.679
  114CYX      H 1773   5.078   2.352   3.629
  114CYX     CA 1774   5.222   2.266   3.752
  114CYX     HA 1775   5.325   2.295   3.769
  114CYX     CB 1776   5.165   2.258   3.895
  114CYX    HB2 1777   5.084   2.329   3.914
  114CYX    HB3 1778   5.131   2.155   3.902
  114CYX     SG 1779   5.291   2.281   4.027
  114CYX      C 1780   5.239   2.132   3.679
  114CYX      O 1781   5.262   2.028   3.742
  115GLY      N 1782   5.232   2.128   3.546
  115GLY      H 1783   5.224   2.219   3.503
  115GLY     CA 1784   5.229   1.993   3.469
  115GLY    HA2 1785   5.229   2.011   3.361
  115GLY    HA3 1786   5.313   1.938   3.512
  115GLY      C 1787   5.110   1.900   3.494
  115GLY      O 1788   5.115   1.785   3.446
  116SER      N 1789   5.000   1.947   3.554
  116SER      H 1790   4.996   2.045   3.576
  116SER     CA 1791   4.878   1.869   3.575
  116SER     HA 1792   4.909   1.772   3.615
  116SER     CB 1793   4.781   1.927   3.688
  116SER    HB2 1794   4.740   2.025   3.666
  116SER    HB3 1795   4.703   1.855   3.712
  116SER     OG 1796   4.860   1.948   3.803
  116SER     HG 1797   4.863   2.040   3.830
  116SER      C 1798   4.800   1.843   3.443
  116SER      O 1799   4.771   1.937   3.366
  117TYR      N 1800   4.757   1.724   3.411
  117TYR      H 1801   4.772   1.647   3.475
  117TYR     CA 1802   4.661   1.695   3.305
  117TYR     HA 1803   4.695   1.740   3.212
  117TYR     CB 1804   4.665   1.549   3.276
  117TYR    HB2 1805   4.766   1.523   3.245
  117TYR    HB3 1806   4.658   1.491   3.368
  117TYR     CG 1807   4.564   1.502   3.174
  117TYR    CD1 1808   4.437   1.456   3.214
  117TYR    HD1 1809   4.431   1.442   3.321
  117TYR    CE1 1810   4.342   1.433   3.123
  117TYR    HE1 1811   4.246   1.397   3.159
  117TYR     CZ 1812   4.370   1.450   2.982
  117TYR     OH 1813   4.281   1.412   2.887
  117TYR     HH 1814   4.212   1.361   2.929
  117TYR    CE2 1815   4.496   1.493   2.943
  117TYR    HE2 1816   4.524   1.501   2.839
  117TYR    CD2 1817   4.593   1.526   3.040
  117TYR    HD2 1818   4.690   1.558   3.005
  117TYR      C 1819   4.520   1.751   3.331
  117TYR      O 1820   4.473   1.769   3.444
  118PHE      N 1821   4.455   1.791   3.222
  118PHE      H 1822   4.504   1.773   3.136
  118PHE     CA 1823   4.314   1.825   3.219
  118PHE     HA 1824   4.261   1.750   3.278
  118PHE     CB 1825   4.279   1.957   3.287
  118PHE    HB2 1826   4.173   1.975   3.272
  118PHE    HB3 1827   4.307   1.947   3.392
  118PHE     CG 1828   4.352   2.073   3.220
  118PHE    CD1 1829   4.484   2.098   3.263
  118PHE    HD1 1830   4.523   2.040   3.345
  118PHE    CE1 1831   4.556   2.199   3.202
  118PHE    HE1 1832   4.662   2.207   3.224
  118PHE     CZ 1833   4.493   2.281   3.105
  118PHE     HZ 1834   4.542   2.361   3.051
  118PHE    CE2 1835   4.356   2.257   3.073
  118PHE    HE2 1836   4.303   2.320   3.003
  118PHE    CD2 1837   4.285   2.147   3.119
  118PHE    HD2 1838   4.180   2.133   3.100
  118PHE      C 1839   4.257   1.820   3.076
  118PHE      O 1840   4.333   1.819   2.980
  119ASN      N 1841   4.127   1.841   3.056
  119ASN      H 1842   4.069   1.833   3.138
  119ASN     CA 1843   4.063   1.824   2.928
  119ASN     HA 1844   4.129   1.864   2.851
  119ASN     CB 1845   4.035   1.674   2.904
  119ASN    HB2 1846   4.135   1.632   2.889
  119ASN    HB3 1847   3.972   1.624   2.977
  119ASN     CG 1848   3.966   1.639   2.783
  119ASN    OD1 1849   3.930   1.724   2.701
  119ASN    ND2 1850   3.968   1.510   2.749
  119ASN   HD21 1851   3.931   1.488   2.658
  119ASN   HD22 1852   3.978   1.438   2.818
  119ASN      C 1853   3.932   1.905   2.939
  119ASN      O 1854   3.840   1.851   2.994
  120PRO      N 1855   3.925   2.018   2.870
  120PRO     CD 1856   4.049   2.093   2.820
  120PRO    HD2 1857   4.077   2.063   2.719
  120PRO    HD3 1858   4.137   2.086   2.884
  120PRO     CG 1859   4.017   2.240   2.809
  120PRO    HG2 1860   4.072   2.287   2.728
  120PRO    HG3 1861   4.036   2.292   2.903
  120PRO     CB 1862   3.869   2.230   2.780
  120PRO    HB2 1863   3.842   2.223   2.674
  120PRO    HB3 1864   3.819   2.319   2.819
  120PRO     CA 1865   3.812   2.107   2.850
  120PRO     HA 1866   3.776   2.137   2.949
  120PRO      C 1867   3.700   2.047   2.769
  120PRO      O 1868   3.583   2.074   2.788
  121GLY      N 1869   3.735   1.956   2.678
  121GLY      H 1870   3.830   1.924   2.671
  121GLY     CA 1871   3.640   1.889   2.588
  121GLY    HA2 1872   3.576   1.965   2.544
  121GLY    HA3 1873   3.698   1.842   2.508
  121GLY      C 1874   3.548   1.784   2.648
  121GLY      O 1875   3.430   1.801   2.635
  122SER      N 1876   3.599   1.686   2.722
  122SER      H 1877   3.698   1.672   2.715
  122SER     CA 1878   3.514   1.596   2.808
  122SER     HA 1879   3.411   1.602   2.771
  122SER     CB 1880   3.561   1.453   2.786
  122SER    HB2 1881   3.667   1.442   2.804
  122SER    HB3 1882   3.516   1.374   2.846
  122SER     OG 1883   3.523   1.416   2.653
  122SER     HG 1884   3.433   1.385   2.655
  122SER      C 1885   3.493   1.644   2.949
  122SER      O 1886   3.456   1.562   3.032
  123ARG      N 1887   3.518   1.774   2.970
  123ARG      H 1888   3.557   1.831   2.896
  123ARG     CA 1889   3.481   1.845   3.093
  123ARG     HA 1890   3.531   1.942   3.087
  123ARG     CB 1891   3.329   1.875   3.098
  123ARG    HB2 1892   3.269   1.785   3.090
  123ARG    HB3 1893   3.303   1.927   3.191
  123ARG     CG 1894   3.293   1.975   2.988
  123ARG    HG2 1895   3.336   2.074   2.999
  123ARG    HG3 1896   3.338   1.938   2.896
  123ARG     CD 1897   3.143   1.997   2.975
  123ARG    HD2 1898   3.097   1.898   2.979
  123ARG    HD3 1899   3.106   2.051   3.062
  123ARG     NE 1900   3.112   2.062   2.845
  123ARG     HE 1901   3.195   2.095   2.798
  123ARG     CZ 1902   2.997   2.094   2.788
  123ARG    NH1 1903   2.883   2.093   2.853
  123ARG   HH11 1904   2.876   2.065   2.950
  123ARG   HH12 1905   2.804   2.138   2.810
  123ARG    NH2 1906   3.003   2.142   2.665
  123ARG   HH21 1907   3.088   2.122   2.615
  123ARG   HH22 1908   2.919   2.153   2.611
  123ARG      C 1909   3.548   1.769   3.206
  123ARG      O 1910   3.480   1.731   3.299
  124ASP      N 1911   3.678   1.753   3.201
  124ASP      H 1912   3.722   1.779   3.114
  124ASP     CA 1913   3.749   1.666   3.294
  124ASP     HA 1914   3.694   1.647   3.387
  124ASP     CB 1915   3.778   1.520   3.241
  124ASP    HB2 1916   3.685   1.469   3.216
  124ASP    HB3 1917   3.836   1.520   3.149
  124ASP     CG 1918   3.856   1.426   3.321
  124ASP    OD1 1919   3.924   1.337   3.264
  124ASP    OD2 1920   3.858   1.440   3.444
  124ASP      C 1921   3.877   1.728   3.346
  124ASP      O 1922   3.966   1.762   3.266
  125PHE      N 1923   3.891   1.742   3.478
  125PHE      H 1924   3.807   1.719   3.529
  125PHE     CA 1925   3.989   1.825   3.541
  125PHE     HA 1926   4.075   1.839   3.476
  125PHE     CB 1927   3.924   1.965   3.574
  125PHE    HB2 1928   3.831   1.937   3.623
  125PHE    HB3 1929   3.985   2.022   3.643
  125PHE     CG 1930   3.906   2.059   3.453
  125PHE    CD1 1931   3.796   2.037   3.365
  125PHE    HD1 1932   3.721   1.962   3.385
  125PHE    CE1 1933   3.798   2.099   3.241
  125PHE    HE1 1934   3.720   2.078   3.170
  125PHE     CZ 1935   3.902   2.189   3.210
  125PHE     HZ 1936   3.905   2.238   3.114
  125PHE    CE2 1937   4.002   2.225   3.302
  125PHE    HE2 1938   4.088   2.285   3.278
  125PHE    CD2 1939   4.001   2.156   3.426
  125PHE    HD2 1940   4.087   2.177   3.488
  125PHE      C 1941   4.030   1.753   3.674
  125PHE      O 1942   3.972   1.775   3.781
  126PRO      N 1943   4.124   1.657   3.669
  126PRO     CD 1944   4.178   1.609   3.545
  126PRO    HD2 1945   4.229   1.691   3.495
  126PRO    HD3 1946   4.095   1.577   3.482
  126PRO     CG 1947   4.274   1.501   3.587
  126PRO    HG2 1948   4.372   1.548   3.596
  126PRO    HG3 1949   4.275   1.426   3.508
  126PRO     CB 1950   4.228   1.451   3.720
  126PRO    HB2 1951   4.302   1.408   3.787
  126PRO    HB3 1952   4.158   1.369   3.704
  126PRO     CA 1953   4.147   1.568   3.785
  126PRO     HA 1954   4.050   1.525   3.809
  126PRO      C 1955   4.223   1.616   3.912
  126PRO      O 1956   4.245   1.544   4.010
  127ALA      N 1957   4.257   1.747   3.917
  127ALA      H 1958   4.232   1.808   3.839
  127ALA     CA 1959   4.333   1.805   4.030
  127ALA     HA 1960   4.392   1.729   4.082
  127ALA     CB 1961   4.439   1.897   3.974
  127ALA    HB1 1962   4.509   1.930   4.050
  127ALA    HB2 1963   4.498   1.839   3.902
  127ALA    HB3 1964   4.402   1.981   3.915
  127ALA      C 1965   4.252   1.865   4.146
  127ALA      O 1966   4.304   1.867   4.262
  128VAL      N 1967   4.125   1.908   4.127
  128VAL      H 1968   4.094   1.920   4.031
  128VAL     CA 1969   4.035   1.924   4.240
  128VAL     HA 1970   4.099   1.964   4.319
  128VAL     CB 1971   3.932   2.039   4.228
  128VAL     HB 1972   3.869   2.008   4.144
  128VAL    CG1 1973   3.842   2.050   4.359
  128VAL   HG11 1974   3.908   2.044   4.446
  128VAL   HG12 1975   3.783   2.141   4.359
  128VAL   HG13 1976   3.769   1.971   4.375
  128VAL    CG2 1977   3.996   2.171   4.203
  128VAL   HG21 1978   4.073   2.194   4.277
  128VAL   HG22 1979   4.045   2.163   4.105
  128VAL   HG23 1980   3.922   2.249   4.187
  128VAL      C 1981   3.971   1.794   4.296
  128VAL      O 1982   3.974   1.785   4.422
  129PRO      N 1983   3.912   1.699   4.223
  129PRO     CD 1984   3.879   1.573   4.293
  129PRO    HD2 1985   3.810   1.580   4.377
  129PRO    HD3 1986   3.976   1.533   4.322
  129PRO     CG 1987   3.821   1.475   4.184
  129PRO    HG2 1988   3.712   1.487   4.183
  129PRO    HG3 1989   3.836   1.368   4.202
  129PRO     CB 1990   3.887   1.536   4.060
  129PRO    HB2 1991   3.830   1.501   3.974
  129PRO    HB3 1992   3.991   1.507   4.053
  129PRO     CA 1993   3.878   1.689   4.084
  129PRO     HA 1994   3.954   1.735   4.021
  129PRO      C 1995   3.737   1.738   4.042
  129PRO      O 1996   3.641   1.724   4.114
  130TYR      N 1997   3.718   1.785   3.915
  130TYR      H 1998   3.802   1.782   3.859
  130TYR     CA 1999   3.591   1.810   3.847
  130TYR     HA 2000   3.514   1.793   3.922
  130TYR     CB 2001   3.585   1.958   3.816
  130TYR    HB2 2002   3.681   1.982   3.771
  130TYR    HB3 2003   3.505   1.979   3.745
  130TYR     CG 2004   3.569   2.055   3.934
  130TYR    CD1 2005   3.471   2.034   4.036
  130TYR    HD1 2006   3.409   1.946   4.037
  130TYR    CE1 2007   3.445   2.131   4.140
  130TYR    HE1 2008   3.355   2.115   4.197
  130TYR     CZ 2009   3.518   2.253   4.138
  130TYR     OH 2010   3.491   2.350   4.232
  130TYR     HH 2011   3.547   2.428   4.219
  130TYR    CE2 2012   3.622   2.277   4.044
  130TYR    HE2 2013   3.683   2.365   4.058
  130TYR    CD2 2014   3.645   2.172   3.945
  130TYR    HD2 2015   3.724   2.175   3.872
  130TYR      C 2016   3.561   1.732   3.723
  130TYR      O 2017   3.651   1.678   3.666
  131SER      N 2018   3.436   1.733   3.692
  131SER      H 2019   3.379   1.772   3.766
  131SER     CA 2020   3.367   1.639   3.593
  131SER     HA 2021   3.445   1.615   3.520
  131SER     CB 2022   3.327   1.509   3.660
  131SER    HB2 2023   3.268   1.446   3.594
  131SER    HB3 2024   3.413   1.449   3.689
  131SER     OG 2025   3.250   1.526   3.774
  131SER     HG 2026   3.254   1.612   3.817
  131SER      C 2027   3.248   1.712   3.521
  131SER      O 2028   3.210   1.816   3.576
  132GLY      N 2029   3.188   1.660   3.410
  132GLY      H 2030   3.233   1.578   3.373
  132GLY     CA 2031   3.071   1.726   3.341
  132GLY    HA2 2032   3.113   1.815   3.296
  132GLY    HA3 2033   3.034   1.666   3.257
  132GLY      C 2034   2.950   1.764   3.431
  132GLY      O 2035   2.889   1.869   3.409
  133TRP      N 2036   2.924   1.692   3.540
  133TRP      H 2037   2.989   1.619   3.565
  133TRP     CA 2038   2.816   1.722   3.642
  133TRP     HA 2039   2.724   1.751   3.592
  133TRP     CB 2040   2.790   1.597   3.723
  133TRP    HB2 2041   2.882   1.566   3.772
  133TRP    HB3 2042   2.712   1.616   3.797
  133TRP     CG 2043   2.744   1.470   3.644
  133TRP    CD1 2044   2.823   1.373   3.602
  133TRP    HD1 2045   2.929   1.364   3.619
  133TRP    NE1 2046   2.745   1.277   3.545
  133TRP    HE1 2047   2.782   1.188   3.514
  133TRP    CE2 2048   2.609   1.311   3.541
  133TRP    CZ2 2049   2.493   1.255   3.484
  133TRP    HZ2 2050   2.501   1.176   3.411
  133TRP    CH2 2051   2.371   1.315   3.506
  133TRP    HH2 2052   2.286   1.274   3.453
  133TRP    CZ3 2053   2.361   1.436   3.583
  133TRP    HZ3 2054   2.262   1.479   3.589
  133TRP    CE3 2055   2.476   1.487   3.640
  133TRP    HE3 2056   2.468   1.575   3.702
  133TRP    CD2 2057   2.608   1.437   3.610
  133TRP      C 2058   2.846   1.837   3.741
  133TRP      O 2059   2.764   1.863   3.829
  134ASP      N 2060   2.967   1.902   3.725
  134ASP      H 2061   3.032   1.868   3.656
  134ASP     CA 2062   3.022   2.010   3.817
  134ASP     HA 2063   2.952   2.013   3.901
  134ASP     CB 2064   3.157   1.974   3.879
  134ASP    HB2 2065   3.231   1.968   3.799
  134ASP    HB3 2066   3.185   2.057   3.944
  134ASP     CG 2067   3.166   1.839   3.958
  134ASP    OD1 2068   3.068   1.799   4.030
  134ASP    OD2 2069   3.266   1.769   3.939
  134ASP      C 2070   3.020   2.147   3.747
  134ASP      O 2071   3.055   2.248   3.810
  135PHE      N 2072   2.968   2.157   3.624
  135PHE      H 2073   2.955   2.068   3.578
  135PHE     CA 2074   2.964   2.275   3.535
  135PHE     HA 2075   3.013   2.353   3.595
  135PHE     CB 2076   3.054   2.259   3.410
  135PHE    HB2 2077   3.017   2.174   3.352
  135PHE    HB3 2078   3.035   2.342   3.341
  135PHE     CG 2079   3.199   2.241   3.435
  135PHE    CD1 2080   3.277   2.343   3.489
  135PHE    HD1 2081   3.225   2.436   3.510
  135PHE    CE1 2082   3.413   2.314   3.511
  135PHE    HE1 2083   3.471   2.402   3.537
  135PHE     CZ 2084   3.481   2.193   3.476
  135PHE     HZ 2085   3.588   2.179   3.481
  135PHE    CE2 2086   3.397   2.095   3.434
  135PHE    HE2 2087   3.438   1.999   3.407
  135PHE    CD2 2088   3.259   2.114   3.416
  135PHE    HD2 2089   3.203   2.034   3.369
  135PHE      C 2090   2.817   2.315   3.502
  135PHE      O 2091   2.729   2.236   3.464
  136ASN      N 2092   2.789   2.441   3.523
  136ASN      H 2093   2.865   2.507   3.535
  136ASN     CA 2094   2.656   2.506   3.497
  136ASN     HA 2095   2.586   2.433   3.537
  136ASN     CB 2096   2.651   2.638   3.580
  136ASN    HB2 2097   2.677   2.615   3.683
  136ASN    HB3 2098   2.722   2.710   3.537
  136ASN     CG 2099   2.518   2.699   3.572
  136ASN    OD1 2100   2.416   2.633   3.549
  136ASN    ND2 2101   2.508   2.828   3.591
  136ASN   HD21 2102   2.421   2.876   3.612
  136ASN   HD22 2103   2.596   2.876   3.593
  136ASN      C 2104   2.638   2.510   3.349
  136ASN      O 2105   2.699   2.589   3.273
  137ASP      N 2106   2.559   2.420   3.297
  137ASP      H 2107   2.506   2.364   3.363
  137ASP     CA 2108   2.544   2.394   3.152
  137ASP     HA 2109   2.583   2.482   3.100
  137ASP     CB 2110   2.624   2.266   3.109
  137ASP    HB2 2111   2.727   2.289   3.136
  137ASP    HB3 2112   2.606   2.180   3.173
  137ASP     CG 2113   2.603   2.235   2.961
  137ASP    OD1 2114   2.514   2.155   2.925
  137ASP    OD2 2115   2.679   2.291   2.876
  137ASP      C 2116   2.394   2.400   3.112
  137ASP      O 2117   2.358   2.460   3.012
  138GLY      N 2118   2.304   2.327   3.183
  138GLY      H 2119   2.337   2.285   3.269
  138GLY     CA 2120   2.170   2.282   3.139
  138GLY    HA2 2121   2.163   2.240   3.039
  138GLY    HA3 2122   2.129   2.205   3.204
  138GLY      C 2123   2.063   2.391   3.142
  138GLY      O 2124   1.957   2.365   3.083
  139LYS      N 2125   2.083   2.506   3.213
  139LYS      H 2126   2.173   2.509   3.259
  139LYS     CA 2127   1.987   2.619   3.224
  139LYS     HA 2128   1.894   2.582   3.181
  139LYS     CB 2129   1.973   2.661   3.373
  139LYS    HB2 2130   2.058   2.724   3.399
  139LYS    HB3 2131   1.881   2.719   3.373
  139LYS     CG 2132   1.960   2.553   3.478
  139LYS    HG2 2133   1.918   2.463   3.434
  139LYS    HG3 2134   2.060   2.529   3.515
  139LYS     CD 2135   1.879   2.605   3.592
  139LYS    HD2 2136   1.915   2.703   3.625
  139LYS    HD3 2137   1.774   2.616   3.566
  139LYS     CE 2138   1.898   2.519   3.716
  139LYS    HE2 2139   1.870   2.418   3.687
  139LYS    HE3 2140   2.002   2.520   3.746
  139LYS     NZ 2141   1.809   2.565   3.822
  139LYS    HZ1 2142   1.807   2.493   3.892
  139LYS    HZ2 2143   1.844   2.648   3.868
  139LYS    HZ3 2144   1.716   2.588   3.789
  139LYS      C 2145   2.018   2.745   3.135
  139LYS      O 2146   1.929   2.829   3.128
  140CYX      N 2147   2.128   2.752   3.065
  140CYX      H 2148   2.202   2.687   3.089
  140CYX     CA 2149   2.155   2.863   2.968
  140CYX     HA 2150   2.153   2.950   3.034
  140CYX     CB 2151   2.298   2.858   2.916
  140CYX    HB2 2152   2.365   2.865   3.001
  140CYX    HB3 2153   2.311   2.761   2.868
  140CYX     SG 2154   2.339   2.994   2.803
  140CYX      C 2155   2.049   2.871   2.852
  140CYX      O 2156   2.036   2.767   2.784
  141LYS      N 2157   1.985   2.989   2.833
  141LYS      H 2158   2.008   3.065   2.896
  141LYS     CA 2159   1.862   3.001   2.752
  141LYS     HA 2160   1.804   2.908   2.752
  141LYS     CB 2161   1.782   3.119   2.810
  141LYS    HB2 2162   1.690   3.126   2.751
  141LYS    HB3 2163   1.746   3.103   2.911
  141LYS     CG 2164   1.872   3.247   2.798
  141LYS    HG2 2165   1.932   3.260   2.888
  141LYS    HG3 2166   1.928   3.241   2.705
  141LYS     CD 2167   1.793   3.375   2.774
  141LYS    HD2 2168   1.723   3.356   2.693
  141LYS    HD3 2169   1.723   3.396   2.855
  141LYS     CE 2170   1.883   3.490   2.749
  141LYS    HE2 2171   1.944   3.491   2.839
  141LYS    HE3 2172   1.957   3.463   2.672
  141LYS     NZ 2173   1.815   3.612   2.718
  141LYS    HZ1 2174   1.794   3.603   2.619
  141LYS    HZ2 2175   1.731   3.611   2.774
  141LYS    HZ3 2176   1.869   3.695   2.737
  141LYS      C 2177   1.897   3.015   2.604
  141LYS      O 2178   1.810   3.057   2.526
  142THR      N 2179   2.019   2.976   2.564
  142THR      H 2180   2.085   2.930   2.625
  142THR     CA 2181   2.054   2.965   2.421
  142THR     HA 2182   1.958   2.951   2.371
  142THR     CB 2183   2.113   3.099   2.377
  142THR     HB 2184   2.051   3.179   2.418
  142THR    CG2 2185   2.257   3.118   2.430
  142THR   HG21 2186   2.304   3.200   2.374
  142THR   HG22 2187   2.238   3.162   2.527
  142THR   HG23 2188   2.318   3.029   2.440
  142THR    OG1 2189   2.122   3.095   2.237
  142THR    HG1 2190   2.186   3.160   2.207
  142THR      C 2191   2.135   2.842   2.386
  142THR      O 2192   2.193   2.783   2.475
  143GLY      N 2193   2.132   2.796   2.261
  143GLY      H 2194   2.075   2.846   2.195
  143GLY     CA 2195   2.197   2.674   2.206
  143GLY    HA2 2196   2.138   2.591   2.243
  143GLY    HA3 2197   2.187   2.679   2.098
  143GLY      C 2198   2.350   2.656   2.238
  143GLY      O 2199   2.396   2.543   2.269
  144SER      N 2200   2.419   2.771   2.229
  144SER      H 2201   2.360   2.852   2.222
  144SER     CA 2202   2.562   2.794   2.247
  144SER     HA 2203   2.615   2.721   2.187
  144SER     CB 2204   2.595   2.932   2.190
  144SER    HB2 2205   2.703   2.940   2.192
  144SER    HB3 2206   2.569   2.937   2.084
  144SER     OG 2207   2.523   3.024   2.269
  144SER     HG 2208   2.540   3.113   2.238
  144SER      C 2209   2.608   2.788   2.390
  144SER      O 2210   2.727   2.761   2.404
  145GLY      N 2211   2.524   2.817   2.492
  145GLY      H 2212   2.424   2.827   2.479
  145GLY     CA 2213   2.574   2.822   2.625
  145GLY    HA2 2214   2.491   2.801   2.693
  145GLY    HA3 2215   2.648   2.743   2.639
  145GLY      C 2216   2.645   2.951   2.670
  145GLY      O 2217   2.694   2.963   2.783
  146ASP      N 2218   2.686   3.041   2.577
  146ASP      H 2219   2.640   3.033   2.487
  146ASP     CA 2220   2.769   3.164   2.601
  146ASP     HA 2221   2.818   3.135   2.694
  146ASP     CB 2222   2.879   3.183   2.496
  146ASP    HB2 2223   2.845   3.220   2.400
  146ASP    HB3 2224   2.954   3.252   2.533
  146ASP     CG 2225   2.967   3.059   2.460
  146ASP    OD1 2226   2.974   3.026   2.338
  146ASP    OD2 2227   3.029   2.998   2.552
  146ASP      C 2228   2.689   3.287   2.626
  146ASP      O 2229   2.587   3.306   2.563
  147ILE      N 2230   2.735   3.370   2.721
  147ILE      H 2231   2.822   3.350   2.769
  147ILE     CA 2232   2.701   3.509   2.727
  147ILE     HA 2233   2.592   3.506   2.736
  147ILE     CB 2234   2.746   3.575   2.859
  147ILE     HB 2235   2.855   3.574   2.850
  147ILE    CG2 2236   2.702   3.722   2.860
  147ILE   HG21 2237   2.703   3.770   2.957
  147ILE   HG22 2238   2.774   3.776   2.798
  147ILE   HG23 2239   2.605   3.748   2.819
  147ILE    CG1 2240   2.702   3.492   2.978
  147ILE   HG12 2241   2.595   3.478   2.993
  147ILE   HG13 2242   2.734   3.388   2.970
  147ILE    CD1 2243   2.767   3.551   3.104
  147ILE   HD11 2244   2.712   3.640   3.137
  147ILE   HD12 2245   2.745   3.484   3.187
  147ILE   HD13 2246   2.876   3.553   3.097
  147ILE      C 2247   2.732   3.590   2.599
  147ILE      O 2248   2.839   3.580   2.547
  148GLU      N 2249   2.640   3.670   2.553
  148GLU      H 2250   2.545   3.666   2.587
  148GLU     CA 2251   2.651   3.755   2.435
  148GLU     HA 2252   2.755   3.760   2.405
  148GLU     CB 2253   2.579   3.692   2.312
  148GLU    HB2 2254   2.599   3.751   2.223
  148GLU    HB3 2255   2.618   3.593   2.292
  148GLU     CG 2256   2.427   3.671   2.329
  148GLU    HG2 2257   2.386   3.618   2.243
  148GLU    HG3 2258   2.404   3.611   2.417
  148GLU     CD 2259   2.344   3.799   2.325
  148GLU    OE1 2260   2.253   3.804   2.415
  148GLU    OE2 2261   2.353   3.881   2.237
  148GLU      C 2262   2.598   3.893   2.470
  148GLU      O 2263   2.645   3.990   2.400
  149ASN      N 2264   2.521   3.915   2.572
  149ASN      H 2265   2.482   3.835   2.621
  149ASN     CA 2266   2.481   4.048   2.624
  149ASN     HA 2267   2.552   4.121   2.586
  149ASN     CB 2268   2.343   4.092   2.572
  149ASN    HB2 2269   2.337   4.093   2.463
  149ASN    HB3 2270   2.281   4.012   2.613
  149ASN     CG 2271   2.295   4.223   2.634
  149ASN    OD1 2272   2.366   4.288   2.710
  149ASN    ND2 2273   2.174   4.262   2.602
  149ASN   HD21 2274   2.149   4.355   2.631
  149ASN   HD22 2275   2.117   4.241   2.521
  149ASN      C 2276   2.492   4.045   2.781
  149ASN      O 2277   2.415   3.980   2.852
  150TYR      N 2278   2.586   4.124   2.834
  150TYR      H 2279   2.626   4.201   2.781
  150TYR     CA 2280   2.631   4.112   2.974
  150TYR     HA 2281   2.618   4.006   2.996
  150TYR     CB 2282   2.781   4.149   2.985
  150TYR    HB2 2283   2.814   4.239   2.932
  150TYR    HB3 2284   2.795   4.182   3.088
  150TYR     CG 2285   2.878   4.039   2.960
  150TYR    CD1 2286   2.900   4.006   2.821
  150TYR    HD1 2287   2.859   4.064   2.740
  150TYR    CE1 2288   2.999   3.911   2.787
  150TYR    HE1 2289   3.021   3.879   2.686
  150TYR     CZ 2290   3.048   3.831   2.895
  150TYR     OH 2291   3.151   3.749   2.866
  150TYR     HH 2292   3.143   3.715   2.776
  150TYR    CE2 2293   3.021   3.856   3.034
  150TYR    HE2 2294   3.069   3.807   3.117
  150TYR    CD2 2295   2.932   3.964   3.065
  150TYR    HD2 2296   2.911   3.982   3.169
  150TYR      C 2297   2.526   4.199   3.056
  150TYR      O 2298   2.532   4.201   3.180
  151ASN      N 2299   2.429   4.261   2.993
  151ASN      H 2300   2.414   4.265   2.893
  151ASN     CA 2301   2.326   4.342   3.060
  151ASN     HA 2302   2.358   4.352   3.164
  151ASN     CB 2303   2.328   4.477   2.986
  151ASN    HB2 2304   2.428   4.519   2.984
  151ASN    HB3 2305   2.281   4.464   2.888
  151ASN     CG 2306   2.254   4.585   3.069
  151ASN    OD1 2307   2.244   4.593   3.191
  151ASN    ND2 2308   2.197   4.678   2.989
  151ASN   HD21 2309   2.146   4.752   3.034
  151ASN   HD22 2310   2.209   4.671   2.889
  151ASN      C 2311   2.190   4.275   3.076
  151ASN      O 2312   2.098   4.333   3.125
  152ASP      N 2313   2.177   4.151   3.036
  152ASP      H 2314   2.260   4.116   2.990
  152ASP     CA 2315   2.053   4.085   3.025
  152ASP     HA 2316   1.971   4.157   3.032
  152ASP     CB 2317   2.057   4.037   2.882
  152ASP    HB2 2318   2.080   4.118   2.813
  152ASP    HB3 2319   2.145   3.978   2.859
  152ASP     CG 2320   1.941   3.951   2.825
  152ASP    OD1 2321   1.829   4.011   2.797
  152ASP    OD2 2322   1.954   3.830   2.802
  152ASP      C 2323   2.023   3.974   3.129
  152ASP      O 2324   2.106   3.884   3.145
  153ALA      N 2325   1.906   3.979   3.195
  153ALA      H 2326   1.835   4.047   3.173
  153ALA     CA 2327   1.899   3.913   3.326
  153ALA     HA 2328   1.986   3.934   3.388
  153ALA     CB 2329   1.779   3.969   3.402
  153ALA    HB1 2330   1.793   4.074   3.428
  153ALA    HB2 2331   1.695   3.964   3.332
  153ALA    HB3 2332   1.758   3.909   3.490
  153ALA      C 2333   1.878   3.761   3.303
  153ALA      O 2334   1.932   3.690   3.386
  154THR      N 2335   1.813   3.708   3.198
  154THR      H 2336   1.770   3.775   3.136
  154THR     CA 2337   1.797   3.569   3.162
  154THR     HA 2338   1.778   3.516   3.255
  154THR     CB 2339   1.676   3.547   3.077
  154THR     HB 2340   1.666   3.442   3.049
  154THR    CG2 2341   1.546   3.583   3.149
  154THR   HG21 2342   1.533   3.548   3.252
  154THR   HG22 2343   1.537   3.691   3.152
  154THR   HG23 2344   1.467   3.540   3.087
  154THR    OG1 2345   1.673   3.636   2.965
  154THR    HG1 2346   1.649   3.727   2.982
  154THR      C 2347   1.921   3.490   3.116
  154THR      O 2348   1.915   3.365   3.107
  155GLN      N 2349   2.033   3.563   3.091
  155GLN      H 2350   2.035   3.661   3.114
  155GLN     CA 2351   2.163   3.498   3.060
  155GLN     HA 2352   2.147   3.391   3.069
  155GLN     CB 2353   2.223   3.520   2.918
  155GLN    HB2 2354   2.320   3.471   2.911
  155GLN    HB3 2355   2.151   3.487   2.843
  155GLN     CG 2356   2.258   3.668   2.896
  155GLN    HG2 2357   2.179   3.734   2.933
  155GLN    HG3 2358   2.344   3.693   2.959
  155GLN     CD 2359   2.285   3.697   2.750
  155GLN    OE1 2360   2.396   3.675   2.696
  155GLN    NE2 2361   2.187   3.743   2.671
  155GLN   HE21 2362   2.209   3.765   2.575
  155GLN   HE22 2363   2.104   3.779   2.716
  155GLN      C 2364   2.282   3.528   3.163
  155GLN      O 2365   2.372   3.443   3.173
  156VAL      N 2366   2.304   3.641   3.237
  156VAL      H 2367   2.233   3.713   3.244
  156VAL     CA 2368   2.438   3.668   3.307
  156VAL     HA 2369   2.520   3.670   3.234
  156VAL     CB 2370   2.432   3.806   3.362
  156VAL     HB 2371   2.517   3.820   3.428
  156VAL    CG1 2372   2.450   3.913   3.257
  156VAL   HG11 2373   2.540   3.892   3.199
  156VAL   HG12 2374   2.363   3.912   3.190
  156VAL   HG13 2375   2.466   4.008   3.308
  156VAL    CG2 2376   2.301   3.831   3.450
  156VAL   HG21 2377   2.292   3.938   3.466
  156VAL   HG22 2378   2.208   3.790   3.411
  156VAL   HG23 2379   2.322   3.786   3.548
  156VAL      C 2380   2.481   3.568   3.415
  156VAL      O 2381   2.599   3.552   3.446
  157ARG      N 2382   2.380   3.501   3.474
  157ARG      H 2383   2.287   3.531   3.451
  157ARG     CA 2384   2.401   3.391   3.570
  157ARG     HA 2385   2.499   3.402   3.615
  157ARG     CB 2386   2.301   3.408   3.675
  157ARG    HB2 2387   2.198   3.395   3.642
  157ARG    HB3 2388   2.307   3.323   3.743
  157ARG     CG 2389   2.311   3.537   3.754
  157ARG    HG2 2390   2.412   3.559   3.789
  157ARG    HG3 2391   2.279   3.607   3.676
  157ARG     CD 2392   2.214   3.567   3.868
  157ARG    HD2 2393   2.112   3.584   3.834
  157ARG    HD3 2394   2.211   3.473   3.924
  157ARG     NE 2395   2.262   3.675   3.951
  157ARG     HE 2396   2.302   3.641   4.037
  157ARG     CZ 2397   2.250   3.808   3.936
  157ARG    NH1 2398   2.168   3.868   3.852
  157ARG   HH11 2399   2.109   3.822   3.784
  157ARG   HH12 2400   2.160   3.969   3.854
  157ARG    NH2 2401   2.300   3.889   4.020
  157ARG   HH21 2402   2.336   3.844   4.103
  157ARG   HH22 2403   2.272   3.985   4.035
  157ARG      C 2404   2.408   3.256   3.514
  157ARG      O 2405   2.505   3.187   3.547
  158ASP      N 2406   2.318   3.220   3.423
  158ASP      H 2407   2.256   3.297   3.399
  158ASP     CA 2408   2.304   3.083   3.371
  158ASP     HA 2409   2.321   3.010   3.449
  158ASP     CB 2410   2.159   3.066   3.320
  158ASP    HB2 2411   2.136   3.139   3.243
  158ASP    HB3 2412   2.143   2.967   3.276
  158ASP     CG 2413   2.052   3.078   3.430
  158ASP    OD1 2414   2.055   2.998   3.528
  158ASP    OD2 2415   1.979   3.180   3.427
  158ASP      C 2416   2.406   3.048   3.264
  158ASP      O 2417   2.422   2.923   3.249
  159CYX      N 2418   2.465   3.151   3.199
  159CYX      H 2419   2.441   3.247   3.219
  159CYX     CA 2420   2.557   3.130   3.083
  159CYX     HA 2421   2.562   3.025   3.053
  159CYX     CB 2422   2.498   3.199   2.964
  159CYX    HB2 2423   2.497   3.305   2.991
  159CYX    HB3 2424   2.564   3.203   2.877
  159CYX     SG 2425   2.331   3.162   2.914
  159CYX      C 2426   2.706   3.171   3.109
  159CYX      O 2427   2.736   3.236   3.206
  160ARG      N 2428   2.795   3.125   3.015
  160ARG      H 2429   2.757   3.068   2.941
  160ARG     CA 2430   2.935   3.135   3.035
  160ARG     HA 2431   2.968   3.124   3.138
  160ARG     CB 2432   3.005   3.024   2.952
  160ARG    HB2 2433   2.973   3.039   2.848
  160ARG    HB3 2434   3.109   3.050   2.966
  160ARG     CG 2435   2.969   2.880   2.981
  160ARG    HG2 2436   2.969   2.864   3.089
  160ARG    HG3 2437   2.867   2.862   2.947
  160ARG     CD 2438   3.059   2.788   2.900
  160ARG    HD2 2439   3.165   2.803   2.922
  160ARG    HD3 2440   3.037   2.684   2.922
  160ARG     NE 2441   3.045   2.797   2.747
  160ARG     HE 2442   3.044   2.891   2.709
  160ARG     CZ 2443   3.028   2.693   2.658
  160ARG    NH1 2444   3.008   2.568   2.682
  160ARG   HH11 2445   2.993   2.532   2.775
  160ARG   HH12 2446   2.993   2.510   2.601
  160ARG    NH2 2447   3.033   2.725   2.531
  160ARG   HH21 2448   3.023   2.823   2.510
  160ARG   HH22 2449   3.014   2.660   2.456
  160ARG      C 2450   2.990   3.271   2.987
  160ARG      O 2451   2.949   3.327   2.887
  161LEU      N 2452   3.089   3.329   3.052
  161LEU      H 2453   3.137   3.283   3.128
  161LEU     CA 2454   3.164   3.448   3.007
  161LEU     HA 2455   3.094   3.520   2.965
  161LEU     CB 2456   3.233   3.503   3.135
  161LEU    HB2 2457   3.299   3.427   3.176
  161LEU    HB3 2458   3.302   3.575   3.092
  161LEU     CG 2459   3.141   3.578   3.235
  161LEU     HG 2460   3.062   3.625   3.177
  161LEU    CD1 2461   3.075   3.483   3.339
  161LEU   HD11 2462   3.153   3.420   3.382
  161LEU   HD12 2463   3.012   3.537   3.410
  161LEU   HD13 2464   3.007   3.413   3.290
  161LEU    CD2 2465   3.223   3.684   3.318
  161LEU   HD21 2466   3.283   3.746   3.251
  161LEU   HD22 2467   3.152   3.745   3.374
  161LEU   HD23 2468   3.287   3.625   3.383
  161LEU      C 2469   3.273   3.394   2.904
  161LEU      O 2470   3.370   3.324   2.936
  162THR      N 2471   3.269   3.438   2.779
  162THR      H 2472   3.197   3.507   2.763
  162THR     CA 2473   3.378   3.406   2.674
  162THR     HA 2474   3.333   3.426   2.577
  162THR     CB 2475   3.496   3.500   2.692
  162THR     HB 2476   3.576   3.468   2.625
  162THR    CG2 2477   3.468   3.639   2.661
  162THR   HG21 2478   3.395   3.675   2.733
  162THR   HG22 2479   3.560   3.697   2.668
  162THR   HG23 2480   3.438   3.651   2.557
  162THR    OG1 2481   3.536   3.499   2.832
  162THR    HG1 2482   3.498   3.420   2.869
  162THR      C 2483   3.423   3.254   2.671
  162THR      O 2484   3.543   3.222   2.649
  163GLY      N 2485   3.328   3.159   2.681
  163GLY      H 2486   3.230   3.186   2.682
  163GLY     CA 2487   3.363   3.015   2.678
  163GLY    HA2 2488   3.274   2.951   2.677
  163GLY    HA3 2489   3.426   2.995   2.591
  163GLY      C 2490   3.433   2.950   2.798
  163GLY      O 2491   3.476   2.831   2.795
  164LEU      N 2492   3.459   3.034   2.906
  164LEU      H 2493   3.418   3.126   2.916
  164LEU     CA 2494   3.523   2.990   3.034
  164LEU     HA 2495   3.606   2.922   3.012
  164LEU     CB 2496   3.584   3.106   3.115
  164LEU    HB2 2497   3.510   3.185   3.100
  164LEU    HB3 2498   3.591   3.076   3.220
  164LEU     CG 2499   3.729   3.153   3.069
  164LEU     HG 2500   3.806   3.081   3.096
  164LEU    CD1 2501   3.734   3.167   2.918
  164LEU   HD11 2502   3.830   3.210   2.890
  164LEU   HD12 2503   3.723   3.071   2.867
  164LEU   HD13 2504   3.655   3.230   2.879
  164LEU    CD2 2505   3.772   3.289   3.128
  164LEU   HD21 2506   3.764   3.284   3.236
  164LEU   HD22 2507   3.873   3.322   3.101
  164LEU   HD23 2508   3.704   3.363   3.088
  164LEU      C 2509   3.417   2.904   3.109
  164LEU      O 2510   3.299   2.943   3.113
  165LEU      N 2511   3.456   2.787   3.166
  165LEU      H 2512   3.554   2.775   3.186
  165LEU     CA 2513   3.372   2.672   3.211
  165LEU     HA 2514   3.295   2.649   3.138
  165LEU     CB 2515   3.447   2.539   3.236
  165LEU    HB2 2516   3.527   2.550   3.309
  165LEU    HB3 2517   3.372   2.472   3.278
  165LEU     CG 2518   3.511   2.491   3.108
  165LEU     HG 2519   3.569   2.575   3.070
  165LEU    CD1 2520   3.597   2.368   3.129
  165LEU   HD11 2521   3.626   2.323   3.035
  165LEU   HD12 2522   3.678   2.393   3.198
  165LEU   HD13 2523   3.528   2.296   3.174
  165LEU    CD2 2524   3.405   2.451   3.005
  165LEU   HD21 2525   3.454   2.409   2.916
  165LEU   HD22 2526   3.330   2.381   3.042
  165LEU   HD23 2527   3.346   2.537   2.972
  165LEU      C 2528   3.296   2.722   3.335
  165LEU      O 2529   3.336   2.713   3.451
  166ASP      N 2530   3.175   2.782   3.314
  166ASP      H 2531   3.135   2.804   3.224
  166ASP     CA 2532   3.089   2.825   3.428
  166ASP     HA 2533   3.140   2.907   3.479
  166ASP     CB 2534   2.953   2.882   3.383
  166ASP    HB2 2535   2.958   2.962   3.309
  166ASP    HB3 2536   2.884   2.801   3.359
  166ASP     CG 2537   2.878   2.966   3.491
  166ASP    OD1 2538   2.933   3.071   3.528
  166ASP    OD2 2539   2.769   2.938   3.545
  166ASP      C 2540   3.070   2.706   3.524
  166ASP      O 2541   3.012   2.603   3.484
  167LEU      N 2542   3.117   2.719   3.656
  167LEU      H 2543   3.149   2.809   3.690
  167LEU     CA 2544   3.091   2.617   3.753
  167LEU     HA 2545   3.115   2.518   3.712
  167LEU     CB 2546   3.191   2.631   3.865
  167LEU    HB2 2547   3.188   2.737   3.893
  167LEU    HB3 2548   3.164   2.569   3.950
  167LEU     CG 2549   3.332   2.586   3.822
  167LEU     HG 2550   3.344   2.615   3.718
  167LEU    CD1 2551   3.444   2.649   3.907
  167LEU   HD11 2552   3.453   2.755   3.883
  167LEU   HD12 2553   3.415   2.644   4.012
  167LEU   HD13 2554   3.540   2.601   3.888
  167LEU    CD2 2555   3.346   2.434   3.855
  167LEU   HD21 2556   3.357   2.402   3.959
  167LEU   HD22 2557   3.270   2.375   3.805
  167LEU   HD23 2558   3.435   2.397   3.804
  167LEU      C 2559   2.948   2.610   3.803
  167LEU      O 2560   2.873   2.706   3.809
  168ALA      N 2561   2.910   2.489   3.850
  168ALA      H 2562   2.977   2.413   3.851
  168ALA     CA 2563   2.784   2.471   3.932
  168ALA     HA 2564   2.696   2.512   3.883
  168ALA     CB 2565   2.754   2.325   3.920
  168ALA    HB1 2566   2.670   2.307   3.987
  168ALA    HB2 2567   2.730   2.302   3.816
  168ALA    HB3 2568   2.841   2.268   3.951
  168ALA      C 2569   2.796   2.509   4.077
  168ALA      O 2570   2.806   2.424   4.169
  169LEU      N 2571   2.791   2.644   4.109
  169LEU      H 2572   2.774   2.708   4.033
  169LEU     CA 2573   2.778   2.693   4.247
  169LEU     HA 2574   2.866   2.655   4.297
  169LEU     CB 2575   2.778   2.849   4.247
  169LEU    HB2 2576   2.761   2.890   4.147
  169LEU    HB3 2577   2.702   2.894   4.311
  169LEU     CG 2578   2.905   2.924   4.305
  169LEU     HG 2579   2.887   3.031   4.307
  169LEU    CD1 2580   2.935   2.890   4.451
  169LEU   HD11 2581   2.948   2.783   4.470
  169LEU   HD12 2582   3.028   2.944   4.465
  169LEU   HD13 2583   2.866   2.940   4.519
  169LEU    CD2 2584   3.041   2.900   4.232
  169LEU   HD21 2585   3.070   2.797   4.257
  169LEU   HD22 2586   3.039   2.914   4.124
  169LEU   HD23 2587   3.115   2.967   4.274
  169LEU      C 2588   2.653   2.652   4.329
  169LEU      O 2589   2.642   2.673   4.450
  170GLU      N 2590   2.557   2.587   4.268
  170GLU      H 2591   2.568   2.566   4.169
  170GLU     CA 2592   2.445   2.523   4.339
  170GLU     HA 2593   2.402   2.593   4.411
  170GLU     CB 2594   2.329   2.476   4.247
  170GLU    HB2 2595   2.253   2.424   4.304
  170GLU    HB3 2596   2.287   2.567   4.204
  170GLU     CG 2597   2.381   2.392   4.130
  170GLU    HG2 2598   2.452   2.444   4.065
  170GLU    HG3 2599   2.429   2.309   4.183
  170GLU     CD 2600   2.268   2.344   4.045
  170GLU    OE1 2601   2.266   2.363   3.919
  170GLU    OE2 2602   2.173   2.273   4.092
  170GLU      C 2603   2.483   2.399   4.418
  170GLU      O 2604   2.420   2.357   4.522
  171LYS      N 2605   2.598   2.336   4.385
  171LYS      H 2606   2.668   2.385   4.332
  171LYS     CA 2607   2.632   2.197   4.430
  171LYS     HA 2608   2.534   2.154   4.447
  171LYS     CB 2609   2.706   2.130   4.312
  171LYS    HB2 2610   2.661   2.164   4.219
  171LYS    HB3 2611   2.813   2.151   4.307
  171LYS     CG 2612   2.688   1.981   4.312
  171LYS    HG2 2613   2.742   1.944   4.399
  171LYS    HG3 2614   2.584   1.951   4.317
  171LYS     CD 2615   2.745   1.935   4.180
  171LYS    HD2 2616   2.682   1.969   4.097
  171LYS    HD3 2617   2.845   1.979   4.176
  171LYS     CE 2618   2.757   1.779   4.183
  171LYS    HE2 2619   2.811   1.750   4.273
  171LYS    HE3 2620   2.656   1.737   4.181
  171LYS     NZ 2621   2.823   1.719   4.062
  171LYS    HZ1 2622   2.789   1.771   3.982
  171LYS    HZ2 2623   2.923   1.727   4.074
  171LYS    HZ3 2624   2.807   1.619   4.053
  171LYS      C 2625   2.721   2.199   4.563
  171LYS      O 2626   2.833   2.252   4.567
  172ASP      N 2627   2.679   2.136   4.676
  172ASP      H 2628   2.592   2.084   4.679
  172ASP     CA 2629   2.762   2.153   4.804
  172ASP     HA 2630   2.767   2.254   4.845
  172ASP     CB 2631   2.689   2.082   4.920
  172ASP    HB2 2632   2.584   2.110   4.933
  172ASP    HB3 2633   2.705   1.978   4.892
  172ASP     CG 2634   2.773   2.108   5.048
  172ASP    OD1 2635   2.763   2.217   5.109
  172ASP    OD2 2636   2.841   2.019   5.102
  172ASP      C 2637   2.907   2.106   4.790
  172ASP      O 2638   3.000   2.161   4.854
  173TYR      N 2639   2.935   2.013   4.698
  173TYR      H 2640   2.851   1.974   4.657
  173TYR     CA 2641   3.064   1.968   4.661
  173TYR     HA 2642   3.106   1.928   4.753
  173TYR     CB 2643   3.062   1.850   4.562
  173TYR    HB2 2644   3.028   1.762   4.616
  173TYR    HB3 2645   2.982   1.855   4.488
  173TYR     CG 2646   3.203   1.821   4.502
  173TYR    CD1 2647   3.257   1.877   4.383
  173TYR    HD1 2648   3.192   1.927   4.313
  173TYR    CE1 2649   3.391   1.851   4.340
  173TYR    HE1 2650   3.432   1.906   4.256
  173TYR     CZ 2651   3.467   1.761   4.414
  173TYR     OH 2652   3.599   1.732   4.390
  173TYR     HH 2653   3.630   1.768   4.306
  173TYR    CE2 2654   3.411   1.697   4.526
  173TYR    HE2 2655   3.461   1.613   4.572
  173TYR    CD2 2656   3.279   1.719   4.563
  173TYR    HD2 2657   3.242   1.659   4.646
  173TYR      C 2658   3.147   2.084   4.612
  173TYR      O 2659   3.256   2.115   4.673
  174VAL      N 2660   3.096   2.153   4.509
  174VAL      H 2661   3.002   2.127   4.484
  174VAL     CA 2662   3.161   2.276   4.454
  174VAL     HA 2663   3.261   2.253   4.419
  174VAL     CB 2664   3.081   2.326   4.336
  174VAL     HB 2665   2.976   2.333   4.363
  174VAL    CG1 2666   3.114   2.461   4.282
  174VAL   HG11 2667   3.087   2.540   4.353
  174VAL   HG12 2668   3.221   2.471   4.267
  174VAL   HG13 2669   3.060   2.473   4.188
  174VAL    CG2 2670   3.081   2.226   4.217
  174VAL   HG21 2671   3.066   2.122   4.245
  174VAL   HG22 2672   2.994   2.256   4.158
  174VAL   HG23 2673   3.179   2.239   4.172
  174VAL      C 2674   3.177   2.388   4.561
  174VAL      O 2675   3.289   2.434   4.589
  175ARG      N 2676   3.071   2.424   4.625
  175ARG      H 2677   2.985   2.374   4.604
  175ARG     CA 2678   3.076   2.516   4.739
  175ARG     HA 2679   3.100   2.609   4.687
  175ARG     CB 2680   2.942   2.535   4.809
  175ARG    HB2 2681   2.914   2.438   4.852
  175ARG    HB3 2682   2.958   2.598   4.896
  175ARG     CG 2683   2.824   2.579   4.725
  175ARG    HG2 2684   2.857   2.657   4.656
  175ARG    HG3 2685   2.796   2.490   4.669
  175ARG     CD 2686   2.710   2.625   4.806
  175ARG    HD2 2687   2.701   2.549   4.884
  175ARG    HD3 2688   2.737   2.721   4.849
  175ARG     NE 2689   2.592   2.651   4.730
  175ARG     HE 2690   2.600   2.675   4.633
  175ARG     CZ 2691   2.480   2.608   4.765
  175ARG    NH1 2692   2.454   2.536   4.873
  175ARG   HH11 2693   2.529   2.527   4.941
  175ARG   HH12 2694   2.361   2.504   4.897
  175ARG    NH2 2695   2.384   2.643   4.686
  175ARG   HH21 2696   2.395   2.704   4.607
  175ARG   HH22 2697   2.291   2.606   4.698
  175ARG      C 2698   3.188   2.486   4.844
  175ARG      O 2699   3.248   2.577   4.901
  176SER      N 2700   3.219   2.358   4.868
  176SER      H 2701   3.166   2.284   4.823
  176SER     CA 2702   3.306   2.323   4.979
  176SER     HA 2703   3.305   2.398   5.058
  176SER     CB 2704   3.265   2.184   5.025
  176SER    HB2 2705   3.253   2.124   4.935
  176SER    HB3 2706   3.340   2.144   5.093
  176SER     OG 2707   3.135   2.195   5.081
  176SER     HG 2708   3.081   2.186   5.002
  176SER      C 2709   3.448   2.320   4.933
  176SER      O 2710   3.536   2.369   5.001
  177LYS      N 2711   3.471   2.273   4.811
  177LYS      H 2712   3.394   2.225   4.767
  177LYS     CA 2713   3.601   2.293   4.738
  177LYS     HA 2714   3.690   2.248   4.781
  177LYS     CB 2715   3.602   2.222   4.606
  177LYS    HB2 2716   3.527   2.273   4.545
  177LYS    HB3 2717   3.704   2.246   4.577
  177LYS     CG 2718   3.576   2.065   4.612
  177LYS    HG2 2719   3.477   2.058   4.657
  177LYS    HG3 2720   3.562   2.031   4.510
  177LYS     CD 2721   3.685   1.991   4.691
  177LYS    HD2 2722   3.773   2.004   4.628
  177LYS    HD3 2723   3.691   2.030   4.793
  177LYS     CE 2724   3.649   1.844   4.691
  177LYS    HE2 2725   3.548   1.837   4.731
  177LYS    HE3 2726   3.657   1.805   4.589
  177LYS     NZ 2727   3.753   1.774   4.772
  177LYS    HZ1 2728   3.752   1.800   4.869
  177LYS    HZ2 2729   3.733   1.675   4.783
  177LYS    HZ3 2730   3.845   1.787   4.734
  177LYS      C 2731   3.641   2.435   4.723
  177LYS      O 2732   3.758   2.462   4.747
  178ILE      N 2733   3.550   2.527   4.696
  178ILE      H 2734   3.460   2.484   4.677
  178ILE     CA 2735   3.568   2.680   4.685
  178ILE     HA 2736   3.659   2.696   4.627
  178ILE     CB 2737   3.445   2.745   4.608
  178ILE     HB 2738   3.343   2.728   4.644
  178ILE    CG2 2739   3.454   2.905   4.609
  178ILE   HG21 2740   3.432   2.940   4.710
  178ILE   HG22 2741   3.553   2.947   4.590
  178ILE   HG23 2742   3.385   2.949   4.538
  178ILE    CG1 2743   3.457   2.695   4.456
  178ILE   HG12 2744   3.550   2.738   4.418
  178ILE   HG13 2745   3.474   2.587   4.459
  178ILE    CD1 2746   3.339   2.739   4.363
  178ILE   HD11 2747   3.365   2.709   4.261
  178ILE   HD12 2748   3.241   2.704   4.395
  178ILE   HD13 2749   3.320   2.846   4.358
  178ILE      C 2750   3.591   2.739   4.831
  178ILE      O 2751   3.679   2.822   4.839
  179ALA      N 2752   3.515   2.706   4.934
  179ALA      H 2753   3.444   2.636   4.921
  179ALA     CA 2754   3.524   2.766   5.069
  179ALA     HA 2755   3.541   2.873   5.056
  179ALA     CB 2756   3.389   2.767   5.144
  179ALA    HB1 2757   3.363   2.661   5.151
  179ALA    HB2 2758   3.403   2.813   5.241
  179ALA    HB3 2759   3.310   2.814   5.084
  179ALA      C 2760   3.640   2.708   5.154
  179ALA      O 2761   3.696   2.775   5.238
  180GLU      N 2762   3.675   2.577   5.136
  180GLU      H 2763   3.618   2.517   5.077
  180GLU     CA 2764   3.802   2.516   5.193
  180GLU     HA 2765   3.820   2.547   5.296
  180GLU     CB 2766   3.797   2.367   5.191
  180GLU    HB2 2767   3.703   2.345   5.242
  180GLU    HB3 2768   3.804   2.320   5.093
  180GLU     CG 2769   3.910   2.303   5.277
  180GLU    HG2 2770   4.009   2.326   5.238
  180GLU    HG3 2771   3.903   2.341   5.379
  180GLU     CD 2772   3.893   2.150   5.291
  180GLU    OE1 2773   3.872   2.092   5.403
  180GLU    OE2 2774   3.907   2.080   5.188
  180GLU      C 2775   3.931   2.560   5.120
  180GLU      O 2776   4.033   2.580   5.181
  181TYR      N 2777   3.914   2.606   4.996
  181TYR      H 2778   3.820   2.595   4.960
  181TYR     CA 2779   4.014   2.687   4.927
  181TYR     HA 2780   4.108   2.632   4.933
  181TYR     CB 2781   3.986   2.709   4.777
  181TYR    HB2 2782   4.010   2.615   4.726
  181TYR    HB3 2783   3.879   2.717   4.762
  181TYR     CG 2784   4.061   2.824   4.717
  181TYR    CD1 2785   4.202   2.832   4.725
  181TYR    HD1 2786   4.258   2.750   4.768
  181TYR    CE1 2787   4.264   2.941   4.665
  181TYR    HE1 2788   4.370   2.964   4.670
  181TYR     CZ 2789   4.192   3.037   4.589
  181TYR     OH 2790   4.259   3.137   4.526
  181TYR     HH 2791   4.202   3.165   4.453
  181TYR    CE2 2792   4.053   3.023   4.575
  181TYR    HE2 2793   3.993   3.107   4.543
  181TYR    CD2 2794   3.986   2.917   4.642
  181TYR    HD2 2795   3.880   2.905   4.625
  181TYR      C 2796   4.025   2.825   4.994
  181TYR      O 2797   4.134   2.867   5.029
  182MET      N 2798   3.912   2.900   5.004
  182MET      H 2799   3.833   2.874   4.948
  182MET     CA 2800   3.913   3.020   5.092
  182MET     HA 2801   3.980   3.090   5.042
  182MET     CB 2802   3.773   3.079   5.102
  182MET    HB2 2803   3.707   2.994   5.120
  182MET    HB3 2804   3.753   3.139   5.191
  182MET     CG 2805   3.733   3.145   4.973
  182MET    HG2 2806   3.799   3.230   4.958
  182MET    HG3 2807   3.759   3.067   4.902
  182MET     SD 2808   3.558   3.177   4.948
  182MET     CE 2809   3.567   3.249   4.779
  182MET    HE1 2810   3.500   3.208   4.704
  182MET    HE2 2811   3.558   3.356   4.796
  182MET    HE3 2812   3.668   3.227   4.745
  182MET      C 2813   3.977   3.012   5.232
  182MET      O 2814   4.077   3.077   5.263
  183ASN      N 2815   3.924   2.913   5.311
  183ASN      H 2816   3.847   2.857   5.278
  183ASN     CA 2817   3.971   2.901   5.449
  183ASN     HA 2818   3.977   2.993   5.507
  183ASN     CB 2819   3.863   2.820   5.531
  183ASN    HB2 2820   3.841   2.728   5.477
  183ASN    HB3 2821   3.900   2.797   5.631
  183ASN     CG 2822   3.734   2.894   5.554
  183ASN    OD1 2823   3.722   3.012   5.555
  183ASN    ND2 2824   3.627   2.816   5.557
  183ASN   HD21 2825   3.537   2.857   5.578
  183ASN   HD22 2826   3.633   2.717   5.539
  183ASN      C 2827   4.118   2.848   5.450
  183ASN      O 2828   4.176   2.887   5.550
  184HIE      N 2829   4.170   2.789   5.341
  184HIE      H 2830   4.112   2.779   5.259
  184HIE     CA 2831   4.313   2.744   5.330
  184HIE     HA 2832   4.341   2.689   5.420
  184HIE     CB 2833   4.343   2.662   5.200
  184HIE    HB2 2834   4.278   2.575   5.192
  184HIE    HB3 2835   4.324   2.726   5.114
  184HIE     CG 2836   4.486   2.599   5.196
  184HIE    ND1 2837   4.521   2.485   5.265
  184HIE    CE1 2838   4.641   2.451   5.217
  184HIE    HE1 2839   4.708   2.371   5.248
  184HIE    NE2 2840   4.679   2.539   5.127
  184HIE    HE2 2841   4.761   2.523   5.070
  184HIE    CD2 2842   4.582   2.641   5.109
  184HIE    HD2 2843   4.574   2.723   5.038
  184HIE      C 2844   4.402   2.865   5.332
  184HIE      O 2845   4.501   2.858   5.403
  185LEU      N 2846   4.364   2.975   5.267
  185LEU      H 2847   4.281   2.979   5.209
  185LEU     CA 2848   4.437   3.104   5.286
  185LEU     HA 2849   4.544   3.083   5.276
  185LEU     CB 2850   4.389   3.195   5.167
  185LEU    HB2 2851   4.286   3.222   5.191
  185LEU    HB3 2852   4.456   3.281   5.160
  185LEU     CG 2853   4.377   3.126   5.026
  185LEU     HG 2854   4.307   3.043   5.035
  185LEU    CD1 2855   4.327   3.233   4.931
  185LEU   HD11 2856   4.304   3.190   4.834
  185LEU   HD12 2857   4.231   3.266   4.971
  185LEU   HD13 2858   4.390   3.322   4.929
  185LEU    CD2 2859   4.512   3.057   4.982
  185LEU   HD21 2860   4.543   2.973   5.044
  185LEU   HD22 2861   4.490   3.014   4.884
  185LEU   HD23 2862   4.593   3.130   4.982
  185LEU      C 2863   4.413   3.166   5.420
  185LEU      O 2864   4.506   3.222   5.470
  186ILE      N 2865   4.287   3.159   5.474
  186ILE      H 2866   4.216   3.123   5.412
  186ILE     CA 2867   4.268   3.203   5.615
  186ILE     HA 2868   4.294   3.309   5.613
  186ILE     CB 2869   4.120   3.208   5.662
  186ILE     HB 2870   4.079   3.108   5.675
  186ILE    CG2 2871   4.105   3.284   5.798
  186ILE   HG21 2872   4.136   3.389   5.790
  186ILE   HG22 2873   3.998   3.286   5.822
  186ILE   HG23 2874   4.162   3.235   5.877
  186ILE    CG1 2875   4.027   3.276   5.558
  186ILE   HG12 2876   4.018   3.229   5.459
  186ILE   HG13 2877   3.928   3.264   5.600
  186ILE    CD1 2878   4.057   3.429   5.531
  186ILE   HD11 2879   4.140   3.434   5.460
  186ILE   HD12 2880   3.969   3.472   5.483
  186ILE   HD13 2881   4.066   3.489   5.621
  186ILE      C 2882   4.364   3.133   5.714
  186ILE      O 2883   4.418   3.197   5.801
  187ASP      N 2884   4.393   3.001   5.696
  187ASP      H 2885   4.350   2.952   5.619
  187ASP     CA 2886   4.481   2.915   5.786
  187ASP     HA 2887   4.455   2.929   5.891
  187ASP     CB 2888   4.450   2.770   5.756
  187ASP    HB2 2889   4.345   2.743   5.767
  187ASP    HB3 2890   4.471   2.754   5.651
  187ASP     CG 2891   4.530   2.663   5.829
  187ASP    OD1 2892   4.489   2.620   5.939
  187ASP    OD2 2893   4.616   2.596   5.763
  187ASP      C 2894   4.621   2.958   5.777
  187ASP      O 2895   4.692   2.966   5.876
  188ILE      N 2896   4.665   2.992   5.652
  188ILE      H 2897   4.604   2.979   5.572
  188ILE     CA 2898   4.799   3.043   5.625
  188ILE     HA 2899   4.871   2.982   5.679
  188ILE     CB 2900   4.824   3.047   5.473
  188ILE     HB 2901   4.751   3.110   5.422
  188ILE    CG2 2902   4.958   3.110   5.435
  188ILE   HG21 2903   4.989   3.092   5.332
  188ILE   HG22 2904   4.958   3.215   5.464
  188ILE   HG23 2905   5.041   3.065   5.490
  188ILE    CG1 2906   4.807   2.916   5.401
  188ILE   HG12 2907   4.895   2.852   5.410
  188ILE   HG13 2908   4.723   2.861   5.441
  188ILE    CD1 2909   4.802   2.924   5.244
  188ILE   HD11 2910   4.730   3.000   5.215
  188ILE   HD12 2911   4.898   2.941   5.196
  188ILE   HD13 2912   4.769   2.827   5.206
  188ILE      C 2913   4.825   3.187   5.686
  188ILE      O 2914   4.935   3.218   5.731
  189GLY      N 2915   4.717   3.266   5.693
  189GLY      H 2916   4.636   3.224   5.649
  189GLY     CA 2917   4.702   3.383   5.788
  189GLY    HA2 2918   4.636   3.361   5.873
  189GLY    HA3 2919   4.800   3.405   5.830
  189GLY      C 2920   4.645   3.511   5.723
  189GLY      O 2921   4.672   3.626   5.774
  190VAL      N 2922   4.577   3.504   5.608
  190VAL      H 2923   4.581   3.414   5.562
  190VAL     CA 2924   4.537   3.622   5.532
  190VAL     HA 2925   4.619   3.694   5.528
  190VAL     CB 2926   4.505   3.596   5.383
  190VAL     HB 2927   4.490   3.697   5.344
  190VAL    CG1 2928   4.619   3.522   5.319
  190VAL   HG11 2929   4.618   3.417   5.348
  190VAL   HG12 2930   4.604   3.533   5.211
  190VAL   HG13 2931   4.714   3.568   5.345
  190VAL    CG2 2932   4.384   3.520   5.343
  190VAL   HG21 2933   4.299   3.563   5.397
  190VAL   HG22 2934   4.372   3.535   5.236
  190VAL   HG23 2935   4.388   3.415   5.374
  190VAL      C 2936   4.428   3.691   5.611
  190VAL      O 2937   4.339   3.628   5.667
  191ALA      N 2938   4.429   3.823   5.615
  191ALA      H 2939   4.489   3.880   5.557
  191ALA     CA 2940   4.317   3.898   5.684
  191ALA     HA 2941   4.295   3.859   5.783
  191ALA     CB 2942   4.378   4.034   5.702
  191ALA    HB1 2943   4.447   4.031   5.787
  191ALA    HB2 2944   4.432   4.064   5.612
  191ALA    HB3 2945   4.302   4.107   5.733
  191ALA      C 2946   4.183   3.893   5.607
  191ALA      O 2947   4.087   3.933   5.675
  192GLY      N 2948   4.166   3.851   5.481
  192GLY      H 2949   4.251   3.829   5.431
  192GLY     CA 2950   4.045   3.824   5.403
  192GLY    HA2 2951   3.977   3.750   5.444
  192GLY    HA3 2952   3.979   3.911   5.413
  192GLY      C 2953   4.078   3.814   5.254
  192GLY      O 2954   4.195   3.787   5.215
  193PHE      N 2955   3.975   3.830   5.165
  193PHE      H 2956   3.883   3.842   5.204
  193PHE     CA 2957   3.992   3.837   5.018
  193PHE     HA 2958   4.075   3.901   4.987
  193PHE     CB 2959   4.015   3.692   4.963
  193PHE    HB2 2960   4.004   3.672   4.857
  193PHE    HB3 2961   4.119   3.665   4.983
  193PHE     CG 2962   3.933   3.578   5.025
  193PHE    CD1 2963   3.799   3.560   4.981
  193PHE    HD1 2964   3.775   3.611   4.889
  193PHE    CE1 2965   3.710   3.484   5.059
  193PHE    HE1 2966   3.607   3.469   5.031
  193PHE     CZ 2967   3.750   3.426   5.185
  193PHE     HZ 2968   3.677   3.374   5.245
  193PHE    CE2 2969   3.885   3.425   5.212
  193PHE    HE2 2970   3.920   3.365   5.295
  193PHE    CD2 2971   3.977   3.501   5.140
  193PHE    HD2 2972   4.072   3.528   5.184
  193PHE      C 2973   3.868   3.901   4.951
  193PHE      O 2974   3.759   3.921   5.010
  194ARG      N 2975   3.876   3.921   4.820
  194ARG      H 2976   3.963   3.905   4.772
  194ARG     CA 2977   3.766   3.949   4.726
  194ARG     HA 2978   3.719   4.042   4.758
  194ARG     CB 2979   3.841   3.975   4.587
  194ARG    HB2 2980   3.902   4.065   4.590
  194ARG    HB3 2981   3.896   3.887   4.554
  194ARG     CG 2982   3.737   3.999   4.474
  194ARG    HG2 2983   3.694   3.901   4.451
  194ARG    HG3 2984   3.664   4.073   4.507
  194ARG     CD 2985   3.808   4.039   4.346
  194ARG    HD2 2986   3.823   4.147   4.352
  194ARG    HD3 2987   3.904   3.987   4.346
  194ARG     NE 2988   3.741   4.018   4.215
  194ARG     HE 2989   3.653   3.968   4.212
  194ARG     CZ 2990   3.803   4.032   4.100
  194ARG    NH1 2991   3.930   4.053   4.090
  194ARG   HH11 2992   3.990   4.033   4.169
  194ARG   HH12 2993   3.975   4.063   4.001
  194ARG    NH2 2994   3.723   4.029   3.992
  194ARG   HH21 2995   3.627   4.006   4.012
  194ARG   HH22 2996   3.770   4.028   3.903
  194ARG      C 2997   3.668   3.831   4.722
  194ARG      O 2998   3.705   3.730   4.669
  195LEU      N 2999   3.541   3.852   4.751
  195LEU      H 3000   3.516   3.939   4.796
  195LEU     CA 3001   3.429   3.767   4.710
  195LEU     HA 3002   3.455   3.662   4.697
  195LEU     CB 3003   3.322   3.771   4.822
  195LEU    HB2 3004   3.381   3.742   4.909
  195LEU    HB3 3005   3.300   3.878   4.832
  195LEU     CG 3006   3.190   3.689   4.806
  195LEU     HG 3007   3.114   3.746   4.753
  195LEU    CD1 3008   3.218   3.558   4.733
  195LEU   HD11 3009   3.306   3.511   4.776
  195LEU   HD12 3010   3.131   3.492   4.731
  195LEU   HD13 3011   3.225   3.586   4.628
  195LEU    CD2 3012   3.134   3.650   4.945
  195LEU   HD21 3013   3.204   3.592   5.006
  195LEU   HD22 3014   3.111   3.747   4.988
  195LEU   HD23 3015   3.045   3.588   4.940
  195LEU      C 3016   3.368   3.814   4.573
  195LEU      O 3017   3.293   3.911   4.562
  196ASP      N 3018   3.409   3.742   4.467
  196ASP      H 3019   3.467   3.663   4.491
  196ASP     CA 3020   3.390   3.782   4.321
  196ASP     HA 3021   3.417   3.887   4.326
  196ASP     CB 3022   3.486   3.711   4.229
  196ASP    HB2 3023   3.576   3.695   4.288
  196ASP    HB3 3024   3.450   3.615   4.192
  196ASP     CG 3025   3.516   3.786   4.100
  196ASP    OD1 3026   3.553   3.720   4.001
  196ASP    OD2 3027   3.503   3.909   4.096
  196ASP      C 3028   3.251   3.756   4.273
  196ASP      O 3029   3.171   3.683   4.332
  197ALA      N 3030   3.211   3.801   4.153
  197ALA      H 3031   3.275   3.861   4.103
  197ALA     CA 3032   3.118   3.731   4.071
  197ALA     HA 3033   3.100   3.788   3.980
  197ALA     CB 3034   3.170   3.594   4.025
  197ALA    HB1 3035   3.094   3.540   3.968
  197ALA    HB2 3036   3.256   3.599   3.959
  197ALA    HB3 3037   3.196   3.531   4.111
  197ALA      C 3038   2.972   3.735   4.123
  197ALA      O 3039   2.892   3.654   4.079
  198SER      N 3040   2.939   3.839   4.200
  198SER      H 3041   3.006   3.913   4.214
  198SER     CA 3042   2.804   3.862   4.247
  198SER     HA 3043   2.781   3.768   4.297
  198SER     CB 3044   2.794   3.973   4.350
  198SER    HB2 3045   2.768   4.067   4.301
  198SER    HB3 3046   2.711   3.957   4.419
  198SER     OG 3047   2.918   3.980   4.418
  198SER     HG 3048   2.943   3.893   4.451
  198SER      C 3049   2.689   3.874   4.142
  198SER      O 3050   2.578   3.821   4.166
  199LYS      N 3051   2.719   3.942   4.030
  199LYS      H 3052   2.815   3.972   4.015
  199LYS     CA 3053   2.619   3.950   3.916
  199LYS     HA 3054   2.519   3.972   3.953
  199LYS     CB 3055   2.673   4.057   3.822
  199LYS    HB2 3056   2.697   4.142   3.885
  199LYS    HB3 3057   2.770   4.029   3.780
  199LYS     CG 3058   2.579   4.104   3.714
  199LYS    HG2 3059   2.632   4.184   3.663
  199LYS    HG3 3060   2.551   4.019   3.651
  199LYS     CD 3061   2.448   4.169   3.754
  199LYS    HD2 3062   2.405   4.206   3.661
  199LYS    HD3 3063   2.374   4.096   3.787
  199LYS     CE 3064   2.459   4.286   3.854
  199LYS    HE2 3065   2.527   4.264   3.936
  199LYS    HE3 3066   2.491   4.370   3.792
  199LYS     NZ 3067   2.324   4.333   3.917
  199LYS    HZ1 3068   2.271   4.370   3.839
  199LYS    HZ2 3069   2.283   4.263   3.977
  199LYS    HZ3 3070   2.344   4.417   3.970
  199LYS      C 3071   2.611   3.816   3.843
  199LYS      O 3072   2.519   3.787   3.769
  200HIE      N 3073   2.709   3.728   3.855
  200HIE      H 3074   2.787   3.749   3.915
  200HIE     CA 3075   2.711   3.596   3.784
  200HIE     HA 3076   2.650   3.595   3.693
  200HIE     CB 3077   2.855   3.577   3.742
  200HIE    HB2 3078   2.915   3.545   3.826
  200HIE    HB3 3079   2.861   3.505   3.660
  200HIE     CG 3080   2.941   3.696   3.696
  200HIE    ND1 3081   3.080   3.711   3.717
  200HIE    CE1 3082   3.116   3.827   3.662
  200HIE    HE1 3083   3.219   3.855   3.646
  200HIE    NE2 3084   3.010   3.894   3.623
  200HIE    HE2 3085   3.004   3.987   3.583
  200HIE    CD2 3086   2.898   3.811   3.623
  200HIE    HD2 3087   2.801   3.825   3.578
  200HIE      C 3088   2.668   3.466   3.861
  200HIE      O 3089   2.662   3.357   3.801
  201MET      N 3090   2.626   3.472   3.985
  201MET      H 3091   2.621   3.563   4.029
  201MET     CA 3092   2.599   3.359   4.079
  201MET     HA 3093   2.584   3.265   4.026
  201MET     CB 3094   2.715   3.330   4.171
  201MET    HB2 3095   2.741   3.413   4.237
  201MET    HB3 3096   2.694   3.251   4.242
  201MET     CG 3097   2.847   3.303   4.103
  201MET    HG2 3098   2.838   3.226   4.027
  201MET    HG3 3099   2.867   3.394   4.047
  201MET     SD 3100   2.992   3.266   4.205
  201MET     CE 3101   2.950   3.343   4.365
  201MET    HE1 3102   2.850   3.311   4.395
  201MET    HE2 3103   3.027   3.324   4.440
  201MET    HE3 3104   2.942   3.451   4.349
  201MET      C 3105   2.471   3.398   4.156
  201MET      O 3106   2.453   3.515   4.184
  202TRP      N 3107   2.382   3.302   4.189
  202TRP      H 3108   2.413   3.207   4.173
  202TRP     CA 3109   2.257   3.326   4.259
  202TRP     HA 3110   2.217   3.416   4.211
  202TRP     CB 3111   2.159   3.212   4.233
  202TRP    HB2 3112   2.191   3.114   4.266
  202TRP    HB3 3113   2.073   3.238   4.295
  202TRP     CG 3114   2.118   3.204   4.088
  202TRP    CD1 3115   2.168   3.112   3.997
  202TRP    HD1 3116   2.235   3.030   4.017
  202TRP    NE1 3117   2.109   3.126   3.872
  202TRP    HE1 3118   2.136   3.067   3.795
  202TRP    CE2 3119   2.025   3.242   3.874
  202TRP    CZ2 3120   1.958   3.305   3.773
  202TRP    HZ2 3121   1.959   3.263   3.673
  202TRP    CH2 3122   1.880   3.416   3.800
  202TRP    HH2 3123   1.821   3.466   3.725
  202TRP    CZ3 3124   1.889   3.466   3.931
  202TRP    HZ3 3125   1.828   3.552   3.955
  202TRP    CE3 3126   1.949   3.404   4.041
  202TRP    HE3 3127   1.941   3.446   4.141
  202TRP    CD2 3128   2.027   3.288   4.014
  202TRP      C 3129   2.283   3.372   4.404
  202TRP      O 3130   2.375   3.313   4.463
  203PRO      N 3131   2.216   3.475   4.459
  203PRO     CD 3132   2.097   3.535   4.397
  203PRO    HD2 3133   2.047   3.459   4.336
  203PRO    HD3 3134   2.128   3.625   4.345
  203PRO     CG 3135   2.014   3.566   4.517
  203PRO    HG2 3136   1.955   3.478   4.546
  203PRO    HG3 3137   1.947   3.649   4.496
  203PRO     CB 3138   2.114   3.621   4.617
  203PRO    HB2 3139   2.087   3.623   4.722
  203PRO    HB3 3140   2.148   3.718   4.582
  203PRO     CA 3141   2.227   3.522   4.594
  203PRO     HA 3142   2.320   3.579   4.602
  203PRO      C 3143   2.235   3.411   4.701
  203PRO      O 3144   2.311   3.426   4.799
  204GLY      N 3145   2.166   3.304   4.679
  204GLY      H 3146   2.115   3.297   4.592
  204GLY     CA 3147   2.167   3.178   4.760
  204GLY    HA2 3148   2.128   3.212   4.856
  204GLY    HA3 3149   2.096   3.110   4.713
  204GLY      C 3150   2.309   3.124   4.773
  204GLY      O 3151   2.349   3.095   4.887
  205ASP      N 3152   2.384   3.109   4.668
  205ASP      H 3153   2.361   3.159   4.583
  205ASP     CA 3154   2.512   3.039   4.677
  205ASP     HA 3155   2.514   2.951   4.742
  205ASP     CB 3156   2.549   2.981   4.534
  205ASP    HB2 3157   2.587   3.065   4.475
  205ASP    HB3 3158   2.628   2.907   4.548
  205ASP     CG 3159   2.432   2.921   4.459
  205ASP    OD1 3160   2.407   2.956   4.340
  205ASP    OD2 3161   2.350   2.850   4.521
  205ASP      C 3162   2.619   3.138   4.721
  205ASP      O 3163   2.711   3.102   4.783
  206ILE      N 3164   2.606   3.270   4.687
  206ILE      H 3165   2.525   3.294   4.632
  206ILE     CA 3166   2.686   3.377   4.753
  206ILE     HA 3167   2.791   3.366   4.723
  206ILE     CB 3168   2.647   3.513   4.695
  206ILE     HB 3169   2.541   3.523   4.719
  206ILE    CG2 3170   2.740   3.617   4.765
  206ILE   HG21 3171   2.729   3.603   4.872
  206ILE   HG22 3172   2.843   3.592   4.739
  206ILE   HG23 3173   2.719   3.720   4.737
  206ILE    CG1 3174   2.655   3.525   4.538
  206ILE   HG12 3175   2.757   3.510   4.503
  206ILE   HG13 3176   2.595   3.444   4.495
  206ILE    CD1 3177   2.599   3.663   4.492
  206ILE   HD11 3178   2.578   3.648   4.385
  206ILE   HD12 3179   2.504   3.683   4.541
  206ILE   HD13 3180   2.678   3.736   4.509
  206ILE      C 3181   2.674   3.361   4.909
  206ILE      O 3182   2.780   3.361   4.979
  207LYS      N 3183   2.551   3.352   4.970
  207LYS      H 3184   2.472   3.375   4.912
  207LYS     CA 3185   2.530   3.333   5.115
  207LYS     HA 3186   2.595   3.400   5.171
  207LYS     CB 3187   2.395   3.372   5.164
  207LYS    HB2 3188   2.323   3.318   5.102
  207LYS    HB3 3189   2.387   3.350   5.270
  207LYS     CG 3190   2.370   3.521   5.134
  207LYS    HG2 3191   2.403   3.580   5.219
  207LYS    HG3 3192   2.425   3.555   5.046
  207LYS     CD 3193   2.219   3.535   5.112
  207LYS    HD2 3194   2.191   3.474   5.026
  207LYS    HD3 3195   2.168   3.488   5.196
  207LYS     CE 3196   2.176   3.678   5.112
  207LYS    HE2 3197   2.220   3.729   5.198
  207LYS    HE3 3198   2.211   3.725   5.020
  207LYS     NZ 3199   2.032   3.701   5.120
  207LYS    HZ1 3200   1.983   3.692   5.208
  207LYS    HZ2 3201   2.022   3.801   5.110
  207LYS    HZ3 3202   1.977   3.646   5.056
  207LYS      C 3203   2.576   3.189   5.164
  207LYS      O 3204   2.639   3.171   5.268
  208ALA      N 3205   2.552   3.082   5.083
  208ALA      H 3206   2.514   3.096   4.991
  208ALA     CA 3207   2.608   2.954   5.121
  208ALA     HA 3208   2.571   2.918   5.217
  208ALA     CB 3209   2.569   2.851   5.019
  208ALA    HB1 3210   2.613   2.870   4.921
  208ALA    HB2 3211   2.594   2.756   5.066
  208ALA    HB3 3212   2.462   2.851   5.001
  208ALA      C 3213   2.770   2.952   5.132
  208ALA      O 3214   2.815   2.876   5.215
  209ILE      N 3215   2.843   3.046   5.057
  209ILE      H 3216   2.797   3.123   5.011
  209ILE     CA 3217   2.992   3.061   5.075
  209ILE     HA 3218   3.035   2.961   5.064
  209ILE     CB 3219   3.050   3.138   4.953
  209ILE     HB 3220   2.991   3.224   4.920
  209ILE    CG2 3221   3.186   3.200   4.996
  209ILE   HG21 3222   3.247   3.131   5.053
  209ILE   HG22 3223   3.241   3.251   4.916
  209ILE   HG23 3224   3.173   3.282   5.068
  209ILE    CG1 3225   3.050   3.040   4.826
  209ILE   HG12 3226   2.958   2.983   4.819
  209ILE   HG13 3227   3.062   3.105   4.740
  209ILE    CD1 3228   3.161   2.934   4.834
  209ILE   HD11 3229   3.172   2.884   4.737
  209ILE   HD12 3230   3.258   2.982   4.842
  209ILE   HD13 3231   3.146   2.859   4.912
  209ILE      C 3232   3.019   3.119   5.215
  209ILE      O 3233   3.102   3.057   5.286
  210LEU      N 3234   2.950   3.229   5.260
  210LEU      H 3235   2.875   3.260   5.200
  210LEU     CA 3236   2.971   3.291   5.391
  210LEU     HA 3237   3.075   3.314   5.416
  210LEU     CB 3238   2.893   3.424   5.384
  210LEU    HB2 3239   2.787   3.401   5.370
  210LEU    HB3 3240   2.909   3.479   5.477
  210LEU     CG 3241   2.946   3.519   5.279
  210LEU     HG 3242   2.924   3.488   5.177
  210LEU    CD1 3243   2.849   3.638   5.284
  210LEU   HD11 3244   2.744   3.615   5.266
  210LEU   HD12 3245   2.844   3.691   5.379
  210LEU   HD13 3246   2.883   3.691   5.196
  210LEU    CD2 3247   3.090   3.565   5.295
  210LEU   HD21 3248   3.105   3.588   5.401
  210LEU   HD22 3249   3.149   3.476   5.273
  210LEU   HD23 3250   3.117   3.640   5.221
  210LEU      C 3251   2.919   3.208   5.511
  210LEU      O 3252   2.958   3.229   5.630
  211ASP      N 3253   2.843   3.104   5.479
  211ASP      H 3254   2.828   3.090   5.380
  211ASP     CA 3255   2.810   2.996   5.582
  211ASP     HA 3256   2.781   3.051   5.672
  211ASP     CB 3257   2.690   2.910   5.533
  211ASP    HB2 3258   2.608   2.982   5.529
  211ASP    HB3 3259   2.699   2.872   5.431
  211ASP     CG 3260   2.651   2.803   5.636
  211ASP    OD1 3261   2.608   2.835   5.751
  211ASP    OD2 3262   2.657   2.684   5.599
  211ASP      C 3263   2.931   2.909   5.608
  211ASP      O 3264   2.959   2.868   5.724
  212LYS      N 3265   3.017   2.901   5.507
  212LYS      H 3266   2.997   2.954   5.424
  212LYS     CA 3267   3.141   2.825   5.526
  212LYS     HA 3268   3.126   2.746   5.600
  212LYS     CB 3269   3.166   2.753   5.393
  212LYS    HB2 3270   3.175   2.826   5.313
  212LYS    HB3 3271   3.262   2.704   5.410
  212LYS     CG 3272   3.055   2.644   5.362
  212LYS    HG2 3273   3.056   2.574   5.445
  212LYS    HG3 3274   2.958   2.695   5.364
  212LYS     CD 3275   3.060   2.571   5.227
  212LYS    HD2 3276   3.046   2.640   5.143
  212LYS    HD3 3277   3.152   2.514   5.222
  212LYS     CE 3278   2.941   2.470   5.215
  212LYS    HE2 3279   2.853   2.510   5.266
  212LYS    HE3 3280   2.901   2.457   5.115
  212LYS     NZ 3281   2.974   2.337   5.262
  212LYS    HZ1 3282   2.984   2.340   5.363
  212LYS    HZ2 3283   2.904   2.276   5.223
  212LYS    HZ3 3284   3.063   2.306   5.225
  212LYS      C 3285   3.250   2.909   5.578
  212LYS      O 3286   3.332   2.847   5.638
  213LEU      N 3287   3.257   3.036   5.554
  213LEU      H 3288   3.179   3.078   5.506
  213LEU     CA 3289   3.366   3.125   5.601
  213LEU     HA 3290   3.458   3.107   5.544
  213LEU     CB 3291   3.310   3.267   5.581
  213LEU    HB2 3292   3.277   3.282   5.478
  213LEU    HB3 3293   3.224   3.286   5.645
  213LEU     CG 3294   3.417   3.374   5.607
  213LEU     HG 3295   3.440   3.372   5.714
  213LEU    CD1 3296   3.557   3.352   5.537
  213LEU   HD11 3297   3.632   3.425   5.566
  213LEU   HD12 3298   3.598   3.252   5.549
  213LEU   HD13 3299   3.544   3.359   5.429
  213LEU    CD2 3300   3.372   3.511   5.562
  213LEU   HD21 3301   3.267   3.533   5.583
  213LEU   HD22 3302   3.431   3.591   5.605
  213LEU   HD23 3303   3.391   3.526   5.455
  213LEU      C 3304   3.416   3.101   5.744
  213LEU      O 3305   3.328   3.107   5.835
  214HIE      N 3306   3.540   3.077   5.774
  214HIE      H 3307   3.606   3.087   5.698
  214HIE     CA 3308   3.592   3.049   5.912
  214HIE     HA 3309   3.518   3.025   5.987
  214HIE     CB 3310   3.689   2.938   5.900
  214HIE    HB2 3311   3.653   2.850   5.847
  214HIE    HB3 3312   3.776   2.976   5.845
  214HIE     CG 3313   3.735   2.890   6.039
  214HIE    ND1 3314   3.655   2.870   6.154
  214HIE    CE1 3315   3.742   2.824   6.249
  214HIE    HE1 3316   3.718   2.774   6.342
  214HIE    NE2 3317   3.867   2.820   6.205
  214HIE    HE2 3318   3.946   2.775   6.247
  214HIE    CD2 3319   3.866   2.862   6.071
  214HIE    HD2 3320   3.951   2.875   6.006
  214HIE      C 3321   3.656   3.181   5.973
  214HIE      O 3322   3.650   3.287   5.918
  215ASN      N 3323   3.689   3.170   6.098
  215ASN      H 3324   3.681   3.081   6.145
  215ASN     CA 3325   3.754   3.272   6.176
  215ASN     HA 3326   3.696   3.364   6.172
  215ASN     CB 3327   3.770   3.231   6.329
  215ASN    HB2 3328   3.850   3.158   6.336
  215ASN    HB3 3329   3.800   3.320   6.384
  215ASN     CG 3330   3.639   3.182   6.395
  215ASN    OD1 3331   3.536   3.236   6.375
  215ASN    ND2 3332   3.647   3.080   6.475
  215ASN   HD21 3333   3.564   3.042   6.520
  215ASN   HD22 3334   3.726   3.017   6.477
  215ASN      C 3335   3.896   3.301   6.120
  215ASN      O 3336   3.962   3.220   6.055
  216LEU      N 3337   3.953   3.414   6.150
  216LEU      H 3338   3.885   3.473   6.196
  216LEU     CA 3339   4.092   3.447   6.150
  216LEU     HA 3340   4.114   3.441   6.044
  216LEU     CB 3341   4.116   3.604   6.194
  216LEU    HB2 3342   4.055   3.625   6.281
  216LEU    HB3 3343   4.219   3.630   6.220
  216LEU     CG 3344   4.061   3.690   6.074
  216LEU     HG 3345   3.965   3.644   6.048
  216LEU    CD1 3346   4.034   3.836   6.114
  216LEU   HD11 3347   4.003   3.850   6.217
  216LEU   HD12 3348   4.125   3.895   6.109
  216LEU   HD13 3349   3.958   3.881   6.049
  216LEU    CD2 3350   4.140   3.699   5.950
  216LEU   HD21 3351   4.085   3.733   5.862
  216LEU   HD22 3352   4.226   3.761   5.974
  216LEU   HD23 3353   4.177   3.598   5.932
  216LEU      C 3354   4.177   3.343   6.228
  216LEU      O 3355   4.139   3.291   6.334
  217ASN      N 3356   4.301   3.324   6.182
  217ASN      H 3357   4.333   3.369   6.097
  217ASN     CA 3358   4.394   3.242   6.265
  217ASN     HA 3359   4.338   3.156   6.301
  217ASN     CB 3360   4.514   3.203   6.180
  217ASN    HB2 3361   4.476   3.154   6.090
  217ASN    HB3 3362   4.554   3.299   6.148
  217ASN     CG 3363   4.614   3.115   6.253
  217ASN    OD1 3364   4.620   3.106   6.373
  217ASN    ND2 3365   4.700   3.051   6.184
  217ASN   HD21 3366   4.770   3.010   6.244
  217ASN   HD22 3367   4.709   3.056   6.083
  217ASN      C 3368   4.432   3.318   6.394
  217ASN      O 3369   4.480   3.431   6.381
  218SER      N 3370   4.422   3.255   6.510
  218SER      H 3371   4.400   3.157   6.519
  218SER     CA 3372   4.438   3.330   6.641
  218SER     HA 3373   4.399   3.430   6.618
  218SER     CB 3374   4.357   3.267   6.750
  218SER    HB2 3375   4.390   3.163   6.748
  218SER    HB3 3376   4.372   3.327   6.840
  218SER     OG 3377   4.224   3.269   6.704
  218SER     HG 3378   4.205   3.184   6.662
  218SER      C 3379   4.591   3.349   6.684
  218SER      O 3380   4.626   3.398   6.785
  219ASN      N 3381   4.682   3.301   6.598
  219ASN      H 3382   4.651   3.245   6.520
  219ASN     CA 3383   4.826   3.335   6.598
  219ASN     HA 3384   4.865   3.317   6.698
  219ASN     CB 3385   4.879   3.229   6.499
  219ASN    HB2 3386   4.852   3.133   6.544
  219ASN    HB3 3387   4.833   3.246   6.402
  219ASN     CG 3388   5.035   3.220   6.490
  219ASN    OD1 3389   5.111   3.311   6.518
  219ASN    ND2 3390   5.081   3.106   6.451
  219ASN   HD21 3391   5.182   3.100   6.446
  219ASN   HD22 3392   5.031   3.044   6.389
  219ASN      C 3393   4.857   3.478   6.550
  219ASN      O 3394   4.955   3.532   6.598
  220TRP      N 3395   4.772   3.551   6.471
  220TRP      H 3396   4.683   3.520   6.435
  220TRP     CA 3397   4.798   3.692   6.434
  220TRP     HA 3398   4.889   3.728   6.483
  220TRP     CB 3399   4.836   3.681   6.287
  220TRP    HB2 3400   4.751   3.654   6.224
  220TRP    HB3 3401   4.857   3.786   6.268
  220TRP     CG 3402   4.955   3.593   6.262
  220TRP    CD1 3403   5.081   3.610   6.309
  220TRP    HD1 3404   5.107   3.692   6.375
  220TRP    NE1 3405   5.163   3.503   6.286
  220TRP    HE1 3406   5.256   3.497   6.323
  220TRP    CE2 3407   5.094   3.415   6.207
  220TRP    CZ2 3408   5.120   3.289   6.153
  220TRP    HZ2 3409   5.218   3.244   6.161
  220TRP    CH2 3410   5.015   3.223   6.087
  220TRP    HH2 3411   5.040   3.131   6.037
  220TRP    CZ3 3412   4.893   3.279   6.054
  220TRP    HZ3 3413   4.828   3.215   5.996
  220TRP    CE3 3414   4.873   3.405   6.112
  220TRP    HE3 3415   4.775   3.450   6.103
  220TRP    CD2 3416   4.964   3.469   6.191
  220TRP      C 3417   4.683   3.789   6.458
  220TRP      O 3418   4.709   3.907   6.445
  221PHE      N 3419   4.566   3.741   6.493
  221PHE      H 3420   4.550   3.642   6.506
  221PHE     CA 3421   4.447   3.822   6.514
  221PHE     HA 3422   4.480   3.924   6.492
  221PHE     CB 3423   4.346   3.784   6.402
  221PHE    HB2 3424   4.321   3.678   6.414
  221PHE    HB3 3425   4.253   3.839   6.402
  221PHE     CG 3426   4.400   3.810   6.263
  221PHE    CD1 3427   4.467   3.712   6.184
  221PHE    HD1 3428   4.479   3.616   6.232
  221PHE    CE1 3429   4.500   3.730   6.051
  221PHE    HE1 3430   4.553   3.650   6.001
  221PHE     CZ 3431   4.504   3.859   6.002
  221PHE     HZ 3432   4.550   3.881   5.906
  221PHE    CE2 3433   4.450   3.964   6.075
  221PHE    HE2 3434   4.444   4.060   6.027
  221PHE    CD2 3435   4.393   3.938   6.200
  221PHE    HD2 3436   4.349   4.027   6.243
  221PHE      C 3437   4.377   3.814   6.647
  221PHE      O 3438   4.387   3.706   6.713
  222PRO      N 3439   4.292   3.918   6.680
  222PRO     CD 3440   4.286   4.049   6.613
  222PRO    HD2 3441   4.243   4.037   6.513
  222PRO    HD3 3442   4.385   4.095   6.601
  222PRO     CG 3443   4.200   4.138   6.705
  222PRO    HG2 3444   4.161   4.226   6.653
  222PRO    HG3 3445   4.259   4.185   6.784
  222PRO     CB 3446   4.108   4.036   6.766
  222PRO    HB2 3447   4.033   4.007   6.693
  222PRO    HB3 3448   4.056   4.068   6.856
  222PRO     CA 3449   4.192   3.911   6.787
  222PRO     HA 3450   4.238   3.914   6.885
  222PRO      C 3451   4.096   3.788   6.781
  222PRO      O 3452   4.089   3.713   6.680
  223ALA      N 3453   4.032   3.758   6.896
  223ALA      H 3454   4.059   3.808   6.980
  223ALA     CA 3455   3.966   3.631   6.912
  223ALA     HA 3456   4.020   3.550   6.862
  223ALA     CB 3457   3.964   3.592   7.064
  223ALA    HB1 3458   3.905   3.501   7.074
  223ALA    HB2 3459   4.066   3.582   7.104
  223ALA    HB3 3460   3.915   3.669   7.124
  223ALA      C 3461   3.814   3.633   6.870
  223ALA      O 3462   3.737   3.724   6.897
  224GLY      N 3463   3.775   3.528   6.792
  224GLY      H 3464   3.852   3.472   6.760
  224GLY     CA 3465   3.641   3.514   6.735
  224GLY    HA2 3466   3.633   3.414   6.692
  224GLY    HA3 3467   3.567   3.520   6.815
  224GLY      C 3468   3.607   3.611   6.618
  224GLY      O 3469   3.496   3.611   6.568
  225SER      N 3470   3.709   3.692   6.578
  225SER      H 3471   3.791   3.694   6.638
  225SER     CA 3472   3.707   3.780   6.463
  225SER     HA 3473   3.611   3.831   6.475
  225SER     CB 3474   3.826   3.877   6.470
  225SER    HB2 3475   3.818   3.951   6.391
  225SER    HB3 3476   3.828   3.928   6.566
  225SER     OG 3477   3.946   3.798   6.473
  225SER     HG 3478   4.012   3.829   6.535
  225SER      C 3479   3.687   3.712   6.327
  225SER      O 3480   3.746   3.608   6.300
  226LYS      N 3481   3.600   3.768   6.239
  226LYS      H 3482   3.546   3.849   6.265
  226LYS     CA 3483   3.577   3.715   6.099
  226LYS     HA 3484   3.619   3.614   6.099
  226LYS     CB 3485   3.432   3.720   6.052
  226LYS    HB2 3486   3.404   3.825   6.044
  226LYS    HB3 3487   3.429   3.683   5.950
  226LYS     CG 3488   3.340   3.647   6.145
  226LYS    HG2 3489   3.330   3.707   6.236
  226LYS    HG3 3490   3.243   3.645   6.095
  226LYS     CD 3491   3.365   3.499   6.172
  226LYS    HD2 3492   3.361   3.437   6.082
  226LYS    HD3 3493   3.465   3.480   6.210
  226LYS     CE 3494   3.256   3.451   6.268
  226LYS    HE2 3495   3.255   3.514   6.357
  226LYS    HE3 3496   3.163   3.449   6.212
  226LYS     NZ 3497   3.268   3.308   6.312
  226LYS    HZ1 3498   3.261   3.256   6.225
  226LYS    HZ2 3499   3.359   3.290   6.350
  226LYS    HZ3 3500   3.206   3.280   6.387
  226LYS      C 3501   3.674   3.787   6.003
  226LYS      O 3502   3.705   3.913   6.017
  227PRO      N 3503   3.722   3.715   5.895
  227PRO     CD 3504   3.721   3.568   5.884
  227PRO    HD2 3505   3.625   3.529   5.849
  227PRO    HD3 3506   3.764   3.516   5.970
  227PRO     CG 3507   3.823   3.531   5.777
  227PRO    HG2 3508   3.806   3.435   5.728
  227PRO    HG3 3509   3.923   3.525   5.820
  227PRO     CB 3510   3.814   3.647   5.678
  227PRO    HB2 3511   3.729   3.632   5.612
  227PRO    HB3 3512   3.908   3.657   5.624
  227PRO     CA 3513   3.795   3.763   5.782
  227PRO     HA 3514   3.892   3.797   5.819
  227PRO      C 3515   3.723   3.883   5.714
  227PRO      O 3516   3.598   3.890   5.701
  228PHE      N 3517   3.796   3.973   5.654
  228PHE      H 3518   3.896   3.965   5.667
  228PHE     CA 3519   3.753   4.091   5.575
  228PHE     HA 3520   3.676   4.144   5.631
  228PHE     CB 3521   3.877   4.186   5.552
  228PHE    HB2 3522   3.921   4.209   5.649
  228PHE    HB3 3523   3.949   4.137   5.487
  228PHE     CG 3524   3.838   4.323   5.496
  228PHE    CD1 3525   3.890   4.356   5.368
  228PHE    HD1 3526   3.947   4.283   5.312
  228PHE    CE1 3527   3.870   4.487   5.316
  228PHE    HE1 3528   3.926   4.511   5.227
  228PHE     CZ 3529   3.787   4.578   5.386
  228PHE     HZ 3530   3.775   4.678   5.348
  228PHE    CE2 3531   3.718   4.536   5.498
  228PHE    HE2 3532   3.655   4.601   5.556
  228PHE    CD2 3533   3.757   4.415   5.565
  228PHE    HD2 3534   3.711   4.389   5.660
  228PHE      C 3535   3.697   4.037   5.444
  228PHE      O 3536   3.778   3.993   5.364
  229ILE      N 3537   3.566   4.045   5.431
  229ILE      H 3538   3.507   4.089   5.500
  229ILE     CA 3539   3.502   4.027   5.301
  229ILE     HA 3540   3.571   3.970   5.239
  229ILE     CB 3541   3.376   3.935   5.301
  229ILE     HB 3542   3.305   3.986   5.366
  229ILE    CG2 3543   3.317   3.903   5.161
  229ILE   HG21 3544   3.396   3.883   5.088
  229ILE   HG22 3545   3.242   3.823   5.163
  229ILE   HG23 3546   3.252   3.984   5.131
  229ILE    CG1 3547   3.410   3.801   5.375
  229ILE   HG12 3548   3.422   3.831   5.479
  229ILE   HG13 3549   3.320   3.740   5.372
  229ILE    CD1 3550   3.533   3.727   5.315
  229ILE   HD11 3551   3.549   3.636   5.372
  229ILE   HD12 3552   3.512   3.698   5.212
  229ILE   HD13 3553   3.630   3.775   5.318
  229ILE      C 3554   3.470   4.167   5.241
  229ILE      O 3555   3.414   4.261   5.307
  230TYR      N 3556   3.495   4.163   5.110
  230TYR      H 3557   3.533   4.077   5.074
  230TYR     CA 3558   3.457   4.267   5.019
  230TYR     HA 3559   3.371   4.320   5.060
  230TYR     CB 3560   3.567   4.372   5.010
  230TYR    HB2 3561   3.531   4.443   4.935
  230TYR    HB3 3562   3.569   4.419   5.108
  230TYR     CG 3563   3.701   4.324   4.964
  230TYR    CD1 3564   3.786   4.254   5.055
  230TYR    HD1 3565   3.752   4.237   5.156
  230TYR    CE1 3566   3.922   4.224   5.022
  230TYR    HE1 3567   3.990   4.178   5.092
  230TYR     CZ 3568   3.962   4.231   4.888
  230TYR     OH 3569   4.091   4.193   4.855
  230TYR     HH 3570   4.112   4.236   4.772
  230TYR    CE2 3571   3.880   4.304   4.794
  230TYR    HE2 3572   3.911   4.335   4.695
  230TYR    CD2 3573   3.751   4.352   4.833
  230TYR    HD2 3574   3.698   4.417   4.766
  230TYR      C 3575   3.408   4.205   4.889
  230TYR      O 3576   3.465   4.113   4.832
  231GLN      N 3577   3.282   4.248   4.853
  231GLN      H 3578   3.238   4.323   4.904
  231GLN     CA 3579   3.203   4.194   4.743
  231GLN     HA 3580   3.236   4.094   4.717
  231GLN     CB 3581   3.058   4.179   4.782
  231GLN    HB2 3582   3.018   4.271   4.824
  231GLN    HB3 3583   3.004   4.164   4.688
  231GLN     CG 3584   3.029   4.064   4.879
  231GLN    HG2 3585   3.007   3.964   4.841
  231GLN    HG3 3586   3.110   4.049   4.950
  231GLN     CD 3587   2.903   4.096   4.960
  231GLN    OE1 3588   2.802   4.026   4.949
  231GLN    NE2 3589   2.907   4.185   5.056
  231GLN   HE21 3590   2.828   4.210   5.113
  231GLN   HE22 3591   2.977   4.256   5.049
  231GLN      C 3592   3.219   4.278   4.616
  231GLN      O 3593   3.214   4.405   4.625
  232GLH      N 3594   3.246   4.211   4.504
  232GLH      H 3595   3.256   4.111   4.512
  232GLH     CA 3596   3.268   4.273   4.373
  232GLH     HA 3597   3.311   4.372   4.389
  232GLH     CB 3598   3.375   4.191   4.300
  232GLH    HB2 3599   3.451   4.153   4.368
  232GLH    HB3 3600   3.325   4.097   4.274
  232GLH     CG 3601   3.431   4.252   4.169
  232GLH    HG2 3602   3.451   4.174   4.096
  232GLH    HG3 3603   3.359   4.315   4.117
  232GLH     CD 3604   3.569   4.323   4.193
  232GLH    OE1 3605   3.609   4.354   4.303
  232GLH    OE2 3606   3.640   4.350   4.078
  232GLH    HE2 3607   3.596   4.325   3.997
  232GLH      C 3608   3.141   4.285   4.299
  232GLH      O 3609   3.117   4.226   4.193
  233VAL      N 3610   3.056   4.364   4.357
  233VAL      H 3611   3.088   4.415   4.438
  233VAL     CA 3612   2.924   4.403   4.303
  233VAL     HA 3613   2.874   4.311   4.271
  233VAL     CB 3614   2.830   4.469   4.402
  233VAL     HB 3615   2.741   4.487   4.340
  233VAL    CG1 3616   2.795   4.367   4.517
  233VAL   HG11 3617   2.754   4.281   4.465
  233VAL   HG12 3618   2.888   4.338   4.567
  233VAL   HG13 3619   2.720   4.406   4.586
  233VAL    CG2 3620   2.879   4.606   4.454
  233VAL   HG21 3621   2.975   4.600   4.506
  233VAL   HG22 3622   2.865   4.685   4.381
  233VAL   HG23 3623   2.815   4.640   4.536
  233VAL      C 3624   2.936   4.498   4.185
  233VAL      O 3625   3.020   4.587   4.188
  234ILE      N 3626   2.844   4.483   4.082
  234ILE      H 3627   2.790   4.398   4.083
  234ILE     CA 3628   2.849   4.562   3.957
  234ILE     HA 3629   2.904   4.652   3.985
  234ILE     CB 3630   2.929   4.504   3.844
  234ILE     HB 3631   2.923   4.568   3.756
  234ILE    CG2 3632   3.069   4.472   3.886
  234ILE   HG21 3633   3.055   4.401   3.967
  234ILE   HG22 3634   3.132   4.429   3.808
  234ILE   HG23 3635   3.121   4.556   3.933
  234ILE    CG1 3636   2.864   4.375   3.784
  234ILE   HG12 3637   2.864   4.297   3.861
  234ILE   HG13 3638   2.759   4.396   3.767
  234ILE    CD1 3639   2.920   4.312   3.656
  234ILE   HD11 3640   2.943   4.205   3.661
  234ILE   HD12 3641   2.861   4.342   3.569
  234ILE   HD13 3642   3.016   4.358   3.632
  234ILE      C 3643   2.705   4.609   3.910
  234ILE      O 3644   2.602   4.543   3.934
  235ASP      N 3645   2.703   4.726   3.840
  235ASP      H 3646   2.789   4.778   3.841
  235ASP     CA 3647   2.585   4.792   3.790
  235ASP     HA 3648   2.503   4.773   3.859
  235ASP     CB 3649   2.617   4.941   3.779
  235ASP    HB2 3650   2.657   4.968   3.877
  235ASP    HB3 3651   2.692   4.959   3.703
  235ASP     CG 3652   2.494   5.021   3.748
  235ASP    OD1 3653   2.415   5.058   3.835
  235ASP    OD2 3654   2.485   5.075   3.635
  235ASP      C 3655   2.542   4.733   3.655
  235ASP      O 3656   2.423   4.743   3.628
  236LEU      N 3657   2.627   4.669   3.577
  236LEU      H 3658   2.727   4.672   3.595
  236LEU     CA 3659   2.583   4.612   3.456
  236LEU     HA 3660   2.521   4.688   3.407
  236LEU     CB 3661   2.710   4.581   3.365
  236LEU    HB2 3662   2.761   4.677   3.358
  236LEU    HB3 3663   2.772   4.506   3.415
  236LEU     CG 3664   2.679   4.537   3.216
  236LEU     HG 3665   2.599   4.464   3.221
  236LEU    CD1 3666   2.616   4.668   3.148
  236LEU   HD11 3667   2.594   4.667   3.041
  236LEU   HD12 3668   2.522   4.683   3.202
  236LEU   HD13 3669   2.679   4.754   3.168
  236LEU    CD2 3670   2.796   4.496   3.130
  236LEU   HD21 3671   2.856   4.422   3.184
  236LEU   HD22 3672   2.759   4.463   3.033
  236LEU   HD23 3673   2.847   4.587   3.099
  236LEU      C 3674   2.500   4.481   3.473
  236LEU      O 3675   2.546   4.391   3.538
  237GLY      N 3676   2.377   4.479   3.423
  237GLY      H 3677   2.335   4.561   3.381
  237GLY     CA 3678   2.276   4.369   3.433
  237GLY    HA2 3679   2.199   4.379   3.357
  237GLY    HA3 3680   2.309   4.267   3.411
  237GLY      C 3681   2.189   4.367   3.560
  237GLY      O 3682   2.221   4.421   3.669
  238GLY      N 3683   2.071   4.303   3.545
  238GLY      H 3684   2.059   4.251   3.459
  238GLY     CA 3685   1.957   4.301   3.640
  238GLY    HA2 3686   1.942   4.405   3.670
  238GLY    HA3 3687   1.869   4.255   3.595
  238GLY      C 3688   1.981   4.217   3.764
  238GLY      O 3689   2.069   4.135   3.764
  239GLU      N 3690   1.903   4.242   3.867
  239GLU      H 3691   1.829   4.311   3.864
  239GLU     CA 3692   1.923   4.177   3.997
  239GLU     HA 3693   1.996   4.096   3.989
  239GLU     CB 3694   1.981   4.290   4.092
  239GLU    HB2 3695   2.045   4.353   4.030
  239GLU    HB3 3696   1.894   4.349   4.122
  239GLU     CG 3697   2.061   4.241   4.218
  239GLU    HG2 3698   2.110   4.327   4.263
  239GLU    HG3 3699   1.987   4.191   4.281
  239GLU     CD 3700   2.176   4.152   4.184
  239GLU    OE1 3701   2.221   4.137   4.067
  239GLU    OE2 3702   2.232   4.097   4.281
  239GLU      C 3703   1.793   4.115   4.050
  239GLU      O 3704   1.684   4.177   4.049
  240PRO      N 3705   1.793   3.990   4.097
  240PRO     CD 3706   1.907   3.899   4.105
  240PRO    HD2 3707   1.989   3.946   4.160
  240PRO    HD3 3708   1.938   3.868   4.006
  240PRO     CG 3709   1.865   3.785   4.190
  240PRO    HG2 3710   1.894   3.802   4.294
  240PRO    HG3 3711   1.906   3.685   4.172
  240PRO     CB 3712   1.716   3.780   4.161
  240PRO    HB2 3713   1.675   3.728   4.247
  240PRO    HB3 3714   1.694   3.723   4.071
  240PRO     CA 3715   1.675   3.927   4.150
  240PRO     HA 3716   1.588   3.938   4.085
  240PRO      C 3717   1.643   3.980   4.290
  240PRO      O 3718   1.528   3.959   4.328
  241ILE      N 3719   1.739   4.036   4.369
  241ILE      H 3720   1.830   4.056   4.329
  241ILE     CA 3721   1.723   4.059   4.505
  241ILE     HA 3722   1.624   4.031   4.541
  241ILE     CB 3723   1.820   3.961   4.593
  241ILE     HB 3724   1.813   3.864   4.545
  241ILE    CG2 3725   1.966   4.015   4.569
  241ILE   HG21 3726   1.977   3.998   4.461
  241ILE   HG22 3727   1.982   4.121   4.590
  241ILE   HG23 3728   2.039   3.959   4.626
  241ILE    CG1 3729   1.777   3.950   4.737
  241ILE   HG12 3730   1.797   4.042   4.792
  241ILE   HG13 3731   1.671   3.930   4.747
  241ILE    CD1 3732   1.855   3.839   4.802
  241ILE   HD11 3733   1.964   3.842   4.799
  241ILE   HD12 3734   1.828   3.832   4.907
  241ILE   HD13 3735   1.830   3.748   4.747
  241ILE      C 3736   1.745   4.216   4.527
  241ILE      O 3737   1.794   4.287   4.438
  242LYS      N 3738   1.728   4.258   4.646
  242LYS      H 3739   1.695   4.189   4.712
  242LYS     CA 3740   1.755   4.397   4.702
  242LYS     HA 3741   1.709   4.475   4.641
  242LYS     CB 3742   1.713   4.395   4.852
  242LYS    HB2 3743   1.776   4.322   4.903
  242LYS    HB3 3744   1.734   4.492   4.897
  242LYS     CG 3745   1.560   4.371   4.871
  242LYS    HG2 3746   1.529   4.275   4.830
  242LYS    HG3 3747   1.530   4.374   4.976
  242LYS     CD 3748   1.468   4.483   4.813
  242LYS    HD2 3749   1.497   4.576   4.862
  242LYS    HD3 3750   1.492   4.492   4.707
  242LYS     CE 3751   1.325   4.459   4.839
  242LYS    HE2 3752   1.292   4.362   4.800
  242LYS    HE3 3753   1.314   4.456   4.947
  242LYS     NZ 3754   1.234   4.565   4.786
  242LYS    HZ1 3755   1.281   4.654   4.797
  242LYS    HZ2 3756   1.214   4.557   4.687
  242LYS    HZ3 3757   1.146   4.557   4.835
  242LYS      C 3758   1.904   4.425   4.692
  242LYS      O 3759   1.991   4.351   4.738
  243SER      N 3760   1.949   4.527   4.621
  243SER      H 3761   1.884   4.582   4.568
  243SER     CA 3762   2.088   4.569   4.596
  243SER     HA 3763   2.144   4.501   4.532
  243SER     CB 3764   2.084   4.696   4.509
  243SER    HB2 3765   2.041   4.780   4.564
  243SER    HB3 3766   2.185   4.716   4.475
  243SER     OG 3767   2.004   4.701   4.394
  243SER     HG 3768   2.022   4.775   4.335
  243SER      C 3769   2.161   4.610   4.723
  243SER      O 3770   2.283   4.600   4.725
  244SER      N 3771   2.100   4.657   4.831
  244SER      H 3772   2.000   4.670   4.830
  244SER     CA 3773   2.157   4.659   4.965
  244SER     HA 3774   2.262   4.687   4.956
  244SER     CB 3775   2.093   4.774   5.047
  244SER    HB2 3776   2.133   4.779   5.148
  244SER    HB3 3777   2.130   4.868   5.005
  244SER     OG 3778   1.950   4.757   5.048
  244SER     HG 3779   1.916   4.803   5.125
  244SER      C 3780   2.153   4.526   5.045
  244SER      O 3781   2.198   4.528   5.158
  245ASP      N 3782   2.106   4.409   4.993
  245ASP      H 3783   2.080   4.407   4.896
  245ASP     CA 3784   2.126   4.274   5.049
  245ASP     HA 3785   2.079   4.262   5.147
  245ASP     CB 3786   2.060   4.170   4.959
  245ASP    HB2 3787   1.956   4.200   4.944
  245ASP    HB3 3788   2.106   4.159   4.861
  245ASP     CG 3789   2.050   4.039   5.045
  245ASP    OD1 3790   2.144   3.955   5.041
  245ASP    OD2 3791   1.942   4.012   5.107
  245ASP      C 3792   2.274   4.246   5.081
  245ASP      O 3793   2.302   4.186   5.184
  246TYR      N 3794   2.359   4.291   4.991
  246TYR      H 3795   2.322   4.310   4.899
  246TYR     CA 3796   2.502   4.272   5.010
  246TYR     HA 3797   2.520   4.168   5.038
  246TYR     CB 3798   2.567   4.298   4.867
  246TYR    HB2 3799   2.546   4.401   4.841
  246TYR    HB3 3800   2.675   4.294   4.876
  246TYR     CG 3801   2.520   4.205   4.757
  246TYR    CD1 3802   2.524   4.064   4.776
  246TYR    HD1 3803   2.563   4.020   4.866
  246TYR    CE1 3804   2.462   3.978   4.680
  246TYR    HE1 3805   2.471   3.870   4.689
  246TYR     CZ 3806   2.392   4.034   4.566
  246TYR     OH 3807   2.330   3.954   4.475
  246TYR     HH 3808   2.289   4.003   4.403
  246TYR    CE2 3809   2.392   4.174   4.547
  246TYR    HE2 3810   2.335   4.212   4.464
  246TYR    CD2 3811   2.455   4.259   4.645
  246TYR    HD2 3812   2.451   4.367   4.643
  246TYR      C 3813   2.567   4.355   5.122
  246TYR      O 3814   2.663   4.308   5.177
  247PHE      N 3815   2.499   4.462   5.170
  247PHE      H 3816   2.420   4.498   5.119
  247PHE     CA 3817   2.565   4.564   5.249
  247PHE     HA 3818   2.663   4.592   5.211
  247PHE     CB 3819   2.487   4.693   5.251
  247PHE    HB2 3820   2.392   4.668   5.298
  247PHE    HB3 3821   2.543   4.760   5.316
  247PHE     CG 3822   2.464   4.769   5.121
  247PHE    CD1 3823   2.404   4.890   5.135
  247PHE    HD1 3824   2.353   4.909   5.227
  247PHE    CE1 3825   2.398   4.983   5.028
  247PHE    HE1 3826   2.347   5.077   5.041
  247PHE     CZ 3827   2.450   4.950   4.898
  247PHE     HZ 3828   2.452   5.018   4.814
  247PHE    CE2 3829   2.509   4.820   4.885
  247PHE    HE2 3830   2.554   4.792   4.791
  247PHE    CD2 3831   2.524   4.730   4.995
  247PHE    HD2 3832   2.578   4.638   4.984
  247PHE      C 3833   2.583   4.506   5.388
  247PHE      O 3834   2.675   4.541   5.462
  248GLY      N 3835   2.508   4.407   5.428
  248GLY      H 3836   2.430   4.390   5.366
  248GLY     CA 3837   2.516   4.341   5.557
  248GLY    HA2 3838   2.539   4.417   5.632
  248GLY    HA3 3839   2.414   4.309   5.577
  248GLY      C 3840   2.609   4.217   5.572
  248GLY      O 3841   2.612   4.160   5.678
  249ASN      N 3842   2.674   4.172   5.464
  249ASN      H 3843   2.679   4.218   5.374
  249ASN     CA 3844   2.752   4.049   5.468
  249ASN     HA 3845   2.702   3.976   5.531
  249ASN     CB 3846   2.755   3.993   5.325
  249ASN    HB2 3847   2.782   4.067   5.249
  249ASN    HB3 3848   2.837   3.922   5.326
  249ASN     CG 3849   2.633   3.914   5.276
  249ASN    OD1 3850   2.553   3.862   5.353
  249ASN    ND2 3851   2.621   3.895   5.149
  249ASN   HD21 3852   2.541   3.854   5.103
  249ASN   HD22 3853   2.680   3.938   5.080
  249ASN      C 3854   2.899   4.073   5.505
  249ASN      O 3855   2.974   3.981   5.524
  250GLY      N 3856   2.940   4.200   5.513
  250GLY      H 3857   2.868   4.270   5.502
  250GLY     CA 3858   3.069   4.238   5.459
  250GLY    HA2 3859   3.139   4.270   5.535
  250GLY    HA3 3860   3.117   4.150   5.415
  250GLY      C 3861   3.050   4.347   5.362
  250GLY      O 3862   2.940   4.376   5.315
  251ARG      N 3863   3.165   4.405   5.329
  251ARG      H 3864   3.248   4.352   5.354
  251ARG     CA 3865   3.174   4.518   5.240
  251ARG     HA 3866   3.106   4.596   5.276
  251ARG     CB 3867   3.315   4.589   5.260
  251ARG    HB2 3868   3.396   4.528   5.220
  251ARG    HB3 3869   3.309   4.680   5.201
  251ARG     CG 3870   3.330   4.638   5.400
  251ARG    HG2 3871   3.241   4.689   5.435
  251ARG    HG3 3872   3.364   4.549   5.455
  251ARG     CD 3873   3.431   4.756   5.397
  251ARG    HD2 3874   3.530   4.725   5.366
  251ARG    HD3 3875   3.398   4.824   5.319
  251ARG     NE 3876   3.435   4.832   5.526
  251ARG     HE 3877   3.446   4.781   5.613
  251ARG     CZ 3878   3.456   4.965   5.550
  251ARG    NH1 3879   3.461   5.047   5.457
  251ARG   HH11 3880   3.458   5.018   5.361
  251ARG   HH12 3881   3.492   5.141   5.474
  251ARG    NH2 3882   3.489   5.012   5.668
  251ARG   HH21 3883   3.506   4.947   5.744
  251ARG   HH22 3884   3.512   5.110   5.674
  251ARG      C 3885   3.134   4.491   5.094
  251ARG      O 3886   3.117   4.380   5.050
  252VAL      N 3887   3.128   4.604   5.020
  252VAL      H 3888   3.153   4.691   5.065
  252VAL     CA 3889   3.101   4.613   4.875
  252VAL     HA 3890   3.116   4.520   4.821
  252VAL     CB 3891   2.955   4.647   4.852
  252VAL     HB 3892   2.948   4.667   4.746
  252VAL    CG1 3893   2.851   4.536   4.893
  252VAL   HG11 3894   2.889   4.442   4.855
  252VAL   HG12 3895   2.844   4.525   5.002
  252VAL   HG13 3896   2.764   4.567   4.835
  252VAL    CG2 3897   2.907   4.766   4.936
  252VAL   HG21 3898   2.878   4.745   5.039
  252VAL   HG22 3899   2.980   4.847   4.930
  252VAL   HG23 3900   2.818   4.800   4.882
  252VAL      C 3901   3.190   4.717   4.810
  252VAL      O 3902   3.193   4.833   4.851
  253THR      N 3903   3.240   4.688   4.691
  253THR      H 3904   3.229   4.596   4.650
  253THR     CA 3905   3.319   4.776   4.607
  253THR     HA 3906   3.398   4.825   4.664
  253THR     CB 3907   3.403   4.697   4.498
  253THR     HB 3908   3.471   4.769   4.452
  253THR    CG2 3909   3.492   4.585   4.554
  253THR   HG21 3910   3.432   4.517   4.616
  253THR   HG22 3911   3.545   4.540   4.470
  253THR   HG23 3912   3.570   4.628   4.616
  253THR    OG1 3913   3.305   4.652   4.417
  253THR    HG1 3914   3.343   4.651   4.329
  253THR      C 3915   3.239   4.894   4.550
  253THR      O 3916   3.118   4.883   4.532
  254GLU      N 3917   3.305   5.005   4.508
  254GLU      H 3918   3.399   5.024   4.537
  254GLU     CA 3919   3.240   5.111   4.436
  254GLU     HA 3920   3.141   5.086   4.396
  254GLU     CB 3921   3.220   5.240   4.530
  254GLU    HB2 3922   3.134   5.213   4.592
  254GLU    HB3 3923   3.314   5.274   4.575
  254GLU     CG 3924   3.151   5.352   4.453
  254GLU    HG2 3925   3.141   5.446   4.508
  254GLU    HG3 3926   3.219   5.372   4.370
  254GLU     CD 3927   3.016   5.304   4.396
  254GLU    OE1 3928   3.012   5.245   4.283
  254GLU    OE2 3929   2.915   5.313   4.466
  254GLU      C 3930   3.312   5.136   4.303
  254GLU      O 3931   3.393   5.223   4.299
  255PHE      N 3932   3.269   5.084   4.187
  255PHE      H 3933   3.193   5.018   4.194
  255PHE     CA 3934   3.333   5.113   4.058
  255PHE     HA 3935   3.441   5.109   4.057
  255PHE     CB 3936   3.285   5.010   3.950
  255PHE    HB2 3937   3.181   4.979   3.950
  255PHE    HB3 3938   3.304   5.056   3.853
  255PHE     CG 3939   3.372   4.892   3.967
  255PHE    CD1 3940   3.323   4.776   4.036
  255PHE    HD1 3941   3.219   4.778   4.067
  255PHE    CE1 3942   3.410   4.670   4.059
  255PHE    HE1 3943   3.377   4.594   4.130
  255PHE     CZ 3944   3.535   4.672   4.004
  255PHE     HZ 3945   3.598   4.589   4.031
  255PHE    CE2 3946   3.581   4.777   3.926
  255PHE    HE2 3947   3.665   4.781   3.858
  255PHE    CD2 3948   3.503   4.891   3.913
  255PHE    HD2 3949   3.526   4.972   3.845
  255PHE      C 3950   3.306   5.256   4.008
  255PHE      O 3951   3.384   5.313   3.933
  256LYS      N 3952   3.199   5.322   4.058
  256LYS      H 3953   3.146   5.258   4.115
  256LYS     CA 3954   3.150   5.457   4.011
  256LYS     HA 3955   3.158   5.473   3.903
  256LYS     CB 3956   2.999   5.475   4.040
  256LYS    HB2 3957   2.975   5.452   4.143
  256LYS    HB3 3958   2.962   5.577   4.029
  256LYS     CG 3959   2.913   5.375   3.959
  256LYS    HG2 3960   2.899   5.397   3.853
  256LYS    HG3 3961   2.957   5.277   3.974
  256LYS     CD 3962   2.765   5.374   4.015
  256LYS    HD2 3963   2.758   5.344   4.119
  256LYS    HD3 3964   2.714   5.469   4.005
  256LYS     CE 3965   2.686   5.277   3.929
  256LYS    HE2 3966   2.675   5.341   3.841
  256LYS    HE3 3967   2.742   5.185   3.912
  256LYS     NZ 3968   2.552   5.259   3.989
  256LYS    HZ1 3969   2.558   5.210   4.077
  256LYS    HZ2 3970   2.493   5.341   3.988
  256LYS    HZ3 3971   2.500   5.190   3.935
  256LYS      C 3972   3.230   5.577   4.063
  256LYS      O 3973   3.243   5.681   4.005
  257TYR      N 3974   3.292   5.558   4.183
  257TYR      H 3975   3.273   5.469   4.227
  257TYR     CA 3976   3.380   5.658   4.246
  257TYR     HA 3977   3.331   5.751   4.274
  257TYR     CB 3978   3.426   5.589   4.375
  257TYR    HB2 3979   3.335   5.568   4.430
  257TYR    HB3 3980   3.475   5.495   4.349
  257TYR     CG 3981   3.510   5.678   4.469
  257TYR    CD1 3982   3.634   5.729   4.430
  257TYR    HD1 3983   3.677   5.712   4.333
  257TYR    CE1 3984   3.702   5.818   4.515
  257TYR    HE1 3985   3.787   5.872   4.476
  257TYR     CZ 3986   3.655   5.852   4.639
  257TYR     OH 3987   3.728   5.945   4.713
  257TYR     HH 3988   3.706   5.940   4.806
  257TYR    CE2 3989   3.529   5.799   4.685
  257TYR    HE2 3990   3.484   5.816   4.781
  257TYR    CD2 3991   3.458   5.719   4.593
  257TYR    HD2 3992   3.358   5.685   4.615
  257TYR      C 3993   3.500   5.700   4.151
  257TYR      O 3994   3.526   5.820   4.133
  258GLY      N 3995   3.568   5.604   4.089
  258GLY      H 3996   3.539   5.508   4.101
  258GLY     CA 3997   3.675   5.624   3.997
  258GLY    HA2 3998   3.752   5.688   4.041
  258GLY    HA3 3999   3.713   5.527   3.965
  258GLY      C 4000   3.620   5.697   3.874
  258GLY      O 4001   3.667   5.804   3.846
  259ALA      N 4002   3.503   5.651   3.810
  259ALA      H 4003   3.480   5.554   3.830
  259ALA     CA 4004   3.445   5.714   3.691
  259ALA     HA 4005   3.518   5.722   3.611
  259ALA     CB 4006   3.324   5.625   3.657
  259ALA    HB1 4007   3.276   5.660   3.565
  259ALA    HB2 4008   3.364   5.529   3.626
  259ALA    HB3 4009   3.253   5.607   3.737
  259ALA      C 4010   3.391   5.860   3.719
  259ALA      O 4011   3.438   5.950   3.646
  260LYS      N 4012   3.321   5.891   3.827
  260LYS      H 4013   3.284   5.819   3.888
  260LYS     CA 4014   3.282   6.033   3.862
  260LYS     HA 4015   3.248   6.065   3.764
  260LYS     CB 4016   3.160   6.039   3.964
  260LYS    HB2 4017   3.179   6.026   4.071
  260LYS    HB3 4018   3.127   6.143   3.953
  260LYS     CG 4019   3.041   5.948   3.919
  260LYS    HG2 4020   3.011   5.982   3.820
  260LYS    HG3 4021   3.080   5.847   3.906
  260LYS     CD 4022   2.923   5.946   4.019
  260LYS    HD2 4023   2.953   5.907   4.116
  260LYS    HD3 4024   2.893   6.050   4.033
  260LYS     CE 4025   2.810   5.868   3.955
  260LYS    HE2 4026   2.813   5.894   3.849
  260LYS    HE3 4027   2.839   5.764   3.968
  260LYS     NZ 4028   2.684   5.882   4.040
  260LYS    HZ1 4029   2.634   5.970   4.030
  260LYS    HZ2 4030   2.628   5.798   4.032
  260LYS    HZ3 4031   2.718   5.894   4.134
  260LYS      C 4032   3.397   6.130   3.884
  260LYS      O 4033   3.389   6.239   3.829
  261LEU      N 4034   3.496   6.077   3.959
  261LEU      H 4035   3.493   5.982   3.993
  261LEU     CA 4036   3.611   6.161   3.989
  261LEU     HA 4037   3.578   6.260   4.021
  261LEU     CB 4038   3.691   6.096   4.108
  261LEU    HB2 4039   3.638   6.095   4.203
  261LEU    HB3 4040   3.722   5.994   4.089
  261LEU     CG 4041   3.820   6.174   4.136
  261LEU     HG 4042   3.879   6.197   4.047
  261LEU    CD1 4043   3.788   6.298   4.207
  261LEU   HD11 4044   3.750   6.281   4.308
  261LEU   HD12 4045   3.883   6.352   4.217
  261LEU   HD13 4046   3.718   6.360   4.152
  261LEU    CD2 4047   3.907   6.097   4.236
  261LEU   HD21 4048   3.916   5.998   4.191
  261LEU   HD22 4049   4.005   6.142   4.251
  261LEU   HD23 4050   3.860   6.079   4.332
  261LEU      C 4051   3.700   6.180   3.860
  261LEU      O 4052   3.763   6.290   3.840
  262GLY      N 4053   3.699   6.080   3.768
  262GLY      H 4054   3.650   5.994   3.786
  262GLY     CA 4055   3.768   6.092   3.635
  262GLY    HA2 4056   3.876   6.100   3.646
  262GLY    HA3 4057   3.755   6.000   3.578
  262GLY      C 4058   3.726   6.206   3.543
  262GLY      O 4059   3.801   6.287   3.494
  263THR      N 4060   3.593   6.218   3.518
  263THR      H 4061   3.523   6.157   3.559
  263THR     CA 4062   3.551   6.323   3.424
  263THR     HA 4063   3.613   6.310   3.336
  263THR     CB 4064   3.407   6.297   3.376
  263THR     HB 4065   3.371   6.378   3.313
  263THR    CG2 4066   3.406   6.167   3.300
  263THR   HG21 4067   3.304   6.130   3.287
  263THR   HG22 4068   3.449   6.189   3.202
  263THR   HG23 4069   3.471   6.088   3.338
  263THR    OG1 4070   3.324   6.274   3.485
  263THR    HG1 4071   3.259   6.345   3.491
  263THR      C 4072   3.563   6.462   3.480
  263THR      O 4073   3.583   6.561   3.407
  264VAL      N 4074   3.561   6.472   3.609
  264VAL      H 4075   3.539   6.393   3.667
  264VAL     CA 4076   3.588   6.605   3.678
  264VAL     HA 4077   3.536   6.687   3.630
  264VAL     CB 4078   3.533   6.607   3.826
  264VAL     HB 4079   3.577   6.519   3.874
  264VAL    CG1 4080   3.570   6.733   3.902
  264VAL   HG11 4081   3.553   6.819   3.837
  264VAL   HG12 4082   3.518   6.753   3.996
  264VAL   HG13 4083   3.675   6.724   3.929
  264VAL    CG2 4084   3.383   6.603   3.841
  264VAL   HG21 4085   3.336   6.698   3.817
  264VAL   HG22 4086   3.337   6.529   3.776
  264VAL   HG23 4087   3.350   6.587   3.944
  264VAL      C 4088   3.731   6.653   3.668
  264VAL      O 4089   3.757   6.772   3.646
  265ILE      N 4090   3.829   6.560   3.685
  265ILE      H 4091   3.789   6.472   3.712
  265ILE     CA 4092   3.977   6.578   3.685
  265ILE     HA 4093   3.986   6.680   3.723
  265ILE     CB 4094   4.038   6.480   3.785
  265ILE     HB 4095   3.993   6.461   3.882
  265ILE    CG2 4096   4.054   6.338   3.728
  265ILE   HG21 4097   4.062   6.272   3.815
  265ILE   HG22 4098   3.969   6.313   3.664
  265ILE   HG23 4099   4.149   6.337   3.675
  265ILE    CG1 4100   4.170   6.547   3.831
  265ILE   HG12 4101   4.217   6.476   3.900
  265ILE   HG13 4102   4.230   6.567   3.742
  265ILE    CD1 4103   4.170   6.681   3.904
  265ILE   HD11 4104   4.157   6.766   3.837
  265ILE   HD12 4105   4.091   6.684   3.980
  265ILE   HD13 4106   4.267   6.698   3.951
  265ILE      C 4107   4.043   6.589   3.555
  265ILE      O 4108   4.135   6.671   3.534
  266ARG      N 4109   3.988   6.519   3.453
  266ARG      H 4110   3.930   6.441   3.479
  266ARG     CA 4111   4.006   6.524   3.306
  266ARG     HA 4112   4.107   6.529   3.265
  266ARG     CB 4113   3.960   6.386   3.251
  266ARG    HB2 4114   4.011   6.311   3.312
  266ARG    HB3 4115   3.852   6.377   3.262
  266ARG     CG 4116   4.002   6.360   3.098
  266ARG    HG2 4117   3.946   6.420   3.025
  266ARG    HG3 4118   4.108   6.383   3.093
  266ARG     CD 4119   3.977   6.217   3.037
  266ARG    HD2 4120   3.869   6.200   3.033
  266ARG    HD3 4121   4.006   6.217   2.932
  266ARG     NE 4122   4.037   6.111   3.115
  266ARG     HE 4123   3.984   6.054   3.179
  266ARG     CZ 4124   4.157   6.068   3.093
  266ARG    NH1 4125   4.252   6.104   3.016
  266ARG   HH11 4126   4.227   6.176   2.949
  266ARG   HH12 4127   4.347   6.072   3.011
  266ARG    NH2 4128   4.193   5.975   3.176
  266ARG   HH21 4129   4.129   5.932   3.241
  266ARG   HH22 4130   4.292   5.954   3.175
  266ARG      C 4131   3.919   6.640   3.247
  266ARG      O 4132   3.937   6.672   3.130
  267LYS      N 4133   3.844   6.720   3.328
  267LYS      H 4134   3.840   6.704   3.428
  267LYS     CA 4135   3.776   6.840   3.281
  267LYS     HA 4136   3.699   6.859   3.357
  267LYS     CB 4137   3.878   6.959   3.261
  267LYS    HB2 4138   3.968   6.915   3.216
  267LYS    HB3 4139   3.823   7.033   3.202
  267LYS     CG 4140   3.924   7.008   3.405
  267LYS    HG2 4141   3.838   7.001   3.472
  267LYS    HG3 4142   4.000   6.937   3.436
  267LYS     CD 4143   3.981   7.151   3.411
  267LYS    HD2 4144   3.898   7.217   3.386
  267LYS    HD3 4145   4.021   7.161   3.512
  267LYS     CE 4146   4.092   7.147   3.306
  267LYS    HE2 4147   4.161   7.066   3.331
  267LYS    HE3 4148   4.053   7.113   3.210
  267LYS     NZ 4149   4.168   7.276   3.302
  267LYS    HZ1 4150   4.242   7.271   3.234
  267LYS    HZ2 4151   4.109   7.355   3.280
  267LYS    HZ3 4152   4.210   7.287   3.393
  267LYS      C 4153   3.684   6.818   3.155
  267LYS      O 4154   3.695   6.896   3.063
  268TRP      N 4155   3.611   6.702   3.149
  268TRP      H 4156   3.628   6.636   3.223
  268TRP     CA 4157   3.533   6.654   3.033
  268TRP     HA 4158   3.589   6.650   2.940
  268TRP     CB 4159   3.474   6.516   3.060
  268TRP    HB2 4160   3.547   6.445   3.098
  268TRP    HB3 4161   3.403   6.531   3.142
  268TRP     CG 4162   3.420   6.450   2.942
  268TRP    CD1 4163   3.481   6.366   2.849
  268TRP    HD1 4164   3.585   6.339   2.834
  268TRP    NE1 4165   3.384   6.314   2.769
  268TRP    HE1 4166   3.403   6.255   2.690
  268TRP    CE2 4167   3.261   6.365   2.790
  268TRP    CZ2 4168   3.135   6.338   2.733
  268TRP    HZ2 4169   3.120   6.276   2.646
  268TRP    CH2 4170   3.019   6.403   2.784
  268TRP    HH2 4171   2.921   6.389   2.741
  268TRP    CZ3 4172   3.034   6.468   2.908
  268TRP    HZ3 4173   2.945   6.497   2.961
  268TRP    CE3 4174   3.160   6.484   2.974
  268TRP    HE3 4175   3.157   6.535   3.069
  268TRP    CD2 4176   3.277   6.446   2.908
  268TRP      C 4177   3.426   6.758   3.009
  268TRP      O 4178   3.323   6.758   3.072
  269ASN      N 4179   3.441   6.844   2.903
  269ASN      H 4180   3.526   6.837   2.849
  269ASN     CA 4181   3.348   6.952   2.865
  269ASN     HA 4182   3.406   7.014   2.796
  269ASN     CB 4183   3.237   6.898   2.790
  269ASN    HB2 4184   3.282   6.837   2.713
  269ASN    HB3 4185   3.170   6.845   2.858
  269ASN     CG 4186   3.143   6.986   2.709
  269ASN    OD1 4187   3.159   7.102   2.683
  269ASN    ND2 4188   3.046   6.921   2.642
  269ASN   HD21 4189   2.992   6.961   2.566
  269ASN   HD22 4190   3.051   6.821   2.654
  269ASN      C 4191   3.303   7.047   2.975
  269ASN      O 4192   3.381   7.127   3.023
  270GLY      N 4193   3.188   7.027   3.042
  270GLY      H 4194   3.129   6.953   3.007
  270GLY     CA 4195   3.145   7.108   3.154
  270GLY    HA2 4196   3.190   7.206   3.140
  270GLY    HA3 4197   3.037   7.114   3.141
  270GLY      C 4198   3.174   7.066   3.295
  270GLY      O 4199   3.140   7.127   3.396
  271GLU      N 4200   3.233   6.947   3.311
  271GLU      H 4201   3.242   6.891   3.227
  271GLU     CA 4202   3.286   6.882   3.434
  271GLU     HA 4203   3.195   6.873   3.493
  271GLU     CB 4204   3.335   6.746   3.401
  271GLU    HB2 4205   3.397   6.752   3.311
  271GLU    HB3 4206   3.395   6.724   3.489
  271GLU     CG 4207   3.217   6.645   3.376
  271GLU    HG2 4208   3.143   6.686   3.308
  271GLU    HG3 4209   3.254   6.561   3.317
  271GLU     CD 4210   3.150   6.598   3.510
  271GLU    OE1 4211   3.099   6.681   3.589
  271GLU    OE2 4212   3.149   6.473   3.530
  271GLU      C 4213   3.393   6.966   3.510
  271GLU      O 4214   3.495   7.003   3.450
  272LYS      N 4215   3.385   6.995   3.645
  272LYS      H 4216   3.304   6.958   3.691
  272LYS     CA 4217   3.467   7.099   3.712
  272LYS     HA 4218   3.561   7.095   3.658
  272LYS     CB 4219   3.410   7.239   3.715
  272LYS    HB2 4220   3.316   7.236   3.769
  272LYS    HB3 4221   3.482   7.304   3.766
  272LYS     CG 4222   3.372   7.299   3.574
  272LYS    HG2 4223   3.468   7.297   3.522
  272LYS    HG3 4224   3.305   7.230   3.523
  272LYS     CD 4225   3.301   7.434   3.587
  272LYS    HD2 4226   3.228   7.421   3.667
  272LYS    HD3 4227   3.381   7.502   3.616
  272LYS     CE 4228   3.227   7.480   3.465
  272LYS    HE2 4229   3.191   7.583   3.473
  272LYS    HE3 4230   3.296   7.487   3.381
  272LYS     NZ 4231   3.103   7.405   3.431
  272LYS    HZ1 4232   3.023   7.427   3.489
  272LYS    HZ2 4233   3.074   7.425   3.337
  272LYS    HZ3 4234   3.131   7.311   3.455
  272LYS      C 4235   3.493   7.062   3.859
  272LYS      O 4236   3.400   7.009   3.928
  273MET      N 4237   3.614   7.077   3.912
  273MET      H 4238   3.674   7.133   3.853
  273MET     CA 4239   3.658   7.035   4.050
  273MET     HA 4240   3.639   6.930   4.073
  273MET     CB 4241   3.813   7.045   4.041
  273MET    HB2 4242   3.849   7.033   3.938
  273MET    HB3 4243   3.839   7.146   4.072
  273MET     CG 4244   3.886   6.948   4.134
  273MET    HG2 4245   3.854   6.942   4.238
  273MET    HG3 4246   3.867   6.850   4.090
  273MET     SD 4247   4.073   6.973   4.147
  273MET     CE 4248   4.106   6.856   4.274
  273MET    HE1 4249   4.112   6.759   4.226
  273MET    HE2 4250   4.198   6.882   4.327
  273MET    HE3 4251   4.024   6.862   4.345
  273MET      C 4252   3.591   7.120   4.166
  273MET      O 4253   3.588   7.067   4.279
  274SER      N 4254   3.522   7.228   4.135
  274SER      H 4255   3.530   7.272   4.045
  274SER     CA 4256   3.421   7.294   4.219
  274SER     HA 4257   3.469   7.330   4.311
  274SER     CB 4258   3.378   7.416   4.156
  274SER    HB2 4259   3.306   7.466   4.220
  274SER    HB3 4260   3.461   7.485   4.141
  274SER     OG 4261   3.315   7.385   4.036
  274SER     HG 4262   3.247   7.449   4.015
  274SER      C 4263   3.302   7.200   4.263
  274SER      O 4264   3.260   7.210   4.377
  275TYR      N 4265   3.252   7.107   4.179
  275TYR      H 4266   3.299   7.108   4.089
  275TYR     CA 4267   3.148   7.012   4.209
  275TYR     HA 4268   3.066   7.072   4.248
  275TYR     CB 4269   3.089   6.936   4.090
  275TYR    HB2 4270   3.163   6.861   4.061
  275TYR    HB3 4271   2.999   6.880   4.115
  275TYR     CG 4272   3.044   7.024   3.972
  275TYR    CD1 4273   2.972   7.139   3.999
  275TYR    HD1 4274   2.933   7.171   4.094
  275TYR    CE1 4275   2.938   7.230   3.896
  275TYR    HE1 4276   2.879   7.316   3.923
  275TYR     CZ 4277   2.995   7.211   3.767
  275TYR     OH 4278   2.960   7.301   3.675
  275TYR     HH 4279   2.920   7.378   3.717
  275TYR    CE2 4280   3.061   7.086   3.736
  275TYR    HE2 4281   3.078   7.057   3.633
  275TYR    CD2 4282   3.090   6.995   3.843
  275TYR    HD2 4283   3.145   6.904   3.827
  275TYR      C 4284   3.185   6.915   4.328
  275TYR      O 4285   3.097   6.882   4.406
  276LEU      N 4286   3.312   6.881   4.348
  276LEU      H 4287   3.383   6.934   4.302
  276LEU     CA 4288   3.345   6.782   4.461
  276LEU     HA 4289   3.273   6.703   4.441
  276LEU     CB 4290   3.489   6.735   4.439
  276LEU    HB2 4291   3.552   6.816   4.476
  276LEU    HB3 4292   3.512   6.642   4.492
  276LEU     CG 4293   3.536   6.708   4.297
  276LEU     HG 4294   3.539   6.803   4.244
  276LEU    CD1 4295   3.676   6.648   4.300
  276LEU   HD11 4296   3.755   6.709   4.343
  276LEU   HD12 4297   3.687   6.559   4.362
  276LEU   HD13 4298   3.706   6.618   4.199
  276LEU    CD2 4299   3.436   6.612   4.233
  276LEU   HD21 4300   3.484   6.561   4.149
  276LEU   HD22 4301   3.393   6.540   4.302
  276LEU   HD23 4302   3.350   6.670   4.197
  276LEU      C 4303   3.317   6.829   4.607
  276LEU      O 4304   3.325   6.741   4.696
  277LYS      N 4305   3.273   6.952   4.632
  277LYS      H 4306   3.257   7.004   4.546
  277LYS     CA 4307   3.230   7.009   4.766
  277LYS     HA 4308   3.313   7.035   4.831
  277LYS     CB 4309   3.149   7.139   4.733
  277LYS    HB2 4310   3.102   7.173   4.825
  277LYS    HB3 4311   3.224   7.207   4.692
  277LYS     CG 4312   3.025   7.142   4.637
  277LYS    HG2 4313   3.050   7.136   4.531
  277LYS    HG3 4314   2.956   7.061   4.660
  277LYS     CD 4315   2.947   7.272   4.641
  277LYS    HD2 4316   2.868   7.276   4.567
  277LYS    HD3 4317   2.904   7.278   4.741
  277LYS     CE 4318   3.042   7.397   4.633
  277LYS    HE2 4319   2.985   7.489   4.643
  277LYS    HE3 4320   3.105   7.396   4.723
  277LYS     NZ 4321   3.124   7.398   4.510
  277LYS    HZ1 4322   3.151   7.303   4.490
  277LYS    HZ2 4323   3.071   7.431   4.430
  277LYS    HZ3 4324   3.197   7.467   4.523
  277LYS      C 4325   3.148   6.927   4.864
  277LYS      O 4326   3.147   6.951   4.982
  278ASN      N 4327   3.066   6.831   4.817
  278ASN      H 4328   3.088   6.819   4.719
  278ASN     CA 4329   2.970   6.751   4.884
  278ASN     HA 4330   2.990   6.773   4.989
  278ASN     CB 4331   2.828   6.793   4.840
  278ASN    HB2 4332   2.756   6.731   4.894
  278ASN    HB3 4333   2.814   6.897   4.870
  278ASN     CG 4334   2.797   6.776   4.698
  278ASN    OD1 4335   2.879   6.736   4.621
  278ASN    ND2 4336   2.669   6.795   4.665
  278ASN   HD21 4337   2.635   6.782   4.570
  278ASN   HD22 4338   2.613   6.838   4.737
  278ASN      C 4339   2.994   6.596   4.867
  278ASN      O 4340   2.915   6.503   4.891
  279TRP      N 4341   3.111   6.561   4.812
  279TRP      H 4342   3.175   6.637   4.794
  279TRP     CA 4343   3.147   6.421   4.779
  279TRP     HA 4344   3.079   6.393   4.698
  279TRP     CB 4345   3.291   6.424   4.734
  279TRP    HB2 4346   3.301   6.502   4.659
  279TRP    HB3 4347   3.351   6.444   4.823
  279TRP     CG 4348   3.333   6.297   4.667
  279TRP    CD1 4349   3.402   6.198   4.726
  279TRP    HD1 4350   3.444   6.200   4.825
  279TRP    NE1 4351   3.451   6.113   4.625
  279TRP    HE1 4352   3.527   6.049   4.644
  279TRP    CE2 4353   3.395   6.138   4.505
  279TRP    CZ2 4354   3.413   6.077   4.377
  279TRP    HZ2 4355   3.485   5.997   4.366
  279TRP    CH2 4356   3.354   6.136   4.269
  279TRP    HH2 4357   3.375   6.093   4.173
  279TRP    CZ3 4358   3.277   6.252   4.284
  279TRP    HZ3 4359   3.225   6.285   4.195
  279TRP    CE3 4360   3.253   6.308   4.410
  279TRP    HE3 4361   3.182   6.388   4.424
  279TRP    CD2 4362   3.322   6.260   4.525
  279TRP      C 4363   3.119   6.313   4.888
  279TRP      O 4364   3.137   6.334   5.009
  280GLY      N 4365   3.065   6.200   4.848
  280GLY      H 4366   3.045   6.197   4.749
  280GLY     CA 4367   3.024   6.088   4.932
  280GLY    HA2 4368   3.103   6.012   4.927
  280GLY    HA3 4369   3.004   6.120   5.034
  280GLY      C 4370   2.900   6.011   4.882
  280GLY      O 4371   2.887   5.985   4.761
  281GLU      N 4372   2.808   5.973   4.971
  281GLU      H 4373   2.810   6.013   5.063
  281GLU     CA 4374   2.698   5.883   4.942
  281GLU     HA 4375   2.740   5.794   4.895
  281GLU     CB 4376   2.635   5.842   5.083
  281GLU    HB2 4377   2.718   5.798   5.139
  281GLU    HB3 4378   2.602   5.934   5.130
  281GLU     CG 4379   2.522   5.739   5.084
  281GLU    HG2 4380   2.436   5.788   5.038
  281GLU    HG3 4381   2.558   5.651   5.030
  281GLU     CD 4382   2.480   5.709   5.228
  281GLU    OE1 4383   2.535   5.762   5.328
  281GLU    OE2 4384   2.365   5.659   5.248
  281GLU      C 4385   2.594   5.953   4.850
  281GLU      O 4386   2.515   5.891   4.785
  282GLY      N 4387   2.599   6.088   4.850
  282GLY      H 4388   2.659   6.141   4.912
  282GLY     CA 4389   2.507   6.166   4.768
  282GLY    HA2 4390   2.408   6.120   4.766
  282GLY    HA3 4391   2.499   6.265   4.813
  282GLY      C 4392   2.544   6.174   4.613
  282GLY      O 4393   2.458   6.193   4.532
  283TRP      N 4394   2.668   6.136   4.579
  283TRP      H 4395   2.741   6.119   4.646
  283TRP     CA 4396   2.708   6.097   4.444
  283TRP     HA 4397   2.660   6.157   4.367
  283TRP     CB 4398   2.854   6.126   4.438
  283TRP    HB2 4399   2.905   6.071   4.517
  283TRP    HB3 4400   2.891   6.085   4.344
  283TRP     CG 4401   2.887   6.275   4.442
  283TRP    CD1 4402   2.859   6.372   4.532
  283TRP    HD1 4403   2.821   6.352   4.630
  283TRP    NE1 4404   2.901   6.495   4.485
  283TRP    HE1 4405   2.879   6.579   4.537
  283TRP    CE2 4406   2.940   6.485   4.353
  283TRP    CZ2 4407   2.986   6.580   4.263
  283TRP    HZ2 4408   2.990   6.685   4.287
  283TRP    CH2 4409   3.028   6.543   4.135
  283TRP    HH2 4410   3.062   6.618   4.065
  283TRP    CZ3 4411   3.026   6.410   4.094
  283TRP    HZ3 4412   3.041   6.383   3.991
  283TRP    CE3 4413   2.980   6.312   4.186
  283TRP    HE3 4414   2.994   6.211   4.150
  283TRP    CD2 4415   2.941   6.346   4.321
  283TRP      C 4416   2.676   5.953   4.409
  283TRP      O 4417   2.732   5.893   4.310
  284GLY      N 4418   2.580   5.891   4.480
  284GLY      H 4419   2.543   5.949   4.554
  284GLY     CA 4420   2.524   5.757   4.452
  284GLY    HA2 4421   2.431   5.756   4.509
  284GLY    HA3 4422   2.512   5.732   4.347
  284GLY      C 4423   2.604   5.637   4.515
  284GLY      O 4424   2.555   5.523   4.500
  285PHE      N 4425   2.710   5.662   4.596
  285PHE      H 4426   2.744   5.753   4.623
  285PHE     CA 4427   2.790   5.550   4.639
  285PHE     HA 4428   2.795   5.482   4.554
  285PHE     CB 4429   2.930   5.605   4.669
  285PHE    HB2 4430   2.918   5.665   4.760
  285PHE    HB3 4431   3.000   5.526   4.698
  285PHE     CG 4432   2.997   5.695   4.567
  285PHE    CD1 4433   2.982   5.662   4.430
  285PHE    HD1 4434   2.917   5.582   4.397
  285PHE    CE1 4435   3.055   5.746   4.332
  285PHE    HE1 4436   3.045   5.735   4.225
  285PHE     CZ 4437   3.127   5.858   4.378
  285PHE     HZ 4438   3.180   5.926   4.314
  285PHE    CE2 4439   3.138   5.890   4.514
  285PHE    HE2 4440   3.203   5.971   4.545
  285PHE    CD2 4441   3.068   5.807   4.607
  285PHE    HD2 4442   3.066   5.831   4.713
  285PHE      C 4443   2.740   5.461   4.756
  285PHE      O 4444   2.673   5.502   4.849
  286VAL      N 4445   2.771   5.335   4.753
  286VAL      H 4446   2.821   5.290   4.678
  286VAL     CA 4447   2.750   5.256   4.874
  286VAL     HA 4448   2.644   5.240   4.893
  286VAL     CB 4449   2.815   5.119   4.849
  286VAL     HB 4450   2.791   5.057   4.935
  286VAL    CG1 4451   2.765   5.043   4.721
  286VAL   HG11 4452   2.810   4.944   4.726
  286VAL   HG12 4453   2.657   5.033   4.738
  286VAL   HG13 4454   2.802   5.093   4.632
  286VAL    CG2 4455   2.964   5.136   4.856
  286VAL   HG21 4456   3.005   5.056   4.794
  286VAL   HG22 4457   2.993   5.237   4.826
  286VAL   HG23 4458   2.983   5.124   4.963
  286VAL      C 4459   2.812   5.321   5.010
  286VAL      O 4460   2.920   5.388   5.002
  287PRO      N 4461   2.739   5.326   5.125
  287PRO     CD 4462   2.619   5.250   5.146
  287PRO    HD2 4463   2.642   5.143   5.145
  287PRO    HD3 4464   2.529   5.277   5.091
  287PRO     CG 4465   2.574   5.281   5.292
  287PRO    HG2 4466   2.535   5.193   5.343
  287PRO    HG3 4467   2.502   5.363   5.294
  287PRO     CB 4468   2.699   5.328   5.365
  287PRO    HB2 4469   2.753   5.250   5.419
  287PRO    HB3 4470   2.670   5.409   5.432
  287PRO     CA 4471   2.785   5.382   5.253
  287PRO     HA 4472   2.763   5.488   5.237
  287PRO      C 4473   2.932   5.375   5.278
  287PRO      O 4474   2.984   5.267   5.270
  288SER      N 4475   2.992   5.482   5.335
  288SER      H 4476   2.940   5.563   5.365
  288SER     CA 4477   3.130   5.497   5.370
  288SER     HA 4478   3.186   5.507   5.277
  288SER     CB 4479   3.157   5.623   5.452
  288SER    HB2 4480   3.087   5.698   5.415
  288SER    HB3 4481   3.129   5.600   5.555
  288SER     OG 4482   3.292   5.672   5.439
  288SER     HG 4483   3.298   5.767   5.450
  288SER      C 4484   3.184   5.377   5.444
  288SER      O 4485   3.294   5.334   5.418
  289ASP      N 4486   3.121   5.333   5.556
  289ASP      H 4487   3.032   5.378   5.573
  289ASP     CA 4488   3.158   5.228   5.650
  289ASP     HA 4489   3.264   5.248   5.667
  289ASP     CB 4490   3.076   5.255   5.774
  289ASP    HB2 4491   3.057   5.361   5.789
  289ASP    HB3 4492   2.976   5.215   5.762
  289ASP     CG 4493   3.149   5.190   5.895
  289ASP    OD1 4494   3.255   5.239   5.933
  289ASP    OD2 4495   3.089   5.101   5.966
  289ASP      C 4496   3.136   5.088   5.588
  289ASP      O 4497   3.160   4.988   5.655
  290ARG      N 4498   3.085   5.082   5.459
  290ARG      H 4499   3.060   5.170   5.417
  290ARG     CA 4500   3.069   4.956   5.375
  290ARG     HA 4501   3.108   4.868   5.425
  290ARG     CB 4502   2.913   4.943   5.340
  290ARG    HB2 4503   2.876   5.019   5.271
  290ARG    HB3 4504   2.895   4.845   5.297
  290ARG     CG 4505   2.815   4.969   5.452
  290ARG    HG2 4506   2.833   5.069   5.492
  290ARG    HG3 4507   2.713   4.955   5.414
  290ARG     CD 4508   2.827   4.867   5.569
  290ARG    HD2 4509   2.802   4.767   5.533
  290ARG    HD3 4510   2.930   4.863   5.604
  290ARG     NE 4511   2.739   4.908   5.673
  290ARG     HE 4512   2.641   4.898   5.652
  290ARG     CZ 4513   2.765   4.944   5.797
  290ARG    NH1 4514   2.883   4.955   5.845
  290ARG   HH11 4515   2.960   4.966   5.781
  290ARG   HH12 4516   2.905   4.982   5.940
  290ARG    NH2 4517   2.674   4.981   5.875
  290ARG   HH21 4518   2.585   4.974   5.828
  290ARG   HH22 4519   2.691   4.996   5.974
  290ARG      C 4520   3.146   4.957   5.242
  290ARG      O 4521   3.169   4.854   5.174
  291ALA      N 4522   3.199   5.071   5.197
  291ALA      H 4523   3.181   5.153   5.254
  291ALA     CA 4524   3.262   5.085   5.069
  291ALA     HA 4525   3.209   5.022   4.997
  291ALA     CB 4526   3.245   5.233   5.019
  291ALA    HB1 4527   3.257   5.241   4.911
  291ALA    HB2 4528   3.146   5.271   5.044
  291ALA    HB3 4529   3.312   5.299   5.075
  291ALA      C 4530   3.404   5.030   5.070
  291ALA      O 4531   3.485   5.047   5.167
  292LEU      N 4532   3.443   4.957   4.967
  292LEU      H 4533   3.377   4.941   4.893
  292LEU     CA 4534   3.577   4.933   4.926
  292LEU     HA 4535   3.651   4.956   5.003
  292LEU     CB 4536   3.599   4.778   4.896
  292LEU    HB2 4537   3.546   4.721   4.973
  292LEU    HB3 4538   3.562   4.766   4.795
  292LEU     CG 4539   3.737   4.721   4.906
  292LEU     HG 4540   3.736   4.614   4.882
  292LEU    CD1 4541   3.828   4.769   4.793
  292LEU   HD11 4542   3.764   4.784   4.706
  292LEU   HD12 4543   3.872   4.866   4.816
  292LEU   HD13 4544   3.911   4.702   4.772
  292LEU    CD2 4545   3.800   4.741   5.044
  292LEU   HD21 4546   3.824   4.844   5.071
  292LEU   HD22 4547   3.733   4.700   5.120
  292LEU   HD23 4548   3.895   4.687   5.053
  292LEU      C 4549   3.622   5.030   4.808
  292LEU      O 4550   3.547   5.033   4.712
  293VAL      N 4551   3.723   5.117   4.824
  293VAL      H 4552   3.799   5.112   4.890
  293VAL     CA 4553   3.733   5.247   4.744
  293VAL     HA 4554   3.647   5.255   4.677
  293VAL     CB 4555   3.707   5.370   4.834
  293VAL     HB 4556   3.784   5.375   4.910
  293VAL    CG1 4557   3.722   5.511   4.770
  293VAL   HG11 4558   3.652   5.516   4.687
  293VAL   HG12 4559   3.694   5.586   4.844
  293VAL   HG13 4560   3.820   5.529   4.726
  293VAL    CG2 4561   3.565   5.376   4.885
  293VAL   HG21 4562   3.553   5.468   4.943
  293VAL   HG22 4563   3.496   5.373   4.801
  293VAL   HG23 4564   3.545   5.289   4.949
  293VAL      C 4565   3.867   5.261   4.671
  293VAL      O 4566   3.975   5.224   4.714
  294PHE      N 4567   3.849   5.307   4.547
  294PHE      H 4568   3.758   5.339   4.518
  294PHE     CA 4569   3.954   5.322   4.445
  294PHE     HA 4570   4.040   5.367   4.494
  294PHE     CB 4571   3.983   5.182   4.380
  294PHE    HB2 4572   4.043   5.188   4.289
  294PHE    HB3 4573   4.039   5.121   4.451
  294PHE     CG 4574   3.864   5.103   4.337
  294PHE    CD1 4575   3.837   5.097   4.202
  294PHE    HD1 4576   3.879   5.171   4.136
  294PHE    CE1 4577   3.721   5.034   4.158
  294PHE    HE1 4578   3.701   5.031   4.052
  294PHE     CZ 4579   3.640   4.955   4.248
  294PHE     HZ 4580   3.551   4.908   4.210
  294PHE    CE2 4581   3.678   4.947   4.386
  294PHE    HE2 4582   3.615   4.908   4.465
  294PHE    CD2 4583   3.803   5.009   4.423
  294PHE    HD2 4584   3.836   5.009   4.526
  294PHE      C 4585   3.923   5.428   4.340
  294PHE      O 4586   3.801   5.460   4.321
  295VAL      N 4587   4.025   5.481   4.275
  295VAL      H 4588   4.116   5.448   4.304
  295VAL     CA 4589   4.011   5.561   4.152
  295VAL     HA 4590   3.903   5.571   4.144
  295VAL     CB 4591   4.081   5.700   4.170
  295VAL     HB 4592   4.020   5.764   4.234
  295VAL    CG1 4593   4.224   5.697   4.235
  295VAL   HG11 4594   4.210   5.668   4.338
  295VAL   HG12 4595   4.285   5.621   4.184
  295VAL   HG13 4596   4.271   5.795   4.220
  295VAL    CG2 4597   4.097   5.779   4.039
  295VAL   HG21 4598   4.096   5.886   4.055
  295VAL   HG22 4599   4.192   5.750   3.994
  295VAL   HG23 4600   4.017   5.749   3.972
  295VAL      C 4601   4.058   5.482   4.025
  295VAL      O 4602   4.024   5.511   3.912
  296ASP      N 4603   4.132   5.376   4.045
  296ASP      H 4604   4.149   5.357   4.142
  296ASP     CA 4605   4.196   5.298   3.941
  296ASP     HA 4606   4.156   5.304   3.840
  296ASP     CB 4607   4.341   5.354   3.931
  296ASP    HB2 4608   4.384   5.344   3.831
  296ASP    HB3 4609   4.345   5.462   3.941
  296ASP     CG 4610   4.440   5.286   4.027
  296ASP    OD1 4611   4.429   5.285   4.151
  296ASP    OD2 4612   4.535   5.236   3.968
  296ASP      C 4613   4.195   5.146   3.967
  296ASP      O 4614   4.177   5.093   4.079
  297ASN      N 4615   4.206   5.065   3.861
  297ASN      H 4616   4.227   5.116   3.776
  297ASN     CA 4617   4.191   4.915   3.869
  297ASN     HA 4618   4.233   4.880   3.964
  297ASN     CB 4619   4.035   4.876   3.859
  297ASN    HB2 4620   3.980   4.931   3.934
  297ASN    HB3 4621   4.002   4.908   3.760
  297ASN     CG 4622   4.025   4.723   3.859
  297ASN    OD1 4623   3.965   4.665   3.769
  297ASN    ND2 4624   4.079   4.651   3.955
  297ASN   HD21 4625   4.064   4.551   3.954
  297ASN   HD22 4626   4.152   4.683   4.018
  297ASN      C 4627   4.270   4.840   3.760
  297ASN      O 4628   4.262   4.886   3.643
  298HIE      N 4629   4.340   4.724   3.782
  298HIE      H 4630   4.337   4.687   3.875
  298HIE     CA 4631   4.426   4.652   3.692
  298HIE     HA 4632   4.503   4.724   3.662
  298HIE     CB 4633   4.496   4.532   3.762
  298HIE    HB2 4634   4.591   4.514   3.711
  298HIE    HB3 4635   4.531   4.562   3.861
  298HIE     CG 4636   4.413   4.412   3.782
  298HIE    ND1 4637   4.325   4.381   3.884
  298HIE    CE1 4638   4.273   4.258   3.850
  298HIE    HE1 4639   4.199   4.207   3.910
  298HIE    NE2 4640   4.335   4.206   3.743
  298HIE    HE2 4641   4.326   4.113   3.704
  298HIE    CD2 4642   4.415   4.300   3.697
  298HIE    HD2 4643   4.477   4.291   3.609
  298HIE      C 4644   4.354   4.613   3.564
  298HIE      O 4645   4.404   4.628   3.456
  299ASP      N 4646   4.236   4.558   3.573
  299ASP      H 4647   4.208   4.548   3.670
  299ASP     CA 4648   4.149   4.502   3.462
  299ASP     HA 4649   4.198   4.427   3.399
  299ASP     CB 4650   4.044   4.415   3.534
  299ASP    HB2 4651   4.103   4.333   3.575
  299ASP    HB3 4652   3.996   4.470   3.615
  299ASP     CG 4653   3.947   4.338   3.444
  299ASP    OD1 4654   3.865   4.408   3.380
  299ASP    OD2 4655   3.958   4.212   3.429
  299ASP      C 4656   4.084   4.607   3.373
  299ASP      O 4657   4.039   4.585   3.263
  300ASN      N 4658   4.087   4.733   3.423
  300ASN      H 4659   4.150   4.755   3.499
  300ASN     CA 4660   4.046   4.850   3.339
  300ASN     HA 4661   3.965   4.824   3.271
  300ASN     CB 4662   3.986   4.962   3.426
  300ASN    HB2 4663   4.055   4.975   3.510
  300ASN    HB3 4664   3.995   5.055   3.370
  300ASN     CG 4665   3.846   4.935   3.473
  300ASN    OD1 4666   3.786   4.840   3.427
  300ASN    ND2 4667   3.793   5.031   3.539
  300ASN   HD21 4668   3.709   4.994   3.582
  300ASN   HD22 4669   3.861   5.093   3.582
  300ASN      C 4670   4.157   4.912   3.250
  300ASN      O 4671   4.133   4.999   3.163
  301GLN      N 4672   4.280   4.862   3.273
  301GLN      H 4673   4.292   4.775   3.322
  301GLN     CA 4674   4.397   4.905   3.191
  301GLN     HA 4675   4.376   5.010   3.171
  301GLN     CB 4676   4.532   4.874   3.265
  301GLN    HB2 4677   4.535   4.767   3.286
  301GLN    HB3 4678   4.611   4.907   3.197
  301GLN     CG 4679   4.538   4.945   3.405
  301GLN    HG2 4680   4.525   5.052   3.390
  301GLN    HG3 4681   4.453   4.920   3.468
  301GLN     CD 4682   4.667   4.908   3.473
  301GLN    OE1 4683   4.749   4.835   3.422
  301GLN    NE2 4684   4.700   4.968   3.582
  301GLN   HE21 4685   4.790   4.964   3.628
  301GLN   HE22 4686   4.642   5.038   3.626
  301GLN      C 4687   4.394   4.840   3.053
  301GLN      O 4688   4.454   4.890   2.955
  302ARG      N 4689   4.313   4.733   3.040
  302ARG      H 4690   4.262   4.707   3.124
  302ARG     CA 4691   4.309   4.639   2.931
  302ARG     HA 4692   4.369   4.675   2.848
  302ARG     CB 4693   4.361   4.506   2.986
  302ARG    HB2 4694   4.305   4.481   3.077
  302ARG    HB3 4695   4.347   4.430   2.909
  302ARG     CG 4696   4.510   4.511   3.019
  302ARG    HG2 4697   4.555   4.434   2.957
  302ARG    HG3 4698   4.549   4.611   3.000
  302ARG     CD 4699   4.536   4.475   3.170
  302ARG    HD2 4700   4.495   4.554   3.234
  302ARG    HD3 4701   4.496   4.376   3.189
  302ARG     NE 4702   4.679   4.459   3.198
  302ARG     HE 4703   4.724   4.396   3.134
  302ARG     CZ 4704   4.746   4.530   3.288
  302ARG    NH1 4705   4.687   4.588   3.385
  302ARG   HH11 4706   4.586   4.582   3.389
  302ARG   HH12 4707   4.737   4.653   3.444
  302ARG    NH2 4708   4.880   4.536   3.291
  302ARG   HH21 4709   4.934   4.486   3.221
  302ARG   HH22 4710   4.931   4.583   3.364
  302ARG      C 4711   4.176   4.627   2.868
  302ARG      O 4712   4.076   4.650   2.940
  303GLY      N 4713   4.161   4.590   2.739
  303GLY      H 4714   4.242   4.574   2.680
  303GLY     CA 4715   4.026   4.581   2.681
  303GLY    HA2 4716   4.029   4.499   2.610
  303GLY    HA3 4717   3.948   4.545   2.748
  303GLY      C 4718   3.963   4.705   2.610
  303GLY      O 4719   4.007   4.820   2.614
  304HIE      N 4720   3.841   4.681   2.552
  304HIE      H 4721   3.802   4.590   2.572
  304HIE     CA 4722   3.779   4.776   2.461
  304HIE     HA 4723   3.858   4.807   2.393
  304HIE     CB 4724   3.675   4.705   2.375
  304HIE    HB2 4725   3.650   4.763   2.287
  304HIE    HB3 4726   3.726   4.614   2.343
  304HIE     CG 4727   3.551   4.664   2.453
  304HIE    ND1 4728   3.426   4.732   2.456
  304HIE    CE1 4729   3.348   4.650   2.521
  304HIE    HE1 4730   3.245   4.660   2.552
  304HIE    NE2 4731   3.405   4.534   2.551
  304HIE    HE2 4732   3.362   4.447   2.580
  304HIE    CD2 4733   3.532   4.538   2.508
  304HIE    HD2 4734   3.601   4.455   2.515
  304HIE      C 4735   3.731   4.900   2.532
  304HIE      O 4736   3.690   4.996   2.469
  305GLY      N 4737   3.723   4.904   2.671
  305GLY      H 4738   3.751   4.821   2.720
  305GLY     CA 4739   3.692   5.026   2.749
  305GLY    HA2 4740   3.626   5.093   2.693
  305GLY    HA3 4741   3.644   5.000   2.843
  305GLY      C 4742   3.818   5.102   2.802
  305GLY      O 4743   3.801   5.209   2.860
  306ALA      N 4744   3.934   5.046   2.782
  306ALA      H 4745   3.931   4.953   2.742
  306ALA     CA 4746   4.057   5.107   2.838
  306ALA     HA 4747   4.065   5.108   2.946
  306ALA     CB 4748   4.176   5.018   2.786
  306ALA    HB1 4749   4.169   5.004   2.678
  306ALA    HB2 4750   4.271   5.067   2.811
  306ALA    HB3 4751   4.162   4.923   2.837
  306ALA      C 4752   4.076   5.250   2.786
  306ALA      O 4753   4.130   5.337   2.857
  307GLY      N 4754   4.035   5.284   2.662
  307GLY      H 4755   3.996   5.210   2.605
  307GLY     CA 4756   4.050   5.415   2.608
  307GLY    HA2 4757   4.144   5.460   2.642
  307GLY    HA3 4758   4.056   5.396   2.500
  307GLY      C 4759   3.935   5.516   2.643
  307GLY      O 4760   3.928   5.624   2.586
  308GLY      N 4761   3.839   5.470   2.719
  308GLY      H 4762   3.848   5.370   2.734
  308GLY     CA 4763   3.726   5.542   2.766
  308GLY    HA2 4764   3.690   5.574   2.668
  308GLY    HA3 4765   3.640   5.484   2.798
  308GLY      C 4766   3.761   5.665   2.849
  308GLY      O 4767   3.833   5.655   2.949
  309ALA      N 4768   3.699   5.779   2.826
  309ALA      H 4769   3.634   5.778   2.748
  309ALA     CA 4770   3.716   5.906   2.907
  309ALA     HA 4771   3.819   5.943   2.901
  309ALA     CB 4772   3.619   6.002   2.840
  309ALA    HB1 4773   3.654   6.104   2.855
  309ALA    HB2 4774   3.624   5.988   2.732
  309ALA    HB3 4775   3.515   5.991   2.871
  309ALA      C 4776   3.698   5.892   3.063
  309ALA      O 4777   3.749   5.979   3.137
  310SER      N 4778   3.625   5.792   3.112
  310SER      H 4779   3.589   5.718   3.053
  310SER     CA 4780   3.614   5.766   3.259
  310SER     HA 4781   3.599   5.858   3.317
  310SER     CB 4782   3.481   5.690   3.278
  310SER    HB2 4783   3.478   5.662   3.384
  310SER    HB3 4784   3.406   5.760   3.241
  310SER     OG 4785   3.483   5.570   3.205
  310SER     HG 4786   3.402   5.521   3.217
  310SER      C 4787   3.736   5.688   3.319
  310SER      O 4788   3.748   5.675   3.438
  311ILE      N 4789   3.827   5.639   3.241
  311ILE      H 4790   3.817   5.647   3.141
  311ILE     CA 4791   3.941   5.562   3.290
  311ILE     HA 4792   3.925   5.529   3.393
  311ILE     CB 4793   3.976   5.439   3.204
  311ILE     HB 4794   4.015   5.458   3.105
  311ILE    CG2 4795   4.091   5.357   3.263
  311ILE   HG21 4796   4.127   5.284   3.190
  311ILE   HG22 4797   4.175   5.424   3.278
  311ILE   HG23 4798   4.069   5.324   3.365
  311ILE    CG1 4799   3.842   5.363   3.168
  311ILE   HG12 4800   3.768   5.414   3.106
  311ILE   HG13 4801   3.876   5.272   3.119
  311ILE    CD1 4802   3.762   5.312   3.281
  311ILE   HD11 4803   3.691   5.387   3.316
  311ILE   HD12 4804   3.708   5.222   3.253
  311ILE   HD13 4805   3.833   5.295   3.362
  311ILE      C 4806   4.067   5.648   3.299
  311ILE      O 4807   4.124   5.699   3.199
  312LEU      N 4808   4.115   5.672   3.418
  312LEU      H 4809   4.055   5.635   3.491
  312LEU     CA 4810   4.242   5.727   3.462
  312LEU     HA 4811   4.291   5.781   3.381
  312LEU     CB 4812   4.196   5.840   3.564
  312LEU    HB2 4813   4.104   5.892   3.539
  312LEU    HB3 4814   4.175   5.786   3.657
  312LEU     CG 4815   4.310   5.933   3.604
  312LEU     HG 4816   4.396   5.871   3.628
  312LEU    CD1 4817   4.339   6.035   3.498
  312LEU   HD11 4818   4.272   6.119   3.479
  312LEU   HD12 4819   4.432   6.088   3.518
  312LEU   HD13 4820   4.364   5.990   3.402
  312LEU    CD2 4821   4.272   6.016   3.734
  312LEU   HD21 4822   4.172   6.057   3.722
  312LEU   HD22 4823   4.271   5.954   3.824
  312LEU   HD23 4824   4.353   6.085   3.758
  312LEU      C 4825   4.341   5.619   3.520
  312LEU      O 4826   4.305   5.546   3.612
  313THR      N 4827   4.460   5.629   3.466
  313THR      H 4828   4.471   5.693   3.388
  313THR     CA 4829   4.575   5.536   3.484
  313THR     HA 4830   4.570   5.487   3.582
  313THR     CB 4831   4.571   5.422   3.376
  313THR     HB 4832   4.572   5.478   3.282
  313THR    CG2 4833   4.687   5.318   3.377
  313THR   HG21 4834   4.706   5.278   3.477
  313THR   HG22 4835   4.668   5.245   3.299
  313THR   HG23 4836   4.782   5.364   3.349
  313THR    OG1 4837   4.455   5.338   3.368
  313THR    HG1 4838   4.463   5.309   3.277
  313THR      C 4839   4.703   5.618   3.494
  313THR      O 4840   4.714   5.735   3.469
  314PHE      N 4841   4.817   5.551   3.523
  314PHE      H 4842   4.808   5.456   3.558
  314PHE     CA 4843   4.951   5.609   3.513
  314PHE     HA 4844   4.965   5.680   3.595
  314PHE     CB 4845   5.052   5.498   3.531
  314PHE    HB2 4846   5.151   5.543   3.531
  314PHE    HB3 4847   5.045   5.444   3.626
  314PHE     CG 4848   5.055   5.388   3.418
  314PHE    CD1 4849   5.122   5.410   3.301
  314PHE    HD1 4850   5.168   5.507   3.284
  314PHE    CE1 4851   5.149   5.301   3.217
  314PHE    HE1 4852   5.213   5.318   3.132
  314PHE     CZ 4853   5.109   5.167   3.238
  314PHE     HZ 4854   5.134   5.085   3.173
  314PHE    CE2 4855   5.032   5.149   3.355
  314PHE    HE2 4856   4.999   5.051   3.384
  314PHE    CD2 4857   5.018   5.257   3.451
  314PHE    HD2 4858   4.981   5.245   3.551
  314PHE      C 4859   4.978   5.680   3.381
  314PHE      O 4860   5.058   5.773   3.381
  315TRP      N 4861   4.910   5.649   3.274
  315TRP      H 4862   4.840   5.577   3.283
  315TRP     CA 4863   4.928   5.712   3.140
  315TRP     HA 4864   5.034   5.707   3.117
  315TRP     CB 4865   4.851   5.626   3.043
  315TRP    HB2 4866   4.746   5.630   3.071
  315TRP    HB3 4867   4.864   5.687   2.953
  315TRP     CG 4868   4.887   5.485   3.006
  315TRP    CD1 4869   4.806   5.381   3.011
  315TRP    HD1 4870   4.703   5.394   3.041
  315TRP    NE1 4871   4.858   5.265   2.969
  315TRP    HE1 4872   4.800   5.183   2.965
  315TRP    CE2 4873   4.992   5.282   2.951
  315TRP    CZ2 4874   5.087   5.196   2.891
  315TRP    HZ2 4875   5.056   5.094   2.874
  315TRP    CH2 4876   5.216   5.249   2.869
  315TRP    HH2 4877   5.284   5.189   2.810
  315TRP    CZ3 4878   5.250   5.386   2.884
  315TRP    HZ3 4879   5.345   5.412   2.841
  315TRP    CE3 4880   5.145   5.475   2.936
  315TRP    HE3 4881   5.162   5.581   2.949
  315TRP    CD2 4882   5.018   5.420   2.970
  315TRP      C 4883   4.890   5.862   3.137
  315TRP      O 4884   4.930   5.937   3.045
  316ASP      N 4885   4.825   5.907   3.247
  316ASP      H 4886   4.801   5.850   3.327
  316ASP     CA 4887   4.795   6.041   3.264
  316ASP     HA 4888   4.840   6.110   3.192
  316ASP     CB 4889   4.640   6.060   3.253
  316ASP    HB2 4890   4.579   6.008   3.327
  316ASP    HB3 4891   4.625   6.164   3.281
  316ASP     CG 4892   4.577   6.046   3.119
  316ASP    OD1 4893   4.610   6.125   3.028
  316ASP    OD2 4894   4.483   5.961   3.107
  316ASP      C 4895   4.837   6.080   3.410
  316ASP      O 4896   4.760   6.127   3.493
  317ALA      N 4897   4.968   6.058   3.432
  317ALA      H 4898   5.018   6.027   3.350
  317ALA     CA 4899   5.035   6.074   3.566
  317ALA     HA 4900   4.998   5.993   3.629
  317ALA     CB 4901   5.193   6.069   3.541
  317ALA    HB1 4902   5.244   6.073   3.637
  317ALA    HB2 4903   5.218   5.979   3.486
  317ALA    HB3 4904   5.232   6.152   3.481
  317ALA      C 4905   5.008   6.211   3.635
  317ALA      O 4906   4.976   6.215   3.755
  318ARG      N 4907   5.006   6.320   3.555
  318ARG      H 4908   5.057   6.328   3.468
  318ARG     CA 4909   4.985   6.456   3.613
  318ARG     HA 4910   5.048   6.456   3.702
  318ARG     CB 4911   5.034   6.564   3.518
  318ARG    HB2 4912   5.141   6.550   3.499
  318ARG    HB3 4913   4.985   6.553   3.421
  318ARG     CG 4914   5.023   6.713   3.558
  318ARG    HG2 4915   4.916   6.734   3.563
  318ARG    HG3 4916   5.070   6.725   3.656
  318ARG     CD 4917   5.077   6.817   3.468
  318ARG    HD2 4918   5.185   6.802   3.461
  318ARG    HD3 4919   5.036   6.802   3.368
  318ARG     NE 4920   5.060   6.958   3.496
  318ARG     HE 4921   5.142   7.014   3.512
  318ARG     CZ 4922   4.952   7.028   3.483
  318ARG    NH1 4923   4.835   6.972   3.462
  318ARG   HH11 4924   4.834   6.881   3.417
  318ARG   HH12 4925   4.754   7.030   3.456
  318ARG    NH2 4926   4.961   7.155   3.520
  318ARG   HH21 4927   5.050   7.201   3.522
  318ARG   HH22 4928   4.875   7.207   3.507
  318ARG      C 4929   4.840   6.474   3.668
  318ARG      O 4930   4.822   6.557   3.759
  319LEU      N 4931   4.740   6.400   3.622
  319LEU      H 4932   4.759   6.328   3.554
  319LEU     CA 4933   4.608   6.396   3.688
  319LEU     HA 4934   4.595   6.488   3.744
  319LEU     CB 4935   4.492   6.398   3.578
  319LEU    HB2 4936   4.490   6.301   3.528
  319LEU    HB3 4937   4.394   6.414   3.624
  319LEU     CG 4938   4.495   6.515   3.473
  319LEU     HG 4939   4.589   6.503   3.418
  319LEU    CD1 4940   4.374   6.481   3.384
  319LEU   HD11 4941   4.388   6.380   3.347
  319LEU   HD12 4942   4.273   6.482   3.425
  319LEU   HD13 4943   4.373   6.540   3.292
  319LEU    CD2 4944   4.486   6.652   3.548
  319LEU   HD21 4945   4.582   6.672   3.597
  319LEU   HD22 4946   4.476   6.734   3.476
  319LEU   HD23 4947   4.404   6.659   3.619
  319LEU      C 4948   4.592   6.275   3.786
  319LEU      O 4949   4.530   6.301   3.887
  320TYR      N 4950   4.657   6.163   3.764
  320TYR      H 4951   4.699   6.155   3.673
  320TYR     CA 4952   4.652   6.052   3.857
  320TYR     HA 4953   4.551   6.013   3.865
  320TYR     CB 4954   4.721   5.941   3.781
  320TYR    HB2 4955   4.660   5.927   3.691
  320TYR    HB3 4956   4.822   5.964   3.747
  320TYR     CG 4957   4.732   5.805   3.850
  320TYR    CD1 4958   4.639   5.708   3.814
  320TYR    HD1 4959   4.565   5.726   3.738
  320TYR    CE1 4960   4.651   5.579   3.865
  320TYR    HE1 4961   4.592   5.497   3.828
  320TYR     CZ 4962   4.744   5.555   3.968
  320TYR     OH 4963   4.730   5.440   4.035
  320TYR     HH 4964   4.663   5.382   3.998
  320TYR    CE2 4965   4.823   5.656   4.019
  320TYR    HE2 4966   4.892   5.627   4.096
  320TYR    CD2 4967   4.822   5.780   3.960
  320TYR    HD2 4968   4.891   5.856   3.994
  320TYR      C 4969   4.696   6.076   4.003
  320TYR      O 4970   4.617   6.052   4.091
  321LYS      N 4971   4.812   6.130   4.023
  321LYS      H 4972   4.862   6.172   3.946
  321LYS     CA 4973   4.865   6.153   4.157
  321LYS     HA 4974   4.865   6.059   4.212
  321LYS     CB 4975   5.009   6.198   4.130
  321LYS    HB2 4976   5.012   6.279   4.058
  321LYS    HB3 4977   5.054   6.250   4.215
  321LYS     CG 4978   5.109   6.081   4.108
  321LYS    HG2 4979   5.115   6.033   4.205
  321LYS    HG3 4980   5.060   6.007   4.044
  321LYS     CD 4981   5.247   6.129   4.062
  321LYS    HD2 4982   5.292   6.188   4.142
  321LYS    HD3 4983   5.307   6.042   4.035
  321LYS     CE 4984   5.242   6.227   3.945
  321LYS    HE2 4985   5.189   6.177   3.864
  321LYS    HE3 4986   5.194   6.322   3.970
  321LYS     NZ 4987   5.382   6.253   3.893
  321LYS    HZ1 4988   5.383   6.224   3.796
  321LYS    HZ2 4989   5.414   6.349   3.891
  321LYS    HZ3 4990   5.455   6.204   3.943
  321LYS      C 4991   4.786   6.260   4.236
  321LYS      O 4992   4.770   6.235   4.358
  322MET      N 4993   4.721   6.352   4.167
  322MET      H 4994   4.741   6.361   4.068
  322MET     CA 4995   4.620   6.450   4.212
  322MET     HA 4996   4.656   6.497   4.304
  322MET     CB 4997   4.616   6.554   4.107
  322MET    HB2 4998   4.711   6.608   4.113
  322MET    HB3 4999   4.596   6.520   4.005
  322MET     CG 5000   4.510   6.662   4.136
  322MET    HG2 5001   4.411   6.621   4.112
  322MET    HG3 5002   4.514   6.686   4.243
  322MET     SD 5003   4.528   6.823   4.053
  322MET     CE 5004   4.534   6.782   3.874
  322MET    HE1 5005   4.541   6.674   3.861
  322MET    HE2 5006   4.442   6.822   3.831
  322MET    HE3 5007   4.619   6.832   3.828
  322MET      C 5008   4.477   6.396   4.241
  322MET      O 5009   4.417   6.438   4.345
  323ALA      N 5010   4.432   6.292   4.169
  323ALA      H 5011   4.487   6.264   4.090
  323ALA     CA 5012   4.302   6.230   4.192
  323ALA     HA 5013   4.233   6.309   4.221
  323ALA     CB 5014   4.261   6.160   4.062
  323ALA    HB1 5015   4.329   6.082   4.029
  323ALA    HB2 5016   4.157   6.126   4.063
  323ALA    HB3 5017   4.262   6.244   3.993
  323ALA      C 5018   4.312   6.128   4.310
  323ALA      O 5019   4.215   6.112   4.382
  324VAL      N 5020   4.431   6.070   4.326
  324VAL      H 5021   4.491   6.074   4.245
  324VAL     CA 5022   4.478   5.987   4.442
  324VAL     HA 5023   4.390   5.925   4.461
  324VAL     CB 5024   4.595   5.888   4.404
  324VAL     HB 5025   4.685   5.935   4.364
  324VAL    CG1 5026   4.644   5.814   4.527
  324VAL   HG11 5027   4.700   5.881   4.592
  324VAL   HG12 5028   4.557   5.785   4.587
  324VAL   HG13 5029   4.707   5.728   4.507
  324VAL    CG2 5030   4.543   5.783   4.297
  324VAL   HG21 5031   4.535   5.838   4.203
  324VAL   HG22 5032   4.615   5.701   4.290
  324VAL   HG23 5033   4.453   5.729   4.323
  324VAL      C 5034   4.509   6.069   4.566
  324VAL      O 5035   4.481   6.030   4.680
  325GLY      N 5036   4.552   6.198   4.537
  325GLY      H 5037   4.571   6.219   4.440
  325GLY     CA 5038   4.546   6.304   4.639
  325GLY    HA2 5039   4.614   6.286   4.722
  325GLY    HA3 5040   4.561   6.397   4.583
  325GLY      C 5041   4.412   6.324   4.697
  325GLY      O 5042   4.388   6.331   4.820
  326PHE      N 5043   4.311   6.357   4.616
  326PHE      H 5044   4.344   6.352   4.521
  326PHE     CA 5045   4.165   6.377   4.649
  326PHE     HA 5046   4.159   6.455   4.725
  326PHE     CB 5047   4.087   6.428   4.526
  326PHE    HB2 5048   4.126   6.525   4.495
  326PHE    HB3 5049   4.089   6.369   4.434
  326PHE     CG 5050   3.941   6.450   4.564
  326PHE    CD1 5051   3.848   6.349   4.558
  326PHE    HD1 5052   3.879   6.249   4.530
  326PHE    CE1 5053   3.717   6.371   4.611
  326PHE    HE1 5054   3.645   6.290   4.622
  326PHE     CZ 5055   3.676   6.498   4.653
  326PHE     HZ 5056   3.579   6.524   4.692
  326PHE    CE2 5057   3.766   6.607   4.641
  326PHE    HE2 5058   3.742   6.703   4.683
  326PHE    CD2 5059   3.901   6.579   4.610
  326PHE    HD2 5060   3.974   6.657   4.626
  326PHE      C 5061   4.102   6.250   4.712
  326PHE      O 5062   4.059   6.255   4.826
  327MET      N 5063   4.106   6.132   4.650
  327MET      H 5064   4.131   6.130   4.552
  327MET     CA 5065   4.062   6.004   4.709
  327MET     HA 5066   3.954   6.004   4.722
  327MET     CB 5067   4.106   5.881   4.627
  327MET    HB2 5068   4.053   5.884   4.532
  327MET    HB3 5069   4.214   5.887   4.611
  327MET     CG 5070   4.047   5.752   4.692
  327MET    HG2 5071   4.058   5.750   4.800
  327MET    HG3 5072   3.940   5.751   4.672
  327MET     SD 5073   4.107   5.595   4.623
  327MET     CE 5074   4.292   5.585   4.659
  327MET    HE1 5075   4.339   5.492   4.627
  327MET    HE2 5076   4.343   5.667   4.608
  327MET    HE3 5077   4.317   5.599   4.764
  327MET      C 5078   4.118   5.989   4.855
  327MET      O 5079   4.045   5.991   4.957
  328LEU      N 5080   4.251   6.000   4.879
  328LEU      H 5081   4.310   6.014   4.797
  328LEU     CA 5082   4.314   5.970   5.007
  328LEU     HA 5083   4.279   5.871   5.037
  328LEU     CB 5084   4.466   5.953   4.993
  328LEU    HB2 5085   4.514   6.042   4.952
  328LEU    HB3 5086   4.510   5.957   5.092
  328LEU     CG 5087   4.511   5.826   4.920
  328LEU     HG 5088   4.480   5.840   4.817
  328LEU    CD1 5089   4.663   5.814   4.920
  328LEU   HD11 5090   4.705   5.894   4.859
  328LEU   HD12 5091   4.701   5.822   5.022
  328LEU   HD13 5092   4.698   5.722   4.874
  328LEU    CD2 5093   4.448   5.695   4.971
  328LEU   HD21 5094   4.345   5.686   4.938
  328LEU   HD22 5095   4.498   5.608   4.929
  328LEU   HD23 5096   4.461   5.685   5.079
  328LEU      C 5097   4.280   6.081   5.109
  328LEU      O 5098   4.269   6.048   5.225
  329ALA      N 5099   4.263   6.205   5.063
  329ALA      H 5100   4.295   6.229   4.971
  329ALA     CA 5101   4.221   6.314   5.143
  329ALA     HA 5102   4.285   6.321   5.231
  329ALA     CB 5103   4.261   6.441   5.068
  329ALA    HB1 5104   4.203   6.523   5.111
  329ALA    HB2 5105   4.368   6.461   5.076
  329ALA    HB3 5106   4.238   6.432   4.962
  329ALA      C 5107   4.070   6.314   5.181
  329ALA      O 5108   4.034   6.340   5.294
  330HIE      N 5109   3.984   6.288   5.083
  330HIE      H 5110   4.019   6.250   4.996
  330HIE     CA 5111   3.842   6.278   5.120
  330HIE     HA 5112   3.816   6.371   5.170
  330HIE     CB 5113   3.760   6.258   4.991
  330HIE    HB2 5114   3.793   6.338   4.924
  330HIE    HB3 5115   3.772   6.161   4.942
  330HIE     CG 5116   3.622   6.286   5.025
  330HIE    ND1 5117   3.533   6.195   5.080
  330HIE    CE1 5118   3.413   6.257   5.091
  330HIE    HE1 5119   3.319   6.215   5.125
  330HIE    NE2 5120   3.427   6.385   5.058
  330HIE    HE2 5121   3.352   6.453   5.058
  330HIE    CD2 5122   3.556   6.400   5.008
  330HIE    HD2 5123   3.595   6.486   4.956
  330HIE      C 5124   3.817   6.159   5.212
  330HIE      O 5125   3.862   6.046   5.186
  331PRO      N 5126   3.734   6.177   5.321
  331PRO     CD 5127   3.677   6.308   5.362
  331PRO    HD2 5128   3.602   6.346   5.292
  331PRO    HD3 5129   3.760   6.377   5.377
  331PRO     CG 5130   3.611   6.294   5.495
  331PRO    HG2 5131   3.506   6.318   5.482
  331PRO    HG3 5132   3.656   6.350   5.576
  331PRO     CB 5133   3.600   6.143   5.529
  331PRO    HB2 5134   3.505   6.095   5.510
  331PRO    HB3 5135   3.636   6.129   5.631
  331PRO     CA 5136   3.703   6.073   5.428
  331PRO     HA 5137   3.792   6.048   5.486
  331PRO      C 5138   3.643   5.942   5.382
  331PRO      O 5139   3.645   5.842   5.459
  332TYR      N 5140   3.587   5.931   5.256
  332TYR      H 5141   3.580   6.014   5.198
  332TYR     CA 5142   3.502   5.816   5.229
  332TYR     HA 5143   3.432   5.814   5.312
  332TYR     CB 5144   3.436   5.853   5.092
  332TYR    HB2 5145   3.431   5.962   5.085
  332TYR    HB3 5146   3.488   5.813   5.006
  332TYR     CG 5147   3.294   5.798   5.093
  332TYR    CD1 5148   3.276   5.673   5.029
  332TYR    HD1 5149   3.359   5.616   4.991
  332TYR    CE1 5150   3.146   5.619   5.025
  332TYR    HE1 5151   3.130   5.521   4.983
  332TYR     CZ 5152   3.039   5.688   5.082
  332TYR     OH 5153   2.915   5.640   5.071
  332TYR     HH 5154   2.921   5.548   5.043
  332TYR    CE2 5155   3.061   5.807   5.146
  332TYR    HE2 5156   2.971   5.855   5.183
  332TYR    CD2 5157   3.189   5.866   5.158
  332TYR    HD2 5158   3.212   5.959   5.207
  332TYR      C 5159   3.580   5.681   5.215
  332TYR      O 5160   3.687   5.677   5.154
  333GLY      N 5161   3.524   5.570   5.270
  333GLY      H 5162   3.444   5.584   5.330
  333GLY     CA 5163   3.568   5.431   5.233
  333GLY    HA2 5164   3.490   5.363   5.266
  333GLY    HA3 5165   3.584   5.419   5.125
  333GLY      C 5166   3.705   5.392   5.289
  333GLY      O 5167   3.777   5.471   5.350
  334PHE      N 5168   3.743   5.270   5.274
  334PHE      H 5169   3.682   5.216   5.215
  334PHE     CA 5170   3.873   5.214   5.292
  334PHE     HA 5171   3.927   5.273   5.366
  334PHE     CB 5172   3.857   5.084   5.365
  334PHE    HB2 5173   3.791   5.092   5.451
  334PHE    HB3 5174   3.803   5.026   5.289
  334PHE     CG 5175   3.985   5.013   5.399
  334PHE    CD1 5176   4.052   5.061   5.515
  334PHE    HD1 5177   4.014   5.149   5.564
  334PHE    CE1 5178   4.176   4.998   5.547
  334PHE    HE1 5179   4.232   5.033   5.632
  334PHE     CZ 5180   4.224   4.889   5.468
  334PHE     HZ 5181   4.320   4.843   5.487
  334PHE    CE2 5182   4.154   4.848   5.356
  334PHE    HE2 5183   4.190   4.765   5.299
  334PHE    CD2 5184   4.038   4.915   5.319
  334PHE    HD2 5185   3.991   4.889   5.225
  334PHE      C 5186   3.941   5.194   5.155
  334PHE      O 5187   3.876   5.143   5.057
  335THR      N 5188   4.067   5.231   5.154
  335THR      H 5189   4.098   5.287   5.232
  335THR     CA 5190   4.132   5.263   5.022
  335THR     HA 5191   4.046   5.278   4.956
  335THR     CB 5192   4.191   5.408   5.023
  335THR     HB 5193   4.276   5.404   4.954
  335THR    CG2 5194   4.075   5.501   4.993
  335THR   HG21 5195   4.105   5.605   5.002
  335THR   HG22 5196   4.025   5.483   4.898
  335THR   HG23 5197   3.999   5.482   5.068
  335THR    OG1 5198   4.238   5.441   5.151
  335THR    HG1 5199   4.332   5.424   5.165
  335THR      C 5200   4.227   5.167   4.969
  335THR      O 5201   4.316   5.123   5.043
  336ARG      N 5202   4.224   5.148   4.837
  336ARG      H 5203   4.144   5.176   4.783
  336ARG     CA 5204   4.330   5.077   4.756
  336ARG     HA 5205   4.405   5.036   4.824
  336ARG     CB 5206   4.250   4.970   4.684
  336ARG    HB2 5207   4.193   4.921   4.763
  336ARG    HB3 5208   4.180   5.016   4.615
  336ARG     CG 5209   4.334   4.861   4.622
  336ARG    HG2 5210   4.421   4.897   4.568
  336ARG    HG3 5211   4.365   4.788   4.696
  336ARG     CD 5212   4.243   4.775   4.525
  336ARG    HD2 5213   4.301   4.684   4.511
  336ARG    HD3 5214   4.153   4.760   4.585
  336ARG     NE 5215   4.210   4.838   4.395
  336ARG     HE 5216   4.259   4.923   4.373
  336ARG     CZ 5217   4.112   4.801   4.319
  336ARG    NH1 5218   4.042   4.694   4.338
  336ARG   HH11 5219   4.060   4.641   4.422
  336ARG   HH12 5220   3.984   4.668   4.259
  336ARG    NH2 5221   4.073   4.877   4.224
  336ARG   HH21 5222   4.126   4.958   4.195
  336ARG   HH22 5223   3.981   4.867   4.185
  336ARG      C 5224   4.404   5.163   4.655
  336ARG      O 5225   4.344   5.221   4.563
  337VAL      N 5226   4.534   5.167   4.666
  337VAL      H 5227   4.575   5.102   4.732
  337VAL     CA 5228   4.624   5.225   4.558
  337VAL     HA 5229   4.559   5.287   4.497
  337VAL     CB 5230   4.729   5.324   4.621
  337VAL     HB 5231   4.795   5.372   4.550
  337VAL    CG1 5232   4.653   5.431   4.699
  337VAL   HG11 5233   4.607   5.404   4.794
  337VAL   HG12 5234   4.729   5.506   4.720
  337VAL   HG13 5235   4.581   5.488   4.640
  337VAL    CG2 5236   4.837   5.260   4.716
  337VAL   HG21 5237   4.904   5.193   4.661
  337VAL   HG22 5238   4.901   5.335   4.763
  337VAL   HG23 5239   4.788   5.214   4.802
  337VAL      C 5240   4.698   5.113   4.471
  337VAL      O 5241   4.693   4.999   4.522
  338MET      N 5242   4.755   5.143   4.354
  338MET      H 5243   4.756   5.239   4.324
  338MET     CA 5244   4.812   5.045   4.263
  338MET     HA 5245   4.787   4.943   4.294
  338MET     CB 5246   4.750   5.081   4.130
  338MET    HB2 5247   4.641   5.084   4.140
  338MET    HB3 5248   4.775   5.183   4.100
  338MET     CG 5249   4.770   4.988   4.009
  338MET    HG2 5250   4.683   5.011   3.948
  338MET    HG3 5251   4.861   5.012   3.953
  338MET     SD 5252   4.755   4.809   4.032
  338MET     CE 5253   4.752   4.745   3.866
  338MET    HE1 5254   4.681   4.801   3.805
  338MET    HE2 5255   4.851   4.753   3.822
  338MET    HE3 5256   4.716   4.643   3.853
  338MET      C 5257   4.961   5.039   4.250
  338MET      O 5258   5.035   5.125   4.292
  339SER      N 5259   5.007   4.923   4.195
  339SER      H 5260   4.941   4.848   4.177
  339SER     CA 5261   5.148   4.908   4.159
  339SER     HA 5262   5.199   5.003   4.144
  339SER     CB 5263   5.211   4.837   4.274
  339SER    HB2 5264   5.175   4.880   4.367
  339SER    HB3 5265   5.183   4.732   4.270
  339SER     OG 5266   5.352   4.857   4.256
  339SER     HG 5267   5.383   4.914   4.327
  339SER      C 5268   5.162   4.826   4.024
  339SER      O 5269   5.148   4.704   4.022
  340SER      N 5270   5.176   4.897   3.915
  340SER      H 5271   5.183   4.997   3.926
  340SER     CA 5272   5.163   4.842   3.777
  340SER     HA 5273   5.085   4.766   3.778
  340SER     CB 5274   5.108   4.951   3.685
  340SER    HB2 5275   5.171   5.039   3.693
  340SER    HB3 5276   5.111   4.909   3.584
  340SER     OG 5277   4.978   4.987   3.711
  340SER     HG 5278   4.989   5.065   3.767
  340SER      C 5279   5.296   4.790   3.726
  340SER      O 5280   5.403   4.832   3.767
  341TYR      N 5281   5.293   4.724   3.611
  341TYR      H 5282   5.206   4.679   3.587
  341TYR     CA 5283   5.392   4.722   3.502
  341TYR     HA 5284   5.477   4.786   3.528
  341TYR     CB 5285   5.441   4.584   3.480
  341TYR    HB2 5286   5.512   4.581   3.398
  341TYR    HB3 5287   5.497   4.544   3.565
  341TYR     CG 5288   5.329   4.491   3.434
  341TYR    CD1 5289   5.302   4.484   3.299
  341TYR    HD1 5290   5.353   4.539   3.222
  341TYR    CE1 5291   5.200   4.397   3.252
  341TYR    HE1 5292   5.176   4.405   3.147
  341TYR     CZ 5293   5.136   4.308   3.340
  341TYR     OH 5294   5.049   4.214   3.292
  341TYR     HH 5295   5.062   4.193   3.199
  341TYR    CE2 5296   5.167   4.306   3.476
  341TYR    HE2 5297   5.114   4.245   3.548
  341TYR    CD2 5298   5.268   4.400   3.520
  341TYR    HD2 5299   5.305   4.390   3.621
  341TYR      C 5300   5.339   4.787   3.372
  341TYR      O 5301   5.222   4.830   3.363
  342ARG      N 5302   5.421   4.797   3.264
  342ARG      H 5303   5.518   4.769   3.270
  342ARG     CA 5304   5.381   4.861   3.138
  342ARG     HA 5305   5.272   4.863   3.131
  342ARG     CB 5306   5.443   4.999   3.133
  342ARG    HB2 5307   5.423   5.020   3.028
  342ARG    HB3 5308   5.391   5.068   3.199
  342ARG     CG 5309   5.592   4.996   3.168
  342ARG    HG2 5310   5.595   4.974   3.274
  342ARG    HG3 5311   5.645   4.910   3.125
  342ARG     CD 5312   5.682   5.120   3.139
  342ARG    HD2 5313   5.776   5.072   3.112
  342ARG    HD3 5314   5.660   5.174   3.046
  342ARG     NE 5315   5.696   5.212   3.246
  342ARG     HE 5316   5.771   5.197   3.312
  342ARG     CZ 5317   5.635   5.331   3.249
  342ARG    NH1 5318   5.568   5.377   3.148
  342ARG   HH11 5319   5.560   5.326   3.061
  342ARG   HH12 5320   5.533   5.472   3.149
  342ARG    NH2 5321   5.660   5.406   3.350
  342ARG   HH21 5322   5.738   5.384   3.410
  342ARG   HH22 5323   5.607   5.491   3.365
  342ARG      C 5324   5.433   4.779   3.020
  342ARG      O 5325   5.534   4.709   3.041
  343TRP      N 5326   5.383   4.799   2.900
  343TRP      H 5327   5.325   4.878   2.875
  343TRP     CA 5328   5.415   4.729   2.774
  343TRP     HA 5329   5.509   4.676   2.787
  343TRP     CB 5330   5.305   4.632   2.745
  343TRP    HB2 5331   5.335   4.580   2.655
  343TRP    HB3 5332   5.295   4.564   2.829
  343TRP     CG 5333   5.170   4.694   2.731
  343TRP    CD1 5334   5.118   4.739   2.619
  343TRP    HD1 5335   5.171   4.714   2.528
  343TRP    NE1 5336   4.998   4.804   2.646
  343TRP    HE1 5337   4.933   4.839   2.578
  343TRP    CE2 5338   4.966   4.804   2.777
  343TRP    CZ2 5339   4.869   4.864   2.858
  343TRP    HZ2 5340   4.792   4.927   2.815
  343TRP    CH2 5341   4.867   4.844   2.997
  343TRP    HH2 5342   4.798   4.891   3.065
  343TRP    CZ3 5343   4.966   4.760   3.058
  343TRP    HZ3 5344   4.980   4.752   3.165
  343TRP    CE3 5345   5.067   4.707   2.980
  343TRP    HE3 5346   5.158   4.673   3.026
  343TRP    CD2 5347   5.075   4.728   2.838
  343TRP      C 5348   5.432   4.839   2.671
  343TRP      O 5349   5.382   4.946   2.694
  344PRO      N 5350   5.497   4.816   2.554
  344PRO     CD 5351   5.552   4.689   2.507
  344PRO    HD2 5352   5.472   4.616   2.497
  344PRO    HD3 5353   5.632   4.651   2.573
  344PRO     CG 5354   5.623   4.709   2.374
  344PRO    HG2 5355   5.591   4.641   2.295
  344PRO    HG3 5356   5.729   4.704   2.397
  344PRO     CB 5357   5.596   4.859   2.343
  344PRO    HB2 5358   5.545   4.871   2.248
  344PRO    HB3 5359   5.687   4.918   2.347
  344PRO     CA 5360   5.488   4.906   2.439
  344PRO     HA 5361   5.495   5.010   2.472
  344PRO      C 5362   5.347   4.899   2.377
  344PRO      O 5363   5.294   4.790   2.338
  345ARG      N 5364   5.277   5.011   2.385
  345ARG      H 5365   5.315   5.096   2.424
  345ARG     CA 5366   5.136   5.015   2.341
  345ARG     HA 5367   5.077   4.933   2.382
  345ARG     CB 5368   5.049   5.138   2.388
  345ARG    HB2 5369   5.077   5.222   2.325
  345ARG    HB3 5370   4.945   5.110   2.371
  345ARG     CG 5371   5.075   5.179   2.539
  345ARG    HG2 5372   5.043   5.108   2.615
  345ARG    HG3 5373   5.183   5.176   2.556
  345ARG     CD 5374   5.016   5.318   2.572
  345ARG    HD2 5375   5.056   5.362   2.663
  345ARG    HD3 5376   5.040   5.384   2.488
  345ARG     NE 5377   4.870   5.302   2.586
  345ARG     HE 5378   4.831   5.209   2.594
  345ARG     CZ 5379   4.782   5.395   2.609
  345ARG    NH1 5380   4.811   5.521   2.604
  345ARG   HH11 5381   4.898   5.556   2.566
  345ARG   HH12 5382   4.734   5.586   2.611
  345ARG    NH2 5383   4.659   5.361   2.633
  345ARG   HH21 5384   4.633   5.263   2.640
  345ARG   HH22 5385   4.591   5.432   2.656
  345ARG      C 5386   5.120   4.997   2.193
  345ARG      O 5387   5.179   5.067   2.117
  346GLN      N 5388   5.029   4.909   2.152
  346GLN      H 5389   4.977   4.849   2.214
  346GLN     CA 5390   4.971   4.920   2.013
  346GLN     HA 5391   5.017   4.996   1.951
  346GLN     CB 5392   4.991   4.776   1.948
  346GLN    HB2 5393   4.943   4.697   2.006
  346GLN    HB3 5394   4.946   4.783   1.849
  346GLN     CG 5395   5.139   4.727   1.929
  346GLN    HG2 5396   5.181   4.705   2.028
  346GLN    HG3 5397   5.147   4.640   1.864
  346GLN     CD 5398   5.223   4.836   1.867
  346GLN    OE1 5399   5.184   4.923   1.791
  346GLN    NE2 5400   5.348   4.838   1.888
  346GLN   HE21 5401   5.410   4.911   1.856
  346GLN   HE22 5402   5.386   4.765   1.947
  346GLN      C 5403   4.829   4.975   2.021
  346GLN      O 5404   4.741   4.920   1.960
  347PHE      N 5405   4.810   5.075   2.107
  347PHE      H 5406   4.883   5.110   2.168
  347PHE     CA 5407   4.679   5.143   2.125
  347PHE     HA 5408   4.596   5.079   2.096
  347PHE     CB 5409   4.647   5.177   2.275
  347PHE    HB2 5410   4.625   5.091   2.338
  347PHE    HB3 5411   4.737   5.228   2.310
  347PHE     CG 5412   4.531   5.276   2.293
  347PHE    CD1 5413   4.544   5.416   2.280
  347PHE    HD1 5414   4.632   5.463   2.237
  347PHE    CE1 5415   4.446   5.502   2.324
  347PHE    HE1 5416   4.457   5.608   2.305
  347PHE     CZ 5417   4.329   5.445   2.371
  347PHE     HZ 5418   4.248   5.517   2.372
  347PHE    CE2 5419   4.311   5.309   2.372
  347PHE    HE2 5420   4.215   5.272   2.405
  347PHE    CD2 5421   4.413   5.221   2.344
  347PHE    HD2 5422   4.404   5.115   2.363
  347PHE      C 5423   4.671   5.268   2.039
  347PHE      O 5424   4.770   5.337   2.024
  348GLN      N 5425   4.557   5.298   1.981
  348GLN      H 5426   4.477   5.239   2.000
  348GLN     CA 5427   4.539   5.417   1.901
  348GLN     HA 5428   4.630   5.475   1.891
  348GLN     CB 5429   4.510   5.380   1.754
  348GLN    HB2 5430   4.443   5.294   1.750
  348GLN    HB3 5431   4.458   5.462   1.704
  348GLN     CG 5432   4.641   5.360   1.682
  348GLN    HG2 5433   4.713   5.436   1.711
  348GLN    HG3 5434   4.691   5.268   1.712
  348GLN     CD 5435   4.610   5.357   1.529
  348GLN    OE1 5436   4.588   5.458   1.465
  348GLN    NE2 5437   4.589   5.239   1.470
  348GLN   HE21 5438   4.572   5.239   1.371
  348GLN   HE22 5439   4.572   5.158   1.528
  348GLN      C 5440   4.426   5.507   1.959
  348GLN      O 5441   4.445   5.626   1.958
  349ASN      N 5442   4.313   5.458   1.991
  349ASN      H 5443   4.297   5.359   2.003
  349ASN     CA 5444   4.203   5.540   2.039
  349ASN     HA 5445   4.242   5.619   2.103
  349ASN     CB 5446   4.132   5.606   1.917
  349ASN    HB2 5447   4.202   5.612   1.833
  349ASN    HB3 5448   4.055   5.538   1.880
  349ASN     CG 5449   4.071   5.745   1.946
  349ASN    OD1 5450   3.956   5.764   1.970
  349ASN    ND2 5451   4.158   5.841   1.952
  349ASN   HD21 5452   4.123   5.931   1.980
  349ASN   HD22 5453   4.251   5.824   1.917
  349ASN      C 5454   4.093   5.471   2.127
  349ASN      O 5455   4.046   5.536   2.222
  350GLY      N 5456   4.069   5.339   2.099
  350GLY      H 5457   4.101   5.292   2.016
  350GLY     CA 5458   3.981   5.277   2.185
  350GLY    HA2 5459   3.940   5.347   2.257
  350GLY    HA3 5460   3.892   5.245   2.130
  350GLY      C 5461   4.042   5.155   2.258
  350GLY      O 5462   4.021   5.126   2.381
  351ASN      N 5463   4.132   5.080   2.193
  351ASN      H 5464   4.151   5.099   2.096
  351ASN     CA 5465   4.173   4.946   2.239
  351ASN     HA 5466   4.170   4.948   2.348
  351ASN     CB 5467   4.072   4.846   2.184
  351ASN    HB2 5468   3.974   4.876   2.223
  351ASN    HB3 5469   4.073   4.840   2.075
  351ASN     CG 5470   4.097   4.704   2.228
  351ASN    OD1 5471   4.132   4.682   2.345
  351ASN    ND2 5472   4.071   4.603   2.150
  351ASN   HD21 5473   4.074   4.510   2.187
  351ASN   HD22 5474   4.056   4.612   2.050
  351ASN      C 5475   4.312   4.904   2.192
  351ASN      O 5476   4.335   4.908   2.072
  352ASP      N 5477   4.392   4.831   2.278
  352ASP      H 5478   4.346   4.788   2.358
  352ASP     CA 5479   4.530   4.786   2.238
  352ASP     HA 5480   4.569   4.861   2.169
  352ASP     CB 5481   4.607   4.790   2.364
  352ASP    HB2 5482   4.567   4.874   2.420
  352ASP    HB3 5483   4.594   4.696   2.418
  352ASP     CG 5484   4.757   4.799   2.344
  352ASP    OD1 5485   4.813   4.747   2.241
  352ASP    OD2 5486   4.825   4.874   2.414
  352ASP      C 5487   4.524   4.646   2.167
  352ASP      O 5488   4.426   4.580   2.193
  353VAL      N 5489   4.624   4.610   2.088
  353VAL      H 5490   4.704   4.671   2.080
  353VAL     CA 5491   4.654   4.474   2.037
  353VAL     HA 5492   4.574   4.407   2.070
  353VAL     CB 5493   4.651   4.466   1.882
  353VAL     HB 5494   4.661   4.362   1.852
  353VAL    CG1 5495   4.518   4.512   1.828
  353VAL   HG11 5496   4.525   4.513   1.719
  353VAL   HG12 5497   4.436   4.446   1.854
  353VAL   HG13 5498   4.496   4.608   1.875
  353VAL    CG2 5499   4.765   4.541   1.813
  353VAL   HG21 5500   4.760   4.536   1.704
  353VAL   HG22 5501   4.772   4.641   1.856
  353VAL   HG23 5502   4.856   4.487   1.840
  353VAL      C 5503   4.770   4.406   2.108
  353VAL      O 5504   4.805   4.295   2.073
  354ASN      N 5505   4.826   4.473   2.205
  354ASN      H 5506   4.801   4.568   2.229
  354ASN     CA 5507   4.938   4.424   2.281
  354ASN     HA 5508   4.962   4.321   2.252
  354ASN     CB 5509   5.057   4.508   2.236
  354ASN    HB2 5510   5.050   4.527   2.129
  354ASN    HB3 5511   5.051   4.607   2.281
  354ASN     CG 5512   5.194   4.449   2.260
  354ASN    OD1 5513   5.222   4.337   2.221
  354ASN    ND2 5514   5.296   4.521   2.295
  354ASN   HD21 5515   5.370   4.462   2.330
  354ASN   HD22 5516   5.282   4.617   2.326
  354ASN      C 5517   4.916   4.435   2.436
  354ASN      O 5518   5.013   4.402   2.511
  355ASP      N 5519   4.798   4.475   2.490
  355ASP      H 5520   4.726   4.500   2.423
  355ASP     CA 5521   4.778   4.472   2.634
  355ASP     HA 5522   4.864   4.513   2.685
  355ASP     CB 5523   4.652   4.554   2.661
  355ASP    HB2 5524   4.634   4.566   2.768
  355ASP    HB3 5525   4.665   4.655   2.621
  355ASP     CG 5526   4.520   4.502   2.593
  355ASP    OD1 5527   4.421   4.578   2.598
  355ASP    OD2 5528   4.509   4.383   2.547
  355ASP      C 5529   4.768   4.328   2.702
  355ASP      O 5530   4.779   4.319   2.824
  356TRP      N 5531   4.775   4.221   2.615
  356TRP      H 5532   4.773   4.240   2.516
  356TRP     CA 5533   4.758   4.085   2.654
  356TRP     HA 5534   4.667   4.076   2.713
  356TRP     CB 5535   4.741   3.994   2.528
  356TRP    HB2 5536   4.720   3.890   2.552
  356TRP    HB3 5537   4.654   4.032   2.474
  356TRP     CG 5538   4.855   4.009   2.426
  356TRP    CD1 5539   4.852   4.088   2.316
  356TRP    HD1 5540   4.770   4.155   2.296
  356TRP    NE1 5541   4.951   4.055   2.235
  356TRP    HE1 5542   4.960   4.097   2.144
  356TRP    CE2 5543   5.047   3.982   2.294
  356TRP    CZ2 5544   5.169   3.938   2.252
  356TRP    HZ2 5545   5.203   3.967   2.153
  356TRP    CH2 5546   5.250   3.854   2.331
  356TRP    HH2 5547   5.349   3.829   2.297
  356TRP    CZ3 5548   5.196   3.810   2.452
  356TRP    HZ3 5549   5.252   3.737   2.508
  356TRP    CE3 5550   5.068   3.860   2.493
  356TRP    HE3 5551   5.026   3.820   2.584
  356TRP    CD2 5552   4.987   3.948   2.419
  356TRP      C 5553   4.874   4.027   2.730
  356TRP      O 5554   4.860   3.932   2.809
  357VAL      N 5555   4.987   4.092   2.724
  357VAL      H 5556   4.986   4.176   2.669
  357VAL     CA 5557   5.114   4.044   2.787
  357VAL     HA 5558   5.142   3.946   2.749
  357VAL     CB 5559   5.232   4.149   2.767
  357VAL     HB 5560   5.311   4.093   2.816
  357VAL    CG1 5561   5.265   4.156   2.620
  357VAL   HG11 5562   5.175   4.168   2.560
  357VAL   HG12 5563   5.321   4.248   2.603
  357VAL   HG13 5564   5.316   4.071   2.576
  357VAL    CG2 5565   5.221   4.289   2.824
  357VAL   HG21 5566   5.131   4.338   2.786
  357VAL   HG22 5567   5.221   4.275   2.932
  357VAL   HG23 5568   5.314   4.340   2.796
  357VAL      C 5569   5.097   4.036   2.938
  357VAL      O 5570   5.026   4.115   3.008
  358GLY      N 5571   5.161   3.929   2.999
  358GLY      H 5572   5.212   3.861   2.944
  358GLY     CA 5573   5.178   3.917   3.143
  358GLY    HA2 5574   5.092   3.936   3.207
  358GLY    HA3 5575   5.223   3.819   3.159
  358GLY      C 5576   5.291   4.017   3.191
  358GLY      O 5577   5.327   4.117   3.121
  359PRO      N 5578   5.339   4.000   3.317
  359PRO     CD 5579   5.307   3.892   3.408
  359PRO    HD2 5580   5.298   3.800   3.350
  359PRO    HD3 5581   5.207   3.895   3.451
  359PRO     CG 5582   5.424   3.886   3.514
  359PRO    HG2 5583   5.501   3.817   3.480
  359PRO    HG3 5584   5.392   3.852   3.613
  359PRO     CB 5585   5.466   4.034   3.522
  359PRO    HB2 5586   5.572   4.045   3.547
  359PRO    HB3 5587   5.404   4.085   3.595
  359PRO     CA 5588   5.442   4.082   3.378
  359PRO     HA 5589   5.415   4.187   3.388
  359PRO      C 5590   5.573   4.079   3.289
  359PRO      O 5591   5.583   3.978   3.217
  360PRO      N 5592   5.658   4.184   3.305
  360PRO     CD 5593   5.649   4.293   3.399
  360PRO    HD2 5594   5.629   4.261   3.501
  360PRO    HD3 5595   5.568   4.356   3.364
  360PRO     CG 5596   5.799   4.360   3.388
  360PRO    HG2 5597   5.863   4.297   3.450
  360PRO    HG3 5598   5.803   4.467   3.408
  360PRO     CB 5599   5.832   4.337   3.243
  360PRO    HB2 5600   5.940   4.340   3.228
  360PRO    HB3 5601   5.782   4.408   3.177
  360PRO     CA 5602   5.768   4.199   3.216
  360PRO     HA 5603   5.724   4.206   3.117
  360PRO      C 5604   5.872   4.084   3.228
  360PRO      O 5605   5.914   4.038   3.335
  361ASN      N 5606   5.912   4.037   3.111
  361ASN      H 5607   5.879   4.086   3.029
  361ASN     CA 5608   5.979   3.910   3.088
  361ASN     HA 5609   5.998   3.877   3.190
  361ASN     CB 5610   5.878   3.808   3.022
  361ASN    HB2 5611   5.785   3.823   3.076
  361ASN    HB3 5612   5.865   3.837   2.918
  361ASN     CG 5613   5.912   3.663   3.039
  361ASN    OD1 5614   5.997   3.607   2.969
  361ASN    ND2 5615   5.852   3.591   3.130
  361ASN   HD21 5616   5.884   3.495   3.130
  361ASN   HD22 5617   5.782   3.629   3.191
  361ASN      C 5618   6.116   3.926   3.013
  361ASN      O 5619   6.132   4.001   2.921
  362ASN      N 5620   6.214   3.838   3.037
  362ASN      H 5621   6.210   3.780   3.121
  362ASN     CA 5622   6.346   3.808   2.963
  362ASN     HA 5623   6.323   3.838   2.861
  362ASN     CB 5624   6.460   3.897   3.016
  362ASN    HB2 5625   6.424   3.997   2.990
  362ASN    HB3 5626   6.459   3.886   3.125
  362ASN     CG 5627   6.593   3.870   2.951
  362ASN    OD1 5628   6.625   3.929   2.853
  362ASN    ND2 5629   6.671   3.780   3.005
  362ASN   HD21 5630   6.766   3.774   2.971
  362ASN   HD22 5631   6.667   3.754   3.102
  362ASN      C 5632   6.377   3.658   2.970
  362ASN      O 5633   6.360   3.598   3.078
  363ASN      N 5634   6.410   3.593   2.854
  363ASN      H 5635   6.414   3.650   2.770
  363ASN     CA 5636   6.457   3.455   2.833
  363ASN     HA 5637   6.462   3.427   2.728
  363ASN     CB 5638   6.602   3.441   2.878
  363ASN    HB2 5639   6.664   3.523   2.841
  363ASN    HB3 5640   6.607   3.453   2.986
  363ASN     CG 5641   6.678   3.322   2.824
  363ASN    OD1 5642   6.719   3.227   2.894
  363ASN    ND2 5643   6.710   3.328   2.699
  363ASN   HD21 5644   6.757   3.245   2.665
  363ASN   HD22 5645   6.684   3.405   2.638
  363ASN      C 5646   6.365   3.350   2.901
  363ASN      O 5647   6.407   3.244   2.943
  364GLY      N 5648   6.236   3.381   2.890
  364GLY      H 5649   6.223   3.468   2.840
  364GLY     CA 5650   6.122   3.300   2.939
  364GLY    HA2 5651   6.046   3.343   2.874
  364GLY    HA3 5652   6.136   3.195   2.911
  364GLY      C 5653   6.085   3.322   3.084
  364GLY      O 5654   5.989   3.270   3.134
  365VAL      N 5655   6.150   3.410   3.155
  365VAL      H 5656   6.230   3.455   3.111
  365VAL     CA 5657   6.119   3.440   3.296
  365VAL     HA 5658   6.026   3.390   3.322
  365VAL     CB 5659   6.223   3.386   3.392
  365VAL     HB 5660   6.198   3.408   3.496
  365VAL    CG1 5661   6.227   3.230   3.388
  365VAL   HG11 5662   6.237   3.193   3.287
  365VAL   HG12 5663   6.317   3.202   3.443
  365VAL   HG13 5664   6.130   3.200   3.428
  365VAL    CG2 5665   6.366   3.437   3.366
  365VAL   HG21 5666   6.432   3.403   3.445
  365VAL   HG22 5667   6.389   3.408   3.264
  365VAL   HG23 5668   6.375   3.546   3.373
  365VAL      C 5669   6.093   3.590   3.331
  365VAL      O 5670   6.153   3.678   3.271
  366ILE      N 5671   6.007   3.612   3.424
  366ILE      H 5672   5.954   3.532   3.457
  366ILE     CA 5673   5.980   3.737   3.491
  366ILE     HA 5674   5.930   3.811   3.429
  366ILE     CB 5675   5.879   3.716   3.608
  366ILE     HB 5676   5.801   3.650   3.570
  366ILE    CG2 5677   5.946   3.644   3.727
  366ILE   HG21 5678   6.002   3.711   3.792
  366ILE   HG22 5679   5.870   3.594   3.787
  366ILE   HG23 5680   6.011   3.566   3.689
  366ILE    CG1 5681   5.796   3.840   3.659
  366ILE   HG12 5682   5.860   3.926   3.676
  366ILE   HG13 5683   5.733   3.872   3.576
  366ILE    CD1 5684   5.701   3.815   3.777
  366ILE   HD11 5685   5.633   3.900   3.785
  366ILE   HD12 5686   5.645   3.728   3.741
  366ILE   HD13 5687   5.753   3.793   3.870
  366ILE      C 5688   6.107   3.817   3.540
  366ILE      O 5689   6.204   3.758   3.599
  367LYS      N 5690   6.098   3.951   3.522
  367LYS      H 5691   6.016   3.984   3.473
  367LYS     CA 5692   6.200   4.050   3.550
  367LYS     HA 5693   6.298   4.003   3.545
  367LYS     CB 5694   6.212   4.160   3.445
  367LYS    HB2 5695   6.111   4.201   3.443
  367LYS    HB3 5696   6.272   4.245   3.478
  367LYS     CG 5697   6.263   4.104   3.303
  367LYS    HG2 5698   6.371   4.093   3.317
  367LYS    HG3 5699   6.205   4.014   3.284
  367LYS     CD 5700   6.239   4.200   3.188
  367LYS    HD2 5701   6.289   4.166   3.097
  367LYS    HD3 5702   6.132   4.194   3.167
  367LYS     CE 5703   6.269   4.346   3.221
  367LYS    HE2 5704   6.205   4.370   3.305
  367LYS    HE3 5705   6.373   4.365   3.245
  367LYS     NZ 5706   6.246   4.428   3.101
  367LYS    HZ1 5707   6.256   4.526   3.119
  367LYS    HZ2 5708   6.313   4.406   3.029
  367LYS    HZ3 5709   6.152   4.419   3.066
  367LYS      C 5710   6.188   4.099   3.696
  367LYS      O 5711   6.084   4.153   3.734
  368GLU      N 5712   6.297   4.092   3.770
  368GLU      H 5713   6.378   4.040   3.740
  368GLU     CA 5714   6.318   4.173   3.895
  368GLU     HA 5715   6.229   4.168   3.957
  368GLU     CB 5716   6.431   4.108   3.982
  368GLU    HB2 5717   6.409   4.001   3.976
  368GLU    HB3 5718   6.524   4.124   3.927
  368GLU     CG 5719   6.455   4.156   4.121
  368GLU    HG2 5720   6.512   4.248   4.112
  368GLU    HG3 5721   6.357   4.188   4.156
  368GLU     CD 5722   6.539   4.059   4.205
  368GLU    OE1 5723   6.656   4.094   4.246
  368GLU    OE2 5724   6.490   3.947   4.234
  368GLU      C 5725   6.348   4.328   3.875
  368GLU      O 5726   6.423   4.366   3.787
  369VAL      N 5727   6.284   4.416   3.949
  369VAL      H 5728   6.224   4.383   4.024
  369VAL     CA 5729   6.310   4.566   3.944
  369VAL     HA 5730   6.288   4.606   3.845
  369VAL     CB 5731   6.228   4.637   4.049
  369VAL     HB 5732   6.264   4.740   4.051
  369VAL    CG1 5733   6.080   4.636   4.016
  369VAL   HG11 5734   6.062   4.683   3.920
  369VAL   HG12 5735   6.044   4.533   4.011
  369VAL   HG13 5736   6.021   4.691   4.090
  369VAL    CG2 5737   6.253   4.586   4.194
  369VAL   HG21 5738   6.202   4.490   4.193
  369VAL   HG22 5739   6.359   4.582   4.219
  369VAL   HG23 5740   6.205   4.660   4.259
  369VAL      C 5741   6.459   4.599   3.971
  369VAL      O 5742   6.535   4.538   4.046
  370THR      N 5743   6.481   4.723   3.930
  370THR      H 5744   6.412   4.752   3.862
  370THR     CA 5745   6.572   4.832   3.981
  370THR     HA 5746   6.646   4.791   4.050
  370THR     CB 5747   6.661   4.887   3.864
  370THR     HB 5748   6.725   4.966   3.904
  370THR    CG2 5749   6.753   4.790   3.806
  370THR   HG21 5750   6.705   4.709   3.751
  370THR   HG22 5751   6.819   4.846   3.740
  370THR   HG23 5752   6.813   4.743   3.884
  370THR    OG1 5753   6.575   4.926   3.761
  370THR    HG1 5754   6.618   4.988   3.703
  370THR      C 5755   6.508   4.937   4.076
  370THR      O 5756   6.397   4.977   4.054
  371ILE      N 5757   6.581   4.983   4.180
  371ILE      H 5758   6.679   4.960   4.191
  371ILE     CA 5759   6.533   5.081   4.276
  371ILE     HA 5760   6.427   5.095   4.256
  371ILE     CB 5761   6.551   5.019   4.424
  371ILE     HB 5762   6.656   5.004   4.449
  371ILE    CG2 5763   6.494   5.123   4.534
  371ILE   HG21 5764   6.501   5.069   4.629
  371ILE   HG22 5765   6.569   5.202   4.545
  371ILE   HG23 5766   6.398   5.159   4.498
  371ILE    CG1 5767   6.490   4.878   4.450
  371ILE   HG12 5768   6.528   4.798   4.387
  371ILE   HG13 5769   6.512   4.849   4.553
  371ILE    CD1 5770   6.341   4.876   4.422
  371ILE   HD11 5771   6.305   4.776   4.442
  371ILE   HD12 5772   6.287   4.940   4.492
  371ILE   HD13 5773   6.316   4.915   4.322
  371ILE      C 5774   6.603   5.221   4.264
  371ILE      O 5775   6.722   5.239   4.223
  372ASN      N 5776   6.538   5.324   4.313
  372ASN      H 5777   6.443   5.315   4.346
  372ASN     CA 5778   6.592   5.462   4.341
  372ASN     HA 5779   6.699   5.465   4.319
  372ASN     CB 5780   6.516   5.545   4.241
  372ASN    HB2 5781   6.516   5.499   4.142
  372ASN    HB3 5782   6.415   5.555   4.281
  372ASN     CG 5783   6.579   5.681   4.229
  372ASN    OD1 5784   6.540   5.778   4.295
  372ASN    ND2 5785   6.681   5.697   4.155
  372ASN   HD21 5786   6.726   5.787   4.151
  372ASN   HD22 5787   6.733   5.614   4.132
  372ASN      C 5788   6.581   5.502   4.487
  372ASN      O 5789   6.479   5.464   4.547
  373PRO      N 5790   6.665   5.592   4.547
  373PRO     CD 5791   6.787   5.638   4.484
  373PRO    HD2 5792   6.769   5.717   4.411
  373PRO    HD3 5793   6.850   5.568   4.430
  373PRO     CG 5794   6.868   5.696   4.596
  373PRO    HG2 5795   6.930   5.773   4.550
  373PRO    HG3 5796   6.918   5.616   4.650
  373PRO     CB 5797   6.764   5.764   4.683
  373PRO    HB2 5798   6.727   5.858   4.641
  373PRO    HB3 5799   6.797   5.785   4.784
  373PRO     CA 5800   6.645   5.661   4.676
  373PRO     HA 5801   6.661   5.598   4.764
  373PRO      C 5802   6.514   5.733   4.691
  373PRO      O 5803   6.473   5.757   4.804
  374ASP      N 5804   6.450   5.779   4.586
  374ASP      H 5805   6.498   5.780   4.497
  374ASP     CA 5806   6.313   5.830   4.592
  374ASP     HA 5807   6.309   5.890   4.683
  374ASP     CB 5808   6.283   5.911   4.467
  374ASP    HB2 5809   6.359   5.980   4.431
  374ASP    HB3 5810   6.275   5.847   4.379
  374ASP     CG 5811   6.156   6.000   4.469
  374ASP    OD1 5812   6.108   6.035   4.580
  374ASP    OD2 5813   6.109   6.036   4.359
  374ASP      C 5814   6.211   5.712   4.606
  374ASP      O 5815   6.098   5.714   4.556
  375THR      N 5816   6.258   5.606   4.657
  375THR      H 5817   6.358   5.605   4.670
  375THR     CA 5818   6.200   5.466   4.657
  375THR     HA 5819   6.278   5.393   4.680
  375THR     CB 5820   6.100   5.454   4.771
  375THR     HB 5821   6.052   5.357   4.776
  375THR    CG2 5822   6.157   5.495   4.908
  375THR   HG21 5823   6.260   5.470   4.934
  375THR   HG22 5824   6.142   5.602   4.927
  375THR   HG23 5825   6.099   5.444   4.984
  375THR    OG1 5826   5.994   5.544   4.751
  375THR    HG1 5827   6.020   5.619   4.697
  375THR      C 5828   6.136   5.417   4.529
  375THR      O 5829   6.063   5.319   4.539
  376THR      N 5830   6.146   5.484   4.412
  376THR      H 5831   6.186   5.577   4.414
  376THR     CA 5832   6.082   5.452   4.281
  376THR     HA 5833   5.980   5.415   4.296
  376THR     CB 5834   6.065   5.581   4.192
  376THR     HB 5835   6.029   5.554   4.093
  376THR    CG2 5836   5.978   5.689   4.256
  376THR   HG21 5837   5.884   5.642   4.285
  376THR   HG22 5838   6.017   5.746   4.340
  376THR   HG23 5839   5.959   5.768   4.183
  376THR    OG1 5840   6.193   5.637   4.187
  376THR    HG1 5841   6.179   5.731   4.173
  376THR      C 5842   6.145   5.337   4.205
  376THR      O 5843   6.252   5.301   4.248
  377CYX      N 5844   6.067   5.274   4.116
  377CYX      H 5845   5.981   5.316   4.086
  377CYX     CA 5846   6.111   5.153   4.044
  377CYX     HA 5847   6.189   5.109   4.105
  377CYX     CB 5848   5.996   5.046   4.041
  377CYX    HB2 5849   5.916   5.101   3.992
  377CYX    HB3 5850   6.021   4.956   3.986
  377CYX     SG 5851   5.929   4.996   4.204
  377CYX      C 5852   6.151   5.175   3.898
  377CYX      O 5853   6.111   5.276   3.830
  378GLY      N 5854   6.233   5.083   3.854
  378GLY      H 5855   6.270   5.022   3.926
  378GLY     CA 5856   6.258   5.065   3.710
  378GLY    HA2 5857   6.186   5.121   3.651
  378GLY    HA3 5858   6.359   5.092   3.682
  378GLY      C 5859   6.237   4.918   3.666
  378GLY      O 5860   6.167   4.837   3.734
  379ASN      N 5861   6.303   4.881   3.555
  379ASN      H 5862   6.359   4.952   3.511
  379ASN     CA 5863   6.285   4.754   3.478
  379ASN     HA 5864   6.335   4.777   3.384
  379ASN     CB 5865   6.362   4.640   3.556
  379ASN    HB2 5866   6.430   4.683   3.630
  379ASN    HB3 5867   6.296   4.581   3.619
  379ASN     CG 5868   6.437   4.546   3.474
  379ASN    OD1 5869   6.448   4.564   3.350
  379ASN    ND2 5870   6.476   4.426   3.530
  379ASN   HD21 5871   6.520   4.362   3.466
  379ASN   HD22 5872   6.457   4.412   3.629
  379ASN      C 5873   6.139   4.722   3.438
  379ASN      O 5874   6.094   4.609   3.449
  380ASP      N 5875   6.076   4.824   3.373
  380ASP      H 5876   6.113   4.916   3.386
  380ASP     CA 5877   5.946   4.821   3.311
  380ASP     HA 5878   5.924   4.922   3.276
  380ASP     CB 5879   5.935   4.719   3.195
  380ASP    HB2 5880   5.925   4.616   3.230
  380ASP    HB3 5881   5.842   4.750   3.148
  380ASP     CG 5882   6.044   4.720   3.088
  380ASP    OD1 5883   6.163   4.693   3.121
  380ASP    OD2 5884   6.016   4.745   2.968
  380ASP      C 5885   5.841   4.793   3.417
  380ASP      O 5886   5.730   4.763   3.374
  381TRP      N 5887   5.858   4.815   3.547
  381TRP      H 5888   5.952   4.824   3.584
  381TRP     CA 5889   5.755   4.825   3.654
  381TRP     HA 5890   5.665   4.785   3.608
  381TRP     CB 5891   5.798   4.741   3.774
  381TRP    HB2 5892   5.881   4.781   3.833
  381TRP    HB3 5893   5.716   4.751   3.845
  381TRP     CG 5894   5.829   4.596   3.738
  381TRP    CD1 5895   5.937   4.536   3.681
  381TRP    HD1 5896   6.029   4.585   3.654
  381TRP    NE1 5897   5.922   4.401   3.675
  381TRP    HE1 5898   5.999   4.337   3.671
  381TRP    CE2 5899   5.798   4.366   3.722
  381TRP    CZ2 5900   5.732   4.245   3.740
  381TRP    HZ2 5901   5.791   4.159   3.711
  381TRP    CH2 5902   5.607   4.237   3.805
  381TRP    HH2 5903   5.557   4.143   3.826
  381TRP    CZ3 5904   5.543   4.355   3.836
  381TRP    HZ3 5905   5.444   4.338   3.876
  381TRP    CE3 5906   5.607   4.475   3.822
  381TRP    HE3 5907   5.556   4.569   3.836
  381TRP    CD2 5908   5.740   4.484   3.768
  381TRP      C 5909   5.733   4.976   3.688
  381TRP      O 5910   5.832   5.051   3.677
  382VAL      N 5911   5.609   5.010   3.718
  382VAL      H 5912   5.541   4.936   3.727
  382VAL     CA 5913   5.561   5.144   3.729
  382VAL     HA 5914   5.636   5.203   3.675
  382VAL     CB 5915   5.422   5.167   3.659
  382VAL     HB 5916   5.348   5.124   3.727
  382VAL    CG1 5917   5.384   5.317   3.652
  382VAL   HG11 5918   5.458   5.380   3.602
  382VAL   HG12 5919   5.291   5.311   3.596
  382VAL   HG13 5920   5.356   5.357   3.750
  382VAL    CG2 5921   5.417   5.118   3.510
  382VAL   HG21 5922   5.449   5.014   3.505
  382VAL   HG22 5923   5.313   5.114   3.476
  382VAL   HG23 5924   5.460   5.188   3.437
  382VAL      C 5925   5.560   5.200   3.875
  382VAL      O 5926   5.616   5.307   3.902
  383CYX      N 5927   5.517   5.110   3.962
  383CYX      H 5928   5.482   5.024   3.924
  383CYX     CA 5929   5.514   5.136   4.106
  383CYX     HA 5930   5.453   5.056   4.146
  383CYX     CB 5931   5.651   5.119   4.169
  383CYX    HB2 5932   5.725   5.189   4.130
  383CYX    HB3 5933   5.639   5.131   4.277
  383CYX     SG 5934   5.725   4.960   4.158
  383CYX      C 5935   5.456   5.272   4.152
  383CYX      O 5936   5.518   5.353   4.217
  384GLU      N 5937   5.329   5.292   4.125
  384GLU      H 5938   5.284   5.228   4.060
  384GLU     CA 5939   5.248   5.404   4.174
  384GLU     HA 5940   5.293   5.498   4.143
  384GLU     CB 5941   5.115   5.408   4.102
  384GLU    HB2 5942   5.050   5.323   4.126
  384GLU    HB3 5943   5.071   5.501   4.137
  384GLU     CG 5944   5.111   5.403   3.947
  384GLU    HG2 5945   5.018   5.446   3.909
  384GLU    HG3 5946   5.200   5.454   3.908
  384GLU     CD 5947   5.104   5.261   3.896
  384GLU    OE1 5948   5.190   5.179   3.926
  384GLU    OE2 5949   5.011   5.225   3.820
  384GLU      C 5950   5.241   5.418   4.329
  384GLU      O 5951   5.248   5.532   4.374
  385HIE      N 5952   5.243   5.310   4.408
  385HIE      H 5953   5.227   5.221   4.363
  385HIE     CA 5954   5.246   5.303   4.556
  385HIE     HA 5955   5.158   5.359   4.587
  385HIE     CB 5956   5.228   5.158   4.601
  385HIE    HB2 5957   5.198   5.164   4.705
  385HIE    HB3 5958   5.158   5.120   4.526
  385HIE     CG 5959   5.349   5.074   4.586
  385HIE    ND1 5960   5.421   5.049   4.471
  385HIE    CE1 5961   5.511   4.955   4.513
  385HIE    HE1 5962   5.586   4.904   4.455
  385HIE    NE2 5963   5.505   4.935   4.642
  385HIE    HE2 5964   5.558   4.867   4.693
  385HIE    CD2 5965   5.397   5.004   4.691
  385HIE    HD2 5966   5.370   5.003   4.795
  385HIE      C 5967   5.377   5.353   4.622
  385HIE      O 5968   5.385   5.353   4.740
  386ARG      N 5969   5.474   5.398   4.545
  386ARG      H 5970   5.452   5.387   4.447
  386ARG     CA 5971   5.606   5.444   4.581
  386ARG     HA 5972   5.605   5.471   4.687
  386ARG     CB 5973   5.708   5.340   4.535
  386ARG    HB2 5974   5.678   5.306   4.436
  386ARG    HB3 5975   5.803   5.392   4.523
  386ARG     CG 5976   5.739   5.227   4.634
  386ARG    HG2 5977   5.794   5.274   4.716
  386ARG    HG3 5978   5.641   5.193   4.668
  386ARG     CD 5979   5.813   5.117   4.560
  386ARG    HD2 5980   5.740   5.067   4.497
  386ARG    HD3 5981   5.896   5.155   4.500
  386ARG     NE 5982   5.865   5.011   4.650
  386ARG     HE 5983   5.803   4.938   4.682
  386ARG     CZ 5984   5.986   5.003   4.697
  386ARG    NH1 5985   6.073   5.096   4.678
  386ARG   HH11 5986   6.049   5.185   4.638
  386ARG   HH12 5987   6.160   5.093   4.730
  386ARG    NH2 5988   6.022   4.913   4.782
  386ARG   HH21 5989   5.956   4.838   4.800
  386ARG   HH22 5990   6.121   4.898   4.793
  386ARG      C 5991   5.626   5.580   4.511
  386ARG      O 5992   5.727   5.638   4.545
  387TRP      N 5993   5.538   5.640   4.428
  387TRP      H 5994   5.463   5.582   4.393
  387TRP     CA 5995   5.558   5.780   4.388
  387TRP     HA 5996   5.665   5.791   4.368
  387TRP     CB 5997   5.477   5.830   4.267
  387TRP    HB2 5998   5.372   5.803   4.278
  387TRP    HB3 5999   5.472   5.939   4.261
  387TRP     CG 6000   5.525   5.778   4.140
  387TRP    CD1 6001   5.655   5.775   4.110
  387TRP    HD1 6002   5.738   5.809   4.169
  387TRP    NE1 6003   5.681   5.735   3.984
  387TRP    HE1 6004   5.772   5.733   3.942
  387TRP    CE2 6005   5.560   5.705   3.923
  387TRP    CZ2 6006   5.538   5.663   3.792
  387TRP    HZ2 6007   5.623   5.648   3.727
  387TRP    CH2 6008   5.407   5.673   3.746
  387TRP    HH2 6009   5.384   5.660   3.642
  387TRP    CZ3 6010   5.301   5.706   3.836
  387TRP    HZ3 6011   5.200   5.708   3.799
  387TRP    CE3 6012   5.321   5.725   3.973
  387TRP    HE3 6013   5.238   5.751   4.036
  387TRP    CD2 6014   5.455   5.735   4.017
  387TRP      C 6015   5.534   5.865   4.512
  387TRP      O 6016   5.441   5.841   4.590
  388ARG      N 6017   5.616   5.966   4.534
  388ARG      H 6018   5.693   5.970   4.468
  388ARG     CA 6019   5.622   6.065   4.647
  388ARG     HA 6020   5.663   6.018   4.736
  388ARG     CB 6021   5.713   6.173   4.602
  388ARG    HB2 6022   5.815   6.135   4.605
  388ARG    HB3 6023   5.688   6.182   4.496
  388ARG     CG 6024   5.716   6.302   4.685
  388ARG    HG2 6025   5.623   6.358   4.687
  388ARG    HG3 6026   5.751   6.274   4.785
  388ARG     CD 6027   5.829   6.390   4.620
  388ARG    HD2 6028   5.865   6.469   4.686
  388ARG    HD3 6029   5.914   6.333   4.582
  388ARG     NE 6030   5.763   6.463   4.509
  388ARG     HE 6031   5.673   6.505   4.525
  388ARG     CZ 6032   5.827   6.510   4.401
  388ARG    NH1 6033   5.956   6.499   4.375
  388ARG   HH11 6034   6.017   6.446   4.435
  388ARG   HH12 6035   5.983   6.554   4.295
  388ARG    NH2 6036   5.764   6.588   4.322
  388ARG   HH21 6037   5.664   6.597   4.330
  388ARG   HH22 6038   5.815   6.629   4.245
  388ARG      C 6039   5.476   6.115   4.673
  388ARG      O 6040   5.424   6.105   4.783
  389GLN      N 6041   5.418   6.156   4.566
  389GLN      H 6042   5.473   6.165   4.482
  389GLN     CA 6043   5.279   6.212   4.570
  389GLN     HA 6044   5.281   6.305   4.626
  389GLN     CB 6045   5.250   6.256   4.427
  389GLN    HB2 6046   5.228   6.173   4.359
  389GLN    HB3 6047   5.150   6.299   4.437
  389GLN     CG 6048   5.344   6.363   4.358
  389GLN    HG2 6049   5.279   6.412   4.286
  389GLN    HG3 6050   5.364   6.436   4.436
  389GLN     CD 6051   5.469   6.317   4.285
  389GLN    OE1 6052   5.507   6.199   4.279
  389GLN    NE2 6053   5.543   6.398   4.217
  389GLN   HE21 6054   5.624   6.360   4.171
  389GLN   HE22 6055   5.510   6.494   4.216
  389GLN      C 6056   5.167   6.119   4.619
  389GLN      O 6057   5.061   6.174   4.660
  390ILE      N 6058   5.191   5.986   4.622
  390ILE      H 6059   5.279   5.954   4.585
  390ILE     CA 6060   5.103   5.880   4.678
  390ILE     HA 6061   5.006   5.925   4.698
  390ILE     CB 6062   5.096   5.773   4.564
  390ILE     HB 6063   5.196   5.753   4.525
  390ILE    CG2 6064   5.037   5.638   4.622
  390ILE   HG21 6065   5.034   5.570   4.537
  390ILE   HG22 6066   5.094   5.591   4.702
  390ILE   HG23 6067   4.939   5.666   4.661
  390ILE    CG1 6068   5.005   5.819   4.445
  390ILE   HG12 6069   4.912   5.858   4.486
  390ILE   HG13 6070   5.062   5.900   4.399
  390ILE    CD1 6071   4.965   5.723   4.334
  390ILE   HD11 6072   5.047   5.684   4.274
  390ILE   HD12 6073   4.904   5.643   4.375
  390ILE   HD13 6074   4.902   5.777   4.264
  390ILE      C 6075   5.159   5.836   4.813
  390ILE      O 6076   5.090   5.849   4.908
  391ARG      N 6077   5.280   5.782   4.822
  391ARG      H 6078   5.337   5.776   4.739
  391ARG     CA 6079   5.329   5.714   4.940
  391ARG     HA 6080   5.265   5.631   4.972
  391ARG     CB 6081   5.473   5.658   4.916
  391ARG    HB2 6082   5.505   5.579   4.983
  391ARG    HB3 6083   5.464   5.613   4.817
  391ARG     CG 6084   5.583   5.771   4.918
  391ARG    HG2 6085   5.559   5.850   4.847
  391ARG    HG3 6086   5.594   5.808   5.020
  391ARG     CD 6087   5.716   5.710   4.886
  391ARG    HD2 6088   5.742   5.631   4.956
  391ARG    HD3 6089   5.711   5.680   4.781
  391ARG     NE 6090   5.828   5.810   4.891
  391ARG     HE 6091   5.860   5.834   4.984
  391ARG     CZ 6092   5.907   5.871   4.803
  391ARG    NH1 6093   5.894   5.860   4.673
  391ARG   HH11 6094   5.841   5.782   4.636
  391ARG   HH12 6095   5.959   5.908   4.613
  391ARG    NH2 6096   6.000   5.957   4.836
  391ARG   HH21 6097   6.026   5.963   4.934
  391ARG   HH22 6098   6.046   6.012   4.765
  391ARG      C 6099   5.329   5.811   5.061
  391ARG      O 6100   5.294   5.767   5.163
  392ASN      N 6101   5.353   5.940   5.038
  392ASN      H 6102   5.383   5.969   4.946
  392ASN     CA 6103   5.324   6.043   5.140
  392ASN     HA 6104   5.373   6.002   5.228
  392ASN     CB 6105   5.404   6.173   5.107
  392ASN    HB2 6106   5.371   6.206   5.008
  392ASN    HB3 6107   5.378   6.249   5.181
  392ASN     CG 6108   5.558   6.154   5.092
  392ASN    OD1 6109   5.625   6.063   5.135
  392ASN    ND2 6110   5.633   6.252   5.051
  392ASN   HD21 6111   5.732   6.232   5.044
  392ASN   HD22 6112   5.603   6.347   5.037
  392ASN      C 6113   5.184   6.084   5.176
  392ASN      O 6114   5.149   6.107   5.295
  393MET      N 6115   5.093   6.074   5.084
  393MET      H 6116   5.121   6.062   4.987
  393MET     CA 6117   4.944   6.072   5.117
  393MET     HA 6118   4.927   6.155   5.185
  393MET     CB 6119   4.867   6.103   4.991
  393MET    HB2 6120   4.884   6.029   4.912
  393MET    HB3 6121   4.762   6.101   5.020
  393MET     CG 6122   4.903   6.243   4.935
  393MET    HG2 6123   5.005   6.248   4.896
  393MET    HG3 6124   4.844   6.265   4.846
  393MET     SD 6125   4.876   6.384   5.059
  393MET     CE 6126   4.699   6.362   5.077
  393MET    HE1 6127   4.650   6.430   5.147
  393MET    HE2 6128   4.649   6.362   4.981
  393MET    HE3 6129   4.687   6.270   5.135
  393MET      C 6130   4.893   5.945   5.188
  393MET      O 6131   4.782   5.952   5.247
  394VAL      N 6132   4.965   5.830   5.193
  394VAL      H 6133   5.045   5.820   5.132
  394VAL     CA 6134   4.929   5.709   5.273
  394VAL     HA 6135   4.827   5.682   5.247
  394VAL     CB 6136   5.019   5.585   5.244
  394VAL     HB 6137   5.120   5.612   5.275
  394VAL    CG1 6138   4.986   5.465   5.333
  394VAL   HG11 6139   4.879   5.454   5.350
  394VAL   HG12 6140   5.031   5.376   5.289
  394VAL   HG13 6141   5.032   5.482   5.431
  394VAL    CG2 6142   5.025   5.545   5.090
  394VAL   HG21 6143   4.944   5.495   5.037
  394VAL   HG22 6144   5.060   5.634   5.038
  394VAL   HG23 6145   5.102   5.469   5.077
  394VAL      C 6146   4.944   5.740   5.429
  394VAL      O 6147   4.851   5.714   5.505
  395ILE      N 6148   5.052   5.808   5.466
  395ILE      H 6149   5.133   5.810   5.405
  395ILE     CA 6150   5.085   5.868   5.600
  395ILE     HA 6151   5.075   5.789   5.675
  395ILE     CB 6152   5.239   5.910   5.601
  395ILE     HB 6153   5.252   5.984   5.521
  395ILE    CG2 6154   5.285   5.980   5.725
  395ILE   HG21 6155   5.221   6.066   5.747
  395ILE   HG22 6156   5.285   5.908   5.808
  395ILE   HG23 6157   5.384   6.021   5.708
  395ILE    CG1 6158   5.332   5.795   5.570
  395ILE   HG12 6159   5.326   5.755   5.469
  395ILE   HG13 6160   5.435   5.831   5.579
  395ILE    CD1 6161   5.316   5.669   5.661
  395ILE   HD11 6162   5.409   5.612   5.649
  395ILE   HD12 6163   5.313   5.696   5.766
  395ILE   HD13 6164   5.228   5.612   5.630
  395ILE      C 6165   4.997   5.989   5.652
  395ILE      O 6166   4.955   5.998   5.768
  396PHE      N 6167   4.946   6.068   5.558
  396PHE      H 6168   4.978   6.056   5.463
  396PHE     CA 6169   4.850   6.179   5.580
  396PHE     HA 6170   4.868   6.241   5.668
  396PHE     CB 6171   4.831   6.268   5.453
  396PHE    HB2 6172   4.928   6.312   5.427
  396PHE    HB3 6173   4.806   6.205   5.367
  396PHE     CG 6174   4.729   6.383   5.460
  396PHE    CD1 6175   4.587   6.363   5.455
  396PHE    HD1 6176   4.549   6.261   5.457
  396PHE    CE1 6177   4.503   6.472   5.425
  396PHE    HE1 6178   4.397   6.450   5.431
  396PHE     CZ 6179   4.556   6.597   5.404
  396PHE     HZ 6180   4.492   6.682   5.384
  396PHE    CE2 6181   4.693   6.623   5.421
  396PHE    HE2 6182   4.734   6.722   5.408
  396PHE    CD2 6183   4.781   6.508   5.432
  396PHE    HD2 6184   4.887   6.524   5.421
  396PHE      C 6185   4.710   6.119   5.620
  396PHE      O 6186   4.659   6.152   5.726
  397ARG      N 6187   4.655   6.028   5.533
  397ARG      H 6188   4.720   5.987   5.468
  397ARG     CA 6189   4.530   5.951   5.552
  397ARG     HA 6190   4.447   6.021   5.562
  397ARG     CB 6191   4.495   5.870   5.426
  397ARG    HB2 6192   4.500   5.941   5.343
  397ARG    HB3 6193   4.570   5.792   5.414
  397ARG     CG 6194   4.355   5.807   5.433
  397ARG    HG2 6195   4.362   5.750   5.526
  397ARG    HG3 6196   4.283   5.888   5.440
  397ARG     CD 6197   4.323   5.722   5.315
  397ARG    HD2 6198   4.341   5.789   5.231
  397ARG    HD3 6199   4.377   5.628   5.304
  397ARG     NE 6200   4.178   5.685   5.318
  397ARG     HE 6201   4.162   5.590   5.347
  397ARG     CZ 6202   4.069   5.743   5.276
  397ARG    NH1 6203   4.066   5.863   5.221
  397ARG   HH11 6204   4.151   5.905   5.187
  397ARG   HH12 6205   3.984   5.917   5.199
  397ARG    NH2 6206   3.952   5.687   5.285
  397ARG   HH21 6207   3.938   5.617   5.356
  397ARG   HH22 6208   3.880   5.713   5.220
  397ARG      C 6209   4.534   5.877   5.686
  397ARG      O 6210   4.437   5.855   5.752
  398ASN      N 6211   4.654   5.829   5.724
  398ASN      H 6212   4.736   5.832   5.663
  398ASN     CA 6213   4.676   5.774   5.860
  398ASN     HA 6214   4.596   5.704   5.883
  398ASN     CB 6215   4.815   5.711   5.877
  398ASN    HB2 6216   4.902   5.766   5.844
  398ASN    HB3 6217   4.822   5.693   5.985
  398ASN     CG 6218   4.842   5.584   5.807
  398ASN    OD1 6219   4.749   5.519   5.752
  398ASN    ND2 6220   4.963   5.539   5.822
  398ASN   HD21 6221   4.980   5.444   5.792
  398ASN   HD22 6222   5.021   5.579   5.895
  398ASN      C 6223   4.653   5.882   5.966
  398ASN      O 6224   4.599   5.849   6.074
  399VAL      N 6225   4.695   6.002   5.943
  399VAL      H 6226   4.756   6.015   5.863
  399VAL     CA 6227   4.694   6.111   6.045
  399VAL     HA 6228   4.706   6.063   6.142
  399VAL     CB 6229   4.800   6.221   6.012
  399VAL     HB 6230   4.812   6.223   5.904
  399VAL    CG1 6231   4.774   6.364   6.069
  399VAL   HG11 6232   4.771   6.364   6.178
  399VAL   HG12 6233   4.857   6.422   6.029
  399VAL   HG13 6234   4.688   6.409   6.019
  399VAL    CG2 6235   4.939   6.167   6.066
  399VAL   HG21 6236   4.941   6.059   6.049
  399VAL   HG22 6237   5.025   6.213   6.017
  399VAL   HG23 6238   4.953   6.189   6.172
  399VAL      C 6239   4.556   6.189   6.057
  399VAL      O 6240   4.521   6.226   6.167
  400VAL      N 6241   4.470   6.188   5.956
  400VAL      H 6242   4.505   6.141   5.874
  400VAL     CA 6243   4.344   6.255   5.964
  400VAL     HA 6244   4.342   6.312   6.056
  400VAL     CB 6245   4.318   6.357   5.854
  400VAL     HB 6246   4.218   6.400   5.861
  400VAL    CG1 6247   4.405   6.480   5.847
  400VAL   HG11 6248   4.391   6.531   5.752
  400VAL   HG12 6249   4.374   6.549   5.926
  400VAL   HG13 6250   4.513   6.462   5.848
  400VAL    CG2 6251   4.325   6.290   5.712
  400VAL   HG21 6252   4.249   6.212   5.707
  400VAL   HG22 6253   4.281   6.367   5.649
  400VAL   HG23 6254   4.425   6.248   5.700
  400VAL      C 6255   4.232   6.152   5.981
  400VAL      O 6256   4.116   6.182   5.965
  401ASP      N 6257   4.265   6.021   6.000
  401ASP      H 6258   4.359   5.989   6.014
  401ASP     CA 6259   4.163   5.920   6.013
  401ASP     HA 6260   4.109   5.912   5.919
  401ASP     CB 6261   4.236   5.789   6.052
  401ASP    HB2 6262   4.322   5.760   5.993
  401ASP    HB3 6263   4.273   5.791   6.155
  401ASP     CG 6264   4.134   5.675   6.049
  401ASP    OD1 6265   4.065   5.655   6.150
  401ASP    OD2 6266   4.116   5.616   5.940
  401ASP      C 6267   4.055   5.961   6.111
  401ASP      O 6268   4.094   5.996   6.224
  402GLY      N 6269   3.929   5.967   6.071
  402GLY      H 6270   3.899   5.954   5.976
  402GLY     CA 6271   3.821   6.000   6.168
  402GLY    HA2 6272   3.734   5.943   6.135
  402GLY    HA3 6273   3.854   5.959   6.263
  402GLY      C 6274   3.776   6.143   6.180
  402GLY      O 6275   3.666   6.161   6.230
  403GLN      N 6276   3.847   6.234   6.127
  403GLN      H 6277   3.932   6.203   6.084
  403GLN     CA 6278   3.822   6.371   6.116
  403GLN     HA 6279   3.775   6.402   6.210
  403GLN     CB 6280   3.951   6.449   6.079
  403GLN    HB2 6281   3.974   6.415   5.979
  403GLN    HB3 6282   3.931   6.556   6.087
  403GLN     CG 6283   4.078   6.424   6.166
  403GLN    HG2 6284   4.095   6.316   6.174
  403GLN    HG3 6285   4.165   6.475   6.126
  403GLN     CD 6286   4.055   6.476   6.303
  403GLN    OE1 6287   4.017   6.589   6.325
  403GLN    NE2 6288   4.082   6.404   6.408
  403GLN   HE21 6289   4.081   6.446   6.500
  403GLN   HE22 6290   4.117   6.311   6.395
  403GLN      C 6291   3.716   6.413   6.009
  403GLN      O 6292   3.714   6.357   5.901
  404PRO      N 6293   3.628   6.514   6.029
  404PRO     CD 6294   3.606   6.580   6.163
  404PRO    HD2 6295   3.694   6.600   6.224
  404PRO    HD3 6296   3.535   6.524   6.224
  404PRO     CG 6297   3.538   6.713   6.131
  404PRO    HG2 6298   3.617   6.785   6.107
  404PRO    HG3 6299   3.470   6.739   6.213
  404PRO     CB 6300   3.453   6.679   6.012
  404PRO    HB2 6301   3.437   6.769   5.953
  404PRO    HB3 6302   3.356   6.646   6.050
  404PRO     CA 6303   3.524   6.565   5.941
  404PRO     HA 6304   3.452   6.488   5.913
  404PRO      C 6305   3.584   6.620   5.811
  404PRO      O 6306   3.708   6.636   5.806
  405PHE      N 6307   3.501   6.654   5.716
  405PHE      H 6308   3.401   6.649   5.729
  405PHE     CA 6309   3.532   6.747   5.614
  405PHE     HA 6310   3.635   6.735   5.579
  405PHE     CB 6311   3.438   6.702   5.499
  405PHE    HB2 6312   3.436   6.594   5.479
  405PHE    HB3 6313   3.338   6.737   5.528
  405PHE     CG 6314   3.454   6.772   5.366
  405PHE    CD1 6315   3.550   6.729   5.271
  405PHE    HD1 6316   3.624   6.656   5.301
  405PHE    CE1 6317   3.546   6.783   5.145
  405PHE    HE1 6318   3.618   6.756   5.069
  405PHE     CZ 6319   3.452   6.885   5.113
  405PHE     HZ 6320   3.446   6.931   5.016
  405PHE    CE2 6321   3.383   6.948   5.213
  405PHE    HE2 6322   3.332   7.042   5.196
  405PHE    CD2 6323   3.377   6.885   5.338
  405PHE    HD2 6324   3.324   6.939   5.415
  405PHE      C 6325   3.522   6.888   5.664
  405PHE      O 6326   3.418   6.912   5.730
  406THR      N 6327   3.613   6.981   5.630
  406THR      H 6328   3.685   6.950   5.567
  406THR     CA 6329   3.609   7.114   5.688
  406THR     HA 6330   3.507   7.145   5.709
  406THR     CB 6331   3.689   7.122   5.821
  406THR     HB 6332   3.698   7.227   5.847
  406THR    CG2 6333   3.626   7.050   5.941
  406THR   HG21 6334   3.519   7.065   5.951
  406THR   HG22 6335   3.651   6.944   5.940
  406THR   HG23 6336   3.674   7.093   6.029
  406THR    OG1 6337   3.817   7.068   5.794
  406THR    HG1 6338   3.881   7.121   5.842
  406THR      C 6339   3.672   7.210   5.587
  406THR      O 6340   3.749   7.174   5.496
  407ASN      N 6341   3.638   7.340   5.607
  407ASN      H 6342   3.555   7.351   5.664
  407ASN     CA 6343   3.691   7.462   5.548
  407ASN     HA 6344   3.611   7.534   5.561
  407ASN     CB 6345   3.811   7.503   5.629
  407ASN    HB2 6346   3.884   7.422   5.624
  407ASN    HB3 6347   3.852   7.595   5.588
  407ASN     CG 6348   3.769   7.533   5.776
  407ASN    OD1 6349   3.818   7.471   5.872
  407ASN    ND2 6350   3.680   7.630   5.799
  407ASN   HD21 6351   3.651   7.640   5.896
  407ASN   HD22 6352   3.634   7.679   5.724
  407ASN      C 6353   3.707   7.466   5.394
  407ASN      O 6354   3.801   7.520   5.336
  408TRP      N 6355   3.599   7.411   5.329
  408TRP      H 6356   3.529   7.362   5.382
  408TRP     CA 6357   3.597   7.410   5.180
  408TRP     HA 6358   3.686   7.365   5.134
  408TRP     CB 6359   3.476   7.327   5.144
  408TRP    HB2 6360   3.504   7.223   5.162
  408TRP    HB3 6361   3.387   7.361   5.196
  408TRP     CG 6362   3.446   7.339   4.999
  408TRP    CD1 6363   3.375   7.434   4.927
  408TRP    HD1 6364   3.332   7.524   4.969
  408TRP    NE1 6365   3.372   7.401   4.789
  408TRP    HE1 6366   3.347   7.469   4.719
  408TRP    CE2 6367   3.455   7.296   4.762
  408TRP    CZ2 6368   3.500   7.244   4.641
  408TRP    HZ2 6369   3.467   7.283   4.545
  408TRP    CH2 6370   3.587   7.136   4.650
  408TRP    HH2 6371   3.623   7.090   4.559
  408TRP    CZ3 6372   3.647   7.086   4.770
  408TRP    HZ3 6373   3.724   7.011   4.766
  408TRP    CE3 6374   3.605   7.147   4.891
  408TRP    HE3 6375   3.656   7.124   4.984
  408TRP    CD2 6376   3.507   7.249   4.889
  408TRP      C 6377   3.603   7.549   5.119
  408TRP      O 6378   3.534   7.638   5.173
  409TYR      N 6379   3.678   7.564   5.010
  409TYR      H 6380   3.715   7.472   4.989
  409TYR     CA 6381   3.701   7.676   4.914
  409TYR     HA 6382   3.613   7.738   4.930
  409TYR     CB 6383   3.828   7.764   4.944
  409TYR    HB2 6384   3.818   7.804   5.045
  409TYR    HB3 6385   3.918   7.702   4.952
  409TYR     CG 6386   3.848   7.875   4.842
  409TYR    CD1 6387   3.783   7.999   4.856
  409TYR    HD1 6388   3.736   8.018   4.951
  409TYR    CE1 6389   3.788   8.095   4.755
  409TYR    HE1 6390   3.729   8.185   4.764
  409TYR     CZ 6391   3.861   8.070   4.635
  409TYR     OH 6392   3.853   8.156   4.536
  409TYR     HH 6393   3.794   8.229   4.555
  409TYR    CE2 6394   3.933   7.946   4.626
  409TYR    HE2 6395   3.995   7.926   4.540
  409TYR    CD2 6396   3.931   7.851   4.729
  409TYR    HD2 6397   3.982   7.758   4.710
  409TYR      C 6398   3.701   7.617   4.769
  409TYR      O 6399   3.763   7.517   4.743
  410ASP      N 6400   3.641   7.690   4.678
  410ASP      H 6401   3.589   7.768   4.716
  410ASP     CA 6402   3.670   7.689   4.538
  410ASP     HA 6403   3.766   7.641   4.522
  410ASP     CB 6404   3.559   7.600   4.471
  410ASP    HB2 6405   3.583   7.584   4.366
  410ASP    HB3 6406   3.564   7.496   4.504
  410ASP     CG 6407   3.409   7.640   4.487
  410ASP    OD1 6408   3.344   7.560   4.562
  410ASP    OD2 6409   3.366   7.742   4.431
  410ASP      C 6410   3.661   7.829   4.470
  410ASP      O 6411   3.593   7.915   4.525
  411ASN      N 6412   3.722   7.846   4.353
  411ASN      H 6413   3.780   7.768   4.328
  411ASN     CA 6414   3.722   7.960   4.261
  411ASN     HA 6415   3.705   8.055   4.311
  411ASN     CB 6416   3.850   7.971   4.177
  411ASN    HB2 6417   3.851   8.070   4.131
  411ASN    HB3 6418   3.934   7.969   4.246
  411ASN     CG 6419   3.865   7.875   4.062
  411ASN    OD1 6420   3.800   7.773   4.065
  411ASN    ND2 6421   3.958   7.898   3.967
  411ASN   HD21 6422   3.975   7.833   3.891
  411ASN   HD22 6423   4.029   7.969   3.979
  411ASN      C 6424   3.595   7.962   4.171
  411ASN      O 6425   3.583   8.045   4.083
  412GLY      N 6426   3.501   7.866   4.191
  412GLY      H 6427   3.481   7.826   4.282
  412GLY     CA 6428   3.397   7.847   4.100
  412GLY    HA2 6429   3.312   7.795   4.144
  412GLY    HA3 6430   3.359   7.944   4.071
  412GLY      C 6431   3.436   7.771   3.972
  412GLY      O 6432   3.343   7.754   3.887
  413SER      N 6433   3.557   7.718   3.952
  413SER      H 6434   3.632   7.746   4.013
  413SER     CA 6435   3.601   7.627   3.850
  413SER     HA 6436   3.508   7.582   3.814
  413SER     CB 6437   3.646   7.704   3.723
  413SER    HB2 6438   3.672   7.641   3.638
  413SER    HB3 6439   3.554   7.756   3.694
  413SER     OG 6440   3.745   7.804   3.742
  413SER     HG 6441   3.829   7.761   3.755
  413SER      C 6442   3.689   7.509   3.892
  413SER      O 6443   3.643   7.400   3.924
  414ASN      N 6444   3.825   7.522   3.897
  414ASN      H 6445   3.869   7.613   3.892
  414ASN     CA 6446   3.918   7.406   3.917
  414ASN     HA 6447   3.869   7.323   3.969
  414ASN     CB 6448   3.962   7.345   3.790
  414ASN    HB2 6449   4.027   7.415   3.737
  414ASN    HB3 6450   4.028   7.262   3.814
  414ASN     CG 6451   3.858   7.302   3.699
  414ASN    OD1 6452   3.805   7.201   3.721
  414ASN    ND2 6453   3.826   7.380   3.601
  414ASN   HD21 6454   3.761   7.348   3.531
  414ASN   HD22 6455   3.880   7.465   3.590
  414ASN      C 6456   4.034   7.445   4.015
  414ASN      O 6457   4.145   7.387   4.006
  415GLN      N 6458   4.019   7.535   4.111
  415GLN      H 6459   3.937   7.594   4.109
  415GLN     CA 6460   4.113   7.579   4.218
  415GLN     HA 6461   4.202   7.519   4.198
  415GLN     CB 6462   4.160   7.729   4.213
  415GLN    HB2 6463   4.077   7.799   4.217
  415GLN    HB3 6464   4.230   7.748   4.294
  415GLN     CG 6465   4.241   7.736   4.080
  415GLN    HG2 6466   4.337   7.687   4.093
  415GLN    HG3 6467   4.189   7.695   3.994
  415GLN     CD 6468   4.284   7.879   4.038
  415GLN    OE1 6469   4.231   7.980   4.082
  415GLN    NE2 6470   4.375   7.889   3.946
  415GLN   HE21 6471   4.396   7.978   3.903
  415GLN   HE22 6472   4.409   7.806   3.901
  415GLN      C 6473   4.035   7.555   4.348
  415GLN      O 6474   3.950   7.640   4.380
  416VAL      N 6475   4.063   7.451   4.418
  416VAL      H 6476   4.144   7.394   4.399
  416VAL     CA 6477   3.984   7.412   4.536
  416VAL     HA 6478   3.922   7.498   4.563
  416VAL     CB 6479   3.891   7.294   4.509
  416VAL     HB 6480   3.834   7.285   4.601
  416VAL    CG1 6481   3.794   7.316   4.395
  416VAL   HG11 6482   3.732   7.401   4.423
  416VAL   HG12 6483   3.846   7.330   4.300
  416VAL   HG13 6484   3.723   7.233   4.387
  416VAL    CG2 6485   3.967   7.161   4.495
  416VAL   HG21 6486   4.052   7.176   4.429
  416VAL   HG22 6487   4.003   7.125   4.592
  416VAL   HG23 6488   3.904   7.085   4.448
  416VAL      C 6489   4.071   7.380   4.657
  416VAL      O 6490   4.187   7.338   4.638
  417ALA      N 6491   4.021   7.386   4.780
  417ALA      H 6492   3.926   7.420   4.786
  417ALA     CA 6493   4.083   7.331   4.900
  417ALA     HA 6494   4.150   7.250   4.870
  417ALA     CB 6495   4.159   7.437   4.977
  417ALA    HB1 6496   4.231   7.478   4.906
  417ALA    HB2 6497   4.098   7.519   5.015
  417ALA    HB3 6498   4.210   7.392   5.062
  417ALA      C 6499   3.981   7.267   4.994
  417ALA      O 6500   3.859   7.300   4.992
  418PHE      N 6501   4.028   7.180   5.082
  418PHE      H 6502   4.124   7.150   5.069
  418PHE     CA 6503   3.961   7.139   5.202
  418PHE     HA 6504   3.905   7.225   5.239
  418PHE     CB 6505   3.852   7.033   5.189
  418PHE    HB2 6506   3.814   7.005   5.287
  418PHE    HB3 6507   3.767   7.075   5.136
  418PHE     CG 6508   3.898   6.901   5.121
  418PHE    CD1 6509   3.913   6.778   5.192
  418PHE    HD1 6510   3.903   6.774   5.299
  418PHE    CE1 6511   3.945   6.653   5.128
  418PHE    HE1 6512   3.970   6.571   5.193
  418PHE     CZ 6513   3.942   6.650   4.985
  418PHE     HZ 6514   3.958   6.554   4.938
  418PHE    CE2 6515   3.926   6.769   4.910
  418PHE    HE2 6516   3.918   6.774   4.803
  418PHE    CD2 6517   3.906   6.892   4.980
  418PHE    HD2 6518   3.889   6.978   4.917
  418PHE      C 6519   4.056   7.108   5.318
  418PHE      O 6520   4.160   7.045   5.312
  419GLY      N 6521   4.013   7.142   5.436
  419GLY      H 6522   3.924   7.188   5.447
  419GLY     CA 6523   4.055   7.085   5.566
  419GLY    HA2 6524   4.163   7.088   5.585
  419GLY    HA3 6525   4.010   7.149   5.642
  419GLY      C 6526   4.014   6.941   5.592
  419GLY      O 6527   3.929   6.886   5.530
  420ARG      N 6528   4.071   6.877   5.697
  420ARG      H 6529   4.159   6.905   5.737
  420ARG     CA 6530   4.031   6.744   5.744
  420ARG     HA 6531   3.927   6.728   5.714
  420ARG     CB 6532   4.118   6.637   5.677
  420ARG    HB2 6533   4.222   6.670   5.678
  420ARG    HB3 6534   4.115   6.547   5.739
  420ARG     CG 6535   4.072   6.585   5.551
  420ARG    HG2 6536   4.091   6.662   5.477
  420ARG    HG3 6537   4.139   6.504   5.525
  420ARG     CD 6538   3.924   6.541   5.541
  420ARG    HD2 6539   3.854   6.624   5.551
  420ARG    HD3 6540   3.935   6.494   5.443
  420ARG     NE 6541   3.889   6.443   5.642
  420ARG     HE 6542   3.821   6.471   5.712
  420ARG     CZ 6543   3.931   6.315   5.649
  420ARG    NH1 6544   4.001   6.255   5.551
  420ARG   HH11 6545   3.991   6.297   5.460
  420ARG   HH12 6546   4.034   6.161   5.570
  420ARG    NH2 6547   3.895   6.239   5.746
  420ARG   HH21 6548   3.877   6.285   5.834
  420ARG   HH22 6549   3.913   6.139   5.753
  420ARG      C 6550   4.044   6.745   5.897
  420ARG      O 6551   4.135   6.697   5.963
  421GLY      N 6552   3.954   6.834   5.951
  421GLY      H 6553   3.891   6.889   5.895
  421GLY     CA 6554   3.976   6.879   6.089
  421GLY    HA2 6555   3.905   6.954   6.123
  421GLY    HA3 6556   3.967   6.792   6.154
  421GLY      C 6557   4.114   6.942   6.111
  421GLY      O 6558   4.178   6.983   6.015
  422ASN      N 6559   4.148   6.966   6.238
  422ASN      H 6560   4.097   6.931   6.318
  422ASN     CA 6561   4.280   7.034   6.273
  422ASN     HA 6562   4.279   7.120   6.207
  422ASN     CB 6563   4.281   7.082   6.418
  422ASN    HB2 6564   4.359   7.158   6.424
  422ASN    HB3 6565   4.184   7.127   6.442
  422ASN     CG 6566   4.308   6.977   6.528
  422ASN    OD1 6567   4.290   6.857   6.508
  422ASN    ND2 6568   4.331   7.021   6.647
  422ASN   HD21 6569   4.354   6.954   6.719
  422ASN   HD22 6570   4.330   7.121   6.664
  422ASN      C 6571   4.408   6.952   6.239
  422ASN      O 6572   4.522   6.991   6.272
  423ARG      N 6573   4.393   6.829   6.184
  423ARG      H 6574   4.297   6.796   6.185
  423ARG     CA 6575   4.511   6.737   6.162
  423ARG     HA 6576   4.599   6.780   6.210
  423ARG     CB 6577   4.480   6.593   6.222
  423ARG    HB2 6578   4.391   6.563   6.168
  423ARG    HB3 6579   4.548   6.514   6.191
  423ARG     CG 6580   4.459   6.599   6.373
  423ARG    HG2 6581   4.533   6.669   6.413
  423ARG    HG3 6582   4.361   6.643   6.389
  423ARG     CD 6583   4.439   6.469   6.454
  423ARG    HD2 6584   4.440   6.498   6.559
  423ARG    HD3 6585   4.346   6.421   6.422
  423ARG     NE 6586   4.554   6.388   6.434
  423ARG     HE 6587   4.542   6.311   6.370
  423ARG     CZ 6588   4.674   6.401   6.496
  423ARG    NH1 6589   4.706   6.500   6.573
  423ARG   HH11 6590   4.641   6.573   6.599
  423ARG   HH12 6591   4.796   6.494   6.618
  423ARG    NH2 6592   4.767   6.312   6.470
  423ARG   HH21 6593   4.738   6.220   6.443
  423ARG   HH22 6594   4.852   6.327   6.524
  423ARG      C 6595   4.554   6.728   6.010
  423ARG      O 6596   4.658   6.673   5.986
  424GLY      N 6597   4.488   6.799   5.913
  424GLY      H 6598   4.410   6.860   5.929
  424GLY     CA 6599   4.540   6.811   5.777
  424GLY    HA2 6600   4.644   6.842   5.787
  424GLY    HA3 6601   4.560   6.718   5.723
  424GLY      C 6602   4.465   6.905   5.683
  424GLY      O 6603   4.343   6.931   5.694
  425PHE      N 6604   4.534   6.963   5.586
  425PHE      H 6605   4.632   6.940   5.584
  425PHE     CA 6606   4.482   7.054   5.483
  425PHE     HA 6607   4.377   7.025   5.477
  425PHE     CB 6608   4.500   7.207   5.516
  425PHE    HB2 6609   4.470   7.236   5.616
  425PHE    HB3 6610   4.607   7.227   5.520
  425PHE     CG 6611   4.423   7.304   5.428
  425PHE    CD1 6612   4.281   7.327   5.445
  425PHE    HD1 6613   4.227   7.281   5.526
  425PHE    CE1 6614   4.223   7.438   5.377
  425PHE    HE1 6615   4.117   7.455   5.381
  425PHE     CZ 6616   4.304   7.507   5.277
  425PHE     HZ 6617   4.269   7.589   5.215
  425PHE    CE2 6618   4.441   7.483   5.264
  425PHE    HE2 6619   4.504   7.527   5.188
  425PHE    CD2 6620   4.500   7.382   5.342
  425PHE    HD2 6621   4.605   7.373   5.322
  425PHE      C 6622   4.554   7.023   5.345
  425PHE      O 6623   4.673   6.997   5.340
  426ILE      N 6624   4.480   7.034   5.240
  426ILE      H 6625   4.380   7.045   5.241
  426ILE     CA 6626   4.520   7.004   5.100
  426ILE     HA 6627   4.628   7.009   5.100
  426ILE     CB 6628   4.495   6.856   5.064
  426ILE     HB 6629   4.551   6.806   5.143
  426ILE    CG2 6630   4.342   6.822   5.069
  426ILE   HG21 6631   4.294   6.848   5.163
  426ILE   HG22 6632   4.290   6.863   4.983
  426ILE   HG23 6633   4.325   6.715   5.078
  426ILE    CG1 6634   4.550   6.811   4.930
  426ILE   HG12 6635   4.492   6.838   4.841
  426ILE   HG13 6636   4.645   6.864   4.925
  426ILE    CD1 6637   4.574   6.656   4.925
  426ILE   HD11 6638   4.619   6.642   4.827
  426ILE   HD12 6639   4.648   6.628   4.999
  426ILE   HD13 6640   4.488   6.589   4.924
  426ILE      C 6641   4.462   7.110   5.003
  426ILE      O 6642   4.348   7.146   5.013
  427VAL      N 6643   4.547   7.157   4.906
  427VAL      H 6644   4.642   7.126   4.892
  427VAL     CA 6645   4.496   7.251   4.806
  427VAL     HA 6646   4.389   7.233   4.797
  427VAL     CB 6647   4.530   7.398   4.844
  427VAL     HB 6648   4.471   7.425   4.932
  427VAL    CG1 6649   4.683   7.410   4.863
  427VAL   HG11 6650   4.731   7.393   4.766
  427VAL   HG12 6651   4.697   7.507   4.910
  427VAL   HG13 6652   4.716   7.340   4.940
  427VAL    CG2 6653   4.489   7.503   4.736
  427VAL   HG21 6654   4.511   7.471   4.634
  427VAL   HG22 6655   4.381   7.519   4.734
  427VAL   HG23 6656   4.537   7.600   4.752
  427VAL      C 6657   4.531   7.217   4.664
  427VAL      O 6658   4.645   7.173   4.644
  428PHE      N 6659   4.438   7.232   4.560
  428PHE      H 6660   4.350   7.281   4.572
  428PHE     CA 6661   4.469   7.183   4.424
  428PHE     HA 6662   4.571   7.144   4.421
  428PHE     CB 6663   4.375   7.069   4.390
  428PHE    HB2 6664   4.276   7.114   4.390
  428PHE    HB3 6665   4.399   7.043   4.287
  428PHE     CG 6666   4.381   6.951   4.486
  428PHE    CD1 6667   4.303   6.945   4.601
  428PHE    HD1 6668   4.256   7.040   4.625
  428PHE    CE1 6669   4.282   6.825   4.671
  428PHE    HE1 6670   4.231   6.820   4.766
  428PHE     CZ 6671   4.352   6.711   4.627
  428PHE     HZ 6672   4.342   6.611   4.666
  428PHE    CE2 6673   4.442   6.719   4.519
  428PHE    HE2 6674   4.499   6.633   4.487
  428PHE    CD2 6675   4.455   6.840   4.447
  428PHE    HD2 6676   4.516   6.845   4.358
  428PHE      C 6677   4.444   7.294   4.314
  428PHE      O 6678   4.350   7.370   4.336
  429ASN      N 6679   4.518   7.296   4.205
  429ASN      H 6680   4.585   7.221   4.199
  429ASN     CA 6681   4.494   7.376   4.087
  429ASN     HA 6682   4.392   7.410   4.103
  429ASN     CB 6683   4.583   7.499   4.080
  429ASN    HB2 6684   4.557   7.557   4.168
  429ASN    HB3 6685   4.684   7.459   4.083
  429ASN     CG 6686   4.567   7.592   3.959
  429ASN    OD1 6687   4.466   7.607   3.898
  429ASN    ND2 6688   4.681   7.645   3.921
  429ASN   HD21 6689   4.667   7.719   3.854
  429ASN   HD22 6690   4.774   7.623   3.953
  429ASN      C 6691   4.501   7.303   3.958
  429ASN      O 6692   4.602   7.259   3.916
  430ASN      N 6693   4.385   7.288   3.893
  430ASN      H 6694   4.304   7.342   3.920
  430ASN     CA 6695   4.368   7.226   3.767
  430ASN     HA 6696   4.466   7.204   3.725
  430ASN     CB 6697   4.306   7.090   3.786
  430ASN    HB2 6698   4.373   7.035   3.852
  430ASN    HB3 6699   4.204   7.096   3.824
  430ASN     CG 6700   4.302   7.012   3.652
  430ASN    OD1 6701   4.394   7.033   3.574
  430ASN    ND2 6702   4.201   6.931   3.614
  430ASN   HD21 6703   4.221   6.864   3.540
  430ASN   HD22 6704   4.110   6.925   3.659
  430ASN      C 6705   4.293   7.320   3.672
  430ASN      O 6706   4.226   7.278   3.577
  431ASP      N 6707   4.289   7.451   3.699
  431ASP      H 6708   4.334   7.465   3.788
  431ASP     CA 6709   4.268   7.562   3.603
  431ASP     HA 6710   4.199   7.510   3.537
  431ASP     CB 6711   4.196   7.677   3.681
  431ASP    HB2 6712   4.228   7.684   3.785
  431ASP    HB3 6713   4.227   7.775   3.644
  431ASP     CG 6714   4.042   7.661   3.671
  431ASP    OD1 6715   3.987   7.617   3.569
  431ASP    OD2 6716   3.970   7.694   3.769
  431ASP      C 6717   4.385   7.601   3.518
  431ASP      O 6718   4.504   7.593   3.557
  432ASP      N 6719   4.363   7.661   3.402
  432ASP      H 6720   4.269   7.660   3.367
  432ASP     CA 6721   4.464   7.703   3.303
  432ASP     HA 6722   4.529   7.616   3.293
  432ASP     CB 6723   4.384   7.728   3.172
  432ASP    HB2 6724   4.310   7.649   3.166
  432ASP    HB3 6725   4.326   7.820   3.177
  432ASP     CG 6726   4.472   7.738   3.049
  432ASP    OD1 6727   4.518   7.634   3.002
  432ASP    OD2 6728   4.486   7.851   3.001
  432ASP      C 6729   4.556   7.820   3.350
  432ASP      O 6730   4.654   7.853   3.281
  433TRP      N 6731   4.520   7.895   3.456
  433TRP      H 6732   4.443   7.862   3.511
  433TRP     CA 6733   4.602   8.003   3.514
  433TRP     HA 6734   4.674   8.032   3.437
  433TRP     CB 6735   4.522   8.133   3.537
  433TRP    HB2 6736   4.594   8.210   3.561
  433TRP    HB3 6737   4.482   8.167   3.441
  433TRP     CG 6738   4.413   8.115   3.633
  433TRP    CD1 6739   4.409   8.170   3.757
  433TRP    HD1 6740   4.500   8.209   3.800
  433TRP    NE1 6741   4.286   8.165   3.815
  433TRP    HE1 6742   4.271   8.208   3.905
  433TRP    CE2 6743   4.196   8.110   3.725
  433TRP    CZ2 6744   4.061   8.089   3.739
  433TRP    HZ2 6745   4.003   8.127   3.822
  433TRP    CH2 6746   3.993   8.021   3.630
  433TRP    HH2 6747   3.885   8.012   3.632
  433TRP    CZ3 6748   4.065   7.993   3.514
  433TRP    HZ3 6749   4.016   7.953   3.427
  433TRP    CE3 6750   4.207   8.016   3.503
  433TRP    HE3 6751   4.259   7.993   3.410
  433TRP    CD2 6752   4.272   8.078   3.612
  433TRP      C 6753   4.686   7.954   3.635
  433TRP      O 6754   4.644   7.865   3.709
  434SER      N 6755   4.801   8.025   3.668
  434SER      H 6756   4.849   8.089   3.606
  434SER     CA 6757   4.872   8.006   3.796
  434SER     HA 6758   4.879   7.899   3.816
  434SER     CB 6759   5.022   8.047   3.803
  434SER    HB2 6760   5.040   8.155   3.810
  434SER    HB3 6761   5.057   7.996   3.893
  434SER     OG 6762   5.082   8.005   3.689
  434SER     HG 6763   5.157   8.062   3.673
  434SER      C 6764   4.789   8.060   3.919
  434SER      O 6765   4.734   8.170   3.905
  435PHE      N 6766   4.797   7.989   4.037
  435PHE      H 6767   4.849   7.903   4.039
  435PHE     CA 6768   4.717   8.019   4.151
  435PHE     HA 6769   4.624   8.071   4.125
  435PHE     CB 6770   4.686   7.888   4.224
  435PHE    HB2 6771   4.641   7.812   4.159
  435PHE    HB3 6772   4.784   7.852   4.254
  435PHE     CG 6773   4.608   7.905   4.348
  435PHE    CD1 6774   4.475   7.950   4.347
  435PHE    HD1 6775   4.439   7.999   4.258
  435PHE    CE1 6776   4.392   7.947   4.468
  435PHE    HE1 6777   4.290   7.982   4.464
  435PHE     CZ 6778   4.445   7.895   4.587
  435PHE     HZ 6779   4.389   7.895   4.680
  435PHE    CE2 6780   4.582   7.854   4.585
  435PHE    HE2 6781   4.625   7.811   4.674
  435PHE    CD2 6782   4.669   7.863   4.469
  435PHE    HD2 6783   4.769   7.824   4.483
  435PHE      C 6784   4.797   8.106   4.244
  435PHE      O 6785   4.920   8.086   4.251
  436SER      N 6786   4.731   8.201   4.313
  436SER      H 6787   4.631   8.209   4.303
  436SER     CA 6788   4.793   8.275   4.422
  436SER     HA 6789   4.852   8.207   4.483
  436SER     CB 6790   4.877   8.386   4.367
  436SER    HB2 6791   4.948   8.347   4.295
  436SER    HB3 6792   4.816   8.460   4.314
  436SER     OG 6793   4.956   8.449   4.474
  436SER     HG 6794   5.036   8.487   4.438
  436SER      C 6795   4.682   8.332   4.513
  436SER      O 6796   4.633   8.444   4.490
  437LEU      N 6797   4.638   8.260   4.616
  437LEU      H 6798   4.659   8.161   4.616
  437LEU     CA 6799   4.542   8.307   4.718
  437LEU     HA 6800   4.537   8.416   4.716
  437LEU     CB 6801   4.398   8.254   4.681
  437LEU    HB2 6802   4.396   8.221   4.578
  437LEU    HB3 6803   4.373   8.162   4.734
  437LEU     CG 6804   4.285   8.351   4.698
  437LEU     HG 6805   4.281   8.383   4.802
  437LEU    CD1 6806   4.289   8.463   4.594
  437LEU   HD11 6807   4.387   8.511   4.592
  437LEU   HD12 6808   4.276   8.424   4.493
  437LEU   HD13 6809   4.219   8.544   4.615
  437LEU    CD2 6810   4.153   8.277   4.670
  437LEU   HD21 6811   4.101   8.224   4.750
  437LEU   HD22 6812   4.078   8.342   4.625
  437LEU   HD23 6813   4.181   8.205   4.593
  437LEU      C 6814   4.570   8.273   4.865
  437LEU      O 6815   4.616   8.167   4.900
  438THR      N 6816   4.523   8.363   4.950
  438THR      H 6817   4.466   8.438   4.914
  438THR     CA 6818   4.512   8.331   5.095
  438THR     HA 6819   4.607   8.285   5.121
  438THR     CB 6820   4.504   8.454   5.175
  438THR     HB 6821   4.430   8.522   5.132
  438THR    CG2 6822   4.485   8.416   5.321
  438THR   HG21 6823   4.495   8.509   5.376
  438THR   HG22 6824   4.382   8.383   5.336
  438THR   HG23 6825   4.565   8.355   5.361
  438THR    OG1 6826   4.635   8.508   5.167
  438THR    HG1 6827   4.663   8.512   5.075
  438THR      C 6828   4.387   8.244   5.127
  438THR      O 6829   4.283   8.257   5.070
  439LEU      N 6830   4.400   8.153   5.223
  439LEU      H 6831   4.490   8.137   5.265
  439LEU     CA 6832   4.288   8.057   5.257
  439LEU     HA 6833   4.191   8.096   5.227
  439LEU     CB 6834   4.306   7.919   5.181
  439LEU    HB2 6835   4.400   7.873   5.215
  439LEU    HB3 6836   4.227   7.855   5.219
  439LEU     CG 6837   4.285   7.915   5.021
  439LEU     HG 6838   4.359   7.978   4.971
  439LEU    CD1 6839   4.296   7.773   4.969
  439LEU   HD11 6840   4.393   7.726   4.958
  439LEU   HD12 6841   4.237   7.698   5.022
  439LEU   HD13 6842   4.264   7.767   4.865
  439LEU    CD2 6843   4.146   7.966   4.982
  439LEU   HD21 6844   4.142   8.066   5.027
  439LEU   HD22 6845   4.145   7.973   4.873
  439LEU   HD23 6846   4.074   7.894   5.020
  439LEU      C 6847   4.281   8.032   5.407
  439LEU      O 6848   4.383   8.034   5.471
  440GLN      N 6849   4.167   7.982   5.457
  440GLN      H 6850   4.092   7.979   5.390
  440GLN     CA 6851   4.140   7.939   5.592
  440GLN     HA 6852   4.209   7.981   5.665
  440GLN     CB 6853   3.993   7.971   5.632
  440GLN    HB2 6854   3.962   8.075   5.630
  440GLN    HB3 6855   3.925   7.923   5.561
  440GLN     CG 6856   3.953   7.910   5.767
  440GLN    HG2 6857   3.844   7.913   5.780
  440GLN    HG3 6858   3.962   7.802   5.751
  440GLN     CD 6859   4.038   7.951   5.889
  440GLN    OE1 6860   4.141   7.896   5.919
  440GLN    NE2 6861   4.002   8.053   5.961
  440GLN   HE21 6862   4.076   8.081   6.023
  440GLN   HE22 6863   3.929   8.116   5.931
  440GLN      C 6864   4.163   7.784   5.598
  440GLN      O 6865   4.121   7.709   5.504
  441THR      N 6866   4.221   7.730   5.704
  441THR      H 6867   4.238   7.800   5.774
  441THR     CA 6868   4.254   7.584   5.719
  441THR     HA 6869   4.221   7.521   5.636
  441THR     CB 6870   4.409   7.572   5.729
  441THR     HB 6871   4.439   7.467   5.737
  441THR    CG2 6872   4.499   7.638   5.624
  441THR   HG21 6873   4.469   7.592   5.530
  441THR   HG22 6874   4.481   7.745   5.612
  441THR   HG23 6875   4.606   7.630   5.642
  441THR    OG1 6876   4.446   7.631   5.856
  441THR    HG1 6877   4.449   7.725   5.838
  441THR      C 6878   4.187   7.522   5.844
  441THR      O 6879   4.141   7.411   5.841
  442GLY      N 6880   4.166   7.597   5.948
  442GLY      H 6881   4.192   7.693   5.935
  442GLY     CA 6882   4.123   7.551   6.082
  442GLY    HA2 6883   4.105   7.642   6.139
  442GLY    HA3 6884   4.039   7.483   6.066
  442GLY      C 6885   4.234   7.468   6.153
  442GLY      O 6886   4.203   7.372   6.217
  443LEU      N 6887   4.363   7.495   6.132
  443LEU      H 6888   4.380   7.584   6.087
  443LEU     CA 6889   4.478   7.428   6.191
  443LEU     HA 6890   4.453   7.330   6.230
  443LEU     CB 6891   4.588   7.413   6.084
  443LEU    HB2 6892   4.602   7.511   6.040
  443LEU    HB3 6893   4.690   7.393   6.115
  443LEU     CG 6894   4.564   7.315   5.966
  443LEU     HG 6895   4.480   7.351   5.907
  443LEU    CD1 6896   4.681   7.336   5.860
  443LEU   HD11 6897   4.659   7.276   5.771
  443LEU   HD12 6898   4.682   7.439   5.825
  443LEU   HD13 6899   4.780   7.309   5.896
  443LEU    CD2 6900   4.539   7.166   6.003
  443LEU   HD21 6901   4.510   7.119   5.908
  443LEU   HD22 6902   4.631   7.120   6.037
  443LEU   HD23 6903   4.450   7.168   6.067
  443LEU      C 6904   4.548   7.513   6.299
  443LEU      O 6905   4.542   7.638   6.280
  444PRO      N 6906   4.611   7.455   6.405
  444PRO     CD 6907   4.629   7.317   6.427
  444PRO    HD2 6908   4.638   7.268   6.330
  444PRO    HD3 6909   4.546   7.286   6.490
  444PRO     CG 6910   4.757   7.300   6.512
  444PRO    HG2 6911   4.843   7.312   6.446
  444PRO    HG3 6912   4.750   7.213   6.577
  444PRO     CB 6913   4.751   7.437   6.594
  444PRO    HB2 6914   4.851   7.461   6.632
  444PRO    HB3 6915   4.686   7.432   6.682
  444PRO     CA 6916   4.706   7.534   6.484
  444PRO     HA 6917   4.651   7.618   6.528
  444PRO      C 6918   4.824   7.594   6.400
  444PRO      O 6919   4.857   7.541   6.296
  445ALA      N 6920   4.878   7.708   6.444
  445ALA      H 6921   4.843   7.748   6.530
  445ALA     CA 6922   4.979   7.786   6.374
  445ALA     HA 6923   4.933   7.807   6.277
  445ALA     CB 6924   4.996   7.922   6.446
  445ALA    HB1 6925   4.899   7.970   6.458
  445ALA    HB2 6926   5.046   7.912   6.543
  445ALA    HB3 6927   5.060   7.992   6.392
  445ALA      C 6928   5.117   7.716   6.359
  445ALA      O 6929   5.157   7.638   6.446
  446GLY      N 6930   5.192   7.770   6.261
  446GLY      H 6931   5.152   7.842   6.202
  446GLY     CA 6932   5.333   7.733   6.244
  446GLY    HA2 6933   5.398   7.800   6.299
  446GLY    HA3 6934   5.345   7.638   6.296
  446GLY      C 6935   5.378   7.716   6.098
  446GLY      O 6936   5.307   7.743   6.001
  447THR      N 6937   5.495   7.655   6.087
  447THR      H 6938   5.552   7.644   6.170
  447THR     CA 6939   5.544   7.606   5.954
  447THR     HA 6940   5.485   7.671   5.890
  447THR     CB 6941   5.697   7.617   5.921
  447THR     HB 6942   5.749   7.536   5.971
  447THR    CG2 6943   5.730   7.613   5.777
  447THR   HG21 6944   5.838   7.605   5.760
  447THR   HG22 6945   5.693   7.519   5.735
  447THR   HG23 6946   5.691   7.698   5.721
  447THR    OG1 6947   5.755   7.735   5.968
  447THR    HG1 6948   5.689   7.799   5.997
  447THR      C 6949   5.501   7.461   5.927
  447THR      O 6950   5.518   7.375   6.019
  448TYR      N 6951   5.446   7.429   5.809
  448TYR      H 6952   5.425   7.508   5.750
  448TYR     CA 6953   5.424   7.298   5.758
  448TYR     HA 6954   5.453   7.231   5.839
  448TYR     CB 6955   5.276   7.291   5.722
  448TYR    HB2 6956   5.256   7.376   5.657
  448TYR    HB3 6957   5.266   7.196   5.669
  448TYR     CG 6958   5.193   7.292   5.847
  448TYR    CD1 6959   5.162   7.411   5.910
  448TYR    HD1 6960   5.223   7.493   5.877
  448TYR    CE1 6961   5.073   7.417   6.018
  448TYR    HE1 6962   5.067   7.515   6.064
  448TYR     CZ 6963   5.000   7.298   6.049
  448TYR     OH 6964   4.908   7.300   6.152
  448TYR     HH 6965   4.900   7.384   6.197
  448TYR    CE2 6966   5.031   7.177   5.984
  448TYR    HE2 6967   4.980   7.084   6.007
  448TYR    CD2 6968   5.134   7.171   5.890
  448TYR    HD2 6969   5.170   7.079   5.847
  448TYR      C 6970   5.520   7.266   5.639
  448TYR      O 6971   5.554   7.351   5.558
  449CYX      N 6972   5.572   7.145   5.633
  449CYX      H 6973   5.548   7.080   5.707
  449CYX     CA 6974   5.625   7.084   5.513
  449CYX     HA 6975   5.682   7.161   5.461
  449CYX     CB 6976   5.724   6.979   5.560
  449CYX    HB2 6977   5.669   6.914   5.628
  449CYX    HB3 6978   5.766   6.918   5.480
  449CYX     SG 6979   5.860   7.035   5.668
  449CYX      C 6980   5.516   7.033   5.424
  449CYX      O 6981   5.435   6.954   5.466
  450ASP      N 6982   5.518   7.072   5.296
  450ASP      H 6983   5.577   7.142   5.253
  450ASP     CA 6984   5.432   7.009   5.197
  450ASP     HA 6985   5.328   7.016   5.231
  450ASP     CB 6986   5.445   7.085   5.065
  450ASP    HB2 6987   5.413   7.189   5.075
  450ASP    HB3 6988   5.550   7.095   5.040
  450ASP     CG 6989   5.385   7.019   4.945
  450ASP    OD1 6990   5.280   6.952   4.954
  450ASP    OD2 6991   5.441   7.030   4.838
  450ASP      C 6992   5.489   6.866   5.176
  450ASP      O 6993   5.610   6.845   5.153
  451VAL      N 6994   5.401   6.763   5.180
  451VAL      H 6995   5.303   6.775   5.205
  451VAL     CA 6996   5.439   6.623   5.165
  451VAL     HA 6997   5.547   6.618   5.181
  451VAL     CB 6998   5.387   6.524   5.271
  451VAL     HB 6999   5.438   6.431   5.243
  451VAL    CG1 7000   5.431   6.570   5.407
  451VAL   HG11 7001   5.366   6.653   5.433
  451VAL   HG12 7002   5.418   6.480   5.468
  451VAL   HG13 7003   5.535   6.599   5.394
  451VAL    CG2 7004   5.233   6.502   5.274
  451VAL   HG21 7005   5.205   6.421   5.342
  451VAL   HG22 7006   5.176   6.589   5.307
  451VAL   HG23 7007   5.201   6.486   5.171
  451VAL      C 7008   5.425   6.576   5.021
  451VAL      O 7009   5.430   6.454   4.979
  452ILE      N 7010   5.393   6.670   4.930
  452ILE      H 7011   5.364   6.761   4.962
  452ILE     CA 7012   5.382   6.636   4.784
  452ILE     HA 7013   5.367   6.529   4.771
  452ILE     CB 7014   5.258   6.707   4.730
  452ILE     HB 7015   5.263   6.816   4.741
  452ILE    CG2 7016   5.222   6.686   4.581
  452ILE   HG21 7017   5.137   6.747   4.550
  452ILE   HG22 7018   5.308   6.704   4.517
  452ILE   HG23 7019   5.194   6.583   4.561
  452ILE    CG1 7020   5.129   6.676   4.810
  452ILE   HG12 7021   5.132   6.718   4.910
  452ILE   HG13 7022   5.051   6.730   4.756
  452ILE    CD1 7023   5.093   6.528   4.821
  452ILE   HD11 7024   5.085   6.472   4.728
  452ILE   HD12 7025   5.173   6.476   4.873
  452ILE   HD13 7026   4.999   6.527   4.877
  452ILE      C 7027   5.498   6.675   4.698
  452ILE      O 7028   5.536   6.596   4.618
  453SER      N 7029   5.563   6.783   4.732
  453SER      H 7030   5.521   6.849   4.796
  453SER     CA 7031   5.693   6.822   4.673
  453SER     HA 7032   5.705   6.786   4.571
  453SER     CB 7033   5.704   6.975   4.674
  453SER    HB2 7034   5.797   7.006   4.628
  453SER    HB3 7035   5.617   7.012   4.619
  453SER     OG 7036   5.695   7.017   4.811
  453SER     HG 7037   5.602   7.024   4.833
  453SER      C 7038   5.806   6.750   4.754
  453SER      O 7039   5.921   6.760   4.717
  454GLY      N 7040   5.776   6.700   4.876
  454GLY      H 7041   5.684   6.715   4.915
  454GLY     CA 7042   5.882   6.686   4.982
  454GLY    HA2 7043   5.976   6.644   4.947
  454GLY    HA3 7044   5.904   6.790   5.007
  454GLY      C 7045   5.840   6.607   5.113
  454GLY      O 7046   5.739   6.537   5.107
  455ASP      N 7047   5.916   6.630   5.218
  455ASP      H 7048   6.004   6.677   5.202
  455ASP     CA 7049   5.890   6.572   5.352
  455ASP     HA 7050   5.784   6.578   5.377
  455ASP     CB 7051   5.940   6.429   5.352
  455ASP    HB2 7052   5.888   6.370   5.276
  455ASP    HB3 7053   6.046   6.417   5.327
  455ASP     CG 7054   5.909   6.345   5.477
  455ASP    OD1 7055   5.798   6.352   5.533
  455ASP    OD2 7056   5.996   6.263   5.507
  455ASP      C 7057   5.969   6.650   5.456
  455ASP      O 7058   6.053   6.731   5.422
  456LYS      N 7059   5.938   6.638   5.585
  456LYS      H 7060   5.879   6.559   5.611
  456LYS     CA 7061   6.005   6.712   5.698
  456LYS     HA 7062   6.024   6.815   5.669
  456LYS     CB 7063   5.919   6.715   5.822
  456LYS    HB2 7064   5.816   6.746   5.805
  456LYS    HB3 7065   5.906   6.611   5.853
  456LYS     CG 7066   5.963   6.801   5.945
  456LYS    HG2 7067   6.061   6.769   5.981
  456LYS    HG3 7068   5.980   6.904   5.913
  456LYS     CD 7069   5.861   6.803   6.061
  456LYS    HD2 7070   5.896   6.869   6.141
  456LYS    HD3 7071   5.764   6.837   6.024
  456LYS     CE 7072   5.851   6.661   6.130
  456LYS    HE2 7073   5.813   6.586   6.061
  456LYS    HE3 7074   5.955   6.636   6.154
  456LYS     NZ 7075   5.774   6.665   6.254
  456LYS    HZ1 7076   5.748   6.573   6.285
  456LYS    HZ2 7077   5.820   6.717   6.328
  456LYS    HZ3 7078   5.688   6.713   6.235
  456LYS      C 7079   6.145   6.654   5.731
  456LYS      O 7080   6.167   6.534   5.729
  457ILE      N 7081   6.246   6.735   5.765
  457ILE      H 7082   6.224   6.831   5.785
  457ILE     CA 7083   6.377   6.699   5.820
  457ILE     HA 7084   6.365   6.596   5.855
  457ILE     CB 7085   6.490   6.705   5.715
  457ILE     HB 7086   6.583   6.671   5.760
  457ILE    CG2 7087   6.455   6.602   5.609
  457ILE   HG21 7088   6.456   6.499   5.644
  457ILE   HG22 7089   6.361   6.628   5.560
  457ILE   HG23 7090   6.530   6.623   5.533
  457ILE    CG1 7091   6.508   6.846   5.651
  457ILE   HG12 7092   6.431   6.856   5.575
  457ILE   HG13 7093   6.494   6.922   5.728
  457ILE    CD1 7094   6.650   6.870   5.588
  457ILE   HD11 7095   6.676   6.976   5.591
  457ILE   HD12 7096   6.723   6.815   5.647
  457ILE   HD13 7097   6.658   6.847   5.482
  457ILE      C 7098   6.400   6.785   5.939
  457ILE      O 7099   6.323   6.878   5.965
  458ASN      N 7100   6.512   6.769   6.007
  458ASN      H 7101   6.572   6.689   5.991
  458ASN     CA 7102   6.540   6.837   6.130
  458ASN     HA 7103   6.455   6.831   6.198
  458ASN     CB 7104   6.648   6.754   6.204
  458ASN    HB2 7105   6.603   6.656   6.218
  458ASN    HB3 7106   6.733   6.735   6.138
  458ASN     CG 7107   6.695   6.807   6.336
  458ASN    OD1 7108   6.676   6.921   6.382
  458ASN    ND2 7109   6.757   6.719   6.414
  458ASN   HD21 7110   6.791   6.751   6.504
  458ASN   HD22 7111   6.779   6.627   6.378
  458ASN      C 7112   6.559   6.990   6.105
  458ASN      O 7113   6.655   7.036   6.042
  459GLY      N 7114   6.462   7.068   6.153
  459GLY      H 7115   6.385   7.021   6.199
  459GLY     CA 7116   6.459   7.213   6.151
  459GLY    HA2 7117   6.375   7.249   6.210
  459GLY    HA3 7118   6.549   7.255   6.196
  459GLY      C 7119   6.442   7.273   6.006
  459GLY      O 7120   6.457   7.389   5.991
  460ASN      N 7121   6.394   7.187   5.918
  460ASN      H 7122   6.373   7.091   5.941
  460ASN     CA 7123   6.355   7.237   5.780
  460ASN     HA 7124   6.312   7.337   5.788
  460ASN     CB 7125   6.495   7.246   5.698
  460ASN    HB2 7126   6.563   7.300   5.764
  460ASN    HB3 7127   6.541   7.149   5.678
  460ASN     CG 7128   6.489   7.326   5.575
  460ASN    OD1 7129   6.392   7.397   5.557
  460ASN    ND2 7130   6.582   7.318   5.483
  460ASN   HD21 7131   6.572   7.394   5.416
  460ASN   HD22 7132   6.670   7.268   5.488
  460ASN      C 7133   6.255   7.139   5.709
  460ASN      O 7134   6.219   7.028   5.761
  461CYX      N 7135   6.220   7.183   5.589
  461CYX      H 7136   6.262   7.271   5.562
  461CYX     CA 7137   6.141   7.111   5.488
  461CYX     HA 7138   6.104   7.016   5.527
  461CYX     CB 7139   6.015   7.192   5.471
  461CYX    HB2 7140   6.042   7.289   5.429
  461CYX    HB3 7141   5.954   7.145   5.394
  461CYX     SG 7142   5.914   7.222   5.617
  461CYX      C 7143   6.221   7.078   5.355
  461CYX      O 7144   6.270   7.175   5.297
  462THR      N 7145   6.221   6.956   5.300
  462THR      H 7146   6.163   6.889   5.348
  462THR     CA 7147   6.284   6.927   5.166
  462THR     HA 7148   6.377   6.982   5.154
  462THR     CB 7149   6.328   6.779   5.155
  462THR     HB 7150   6.375   6.753   5.061
  462THR    CG2 7151   6.422   6.738   5.262
  462THR   HG21 7152   6.502   6.810   5.277
  462THR   HG22 7153   6.371   6.746   5.358
  462THR   HG23 7154   6.461   6.639   5.239
  462THR    OG1 7155   6.220   6.690   5.168
  462THR    HG1 7156   6.250   6.624   5.230
  462THR      C 7157   6.202   6.970   5.043
  462THR      O 7158   6.266   6.951   4.937
  463GLY      N 7159   6.081   7.019   5.050
  463GLY      H 7160   6.037   7.023   5.141
  463GLY     CA 7161   6.005   7.070   4.933
  463GLY    HA2 7162   6.076   7.066   4.851
  463GLY    HA3 7163   5.918   7.007   4.912
  463GLY      C 7164   5.966   7.221   4.956
  463GLY      O 7165   6.047   7.301   5.009
  464ILE      N 7166   5.842   7.254   4.914
  464ILE      H 7167   5.785   7.183   4.871
  464ILE     CA 7168   5.771   7.382   4.956
  464ILE     HA 7169   5.839   7.466   4.944
  464ILE     CB 7170   5.646   7.409   4.864
  464ILE     HB 7171   5.581   7.323   4.878
  464ILE    CG2 7172   5.557   7.531   4.906
  464ILE   HG21 7173   5.500   7.555   4.816
  464ILE   HG22 7174   5.480   7.507   4.978
  464ILE   HG23 7175   5.616   7.616   4.941
  464ILE    CG1 7176   5.693   7.433   4.717
  464ILE   HG12 7177   5.697   7.537   4.685
  464ILE   HG13 7178   5.795   7.398   4.707
  464ILE    CD1 7179   5.624   7.357   4.607
  464ILE   HD11 7180   5.644   7.251   4.621
  464ILE   HD12 7181   5.515   7.364   4.604
  464ILE   HD13 7182   5.670   7.389   4.513
  464ILE      C 7183   5.737   7.369   5.105
  464ILE      O 7184   5.741   7.262   5.170
  465LYS      N 7185   5.705   7.484   5.159
  465LYS      H 7186   5.712   7.566   5.102
  465LYS     CA 7187   5.664   7.493   5.304
  465LYS     HA 7188   5.619   7.396   5.328
  465LYS     CB 7189   5.787   7.519   5.390
  465LYS    HB2 7190   5.772   7.503   5.497
  465LYS    HB3 7191   5.860   7.445   5.357
  465LYS     CG 7192   5.836   7.667   5.377
  465LYS    HG2 7193   5.845   7.689   5.271
  465LYS    HG3 7194   5.750   7.725   5.412
  465LYS     CD 7195   5.968   7.693   5.457
  465LYS    HD2 7196   5.948   7.689   5.564
  465LYS    HD3 7197   6.038   7.611   5.439
  465LYS     CE 7198   6.027   7.828   5.411
  465LYS    HE2 7199   6.046   7.829   5.303
  465LYS    HE3 7200   5.946   7.901   5.417
  465LYS     NZ 7201   6.149   7.857   5.488
  465LYS    HZ1 7202   6.124   7.888   5.581
  465LYS    HZ2 7203   6.219   7.783   5.488
  465LYS    HZ3 7204   6.201   7.937   5.454
  465LYS      C 7205   5.551   7.595   5.317
  465LYS      O 7206   5.562   7.694   5.250
  466ILE      N 7207   5.446   7.578   5.400
  466ILE      H 7208   5.447   7.504   5.469
  466ILE     CA 7209   5.341   7.675   5.414
  466ILE     HA 7210   5.354   7.759   5.345
  466ILE     CB 7211   5.210   7.605   5.396
  466ILE     HB 7212   5.207   7.522   5.466
  466ILE    CG2 7213   5.094   7.696   5.434
  466ILE   HG21 7214   5.094   7.711   5.542
  466ILE   HG22 7215   5.088   7.790   5.378
  466ILE   HG23 7216   5.003   7.649   5.397
  466ILE    CG1 7217   5.195   7.556   5.251
  466ILE   HG12 7218   5.269   7.476   5.250
  466ILE   HG13 7219   5.102   7.499   5.252
  466ILE    CD1 7220   5.206   7.651   5.133
  466ILE   HD11 7221   5.178   7.602   5.040
  466ILE   HD12 7222   5.138   7.732   5.160
  466ILE   HD13 7223   5.311   7.681   5.123
  466ILE      C 7224   5.353   7.735   5.567
  466ILE      O 7225   5.361   7.652   5.661
  467TYR      N 7226   5.341   7.867   5.583
  467TYR      H 7227   5.333   7.917   5.496
  467TYR     CA 7228   5.337   7.946   5.704
  467TYR     HA 7229   5.388   7.894   5.786
  467TYR     CB 7230   5.412   8.072   5.684
  467TYR    HB2 7231   5.367   8.114   5.593
  467TYR    HB3 7232   5.385   8.135   5.768
  467TYR     CG 7233   5.560   8.068   5.665
  467TYR    CD1 7234   5.611   8.100   5.537
  467TYR    HD1 7235   5.553   8.119   5.448
  467TYR    CE1 7236   5.746   8.087   5.524
  467TYR    HE1 7237   5.790   8.122   5.433
  467TYR     CZ 7238   5.837   8.049   5.627
  467TYR     OH 7239   5.969   8.068   5.598
  467TYR     HH 7240   6.032   8.074   5.670
  467TYR    CE2 7241   5.780   8.011   5.748
  467TYR    HE2 7242   5.841   7.975   5.830
  467TYR    CD2 7243   5.642   8.024   5.773
  467TYR    HD2 7244   5.605   7.998   5.871
  467TYR      C 7245   5.185   7.970   5.749
  467TYR      O 7246   5.112   8.044   5.681
  468VAL      N 7247   5.134   7.920   5.859
  468VAL      H 7248   5.191   7.872   5.927
  468VAL     CA 7249   4.991   7.940   5.905
  468VAL     HA 7250   4.925   7.985   5.831
  468VAL     CB 7251   4.934   7.796   5.941
  468VAL     HB 7252   5.003   7.744   6.008
  468VAL    CG1 7253   4.797   7.807   6.005
  468VAL   HG11 7254   4.739   7.715   5.991
  468VAL   HG12 7255   4.813   7.836   6.109
  468VAL   HG13 7256   4.726   7.873   5.955
  468VAL    CG2 7257   4.914   7.713   5.807
  468VAL   HG21 7258   4.874   7.614   5.830
  468VAL   HG22 7259   4.838   7.766   5.749
  468VAL   HG23 7260   5.009   7.700   5.755
  468VAL      C 7261   4.990   8.037   6.025
  468VAL      O 7262   5.080   8.033   6.111
  469SER      N 7263   4.898   8.132   6.025
  469SER      H 7264   4.840   8.148   5.944
  469SER     CA 7265   4.876   8.236   6.132
  469SER     HA 7266   4.967   8.276   6.176
  469SER     CB 7267   4.814   8.360   6.066
  469SER    HB2 7268   4.831   8.450   6.123
  469SER    HB3 7269   4.855   8.381   5.967
  469SER     OG 7270   4.676   8.353   6.043
  469SER     HG 7271   4.648   8.432   5.996
  469SER      C 7272   4.784   8.178   6.248
  469SER      O 7273   4.719   8.074   6.227
  470ASP      N 7274   4.766   8.248   6.359
  470ASP      H 7275   4.819   8.333   6.372
  470ASP     CA 7276   4.673   8.208   6.469
  470ASP     HA 7277   4.687   8.102   6.490
  470ASP     CB 7278   4.701   8.295   6.600
  470ASP    HB2 7279   4.808   8.288   6.620
  470ASP    HB3 7280   4.674   8.399   6.581
  470ASP     CG 7281   4.636   8.235   6.729
  470ASP    OD1 7282   4.555   8.310   6.791
  470ASP    OD2 7283   4.656   8.114   6.754
  470ASP      C 7284   4.525   8.224   6.431
  470ASP      O 7285   4.441   8.157   6.498
  471ASP      N 7286   4.492   8.294   6.318
  471ASP      H 7287   4.564   8.353   6.278
  471ASP     CA 7288   4.357   8.297   6.258
  471ASP     HA 7289   4.283   8.284   6.337
  471ASP     CB 7290   4.328   8.439   6.205
  471ASP    HB2 7291   4.382   8.506   6.272
  471ASP    HB3 7292   4.377   8.447   6.107
  471ASP     CG 7293   4.175   8.465   6.189
  471ASP    OD1 7294   4.094   8.420   6.274
  471ASP    OD2 7295   4.132   8.535   6.092
  471ASP      C 7296   4.330   8.173   6.161
  471ASP      O 7297   4.230   8.166   6.094
  472GLY      N 7298   4.429   8.084   6.160
  472GLY      H 7299   4.503   8.103   6.226
  472GLY     CA 7300   4.424   7.956   6.086
  472GLY    HA2 7301   4.508   7.900   6.126
  472GLY    HA3 7302   4.325   7.910   6.093
  472GLY      C 7303   4.461   7.973   5.938
  472GLY      O 7304   4.445   7.882   5.859
  473LYS      N 7305   4.502   8.088   5.892
  473LYS      H 7306   4.533   8.158   5.959
  473LYS     CA 7307   4.512   8.132   5.753
  473LYS     HA 7308   4.461   8.057   5.693
  473LYS     CB 7309   4.440   8.267   5.743
  473LYS    HB2 7310   4.476   8.326   5.827
  473LYS    HB3 7311   4.473   8.314   5.650
  473LYS     CG 7312   4.286   8.246   5.755
  473LYS    HG2 7313   4.267   8.220   5.651
  473LYS    HG3 7314   4.258   8.164   5.821
  473LYS     CD 7315   4.219   8.372   5.797
  473LYS    HD2 7316   4.257   8.388   5.898
  473LYS    HD3 7317   4.245   8.466   5.748
  473LYS     CE 7318   4.063   8.353   5.788
  473LYS    HE2 7319   4.038   8.352   5.682
  473LYS    HE3 7320   4.031   8.257   5.829
  473LYS     NZ 7321   4.000   8.462   5.854
  473LYS    HZ1 7322   4.038   8.473   5.947
  473LYS    HZ2 7323   4.008   8.545   5.797
  473LYS    HZ3 7324   3.901   8.446   5.867
  473LYS      C 7325   4.652   8.145   5.694
  473LYS      O 7326   4.754   8.161   5.765
  474ALA      N 7327   4.665   8.135   5.563
  474ALA      H 7328   4.585   8.097   5.514
  474ALA     CA 7329   4.795   8.121   5.495
  474ALA     HA 7330   4.864   8.198   5.530
  474ALA     CB 7331   4.843   7.981   5.518
  474ALA    HB1 7332   4.773   7.906   5.478
  474ALA    HB2 7333   4.939   7.973   5.467
  474ALA    HB3 7334   4.851   7.962   5.625
  474ALA      C 7335   4.776   8.152   5.351
  474ALA      O 7336   4.666   8.131   5.298
  475HIE      N 7337   4.878   8.195   5.276
  475HIE      H 7338   4.964   8.198   5.328
  475HIE     CA 7339   4.877   8.219   5.134
  475HIE     HA 7340   4.774   8.234   5.101
  475HIE     CB 7341   4.950   8.356   5.109
  475HIE    HB2 7342   4.931   8.434   5.183
  475HIE    HB3 7343   5.056   8.334   5.119
  475HIE     CG 7344   4.923   8.418   4.975
  475HIE    ND1 7345   4.831   8.522   4.948
  475HIE    CE1 7346   4.826   8.537   4.816
  475HIE    HE1 7347   4.777   8.621   4.768
  475HIE    NE2 7348   4.910   8.451   4.758
  475HIE    HE2 7349   4.935   8.451   4.660
  475HIE    CD2 7350   4.982   8.383   4.859
  475HIE    HD2 7351   5.061   8.311   4.843
  475HIE      C 7352   4.933   8.100   5.062
  475HIE      O 7353   5.042   8.052   5.098
  476PHE      N 7354   4.864   8.059   4.954
  476PHE      H 7355   4.780   8.100   4.915
  476PHE     CA 7356   4.906   7.937   4.883
  476PHE     HA 7357   4.995   7.887   4.919
  476PHE     CB 7358   4.786   7.842   4.893
  476PHE    HB2 7359   4.693   7.885   4.854
  476PHE    HB3 7360   4.805   7.764   4.820
  476PHE     CG 7361   4.770   7.788   5.031
  476PHE    CD1 7362   4.839   7.666   5.062
  476PHE    HD1 7363   4.879   7.610   4.979
  476PHE    CE1 7364   4.828   7.600   5.187
  476PHE    HE1 7365   4.881   7.507   5.203
  476PHE     CZ 7366   4.738   7.661   5.284
  476PHE     HZ 7367   4.709   7.621   5.380
  476PHE    CE2 7368   4.664   7.776   5.252
  476PHE    HE2 7369   4.599   7.819   5.326
  476PHE    CD2 7370   4.680   7.844   5.127
  476PHE    HD2 7371   4.624   7.934   5.110
  476PHE      C 7372   4.923   7.973   4.735
  476PHE      O 7373   4.844   8.054   4.690
  477SER      N 7374   5.027   7.922   4.663
  477SER      H 7375   5.082   7.850   4.707
  477SER     CA 7376   5.051   7.939   4.520
  477SER     HA 7377   4.954   7.961   4.476
  477SER     CB 7378   5.157   8.049   4.501
  477SER    HB2 7379   5.249   8.029   4.557
  477SER    HB3 7380   5.184   8.058   4.396
  477SER     OG 7381   5.114   8.171   4.556
  477SER     HG 7382   5.039   8.157   4.614
  477SER      C 7383   5.110   7.819   4.443
  477SER      O 7384   5.176   7.739   4.505
  478ILE      N 7385   5.064   7.802   4.319
  478ILE      H 7386   5.019   7.877   4.268
  478ILE     CA 7387   5.088   7.680   4.246
  478ILE     HA 7388   5.182   7.638   4.281
  478ILE     CB 7389   4.976   7.565   4.259
  478ILE     HB 7390   4.888   7.598   4.205
  478ILE    CG2 7391   5.005   7.428   4.191
  478ILE   HG21 7392   4.913   7.370   4.183
  478ILE   HG22 7393   5.052   7.455   4.096
  478ILE   HG23 7394   5.074   7.366   4.249
  478ILE    CG1 7395   4.945   7.546   4.411
  478ILE   HG12 7396   5.046   7.537   4.453
  478ILE   HG13 7397   4.900   7.639   4.445
  478ILE    CD1 7398   4.850   7.431   4.440
  478ILE   HD11 7399   4.759   7.458   4.387
  478ILE   HD12 7400   4.892   7.335   4.409
  478ILE   HD13 7401   4.828   7.418   4.546
  478ILE      C 7402   5.100   7.717   4.093
  478ILE      O 7403   5.000   7.760   4.043
  479SER      N 7404   5.217   7.702   4.035
  479SER      H 7405   5.289   7.669   4.097
  479SER     CA 7406   5.261   7.741   3.902
  479SER     HA 7407   5.229   7.841   3.874
  479SER     CB 7408   5.410   7.762   3.910
  479SER    HB2 7409   5.428   7.856   3.962
  479SER    HB3 7410   5.456   7.684   3.970
  479SER     OG 7411   5.469   7.773   3.782
  479SER     HG 7412   5.520   7.854   3.779
  479SER      C 7413   5.223   7.650   3.789
  479SER      O 7414   5.231   7.526   3.798
  480ASN      N 7415   5.195   7.705   3.668
  480ASN      H 7416   5.189   7.806   3.664
  480ASN     CA 7417   5.178   7.624   3.553
  480ASN     HA 7418   5.100   7.549   3.568
  480ASN     CB 7419   5.134   7.717   3.444
  480ASN    HB2 7420   5.060   7.784   3.488
  480ASN    HB3 7421   5.210   7.782   3.402
  480ASN     CG 7422   5.075   7.635   3.330
  480ASN    OD1 7423   5.139   7.623   3.226
  480ASN    ND2 7424   4.947   7.598   3.347
  480ASN   HD21 7425   4.894   7.554   3.273
  480ASN   HD22 7426   4.894   7.637   3.423
  480ASN      C 7427   5.308   7.552   3.500
  480ASN      O 7428   5.296   7.457   3.427
  481SER      N 7429   5.426   7.590   3.552
  481SER      H 7430   5.428   7.672   3.611
  481SER     CA 7431   5.553   7.516   3.543
  481SER     HA 7432   5.531   7.440   3.469
  481SER     CB 7433   5.670   7.597   3.499
  481SER    HB2 7434   5.683   7.676   3.574
  481SER    HB3 7435   5.756   7.530   3.497
  481SER     OG 7436   5.651   7.649   3.371
  481SER     HG 7437   5.678   7.585   3.304
  481SER      C 7438   5.595   7.434   3.669
  481SER      O 7439   5.710   7.386   3.679
  482ALA      N 7440   5.505   7.416   3.764
  482ALA      H 7441   5.413   7.452   3.742
  482ALA     CA 7442   5.527   7.337   3.889
  482ALA     HA 7443   5.618   7.375   3.934
  482ALA     CB 7444   5.422   7.356   4.000
  482ALA    HB1 7445   5.324   7.321   3.968
  482ALA    HB2 7446   5.447   7.305   4.093
  482ALA    HB3 7447   5.410   7.459   4.031
  482ALA      C 7448   5.539   7.188   3.863
  482ALA      O 7449   5.477   7.129   3.771
  483GLU      N 7450   5.616   7.128   3.955
  483GLU      H 7451   5.658   7.184   4.028
  483GLU     CA 7452   5.636   6.978   3.948
  483GLU     HA 7453   5.664   6.964   3.844
  483GLU     CB 7454   5.762   6.944   4.028
  483GLU    HB2 7455   5.847   6.998   3.985
  483GLU    HB3 7456   5.743   6.966   4.133
  483GLU     CG 7457   5.791   6.798   4.008
  483GLU    HG2 7458   5.720   6.743   4.070
  483GLU    HG3 7459   5.777   6.775   3.903
  483GLU     CD 7460   5.942   6.760   4.040
  483GLU    OE1 7461   5.965   6.724   4.156
  483GLU    OE2 7462   6.029   6.766   3.948
  483GLU      C 7463   5.513   6.898   3.981
  483GLU      O 7464   5.496   6.787   3.932
  484ASP      N 7465   5.428   6.951   4.071
  484ASP      H 7466   5.455   7.029   4.130
  484ASP     CA 7467   5.295   6.890   4.106
  484ASP     HA 7468   5.271   6.823   4.024
  484ASP     CB 7469   5.317   6.815   4.238
  484ASP    HB2 7470   5.369   6.884   4.305
  484ASP    HB3 7471   5.220   6.797   4.286
  484ASP     CG 7472   5.396   6.688   4.217
  484ASP    OD1 7473   5.495   6.664   4.290
  484ASP    OD2 7474   5.364   6.603   4.133
  484ASP      C 7475   5.186   6.993   4.129
  484ASP      O 7476   5.204   7.087   4.201
  485PRO      N 7477   5.063   6.974   4.072
  485PRO     CD 7478   5.041   6.858   3.994
  485PRO    HD2 7479   5.062   6.768   4.051
  485PRO    HD3 7480   5.104   6.848   3.905
  485PRO     CG 7481   4.894   6.862   3.969
  485PRO    HG2 7482   4.846   6.812   4.053
  485PRO    HG3 7483   4.865   6.807   3.879
  485PRO     CB 7484   4.870   7.010   3.949
  485PRO    HB2 7485   4.767   7.045   3.947
  485PRO    HB3 7486   4.913   7.045   3.855
  485PRO     CA 7487   4.949   7.066   4.070
  485PRO     HA 7488   4.984   7.166   4.045
  485PRO      C 7489   4.868   7.077   4.198
  485PRO      O 7490   4.752   7.117   4.197
  486PHE      N 7491   4.929   7.035   4.313
  486PHE      H 7492   5.029   7.024   4.312
  486PHE     CA 7493   4.871   7.029   4.445
  486PHE     HA 7494   4.807   7.115   4.463
  486PHE     CB 7495   4.774   6.910   4.455
  486PHE    HB2 7496   4.714   6.935   4.543
  486PHE    HB3 7497   4.700   6.929   4.378
  486PHE     CG 7498   4.823   6.766   4.456
  486PHE    CD1 7499   4.886   6.719   4.336
  486PHE    HD1 7500   4.897   6.784   4.251
  486PHE    CE1 7501   4.934   6.588   4.333
  486PHE    HE1 7502   4.990   6.559   4.245
  486PHE     CZ 7503   4.921   6.508   4.441
  486PHE     HZ 7504   4.961   6.408   4.439
  486PHE    CE2 7505   4.849   6.553   4.555
  486PHE    HE2 7506   4.842   6.481   4.634
  486PHE    CD2 7507   4.802   6.683   4.567
  486PHE    HD2 7508   4.765   6.719   4.662
  486PHE      C 7509   4.972   7.042   4.562
  486PHE      O 7510   5.093   7.014   4.541
  487ILE      N 7511   4.922   7.081   4.681
  487ILE      H 7512   4.822   7.094   4.680
  487ILE     CA 7513   5.001   7.096   4.805
  487ILE     HA 7514   5.093   7.038   4.795
  487ILE     CB 7515   5.047   7.247   4.821
  487ILE     HB 7516   4.961   7.314   4.810
  487ILE    CG2 7517   5.113   7.280   4.963
  487ILE   HG21 7518   5.196   7.211   4.982
  487ILE   HG22 7519   5.137   7.386   4.968
  487ILE   HG23 7520   5.040   7.267   5.042
  487ILE    CG1 7521   5.141   7.288   4.703
  487ILE   HG12 7522   5.228   7.222   4.708
  487ILE   HG13 7523   5.084   7.268   4.612
  487ILE    CD1 7524   5.189   7.436   4.699
  487ILE   HD11 7525   5.113   7.512   4.688
  487ILE   HD12 7526   5.235   7.465   4.794
  487ILE   HD13 7527   5.271   7.448   4.628
  487ILE      C 7528   4.933   7.048   4.934
  487ILE      O 7529   4.811   7.082   4.942
  488ALA      N 7530   4.991   6.963   5.017
  488ALA      H 7531   5.090   6.947   5.001
  488ALA     CA 7532   4.930   6.907   5.137
  488ALA     HA 7533   4.842   6.969   5.155
  488ALA     CB 7534   4.890   6.756   5.107
  488ALA    HB1 7535   4.865   6.752   5.000
  488ALA    HB2 7536   4.962   6.678   5.131
  488ALA    HB3 7537   4.795   6.737   5.156
  488ALA      C 7538   5.026   6.909   5.263
  488ALA      O 7539   5.145   6.879   5.253
  489ILE      N 7540   4.958   6.938   5.377
  489ILE      H 7541   4.859   6.953   5.367
  489ILE     CA 7542   5.024   6.962   5.501
  489ILE     HA 7543   5.123   6.916   5.499
  489ILE     CB 7544   5.043   7.120   5.520
  489ILE     HB 7545   5.060   7.136   5.626
  489ILE    CG2 7546   5.163   7.171   5.438
  489ILE   HG21 7547   5.122   7.166   5.337
  489ILE   HG22 7548   5.196   7.272   5.460
  489ILE   HG23 7549   5.243   7.098   5.446
  489ILE    CG1 7550   4.921   7.201   5.471
  489ILE   HG12 7551   4.908   7.195   5.363
  489ILE   HG13 7552   4.823   7.165   5.502
  489ILE    CD1 7553   4.920   7.347   5.512
  489ILE   HD11 7554   5.003   7.408   5.476
  489ILE   HD12 7555   4.835   7.407   5.478
  489ILE   HD13 7556   4.922   7.355   5.620
  489ILE      C 7557   4.944   6.913   5.617
  489ILE      O 7558   4.823   6.934   5.625
  490HIE      N 7559   5.008   6.853   5.715
  490HIE      H 7560   5.108   6.845   5.717
  490HIE     CA 7561   4.945   6.769   5.821
  490HIE     HA 7562   4.848   6.813   5.839
  490HIE     CB 7563   4.923   6.623   5.769
  490HIE    HB2 7564   4.857   6.569   5.838
  490HIE    HB3 7565   4.870   6.628   5.674
  490HIE     CG 7566   5.034   6.526   5.763
  490HIE    ND1 7567   5.084   6.459   5.870
  490HIE    CE1 7568   5.175   6.378   5.823
  490HIE    HE1 7569   5.215   6.289   5.870
  490HIE    NE2 7570   5.185   6.388   5.691
  490HIE    HE2 7571   5.226   6.319   5.630
  490HIE    CD2 7572   5.091   6.485   5.652
  490HIE    HD2 7573   5.076   6.525   5.553
  490HIE      C 7574   5.014   6.763   5.965
  490HIE      O 7575   5.132   6.802   5.979
  491ALA      N 7576   4.951   6.714   6.075
  491ALA      H 7577   4.859   6.676   6.060
  491ALA     CA 7578   5.003   6.729   6.213
  491ALA     HA 7579   5.011   6.837   6.228
  491ALA     CB 7580   4.898   6.678   6.314
  491ALA    HB1 7581   4.900   6.569   6.317
  491ALA    HB2 7582   4.927   6.701   6.416
  491ALA    HB3 7583   4.798   6.714   6.290
  491ALA      C 7584   5.148   6.672   6.241
  491ALA      O 7585   5.206   6.727   6.337
  492GLU      N 7586   5.191   6.569   6.169
  492GLU      H 7587   5.138   6.541   6.087
  492GLU     CA 7588   5.330   6.513   6.176
  492GLU     HA 7589   5.360   6.526   6.280
  492GLU     CB 7590   5.316   6.362   6.151
  492GLU    HB2 7591   5.215   6.323   6.153
  492GLU    HB3 7592   5.343   6.355   6.045
  492GLU     CG 7593   5.410   6.273   6.238
  492GLU    HG2 7594   5.418   6.176   6.189
  492GLU    HG3 7595   5.509   6.318   6.248
  492GLU     CD 7596   5.348   6.252   6.376
  492GLU    OE1 7597   5.357   6.342   6.464
  492GLU    OE2 7598   5.280   6.150   6.402
  492GLU      C 7599   5.427   6.583   6.078
  492GLU      O 7600   5.546   6.580   6.104
  493SER      N 7601   5.377   6.639   5.968
  493SER      H 7602   5.278   6.655   5.969
  493SER     CA 7603   5.458   6.726   5.881
  493SER     HA 7604   5.563   6.698   5.883
  493SER     CB 7605   5.420   6.711   5.737
  493SER    HB2 7606   5.507   6.733   5.675
  493SER    HB3 7607   5.388   6.607   5.724
  493SER     OG 7608   5.312   6.799   5.702
  493SER     HG 7609   5.323   6.828   5.611
  493SER      C 7610   5.468   6.872   5.924
  493SER      O 7611   5.536   6.954   5.857
  494LYS      N 7612   5.402   6.905   6.034
  494LYS      H 7613   5.327   6.846   6.067
  494LYS     CA 7614   5.429   7.030   6.108
  494LYS     HA 7615   5.412   7.110   6.037
  494LYS     CB 7616   5.336   7.040   6.224
  494LYS    HB2 7617   5.242   6.996   6.189
  494LYS    HB3 7618   5.372   6.992   6.315
  494LYS     CG 7619   5.317   7.187   6.254
  494LYS    HG2 7620   5.401   7.239   6.303
  494LYS    HG3 7621   5.293   7.244   6.164
  494LYS     CD 7622   5.202   7.203   6.353
  494LYS    HD2 7623   5.110   7.190   6.296
  494LYS    HD3 7624   5.212   7.138   6.441
  494LYS     CE 7625   5.196   7.349   6.403
  494LYS    HE2 7626   5.198   7.413   6.314
  494LYS    HE3 7627   5.099   7.367   6.450
  494LYS     NZ 7628   5.299   7.393   6.497
  494LYS    HZ1 7629   5.277   7.359   6.589
  494LYS    HZ2 7630   5.391   7.366   6.465
  494LYS    HZ3 7631   5.298   7.494   6.495
  494LYS      C 7632   5.576   7.028   6.157
  494LYS      O 7633   5.635   6.931   6.207
  495LEU      N 7634   5.636   7.148   6.156
  495LEU      H 7635   5.572   7.220   6.126
  495LEU     CA 7636   5.772   7.185   6.192
  495LEU     HA 7637   5.834   7.096   6.181
  495LEU     CB 7638   5.829   7.285   6.100
  495LEU    HB2 7639   5.790   7.275   5.999
  495LEU    HB3 7640   5.792   7.385   6.124
  495LEU     CG 7641   5.984   7.295   6.094
  495LEU     HG 7642   6.013   7.290   6.198
  495LEU    CD1 7643   6.050   7.184   6.017
  495LEU   HD11 7644   6.011   7.201   5.917
  495LEU   HD12 7645   6.158   7.200   6.017
  495LEU   HD13 7646   6.022   7.085   6.052
  495LEU    CD2 7647   6.018   7.427   6.037
  495LEU   HD21 7648   5.962   7.455   5.948
  495LEU   HD22 7649   6.001   7.501   6.116
  495LEU   HD23 7650   6.124   7.433   6.014
  495LEU      C 7651   5.794   7.217   6.345
  495LEU      O 7652   5.760   7.330   6.389
  495LEU    OXT 7653   5.830   7.119   6.418
  496CA2    CA2 7654   2.756   3.160   3.672
  497CL1    CL1 7655 -15.199 -38.451  27.604
  498ROH    HO1 7656   3.245   4.893   2.950
  498ROH     O1 7657   3.211   4.897   3.040
  4994GA     C1 7658   3.084   4.836   3.046
  4994GA     H1 7659   3.023   4.915   3.002
  4994GA     C2 7660   3.039   4.808   3.194
  4994GA     H2 7661   2.935   4.773   3.189
  4994GA     O2 7662   3.034   4.939   3.255
  4994GA    H2O 7663   2.991   4.935   3.341
  4994GA     C3 7664   3.122   4.701   3.270
  4994GA     H3 7665   3.215   4.754   3.291
  4994GA     O3 7666   3.059   4.656   3.393
  4994GA    H3O 7667   3.125   4.678   3.459
  4994GA     C4 7668   3.155   4.573   3.185
  4994GA     H4 7669   3.066   4.510   3.179
  4994GA     C5 7670   3.186   4.610   3.036
  4994GA     H5 7671   3.281   4.662   3.042
  4994GA     C6 7672   3.186   4.492   2.936
  4994GA    H62 7673   3.199   4.539   2.839
  4994GA    H61 7674   3.266   4.420   2.952
  4994GA     O6 7675   3.064   4.411   2.931
  4994GA    H6O 7676   3.083   4.317   2.938
  4994GA     O5 7677   3.093   4.710   2.969
  4994GA     O4 7678   3.261   4.494   3.253
  5004GA     C1 7679   3.205   4.384   3.323
  5004GA     H1 7680   3.109   4.413   3.366
  5004GA     C2 7681   3.292   4.348   3.440
  5004GA     H2 7682   3.227   4.294   3.509
  5004GA     O2 7683   3.339   4.469   3.510
  5004GA    H2O 7684   3.409   4.448   3.573
  5004GA     C3 7685   3.414   4.259   3.394
  5004GA     H3 7686   3.489   4.324   3.351
  5004GA     O3 7687   3.475   4.196   3.510
  5004GA    H3O 7688   3.566   4.171   3.492
  5004GA     C4 7689   3.381   4.150   3.293
  5004GA     H4 7690   3.313   4.073   3.330
  5004GA     C5 7691   3.305   4.213   3.176
  5004GA     H5 7692   3.362   4.292   3.128
  5004GA     C6 7693   3.261   4.108   3.069
  5004GA    H62 7694   3.355   4.061   3.038
  5004GA    H61 7695   3.206   4.032   3.123
  5004GA     O6 7696   3.181   4.160   2.955
  5004GA    H6O 7697   3.134   4.089   2.910
  5004GA     O5 7698   3.178   4.274   3.231
  5004GA     O4 7699   3.511   4.094   3.241
  5014GA     C1 7700   3.565   3.967   3.297
  5014GA     H1 7701   3.499   3.937   3.379
  5014GA     C2 7702   3.711   3.986   3.342
  5014GA     H2 7703   3.753   3.890   3.374
  5014GA     O2 7704   3.726   4.089   3.450
  5014GA    H2O 7705   3.805   4.141   3.438
  5014GA     C3 7706   3.809   4.016   3.221
  5014GA     H3 7707   3.782   4.110   3.174
  5014GA     O3 7708   3.946   4.009   3.268
  5014GA    H3O 7709   3.950   4.085   3.326
  5014GA     C4 7710   3.783   3.908   3.109
  5014GA     H4 7711   3.824   3.819   3.158
  5014GA     C5 7712   3.636   3.896   3.073
  5014GA     H5 7713   3.596   3.990   3.034
  5014GA     C6 7714   3.613   3.793   2.964
  5014GA    H62 7715   3.507   3.776   2.943
  5014GA    H61 7716   3.655   3.828   2.869
  5014GA     O6 7717   3.663   3.665   2.988
  5014GA    H6O 7718   3.649   3.606   2.913
  5014GA     O5 7719   3.556   3.864   3.193
  5014GA     O4 7720   3.861   3.926   2.986
  5024GA     C1 7721   4.005   3.893   2.976
  5024GA     H1 7722   4.063   3.927   3.062
  5024GA     C2 7723   4.062   3.953   2.846
  5024GA     H2 7724   4.171   3.948   2.848
  5024GA     O2 7725   4.021   4.095   2.817
  5024GA    H2O 7726   4.062   4.126   2.736
  5024GA     C3 7727   4.023   3.866   2.721
  5024GA     H3 7728   3.921   3.867   2.683
  5024GA     O3 7729   4.114   3.903   2.616
  5024GA    H3O 7730   4.104   3.831   2.554
  5024GA     C4 7731   4.056   3.716   2.739
  5024GA     H4 7732   4.159   3.703   2.774
  5024GA     C5 7733   3.963   3.669   2.858
  5024GA     H5 7734   3.860   3.704   2.843
  5024GA     C6 7735   3.955   3.518   2.892
  5024GA    H62 7736   3.896   3.510   2.983
  5024GA    H61 7737   3.909   3.456   2.815
  5024GA     O6 7738   4.087   3.468   2.928
  5024GA    H6O 7739   4.107   3.519   3.007
  5024GA     O5 7740   4.019   3.739   2.971
  5024GA     O4 7741   4.022   3.656   2.612
  5030GA     C1 7742   4.114   3.548   2.571
  5030GA     H1 7743   4.207   3.549   2.628
  5030GA     C2 7744   4.142   3.573   2.421
  5030GA     H2 7745   4.233   3.515   2.403
  5030GA     C3 7746   4.023   3.545   2.328
  5030GA     H3 7747   3.944   3.619   2.337
  5030GA     C4 7748   3.938   3.416   2.366
  5030GA     H4 7749   3.997   3.334   2.325
  5030GA     C5 7750   3.921   3.398   2.513
  5030GA     H5 7751   3.857   3.478   2.550
  5030GA     C6 7752   3.838   3.275   2.549
  5030GA    H62 7753   3.800   3.291   2.650
  5030GA    H61 7754   3.754   3.275   2.479
  5030GA     O6 7755   3.921   3.157   2.542
  5030GA    H6O 7756   4.007   3.179   2.579
  5030GA     O5 7757   4.041   3.417   2.590
  5030GA     O4 7758   3.814   3.426   2.295
  5030GA    H4O 7759   3.800   3.338   2.261
  5030GA     O3 7760   4.065   3.534   2.192
  5030GA    H3O 7761   3.989   3.505   2.141
  5030GA     O2 7762   4.200   3.712   2.409
  5030GA    H2O 7763   4.255   3.709   2.330
  504Na+    NA+ 7764   1.275   0.622   0.673
  505WAT      O 7765   4.423   3.109   3.972
  505WAT     H1 7766   4.499   3.056   3.998
  505WAT     H2 7767   4.354   3.081   4.032
  506WAT      O 7768   0.347   6.345   1.727
  506WAT     H1 7769   0.364   6.394   1.646
  506WAT     H2 7770   0.403   6.269   1.721
  507WAT      O 7771   7.802   3.262   8.467
  507WAT     H1 7772   7.840   3.218   8.392
  507WAT     H2 7773   7.841   3.218   8.543
  508WAT      O 7774   2.753   3.335   3.467
  508WAT     H1 7775   2.736   3.288   3.386
  508WAT     H2 7776   2.705   3.417   3.457
  509WAT      O 7777   3.450   8.522   5.776
  509WAT     H1 7778   3.544   8.539   5.781
  509WAT     H2 7779   3.414   8.602   5.737
  510WAT      O 7780   2.993   3.730   4.512
  510WAT     H1 7781   3.009   3.647   4.556
  510WAT     H2 7782   3.049   3.728   4.435
  511WAT      O 7783   0.757   8.595   1.446
  511WAT     H1 7784   0.791   8.659   1.384
  511WAT     H2 7785   0.662   8.604   1.440
  512WAT      O 7786   4.656   3.254   3.887
  512WAT     H1 7787   4.582   3.209   3.929
  512WAT     H2 7788   4.700   3.187   3.836
  513WAT      O 7789   2.970   2.752   0.187
  513WAT     H1 7790   2.955   2.827   0.244
  513WAT     H2 7791   3.015   2.789   0.111
  514WAT      O 7792   3.411   7.112   2.593
  514WAT     H1 7793   3.385   7.058   2.518
  514WAT     H2 7794   3.329   7.143   2.629
  515WAT      O 7795   4.539   0.350   0.923
  515WAT     H1 7796   4.547   0.254   0.923
  515WAT     H2 7797   4.577   0.377   0.840
  516WAT      O 7798   6.188   4.256   2.246
  516WAT     H1 7799   6.220   4.222   2.163
  516WAT     H2 7800   6.182   4.351   2.232
  517WAT      O 7801   1.531   3.834   6.687
  517WAT     H1 7802   1.527   3.850   6.593
  517WAT     H2 7803   1.623   3.845   6.710
  518WAT      O 7804   1.177   6.273   1.487
  518WAT     H1 7805   1.259   6.245   1.447
  518WAT     H2 7806   1.186   6.368   1.498
  519WAT      O 7807   5.942   6.131   1.311
  519WAT     H1 7808   5.982   6.175   1.236
  519WAT     H2 7809   5.903   6.202   1.363
  520WAT      O 7810   4.198   3.249   3.880
  520WAT     H1 7811   4.283   3.205   3.873
  520WAT     H2 7812   4.207   3.327   3.825
  521WAT      O 7813   2.685   0.113   0.548
  521WAT     H1 7814   2.684   0.052   0.622
  521WAT     H2 7815   2.756   0.174   0.567
  522WAT      O 7816   2.802   8.245   2.021
  522WAT     H1 7817   2.792   8.307   2.093
  522WAT     H2 7818   2.877   8.191   2.047
  523WAT      O 7819   0.291   1.678   0.418
  523WAT     H1 7820   0.209   1.643   0.383
  523WAT     H2 7821   0.269   1.705   0.507
  524WAT      O 7822   7.280   2.995   1.541
  524WAT     H1 7823   7.231   2.915   1.558
  524WAT     H2 7824   7.239   3.060   1.598
  525WAT      O 7825   5.055   3.934   4.346
  525WAT     H1 7826   5.141   3.895   4.335
  525WAT     H2 7827   5.071   4.027   4.357
  526WAT      O 7828   1.259   8.022   7.847
  526WAT     H1 7829   1.264   8.060   7.935
  526WAT     H2 7830   1.347   8.034   7.811
  527WAT      O 7831   1.675   2.181   4.158
  527WAT     H1 7832   1.685   2.095   4.118
  527WAT     H2 7833   1.598   2.218   4.114
  528WAT      O 7834   4.902   4.362   3.057
  528WAT     H1 7835   4.952   4.283   3.037
  528WAT     H2 7836   4.851   4.378   2.977
  529WAT      O 7837   7.834   2.902   7.791
  529WAT     H1 7838   7.815   2.971   7.855
  529WAT     H2 7839   7.819   2.942   7.706
  530WAT      O 7840   5.047   1.196   7.707
  530WAT     H1 7841   5.055   1.230   7.618
  530WAT     H2 7842   5.046   1.101   7.696
  531WAT      O 7843   5.107   2.964   4.460
  531WAT     H1 7844   5.186   2.961   4.405
  531WAT     H2 7845   5.036   2.939   4.401
  532WAT      O 7846   4.273   5.384   4.339
  532WAT     H1 7847   4.295   5.346   4.424
  532WAT     H2 7848   4.343   5.353   4.280
  533WAT      O 7849   6.062   7.886   8.372
  533WAT     H1 7850   5.979   7.931   8.386
  533WAT     H2 7851   6.045   7.795   8.399
  534WAT      O 7852   5.176   8.504   7.453
  534WAT     H1 7853   5.102   8.471   7.401
  534WAT     H2 7854   5.158   8.473   7.542
  535WAT      O 7855   3.311   3.883   1.601
  535WAT     H1 7856   3.263   3.801   1.614
  535WAT     H2 7857   3.357   3.871   1.518
  536WAT      O 7858   6.022   2.307   4.278
  536WAT     H1 7859   6.117   2.311   4.287
  536WAT     H2 7860   5.991   2.267   4.359
  537WAT      O 7861   0.964   7.060   7.802
  537WAT     H1 7862   0.879   7.042   7.761
  537WAT     H2 7863   0.978   7.153   7.788
  538WAT      O 7864   2.103   0.515   4.486
  538WAT     H1 7865   2.124   0.606   4.466
  538WAT     H2 7866   2.049   0.486   4.413
  539WAT      O 7867   5.236   4.535   3.837
  539WAT     H1 7868   5.203   4.582   3.914
  539WAT     H2 7869   5.250   4.446   3.867
  540WAT      O 7870   7.429   6.344   7.055
  540WAT     H1 7871   7.483   6.422   7.062
  540WAT     H2 7872   7.350   6.373   7.010
  541WAT      O 7873   5.042   3.170   3.682
  541WAT     H1 7874   5.056   3.191   3.590
  541WAT     H2 7875   4.949   3.147   3.688
  542WAT      O 7876   1.806   3.407   8.086
  542WAT     H1 7877   1.731   3.383   8.141
  542WAT     H2 7878   1.851   3.324   8.070
  543WAT      O 7879   6.016   8.898   1.560
  543WAT     H1 7880   6.001   8.933   1.472
  543WAT     H2 7881   6.065   8.966   1.605
  544WAT      O 7882   2.308   1.400   5.392
  544WAT     H1 7883   2.394   1.360   5.409
  544WAT     H2 7884   2.246   1.343   5.437
  545WAT      O 7885   6.120   1.542   8.187
  545WAT     H1 7886   6.094   1.591   8.265
  545WAT     H2 7887   6.203   1.582   8.161
  546WAT      O 7888   0.405   3.377   1.775
  546WAT     H1 7889   0.405   3.458   1.826
  546WAT     H2 7890   0.488   3.378   1.728
  547WAT      O 7891   3.753   5.893   4.977
  547WAT     H1 7892   3.820   5.939   5.026
  547WAT     H2 7893   3.724   5.823   5.035
  548WAT      O 7894   4.594   9.689   1.827
  548WAT     H1 7895   4.675   9.739   1.814
  548WAT     H2 7896   4.620   9.616   1.883
  549WAT      O 7897   4.439   3.549   2.231
  549WAT     H1 7898   4.406   3.613   2.167
  549WAT     H2 7899   4.470   3.476   2.178
  550WAT      O 7900   4.702   2.492   6.918
  550WAT     H1 7901   4.738   2.452   6.838
  550WAT     H2 7902   4.706   2.422   6.983
  551WAT      O 7903   7.916   3.005   8.130
  551WAT     H1 7904   7.940   3.075   8.191
  551WAT     H2 7905   7.871   2.940   8.185
  552WAT      O 7906   0.922   0.798   2.415
  552WAT     H1 7907   0.941   0.880   2.460
  552WAT     H2 7908   0.995   0.740   2.440
  553WAT      O 7909   2.919   4.048   8.186
  553WAT     H1 7910   2.936   3.958   8.160
  553WAT     H2 7911   2.984   4.067   8.253
  554WAT      O 7912   0.445   7.262   2.006
  554WAT     H1 7913   0.488   7.200   1.948
  554WAT     H2 7914   0.426   7.338   1.950
  555WAT      O 7915   4.320   1.720   1.381
  555WAT     H1 7916   4.238   1.699   1.425
  555WAT     H2 7917   4.296   1.729   1.288
  556WAT      O 7918   0.343   6.679   1.718
  556WAT     H1 7919   0.297   6.716   1.643
  556WAT     H2 7920   0.275   6.670   1.785
  557WAT      O 7921   1.267   8.355   4.201
  557WAT     H1 7922   1.177   8.342   4.171
  557WAT     H2 7923   1.314   8.278   4.170
  558WAT      O 7924   1.190   6.785   2.028
  558WAT     H1 7925   1.111   6.786   2.081
  558WAT     H2 7926   1.217   6.876   2.022
  559WAT      O 7927   5.499   4.736   4.032
  559WAT     H1 7928   5.461   4.757   3.947
  559WAT     H2 7929   5.455   4.796   4.093
  560WAT      O 7930   5.842   8.672   6.274
  560WAT     H1 7931   5.853   8.595   6.330
  560WAT     H2 7932   5.927   8.684   6.231
  561WAT      O 7933   2.283   1.271   7.388
  561WAT     H1 7934   2.197   1.283   7.429
  561WAT     H2 7935   2.263   1.226   7.306
  562WAT      O 7936   7.520   8.986   3.380
  562WAT     H1 7937   7.501   9.030   3.297
  562WAT     H2 7938   7.518   8.893   3.359
  563WAT      O 7939   0.646   9.697   6.615
  563WAT     H1 7940   0.695   9.774   6.645
  563WAT     H2 7941   0.654   9.635   6.688
  564WAT      O 7942   7.442   6.706   4.043
  564WAT     H1 7943   7.533   6.731   4.062
  564WAT     H2 7944   7.432   6.723   3.949
  565WAT      O 7945   1.134   5.093   2.596
  565WAT     H1 7946   1.056   5.112   2.648
  565WAT     H2 7947   1.112   5.121   2.508
  566WAT      O 7948   0.014   1.532   3.292
  566WAT     H1 7949   0.065   1.603   3.331
  566WAT     H2 7950  -0.076   1.548   3.319
  567WAT      O 7951   7.130   5.764   7.455
  567WAT     H1 7952   7.061   5.698   7.453
  567WAT     H2 7953   7.128   5.803   7.367
  568WAT      O 7954   3.585   3.365   8.097
  568WAT     H1 7955   3.560   3.418   8.173
  568WAT     H2 7956   3.652   3.306   8.130
  569WAT      O 7957   0.214   5.746   4.712
  569WAT     H1 7958   0.293   5.800   4.708
  569WAT     H2 7959   0.165   5.768   4.633
  570WAT      O 7960   5.849   7.995   1.384
  570WAT     H1 7961   5.872   8.069   1.440
  570WAT     H2 7962   5.900   7.922   1.419
  571WAT      O 7963   1.423   6.774   2.217
  571WAT     H1 7964   1.355   6.742   2.158
  571WAT     H2 7965   1.501   6.781   2.162
  572WAT      O 7966   1.682   2.157   6.022
  572WAT     H1 7967   1.729   2.074   6.032
  572WAT     H2 7968   1.747   2.224   6.045
  573WAT      O 7969   0.613   9.090   8.301
  573WAT     H1 7970   0.534   9.100   8.355
  573WAT     H2 7971   0.681   9.136   8.350
  574WAT      O 7972   2.193   5.653   2.516
  574WAT     H1 7973   2.139   5.643   2.437
  574WAT     H2 7974   2.283   5.641   2.485
  575WAT      O 7975   2.732   8.194   4.258
  575WAT     H1 7976   2.641   8.203   4.228
  575WAT     H2 7977   2.743   8.100   4.274
  576WAT      O 7978   7.528   2.413   3.188
  576WAT     H1 7979   7.580   2.378   3.115
  576WAT     H2 7980   7.502   2.336   3.238
  577WAT      O 7981   5.527   2.398   5.318
  577WAT     H1 7982   5.445   2.352   5.305
  577WAT     H2 7983   5.583   2.369   5.246
  578WAT      O 7984   3.604   4.195   6.193
  578WAT     H1 7985   3.562   4.166   6.274
  578WAT     H2 7986   3.692   4.157   6.197
  579WAT      O 7987   7.506   8.506   6.408
  579WAT     H1 7988   7.471   8.441   6.347
  579WAT     H2 7989   7.498   8.589   6.362
  580WAT      O 7990   7.757   6.707   3.231
  580WAT     H1 7991   7.810   6.719   3.310
  580WAT     H2 7992   7.813   6.736   3.159
  581WAT      O 7993  -0.101   8.715   0.152
  581WAT     H1 7994  -0.196   8.730   0.157
  581WAT     H2 7995  -0.065   8.768   0.223
  582WAT      O 7996   7.292   0.821   5.518
  582WAT     H1 7997   7.228   0.829   5.447
  582WAT     H2 7998   7.361   0.765   5.481
  583WAT      O 7999   6.408   8.813   1.042
  583WAT     H1 8000   6.340   8.768   0.991
  583WAT     H2 8001   6.465   8.854   0.977
  584WAT      O 8002   5.904   2.945   7.789
  584WAT     H1 8003   5.880   3.006   7.859
  584WAT     H2 8004   5.907   2.860   7.831
  585WAT      O 8005   3.717   8.946   2.078
  585WAT     H1 8006   3.704   9.040   2.082
  585WAT     H2 8007   3.760   8.931   1.994
  586WAT      O 8008   3.730   1.484   2.521
  586WAT     H1 8009   3.652   1.454   2.568
  586WAT     H2 8010   3.788   1.409   2.521
  587WAT      O 8011   4.322   1.190   2.401
  587WAT     H1 8012   4.396   1.198   2.341
  587WAT     H2 8013   4.318   1.275   2.445
  588WAT      O 8014   1.526   0.308   1.856
  588WAT     H1 8015   1.504   0.259   1.935
  588WAT     H2 8016   1.620   0.291   1.843
  589WAT      O 8017   0.059   6.856   5.105
  589WAT     H1 8018   0.047   6.942   5.146
  589WAT     H2 8019   0.102   6.804   5.173
  590WAT      O 8020   1.205   3.438   0.319
  590WAT     H1 8021   1.155   3.449   0.238
  590WAT     H2 8022   1.154   3.375   0.370
  591WAT      O 8023   5.131   8.973   5.435
  591WAT     H1 8024   5.177   8.975   5.519
  591WAT     H2 8025   5.039   8.961   5.458
  592WAT      O 8026   2.910   7.234   5.986
  592WAT     H1 8027   2.873   7.321   5.998
  592WAT     H2 8028   2.887   7.209   5.897
  593WAT      O 8029   1.487   1.329   6.917
  593WAT     H1 8030   1.408   1.380   6.935
  593WAT     H2 8031   1.556   1.394   6.906
  594WAT      O 8032   5.899   8.206   6.540
  594WAT     H1 8033   5.965   8.146   6.506
  594WAT     H2 8034   5.907   8.198   6.635
  595WAT      O 8035   1.391   8.701   6.804
  595WAT     H1 8036   1.402   8.649   6.884
  595WAT     H2 8037   1.381   8.635   6.735
  596WAT      O 8038   6.909   6.671   3.221
  596WAT     H1 8039   6.981   6.616   3.253
  596WAT     H2 8040   6.952   6.751   3.191
  597WAT      O 8041   4.927   0.089   7.535
  597WAT     H1 8042   4.932   0.137   7.617
  597WAT     H2 8043   4.863   0.136   7.482
  598WAT      O 8044   6.458   8.814   7.780
  598WAT     H1 8045   6.389   8.865   7.823
  598WAT     H2 8046   6.429   8.723   7.788
  599WAT      O 8047   5.774   6.492   3.583
  599WAT     H1 8048   5.766   6.555   3.512
  599WAT     H2 8049   5.825   6.537   3.651
  600WAT      O 8050   2.595   2.956   1.121
  600WAT     H1 8051   2.641   3.028   1.164
  600WAT     H2 8052   2.579   2.893   1.192
  601WAT      O 8053   3.829   6.781   2.446
  601WAT     H1 8054   3.921   6.793   2.421
  601WAT     H2 8055   3.811   6.854   2.505
  602WAT      O 8056   3.686   2.240   1.910
  602WAT     H1 8057   3.690   2.163   1.853
  602WAT     H2 8058   3.696   2.206   1.998
  603WAT      O 8059   7.428   8.943   8.183
  603WAT     H1 8060   7.505   8.888   8.191
  603WAT     H2 8061   7.386   8.914   8.102
  604WAT      O 8062   1.572   9.025   8.430
  604WAT     H1 8063   1.510   9.087   8.469
  604WAT     H2 8064   1.658   9.058   8.457
  605WAT      O 8065   4.306   4.915   0.430
  605WAT     H1 8066   4.223   4.891   0.471
  605WAT     H2 8067   4.317   4.851   0.359
  606WAT      O 8068   1.447   0.117   7.516
  606WAT     H1 8069   1.372   0.170   7.546
  606WAT     H2 8070   1.435   0.032   7.558
  607WAT      O 8071   0.326   5.653   7.051
  607WAT     H1 8072   0.245   5.601   7.053
  607WAT     H2 8073   0.360   5.648   7.140
  608WAT      O 8074   4.912   4.882   0.339
  608WAT     H1 8075   4.957   4.952   0.292
  608WAT     H2 8076   4.916   4.909   0.431
  609WAT      O 8077   3.842   6.912   8.331
  609WAT     H1 8078   3.817   6.924   8.422
  609WAT     H2 8079   3.768   6.946   8.281
  610WAT      O 8080   6.213   4.955   6.429
  610WAT     H1 8081   6.308   4.946   6.423
  610WAT     H2 8082   6.196   5.046   6.404
  611WAT      O 8083   0.334   5.582   4.371
  611WAT     H1 8084   0.382   5.631   4.305
  611WAT     H2 8085   0.257   5.635   4.389
  612WAT      O 8086   2.156   4.494   8.247
  612WAT     H1 8087   2.179   4.426   8.310
  612WAT     H2 8088   2.174   4.455   8.162
  613WAT      O 8089   1.225   0.217   2.457
  613WAT     H1 8090   1.152   0.173   2.501
  613WAT     H2 8091   1.303   0.190   2.506
  614WAT      O 8092   7.486   8.444   5.474
  614WAT     H1 8093   7.447   8.370   5.521
  614WAT     H2 8094   7.525   8.405   5.395
  615WAT      O 8095   1.391   2.531   0.614
  615WAT     H1 8096   1.330   2.466   0.580
  615WAT     H2 8097   1.411   2.587   0.539
  616WAT      O 8098   5.715   2.424   7.449
  616WAT     H1 8099   5.748   2.353   7.393
  616WAT     H2 8100   5.652   2.382   7.507
  617WAT      O 8101   6.507   1.987   4.286
  617WAT     H1 8102   6.489   2.016   4.375
  617WAT     H2 8103   6.519   1.892   4.293
  618WAT      O 8104   0.908   2.466   4.469
  618WAT     H1 8105   0.863   2.545   4.438
  618WAT     H2 8106   0.866   2.447   4.553
  619WAT      O 8107   7.053   4.972   2.931
  619WAT     H1 8108   7.079   4.907   2.996
  619WAT     H2 8109   7.033   5.051   2.982
  620WAT      O 8110   6.376   6.518   7.940
  620WAT     H1 8111   6.339   6.574   7.872
  620WAT     H2 8112   6.342   6.431   7.920
  621WAT      O 8113   6.611   0.117   5.023
  621WAT     H1 8114   6.543   0.183   5.011
  621WAT     H2 8115   6.666   0.151   5.094
  622WAT      O 8116   7.701   2.244   1.915
  622WAT     H1 8117   7.649   2.267   1.992
  622WAT     H2 8118   7.790   2.271   1.936
  623WAT      O 8119   3.906   2.682   7.131
  623WAT     H1 8120   3.848   2.720   7.197
  623WAT     H2 8121   3.887   2.588   7.134
  624WAT      O 8122   0.630   0.265   5.137
  624WAT     H1 8123   0.649   0.236   5.226
  624WAT     H2 8124   0.562   0.332   5.147
  625WAT      O 8125   0.870   2.474   2.189
  625WAT     H1 8126   0.806   2.499   2.255
  625WAT     H2 8127   0.862   2.541   2.121
  626WAT      O 8128   7.373   4.452   5.162
  626WAT     H1 8129   7.467   4.460   5.144
  626WAT     H2 8130   7.367   4.440   5.257
  627WAT      O 8131   6.794   3.725   7.908
  627WAT     H1 8132   6.846   3.727   7.989
  627WAT     H2 8133   6.732   3.796   7.917
  628WAT      O 8134   2.126   5.599   0.208
  628WAT     H1 8135   2.158   5.513   0.236
  628WAT     H2 8136   2.160   5.609   0.119
  629WAT      O 8137   6.543   5.926   1.055
  629WAT     H1 8138   6.589   5.842   1.052
  629WAT     H2 8139   6.607   5.988   1.090
  630WAT      O 8140   2.942   0.593   5.956
  630WAT     H1 8141   2.884   0.522   5.930
  630WAT     H2 8142   2.923   0.608   6.048
  631WAT      O 8143   1.714   0.712   5.152
  631WAT     H1 8144   1.621   0.734   5.156
  631WAT     H2 8145   1.720   0.625   5.191
  632WAT      O 8146   7.569   4.790   1.363
  632WAT     H1 8147   7.484   4.796   1.320
  632WAT     H2 8148   7.591   4.880   1.385
  633WAT      O 8149   4.361   1.142   6.692
  633WAT     H1 8150   4.455   1.151   6.702
  633WAT     H2 8151   4.324   1.182   6.772
  634WAT      O 8152   5.214   0.672   6.894
  634WAT     H1 8153   5.192   0.599   6.835
  634WAT     H2 8154   5.269   0.730   6.841
  635WAT      O 8155   6.113   1.316   4.430
  635WAT     H1 8156   6.115   1.223   4.409
  635WAT     H2 8157   6.023   1.342   4.412
  636WAT      O 8158   6.822   6.926   5.848
  636WAT     H1 8159   6.875   6.869   5.904
  636WAT     H2 8160   6.761   6.969   5.907
  637WAT      O 8161   5.047   5.820   1.924
  637WAT     H1 8162   5.021   5.729   1.942
  637WAT     H2 8163   4.991   5.873   1.980
  638WAT      O 8164   6.484   0.864   3.452
  638WAT     H1 8165   6.486   0.899   3.363
  638WAT     H2 8166   6.418   0.795   3.449
  639WAT      O 8167   2.455   2.633   6.854
  639WAT     H1 8168   2.380   2.644   6.913
  639WAT     H2 8169   2.531   2.660   6.906
  640WAT      O 8170   0.609   7.193   1.776
  640WAT     H1 8171   0.677   7.247   1.816
  640WAT     H2 8172   0.605   7.223   1.685
  641WAT      O 8173   5.760   4.629   0.220
  641WAT     H1 8174   5.822   4.634   0.148
  641WAT     H2 8175   5.797   4.688   0.287
  642WAT      O 8176   6.668   1.578   1.835
  642WAT     H1 8177   6.657   1.673   1.824
  642WAT     H2 8178   6.618   1.540   1.763
  643WAT      O 8179   6.358   2.728   0.615
  643WAT     H1 8180   6.305   2.728   0.535
  643WAT     H2 8181   6.310   2.670   0.674
  644WAT      O 8182   5.901   5.898   8.251
  644WAT     H1 8183   5.866   5.982   8.221
  644WAT     H2 8184   5.968   5.920   8.314
  645WAT      O 8185   1.947   0.963   7.921
  645WAT     H1 8186   1.852   0.973   7.916
  645WAT     H2 8187   1.972   0.926   7.836
  646WAT      O 8188   0.111   9.511   1.595
  646WAT     H1 8189   0.165   9.516   1.516
  646WAT     H2 8190   0.074   9.423   1.593
  647WAT      O 8191   2.013   8.863   7.656
  647WAT     H1 8192   2.012   8.838   7.563
  647WAT     H2 8193   2.102   8.846   7.684
  648WAT      O 8194   3.888   3.416   1.983
  648WAT     H1 8195   3.854   3.342   2.032
  648WAT     H2 8196   3.820   3.483   1.990
  649WAT      O 8197   3.719   8.426   1.803
  649WAT     H1 8198   3.689   8.383   1.723
  649WAT     H2 8199   3.733   8.355   1.866
  650WAT      O 8200   0.200   2.815   3.530
  650WAT     H1 8201   0.147   2.832   3.608
  650WAT     H2 8202   0.155   2.863   3.460
  651WAT      O 8203   4.909   1.696   3.917
  651WAT     H1 8204   4.918   1.785   3.884
  651WAT     H2 8205   4.995   1.674   3.953
  652WAT      O 8206   2.053   0.441   5.033
  652WAT     H1 8207   2.028   0.530   5.007
  652WAT     H2 8208   2.129   0.453   5.089
  653WAT      O 8209   8.049   3.735   2.998
  653WAT     H1 8210   8.138   3.755   2.969
  653WAT     H2 8211   8.015   3.817   3.032
  654WAT      O 8212   4.849   3.486   1.013
  654WAT     H1 8213   4.870   3.505   1.104
  654WAT     H2 8214   4.829   3.392   1.013
  655WAT      O 8215   7.554   4.220   0.648
  655WAT     H1 8216   7.532   4.193   0.737
  655WAT     H2 8217   7.648   4.202   0.639
  656WAT      O 8218   6.670   2.323   3.844
  656WAT     H1 8219   6.719   2.405   3.848
  656WAT     H2 8220   6.683   2.292   3.754
  657WAT      O 8221   0.464   5.929   3.435
  657WAT     H1 8222   0.482   6.019   3.464
  657WAT     H2 8223   0.438   5.883   3.514
  658WAT      O 8224   6.619   7.415   2.451
  658WAT     H1 8225   6.601   7.460   2.368
  658WAT     H2 8226   6.632   7.486   2.514
  659WAT      O 8227   3.079   0.529   1.745
  659WAT     H1 8228   3.161   0.480   1.736
  659WAT     H2 8229   3.081   0.592   1.673
  660WAT      O 8230   1.726   6.172   7.301
  660WAT     H1 8231   1.791   6.209   7.360
  660WAT     H2 8232   1.710   6.241   7.237
  661WAT      O 8233   6.071   1.133   0.699
  661WAT     H1 8234   6.020   1.214   0.696
  661WAT     H2 8235   6.043   1.084   0.622
  662WAT      O 8236   0.389   1.711   0.077
  662WAT     H1 8237   0.353   1.769   0.144
  662WAT     H2 8238   0.473   1.752   0.054
  663WAT      O 8239   1.292   5.944   5.434
  663WAT     H1 8240   1.370   5.921   5.483
  663WAT     H2 8241   1.238   5.994   5.496
  664WAT      O 8242   4.067   9.256   3.431
  664WAT     H1 8243   4.063   9.226   3.521
  664WAT     H2 8244   3.989   9.220   3.390
  665WAT      O 8245   6.279   1.590   4.968
  665WAT     H1 8246   6.244   1.680   4.970
  665WAT     H2 8247   6.286   1.569   4.875
  666WAT      O 8248   5.368   4.806   1.493
  666WAT     H1 8249   5.304   4.861   1.538
  666WAT     H2 8250   5.429   4.867   1.454
  667WAT      O 8251   7.076   9.344   4.843
  667WAT     H1 8252   7.019   9.294   4.785
  667WAT     H2 8253   7.069   9.434   4.811
  668WAT      O 8254   1.117   1.828   8.369
  668WAT     H1 8255   1.185   1.890   8.342
  668WAT     H2 8256   1.069   1.809   8.288
  669WAT      O 8257   0.635   4.520   3.308
  669WAT     H1 8258   0.696   4.521   3.234
  669WAT     H2 8259   0.604   4.611   3.315
  670WAT      O 8260   0.441   6.572   5.431
  670WAT     H1 8261   0.464   6.527   5.350
  670WAT     H2 8262   0.491   6.527   5.499
  671WAT      O 8263   2.762   5.378   0.185
  671WAT     H1 8264   2.683   5.369   0.237
  671WAT     H2 8265   2.742   5.333   0.103
  672WAT      O 8266   0.958   5.457   0.166
  672WAT     H1 8267   1.015   5.534   0.164
  672WAT     H2 8268   0.968   5.421   0.254
  673WAT      O 8269   7.512   3.479   7.640
  673WAT     H1 8270   7.438   3.454   7.585
  673WAT     H2 8271   7.513   3.412   7.709
  674WAT      O 8272   6.986   1.414   5.701
  674WAT     H1 8273   6.944   1.385   5.620
  674WAT     H2 8274   6.955   1.353   5.767
  675WAT      O 8275   3.276   7.988   4.454
  675WAT     H1 8276   3.217   7.973   4.529
  675WAT     H2 8277   3.305   7.900   4.430
  676WAT      O 8278   7.851   1.038   1.345
  676WAT     H1 8279   7.822   1.036   1.254
  676WAT     H2 8280   7.940   1.002   1.343
  677WAT      O 8281   0.534   2.891   0.129
  677WAT     H1 8282   0.611   2.901   0.073
  677WAT     H2 8283   0.499   2.980   0.137
  678WAT      O 8284   5.620   4.428   0.074
  678WAT     H1 8285   5.595   4.482  -0.001
  678WAT     H2 8286   5.672   4.486   0.129
  679WAT      O 8287   2.577   4.634   6.494
  679WAT     H1 8288   2.617   4.549   6.512
  679WAT     H2 8289   2.651   4.691   6.472
  680WAT      O 8290   2.337   1.633   4.927
  680WAT     H1 8291   2.366   1.590   5.008
  680WAT     H2 8292   2.395   1.709   4.919
  681WAT      O 8293   5.669   1.893   4.922
  681WAT     H1 8294   5.716   1.976   4.916
  681WAT     H2 8295   5.625   1.896   5.007
  682WAT      O 8296   0.790   6.703   4.793
  682WAT     H1 8297   0.824   6.709   4.704
  682WAT     H2 8298   0.704   6.662   4.784
  683WAT      O 8299   7.390   7.719   0.717
  683WAT     H1 8300   7.396   7.703   0.622
  683WAT     H2 8301   7.320   7.661   0.747
  684WAT      O 8302   1.757   1.759   4.705
  684WAT     H1 8303   1.812   1.826   4.745
  684WAT     H2 8304   1.675   1.804   4.685
  685WAT      O 8305   5.036   7.681   2.750
  685WAT     H1 8306   4.967   7.714   2.691
  685WAT     H2 8307   5.112   7.736   2.731
  686WAT      O 8308   0.673   3.470   4.452
  686WAT     H1 8309   0.704   3.434   4.369
  686WAT     H2 8310   0.619   3.400   4.488
  687WAT      O 8311   1.302   5.290   8.169
  687WAT     H1 8312   1.271   5.253   8.086
  687WAT     H2 8313   1.345   5.372   8.144
  688WAT      O 8314   6.797   2.231   0.386
  688WAT     H1 8315   6.722   2.255   0.332
  688WAT     H2 8316   6.865   2.205   0.324
  689WAT      O 8317   5.821   1.389   4.352
  689WAT     H1 8318   5.818   1.462   4.290
  689WAT     H2 8319   5.783   1.316   4.305
  690WAT      O 8320   1.567   0.221   5.680
  690WAT     H1 8321   1.602   0.194   5.595
  690WAT     H2 8322   1.615   0.169   5.744
  691WAT      O 8323   7.534   2.041   8.084
  691WAT     H1 8324   7.518   1.996   8.167
  691WAT     H2 8325   7.563   1.971   8.025
  692WAT      O 8326   7.642   3.953   4.276
  692WAT     H1 8327   7.562   4.002   4.294
  692WAT     H2 8328   7.695   4.012   4.223
  693WAT      O 8329   0.545   4.307   4.492
  693WAT     H1 8330   0.584   4.227   4.525
  693WAT     H2 8331   0.452   4.286   4.483
  694WAT      O 8332   7.533   4.508   6.937
  694WAT     H1 8333   7.611   4.455   6.922
  694WAT     H2 8334   7.564   4.581   6.991
  695WAT      O 8335   0.559   9.068   3.025
  695WAT     H1 8336   0.547   9.019   2.944
  695WAT     H2 8337   0.617   9.140   3.000
  696WAT      O 8338   8.189   2.025   5.403
  696WAT     H1 8339   8.255   1.964   5.372
  696WAT     H2 8340   8.194   2.099   5.342
  697WAT      O 8341   2.481   9.235   2.186
  697WAT     H1 8342   2.456   9.208   2.098
  697WAT     H2 8343   2.522   9.157   2.224
  698WAT      O 8344   2.857   7.305   5.470
  698WAT     H1 8345   2.805   7.226   5.455
  698WAT     H2 8346   2.877   7.303   5.564
  699WAT      O 8347   7.758   9.240   8.125
  699WAT     H1 8348   7.664   9.262   8.128
  699WAT     H2 8349   7.791   9.286   8.049
  700WAT      O 8350   0.210   8.890   4.473
  700WAT     H1 8351   0.138   8.909   4.413
  700WAT     H2 8352   0.175   8.913   4.559
  701WAT      O 8353   1.437   9.234   0.031
  701WAT     H1 8354   1.406   9.292  -0.038
  701WAT     H2 8355   1.358   9.193   0.066
  702WAT      O 8356   8.170   6.235   6.526
  702WAT     H1 8357   8.140   6.312   6.479
  702WAT     H2 8358   8.141   6.249   6.617
  703WAT      O 8359   0.052   5.927   7.464
  703WAT     H1 8360   0.065   5.944   7.370
  703WAT     H2 8361   0.027   5.835   7.467
  704WAT      O 8362   2.430   1.650   8.405
  704WAT     H1 8363   2.346   1.608   8.387
  704WAT     H2 8364   2.493   1.577   8.409
  705WAT      O 8365   7.718   3.141   5.862
  705WAT     H1 8366   7.791   3.097   5.905
  705WAT     H2 8367   7.754   3.225   5.834
  706WAT      O 8368   5.393   8.003   7.490
  706WAT     H1 8369   5.375   7.910   7.485
  706WAT     H2 8370   5.438   8.024   7.408
  707WAT      O 8371   1.075   2.885   8.156
  707WAT     H1 8372   1.075   2.980   8.164
  707WAT     H2 8373   1.043   2.868   8.068
  708WAT      O 8374   6.997   4.944   8.431
  708WAT     H1 8375   7.026   4.915   8.344
  708WAT     H2 8376   7.056   5.015   8.454
  709WAT      O 8377   4.829   4.198   6.563
  709WAT     H1 8378   4.734   4.184   6.572
  709WAT     H2 8379   4.868   4.125   6.611
  710WAT      O 8380   5.939   1.961   8.366
  710WAT     H1 8381   5.919   1.916   8.284
  710WAT     H2 8382   5.886   1.916   8.432
  711WAT      O 8383   0.127   4.545   2.312
  711WAT     H1 8384   0.051   4.603   2.303
  711WAT     H2 8385   0.184   4.569   2.240
  712WAT      O 8386   6.734   4.524   3.056
  712WAT     H1 8387   6.823   4.550   3.081
  712WAT     H2 8388   6.737   4.517   2.960
  713WAT      O 8389   6.840   1.347   4.958
  713WAT     H1 8390   6.916   1.404   4.944
  713WAT     H2 8391   6.794   1.347   4.874
  714WAT      O 8392   7.491   8.451   2.969
  714WAT     H1 8393   7.449   8.533   2.998
  714WAT     H2 8394   7.566   8.480   2.917
  715WAT      O 8395   3.054   8.656   3.778
  715WAT     H1 8396   2.976   8.640   3.832
  715WAT     H2 8397   3.125   8.612   3.825
  716WAT      O 8398   7.101   5.005   7.918
  716WAT     H1 8399   7.033   5.065   7.948
  716WAT     H2 8400   7.071   4.919   7.948
  717WAT      O 8401   6.800   8.547   7.603
  717WAT     H1 8402   6.849   8.605   7.663
  717WAT     H2 8403   6.837   8.566   7.517
  718WAT      O 8404   4.822   6.098   4.593
  718WAT     H1 8405   4.893   6.152   4.628
  718WAT     H2 8406   4.800   6.140   4.510
  719WAT      O 8407   1.351   3.623   3.913
  719WAT     H1 8408   1.302   3.540   3.915
  719WAT     H2 8409   1.437   3.601   3.949
  720WAT      O 8410   4.136   7.557   0.964
  720WAT     H1 8411   4.113   7.626   1.026
  720WAT     H2 8412   4.225   7.577   0.937
  721WAT      O 8413   7.653   2.018   3.023
  721WAT     H1 8414   7.629   2.069   2.946
  721WAT     H2 8415   7.688   2.082   3.085
  722WAT      O 8416   1.248   0.286   5.890
  722WAT     H1 8417   1.263   0.251   5.802
  722WAT     H2 8418   1.156   0.314   5.890
  723WAT      O 8419   1.012   4.241   3.787
  723WAT     H1 8420   1.042   4.331   3.795
  723WAT     H2 8421   0.952   4.228   3.861
  724WAT      O 8422   7.598   4.644   2.797
  724WAT     H1 8423   7.533   4.649   2.726
  724WAT     H2 8424   7.557   4.691   2.870
  725WAT      O 8425   2.053   7.255   7.705
  725WAT     H1 8426   2.140   7.289   7.723
  725WAT     H2 8427   2.016   7.235   7.791
  726WAT      O 8428   6.329   8.195   4.375
  726WAT     H1 8429   6.269   8.187   4.301
  726WAT     H2 8430   6.284   8.253   4.436
  727WAT      O 8431   6.682   8.668   3.989
  727WAT     H1 8432   6.770   8.645   3.961
  727WAT     H2 8433   6.624   8.615   3.935
  728WAT      O 8434   8.079   3.609   0.872
  728WAT     H1 8435   8.035   3.691   0.850
  728WAT     H2 8436   8.105   3.619   0.963
  729WAT      O 8437   6.151   1.180   0.086
  729WAT     H1 8438   6.102   1.256   0.054
  729WAT     H2 8439   6.084   1.116   0.111
  730WAT      O 8440   7.090   2.209   5.015
  730WAT     H1 8441   7.021   2.267   5.046
  730WAT     H2 8442   7.171   2.260   5.026
  731WAT      O 8443   7.875   9.343   0.897
  731WAT     H1 8444   7.929   9.287   0.840
  731WAT     H2 8445   7.938   9.400   0.941
  732WAT      O 8446   1.107   6.495   4.140
  732WAT     H1 8447   1.037   6.447   4.184
  732WAT     H2 8448   1.089   6.484   4.046
  733WAT      O 8449   8.089   5.132   4.658
  733WAT     H1 8450   8.093   5.203   4.594
  733WAT     H2 8451   7.996   5.115   4.669
  734WAT      O 8452   1.482   6.906   2.884
  734WAT     H1 8453   1.431   6.870   2.811
  734WAT     H2 8454   1.488   6.834   2.947
  735WAT      O 8455   0.631   7.149   5.031
  735WAT     H1 8456   0.650   7.063   4.995
  735WAT     H2 8457   0.670   7.148   5.119
  736WAT      O 8458   5.526   3.403   0.991
  736WAT     H1 8459   5.433   3.424   0.987
  736WAT     H2 8460   5.563   3.472   1.046
  737WAT      O 8461   6.695   3.149   4.930
  737WAT     H1 8462   6.782   3.116   4.952
  737WAT     H2 8463   6.704   3.183   4.841
  738WAT      O 8464   5.938   5.995   0.430
  738WAT     H1 8465   5.914   5.905   0.411
  738WAT     H2 8466   6.032   5.992   0.446
  739WAT      O 8467   3.238   2.278   7.084
  739WAT     H1 8468   3.195   2.358   7.115
  739WAT     H2 8469   3.170   2.210   7.090
  740WAT      O 8470   7.598   9.538   5.996
  740WAT     H1 8471   7.615   9.627   5.965
  740WAT     H2 8472   7.548   9.497   5.925
  741WAT      O 8473   4.452   1.649   6.168
  741WAT     H1 8474   4.435   1.556   6.185
  741WAT     H2 8475   4.434   1.692   6.251
  742WAT      O 8476   6.784   1.169   4.250
  742WAT     H1 8477   6.800   1.165   4.156
  742WAT     H2 8478   6.727   1.245   4.262
  743WAT      O 8479   2.776   7.595   7.755
  743WAT     H1 8480   2.720   7.533   7.803
  743WAT     H2 8481   2.854   7.603   7.809
  744WAT      O 8482   6.271   2.655   7.123
  744WAT     H1 8483   6.306   2.631   7.209
  744WAT     H2 8484   6.227   2.576   7.091
  745WAT      O 8485   3.880   5.836   0.288
  745WAT     H1 8486   3.834   5.761   0.326
  745WAT     H2 8487   3.811   5.892   0.254
  746WAT      O 8488   1.582   7.428   5.458
  746WAT     H1 8489   1.656   7.459   5.510
  746WAT     H2 8490   1.599   7.335   5.443
  747WAT      O 8491   2.842   2.818   7.903
  747WAT     H1 8492   2.816   2.737   7.946
  747WAT     H2 8493   2.933   2.831   7.929
  748WAT      O 8494   7.717   0.155   0.548
  748WAT     H1 8495   7.677   0.208   0.479
  748WAT     H2 8496   7.767   0.088   0.501
  749WAT      O 8497   4.136   5.082   6.385
  749WAT     H1 8498   4.194   5.154   6.409
  749WAT     H2 8499   4.095   5.111   6.303
  750WAT      O 8500   2.964   0.779   7.327
  750WAT     H1 8501   2.933   0.840   7.259
  750WAT     H2 8502   3.055   0.805   7.343
  751WAT      O 8503   4.876   0.540   3.422
  751WAT     H1 8504   4.792   0.570   3.456
  751WAT     H2 8505   4.856   0.456   3.380
  752WAT      O 8506   7.254   8.591   5.371
  752WAT     H1 8507   7.299   8.530   5.430
  752WAT     H2 8508   7.323   8.626   5.316
  753WAT      O 8509   1.267   0.915   5.809
  753WAT     H1 8510   1.335   0.862   5.767
  753WAT     H2 8511   1.202   0.851   5.838
  754WAT      O 8512   7.206   3.115   3.907
  754WAT     H1 8513   7.249   3.170   3.972
  754WAT     H2 8514   7.240   3.027   3.924
  755WAT      O 8515   4.008   0.982   7.955
  755WAT     H1 8516   4.092   0.952   7.920
  755WAT     H2 8517   3.949   0.982   7.880
  756WAT      O 8518   1.896   6.862   3.985
  756WAT     H1 8519   1.923   6.903   4.067
  756WAT     H2 8520   1.863   6.776   4.011
  757WAT      O 8521   7.076   5.600   7.084
  757WAT     H1 8522   7.022   5.651   7.144
  757WAT     H2 8523   7.056   5.635   6.998
  758WAT      O 8524   7.559   4.087   5.219
  758WAT     H1 8525   7.639   4.056   5.261
  758WAT     H2 8526   7.491   4.078   5.287
  759WAT      O 8527   1.232   0.541   8.056
  759WAT     H1 8528   1.318   0.498   8.061
  759WAT     H2 8529   1.220   0.560   7.963
  760WAT      O 8530   3.602   0.952   3.994
  760WAT     H1 8531   3.562   0.971   3.910
  760WAT     H2 8532   3.568   0.866   4.018
  761WAT      O 8533   1.979   1.616   3.882
  761WAT     H1 8534   2.063   1.574   3.900
  761WAT     H2 8535   1.930   1.551   3.832
  762WAT      O 8536   3.964   9.494   3.577
  762WAT     H1 8537   4.013   9.444   3.512
  762WAT     H2 8538   3.887   9.526   3.529
  763WAT      O 8539   7.118   2.647   0.907
  763WAT     H1 8540   7.118   2.739   0.933
  763WAT     H2 8541   7.094   2.648   0.815
  764WAT      O 8542   0.317   2.577   0.723
  764WAT     H1 8543   0.246   2.628   0.682
  764WAT     H2 8544   0.315   2.493   0.677
  765WAT      O 8545   7.199   8.584   0.038
  765WAT     H1 8546   7.233   8.662  -0.005
  765WAT     H2 8547   7.275   8.548   0.084
  766WAT      O 8548   0.257   8.676   4.795
  766WAT     H1 8549   0.286   8.639   4.878
  766WAT     H2 8550   0.234   8.601   4.741
  767WAT      O 8551   6.884   2.009   1.974
  767WAT     H1 8552   6.940   1.997   1.898
  767WAT     H2 8553   6.937   2.060   2.035
  768WAT      O 8554   0.094   4.062   8.282
  768WAT     H1 8555   0.069   4.100   8.366
  768WAT     H2 8556   0.188   4.046   8.290
  769WAT      O 8557   1.269   0.892   2.650
  769WAT     H1 8558   1.200   0.907   2.714
  769WAT     H2 8559   1.336   0.842   2.697
  770WAT      O 8560   7.396   0.381   8.132
  770WAT     H1 8561   7.451   0.450   8.093
  770WAT     H2 8562   7.307   0.406   8.108
  771WAT      O 8563   0.500   6.519   8.285
  771WAT     H1 8564   0.460   6.580   8.223
  771WAT     H2 8565   0.577   6.486   8.239
  772WAT      O 8566   1.994   7.414   2.712
  772WAT     H1 8567   2.021   7.323   2.709
  772WAT     H2 8568   2.072   7.462   2.740
  773WAT      O 8569   2.373   5.329   2.257
  773WAT     H1 8570   2.287   5.287   2.256
  773WAT     H2 8571   2.358   5.412   2.302
  774WAT      O 8572   2.089   7.696   1.782
  774WAT     H1 8573   2.061   7.719   1.694
  774WAT     H2 8574   2.173   7.652   1.769
  775WAT      O 8575   3.424   5.664   2.935
  775WAT     H1 8576   3.406   5.659   2.841
  775WAT     H2 8577   3.339   5.644   2.976
  776WAT      O 8578   6.125   0.665   6.476
  776WAT     H1 8579   6.180   0.742   6.490
  776WAT     H2 8580   6.135   0.644   6.383
  777WAT      O 8581   1.585   0.377   2.208
  777WAT     H1 8582   1.585   0.424   2.125
  777WAT     H2 8583   1.549   0.291   2.187
  778WAT      O 8584   0.538   9.646   6.145
  778WAT     H1 8585   0.590   9.704   6.200
  778WAT     H2 8586   0.562   9.557   6.174
  779WAT      O 8587   2.776   4.143   6.384
  779WAT     H1 8588   2.730   4.100   6.455
  779WAT     H2 8589   2.758   4.089   6.307
  780WAT      O 8590   4.840   1.854   7.407
  780WAT     H1 8591   4.787   1.931   7.386
  780WAT     H2 8592   4.777   1.791   7.442
  781WAT      O 8593   0.164   8.178   2.095
  781WAT     H1 8594   0.160   8.118   2.170
  781WAT     H2 8595   0.223   8.135   2.033
  782WAT      O 8596   8.186   1.293   4.873
  782WAT     H1 8597   8.278   1.279   4.895
  782WAT     H2 8598   8.188   1.340   4.790
  783WAT      O 8599   7.086   1.141   1.374
  783WAT     H1 8600   7.001   1.098   1.359
  783WAT     H2 8601   7.083   1.165   1.467
  784WAT      O 8602   7.956   9.018   7.879
  784WAT     H1 8603   8.028   8.977   7.832
  784WAT     H2 8604   7.988   9.028   7.968
  785WAT      O 8605   0.978   5.753   2.491
  785WAT     H1 8606   1.004   5.841   2.465
  785WAT     H2 8607   0.908   5.766   2.554
  786WAT      O 8608   7.598   8.199   8.409
  786WAT     H1 8609   7.519   8.149   8.430
  786WAT     H2 8610   7.610   8.187   8.315
  787WAT      O 8611   3.775   3.122   6.794
  787WAT     H1 8612   3.841   3.125   6.864
  787WAT     H2 8613   3.815   3.068   6.726
  788WAT      O 8614   0.126   9.580   7.900
  788WAT     H1 8615   0.171   9.503   7.865
  788WAT     H2 8616   0.193   9.627   7.949
  789WAT      O 8617   7.488   9.694   6.807
  789WAT     H1 8618   7.548   9.739   6.748
  789WAT     H2 8619   7.543   9.669   6.881
  790WAT      O 8620   6.020   4.368   2.958
  790WAT     H1 8621   5.953   4.312   2.921
  790WAT     H2 8622   6.033   4.437   2.893
  791WAT      O 8623   6.619   2.374   7.023
  791WAT     H1 8624   6.604   2.331   6.939
  791WAT     H2 8625   6.583   2.313   7.088
  792WAT      O 8626   1.065   2.005   7.537
  792WAT     H1 8627   0.981   2.016   7.492
  792WAT     H2 8628   1.122   1.964   7.471
  793WAT      O 8629   6.150   8.705   5.372
  793WAT     H1 8630   6.112   8.729   5.287
  793WAT     H2 8631   6.203   8.782   5.396
  794WAT      O 8632   5.493   2.575   3.381
  794WAT     H1 8633   5.495   2.651   3.440
  794WAT     H2 8634   5.461   2.610   3.298
  795WAT      O 8635   1.314   4.860   1.743
  795WAT     H1 8636   1.371   4.921   1.790
  795WAT     H2 8637   1.363   4.778   1.742
  796WAT      O 8638   3.446   0.547   3.464
  796WAT     H1 8639   3.435   0.464   3.510
  796WAT     H2 8640   3.528   0.537   3.416
  797WAT      O 8641   8.116   6.313   3.840
  797WAT     H1 8642   8.113   6.225   3.877
  797WAT     H2 8643   8.055   6.364   3.893
  798WAT      O 8644   4.974   6.909   3.134
  798WAT     H1 8645   4.978   7.003   3.154
  798WAT     H2 8646   4.881   6.889   3.130
  799WAT      O 8647  -0.102   7.887   3.979
  799WAT     H1 8648  -0.050   7.955   4.022
  799WAT     H2 8649  -0.054   7.868   3.898
  800WAT      O 8650   4.751   9.340   6.427
  800WAT     H1 8651   4.806   9.265   6.450
  800WAT     H2 8652   4.717   9.372   6.511
  801WAT      O 8653   0.211   9.015   7.056
  801WAT     H1 8654   0.299   9.031   7.023
  801WAT     H2 8655   0.172   8.956   6.991
  802WAT      O 8656   6.195   6.251   6.541
  802WAT     H1 8657   6.113   6.229   6.585
  802WAT     H2 8658   6.169   6.313   6.473
  803WAT      O 8659   2.981   8.734   1.989
  803WAT     H1 8660   2.930   8.655   1.970
  803WAT     H2 8661   2.999   8.773   1.904
  804WAT      O 8662   0.006   6.077   0.990
  804WAT     H1 8663  -0.051   6.088   0.914
  804WAT     H2 8664  -0.006   5.986   1.016
  805WAT      O 8665   2.828   6.796   6.415
  805WAT     H1 8666   2.830   6.742   6.493
  805WAT     H2 8667   2.860   6.739   6.345
  806WAT      O 8668  -0.052   7.197   2.924
  806WAT     H1 8669  -0.136   7.199   2.970
  806WAT     H2 8670  -0.040   7.287   2.893
  807WAT      O 8671   0.230   9.385   3.526
  807WAT     H1 8672   0.199   9.294   3.519
  807WAT     H2 8673   0.269   9.390   3.613
  808WAT      O 8674   1.993   9.396   5.957
  808WAT     H1 8675   2.065   9.413   6.018
  808WAT     H2 8676   2.013   9.311   5.919
  809WAT      O 8677   4.521   8.498   1.573
  809WAT     H1 8678   4.434   8.476   1.607
  809WAT     H2 8679   4.547   8.422   1.521
  810WAT      O 8680   3.054   8.734   6.548
  810WAT     H1 8681   2.968   8.695   6.565
  810WAT     H2 8682   3.098   8.671   6.491
  811WAT      O 8683   0.113   0.477   0.375
  811WAT     H1 8684   0.151   0.438   0.454
  811WAT     H2 8685   0.019   0.465   0.385
  812WAT      O 8686   4.879   8.789   3.533
  812WAT     H1 8687   4.876   8.882   3.555
  812WAT     H2 8688   4.954   8.781   3.474
  813WAT      O 8689   6.995   3.841   6.262
  813WAT     H1 8690   7.071   3.899   6.261
  813WAT     H2 8691   6.956   3.855   6.348
  814WAT      O 8692   4.093   1.787   5.876
  814WAT     H1 8693   4.009   1.750   5.904
  814WAT     H2 8694   4.158   1.724   5.906
  815WAT      O 8695   3.785   1.043   1.960
  815WAT     H1 8696   3.739   1.127   1.969
  815WAT     H2 8697   3.787   1.007   2.049
  816WAT      O 8698   0.260   3.833   3.027
  816WAT     H1 8699   0.179   3.782   3.024
  816WAT     H2 8700   0.232   3.920   3.056
  817WAT      O 8701   2.622   8.096   7.113
  817WAT     H1 8702   2.593   8.089   7.204
  817WAT     H2 8703   2.717   8.105   7.120
  818WAT      O 8704   2.874   0.372   2.411
  818WAT     H1 8705   2.922   0.451   2.438
  818WAT     H2 8706   2.919   0.300   2.455
  819WAT      O 8707   4.014   1.611   2.367
  819WAT     H1 8708   3.998   1.678   2.434
  819WAT     H2 8709   4.104   1.628   2.339
  820WAT      O 8710   6.654   6.294   1.991
  820WAT     H1 8711   6.661   6.318   2.084
  820WAT     H2 8712   6.739   6.254   1.970
  821WAT      O 8713   4.517   4.050   4.012
  821WAT     H1 8714   4.438   4.088   4.050
  821WAT     H2 8715   4.492   4.026   3.923
  822WAT      O 8716   8.190   1.304   5.327
  822WAT     H1 8717   8.173   1.373   5.391
  822WAT     H2 8718   8.278   1.272   5.348
  823WAT      O 8719   0.374   7.164   5.064
  823WAT     H1 8720   0.378   7.213   5.147
  823WAT     H2 8721   0.461   7.176   5.025
  824WAT      O 8722   7.354   8.326   2.516
  824WAT     H1 8723   7.338   8.351   2.607
  824WAT     H2 8724   7.301   8.247   2.502
  825WAT      O 8725   7.926   0.237   5.993
  825WAT     H1 8726   7.918   0.292   6.071
  825WAT     H2 8727   7.938   0.299   5.921
  826WAT      O 8728   6.822   3.222   3.935
  826WAT     H1 8729   6.815   3.313   3.907
  826WAT     H2 8730   6.734   3.187   3.927
  827WAT      O 8731   0.806   2.672   4.139
  827WAT     H1 8732   0.797   2.684   4.233
  827WAT     H2 8733   0.893   2.708   4.118
  828WAT      O 8734   7.711   9.361   5.683
  828WAT     H1 8735   7.764   9.361   5.762
  828WAT     H2 8736   7.763   9.314   5.618
  829WAT      O 8737   1.604   2.323   0.737
  829WAT     H1 8738   1.567   2.238   0.760
  829WAT     H2 8739   1.539   2.363   0.679
  830WAT      O 8740   6.129   8.466   1.446
  830WAT     H1 8741   6.162   8.379   1.466
  830WAT     H2 8742   6.204   8.524   1.458
  831WAT      O 8743   6.310   7.954   7.178
  831WAT     H1 8744   6.334   7.893   7.108
  831WAT     H2 8745   6.387   8.009   7.190
  832WAT      O 8746   7.097   9.037   2.533
  832WAT     H1 8747   7.032   9.000   2.592
  832WAT     H2 8748   7.062   9.023   2.445
  833WAT      O 8749   2.452   9.701   3.616
  833WAT     H1 8750   2.451   9.764   3.687
  833WAT     H2 8751   2.367   9.711   3.573
  834WAT      O 8752   0.264   8.741   1.350
  834WAT     H1 8753   0.206   8.666   1.343
  834WAT     H2 8754   0.229   8.792   1.423
  835WAT      O 8755   3.629   8.865   0.848
  835WAT     H1 8756   3.635   8.770   0.850
  835WAT     H2 8757   3.719   8.896   0.853
  836WAT      O 8758   5.870   3.305   1.017
  836WAT     H1 8759   5.897   3.373   0.956
  836WAT     H2 8760   5.792   3.341   1.060
  837WAT      O 8761   8.027   5.505   3.964
  837WAT     H1 8762   8.049   5.425   3.916
  837WAT     H2 8763   7.990   5.563   3.897
  838WAT      O 8764   2.836   2.307   1.098
  838WAT     H1 8765   2.908   2.246   1.082
  838WAT     H2 8766   2.780   2.262   1.161
  839WAT      O 8767   0.920   1.817   5.365
  839WAT     H1 8768   0.926   1.912   5.355
  839WAT     H2 8769   0.939   1.802   5.458
  840WAT      O 8770   1.315   9.017   4.226
  840WAT     H1 8771   1.234   9.032   4.177
  840WAT     H2 8772   1.384   9.026   4.160
  841WAT      O 8773   7.051   5.375   2.939
  841WAT     H1 8774   7.070   5.465   2.967
  841WAT     H2 8775   7.056   5.324   3.020
  842WAT      O 8776   7.878   4.392   4.605
  842WAT     H1 8777   7.892   4.432   4.691
  842WAT     H2 8778   7.785   4.368   4.604
  843WAT      O 8779   6.860   9.304   3.737
  843WAT     H1 8780   6.771   9.320   3.706
  843WAT     H2 8781   6.849   9.268   3.825
  844WAT      O 8782   4.777   1.866   5.132
  844WAT     H1 8783   4.828   1.881   5.052
  844WAT     H2 8784   4.712   1.800   5.107
  845WAT      O 8785   6.736   2.340   8.267
  845WAT     H1 8786   6.717   2.424   8.310
  845WAT     H2 8787   6.652   2.293   8.269
  846WAT      O 8788   0.706   4.353   2.767
  846WAT     H1 8789   0.786   4.362   2.714
  846WAT     H2 8790   0.681   4.261   2.756
  847WAT      O 8791   4.276   0.714   7.002
  847WAT     H1 8792   4.299   0.753   7.086
  847WAT     H2 8793   4.230   0.783   6.955
  848WAT      O 8794   4.790   4.329   7.126
  848WAT     H1 8795   4.884   4.337   7.144
  848WAT     H2 8796   4.757   4.418   7.134
  849WAT      O 8797   4.527   4.007   7.379
  849WAT     H1 8798   4.617   4.017   7.409
  849WAT     H2 8799   4.520   4.066   7.304
  850WAT      O 8800   2.640   6.004   2.726
  850WAT     H1 8801   2.724   6.010   2.771
  850WAT     H2 8802   2.583   6.065   2.774
  851WAT      O 8803   2.477   5.087   6.609
  851WAT     H1 8804   2.547   5.152   6.615
  851WAT     H2 8805   2.511   5.012   6.658
  852WAT      O 8806   6.288   9.495   7.487
  852WAT     H1 8807   6.331   9.413   7.463
  852WAT     H2 8808   6.218   9.505   7.421
  853WAT      O 8809   5.601   3.364   0.694
  853WAT     H1 8810   5.568   3.395   0.778
  853WAT     H2 8811   5.528   3.314   0.657
  854WAT      O 8812   5.856   0.675   5.704
  854WAT     H1 8813   5.771   0.718   5.712
  854WAT     H2 8814   5.906   0.733   5.645
  855WAT      O 8815   1.578   3.414   8.431
  855WAT     H1 8816   1.659   3.408   8.482
  855WAT     H2 8817   1.589   3.349   8.361
  856WAT      O 8818   2.399   5.674   7.055
  856WAT     H1 8819   2.412   5.692   7.148
  856WAT     H2 8820   2.452   5.596   7.038
  857WAT      O 8821   2.353   3.352   0.155
  857WAT     H1 8822   2.448   3.359   0.140
  857WAT     H2 8823   2.337   3.407   0.232
  858WAT      O 8824   1.993   6.165   1.230
  858WAT     H1 8825   1.918   6.116   1.197
  858WAT     H2 8826   2.068   6.132   1.180
  859WAT      O 8827   0.679   2.104   8.244
  859WAT     H1 8828   0.727   2.044   8.187
  859WAT     H2 8829   0.747   2.150   8.294
  860WAT      O 8830   0.053   5.004   2.806
  860WAT     H1 8831   0.137   4.991   2.762
  860WAT     H2 8832   0.038   4.923   2.855
  861WAT      O 8833   1.845   8.839   0.105
  861WAT     H1 8834   1.789   8.761   0.109
  861WAT     H2 8835   1.873   8.852   0.196
  862WAT      O 8836   7.759   1.153   0.554
  862WAT     H1 8837   7.849   1.176   0.573
  862WAT     H2 8838   7.759   1.057   0.549
  863WAT      O 8839   5.503   7.812   4.709
  863WAT     H1 8840   5.538   7.888   4.663
  863WAT     H2 8841   5.573   7.789   4.771
  864WAT      O 8842   1.194   0.653   7.788
  864WAT     H1 8843   1.233   0.592   7.726
  864WAT     H2 8844   1.215   0.740   7.753
  865WAT      O 8845   6.161   5.740   3.219
  865WAT     H1 8846   6.181   5.756   3.127
  865WAT     H2 8847   6.246   5.750   3.263
  866WAT      O 8848   0.928   0.122   3.601
  866WAT     H1 8849   0.944   0.132   3.507
  866WAT     H2 8850   0.984   0.050   3.628
  867WAT      O 8851   5.227   7.958   2.888
  867WAT     H1 8852   5.211   7.933   2.978
  867WAT     H2 8853   5.317   7.929   2.870
  868WAT      O 8854   2.090   2.869   0.962
  868WAT     H1 8855   2.081   2.864   1.057
  868WAT     H2 8856   2.121   2.957   0.945
  869WAT      O 8857   5.860   1.217   7.830
  869WAT     H1 8858   5.914   1.271   7.888
  869WAT     H2 8859   5.920   1.150   7.797
  870WAT      O 8860   2.988   4.120   6.705
  870WAT     H1 8861   2.973   4.093   6.614
  870WAT     H2 8862   3.033   4.204   6.698
  871WAT      O 8863   0.071   9.318   0.531
  871WAT     H1 8864  -0.013   9.357   0.506
  871WAT     H2 8865   0.086   9.251   0.465
  872WAT      O 8866   2.933   1.526   2.675
  872WAT     H1 8867   2.904   1.617   2.682
  872WAT     H2 8868   2.908   1.500   2.586
  873WAT      O 8869   1.492   0.963   4.556
  873WAT     H1 8870   1.420   0.904   4.533
  873WAT     H2 8871   1.539   0.976   4.474
  874WAT      O 8872   3.016   8.015   2.874
  874WAT     H1 8873   3.046   7.984   2.788
  874WAT     H2 8874   3.066   8.095   2.889
  875WAT      O 8875   4.635   9.583   8.433
  875WAT     H1 8876   4.652   9.606   8.525
  875WAT     H2 8877   4.539   9.584   8.426
  876WAT      O 8878   6.421   4.649   1.777
  876WAT     H1 8879   6.336   4.651   1.734
  876WAT     H2 8880   6.416   4.575   1.837
  877WAT      O 8881   7.743   2.205   3.207
  877WAT     H1 8882   7.684   2.156   3.264
  877WAT     H2 8883   7.785   2.269   3.265
  878WAT      O 8884   2.850   6.126   5.833
  878WAT     H1 8885   2.883   6.086   5.914
  878WAT     H2 8886   2.791   6.060   5.796
[truncated: 2,659,802 more chars]
