# Supplementary material for: Role of Enzyme and Active Site Conformational Dynamics in the Catalysis by α-Amylase Explored with QM/MM Molecular Dynamics
Source: J Chem Inf Model. 2022 Jul 26;62(15):3638–50. doi: 10.1021/acs.jcim.2c00691 (PMC9778734; doi:10.1021/acs.jcim.2c00691)
Supplement: Supplementary file 5 — ci2c00691_si_005.zip [file ci2c00691_si_005.zip › SI_gmx-md_inputs/frame_xray/frame_459-r4.gro]

amyl_GMX.gro created by acpype (v: 2020-09-02T11:49:19CEST) on Mon Oct 19 15:37:50 2020 t= 45900.00000 step= 22950000
67992
    1TYR      N    1   4.712   5.597   2.082
    1TYR     H1    2   4.801   5.643   2.097
    1TYR     H2    3   4.639   5.667   2.084
    1TYR     H3    4   4.713   5.555   1.991
    1TYR     CA    5   4.692   5.495   2.185
    1TYR     HA    6   4.610   5.427   2.162
    1TYR     CB    7   4.816   5.411   2.220
    1TYR    HB2    8   4.840   5.350   2.133
    1TYR    HB3    9   4.899   5.475   2.250
    1TYR     CG   10   4.788   5.315   2.331
    1TYR    CD1   11   4.712   5.198   2.310
    1TYR    HD1   12   4.686   5.162   2.212
    1TYR    CE1   13   4.678   5.117   2.421
    1TYR    HE1   14   4.618   5.030   2.399
    1TYR     CZ   15   4.725   5.148   2.550
    1TYR     OH   16   4.685   5.066   2.653
    1TYR     HH   17   4.721   5.101   2.734
    1TYR    CE2   18   4.801   5.266   2.573
    1TYR    HE2   19   4.833   5.286   2.674
    1TYR    CD2   20   4.828   5.348   2.460
    1TYR    HD2   21   4.876   5.442   2.484
    1TYR      C   22   4.625   5.547   2.318
    1TYR      O   23   4.689   5.633   2.385
    2SER      N   24   4.503   5.494   2.343
    2SER      H   25   4.455   5.433   2.277
    2SER     CA   26   4.449   5.503   2.483
    2SER     HA   27   4.537   5.515   2.546
    2SER     CB   28   4.341   5.617   2.487
    2SER    HB2   29   4.337   5.665   2.584
    2SER    HB3   30   4.379   5.687   2.413
    2SER     OG   31   4.219   5.577   2.444
    2SER     HG   32   4.192   5.650   2.387
    2SER      C   33   4.387   5.369   2.530
    2SER      O   34   4.349   5.283   2.442
    3PRO      N   35   4.361   5.351   2.662
    3PRO     CD   36   4.418   5.432   2.767
    3PRO    HD2   37   4.409   5.540   2.753
    3PRO    HD3   38   4.524   5.410   2.774
    3PRO     CG   39   4.357   5.371   2.893
    3PRO    HG2   40   4.262   5.421   2.910
    3PRO    HG3   41   4.432   5.395   2.968
    3PRO     CB   42   4.337   5.221   2.862
    3PRO    HB2   43   4.264   5.172   2.927
    3PRO    HB3   44   4.435   5.173   2.864
    3PRO     CA   45   4.289   5.237   2.721
    3PRO     HA   46   4.313   5.149   2.662
    3PRO      C   47   4.129   5.251   2.712
    3PRO      O   48   4.052   5.207   2.799
    4ASN      N   49   4.088   5.316   2.604
    4ASN      H   50   4.159   5.339   2.536
    4ASN     CA   51   3.950   5.364   2.576
    4ASN     HA   52   3.949   5.413   2.479
    4ASN     CB   53   3.843   5.253   2.563
    4ASN    HB2   54   3.803   5.204   2.651
    4ASN    HB3   55   3.757   5.305   2.521
    4ASN     CG   56   3.872   5.154   2.457
    4ASN    OD1   57   3.863   5.182   2.342
    4ASN    ND2   58   3.911   5.031   2.477
    4ASN   HD21   59   3.920   4.966   2.401
    4ASN   HD22   60   3.916   4.993   2.571
    4ASN      C   61   3.902   5.485   2.671
    4ASN      O   62   3.788   5.497   2.692
    5THR      N   63   3.997   5.562   2.727
    5THR      H   64   4.090   5.556   2.688
    5THR     CA   65   3.968   5.679   2.811
    5THR     HA   66   3.878   5.650   2.865
    5THR     CB   67   4.087   5.705   2.908
    5THR     HB   68   4.082   5.807   2.948
    5THR    CG2   69   4.078   5.600   3.027
    5THR   HG21   70   4.182   5.591   3.058
    5THR   HG22   71   4.016   5.643   3.106
    5THR   HG23   72   4.040   5.503   2.996
    5THR    OG1   73   4.210   5.694   2.840
    5THR    HG1   74   4.249   5.774   2.804
    5THR      C   75   3.934   5.807   2.737
    5THR      O   76   3.949   5.804   2.617
    6GLN      N   77   3.904   5.922   2.803
    6GLN      H   78   3.904   5.922   2.904
    6GLN     CA   79   3.879   6.056   2.740
    6GLN     HA   80   3.938   6.060   2.648
    6GLN     CB   81   3.729   6.061   2.704
    6GLN    HB2   82   3.712   6.148   2.640
    6GLN    HB3   83   3.707   5.975   2.641
    6GLN     CG   84   3.621   6.065   2.816
    6GLN    HG2   85   3.616   5.975   2.877
    6GLN    HG3   86   3.644   6.150   2.881
    6GLN     CD   87   3.485   6.089   2.759
    6GLN    OE1   88   3.427   6.003   2.704
    6GLN    NE2   89   3.423   6.201   2.773
    6GLN   HE21   90   3.328   6.189   2.741
    6GLN   HE22   91   3.460   6.270   2.837
    6GLN      C   92   3.930   6.172   2.823
    6GLN      O   93   3.959   6.151   2.945
    7GLN      N   94   3.953   6.289   2.761
    7GLN      H   95   3.915   6.297   2.668
    7GLN     CA   96   3.972   6.413   2.838
    7GLN     HA   97   3.972   6.492   2.763
    7GLN     CB   98   3.838   6.444   2.918
    7GLN    HB2   99   3.825   6.355   2.980
    7GLN    HB3  100   3.842   6.535   2.978
    7GLN     CG  101   3.706   6.457   2.838
    7GLN    HG2  102   3.708   6.544   2.773
    7GLN    HG3  103   3.695   6.375   2.767
    7GLN     CD  104   3.583   6.469   2.925
    7GLN    OE1  105   3.505   6.381   2.950
    7GLN    NE2  106   3.559   6.584   2.984
    7GLN   HE21  107   3.465   6.591   3.021
    7GLN   HE22  108   3.619   6.664   2.968
    7GLN      C  109   4.092   6.433   2.937
    7GLN      O  110   4.084   6.514   3.030
    8GLY      N  111   4.197   6.357   2.922
    8GLY      H  112   4.203   6.297   2.841
    8GLY     CA  113   4.323   6.374   3.000
    8GLY    HA2  114   4.412   6.357   2.938
    8GLY    HA3  115   4.332   6.479   3.026
    8GLY      C  116   4.355   6.287   3.127
    8GLY      O  117   4.431   6.329   3.221
    9ARG      N  118   4.288   6.168   3.136
    9ARG      H  119   4.231   6.142   3.056
    9ARG     CA  120   4.261   6.094   3.267
    9ARG     HA  121   4.288   6.157   3.352
    9ARG     CB  122   4.111   6.072   3.281
    9ARG    HB2  123   4.062   6.023   3.197
    9ARG    HB3  124   4.100   6.019   3.376
    9ARG     CG  125   4.036   6.205   3.275
    9ARG    HG2  126   4.076   6.259   3.361
    9ARG    HG3  127   4.056   6.260   3.184
    9ARG     CD  128   3.888   6.195   3.282
    9ARG    HD2  129   3.860   6.139   3.193
    9ARG    HD3  130   3.865   6.153   3.380
    9ARG     NE  131   3.823   6.331   3.266
    9ARG     HE  132   3.882   6.413   3.254
    9ARG     CZ  133   3.688   6.357   3.268
    9ARG    NH1  134   3.592   6.270   3.272
    9ARG   HH11  135   3.619   6.173   3.275
    9ARG   HH12  136   3.495   6.293   3.257
    9ARG    NH2  137   3.643   6.479   3.269
    9ARG   HH21  138   3.702   6.561   3.272
    9ARG   HH22  139   3.543   6.493   3.261
    9ARG      C  140   4.341   5.961   3.252
    9ARG      O  141   4.334   5.888   3.150
   10THR      N  142   4.418   5.927   3.357
   10THR      H  143   4.420   6.001   3.426
   10THR     CA  144   4.524   5.831   3.352
   10THR     HA  145   4.518   5.780   3.256
   10THR     CB  146   4.659   5.911   3.360
   10THR     HB  147   4.745   5.844   3.363
   10THR    CG2  148   4.666   6.005   3.243
   10THR   HG21  149   4.637   5.953   3.152
   10THR   HG22  150   4.600   6.089   3.266
   10THR   HG23  151   4.767   6.045   3.233
   10THR    OG1  152   4.667   5.988   3.480
   10THR    HG1  153   4.615   6.067   3.468
   10THR      C  154   4.525   5.719   3.457
   10THR      O  155   4.630   5.654   3.463
   11SER      N  156   4.416   5.684   3.533
   11SER      H  157   4.337   5.746   3.526
   11SER     CA  158   4.409   5.570   3.630
   11SER     HA  159   4.468   5.483   3.601
   11SER     CB  160   4.465   5.622   3.768
   11SER    HB2  161   4.541   5.698   3.748
   11SER    HB3  162   4.383   5.670   3.821
   11SER     OG  163   4.505   5.507   3.842
   11SER     HG  164   4.587   5.473   3.805
   11SER      C  165   4.268   5.520   3.649
   11SER      O  166   4.169   5.582   3.622
   12ILE      N  167   4.251   5.398   3.703
   12ILE      H  168   4.331   5.345   3.735
   12ILE     CA  169   4.111   5.346   3.725
   12ILE     HA  170   4.045   5.432   3.715
   12ILE     CB  171   4.078   5.234   3.629
   12ILE     HB  172   3.979   5.196   3.654
   12ILE    CG2  173   4.084   5.278   3.484
   12ILE   HG21  174   4.053   5.201   3.413
   12ILE   HG22  175   4.013   5.361   3.476
   12ILE   HG23  176   4.185   5.310   3.461
   12ILE    CG1  177   4.178   5.118   3.647
   12ILE   HG12  178   4.278   5.152   3.619
   12ILE   HG13  179   4.187   5.092   3.753
   12ILE    CD1  180   4.149   4.988   3.569
   12ILE   HD11  181   4.045   4.957   3.577
   12ILE   HD12  182   4.184   4.995   3.466
   12ILE   HD13  183   4.212   4.911   3.615
   12ILE      C  184   4.097   5.310   3.873
   12ILE      O  185   4.190   5.270   3.946
   13VAL      N  186   3.974   5.330   3.927
   13VAL      H  187   3.908   5.377   3.867
   13VAL     CA  188   3.954   5.300   4.069
   13VAL     HA  189   4.049   5.274   4.116
   13VAL     CB  190   3.900   5.417   4.151
   13VAL     HB  191   3.981   5.490   4.156
   13VAL    CG1  192   3.778   5.486   4.088
   13VAL   HG11  193   3.815   5.552   4.010
   13VAL   HG12  194   3.704   5.419   4.043
   13VAL   HG13  195   3.730   5.552   4.161
   13VAL    CG2  196   3.857   5.390   4.292
   13VAL   HG21  197   3.801   5.296   4.297
   13VAL   HG22  198   3.940   5.382   4.362
   13VAL   HG23  199   3.801   5.468   4.344
   13VAL      C  200   3.875   5.173   4.082
   13VAL      O  201   3.768   5.157   4.014
   14HIE      N  202   3.930   5.074   4.155
   14HIE      H  203   4.024   5.081   4.192
   14HIE     CA  204   3.851   4.955   4.191
   14HIE     HA  205   3.787   4.919   4.110
   14HIE     CB  206   3.947   4.826   4.216
   14HIE    HB2  207   4.008   4.805   4.128
   14HIE    HB3  208   4.007   4.844   4.305
   14HIE     CG  209   3.868   4.701   4.235
   14HIE    ND1  210   3.760   4.661   4.157
   14HIE    CE1  211   3.726   4.539   4.202
   14HIE    HE1  212   3.662   4.473   4.145
   14HIE    NE2  213   3.812   4.502   4.303
   14HIE    HE2  214   3.807   4.422   4.364
   14HIE    CD2  215   3.900   4.604   4.327
   14HIE    HD2  216   3.984   4.598   4.394
   14HIE      C  217   3.755   4.985   4.307
   14HIE      O  218   3.779   4.977   4.423
   15LEU      N  219   3.632   5.019   4.272
   15LEU      H  220   3.612   5.025   4.173
   15LEU     CA  221   3.520   5.040   4.366
   15LEU     HA  222   3.553   5.081   4.462
   15LEU     CB  223   3.420   5.140   4.306
   15LEU    HB2  224   3.392   5.104   4.207
   15LEU    HB3  225   3.331   5.156   4.367
   15LEU     CG  226   3.475   5.281   4.286
   15LEU     HG  227   3.552   5.267   4.210
   15LEU    CD1  228   3.359   5.363   4.231
   15LEU   HD11  229   3.282   5.367   4.308
   15LEU   HD12  230   3.384   5.467   4.211
   15LEU   HD13  231   3.324   5.316   4.139
   15LEU    CD2  232   3.521   5.354   4.417
   15LEU   HD21  233   3.614   5.309   4.450
   15LEU   HD22  234   3.541   5.460   4.406
   15LEU   HD23  235   3.442   5.352   4.492
   15LEU      C  236   3.451   4.911   4.414
   15LEU      O  237   3.330   4.888   4.400
   16PHE      N  238   3.535   4.822   4.470
   16PHE      H  239   3.627   4.861   4.486
   16PHE     CA  240   3.501   4.692   4.528
   16PHE     HA  241   3.487   4.624   4.444
   16PHE     CB  242   3.622   4.642   4.606
   16PHE    HB2  243   3.701   4.626   4.532
   16PHE    HB3  244   3.662   4.716   4.676
   16PHE     CG  245   3.596   4.516   4.684
   16PHE    CD1  246   3.575   4.391   4.621
   16PHE    HD1  247   3.575   4.384   4.513
   16PHE    CE1  248   3.561   4.272   4.699
   16PHE    HE1  249   3.551   4.178   4.647
   16PHE     CZ  250   3.580   4.279   4.837
   16PHE     HZ  251   3.582   4.183   4.887
   16PHE    CE2  252   3.605   4.401   4.894
   16PHE    HE2  253   3.604   4.413   5.001
   16PHE    CD2  254   3.618   4.522   4.822
   16PHE    HD2  255   3.648   4.613   4.873
   16PHE      C  256   3.369   4.703   4.603
   16PHE      O  257   3.344   4.799   4.676
   17GLU      N  258   3.276   4.606   4.586
   17GLU      H  259   3.299   4.528   4.526
   17GLU     CA  260   3.142   4.596   4.643
   17GLU     HA  261   3.081   4.528   4.584
   17GLU     CB  262   3.144   4.526   4.786
   17GLU    HB2  263   3.201   4.581   4.860
   17GLU    HB3  264   3.040   4.527   4.819
   17GLU     CG  265   3.182   4.371   4.781
   17GLU    HG2  266   3.269   4.356   4.718
   17GLU    HG3  267   3.207   4.339   4.883
   17GLU     CD  268   3.071   4.282   4.722
   17GLU    OE1  269   2.966   4.334   4.674
   17GLU    OE2  270   3.087   4.154   4.728
   17GLU      C  271   3.054   4.724   4.639
   17GLU      O  272   2.943   4.711   4.695
   18TRP      N  273   3.078   4.836   4.566
   18TRP      H  274   3.161   4.835   4.509
   18TRP     CA  275   2.970   4.939   4.551
   18TRP     HA  276   2.927   4.960   4.649
   18TRP     CB  277   3.040   5.070   4.509
   18TRP    HB2  278   3.102   5.058   4.420
   18TRP    HB3  279   2.960   5.129   4.465
   18TRP     CG  280   3.103   5.163   4.612
   18TRP    CD1  281   3.179   5.120   4.716
   18TRP    HD1  282   3.205   5.017   4.731
   18TRP    NE1  283   3.223   5.230   4.782
   18TRP    HE1  284   3.298   5.221   4.850
   18TRP    CE2  285   3.178   5.353   4.733
   18TRP    CZ2  286   3.196   5.483   4.772
   18TRP    HZ2  287   3.260   5.505   4.856
   18TRP    CH2  288   3.147   5.580   4.684
   18TRP    HH2  289   3.147   5.685   4.709
   18TRP    CZ3  290   3.072   5.540   4.566
   18TRP    HZ3  291   3.031   5.617   4.503
   18TRP    CE3  292   3.037   5.404   4.540
   18TRP    HE3  293   2.969   5.373   4.462
   18TRP    CD2  294   3.103   5.307   4.617
   18TRP      C  295   2.851   4.909   4.459
   18TRP      O  296   2.850   4.818   4.375
   19ARG      N  297   2.742   4.987   4.481
   19ARG      H  298   2.754   5.059   4.551
   19ARG     CA  299   2.610   4.981   4.410
   19ARG     HA  300   2.587   4.880   4.377
   19ARG     CB  301   2.497   5.021   4.511
   19ARG    HB2  302   2.533   5.108   4.566
   19ARG    HB3  303   2.417   5.060   4.448
   19ARG     CG  304   2.444   4.915   4.611
   19ARG    HG2  305   2.377   4.849   4.556
   19ARG    HG3  306   2.525   4.851   4.647
   19ARG     CD  307   2.366   4.991   4.727
   19ARG    HD2  308   2.370   4.929   4.816
   19ARG    HD3  309   2.430   5.071   4.766
   19ARG     NE  310   2.226   5.043   4.710
   19ARG     HE  311   2.165   4.967   4.683
   19ARG     CZ  312   2.178   5.167   4.696
   19ARG    NH1  313   2.248   5.276   4.707
   19ARG   HH11  314   2.347   5.262   4.691
   19ARG   HH12  315   2.203   5.365   4.696
   19ARG    NH2  316   2.050   5.178   4.669
   19ARG   HH21  317   1.992   5.096   4.660
   19ARG   HH22  318   2.013   5.269   4.646
   19ARG      C  319   2.616   5.077   4.292
   19ARG      O  320   2.651   5.195   4.302
   20TRP      N  321   2.565   5.030   4.178
   20TRP      H  322   2.524   4.938   4.193
   20TRP     CA  323   2.550   5.096   4.048
   20TRP     HA  324   2.651   5.107   4.009
   20TRP     CB  325   2.472   5.007   3.956
   20TRP    HB2  326   2.366   5.019   3.979
   20TRP    HB3  327   2.489   5.054   3.859
   20TRP     CG  328   2.507   4.856   3.958
   20TRP    CD1  329   2.412   4.752   3.935
   20TRP    HD1  330   2.306   4.761   3.921
   20TRP    NE1  331   2.480   4.633   3.946
   20TRP    HE1  332   2.445   4.540   3.927
   20TRP    CE2  333   2.614   4.653   3.947
   20TRP    CZ2  334   2.726   4.564   3.954
   20TRP    HZ2  335   2.717   4.461   3.924
   20TRP    CH2  336   2.855   4.617   3.981
   20TRP    HH2  337   2.935   4.545   3.992
   20TRP    CZ3  338   2.870   4.755   4.000
   20TRP    HZ3  339   2.967   4.790   4.029
   20TRP    CE3  340   2.763   4.841   3.989
   20TRP    HE3  341   2.780   4.944   4.016
   20TRP    CD2  342   2.636   4.795   3.961
   20TRP      C  343   2.480   5.235   4.064
   20TRP      O  344   2.529   5.333   4.009
   21VAL      N  345   2.382   5.245   4.160
   21VAL      H  346   2.332   5.161   4.187
   21VAL     CA  347   2.312   5.374   4.182
   21VAL     HA  348   2.309   5.414   4.080
   21VAL     CB  349   2.163   5.342   4.237
   21VAL     HB  350   2.109   5.436   4.243
   21VAL    CG1  351   2.091   5.265   4.125
   21VAL   HG11  352   2.091   5.328   4.036
   21VAL   HG12  353   2.135   5.166   4.114
   21VAL   HG13  354   1.987   5.243   4.149
   21VAL    CG2  355   2.181   5.275   4.375
   21VAL   HG21  356   2.216   5.345   4.449
   21VAL   HG22  357   2.087   5.225   4.400
   21VAL   HG23  358   2.251   5.192   4.370
   21VAL      C  359   2.392   5.468   4.268
   21VAL      O  360   2.366   5.591   4.266
   22ASP      N  361   2.484   5.422   4.348
   22ASP      H  362   2.501   5.323   4.345
   22ASP     CA  363   2.583   5.515   4.411
   22ASP     HA  364   2.531   5.603   4.448
   22ASP     CB  365   2.645   5.437   4.531
   22ASP    HB2  366   2.688   5.340   4.509
   22ASP    HB3  367   2.732   5.492   4.568
   22ASP     CG  368   2.549   5.434   4.654
   22ASP    OD1  369   2.504   5.542   4.701
   22ASP    OD2  370   2.531   5.328   4.712
   22ASP      C  371   2.689   5.559   4.310
   22ASP      O  372   2.719   5.678   4.296
   23ILE      N  373   2.753   5.469   4.233
   23ILE      H  374   2.726   5.372   4.233
   23ILE     CA  375   2.856   5.508   4.141
   23ILE     HA  376   2.938   5.556   4.196
   23ILE     CB  377   2.910   5.380   4.078
   23ILE     HB  378   2.826   5.336   4.024
   23ILE    CG2  379   3.021   5.418   3.979
   23ILE   HG21  380   2.987   5.491   3.905
   23ILE   HG22  381   3.108   5.451   4.036
   23ILE   HG23  382   3.055   5.336   3.917
   23ILE    CG1  383   2.965   5.280   4.175
   23ILE   HG12  384   3.046   5.340   4.217
   23ILE   HG13  385   2.894   5.250   4.252
   23ILE    CD1  386   3.013   5.146   4.119
   23ILE   HD11  387   3.098   5.157   4.052
   23ILE   HD12  388   3.054   5.084   4.199
   23ILE   HD13  389   2.932   5.107   4.058
   23ILE      C  390   2.804   5.602   4.029
   23ILE      O  391   2.871   5.700   4.006
   24ALA      N  392   2.681   5.580   3.990
   24ALA      H  393   2.645   5.487   4.010
   24ALA     CA  394   2.612   5.668   3.898
   24ALA     HA  395   2.656   5.665   3.798
   24ALA     CB  396   2.468   5.625   3.891
   24ALA    HB1  397   2.407   5.698   3.839
   24ALA    HB2  398   2.464   5.525   3.847
   24ALA    HB3  399   2.436   5.616   3.995
   24ALA      C  400   2.619   5.818   3.940
   24ALA      O  401   2.619   5.902   3.856
   25LEU      N  402   2.607   5.842   4.071
   25LEU      H  403   2.599   5.758   4.127
   25LEU     CA  404   2.608   5.974   4.131
   25LEU     HA  405   2.576   6.056   4.066
   25LEU     CB  406   2.519   5.970   4.255
   25LEU    HB2  407   2.423   5.920   4.240
   25LEU    HB3  408   2.568   5.907   4.329
   25LEU     CG  409   2.498   6.103   4.333
   25LEU     HG  410   2.600   6.129   4.361
   25LEU    CD1  411   2.427   6.207   4.252
   25LEU   HD11  412   2.398   6.297   4.306
   25LEU   HD12  413   2.494   6.248   4.175
   25LEU   HD13  414   2.341   6.174   4.195
   25LEU    CD2  415   2.414   6.096   4.460
   25LEU   HD21  416   2.314   6.063   4.434
   25LEU   HD22  417   2.447   6.015   4.525
   25LEU   HD23  418   2.408   6.185   4.524
   25LEU      C  419   2.756   6.014   4.164
   25LEU      O  420   2.789   6.132   4.124
   26GLU      N  421   2.838   5.916   4.215
   26GLU      H  422   2.800   5.823   4.227
   26GLU     CA  423   2.984   5.935   4.233
   26GLU     HA  424   2.984   6.009   4.313
   26GLU     CB  425   3.040   5.808   4.296
   26GLU    HB2  426   2.974   5.771   4.375
   26GLU    HB3  427   3.040   5.732   4.218
   26GLU     CG  428   3.184   5.816   4.351
   26GLU    HG2  429   3.230   5.718   4.356
   26GLU    HG3  430   3.232   5.866   4.267
   26GLU     CD  431   3.192   5.878   4.496
   26GLU    OE1  432   3.100   5.958   4.531
   26GLU    OE2  433   3.294   5.850   4.568
   26GLU      C  434   3.052   5.991   4.108
   26GLU      O  435   3.127   6.086   4.119
   27CYX      N  436   3.017   5.945   3.985
   27CYX      H  437   2.956   5.866   3.996
   27CYX     CA  438   3.074   5.983   3.858
   27CYX     HA  439   3.179   5.961   3.876
   27CYX     CB  440   3.016   5.894   3.745
   27CYX    HB2  441   2.910   5.878   3.760
   27CYX    HB3  442   3.031   5.947   3.651
   27CYX     SG  443   3.104   5.731   3.742
   27CYX      C  444   3.055   6.132   3.828
   27CYX      O  445   3.146   6.198   3.775
   28GLU      N  446   2.944   6.183   3.874
   28GLU      H  447   2.884   6.117   3.921
   28GLU     CA  448   2.893   6.323   3.843
   28GLU     HA  449   2.957   6.357   3.761
   28GLU     CB  450   2.742   6.325   3.808
   28GLU    HB2  451   2.700   6.297   3.905
   28GLU    HB3  452   2.712   6.426   3.780
   28GLU     CG  453   2.701   6.224   3.699
   28GLU    HG2  454   2.742   6.262   3.605
   28GLU    HG3  455   2.734   6.122   3.719
   28GLU     CD  456   2.550   6.222   3.681
   28GLU    OE1  457   2.476   6.248   3.779
   28GLU    OE2  458   2.500   6.186   3.579
   28GLU      C  459   2.933   6.425   3.951
   28GLU      O  460   2.974   6.537   3.919
   29ARG      N  461   2.918   6.388   4.078
   29ARG      H  462   2.869   6.302   4.101
   29ARG     CA  463   2.970   6.475   4.192
   29ARG     HA  464   2.937   6.576   4.172
   29ARG     CB  465   2.885   6.435   4.310
   29ARG    HB2  466   2.904   6.515   4.382
   29ARG    HB3  467   2.777   6.430   4.300
   29ARG     CG  468   2.933   6.311   4.382
   29ARG    HG2  469   2.940   6.235   4.304
   29ARG    HG3  470   3.031   6.317   4.428
   29ARG     CD  471   2.842   6.268   4.497
   29ARG    HD2  472   2.843   6.342   4.577
   29ARG    HD3  473   2.746   6.264   4.446
   29ARG     NE  474   2.874   6.129   4.539
   29ARG     HE  475   2.969   6.096   4.530
   29ARG     CZ  476   2.794   6.046   4.606
   29ARG    NH1  477   2.669   6.074   4.630
   29ARG   HH11  478   2.631   6.161   4.596
   29ARG   HH12  479   2.621   6.018   4.699
   29ARG    NH2  480   2.843   5.933   4.655
   29ARG   HH21  481   2.942   5.911   4.646
   29ARG   HH22  482   2.779   5.867   4.696
   29ARG      C  483   3.120   6.472   4.223
   29ARG      O  484   3.172   6.570   4.274
   30TYR      N  485   3.192   6.359   4.196
   30TYR      H  486   3.138   6.286   4.152
   30TYR     CA  487   3.331   6.339   4.247
   30TYR     HA  488   3.376   6.431   4.286
   30TYR     CB  489   3.320   6.240   4.362
   30TYR    HB2  490   3.250   6.280   4.436
   30TYR    HB3  491   3.272   6.151   4.322
   30TYR     CG  492   3.446   6.215   4.444
   30TYR    CD1  493   3.513   6.089   4.435
   30TYR    HD1  494   3.455   6.004   4.402
   30TYR    CE1  495   3.647   6.077   4.485
   30TYR    HE1  496   3.704   5.987   4.463
   30TYR     CZ  497   3.716   6.186   4.532
   30TYR     OH  498   3.848   6.186   4.563
   30TYR     HH  499   3.885   6.102   4.536
   30TYR    CE2  500   3.644   6.304   4.561
   30TYR    HE2  501   3.698   6.389   4.600
   30TYR    CD2  502   3.511   6.318   4.515
   30TYR    HD2  503   3.461   6.413   4.504
   30TYR      C  504   3.425   6.293   4.134
   30TYR      O  505   3.530   6.356   4.126
   31LEU      N  506   3.388   6.195   4.053
   31LEU      H  507   3.305   6.139   4.069
   31LEU     CA  508   3.488   6.136   3.962
   31LEU     HA  509   3.579   6.123   4.021
   31LEU     CB  510   3.464   5.992   3.922
   31LEU    HB2  511   3.375   5.999   3.859
   31LEU    HB3  512   3.538   5.948   3.854
   31LEU     CG  513   3.430   5.898   4.038
   31LEU     HG  514   3.337   5.926   4.087
   31LEU    CD1  515   3.425   5.744   3.998
   31LEU   HD11  516   3.348   5.733   3.923
   31LEU   HD12  517   3.523   5.709   3.963
   31LEU   HD13  518   3.399   5.679   4.081
   31LEU    CD2  519   3.545   5.897   4.144
   31LEU   HD21  520   3.637   5.874   4.090
   31LEU   HD22  521   3.562   5.994   4.190
   31LEU   HD23  522   3.517   5.824   4.220
   31LEU      C  523   3.517   6.220   3.837
   31LEU      O  524   3.634   6.224   3.808
   32ALA      N  525   3.420   6.276   3.768
   32ALA      H  526   3.330   6.232   3.781
   32ALA     CA  527   3.457   6.380   3.669
   32ALA     HA  528   3.531   6.335   3.603
   32ALA     CB  529   3.339   6.409   3.581
   32ALA    HB1  530   3.310   6.332   3.509
   32ALA    HB2  531   3.254   6.419   3.648
   32ALA    HB3  532   3.366   6.503   3.534
   32ALA      C  533   3.526   6.501   3.728
   32ALA      O  534   3.627   6.542   3.678
   33PRO      N  535   3.483   6.557   3.844
   33PRO     CD  536   3.345   6.554   3.892
   33PRO    HD2  537   3.318   6.480   3.967
   33PRO    HD3  538   3.267   6.563   3.816
   33PRO     CG  539   3.311   6.682   3.973
   33PRO    HG2  540   3.238   6.662   4.052
   33PRO    HG3  541   3.268   6.754   3.902
   33PRO     CB  542   3.452   6.719   4.024
   33PRO    HB2  543   3.477   6.666   4.116
   33PRO    HB3  544   3.464   6.825   4.048
   33PRO     CA  545   3.547   6.670   3.910
   33PRO     HA  546   3.547   6.750   3.836
   33PRO      C  547   3.691   6.651   3.949
   33PRO      O  548   3.765   6.751   3.960
   34LYS      N  549   3.731   6.526   3.975
   34LYS      H  550   3.659   6.455   3.986
   34LYS     CA  551   3.867   6.485   4.016
   34LYS     HA  552   3.928   6.568   4.053
   34LYS     CB  553   3.866   6.399   4.140
   34LYS    HB2  554   3.777   6.336   4.147
   34LYS    HB3  555   3.952   6.333   4.139
   34LYS     CG  556   3.878   6.482   4.272
   34LYS    HG2  557   3.909   6.409   4.347
   34LYS    HG3  558   3.955   6.557   4.257
   34LYS     CD  559   3.747   6.544   4.306
   34LYS    HD2  560   3.701   6.598   4.224
   34LYS    HD3  561   3.672   6.469   4.333
   34LYS     CE  562   3.759   6.643   4.428
   34LYS    HE2  563   3.785   6.585   4.516
   34LYS    HE3  564   3.847   6.703   4.404
   34LYS     NZ  565   3.636   6.728   4.449
   34LYS    HZ1  566   3.548   6.690   4.418
   34LYS    HZ2  567   3.619   6.751   4.546
   34LYS    HZ3  568   3.641   6.817   4.401
   34LYS      C  569   3.957   6.425   3.904
   34LYS      O  570   4.078   6.407   3.920
   35GLY      N  571   3.905   6.411   3.785
   35GLY      H  572   3.820   6.463   3.768
   35GLY     CA  573   3.977   6.355   3.666
   35GLY    HA2  574   3.920   6.376   3.575
   35GLY    HA3  575   4.073   6.407   3.664
   35GLY      C  576   4.019   6.206   3.672
   35GLY      O  577   4.130   6.166   3.633
   36PHE      N  578   3.939   6.121   3.729
   36PHE      H  579   3.850   6.159   3.760
   36PHE     CA  580   3.956   5.970   3.724
   36PHE     HA  581   4.058   5.949   3.755
   36PHE     CB  582   3.855   5.909   3.819
   36PHE    HB2  583   3.761   5.964   3.805
   36PHE    HB3  584   3.835   5.809   3.780
   36PHE     CG  585   3.897   5.915   3.968
   36PHE    CD1  586   3.865   6.023   4.055
   36PHE    HD1  587   3.804   6.101   4.011
   36PHE    CE1  588   3.885   6.024   4.196
   36PHE    HE1  589   3.835   6.101   4.254
   36PHE     CZ  590   3.961   5.925   4.250
   36PHE     HZ  591   3.983   5.926   4.356
   36PHE    CE2  592   4.018   5.825   4.158
   36PHE    HE2  593   4.088   5.754   4.200
   36PHE    CD2  594   3.978   5.819   4.026
   36PHE    HD2  595   4.020   5.738   3.968
   36PHE      C  596   3.939   5.905   3.578
   36PHE      O  597   3.847   5.945   3.509
   37GLY      N  598   4.018   5.805   3.540
   37GLY      H  599   4.096   5.790   3.601
   37GLY     CA  600   4.008   5.739   3.409
   37GLY    HA2  601   4.006   5.808   3.325
   37GLY    HA3  602   4.095   5.676   3.391
   37GLY      C  603   3.880   5.664   3.398
   37GLY      O  604   3.809   5.670   3.295
   38GLY      N  605   3.852   5.580   3.495
   38GLY      H  606   3.920   5.569   3.569
   38GLY     CA  607   3.744   5.485   3.505
   38GLY    HA2  608   3.654   5.527   3.460
   38GLY    HA3  609   3.759   5.395   3.446
   38GLY      C  610   3.713   5.446   3.647
   38GLY      O  611   3.790   5.481   3.738
   39VAL      N  612   3.605   5.367   3.653
   39VAL      H  613   3.566   5.346   3.562
   39VAL     CA  614   3.559   5.278   3.759
   39VAL     HA  615   3.622   5.279   3.848
   39VAL     CB  616   3.416   5.317   3.802
   39VAL     HB  617   3.350   5.325   3.715
   39VAL    CG1  618   3.367   5.194   3.894
   39VAL   HG11  619   3.422   5.212   3.986
   39VAL   HG12  620   3.259   5.203   3.903
   39VAL   HG13  621   3.380   5.092   3.857
   39VAL    CG2  622   3.417   5.448   3.881
   39VAL   HG21  623   3.501   5.455   3.950
   39VAL   HG22  624   3.436   5.519   3.801
   39VAL   HG23  625   3.326   5.474   3.935
   39VAL      C  626   3.568   5.135   3.708
   39VAL      O  627   3.497   5.101   3.613
   40GLN      N  628   3.660   5.060   3.760
   40GLN      H  629   3.706   5.109   3.836
   40GLN     CA  630   3.666   4.916   3.753
   40GLN     HA  631   3.646   4.887   3.649
   40GLN     CB  632   3.806   4.872   3.783
   40GLN    HB2  633   3.876   4.942   3.738
   40GLN    HB3  634   3.816   4.875   3.892
   40GLN     CG  635   3.835   4.731   3.734
   40GLN    HG2  636   3.748   4.672   3.761
   40GLN    HG3  637   3.857   4.742   3.627
   40GLN     CD  638   3.959   4.661   3.808
   40GLN    OE1  639   4.070   4.661   3.762
   40GLN    NE2  640   3.934   4.603   3.926
   40GLN   HE21  641   4.012   4.559   3.971
   40GLN   HE22  642   3.854   4.606   3.988
   40GLN      C  643   3.567   4.862   3.856
   40GLN      O  644   3.585   4.873   3.978
   41VAL      N  645   3.456   4.815   3.803
   41VAL      H  646   3.449   4.803   3.703
   41VAL     CA  647   3.355   4.744   3.888
   41VAL     HA  648   3.360   4.778   3.992
   41VAL     CB  649   3.211   4.758   3.846
   41VAL     HB  650   3.144   4.689   3.897
   41VAL    CG1  651   3.168   4.900   3.877
   41VAL   HG11  652   3.217   4.961   3.800
   41VAL   HG12  653   3.063   4.921   3.858
   41VAL   HG13  654   3.201   4.918   3.979
   41VAL    CG2  655   3.183   4.734   3.702
   41VAL   HG21  656   3.183   4.628   3.679
   41VAL   HG22  657   3.084   4.776   3.684
   41VAL   HG23  658   3.255   4.778   3.632
   41VAL      C  659   3.384   4.590   3.910
   41VAL      O  660   3.423   4.522   3.817
   42SER      N  661   3.358   4.550   4.039
   42SER      H  662   3.322   4.615   4.107
   42SER     CA  663   3.334   4.411   4.070
   42SER     HA  664   3.430   4.360   4.064
   42SER     CB  665   3.275   4.394   4.211
   42SER    HB2  666   3.175   4.439   4.206
   42SER    HB3  667   3.274   4.288   4.234
   42SER     OG  668   3.355   4.455   4.314
   42SER     HG  669   3.437   4.406   4.308
   42SER      C  670   3.239   4.329   3.973
   42SER      O  671   3.148   4.398   3.921
   43PRO      N  672   3.236   4.194   3.958
   43PRO     CD  673   3.334   4.089   4.006
   43PRO    HD2  674   3.311   4.073   4.111
   43PRO    HD3  675   3.437   4.121   3.992
   43PRO     CG  676   3.315   3.967   3.916
   43PRO    HG2  677   3.342   3.872   3.962
   43PRO    HG3  678   3.362   3.971   3.818
   43PRO     CB  679   3.164   3.976   3.891
   43PRO    HB2  680   3.111   3.942   3.980
   43PRO    HB3  681   3.135   3.909   3.810
   43PRO     CA  682   3.140   4.128   3.862
   43PRO     HA  683   3.175   4.141   3.759
   43PRO      C  684   2.992   4.162   3.866
   43PRO      O  685   2.935   4.145   3.978
   44PRO      N  686   2.916   4.180   3.753
   44PRO     CD  687   2.975   4.226   3.625
   44PRO    HD2  688   3.014   4.138   3.574
   44PRO    HD3  689   3.059   4.294   3.639
   44PRO     CG  690   2.868   4.293   3.542
   44PRO    HG2  691   2.823   4.216   3.479
   44PRO    HG3  692   2.907   4.377   3.485
   44PRO     CB  693   2.764   4.327   3.652
   44PRO    HB2  694   2.666   4.343   3.606
   44PRO    HB3  695   2.801   4.415   3.704
   44PRO     CA  696   2.777   4.217   3.754
   44PRO     HA  697   2.747   4.256   3.851
   44PRO      C  698   2.683   4.101   3.731
   44PRO      O  699   2.565   4.123   3.738
   45ASN      N  700   2.730   3.976   3.718
   45ASN      H  701   2.829   3.960   3.705
   45ASN     CA  702   2.648   3.859   3.682
   45ASN     HA  703   2.548   3.887   3.648
   45ASN     CB  704   2.710   3.799   3.555
   45ASN    HB2  705   2.629   3.735   3.520
   45ASN    HB3  706   2.712   3.869   3.472
   45ASN     CG  707   2.828   3.707   3.574
   45ASN    OD1  708   2.935   3.755   3.611
   45ASN    ND2  709   2.818   3.584   3.543
   45ASN   HD21  710   2.905   3.533   3.532
   45ASN   HD22  711   2.732   3.539   3.514
   45ASN      C  712   2.610   3.757   3.793
   45ASN      O  713   2.667   3.763   3.904
   46GLU      N  714   2.515   3.671   3.768
   46GLU      H  715   2.474   3.668   3.676
   46GLU     CA  716   2.450   3.602   3.884
   46GLU     HA  717   2.402   3.674   3.951
   46GLU     CB  718   2.335   3.519   3.821
   46GLU    HB2  719   2.277   3.583   3.755
   46GLU    HB3  720   2.385   3.446   3.758
   46GLU     CG  721   2.252   3.443   3.922
   46GLU    HG2  722   2.326   3.402   3.991
   46GLU    HG3  723   2.183   3.507   3.976
   46GLU     CD  724   2.160   3.334   3.862
   46GLU    OE1  725   2.126   3.233   3.936
   46GLU    OE2  726   2.124   3.343   3.737
   46GLU      C  727   2.551   3.508   3.953
   46GLU      O  728   2.616   3.425   3.892
   47ASN      N  729   2.554   3.517   4.085
   47ASN      H  730   2.482   3.571   4.130
   47ASN     CA  731   2.650   3.439   4.166
   47ASN     HA  732   2.703   3.365   4.106
   47ASN     CB  733   2.758   3.538   4.209
   47ASN    HB2  734   2.838   3.478   4.252
   47ASN    HB3  735   2.809   3.584   4.125
   47ASN     CG  736   2.715   3.641   4.312
   47ASN    OD1  737   2.700   3.761   4.273
   47ASN    ND2  738   2.697   3.613   4.437
   47ASN   HD21  739   2.661   3.688   4.494
   47ASN   HD22  740   2.696   3.520   4.477
   47ASN      C  741   2.591   3.366   4.285
   47ASN      O  742   2.468   3.389   4.311
   48VAL      N  743   2.669   3.283   4.349
   48VAL      H  744   2.765   3.272   4.319
   48VAL     CA  745   2.615   3.198   4.460
   48VAL     HA  746   2.524   3.151   4.422
   48VAL     CB  747   2.706   3.076   4.497
   48VAL     HB  748   2.656   3.022   4.578
   48VAL    CG1  749   2.724   2.975   4.382
   48VAL   HG11  750   2.786   2.892   4.415
   48VAL   HG12  751   2.628   2.926   4.368
   48VAL   HG13  752   2.753   3.019   4.286
   48VAL    CG2  753   2.849   3.128   4.529
   48VAL   HG21  754   2.838   3.175   4.627
   48VAL   HG22  755   2.920   3.048   4.550
   48VAL   HG23  756   2.882   3.195   4.450
   48VAL      C  757   2.581   3.284   4.577
   48VAL      O  758   2.673   3.355   4.620
   49ALA      N  759   2.462   3.270   4.632
   49ALA      H  760   2.403   3.200   4.588
   49ALA     CA  761   2.415   3.345   4.746
   49ALA     HA  762   2.499   3.408   4.778
   49ALA     CB  763   2.303   3.440   4.711
   49ALA    HB1  764   2.271   3.478   4.808
   49ALA    HB2  765   2.329   3.535   4.664
   49ALA    HB3  766   2.218   3.390   4.664
   49ALA      C  767   2.380   3.253   4.860
   49ALA      O  768   2.267   3.208   4.870
   50ILE      N  769   2.475   3.232   4.949
   50ILE      H  770   2.563   3.281   4.948
   50ILE     CA  771   2.464   3.111   5.039
   50ILE     HA  772   2.361   3.077   5.033
   50ILE     CB  773   2.569   3.000   5.011
   50ILE     HB  774   2.553   2.914   5.075
   50ILE    CG2  775   2.548   2.954   4.866
   50ILE   HG21  776   2.441   2.942   4.853
   50ILE   HG22  777   2.589   3.032   4.802
   50ILE   HG23  778   2.602   2.861   4.850
   50ILE    CG1  779   2.715   3.040   5.033
   50ILE   HG12  780   2.740   3.125   4.969
   50ILE   HG13  781   2.723   3.075   5.136
   50ILE    CD1  782   2.821   2.941   5.003
   50ILE   HD11  783   2.780   2.850   5.046
   50ILE   HD12  784   2.844   2.934   4.897
   50ILE   HD13  785   2.912   2.961   5.059
   50ILE      C  786   2.474   3.143   5.191
   50ILE      O  787   2.518   3.245   5.235
   51TYR      N  788   2.433   3.046   5.276
   51TYR      H  789   2.393   2.964   5.232
   51TYR     CA  790   2.418   3.063   5.425
   51TYR     HA  791   2.416   3.169   5.452
   51TYR     CB  792   2.287   2.992   5.461
   51TYR    HB2  793   2.227   3.004   5.371
   51TYR    HB3  794   2.300   2.888   5.490
   51TYR     CG  795   2.224   3.060   5.579
   51TYR    CD1  796   2.157   3.182   5.563
   51TYR    HD1  797   2.150   3.209   5.459
   51TYR    CE1  798   2.099   3.247   5.669
   51TYR    HE1  799   2.056   3.346   5.658
   51TYR     CZ  800   2.104   3.190   5.795
   51TYR     OH  801   2.064   3.263   5.904
   51TYR     HH  802   2.010   3.338   5.879
   51TYR    CE2  803   2.169   3.068   5.813
   51TYR    HE2  804   2.181   3.027   5.912
   51TYR    CD2  805   2.236   3.006   5.708
   51TYR    HD2  806   2.298   2.918   5.717
   51TYR      C  807   2.532   3.013   5.519
   51TYR      O  808   2.543   3.057   5.633
   52ASN      N  809   2.619   2.925   5.464
   52ASN      H  810   2.606   2.890   5.370
   52ASN     CA  811   2.726   2.860   5.545
   52ASN     HA  812   2.733   2.915   5.638
   52ASN     CB  813   2.675   2.719   5.587
   52ASN    HB2  814   2.575   2.736   5.630
   52ASN    HB3  815   2.651   2.661   5.498
   52ASN     CG  816   2.750   2.648   5.693
   52ASN    OD1  817   2.842   2.697   5.754
   52ASN    ND2  818   2.706   2.527   5.720
   52ASN   HD21  819   2.757   2.468   5.785
   52ASN   HD22  820   2.623   2.487   5.678
   52ASN      C  821   2.860   2.852   5.462
   52ASN      O  822   2.881   2.760   5.386
   53PRO      N  823   2.949   2.947   5.469
   53PRO     CD  824   3.058   2.966   5.371
   53PRO    HD2  825   3.021   2.966   5.269
   53PRO    HD3  826   3.116   2.877   5.394
   53PRO     CG  827   3.128   3.097   5.410
   53PRO    HG2  828   3.078   3.177   5.356
   53PRO    HG3  829   3.237   3.103   5.404
   53PRO     CB  830   3.091   3.117   5.554
   53PRO    HB2  831   3.090   3.224   5.573
   53PRO    HB3  832   3.151   3.068   5.631
   53PRO     CA  833   2.941   3.064   5.561
   53PRO     HA  834   2.913   3.031   5.661
   53PRO      C  835   2.847   3.178   5.511
   53PRO      O  836   2.812   3.170   5.395
   54PHE      N  837   2.795   3.266   5.590
   54PHE      H  838   2.834   3.273   5.684
   54PHE     CA  839   2.686   3.355   5.550
   54PHE     HA  840   2.616   3.308   5.482
   54PHE     CB  841   2.599   3.403   5.667
   54PHE    HB2  842   2.539   3.317   5.696
   54PHE    HB3  843   2.657   3.427   5.756
   54PHE     CG  844   2.498   3.512   5.621
   54PHE    CD1  845   2.536   3.646   5.631
   54PHE    HD1  846   2.629   3.685   5.671
   54PHE    CE1  847   2.441   3.741   5.591
   54PHE    HE1  848   2.461   3.846   5.607
   54PHE     CZ  849   2.318   3.716   5.534
   54PHE     HZ  850   2.247   3.796   5.518
   54PHE    CE2  851   2.284   3.579   5.525
   54PHE    HE2  852   2.186   3.552   5.489
   54PHE    CD2  853   2.372   3.479   5.572
   54PHE    HD2  854   2.342   3.376   5.564
   54PHE      C  855   2.742   3.473   5.472
   54PHE      O  856   2.811   3.567   5.511
   55ARG      N  857   2.701   3.472   5.338
   55ARG      H  858   2.647   3.391   5.313
   55ARG     CA  859   2.719   3.573   5.234
   55ARG     HA  860   2.704   3.520   5.140
   55ARG     CB  861   2.607   3.679   5.245
   55ARG    HB2  862   2.623   3.717   5.345
   55ARG    HB3  863   2.621   3.755   5.168
   55ARG     CG  864   2.465   3.622   5.223
   55ARG    HG2  865   2.451   3.547   5.300
   55ARG    HG3  866   2.391   3.701   5.240
   55ARG     CD  867   2.444   3.564   5.085
   55ARG    HD2  868   2.507   3.476   5.075
   55ARG    HD3  869   2.347   3.516   5.075
   55ARG     NE  870   2.484   3.654   4.974
   55ARG     HE  871   2.577   3.657   4.936
   55ARG     CZ  872   2.397   3.725   4.899
   55ARG    NH1  873   2.268   3.715   4.914
   55ARG   HH11  874   2.231   3.666   4.995
   55ARG   HH12  875   2.215   3.772   4.849
   55ARG    NH2  876   2.437   3.796   4.799
   55ARG   HH21  877   2.533   3.793   4.767
   55ARG   HH22  878   2.374   3.873   4.779
   55ARG      C  879   2.858   3.641   5.220
   55ARG      O  880   2.867   3.763   5.236
   56PRO      N  881   2.964   3.560   5.188
   56PRO     CD  882   2.948   3.422   5.146
   56PRO    HD2  883   2.871   3.408   5.070
   56PRO    HD3  884   2.914   3.356   5.225
   56PRO     CG  885   3.090   3.374   5.096
   56PRO    HG2  886   3.097   3.376   4.987
   56PRO    HG3  887   3.099   3.272   5.133
   56PRO     CB  888   3.182   3.469   5.165
   56PRO    HB2  889   3.282   3.463   5.124
   56PRO    HB3  890   3.182   3.432   5.268
   56PRO     CA  891   3.104   3.599   5.175
   56PRO     HA  892   3.142   3.640   5.269
   56PRO      C  893   3.133   3.695   5.062
   56PRO      O  894   3.053   3.705   4.971
   57TRP      N  895   3.248   3.768   5.065
   57TRP      H  896   3.313   3.766   5.143
   57TRP     CA  897   3.285   3.849   4.957
   57TRP     HA  898   3.194   3.907   4.939
   57TRP     CB  899   3.399   3.941   4.997
   57TRP    HB2  900   3.404   4.005   4.908
   57TRP    HB3  901   3.375   4.014   5.074
   57TRP     CG  902   3.532   3.877   5.022
   57TRP    CD1  903   3.583   3.839   5.142
   57TRP    HD1  904   3.532   3.862   5.235
   57TRP    NE1  905   3.705   3.768   5.131
   57TRP    HE1  906   3.757   3.732   5.209
   57TRP    CE2  907   3.738   3.758   4.998
   57TRP    CZ2  908   3.841   3.689   4.935
   57TRP    HZ2  909   3.909   3.632   4.996
   57TRP    CH2  910   3.861   3.703   4.793
   57TRP    HH2  911   3.931   3.646   4.735
   57TRP    CZ3  912   3.775   3.795   4.731
   57TRP    HZ3  913   3.792   3.820   4.627
   57TRP    CE3  914   3.666   3.860   4.794
   57TRP    HE3  915   3.603   3.929   4.740
   57TRP    CD2  916   3.639   3.836   4.929
   57TRP      C  917   3.328   3.773   4.832
   57TRP      O  918   3.287   3.811   4.721
   58TRP      N  919   3.388   3.656   4.853
   58TRP      H  920   3.400   3.614   4.944
   58TRP     CA  921   3.433   3.574   4.733
   58TRP     HA  922   3.464   3.648   4.659
   58TRP     CB  923   3.549   3.478   4.764
   58TRP    HB2  924   3.567   3.417   4.676
   58TRP    HB3  925   3.633   3.541   4.793
   58TRP     CG  926   3.525   3.393   4.886
   58TRP    CD1  927   3.603   3.392   4.997
   58TRP    HD1  928   3.689   3.455   5.014
   58TRP    NE1  929   3.574   3.275   5.071
   58TRP    HE1  930   3.620   3.252   5.158
   58TRP    CE2  931   3.472   3.209   5.020
   58TRP    CZ2  932   3.394   3.100   5.074
   58TRP    HZ2  933   3.427   3.062   5.169
   58TRP    CH2  934   3.297   3.041   4.995
   58TRP    HH2  935   3.250   2.952   5.035
   58TRP    CZ3  936   3.264   3.090   4.867
   58TRP    HZ3  937   3.184   3.054   4.804
   58TRP    CE3  938   3.336   3.210   4.826
   58TRP    HE3  939   3.314   3.254   4.730
   58TRP    CD2  940   3.435   3.277   4.900
   58TRP      C  941   3.316   3.499   4.660
   58TRP      O  942   3.344   3.434   4.557
   59GLU      N  943   3.186   3.510   4.706
   59GLU      H  944   3.174   3.552   4.797
   59GLU     CA  945   3.064   3.465   4.637
   59GLU     HA  946   3.068   3.356   4.637
   59GLU     CB  947   2.941   3.521   4.711
   59GLU    HB2  948   2.853   3.472   4.670
   59GLU    HB3  949   2.947   3.501   4.818
   59GLU     CG  950   2.907   3.670   4.691
   59GLU    HG2  951   2.990   3.725   4.736
   59GLU    HG3  952   2.902   3.687   4.584
   59GLU     CD  953   2.777   3.713   4.763
   59GLU    OE1  954   2.751   3.678   4.877
   59GLU    OE2  955   2.691   3.777   4.694
   59GLU      C  956   3.056   3.511   4.487
   59GLU      O  957   3.002   3.451   4.393
   60ARG      N  958   3.119   3.629   4.462
   60ARG      H  959   3.128   3.692   4.540
   60ARG     CA  960   3.121   3.693   4.326
   60ARG     HA  961   3.038   3.658   4.265
   60ARG     CB  962   3.129   3.848   4.343
   60ARG    HB2  963   3.228   3.858   4.387
   60ARG    HB3  964   3.127   3.901   4.248
   60ARG     CG  965   3.018   3.910   4.432
   60ARG    HG2  966   2.921   3.874   4.400
   60ARG    HG3  967   3.045   3.875   4.532
   60ARG     CD  968   3.002   4.064   4.449
   60ARG    HD2  969   2.941   4.073   4.539
   60ARG    HD3  970   3.102   4.103   4.469
   60ARG     NE  971   2.949   4.128   4.328
   60ARG     HE  972   2.942   4.079   4.240
   60ARG     CZ  973   2.902   4.252   4.322
   60ARG    NH1  974   2.867   4.329   4.422
   60ARG   HH11  975   2.894   4.299   4.515
   60ARG   HH12  976   2.834   4.422   4.400
   60ARG    NH2  977   2.864   4.295   4.203
   60ARG   HH21  978   2.904   4.245   4.125
   60ARG   HH22  979   2.816   4.383   4.201
   60ARG      C  980   3.237   3.643   4.242
   60ARG      O  981   3.236   3.680   4.126
   61TYR      N  982   3.321   3.554   4.292
   61TYR      H  983   3.305   3.533   4.389
   61TYR     CA  984   3.416   3.482   4.206
   61TYR     HA  985   3.437   3.538   4.115
   61TYR     CB  986   3.547   3.466   4.280
   61TYR    HB2  987   3.566   3.563   4.325
   61TYR    HB3  988   3.544   3.398   4.365
   61TYR     CG  989   3.673   3.446   4.195
   61TYR    CD1  990   3.720   3.544   4.108
   61TYR    HD1  991   3.670   3.640   4.101
   61TYR    CE1  992   3.830   3.511   4.026
   61TYR    HE1  993   3.867   3.582   3.954
   61TYR     CZ  994   3.889   3.382   4.033
   61TYR     OH  995   3.985   3.347   3.941
   61TYR     HH  996   4.003   3.407   3.868
   61TYR    CE2  997   3.846   3.290   4.131
   61TYR    HE2  998   3.895   3.194   4.141
   61TYR    CD2  999   3.736   3.325   4.214
   61TYR    HD2 1000   3.705   3.247   4.282
   61TYR      C 1001   3.353   3.347   4.171
   61TYR      O 1002   3.404   3.269   4.097
   62GLN      N 1003   3.220   3.315   4.205
   62GLN      H 1004   3.172   3.386   4.258
   62GLN     CA 1005   3.155   3.190   4.177
   62GLN     HA 1006   3.208   3.123   4.109
   62GLN     CB 1007   3.147   3.104   4.306
   62GLN    HB2 1008   3.108   3.166   4.386
   62GLN    HB3 1009   3.081   3.018   4.291
   62GLN     CG 1010   3.284   3.059   4.352
   62GLN    HG2 1011   3.341   3.019   4.267
   62GLN    HG3 1012   3.341   3.141   4.396
   62GLN     CD 1013   3.262   2.954   4.467
   62GLN    OE1 1014   3.196   2.852   4.453
   62GLN    NE2 1015   3.325   2.975   4.580
   62GLN   HE21 1016   3.314   2.906   4.653
   62GLN   HE22 1017   3.394   3.046   4.600
   62GLN      C 1018   3.015   3.214   4.114
   62GLN      O 1019   2.914   3.225   4.179
   63PRO      N 1020   3.017   3.229   3.978
   63PRO     CD 1021   3.136   3.241   3.901
   63PRO    HD2 1022   3.201   3.155   3.890
   63PRO    HD3 1023   3.196   3.326   3.935
   63PRO     CG 1024   3.092   3.275   3.759
   63PRO    HG2 1025   3.081   3.186   3.697
   63PRO    HG3 1026   3.168   3.334   3.709
   63PRO     CB 1027   2.959   3.345   3.778
   63PRO    HB2 1028   2.894   3.340   3.691
   63PRO    HB3 1029   2.966   3.452   3.800
   63PRO     CA 1030   2.904   3.266   3.896
   63PRO     HA 1031   2.831   3.318   3.957
   63PRO      C 1032   2.832   3.137   3.849
   63PRO      O 1033   2.886   3.027   3.846
   64VAL      N 1034   2.701   3.147   3.830
   64VAL      H 1035   2.656   3.235   3.849
   64VAL     CA 1036   2.608   3.034   3.805
   64VAL     HA 1037   2.673   2.955   3.769
   64VAL     CB 1038   2.532   2.982   3.928
   64VAL     HB 1039   2.485   2.885   3.910
   64VAL    CG1 1040   2.624   2.968   4.049
   64VAL   HG11 1041   2.577   2.920   4.135
   64VAL   HG12 1042   2.713   2.912   4.020
   64VAL   HG13 1043   2.653   3.066   4.086
   64VAL    CG2 1044   2.418   3.077   3.968
   64VAL   HG21 1045   2.439   3.174   4.012
   64VAL   HG22 1046   2.354   3.101   3.883
   64VAL   HG23 1047   2.352   3.017   4.031
   64VAL      C 1048   2.525   3.059   3.676
   64VAL      O 1049   2.456   2.969   3.624
   65SER      N 1050   2.529   3.177   3.624
   65SER      H 1051   2.559   3.253   3.683
   65SER     CA 1052   2.472   3.211   3.486
   65SER     HA 1053   2.489   3.129   3.416
   65SER     CB 1054   2.320   3.218   3.500
   65SER    HB2 1055   2.274   3.179   3.409
   65SER    HB3 1056   2.281   3.145   3.571
   65SER     OG 1057   2.267   3.345   3.532
   65SER     HG 1058   2.222   3.336   3.616
   65SER      C 1059   2.526   3.336   3.430
   65SER      O 1060   2.620   3.393   3.490
   66TYR      N 1061   2.474   3.395   3.323
   66TYR      H 1062   2.398   3.346   3.279
   66TYR     CA 1063   2.514   3.523   3.273
   66TYR     HA 1064   2.601   3.548   3.333
   66TYR     CB 1065   2.561   3.509   3.129
   66TYR    HB2 1066   2.482   3.473   3.063
   66TYR    HB3 1067   2.592   3.604   3.085
   66TYR     CG 1068   2.673   3.413   3.103
   66TYR    CD1 1069   2.806   3.449   3.123
   66TYR    HD1 1070   2.830   3.554   3.128
   66TYR    CE1 1071   2.911   3.349   3.112
   66TYR    HE1 1072   3.013   3.384   3.122
   66TYR     CZ 1073   2.875   3.212   3.091
   66TYR     OH 1074   2.980   3.131   3.082
   66TYR     HH 1075   3.063   3.163   3.117
   66TYR    CE2 1076   2.738   3.178   3.074
   66TYR    HE2 1077   2.710   3.074   3.075
   66TYR    CD2 1078   2.638   3.277   3.088
   66TYR    HD2 1079   2.534   3.254   3.072
   66TYR      C 1080   2.413   3.640   3.292
   66TYR      O 1081   2.431   3.750   3.244
   67LYS      N 1082   2.305   3.628   3.369
   67LYS      H 1083   2.303   3.553   3.437
   67LYS     CA 1084   2.207   3.732   3.388
   67LYS     HA 1085   2.185   3.796   3.302
   67LYS     CB 1086   2.071   3.668   3.431
   67LYS    HB2 1087   2.048   3.593   3.356
   67LYS    HB3 1088   2.089   3.620   3.527
   67LYS     CG 1089   1.944   3.762   3.458
   67LYS    HG2 1090   1.963   3.835   3.536
   67LYS    HG3 1091   1.915   3.819   3.369
   67LYS     CD 1092   1.826   3.675   3.483
   67LYS    HD2 1093   1.800   3.632   3.387
   67LYS    HD3 1094   1.858   3.595   3.549
   67LYS     CE 1095   1.704   3.758   3.539
   67LYS    HE2 1096   1.629   3.690   3.580
   67LYS    HE3 1097   1.744   3.823   3.617
   67LYS     NZ 1098   1.637   3.842   3.436
   67LYS    HZ1 1099   1.595   3.781   3.368
   67LYS    HZ2 1100   1.568   3.904   3.476
   67LYS    HZ3 1101   1.706   3.900   3.390
   67LYS      C 1102   2.250   3.830   3.492
   67LYS      O 1103   2.320   3.782   3.584
   68LEU      N 1104   2.220   3.961   3.492
   68LEU      H 1105   2.158   3.982   3.415
   68LEU     CA 1106   2.285   4.062   3.566
   68LEU     HA 1107   2.381   4.022   3.598
   68LEU     CB 1108   2.309   4.194   3.491
   68LEU    HB2 1109   2.234   4.212   3.415
   68LEU    HB3 1110   2.322   4.270   3.568
   68LEU     CG 1111   2.454   4.197   3.432
   68LEU     HG 1112   2.531   4.160   3.499
   68LEU    CD1 1113   2.468   4.096   3.321
   68LEU   HD11 1114   2.567   4.112   3.277
   68LEU   HD12 1115   2.461   3.996   3.365
   68LEU   HD13 1116   2.399   4.111   3.239
   68LEU    CD2 1117   2.495   4.336   3.378
   68LEU   HD21 1118   2.431   4.376   3.300
   68LEU   HD22 1119   2.493   4.409   3.459
   68LEU   HD23 1120   2.596   4.339   3.338
   68LEU      C 1121   2.196   4.086   3.687
   68LEU      O 1122   2.097   4.153   3.680
   69CYX      N 1123   2.238   4.024   3.801
   69CYX      H 1124   2.323   3.969   3.796
   69CYX     CA 1125   2.177   4.034   3.937
   69CYX     HA 1126   2.151   4.140   3.942
   69CYX     CB 1127   2.055   3.939   3.947
   69CYX    HB2 1128   2.030   3.950   4.052
   69CYX    HB3 1129   1.972   3.983   3.892
   69CYX     SG 1130   2.084   3.772   3.888
   69CYX      C 1131   2.280   4.017   4.057
   69CYX      O 1132   2.346   3.909   4.064
   70THR      N 1133   2.297   4.119   4.142
   70THR      H 1134   2.244   4.205   4.143
   70THR     CA 1135   2.395   4.103   4.250
   70THR     HA 1136   2.403   4.001   4.287
   70THR     CB 1137   2.532   4.154   4.197
   70THR     HB 1138   2.603   4.143   4.279
   70THR    CG2 1139   2.584   4.076   4.069
   70THR   HG21 1140   2.604   3.969   4.083
   70THR   HG22 1141   2.524   4.104   3.982
   70THR   HG23 1142   2.683   4.115   4.047
   70THR    OG1 1143   2.526   4.291   4.165
   70THR    HG1 1144   2.451   4.305   4.106
   70THR      C 1145   2.360   4.196   4.361
   70THR      O 1146   2.259   4.270   4.350
   71ARG      N 1147   2.423   4.197   4.479
   71ARG      H 1148   2.495   4.126   4.487
   71ARG     CA 1149   2.401   4.297   4.589
   71ARG     HA 1150   2.294   4.303   4.610
   71ARG     CB 1151   2.453   4.247   4.725
   71ARG    HB2 1152   2.468   4.333   4.792
   71ARG    HB3 1153   2.379   4.182   4.771
   71ARG     CG 1154   2.589   4.176   4.700
   71ARG    HG2 1155   2.560   4.071   4.687
   71ARG    HG3 1156   2.641   4.209   4.610
   71ARG     CD 1157   2.673   4.203   4.830
   71ARG    HD2 1158   2.684   4.312   4.831
   71ARG    HD3 1159   2.619   4.158   4.913
   71ARG     NE 1160   2.804   4.134   4.837
   71ARG     HE 1161   2.874   4.170   4.774
   71ARG     CZ 1162   2.831   4.015   4.890
   71ARG    NH1 1163   2.744   3.952   4.968
   71ARG   HH11 1164   2.663   4.007   4.994
   71ARG   HH12 1165   2.758   3.854   4.987
   71ARG    NH2 1166   2.947   3.962   4.869
   71ARG   HH21 1167   3.008   4.010   4.805
   71ARG   HH22 1168   2.966   3.868   4.900
   71ARG      C 1169   2.460   4.442   4.557
   71ARG      O 1170   2.424   4.538   4.626
   72SER      N 1171   2.526   4.459   4.441
   72SER      H 1172   2.562   4.384   4.384
   72SER     CA 1173   2.534   4.593   4.378
   72SER     HA 1174   2.561   4.667   4.452
   72SER     CB 1175   2.645   4.591   4.271
   72SER    HB2 1176   2.609   4.514   4.202
   72SER    HB3 1177   2.642   4.685   4.217
   72SER     OG 1178   2.770   4.570   4.313
   72SER     HG 1179   2.800   4.652   4.353
   72SER      C 1180   2.408   4.641   4.308
   72SER      O 1181   2.391   4.762   4.300
   73GLY      N 1182   2.319   4.550   4.266
   73GLY      H 1183   2.336   4.450   4.270
   73GLY     CA 1184   2.209   4.586   4.180
   73GLY    HA2 1185   2.112   4.601   4.229
   73GLY    HA3 1186   2.222   4.687   4.141
   73GLY      C 1187   2.197   4.484   4.065
   73GLY      O 1188   2.288   4.399   4.047
   74ASN      N 1189   2.086   4.507   3.988
   74ASN      H 1190   2.024   4.581   4.016
   74ASN     CA 1191   2.049   4.428   3.876
   74ASN     HA 1192   2.115   4.341   3.879
   74ASN     CB 1193   1.905   4.380   3.893
   74ASN    HB2 1194   1.887   4.306   3.815
   74ASN    HB3 1195   1.868   4.338   3.986
   74ASN     CG 1196   1.797   4.488   3.869
   74ASN    OD1 1197   1.743   4.510   3.763
   74ASN    ND2 1198   1.772   4.577   3.963
   74ASN   HD21 1199   1.713   4.656   3.943
   74ASN   HD22 1200   1.824   4.584   4.049
   74ASN      C 1201   2.080   4.492   3.744
   74ASN      O 1202   2.154   4.589   3.744
   75GLU      N 1203   2.036   4.437   3.621
   75GLU      H 1204   1.990   4.348   3.613
   75GLU     CA 1205   2.078   4.497   3.494
   75GLU     HA 1206   2.186   4.494   3.505
   75GLU     CB 1207   2.023   4.411   3.380
   75GLU    HB2 1208   2.030   4.306   3.409
   75GLU    HB3 1209   1.916   4.428   3.368
   75GLU     CG 1210   2.099   4.434   3.252
   75GLU    HG2 1211   2.120   4.541   3.245
   75GLU    HG3 1212   2.197   4.387   3.259
   75GLU     CD 1213   2.031   4.383   3.120
   75GLU    OE1 1214   1.939   4.453   3.071
   75GLU    OE2 1215   2.054   4.273   3.073
   75GLU      C 1216   2.037   4.646   3.474
   75GLU      O 1217   2.121   4.725   3.434
   76ASP      N 1218   1.914   4.679   3.513
   76ASP      H 1219   1.860   4.611   3.564
   76ASP     CA 1220   1.854   4.815   3.502
   76ASP     HA 1221   1.844   4.837   3.395
   76ASP     CB 1222   1.711   4.813   3.552
   76ASP    HB2 1223   1.655   4.734   3.502
   76ASP    HB3 1224   1.708   4.786   3.658
   76ASP     CG 1225   1.636   4.950   3.553
   76ASP    OD1 1226   1.605   5.001   3.439
   76ASP    OD2 1227   1.595   5.001   3.662
   76ASP      C 1228   1.932   4.923   3.580
   76ASP      O 1229   1.949   5.033   3.528
   77GLU      N 1230   1.979   4.889   3.705
   77GLU      H 1231   1.946   4.799   3.737
   77GLU     CA 1232   2.070   4.965   3.788
   77GLU     HA 1233   2.029   5.063   3.814
   77GLU     CB 1234   2.075   4.895   3.925
   77GLU    HB2 1235   2.096   4.790   3.905
   77GLU    HB3 1236   2.153   4.929   3.993
   77GLU     CG 1237   1.947   4.913   4.000
   77GLU    HG2 1238   1.929   5.019   4.018
   77GLU    HG3 1239   1.875   4.869   3.930
   77GLU     CD 1240   1.958   4.843   4.137
   77GLU    OE1 1241   2.004   4.903   4.234
   77GLU    OE2 1242   1.927   4.724   4.149
   77GLU      C 1243   2.206   4.981   3.721
   77GLU      O 1244   2.263   5.091   3.709
   78PHE      N 1245   2.258   4.866   3.663
   78PHE      H 1246   2.193   4.789   3.654
   78PHE     CA 1247   2.389   4.868   3.598
   78PHE     HA 1248   2.457   4.910   3.672
   78PHE     CB 1249   2.424   4.725   3.571
   78PHE    HB2 1250   2.434   4.673   3.666
   78PHE    HB3 1251   2.349   4.681   3.505
   78PHE     CG 1252   2.564   4.712   3.505
   78PHE    CD1 1253   2.580   4.690   3.370
   78PHE    HD1 1254   2.494   4.675   3.307
   78PHE    CE1 1255   2.703   4.678   3.315
   78PHE    HE1 1256   2.715   4.678   3.208
   78PHE     CZ 1257   2.815   4.675   3.402
   78PHE     HZ 1258   2.912   4.658   3.357
   78PHE    CE2 1259   2.801   4.705   3.537
   78PHE    HE2 1260   2.888   4.709   3.601
   78PHE    CD2 1261   2.680   4.722   3.590
   78PHE    HD2 1262   2.663   4.740   3.696
   78PHE      C 1263   2.387   4.961   3.470
   78PHE      O 1264   2.483   5.031   3.438
   79ARG      N 1265   2.284   4.955   3.389
   79ARG      H 1266   2.217   4.880   3.399
   79ARG     CA 1267   2.280   5.047   3.272
   79ARG     HA 1268   2.365   5.026   3.208
   79ARG     CB 1269   2.148   5.025   3.193
   79ARG    HB2 1270   2.064   5.035   3.261
   79ARG    HB3 1271   2.142   5.109   3.125
   79ARG     CG 1272   2.136   4.891   3.109
   79ARG    HG2 1273   2.213   4.903   3.032
   79ARG    HG3 1274   2.161   4.805   3.172
   79ARG     CD 1275   2.002   4.864   3.058
   79ARG    HD2 1276   1.936   4.862   3.145
   79ARG    HD3 1277   1.975   4.945   2.990
   79ARG     NE 1278   1.993   4.732   2.992
   79ARG     HE 1279   1.978   4.649   3.048
   79ARG     CZ 1280   2.012   4.715   2.863
   79ARG    NH1 1281   2.028   4.803   2.768
   79ARG   HH11 1282   2.003   4.898   2.793
   79ARG   HH12 1283   2.018   4.774   2.671
   79ARG    NH2 1284   2.013   4.588   2.826
   79ARG   HH21 1285   2.005   4.522   2.902
   79ARG   HH22 1286   2.062   4.563   2.741
   79ARG      C 1287   2.277   5.194   3.316
   79ARG      O 1288   2.343   5.281   3.259
   80ASN      N 1289   2.209   5.229   3.427
   80ASN      H 1290   2.153   5.159   3.473
   80ASN     CA 1291   2.196   5.375   3.472
   80ASN     HA 1292   2.163   5.433   3.387
   80ASN     CB 1293   2.105   5.384   3.599
   80ASN    HB2 1294   2.019   5.318   3.588
   80ASN    HB3 1295   2.163   5.352   3.685
   80ASN     CG 1296   2.057   5.528   3.642
   80ASN    OD1 1297   2.102   5.596   3.732
   80ASN    ND2 1298   1.951   5.578   3.583
   80ASN   HD21 1299   1.926   5.670   3.617
   80ASN   HD22 1300   1.907   5.533   3.504
   80ASN      C 1301   2.336   5.425   3.515
   80ASN      O 1302   2.374   5.532   3.471
   81MET      N 1303   2.417   5.335   3.574
   81MET      H 1304   2.380   5.243   3.594
   81MET     CA 1305   2.562   5.373   3.609
   81MET     HA 1306   2.572   5.467   3.663
   81MET     CB 1307   2.627   5.262   3.688
   81MET    HB2 1308   2.580   5.244   3.785
   81MET    HB3 1309   2.605   5.178   3.622
   81MET     CG 1310   2.777   5.282   3.709
   81MET    HG2 1311   2.826   5.288   3.611
   81MET    HG3 1312   2.794   5.364   3.779
   81MET     SD 1313   2.862   5.135   3.777
   81MET     CE 1314   2.787   4.998   3.687
   81MET    HE1 1315   2.706   4.955   3.746
   81MET    HE2 1316   2.765   5.023   3.583
   81MET    HE3 1317   2.858   4.915   3.680
   81MET      C 1318   2.640   5.406   3.478
   81MET      O 1319   2.682   5.516   3.459
   82VAL      N 1320   2.641   5.310   3.381
   82VAL      H 1321   2.602   5.220   3.404
   82VAL     CA 1322   2.725   5.310   3.265
   82VAL     HA 1323   2.827   5.330   3.295
   82VAL     CB 1324   2.716   5.170   3.199
   82VAL     HB 1325   2.616   5.138   3.170
   82VAL    CG1 1326   2.793   5.157   3.068
   82VAL   HG11 1327   2.898   5.179   3.090
   82VAL   HG12 1328   2.791   5.060   3.019
   82VAL   HG13 1329   2.759   5.238   3.003
   82VAL    CG2 1330   2.765   5.056   3.289
   82VAL   HG21 1331   2.743   4.961   3.241
   82VAL   HG22 1332   2.874   5.060   3.289
   82VAL   HG23 1333   2.713   5.050   3.385
   82VAL      C 1334   2.683   5.421   3.165
   82VAL      O 1335   2.766   5.502   3.125
   83THR      N 1336   2.550   5.435   3.148
   83THR      H 1337   2.482   5.379   3.197
   83THR     CA 1338   2.497   5.559   3.083
   83THR     HA 1339   2.528   5.574   2.980
   83THR     CB 1340   2.341   5.557   3.073
   83THR     HB 1341   2.301   5.593   3.168
   83THR    CG2 1342   2.290   5.639   2.952
   83THR   HG21 1343   2.304   5.746   2.967
   83THR   HG22 1344   2.344   5.604   2.863
   83THR   HG23 1345   2.182   5.626   2.949
   83THR    OG1 1346   2.298   5.425   3.054
   83THR    HG1 1347   2.299   5.381   3.139
   83THR      C 1348   2.546   5.688   3.150
   83THR      O 1349   2.592   5.780   3.079
   84ARG      N 1350   2.541   5.704   3.286
   84ARG      H 1351   2.484   5.636   3.335
   84ARG     CA 1352   2.575   5.832   3.350
   84ARG     HA 1353   2.541   5.917   3.290
   84ARG     CB 1354   2.503   5.843   3.486
   84ARG    HB2 1355   2.516   5.754   3.547
   84ARG    HB3 1356   2.538   5.923   3.552
   84ARG     CG 1357   2.351   5.871   3.473
   84ARG    HG2 1358   2.332   5.974   3.442
   84ARG    HG3 1359   2.302   5.798   3.408
   84ARG     CD 1360   2.277   5.865   3.609
   84ARG    HD2 1361   2.174   5.892   3.589
   84ARG    HD3 1362   2.289   5.762   3.644
   84ARG     NE 1363   2.327   5.950   3.713
   84ARG     HE 1364   2.393   6.024   3.693
   84ARG     CZ 1365   2.275   5.949   3.832
   84ARG    NH1 1366   2.179   5.864   3.868
   84ARG   HH11 1367   2.155   5.780   3.817
   84ARG   HH12 1368   2.154   5.861   3.966
   84ARG    NH2 1369   2.322   6.031   3.918
   84ARG   HH21 1370   2.397   6.093   3.888
   84ARG   HH22 1371   2.316   6.016   4.018
   84ARG      C 1372   2.724   5.861   3.363
   84ARG      O 1373   2.762   5.977   3.332
   85CYX      N 1374   2.804   5.759   3.386
   85CYX      H 1375   2.760   5.680   3.430
   85CYX     CA 1376   2.942   5.768   3.382
   85CYX     HA 1377   2.958   5.856   3.445
   85CYX     CB 1378   3.008   5.640   3.447
   85CYX    HB2 1379   2.989   5.552   3.386
   85CYX    HB3 1380   3.117   5.646   3.440
   85CYX     SG 1381   2.976   5.617   3.631
   85CYX      C 1382   2.991   5.806   3.240
   85CYX      O 1383   3.076   5.901   3.232
   86ASN      N 1384   2.947   5.736   3.134
   86ASN      H 1385   2.876   5.665   3.144
   86ASN     CA 1386   2.995   5.762   2.996
   86ASN     HA 1387   3.104   5.758   2.994
   86ASN     CB 1388   2.944   5.659   2.895
   86ASN    HB2 1389   2.838   5.652   2.918
   86ASN    HB3 1390   2.937   5.698   2.794
   86ASN     CG 1391   3.018   5.529   2.886
   86ASN    OD1 1392   3.142   5.524   2.880
   86ASN    ND2 1393   2.949   5.425   2.892
   86ASN   HD21 1394   2.993   5.334   2.886
   86ASN   HD22 1395   2.848   5.434   2.893
   86ASN      C 1396   2.961   5.905   2.945
   86ASN      O 1397   3.044   5.975   2.883
   87ASN      N 1398   2.839   5.956   2.982
   87ASN      H 1399   2.776   5.890   3.027
   87ASN     CA 1400   2.795   6.090   2.955
   87ASN     HA 1401   2.810   6.126   2.853
   87ASN     CB 1402   2.638   6.096   2.969
   87ASN    HB2 1403   2.596   6.035   2.889
   87ASN    HB3 1404   2.608   6.048   3.062
   87ASN     CG 1405   2.576   6.231   2.961
   87ASN    OD1 1406   2.573   6.291   2.856
   87ASN    ND2 1407   2.534   6.286   3.064
   87ASN   HD21 1408   2.507   6.383   3.059
   87ASN   HD22 1409   2.554   6.241   3.152
   87ASN      C 1410   2.862   6.200   3.042
   87ASN      O 1411   2.846   6.318   3.006
   88VAL      N 1412   2.960   6.160   3.132
   88VAL      H 1413   2.938   6.073   3.177
   88VAL     CA 1414   3.065   6.243   3.197
   88VAL     HA 1415   3.073   6.337   3.143
   88VAL     CB 1416   3.037   6.271   3.350
   88VAL     HB 1417   3.118   6.329   3.393
   88VAL    CG1 1418   2.898   6.333   3.372
   88VAL   HG11 1419   2.821   6.256   3.375
   88VAL   HG12 1420   2.895   6.384   3.468
   88VAL   HG13 1421   2.881   6.408   3.294
   88VAL    CG2 1422   3.034   6.148   3.440
   88VAL   HG21 1423   2.948   6.085   3.415
   88VAL   HG22 1424   3.126   6.092   3.430
   88VAL   HG23 1425   3.034   6.170   3.547
   88VAL      C 1426   3.204   6.190   3.185
   88VAL      O 1427   3.299   6.240   3.246
   89GLY      N 1428   3.224   6.095   3.096
   89GLY      H 1429   3.142   6.051   3.056
   89GLY     CA 1430   3.359   6.059   3.053
   89GLY    HA2 1431   3.347   6.005   2.959
   89GLY    HA3 1432   3.409   6.153   3.028
   89GLY      C 1433   3.445   5.973   3.142
   89GLY      O 1434   3.571   5.954   3.135
   90VAL      N 1435   3.376   5.919   3.244
   90VAL      H 1436   3.278   5.940   3.256
   90VAL     CA 1437   3.434   5.833   3.344
   90VAL     HA 1438   3.541   5.855   3.345
   90VAL     CB 1439   3.376   5.864   3.483
   90VAL     HB 1440   3.267   5.874   3.477
   90VAL    CG1 1441   3.414   5.746   3.575
   90VAL   HG11 1442   3.363   5.775   3.667
   90VAL   HG12 1443   3.368   5.654   3.538
   90VAL   HG13 1444   3.521   5.731   3.593
   90VAL    CG2 1445   3.431   5.996   3.548
   90VAL   HG21 1446   3.375   6.030   3.635
   90VAL   HG22 1447   3.535   5.993   3.580
   90VAL   HG23 1448   3.431   6.082   3.480
   90VAL      C 1449   3.404   5.688   3.293
   90VAL      O 1450   3.285   5.649   3.295
   91ARG      N 1451   3.501   5.610   3.247
   91ARG      H 1452   3.596   5.642   3.234
   91ARG     CA 1453   3.479   5.477   3.185
   91ARG     HA 1454   3.391   5.497   3.124
   91ARG     CB 1455   3.595   5.449   3.094
   91ARG    HB2 1456   3.682   5.463   3.158
   91ARG    HB3 1457   3.580   5.353   3.045
   91ARG     CG 1458   3.612   5.550   2.977
   91ARG    HG2 1459   3.642   5.650   3.011
   91ARG    HG3 1460   3.699   5.519   2.920
   91ARG     CD 1461   3.485   5.573   2.890
   91ARG    HD2 1462   3.427   5.482   2.874
   91ARG    HD3 1463   3.421   5.652   2.929
   91ARG     NE 1464   3.525   5.623   2.759
   91ARG     HE 1465   3.623   5.619   2.732
   91ARG     CZ 1466   3.446   5.678   2.671
   91ARG    NH1 1467   3.319   5.700   2.682
   91ARG   HH11 1468   3.268   5.666   2.762
   91ARG   HH12 1469   3.275   5.742   2.602
   91ARG    NH2 1470   3.503   5.717   2.566
   91ARG   HH21 1471   3.583   5.666   2.532
   91ARG   HH22 1472   3.436   5.751   2.498
   91ARG      C 1473   3.458   5.363   3.285
   91ARG      O 1474   3.517   5.351   3.393
   92ILE      N 1475   3.381   5.264   3.239
   92ILE      H 1476   3.346   5.270   3.144
   92ILE     CA 1477   3.348   5.142   3.322
   92ILE     HA 1478   3.394   5.164   3.419
   92ILE     CB 1479   3.198   5.116   3.337
   92ILE     HB 1480   3.167   5.084   3.237
   92ILE    CG2 1481   3.184   4.993   3.427
   92ILE   HG21 1482   3.081   4.986   3.462
   92ILE   HG22 1483   3.221   4.897   3.392
   92ILE   HG23 1484   3.240   5.013   3.519
   92ILE    CG1 1485   3.104   5.239   3.369
   92ILE   HG12 1486   3.116   5.326   3.304
   92ILE   HG13 1487   3.002   5.216   3.340
   92ILE    CD1 1488   3.129   5.292   3.503
   92ILE   HD11 1489   3.087   5.392   3.516
   92ILE   HD12 1490   3.078   5.239   3.583
   92ILE   HD13 1491   3.234   5.302   3.529
   92ILE      C 1492   3.425   5.027   3.262
   92ILE      O 1493   3.408   4.988   3.145
   93TYR      N 1494   3.497   4.951   3.349
   93TYR      H 1495   3.488   4.984   3.444
   93TYR     CA 1496   3.564   4.823   3.313
   93TYR     HA 1497   3.516   4.797   3.218
   93TYR     CB 1498   3.718   4.841   3.296
   93TYR    HB2 1499   3.755   4.852   3.398
   93TYR    HB3 1500   3.767   4.751   3.259
   93TYR     CG 1501   3.772   4.959   3.219
   93TYR    CD1 1502   3.813   4.949   3.092
   93TYR    HD1 1503   3.828   4.850   3.051
   93TYR    CE1 1504   3.868   5.053   3.021
   93TYR    HE1 1505   3.908   5.042   2.922
   93TYR     CZ 1506   3.863   5.182   3.081
   93TYR     OH 1507   3.915   5.285   3.010
   93TYR     HH 1508   3.942   5.254   2.923
   93TYR    CE2 1509   3.797   5.201   3.202
   93TYR    HE2 1510   3.791   5.302   3.242
   93TYR    CD2 1511   3.749   5.092   3.273
   93TYR    HD2 1512   3.710   5.093   3.374
   93TYR      C 1513   3.531   4.712   3.414
   93TYR      O 1514   3.507   4.748   3.530
   94VAL      N 1515   3.542   4.578   3.382
   94VAL      H 1516   3.556   4.557   3.284
   94VAL     CA 1517   3.492   4.477   3.478
   94VAL     HA 1518   3.453   4.526   3.567
   94VAL     CB 1519   3.387   4.388   3.417
   94VAL     HB 1520   3.438   4.310   3.361
   94VAL    CG1 1521   3.306   4.313   3.530
   94VAL   HG11 1522   3.227   4.265   3.472
   94VAL   HG12 1523   3.369   4.231   3.566
   94VAL   HG13 1524   3.266   4.386   3.600
   94VAL    CG2 1525   3.284   4.463   3.335
   94VAL   HG21 1526   3.322   4.509   3.244
   94VAL   HG22 1527   3.200   4.397   3.313
   94VAL   HG23 1528   3.252   4.545   3.399
   94VAL      C 1529   3.595   4.378   3.530
   94VAL      O 1530   3.681   4.325   3.459
   95ASP      N 1531   3.592   4.345   3.656
   95ASP      H 1532   3.529   4.395   3.717
   95ASP     CA 1533   3.673   4.255   3.735
   95ASP     HA 1534   3.774   4.275   3.697
   95ASP     CB 1535   3.670   4.294   3.880
   95ASP    HB2 1536   3.698   4.399   3.886
   95ASP    HB3 1537   3.567   4.272   3.909
   95ASP     CG 1538   3.773   4.222   3.969
   95ASP    OD1 1539   3.886   4.212   3.928
   95ASP    OD2 1540   3.734   4.168   4.072
   95ASP      C 1541   3.628   4.109   3.701
   95ASP      O 1542   3.643   4.021   3.783
   96ALA      N 1543   3.568   4.086   3.578
   96ALA      H 1544   3.588   4.149   3.502
   96ALA     CA 1545   3.505   3.960   3.541
   96ALA     HA 1546   3.427   3.954   3.617
   96ALA     CB 1547   3.442   3.985   3.400
   96ALA    HB1 1548   3.516   4.004   3.321
   96ALA    HB2 1549   3.391   3.892   3.372
   96ALA    HB3 1550   3.376   4.070   3.390
   96ALA      C 1551   3.588   3.831   3.540
   96ALA      O 1552   3.710   3.830   3.548
   97VAL      N 1553   3.508   3.719   3.536
   97VAL      H 1554   3.408   3.730   3.550
   97VAL     CA 1555   3.549   3.582   3.570
   97VAL     HA 1556   3.658   3.576   3.568
   97VAL     CB 1557   3.505   3.551   3.716
   97VAL     HB 1558   3.396   3.555   3.712
   97VAL    CG1 1559   3.528   3.406   3.760
   97VAL   HG11 1560   3.625   3.389   3.806
   97VAL   HG12 1561   3.454   3.371   3.832
   97VAL   HG13 1562   3.520   3.344   3.671
   97VAL    CG2 1563   3.555   3.656   3.822
   97VAL   HG21 1564   3.664   3.654   3.823
   97VAL   HG22 1565   3.518   3.755   3.793
   97VAL   HG23 1566   3.519   3.635   3.923
   97VAL      C 1567   3.494   3.486   3.457
   97VAL      O 1568   3.380   3.494   3.426
   98ILE      N 1569   3.580   3.397   3.403
   98ILE      H 1570   3.677   3.401   3.431
   98ILE     CA 1571   3.543   3.321   3.280
   98ILE     HA 1572   3.436   3.305   3.270
   98ILE     CB 1573   3.601   3.389   3.152
   98ILE     HB 1574   3.575   3.326   3.067
   98ILE    CG2 1575   3.527   3.523   3.133
   98ILE   HG21 1576   3.550   3.570   3.037
   98ILE   HG22 1577   3.422   3.495   3.137
   98ILE   HG23 1578   3.549   3.601   3.207
   98ILE    CG1 1579   3.752   3.420   3.170
   98ILE   HG12 1580   3.762   3.482   3.259
   98ILE   HG13 1581   3.810   3.328   3.181
   98ILE    CD1 1582   3.825   3.505   3.064
   98ILE   HD11 1583   3.814   3.464   2.964
   98ILE   HD12 1584   3.811   3.612   3.077
   98ILE   HD13 1585   3.933   3.500   3.082
   98ILE      C 1586   3.588   3.175   3.273
   98ILE      O 1587   3.533   3.096   3.195
   99ASN      N 1588   3.681   3.132   3.365
   99ASN      H 1589   3.719   3.191   3.437
   99ASN     CA 1590   3.721   2.989   3.367
   99ASN     HA 1591   3.742   2.952   3.267
   99ASN     CB 1592   3.846   2.983   3.459
   99ASN    HB2 1593   3.920   3.048   3.413
   99ASN    HB3 1594   3.816   3.017   3.558
   99ASN     CG 1595   3.901   2.843   3.473
   99ASN    OD1 1596   3.934   2.766   3.383
   99ASN    ND2 1597   3.913   2.807   3.600
   99ASN   HD21 1598   3.934   2.710   3.619
   99ASN   HD22 1599   3.887   2.866   3.678
   99ASN      C 1600   3.620   2.891   3.422
   99ASN      O 1601   3.624   2.772   3.380
  100HIE      N 1602   3.533   2.931   3.512
  100HIE      H 1603   3.513   3.028   3.533
  100HIE     CA 1604   3.458   2.830   3.591
  100HIE     HA 1605   3.439   2.734   3.543
  100HIE     CB 1606   3.531   2.804   3.722
  100HIE    HB2 1607   3.488   2.735   3.794
  100HIE    HB3 1608   3.627   2.757   3.701
  100HIE     CG 1609   3.561   2.931   3.793
  100HIE    ND1 1610   3.684   3.002   3.773
  100HIE    CE1 1611   3.669   3.109   3.857
  100HIE    HE1 1612   3.737   3.192   3.867
  100HIE    NE2 1613   3.556   3.105   3.923
  100HIE    HE2 1614   3.522   3.183   3.977
  100HIE    CD2 1615   3.482   2.995   3.889
  100HIE    HD2 1616   3.383   2.972   3.927
  100HIE      C 1617   3.317   2.887   3.625
  100HIE      O 1618   3.300   3.008   3.627
  101MET      N 1619   3.225   2.799   3.663
  101MET      H 1620   3.247   2.701   3.657
  101MET     CA 1621   3.109   2.832   3.754
  101MET     HA 1622   3.091   2.939   3.752
  101MET     CB 1623   2.984   2.760   3.693
  101MET    HB2 1624   3.009   2.661   3.656
  101MET    HB3 1625   2.903   2.756   3.766
  101MET     CG 1626   2.939   2.833   3.568
  101MET    HG2 1627   2.932   2.938   3.599
  101MET    HG3 1628   3.017   2.810   3.496
  101MET     SD 1629   2.782   2.780   3.506
  101MET     CE 1630   2.729   2.915   3.411
  101MET    HE1 1631   2.647   2.877   3.351
  101MET    HE2 1632   2.696   2.987   3.487
  101MET    HE3 1633   2.814   2.951   3.352
  101MET      C 1634   3.151   2.792   3.899
  101MET      O 1635   3.272   2.783   3.928
  102CYS      N 1636   3.056   2.787   3.994
  102CYS      H 1637   2.961   2.805   3.967
  102CYS     CA 1638   3.080   2.771   4.140
  102CYS     HA 1639   3.149   2.848   4.174
  102CYS     CB 1640   2.942   2.782   4.213
  102CYS    HB2 1641   2.961   2.799   4.319
  102CYS    HB3 1642   2.889   2.870   4.177
  102CYS     SG 1643   2.828   2.641   4.186
  102CYS     HG 1644   2.920   2.544   4.193
  102CYS      C 1645   3.149   2.639   4.183
  102CYS      O 1646   3.179   2.557   4.097
  103GLY      N 1647   3.165   2.621   4.316
  103GLY      H 1648   3.153   2.703   4.373
  103GLY     CA 1649   3.209   2.503   4.383
  103GLY    HA2 1650   3.312   2.485   4.355
  103GLY    HA3 1651   3.211   2.512   4.491
  103GLY      C 1652   3.131   2.369   4.359
  103GLY      O 1653   3.006   2.358   4.370
  104ASN      N 1654   3.199   2.259   4.346
  104ASN      H 1655   3.298   2.275   4.338
  104ASN     CA 1656   3.150   2.124   4.319
  104ASN     HA 1657   3.086   2.126   4.230
  104ASN     CB 1658   3.276   2.049   4.281
  104ASN    HB2 1659   3.323   2.097   4.195
  104ASN    HB3 1660   3.349   2.053   4.362
  104ASN     CG 1661   3.247   1.901   4.251
  104ASN    OD1 1662   3.227   1.871   4.132
  104ASN    ND2 1663   3.252   1.813   4.353
  104ASN   HD21 1664   3.263   1.715   4.336
  104ASN   HD22 1665   3.276   1.831   4.450
  104ASN      C 1666   3.071   2.063   4.432
  104ASN      O 1667   2.965   2.001   4.415
  105ALA      N 1668   3.112   2.104   4.550
  105ALA      H 1669   3.181   2.177   4.558
  105ALA     CA 1670   3.046   2.071   4.679
  105ALA     HA 1671   3.005   1.970   4.688
  105ALA     CB 1672   3.151   2.088   4.785
  105ALA    HB1 1673   3.232   2.015   4.780
  105ALA    HB2 1674   3.202   2.185   4.777
  105ALA    HB3 1675   3.101   2.074   4.881
  105ALA      C 1676   2.932   2.170   4.720
  105ALA      O 1677   2.864   2.140   4.818
  106VAL      N 1678   2.898   2.275   4.643
  106VAL      H 1679   2.948   2.279   4.556
  106VAL     CA 1680   2.776   2.355   4.659
  106VAL     HA 1681   2.772   2.392   4.761
  106VAL     CB 1682   2.781   2.482   4.581
  106VAL     HB 1683   2.780   2.469   4.473
  106VAL    CG1 1684   2.673   2.574   4.628
  106VAL   HG11 1685   2.681   2.671   4.578
  106VAL   HG12 1686   2.577   2.530   4.602
  106VAL   HG13 1687   2.678   2.586   4.737
  106VAL    CG2 1688   2.912   2.556   4.621
  106VAL   HG21 1689   2.900   2.664   4.611
  106VAL   HG22 1690   2.926   2.544   4.728
  106VAL   HG23 1691   3.007   2.517   4.584
  106VAL      C 1692   2.649   2.268   4.639
  106VAL      O 1693   2.627   2.208   4.532
  107SER      N 1694   2.556   2.271   4.736
  107SER      H 1695   2.574   2.338   4.810
  107SER     CA 1696   2.426   2.195   4.728
  107SER     HA 1697   2.454   2.091   4.707
  107SER     CB 1698   2.359   2.192   4.860
  107SER    HB2 1699   2.332   2.295   4.886
  107SER    HB3 1700   2.263   2.141   4.853
  107SER     OG 1701   2.442   2.125   4.949
  107SER     HG 1702   2.409   2.143   5.037
  107SER      C 1703   2.335   2.241   4.617
  107SER      O 1704   2.341   2.360   4.582
  108ALA      N 1705   2.254   2.164   4.557
  108ALA      H 1706   2.241   2.066   4.578
  108ALA     CA 1707   2.164   2.221   4.462
  108ALA     HA 1708   2.214   2.278   4.383
  108ALA     CB 1709   2.100   2.101   4.398
  108ALA    HB1 1710   2.045   2.056   4.481
  108ALA    HB2 1711   2.026   2.128   4.324
  108ALA    HB3 1712   2.167   2.021   4.366
  108ALA      C 1713   2.051   2.302   4.520
  108ALA      O 1714   1.986   2.264   4.620
  109GLY      N 1715   2.013   2.416   4.461
  109GLY      H 1716   2.063   2.450   4.380
  109GLY     CA 1717   1.900   2.499   4.517
  109GLY    HA2 1718   1.811   2.448   4.481
  109GLY    HA3 1719   1.902   2.514   4.625
  109GLY      C 1720   1.893   2.644   4.460
  109GLY      O 1721   1.973   2.678   4.379
  110THR      N 1722   1.788   2.721   4.495
  110THR      H 1723   1.711   2.686   4.550
  110THR     CA 1724   1.764   2.863   4.462
  110THR     HA 1725   1.770   2.866   4.353
  110THR     CB 1726   1.621   2.901   4.500
  110THR     HB 1727   1.598   3.001   4.463
  110THR    CG2 1728   1.510   2.816   4.431
  110THR   HG21 1729   1.510   2.713   4.467
  110THR   HG22 1730   1.413   2.861   4.451
  110THR   HG23 1731   1.519   2.837   4.324
  110THR    OG1 1732   1.590   2.893   4.636
  110THR    HG1 1733   1.501   2.931   4.638
  110THR      C 1734   1.864   2.964   4.511
  110THR      O 1735   1.847   3.084   4.503
  111SER      N 1736   1.977   2.917   4.571
  111SER      H 1737   1.991   2.820   4.547
  111SER     CA 1738   2.072   2.996   4.650
  111SER     HA 1739   2.008   3.050   4.720
  111SER     CB 1740   2.164   2.907   4.733
  111SER    HB2 1741   2.219   2.838   4.669
  111SER    HB3 1742   2.251   2.956   4.776
  111SER     OG 1743   2.100   2.831   4.836
  111SER     HG 1744   2.116   2.737   4.822
  111SER      C 1745   2.156   3.095   4.562
  111SER      O 1746   2.280   3.087   4.558
  112SER      N 1747   2.098   3.183   4.482
  112SER      H 1748   1.997   3.187   4.489
  112SER     CA 1749   2.169   3.276   4.396
  112SER     HA 1750   2.274   3.278   4.424
  112SER     CB 1751   2.160   3.234   4.254
  112SER    HB2 1752   2.246   3.276   4.203
  112SER    HB3 1753   2.183   3.127   4.249
  112SER     OG 1754   2.037   3.260   4.187
  112SER     HG 1755   2.056   3.220   4.102
  112SER      C 1756   2.107   3.417   4.413
  112SER      O 1757   2.001   3.442   4.471
  113THR      N 1758   2.176   3.516   4.354
  113THR      H 1759   2.267   3.496   4.316
  113THR     CA 1760   2.134   3.657   4.342
  113THR     HA 1761   2.100   3.696   4.438
  113THR     CB 1762   2.257   3.738   4.305
  113THR     HB 1763   2.220   3.837   4.279
  113THR    CG2 1764   2.354   3.738   4.425
  113THR   HG21 1765   2.439   3.802   4.403
  113THR   HG22 1766   2.301   3.782   4.510
  113THR   HG23 1767   2.387   3.635   4.443
  113THR    OG1 1768   2.324   3.676   4.201
  113THR    HG1 1769   2.368   3.748   4.155
  113THR      C 1770   2.025   3.685   4.238
  113THR      O 1771   1.977   3.800   4.231
  114CYX      N 1772   1.975   3.585   4.168
  114CYX      H 1773   2.011   3.491   4.174
  114CYX     CA 1774   1.834   3.590   4.102
  114CYX     HA 1775   1.791   3.690   4.105
  114CYX     CB 1776   1.857   3.564   3.951
  114CYX    HB2 1777   1.918   3.480   3.921
  114CYX    HB3 1778   1.759   3.524   3.924
  114CYX     SG 1779   1.894   3.714   3.849
  114CYX      C 1780   1.743   3.490   4.168
  114CYX      O 1781   1.627   3.474   4.131
  115GLY      N 1782   1.780   3.421   4.278
  115GLY      H 1783   1.868   3.439   4.325
  115GLY     CA 1784   1.686   3.328   4.340
  115GLY    HA2 1785   1.744   3.292   4.425
  115GLY    HA3 1786   1.588   3.375   4.348
  115GLY      C 1787   1.657   3.204   4.253
  115GLY      O 1788   1.548   3.147   4.253
  116SER      N 1789   1.749   3.182   4.159
  116SER      H 1790   1.843   3.219   4.167
  116SER     CA 1791   1.725   3.086   4.047
  116SER     HA 1792   1.617   3.072   4.040
  116SER     CB 1793   1.771   3.156   3.916
  116SER    HB2 1794   1.880   3.153   3.909
  116SER    HB3 1795   1.731   3.098   3.833
  116SER     OG 1796   1.737   3.294   3.910
  116SER     HG 1797   1.653   3.306   3.865
  116SER      C 1798   1.797   2.960   4.080
  116SER      O 1799   1.899   2.965   4.152
  117TYR      N 1800   1.746   2.847   4.034
  117TYR      H 1801   1.678   2.843   3.959
  117TYR     CA 1802   1.790   2.709   4.073
  117TYR     HA 1803   1.816   2.715   4.179
  117TYR     CB 1804   1.670   2.619   4.068
  117TYR    HB2 1805   1.612   2.653   4.154
  117TYR    HB3 1806   1.613   2.632   3.975
  117TYR     CG 1807   1.694   2.469   4.070
  117TYR    CD1 1808   1.688   2.404   4.195
  117TYR    HD1 1809   1.664   2.457   4.287
  117TYR    CE1 1810   1.710   2.265   4.200
  117TYR    HE1 1811   1.695   2.204   4.288
  117TYR     CZ 1812   1.745   2.199   4.078
  117TYR     OH 1813   1.766   2.066   4.079
  117TYR     HH 1814   1.764   2.029   4.167
  117TYR    CE2 1815   1.749   2.270   3.958
  117TYR    HE2 1816   1.774   2.214   3.869
  117TYR    CD2 1817   1.715   2.403   3.954
  117TYR    HD2 1818   1.724   2.461   3.863
  117TYR      C 1819   1.912   2.661   3.994
  117TYR      O 1820   1.918   2.693   3.876
  118PHE      N 1821   2.011   2.595   4.056
  118PHE      H 1822   2.005   2.585   4.156
  118PHE     CA 1823   2.131   2.534   3.990
  118PHE     HA 1824   2.109   2.510   3.886
  118PHE     CB 1825   2.238   2.644   4.005
  118PHE    HB2 1826   2.325   2.619   3.944
  118PHE    HB3 1827   2.194   2.738   3.972
  118PHE     CG 1828   2.292   2.678   4.142
  118PHE    CD1 1829   2.230   2.777   4.218
  118PHE    HD1 1830   2.141   2.832   4.191
  118PHE    CE1 1831   2.272   2.798   4.355
  118PHE    HE1 1832   2.224   2.872   4.418
  118PHE     CZ 1833   2.390   2.735   4.399
  118PHE     HZ 1834   2.427   2.757   4.498
  118PHE    CE2 1835   2.456   2.644   4.315
  118PHE    HE2 1836   2.547   2.596   4.348
  118PHE    CD2 1837   2.407   2.615   4.187
  118PHE    HD2 1838   2.460   2.551   4.118
  118PHE      C 1839   2.168   2.403   4.059
  118PHE      O 1840   2.129   2.388   4.174
  119ASN      N 1841   2.235   2.316   3.992
  119ASN      H 1842   2.247   2.323   3.892
  119ASN     CA 1843   2.279   2.188   4.044
  119ASN     HA 1844   2.271   2.189   4.153
  119ASN     CB 1845   2.158   2.094   4.017
  119ASN    HB2 1846   2.067   2.124   4.069
  119ASN    HB3 1847   2.138   2.098   3.910
  119ASN     CG 1848   2.176   1.954   4.069
  119ASN    OD1 1849   2.284   1.906   4.098
  119ASN    ND2 1850   2.076   1.870   4.069
  119ASN   HD21 1851   2.100   1.776   4.098
  119ASN   HD22 1852   1.991   1.894   4.020
  119ASN      C 1853   2.419   2.138   4.002
  119ASN      O 1854   2.428   2.070   3.905
  120PRO      N 1855   2.522   2.177   4.080
  120PRO     CD 1856   2.515   2.253   4.204
  120PRO    HD2 1857   2.496   2.190   4.291
  120PRO    HD3 1858   2.440   2.332   4.194
  120PRO     CG 1859   2.654   2.317   4.211
  120PRO    HG2 1860   2.692   2.347   4.309
  120PRO    HG3 1861   2.666   2.402   4.145
  120PRO     CB 1862   2.750   2.200   4.165
  120PRO    HB2 1863   2.754   2.130   4.249
  120PRO    HB3 1864   2.848   2.241   4.141
  120PRO     CA 1865   2.665   2.143   4.049
  120PRO     HA 1866   2.688   2.203   3.961
  120PRO      C 1867   2.704   1.998   4.027
  120PRO      O 1868   2.767   1.965   3.927
  121GLY      N 1869   2.656   1.907   4.110
  121GLY      H 1870   2.609   1.947   4.191
  121GLY     CA 1871   2.674   1.765   4.096
  121GLY    HA2 1872   2.780   1.741   4.104
  121GLY    HA3 1873   2.620   1.718   4.179
  121GLY      C 1874   2.627   1.696   3.969
  121GLY      O 1875   2.696   1.607   3.916
  122SER      N 1876   2.512   1.749   3.918
  122SER      H 1877   2.465   1.824   3.966
  122SER     CA 1878   2.459   1.704   3.785
  122SER     HA 1879   2.483   1.598   3.773
  122SER     CB 1880   2.310   1.716   3.786
  122SER    HB2 1881   2.293   1.820   3.813
  122SER    HB3 1882   2.265   1.697   3.688
  122SER     OG 1883   2.254   1.626   3.880
  122SER     HG 1884   2.161   1.642   3.863
  122SER      C 1885   2.523   1.780   3.667
  122SER      O 1886   2.476   1.769   3.557
  123ARG      N 1887   2.633   1.860   3.695
  123ARG      H 1888   2.680   1.850   3.783
  123ARG     CA 1889   2.678   1.971   3.607
  123ARG     HA 1890   2.745   2.031   3.668
  123ARG     CB 1891   2.768   1.896   3.500
  123ARG    HB2 1892   2.704   1.828   3.444
  123ARG    HB3 1893   2.803   1.965   3.424
  123ARG     CG 1894   2.890   1.819   3.555
  123ARG    HG2 1895   2.849   1.732   3.607
  123ARG    HG3 1896   2.953   1.781   3.476
  123ARG     CD 1897   2.980   1.889   3.654
  123ARG    HD2 1898   3.023   1.981   3.614
  123ARG    HD3 1899   2.911   1.927   3.729
  123ARG     NE 1900   3.083   1.795   3.704
  123ARG     HE 1901   3.153   1.764   3.637
  123ARG     CZ 1902   3.091   1.757   3.829
  123ARG    NH1 1903   3.012   1.803   3.919
  123ARG   HH11 1904   2.937   1.865   3.893
  123ARG   HH12 1905   3.010   1.766   4.013
  123ARG    NH2 1906   3.174   1.671   3.871
  123ARG   HH21 1907   3.218   1.615   3.800
  123ARG   HH22 1908   3.189   1.670   3.971
  123ARG      C 1909   2.559   2.052   3.541
  123ARG      O 1910   2.566   2.102   3.429
  124ASP      N 1911   2.451   2.053   3.615
  124ASP      H 1912   2.463   2.018   3.709
  124ASP     CA 1913   2.329   2.114   3.564
  124ASP     HA 1914   2.343   2.117   3.456
  124ASP     CB 1915   2.213   2.016   3.596
  124ASP    HB2 1916   2.225   1.920   3.545
  124ASP    HB3 1917   2.212   1.995   3.703
  124ASP     CG 1918   2.076   2.072   3.564
  124ASP    OD1 1919   1.983   2.017   3.620
  124ASP    OD2 1920   2.073   2.147   3.466
  124ASP      C 1921   2.326   2.261   3.610
  124ASP      O 1922   2.311   2.293   3.728
  125PHE      N 1923   2.332   2.354   3.512
  125PHE      H 1924   2.354   2.325   3.418
  125PHE     CA 1925   2.316   2.495   3.539
  125PHE     HA 1926   2.270   2.506   3.637
  125PHE     CB 1927   2.445   2.574   3.528
  125PHE    HB2 1928   2.502   2.550   3.438
  125PHE    HB3 1929   2.436   2.683   3.524
  125PHE     CG 1930   2.536   2.554   3.653
  125PHE    CD1 1931   2.616   2.439   3.648
  125PHE    HD1 1932   2.607   2.372   3.564
  125PHE    CE1 1933   2.706   2.410   3.751
  125PHE    HE1 1934   2.766   2.320   3.757
  125PHE     CZ 1935   2.723   2.501   3.860
  125PHE     HZ 1936   2.786   2.480   3.945
  125PHE    CE2 1937   2.642   2.622   3.863
  125PHE    HE2 1938   2.652   2.695   3.942
  125PHE    CD2 1939   2.541   2.637   3.763
  125PHE    HD2 1940   2.468   2.717   3.764
  125PHE      C 1941   2.213   2.543   3.432
  125PHE      O 1942   2.263   2.574   3.321
  126PRO      N 1943   2.084   2.557   3.461
  126PRO     CD 1944   2.020   2.555   3.594
  126PRO    HD2 1945   2.047   2.644   3.652
  126PRO    HD3 1946   2.061   2.473   3.652
  126PRO     CG 1947   1.873   2.542   3.572
  126PRO    HG2 1948   1.834   2.641   3.596
  126PRO    HG3 1949   1.836   2.478   3.653
  126PRO     CB 1950   1.858   2.501   3.426
  126PRO    HB2 1951   1.763   2.523   3.377
  126PRO    HB3 1952   1.861   2.392   3.420
  126PRO     CA 1953   1.982   2.551   3.356
  126PRO     HA 1954   2.015   2.478   3.282
  126PRO      C 1955   1.941   2.677   3.281
  126PRO      O 1956   1.866   2.673   3.188
  127ALA      N 1957   1.980   2.799   3.334
  127ALA      H 1958   2.043   2.800   3.413
  127ALA     CA 1959   1.948   2.924   3.269
  127ALA     HA 1960   1.844   2.919   3.238
  127ALA     CB 1961   1.961   3.034   3.367
  127ALA    HB1 1962   2.065   3.061   3.387
  127ALA    HB2 1963   1.900   3.114   3.324
  127ALA    HB3 1964   1.926   3.009   3.467
  127ALA      C 1965   2.039   2.954   3.145
  127ALA      O 1966   2.011   3.052   3.075
  128VAL      N 1967   2.147   2.885   3.114
  128VAL      H 1968   2.184   2.820   3.182
  128VAL     CA 1969   2.235   2.921   3.000
  128VAL     HA 1970   2.217   3.025   2.974
  128VAL     CB 1971   2.388   2.899   3.036
  128VAL     HB 1972   2.406   2.792   3.049
  128VAL    CG1 1973   2.482   2.932   2.921
  128VAL   HG11 1974   2.485   3.040   2.907
  128VAL   HG12 1975   2.584   2.901   2.944
  128VAL   HG13 1976   2.452   2.892   2.824
  128VAL    CG2 1977   2.433   2.973   3.163
  128VAL   HG21 1978   2.401   3.077   3.161
  128VAL   HG22 1979   2.378   2.930   3.247
  128VAL   HG23 1980   2.540   2.964   3.181
  128VAL      C 1981   2.210   2.842   2.879
  128VAL      O 1982   2.201   2.910   2.778
  129PRO      N 1983   2.163   2.707   2.883
  129PRO     CD 1984   2.079   2.644   2.775
  129PRO    HD2 1985   2.125   2.659   2.677
  129PRO    HD3 1986   1.984   2.695   2.761
  129PRO     CG 1987   2.058   2.498   2.804
  129PRO    HG2 1988   2.130   2.433   2.756
  129PRO    HG3 1989   1.955   2.469   2.782
  129PRO     CB 1990   2.085   2.509   2.957
  129PRO    HB2 1991   2.111   2.411   2.998
  129PRO    HB3 1992   1.997   2.549   3.008
  129PRO     CA 1993   2.196   2.607   2.982
  129PRO     HA 1994   2.190   2.638   3.086
  129PRO      C 1995   2.328   2.541   2.964
  129PRO      O 1996   2.368   2.537   2.848
  130TYR      N 1997   2.386   2.494   3.071
  130TYR      H 1998   2.347   2.506   3.163
  130TYR     CA 1999   2.504   2.403   3.078
  130TYR     HA 2000   2.541   2.391   2.976
  130TYR     CB 2001   2.616   2.468   3.153
  130TYR    HB2 2002   2.582   2.499   3.252
  130TYR    HB3 2003   2.690   2.389   3.165
  130TYR     CG 2004   2.689   2.584   3.086
  130TYR    CD1 2005   2.690   2.598   2.945
  130TYR    HD1 2006   2.629   2.534   2.881
  130TYR    CE1 2007   2.760   2.709   2.882
  130TYR    HE1 2008   2.751   2.733   2.777
  130TYR     CZ 2009   2.838   2.797   2.960
  130TYR     OH 2010   2.908   2.906   2.902
  130TYR     HH 2011   2.937   2.969   2.969
  130TYR    CE2 2012   2.842   2.780   3.100
  130TYR    HE2 2013   2.904   2.841   3.165
  130TYR    CD2 2014   2.776   2.672   3.158
  130TYR    HD2 2015   2.784   2.654   3.264
  130TYR      C 2016   2.463   2.267   3.137
  130TYR      O 2017   2.380   2.255   3.226
  131SER      N 2018   2.539   2.166   3.089
  131SER      H 2019   2.617   2.189   3.030
  131SER     CA 2020   2.525   2.026   3.116
  131SER     HA 2021   2.493   2.016   3.220
  131SER     CB 2022   2.435   1.950   3.013
  131SER    HB2 2023   2.439   1.846   3.042
  131SER    HB3 2024   2.328   1.963   3.032
  131SER     OG 2025   2.453   1.974   2.876
  131SER     HG 2026   2.424   2.065   2.861
  131SER      C 2027   2.668   1.959   3.121
  131SER      O 2028   2.770   2.018   3.103
  132GLY      N 2029   2.666   1.825   3.129
  132GLY      H 2030   2.578   1.777   3.141
  132GLY     CA 2031   2.790   1.740   3.163
  132GLY    HA2 2032   2.825   1.772   3.261
  132GLY    HA3 2033   2.753   1.637   3.159
  132GLY      C 2034   2.898   1.754   3.059
  132GLY      O 2035   3.014   1.718   3.092
  133TRP      N 2036   2.868   1.798   2.933
  133TRP      H 2037   2.772   1.816   2.908
  133TRP     CA 2038   2.968   1.803   2.827
  133TRP     HA 2039   3.062   1.762   2.865
  133TRP     CB 2040   2.925   1.716   2.711
  133TRP    HB2 2041   2.855   1.781   2.658
  133TRP    HB3 2042   3.014   1.699   2.652
  133TRP     CG 2043   2.880   1.576   2.752
  133TRP    CD1 2044   2.960   1.466   2.743
  133TRP    HD1 2045   3.064   1.469   2.715
  133TRP    NE1 2046   2.896   1.358   2.789
  133TRP    HE1 2047   2.939   1.268   2.806
  133TRP    CE2 2048   2.770   1.392   2.838
  133TRP    CZ2 2049   2.666   1.313   2.902
  133TRP    HZ2 2050   2.675   1.206   2.912
  133TRP    CH2 2051   2.548   1.378   2.936
  133TRP    HH2 2052   2.466   1.318   2.974
  133TRP    CZ3 2053   2.526   1.511   2.898
  133TRP    HZ3 2054   2.436   1.564   2.923
  133TRP    CE3 2055   2.631   1.586   2.839
  133TRP    HE3 2056   2.612   1.689   2.813
  133TRP    CD2 2057   2.751   1.531   2.802
  133TRP      C 2058   2.993   1.948   2.787
  133TRP      O 2059   3.054   1.981   2.685
  134ASP      N 2060   2.950   2.045   2.866
  134ASP      H 2061   2.890   2.018   2.942
  134ASP     CA 2062   2.999   2.185   2.873
  134ASP     HA 2063   3.048   2.200   2.777
  134ASP     CB 2064   2.873   2.276   2.893
  134ASP    HB2 2065   2.817   2.234   2.977
  134ASP    HB3 2066   2.901   2.380   2.902
  134ASP     CG 2067   2.777   2.260   2.774
  134ASP    OD1 2068   2.806   2.306   2.664
  134ASP    OD2 2069   2.670   2.202   2.792
  134ASP      C 2070   3.096   2.213   2.996
  134ASP      O 2071   3.142   2.327   3.005
  135PHE      N 2072   3.135   2.115   3.066
  135PHE      H 2073   3.104   2.022   3.045
  135PHE     CA 2074   3.234   2.111   3.171
  135PHE     HA 2075   3.290   2.204   3.181
  135PHE     CB 2076   3.164   2.082   3.303
  135PHE    HB2 2077   3.096   1.997   3.298
  135PHE    HB3 2078   3.235   2.057   3.382
  135PHE     CG 2079   3.091   2.191   3.367
  135PHE    CD1 2080   3.158   2.295   3.439
  135PHE    HD1 2081   3.263   2.291   3.466
  135PHE    CE1 2082   3.076   2.400   3.494
  135PHE    HE1 2083   3.118   2.483   3.548
  135PHE     CZ 2084   2.937   2.404   3.478
  135PHE     HZ 2085   2.871   2.484   3.507
  135PHE    CE2 2086   2.872   2.313   3.397
  135PHE    HE2 2087   2.764   2.313   3.392
  135PHE    CD2 2088   2.947   2.206   3.344
  135PHE    HD2 2089   2.886   2.137   3.286
  135PHE      C 2090   3.335   2.011   3.142
  135PHE      O 2091   3.317   1.914   3.069
  136ASN      N 2092   3.456   2.046   3.193
  136ASN      H 2093   3.462   2.132   3.245
  136ASN     CA 2094   3.576   1.972   3.180
  136ASN     HA 2095   3.584   1.944   3.074
  136ASN     CB 2096   3.683   2.078   3.211
  136ASN    HB2 2097   3.678   2.169   3.151
  136ASN    HB3 2098   3.674   2.108   3.316
  136ASN     CG 2099   3.824   2.027   3.193
  136ASN    OD1 2100   3.847   1.916   3.144
  136ASN    ND2 2101   3.935   2.096   3.224
  136ASN   HD21 2102   4.021   2.066   3.181
  136ASN   HD22 2103   3.924   2.191   3.257
  136ASN      C 2104   3.584   1.850   3.281
  136ASN      O 2105   3.553   1.866   3.400
  137ASP      N 2106   3.630   1.735   3.237
  137ASP      H 2107   3.658   1.728   3.140
  137ASP     CA 2108   3.670   1.618   3.314
  137ASP     HA 2109   3.719   1.652   3.404
  137ASP     CB 2110   3.538   1.542   3.346
  137ASP    HB2 2111   3.458   1.609   3.376
  137ASP    HB3 2112   3.504   1.486   3.259
  137ASP     CG 2113   3.541   1.450   3.463
  137ASP    OD1 2114   3.652   1.442   3.521
  137ASP    OD2 2115   3.437   1.397   3.503
  137ASP      C 2116   3.763   1.526   3.237
  137ASP      O 2117   3.788   1.553   3.118
  138GLY      N 2118   3.821   1.429   3.308
  138GLY      H 2119   3.793   1.424   3.405
  138GLY     CA 2120   3.897   1.321   3.244
  138GLY    HA2 2121   3.906   1.242   3.318
  138GLY    HA3 2122   3.838   1.288   3.158
  138GLY      C 2123   4.041   1.344   3.197
  138GLY      O 2124   4.117   1.249   3.178
  139LYS      N 2125   4.068   1.470   3.180
  139LYS      H 2126   3.996   1.539   3.194
  139LYS     CA 2127   4.204   1.521   3.134
  139LYS     HA 2128   4.247   1.445   3.070
  139LYS     CB 2129   4.179   1.641   3.038
  139LYS    HB2 2130   4.089   1.692   3.073
  139LYS    HB3 2131   4.267   1.705   3.039
  139LYS     CG 2132   4.154   1.590   2.900
  139LYS    HG2 2133   4.236   1.529   2.861
  139LYS    HG3 2134   4.071   1.519   2.901
  139LYS     CD 2135   4.116   1.697   2.802
  139LYS    HD2 2136   4.211   1.726   2.756
  139LYS    HD3 2137   4.070   1.648   2.716
  139LYS     CE 2138   4.013   1.799   2.850
  139LYS    HE2 2139   3.923   1.742   2.873
  139LYS    HE3 2140   4.044   1.845   2.944
  139LYS     NZ 2141   3.995   1.909   2.762
  139LYS    HZ1 2142   3.950   1.874   2.679
  139LYS    HZ2 2143   3.930   1.975   2.803
  139LYS    HZ3 2144   4.086   1.949   2.743
  139LYS      C 2145   4.294   1.561   3.247
  139LYS      O 2146   4.416   1.537   3.235
  140CYX      N 2147   4.237   1.605   3.362
  140CYX      H 2148   4.138   1.623   3.356
  140CYX     CA 2149   4.303   1.614   3.486
  140CYX     HA 2150   4.391   1.676   3.471
  140CYX     CB 2151   4.202   1.683   3.585
  140CYX    HB2 2152   4.168   1.777   3.543
  140CYX    HB3 2153   4.108   1.627   3.592
  140CYX     SG 2154   4.266   1.707   3.749
  140CYX      C 2155   4.343   1.479   3.544
  140CYX      O 2156   4.262   1.383   3.557
  141LYS      N 2157   4.461   1.467   3.597
  141LYS      H 2158   4.525   1.545   3.597
  141LYS     CA 2159   4.514   1.341   3.648
  141LYS     HA 2160   4.455   1.257   3.612
  141LYS     CB 2161   4.639   1.306   3.562
  141LYS    HB2 2162   4.609   1.327   3.459
  141LYS    HB3 2163   4.716   1.378   3.592
  141LYS     CG 2164   4.694   1.162   3.573
  141LYS    HG2 2165   4.761   1.142   3.658
  141LYS    HG3 2166   4.615   1.087   3.569
  141LYS     CD 2167   4.785   1.131   3.453
  141LYS    HD2 2168   4.727   1.147   3.363
  141LYS    HD3 2169   4.863   1.207   3.441
  141LYS     CE 2170   4.843   0.991   3.461
  141LYS    HE2 2171   4.902   0.981   3.552
  141LYS    HE3 2172   4.766   0.914   3.467
  141LYS     NZ 2173   4.939   0.963   3.356
  141LYS    HZ1 2174   5.007   0.891   3.379
  141LYS    HZ2 2175   4.889   0.939   3.272
  141LYS    HZ3 2176   4.993   1.047   3.340
  141LYS      C 2177   4.529   1.342   3.809
  141LYS      O 2178   4.628   1.291   3.863
  142THR      N 2179   4.441   1.417   3.878
  142THR      H 2180   4.367   1.462   3.826
  142THR     CA 2181   4.455   1.432   4.026
  142THR     HA 2182   4.561   1.412   4.046
  142THR     CB 2183   4.445   1.581   4.073
  142THR     HB 2184   4.475   1.586   4.178
  142THR    CG2 2185   4.545   1.670   3.994
  142THR   HG21 2186   4.546   1.647   3.887
  142THR   HG22 2187   4.523   1.776   4.008
  142THR   HG23 2188   4.649   1.657   4.020
  142THR    OG1 2189   4.318   1.635   4.054
  142THR    HG1 2190   4.308   1.707   4.117
  142THR      C 2191   4.368   1.339   4.111
  142THR      O 2192   4.390   1.337   4.231
  143GLY      N 2193   4.271   1.271   4.052
  143GLY      H 2194   4.259   1.281   3.952
  143GLY     CA 2195   4.180   1.165   4.105
  143GLY    HA2 2196   4.147   1.090   4.034
  143GLY    HA3 2197   4.238   1.104   4.174
  143GLY      C 2198   4.063   1.220   4.186
  143GLY      O 2199   3.976   1.140   4.222
  144SER      N 2200   4.067   1.349   4.224
  144SER      H 2201   4.157   1.394   4.228
  144SER     CA 2202   3.965   1.433   4.280
  144SER     HA 2203   3.886   1.368   4.318
  144SER     CB 2204   4.023   1.509   4.398
  144SER    HB2 2205   3.947   1.585   4.417
  144SER    HB3 2206   4.028   1.444   4.485
  144SER     OG 2207   4.147   1.575   4.376
  144SER     HG 2208   4.171   1.622   4.456
  144SER      C 2209   3.903   1.531   4.182
  144SER      O 2210   3.809   1.596   4.218
  145GLY      N 2211   3.967   1.545   4.064
  145GLY      H 2212   4.046   1.487   4.041
  145GLY     CA 2213   3.931   1.649   3.970
  145GLY    HA2 2214   3.976   1.628   3.873
  145GLY    HA3 2215   3.824   1.642   3.953
  145GLY      C 2216   3.957   1.798   4.006
  145GLY      O 2217   3.923   1.890   3.936
  146ASP      N 2218   4.018   1.823   4.119
  146ASP      H 2219   4.040   1.750   4.185
  146ASP     CA 2220   4.077   1.951   4.141
  146ASP     HA 2221   4.077   2.007   4.047
  146ASP     CB 2222   3.981   2.020   4.237
  146ASP    HB2 2223   3.987   2.129   4.234
  146ASP    HB3 2224   3.877   1.997   4.216
  146ASP     CG 2225   4.015   1.976   4.381
  146ASP    OD1 2226   4.105   2.030   4.445
  146ASP    OD2 2227   3.943   1.892   4.437
  146ASP      C 2228   4.227   1.942   4.186
  146ASP      O 2229   4.277   1.832   4.229
  147ILE      N 2230   4.298   2.047   4.179
  147ILE      H 2231   4.256   2.134   4.152
  147ILE     CA 2232   4.444   2.060   4.183
  147ILE     HA 2233   4.483   1.999   4.101
  147ILE     CB 2234   4.478   2.214   4.154
  147ILE     HB 2235   4.423   2.269   4.230
  147ILE    CG2 2236   4.627   2.236   4.172
  147ILE   HG21 2237   4.647   2.339   4.142
  147ILE   HG22 2238   4.652   2.231   4.278
  147ILE   HG23 2239   4.691   2.169   4.115
  147ILE    CG1 2240   4.448   2.241   4.004
  147ILE   HG12 2241   4.527   2.192   3.946
  147ILE   HG13 2242   4.358   2.185   3.976
  147ILE    CD1 2243   4.447   2.397   3.967
  147ILE   HD11 2244   4.549   2.428   3.988
  147ILE   HD12 2245   4.438   2.421   3.861
  147ILE   HD13 2246   4.387   2.450   4.041
  147ILE      C 2247   4.504   2.016   4.316
  147ILE      O 2248   4.463   2.058   4.426
  148GLU      N 2249   4.602   1.929   4.311
  148GLU      H 2250   4.629   1.897   4.219
  148GLU     CA 2251   4.677   1.880   4.421
  148GLU     HA 2252   4.618   1.885   4.512
  148GLU     CB 2253   4.712   1.735   4.391
  148GLU    HB2 2254   4.707   1.718   4.284
  148GLU    HB3 2255   4.813   1.710   4.424
  148GLU     CG 2256   4.626   1.646   4.464
  148GLU    HG2 2257   4.526   1.687   4.468
  148GLU    HG3 2258   4.622   1.543   4.428
  148GLU     CD 2259   4.679   1.637   4.606
  148GLU    OE1 2260   4.762   1.545   4.630
  148GLU    OE2 2261   4.626   1.701   4.696
  148GLU      C 2262   4.809   1.954   4.438
  148GLU      O 2263   4.848   1.967   4.553
  149ASN      N 2264   4.870   2.002   4.331
  149ASN      H 2265   4.823   1.991   4.243
  149ASN     CA 2266   4.985   2.084   4.335
  149ASN     HA 2267   4.993   2.131   4.433
  149ASN     CB 2268   5.109   1.995   4.323
  149ASN    HB2 2269   5.113   1.930   4.410
  149ASN    HB3 2270   5.092   1.953   4.225
  149ASN     CG 2271   5.238   2.066   4.312
  149ASN    OD1 2272   5.249   2.181   4.345
  149ASN    ND2 2273   5.340   2.003   4.255
  149ASN   HD21 2274   5.428   2.052   4.251
  149ASN   HD22 2275   5.320   1.909   4.226
  149ASN      C 2276   4.985   2.206   4.231
  149ASN      O 2277   4.999   2.188   4.105
  150TYR      N 2278   4.972   2.325   4.288
  150TYR      H 2279   4.961   2.325   4.389
  150TYR     CA 2280   4.966   2.449   4.217
  150TYR     HA 2281   4.893   2.439   4.137
  150TYR     CB 2282   4.911   2.563   4.302
  150TYR    HB2 2283   4.952   2.564   4.403
  150TYR    HB3 2284   4.943   2.652   4.249
  150TYR     CG 2285   4.758   2.560   4.310
  150TYR    CD1 2286   4.674   2.622   4.217
  150TYR    HD1 2287   4.717   2.677   4.135
  150TYR    CE1 2288   4.535   2.613   4.231
  150TYR    HE1 2289   4.473   2.667   4.160
  150TYR     CZ 2290   4.477   2.527   4.325
  150TYR     OH 2291   4.342   2.513   4.322
  150TYR     HH 2292   4.326   2.426   4.360
  150TYR    CE2 2293   4.559   2.462   4.416
  150TYR    HE2 2294   4.513   2.409   4.498
  150TYR    CD2 2295   4.700   2.482   4.415
  150TYR    HD2 2296   4.762   2.432   4.487
  150TYR      C 2297   5.093   2.482   4.131
  150TYR      O 2298   5.087   2.571   4.040
  151ASN      N 2299   5.204   2.401   4.152
  151ASN      H 2300   5.200   2.334   4.227
  151ASN     CA 2301   5.329   2.432   4.080
  151ASN     HA 2302   5.316   2.527   4.029
  151ASN     CB 2303   5.439   2.461   4.187
  151ASN    HB2 2304   5.401   2.535   4.257
  151ASN    HB3 2305   5.464   2.369   4.240
  151ASN     CG 2306   5.569   2.519   4.128
  151ASN    OD1 2307   5.563   2.588   4.030
  151ASN    ND2 2308   5.685   2.497   4.177
  151ASN   HD21 2309   5.757   2.549   4.128
  151ASN   HD22 2310   5.698   2.439   4.258
  151ASN      C 2311   5.362   2.326   3.971
  151ASN      O 2312   5.467   2.329   3.913
  152ASP      N 2313   5.269   2.236   3.938
  152ASP      H 2314   5.184   2.232   3.993
  152ASP     CA 2315   5.282   2.136   3.829
  152ASP     HA 2316   5.385   2.125   3.795
  152ASP     CB 2317   5.242   2.002   3.877
  152ASP    HB2 2318   5.285   1.986   3.976
  152ASP    HB3 2319   5.135   2.008   3.900
  152ASP     CG 2320   5.294   1.885   3.793
  152ASP    OD1 2321   5.305   1.899   3.672
  152ASP    OD2 2322   5.322   1.778   3.857
  152ASP      C 2323   5.216   2.176   3.697
  152ASP      O 2324   5.094   2.197   3.704
  153ALA      N 2325   5.283   2.189   3.585
  153ALA      H 2326   5.382   2.169   3.580
  153ALA     CA 2327   5.215   2.241   3.457
  153ALA     HA 2328   5.164   2.334   3.483
  153ALA     CB 2329   5.315   2.267   3.346
  153ALA    HB1 2330   5.375   2.179   3.325
  153ALA    HB2 2331   5.253   2.305   3.265
  153ALA    HB3 2332   5.382   2.348   3.377
  153ALA      C 2333   5.117   2.141   3.404
  153ALA      O 2334   5.031   2.173   3.330
  154THR      N 2335   5.134   2.017   3.441
  154THR      H 2336   5.203   2.007   3.514
  154THR     CA 2337   5.043   1.903   3.411
  154THR     HA 2338   5.032   1.901   3.303
  154THR     CB 2339   5.109   1.772   3.436
  154THR     HB 2340   5.046   1.689   3.404
  154THR    CG2 2341   5.247   1.751   3.366
  154THR   HG21 2342   5.232   1.733   3.260
  154THR   HG22 2343   5.303   1.844   3.371
  154THR   HG23 2344   5.310   1.671   3.407
  154THR    OG1 2345   5.134   1.740   3.573
  154THR    HG1 2346   5.189   1.809   3.611
  154THR      C 2347   4.902   1.905   3.480
  154THR      O 2348   4.810   1.828   3.439
  155GLN      N 2349   4.887   1.991   3.586
  155GLN      H 2350   4.973   2.030   3.621
  155GLN     CA 2351   4.756   2.010   3.652
  155GLN     HA 2352   4.687   1.931   3.622
  155GLN     CB 2353   4.767   1.996   3.808
  155GLN    HB2 2354   4.819   2.081   3.852
  155GLN    HB3 2355   4.669   2.015   3.852
  155GLN     CG 2356   4.835   1.866   3.852
  155GLN    HG2 2357   4.768   1.785   3.825
  155GLN    HG3 2358   4.938   1.866   3.818
  155GLN     CD 2359   4.841   1.863   4.004
  155GLN    OE1 2360   4.754   1.909   4.080
  155GLN    NE2 2361   4.931   1.788   4.063
  155GLN   HE21 2362   4.930   1.769   4.162
  155GLN   HE22 2363   4.988   1.737   3.997
  155GLN      C 2364   4.691   2.144   3.619
  155GLN      O 2365   4.573   2.140   3.584
  156VAL      N 2366   4.766   2.258   3.625
  156VAL      H 2367   4.865   2.259   3.646
  156VAL     CA 2368   4.692   2.384   3.652
  156VAL     HA 2369   4.629   2.370   3.740
  156VAL     CB 2370   4.791   2.495   3.688
  156VAL     HB 2371   4.733   2.586   3.706
  156VAL    CG1 2372   4.873   2.458   3.815
  156VAL   HG11 2373   4.900   2.354   3.798
  156VAL   HG12 2374   4.970   2.507   3.824
  156VAL   HG13 2375   4.815   2.469   3.907
  156VAL    CG2 2376   4.895   2.529   3.585
  156VAL   HG21 2377   4.975   2.455   3.592
  156VAL   HG22 2378   4.849   2.524   3.486
  156VAL   HG23 2379   4.931   2.630   3.599
  156VAL      C 2380   4.590   2.418   3.547
  156VAL      O 2381   4.473   2.448   3.573
  157ARG      N 2382   4.620   2.396   3.418
  157ARG      H 2383   4.704   2.352   3.384
  157ARG     CA 2384   4.532   2.437   3.307
  157ARG     HA 2385   4.487   2.535   3.324
  157ARG     CB 2386   4.630   2.468   3.195
  157ARG    HB2 2387   4.700   2.385   3.186
  157ARG    HB3 2388   4.584   2.470   3.096
  157ARG     CG 2389   4.703   2.603   3.211
  157ARG    HG2 2390   4.633   2.686   3.227
  157ARG    HG3 2391   4.761   2.601   3.304
  157ARG     CD 2392   4.808   2.620   3.098
  157ARG    HD2 2393   4.897   2.558   3.108
  157ARG    HD3 2394   4.758   2.585   3.007
  157ARG     NE 2395   4.853   2.767   3.085
  157ARG     HE 2396   4.795   2.836   3.039
  157ARG     CZ 2397   4.946   2.838   3.148
  157ARG    NH1 2398   5.046   2.777   3.204
  157ARG   HH11 2399   5.046   2.676   3.206
  157ARG   HH12 2400   5.105   2.834   3.263
  157ARG    NH2 2401   4.937   2.965   3.151
  157ARG   HH21 2402   4.855   3.016   3.122
  157ARG   HH22 2403   5.019   3.010   3.190
  157ARG      C 2404   4.421   2.339   3.266
  157ARG      O 2405   4.329   2.377   3.189
  158ASP      N 2406   4.427   2.220   3.327
  158ASP      H 2407   4.501   2.187   3.388
  158ASP     CA 2408   4.342   2.110   3.289
  158ASP     HA 2409   4.274   2.140   3.209
  158ASP     CB 2410   4.434   2.000   3.242
  158ASP    HB2 2411   4.530   2.009   3.294
  158ASP    HB3 2412   4.391   1.901   3.257
  158ASP     CG 2413   4.470   2.014   3.101
  158ASP    OD1 2414   4.554   1.928   3.055
  158ASP    OD2 2415   4.418   2.090   3.018
  158ASP      C 2416   4.264   2.059   3.408
  158ASP      O 2417   4.166   1.995   3.391
  159CYX      N 2418   4.310   2.072   3.537
  159CYX      H 2419   4.400   2.117   3.541
  159CYX     CA 2420   4.239   2.041   3.663
  159CYX     HA 2421   4.154   1.980   3.635
  159CYX     CB 2422   4.340   1.983   3.768
  159CYX    HB2 2423   4.420   2.056   3.780
  159CYX    HB3 2424   4.286   1.967   3.861
  159CYX     SG 2425   4.416   1.831   3.723
  159CYX      C 2426   4.168   2.161   3.718
  159CYX      O 2427   4.208   2.273   3.695
  160ARG      N 2428   4.061   2.142   3.813
  160ARG      H 2429   4.018   2.052   3.831
  160ARG     CA 2430   3.989   2.253   3.879
  160ARG     HA 2431   3.961   2.311   3.791
  160ARG     CB 2432   3.860   2.209   3.953
  160ARG    HB2 2433   3.893   2.123   4.012
  160ARG    HB3 2434   3.828   2.276   4.034
  160ARG     CG 2435   3.744   2.160   3.865
  160ARG    HG2 2436   3.710   2.239   3.798
  160ARG    HG3 2437   3.766   2.069   3.809
  160ARG     CD 2438   3.612   2.130   3.946
  160ARG    HD2 2439   3.592   2.218   4.008
  160ARG    HD3 2440   3.538   2.113   3.868
  160ARG     NE 2441   3.619   2.018   4.038
  160ARG     HE 2442   3.635   2.026   4.137
  160ARG     CZ 2443   3.605   1.894   4.002
  160ARG    NH1 2444   3.589   1.853   3.882
  160ARG   HH11 2445   3.575   1.920   3.808
  160ARG   HH12 2446   3.582   1.759   3.846
  160ARG    NH2 2447   3.597   1.802   4.088
  160ARG   HH21 2448   3.626   1.816   4.184
  160ARG   HH22 2449   3.611   1.706   4.063
  160ARG      C 2450   4.072   2.343   3.973
  160ARG      O 2451   4.144   2.301   4.071
  161LEU      N 2452   4.060   2.469   3.939
  161LEU      H 2453   3.989   2.493   3.871
  161LEU     CA 2454   4.089   2.577   4.038
  161LEU     HA 2455   4.190   2.568   4.080
  161LEU     CB 2456   4.068   2.709   3.962
  161LEU    HB2 2457   4.138   2.722   3.879
  161LEU    HB3 2458   3.967   2.708   3.922
  161LEU     CG 2459   4.078   2.834   4.045
  161LEU     HG 2460   3.994   2.828   4.115
  161LEU    CD1 2461   4.207   2.848   4.116
  161LEU   HD11 2462   4.220   2.766   4.187
  161LEU   HD12 2463   4.288   2.845   4.042
  161LEU   HD13 2464   4.206   2.944   4.167
  161LEU    CD2 2465   4.054   2.962   3.956
  161LEU   HD21 2466   4.035   3.053   4.013
  161LEU   HD22 2467   4.138   2.989   3.890
  161LEU   HD23 2468   3.967   2.949   3.892
  161LEU      C 2469   3.998   2.565   4.162
  161LEU      O 2470   3.877   2.566   4.146
  162THR      N 2471   4.054   2.550   4.287
  162THR      H 2472   4.154   2.534   4.284
  162THR     CA 2473   3.982   2.541   4.415
  162THR     HA 2474   4.043   2.477   4.478
  162THR     CB 2475   3.967   2.678   4.486
  162THR     HB 2476   3.891   2.671   4.563
  162THR    CG2 2477   4.095   2.720   4.554
  162THR   HG21 2478   4.099   2.653   4.639
  162THR   HG22 2479   4.186   2.713   4.493
  162THR   HG23 2480   4.084   2.825   4.581
  162THR    OG1 2481   3.926   2.783   4.398
  162THR    HG1 2482   3.835   2.765   4.374
  162THR      C 2483   3.843   2.465   4.409
  162THR      O 2484   3.736   2.510   4.458
  163GLY      N 2485   3.839   2.359   4.328
  163GLY      H 2486   3.921   2.327   4.278
  163GLY     CA 2487   3.714   2.282   4.310
  163GLY    HA2 2488   3.749   2.201   4.245
  163GLY    HA3 2489   3.680   2.247   4.407
  163GLY      C 2490   3.599   2.367   4.253
  163GLY      O 2491   3.486   2.319   4.273
  164LEU      N 2492   3.623   2.476   4.183
  164LEU      H 2493   3.723   2.492   4.178
  164LEU     CA 2494   3.530   2.559   4.108
  164LEU     HA 2495   3.434   2.562   4.159
  164LEU     CB 2496   3.580   2.704   4.099
  164LEU    HB2 2497   3.669   2.699   4.035
  164LEU    HB3 2498   3.507   2.769   4.051
  164LEU     CG 2499   3.630   2.774   4.228
  164LEU     HG 2500   3.721   2.722   4.259
  164LEU    CD1 2501   3.663   2.926   4.210
  164LEU   HD11 2502   3.575   2.990   4.203
  164LEU   HD12 2503   3.735   2.960   4.284
  164LEU   HD13 2504   3.722   2.932   4.119
  164LEU    CD2 2505   3.529   2.761   4.336
  164LEU   HD21 2506   3.572   2.807   4.426
  164LEU   HD22 2507   3.433   2.806   4.312
  164LEU   HD23 2508   3.520   2.656   4.363
  164LEU      C 2509   3.506   2.502   3.963
  164LEU      O 2510   3.600   2.483   3.885
  165LEU      N 2511   3.382   2.455   3.934
  165LEU      H 2512   3.311   2.465   4.005
  165LEU     CA 2513   3.355   2.365   3.820
  165LEU     HA 2514   3.409   2.272   3.836
  165LEU     CB 2515   3.212   2.319   3.807
  165LEU    HB2 2516   3.153   2.410   3.803
  165LEU    HB3 2517   3.196   2.274   3.709
  165LEU     CG 2518   3.148   2.233   3.916
  165LEU     HG 2519   3.169   2.273   4.015
  165LEU    CD1 2520   2.998   2.213   3.885
  165LEU   HD11 2521   2.996   2.174   3.784
  165LEU   HD12 2522   2.948   2.148   3.957
  165LEU   HD13 2523   2.946   2.309   3.882
  165LEU    CD2 2524   3.214   2.093   3.902
  165LEU   HD21 2525   3.301   2.096   3.968
  165LEU   HD22 2526   3.145   2.012   3.926
  165LEU   HD23 2527   3.257   2.063   3.806
  165LEU      C 2528   3.402   2.418   3.686
  165LEU      O 2529   3.369   2.532   3.649
  166ASP      N 2530   3.492   2.345   3.615
  166ASP      H 2531   3.513   2.254   3.653
  166ASP     CA 2532   3.576   2.407   3.517
  166ASP     HA 2533   3.591   2.514   3.527
  166ASP     CB 2534   3.718   2.344   3.529
  166ASP    HB2 2535   3.750   2.364   3.631
  166ASP    HB3 2536   3.716   2.237   3.504
  166ASP     CG 2537   3.818   2.409   3.446
  166ASP    OD1 2538   3.856   2.521   3.476
  166ASP    OD2 2539   3.876   2.339   3.353
  166ASP      C 2540   3.515   2.387   3.378
  166ASP      O 2541   3.468   2.286   3.334
  167LEU      N 2542   3.526   2.497   3.296
  167LEU      H 2543   3.569   2.584   3.322
  167LEU     CA 2544   3.444   2.506   3.172
  167LEU     HA 2545   3.353   2.448   3.189
  167LEU     CB 2546   3.399   2.652   3.154
  167LEU    HB2 2547   3.476   2.729   3.162
  167LEU    HB3 2548   3.355   2.663   3.055
  167LEU     CG 2549   3.289   2.694   3.259
  167LEU     HG 2550   3.316   2.663   3.360
  167LEU    CD1 2551   3.250   2.841   3.242
  167LEU   HD11 2552   3.221   2.862   3.139
  167LEU   HD12 2553   3.163   2.855   3.306
  167LEU   HD13 2554   3.331   2.908   3.272
  167LEU    CD2 2555   3.158   2.624   3.227
  167LEU   HD21 2556   3.077   2.658   3.291
  167LEU   HD22 2557   3.126   2.634   3.124
  167LEU   HD23 2558   3.161   2.518   3.253
  167LEU      C 2559   3.515   2.451   3.042
  167LEU      O 2560   3.637   2.465   3.021
  168ALA      N 2561   3.428   2.394   2.956
  168ALA      H 2562   3.331   2.384   2.983
  168ALA     CA 2563   3.469   2.334   2.826
  168ALA     HA 2564   3.566   2.283   2.835
  168ALA     CB 2565   3.376   2.219   2.798
  168ALA    HB1 2566   3.408   2.156   2.715
  168ALA    HB2 2567   3.372   2.157   2.888
  168ALA    HB3 2568   3.277   2.255   2.773
  168ALA      C 2569   3.477   2.443   2.720
  168ALA      O 2570   3.392   2.449   2.630
  169LEU      N 2571   3.579   2.530   2.731
  169LEU      H 2572   3.631   2.528   2.818
  169LEU     CA 2573   3.602   2.637   2.631
  169LEU     HA 2574   3.508   2.684   2.602
  169LEU     CB 2575   3.705   2.737   2.683
  169LEU    HB2 2576   3.803   2.699   2.653
  169LEU    HB3 2577   3.681   2.825   2.623
  169LEU     CG 2578   3.700   2.771   2.832
  169LEU     HG 2579   3.723   2.683   2.891
  169LEU    CD1 2580   3.810   2.874   2.864
  169LEU   HD11 2581   3.792   2.970   2.815
  169LEU   HD12 2582   3.839   2.883   2.968
  169LEU   HD13 2583   3.902   2.836   2.819
  169LEU    CD2 2584   3.559   2.827   2.868
  169LEU   HD21 2585   3.498   2.745   2.905
  169LEU   HD22 2586   3.573   2.898   2.949
  169LEU   HD23 2587   3.531   2.881   2.777
  169LEU      C 2588   3.651   2.600   2.491
  169LEU      O 2589   3.657   2.678   2.396
  170GLU      N 2590   3.686   2.471   2.481
  170GLU      H 2591   3.686   2.416   2.566
  170GLU     CA 2592   3.721   2.402   2.359
  170GLU     HA 2593   3.803   2.458   2.314
  170GLU     CB 2594   3.782   2.268   2.391
  170GLU    HB2 2595   3.703   2.199   2.421
  170GLU    HB3 2596   3.816   2.234   2.292
  170GLU     CG 2597   3.882   2.256   2.502
  170GLU    HG2 2598   3.961   2.184   2.478
  170GLU    HG3 2599   3.945   2.345   2.499
  170GLU     CD 2600   3.828   2.223   2.637
  170GLU    OE1 2601   3.805   2.102   2.660
  170GLU    OE2 2602   3.789   2.314   2.710
  170GLU      C 2603   3.599   2.389   2.258
  170GLU      O 2604   3.622   2.359   2.139
  171LYS      N 2605   3.470   2.403   2.309
  171LYS      H 2606   3.466   2.409   2.410
  171LYS     CA 2607   3.355   2.399   2.212
  171LYS     HA 2608   3.384   2.357   2.116
  171LYS     CB 2609   3.249   2.299   2.273
  171LYS    HB2 2610   3.191   2.253   2.193
  171LYS    HB3 2611   3.297   2.222   2.334
  171LYS     CG 2612   3.155   2.360   2.378
  171LYS    HG2 2613   3.213   2.421   2.448
  171LYS    HG3 2614   3.085   2.426   2.329
  171LYS     CD 2615   3.082   2.259   2.467
  171LYS    HD2 2616   3.151   2.181   2.499
  171LYS    HD3 2617   3.031   2.309   2.549
  171LYS     CE 2618   2.981   2.185   2.374
  171LYS    HE2 2619   2.922   2.246   2.306
  171LYS    HE3 2620   3.039   2.111   2.317
  171LYS     NZ 2621   2.880   2.117   2.457
  171LYS    HZ1 2622   2.924   2.059   2.526
  171LYS    HZ2 2623   2.827   2.185   2.511
  171LYS    HZ3 2624   2.809   2.071   2.401
  171LYS      C 2625   3.295   2.536   2.177
  171LYS      O 2626   3.299   2.631   2.258
  172ASP      N 2627   3.255   2.560   2.055
  172ASP      H 2628   3.245   2.483   1.990
  172ASP     CA 2629   3.213   2.693   2.004
  172ASP     HA 2630   3.297   2.762   2.010
  172ASP     CB 2631   3.183   2.677   1.857
  172ASP    HB2 2632   3.272   2.636   1.811
  172ASP    HB3 2633   3.088   2.626   1.838
  172ASP     CG 2634   3.165   2.814   1.789
  172ASP    OD1 2635   3.061   2.837   1.727
  172ASP    OD2 2636   3.257   2.898   1.782
  172ASP      C 2637   3.089   2.744   2.078
  172ASP      O 2638   3.073   2.861   2.083
  173TYR      N 2639   2.999   2.654   2.124
  173TYR      H 2640   3.010   2.554   2.122
  173TYR     CA 2641   2.882   2.705   2.198
  173TYR     HA 2642   2.821   2.768   2.133
  173TYR     CB 2643   2.796   2.583   2.240
  173TYR    HB2 2644   2.745   2.549   2.149
  173TYR    HB3 2645   2.854   2.500   2.281
  173TYR     CG 2646   2.690   2.614   2.344
  173TYR    CD1 2647   2.693   2.542   2.463
  173TYR    HD1 2648   2.776   2.473   2.477
  173TYR    CE1 2649   2.600   2.561   2.565
  173TYR    HE1 2650   2.605   2.513   2.662
  173TYR     CZ 2651   2.502   2.663   2.544
  173TYR     OH 2652   2.406   2.686   2.633
  173TYR     HH 2653   2.406   2.625   2.708
  173TYR    CE2 2654   2.489   2.732   2.424
  173TYR    HE2 2655   2.404   2.796   2.404
  173TYR    CD2 2656   2.590   2.711   2.328
  173TYR    HD2 2657   2.602   2.763   2.234
  173TYR      C 2658   2.928   2.771   2.329
  173TYR      O 2659   2.875   2.875   2.365
  174VAL      N 2660   3.028   2.718   2.405
  174VAL      H 2661   3.055   2.626   2.371
  174VAL     CA 2662   3.095   2.786   2.515
  174VAL     HA 2663   3.014   2.814   2.581
  174VAL     CB 2664   3.172   2.679   2.605
  174VAL     HB 2665   3.247   2.632   2.542
  174VAL    CG1 2666   3.258   2.752   2.714
  174VAL   HG11 2667   3.338   2.800   2.657
  174VAL   HG12 2668   3.201   2.818   2.778
  174VAL   HG13 2669   3.308   2.675   2.774
  174VAL    CG2 2670   3.094   2.562   2.672
  174VAL   HG21 2671   3.010   2.528   2.611
  174VAL   HG22 2672   3.175   2.494   2.700
  174VAL   HG23 2673   3.057   2.599   2.768
  174VAL      C 2674   3.170   2.912   2.480
  174VAL      O 2675   3.153   3.010   2.556
  175ARG      N 2676   3.247   2.912   2.376
  175ARG      H 2677   3.261   2.821   2.335
  175ARG     CA 2678   3.319   3.029   2.333
  175ARG     HA 2679   3.374   3.056   2.424
  175ARG     CB 2680   3.408   2.996   2.203
  175ARG    HB2 2681   3.345   2.943   2.131
  175ARG    HB3 2682   3.446   3.089   2.161
  175ARG     CG 2683   3.524   2.906   2.246
  175ARG    HG2 2684   3.595   2.959   2.309
  175ARG    HG3 2685   3.477   2.821   2.297
  175ARG     CD 2686   3.588   2.861   2.114
  175ARG    HD2 2687   3.509   2.822   2.049
  175ARG    HD3 2688   3.625   2.948   2.060
  175ARG     NE 2689   3.698   2.761   2.128
  175ARG     HE 2690   3.710   2.722   2.220
  175ARG     CZ 2691   3.768   2.724   2.020
  175ARG    NH1 2692   3.746   2.765   1.902
  175ARG   HH11 2693   3.685   2.844   1.885
  175ARG   HH12 2694   3.823   2.757   1.837
  175ARG    NH2 2695   3.866   2.645   2.024
  175ARG   HH21 2696   3.900   2.602   2.109
  175ARG   HH22 2697   3.908   2.607   1.941
  175ARG      C 2698   3.222   3.148   2.303
  175ARG      O 2699   3.241   3.257   2.341
  176SER      N 2700   3.107   3.112   2.239
  176SER      H 2701   3.100   3.014   2.216
  176SER     CA 2702   3.001   3.203   2.202
  176SER     HA 2703   3.038   3.296   2.159
  176SER     CB 2704   2.895   3.142   2.106
  176SER    HB2 2705   2.846   3.054   2.149
  176SER    HB3 2706   2.819   3.219   2.095
  176SER     OG 2707   2.958   3.109   1.990
  176SER     HG 2708   2.977   3.016   2.001
  176SER      C 2709   2.925   3.248   2.326
  176SER      O 2710   2.906   3.366   2.342
  177LYS      N 2711   2.902   3.157   2.420
  177LYS      H 2712   2.910   3.059   2.400
  177LYS     CA 2713   2.816   3.187   2.536
  177LYS     HA 2714   2.732   3.245   2.497
  177LYS     CB 2715   2.753   3.063   2.597
  177LYS    HB2 2716   2.827   2.984   2.588
  177LYS    HB3 2717   2.728   3.074   2.702
  177LYS     CG 2718   2.623   3.017   2.529
  177LYS    HG2 2719   2.633   3.027   2.421
  177LYS    HG3 2720   2.614   2.911   2.551
  177LYS     CD 2721   2.510   3.102   2.584
  177LYS    HD2 2722   2.518   3.077   2.690
  177LYS    HD3 2723   2.529   3.207   2.564
  177LYS     CE 2724   2.370   3.050   2.538
  177LYS    HE2 2725   2.359   3.053   2.429
  177LYS    HE3 2726   2.366   2.943   2.559
  177LYS     NZ 2727   2.265   3.120   2.612
  177LYS    HZ1 2728   2.201   3.172   2.553
  177LYS    HZ2 2729   2.214   3.050   2.663
  177LYS    HZ3 2730   2.302   3.190   2.675
  177LYS      C 2731   2.888   3.280   2.637
  177LYS      O 2732   2.820   3.356   2.699
  178ILE      N 2733   3.019   3.277   2.640
  178ILE      H 2734   3.065   3.203   2.589
  178ILE     CA 2735   3.094   3.384   2.703
  178ILE     HA 2736   3.056   3.404   2.803
  178ILE     CB 2737   3.236   3.332   2.744
  178ILE     HB 2738   3.293   3.319   2.652
  178ILE    CG2 2739   3.321   3.440   2.822
  178ILE   HG21 2740   3.420   3.407   2.854
  178ILE   HG22 2741   3.346   3.526   2.760
  178ILE   HG23 2742   3.270   3.474   2.912
  178ILE    CG1 2743   3.232   3.202   2.829
  178ILE   HG12 2744   3.176   3.231   2.918
  178ILE   HG13 2745   3.174   3.123   2.782
  178ILE    CD1 2746   3.366   3.153   2.883
  178ILE   HD11 2747   3.366   3.044   2.886
  178ILE   HD12 2748   3.442   3.193   2.816
  178ILE   HD13 2749   3.379   3.189   2.985
  178ILE      C 2750   3.104   3.512   2.624
  178ILE      O 2751   3.080   3.618   2.679
  179ALA      N 2752   3.115   3.508   2.490
  179ALA      H 2753   3.127   3.416   2.449
  179ALA     CA 2754   3.129   3.622   2.404
  179ALA     HA 2755   3.203   3.695   2.437
  179ALA     CB 2756   3.166   3.568   2.267
  179ALA    HB1 2757   3.082   3.517   2.220
  179ALA    HB2 2758   3.197   3.657   2.213
  179ALA    HB3 2759   3.256   3.511   2.287
  179ALA      C 2760   2.992   3.694   2.391
  179ALA      O 2761   2.990   3.816   2.382
  180GLU      N 2762   2.880   3.623   2.403
  180GLU      H 2763   2.892   3.523   2.409
  180GLU     CA 2764   2.738   3.674   2.420
  180GLU     HA 2765   2.712   3.730   2.330
  180GLU     CB 2766   2.639   3.552   2.422
  180GLU    HB2 2767   2.682   3.470   2.365
  180GLU    HB3 2768   2.633   3.506   2.521
  180GLU     CG 2769   2.502   3.578   2.360
  180GLU    HG2 2770   2.475   3.683   2.360
  180GLU    HG3 2771   2.512   3.554   2.254
  180GLU     CD 2772   2.401   3.483   2.423
  180GLU    OE1 2773   2.321   3.532   2.507
  180GLU    OE2 2774   2.407   3.357   2.409
  180GLU      C 2775   2.717   3.776   2.534
  180GLU      O 2776   2.665   3.885   2.520
  181TYR      N 2777   2.768   3.738   2.649
  181TYR      H 2778   2.798   3.642   2.660
  181TYR     CA 2779   2.764   3.815   2.773
  181TYR     HA 2780   2.662   3.845   2.796
  181TYR     CB 2781   2.803   3.721   2.887
  181TYR    HB2 2782   2.709   3.675   2.917
  181TYR    HB3 2783   2.878   3.650   2.852
  181TYR     CG 2784   2.874   3.785   3.011
  181TYR    CD1 2785   2.812   3.891   3.073
  181TYR    HD1 2786   2.718   3.930   3.036
  181TYR    CE1 2787   2.859   3.946   3.192
  181TYR    HE1 2788   2.808   4.025   3.245
  181TYR     CZ 2789   2.975   3.901   3.245
  181TYR     OH 2790   3.026   3.934   3.366
  181TYR     HH 2791   3.100   3.876   3.387
  181TYR    CE2 2792   3.039   3.794   3.187
  181TYR    HE2 2793   3.127   3.747   3.229
  181TYR    CD2 2794   2.994   3.744   3.069
  181TYR    HD2 2795   3.059   3.669   3.026
  181TYR      C 2796   2.860   3.938   2.772
  181TYR      O 2797   2.830   4.049   2.820
  182MET      N 2798   2.979   3.922   2.707
  182MET      H 2799   2.993   3.828   2.670
  182MET     CA 2800   3.072   4.032   2.687
  182MET     HA 2801   3.078   4.073   2.787
  182MET     CB 2802   3.215   3.982   2.638
  182MET    HB2 2803   3.212   3.939   2.538
  182MET    HB3 2804   3.271   4.074   2.623
  182MET     CG 2805   3.281   3.900   2.746
  182MET    HG2 2806   3.226   3.807   2.765
  182MET    HG3 2807   3.377   3.876   2.701
  182MET     SD 2808   3.326   3.993   2.895
  182MET     CE 2809   3.452   3.895   2.981
  182MET    HE1 2810   3.548   3.908   2.930
  182MET    HE2 2811   3.449   3.929   3.085
  182MET    HE3 2812   3.408   3.796   2.993
  182MET      C 2813   3.028   4.135   2.585
  182MET      O 2814   3.036   4.259   2.612
  183ASN      N 2815   2.976   4.090   2.473
  183ASN      H 2816   2.984   3.993   2.447
  183ASN     CA 2817   2.905   4.168   2.376
  183ASN     HA 2818   2.970   4.244   2.335
  183ASN     CB 2819   2.868   4.081   2.258
  183ASN    HB2 2820   2.841   3.982   2.297
  183ASN    HB3 2821   2.785   4.116   2.197
  183ASN     CG 2822   2.998   4.066   2.174
  183ASN    OD1 2823   3.051   4.167   2.129
  183ASN    ND2 2824   3.046   3.948   2.138
  183ASN   HD21 2825   3.120   3.941   2.069
  183ASN   HD22 2826   2.998   3.864   2.166
  183ASN      C 2827   2.784   4.245   2.428
  183ASN      O 2828   2.771   4.363   2.394
  184HIE      N 2829   2.703   4.182   2.515
  184HIE      H 2830   2.704   4.081   2.508
  184HIE     CA 2831   2.591   4.251   2.585
  184HIE     HA 2832   2.526   4.303   2.514
  184HIE     CB 2833   2.521   4.142   2.667
  184HIE    HB2 2834   2.518   4.043   2.623
  184HIE    HB3 2835   2.580   4.123   2.756
  184HIE     CG 2836   2.382   4.181   2.709
  184HIE    ND1 2837   2.272   4.217   2.622
  184HIE    CE1 2838   2.170   4.246   2.707
  184HIE    HE1 2839   2.073   4.283   2.680
  184HIE    NE2 2840   2.205   4.218   2.833
  184HIE    HE2 2841   2.137   4.223   2.907
  184HIE    CD2 2842   2.334   4.176   2.838
  184HIE    HD2 2843   2.392   4.142   2.923
  184HIE      C 2844   2.648   4.363   2.670
  184HIE      O 2845   2.596   4.477   2.661
  185LEU      N 2846   2.756   4.341   2.744
  185LEU      H 2847   2.797   4.248   2.740
  185LEU     CA 2848   2.823   4.452   2.819
  185LEU     HA 2849   2.743   4.501   2.874
  185LEU     CB 2850   2.937   4.403   2.915
  185LEU    HB2 2851   3.006   4.357   2.844
  185LEU    HB3 2852   2.978   4.496   2.953
  185LEU     CG 2853   2.903   4.307   3.028
  185LEU     HG 2854   2.839   4.227   2.992
  185LEU    CD1 2855   3.032   4.250   3.085
  185LEU   HD11 2856   3.087   4.188   3.014
  185LEU   HD12 2857   3.104   4.327   3.111
  185LEU   HD13 2858   3.007   4.187   3.171
  185LEU    CD2 2859   2.825   4.369   3.141
  185LEU   HD21 2860   2.791   4.306   3.224
  185LEU   HD22 2861   2.878   4.457   3.177
  185LEU   HD23 2862   2.732   4.407   3.098
  185LEU      C 2863   2.876   4.568   2.732
  185LEU      O 2864   2.833   4.684   2.754
  186ILE      N 2865   2.950   4.538   2.626
  186ILE      H 2866   2.987   4.444   2.627
  186ILE     CA 2867   2.992   4.630   2.523
  186ILE     HA 2868   3.075   4.692   2.556
  186ILE     CB 2869   3.068   4.550   2.416
  186ILE     HB 2870   3.005   4.464   2.391
  186ILE    CG2 2871   3.092   4.632   2.287
  186ILE   HG21 2872   3.152   4.575   2.216
  186ILE   HG22 2873   3.004   4.654   2.228
  186ILE   HG23 2874   3.143   4.726   2.308
  186ILE    CG1 2875   3.201   4.513   2.468
  186ILE   HG12 2876   3.272   4.595   2.457
  186ILE   HG13 2877   3.197   4.476   2.570
  186ILE    CD1 2878   3.270   4.397   2.398
  186ILE   HD11 2879   3.205   4.311   2.384
  186ILE   HD12 2880   3.307   4.429   2.301
  186ILE   HD13 2881   3.354   4.369   2.461
  186ILE      C 2882   2.875   4.721   2.470
  186ILE      O 2883   2.890   4.831   2.423
  187ASP      N 2884   2.749   4.669   2.466
  187ASP      H 2885   2.731   4.577   2.502
  187ASP     CA 2886   2.630   4.727   2.399
  187ASP     HA 2887   2.655   4.790   2.313
  187ASP     CB 2888   2.542   4.614   2.345
  187ASP    HB2 2889   2.605   4.550   2.283
  187ASP    HB3 2890   2.517   4.555   2.432
  187ASP     CG 2891   2.431   4.685   2.265
  187ASP    OD1 2892   2.465   4.739   2.161
  187ASP    OD2 2893   2.309   4.669   2.300
  187ASP      C 2894   2.564   4.823   2.501
  187ASP      O 2895   2.492   4.913   2.459
  188ILE      N 2896   2.600   4.820   2.628
  188ILE      H 2897   2.666   4.745   2.645
  188ILE     CA 2898   2.564   4.903   2.734
  188ILE     HA 2899   2.471   4.951   2.702
  188ILE     CB 2900   2.532   4.805   2.851
  188ILE     HB 2901   2.615   4.737   2.868
  188ILE    CG2 2902   2.501   4.901   2.973
  188ILE   HG21 2903   2.417   4.968   2.955
  188ILE   HG22 2904   2.484   4.845   3.064
  188ILE   HG23 2905   2.583   4.964   3.008
  188ILE    CG1 2906   2.410   4.720   2.827
  188ILE   HG12 2907   2.319   4.780   2.831
  188ILE   HG13 2908   2.409   4.667   2.732
  188ILE    CD1 2909   2.387   4.614   2.937
  188ILE   HD11 2910   2.283   4.583   2.934
  188ILE   HD12 2911   2.468   4.542   2.920
  188ILE   HD13 2912   2.407   4.664   3.032
  188ILE      C 2913   2.663   5.017   2.762
  188ILE      O 2914   2.621   5.132   2.792
  189GLY      N 2915   2.792   4.995   2.743
  189GLY      H 2916   2.816   4.902   2.714
  189GLY     CA 2917   2.894   5.092   2.732
  189GLY    HA2 2918   2.933   5.077   2.631
  189GLY    HA3 2919   2.851   5.192   2.741
  189GLY      C 2920   3.014   5.079   2.823
  189GLY      O 2921   3.066   5.182   2.882
  190VAL      N 2922   3.063   4.953   2.841
  190VAL      H 2923   3.003   4.885   2.796
  190VAL     CA 2924   3.189   4.926   2.915
  190VAL     HA 2925   3.190   4.993   3.001
  190VAL     CB 2926   3.209   4.781   2.966
  190VAL     HB 2927   3.306   4.775   3.015
  190VAL    CG1 2928   3.110   4.743   3.072
  190VAL   HG11 2929   3.009   4.758   3.034
  190VAL   HG12 2930   3.128   4.644   3.115
  190VAL   HG13 2931   3.122   4.817   3.151
  190VAL    CG2 2932   3.211   4.679   2.857
  190VAL   HG21 2933   3.275   4.711   2.775
  190VAL   HG22 2934   3.258   4.587   2.891
  190VAL   HG23 2935   3.107   4.667   2.825
  190VAL      C 2936   3.307   4.963   2.823
  190VAL      O 2937   3.295   4.960   2.702
  191ALA      N 2938   3.424   4.989   2.880
  191ALA      H 2939   3.433   4.998   2.980
  191ALA     CA 2940   3.543   5.012   2.801
  191ALA     HA 2941   3.524   5.024   2.695
  191ALA     CB 2942   3.600   5.146   2.856
  191ALA    HB1 2943   3.614   5.139   2.964
  191ALA    HB2 2944   3.693   5.153   2.800
  191ALA    HB3 2945   3.528   5.226   2.839
  191ALA      C 2946   3.642   4.901   2.806
  191ALA      O 2947   3.731   4.891   2.718
  192GLY      N 2948   3.620   4.802   2.895
  192GLY      H 2949   3.558   4.819   2.973
  192GLY     CA 2950   3.678   4.669   2.888
  192GLY    HA2 2951   3.636   4.615   2.804
  192GLY    HA3 2952   3.784   4.677   2.862
  192GLY      C 2953   3.664   4.584   3.019
  192GLY      O 2954   3.569   4.610   3.092
  193PHE      N 2955   3.753   4.488   3.032
  193PHE      H 2956   3.835   4.485   2.973
  193PHE     CA 2957   3.743   4.382   3.139
  193PHE     HA 2958   3.716   4.443   3.226
  193PHE     CB 2959   3.613   4.298   3.112
  193PHE    HB2 2960   3.604   4.199   3.157
  193PHE    HB3 2961   3.540   4.368   3.152
  193PHE     CG 2962   3.585   4.269   2.965
  193PHE    CD1 2963   3.673   4.190   2.886
  193PHE    HD1 2964   3.753   4.137   2.937
  193PHE    CE1 2965   3.646   4.175   2.750
  193PHE    HE1 2966   3.708   4.115   2.686
  193PHE     CZ 2967   3.532   4.240   2.692
  193PHE     HZ 2968   3.519   4.231   2.585
  193PHE    CE2 2969   3.443   4.307   2.775
  193PHE    HE2 2970   3.353   4.353   2.737
  193PHE    CD2 2971   3.469   4.320   2.912
  193PHE    HD2 2972   3.401   4.375   2.975
  193PHE      C 2973   3.871   4.305   3.170
  193PHE      O 2974   3.941   4.264   3.072
  194ARG      N 2975   3.908   4.271   3.293
  194ARG      H 2976   3.856   4.308   3.371
  194ARG     CA 2977   3.999   4.161   3.331
  194ARG     HA 2978   4.106   4.185   3.335
  194ARG     CB 2979   3.960   4.131   3.474
  194ARG    HB2 2980   3.962   4.225   3.530
  194ARG    HB3 2981   3.855   4.100   3.481
  194ARG     CG 2982   4.038   4.022   3.552
  194ARG    HG2 2983   4.044   3.927   3.498
  194ARG    HG3 2984   4.144   4.047   3.552
  194ARG     CD 2985   3.983   3.996   3.693
  194ARG    HD2 2986   3.995   4.090   3.748
  194ARG    HD3 2987   3.881   3.959   3.695
  194ARG     NE 2988   4.056   3.890   3.761
  194ARG     HE 2989   4.128   3.840   3.712
  194ARG     CZ 2990   4.043   3.862   3.891
  194ARG    NH1 2991   3.965   3.934   3.968
  194ARG   HH11 2992   3.921   4.020   3.939
  194ARG   HH12 2993   3.963   3.910   4.066
  194ARG    NH2 2994   4.099   3.757   3.940
  194ARG   HH21 2995   4.147   3.697   3.875
  194ARG   HH22 2996   4.081   3.725   4.034
  194ARG      C 2997   3.970   4.034   3.245
  194ARG      O 2998   3.867   3.973   3.230
  195LEU      N 2999   4.075   3.985   3.183
  195LEU      H 3000   4.162   4.036   3.190
  195LEU     CA 3001   4.082   3.847   3.141
  195LEU     HA 3002   3.983   3.803   3.129
  195LEU     CB 3003   4.156   3.832   3.012
  195LEU    HB2 3004   4.253   3.882   3.020
  195LEU    HB3 3005   4.169   3.727   2.988
  195LEU     CG 3006   4.071   3.880   2.897
  195LEU     HG 3007   4.048   3.984   2.920
  195LEU    CD1 3008   4.169   3.875   2.769
  195LEU   HD11 3009   4.115   3.909   2.681
  195LEU   HD12 3010   4.252   3.944   2.788
  195LEU   HD13 3011   4.210   3.777   2.744
  195LEU    CD2 3012   3.940   3.795   2.872
  195LEU   HD21 3013   3.860   3.799   2.947
  195LEU   HD22 3014   3.899   3.822   2.775
  195LEU   HD23 3015   3.968   3.690   2.878
  195LEU      C 3016   4.150   3.760   3.249
  195LEU      O 3017   4.270   3.753   3.253
  196ASP      N 3018   4.070   3.707   3.335
  196ASP      H 3019   3.971   3.721   3.320
  196ASP     CA 3020   4.122   3.642   3.456
  196ASP     HA 3021   4.194   3.707   3.505
  196ASP     CB 3022   4.005   3.619   3.548
  196ASP    HB2 3023   3.946   3.711   3.557
  196ASP    HB3 3024   3.946   3.539   3.504
  196ASP     CG 3025   4.059   3.569   3.681
  196ASP    OD1 3026   3.994   3.473   3.725
  196ASP    OD2 3027   4.167   3.619   3.723
  196ASP      C 3028   4.183   3.505   3.421
  196ASP      O 3029   4.171   3.458   3.305
  197ALA      N 3030   4.239   3.429   3.516
  197ALA      H 3031   4.239   3.461   3.612
  197ALA     CA 3032   4.278   3.283   3.515
  197ALA     HA 3033   4.337   3.278   3.606
  197ALA     CB 3034   4.141   3.210   3.544
  197ALA    HB1 3035   4.093   3.252   3.632
  197ALA    HB2 3036   4.072   3.229   3.462
  197ALA    HB3 3037   4.155   3.103   3.561
  197ALA      C 3038   4.366   3.234   3.397
  197ALA      O 3039   4.357   3.119   3.352
  198SER      N 3040   4.456   3.321   3.350
  198SER      H 3041   4.456   3.405   3.407
  198SER     CA 3042   4.556   3.290   3.244
  198SER     HA 3043   4.509   3.253   3.153
  198SER     CB 3044   4.648   3.413   3.208
  198SER    HB2 3045   4.729   3.417   3.281
  198SER    HB3 3046   4.692   3.396   3.109
  198SER     OG 3047   4.578   3.536   3.203
  198SER     HG 3048   4.500   3.517   3.150
  198SER      C 3049   4.650   3.174   3.283
  198SER      O 3050   4.687   3.090   3.197
  199LYS      N 3051   4.681   3.154   3.413
  199LYS      H 3052   4.647   3.223   3.478
  199LYS     CA 3053   4.747   3.035   3.472
  199LYS     HA 3054   4.836   3.002   3.418
  199LYS     CB 3055   4.800   3.068   3.615
  199LYS    HB2 3056   4.847   3.166   3.616
  199LYS    HB3 3057   4.714   3.068   3.683
  199LYS     CG 3058   4.903   2.986   3.688
  199LYS    HG2 3059   4.916   3.022   3.790
  199LYS    HG3 3060   4.859   2.888   3.703
  199LYS     CD 3061   5.041   2.975   3.610
  199LYS    HD2 3062   5.029   2.940   3.508
  199LYS    HD3 3063   5.075   3.078   3.602
  199LYS     CE 3064   5.126   2.883   3.701
  199LYS    HE2 3065   5.134   2.937   3.795
  199LYS    HE3 3066   5.071   2.791   3.723
  199LYS     NZ 3067   5.263   2.864   3.645
  199LYS    HZ1 3068   5.313   2.951   3.637
  199LYS    HZ2 3069   5.312   2.799   3.705
  199LYS    HZ3 3070   5.258   2.837   3.548
  199LYS      C 3071   4.658   2.908   3.477
  199LYS      O 3072   4.716   2.795   3.483
  200HIE      N 3073   4.525   2.910   3.466
  200HIE      H 3074   4.489   3.001   3.491
  200HIE     CA 3075   4.430   2.796   3.467
  200HIE     HA 3076   4.480   2.702   3.493
  200HIE     CB 3077   4.330   2.815   3.578
  200HIE    HB2 3078   4.248   2.883   3.553
  200HIE    HB3 3079   4.276   2.720   3.580
  200HIE     CG 3080   4.392   2.852   3.711
  200HIE    ND1 3081   4.399   2.983   3.760
  200HIE    CE1 3082   4.475   2.991   3.862
  200HIE    HE1 3083   4.485   3.078   3.926
  200HIE    NE2 3084   4.530   2.869   3.885
  200HIE    HE2 3085   4.598   2.849   3.957
  200HIE    CD2 3086   4.479   2.775   3.788
  200HIE    HD2 3087   4.506   2.672   3.771
  200HIE      C 3088   4.358   2.776   3.332
  200HIE      O 3089   4.267   2.686   3.323
  201MET      N 3090   4.398   2.848   3.230
  201MET      H 3091   4.478   2.909   3.242
  201MET     CA 3092   4.347   2.832   3.093
  201MET     HA 3093   4.292   2.737   3.095
  201MET     CB 3094   4.255   2.946   3.060
  201MET    HB2 3095   4.317   3.035   3.054
  201MET    HB3 3096   4.228   2.915   2.959
  201MET     CG 3097   4.136   2.964   3.155
  201MET    HG2 3098   4.090   2.865   3.163
  201MET    HG3 3099   4.172   2.998   3.253
  201MET     SD 3100   4.006   3.079   3.098
  201MET     CE 3101   4.089   3.238   3.144
  201MET    HE1 3102   4.157   3.259   3.061
  201MET    HE2 3103   4.024   3.323   3.163
  201MET    HE3 3104   4.135   3.222   3.241
  201MET      C 3105   4.467   2.818   2.988
  201MET      O 3106   4.573   2.874   3.013
  202TRP      N 3107   4.447   2.743   2.882
  202TRP      H 3108   4.361   2.693   2.865
  202TRP     CA 3109   4.531   2.743   2.761
  202TRP     HA 3110   4.637   2.755   2.783
  202TRP     CB 3111   4.521   2.611   2.687
  202TRP    HB2 3112   4.417   2.598   2.656
  202TRP    HB3 3113   4.587   2.612   2.600
  202TRP     CG 3114   4.566   2.492   2.769
  202TRP    CD1 3115   4.482   2.415   2.845
  202TRP    HD1 3116   4.374   2.419   2.848
  202TRP    NE1 3117   4.547   2.314   2.899
  202TRP    HE1 3118   4.509   2.239   2.956
  202TRP    CE2 3119   4.680   2.325   2.879
  202TRP    CZ2 3120   4.788   2.255   2.922
  202TRP    HZ2 3121   4.772   2.163   2.976
  202TRP    CH2 3122   4.918   2.287   2.878
  202TRP    HH2 3123   5.007   2.245   2.922
  202TRP    CZ3 3124   4.935   2.397   2.792
  202TRP    HZ3 3125   5.035   2.410   2.753
  202TRP    CE3 3126   4.824   2.467   2.747
  202TRP    HE3 3127   4.831   2.541   2.669
  202TRP    CD2 3128   4.694   2.438   2.792
  202TRP      C 3129   4.491   2.865   2.671
  202TRP      O 3130   4.371   2.877   2.656
  203PRO      N 3131   4.580   2.930   2.597
  203PRO     CD 3132   4.723   2.900   2.592
  203PRO    HD2 3133   4.743   2.795   2.566
  203PRO    HD3 3134   4.770   2.929   2.686
  203PRO     CG 3135   4.783   2.997   2.491
  203PRO    HG2 3136   4.788   2.955   2.390
  203PRO    HG3 3137   4.882   3.018   2.532
  203PRO     CB 3138   4.696   3.114   2.500
  203PRO    HB2 3139   4.692   3.177   2.412
  203PRO    HB3 3140   4.730   3.175   2.584
  203PRO     CA 3141   4.555   3.059   2.534
  203PRO     HA 3142   4.508   3.134   2.598
  203PRO      C 3143   4.466   3.054   2.413
  203PRO      O 3144   4.378   3.137   2.388
  204GLY      N 3145   4.481   2.947   2.331
  204GLY      H 3146   4.547   2.877   2.362
  204GLY     CA 3147   4.418   2.932   2.203
  204GLY    HA2 3148   4.464   2.996   2.127
  204GLY    HA3 3149   4.441   2.830   2.171
  204GLY      C 3150   4.267   2.943   2.192
  204GLY      O 3151   4.218   3.015   2.103
  205ASP      N 3152   4.203   2.882   2.289
  205ASP      H 3153   4.247   2.811   2.346
  205ASP     CA 3154   4.053   2.898   2.303
  205ASP     HA 3155   4.010   2.873   2.206
  205ASP     CB 3156   3.999   2.808   2.409
  205ASP    HB2 3157   4.032   2.836   2.509
  205ASP    HB3 3158   3.891   2.822   2.411
  205ASP     CG 3159   4.043   2.662   2.381
  205ASP    OD1 3160   4.116   2.603   2.467
  205ASP    OD2 3161   4.003   2.604   2.276
  205ASP      C 3162   4.005   3.040   2.338
  205ASP      O 3163   3.906   3.090   2.292
  206ILE      N 3164   4.079   3.117   2.422
  206ILE      H 3165   4.156   3.069   2.465
  206ILE     CA 3166   4.059   3.259   2.465
  206ILE     HA 3167   3.952   3.268   2.488
  206ILE     CB 3168   4.143   3.300   2.584
  206ILE     HB 3169   4.241   3.320   2.541
  206ILE    CG2 3170   4.092   3.430   2.648
  206ILE   HG21 3171   3.988   3.420   2.679
  206ILE   HG22 3172   4.157   3.459   2.732
  206ILE   HG23 3173   4.094   3.515   2.580
  206ILE    CG1 3174   4.164   3.190   2.692
  206ILE   HG12 3175   4.235   3.117   2.651
  206ILE   HG13 3176   4.208   3.234   2.782
  206ILE    CD1 3177   4.036   3.119   2.731
  206ILE   HD11 3178   3.990   3.163   2.820
  206ILE   HD12 3179   3.958   3.106   2.656
  206ILE   HD13 3180   4.062   3.019   2.766
  206ILE      C 3181   4.074   3.358   2.346
  206ILE      O 3182   4.001   3.451   2.330
  207LYS      N 3183   4.179   3.345   2.259
  207LYS      H 3184   4.256   3.283   2.279
  207LYS     CA 3185   4.192   3.416   2.134
  207LYS     HA 3186   4.186   3.520   2.166
  207LYS     CB 3187   4.319   3.371   2.062
  207LYS    HB2 3188   4.315   3.264   2.039
  207LYS    HB3 3189   4.322   3.409   1.960
  207LYS     CG 3190   4.438   3.403   2.137
  207LYS    HG2 3191   4.443   3.507   2.169
  207LYS    HG3 3192   4.437   3.349   2.231
  207LYS     CD 3193   4.566   3.376   2.056
  207LYS    HD2 3194   4.578   3.269   2.041
  207LYS    HD3 3195   4.558   3.434   1.964
  207LYS     CE 3196   4.686   3.421   2.140
  207LYS    HE2 3197   4.688   3.530   2.138
  207LYS    HE3 3198   4.662   3.398   2.244
  207LYS     NZ 3199   4.812   3.359   2.083
  207LYS    HZ1 3200   4.886   3.394   2.142
  207LYS    HZ2 3201   4.803   3.258   2.086
  207LYS    HZ3 3202   4.814   3.393   1.989
  207LYS      C 3203   4.066   3.392   2.044
  207LYS      O 3204   4.009   3.491   1.996
  208ALA      N 3205   4.014   3.268   2.032
  208ALA      H 3206   4.064   3.185   2.060
  208ALA     CA 3207   3.884   3.252   1.973
  208ALA     HA 3208   3.889   3.299   1.876
  208ALA     CB 3209   3.859   3.106   1.945
  208ALA    HB1 3210   3.830   3.069   2.044
  208ALA    HB2 3211   3.774   3.092   1.879
  208ALA    HB3 3212   3.943   3.047   1.909
  208ALA      C 3213   3.754   3.304   2.049
  208ALA      O 3214   3.647   3.306   1.985
  209ILE      N 3215   3.760   3.329   2.178
  209ILE      H 3216   3.854   3.317   2.213
  209ILE     CA 3217   3.659   3.416   2.252
  209ILE     HA 3218   3.564   3.392   2.205
  209ILE     CB 3219   3.644   3.397   2.403
  209ILE     HB 3220   3.746   3.398   2.440
  209ILE    CG2 3221   3.567   3.503   2.491
  209ILE   HG21 3222   3.597   3.604   2.464
  209ILE   HG22 3223   3.461   3.495   2.467
  209ILE   HG23 3224   3.582   3.477   2.596
  209ILE    CG1 3225   3.594   3.259   2.435
  209ILE   HG12 3226   3.488   3.260   2.407
  209ILE   HG13 3227   3.636   3.184   2.369
  209ILE    CD1 3228   3.616   3.203   2.585
  209ILE   HD11 3229   3.724   3.192   2.597
  209ILE   HD12 3230   3.574   3.271   2.659
  209ILE   HD13 3231   3.578   3.101   2.592
  209ILE      C 3232   3.684   3.567   2.208
  209ILE      O 3233   3.584   3.638   2.174
  210LEU      N 3234   3.804   3.618   2.212
  210LEU      H 3235   3.880   3.560   2.245
  210LEU     CA 3236   3.828   3.764   2.177
  210LEU     HA 3237   3.758   3.820   2.239
  210LEU     CB 3238   3.970   3.798   2.201
  210LEU    HB2 3239   4.040   3.728   2.155
  210LEU    HB3 3240   3.988   3.901   2.172
  210LEU     CG 3241   4.009   3.797   2.348
  210LEU     HG 3242   4.011   3.697   2.391
  210LEU    CD1 3243   4.153   3.846   2.366
  210LEU   HD11 3244   4.166   3.953   2.349
  210LEU   HD12 3245   4.187   3.819   2.466
  210LEU   HD13 3246   4.223   3.788   2.305
  210LEU    CD2 3247   3.922   3.893   2.433
  210LEU   HD21 3248   3.825   3.847   2.453
  210LEU   HD22 3249   3.958   3.904   2.535
  210LEU   HD23 3250   3.910   3.993   2.393
  210LEU      C 3251   3.808   3.793   2.028
  210LEU      O 3252   3.782   3.906   2.000
  211ASP      N 3253   3.812   3.689   1.942
  211ASP      H 3254   3.868   3.609   1.966
  211ASP     CA 3255   3.776   3.720   1.805
  211ASP     HA 3256   3.834   3.799   1.757
  211ASP     CB 3257   3.801   3.596   1.722
  211ASP    HB2 3258   3.898   3.557   1.754
  211ASP    HB3 3259   3.729   3.517   1.742
  211ASP     CG 3260   3.801   3.620   1.569
  211ASP    OD1 3261   3.696   3.591   1.500
  211ASP    OD2 3262   3.901   3.686   1.522
  211ASP      C 3263   3.629   3.757   1.783
  211ASP      O 3264   3.596   3.813   1.679
  212LYS      N 3265   3.539   3.713   1.875
  212LYS      H 3266   3.571   3.663   1.957
  212LYS     CA 3267   3.391   3.727   1.872
  212LYS     HA 3268   3.357   3.708   1.770
  212LYS     CB 3269   3.316   3.616   1.947
  212LYS    HB2 3270   3.346   3.613   2.052
  212LYS    HB3 3271   3.210   3.640   1.935
  212LYS     CG 3272   3.338   3.476   1.887
  212LYS    HG2 3273   3.268   3.477   1.804
  212LYS    HG3 3274   3.444   3.467   1.862
  212LYS     CD 3275   3.294   3.359   1.982
  212LYS    HD2 3276   3.349   3.388   2.072
  212LYS    HD3 3277   3.191   3.381   2.008
  212LYS     CE 3278   3.294   3.208   1.944
  212LYS    HE2 3279   3.393   3.191   1.902
  212LYS    HE3 3280   3.273   3.154   2.036
  212LYS     NZ 3281   3.198   3.166   1.841
  212LYS    HZ1 3282   3.107   3.172   1.885
  212LYS    HZ2 3283   3.194   3.239   1.771
  212LYS    HZ3 3284   3.206   3.075   1.799
  212LYS      C 3285   3.347   3.871   1.909
  212LYS      O 3286   3.230   3.890   1.893
  213LEU      N 3287   3.438   3.960   1.952
  213LEU      H 3288   3.535   3.938   1.939
  213LEU     CA 3289   3.398   4.081   2.027
  213LEU     HA 3290   3.306   4.066   2.083
  213LEU     CB 3291   3.503   4.118   2.132
  213LEU    HB2 3292   3.600   4.114   2.083
  213LEU    HB3 3293   3.485   4.218   2.173
  213LEU     CG 3294   3.513   4.034   2.263
  213LEU     HG 3295   3.537   3.931   2.237
  213LEU    CD1 3296   3.615   4.089   2.355
  213LEU   HD11 3297   3.713   4.073   2.309
  213LEU   HD12 3298   3.598   4.197   2.351
  213LEU   HD13 3299   3.614   4.045   2.455
  213LEU    CD2 3300   3.381   4.036   2.336
  213LEU   HD21 3301   3.373   4.132   2.386
  213LEU   HD22 3302   3.299   4.011   2.268
  213LEU   HD23 3303   3.380   3.946   2.397
  213LEU      C 3304   3.374   4.200   1.934
  213LEU      O 3305   3.451   4.218   1.839
  214HIE      N 3306   3.265   4.272   1.960
  214HIE      H 3307   3.200   4.243   2.032
  214HIE     CA 3308   3.239   4.398   1.888
  214HIE     HA 3309   3.276   4.388   1.786
  214HIE     CB 3310   3.085   4.425   1.900
  214HIE    HB2 3311   3.022   4.336   1.890
  214HIE    HB3 3312   3.071   4.459   2.003
  214HIE     CG 3313   3.045   4.523   1.791
  214HIE    ND1 3314   3.106   4.530   1.665
  214HIE    CE1 3315   3.061   4.643   1.607
  214HIE    HE1 3316   3.077   4.659   1.501
  214HIE    NE2 3317   2.972   4.709   1.687
  214HIE    HE2 3318   2.904   4.778   1.659
  214HIE    CD2 3319   2.959   4.629   1.800
  214HIE    HD2 3320   2.895   4.647   1.886
  214HIE      C 3321   3.308   4.524   1.933
  214HIE      O 3322   3.372   4.522   2.037
  215ASN      N 3323   3.303   4.636   1.855
  215ASN      H 3324   3.266   4.631   1.761
  215ASN     CA 3325   3.338   4.774   1.896
  215ASN     HA 3326   3.437   4.776   1.942
  215ASN     CB 3327   3.347   4.870   1.773
  215ASN    HB2 3328   3.243   4.883   1.741
  215ASN    HB3 3329   3.406   4.956   1.805
  215ASN     CG 3330   3.421   4.804   1.658
  215ASN    OD1 3331   3.363   4.745   1.570
  215ASN    ND2 3332   3.549   4.809   1.661
  215ASN   HD21 3333   3.602   4.786   1.578
  215ASN   HD22 3334   3.591   4.851   1.742
  215ASN      C 3335   3.247   4.831   2.011
  215ASN      O 3336   3.134   4.780   2.031
  216LEU      N 3337   3.294   4.942   2.063
  216LEU      H 3338   3.383   4.976   2.030
  216LEU     CA 3339   3.225   5.002   2.182
  216LEU     HA 3340   3.173   4.926   2.242
  216LEU     CB 3341   3.331   5.057   2.279
  216LEU    HB2 3342   3.367   5.152   2.241
  216LEU    HB3 3343   3.276   5.072   2.372
  216LEU     CG 3344   3.461   4.979   2.308
  216LEU     HG 3345   3.523   4.975   2.219
  216LEU    CD1 3346   3.549   5.054   2.403
  216LEU   HD11 3347   3.638   4.993   2.420
  216LEU   HD12 3348   3.584   5.148   2.361
  216LEU   HD13 3349   3.498   5.080   2.496
  216LEU    CD2 3350   3.417   4.845   2.367
  216LEU   HD21 3351   3.375   4.855   2.467
  216LEU   HD22 3352   3.355   4.784   2.302
  216LEU   HD23 3353   3.507   4.790   2.395
  216LEU      C 3354   3.115   5.096   2.142
  216LEU      O 3355   3.121   5.144   2.026
  217ASN      N 3356   3.023   5.125   2.234
  217ASN      H 3357   3.034   5.093   2.329
  217ASN     CA 3358   2.896   5.185   2.196
  217ASN     HA 3359   2.859   5.122   2.115
  217ASN     CB 3360   2.798   5.194   2.312
  217ASN    HB2 3361   2.783   5.095   2.355
  217ASN    HB3 3362   2.834   5.267   2.384
  217ASN     CG 3363   2.665   5.241   2.267
  217ASN    OD1 3364   2.643   5.309   2.168
  217ASN    ND2 3365   2.557   5.190   2.328
  217ASN   HD21 3366   2.465   5.214   2.293
  217ASN   HD22 3367   2.564   5.114   2.394
  217ASN      C 3368   2.921   5.317   2.130
  217ASN      O 3369   2.976   5.412   2.193
  218SER      N 3370   2.868   5.331   2.012
  218SER      H 3371   2.810   5.258   1.972
  218SER     CA 3372   2.900   5.447   1.927
  218SER     HA 3373   3.008   5.464   1.930
  218SER     CB 3374   2.846   5.410   1.789
  218SER    HB2 3375   2.859   5.494   1.720
  218SER    HB3 3376   2.899   5.324   1.749
  218SER     OG 3377   2.711   5.375   1.798
  218SER     HG 3378   2.667   5.372   1.713
  218SER      C 3379   2.836   5.576   1.973
  218SER      O 3380   2.872   5.680   1.923
  219ASN      N 3381   2.757   5.578   2.075
  219ASN      H 3382   2.733   5.488   2.114
  219ASN     CA 3383   2.717   5.693   2.151
  219ASN     HA 3384   2.683   5.771   2.082
  219ASN     CB 3385   2.595   5.658   2.243
  219ASN    HB2 3386   2.535   5.574   2.209
  219ASN    HB3 3387   2.638   5.629   2.339
  219ASN     CG 3388   2.498   5.778   2.264
  219ASN    OD1 3389   2.503   5.868   2.182
  219ASN    ND2 3390   2.404   5.765   2.356
  219ASN   HD21 3391   2.327   5.831   2.357
  219ASN   HD22 3392   2.409   5.686   2.418
  219ASN      C 3393   2.830   5.754   2.235
  219ASN      O 3394   2.830   5.876   2.245
  220TRP      N 3395   2.935   5.680   2.284
  220TRP      H 3396   2.947   5.583   2.260
  220TRP     CA 3397   3.030   5.728   2.379
  220TRP     HA 3398   3.013   5.836   2.383
  220TRP     CB 3399   3.000   5.687   2.519
  220TRP    HB2 3400   3.019   5.580   2.520
  220TRP    HB3 3401   3.069   5.741   2.585
  220TRP     CG 3402   2.860   5.711   2.563
  220TRP    CD1 3403   2.792   5.830   2.560
  220TRP    HD1 3404   2.836   5.926   2.537
  220TRP    NE1 3405   2.653   5.810   2.590
  220TRP    HE1 3406   2.586   5.885   2.591
  220TRP    CE2 3407   2.621   5.680   2.596
  220TRP    CZ2 3408   2.504   5.604   2.616
  220TRP    HZ2 3409   2.408   5.653   2.618
  220TRP    CH2 3410   2.513   5.465   2.624
  220TRP    HH2 3411   2.420   5.411   2.624
  220TRP    CZ3 3412   2.641   5.402   2.615
  220TRP    HZ3 3413   2.656   5.295   2.618
  220TRP    CE3 3414   2.756   5.479   2.606
  220TRP    HE3 3415   2.853   5.431   2.606
  220TRP    CD2 3416   2.750   5.619   2.595
  220TRP      C 3417   3.179   5.710   2.350
  220TRP      O 3418   3.270   5.765   2.412
  221PHE      N 3419   3.207   5.630   2.244
  221PHE      H 3420   3.132   5.579   2.199
  221PHE     CA 3421   3.345   5.603   2.200
  221PHE     HA 3422   3.409   5.663   2.265
  221PHE     CB 3423   3.399   5.460   2.213
  221PHE    HB2 3424   3.351   5.388   2.147
  221PHE    HB3 3425   3.504   5.463   2.183
  221PHE     CG 3426   3.379   5.409   2.352
  221PHE    CD1 3427   3.253   5.354   2.391
  221PHE    HD1 3428   3.176   5.363   2.316
  221PHE    CE1 3429   3.230   5.294   2.518
  221PHE    HE1 3430   3.131   5.255   2.537
  221PHE     CZ 3431   3.337   5.292   2.612
  221PHE     HZ 3432   3.313   5.251   2.709
  221PHE    CE2 3433   3.460   5.344   2.574
  221PHE    HE2 3434   3.544   5.354   2.641
  221PHE    CD2 3435   3.481   5.390   2.445
  221PHE    HD2 3436   3.578   5.429   2.419
  221PHE      C 3437   3.366   5.659   2.064
  221PHE      O 3438   3.275   5.659   1.980
  222PRO      N 3439   3.494   5.697   2.030
  222PRO     CD 3440   3.593   5.751   2.114
  222PRO    HD2 3441   3.599   5.693   2.207
  222PRO    HD3 3442   3.566   5.848   2.154
  222PRO     CG 3443   3.721   5.765   2.036
  222PRO    HG2 3444   3.781   5.674   2.033
  222PRO    HG3 3445   3.777   5.850   2.076
  222PRO     CB 3446   3.675   5.801   1.897
  222PRO    HB2 3447   3.743   5.759   1.822
  222PRO    HB3 3448   3.665   5.908   1.878
  222PRO     CA 3449   3.543   5.719   1.895
  222PRO     HA 3450   3.482   5.786   1.834
  222PRO      C 3451   3.551   5.579   1.822
  222PRO      O 3452   3.579   5.468   1.882
  223ALA      N 3453   3.545   5.588   1.691
  223ALA      H 3454   3.528   5.679   1.652
  223ALA     CA 3455   3.523   5.471   1.608
  223ALA     HA 3456   3.444   5.415   1.658
  223ALA     CB 3457   3.462   5.515   1.479
  223ALA    HB1 3458   3.528   5.580   1.422
  223ALA    HB2 3459   3.453   5.424   1.419
  223ALA    HB3 3460   3.362   5.558   1.487
  223ALA      C 3461   3.649   5.386   1.603
  223ALA      O 3462   3.763   5.423   1.624
  224GLY      N 3463   3.615   5.264   1.564
  224GLY      H 3464   3.516   5.243   1.559
  224GLY     CA 3465   3.715   5.161   1.539
  224GLY    HA2 3466   3.667   5.086   1.477
  224GLY    HA3 3467   3.805   5.203   1.493
  224GLY      C 3468   3.753   5.081   1.662
  224GLY      O 3469   3.803   4.970   1.653
  225SER      N 3470   3.729   5.149   1.776
  225SER      H 3471   3.698   5.245   1.771
  225SER     CA 3472   3.762   5.110   1.915
  225SER     HA 3473   3.871   5.107   1.920
  225SER     CB 3474   3.721   5.220   2.014
  225SER    HB2 3475   3.615   5.238   1.995
  225SER    HB3 3476   3.741   5.187   2.115
  225SER     OG 3477   3.788   5.338   1.978
  225SER     HG 3478   3.718   5.403   1.968
  225SER      C 3479   3.718   4.975   1.970
  225SER      O 3480   3.600   4.954   1.982
  226LYS      N 3481   3.805   4.891   2.030
  226LYS      H 3482   3.902   4.919   2.021
  226LYS     CA 3483   3.779   4.759   2.091
  226LYS     HA 3484   3.671   4.754   2.106
  226LYS     CB 3485   3.825   4.636   2.009
  226LYS    HB2 3486   3.919   4.659   1.959
  226LYS    HB3 3487   3.839   4.557   2.083
  226LYS     CG 3488   3.725   4.608   1.893
  226LYS    HG2 3489   3.625   4.590   1.931
  226LYS    HG3 3490   3.737   4.684   1.817
  226LYS     CD 3491   3.764   4.473   1.821
  226LYS    HD2 3492   3.860   4.486   1.770
  226LYS    HD3 3493   3.770   4.392   1.893
  226LYS     CE 3494   3.661   4.432   1.710
  226LYS    HE2 3495   3.571   4.398   1.760
  226LYS    HE3 3496   3.647   4.523   1.652
  226LYS     NZ 3497   3.729   4.328   1.631
  226LYS    HZ1 3498   3.747   4.245   1.686
  226LYS    HZ2 3499   3.664   4.297   1.560
  226LYS    HZ3 3500   3.808   4.368   1.583
  226LYS      C 3501   3.814   4.751   2.238
  226LYS      O 3502   3.908   4.818   2.287
  227PRO      N 3503   3.745   4.669   2.322
  227PRO     CD 3504   3.650   4.564   2.285
  227PRO    HD2 3505   3.676   4.498   2.202
  227PRO    HD3 3506   3.549   4.599   2.269
  227PRO     CG 3507   3.644   4.465   2.408
  227PRO    HG2 3508   3.722   4.389   2.402
  227PRO    HG3 3509   3.542   4.428   2.401
  227PRO     CB 3510   3.676   4.558   2.529
  227PRO    HB2 3511   3.728   4.505   2.609
  227PRO    HB3 3512   3.589   4.609   2.570
  227PRO     CA 3513   3.760   4.670   2.474
  227PRO     HA 3514   3.716   4.765   2.506
  227PRO      C 3515   3.904   4.659   2.525
  227PRO      O 3516   3.983   4.567   2.492
  228PHE      N 3517   3.942   4.747   2.618
  228PHE      H 3518   3.873   4.805   2.663
  228PHE     CA 3519   4.072   4.750   2.680
  228PHE     HA 3520   4.155   4.754   2.610
  228PHE     CB 3521   4.084   4.872   2.772
  228PHE    HB2 3522   4.074   4.970   2.724
  228PHE    HB3 3523   3.999   4.863   2.839
  228PHE     CG 3524   4.199   4.866   2.867
  228PHE    CD1 3525   4.188   4.869   3.004
  228PHE    HD1 3526   4.090   4.878   3.049
  228PHE    CE1 3527   4.302   4.856   3.082
  228PHE    HE1 3528   4.285   4.856   3.189
  228PHE     CZ 3529   4.432   4.859   3.027
  228PHE     HZ 3530   4.516   4.855   3.096
  228PHE    CE2 3531   4.445   4.858   2.887
  228PHE    HE2 3532   4.546   4.850   2.849
  228PHE    CD2 3533   4.330   4.860   2.805
  228PHE    HD2 3534   4.337   4.844   2.698
  228PHE      C 3535   4.081   4.615   2.765
  228PHE      O 3536   4.021   4.610   2.875
  229ILE      N 3537   4.154   4.510   2.719
  229ILE      H 3538   4.175   4.514   2.621
  229ILE     CA 3539   4.169   4.384   2.788
  229ILE     HA 3540   4.087   4.385   2.860
  229ILE     CB 3541   4.163   4.253   2.695
  229ILE     HB 3542   4.181   4.158   2.745
  229ILE    CG2 3543   4.023   4.241   2.630
  229ILE   HG21 3544   4.010   4.152   2.567
  229ILE   HG22 3545   3.956   4.236   2.715
  229ILE   HG23 3546   4.003   4.326   2.565
  229ILE    CG1 3547   4.263   4.258   2.573
  229ILE   HG12 3548   4.210   4.221   2.485
  229ILE   HG13 3549   4.284   4.363   2.556
  229ILE    CD1 3550   4.390   4.168   2.587
  229ILE   HD11 3551   4.358   4.065   2.600
  229ILE   HD12 3552   4.447   4.171   2.494
  229ILE   HD13 3553   4.440   4.194   2.680
  229ILE      C 3554   4.300   4.380   2.860
  229ILE      O 3555   4.407   4.429   2.812
  230TYR      N 3556   4.295   4.327   2.987
  230TYR      H 3557   4.208   4.304   3.032
  230TYR     CA 3558   4.407   4.313   3.076
  230TYR     HA 3559   4.495   4.326   3.012
  230TYR     CB 3560   4.414   4.435   3.165
  230TYR    HB2 3561   4.503   4.426   3.227
  230TYR    HB3 3562   4.428   4.525   3.106
  230TYR     CG 3563   4.298   4.453   3.259
  230TYR    CD1 3564   4.189   4.532   3.226
  230TYR    HD1 3565   4.179   4.586   3.133
  230TYR    CE1 3566   4.085   4.551   3.314
  230TYR    HE1 3567   3.999   4.609   3.286
  230TYR     CZ 3568   4.083   4.487   3.441
  230TYR     OH 3569   3.976   4.497   3.526
  230TYR     HH 3570   3.984   4.437   3.602
  230TYR    CE2 3571   4.196   4.406   3.478
  230TYR    HE2 3572   4.201   4.350   3.570
  230TYR    CD2 3573   4.299   4.388   3.383
  230TYR    HD2 3574   4.388   4.337   3.418
  230TYR      C 3575   4.420   4.176   3.148
  230TYR      O 3576   4.335   4.132   3.223
  231GLN      N 3577   4.528   4.103   3.124
  231GLN      H 3578   4.594   4.144   3.060
  231GLN     CA 3579   4.527   3.964   3.156
  231GLN     HA 3580   4.429   3.918   3.169
  231GLN     CB 3581   4.597   3.895   3.034
  231GLN    HB2 3582   4.702   3.923   3.034
  231GLN    HB3 3583   4.590   3.788   3.053
  231GLN     CG 3584   4.538   3.935   2.896
  231GLN    HG2 3585   4.440   3.886   2.889
  231GLN    HG3 3586   4.519   4.041   2.882
  231GLN     CD 3587   4.630   3.907   2.778
  231GLN    OE1 3588   4.624   3.815   2.700
  231GLN    NE2 3589   4.725   3.996   2.755
  231GLN   HE21 3590   4.805   3.969   2.699
  231GLN   HE22 3591   4.740   4.075   2.816
  231GLN      C 3592   4.597   3.920   3.286
  231GLN      O 3593   4.712   3.965   3.313
  232GLH      N 3594   4.542   3.820   3.357
  232GLH      H 3595   4.456   3.781   3.320
  232GLH     CA 3596   4.598   3.755   3.477
  232GLH     HA 3597   4.652   3.829   3.535
  232GLH     CB 3598   4.478   3.692   3.546
  232GLH    HB2 3599   4.395   3.761   3.531
  232GLH    HB3 3600   4.466   3.602   3.485
  232GLH     CG 3601   4.481   3.649   3.695
  232GLH    HG2 3602   4.431   3.553   3.709
  232GLH    HG3 3603   4.584   3.644   3.731
  232GLH     CD 3604   4.416   3.757   3.791
  232GLH    OE1 3605   4.375   3.867   3.760
  232GLH    OE2 3606   4.423   3.726   3.918
  232GLH    HE2 3607   4.447   3.633   3.922
  232GLH      C 3608   4.711   3.657   3.447
  232GLH      O 3609   4.706   3.555   3.511
  233VAL      N 3610   4.814   3.691   3.375
  233VAL      H 3611   4.825   3.788   3.350
  233VAL     CA 3612   4.940   3.611   3.345
  233VAL     HA 3613   4.917   3.504   3.348
  233VAL     CB 3614   5.009   3.641   3.214
  233VAL     HB 3615   5.052   3.741   3.213
  233VAL    CG1 3616   5.128   3.559   3.172
  233VAL   HG11 3617   5.205   3.564   3.249
  233VAL   HG12 3618   5.103   3.453   3.170
  233VAL   HG13 3619   5.162   3.603   3.078
  233VAL    CG2 3620   4.903   3.639   3.102
  233VAL   HG21 3621   4.957   3.660   3.009
  233VAL   HG22 3622   4.861   3.539   3.106
  233VAL   HG23 3623   4.835   3.725   3.104
  233VAL      C 3624   5.030   3.638   3.468
  233VAL      O 3625   5.057   3.755   3.495
  234ILE      N 3626   5.079   3.540   3.541
  234ILE      H 3627   5.068   3.443   3.514
  234ILE     CA 3628   5.162   3.557   3.661
  234ILE     HA 3629   5.161   3.658   3.703
  234ILE     CB 3630   5.108   3.478   3.780
  234ILE     HB 3631   5.170   3.496   3.868
  234ILE    CG2 3632   4.978   3.540   3.823
  234ILE   HG21 3633   4.973   3.648   3.811
  234ILE   HG22 3634   4.897   3.506   3.758
  234ILE   HG23 3635   4.948   3.503   3.921
  234ILE    CG1 3636   5.095   3.330   3.763
  234ILE   HG12 3637   5.012   3.298   3.701
  234ILE   HG13 3638   5.181   3.287   3.710
  234ILE    CD1 3639   5.085   3.265   3.901
  234ILE   HD11 3640   5.163   3.301   3.969
  234ILE   HD12 3641   4.987   3.290   3.943
  234ILE   HD13 3642   5.106   3.159   3.886
  234ILE      C 3643   5.313   3.521   3.631
  234ILE      O 3644   5.344   3.449   3.536
  235ASP      N 3645   5.406   3.582   3.705
  235ASP      H 3646   5.385   3.653   3.774
  235ASP     CA 3647   5.554   3.553   3.703
  235ASP     HA 3648   5.586   3.510   3.607
  235ASP     CB 3649   5.627   3.682   3.716
  235ASP    HB2 3650   5.584   3.757   3.650
  235ASP    HB3 3651   5.620   3.721   3.817
  235ASP     CG 3652   5.773   3.667   3.682
  235ASP    OD1 3653   5.802   3.641   3.563
  235ASP    OD2 3654   5.853   3.676   3.775
  235ASP      C 3655   5.594   3.449   3.807
  235ASP      O 3656   5.696   3.392   3.792
  236LEU      N 3657   5.520   3.413   3.912
  236LEU      H 3658   5.429   3.452   3.932
  236LEU     CA 3659   5.551   3.303   4.003
  236LEU     HA 3660   5.644   3.326   4.056
  236LEU     CB 3661   5.448   3.304   4.112
  236LEU    HB2 3662   5.451   3.398   4.167
  236LEU    HB3 3663   5.356   3.287   4.057
  236LEU     CG 3664   5.449   3.184   4.205
  236LEU     HG 3665   5.443   3.096   4.140
  236LEU    CD1 3666   5.579   3.172   4.277
  236LEU   HD11 3667   5.602   3.266   4.327
  236LEU   HD12 3668   5.573   3.099   4.358
  236LEU   HD13 3669   5.668   3.148   4.218
  236LEU    CD2 3670   5.328   3.173   4.296
  236LEU   HD21 3671   5.321   3.079   4.351
  236LEU   HD22 3672   5.338   3.247   4.376
  236LEU   HD23 3673   5.234   3.172   4.240
  236LEU      C 3674   5.569   3.162   3.931
  236LEU      O 3675   5.489   3.126   3.841
  237GLY      N 3676   5.683   3.094   3.958
  237GLY      H 3677   5.763   3.142   3.995
  237GLY     CA 3678   5.707   2.961   3.902
  237GLY    HA2 3679   5.802   2.921   3.938
  237GLY    HA3 3680   5.626   2.895   3.933
  237GLY      C 3681   5.721   2.957   3.744
  237GLY      O 3682   5.736   3.059   3.680
  238GLY      N 3683   5.711   2.838   3.682
  238GLY      H 3684   5.693   2.758   3.741
  238GLY     CA 3685   5.732   2.813   3.540
  238GLY    HA2 3686   5.801   2.889   3.505
  238GLY    HA3 3687   5.782   2.717   3.522
  238GLY      C 3688   5.606   2.811   3.453
  238GLY      O 3689   5.497   2.796   3.502
  239GLU      N 3690   5.625   2.817   3.323
  239GLU      H 3691   5.719   2.833   3.288
  239GLU     CA 3692   5.520   2.810   3.220
  239GLU     HA 3693   5.439   2.758   3.271
  239GLU     CB 3694   5.473   2.950   3.183
  239GLU    HB2 3695   5.560   3.001   3.143
  239GLU    HB3 3696   5.398   2.922   3.110
  239GLU     CG 3697   5.403   3.033   3.289
  239GLU    HG2 3698   5.459   3.029   3.383
  239GLU    HG3 3699   5.387   3.137   3.261
  239GLU     CD 3700   5.262   2.978   3.322
  239GLU    OE1 3701   5.159   3.049   3.294
  239GLU    OE2 3702   5.246   2.863   3.370
  239GLU      C 3703   5.553   2.722   3.097
  239GLU      O 3704   5.669   2.721   3.064
  240PRO      N 3705   5.461   2.649   3.035
  240PRO     CD 3706   5.334   2.596   3.085
  240PRO    HD2 3707   5.270   2.682   3.106
  240PRO    HD3 3708   5.354   2.545   3.179
  240PRO     CG 3709   5.275   2.498   2.979
  240PRO    HG2 3710   5.199   2.549   2.920
  240PRO    HG3 3711   5.232   2.412   3.030
  240PRO     CB 3712   5.394   2.459   2.896
  240PRO    HB2 3713   5.366   2.435   2.793
  240PRO    HB3 3714   5.457   2.380   2.937
  240PRO     CA 3715   5.476   2.588   2.896
  240PRO     HA 3716   5.577   2.567   2.861
  240PRO      C 3717   5.439   2.687   2.784
  240PRO      O 3718   5.424   2.648   2.671
  241ILE      N 3719   5.420   2.817   2.820
  241ILE      H 3720   5.428   2.838   2.919
  241ILE     CA 3721   5.378   2.928   2.739
  241ILE     HA 3722   5.412   2.911   2.637
  241ILE     CB 3723   5.231   2.961   2.744
  241ILE     HB 3724   5.227   3.057   2.693
  241ILE    CG2 3725   5.157   2.845   2.680
  241ILE   HG21 3726   5.051   2.864   2.662
  241ILE   HG22 3727   5.201   2.830   2.582
  241ILE   HG23 3728   5.165   2.746   2.725
  241ILE    CG1 3729   5.171   2.982   2.888
  241ILE   HG12 3730   5.062   2.979   2.878
  241ILE   HG13 3731   5.201   2.900   2.954
  241ILE    CD1 3732   5.213   3.119   2.952
  241ILE   HD11 3733   5.241   3.185   2.869
  241ILE   HD12 3734   5.128   3.153   3.011
  241ILE   HD13 3735   5.305   3.112   3.010
  241ILE      C 3736   5.471   3.046   2.776
  241ILE      O 3737   5.525   3.047   2.888
  242LYS      N 3738   5.514   3.129   2.679
  242LYS      H 3739   5.474   3.123   2.587
  242LYS     CA 3740   5.605   3.251   2.703
  242LYS     HA 3741   5.650   3.237   2.801
  242LYS     CB 3742   5.734   3.235   2.615
  242LYS    HB2 3743   5.770   3.134   2.637
  242LYS    HB3 3744   5.717   3.244   2.508
  242LYS     CG 3745   5.849   3.329   2.636
  242LYS    HG2 3746   5.925   3.312   2.560
  242LYS    HG3 3747   5.814   3.433   2.639
  242LYS     CD 3748   5.925   3.299   2.771
  242LYS    HD2 3749   5.864   3.312   2.860
  242LYS    HD3 3750   5.966   3.199   2.769
  242LYS     CE 3751   6.049   3.395   2.773
  242LYS    HE2 3752   6.111   3.364   2.689
  242LYS    HE3 3753   6.015   3.497   2.755
  242LYS     NZ 3754   6.125   3.381   2.897
  242LYS    HZ1 3755   6.214   3.429   2.887
  242LYS    HZ2 3756   6.071   3.412   2.976
  242LYS    HZ3 3757   6.156   3.285   2.905
  242LYS      C 3758   5.521   3.386   2.690
  242LYS      O 3759   5.457   3.422   2.586
  243SER      N 3760   5.520   3.456   2.801
  243SER      H 3761   5.561   3.416   2.884
  243SER     CA 3762   5.441   3.580   2.825
  243SER     HA 3763   5.339   3.542   2.832
  243SER     CB 3764   5.470   3.650   2.958
  243SER    HB2 3765   5.571   3.690   2.958
  243SER    HB3 3766   5.385   3.717   2.976
  243SER     OG 3767   5.458   3.558   3.062
  243SER     HG 3768   5.481   3.597   3.147
  243SER      C 3769   5.452   3.687   2.712
  243SER      O 3770   5.352   3.758   2.685
  244SER      N 3771   5.554   3.687   2.630
  244SER      H 3772   5.639   3.638   2.654
  244SER     CA 3773   5.569   3.752   2.503
  244SER     HA 3774   5.580   3.859   2.521
  244SER     CB 3775   5.700   3.705   2.437
  244SER    HB2 3776   5.690   3.599   2.415
  244SER    HB3 3777   5.730   3.757   2.347
  244SER     OG 3778   5.806   3.714   2.531
  244SER     HG 3779   5.886   3.703   2.479
  244SER      C 3780   5.446   3.735   2.403
  244SER      O 3781   5.404   3.825   2.334
  245ASP      N 3782   5.382   3.618   2.404
  245ASP      H 3783   5.422   3.551   2.468
  245ASP     CA 3784   5.259   3.592   2.330
  245ASP     HA 3785   5.272   3.629   2.228
  245ASP     CB 3786   5.232   3.445   2.320
  245ASP    HB2 3787   5.320   3.408   2.268
  245ASP    HB3 3788   5.226   3.393   2.416
  245ASP     CG 3789   5.103   3.418   2.245
  245ASP    OD1 3790   5.081   3.460   2.132
  245ASP    OD2 3791   5.014   3.347   2.293
  245ASP      C 3792   5.129   3.669   2.382
  245ASP      O 3793   5.053   3.733   2.309
  246TYR      N 3794   5.116   3.672   2.514
  246TYR      H 3795   5.179   3.616   2.571
  246TYR     CA 3796   5.026   3.753   2.594
  246TYR     HA 3797   4.924   3.742   2.560
  246TYR     CB 3798   5.024   3.691   2.731
  246TYR    HB2 3799   5.126   3.704   2.767
  246TYR    HB3 3800   4.959   3.747   2.798
  246TYR     CG 3801   4.979   3.547   2.745
  246TYR    CD1 3802   4.845   3.513   2.788
  246TYR    HD1 3803   4.786   3.591   2.833
  246TYR    CE1 3804   4.805   3.379   2.810
  246TYR    HE1 3805   4.710   3.363   2.860
  246TYR     CZ 3806   4.896   3.274   2.787
  246TYR     OH 3807   4.856   3.141   2.816
  246TYR     HH 3808   4.762   3.139   2.838
  246TYR    CE2 3809   5.024   3.308   2.736
  246TYR    HE2 3810   5.098   3.233   2.712
  246TYR    CD2 3811   5.066   3.441   2.719
  246TYR    HD2 3812   5.167   3.460   2.688
  246TYR      C 3813   5.052   3.908   2.596
  246TYR      O 3814   4.958   3.987   2.596
  247PHE      N 3815   5.177   3.949   2.593
  247PHE      H 3816   5.251   3.881   2.604
  247PHE     CA 3817   5.215   4.091   2.557
  247PHE     HA 3818   5.159   4.163   2.616
  247PHE     CB 3819   5.364   4.115   2.588
  247PHE    HB2 3820   5.422   4.052   2.521
  247PHE    HB3 3821   5.405   4.211   2.558
  247PHE     CG 3822   5.419   4.082   2.722
  247PHE    CD1 3823   5.337   4.080   2.830
  247PHE    HD1 3824   5.235   4.112   2.824
  247PHE    CE1 3825   5.391   4.061   2.957
  247PHE    HE1 3826   5.326   4.065   3.043
  247PHE     CZ 3827   5.529   4.037   2.975
  247PHE     HZ 3828   5.560   4.017   3.076
  247PHE    CE2 3829   5.612   4.023   2.866
  247PHE    HE2 3830   5.715   3.992   2.875
  247PHE    CD2 3831   5.553   4.045   2.740
  247PHE    HD2 3832   5.617   4.032   2.653
  247PHE      C 3833   5.189   4.127   2.407
  247PHE      O 3834   5.140   4.240   2.387
  248GLY      N 3835   5.206   4.036   2.308
  248GLY      H 3836   5.246   3.946   2.329
  248GLY     CA 3837   5.150   4.060   2.170
  248GLY    HA2 3838   5.205   4.137   2.116
  248GLY    HA3 3839   5.163   3.968   2.112
  248GLY      C 3840   5.001   4.083   2.170
  248GLY      O 3841   4.962   4.189   2.120
  249ASN      N 3842   4.921   3.994   2.230
  249ASN      H 3843   4.968   3.921   2.282
  249ASN     CA 3844   4.773   4.001   2.241
  249ASN     HA 3845   4.722   4.002   2.145
  249ASN     CB 3846   4.738   3.869   2.321
  249ASN    HB2 3847   4.780   3.778   2.278
  249ASN    HB3 3848   4.763   3.882   2.426
  249ASN     CG 3849   4.588   3.856   2.335
  249ASN    OD1 3850   4.521   3.848   2.234
  249ASN    ND2 3851   4.527   3.871   2.451
  249ASN   HD21 3852   4.428   3.855   2.456
  249ASN   HD22 3853   4.584   3.877   2.535
  249ASN      C 3854   4.722   4.125   2.320
  249ASN      O 3855   4.638   4.197   2.268
  250GLY      N 3856   4.787   4.176   2.430
  250GLY      H 3857   4.861   4.119   2.467
  250GLY     CA 3858   4.747   4.290   2.517
  250GLY    HA2 3859   4.726   4.379   2.457
  250GLY    HA3 3860   4.649   4.262   2.555
  250GLY      C 3861   4.833   4.319   2.641
  250GLY      O 3862   4.948   4.274   2.660
  251ARG      N 3863   4.768   4.395   2.731
  251ARG      H 3864   4.673   4.416   2.705
  251ARG     CA 3865   4.817   4.419   2.871
  251ARG     HA 3866   4.924   4.426   2.853
  251ARG     CB 3867   4.761   4.556   2.924
  251ARG    HB2 3868   4.652   4.553   2.924
  251ARG    HB3 3869   4.787   4.574   3.029
  251ARG     CG 3870   4.816   4.674   2.840
  251ARG    HG2 3871   4.903   4.657   2.777
  251ARG    HG3 3872   4.742   4.700   2.765
  251ARG     CD 3873   4.842   4.808   2.924
  251ARG    HD2 3874   4.747   4.856   2.948
  251ARG    HD3 3875   4.892   4.784   3.018
  251ARG     NE 3876   4.921   4.901   2.841
  251ARG     HE 3877   4.891   4.913   2.746
  251ARG     CZ 3878   5.011   5.001   2.876
  251ARG    NH1 3879   5.052   5.026   2.996
  251ARG   HH11 3880   5.021   4.962   3.068
  251ARG   HH12 3881   5.109   5.107   3.016
  251ARG    NH2 3882   5.044   5.083   2.783
  251ARG   HH21 3883   5.029   5.056   2.687
  251ARG   HH22 3884   5.096   5.166   2.807
  251ARG      C 3885   4.802   4.299   2.967
  251ARG      O 3886   4.723   4.202   2.948
  252VAL      N 3887   4.887   4.296   3.067
  252VAL      H 3888   4.940   4.382   3.075
  252VAL     CA 3889   4.906   4.200   3.173
  252VAL     HA 3890   4.829   4.123   3.184
  252VAL     CB 3891   5.027   4.111   3.147
  252VAL     HB 3892   5.117   4.171   3.137
  252VAL    CG1 3893   5.060   4.012   3.264
  252VAL   HG11 3894   5.086   4.078   3.347
  252VAL   HG12 3895   4.975   3.947   3.278
  252VAL   HG13 3896   5.148   3.952   3.241
  252VAL    CG2 3897   4.996   4.038   3.013
  252VAL   HG21 3898   4.893   4.002   3.016
  252VAL   HG22 3899   5.002   4.101   2.924
  252VAL   HG23 3900   5.064   3.956   2.990
  252VAL      C 3901   4.926   4.272   3.302
  252VAL      O 3902   5.010   4.355   3.304
  253THR      N 3903   4.858   4.238   3.405
  253THR      H 3904   4.788   4.166   3.388
  253THR     CA 3905   4.867   4.279   3.550
  253THR     HA 3906   4.868   4.388   3.555
  253THR     CB 3907   4.742   4.239   3.622
  253THR     HB 3908   4.739   4.132   3.644
  253THR    CG2 3909   4.732   4.290   3.773
  253THR   HG21 3910   4.726   4.399   3.779
  253THR   HG22 3911   4.648   4.247   3.827
  253THR   HG23 3912   4.826   4.266   3.823
  253THR    OG1 3913   4.619   4.281   3.568
  253THR    HG1 3914   4.550   4.231   3.612
  253THR      C 3915   4.993   4.234   3.618
  253THR      O 3916   5.031   4.117   3.610
  254GLU      N 3917   5.064   4.327   3.683
  254GLU      H 3918   5.035   4.424   3.678
  254GLU     CA 3919   5.183   4.293   3.769
  254GLU     HA 3920   5.223   4.199   3.731
  254GLU     CB 3921   5.303   4.396   3.759
  254GLU    HB2 3922   5.339   4.393   3.656
  254GLU    HB3 3923   5.269   4.497   3.779
  254GLU     CG 3924   5.423   4.363   3.854
  254GLU    HG2 3925   5.498   4.441   3.838
  254GLU    HG3 3926   5.393   4.366   3.959
  254GLU     CD 3927   5.487   4.222   3.829
  254GLU    OE1 3928   5.452   4.138   3.912
  254GLU    OE2 3929   5.577   4.207   3.743
  254GLU      C 3930   5.144   4.262   3.911
  254GLU      O 3931   5.069   4.339   3.965
  255PHE      N 3932   5.187   4.154   3.984
  255PHE      H 3933   5.238   4.085   3.932
  255PHE     CA 3934   5.145   4.114   4.121
  255PHE     HA 3935   5.074   4.184   4.166
  255PHE     CB 3936   5.074   3.976   4.126
  255PHE    HB2 3937   5.149   3.898   4.112
  255PHE    HB3 3938   5.040   3.969   4.229
  255PHE     CG 3939   4.951   3.964   4.039
  255PHE    CD1 3940   4.963   3.925   3.906
  255PHE    HD1 3941   5.062   3.894   3.877
  255PHE    CE1 3942   4.850   3.938   3.821
  255PHE    HE1 3943   4.858   3.913   3.716
  255PHE     CZ 3944   4.722   3.975   3.868
  255PHE     HZ 3945   4.638   3.980   3.800
  255PHE    CE2 3946   4.704   4.000   4.003
  255PHE    HE2 3947   4.609   4.023   4.047
  255PHE    CD2 3948   4.825   4.004   4.087
  255PHE    HD2 3949   4.820   4.029   4.192
  255PHE      C 3950   5.258   4.127   4.223
  255PHE      O 3951   5.241   4.088   4.336
  256LYS      N 3952   5.380   4.159   4.181
  256LYS      H 3953   5.378   4.174   4.081
  256LYS     CA 3954   5.496   4.181   4.269
  256LYS     HA 3955   5.472   4.135   4.365
  256LYS     CB 3956   5.616   4.120   4.209
  256LYS    HB2 3957   5.638   4.183   4.122
  256LYS    HB3 3958   5.697   4.139   4.279
  256LYS     CG 3959   5.624   3.974   4.171
  256LYS    HG2 3960   5.631   3.916   4.262
  256LYS    HG3 3961   5.532   3.935   4.127
  256LYS     CD 3962   5.751   3.932   4.090
  256LYS    HD2 3963   5.838   3.974   4.140
  256LYS    HD3 3964   5.744   3.823   4.082
  256LYS     CE 3965   5.748   3.990   3.949
  256LYS    HE2 3966   5.650   3.974   3.905
  256LYS    HE3 3967   5.763   4.097   3.962
  256LYS     NZ 3968   5.860   3.933   3.864
  256LYS    HZ1 3969   5.862   3.969   3.770
  256LYS    HZ2 3970   5.945   3.974   3.899
  256LYS    HZ3 3971   5.868   3.833   3.856
  256LYS      C 3972   5.533   4.337   4.289
  256LYS      O 3973   5.619   4.353   4.373
  257TYR      N 3974   5.481   4.433   4.216
  257TYR      H 3975   5.402   4.402   4.162
  257TYR     CA 3976   5.520   4.568   4.219
  257TYR     HA 3977   5.624   4.576   4.187
  257TYR     CB 3978   5.421   4.643   4.121
  257TYR    HB2 3979   5.403   4.582   4.032
  257TYR    HB3 3980   5.326   4.657   4.173
  257TYR     CG 3981   5.473   4.780   4.067
  257TYR    CD1 3982   5.400   4.893   4.102
  257TYR    HD1 3983   5.311   4.886   4.164
  257TYR    CE1 3984   5.442   5.021   4.057
  257TYR    HE1 3985   5.390   5.109   4.093
  257TYR     CZ 3986   5.557   5.031   3.974
  257TYR     OH 3987   5.587   5.153   3.935
  257TYR     HH 3988   5.500   5.195   3.937
  257TYR    CE2 3989   5.623   4.916   3.934
  257TYR    HE2 3990   5.711   4.927   3.874
  257TYR    CD2 3991   5.583   4.790   3.981
  257TYR    HD2 3992   5.634   4.698   3.957
  257TYR      C 3993   5.523   4.627   4.363
  257TYR      O 3994   5.627   4.665   4.423
  258GLY      N 3995   5.410   4.612   4.429
  258GLY      H 3996   5.331   4.585   4.372
  258GLY     CA 3997   5.394   4.658   4.566
  258GLY    HA2 3998   5.439   4.758   4.571
  258GLY    HA3 3999   5.288   4.669   4.590
  258GLY      C 4000   5.466   4.571   4.653
  258GLY      O 4001   5.510   4.618   4.757
  259ALA      N 4002   5.486   4.438   4.630
  259ALA      H 4003   5.465   4.410   4.535
  259ALA     CA 4004   5.553   4.342   4.714
  259ALA     HA 4005   5.506   4.355   4.812
  259ALA     CB 4006   5.531   4.196   4.664
  259ALA    HB1 4007   5.429   4.173   4.635
  259ALA    HB2 4008   5.597   4.182   4.578
  259ALA    HB3 4009   5.562   4.131   4.746
  259ALA      C 4010   5.700   4.384   4.751
  259ALA      O 4011   5.759   4.324   4.840
  260LYS      N 4012   5.768   4.472   4.675
  260LYS      H 4013   5.725   4.489   4.585
  260LYS     CA 4014   5.911   4.507   4.697
  260LYS     HA 4015   5.954   4.441   4.772
  260LYS     CB 4016   5.991   4.496   4.558
  260LYS    HB2 4017   5.929   4.531   4.475
  260LYS    HB3 4018   6.080   4.558   4.570
  260LYS     CG 4019   6.036   4.357   4.523
  260LYS    HG2 4020   6.112   4.366   4.445
  260LYS    HG3 4021   6.078   4.315   4.614
  260LYS     CD 4022   5.920   4.257   4.478
  260LYS    HD2 4023   5.867   4.226   4.568
  260LYS    HD3 4024   5.846   4.304   4.414
  260LYS     CE 4025   5.973   4.129   4.406
  260LYS    HE2 4026   5.908   4.085   4.331
  260LYS    HE3 4027   6.057   4.158   4.343
  260LYS     NZ 4028   6.022   4.022   4.505
  260LYS    HZ1 4029   6.122   4.013   4.511
  260LYS    HZ2 4030   5.986   4.036   4.598
  260LYS    HZ3 4031   5.991   3.933   4.469
  260LYS      C 4032   5.920   4.651   4.741
  260LYS      O 4033   6.018   4.686   4.798
  261LEU      N 4034   5.811   4.738   4.719
  261LEU      H 4035   5.723   4.705   4.682
  261LEU     CA 4036   5.794   4.873   4.775
  261LEU     HA 4037   5.891   4.923   4.766
  261LEU     CB 4038   5.692   4.949   4.685
  261LEU    HB2 4039   5.712   4.932   4.579
  261LEU    HB3 4040   5.588   4.921   4.696
  261LEU     CG 4041   5.688   5.104   4.696
  261LEU     HG 4042   5.638   5.127   4.790
  261LEU    CD1 4043   5.827   5.174   4.697
  261LEU   HD11 4044   5.892   5.163   4.784
  261LEU   HD12 4045   5.891   5.156   4.610
  261LEU   HD13 4046   5.803   5.280   4.699
  261LEU    CD2 4047   5.600   5.160   4.581
  261LEU   HD21 4048   5.506   5.105   4.586
  261LEU   HD22 4049   5.587   5.268   4.587
  261LEU   HD23 4050   5.643   5.143   4.482
  261LEU      C 4051   5.743   4.869   4.920
  261LEU      O 4052   5.802   4.940   5.000
  262GLY      N 4053   5.647   4.782   4.958
  262GLY      H 4054   5.613   4.715   4.891
  262GLY     CA 4055   5.600   4.763   5.099
  262GLY    HA2 4056   5.547   4.855   5.122
  262GLY    HA3 4057   5.526   4.683   5.102
  262GLY      C 4058   5.711   4.746   5.204
  262GLY      O 4059   5.714   4.828   5.295
  263THR      N 4060   5.820   4.669   5.178
  263THR      H 4061   5.830   4.618   5.091
  263THR     CA 4062   5.932   4.641   5.263
  263THR     HA 4063   5.899   4.619   5.364
  263THR     CB 4064   6.019   4.530   5.204
  263THR     HB 4065   6.115   4.554   5.251
  263THR    CG2 4066   5.975   4.383   5.246
  263THR   HG21 4067   5.932   4.373   5.345
  263THR   HG22 4068   5.898   4.339   5.182
  263THR   HG23 4069   6.066   4.324   5.251
  263THR    OG1 4070   6.021   4.539   5.063
  263THR    HG1 4071   6.112   4.544   5.035
  263THR      C 4072   6.022   4.758   5.280
  263THR      O 4073   6.049   4.797   5.393
  264VAL      N 4074   6.052   4.828   5.171
  264VAL      H 4075   6.008   4.794   5.087
  264VAL     CA 4076   6.130   4.958   5.171
  264VAL     HA 4077   6.230   4.949   5.213
  264VAL     CB 4078   6.150   5.008   5.025
  264VAL     HB 4079   6.066   4.970   4.968
  264VAL    CG1 4080   6.164   5.165   5.023
  264VAL   HG11 4081   6.229   5.195   5.104
  264VAL   HG12 4082   6.210   5.205   4.932
  264VAL   HG13 4083   6.068   5.218   5.026
  264VAL    CG2 4084   6.274   4.943   4.974
  264VAL   HG21 4085   6.271   4.842   5.014
  264VAL   HG22 4086   6.281   4.929   4.866
  264VAL   HG23 4087   6.364   4.990   5.013
  264VAL      C 4088   6.063   5.055   5.264
  264VAL      O 4089   6.131   5.118   5.347
  265ILE      N 4090   5.935   5.071   5.249
  265ILE      H 4091   5.884   5.005   5.192
  265ILE     CA 4092   5.860   5.175   5.318
  265ILE     HA 4093   5.915   5.268   5.332
  265ILE     CB 4094   5.732   5.209   5.232
  265ILE     HB 4095   5.678   5.118   5.204
  265ILE    CG2 4096   5.641   5.307   5.313
  265ILE   HG21 4097   5.691   5.403   5.327
  265ILE   HG22 4098   5.551   5.327   5.255
  265ILE   HG23 4099   5.615   5.269   5.411
  265ILE    CG1 4100   5.783   5.285   5.110
  265ILE   HG12 4101   5.853   5.361   5.145
  265ILE   HG13 4102   5.831   5.216   5.040
  265ILE    CD1 4103   5.677   5.350   5.029
  265ILE   HD11 4104   5.625   5.438   5.065
  265ILE   HD12 4105   5.722   5.377   4.933
  265ILE   HD13 4106   5.594   5.284   5.005
  265ILE      C 4107   5.844   5.124   5.467
  265ILE      O 4108   5.854   5.207   5.560
  266ARG      N 4109   5.832   4.996   5.500
  266ARG      H 4110   5.826   4.924   5.430
  266ARG     CA 4111   5.847   4.945   5.636
  266ARG     HA 4112   5.790   5.004   5.707
  266ARG     CB 4113   5.770   4.809   5.632
  266ARG    HB2 4114   5.817   4.740   5.562
  266ARG    HB3 4115   5.782   4.768   5.732
  266ARG     CG 4116   5.622   4.820   5.601
  266ARG    HG2 4117   5.583   4.921   5.611
  266ARG    HG3 4118   5.598   4.783   5.501
  266ARG     CD 4119   5.537   4.721   5.686
  266ARG    HD2 4120   5.601   4.633   5.689
  266ARG    HD3 4121   5.526   4.763   5.787
  266ARG     NE 4122   5.406   4.689   5.633
  266ARG     HE 4123   5.387   4.653   5.541
  266ARG     CZ 4124   5.292   4.679   5.703
  266ARG    NH1 4125   5.282   4.730   5.815
  266ARG   HH11 4126   5.351   4.794   5.852
  266ARG   HH12 4127   5.190   4.727   5.857
  266ARG    NH2 4128   5.183   4.613   5.662
  266ARG   HH21 4129   5.174   4.581   5.567
  266ARG   HH22 4130   5.102   4.617   5.723
  266ARG      C 4131   5.990   4.933   5.684
  266ARG      O 4132   6.013   4.873   5.785
  267LYS      N 4133   6.094   4.986   5.621
  267LYS      H 4134   6.071   5.059   5.554
  267LYS     CA 4135   6.237   4.982   5.645
  267LYS     HA 4136   6.285   5.007   5.551
  267LYS     CB 4137   6.274   5.080   5.764
  267LYS    HB2 4138   6.218   5.043   5.850
  267LYS    HB3 4139   6.376   5.053   5.791
  267LYS     CG 4140   6.254   5.231   5.742
  267LYS    HG2 4141   6.326   5.263   5.668
  267LYS    HG3 4142   6.149   5.237   5.714
  267LYS     CD 4143   6.295   5.310   5.868
  267LYS    HD2 4144   6.268   5.252   5.957
  267LYS    HD3 4145   6.404   5.309   5.865
  267LYS     CE 4146   6.246   5.454   5.879
  267LYS    HE2 4147   6.302   5.516   5.809
  267LYS    HE3 4148   6.142   5.452   5.846
  267LYS     NZ 4149   6.258   5.506   6.022
  267LYS    HZ1 4150   6.230   5.438   6.092
  267LYS    HZ2 4151   6.352   5.534   6.046
  267LYS    HZ3 4152   6.198   5.585   6.041
  267LYS      C 4153   6.284   4.838   5.674
  267LYS      O 4154   6.384   4.813   5.740
  268TRP      N 4155   6.210   4.745   5.625
  268TRP      H 4156   6.144   4.779   5.556
  268TRP     CA 4157   6.198   4.611   5.677
  268TRP     HA 4158   6.210   4.604   5.785
  268TRP     CB 4159   6.073   4.536   5.629
  268TRP    HB2 4160   5.987   4.595   5.661
  268TRP    HB3 4161   6.072   4.540   5.520
  268TRP     CG 4162   6.042   4.400   5.680
  268TRP    CD1 4163   6.046   4.284   5.610
  268TRP    HD1 4164   6.079   4.281   5.507
  268TRP    NE1 4165   6.006   4.177   5.689
  268TRP    HE1 4166   6.007   4.080   5.661
  268TRP    CE2 4167   5.989   4.209   5.823
  268TRP    CZ2 4168   5.960   4.145   5.946
  268TRP    HZ2 4169   5.934   4.040   5.940
  268TRP    CH2 4170   5.958   4.215   6.064
  268TRP    HH2 4171   5.938   4.169   6.160
  268TRP    CZ3 4172   5.977   4.355   6.065
  268TRP    HZ3 4173   5.955   4.408   6.156
  268TRP    CE3 4174   6.010   4.423   5.945
  268TRP    HE3 4175   6.021   4.530   5.945
  268TRP    CD2 4176   6.010   4.353   5.819
  268TRP      C 4177   6.322   4.531   5.635
  268TRP      O 4178   6.368   4.550   5.519
  269ASN      N 4179   6.376   4.448   5.724
  269ASN      H 4180   6.321   4.447   5.808
  269ASN     CA 4181   6.513   4.392   5.715
  269ASN     HA 4182   6.537   4.358   5.816
  269ASN     CB 4183   6.498   4.264   5.633
  269ASN    HB2 4184   6.429   4.204   5.692
  269ASN    HB3 4185   6.463   4.281   5.532
  269ASN     CG 4186   6.629   4.182   5.632
  269ASN    OD1 4187   6.708   4.180   5.726
  269ASN    ND2 4188   6.651   4.099   5.530
  269ASN   HD21 4189   6.730   4.037   5.535
  269ASN   HD22 4190   6.578   4.074   5.465
  269ASN      C 4191   6.617   4.497   5.667
  269ASN      O 4192   6.700   4.477   5.573
  270GLY      N 4193   6.609   4.625   5.707
  270GLY      H 4194   6.537   4.654   5.771
  270GLY     CA 4195   6.697   4.729   5.660
  270GLY    HA2 4196   6.677   4.808   5.732
  270GLY    HA3 4197   6.799   4.700   5.687
  270GLY      C 4198   6.677   4.773   5.518
  270GLY      O 4199   6.757   4.864   5.481
  271GLU      N 4200   6.577   4.728   5.445
  271GLU      H 4201   6.509   4.663   5.481
  271GLU     CA 4202   6.554   4.787   5.310
  271GLU     HA 4203   6.654   4.793   5.266
  271GLU     CB 4204   6.454   4.708   5.218
  271GLU    HB2 4205   6.364   4.690   5.277
  271GLU    HB3 4206   6.428   4.772   5.134
  271GLU     CG 4207   6.508   4.573   5.172
  271GLU    HG2 4208   6.598   4.598   5.116
  271GLU    HG3 4209   6.546   4.515   5.256
  271GLU     CD 4210   6.408   4.478   5.094
  271GLU    OE1 4211   6.435   4.355   5.081
  271GLU    OE2 4212   6.306   4.535   5.052
  271GLU      C 4213   6.519   4.935   5.316
  271GLU      O 4214   6.460   4.978   5.415
  272LYS      N 4215   6.563   5.029   5.228
  272LYS      H 4216   6.610   4.993   5.146
  272LYS     CA 4217   6.556   5.174   5.242
  272LYS     HA 4218   6.469   5.193   5.304
  272LYS     CB 4219   6.675   5.229   5.324
  272LYS    HB2 4220   6.663   5.337   5.328
  272LYS    HB3 4221   6.672   5.170   5.416
  272LYS     CG 4222   6.803   5.189   5.241
  272LYS    HG2 4223   6.794   5.084   5.212
  272LYS    HG3 4224   6.812   5.240   5.145
  272LYS     CD 4225   6.933   5.207   5.322
  272LYS    HD2 4226   7.020   5.202   5.256
  272LYS    HD3 4227   6.941   5.307   5.365
  272LYS     CE 4228   6.950   5.097   5.431
  272LYS    HE2 4229   6.867   5.097   5.502
  272LYS    HE3 4230   6.955   4.997   5.388
  272LYS     NZ 4231   7.082   5.114   5.502
  272LYS    HZ1 4232   7.101   5.191   5.564
  272LYS    HZ2 4233   7.072   5.034   5.563
  272LYS    HZ3 4234   7.159   5.095   5.440
  272LYS      C 4235   6.540   5.263   5.116
  272LYS      O 4236   6.575   5.217   5.009
  273MET      N 4237   6.489   5.387   5.121
  273MET      H 4238   6.465   5.425   5.212
  273MET     CA 4239   6.424   5.457   5.005
  273MET     HA 4240   6.358   5.380   4.965
  273MET     CB 4241   6.334   5.573   5.060
  273MET    HB2 4242   6.304   5.551   5.162
  273MET    HB3 4243   6.397   5.662   5.051
  273MET     CG 4244   6.214   5.599   4.969
  273MET    HG2 4245   6.242   5.618   4.866
  273MET    HG3 4246   6.141   5.522   4.996
  273MET     SD 4247   6.126   5.751   5.006
  273MET     CE 4248   5.968   5.720   4.916
  273MET    HE1 4249   5.930   5.627   4.958
  273MET    HE2 4250   5.899   5.803   4.929
  273MET    HE3 4251   5.982   5.702   4.809
  273MET      C 4252   6.519   5.502   4.893
  273MET      O 4253   6.475   5.515   4.778
  274SER      N 4254   6.646   5.514   4.922
  274SER      H 4255   6.670   5.494   5.018
  274SER     CA 4256   6.755   5.558   4.831
  274SER     HA 4257   6.719   5.651   4.788
  274SER     CB 4258   6.879   5.586   4.914
  274SER    HB2 4259   6.965   5.593   4.847
  274SER    HB3 4260   6.870   5.675   4.976
  274SER     OG 4261   6.909   5.472   5.002
  274SER     HG 4262   7.003   5.453   4.998
  274SER      C 4263   6.774   5.451   4.717
  274SER      O 4264   6.817   5.485   4.604
  275TYR      N 4265   6.731   5.329   4.740
  275TYR      H 4266   6.691   5.309   4.831
  275TYR     CA 4267   6.745   5.216   4.640
  275TYR     HA 4268   6.841   5.233   4.592
  275TYR     CB 4269   6.748   5.075   4.704
  275TYR    HB2 4270   6.671   5.067   4.781
  275TYR    HB3 4271   6.731   5.007   4.620
  275TYR     CG 4272   6.880   5.030   4.764
  275TYR    CD1 4273   6.915   5.085   4.889
  275TYR    HD1 4274   6.841   5.143   4.943
  275TYR    CE1 4275   7.044   5.067   4.942
  275TYR    HE1 4276   7.069   5.110   5.038
  275TYR     CZ 4277   7.138   4.994   4.866
  275TYR     OH 4278   7.258   4.972   4.920
  275TYR     HH 4279   7.265   5.023   5.001
  275TYR    CE2 4280   7.101   4.930   4.746
  275TYR    HE2 4281   7.171   4.870   4.688
  275TYR    CD2 4282   6.975   4.952   4.692
  275TYR    HD2 4283   6.948   4.910   4.596
  275TYR      C 4284   6.640   5.229   4.529
  275TYR      O 4285   6.658   5.170   4.424
  276LEU      N 4286   6.532   5.305   4.540
  276LEU      H 4287   6.524   5.366   4.620
  276LEU     CA 4288   6.422   5.314   4.441
  276LEU     HA 4289   6.398   5.217   4.396
  276LEU     CB 4290   6.300   5.377   4.508
  276LEU    HB2 4291   6.328   5.473   4.552
  276LEU    HB3 4292   6.222   5.389   4.433
  276LEU     CG 4293   6.235   5.293   4.620
  276LEU     HG 4294   6.312   5.275   4.696
  276LEU    CD1 4295   6.124   5.376   4.684
  276LEU   HD11 4296   6.080   5.325   4.770
  276LEU   HD12 4297   6.152   5.475   4.717
  276LEU   HD13 4298   6.040   5.393   4.616
  276LEU    CD2 4299   6.177   5.160   4.588
  276LEU   HD21 4300   6.114   5.132   4.673
  276LEU   HD22 4301   6.118   5.174   4.497
  276LEU   HD23 4302   6.248   5.080   4.566
  276LEU      C 4303   6.473   5.395   4.316
  276LEU      O 4304   6.402   5.438   4.228
  277LYS      N 4305   6.603   5.435   4.315
  277LYS      H 4306   6.667   5.403   4.386
  277LYS     CA 4307   6.652   5.531   4.209
  277LYS     HA 4308   6.601   5.625   4.227
  277LYS     CB 4309   6.806   5.550   4.230
  277LYS    HB2 4310   6.828   5.580   4.332
  277LYS    HB3 4311   6.850   5.451   4.223
  277LYS     CG 4312   6.876   5.654   4.138
  277LYS    HG2 4313   6.836   5.628   4.039
  277LYS    HG3 4314   6.842   5.754   4.164
  277LYS     CD 4315   7.031   5.640   4.150
  277LYS    HD2 4316   7.058   5.554   4.213
  277LYS    HD3 4317   7.068   5.621   4.050
  277LYS     CE 4318   7.094   5.765   4.220
  277LYS    HE2 4319   7.059   5.847   4.158
  277LYS    HE3 4320   7.063   5.781   4.323
  277LYS     NZ 4321   7.241   5.766   4.205
  277LYS    HZ1 4322   7.286   5.856   4.216
  277LYS    HZ2 4323   7.288   5.702   4.267
  277LYS    HZ3 4324   7.265   5.716   4.120
  277LYS      C 4325   6.632   5.486   4.062
  277LYS      O 4326   6.600   5.566   3.973
  278ASN      N 4327   6.636   5.359   4.032
  278ASN      H 4328   6.634   5.289   4.105
  278ASN     CA 4329   6.616   5.308   3.894
  278ASN     HA 4330   6.574   5.385   3.829
  278ASN     CB 4331   6.754   5.260   3.854
  278ASN    HB2 4332   6.820   5.344   3.877
  278ASN    HB3 4333   6.782   5.169   3.907
  278ASN     CG 4334   6.767   5.240   3.704
  278ASN    OD1 4335   6.680   5.271   3.628
  278ASN    ND2 4336   6.882   5.187   3.668
  278ASN   HD21 4337   6.895   5.170   3.569
  278ASN   HD22 4338   6.962   5.182   3.730
  278ASN      C 4339   6.506   5.205   3.885
  278ASN      O 4340   6.529   5.098   3.835
  279TRP      N 4341   6.380   5.237   3.925
  279TRP      H 4342   6.366   5.329   3.965
  279TRP     CA 4343   6.254   5.155   3.952
  279TRP     HA 4344   6.279   5.057   3.994
  279TRP     CB 4345   6.170   5.226   4.060
  279TRP    HB2 4346   6.235   5.240   4.146
  279TRP    HB3 4347   6.143   5.322   4.016
  279TRP     CG 4348   6.045   5.153   4.094
  279TRP    CD1 4349   5.919   5.181   4.042
  279TRP    HD1 4350   5.890   5.247   3.961
  279TRP    NE1 4351   5.826   5.114   4.112
  279TRP    HE1 4352   5.732   5.101   4.076
  279TRP    CE2 4353   5.876   5.023   4.200
  279TRP    CZ2 4354   5.816   4.924   4.283
  279TRP    HZ2 4355   5.709   4.909   4.281
  279TRP    CH2 4356   5.903   4.850   4.363
  279TRP    HH2 4357   5.856   4.781   4.431
  279TRP    CZ3 4358   6.046   4.855   4.343
  279TRP    HZ3 4359   6.113   4.795   4.403
  279TRP    CE3 4360   6.106   4.940   4.252
  279TRP    HE3 4361   6.213   4.946   4.248
  279TRP    CD2 4362   6.025   5.035   4.183
  279TRP      C 4363   6.177   5.129   3.819
  279TRP      O 4364   6.149   5.221   3.741
  280GLY      N 4365   6.135   5.006   3.792
  280GLY      H 4366   6.156   4.942   3.868
  280GLY     CA 4367   6.067   4.964   3.669
  280GLY    HA2 4368   5.962   4.950   3.695
  280GLY    HA3 4369   6.065   5.039   3.590
  280GLY      C 4370   6.115   4.833   3.613
  280GLY      O 4371   6.137   4.740   3.687
  281GLU      N 4372   6.139   4.827   3.484
  281GLU      H 4373   6.106   4.905   3.429
  281GLU     CA 4374   6.159   4.700   3.410
  281GLU     HA 4375   6.071   4.635   3.414
  281GLU     CB 4376   6.175   4.732   3.262
  281GLU    HB2 4377   6.103   4.806   3.229
  281GLU    HB3 4378   6.275   4.769   3.241
  281GLU     CG 4379   6.146   4.615   3.169
  281GLU    HG2 4380   6.205   4.525   3.187
  281GLU    HG3 4381   6.049   4.577   3.199
  281GLU     CD 4382   6.156   4.640   3.017
  281GLU    OE1 4383   6.120   4.753   2.972
  281GLU    OE2 4384   6.205   4.552   2.943
  281GLU      C 4385   6.283   4.627   3.463
  281GLU      O 4386   6.287   4.502   3.476
  282GLY      N 4387   6.392   4.693   3.507
  282GLY      H 4388   6.387   4.793   3.499
  282GLY     CA 4389   6.514   4.642   3.567
  282GLY    HA2 4390   6.563   4.575   3.496
  282GLY    HA3 4391   6.588   4.721   3.581
  282GLY      C 4392   6.488   4.559   3.698
  282GLY      O 4393   6.586   4.493   3.740
  283TRP      N 4394   6.368   4.562   3.752
  283TRP      H 4395   6.293   4.610   3.705
  283TRP     CA 4396   6.333   4.485   3.876
  283TRP     HA 4397   6.432   4.453   3.908
  283TRP     CB 4398   6.264   4.563   3.982
  283TRP    HB2 4399   6.175   4.607   3.936
  283TRP    HB3 4400   6.216   4.502   4.059
  283TRP     CG 4401   6.340   4.676   4.036
  283TRP    CD1 4402   6.378   4.781   3.964
  283TRP    HD1 4403   6.357   4.799   3.859
  283TRP    NE1 4404   6.456   4.868   4.045
  283TRP    HE1 4405   6.502   4.950   4.006
  283TRP    CE2 4406   6.467   4.821   4.174
  283TRP    CZ2 4407   6.517   4.873   4.292
  283TRP    HZ2 4408   6.569   4.968   4.287
  283TRP    CH2 4409   6.494   4.803   4.411
  283TRP    HH2 4410   6.536   4.840   4.503
  283TRP    CZ3 4411   6.409   4.691   4.412
  283TRP    HZ3 4412   6.388   4.643   4.506
  283TRP    CE3 4413   6.365   4.631   4.294
  283TRP    HE3 4414   6.303   4.543   4.293
  283TRP    CD2 4415   6.384   4.704   4.177
  283TRP      C 4416   6.263   4.347   3.843
  283TRP      O 4417   6.213   4.271   3.925
  284GLY      N 4418   6.265   4.310   3.711
  284GLY      H 4419   6.305   4.373   3.643
  284GLY     CA 4420   6.189   4.194   3.660
  284GLY    HA2 4421   6.219   4.193   3.555
  284GLY    HA3 4422   6.220   4.104   3.713
  284GLY      C 4423   6.038   4.207   3.668
  284GLY      O 4424   5.974   4.105   3.661
  285PHE      N 4425   5.983   4.329   3.678
  285PHE      H 4426   6.044   4.406   3.700
  285PHE     CA 4427   5.844   4.359   3.652
  285PHE     HA 4428   5.789   4.290   3.715
  285PHE     CB 4429   5.811   4.501   3.702
  285PHE    HB2 4430   5.858   4.573   3.635
  285PHE    HB3 4431   5.707   4.527   3.681
  285PHE     CG 4432   5.833   4.529   3.850
  285PHE    CD1 4433   5.815   4.424   3.941
  285PHE    HD1 4434   5.764   4.336   3.905
  285PHE    CE1 4435   5.855   4.444   4.076
  285PHE    HE1 4436   5.837   4.362   4.145
  285PHE     CZ 4437   5.904   4.562   4.121
  285PHE     HZ 4438   5.920   4.570   4.227
  285PHE    CE2 4439   5.923   4.669   4.032
  285PHE    HE2 4440   5.961   4.763   4.069
  285PHE    CD2 4441   5.889   4.655   3.894
  285PHE    HD2 4442   5.903   4.735   3.824
  285PHE      C 4443   5.807   4.337   3.508
  285PHE      O 4444   5.889   4.333   3.413
  286VAL      N 4445   5.680   4.303   3.478
  286VAL      H 4446   5.614   4.282   3.552
  286VAL     CA 4447   5.616   4.324   3.340
  286VAL     HA 4448   5.652   4.241   3.278
  286VAL     CB 4449   5.462   4.328   3.354
  286VAL     HB 4450   5.432   4.400   3.430
  286VAL    CG1 4451   5.389   4.349   3.221
  286VAL   HG11 4452   5.281   4.360   3.229
  286VAL   HG12 4453   5.425   4.435   3.165
  286VAL   HG13 4454   5.401   4.255   3.168
  286VAL    CG2 4455   5.413   4.192   3.407
  286VAL   HG21 4456   5.432   4.112   3.336
  286VAL   HG22 4457   5.452   4.164   3.504
  286VAL   HG23 4458   5.307   4.193   3.433
  286VAL      C 4459   5.669   4.451   3.267
  286VAL      O 4460   5.686   4.555   3.334
  287PRO      N 4461   5.689   4.460   3.131
  287PRO     CD 4462   5.678   4.349   3.038
  287PRO    HD2 4463   5.576   4.343   2.999
  287PRO    HD3 4464   5.721   4.256   3.074
  287PRO     CG 4465   5.760   4.391   2.912
  287PRO    HG2 4466   5.715   4.340   2.827
  287PRO    HG3 4467   5.868   4.380   2.921
  287PRO     CB 4468   5.722   4.539   2.909
  287PRO    HB2 4469   5.623   4.535   2.863
  287PRO    HB3 4470   5.792   4.599   2.850
  287PRO     CA 4471   5.721   4.580   3.056
  287PRO     HA 4472   5.820   4.616   3.084
  287PRO      C 4473   5.625   4.695   3.069
  287PRO      O 4474   5.503   4.674   3.070
  288SER      N 4475   5.675   4.824   3.071
  288SER      H 4476   5.774   4.840   3.054
  288SER     CA 4477   5.590   4.939   3.119
  288SER     HA 4478   5.559   4.907   3.219
  288SER     CB 4479   5.660   5.077   3.112
  288SER    HB2 4480   5.764   5.075   3.145
  288SER    HB3 4481   5.657   5.116   3.011
  288SER     OG 4482   5.593   5.165   3.196
  288SER     HG 4483   5.653   5.240   3.188
  288SER      C 4484   5.465   4.967   3.044
  288SER      O 4485   5.367   4.991   3.110
  289ASP      N 4486   5.464   4.945   2.909
  289ASP      H 4487   5.553   4.940   2.861
  289ASP     CA 4488   5.358   4.963   2.811
  289ASP     HA 4489   5.291   5.041   2.846
  289ASP     CB 4490   5.426   5.021   2.690
  289ASP    HB2 4491   5.483   5.103   2.734
  289ASP    HB3 4492   5.500   4.956   2.643
  289ASP     CG 4493   5.338   5.068   2.575
  289ASP    OD1 4494   5.252   5.157   2.591
  289ASP    OD2 4495   5.350   5.006   2.470
  289ASP      C 4496   5.284   4.831   2.786
  289ASP      O 4497   5.200   4.821   2.705
  290ARG      N 4498   5.306   4.725   2.872
  290ARG      H 4499   5.386   4.735   2.934
  290ARG     CA 4500   5.216   4.601   2.884
  290ARG     HA 4501   5.123   4.606   2.827
  290ARG     CB 4502   5.299   4.482   2.843
  290ARG    HB2 4503   5.389   4.479   2.906
  290ARG    HB3 4504   5.233   4.398   2.862
  290ARG     CG 4505   5.359   4.475   2.700
  290ARG    HG2 4506   5.412   4.569   2.682
  290ARG    HG3 4507   5.434   4.396   2.697
  290ARG     CD 4508   5.255   4.464   2.587
  290ARG    HD2 4509   5.288   4.431   2.489
  290ARG    HD3 4510   5.192   4.381   2.620
  290ARG     NE 4511   5.174   4.582   2.564
  290ARG     HE 4512   5.199   4.663   2.620
  290ARG     CZ 4513   5.077   4.607   2.482
  290ARG    NH1 4514   5.029   4.511   2.401
  290ARG   HH11 4515   5.075   4.422   2.418
  290ARG   HH12 4516   4.951   4.529   2.339
  290ARG    NH2 4517   5.018   4.724   2.483
  290ARG   HH21 4518   5.068   4.804   2.520
  290ARG   HH22 4519   4.925   4.734   2.445
  290ARG      C 4520   5.163   4.591   3.030
  290ARG      O 4521   5.048   4.547   3.051
  291ALA      N 4522   5.242   4.645   3.124
  291ALA      H 4523   5.337   4.663   3.095
  291ALA     CA 4524   5.204   4.652   3.264
  291ALA     HA 4525   5.201   4.550   3.302
  291ALA     CB 4526   5.313   4.733   3.337
  291ALA    HB1 4527   5.298   4.839   3.317
  291ALA    HB2 4528   5.313   4.725   3.446
  291ALA    HB3 4529   5.409   4.700   3.297
  291ALA      C 4530   5.060   4.716   3.290
  291ALA      O 4531   5.035   4.837   3.262
  292LEU      N 4532   4.977   4.647   3.369
  292LEU      H 4533   4.999   4.548   3.376
  292LEU     CA 4534   4.888   4.707   3.474
  292LEU     HA 4535   4.874   4.814   3.460
  292LEU     CB 4536   4.740   4.640   3.464
  292LEU    HB2 4537   4.718   4.605   3.363
  292LEU    HB3 4538   4.739   4.551   3.528
  292LEU     CG 4539   4.630   4.736   3.517
  292LEU     HG 4540   4.652   4.834   3.475
  292LEU    CD1 4541   4.492   4.673   3.482
  292LEU   HD11 4542   4.476   4.579   3.534
  292LEU   HD12 4543   4.412   4.742   3.508
  292LEU   HD13 4544   4.497   4.661   3.374
  292LEU    CD2 4545   4.633   4.760   3.667
  292LEU   HD21 4546   4.674   4.859   3.685
  292LEU   HD22 4547   4.535   4.749   3.713
  292LEU   HD23 4548   4.705   4.693   3.714
  292LEU      C 4549   4.962   4.690   3.606
  292LEU      O 4550   5.017   4.589   3.633
  293VAL      N 4551   4.955   4.793   3.693
  293VAL      H 4552   4.900   4.872   3.662
  293VAL     CA 4553   5.010   4.794   3.828
  293VAL     HA 4554   5.041   4.697   3.867
  293VAL     CB 4555   5.139   4.871   3.838
  293VAL     HB 4556   5.169   4.852   3.941
  293VAL    CG1 4557   5.249   4.807   3.755
  293VAL   HG11 4558   5.349   4.831   3.791
  293VAL   HG12 4559   5.231   4.700   3.750
  293VAL   HG13 4560   5.236   4.834   3.650
  293VAL    CG2 4561   5.136   5.021   3.795
  293VAL   HG21 4562   5.236   5.065   3.805
  293VAL   HG22 4563   5.099   5.031   3.693
  293VAL   HG23 4564   5.079   5.081   3.866
  293VAL      C 4565   4.914   4.849   3.935
  293VAL      O 4566   4.816   4.921   3.911
  294PHE      N 4567   4.932   4.798   4.056
  294PHE      H 4568   5.006   4.730   4.061
  294PHE     CA 4569   4.869   4.832   4.181
  294PHE     HA 4570   4.834   4.935   4.179
  294PHE     CB 4571   4.747   4.746   4.197
  294PHE    HB2 4572   4.699   4.790   4.284
  294PHE    HB3 4573   4.678   4.744   4.112
  294PHE     CG 4574   4.774   4.601   4.232
  294PHE    CD1 4575   4.764   4.555   4.366
  294PHE    HD1 4576   4.753   4.625   4.448
  294PHE    CE1 4577   4.785   4.422   4.393
  294PHE    HE1 4578   4.785   4.396   4.498
  294PHE     CZ 4579   4.808   4.328   4.290
  294PHE     HZ 4580   4.829   4.223   4.305
  294PHE    CE2 4581   4.804   4.368   4.158
  294PHE    HE2 4582   4.817   4.301   4.074
  294PHE    CD2 4583   4.793   4.506   4.131
  294PHE    HD2 4584   4.804   4.538   4.028
  294PHE      C 4585   4.974   4.816   4.295
  294PHE      O 4586   5.073   4.739   4.289
  295VAL      N 4587   4.940   4.883   4.408
  295VAL      H 4588   4.855   4.936   4.402
  295VAL     CA 4589   4.990   4.863   4.545
  295VAL     HA 4590   5.086   4.814   4.534
  295VAL     CB 4591   5.009   5.000   4.618
  295VAL     HB 4592   4.914   5.053   4.610
  295VAL    CG1 4593   5.052   4.977   4.767
  295VAL   HG11 4594   5.134   4.906   4.775
  295VAL   HG12 4595   5.082   5.071   4.813
  295VAL   HG13 4596   4.976   4.927   4.828
  295VAL    CG2 4597   5.128   5.074   4.549
  295VAL   HG21 4598   5.140   5.176   4.586
  295VAL   HG22 4599   5.212   5.011   4.579
  295VAL   HG23 4600   5.122   5.065   4.440
  295VAL      C 4601   4.895   4.770   4.618
  295VAL      O 4602   4.944   4.666   4.659
  296ASP      N 4603   4.769   4.803   4.626
  296ASP      H 4604   4.741   4.882   4.569
  296ASP     CA 4605   4.668   4.725   4.697
  296ASP     HA 4606   4.718   4.633   4.730
  296ASP     CB 4607   4.623   4.801   4.824
  296ASP    HB2 4608   4.702   4.839   4.888
  296ASP    HB3 4609   4.572   4.884   4.776
  296ASP     CG 4610   4.537   4.713   4.918
  296ASP    OD1 4611   4.578   4.593   4.930
  296ASP    OD2 4612   4.425   4.746   4.960
  296ASP      C 4613   4.548   4.702   4.609
  296ASP      O 4614   4.520   4.765   4.512
  297ASN      N 4615   4.465   4.608   4.653
  297ASN      H 4616   4.473   4.576   4.748
  297ASN     CA 4617   4.352   4.548   4.578
  297ASN     HA 4618   4.290   4.632   4.545
  297ASN     CB 4619   4.406   4.448   4.473
  297ASN    HB2 4620   4.495   4.490   4.426
  297ASN    HB3 4621   4.451   4.364   4.525
  297ASN     CG 4622   4.303   4.411   4.365
  297ASN    OD1 4623   4.200   4.475   4.366
  297ASN    ND2 4624   4.329   4.304   4.287
  297ASN   HD21 4625   4.250   4.275   4.231
  297ASN   HD22 4626   4.421   4.261   4.289
  297ASN      C 4627   4.263   4.474   4.675
  297ASN      O 4628   4.313   4.438   4.785
  298HIE      N 4629   4.144   4.425   4.641
  298HIE      H 4630   4.112   4.451   4.548
  298HIE     CA 4631   4.053   4.353   4.736
  298HIE     HA 4632   4.051   4.410   4.829
  298HIE     CB 4633   3.912   4.345   4.670
  298HIE    HB2 4634   3.847   4.318   4.754
  298HIE    HB3 4635   3.886   4.439   4.623
  298HIE     CG 4636   3.898   4.246   4.560
  298HIE    ND1 4637   3.939   4.274   4.433
  298HIE    CE1 4638   3.899   4.169   4.355
  298HIE    HE1 4639   3.904   4.163   4.247
  298HIE    NE2 4640   3.838   4.076   4.435
  298HIE    HE2 4641   3.765   4.014   4.402
  298HIE    CD2 4642   3.845   4.120   4.565
  298HIE    HD2 4643   3.789   4.078   4.647
  298HIE      C 4644   4.096   4.210   4.776
  298HIE      O 4645   4.064   4.168   4.886
  299ASP      N 4646   4.168   4.145   4.685
  299ASP      H 4647   4.160   4.176   4.589
  299ASP     CA 4648   4.224   4.014   4.701
  299ASP     HA 4649   4.165   3.956   4.773
  299ASP     CB 4650   4.197   3.946   4.563
  299ASP    HB2 4651   4.096   3.943   4.523
  299ASP    HB3 4652   4.256   4.000   4.489
  299ASP     CG 4653   4.234   3.801   4.563
  299ASP    OD1 4654   4.292   3.748   4.464
  299ASP    OD2 4655   4.184   3.726   4.645
  299ASP      C 4656   4.370   4.016   4.752
  299ASP      O 4657   4.411   3.917   4.806
  300ASN      N 4658   4.440   4.130   4.746
  300ASN      H 4659   4.391   4.207   4.703
  300ASN     CA 4660   4.569   4.154   4.811
  300ASN     HA 4661   4.632   4.065   4.802
  300ASN     CB 4662   4.652   4.266   4.747
  300ASN    HB2 4663   4.676   4.231   4.646
  300ASN    HB3 4664   4.593   4.357   4.735
  300ASN     CG 4665   4.782   4.289   4.824
  300ASN    OD1 4666   4.872   4.212   4.812
  300ASN    ND2 4667   4.794   4.405   4.885
  300ASN   HD21 4668   4.887   4.417   4.921
  300ASN   HD22 4669   4.724   4.477   4.887
  300ASN      C 4670   4.555   4.170   4.959
  300ASN      O 4671   4.633   4.108   5.033
  301GLN      N 4672   4.464   4.259   5.002
  301GLN      H 4673   4.411   4.306   4.930
  301GLN     CA 4674   4.439   4.301   5.146
  301GLN     HA 4675   4.541   4.323   5.177
  301GLN     CB 4676   4.356   4.431   5.151
  301GLN    HB2 4677   4.362   4.477   5.250
  301GLN    HB3 4678   4.401   4.505   5.086
  301GLN     CG 4679   4.205   4.417   5.109
  301GLN    HG2 4680   4.198   4.388   5.004
  301GLN    HG3 4681   4.150   4.349   5.174
  301GLN     CD 4682   4.124   4.551   5.118
  301GLN    OE1 4683   4.001   4.553   5.129
  301GLN    NE2 4684   4.179   4.668   5.090
  301GLN   HE21 4685   4.120   4.749   5.105
  301GLN   HE22 4686   4.268   4.675   5.043
  301GLN      C 4687   4.383   4.205   5.250
  301GLN      O 4688   4.337   4.238   5.362
  302ARG      N 4689   4.393   4.076   5.222
  302ARG      H 4690   4.466   4.049   5.157
  302ARG     CA 4691   4.331   3.962   5.284
  302ARG     HA 4692   4.326   3.979   5.392
  302ARG     CB 4693   4.190   3.922   5.232
  302ARG    HB2 4694   4.202   3.890   5.129
  302ARG    HB3 4695   4.159   3.835   5.291
  302ARG     CG 4696   4.088   4.030   5.244
  302ARG    HG2 4697   4.062   4.033   5.350
  302ARG    HG3 4698   4.126   4.125   5.208
  302ARG     CD 4699   3.959   3.992   5.172
  302ARG    HD2 4700   3.970   4.003   5.064
  302ARG    HD3 4701   3.921   3.893   5.198
  302ARG     NE 4702   3.848   4.083   5.203
  302ARG     HE 4703   3.782   4.046   5.269
  302ARG     CZ 4704   3.835   4.212   5.174
  302ARG    NH1 4705   3.908   4.281   5.091
  302ARG   HH11 4706   3.976   4.242   5.027
  302ARG   HH12 4707   3.896   4.381   5.083
  302ARG    NH2 4708   3.742   4.276   5.235
  302ARG   HH21 4709   3.681   4.228   5.300
  302ARG   HH22 4710   3.736   4.377   5.233
  302ARG      C 4711   4.410   3.832   5.272
  302ARG      O 4712   4.490   3.819   5.177
  303GLY      N 4713   4.406   3.740   5.365
  303GLY      H 4714   4.350   3.761   5.447
  303GLY     CA 4715   4.480   3.609   5.364
  303GLY    HA2 4716   4.410   3.542   5.414
  303GLY    HA3 4717   4.506   3.574   5.264
  303GLY      C 4718   4.612   3.616   5.440
  303GLY      O 4719   4.642   3.707   5.516
  304HIE      N 4720   4.698   3.517   5.414
  304HIE      H 4721   4.671   3.441   5.353
  304HIE     CA 4722   4.821   3.510   5.492
  304HIE     HA 4723   4.802   3.529   5.598
  304HIE     CB 4724   4.879   3.369   5.484
  304HIE    HB2 4725   4.809   3.286   5.471
  304HIE    HB3 4726   4.952   3.363   5.403
  304HIE     CG 4727   4.957   3.344   5.613
  304HIE    ND1 4728   4.909   3.368   5.738
  304HIE    CE1 4729   5.006   3.322   5.819
  304HIE    HE1 4730   4.996   3.325   5.926
  304HIE    NE2 4731   5.118   3.288   5.751
  304HIE    HE2 4732   5.192   3.232   5.790
  304HIE    CD2 4733   5.093   3.306   5.617
  304HIE    HD2 4734   5.145   3.277   5.526
  304HIE      C 4735   4.924   3.610   5.443
  304HIE      O 4736   5.009   3.654   5.515
  305GLY      N 4737   4.916   3.640   5.312
  305GLY      H 4738   4.846   3.589   5.260
  305GLY     CA 4739   5.000   3.736   5.244
  305GLY    HA2 4740   5.100   3.693   5.241
  305GLY    HA3 4741   4.957   3.748   5.144
  305GLY      C 4742   5.008   3.868   5.322
  305GLY      O 4743   5.114   3.905   5.369
  306ALA      N 4744   4.891   3.928   5.348
  306ALA      H 4745   4.807   3.886   5.310
  306ALA     CA 4746   4.872   4.055   5.416
  306ALA     HA 4747   4.945   4.121   5.369
  306ALA     CB 4748   4.726   4.099   5.404
  306ALA    HB1 4749   4.699   4.181   5.471
  306ALA    HB2 4750   4.696   4.131   5.305
  306ALA    HB3 4751   4.661   4.015   5.431
  306ALA      C 4752   4.911   4.056   5.562
  306ALA      O 4753   4.915   4.164   5.619
  307GLY      N 4754   4.936   3.949   5.634
  307GLY      H 4755   4.939   3.863   5.582
  307GLY     CA 4756   4.988   3.953   5.771
  307GLY    HA2 4757   4.916   4.011   5.829
  307GLY    HA3 4758   4.988   3.852   5.812
  307GLY      C 4759   5.139   3.992   5.788
  307GLY      O 4760   5.179   4.021   5.901
  308GLY      N 4761   5.211   3.998   5.677
  308GLY      H 4762   5.168   3.999   5.585
  308GLY     CA 4763   5.353   4.048   5.678
  308GLY    HA2 4764   5.392   4.050   5.780
  308GLY    HA3 4765   5.418   3.980   5.623
  308GLY      C 4766   5.361   4.191   5.620
  308GLY      O 4767   5.266   4.255   5.577
  309ALA      N 4768   5.487   4.239   5.638
  309ALA      H 4769   5.552   4.192   5.699
  309ALA     CA 4770   5.544   4.366   5.598
  309ALA     HA 4771   5.479   4.436   5.650
  309ALA     CB 4772   5.687   4.362   5.656
  309ALA    HB1 4773   5.690   4.345   5.764
  309ALA    HB2 4774   5.746   4.283   5.611
  309ALA    HB3 4775   5.726   4.464   5.647
  309ALA      C 4776   5.555   4.397   5.449
  309ALA      O 4777   5.574   4.516   5.418
  310SER      N 4778   5.530   4.296   5.349
  310SER      H 4779   5.506   4.200   5.368
  310SER     CA 4780   5.539   4.331   5.209
  310SER     HA 4781   5.617   4.406   5.198
  310SER     CB 4782   5.589   4.211   5.129
  310SER    HB2 4783   5.609   4.242   5.026
  310SER    HB3 4784   5.682   4.176   5.174
  310SER     OG 4785   5.488   4.112   5.125
  310SER     HG 4786   5.520   4.034   5.173
  310SER      C 4787   5.407   4.385   5.151
  310SER      O 4788   5.404   4.438   5.041
  311ILE      N 4789   5.292   4.372   5.227
  311ILE      H 4790   5.300   4.333   5.320
  311ILE     CA 4791   5.165   4.431   5.192
  311ILE     HA 4792   5.157   4.460   5.087
  311ILE     CB 4793   5.047   4.329   5.217
  311ILE     HB 4794   5.058   4.276   5.312
  311ILE    CG2 4795   4.918   4.412   5.228
  311ILE   HG21 4796   4.831   4.351   5.205
  311ILE   HG22 4797   4.916   4.464   5.324
  311ILE   HG23 4798   4.905   4.484   5.147
  311ILE    CG1 4799   5.046   4.236   5.090
  311ILE   HG12 4800   4.963   4.166   5.101
  311ILE   HG13 4801   5.029   4.289   4.996
  311ILE    CD1 4802   5.167   4.143   5.087
  311ILE   HD11 4803   5.199   4.097   5.180
  311ILE   HD12 4804   5.135   4.068   5.015
  311ILE   HD13 4805   5.261   4.183   5.048
  311ILE      C 4806   5.151   4.572   5.259
  311ILE      O 4807   5.173   4.592   5.380
  312LEU      N 4808   5.108   4.675   5.181
  312LEU      H 4809   5.109   4.653   5.083
  312LEU     CA 4810   5.037   4.795   5.228
  312LEU     HA 4811   5.030   4.786   5.336
  312LEU     CB 4812   5.116   4.918   5.198
  312LEU    HB2 4813   5.141   4.911   5.092
  312LEU    HB3 4814   5.053   5.005   5.214
  312LEU     CG 4815   5.243   4.942   5.284
  312LEU     HG 4816   5.317   4.864   5.269
  312LEU    CD1 4817   5.315   5.070   5.233
  312LEU   HD11 4818   5.349   5.051   5.131
  312LEU   HD12 4819   5.247   5.155   5.237
  312LEU   HD13 4820   5.407   5.094   5.286
  312LEU    CD2 4821   5.215   4.964   5.432
  312LEU   HD21 4822   5.155   5.053   5.453
  312LEU   HD22 4823   5.166   4.878   5.478
  312LEU   HD23 4824   5.313   4.971   5.479
  312LEU      C 4825   4.893   4.801   5.185
  312LEU      O 4826   4.862   4.781   5.069
  313THR      N 4827   4.802   4.834   5.275
  313THR      H 4828   4.827   4.855   5.371
  313THR     CA 4829   4.660   4.861   5.254
  313THR     HA 4830   4.642   4.869   5.147
  313THR     CB 4831   4.575   4.737   5.307
  313THR     HB 4832   4.475   4.747   5.266
  313THR    CG2 4833   4.642   4.598   5.283
  313THR   HG21 4834   4.580   4.519   5.326
  313THR   HG22 4835   4.638   4.570   5.178
  313THR   HG23 4836   4.737   4.585   5.335
  313THR    OG1 4837   4.559   4.744   5.449
  313THR    HG1 4838   4.648   4.750   5.484
  313THR      C 4839   4.617   4.996   5.321
  313THR      O 4840   4.700   5.066   5.384
  314PHE      N 4841   4.486   5.014   5.328
  314PHE      H 4842   4.421   4.965   5.269
  314PHE     CA 4843   4.437   5.122   5.415
  314PHE     HA 4844   4.494   5.212   5.394
  314PHE     CB 4845   4.288   5.135   5.390
  314PHE    HB2 4846   4.252   5.223   5.444
  314PHE    HB3 4847   4.271   5.147   5.283
  314PHE     CG 4848   4.187   5.034   5.447
  314PHE    CD1 4849   4.145   5.047   5.584
  314PHE    HD1 4850   4.195   5.127   5.636
  314PHE    CE1 4851   4.061   4.949   5.641
  314PHE    HE1 4852   4.041   4.946   5.747
  314PHE     CZ 4853   4.014   4.849   5.557
  314PHE     HZ 4854   3.955   4.772   5.605
  314PHE    CE2 4855   4.063   4.837   5.419
  314PHE    HE2 4856   4.025   4.756   5.359
  314PHE    CD2 4857   4.152   4.923   5.368
  314PHE    HD2 4858   4.184   4.917   5.265
  314PHE      C 4859   4.465   5.094   5.568
  314PHE      O 4860   4.454   5.190   5.643
  315TRP      N 4861   4.484   4.973   5.624
  315TRP      H 4862   4.480   4.893   5.563
  315TRP     CA 4863   4.509   4.956   5.764
  315TRP     HA 4864   4.440   5.014   5.826
  315TRP     CB 4865   4.497   4.809   5.815
  315TRP    HB2 4866   4.568   4.744   5.762
  315TRP    HB3 4867   4.532   4.804   5.918
  315TRP     CG 4868   4.361   4.742   5.789
  315TRP    CD1 4869   4.335   4.647   5.692
  315TRP    HD1 4870   4.411   4.609   5.625
  315TRP    NE1 4871   4.206   4.602   5.708
  315TRP    HE1 4872   4.165   4.534   5.646
  315TRP    CE2 4873   4.141   4.657   5.812
  315TRP    CZ2 4874   4.015   4.641   5.868
  315TRP    HZ2 4875   3.951   4.570   5.819
  315TRP    CH2 4876   3.989   4.700   5.990
  315TRP    HH2 4877   3.895   4.682   6.040
  315TRP    CZ3 4878   4.073   4.798   6.044
  315TRP    HZ3 4879   4.038   4.835   6.139
  315TRP    CE3 4880   4.200   4.820   5.988
  315TRP    HE3 4881   4.265   4.890   6.039
  315TRP    CD2 4882   4.237   4.749   5.866
  315TRP      C 4883   4.649   5.022   5.802
  315TRP      O 4884   4.669   5.055   5.916
  316ASP      N 4885   4.745   5.052   5.708
  316ASP      H 4886   4.725   5.034   5.610
  316ASP     CA 4887   4.878   5.107   5.737
  316ASP     HA 4888   4.882   5.127   5.844
  316ASP     CB 4889   4.985   4.997   5.711
  316ASP    HB2 4890   4.950   4.943   5.623
  316ASP    HB3 4891   5.081   5.045   5.690
  316ASP     CG 4892   4.999   4.896   5.831
  316ASP    OD1 4893   5.024   4.940   5.944
  316ASP    OD2 4894   4.974   4.774   5.813
  316ASP      C 4895   4.902   5.246   5.677
  316ASP      O 4896   5.005   5.276   5.612
  317ALA      N 4897   4.797   5.330   5.683
  317ALA      H 4898   4.719   5.309   5.743
  317ALA     CA 4899   4.778   5.460   5.611
  317ALA     HA 4900   4.764   5.438   5.505
  317ALA     CB 4901   4.655   5.534   5.676
  317ALA    HB1 4902   4.642   5.620   5.610
  317ALA    HB2 4903   4.567   5.470   5.682
  317ALA    HB3 4904   4.682   5.561   5.778
  317ALA      C 4905   4.904   5.549   5.618
  317ALA      O 4906   4.932   5.610   5.518
  318ARG      N 4907   4.986   5.552   5.729
  318ARG      H 4908   4.956   5.505   5.813
  318ARG     CA 4909   5.117   5.631   5.744
  318ARG     HA 4910   5.083   5.731   5.719
  318ARG     CB 4911   5.156   5.623   5.897
  318ARG    HB2 4912   5.093   5.692   5.953
  318ARG    HB3 4913   5.135   5.522   5.935
  318ARG     CG 4914   5.300   5.670   5.921
  318ARG    HG2 4915   5.364   5.592   5.880
  318ARG    HG3 4916   5.307   5.771   5.880
  318ARG     CD 4917   5.316   5.666   6.072
  318ARG    HD2 4918   5.250   5.737   6.122
  318ARG    HD3 4919   5.281   5.568   6.103
  318ARG     NE 4920   5.461   5.684   6.113
  318ARG     HE 4921   5.496   5.779   6.113
  318ARG     CZ 4922   5.563   5.597   6.114
  318ARG    NH1 4923   5.550   5.469   6.087
  318ARG   HH11 4924   5.455   5.436   6.086
  318ARG   HH12 4925   5.628   5.405   6.083
  318ARG    NH2 4926   5.683   5.630   6.134
  318ARG   HH21 4927   5.706   5.717   6.179
  318ARG   HH22 4928   5.743   5.549   6.143
  318ARG      C 4929   5.225   5.601   5.639
  318ARG      O 4930   5.313   5.682   5.606
  319LEU      N 4931   5.217   5.477   5.596
  319LEU      H 4932   5.139   5.420   5.625
  319LEU     CA 4933   5.303   5.419   5.493
  319LEU     HA 4934   5.399   5.469   5.479
  319LEU     CB 4935   5.342   5.281   5.549
  319LEU    HB2 4936   5.253   5.217   5.552
  319LEU    HB3 4937   5.421   5.243   5.486
  319LEU     CG 4938   5.403   5.286   5.692
  319LEU     HG 4939   5.319   5.300   5.760
  319LEU    CD1 4940   5.468   5.147   5.720
  319LEU   HD11 4941   5.512   5.148   5.820
  319LEU   HD12 4942   5.401   5.061   5.712
  319LEU   HD13 4943   5.552   5.129   5.653
  319LEU    CD2 4944   5.520   5.387   5.716
  319LEU   HD21 4945   5.560   5.368   5.815
  319LEU   HD22 4946   5.608   5.373   5.653
  319LEU   HD23 4947   5.496   5.492   5.702
  319LEU      C 4948   5.234   5.409   5.361
  319LEU      O 4949   5.302   5.410   5.258
  320TYR      N 4950   5.099   5.393   5.355
  320TYR      H 4951   5.056   5.381   5.446
  320TYR     CA 4952   5.021   5.374   5.237
  320TYR     HA 4953   5.077   5.311   5.167
  320TYR     CB 4954   4.889   5.307   5.267
  320TYR    HB2 4955   4.920   5.224   5.330
  320TYR    HB3 4956   4.829   5.379   5.322
  320TYR     CG 4957   4.804   5.259   5.150
  320TYR    CD1 4958   4.863   5.179   5.054
  320TYR    HD1 4959   4.964   5.143   5.071
  320TYR    CE1 4960   4.780   5.134   4.943
  320TYR    HE1 4961   4.817   5.069   4.865
  320TYR     CZ 4962   4.644   5.179   4.930
  320TYR     OH 4963   4.554   5.151   4.827
  320TYR     HH 4964   4.469   5.194   4.840
  320TYR    CE2 4965   4.590   5.249   5.033
  320TYR    HE2 4966   4.488   5.284   5.031
  320TYR    CD2 4967   4.668   5.292   5.134
  320TYR    HD2 4968   4.626   5.362   5.204
  320TYR      C 4969   5.006   5.502   5.153
  320TYR      O 4970   5.028   5.499   5.033
  321LYS      N 4971   4.986   5.617   5.214
  321LYS      H 4972   4.966   5.619   5.313
  321LYS     CA 4973   4.976   5.745   5.145
  321LYS     HA 4974   4.896   5.738   5.071
  321LYS     CB 4975   4.934   5.846   5.254
  321LYS    HB2 4976   4.988   5.830   5.347
  321LYS    HB3 4977   4.961   5.944   5.215
  321LYS     CG 4978   4.777   5.849   5.285
  321LYS    HG2 4979   4.724   5.914   5.216
  321LYS    HG3 4980   4.744   5.745   5.288
  321LYS     CD 4981   4.748   5.907   5.423
  321LYS    HD2 4982   4.816   5.864   5.497
  321LYS    HD3 4983   4.768   6.012   5.406
  321LYS     CE 4984   4.605   5.900   5.439
  321LYS    HE2 4985   4.558   5.958   5.360
  321LYS    HE3 4986   4.579   5.794   5.427
  321LYS     NZ 4987   4.567   5.944   5.577
  321LYS    HZ1 4988   4.592   6.040   5.595
  321LYS    HZ2 4989   4.468   5.937   5.594
  321LYS    HZ3 4990   4.613   5.891   5.650
  321LYS      C 4991   5.093   5.779   5.052
  321LYS      O 4992   5.076   5.800   4.931
  322MET      N 4993   5.214   5.755   5.108
  322MET      H 4994   5.222   5.739   5.207
  322MET     CA 4995   5.344   5.756   5.040
  322MET     HA 4996   5.352   5.854   4.994
  322MET     CB 4997   5.459   5.740   5.144
  322MET    HB2 4998   5.443   5.808   5.228
  322MET    HB3 4999   5.458   5.641   5.190
  322MET     CG 5000   5.592   5.772   5.086
  322MET    HG2 5001   5.614   5.703   5.005
  322MET    HG3 5002   5.591   5.872   5.043
  322MET     SD 5003   5.730   5.759   5.204
  322MET     CE 5004   5.688   5.868   5.338
  322MET    HE1 5005   5.661   5.969   5.306
  322MET    HE2 5006   5.612   5.810   5.390
  322MET    HE3 5007   5.770   5.879   5.409
  322MET      C 5008   5.371   5.655   4.927
  322MET      O 5009   5.448   5.677   4.831
  323ALA      N 5010   5.311   5.537   4.941
  323ALA      H 5011   5.263   5.524   5.029
  323ALA     CA 5012   5.346   5.426   4.860
  323ALA     HA 5013   5.452   5.427   4.834
  323ALA     CB 5014   5.297   5.299   4.930
  323ALA    HB1 5015   5.332   5.208   4.881
  323ALA    HB2 5016   5.317   5.302   5.037
  323ALA    HB3 5017   5.188   5.299   4.928
  323ALA      C 5018   5.261   5.457   4.732
  323ALA      O 5019   5.310   5.440   4.620
  324VAL      N 5020   5.137   5.502   4.747
  324VAL      H 5021   5.103   5.508   4.842
  324VAL     CA 5022   5.053   5.549   4.640
  324VAL     HA 5023   5.056   5.476   4.559
  324VAL     CB 5024   4.910   5.550   4.698
  324VAL     HB 5025   4.902   5.611   4.788
  324VAL    CG1 5026   4.804   5.598   4.603
  324VAL   HG11 5027   4.816   5.569   4.498
  324VAL   HG12 5028   4.706   5.555   4.623
  324VAL   HG13 5029   4.807   5.707   4.597
  324VAL    CG2 5030   4.871   5.414   4.741
  324VAL   HG21 5031   4.894   5.332   4.673
  324VAL   HG22 5032   4.911   5.383   4.838
  324VAL   HG23 5033   4.763   5.408   4.755
  324VAL      C 5034   5.105   5.682   4.575
  324VAL      O 5035   5.093   5.705   4.454
  325GLY      N 5036   5.166   5.769   4.660
  325GLY      H 5037   5.170   5.750   4.760
  325GLY     CA 5038   5.226   5.892   4.615
  325GLY    HA2 5039   5.149   5.962   4.582
  325GLY    HA3 5040   5.270   5.935   4.705
  325GLY      C 5041   5.342   5.874   4.522
  325GLY      O 5042   5.350   5.920   4.407
  326PHE      N 5043   5.424   5.776   4.559
  326PHE      H 5044   5.417   5.734   4.650
  326PHE     CA 5045   5.525   5.715   4.468
  326PHE     HA 5046   5.603   5.786   4.443
  326PHE     CB 5047   5.599   5.591   4.528
  326PHE    HB2 5048   5.620   5.605   4.634
  326PHE    HB3 5049   5.531   5.506   4.530
  326PHE     CG 5050   5.726   5.556   4.467
  326PHE    CD1 5051   5.736   5.437   4.394
  326PHE    HD1 5052   5.656   5.366   4.386
  326PHE    CE1 5053   5.864   5.405   4.341
  326PHE    HE1 5054   5.881   5.308   4.297
  326PHE     CZ 5055   5.975   5.484   4.361
  326PHE     HZ 5056   6.063   5.455   4.305
  326PHE    CE2 5057   5.968   5.601   4.441
  326PHE    HE2 5058   6.054   5.665   4.455
  326PHE    CD2 5059   5.843   5.637   4.491
  326PHE    HD2 5060   5.832   5.726   4.550
  326PHE      C 5061   5.466   5.664   4.336
  326PHE      O 5062   5.497   5.708   4.227
  327MET      N 5063   5.371   5.568   4.338
  327MET      H 5064   5.349   5.546   4.434
  327MET     CA 5065   5.308   5.501   4.222
  327MET     HA 5066   5.379   5.447   4.159
  327MET     CB 5067   5.207   5.406   4.277
  327MET    HB2 5068   5.261   5.332   4.337
  327MET    HB3 5069   5.136   5.458   4.341
  327MET     CG 5070   5.137   5.329   4.165
  327MET    HG2 5071   5.086   5.403   4.104
  327MET    HG3 5072   5.208   5.285   4.095
  327MET     SD 5073   5.017   5.203   4.225
  327MET     CE 5074   4.878   5.317   4.285
  327MET    HE1 5075   4.795   5.264   4.332
  327MET    HE2 5076   4.915   5.390   4.356
  327MET    HE3 5077   4.849   5.374   4.197
  327MET      C 5078   5.238   5.601   4.132
  327MET      O 5079   5.251   5.596   4.012
  328LEU      N 5080   5.166   5.699   4.187
  328LEU      H 5081   5.142   5.694   4.285
  328LEU     CA 5082   5.104   5.808   4.107
  328LEU     HA 5083   5.062   5.765   4.016
  328LEU     CB 5084   4.993   5.865   4.191
  328LEU    HB2 5085   5.029   5.902   4.287
  328LEU    HB3 5086   4.948   5.951   4.142
  328LEU     CG 5087   4.873   5.767   4.214
  328LEU     HG 5088   4.904   5.670   4.254
  328LEU    CD1 5089   4.775   5.831   4.310
  328LEU   HD11 5090   4.818   5.880   4.397
  328LEU   HD12 5091   4.725   5.912   4.256
  328LEU   HD13 5092   4.702   5.759   4.345
  328LEU    CD2 5093   4.804   5.743   4.082
  328LEU   HD21 5094   4.859   5.692   4.003
  328LEU   HD22 5095   4.707   5.694   4.092
  328LEU   HD23 5096   4.787   5.841   4.038
  328LEU      C 5097   5.203   5.922   4.061
  328LEU      O 5098   5.179   5.970   3.950
  329ALA      N 5099   5.321   5.932   4.117
  329ALA      H 5100   5.339   5.904   4.212
  329ALA     CA 5101   5.417   6.028   4.065
  329ALA     HA 5102   5.360   6.111   4.023
  329ALA     CB 5103   5.499   6.079   4.188
  329ALA    HB1 5104   5.569   6.155   4.155
  329ALA    HB2 5105   5.428   6.124   4.257
  329ALA    HB3 5106   5.556   5.998   4.233
  329ALA      C 5107   5.515   5.968   3.963
  329ALA      O 5108   5.579   6.032   3.878
  330HIE      N 5109   5.547   5.838   3.967
  330HIE      H 5110   5.489   5.786   4.032
  330HIE     CA 5111   5.646   5.765   3.891
  330HIE     HA 5112   5.730   5.834   3.880
  330HIE     CB 5113   5.704   5.647   3.967
  330HIE    HB2 5114   5.714   5.677   4.071
  330HIE    HB3 5115   5.632   5.566   3.963
  330HIE     CG 5116   5.835   5.601   3.912
  330HIE    ND1 5117   5.848   5.516   3.799
  330HIE    CE1 5118   5.981   5.493   3.787
  330HIE    HE1 5119   6.026   5.422   3.719
  330HIE    NE2 5120   6.051   5.565   3.882
  330HIE    HE2 5121   6.148   5.557   3.907
  330HIE    CD2 5122   5.963   5.625   3.968
  330HIE    HD2 5123   5.983   5.696   4.048
  330HIE      C 5124   5.600   5.727   3.749
  330HIE      O 5125   5.492   5.672   3.726
  331PRO      N 5126   5.682   5.744   3.644
  331PRO     CD 5127   5.811   5.816   3.645
  331PRO    HD2 5128   5.875   5.777   3.724
  331PRO    HD3 5129   5.803   5.923   3.662
  331PRO     CG 5130   5.868   5.794   3.510
  331PRO    HG2 5131   5.935   5.708   3.510
  331PRO    HG3 5132   5.923   5.882   3.478
  331PRO     CB 5133   5.749   5.780   3.407
  331PRO    HB2 5134   5.771   5.711   3.325
  331PRO    HB3 5135   5.721   5.879   3.371
  331PRO     CA 5136   5.645   5.714   3.501
  331PRO     HA 5137   5.549   5.760   3.478
  331PRO      C 5138   5.614   5.568   3.470
  331PRO      O 5139   5.557   5.545   3.364
  332TYR      N 5140   5.647   5.471   3.554
  332TYR      H 5141   5.693   5.485   3.643
  332TYR     CA 5142   5.629   5.332   3.522
  332TYR     HA 5143   5.652   5.321   3.416
  332TYR     CB 5144   5.730   5.242   3.602
  332TYR    HB2 5145   5.824   5.293   3.619
  332TYR    HB3 5146   5.691   5.220   3.702
  332TYR     CG 5147   5.764   5.111   3.529
  332TYR    CD1 5148   5.696   4.992   3.558
  332TYR    HD1 5149   5.621   5.005   3.636
  332TYR    CE1 5150   5.717   4.871   3.484
  332TYR    HE1 5151   5.660   4.782   3.504
  332TYR     CZ 5152   5.826   4.875   3.386
  332TYR     OH 5153   5.859   4.765   3.318
  332TYR     HH 5154   5.798   4.695   3.342
  332TYR    CE2 5155   5.891   4.999   3.351
  332TYR    HE2 5156   5.956   4.996   3.265
  332TYR    CD2 5157   5.855   5.116   3.420
  332TYR    HD2 5158   5.902   5.211   3.397
  332TYR      C 5159   5.487   5.272   3.545
  332TYR      O 5160   5.425   5.292   3.649
  333GLY      N 5161   5.426   5.193   3.454
  333GLY      H 5162   5.470   5.181   3.364
  333GLY     CA 5163   5.296   5.127   3.467
  333GLY    HA2 5164   5.291   5.037   3.406
  333GLY    HA3 5165   5.286   5.099   3.572
  333GLY      C 5166   5.172   5.215   3.436
  333GLY      O 5167   5.171   5.327   3.484
  334PHE      N 5168   5.063   5.155   3.389
  334PHE      H 5169   5.058   5.058   3.361
  334PHE     CA 5170   4.929   5.208   3.382
  334PHE     HA 5171   4.939   5.317   3.374
  334PHE     CB 5172   4.859   5.151   3.260
  334PHE    HB2 5173   4.904   5.175   3.164
  334PHE    HB3 5174   4.872   5.043   3.272
  334PHE     CG 5175   4.713   5.192   3.262
  334PHE    CD1 5176   4.680   5.324   3.214
  334PHE    HD1 5177   4.759   5.394   3.191
  334PHE    CE1 5178   4.547   5.359   3.220
  334PHE    HE1 5179   4.509   5.457   3.197
  334PHE     CZ 5180   4.444   5.262   3.246
  334PHE     HZ 5181   4.340   5.287   3.241
  334PHE    CE2 5182   4.474   5.139   3.302
  334PHE    HE2 5183   4.405   5.062   3.332
  334PHE    CD2 5184   4.607   5.109   3.308
  334PHE    HD2 5185   4.635   5.012   3.347
  334PHE      C 5186   4.858   5.173   3.509
  334PHE      O 5187   4.824   5.059   3.537
  335THR      N 5188   4.841   5.272   3.594
  335THR      H 5189   4.840   5.367   3.560
  335THR     CA 5190   4.803   5.255   3.736
  335THR     HA 5191   4.868   5.176   3.774
  335THR     CB 5192   4.841   5.379   3.816
  335THR     HB 5193   4.819   5.358   3.921
  335THR    CG2 5194   4.987   5.411   3.813
  335THR   HG21 5195   5.036   5.327   3.861
  335THR   HG22 5196   5.027   5.418   3.711
  335THR   HG23 5197   5.009   5.499   3.873
  335THR    OG1 5198   4.774   5.499   3.769
  335THR    HG1 5199   4.812   5.530   3.686
  335THR      C 5200   4.657   5.210   3.765
  335THR      O 5201   4.570   5.250   3.689
  336ARG      N 5202   4.636   5.142   3.882
  336ARG      H 5203   4.711   5.087   3.920
  336ARG     CA 5204   4.506   5.114   3.945
  336ARG     HA 5205   4.429   5.184   3.913
  336ARG     CB 5206   4.458   4.972   3.891
  336ARG    HB2 5207   4.441   4.987   3.784
  336ARG    HB3 5208   4.532   4.893   3.905
  336ARG     CG 5209   4.327   4.939   3.964
  336ARG    HG2 5210   4.333   4.948   4.072
  336ARG    HG3 5211   4.251   5.007   3.926
  336ARG     CD 5212   4.294   4.791   3.941
  336ARG    HD2 5213   4.194   4.766   3.977
  336ARG    HD3 5214   4.281   4.775   3.834
  336ARG     NE 5215   4.385   4.690   3.999
  336ARG     HE 5216   4.422   4.708   4.090
  336ARG     CZ 5217   4.404   4.573   3.951
  336ARG    NH1 5218   4.363   4.527   3.838
  336ARG   HH11 5219   4.312   4.583   3.770
  336ARG   HH12 5220   4.362   4.426   3.836
  336ARG    NH2 5221   4.481   4.489   4.025
  336ARG   HH21 5222   4.505   4.521   4.118
  336ARG   HH22 5223   4.505   4.397   3.992
  336ARG      C 5224   4.500   5.133   4.098
  336ARG      O 5225   4.582   5.079   4.168
  337VAL      N 5226   4.404   5.214   4.143
  337VAL      H 5227   4.325   5.237   4.084
  337VAL     CA 5228   4.376   5.248   4.282
  337VAL     HA 5229   4.462   5.205   4.334
  337VAL     CB 5230   4.380   5.396   4.316
  337VAL     HB 5231   4.349   5.412   4.419
  337VAL    CG1 5232   4.520   5.466   4.298
  337VAL   HG11 5233   4.500   5.573   4.298
  337VAL   HG12 5234   4.597   5.439   4.371
  337VAL   HG13 5235   4.555   5.442   4.197
  337VAL    CG2 5236   4.284   5.466   4.223
  337VAL   HG21 5237   4.331   5.494   4.128
  337VAL   HG22 5238   4.192   5.412   4.200
  337VAL   HG23 5239   4.255   5.560   4.269
  337VAL      C 5240   4.256   5.178   4.345
  337VAL      O 5241   4.148   5.161   4.294
  338MET      N 5242   4.277   5.124   4.466
  338MET      H 5243   4.361   5.156   4.511
  338MET     CA 5244   4.175   5.043   4.543
  338MET     HA 5245   4.113   4.987   4.472
  338MET     CB 5246   4.249   4.939   4.629
  338MET    HB2 5247   4.292   4.871   4.556
  338MET    HB3 5248   4.325   4.993   4.685
  338MET     CG 5249   4.167   4.835   4.717
  338MET    HG2 5250   4.242   4.772   4.766
  338MET    HG3 5251   4.132   4.880   4.811
  338MET     SD 5252   4.039   4.731   4.634
  338MET     CE 5253   3.955   4.685   4.787
  338MET    HE1 5254   4.020   4.648   4.867
  338MET    HE2 5255   3.914   4.779   4.822
  338MET    HE3 5256   3.876   4.618   4.752
  338MET      C 5257   4.079   5.136   4.623
  338MET      O 5258   4.103   5.259   4.640
  339SER      N 5259   3.960   5.079   4.660
  339SER      H 5260   3.933   4.991   4.620
  339SER     CA 5261   3.848   5.139   4.746
  339SER     HA 5262   3.890   5.210   4.816
  339SER     CB 5263   3.750   5.222   4.669
  339SER    HB2 5264   3.810   5.275   4.595
  339SER    HB3 5265   3.680   5.147   4.631
  339SER     OG 5266   3.684   5.310   4.757
  339SER     HG 5267   3.684   5.398   4.720
  339SER      C 5268   3.783   5.031   4.828
  339SER      O 5269   3.731   4.930   4.784
  340SER      N 5270   3.784   5.044   4.958
  340SER      H 5271   3.836   5.122   4.996
  340SER     CA 5272   3.762   4.944   5.064
  340SER     HA 5273   3.738   4.848   5.020
  340SER     CB 5274   3.886   4.923   5.155
  340SER    HB2 5275   3.896   5.008   5.222
  340SER    HB3 5276   3.869   4.839   5.222
  340SER     OG 5277   4.011   4.909   5.088
  340SER     HG 5278   4.025   4.993   5.044
  340SER      C 5279   3.645   4.971   5.158
  340SER      O 5280   3.602   5.081   5.166
  341TYR      N 5281   3.602   4.863   5.224
  341TYR      H 5282   3.646   4.778   5.194
  341TYR     CA 5283   3.517   4.862   5.344
  341TYR     HA 5284   3.491   4.968   5.354
  341TYR     CB 5285   3.380   4.791   5.319
  341TYR    HB2 5286   3.332   4.792   5.417
  341TYR    HB3 5287   3.324   4.857   5.252
  341TYR     CG 5288   3.392   4.645   5.275
  341TYR    CD1 5289   3.408   4.539   5.376
  341TYR    HD1 5290   3.418   4.564   5.480
  341TYR    CE1 5291   3.407   4.407   5.329
  341TYR    HE1 5292   3.412   4.333   5.407
  341TYR     CZ 5293   3.385   4.378   5.190
  341TYR     OH 5294   3.396   4.247   5.153
  341TYR     HH 5295   3.423   4.197   5.230
  341TYR    CE2 5296   3.357   4.480   5.091
  341TYR    HE2 5297   3.345   4.452   4.988
  341TYR    CD2 5298   3.367   4.617   5.135
  341TYR    HD2 5299   3.345   4.697   5.066
  341TYR      C 5300   3.590   4.797   5.465
  341TYR      O 5301   3.700   4.747   5.444
  342ARG      N 5302   3.529   4.793   5.584
  342ARG      H 5303   3.441   4.843   5.589
  342ARG     CA 5304   3.585   4.749   5.713
  342ARG     HA 5305   3.691   4.724   5.699
  342ARG     CB 5306   3.581   4.849   5.832
  342ARG    HB2 5307   3.476   4.866   5.859
  342ARG    HB3 5308   3.633   4.800   5.914
  342ARG     CG 5309   3.647   4.980   5.801
  342ARG    HG2 5310   3.745   4.955   5.760
  342ARG    HG3 5311   3.592   5.041   5.730
  342ARG     CD 5312   3.668   5.065   5.924
  342ARG    HD2 5313   3.751   5.036   5.988
  342ARG    HD3 5314   3.703   5.164   5.896
  342ARG     NE 5315   3.551   5.087   6.010
  342ARG     HE 5316   3.478   5.019   5.994
  342ARG     CZ 5317   3.520   5.184   6.096
  342ARG    NH1 5318   3.595   5.298   6.106
  342ARG   HH11 5319   3.680   5.293   6.051
  342ARG   HH12 5320   3.577   5.360   6.184
  342ARG    NH2 5321   3.406   5.177   6.160
  342ARG   HH21 5322   3.347   5.101   6.130
  342ARG   HH22 5323   3.358   5.248   6.214
  342ARG      C 5324   3.514   4.621   5.760
  342ARG      O 5325   3.393   4.598   5.739
  343TRP      N 5326   3.597   4.538   5.826
  343TRP      H 5327   3.692   4.571   5.838
  343TRP     CA 5328   3.554   4.433   5.912
  343TRP     HA 5329   3.446   4.431   5.922
  343TRP     CB 5330   3.589   4.303   5.841
  343TRP    HB2 5331   3.549   4.209   5.879
  343TRP    HB3 5332   3.548   4.321   5.742
  343TRP     CG 5333   3.729   4.264   5.821
  343TRP    CD1 5334   3.793   4.168   5.892
  343TRP    HD1 5335   3.758   4.116   5.980
  343TRP    NE1 5336   3.915   4.147   5.837
  343TRP    HE1 5337   3.978   4.076   5.873
  343TRP    CE2 5338   3.937   4.226   5.727
  343TRP    CZ2 5339   4.036   4.230   5.627
  343TRP    HZ2 5340   4.125   4.170   5.627
  343TRP    CH2 5341   4.030   4.325   5.526
  343TRP    HH2 5342   4.100   4.323   5.444
  343TRP    CZ3 5343   3.925   4.419   5.523
  343TRP    HZ3 5344   3.927   4.494   5.444
  343TRP    CE3 5345   3.822   4.409   5.617
  343TRP    HE3 5346   3.746   4.486   5.611
  343TRP    CD2 5347   3.821   4.304   5.713
  343TRP      C 5348   3.613   4.442   6.062
  343TRP      O 5349   3.726   4.492   6.081
  344PRO      N 5350   3.556   4.383   6.169
  344PRO     CD 5351   3.437   4.304   6.162
  344PRO    HD2 5352   3.447   4.215   6.100
  344PRO    HD3 5353   3.345   4.358   6.138
  344PRO     CG 5354   3.426   4.237   6.302
  344PRO    HG2 5355   3.475   4.140   6.303
  344PRO    HG3 5356   3.325   4.222   6.342
  344PRO     CB 5357   3.494   4.336   6.395
  344PRO    HB2 5358   3.528   4.289   6.487
  344PRO    HB3 5359   3.424   4.414   6.428
  344PRO     CA 5360   3.599   4.400   6.310
  344PRO     HA 5361   3.598   4.506   6.335
  344PRO      C 5362   3.735   4.339   6.353
  344PRO      O 5363   3.802   4.387   6.448
  345ARG      N 5364   3.785   4.232   6.284
  345ARG      H 5365   3.718   4.202   6.214
  345ARG     CA 5366   3.922   4.174   6.278
  345ARG     HA 5367   3.938   4.117   6.186
  345ARG     CB 5368   4.037   4.278   6.269
  345ARG    HB2 5369   4.034   4.335   6.361
  345ARG    HB3 5370   4.125   4.214   6.269
  345ARG     CG 5371   4.030   4.373   6.143
  345ARG    HG2 5372   3.973   4.337   6.058
  345ARG    HG3 5373   3.991   4.472   6.166
  345ARG     CD 5374   4.167   4.397   6.082
  345ARG    HD2 5375   4.158   4.471   6.003
  345ARG    HD3 5376   4.230   4.448   6.154
  345ARG     NE 5377   4.219   4.282   6.015
  345ARG     HE 5378   4.169   4.195   6.019
  345ARG     CZ 5379   4.334   4.282   5.952
  345ARG    NH1 5380   4.415   4.379   5.949
  345ARG   HH11 5381   4.400   4.464   6.000
  345ARG   HH12 5382   4.500   4.370   5.895
  345ARG    NH2 5383   4.361   4.167   5.890
  345ARG   HH21 5384   4.283   4.105   5.874
  345ARG   HH22 5385   4.445   4.151   5.836
  345ARG      C 5386   3.942   4.073   6.394
  345ARG      O 5387   3.913   4.103   6.509
  346GLN      N 5388   3.984   3.953   6.364
  346GLN      H 5389   3.986   3.920   6.268
  346GLN     CA 5390   4.034   3.859   6.456
  346GLN     HA 5391   4.023   3.891   6.560
  346GLN     CB 5392   3.956   3.728   6.450
  346GLN    HB2 5393   3.943   3.702   6.344
  346GLN    HB3 5394   3.999   3.641   6.499
  346GLN     CG 5395   3.814   3.730   6.504
  346GLN    HG2 5396   3.830   3.744   6.610
  346GLN    HG3 5397   3.749   3.809   6.466
  346GLN     CD 5398   3.742   3.598   6.479
  346GLN    OE1 5399   3.685   3.569   6.371
  346GLN    NE2 5400   3.729   3.511   6.572
  346GLN   HE21 5401   3.699   3.420   6.539
  346GLN   HE22 5402   3.758   3.525   6.667
  346GLN      C 5403   4.184   3.828   6.438
  346GLN      O 5404   4.221   3.712   6.426
  347PHE      N 5405   4.271   3.926   6.423
  347PHE      H 5406   4.248   4.021   6.446
  347PHE     CA 5407   4.410   3.909   6.371
  347PHE     HA 5408   4.402   3.833   6.294
  347PHE     CB 5409   4.457   4.040   6.299
  347PHE    HB2 5410   4.401   4.053   6.206
  347PHE    HB3 5411   4.437   4.128   6.361
  347PHE     CG 5412   4.606   4.026   6.261
  347PHE    CD1 5413   4.710   4.059   6.353
  347PHE    HD1 5414   4.692   4.102   6.450
  347PHE    CE1 5415   4.845   4.048   6.306
  347PHE    HE1 5416   4.923   4.086   6.370
  347PHE     CZ 5417   4.875   3.991   6.181
  347PHE     HZ 5418   4.978   3.975   6.155
  347PHE    CE2 5419   4.775   3.947   6.100
  347PHE    HE2 5420   4.790   3.897   6.006
  347PHE    CD2 5421   4.645   3.968   6.138
  347PHE    HD2 5422   4.562   3.937   6.075
  347PHE      C 5423   4.500   3.852   6.483
  347PHE      O 5424   4.513   3.926   6.579
  348GLN      N 5425   4.564   3.733   6.469
  348GLN      H 5426   4.545   3.681   6.385
  348GLN     CA 5427   4.673   3.682   6.549
  348GLN     HA 5428   4.732   3.758   6.599
  348GLN     CB 5429   4.612   3.593   6.661
  348GLN    HB2 5430   4.535   3.526   6.623
  348GLN    HB3 5431   4.690   3.536   6.712
  348GLN     CG 5432   4.552   3.674   6.781
  348GLN    HG2 5433   4.627   3.735   6.830
  348GLN    HG3 5434   4.467   3.727   6.737
  348GLN     CD 5435   4.502   3.579   6.891
  348GLN    OE1 5436   4.511   3.455   6.883
  348GLN    NE2 5437   4.428   3.637   6.985
  348GLN   HE21 5438   4.394   3.585   7.065
  348GLN   HE22 5439   4.421   3.737   6.986
  348GLN      C 5440   4.769   3.595   6.469
  348GLN      O 5441   4.727   3.506   6.397
  349ASN      N 5442   4.902   3.614   6.497
  349ASN      H 5443   4.930   3.684   6.564
  349ASN     CA 5444   5.011   3.528   6.444
  349ASN     HA 5445   5.100   3.591   6.442
  349ASN     CB 5446   5.023   3.390   6.518
  349ASN    HB2 5447   5.018   3.399   6.627
  349ASN    HB3 5448   4.931   3.334   6.498
  349ASN     CG 5449   5.149   3.324   6.491
  349ASN    OD1 5450   5.241   3.378   6.437
  349ASN    ND2 5451   5.166   3.200   6.533
  349ASN   HD21 5452   5.255   3.152   6.525
  349ASN   HD22 5453   5.092   3.141   6.569
  349ASN      C 5454   5.005   3.508   6.295
  349ASN      O 5455   5.010   3.398   6.244
  350GLY      N 5456   4.992   3.620   6.226
  350GLY      H 5457   4.987   3.707   6.276
  350GLY     CA 5458   4.993   3.633   6.088
  350GLY    HA2 5459   5.044   3.727   6.066
  350GLY    HA3 5460   5.052   3.553   6.042
  350GLY      C 5461   4.855   3.624   6.019
  350GLY      O 5462   4.838   3.680   5.914
  351ASN      N 5463   4.749   3.561   6.080
  351ASN      H 5464   4.752   3.540   6.179
  351ASN     CA 5465   4.618   3.531   6.020
  351ASN     HA 5466   4.621   3.566   5.917
  351ASN     CB 5467   4.602   3.377   6.020
  351ASN    HB2 5468   4.690   3.322   5.986
  351ASN    HB3 5469   4.590   3.346   6.124
  351ASN     CG 5470   4.487   3.320   5.931
  351ASN    OD1 5471   4.438   3.393   5.843
  351ASN    ND2 5472   4.441   3.204   5.964
  351ASN   HD21 5473   4.357   3.164   5.924
  351ASN   HD22 5474   4.474   3.166   6.051
  351ASN      C 5475   4.503   3.597   6.088
  351ASN      O 5476   4.503   3.632   6.207
  352ASP      N 5477   4.391   3.606   6.016
  352ASP      H 5478   4.398   3.563   5.925
  352ASP     CA 5479   4.268   3.673   6.047
  352ASP     HA 5480   4.267   3.670   6.156
  352ASP     CB 5481   4.263   3.811   5.992
  352ASP    HB2 5482   4.355   3.864   6.019
  352ASP    HB3 5483   4.276   3.811   5.884
  352ASP     CG 5484   4.137   3.886   6.028
  352ASP    OD1 5485   4.109   3.987   5.955
  352ASP    OD2 5486   4.061   3.840   6.123
  352ASP      C 5487   4.149   3.595   5.989
  352ASP      O 5488   4.111   3.613   5.873
  353VAL      N 5489   4.085   3.499   6.070
  353VAL      H 5490   4.122   3.485   6.162
  353VAL     CA 5491   3.969   3.426   6.024
  353VAL     HA 5492   3.995   3.397   5.922
  353VAL     CB 5493   3.963   3.297   6.100
  353VAL     HB 5494   3.891   3.232   6.051
  353VAL    CG1 5495   4.094   3.218   6.093
  353VAL   HG11 5496   4.084   3.116   6.131
  353VAL   HG12 5497   4.118   3.209   5.986
  353VAL   HG13 5498   4.179   3.270   6.138
  353VAL    CG2 5499   3.935   3.320   6.245
  353VAL   HG21 5500   4.015   3.378   6.291
  353VAL   HG22 5501   3.843   3.377   6.255
  353VAL   HG23 5502   3.932   3.229   6.305
  353VAL      C 5503   3.842   3.512   6.011
  353VAL      O 5504   3.733   3.459   6.006
  354ASN      N 5505   3.854   3.641   6.008
  354ASN      H 5506   3.947   3.680   6.016
  354ASN     CA 5507   3.739   3.731   5.985
  354ASN     HA 5508   3.647   3.673   5.978
  354ASN     CB 5509   3.720   3.819   6.106
  354ASN    HB2 5510   3.723   3.753   6.193
  354ASN    HB3 5511   3.804   3.888   6.107
  354ASN     CG 5512   3.585   3.890   6.110
  354ASN    OD1 5513   3.578   4.004   6.081
  354ASN    ND2 5514   3.483   3.830   6.165
  354ASN   HD21 5515   3.403   3.891   6.172
  354ASN   HD22 5516   3.493   3.739   6.207
  354ASN      C 5517   3.742   3.813   5.858
  354ASN      O 5518   3.643   3.877   5.826
  355ASP      N 5519   3.851   3.806   5.779
  355ASP      H 5520   3.931   3.755   5.813
  355ASP     CA 5521   3.861   3.869   5.649
  355ASP     HA 5522   3.842   3.975   5.664
  355ASP     CB 5523   4.012   3.867   5.600
  355ASP    HB2 5524   4.026   3.941   5.522
  355ASP    HB3 5525   4.075   3.909   5.679
  355ASP     CG 5526   4.060   3.735   5.549
  355ASP    OD1 5527   3.980   3.650   5.503
  355ASP    OD2 5528   4.183   3.717   5.550
  355ASP      C 5529   3.757   3.819   5.538
  355ASP      O 5530   3.753   3.882   5.435
  356TRP      N 5531   3.681   3.712   5.561
  356TRP      H 5532   3.710   3.654   5.639
  356TRP     CA 5533   3.581   3.655   5.470
  356TRP     HA 5534   3.631   3.658   5.373
  356TRP     CB 5535   3.561   3.512   5.517
  356TRP    HB2 5536   3.494   3.460   5.449
  356TRP    HB3 5537   3.651   3.449   5.515
  356TRP     CG 5538   3.495   3.499   5.653
  356TRP    CD1 5539   3.564   3.497   5.768
  356TRP    HD1 5540   3.671   3.496   5.781
  356TRP    NE1 5541   3.467   3.494   5.869
  356TRP    HE1 5542   3.497   3.496   5.966
  356TRP    CE2 5543   3.337   3.476   5.820
  356TRP    CZ2 5544   3.212   3.460   5.882
  356TRP    HZ2 5545   3.214   3.448   5.989
  356TRP    CH2 5546   3.102   3.450   5.800
  356TRP    HH2 5547   3.010   3.421   5.850
  356TRP    CZ3 5548   3.105   3.479   5.661
  356TRP    HZ3 5549   3.019   3.479   5.596
  356TRP    CE3 5550   3.233   3.493   5.605
  356TRP    HE3 5551   3.243   3.496   5.497
  356TRP    CD2 5552   3.349   3.487   5.681
  356TRP      C 5553   3.450   3.723   5.454
  356TRP      O 5554   3.373   3.685   5.360
  357VAL      N 5555   3.407   3.817   5.546
  357VAL      H 5556   3.472   3.824   5.623
  357VAL     CA 5557   3.275   3.884   5.553
  357VAL     HA 5558   3.200   3.805   5.555
  357VAL     CB 5559   3.255   3.957   5.687
  357VAL     HB 5560   3.157   4.003   5.702
  357VAL    CG1 5561   3.287   3.879   5.814
  357VAL   HG11 5562   3.241   3.780   5.820
  357VAL   HG12 5563   3.392   3.869   5.839
  357VAL   HG13 5564   3.244   3.924   5.904
  357VAL    CG2 5565   3.346   4.079   5.688
  357VAL   HG21 5566   3.448   4.059   5.653
  357VAL   HG22 5567   3.308   4.158   5.624
  357VAL   HG23 5568   3.345   4.125   5.786
  357VAL      C 5569   3.243   3.971   5.433
  357VAL      O 5570   3.333   4.014   5.360
  358GLY      N 5571   3.117   3.999   5.411
  358GLY      H 5572   3.047   3.976   5.479
  358GLY     CA 5573   3.079   4.068   5.290
  358GLY    HA2 5574   3.144   4.033   5.210
  358GLY    HA3 5575   2.976   4.044   5.264
  358GLY      C 5576   3.080   4.220   5.314
  358GLY      O 5577   3.125   4.261   5.421
  359PRO      N 5578   3.028   4.309   5.226
  359PRO     CD 5579   2.954   4.273   5.112
  359PRO    HD2 5580   2.891   4.185   5.122
  359PRO    HD3 5581   3.013   4.265   5.021
  359PRO     CG 5582   2.876   4.401   5.072
  359PRO    HG2 5583   2.781   4.398   5.126
  359PRO    HG3 5584   2.858   4.409   4.965
  359PRO     CB 5585   2.965   4.514   5.117
  359PRO    HB2 5586   2.916   4.607   5.143
  359PRO    HB3 5587   3.043   4.522   5.041
  359PRO     CA 5588   3.028   4.455   5.250
  359PRO     HA 5589   3.131   4.475   5.280
  359PRO      C 5590   2.943   4.483   5.378
  359PRO      O 5591   2.868   4.394   5.420
  360PRO      N 5592   2.960   4.608   5.433
  360PRO     CD 5593   3.054   4.714   5.390
  360PRO    HD2 5594   3.026   4.745   5.290
  360PRO    HD3 5595   3.152   4.673   5.370
  360PRO     CG 5596   3.047   4.826   5.492
  360PRO    HG2 5597   3.060   4.920   5.439
  360PRO    HG3 5598   3.126   4.810   5.565
  360PRO     CB 5599   2.902   4.807   5.543
  360PRO    HB2 5600   2.825   4.847   5.478
  360PRO    HB3 5601   2.891   4.854   5.640
  360PRO     CA 5602   2.887   4.655   5.554
  360PRO     HA 5603   2.937   4.627   5.647
  360PRO      C 5604   2.738   4.616   5.553
  360PRO      O 5605   2.668   4.647   5.462
  361ASN      N 5606   2.698   4.523   5.636
  361ASN      H 5607   2.765   4.464   5.684
  361ASN     CA 5608   2.562   4.477   5.645
  361ASN     HA 5609   2.517   4.481   5.545
  361ASN     CB 5610   2.560   4.329   5.687
  361ASN    HB2 5611   2.642   4.280   5.634
  361ASN    HB3 5612   2.586   4.322   5.793
  361ASN     CG 5613   2.436   4.259   5.636
  361ASN    OD1 5614   2.344   4.246   5.711
  361ASN    ND2 5615   2.434   4.227   5.506
  361ASN   HD21 5616   2.360   4.176   5.461
  361ASN   HD22 5617   2.519   4.243   5.454
  361ASN      C 5618   2.487   4.572   5.743
  361ASN      O 5619   2.542   4.647   5.821
  362ASN      N 5620   2.356   4.562   5.733
  362ASN      H 5621   2.317   4.513   5.654
  362ASN     CA 5622   2.266   4.626   5.833
  362ASN     HA 5623   2.291   4.594   5.934
  362ASN     CB 5624   2.267   4.781   5.812
  362ASN    HB2 5625   2.363   4.829   5.834
  362ASN    HB3 5626   2.251   4.797   5.705
  362ASN     CG 5627   2.158   4.842   5.898
  362ASN    OD1 5628   2.155   4.826   6.022
  362ASN    ND2 5629   2.064   4.916   5.842
  362ASN   HD21 5630   1.988   4.950   5.899
  362ASN   HD22 5631   2.063   4.930   5.742
  362ASN      C 5632   2.122   4.575   5.804
  362ASN      O 5633   2.078   4.576   5.691
  363ASN      N 5634   2.050   4.523   5.908
  363ASN      H 5635   2.084   4.525   6.003
  363ASN     CA 5636   1.919   4.457   5.893
  363ASN     HA 5637   1.887   4.412   5.987
  363ASN     CB 5638   1.809   4.565   5.882
  363ASN    HB2 5639   1.825   4.633   5.965
  363ASN    HB3 5640   1.818   4.623   5.790
  363ASN     CG 5641   1.671   4.503   5.913
  363ASN    OD1 5642   1.644   4.393   5.954
  363ASN    ND2 5643   1.576   4.593   5.914
  363ASN   HD21 5644   1.485   4.568   5.950
  363ASN   HD22 5645   1.603   4.690   5.907
  363ASN      C 5646   1.921   4.341   5.787
  363ASN      O 5647   1.817   4.315   5.720
  364GLY      N 5648   2.028   4.267   5.762
  364GLY      H 5649   2.110   4.296   5.813
  364GLY     CA 5650   2.044   4.150   5.674
  364GLY    HA2 5651   2.119   4.087   5.721
  364GLY    HA3 5652   1.950   4.094   5.670
  364GLY      C 5653   2.064   4.191   5.531
  364GLY      O 5654   2.073   4.099   5.446
  365VAL      N 5655   2.063   4.322   5.497
  365VAL      H 5656   2.055   4.393   5.569
  365VAL     CA 5657   2.091   4.375   5.360
  365VAL     HA 5658   2.127   4.295   5.295
  365VAL     CB 5659   1.963   4.438   5.295
  365VAL     HB 5660   1.996   4.489   5.204
  365VAL    CG1 5661   1.863   4.330   5.255
  365VAL   HG11 5662   1.827   4.273   5.341
  365VAL   HG12 5663   1.780   4.381   5.205
  365VAL   HG13 5664   1.920   4.252   5.204
  365VAL    CG2 5665   1.893   4.540   5.383
  365VAL   HG21 5666   1.854   4.485   5.468
  365VAL   HG22 5667   1.965   4.621   5.392
  365VAL   HG23 5668   1.815   4.584   5.321
  365VAL      C 5669   2.208   4.476   5.372
  365VAL      O 5670   2.258   4.504   5.484
  366ILE      N 5671   2.258   4.522   5.260
  366ILE      H 5672   2.226   4.481   5.174
  366ILE     CA 5673   2.390   4.607   5.249
  366ILE     HA 5674   2.458   4.550   5.313
  366ILE     CB 5675   2.442   4.602   5.103
  366ILE     HB 5676   2.439   4.494   5.084
  366ILE    CG2 5677   2.338   4.671   5.013
  366ILE   HG21 5678   2.365   4.639   4.912
  366ILE   HG22 5679   2.240   4.636   5.045
  366ILE   HG23 5680   2.351   4.779   5.020
  366ILE    CG1 5681   2.583   4.650   5.087
  366ILE   HG12 5682   2.584   4.759   5.092
  366ILE   HG13 5683   2.649   4.620   5.168
  366ILE    CD1 5684   2.641   4.624   4.950
  366ILE   HD11 5685   2.583   4.664   4.867
  366ILE   HD12 5686   2.748   4.642   4.953
  366ILE   HD13 5687   2.638   4.516   4.935
  366ILE      C 5688   2.362   4.743   5.318
  366ILE      O 5689   2.249   4.794   5.310
  367LYS      N 5690   2.467   4.815   5.367
  367LYS      H 5691   2.562   4.779   5.369
  367LYS     CA 5692   2.460   4.949   5.431
  367LYS     HA 5693   2.356   4.979   5.442
  367LYS     CB 5694   2.529   4.945   5.569
  367LYS    HB2 5695   2.474   4.871   5.625
  367LYS    HB3 5696   2.634   4.917   5.557
  367LYS     CG 5697   2.527   5.075   5.650
  367LYS    HG2 5698   2.587   5.155   5.607
  367LYS    HG3 5699   2.424   5.109   5.659
  367LYS     CD 5700   2.575   5.051   5.789
  367LYS    HD2 5701   2.540   5.142   5.838
  367LYS    HD3 5702   2.524   4.964   5.830
  367LYS     CE 5703   2.722   5.064   5.800
  367LYS    HE2 5704   2.770   4.998   5.727
  367LYS    HE3 5705   2.748   5.161   5.756
  367LYS     NZ 5706   2.779   5.039   5.937
  367LYS    HZ1 5707   2.759   4.943   5.958
  367LYS    HZ2 5708   2.880   5.041   5.939
  367LYS    HZ3 5709   2.757   5.104   6.011
  367LYS      C 5710   2.518   5.059   5.343
  367LYS      O 5711   2.612   5.039   5.270
  368GLU      N 5712   2.456   5.183   5.357
  368GLU      H 5713   2.384   5.193   5.427
  368GLU     CA 5714   2.502   5.306   5.284
  368GLU     HA 5715   2.523   5.284   5.179
  368GLU     CB 5716   2.394   5.412   5.295
  368GLU    HB2 5717   2.424   5.499   5.237
  368GLU    HB3 5718   2.306   5.368   5.247
  368GLU     CG 5719   2.363   5.460   5.438
  368GLU    HG2 5720   2.461   5.496   5.471
  368GLU    HG3 5721   2.285   5.536   5.438
  368GLU     CD 5722   2.306   5.352   5.539
  368GLU    OE1 5723   2.234   5.254   5.502
  368GLU    OE2 5724   2.344   5.364   5.656
  368GLU      C 5725   2.638   5.361   5.332
  368GLU      O 5726   2.675   5.357   5.450
  369VAL      N 5727   2.710   5.409   5.230
  369VAL      H 5728   2.677   5.390   5.137
  369VAL     CA 5729   2.819   5.498   5.245
  369VAL     HA 5730   2.884   5.466   5.326
  369VAL     CB 5731   2.906   5.504   5.112
  369VAL     HB 5732   2.932   5.400   5.092
  369VAL    CG1 5733   2.828   5.554   4.988
  369VAL   HG11 5734   2.743   5.488   4.969
  369VAL   HG12 5735   2.792   5.655   5.006
  369VAL   HG13 5736   2.888   5.560   4.897
  369VAL    CG2 5737   3.023   5.590   5.139
  369VAL   HG21 5738   3.083   5.589   5.049
  369VAL   HG22 5739   2.985   5.691   5.151
  369VAL   HG23 5740   3.084   5.563   5.225
  369VAL      C 5741   2.769   5.632   5.280
  369VAL      O 5742   2.674   5.675   5.219
  370THR      N 5743   2.836   5.705   5.374
  370THR      H 5744   2.908   5.662   5.431
  370THR     CA 5745   2.811   5.849   5.392
  370THR     HA 5746   2.734   5.885   5.325
  370THR     CB 5747   2.753   5.875   5.536
  370THR     HB 5748   2.753   5.984   5.545
  370THR    CG2 5749   2.618   5.808   5.545
  370THR   HG21 5750   2.574   5.830   5.643
  370THR   HG22 5751   2.547   5.857   5.478
  370THR   HG23 5752   2.611   5.702   5.521
  370THR    OG1 5753   2.849   5.831   5.632
  370THR    HG1 5754   2.816   5.858   5.718
  370THR      C 5755   2.940   5.925   5.360
  370THR      O 5756   3.049   5.868   5.352
  371ILE      N 5757   2.925   6.055   5.333
  371ILE      H 5758   2.833   6.099   5.339
  371ILE     CA 5759   3.041   6.151   5.305
  371ILE     HA 5760   3.130   6.101   5.340
  371ILE     CB 5761   3.053   6.170   5.151
  371ILE     HB 5762   3.129   6.247   5.142
  371ILE    CG2 5763   3.107   6.044   5.092
  371ILE   HG21 5764   3.193   6.004   5.145
  371ILE   HG22 5765   3.035   5.963   5.081
  371ILE   HG23 5766   3.143   6.066   4.991
  371ILE    CG1 5767   2.932   6.239   5.091
  371ILE   HG12 5768   2.850   6.167   5.094
  371ILE   HG13 5769   2.909   6.336   5.137
  371ILE    CD1 5770   2.942   6.272   4.938
  371ILE   HD11 5771   3.015   6.347   4.906
  371ILE   HD12 5772   2.954   6.180   4.880
  371ILE   HD13 5773   2.843   6.299   4.900
  371ILE      C 5774   3.036   6.281   5.384
  371ILE      O 5775   2.933   6.330   5.423
  372ASN      N 5776   3.156   6.337   5.397
  372ASN      H 5777   3.233   6.294   5.346
  372ASN     CA 5778   3.189   6.454   5.480
  372ASN     HA 5779   3.103   6.481   5.541
  372ASN     CB 5780   3.308   6.406   5.565
  372ASN    HB2 5781   3.277   6.306   5.593
  372ASN    HB3 5782   3.393   6.404   5.497
  372ASN     CG 5783   3.321   6.483   5.697
  372ASN    OD1 5784   3.349   6.602   5.694
  372ASN    ND2 5785   3.324   6.410   5.803
  372ASN   HD21 5786   3.337   6.454   5.893
  372ASN   HD22 5787   3.320   6.309   5.803
  372ASN      C 5788   3.224   6.565   5.380
  372ASN      O 5789   3.274   6.539   5.267
  373PRO      N 5790   3.188   6.692   5.407
  373PRO     CD 5791   3.087   6.744   5.494
  373PRO    HD2 5792   3.121   6.735   5.597
  373PRO    HD3 5793   2.995   6.687   5.477
  373PRO     CG 5794   3.053   6.886   5.459
  373PRO    HG2 5795   3.016   6.943   5.543
  373PRO    HG3 5796   2.993   6.882   5.368
  373PRO     CB 5797   3.193   6.926   5.414
  373PRO    HB2 5798   3.262   6.934   5.498
  373PRO    HB3 5799   3.199   7.011   5.346
  373PRO     CA 5800   3.243   6.806   5.343
  373PRO     HA 5801   3.201   6.809   5.242
  373PRO      C 5802   3.400   6.806   5.336
  373PRO      O 5803   3.454   6.860   5.237
  374ASP      N 5804   3.471   6.738   5.431
  374ASP      H 5805   3.419   6.709   5.513
  374ASP     CA 5806   3.611   6.706   5.426
  374ASP     HA 5807   3.663   6.796   5.393
  374ASP     CB 5808   3.646   6.685   5.573
  374ASP    HB2 5809   3.604   6.763   5.635
  374ASP    HB3 5810   3.595   6.596   5.610
  374ASP     CG 5811   3.799   6.673   5.605
  374ASP    OD1 5812   3.882   6.738   5.539
  374ASP    OD2 5813   3.839   6.602   5.703
  374ASP      C 5814   3.640   6.590   5.330
  374ASP      O 5815   3.732   6.514   5.360
  375THR      N 5816   3.565   6.583   5.222
  375THR      H 5817   3.505   6.662   5.203
  375THR     CA 5818   3.552   6.479   5.124
  375THR     HA 5819   3.465   6.503   5.062
  375THR     CB 5820   3.675   6.488   5.030
  375THR     HB 5821   3.769   6.491   5.084
  375THR    CG2 5822   3.681   6.375   4.921
  375THR   HG21 5823   3.746   6.410   4.842
  375THR   HG22 5824   3.721   6.282   4.963
  375THR   HG23 5825   3.583   6.360   4.874
  375THR    OG1 5826   3.653   6.607   4.960
  375THR    HG1 5827   3.683   6.681   5.013
  375THR      C 5828   3.536   6.332   5.163
  375THR      O 5829   3.474   6.251   5.093
  376THR      N 5830   3.593   6.297   5.281
  376THR      H 5831   3.642   6.368   5.334
  376THR     CA 5832   3.605   6.158   5.328
  376THR     HA 5833   3.648   6.091   5.253
  376THR     CB 5834   3.708   6.148   5.444
  376THR     HB 5835   3.706   6.046   5.482
  376THR    CG2 5836   3.856   6.183   5.401
  376THR   HG21 5837   3.889   6.142   5.306
  376THR   HG22 5838   3.860   6.292   5.405
  376THR   HG23 5839   3.928   6.156   5.478
  376THR    OG1 5840   3.677   6.226   5.554
  376THR    HG1 5841   3.640   6.167   5.620
  376THR      C 5842   3.472   6.092   5.365
  376THR      O 5843   3.378   6.155   5.416
  377CYX      N 5844   3.471   5.962   5.347
  377CYX      H 5845   3.553   5.918   5.309
  377CYX     CA 5846   3.358   5.870   5.377
  377CYX     HA 5847   3.266   5.913   5.336
  377CYX     CB 5848   3.376   5.743   5.295
  377CYX    HB2 5849   3.474   5.698   5.306
  377CYX    HB3 5850   3.309   5.663   5.329
  377CYX     SG 5851   3.345   5.759   5.121
  377CYX      C 5852   3.342   5.848   5.526
  377CYX      O 5853   3.443   5.873   5.600
  378GLY      N 5854   3.229   5.795   5.568
  378GLY      H 5855   3.150   5.798   5.506
  378GLY     CA 5856   3.212   5.729   5.703
  378GLY    HA2 5857   3.306   5.730   5.758
  378GLY    HA3 5858   3.143   5.792   5.760
  378GLY      C 5859   3.139   5.589   5.681
  378GLY      O 5860   3.132   5.535   5.570
  379ASN      N 5861   3.068   5.544   5.790
  379ASN      H 5862   3.088   5.597   5.874
  379ASN     CA 5863   2.973   5.429   5.800
  379ASN     HA 5864   2.934   5.419   5.901
  379ASN     CB 5865   2.850   5.470   5.716
  379ASN    HB2 5866   2.837   5.576   5.697
  379ASN    HB3 5867   2.852   5.421   5.619
  379ASN     CG 5868   2.723   5.421   5.789
  379ASN    OD1 5869   2.715   5.379   5.905
  379ASN    ND2 5870   2.615   5.422   5.714
  379ASN   HD21 5871   2.522   5.408   5.752
  379ASN   HD22 5872   2.627   5.434   5.615
  379ASN      C 5873   3.047   5.298   5.758
  379ASN      O 5874   2.978   5.213   5.705
  380ASP      N 5875   3.177   5.273   5.801
  380ASP      H 5876   3.230   5.347   5.845
  380ASP     CA 5877   3.260   5.157   5.765
  380ASP     HA 5878   3.356   5.170   5.815
  380ASP     CB 5879   3.194   5.029   5.817
  380ASP    HB2 5880   3.098   5.020   5.766
  380ASP    HB3 5881   3.253   4.941   5.794
  380ASP     CG 5882   3.172   5.033   5.967
  380ASP    OD1 5883   3.057   5.063   6.005
  380ASP    OD2 5884   3.263   4.988   6.042
  380ASP      C 5885   3.301   5.148   5.618
  380ASP      O 5886   3.372   5.061   5.572
  381TRP      N 5887   3.254   5.246   5.535
  381TRP      H 5888   3.195   5.320   5.570
  381TRP     CA 5889   3.309   5.255   5.399
  381TRP     HA 5890   3.335   5.158   5.356
  381TRP     CB 5891   3.192   5.305   5.314
  381TRP    HB2 5892   3.153   5.396   5.359
  381TRP    HB3 5893   3.234   5.348   5.223
  381TRP     CG 5894   3.081   5.210   5.277
  381TRP    CD1 5895   2.958   5.212   5.337
  381TRP    HD1 5896   2.938   5.283   5.416
  381TRP    NE1 5897   2.878   5.108   5.294
  381TRP    HE1 5898   2.784   5.096   5.331
  381TRP    CE2 5899   2.940   5.036   5.192
  381TRP    CZ2 5900   2.905   4.928   5.108
  381TRP    HZ2 5901   2.805   4.890   5.123
  381TRP    CH2 5902   2.994   4.875   5.019
  381TRP    HH2 5903   2.967   4.790   4.958
  381TRP    CZ3 5904   3.118   4.936   5.005
  381TRP    HZ3 5905   3.184   4.888   4.934
  381TRP    CE3 5906   3.156   5.048   5.085
  381TRP    HE3 5907   3.255   5.091   5.080
  381TRP    CD2 5908   3.066   5.106   5.182
  381TRP      C 5909   3.432   5.347   5.402
  381TRP      O 5910   3.415   5.449   5.465
  382VAL      N 5911   3.547   5.314   5.339
  382VAL      H 5912   3.549   5.228   5.287
  382VAL     CA 5913   3.671   5.374   5.370
  382VAL     HA 5914   3.659   5.420   5.468
  382VAL     CB 5915   3.785   5.273   5.376
  382VAL     HB 5916   3.807   5.242   5.274
  382VAL    CG1 5917   3.911   5.334   5.437
  382VAL   HG11 5918   3.994   5.263   5.447
  382VAL   HG12 5919   3.949   5.415   5.376
  382VAL   HG13 5920   3.878   5.370   5.535
  382VAL    CG2 5921   3.760   5.145   5.467
  382VAL   HG21 5922   3.788   5.151   5.572
  382VAL   HG22 5923   3.661   5.102   5.453
  382VAL   HG23 5924   3.819   5.068   5.418
  382VAL      C 5925   3.708   5.485   5.268
  382VAL      O 5926   3.770   5.586   5.309
  383CYX      N 5927   3.677   5.464   5.142
  383CYX      H 5928   3.647   5.369   5.123
  383CYX     CA 5929   3.708   5.556   5.035
  383CYX     HA 5930   3.697   5.492   4.947
  383CYX     CB 5931   3.601   5.669   5.034
  383CYX    HB2 5932   3.617   5.726   5.125
  383CYX    HB3 5933   3.621   5.730   4.946
  383CYX     SG 5934   3.432   5.607   5.041
  383CYX      C 5935   3.850   5.612   5.036
  383CYX      O 5936   3.870   5.733   5.043
  384GLU      N 5937   3.953   5.530   5.021
  384GLU      H 5938   3.938   5.430   5.017
  384GLU     CA 5939   4.088   5.580   5.004
  384GLU     HA 5940   4.101   5.645   5.090
  384GLU     CB 5941   4.186   5.458   5.002
  384GLU    HB2 5942   4.173   5.422   4.900
  384GLU    HB3 5943   4.291   5.484   5.001
  384GLU     CG 5944   4.169   5.342   5.109
  384GLU    HG2 5945   4.269   5.300   5.112
  384GLU    HG3 5946   4.132   5.369   5.208
  384GLU     CD 5947   4.082   5.234   5.050
  384GLU    OE1 5948   3.958   5.246   5.058
  384GLU    OE2 5949   4.137   5.132   5.002
  384GLU      C 5950   4.102   5.661   4.868
  384GLU      O 5951   4.179   5.753   4.861
  385HIE      N 5952   4.011   5.644   4.771
  385HIE      H 5953   3.946   5.568   4.783
  385HIE     CA 5954   4.004   5.730   4.653
  385HIE     HA 5955   4.098   5.734   4.599
  385HIE     CB 5956   3.911   5.658   4.551
  385HIE    HB2 5957   3.918   5.700   4.451
  385HIE    HB3 5958   3.947   5.555   4.545
  385HIE     CG 5959   3.765   5.662   4.591
  385HIE    ND1 5960   3.705   5.612   4.710
  385HIE    CE1 5961   3.572   5.644   4.698
  385HIE    HE1 5962   3.498   5.605   4.766
  385HIE    NE2 5963   3.550   5.725   4.587
  385HIE    HE2 5964   3.460   5.759   4.557
  385HIE    CD2 5965   3.669   5.739   4.520
  385HIE    HD2 5966   3.685   5.776   4.420
  385HIE      C 5967   3.952   5.874   4.680
  385HIE      O 5968   3.960   5.955   4.588
  386ARG      N 5969   3.898   5.900   4.800
  386ARG      H 5970   3.888   5.816   4.855
  386ARG     CA 5971   3.865   6.031   4.865
  386ARG     HA 5972   3.854   6.112   4.793
  386ARG     CB 5973   3.728   6.009   4.935
  386ARG    HB2 5974   3.718   5.906   4.970
  386ARG    HB3 5975   3.725   6.077   5.020
  386ARG     CG 5976   3.616   6.021   4.831
  386ARG    HG2 5977   3.617   6.118   4.780
  386ARG    HG3 5978   3.629   5.959   4.742
  386ARG     CD 5979   3.479   5.989   4.881
  386ARG    HD2 5980   3.477   5.880   4.887
  386ARG    HD3 5981   3.458   6.035   4.978
  386ARG     NE 5982   3.370   6.032   4.786
  386ARG     HE 5983   3.334   5.974   4.712
  386ARG     CZ 5984   3.307   6.150   4.779
  386ARG    NH1 5985   3.340   6.245   4.861
  386ARG   HH11 5986   3.398   6.226   4.942
  386ARG   HH12 5987   3.272   6.315   4.885
  386ARG    NH2 5988   3.228   6.161   4.684
  386ARG   HH21 5989   3.210   6.080   4.627
  386ARG   HH22 5990   3.179   6.249   4.681
  386ARG      C 5991   3.975   6.091   4.959
  386ARG      O 5992   3.966   6.208   4.986
  387TRP      N 5993   4.074   6.017   5.001
  387TRP      H 5994   4.087   5.922   4.969
  387TRP     CA 5995   4.180   6.080   5.087
  387TRP     HA 5996   4.121   6.126   5.166
  387TRP     CB 5997   4.273   5.973   5.147
  387TRP    HB2 5998   4.343   5.939   5.070
  387TRP    HB3 5999   4.339   6.035   5.207
  387TRP     CG 6000   4.216   5.878   5.250
  387TRP    CD1 6001   4.099   5.881   5.316
  387TRP    HD1 6002   4.025   5.959   5.311
  387TRP    NE1 6003   4.080   5.764   5.381
  387TRP    HE1 6004   3.991   5.751   5.426
  387TRP    CE2 6005   4.190   5.681   5.380
  387TRP    CZ2 6006   4.221   5.562   5.452
  387TRP    HZ2 6007   4.154   5.517   5.524
  387TRP    CH2 6008   4.347   5.505   5.426
  387TRP    HH2 6009   4.386   5.418   5.476
  387TRP    CZ3 6010   4.434   5.574   5.338
  387TRP    HZ3 6011   4.528   5.529   5.310
  387TRP    CE3 6012   4.393   5.689   5.262
  387TRP    HE3 6013   4.466   5.731   5.195
  387TRP    CD2 6014   4.273   5.752   5.291
  387TRP      C 6015   4.254   6.186   5.010
  387TRP      O 6016   4.286   6.157   4.894
  388ARG      N 6017   4.280   6.305   5.066
  388ARG      H 6018   4.253   6.310   5.163
  388ARG     CA 6019   4.353   6.432   5.021
  388ARG     HA 6020   4.283   6.486   4.956
  388ARG     CB 6021   4.370   6.509   5.146
  388ARG    HB2 6022   4.271   6.525   5.190
  388ARG    HB3 6023   4.431   6.457   5.220
  388ARG     CG 6024   4.422   6.651   5.113
  388ARG    HG2 6025   4.519   6.647   5.063
  388ARG    HG3 6026   4.351   6.707   5.052
  388ARG     CD 6027   4.426   6.727   5.241
  388ARG    HD2 6028   4.426   6.835   5.228
  388ARG    HD3 6029   4.328   6.711   5.287
  388ARG     NE 6030   4.536   6.687   5.335
  388ARG     HE 6031   4.621   6.661   5.287
  388ARG     CZ 6032   4.527   6.659   5.458
  388ARG    NH1 6033   4.422   6.673   5.540
  388ARG   HH11 6034   4.332   6.698   5.503
  388ARG   HH12 6035   4.428   6.660   5.640
  388ARG    NH2 6036   4.629   6.614   5.520
  388ARG   HH21 6037   4.710   6.578   5.472
  388ARG   HH22 6038   4.626   6.608   5.621
  388ARG      C 6039   4.478   6.401   4.944
  388ARG      O 6040   4.494   6.425   4.826
  389GLN      N 6041   4.556   6.318   5.010
  389GLN      H 6042   4.527   6.295   5.104
  389GLN     CA 6043   4.689   6.273   4.973
  389GLN     HA 6044   4.750   6.359   4.946
  389GLN     CB 6045   4.757   6.196   5.087
  389GLN    HB2 6046   4.703   6.102   5.085
  389GLN    HB3 6047   4.853   6.156   5.055
  389GLN     CG 6048   4.765   6.250   5.229
  389GLN    HG2 6049   4.841   6.187   5.277
  389GLN    HG3 6050   4.807   6.350   5.232
  389GLN     CD 6051   4.640   6.257   5.310
  389GLN    OE1 6052   4.536   6.206   5.277
  389GLN    NE2 6053   4.652   6.296   5.434
  389GLN   HE21 6054   4.566   6.314   5.484
  389GLN   HE22 6055   4.741   6.328   5.468
  389GLN      C 6056   4.697   6.175   4.854
  389GLN      O 6057   4.807   6.133   4.812
  390ILE      N 6058   4.583   6.118   4.823
  390ILE      H 6059   4.507   6.159   4.874
  390ILE     CA 6060   4.556   6.042   4.699
  390ILE     HA 6061   4.651   6.016   4.653
  390ILE     CB 6062   4.485   5.909   4.731
  390ILE     HB 6063   4.382   5.934   4.760
  390ILE    CG2 6064   4.467   5.836   4.591
  390ILE   HG21 6065   4.405   5.896   4.525
  390ILE   HG22 6066   4.570   5.834   4.554
  390ILE   HG23 6067   4.418   5.740   4.602
  390ILE    CG1 6068   4.563   5.830   4.831
  390ILE   HG12 6069   4.663   5.809   4.793
  390ILE   HG13 6070   4.571   5.892   4.921
  390ILE    CD1 6071   4.494   5.706   4.881
  390ILE   HD11 6072   4.469   5.631   4.806
  390ILE   HD12 6073   4.556   5.662   4.959
  390ILE   HD13 6074   4.405   5.739   4.935
  390ILE      C 6075   4.491   6.128   4.588
  390ILE      O 6076   4.537   6.134   4.472
  391ARG      N 6077   4.379   6.188   4.628
  391ARG      H 6078   4.363   6.195   4.728
  391ARG     CA 6079   4.281   6.243   4.531
  391ARG     HA 6080   4.258   6.157   4.469
  391ARG     CB 6081   4.154   6.300   4.602
  391ARG    HB2 6082   4.078   6.335   4.534
  391ARG    HB3 6083   4.104   6.223   4.662
  391ARG     CG 6084   4.177   6.421   4.704
  391ARG    HG2 6085   4.248   6.392   4.782
  391ARG    HG3 6086   4.219   6.504   4.648
  391ARG     CD 6087   4.048   6.468   4.774
  391ARG    HD2 6088   3.975   6.496   4.698
  391ARG    HD3 6089   4.014   6.377   4.824
  391ARG     NE 6090   4.071   6.587   4.861
  391ARG     HE 6091   4.110   6.670   4.819
  391ARG     CZ 6092   4.049   6.594   4.988
  391ARG    NH1 6093   4.009   6.489   5.055
  391ARG   HH11 6094   4.004   6.403   5.001
  391ARG   HH12 6095   4.012   6.493   5.155
  391ARG    NH2 6096   4.056   6.707   5.056
  391ARG   HH21 6097   4.068   6.795   5.009
  391ARG   HH22 6098   4.017   6.710   5.149
  391ARG      C 6099   4.343   6.352   4.445
  391ARG      O 6100   4.313   6.352   4.325
  392ASN      N 6101   4.440   6.427   4.499
  392ASN      H 6102   4.448   6.425   4.600
  392ASN     CA 6103   4.518   6.516   4.415
  392ASN     HA 6104   4.461   6.538   4.325
  392ASN     CB 6105   4.558   6.647   4.487
  392ASN    HB2 6106   4.640   6.636   4.558
  392ASN    HB3 6107   4.601   6.713   4.411
  392ASN     CG 6108   4.428   6.702   4.551
  392ASN    OD1 6109   4.311   6.706   4.501
  392ASN    ND2 6110   4.441   6.736   4.673
  392ASN   HD21 6111   4.355   6.755   4.721
  392ASN   HD22 6112   4.528   6.729   4.724
  392ASN      C 6113   4.634   6.454   4.338
  392ASN      O 6114   4.689   6.512   4.247
  393MET      N 6115   4.691   6.340   4.383
  393MET      H 6116   4.637   6.290   4.452
  393MET     CA 6117   4.793   6.266   4.307
  393MET     HA 6118   4.868   6.336   4.271
  393MET     CB 6119   4.867   6.164   4.397
  393MET    HB2 6120   4.794   6.099   4.445
  393MET    HB3 6121   4.933   6.096   4.343
  393MET     CG 6122   4.953   6.232   4.505
  393MET    HG2 6123   4.890   6.287   4.575
  393MET    HG3 6124   5.015   6.158   4.554
  393MET     SD 6125   5.082   6.345   4.444
  393MET     CE 6126   5.166   6.236   4.329
  393MET    HE1 6127   5.267   6.271   4.306
  393MET    HE2 6128   5.182   6.139   4.376
  393MET    HE3 6129   5.114   6.238   4.233
  393MET      C 6130   4.732   6.198   4.177
  393MET      O 6131   4.795   6.184   4.070
  394VAL      N 6132   4.601   6.168   4.186
  394VAL      H 6133   4.558   6.171   4.277
  394VAL     CA 6134   4.524   6.138   4.061
  394VAL     HA 6135   4.577   6.052   4.020
  394VAL     CB 6136   4.372   6.099   4.089
  394VAL     HB 6137   4.327   6.193   4.118
  394VAL    CG1 6138   4.302   6.050   3.962
  394VAL   HG11 6139   4.310   6.137   3.895
  394VAL   HG12 6140   4.338   5.954   3.927
  394VAL   HG13 6141   4.201   6.028   3.996
  394VAL    CG2 6142   4.360   6.004   4.210
  394VAL   HG21 6143   4.425   5.917   4.200
  394VAL   HG22 6144   4.380   6.032   4.313
  394VAL   HG23 6145   4.258   5.967   4.207
  394VAL      C 6146   4.539   6.244   3.955
  394VAL      O 6147   4.590   6.219   3.848
  395ILE      N 6148   4.517   6.370   3.995
  395ILE      H 6149   4.482   6.373   4.089
  395ILE     CA 6150   4.529   6.496   3.918
  395ILE     HA 6151   4.468   6.479   3.829
  395ILE     CB 6152   4.472   6.622   3.988
  395ILE     HB 6153   4.538   6.636   4.074
  395ILE    CG2 6154   4.479   6.756   3.911
  395ILE   HG21 6155   4.489   6.844   3.975
  395ILE   HG22 6156   4.573   6.757   3.856
  395ILE   HG23 6157   4.403   6.773   3.835
  395ILE    CG1 6158   4.333   6.596   4.042
  395ILE   HG12 6159   4.261   6.576   3.962
  395ILE   HG13 6160   4.342   6.505   4.102
  395ILE    CD1 6161   4.282   6.703   4.138
  395ILE   HD11 6162   4.182   6.677   4.174
  395ILE   HD12 6163   4.353   6.718   4.219
  395ILE   HD13 6164   4.280   6.803   4.095
  395ILE      C 6165   4.676   6.520   3.860
  395ILE      O 6166   4.698   6.558   3.747
  396PHE      N 6167   4.774   6.511   3.946
  396PHE      H 6168   4.755   6.491   4.043
  396PHE     CA 6169   4.914   6.527   3.914
  396PHE     HA 6170   4.935   6.629   3.883
  396PHE     CB 6171   4.998   6.496   4.041
  396PHE    HB2 6172   4.967   6.569   4.116
  396PHE    HB3 6173   4.972   6.398   4.080
  396PHE     CG 6174   5.149   6.497   4.036
  396PHE    CD1 6175   5.224   6.390   3.979
  396PHE    HD1 6176   5.171   6.309   3.931
  396PHE    CE1 6177   5.361   6.389   3.994
  396PHE    HE1 6178   5.414   6.311   3.942
  396PHE     CZ 6179   5.427   6.490   4.062
  396PHE     HZ 6180   5.532   6.476   4.080
  396PHE    CE2 6181   5.352   6.592   4.120
  396PHE    HE2 6182   5.399   6.668   4.181
  396PHE    CD2 6183   5.213   6.588   4.117
  396PHE    HD2 6184   5.155   6.662   4.170
  396PHE      C 6185   4.962   6.428   3.800
  396PHE      O 6186   5.037   6.464   3.707
  397ARG      N 6187   4.908   6.308   3.803
  397ARG      H 6188   4.862   6.278   3.887
  397ARG     CA 6189   4.940   6.202   3.709
  397ARG     HA 6190   5.047   6.215   3.698
  397ARG     CB 6191   4.905   6.064   3.767
  397ARG    HB2 6192   4.945   6.065   3.869
  397ARG    HB3 6193   4.797   6.052   3.758
  397ARG     CG 6194   4.973   5.957   3.681
  397ARG    HG2 6195   4.932   5.946   3.580
  397ARG    HG3 6196   5.080   5.975   3.667
  397ARG     CD 6197   4.946   5.829   3.756
  397ARG    HD2 6198   4.962   5.841   3.863
  397ARG    HD3 6199   4.845   5.797   3.731
  397ARG     NE 6200   5.021   5.719   3.702
  397ARG     HE 6201   4.985   5.677   3.617
  397ARG     CZ 6202   5.153   5.694   3.701
  397ARG    NH1 6203   5.237   5.765   3.767
  397ARG   HH11 6204   5.209   5.855   3.802
  397ARG   HH12 6205   5.335   5.743   3.774
  397ARG    NH2 6206   5.196   5.597   3.625
  397ARG   HH21 6207   5.139   5.538   3.566
  397ARG   HH22 6208   5.296   5.583   3.620
  397ARG      C 6209   4.877   6.238   3.574
  397ARG      O 6210   4.930   6.213   3.464
  398ASN      N 6211   4.769   6.311   3.568
  398ASN      H 6212   4.746   6.354   3.656
  398ASN     CA 6213   4.710   6.373   3.446
  398ASN     HA 6214   4.695   6.293   3.373
  398ASN     CB 6215   4.565   6.409   3.483
  398ASN    HB2 6216   4.565   6.484   3.561
  398ASN    HB3 6217   4.518   6.463   3.401
  398ASN     CG 6218   4.471   6.291   3.511
  398ASN    OD1 6219   4.489   6.174   3.475
  398ASN    ND2 6220   4.364   6.315   3.586
  398ASN   HD21 6221   4.303   6.236   3.605
  398ASN   HD22 6222   4.359   6.405   3.631
  398ASN      C 6223   4.789   6.485   3.378
  398ASN      O 6224   4.811   6.491   3.261
  399VAL      N 6225   4.835   6.583   3.459
  399VAL      H 6226   4.818   6.578   3.559
  399VAL     CA 6227   4.914   6.696   3.420
  399VAL     HA 6228   4.873   6.747   3.333
  399VAL     CB 6229   4.921   6.792   3.541
  399VAL     HB 6230   4.953   6.749   3.636
  399VAL    CG1 6231   5.023   6.906   3.524
  399VAL   HG11 6232   5.002   6.962   3.433
  399VAL   HG12 6233   5.031   6.977   3.607
  399VAL   HG13 6234   5.120   6.857   3.523
  399VAL    CG2 6235   4.781   6.860   3.560
  399VAL   HG21 6236   4.744   6.905   3.468
  399VAL   HG22 6237   4.708   6.785   3.590
  399VAL   HG23 6238   4.776   6.925   3.647
  399VAL      C 6239   5.058   6.653   3.384
  399VAL      O 6240   5.105   6.707   3.283
  400VAL      N 6241   5.122   6.553   3.449
  400VAL      H 6242   5.083   6.518   3.536
  400VAL     CA 6243   5.262   6.505   3.412
  400VAL     HA 6244   5.313   6.588   3.364
  400VAL     CB 6245   5.350   6.501   3.531
  400VAL     HB 6246   5.448   6.499   3.484
  400VAL    CG1 6247   5.330   6.627   3.614
  400VAL   HG11 6248   5.420   6.643   3.674
  400VAL   HG12 6249   5.326   6.716   3.552
  400VAL   HG13 6250   5.244   6.628   3.681
  400VAL    CG2 6251   5.337   6.375   3.615
  400VAL   HG21 6252   5.233   6.343   3.624
  400VAL   HG22 6253   5.393   6.294   3.568
  400VAL   HG23 6254   5.373   6.393   3.717
  400VAL      C 6255   5.268   6.383   3.320
  400VAL      O 6256   5.374   6.312   3.314
  401ASP      N 6257   5.162   6.350   3.244
  401ASP      H 6258   5.082   6.412   3.242
  401ASP     CA 6259   5.160   6.235   3.154
  401ASP     HA 6260   5.200   6.150   3.209
  401ASP     CB 6261   5.018   6.207   3.100
  401ASP    HB2 6262   4.955   6.185   3.186
  401ASP    HB3 6263   4.984   6.297   3.048
  401ASP     CG 6264   5.014   6.087   3.010
  401ASP    OD1 6265   4.977   6.101   2.897
  401ASP    OD2 6266   5.065   5.976   3.045
  401ASP      C 6267   5.269   6.249   3.043
  401ASP      O 6268   5.297   6.355   2.985
  402GLY      N 6269   5.337   6.137   3.009
  402GLY      H 6270   5.318   6.052   3.060
  402GLY     CA 6271   5.450   6.127   2.918
  402GLY    HA2 6272   5.462   6.020   2.905
  402GLY    HA3 6273   5.436   6.179   2.823
  402GLY      C 6274   5.579   6.193   2.974
  402GLY      O 6275   5.685   6.181   2.910
  403GLN      N 6276   5.579   6.256   3.089
  403GLN      H 6277   5.494   6.247   3.144
  403GLN     CA 6278   5.698   6.340   3.131
  403GLN     HA 6279   5.743   6.383   3.042
  403GLN     CB 6280   5.647   6.455   3.219
  403GLN    HB2 6281   5.569   6.422   3.288
  403GLN    HB3 6282   5.731   6.484   3.282
  403GLN     CG 6283   5.594   6.578   3.140
  403GLN    HG2 6284   5.539   6.540   3.054
  403GLN    HG3 6285   5.523   6.632   3.202
  403GLN     CD 6286   5.692   6.682   3.086
  403GLN    OE1 6287   5.720   6.783   3.147
  403GLN    NE2 6288   5.756   6.660   2.979
  403GLN   HE21 6289   5.843   6.710   2.965
  403GLN   HE22 6290   5.721   6.588   2.917
  403GLN      C 6291   5.807   6.246   3.196
  403GLN      O 6292   5.777   6.148   3.268
  404PRO      N 6293   5.938   6.268   3.163
  404PRO     CD 6294   5.999   6.376   3.085
  404PRO    HD2 6295   5.979   6.475   3.127
  404PRO    HD3 6296   5.964   6.357   2.983
  404PRO     CG 6297   6.151   6.356   3.083
  404PRO    HG2 6298   6.196   6.412   3.165
  404PRO    HG3 6299   6.199   6.394   2.993
  404PRO     CB 6300   6.171   6.207   3.116
  404PRO    HB2 6301   6.261   6.192   3.177
  404PRO    HB3 6302   6.181   6.153   3.022
  404PRO     CA 6303   6.045   6.169   3.199
  404PRO     HA 6304   6.020   6.069   3.165
  404PRO      C 6305   6.072   6.161   3.354
  404PRO      O 6306   6.048   6.259   3.422
  405PHE      N 6307   6.144   6.058   3.400
  405PHE      H 6308   6.171   5.983   3.338
  405PHE     CA 6309   6.202   6.058   3.531
  405PHE     HA 6310   6.135   6.107   3.602
  405PHE     CB 6311   6.240   5.914   3.575
  405PHE    HB2 6312   6.150   5.858   3.550
  405PHE    HB3 6313   6.317   5.871   3.512
  405PHE     CG 6314   6.281   5.901   3.716
  405PHE    CD1 6315   6.180   5.888   3.820
  405PHE    HD1 6316   6.078   5.899   3.786
  405PHE    CE1 6317   6.219   5.867   3.948
  405PHE    HE1 6318   6.147   5.858   4.029
  405PHE     CZ 6319   6.355   5.848   3.983
  405PHE     HZ 6320   6.383   5.823   4.084
  405PHE    CE2 6321   6.452   5.871   3.883
  405PHE    HE2 6322   6.556   5.853   3.909
  405PHE    CD2 6323   6.413   5.895   3.756
  405PHE    HD2 6324   6.481   5.900   3.672
  405PHE      C 6325   6.326   6.151   3.541
  405PHE      O 6326   6.412   6.153   3.452
  406THR      N 6327   6.324   6.254   3.626
  406THR      H 6328   6.240   6.266   3.682
  406THR     CA 6329   6.408   6.373   3.623
  406THR     HA 6330   6.500   6.349   3.569
  406THR     CB 6331   6.345   6.491   3.540
  406THR     HB 6332   6.293   6.565   3.600
  406THR    CG2 6333   6.445   6.569   3.457
  406THR   HG21 6334   6.403   6.657   3.409
  406THR   HG22 6335   6.514   6.610   3.531
  406THR   HG23 6336   6.490   6.497   3.390
  406THR    OG1 6337   6.256   6.446   3.448
  406THR    HG1 6338   6.200   6.374   3.477
  406THR      C 6339   6.446   6.420   3.764
  406THR      O 6340   6.377   6.382   3.861
  407ASN      N 6341   6.555   6.500   3.785
  407ASN      H 6342   6.623   6.513   3.712
  407ASN     CA 6343   6.585   6.569   3.907
  407ASN     HA 6344   6.683   6.612   3.884
  407ASN     CB 6345   6.486   6.688   3.921
  407ASN    HB2 6346   6.387   6.645   3.931
  407ASN    HB3 6347   6.499   6.747   4.011
  407ASN     CG 6348   6.503   6.787   3.807
  407ASN    OD1 6349   6.417   6.816   3.724
  407ASN    ND2 6350   6.626   6.832   3.796
  407ASN   HD21 6351   6.653   6.900   3.726
  407ASN   HD22 6352   6.696   6.807   3.865
  407ASN      C 6353   6.599   6.487   4.040
  407ASN      O 6354   6.550   6.530   4.149
  408TRP      N 6355   6.679   6.380   4.040
  408TRP      H 6356   6.728   6.360   3.954
  408TRP     CA 6357   6.695   6.291   4.154
  408TRP     HA 6358   6.594   6.257   4.180
  408TRP     CB 6359   6.772   6.161   4.109
  408TRP    HB2 6360   6.716   6.104   4.035
  408TRP    HB3 6361   6.870   6.194   4.075
  408TRP     CG 6362   6.793   6.061   4.218
  408TRP    CD1 6363   6.902   6.036   4.292
  408TRP    HD1 6364   6.996   6.088   4.286
  408TRP    NE1 6365   6.881   5.938   4.389
  408TRP    HE1 6366   6.946   5.918   4.464
  408TRP    CE2 6367   6.755   5.894   4.386
  408TRP    CZ2 6368   6.690   5.802   4.468
  408TRP    HZ2 6369   6.742   5.749   4.547
  408TRP    CH2 6370   6.553   5.783   4.441
  408TRP    HH2 6371   6.488   5.708   4.486
  408TRP    CZ3 6372   6.489   5.857   4.341
  408TRP    HZ3 6373   6.383   5.844   4.326
  408TRP    CE3 6374   6.555   5.949   4.258
  408TRP    HE3 6375   6.496   6.008   4.190
  408TRP    CD2 6376   6.692   5.969   4.274
  408TRP      C 6377   6.762   6.341   4.278
  408TRP      O 6378   6.860   6.413   4.270
  409TYR      N 6379   6.709   6.313   4.398
  409TYR      H 6380   6.631   6.249   4.405
  409TYR     CA 6381   6.790   6.317   4.519
  409TYR     HA 6382   6.895   6.319   4.489
  409TYR     CB 6383   6.748   6.440   4.602
  409TYR    HB2 6384   6.776   6.529   4.547
  409TYR    HB3 6385   6.640   6.444   4.621
  409TYR     CG 6386   6.811   6.453   4.740
  409TYR    CD1 6387   6.942   6.505   4.750
  409TYR    HD1 6388   6.999   6.532   4.662
  409TYR    CE1 6389   7.015   6.510   4.873
  409TYR    HE1 6390   7.117   6.546   4.879
  409TYR     CZ 6391   6.942   6.476   4.989
  409TYR     OH 6392   6.987   6.493   5.117
  409TYR     HH 6393   7.077   6.524   5.118
  409TYR    CE2 6394   6.807   6.432   4.980
  409TYR    HE2 6395   6.759   6.411   5.074
  409TYR    CD2 6396   6.744   6.414   4.856
  409TYR    HD2 6397   6.646   6.370   4.851
  409TYR      C 6398   6.768   6.197   4.608
  409TYR      O 6399   6.657   6.136   4.611
  410ASP      N 6400   6.879   6.156   4.678
  410ASP      H 6401   6.969   6.199   4.665
  410ASP     CA 6402   6.871   6.081   4.798
  410ASP     HA 6403   6.768   6.095   4.830
  410ASP     CB 6404   6.886   5.930   4.776
  410ASP    HB2 6405   6.862   5.894   4.876
  410ASP    HB3 6406   6.809   5.899   4.706
  410ASP     CG 6407   7.021   5.879   4.724
  410ASP    OD1 6408   7.094   5.815   4.808
  410ASP    OD2 6409   7.056   5.901   4.610
  410ASP      C 6410   6.963   6.124   4.911
  410ASP      O 6411   7.069   6.187   4.886
  411ASN      N 6412   6.929   6.105   5.037
  411ASN      H 6413   6.844   6.052   5.048
  411ASN     CA 6414   7.027   6.117   5.145
  411ASN     HA 6415   7.091   6.201   5.118
  411ASN     CB 6416   6.958   6.158   5.269
  411ASN    HB2 6417   7.031   6.196   5.341
  411ASN    HB3 6418   6.891   6.242   5.253
  411ASN     CG 6419   6.876   6.058   5.340
  411ASN    OD1 6420   6.851   5.949   5.292
  411ASN    ND2 6421   6.817   6.090   5.448
  411ASN   HD21 6422   6.777   6.014   5.501
  411ASN   HD22 6423   6.818   6.180   5.494
  411ASN      C 6424   7.123   6.006   5.160
  411ASN      O 6425   7.202   6.009   5.257
  412GLY      N 6426   7.128   5.906   5.079
  412GLY      H 6427   7.067   5.906   4.999
  412GLY     CA 6428   7.200   5.777   5.107
  412GLY    HA2 6429   7.230   5.735   5.011
  412GLY    HA3 6430   7.290   5.809   5.159
  412GLY      C 6431   7.114   5.678   5.188
  412GLY      O 6432   7.161   5.564   5.205
  413SER      N 6433   6.992   5.708   5.232
  413SER      H 6434   6.962   5.805   5.229
  413SER     CA 6435   6.904   5.608   5.298
  413SER     HA 6436   6.925   5.509   5.259
  413SER     CB 6437   6.935   5.611   5.446
  413SER    HB2 6438   6.858   5.560   5.505
  413SER    HB3 6439   7.024   5.554   5.475
  413SER     OG 6440   6.933   5.731   5.498
  413SER     HG 6441   6.917   5.711   5.590
  413SER      C 6442   6.755   5.629   5.276
  413SER      O 6443   6.701   5.557   5.197
  414ASN      N 6444   6.679   5.724   5.337
  414ASN      H 6445   6.724   5.791   5.398
  414ASN     CA 6446   6.532   5.728   5.355
  414ASN     HA 6447   6.487   5.667   5.276
  414ASN     CB 6448   6.496   5.660   5.493
  414ASN    HB2 6449   6.581   5.683   5.558
  414ASN    HB3 6450   6.401   5.697   5.534
  414ASN     CG 6451   6.479   5.503   5.482
  414ASN    OD1 6452   6.437   5.444   5.385
  414ASN    ND2 6453   6.499   5.440   5.592
  414ASN   HD21 6454   6.510   5.340   5.604
  414ASN   HD22 6455   6.524   5.495   5.672
  414ASN      C 6456   6.475   5.867   5.332
  414ASN      O 6457   6.366   5.890   5.388
  415GLN      N 6458   6.541   5.958   5.262
  415GLN      H 6459   6.622   5.940   5.205
  415GLN     CA 6460   6.486   6.094   5.232
  415GLN     HA 6461   6.377   6.088   5.240
  415GLN     CB 6462   6.545   6.199   5.319
  415GLN    HB2 6463   6.651   6.208   5.294
  415GLN    HB3 6464   6.498   6.293   5.291
  415GLN     CG 6465   6.508   6.181   5.468
  415GLN    HG2 6466   6.400   6.188   5.479
  415GLN    HG3 6467   6.543   6.084   5.504
  415GLN     CD 6468   6.576   6.280   5.565
  415GLN    OE1 6469   6.686   6.317   5.537
  415GLN    NE2 6470   6.514   6.320   5.677
  415GLN   HE21 6471   6.560   6.391   5.731
  415GLN   HE22 6472   6.432   6.268   5.705
  415GLN      C 6473   6.512   6.128   5.081
  415GLN      O 6474   6.629   6.114   5.040
  416VAL      N 6475   6.404   6.160   5.010
  416VAL      H 6476   6.315   6.171   5.057
  416VAL     CA 6477   6.411   6.136   4.864
  416VAL     HA 6478   6.517   6.153   4.844
  416VAL     CB 6479   6.370   5.995   4.818
  416VAL     HB 6480   6.273   5.971   4.861
  416VAL    CG1 6481   6.357   5.968   4.666
  416VAL   HG11 6482   6.346   5.861   4.647
  416VAL   HG12 6483   6.272   6.018   4.620
  416VAL   HG13 6484   6.445   6.006   4.615
  416VAL    CG2 6485   6.479   5.894   4.875
  416VAL   HG21 6486   6.493   5.888   4.983
  416VAL   HG22 6487   6.468   5.792   4.839
  416VAL   HG23 6488   6.574   5.920   4.828
  416VAL      C 6489   6.348   6.246   4.777
  416VAL      O 6490   6.255   6.309   4.824
  417ALA      N 6491   6.393   6.275   4.653
  417ALA      H 6492   6.477   6.224   4.627
  417ALA     CA 6493   6.313   6.344   4.555
  417ALA     HA 6494   6.211   6.320   4.584
  417ALA     CB 6495   6.323   6.496   4.584
  417ALA    HB1 6496   6.304   6.509   4.690
  417ALA    HB2 6497   6.424   6.525   4.554
  417ALA    HB3 6498   6.247   6.545   4.523
  417ALA      C 6499   6.331   6.306   4.407
  417ALA      O 6500   6.434   6.258   4.370
  418PHE      N 6501   6.222   6.331   4.331
  418PHE      H 6502   6.139   6.369   4.375
  418PHE     CA 6503   6.235   6.337   4.179
  418PHE     HA 6504   6.327   6.388   4.150
  418PHE     CB 6505   6.236   6.197   4.125
  418PHE    HB2 6506   6.254   6.204   4.018
  418PHE    HB3 6507   6.324   6.150   4.168
  418PHE     CG 6508   6.114   6.110   4.157
  418PHE    CD1 6509   6.006   6.107   4.064
  418PHE    HD1 6510   6.004   6.171   3.977
  418PHE    CE1 6511   5.898   6.021   4.089
  418PHE    HE1 6512   5.815   6.004   4.021
  418PHE     CZ 6513   5.899   5.934   4.197
  418PHE     HZ 6514   5.817   5.864   4.202
  418PHE    CE2 6515   6.007   5.935   4.289
  418PHE    HE2 6516   6.000   5.876   4.379
  418PHE    CD2 6517   6.114   6.024   4.268
  418PHE    HD2 6518   6.203   6.033   4.329
  418PHE      C 6519   6.125   6.411   4.107
  418PHE      O 6520   6.015   6.441   4.155
  419GLY      N 6521   6.156   6.459   3.983
  419GLY      H 6522   6.243   6.417   3.953
  419GLY     CA 6523   6.074   6.541   3.898
  419GLY    HA2 6524   5.990   6.589   3.948
  419GLY    HA3 6525   6.134   6.621   3.855
  419GLY      C 6526   6.015   6.465   3.780
  419GLY      O 6527   6.061   6.357   3.742
  420ARG      N 6528   5.922   6.528   3.707
  420ARG      H 6529   5.907   6.621   3.742
  420ARG     CA 6530   5.866   6.482   3.582
  420ARG     HA 6531   5.916   6.391   3.548
  420ARG     CB 6532   5.714   6.448   3.608
  420ARG    HB2 6533   5.662   6.535   3.650
  420ARG    HB3 6534   5.660   6.418   3.519
  420ARG     CG 6535   5.700   6.325   3.710
  420ARG    HG2 6536   5.756   6.346   3.801
  420ARG    HG3 6537   5.593   6.311   3.725
  420ARG     CD 6538   5.761   6.195   3.665
  420ARG    HD2 6539   5.866   6.198   3.635
  420ARG    HD3 6540   5.740   6.123   3.744
  420ARG     NE 6541   5.699   6.153   3.538
  420ARG     HE 6542   5.750   6.182   3.456
  420ARG     CZ 6543   5.583   6.094   3.518
  420ARG    NH1 6544   5.511   6.058   3.616
  420ARG   HH11 6545   5.537   6.081   3.712
  420ARG   HH12 6546   5.432   5.996   3.600
  420ARG    NH2 6547   5.536   6.057   3.402
  420ARG   HH21 6548   5.585   6.082   3.317
  420ARG   HH22 6549   5.448   6.009   3.389
  420ARG      C 6550   5.883   6.591   3.474
  420ARG      O 6551   5.794   6.680   3.463
  421GLY      N 6552   5.982   6.581   3.389
  421GLY      H 6553   6.051   6.509   3.405
  421GLY     CA 6554   6.022   6.675   3.290
  421GLY    HA2 6555   6.120   6.642   3.253
  421GLY    HA3 6556   5.938   6.691   3.223
  421GLY      C 6557   6.029   6.814   3.349
  421GLY      O 6558   6.123   6.840   3.427
  422ASN      N 6559   5.937   6.903   3.307
  422ASN      H 6560   5.874   6.875   3.233
  422ASN     CA 6561   5.924   7.040   3.352
  422ASN     HA 6562   5.983   7.068   3.440
  422ASN     CB 6563   5.987   7.132   3.240
  422ASN    HB2 6564   5.933   7.113   3.147
  422ASN    HB3 6565   5.981   7.237   3.268
  422ASN     CG 6566   6.130   7.096   3.209
  422ASN    OD1 6567   6.159   7.030   3.111
  422ASN    ND2 6568   6.226   7.125   3.297
  422ASN   HD21 6569   6.310   7.069   3.288
  422ASN   HD22 6570   6.204   7.163   3.388
  422ASN      C 6571   5.785   7.081   3.409
  422ASN      O 6572   5.758   7.201   3.417
  423ARG      N 6573   5.697   6.991   3.451
  423ARG      H 6574   5.736   6.899   3.461
  423ARG     CA 6575   5.554   7.011   3.498
  423ARG     HA 6576   5.541   7.120   3.495
  423ARG     CB 6577   5.450   6.969   3.387
  423ARG    HB2 6578   5.474   6.867   3.356
  423ARG    HB3 6579   5.352   6.962   3.435
  423ARG     CG 6580   5.452   7.045   3.257
  423ARG    HG2 6581   5.383   7.129   3.271
  423ARG    HG3 6582   5.547   7.089   3.227
  423ARG     CD 6583   5.398   6.966   3.131
  423ARG    HD2 6584   5.403   7.034   3.046
  423ARG    HD3 6585   5.472   6.889   3.110
  423ARG     NE 6586   5.261   6.917   3.129
  423ARG     HE 6587   5.256   6.820   3.157
  423ARG     CZ 6588   5.147   6.979   3.109
  423ARG    NH1 6589   5.143   7.100   3.054
  423ARG   HH11 6590   5.230   7.150   3.056
  423ARG   HH12 6591   5.054   7.147   3.049
  423ARG    NH2 6592   5.029   6.924   3.123
  423ARG   HH21 6593   5.023   6.827   3.151
  423ARG   HH22 6594   4.948   6.973   3.089
  423ARG      C 6595   5.514   6.966   3.638
  423ARG      O 6596   5.402   7.004   3.684
  424GLY      N 6597   5.590   6.893   3.715
  424GLY      H 6598   5.684   6.876   3.681
  424GLY     CA 6599   5.573   6.867   3.861
  424GLY    HA2 6600   5.570   6.962   3.913
  424GLY    HA3 6601   5.473   6.832   3.886
  424GLY      C 6602   5.687   6.793   3.930
  424GLY      O 6603   5.762   6.724   3.863
  425PHE      N 6604   5.694   6.795   4.067
  425PHE      H 6605   5.613   6.845   4.101
  425PHE     CA 6606   5.801   6.745   4.161
  425PHE     HA 6607   5.857   6.666   4.112
  425PHE     CB 6608   5.890   6.864   4.200
  425PHE    HB2 6609   5.923   6.907   4.106
  425PHE    HB3 6610   5.821   6.934   4.248
  425PHE     CG 6611   6.009   6.840   4.285
  425PHE    CD1 6612   6.130   6.789   4.227
  425PHE    HD1 6613   6.142   6.778   4.120
  425PHE    CE1 6614   6.239   6.767   4.310
  425PHE    HE1 6615   6.333   6.727   4.275
  425PHE     CZ 6616   6.237   6.805   4.448
  425PHE     HZ 6617   6.322   6.801   4.515
  425PHE    CE2 6618   6.115   6.844   4.503
  425PHE    HE2 6619   6.103   6.882   4.603
  425PHE    CD2 6620   6.002   6.863   4.425
  425PHE    HD2 6621   5.921   6.922   4.464
  425PHE      C 6622   5.738   6.671   4.279
  425PHE      O 6623   5.629   6.704   4.328
  426ILE      N 6624   5.815   6.582   4.344
  426ILE      H 6625   5.908   6.568   4.307
  426ILE     CA 6626   5.774   6.510   4.467
  426ILE     HA 6627   5.720   6.587   4.522
  426ILE     CB 6628   5.694   6.384   4.422
  426ILE     HB 6629   5.627   6.407   4.340
  426ILE    CG2 6630   5.784   6.273   4.363
  426ILE   HG21 6631   5.867   6.241   4.425
  426ILE   HG22 6632   5.717   6.188   4.354
  426ILE   HG23 6633   5.817   6.284   4.259
  426ILE    CG1 6634   5.603   6.336   4.536
  426ILE   HG12 6635   5.657   6.305   4.625
  426ILE   HG13 6636   5.558   6.431   4.565
  426ILE    CD1 6637   5.498   6.226   4.508
  426ILE   HD11 6638   5.415   6.260   4.446
  426ILE   HD12 6639   5.550   6.143   4.461
  426ILE   HD13 6640   5.462   6.189   4.604
  426ILE      C 6641   5.896   6.482   4.562
  426ILE      O 6642   6.000   6.438   4.511
  427VAL      N 6643   5.876   6.499   4.695
  427VAL      H 6644   5.790   6.544   4.724
  427VAL     CA 6645   5.982   6.474   4.799
  427VAL     HA 6646   6.059   6.406   4.762
  427VAL     CB 6647   6.053   6.603   4.832
  427VAL     HB 6648   6.108   6.629   4.742
  427VAL    CG1 6649   5.958   6.716   4.857
  427VAL   HG11 6650   6.012   6.808   4.877
  427VAL   HG12 6651   5.899   6.734   4.767
  427VAL   HG13 6652   5.901   6.686   4.945
  427VAL    CG2 6653   6.149   6.599   4.956
  427VAL   HG21 6654   6.240   6.547   4.928
  427VAL   HG22 6655   6.180   6.702   4.970
  427VAL   HG23 6656   6.115   6.547   5.046
  427VAL      C 6657   5.921   6.404   4.925
  427VAL      O 6658   5.819   6.446   4.981
  428PHE      N 6659   5.989   6.298   4.969
  428PHE      H 6660   6.082   6.275   4.937
  428PHE     CA 6661   5.936   6.212   5.068
  428PHE     HA 6662   5.846   6.260   5.106
  428PHE     CB 6663   5.886   6.079   5.014
  428PHE    HB2 6664   5.964   6.004   5.028
  428PHE    HB3 6665   5.799   6.057   5.076
  428PHE     CG 6666   5.847   6.069   4.868
  428PHE    CD1 6667   5.946   6.051   4.773
  428PHE    HD1 6668   6.049   6.052   4.808
  428PHE    CE1 6669   5.909   6.011   4.646
  428PHE    HE1 6670   5.989   6.010   4.574
  428PHE     CZ 6671   5.777   5.980   4.617
  428PHE     HZ 6672   5.749   5.942   4.519
  428PHE    CE2 6673   5.674   6.002   4.713
  428PHE    HE2 6674   5.571   5.980   4.690
  428PHE    CD2 6675   5.710   6.047   4.840
  428PHE    HD2 6676   5.630   6.054   4.913
  428PHE      C 6677   6.032   6.199   5.187
  428PHE      O 6678   6.146   6.163   5.167
  429ASN      N 6679   5.991   6.206   5.313
  429ASN      H 6680   5.893   6.228   5.328
  429ASN     CA 6681   6.066   6.175   5.434
  429ASN     HA 6682   6.167   6.148   5.404
  429ASN     CB 6683   6.075   6.298   5.530
  429ASN    HB2 6684   6.112   6.386   5.477
  429ASN    HB3 6685   5.976   6.314   5.572
  429ASN     CG 6686   6.170   6.271   5.650
  429ASN    OD1 6687   6.227   6.166   5.668
  429ASN    ND2 6688   6.173   6.358   5.751
  429ASN   HD21 6689   6.228   6.333   5.833
  429ASN   HD22 6690   6.116   6.442   5.751
  429ASN      C 6691   6.008   6.052   5.510
  429ASN      O 6692   5.907   6.065   5.574
  430ASN      N 6693   6.081   5.945   5.507
  430ASN      H 6694   6.168   5.949   5.456
  430ASN     CA 6695   6.045   5.819   5.572
  430ASN     HA 6696   5.959   5.831   5.638
  430ASN     CB 6697   6.004   5.710   5.458
  430ASN    HB2 6698   5.949   5.768   5.384
  430ASN    HB3 6699   6.094   5.668   5.413
  430ASN     CG 6700   5.906   5.604   5.500
  430ASN    OD1 6701   5.798   5.637   5.550
  430ASN    ND2 6702   5.937   5.480   5.485
  430ASN   HD21 6703   5.881   5.413   5.536
  430ASN   HD22 6704   6.027   5.457   5.445
  430ASN      C 6705   6.159   5.770   5.669
  430ASN      O 6706   6.189   5.652   5.687
  431ASP      N 6707   6.233   5.873   5.720
  431ASP      H 6708   6.218   5.967   5.685
  431ASP     CA 6709   6.354   5.853   5.803
  431ASP     HA 6710   6.380   5.748   5.800
  431ASP     CB 6711   6.462   5.928   5.746
  431ASP    HB2 6712   6.443   5.942   5.639
  431ASP    HB3 6713   6.481   6.026   5.789
  431ASP     CG 6714   6.602   5.873   5.760
  431ASP    OD1 6715   6.686   5.891   5.662
  431ASP    OD2 6716   6.637   5.814   5.864
  431ASP      C 6717   6.321   5.883   5.951
  431ASP      O 6718   6.226   5.961   5.983
  432ASP      N 6719   6.412   5.841   6.044
  432ASP      H 6720   6.499   5.804   6.009
  432ASP     CA 6721   6.404   5.857   6.190
  432ASP     HA 6722   6.308   5.820   6.227
  432ASP     CB 6723   6.513   5.764   6.249
  432ASP    HB2 6724   6.607   5.803   6.208
  432ASP    HB3 6725   6.518   5.781   6.356
  432ASP     CG 6726   6.489   5.618   6.223
  432ASP    OD1 6727   6.515   5.564   6.111
  432ASP    OD2 6728   6.421   5.546   6.296
  432ASP      C 6729   6.421   6.006   6.243
  432ASP      O 6730   6.398   6.031   6.360
  433TRP      N 6731   6.461   6.094   6.156
  433TRP      H 6732   6.473   6.061   6.061
  433TRP     CA 6733   6.482   6.239   6.183
  433TRP     HA 6734   6.443   6.262   6.282
  433TRP     CB 6735   6.634   6.261   6.185
  433TRP    HB2 6736   6.679   6.179   6.241
  433TRP    HB3 6737   6.682   6.258   6.087
  433TRP     CG 6738   6.677   6.391   6.254
  433TRP    CD1 6739   6.711   6.509   6.190
  433TRP    HD1 6740   6.711   6.534   6.085
  433TRP    NE1 6741   6.732   6.608   6.284
  433TRP    HE1 6742   6.748   6.703   6.254
  433TRP    CE2 6743   6.704   6.565   6.411
  433TRP    CZ2 6744   6.702   6.636   6.533
  433TRP    HZ2 6745   6.723   6.742   6.539
  433TRP    CH2 6746   6.663   6.556   6.639
  433TRP    HH2 6747   6.664   6.604   6.735
  433TRP    CZ3 6748   6.625   6.421   6.637
  433TRP    HZ3 6749   6.609   6.361   6.725
  433TRP    CE3 6750   6.622   6.358   6.513
  433TRP    HE3 6751   6.609   6.251   6.506
  433TRP    CD2 6752   6.664   6.428   6.395
  433TRP      C 6753   6.414   6.330   6.078
  433TRP      O 6754   6.385   6.283   5.965
  434SER      N 6755   6.390   6.455   6.116
  434SER      H 6756   6.411   6.475   6.213
  434SER     CA 6757   6.351   6.577   6.040
  434SER     HA 6758   6.248   6.564   6.004
  434SER     CB 6759   6.336   6.700   6.125
  434SER    HB2 6760   6.425   6.717   6.184
  434SER    HB3 6761   6.313   6.779   6.053
  434SER     OG 6762   6.240   6.680   6.219
  434SER     HG 6763   6.274   6.616   6.282
  434SER      C 6764   6.431   6.604   5.906
  434SER      O 6765   6.541   6.547   5.889
  435PHE      N 6766   6.376   6.685   5.816
  435PHE      H 6767   6.276   6.694   5.823
  435PHE     CA 6768   6.436   6.727   5.685
  435PHE     HA 6769   6.536   6.686   5.673
  435PHE     CB 6770   6.360   6.651   5.575
  435PHE    HB2 6771   6.370   6.544   5.596
  435PHE    HB3 6772   6.251   6.660   5.585
  435PHE     CG 6773   6.390   6.684   5.431
  435PHE    CD1 6774   6.489   6.617   5.362
  435PHE    HD1 6775   6.553   6.543   5.407
  435PHE    CE1 6776   6.507   6.643   5.223
  435PHE    HE1 6777   6.586   6.595   5.167
  435PHE     CZ 6778   6.420   6.729   5.155
  435PHE     HZ 6779   6.442   6.753   5.053
  435PHE    CE2 6780   6.325   6.802   5.226
  435PHE    HE2 6781   6.268   6.875   5.172
  435PHE    CD2 6782   6.304   6.776   5.369
  435PHE    HD2 6783   6.226   6.825   5.426
  435PHE      C 6784   6.415   6.871   5.648
  435PHE      O 6785   6.304   6.916   5.661
  436SER      N 6786   6.525   6.934   5.613
  436SER      H 6787   6.617   6.896   5.629
  436SER     CA 6788   6.530   7.073   5.561
  436SER     HA 6789   6.438   7.096   5.508
  436SER     CB 6790   6.541   7.165   5.683
  436SER    HB2 6791   6.454   7.155   5.748
  436SER    HB3 6792   6.632   7.140   5.738
  436SER     OG 6793   6.550   7.294   5.633
  436SER     HG 6794   6.554   7.354   5.708
  436SER      C 6795   6.653   7.083   5.465
  436SER      O 6796   6.760   7.033   5.501
  437LEU      N 6797   6.625   7.125   5.344
  437LEU      H 6798   6.529   7.147   5.320
  437LEU     CA 6799   6.714   7.098   5.231
  437LEU     HA 6800   6.817   7.125   5.257
  437LEU     CB 6801   6.716   6.950   5.196
  437LEU    HB2 6802   6.745   6.889   5.282
  437LEU    HB3 6803   6.621   6.925   5.148
  437LEU     CG 6804   6.825   6.908   5.093
  437LEU     HG 6805   6.808   6.948   4.993
  437LEU    CD1 6806   6.969   6.919   5.145
  437LEU   HD11 6807   6.982   6.900   5.252
  437LEU   HD12 6808   7.033   6.851   5.089
  437LEU   HD13 6809   6.995   7.024   5.133
  437LEU    CD2 6810   6.816   6.764   5.054
  437LEU   HD21 6811   6.827   6.706   5.146
  437LEU   HD22 6812   6.718   6.747   5.009
  437LEU   HD23 6813   6.893   6.737   4.982
  437LEU      C 6814   6.675   7.174   5.103
  437LEU      O 6815   6.558   7.199   5.071
  438THR      N 6816   6.768   7.212   5.007
  438THR      H 6817   6.864   7.194   5.031
  438THR     CA 6818   6.752   7.282   4.883
  438THR     HA 6819   6.652   7.324   4.889
  438THR     CB 6820   6.847   7.397   4.877
  438THR     HB 6821   6.946   7.353   4.863
  438THR    CG2 6822   6.809   7.492   4.773
  438THR   HG21 6823   6.710   7.534   4.792
  438THR   HG22 6824   6.886   7.569   4.764
  438THR   HG23 6825   6.805   7.440   4.678
  438THR    OG1 6826   6.844   7.463   5.004
  438THR    HG1 6827   6.897   7.413   5.066
  438THR      C 6828   6.758   7.179   4.769
  438THR      O 6829   6.855   7.110   4.752
  439LEU      N 6830   6.658   7.181   4.681
  439LEU      H 6831   6.580   7.243   4.696
  439LEU     CA 6832   6.641   7.092   4.568
  439LEU     HA 6833   6.733   7.038   4.548
  439LEU     CB 6834   6.541   6.979   4.605
  439LEU    HB2 6835   6.444   7.026   4.614
  439LEU    HB3 6836   6.538   6.917   4.515
  439LEU     CG 6837   6.573   6.885   4.726
  439LEU     HG 6838   6.588   6.948   4.814
  439LEU    CD1 6839   6.455   6.797   4.751
  439LEU   HD11 6840   6.361   6.849   4.773
  439LEU   HD12 6841   6.439   6.725   4.670
  439LEU   HD13 6842   6.481   6.731   4.834
  439LEU    CD2 6843   6.697   6.801   4.696
  439LEU   HD21 6844   6.692   6.745   4.602
  439LEU   HD22 6845   6.788   6.860   4.691
  439LEU   HD23 6846   6.718   6.726   4.773
  439LEU      C 6847   6.600   7.174   4.438
  439LEU      O 6848   6.550   7.287   4.450
  440GLN      N 6849   6.614   7.103   4.325
  440GLN      H 6850   6.625   7.002   4.327
  440GLN     CA 6851   6.585   7.157   4.190
  440GLN     HA 6852   6.571   7.265   4.198
  440GLN     CB 6853   6.710   7.112   4.111
  440GLN    HB2 6854   6.797   7.165   4.149
  440GLN    HB3 6855   6.740   7.009   4.128
  440GLN     CG 6856   6.702   7.129   3.956
  440GLN    HG2 6857   6.793   7.092   3.908
  440GLN    HG3 6858   6.617   7.064   3.936
  440GLN     CD 6859   6.659   7.269   3.918
  440GLN    OE1 6860   6.544   7.289   3.882
  440GLN    NE2 6861   6.748   7.366   3.917
  440GLN   HE21 6862   6.707   7.456   3.897
  440GLN   HE22 6863   6.845   7.340   3.923
  440GLN      C 6864   6.464   7.090   4.143
  440GLN      O 6865   6.448   6.968   4.154
  441THR      N 6866   6.370   7.168   4.087
  441THR      H 6867   6.384   7.267   4.073
  441THR     CA 6868   6.228   7.126   4.073
  441THR     HA 6869   6.220   7.021   4.103
  441THR     CB 6870   6.125   7.200   4.163
  441THR     HB 6871   6.024   7.159   4.163
  441THR    CG2 6872   6.182   7.219   4.306
  441THR   HG21 6873   6.190   7.123   4.358
  441THR   HG22 6874   6.278   7.272   4.308
  441THR   HG23 6875   6.108   7.275   4.362
  441THR    OG1 6876   6.113   7.332   4.116
  441THR    HG1 6877   6.186   7.384   4.150
  441THR      C 6878   6.176   7.115   3.930
  441THR      O 6879   6.058   7.075   3.903
  442GLY      N 6880   6.255   7.157   3.836
  442GLY      H 6881   6.341   7.198   3.870
  442GLY     CA 6882   6.234   7.176   3.689
  442GLY    HA2 6883   6.325   7.224   3.651
  442GLY    HA3 6884   6.217   7.080   3.641
  442GLY      C 6885   6.121   7.278   3.645
  442GLY      O 6886   6.131   7.318   3.528
  443LEU      N 6887   6.029   7.317   3.726
  443LEU      H 6888   6.029   7.276   3.819
  443LEU     CA 6889   5.915   7.412   3.700
  443LEU     HA 6890   5.858   7.368   3.618
  443LEU     CB 6891   5.820   7.407   3.824
  443LEU    HB2 6892   5.884   7.411   3.912
  443LEU    HB3 6893   5.756   7.495   3.831
  443LEU     CG 6894   5.735   7.284   3.845
  443LEU     HG 6895   5.789   7.191   3.828
  443LEU    CD1 6896   5.688   7.268   3.986
  443LEU   HD11 6897   5.630   7.178   4.009
  443LEU   HD12 6898   5.775   7.272   4.051
  443LEU   HD13 6899   5.618   7.348   4.009
  443LEU    CD2 6900   5.612   7.297   3.756
  443LEU   HD21 6901   5.634   7.280   3.651
  443LEU   HD22 6902   5.539   7.221   3.784
  443LEU   HD23 6903   5.565   7.395   3.765
  443LEU      C 6904   5.953   7.566   3.675
  443LEU      O 6905   6.057   7.609   3.715
  444PRO      N 6906   5.860   7.644   3.617
  444PRO     CD 6907   5.735   7.597   3.565
  444PRO    HD2 6908   5.665   7.585   3.647
  444PRO    HD3 6909   5.747   7.500   3.516
  444PRO     CG 6910   5.691   7.707   3.468
  444PRO    HG2 6911   5.586   7.695   3.443
  444PRO    HG3 6912   5.754   7.695   3.379
  444PRO     CB 6913   5.729   7.830   3.541
  444PRO    HB2 6914   5.651   7.855   3.612
  444PRO    HB3 6915   5.728   7.915   3.472
  444PRO     CA 6916   5.864   7.795   3.607
  444PRO     HA 6917   5.949   7.816   3.543
  444PRO      C 6918   5.860   7.855   3.746
  444PRO      O 6919   5.790   7.798   3.833
  445ALA      N 6920   5.920   7.975   3.767
  445ALA      H 6921   5.973   8.019   3.693
  445ALA     CA 6922   5.913   8.049   3.890
  445ALA     HA 6923   5.972   7.995   3.964
  445ALA     CB 6924   5.972   8.188   3.865
  445ALA    HB1 6925   6.067   8.179   3.812
  445ALA    HB2 6926   5.903   8.251   3.808
  445ALA    HB3 6927   5.992   8.239   3.959
  445ALA      C 6928   5.773   8.071   3.943
  445ALA      O 6929   5.677   8.087   3.864
  446GLY      N 6930   5.758   8.059   4.073
  446GLY      H 6931   5.836   8.051   4.137
  446GLY     CA 6932   5.626   8.066   4.126
  446GLY    HA2 6933   5.597   8.170   4.132
  446GLY    HA3 6934   5.557   8.004   4.068
  446GLY      C 6935   5.613   8.005   4.269
  446GLY      O 6936   5.705   7.945   4.326
  447THR      N 6937   5.505   8.028   4.327
  447THR      H 6938   5.448   8.099   4.284
  447THR     CA 6939   5.450   7.982   4.455
  447THR     HA 6940   5.531   7.946   4.518
  447THR     CB 6941   5.379   8.094   4.533
  447THR     HB 6942   5.289   8.126   4.480
  447THR    CG2 6943   5.350   8.052   4.676
  447THR   HG21 6944   5.281   7.969   4.670
  447THR   HG22 6945   5.450   8.033   4.717
  447THR   HG23 6946   5.297   8.130   4.731
  447THR    OG1 6947   5.465   8.204   4.544
  447THR    HG1 6948   5.411   8.278   4.575
  447THR      C 6949   5.356   7.868   4.432
  447THR      O 6950   5.249   7.889   4.378
  448TYR      N 6951   5.393   7.746   4.474
  448TYR      H 6952   5.482   7.750   4.522
  448TYR     CA 6953   5.321   7.623   4.449
  448TYR     HA 6954   5.229   7.637   4.393
  448TYR     CB 6955   5.400   7.510   4.375
  448TYR    HB2 6956   5.495   7.496   4.428
  448TYR    HB3 6957   5.330   7.428   4.364
  448TYR     CG 6958   5.448   7.547   4.237
  448TYR    CD1 6959   5.557   7.637   4.220
  448TYR    HD1 6960   5.608   7.686   4.302
  448TYR    CE1 6961   5.601   7.673   4.091
  448TYR    HE1 6962   5.681   7.745   4.078
  448TYR     CZ 6963   5.528   7.614   3.977
  448TYR     OH 6964   5.552   7.669   3.855
  448TYR     HH 6965   5.636   7.716   3.856
  448TYR    CE2 6966   5.422   7.524   3.996
  448TYR    HE2 6967   5.382   7.485   3.903
  448TYR    CD2 6968   5.378   7.486   4.125
  448TYR    HD2 6969   5.299   7.414   4.134
  448TYR      C 6970   5.267   7.576   4.579
  448TYR      O 6971   5.327   7.585   4.685
  449CYX      N 6972   5.144   7.534   4.573
  449CYX      H 6973   5.112   7.517   4.479
  449CYX     CA 6974   5.067   7.475   4.677
  449CYX     HA 6975   5.089   7.524   4.772
  449CYX     CB 6976   4.916   7.502   4.662
  449CYX    HB2 6977   4.883   7.443   4.576
  449CYX    HB3 6978   4.878   7.457   4.753
  449CYX     SG 6979   4.835   7.668   4.644
  449CYX      C 6980   5.104   7.325   4.683
  449CYX      O 6981   5.082   7.246   4.586
  450ASP      N 6982   5.142   7.282   4.803
  450ASP      H 6983   5.149   7.345   4.882
  450ASP     CA 6984   5.158   7.138   4.822
  450ASP     HA 6985   5.226   7.098   4.747
  450ASP     CB 6986   5.220   7.119   4.958
  450ASP    HB2 6987   5.323   7.152   4.945
  450ASP    HB3 6988   5.166   7.179   5.031
  450ASP     CG 6989   5.224   6.976   4.996
  450ASP    OD1 6990   5.244   6.892   4.913
  450ASP    OD2 6991   5.184   6.946   5.109
  450ASP      C 6992   5.021   7.061   4.811
  450ASP      O 6993   4.921   7.103   4.879
  451VAL      N 6994   5.004   6.959   4.726
  451VAL      H 6995   5.092   6.932   4.683
  451VAL     CA 6996   4.877   6.894   4.700
  451VAL     HA 6997   4.797   6.968   4.700
  451VAL     CB 6998   4.869   6.846   4.555
  451VAL     HB 6999   4.769   6.806   4.535
  451VAL    CG1 7000   4.897   6.960   4.461
  451VAL   HG11 7001   4.860   6.938   4.361
  451VAL   HG12 7002   4.843   7.049   4.493
  451VAL   HG13 7003   5.000   6.992   4.446
  451VAL    CG2 7004   4.970   6.736   4.522
  451VAL   HG21 7005   5.069   6.782   4.510
  451VAL   HG22 7006   4.975   6.666   4.605
  451VAL   HG23 7007   4.943   6.680   4.432
  451VAL      C 7008   4.842   6.783   4.804
  451VAL      O 7009   4.731   6.729   4.806
  452ILE      N 7010   4.938   6.752   4.890
  452ILE      H 7011   5.019   6.809   4.873
  452ILE     CA 7012   4.928   6.661   4.998
  452ILE     HA 7013   4.867   6.576   4.968
  452ILE     CB 7014   5.067   6.599   5.032
  452ILE     HB 7015   5.109   6.691   5.071
  452ILE    CG2 7016   5.056   6.492   5.141
  452ILE   HG21 7017   4.997   6.405   5.113
  452ILE   HG22 7018   5.157   6.456   5.165
  452ILE   HG23 7019   5.013   6.536   5.231
  452ILE    CG1 7020   5.163   6.552   4.913
  452ILE   HG12 7021   5.189   6.636   4.848
  452ILE   HG13 7022   5.257   6.516   4.955
  452ILE    CD1 7023   5.095   6.441   4.829
  452ILE   HD11 7024   5.168   6.413   4.754
  452ILE   HD12 7025   5.075   6.351   4.888
  452ILE   HD13 7026   5.002   6.478   4.785
  452ILE      C 7027   4.857   6.730   5.115
  452ILE      O 7028   4.757   6.674   5.163
  453SER      N 7029   4.899   6.852   5.153
  453SER      H 7030   4.971   6.893   5.096
  453SER     CA 7031   4.836   6.934   5.255
  453SER     HA 7032   4.799   6.866   5.332
  453SER     CB 7033   4.943   7.021   5.324
  453SER    HB2 7034   4.898   7.090   5.396
  453SER    HB3 7035   5.021   6.959   5.368
  453SER     OG 7036   5.008   7.098   5.227
  453SER     HG 7037   5.082   7.046   5.195
  453SER      C 7038   4.712   7.009   5.209
  453SER      O 7039   4.650   7.072   5.289
  454GLY      N 7040   4.665   6.996   5.083
  454GLY      H 7041   4.723   6.956   5.011
  454GLY     CA 7042   4.542   7.066   5.039
  454GLY    HA2 7043   4.466   7.012   5.095
  454GLY    HA3 7044   4.549   7.169   5.074
  454GLY      C 7045   4.500   7.064   4.889
  454GLY      O 7046   4.575   7.016   4.807
  455ASP      N 7047   4.377   7.109   4.864
  455ASP      H 7048   4.328   7.158   4.938
  455ASP     CA 7049   4.315   7.123   4.730
  455ASP     HA 7050   4.364   7.064   4.653
  455ASP     CB 7051   4.168   7.068   4.744
  455ASP    HB2 7052   4.104   7.142   4.792
  455ASP    HB3 7053   4.130   7.049   4.644
  455ASP     CG 7054   4.142   6.943   4.832
  455ASP    OD1 7055   4.200   6.835   4.804
  455ASP    OD2 7056   4.049   6.943   4.919
  455ASP      C 7057   4.302   7.271   4.684
  455ASP      O 7058   4.317   7.359   4.762
  456LYS      N 7059   4.264   7.286   4.548
  456LYS      H 7060   4.244   7.201   4.498
  456LYS     CA 7061   4.260   7.413   4.483
  456LYS     HA 7062   4.351   7.456   4.524
  456LYS     CB 7063   4.280   7.399   4.333
  456LYS    HB2 7064   4.385   7.370   4.324
  456LYS    HB3 7065   4.216   7.319   4.295
  456LYS     CG 7066   4.250   7.517   4.234
  456LYS    HG2 7067   4.144   7.541   4.235
  456LYS    HG3 7068   4.296   7.608   4.273
  456LYS     CD 7069   4.283   7.485   4.091
  456LYS    HD2 7070   4.283   7.378   4.067
  456LYS    HD3 7071   4.213   7.537   4.025
  456LYS     CE 7072   4.419   7.542   4.067
  456LYS    HE2 7073   4.419   7.647   4.096
  456LYS    HE3 7074   4.496   7.497   4.130
  456LYS     NZ 7075   4.478   7.540   3.935
  456LYS    HZ1 7076   4.460   7.449   3.894
  456LYS    HZ2 7077   4.447   7.612   3.871
  456LYS    HZ3 7078   4.575   7.563   3.948
  456LYS      C 7079   4.140   7.495   4.520
  456LYS      O 7080   4.026   7.445   4.516
  457ILE      N 7081   4.161   7.622   4.552
  457ILE      H 7082   4.255   7.657   4.539
  457ILE     CA 7083   4.056   7.722   4.589
  457ILE     HA 7084   3.959   7.693   4.549
  457ILE     CB 7085   4.038   7.735   4.747
  457ILE     HB 7086   3.960   7.810   4.760
  457ILE    CG2 7087   3.998   7.599   4.801
  457ILE   HG21 7088   3.953   7.614   4.899
  457ILE   HG22 7089   3.921   7.558   4.735
  457ILE   HG23 7090   4.078   7.525   4.802
  457ILE    CG1 7091   4.161   7.797   4.814
  457ILE   HG12 7092   4.236   7.718   4.820
  457ILE   HG13 7093   4.198   7.889   4.770
  457ILE    CD1 7094   4.122   7.837   4.956
  457ILE   HD11 7095   4.215   7.870   5.003
  457ILE   HD12 7096   4.062   7.928   4.950
  457ILE   HD13 7097   4.071   7.755   5.006
  457ILE      C 7098   4.096   7.854   4.532
  457ILE      O 7099   4.211   7.879   4.499
  458ASN      N 7100   3.998   7.945   4.517
  458ASN      H 7101   3.905   7.915   4.542
  458ASN     CA 7102   4.023   8.088   4.488
  458ASN     HA 7103   4.066   8.075   4.389
  458ASN     CB 7104   3.882   8.156   4.478
  458ASN    HB2 7105   3.809   8.088   4.434
  458ASN    HB3 7106   3.854   8.176   4.582
  458ASN     CG 7107   3.896   8.290   4.402
  458ASN    OD1 7108   3.902   8.302   4.278
  458ASN    ND2 7109   3.928   8.394   4.479
  458ASN   HD21 7110   3.958   8.486   4.449
  458ASN   HD22 7111   3.919   8.383   4.579
  458ASN      C 7112   4.123   8.160   4.583
  458ASN      O 7113   4.109   8.147   4.707
  459GLY      N 7114   4.224   8.232   4.529
  459GLY      H 7115   4.249   8.216   4.433
  459GLY     CA 7116   4.311   8.336   4.596
  459GLY    HA2 7117   4.368   8.386   4.518
  459GLY    HA3 7118   4.245   8.410   4.640
  459GLY      C 7119   4.410   8.297   4.705
  459GLY      O 7120   4.495   8.377   4.747
  460ASN      N 7121   4.418   8.168   4.744
  460ASN      H 7122   4.350   8.104   4.707
  460ASN     CA 7123   4.516   8.118   4.838
  460ASN     HA 7124   4.611   8.172   4.832
  460ASN     CB 7125   4.463   8.146   4.978
  460ASN    HB2 7126   4.419   8.245   4.988
  460ASN    HB3 7127   4.388   8.069   4.997
  460ASN     CG 7128   4.572   8.147   5.084
  460ASN    OD1 7129   4.687   8.122   5.059
  460ASN    ND2 7130   4.539   8.178   5.205
  460ASN   HD21 7131   4.606   8.210   5.273
  460ASN   HD22 7132   4.441   8.184   5.227
  460ASN      C 7133   4.541   7.966   4.819
  460ASN      O 7134   4.470   7.899   4.747
  461CYX      N 7135   4.637   7.912   4.888
  461CYX      H 7136   4.682   7.973   4.955
  461CYX     CA 7137   4.640   7.769   4.913
  461CYX     HA 7138   4.608   7.721   4.820
  461CYX     CB 7139   4.782   7.727   4.943
  461CYX    HB2 7140   4.819   7.769   5.037
  461CYX    HB3 7141   4.774   7.619   4.955
  461CYX     SG 7142   4.900   7.779   4.810
  461CYX      C 7143   4.548   7.725   5.031
  461CYX      O 7144   4.541   7.794   5.136
  462THR      N 7145   4.489   7.603   5.027
  462THR      H 7146   4.507   7.553   4.941
  462THR     CA 7147   4.455   7.529   5.154
  462THR     HA 7148   4.433   7.601   5.233
  462THR     CB 7149   4.331   7.438   5.134
  462THR     HB 7150   4.315   7.391   5.231
  462THR    CG2 7151   4.202   7.516   5.101
  462THR   HG21 7152   4.222   7.573   5.010
  462THR   HG22 7153   4.119   7.448   5.077
  462THR   HG23 7154   4.157   7.573   5.182
  462THR    OG1 7155   4.342   7.347   5.035
  462THR    HG1 7156   4.337   7.397   4.953
  462THR      C 7157   4.571   7.439   5.206
  462THR      O 7158   4.587   7.434   5.330
  463GLY      N 7159   4.661   7.397   5.115
  463GLY      H 7160   4.638   7.417   5.019
  463GLY     CA 7161   4.795   7.342   5.146
  463GLY    HA2 7162   4.785   7.262   5.220
  463GLY    HA3 7163   4.824   7.288   5.056
  463GLY      C 7164   4.903   7.440   5.174
  463GLY      O 7165   4.883   7.562   5.161
  464ILE      N 7166   5.018   7.385   5.216
  464ILE      H 7167   5.017   7.284   5.216
  464ILE     CA 7168   5.134   7.461   5.248
  464ILE     HA 7169   5.094   7.546   5.303
  464ILE     CB 7170   5.229   7.389   5.340
  464ILE     HB 7171   5.295   7.465   5.380
  464ILE    CG2 7172   5.156   7.345   5.474
  464ILE   HG21 7173   5.109   7.426   5.528
  464ILE   HG22 7174   5.067   7.291   5.442
  464ILE   HG23 7175   5.222   7.303   5.550
  464ILE    CG1 7176   5.317   7.282   5.264
  464ILE   HG12 7177   5.260   7.197   5.228
  464ILE   HG13 7178   5.369   7.340   5.187
  464ILE    CD1 7179   5.419   7.217   5.358
  464ILE   HD11 7180   5.502   7.286   5.377
  464ILE   HD12 7181   5.371   7.191   5.453
  464ILE   HD13 7182   5.454   7.132   5.300
  464ILE      C 7183   5.200   7.509   5.117
  464ILE      O 7184   5.159   7.473   5.008
  465LYS      N 7185   5.304   7.594   5.127
  465LYS      H 7186   5.343   7.598   5.220
  465LYS     CA 7187   5.346   7.680   5.013
  465LYS     HA 7188   5.295   7.657   4.920
  465LYS     CB 7189   5.297   7.826   5.042
  465LYS    HB2 7190   5.352   7.867   5.127
  465LYS    HB3 7191   5.330   7.883   4.955
  465LYS     CG 7192   5.150   7.851   5.072
  465LYS    HG2 7193   5.096   7.811   4.986
  465LYS    HG3 7194   5.134   7.799   5.166
  465LYS     CD 7195   5.114   7.995   5.107
  465LYS    HD2 7196   5.179   8.039   5.182
  465LYS    HD3 7197   5.130   8.056   5.018
  465LYS     CE 7198   4.967   8.010   5.150
  465LYS    HE2 7199   4.901   8.004   5.063
  465LYS    HE3 7200   4.950   7.927   5.218
  465LYS     NZ 7201   4.940   8.140   5.207
  465LYS    HZ1 7202   4.862   8.135   5.270
  465LYS    HZ2 7203   5.019   8.161   5.265
  465LYS    HZ3 7204   4.915   8.211   5.140
  465LYS      C 7205   5.499   7.675   4.984
  465LYS      O 7206   5.583   7.704   5.070
  466ILE      N 7207   5.538   7.636   4.861
  466ILE      H 7208   5.462   7.626   4.795
  466ILE     CA 7209   5.668   7.615   4.809
  466ILE     HA 7210   5.738   7.621   4.891
  466ILE     CB 7211   5.676   7.473   4.746
  466ILE     HB 7212   5.613   7.483   4.657
  466ILE    CG2 7213   5.816   7.436   4.703
  466ILE   HG21 7214   5.820   7.337   4.658
  466ILE   HG22 7215   5.848   7.507   4.626
  466ILE   HG23 7216   5.887   7.436   4.786
  466ILE    CG1 7217   5.623   7.357   4.828
  466ILE   HG12 7218   5.521   7.374   4.861
  466ILE   HG13 7219   5.642   7.268   4.767
  466ILE    CD1 7220   5.697   7.329   4.958
  466ILE   HD11 7221   5.804   7.310   4.944
  466ILE   HD12 7222   5.684   7.415   5.023
  466ILE   HD13 7223   5.659   7.242   5.012
  466ILE      C 7224   5.714   7.723   4.708
  466ILE      O 7225   5.649   7.751   4.609
  467TYR      N 7226   5.827   7.786   4.744
  467TYR      H 7227   5.874   7.761   4.829
  467TYR     CA 7228   5.865   7.908   4.667
  467TYR     HA 7229   5.779   7.949   4.613
  467TYR     CB 7230   5.906   8.007   4.778
  467TYR    HB2 7231   5.974   7.954   4.845
  467TYR    HB3 7232   5.965   8.092   4.744
  467TYR     CG 7233   5.797   8.058   4.876
  467TYR    CD1 7234   5.705   8.153   4.831
  467TYR    HD1 7235   5.717   8.209   4.740
  467TYR    CE1 7236   5.600   8.192   4.906
  467TYR    HE1 7237   5.536   8.272   4.871
  467TYR     CZ 7238   5.571   8.131   5.031
  467TYR     OH 7239   5.461   8.173   5.103
  467TYR     HH 7240   5.438   8.120   5.179
  467TYR    CE2 7241   5.650   8.024   5.071
  467TYR    HE2 7242   5.626   7.964   5.158
  467TYR    CD2 7243   5.763   7.988   4.997
  467TYR    HD2 7244   5.814   7.898   5.029
  467TYR      C 7245   5.983   7.875   4.568
  467TYR      O 7246   6.097   7.853   4.620
  468VAL      N 7247   5.945   7.869   4.442
  468VAL      H 7248   5.853   7.908   4.424
  468VAL     CA 7249   6.026   7.828   4.328
  468VAL     HA 7250   6.111   7.776   4.372
  468VAL     CB 7251   5.955   7.740   4.225
  468VAL     HB 7252   5.873   7.796   4.180
  468VAL    CG1 7253   6.037   7.693   4.104
  468VAL   HG11 7254   6.087   7.782   4.065
  468VAL   HG12 7255   6.109   7.618   4.136
  468VAL   HG13 7256   5.971   7.652   4.028
  468VAL    CG2 7257   5.887   7.617   4.296
  468VAL   HG21 7258   5.974   7.561   4.329
  468VAL   HG22 7259   5.817   7.640   4.377
  468VAL   HG23 7260   5.832   7.564   4.218
  468VAL      C 7261   6.082   7.956   4.260
  468VAL      O 7262   6.013   8.056   4.248
  469SER      N 7263   6.210   7.949   4.224
  469SER      H 7264   6.256   7.867   4.261
  469SER     CA 7265   6.287   8.057   4.159
  469SER     HA 7266   6.238   8.151   4.184
  469SER     CB 7267   6.422   8.064   4.224
  469SER    HB2 7268   6.473   8.155   4.194
  469SER    HB3 7269   6.423   8.057   4.333
  469SER     OG 7270   6.508   7.960   4.182
  469SER     HG 7271   6.580   7.955   4.245
  469SER      C 7272   6.301   8.042   4.009
  469SER      O 7273   6.270   7.939   3.950
  470ASP      N 7274   6.367   8.143   3.940
  470ASP      H 7275   6.399   8.228   3.985
  470ASP     CA 7276   6.399   8.122   3.796
  470ASP     HA 7277   6.317   8.073   3.742
  470ASP     CB 7278   6.430   8.258   3.730
  470ASP    HB2 7279   6.373   8.332   3.785
  470ASP    HB3 7280   6.533   8.286   3.752
  470ASP     CG 7281   6.390   8.264   3.582
  470ASP    OD1 7282   6.284   8.211   3.547
  470ASP    OD2 7283   6.469   8.312   3.495
  470ASP      C 7284   6.528   8.037   3.769
  470ASP      O 7285   6.590   8.031   3.659
  471ASP      N 7286   6.585   7.978   3.872
  471ASP      H 7287   6.561   8.006   3.966
  471ASP     CA 7288   6.680   7.867   3.861
  471ASP     HA 7289   6.744   7.866   3.773
  471ASP     CB 7290   6.779   7.871   3.983
  471ASP    HB2 7291   6.728   7.832   4.071
  471ASP    HB3 7292   6.857   7.799   3.960
  471ASP     CG 7293   6.831   8.014   4.005
  471ASP    OD1 7294   6.879   8.084   3.912
  471ASP    OD2 7295   6.803   8.069   4.112
  471ASP      C 7296   6.617   7.726   3.858
  471ASP      O 7297   6.678   7.624   3.832
  472GLY      N 7298   6.483   7.724   3.883
  472GLY      H 7299   6.440   7.810   3.914
  472GLY     CA 7300   6.407   7.602   3.917
  472GLY    HA2 7301   6.303   7.628   3.903
  472GLY    HA3 7302   6.434   7.523   3.847
  472GLY      C 7303   6.420   7.552   4.062
  472GLY      O 7304   6.344   7.462   4.108
  473LYS      N 7305   6.503   7.609   4.145
  473LYS      H 7306   6.572   7.667   4.099
  473LYS     CA 7307   6.531   7.561   4.284
  473LYS     HA 7308   6.544   7.453   4.283
  473LYS     CB 7309   6.673   7.609   4.322
  473LYS    HB2 7310   6.688   7.714   4.297
  473LYS    HB3 7311   6.699   7.612   4.428
  473LYS     CG 7312   6.781   7.526   4.266
  473LYS    HG2 7313   6.772   7.424   4.304
  473LYS    HG3 7314   6.773   7.509   4.159
  473LYS     CD 7315   6.917   7.593   4.293
  473LYS    HD2 7316   6.924   7.694   4.253
  473LYS    HD3 7317   6.933   7.593   4.401
  473LYS     CE 7318   7.031   7.510   4.242
  473LYS    HE2 7319   7.022   7.406   4.274
  473LYS    HE3 7320   7.013   7.499   4.135
  473LYS     NZ 7321   7.160   7.566   4.264
  473LYS    HZ1 7322   7.165   7.570   4.364
  473LYS    HZ2 7323   7.231   7.509   4.219
  473LYS    HZ3 7324   7.169   7.659   4.225
  473LYS      C 7325   6.433   7.608   4.390
  473LYS      O 7326   6.382   7.723   4.385
  474ALA      N 7327   6.419   7.524   4.495
  474ALA      H 7328   6.475   7.439   4.492
  474ALA     CA 7329   6.330   7.559   4.606
  474ALA     HA 7330   6.347   7.665   4.622
  474ALA     CB 7331   6.179   7.528   4.572
  474ALA    HB1 7332   6.136   7.606   4.509
  474ALA    HB2 7333   6.174   7.427   4.532
  474ALA    HB3 7334   6.126   7.527   4.667
  474ALA      C 7335   6.380   7.494   4.735
  474ALA      O 7336   6.432   7.381   4.734
  475HIE      N 7337   6.369   7.570   4.845
  475HIE      H 7338   6.339   7.666   4.839
  475HIE     CA 7339   6.381   7.507   4.979
  475HIE     HA 7340   6.469   7.442   4.979
  475HIE     CB 7341   6.413   7.611   5.086
  475HIE    HB2 7342   6.517   7.639   5.073
  475HIE    HB3 7343   6.346   7.695   5.070
  475HIE     CG 7344   6.388   7.560   5.220
  475HIE    ND1 7345   6.271   7.582   5.290
  475HIE    CE1 7346   6.286   7.509   5.406
  475HIE    HE1 7347   6.227   7.508   5.496
  475HIE    NE2 7348   6.402   7.448   5.403
  475HIE    HE2 7349   6.437   7.390   5.477
  475HIE    CD2 7350   6.465   7.477   5.289
  475HIE    HD2 7351   6.555   7.429   5.252
  475HIE      C 7352   6.261   7.422   5.013
  475HIE      O 7353   6.145   7.451   4.975
  476PHE      N 7354   6.283   7.303   5.070
  476PHE      H 7355   6.379   7.272   5.077
  476PHE     CA 7356   6.185   7.199   5.119
  476PHE     HA 7357   6.086   7.245   5.112
  476PHE     CB 7358   6.175   7.075   5.027
  476PHE    HB2 7359   6.278   7.038   5.025
  476PHE    HB3 7360   6.110   6.998   5.070
  476PHE     CG 7361   6.126   7.090   4.892
  476PHE    CD1 7362   5.986   7.069   4.866
  476PHE    HD1 7363   5.913   7.044   4.941
  476PHE    CE1 7364   5.941   7.097   4.738
  476PHE    HE1 7365   5.838   7.081   4.712
  476PHE     CZ 7366   6.024   7.148   4.634
  476PHE     HZ 7367   5.980   7.181   4.541
  476PHE    CE2 7368   6.163   7.156   4.666
  476PHE    HE2 7369   6.224   7.198   4.588
  476PHE    CD2 7370   6.216   7.125   4.791
  476PHE    HD2 7371   6.322   7.135   4.811
  476PHE      C 7372   6.210   7.166   5.264
  476PHE      O 7373   6.323   7.126   5.297
  477SER      N 7374   6.107   7.160   5.343
  477SER      H 7375   6.017   7.189   5.307
  477SER     CA 7376   6.115   7.124   5.488
  477SER     HA 7377   6.214   7.083   5.511
  477SER     CB 7378   6.101   7.251   5.568
  477SER    HB2 7379   6.172   7.330   5.546
  477SER    HB3 7380   6.000   7.292   5.562
  477SER     OG 7381   6.132   7.228   5.704
  477SER     HG 7382   6.053   7.220   5.758
  477SER      C 7383   6.010   7.024   5.524
  477SER      O 7384   5.897   7.047   5.498
  478ILE      N 7385   6.040   6.912   5.589
  478ILE      H 7386   6.134   6.901   5.624
  478ILE     CA 7387   5.942   6.818   5.640
  478ILE     HA 7388   5.845   6.867   5.632
  478ILE     CB 7389   5.922   6.691   5.541
  478ILE     HB 7390   6.018   6.640   5.543
  478ILE    CG2 7391   5.811   6.595   5.595
  478ILE   HG21 7392   5.825   6.561   5.698
  478ILE   HG22 7393   5.717   6.650   5.595
  478ILE   HG23 7394   5.815   6.505   5.534
  478ILE    CG1 7395   5.897   6.742   5.395
  478ILE   HG12 7396   5.800   6.792   5.386
  478ILE   HG13 7397   5.979   6.805   5.361
  478ILE    CD1 7398   5.901   6.622   5.303
  478ILE   HD11 7399   5.981   6.549   5.319
  478ILE   HD12 7400   5.807   6.567   5.303
  478ILE   HD13 7401   5.928   6.675   5.212
  478ILE      C 7402   5.990   6.765   5.774
  478ILE      O 7403   6.084   6.692   5.787
  479SER      N 7404   5.927   6.811   5.880
  479SER      H 7405   5.848   6.871   5.864
  479SER     CA 7406   5.959   6.769   6.013
  479SER     HA 7407   6.068   6.778   6.019
  479SER     CB 7408   5.910   6.876   6.107
  479SER    HB2 7409   5.975   6.963   6.092
  479SER    HB3 7410   5.810   6.908   6.078
  479SER     OG 7411   5.916   6.830   6.243
  479SER     HG 7412   5.994   6.868   6.282
  479SER      C 7413   5.916   6.625   6.039
  479SER      O 7414   5.812   6.585   5.989
  480ASN      N 7415   5.982   6.563   6.144
  480ASN      H 7416   6.048   6.623   6.192
  480ASN     CA 7417   5.933   6.435   6.204
  480ASN     HA 7418   5.908   6.370   6.120
  480ASN     CB 7419   6.030   6.366   6.302
  480ASN    HB2 7420   5.994   6.265   6.324
  480ASN    HB3 7421   6.122   6.346   6.246
  480ASN     CG 7422   6.052   6.440   6.432
  480ASN    OD1 7423   6.053   6.562   6.436
  480ASN    ND2 7424   6.084   6.372   6.540
  480ASN   HD21 7425   6.104   6.425   6.624
  480ASN   HD22 7426   6.094   6.271   6.537
  480ASN      C 7427   5.795   6.460   6.276
  480ASN      O 7428   5.722   6.367   6.311
  481SER      N 7429   5.757   6.587   6.294
  481SER      H 7430   5.819   6.662   6.268
  481SER     CA 7431   5.628   6.643   6.346
  481SER     HA 7432   5.557   6.564   6.371
  481SER     CB 7433   5.653   6.719   6.480
  481SER    HB2 7434   5.746   6.773   6.461
  481SER    HB3 7435   5.576   6.793   6.502
  481SER     OG 7436   5.684   6.633   6.587
  481SER     HG 7437   5.696   6.687   6.665
  481SER      C 7438   5.544   6.721   6.234
  481SER      O 7439   5.471   6.815   6.269
  482ALA      N 7440   5.559   6.685   6.108
  482ALA      H 7441   5.640   6.631   6.081
  482ALA     CA 7442   5.477   6.734   5.993
  482ALA     HA 7443   5.455   6.840   6.004
  482ALA     CB 7444   5.550   6.693   5.858
  482ALA    HB1 7445   5.477   6.686   5.777
  482ALA    HB2 7446   5.628   6.765   5.830
  482ALA    HB3 7447   5.594   6.594   5.864
  482ALA      C 7448   5.339   6.671   6.000
  482ALA      O 7449   5.319   6.568   6.067
  483GLU      N 7450   5.237   6.737   5.949
  483GLU      H 7451   5.257   6.814   5.887
  483GLU     CA 7452   5.105   6.689   5.930
  483GLU     HA 7453   5.073   6.637   6.019
  483GLU     CB 7454   5.007   6.806   5.900
  483GLU    HB2 7455   5.019   6.855   5.804
  483GLU    HB3 7456   4.906   6.765   5.907
  483GLU     CG 7457   5.026   6.918   6.007
  483GLU    HG2 7458   5.060   6.878   6.102
  483GLU    HG3 7459   5.101   6.987   5.968
  483GLU     CD 7460   4.891   6.989   6.038
  483GLU    OE1 7461   4.864   7.111   6.029
  483GLU    OE2 7462   4.808   6.925   6.105
  483GLU      C 7463   5.089   6.582   5.814
  483GLU      O 7464   4.998   6.506   5.824
  484ASP      N 7465   5.177   6.576   5.712
  484ASP      H 7466   5.259   6.635   5.709
  484ASP     CA 7467   5.193   6.455   5.626
  484ASP     HA 7468   5.166   6.368   5.687
  484ASP     CB 7469   5.106   6.459   5.503
  484ASP    HB2 7470   5.116   6.558   5.457
  484ASP    HB3 7471   5.147   6.382   5.438
  484ASP     CG 7472   4.958   6.420   5.523
  484ASP    OD1 7473   4.933   6.312   5.585
  484ASP    OD2 7474   4.874   6.497   5.470
  484ASP      C 7475   5.337   6.442   5.579
  484ASP      O 7476   5.400   6.546   5.557
  485PRO      N 7477   5.398   6.325   5.575
  485PRO     CD 7478   5.330   6.196   5.595
  485PRO    HD2 7479   5.257   6.180   5.515
  485PRO    HD3 7480   5.289   6.179   5.694
  485PRO     CG 7481   5.444   6.086   5.572
  485PRO    HG2 7482   5.447   6.056   5.467
  485PRO    HG3 7483   5.445   6.005   5.645
  485PRO     CB 7484   5.568   6.167   5.615
  485PRO    HB2 7485   5.661   6.127   5.574
  485PRO    HB3 7486   5.578   6.174   5.723
  485PRO     CA 7487   5.546   6.310   5.562
  485PRO     HA 7488   5.610   6.378   5.619
  485PRO      C 7489   5.611   6.325   5.427
  485PRO      O 7490   5.727   6.284   5.398
  486PHE      N 7491   5.533   6.380   5.330
  486PHE      H 7492   5.444   6.421   5.352
  486PHE     CA 7493   5.573   6.408   5.196
  486PHE     HA 7494   5.679   6.433   5.204
  486PHE     CB 7495   5.573   6.284   5.113
  486PHE    HB2 7496   5.639   6.283   5.026
  486PHE    HB3 7497   5.618   6.210   5.179
  486PHE     CG 7498   5.436   6.247   5.058
  486PHE    CD1 7499   5.339   6.181   5.136
  486PHE    HD1 7500   5.351   6.180   5.244
  486PHE    CE1 7501   5.232   6.117   5.072
  486PHE    HE1 7502   5.148   6.070   5.121
  486PHE     CZ 7503   5.215   6.127   4.934
  486PHE     HZ 7504   5.132   6.075   4.889
  486PHE    CE2 7505   5.306   6.199   4.856
  486PHE    HE2 7506   5.294   6.206   4.749
  486PHE    CD2 7507   5.415   6.258   4.919
  486PHE    HD2 7508   5.487   6.315   4.862
  486PHE      C 7509   5.497   6.532   5.132
  486PHE      O 7510   5.393   6.579   5.175
  487ILE      N 7511   5.560   6.596   5.034
  487ILE      H 7512   5.650   6.553   5.020
  487ILE     CA 7513   5.520   6.713   4.953
  487ILE     HA 7514   5.417   6.741   4.977
  487ILE     CB 7515   5.606   6.836   4.994
  487ILE     HB 7516   5.704   6.788   4.991
  487ILE    CG2 7517   5.595   6.953   4.895
  487ILE   HG21 7518   5.494   6.991   4.884
  487ILE   HG22 7519   5.666   7.031   4.924
  487ILE   HG23 7520   5.630   6.907   4.802
  487ILE    CG1 7521   5.576   6.876   5.142
  487ILE   HG12 7522   5.472   6.908   5.150
  487ILE   HG13 7523   5.607   6.789   5.199
  487ILE    CD1 7524   5.668   6.993   5.188
  487ILE   HD11 7525   5.627   7.091   5.163
  487ILE   HD12 7526   5.683   6.975   5.295
  487ILE   HD13 7527   5.767   6.985   5.144
  487ILE      C 7528   5.526   6.692   4.799
  487ILE      O 7529   5.619   6.628   4.749
  488ALA      N 7530   5.426   6.749   4.729
  488ALA      H 7531   5.365   6.814   4.777
  488ALA     CA 7532   5.419   6.738   4.586
  488ALA     HA 7533   5.518   6.715   4.546
  488ALA     CB 7534   5.319   6.631   4.553
  488ALA    HB1 7535   5.356   6.534   4.586
  488ALA    HB2 7536   5.229   6.649   4.611
  488ALA    HB3 7537   5.295   6.628   4.446
  488ALA      C 7538   5.362   6.866   4.513
  488ALA      O 7539   5.258   6.916   4.561
  489ILE      N 7540   5.430   6.918   4.416
  489ILE      H 7541   5.517   6.875   4.386
  489ILE     CA 7542   5.386   7.037   4.343
  489ILE     HA 7543   5.289   7.074   4.380
  489ILE     CB 7544   5.483   7.154   4.379
  489ILE     HB 7545   5.448   7.232   4.312
  489ILE    CG2 7546   5.464   7.190   4.522
  489ILE   HG21 7547   5.522   7.275   4.557
  489ILE   HG22 7548   5.357   7.209   4.533
  489ILE   HG23 7549   5.498   7.110   4.588
  489ILE    CG1 7550   5.635   7.124   4.344
  489ILE   HG12 7551   5.676   7.062   4.424
  489ILE   HG13 7552   5.648   7.080   4.245
  489ILE    CD1 7553   5.703   7.259   4.342
  489ILE   HD11 7554   5.809   7.241   4.322
  489ILE   HD12 7555   5.662   7.315   4.259
  489ILE   HD13 7556   5.683   7.317   4.432
  489ILE      C 7557   5.363   7.015   4.193
  489ILE      O 7558   5.449   6.935   4.147
  490HIE      N 7559   5.261   7.064   4.126
  490HIE      H 7560   5.197   7.120   4.180
  490HIE     CA 7561   5.247   7.048   3.979
  490HIE     HA 7562   5.345   7.039   3.933
  490HIE     CB 7563   5.178   6.910   3.958
  490HIE    HB2 7564   5.178   6.883   3.852
  490HIE    HB3 7565   5.229   6.832   4.015
  490HIE     CG 7566   5.034   6.912   3.994
  490HIE    ND1 7567   4.932   6.939   3.906
  490HIE    CE1 7568   4.817   6.915   3.976
  490HIE    HE1 7569   4.716   6.942   3.949
  490HIE    NE2 7570   4.843   6.871   4.101
  490HIE    HE2 7571   4.767   6.861   4.167
  490HIE    CD2 7572   4.980   6.858   4.111
  490HIE    HD2 7573   5.036   6.828   4.199
  490HIE      C 7574   5.191   7.170   3.909
  490HIE      O 7575   5.166   7.270   3.971
  491ALA      N 7576   5.181   7.174   3.777
  491ALA      H 7577   5.213   7.096   3.721
  491ALA     CA 7578   5.158   7.295   3.697
  491ALA     HA 7579   5.238   7.366   3.718
  491ALA     CB 7580   5.183   7.258   3.550
  491ALA    HB1 7581   5.202   7.347   3.490
  491ALA    HB2 7582   5.279   7.206   3.543
  491ALA    HB3 7583   5.096   7.206   3.512
  491ALA      C 7584   5.025   7.352   3.724
  491ALA      O 7585   5.003   7.464   3.700
  492GLU      N 7586   4.926   7.270   3.774
  492GLU      H 7587   4.949   7.171   3.772
  492GLU     CA 7588   4.791   7.315   3.807
  492GLU     HA 7589   4.782   7.419   3.776
  492GLU     CB 7590   4.683   7.228   3.745
  492GLU    HB2 7591   4.683   7.127   3.787
  492GLU    HB3 7592   4.590   7.274   3.780
  492GLU     CG 7593   4.684   7.232   3.596
  492GLU    HG2 7594   4.680   7.339   3.572
  492GLU    HG3 7595   4.775   7.192   3.553
  492GLU     CD 7596   4.554   7.169   3.532
  492GLU    OE1 7597   4.442   7.213   3.566
  492GLU    OE2 7598   4.573   7.091   3.434
  492GLU      C 7599   4.779   7.327   3.965
  492GLU      O 7600   4.664   7.337   4.010
  493SER      N 7601   4.893   7.327   4.039
  493SER      H 7602   4.978   7.285   4.003
  493SER     CA 7603   4.898   7.367   4.180
  493SER     HA 7604   4.801   7.391   4.222
  493SER     CB 7605   4.937   7.242   4.268
  493SER    HB2 7606   4.884   7.253   4.363
  493SER    HB3 7607   4.907   7.157   4.206
  493SER     OG 7608   5.075   7.236   4.286
  493SER     HG 7609   5.097   7.255   4.378
  493SER      C 7610   4.993   7.484   4.206
  493SER      O 7611   5.025   7.516   4.322
  494LYS      N 7612   5.036   7.563   4.103
  494LYS      H 7613   5.016   7.534   4.008
  494LYS     CA 7614   5.088   7.697   4.129
  494LYS     HA 7615   5.169   7.703   4.202
  494LYS     CB 7616   5.148   7.746   3.997
  494LYS    HB2 7617   5.188   7.664   3.937
  494LYS    HB3 7618   5.063   7.776   3.935
  494LYS     CG 7619   5.236   7.868   3.997
  494LYS    HG2 7620   5.179   7.950   4.041
  494LYS    HG3 7621   5.318   7.843   4.065
  494LYS     CD 7622   5.293   7.908   3.860
  494LYS    HD2 7623   5.348   7.818   3.832
  494LYS    HD3 7624   5.210   7.929   3.792
  494LYS     CE 7625   5.385   8.029   3.846
  494LYS    HE2 7626   5.472   8.012   3.911
  494LYS    HE3 7627   5.426   8.041   3.746
  494LYS     NZ 7628   5.317   8.155   3.897
  494LYS    HZ1 7629   5.370   8.237   3.870
  494LYS    HZ2 7630   5.230   8.178   3.851
  494LYS    HZ3 7631   5.304   8.156   3.997
  494LYS      C 7632   4.980   7.788   4.177
  494LYS      O 7633   4.863   7.764   4.150
  495LEU      N 7634   5.012   7.900   4.238
  495LEU      H 7635   5.111   7.914   4.253
  495LEU     CA 7636   4.924   8.002   4.295
  495LEU     HA 7637   4.824   7.960   4.292
  495LEU     CB 7638   4.958   8.028   4.439
  495LEU    HB2 7639   4.964   7.926   4.477
  495LEU    HB3 7640   5.055   8.078   4.446
  495LEU     CG 7641   4.861   8.123   4.517
  495LEU     HG 7642   4.854   8.214   4.459
  495LEU    CD1 7643   4.722   8.061   4.540
  495LEU   HD11 7644   4.736   7.992   4.624
  495LEU   HD12 7645   4.649   8.134   4.572
  495LEU   HD13 7646   4.692   7.996   4.458
  495LEU    CD2 7647   4.922   8.143   4.647
  495LEU   HD21 7648   4.942   8.056   4.709
  495LEU   HD22 7649   5.019   8.190   4.633
  495LEU   HD23 7650   4.850   8.206   4.700
  495LEU      C 7651   4.927   8.135   4.207
  495LEU      O 7652   5.025   8.209   4.215
  495LEU    OXT 7653   4.833   8.158   4.126
  496CA2    CA2 7654   4.038   2.554   3.287
  497CL1    CL1 7655 -11.552  16.882  -9.235
  498ROH    HO1 7656   4.695   3.667   4.588
  498ROH     O1 7657   4.743   3.727   4.530
  4994GA     C1 7658   4.843   3.651   4.460
  4994GA     H1 7659   4.936   3.652   4.517
  4994GA     C2 7660   4.869   3.695   4.312
  4994GA     H2 7661   4.923   3.790   4.314
  4994GA     O2 7662   4.740   3.717   4.253
  4994GA    H2O 7663   4.670   3.696   4.314
  4994GA     C3 7664   4.955   3.601   4.231
  4994GA     H3 7665   4.945   3.632   4.127
  4994GA     O3 7666   5.098   3.595   4.267
  4994GA    H3O 7667   5.142   3.628   4.189
  4994GA     C4 7668   4.899   3.455   4.244
  4994GA     H4 7669   4.962   3.374   4.206
  4994GA     C5 7670   4.871   3.408   4.388
  4994GA     H5 7671   4.809   3.318   4.393
  4994GA     C6 7672   4.999   3.368   4.460
  4994GA    H62 7673   5.072   3.322   4.394
  4994GA    H61 7674   5.055   3.448   4.508
  4994GA     O6 7675   4.962   3.274   4.566
  4994GA    H6O 7676   4.899   3.314   4.627
  4994GA     O5 7677   4.792   3.516   4.462
  4994GA     O4 7678   4.775   3.447   4.168
  5004GA     C1 7679   4.731   3.318   4.115
  5004GA     H1 7680   4.811   3.267   4.060
  5004GA     C2 7681   4.625   3.345   4.007
  5004GA     H2 7682   4.598   3.247   3.967
  5004GA     O2 7683   4.676   3.432   3.892
  5004GA    H2O 7684   4.690   3.520   3.927
  5004GA     C3 7685   4.499   3.408   4.076
  5004GA     H3 7686   4.525   3.503   4.123
  5004GA     O3 7687   4.399   3.437   3.975
  5004GA    H3O 7688   4.359   3.355   3.948
  5004GA     C4 7689   4.438   3.317   4.189
  5004GA     H4 7690   4.399   3.224   4.145
  5004GA     C5 7691   4.553   3.286   4.289
  5004GA     H5 7692   4.569   3.377   4.348
  5004GA     C6 7693   4.504   3.172   4.385
  5004GA    H62 7694   4.560   3.165   4.478
  5004GA    H61 7695   4.401   3.202   4.407
  5004GA     O6 7696   4.492   3.038   4.322
  5004GA    H6O 7697   4.492   2.978   4.397
  5004GA     O5 7698   4.680   3.240   4.224
  5004GA     O4 7699   4.335   3.397   4.267
  5014GA     C1 7700   4.195   3.394   4.219
  5014GA     H1 7701   4.197   3.398   4.110
  5014GA     C2 7702   4.111   3.508   4.279
  5014GA     H2 7703   4.012   3.502   4.233
  5014GA     O2 7704   4.166   3.642   4.251
  5014GA    H2O 7705   4.236   3.665   4.313
  5014GA     C3 7706   4.092   3.489   4.430
  5014GA     H3 7707   4.184   3.474   4.487
  5014GA     O3 7708   4.012   3.586   4.498
  5014GA    H3O 7709   4.068   3.635   4.559
  5014GA     C4 7710   4.033   3.347   4.458
  5014GA     H4 7711   3.934   3.337   4.415
  5014GA     C5 7712   4.118   3.237   4.389
  5014GA     H5 7713   4.220   3.245   4.428
  5014GA     C6 7714   4.075   3.094   4.425
  5014GA    H62 7715   4.146   3.026   4.377
  5014GA    H61 7716   4.074   3.079   4.533
  5014GA     O6 7717   3.955   3.055   4.363
  5014GA    H6O 7718   3.949   2.961   4.347
  5014GA     O5 7719   4.137   3.261   4.247
  5014GA     O4 7720   4.023   3.312   4.602
  5024GA     C1 7721   3.901   3.351   4.680
  5024GA     H1 7722   3.880   3.457   4.668
  5024GA     C2 7723   3.920   3.338   4.837
  5024GA     H2 7724   3.832   3.373   4.892
  5024GA     O2 7725   4.042   3.399   4.889
  5024GA    H2O 7726   4.044   3.381   4.983
  5024GA     C3 7727   3.914   3.187   4.867
  5024GA     H3 7728   4.004   3.141   4.826
  5024GA     O3 7729   3.904   3.169   5.012
  5024GA    H3O 7730   3.950   3.240   5.058
  5024GA     C4 7731   3.790   3.115   4.818
  5024GA     H4 7732   3.702   3.157   4.868
  5024GA     C5 7733   3.788   3.124   4.668
  5024GA     H5 7734   3.872   3.073   4.621
  5024GA     C6 7735   3.662   3.074   4.604
  5024GA    H62 7736   3.683   3.057   4.498
  5024GA    H61 7737   3.643   2.972   4.639
  5024GA     O6 7738   3.543   3.159   4.618
  5024GA    H6O 7739   3.575   3.250   4.612
  5024GA     O5 7740   3.789   3.268   4.631
  5024GA     O4 7741   3.805   2.969   4.858
  5030GA     C1 7742   3.697   2.919   4.945
  5030GA     H1 7743   3.652   3.001   5.000
  5030GA     C2 7744   3.745   2.821   5.044
  5030GA     H2 7745   3.665   2.807   5.118
  5030GA     C3 7746   3.783   2.692   4.972
  5030GA     H3 7747   3.869   2.711   4.908
  5030GA     C4 7748   3.675   2.638   4.882
  5030GA     H4 7749   3.590   2.601   4.940
  5030GA     C5 7750   3.623   2.747   4.783
  5030GA     H5 7751   3.695   2.774   4.706
  5030GA     C6 7752   3.493   2.701   4.711
  5030GA    H62 7753   3.417   2.678   4.786
  5030GA    H61 7754   3.457   2.771   4.636
  5030GA     O6 7755   3.515   2.581   4.636
  5030GA    H6O 7756   3.590   2.593   4.577
  5030GA     O5 7757   3.597   2.867   4.852
  5030GA     O4 7758   3.742   2.530   4.805
  5030GA    H4O 7759   3.761   2.467   4.874
  5030GA     O3 7760   3.812   2.594   5.078
  5030GA    H3O 7761   3.893   2.604   5.127
  5030GA     O2 7762   3.852   2.870   5.139
  5030GA    H2O 7763   3.939   2.873   5.097
  504Na+    NA+ 7764   3.153   0.654   0.921
  505WAT      O 7765   1.651   8.103   1.627
  505WAT     H1 7766   1.622   8.166   1.560
  505WAT     H2 7767   1.579   8.042   1.636
  506WAT      O 7768   2.786   9.027   3.229
  506WAT     H1 7769   2.849   8.980   3.284
  506WAT     H2 7770   2.808   9.119   3.242
  507WAT      O 7771   7.437   5.227   3.120
  507WAT     H1 7772   7.367   5.163   3.108
  507WAT     H2 7773   7.513   5.175   3.145
  508WAT      O 7774   7.366   1.207   3.084
  508WAT     H1 7775   7.350   1.191   3.177
  508WAT     H2 7776   7.280   1.225   3.047
  509WAT      O 7777   0.468   3.264   8.436
  509WAT     H1 7778   0.410   3.200   8.478
  509WAT     H2 7779   0.556   3.235   8.460
  510WAT      O 7780   4.583   3.093   2.856
  510WAT     H1 7781   4.587   3.025   2.924
  510WAT     H2 7782   4.536   3.165   2.897
  511WAT      O 7783   0.450   7.203   7.161
  511WAT     H1 7784   0.519   7.242   7.214
  511WAT     H2 7785   0.400   7.278   7.128
  512WAT      O 7786   7.930   6.708   5.238
  512WAT     H1 7787   7.929   6.666   5.152
  512WAT     H2 7788   8.022   6.709   5.263
  513WAT      O 7789   3.637   9.042   3.901
  513WAT     H1 7790   3.620   9.020   3.810
  513WAT     H2 7791   3.732   9.057   3.905
  514WAT      O 7792   2.255   7.964   3.694
  514WAT     H1 7793   2.332   7.943   3.746
  514WAT     H2 7794   2.242   7.887   3.638
  515WAT      O 7795   5.123   2.516   2.238
  515WAT     H1 7796   5.121   2.423   2.215
  515WAT     H2 7797   5.120   2.562   2.154
  516WAT      O 7798   0.391   8.138   0.433
  516WAT     H1 7799   0.405   8.105   0.345
  516WAT     H2 7800   0.325   8.079   0.471
  517WAT      O 7801   5.828   3.390   0.054
  517WAT     H1 7802   5.880   3.444  -0.006
  517WAT     H2 7803   5.741   3.429   0.051
  518WAT      O 7804   6.947   4.184   4.099
  518WAT     H1 7805   6.904   4.244   4.038
  518WAT     H2 7806   6.879   4.122   4.125
  519WAT      O 7807   1.023   6.637   5.864
  519WAT     H1 7808   0.975   6.688   5.930
  519WAT     H2 7809   1.112   6.673   5.866
  520WAT      O 7810   2.892   3.904   4.125
  520WAT     H1 7811   2.817   3.847   4.144
  520WAT     H2 7812   2.866   3.954   4.049
  521WAT      O 7813   0.758   1.847   3.435
  521WAT     H1 7814   0.714   1.812   3.357
  521WAT     H2 7815   0.761   1.773   3.496
  522WAT      O 7816   6.280   0.646   4.075
  522WAT     H1 7817   6.261   0.558   4.045
  522WAT     H2 7818   6.376   0.651   4.074
  523WAT      O 7819   7.097   7.971   3.715
  523WAT     H1 7820   7.145   8.006   3.640
  523WAT     H2 7821   7.006   7.992   3.697
  524WAT      O 7822   4.893   4.911   6.629
  524WAT     H1 7823   4.945   4.957   6.695
  524WAT     H2 7824   4.867   4.978   6.566
  525WAT      O 7825   3.204   4.746   4.206
  525WAT     H1 7826   3.279   4.770   4.260
  525WAT     H2 7827   3.149   4.694   4.264
  526WAT      O 7828   8.161   7.554   5.165
  526WAT     H1 7829   8.065   7.550   5.160
  526WAT     H2 7830   8.191   7.488   5.102
  527WAT      O 7831   5.045   6.724   0.010
  527WAT     H1 7832   4.998   6.807   0.005
  527WAT     H2 7833   4.978   6.657  -0.007
  528WAT      O 7834   3.592   4.098   5.384
  528WAT     H1 7835   3.649   4.033   5.425
  528WAT     H2 7836   3.503   4.072   5.408
  529WAT      O 7837   2.585   7.272   2.848
  529WAT     H1 7838   2.567   7.235   2.934
  529WAT     H2 7839   2.673   7.241   2.827
  530WAT      O 7840   6.868   3.719   0.583
  530WAT     H1 7841   6.952   3.684   0.553
  530WAT     H2 7842   6.804   3.685   0.520
  531WAT      O 7843   2.470   4.350   3.834
  531WAT     H1 7844   2.376   4.346   3.851
  531WAT     H2 7845   2.493   4.261   3.807
  532WAT      O 7846   6.566   6.586   7.242
  532WAT     H1 7847   6.652   6.624   7.261
  532WAT     H2 7848   6.509   6.619   7.311
  533WAT      O 7849   8.456   3.801   0.457
  533WAT     H1 7850   8.483   3.892   0.470
  533WAT     H2 7851   8.538   3.752   0.453
  534WAT      O 7852   6.020   3.750   3.084
  534WAT     H1 7853   6.112   3.727   3.068
  534WAT     H2 7854   6.015   3.763   3.179
  535WAT      O 7855   6.779   1.474   6.601
  535WAT     H1 7856   6.691   1.491   6.566
  535WAT     H2 7857   6.781   1.379   6.613
  536WAT      O 7858   1.776   9.056   8.430
  536WAT     H1 7859   1.814   9.031   8.514
  536WAT     H2 7860   1.704   8.994   8.417
  537WAT      O 7861   0.250   4.197   3.090
  537WAT     H1 7862   0.185   4.172   3.024
  537WAT     H2 7863   0.282   4.283   3.061
  538WAT      O 7864   1.837   3.511   5.557
  538WAT     H1 7865   1.813   3.426   5.519
  538WAT     H2 7866   1.759   3.565   5.545
  539WAT      O 7867   3.462   5.226   4.946
  539WAT     H1 7868   3.457   5.134   4.975
  539WAT     H2 7869   3.552   5.236   4.915
  540WAT      O 7870   8.461   2.187   7.847
  540WAT     H1 7871   8.473   2.282   7.840
  540WAT     H2 7872   8.546   2.150   7.823
  541WAT      O 7873   2.621   3.930   4.481
  541WAT     H1 7874   2.667   3.884   4.412
  541WAT     H2 7875   2.636   3.877   4.559
  542WAT      O 7876   4.890   1.784   2.683
  542WAT     H1 7877   4.898   1.691   2.666
  542WAT     H2 7878   4.950   1.826   2.621
  543WAT      O 7879   3.676   0.319   1.615
  543WAT     H1 7880   3.675   0.248   1.551
  543WAT     H2 7881   3.627   0.390   1.573
  544WAT      O 7882   4.290   5.129   6.585
  544WAT     H1 7883   4.274   5.104   6.676
  544WAT     H2 7884   4.357   5.067   6.555
  545WAT      O 7885   3.025   2.424   7.688
  545WAT     H1 7886   3.096   2.362   7.698
  545WAT     H2 7887   2.971   2.388   7.617
  546WAT      O 7888   6.671   9.464   4.245
  546WAT     H1 7889   6.698   9.458   4.153
  546WAT     H2 7890   6.662   9.558   4.261
  547WAT      O 7891   5.406   5.359   3.897
  547WAT     H1 7892   5.385   5.340   3.806
  547WAT     H2 7893   5.378   5.450   3.910
  548WAT      O 7894   7.801   7.126   0.855
  548WAT     H1 7895   7.814   7.089   0.768
  548WAT     H2 7896   7.742   7.065   0.899
  549WAT      O 7897   4.446   6.386   6.969
  549WAT     H1 7898   4.423   6.463   6.917
  549WAT     H2 7899   4.521   6.348   6.923
  550WAT      O 7900   1.206   0.677   0.239
  550WAT     H1 7901   1.124   0.725   0.240
  550WAT     H2 7902   1.188   0.596   0.288
  551WAT      O 7903   1.341   8.362   7.085
  551WAT     H1 7904   1.307   8.450   7.070
  551WAT     H2 7905   1.407   8.373   7.154
  552WAT      O 7906   6.069   5.866   6.340
  552WAT     H1 7907   6.107   5.790   6.384
  552WAT     H2 7908   6.067   5.843   6.247
  553WAT      O 7909   5.800   1.060   3.415
  553WAT     H1 7910   5.809   1.135   3.474
  553WAT     H2 7911   5.780   0.986   3.473
  554WAT      O 7912   7.251  -0.097   4.130
  554WAT     H1 7913   7.328  -0.122   4.181
  554WAT     H2 7914   7.265  -0.004   4.110
  555WAT      O 7915   0.570   8.144   8.063
  555WAT     H1 7916   0.498   8.203   8.040
  555WAT     H2 7917   0.615   8.189   8.135
  556WAT      O 7918   7.488   6.959   5.528
  556WAT     H1 7919   7.485   6.888   5.593
  556WAT     H2 7920   7.580   6.983   5.524
  557WAT      O 7921   7.277   5.148   1.540
  557WAT     H1 7922   7.192   5.105   1.544
  557WAT     H2 7923   7.258   5.240   1.559
  558WAT      O 7924   2.543   5.519   7.011
  558WAT     H1 7925   2.589   5.436   7.005
  558WAT     H2 7926   2.606   5.584   6.981
  559WAT      O 7927   3.469   4.945   4.854
  559WAT     H1 7928   3.408   4.906   4.791
  559WAT     H2 7929   3.553   4.946   4.808
  560WAT      O 7930   0.623   3.941   4.285
  560WAT     H1 7931   0.667   3.909   4.364
  560WAT     H2 7932   0.575   3.865   4.252
  561WAT      O 7933   3.926   7.896   2.412
  561WAT     H1 7934   3.869   7.856   2.478
  561WAT     H2 7935   3.920   7.839   2.336
  562WAT      O 7936   5.726   8.162   7.596
  562WAT     H1 7937   5.684   8.213   7.665
  562WAT     H2 7938   5.654   8.114   7.555
  563WAT      O 7939   3.081   1.562   2.012
  563WAT     H1 7940   2.995   1.554   2.054
  563WAT     H2 7941   3.062   1.603   1.927
  564WAT      O 7942   6.402   0.388   6.153
  564WAT     H1 7943   6.325   0.332   6.158
  564WAT     H2 7944   6.452   0.354   6.079
  565WAT      O 7945   3.833   1.313   3.933
  565WAT     H1 7946   3.759   1.299   3.875
  565WAT     H2 7947   3.911   1.297   3.879
  566WAT      O 7948   0.627   8.708   3.303
  566WAT     H1 7949   0.551   8.655   3.331
  566WAT     H2 7950   0.608   8.731   3.212
  567WAT      O 7951   7.521   6.676   3.010
  567WAT     H1 7952   7.505   6.638   2.924
  567WAT     H2 7953   7.568   6.608   3.059
  568WAT      O 7954   3.974   3.430   7.296
  568WAT     H1 7955   3.980   3.524   7.279
  568WAT     H2 7956   3.927   3.395   7.221
  569WAT      O 7957   8.256   1.925   3.577
  569WAT     H1 7958   8.175   1.954   3.619
  569WAT     H2 7959   8.267   1.835   3.607
  570WAT      O 7960   3.251   8.041   6.784
  570WAT     H1 7961   3.182   8.090   6.830
  570WAT     H2 7962   3.250   7.954   6.825
  571WAT      O 7963   8.263   0.177   4.113
  571WAT     H1 7964   8.337   0.236   4.124
  571WAT     H2 7965   8.264   0.122   4.192
  572WAT      O 7966   0.626   1.383   4.502
  572WAT     H1 7967   0.573   1.384   4.581
  572WAT     H2 7968   0.640   1.291   4.483
  573WAT      O 7969   8.169   8.686   8.129
  573WAT     H1 7970   8.228   8.651   8.196
  573WAT     H2 7971   8.099   8.621   8.123
  574WAT      O 7972   5.587   7.668   2.090
  574WAT     H1 7973   5.670   7.712   2.069
  574WAT     H2 7974   5.523   7.740   2.094
  575WAT      O 7975   6.386   5.418   2.285
  575WAT     H1 7976   6.371   5.336   2.331
  575WAT     H2 7977   6.299   5.457   2.276
  576WAT      O 7978   1.352   9.370   4.038
  576WAT     H1 7979   1.421   9.328   3.988
  576WAT     H2 7980   1.271   9.348   3.990
  577WAT      O 7981   0.941   5.935   6.935
  577WAT     H1 7982   0.948   5.956   6.842
  577WAT     H2 7983   1.028   5.902   6.959
  578WAT      O 7984   7.532   1.010   2.778
  578WAT     H1 7985   7.621   0.974   2.780
  578WAT     H2 7986   7.532   1.069   2.702
  579WAT      O 7987   2.930   9.000   2.094
  579WAT     H1 7988   2.861   9.045   2.142
  579WAT     H2 7989   2.950   8.922   2.146
  580WAT      O 7990   6.585   7.426   7.346
  580WAT     H1 7991   6.589   7.378   7.263
  580WAT     H2 7992   6.536   7.506   7.324
  581WAT      O 7993   7.035   9.441   0.415
  581WAT     H1 7994   7.109   9.400   0.460
  581WAT     H2 7995   7.063   9.531   0.400
  582WAT      O 7996   8.378   9.351   2.687
  582WAT     H1 7997   8.391   9.433   2.734
  582WAT     H2 7998   8.291   9.359   2.647
  583WAT      O 7999   1.296   0.066   0.309
  583WAT     H1 8000   1.377   0.016   0.319
  583WAT     H2 8001   1.306   0.140   0.369
  584WAT      O 8002   6.611   3.815   3.530
  584WAT     H1 8003   6.552   3.749   3.493
  584WAT     H2 8004   6.698   3.782   3.509
  585WAT      O 8005   5.610   1.325   4.710
  585WAT     H1 8006   5.662   1.322   4.630
  585WAT     H2 8007   5.604   1.418   4.732
  586WAT      O 8008   2.216   0.745   3.745
  586WAT     H1 8009   2.281   0.791   3.693
  586WAT     H2 8010   2.268   0.688   3.803
  587WAT      O 8011   2.355   0.400   0.866
  587WAT     H1 8012   2.358   0.471   0.802
  587WAT     H2 8013   2.295   0.430   0.934
  588WAT      O 8014   6.986   7.941   6.556
  588WAT     H1 8015   7.066   7.972   6.599
  588WAT     H2 8016   6.915   7.981   6.607
  589WAT      O 8017   4.675   0.262   1.630
  589WAT     H1 8018   4.683   0.235   1.721
  589WAT     H2 8019   4.673   0.357   1.633
  590WAT      O 8020   4.878   0.780   7.782
  590WAT     H1 8021   4.939   0.707   7.769
  590WAT     H2 8022   4.831   0.758   7.862
  591WAT      O 8023   1.000   6.646   6.949
  591WAT     H1 8024   0.934   6.580   6.970
  591WAT     H2 8025   0.951   6.729   6.949
  592WAT      O 8026   6.166   3.178   6.623
  592WAT     H1 8027   6.083   3.129   6.625
  592WAT     H2 8028   6.218   3.134   6.556
  593WAT      O 8029   6.998   3.060   3.562
  593WAT     H1 8030   6.910   3.028   3.581
  593WAT     H2 8031   7.048   2.981   3.542
  594WAT      O 8032   2.350   2.223   0.834
  594WAT     H1 8033   2.446   2.227   0.844
  594WAT     H2 8034   2.324   2.146   0.885
  595WAT      O 8035   5.563   7.566   5.735
  595WAT     H1 8036   5.595   7.497   5.676
  595WAT     H2 8037   5.471   7.576   5.714
  596WAT      O 8038   4.086   3.183   7.064
  596WAT     H1 8039   4.112   3.263   7.017
  596WAT     H2 8040   3.996   3.200   7.091
  597WAT      O 8041   0.246   3.828   6.310
  597WAT     H1 8042   0.165   3.825   6.361
  597WAT     H2 8043   0.268   3.921   6.306
  598WAT      O 8044   1.367   2.940   6.245
  598WAT     H1 8045   1.392   2.982   6.327
  598WAT     H2 8046   1.417   2.985   6.178
  599WAT      O 8047   2.940   8.927   3.033
  599WAT     H1 8048   2.859   8.932   3.084
  599WAT     H2 8049   2.965   8.835   3.037
  600WAT      O 8050   0.784   5.441   4.673
  600WAT     H1 8051   0.844   5.494   4.726
  600WAT     H2 8052   0.831   5.360   4.656
  601WAT      O 8053   1.597   2.456   0.644
  601WAT     H1 8054   1.641   2.372   0.636
  601WAT     H2 8055   1.562   2.457   0.733
  602WAT      O 8056   8.206   5.960   5.828
  602WAT     H1 8057   8.147   5.896   5.789
  602WAT     H2 8058   8.203   5.942   5.922
  603WAT      O 8059   0.349   5.250   7.748
  603WAT     H1 8060   0.351   5.168   7.698
  603WAT     H2 8061   0.441   5.271   7.764
  604WAT      O 8062   5.044   0.638   2.671
  604WAT     H1 8063   4.994   0.717   2.690
  604WAT     H2 8064   4.982   0.579   2.628
  605WAT      O 8065   5.236   7.826   5.428
  605WAT     H1 8066   5.162   7.780   5.468
  605WAT     H2 8067   5.297   7.756   5.403
  606WAT      O 8068   6.933   4.524   6.102
  606WAT     H1 8069   6.921   4.455   6.037
  606WAT     H2 8070   6.911   4.605   6.056
  607WAT      O 8071   1.736   8.714   0.807
  607WAT     H1 8072   1.644   8.706   0.782
  607WAT     H2 8073   1.734   8.739   0.899
  608WAT      O 8074   3.965   2.266   6.123
  608WAT     H1 8075   3.952   2.181   6.165
  608WAT     H2 8076   3.914   2.260   6.042
  609WAT      O 8077   4.766   1.138   6.461
  609WAT     H1 8078   4.838   1.075   6.462
  609WAT     H2 8079   4.809   1.223   6.451
  610WAT      O 8080   2.932   4.484   7.479
  610WAT     H1 8081   2.843   4.496   7.514
  610WAT     H2 8082   2.960   4.572   7.456
  611WAT      O 8083   2.303   0.330   3.703
  611WAT     H1 8084   2.376   0.300   3.650
  611WAT     H2 8085   2.340   0.398   3.760
  612WAT      O 8086   4.654   8.769   3.208
  612WAT     H1 8087   4.584   8.773   3.273
  612WAT     H2 8088   4.711   8.698   3.237
  613WAT      O 8089   1.219   4.199   0.766
  613WAT     H1 8090   1.199   4.282   0.810
  613WAT     H2 8091   1.287   4.159   0.820
  614WAT      O 8092   0.323   0.214   3.513
  614WAT     H1 8093   0.258   0.154   3.477
  614WAT     H2 8094   0.356   0.169   3.591
  615WAT      O 8095   0.742   8.795   0.258
  615WAT     H1 8096   0.763   8.721   0.314
  615WAT     H2 8097   0.648   8.807   0.267
  616WAT      O 8098   7.755   7.502   2.843
  616WAT     H1 8099   7.727   7.494   2.935
  616WAT     H2 8100   7.679   7.539   2.799
  617WAT      O 8101   7.271   8.887   4.817
  617WAT     H1 8102   7.295   8.932   4.737
  617WAT     H2 8103   7.212   8.948   4.862
  618WAT      O 8104   8.496   0.998   0.680
  618WAT     H1 8105   8.406   1.031   0.684
  618WAT     H2 8106   8.542   1.047   0.749
  619WAT      O 8107   4.910   3.492   7.375
  619WAT     H1 8108   4.950   3.578   7.365
  619WAT     H2 8109   4.817   3.510   7.389
  620WAT      O 8110   5.388   1.356   5.113
  620WAT     H1 8111   5.390   1.423   5.182
  620WAT     H2 8112   5.399   1.406   5.032
  621WAT      O 8113   8.062   4.459   1.555
  621WAT     H1 8114   8.031   4.370   1.574
  621WAT     H2 8115   8.069   4.461   1.459
  622WAT      O 8116   1.697   0.821   4.834
  622WAT     H1 8117   1.601   0.821   4.828
  622WAT     H2 8118   1.722   0.908   4.804
  623WAT      O 8119   5.692   8.414   3.624
  623WAT     H1 8120   5.746   8.489   3.651
  623WAT     H2 8121   5.708   8.407   3.530
  624WAT      O 8122   8.245   0.103   2.977
  624WAT     H1 8123   8.245   0.073   3.068
  624WAT     H2 8124   8.319   0.056   2.937
  625WAT      O 8125   8.287   7.453   3.650
  625WAT     H1 8126   8.243   7.450   3.735
  625WAT     H2 8127   8.337   7.373   3.646
  626WAT      O 8128   2.001   6.178   3.618
  626WAT     H1 8129   2.078   6.215   3.660
  626WAT     H2 8130   1.939   6.251   3.613
  627WAT      O 8131   2.740   5.483   6.160
  627WAT     H1 8132   2.815   5.430   6.189
  627WAT     H2 8133   2.720   5.451   6.072
  628WAT      O 8134   3.484   0.971   1.011
  628WAT     H1 8135   3.578   0.974   1.026
  628WAT     H2 8136   3.456   1.062   1.012
  629WAT      O 8137   6.603   5.669   7.093
  629WAT     H1 8138   6.657   5.591   7.085
  629WAT     H2 8139   6.663   5.742   7.075
  630WAT      O 8140   0.739  -0.085   8.306
  630WAT     H1 8141   0.707  -0.170   8.334
  630WAT     H2 8142   0.755  -0.037   8.388
  631WAT      O 8143   2.479   5.339   1.235
  631WAT     H1 8144   2.388   5.337   1.263
  631WAT     H2 8145   2.507   5.248   1.237
  632WAT      O 8146   1.305   4.928   0.299
  632WAT     H1 8147   1.279   4.842   0.267
  632WAT     H2 8148   1.401   4.927   0.295
  633WAT      O 8149   1.976   5.563   0.789
  633WAT     H1 8150   2.057   5.536   0.745
  633WAT     H2 8151   2.000   5.570   0.881
  634WAT      O 8152   2.650   8.573   4.395
  634WAT     H1 8153   2.641   8.511   4.322
  634WAT     H2 8154   2.595   8.647   4.371
  635WAT      O 8155   7.590   2.515   0.113
  635WAT     H1 8156   7.640   2.477   0.040
  635WAT     H2 8157   7.609   2.458   0.187
  636WAT      O 8158   3.865   7.106   1.795
  636WAT     H1 8159   3.849   7.194   1.831
  636WAT     H2 8160   3.778   7.067   1.789
  637WAT      O 8161   2.098   2.964   3.976
  637WAT     H1 8162   2.108   3.058   3.993
  637WAT     H2 8163   2.020   2.939   4.026
  638WAT      O 8164   1.544   4.386   3.623
  638WAT     H1 8165   1.609   4.452   3.650
  638WAT     H2 8166   1.510   4.419   3.540
  639WAT      O 8167   3.500   1.890   1.411
  639WAT     H1 8168   3.424   1.886   1.468
  639WAT     H2 8169   3.522   1.983   1.406
  640WAT      O 8170   4.615   3.227   4.740
  640WAT     H1 8171   4.628   3.132   4.738
  640WAT     H2 8172   4.694   3.261   4.781
  641WAT      O 8173   3.113   0.438   4.517
  641WAT     H1 8174   3.132   0.431   4.611
  641WAT     H2 8175   3.183   0.389   4.475
  642WAT      O 8176   4.733   1.937   7.296
  642WAT     H1 8177   4.799   1.867   7.297
  642WAT     H2 8178   4.652   1.892   7.270
  643WAT      O 8179   4.160   8.458   1.682
  643WAT     H1 8180   4.173   8.552   1.693
  643WAT     H2 8181   4.073   8.450   1.645
  644WAT      O 8182   5.876   6.420   0.896
  644WAT     H1 8183   5.851   6.328   0.904
  644WAT     H2 8184   5.829   6.451   0.819
  645WAT      O 8185   4.819   1.716   6.794
  645WAT     H1 8186   4.878   1.773   6.844
  645WAT     H2 8187   4.854   1.717   6.705
  646WAT      O 8188   7.638   3.510   0.883
  646WAT     H1 8189   7.629   3.580   0.818
  646WAT     H2 8190   7.712   3.458   0.852
  647WAT      O 8191   3.082   7.640   3.367
  647WAT     H1 8192   3.126   7.706   3.314
  647WAT     H2 8193   3.024   7.594   3.306
  648WAT      O 8194   5.024   8.875   3.992
  648WAT     H1 8195   5.031   8.920   3.908
  648WAT     H2 8196   5.073   8.794   3.981
  649WAT      O 8197   8.423   5.120   3.510
  649WAT     H1 8198   8.467   5.042   3.544
  649WAT     H2 8199   8.450   5.124   3.418
  650WAT      O 8200   6.152   8.416   0.785
  650WAT     H1 8201   6.230   8.452   0.743
  650WAT     H2 8202   6.079   8.450   0.732
  651WAT      O 8203   1.575   7.490   3.070
  651WAT     H1 8204   1.623   7.550   3.011
  651WAT     H2 8205   1.495   7.537   3.092
  652WAT      O 8206   1.491   8.243   4.567
  652WAT     H1 8207   1.486   8.336   4.591
  652WAT     H2 8208   1.569   8.211   4.613
  653WAT      O 8209   0.290   7.742   4.866
  653WAT     H1 8210   0.240   7.664   4.890
  653WAT     H2 8211   0.228   7.798   4.821
  654WAT      O 8212   1.379   3.416   3.965
  654WAT     H1 8213   1.401   3.401   3.873
  654WAT     H2 8214   1.459   3.450   4.004
  655WAT      O 8215   6.971   4.974   2.171
  655WAT     H1 8216   6.896   4.931   2.130
  655WAT     H2 8217   7.031   4.903   2.191
  656WAT      O 8218   5.092   5.460   0.852
  656WAT     H1 8219   5.171   5.446   0.799
  656WAT     H2 8220   5.124   5.484   0.938
  657WAT      O 8221   2.665   7.544   2.783
  657WAT     H1 8222   2.759   7.563   2.788
  657WAT     H2 8223   2.660   7.449   2.774
  658WAT      O 8224   7.677   7.613   0.637
  658WAT     H1 8225   7.727   7.569   0.705
  658WAT     H2 8226   7.705   7.704   0.642
  659WAT      O 8227   1.099   5.078   1.617
  659WAT     H1 8228   1.089   5.090   1.522
  659WAT     H2 8229   1.027   5.019   1.641
  660WAT      O 8230   2.816   7.038   4.946
  660WAT     H1 8231   2.822   7.053   5.041
  660WAT     H2 8232   2.788   7.122   4.910
  661WAT      O 8233   0.491   6.013   4.563
  661WAT     H1 8234   0.488   5.920   4.586
  661WAT     H2 8235   0.531   6.014   4.476
  662WAT      O 8236   7.133   7.808   2.918
  662WAT     H1 8237   7.095   7.874   2.975
  662WAT     H2 8238   7.101   7.724   2.952
  663WAT      O 8239   2.116   6.735   0.954
  663WAT     H1 8240   2.146   6.803   1.014
  663WAT     H2 8241   2.167   6.751   0.874
  664WAT      O 8242   2.334   4.648   6.388
  664WAT     H1 8243   2.323   4.603   6.471
  664WAT     H2 8244   2.254   4.700   6.377
  665WAT      O 8245   8.311   3.734   4.121
  665WAT     H1 8246   8.357   3.802   4.072
  665WAT     H2 8247   8.361   3.722   4.201
  666WAT      O 8248   2.618   6.125   7.556
  666WAT     H1 8249   2.573   6.043   7.575
  666WAT     H2 8250   2.690   6.128   7.618
  667WAT      O 8251   6.471   2.658   2.881
  667WAT     H1 8252   6.402   2.723   2.894
  667WAT     H2 8253   6.550   2.699   2.919
  668WAT      O 8254   5.762   2.336   0.696
  668WAT     H1 8255   5.838   2.354   0.751
  668WAT     H2 8256   5.762   2.405   0.630
  669WAT      O 8257   5.846   9.102   7.277
  669WAT     H1 8258   5.878   9.035   7.338
  669WAT     H2 8259   5.752   9.087   7.271
  670WAT      O 8260   6.897   1.360   5.356
  670WAT     H1 8261   6.815   1.311   5.369
  670WAT     H2 8262   6.921   1.391   5.443
  671WAT      O 8263   7.746   5.524   4.980
  671WAT     H1 8264   7.772   5.477   4.901
  671WAT     H2 8265   7.812   5.592   4.991
  672WAT      O 8266   0.255   9.294   2.519
  672WAT     H1 8267   0.174   9.315   2.567
  672WAT     H2 8268   0.276   9.205   2.545
  673WAT      O 8269   6.923   2.782   0.276
  673WAT     H1 8270   6.935   2.815   0.187
  673WAT     H2 8271   7.009   2.791   0.317
  674WAT      O 8272   7.262   5.247   2.509
  674WAT     H1 8273   7.197   5.317   2.515
  674WAT     H2 8274   7.212   5.167   2.520
  675WAT      O 8275   0.848   7.193   3.819
  675WAT     H1 8276   0.828   7.217   3.728
  675WAT     H2 8277   0.870   7.100   3.814
  676WAT      O 8278   5.437   5.185   6.932
  676WAT     H1 8279   5.453   5.272   6.894
  676WAT     H2 8280   5.361   5.152   6.885
  677WAT      O 8281   7.666   6.609   3.656
  677WAT     H1 8282   7.675   6.683   3.596
  677WAT     H2 8283   7.756   6.580   3.673
  678WAT      O 8284   8.215   0.733   4.677
  678WAT     H1 8285   8.165   0.762   4.601
  678WAT     H2 8286   8.304   0.763   4.659
  679WAT      O 8287   4.180   0.957   0.128
  679WAT     H1 8288   4.206   1.036   0.175
  679WAT     H2 8289   4.158   0.987   0.039
  680WAT      O 8290   3.217   1.304   4.189
  680WAT     H1 8291   3.291   1.317   4.130
  680WAT     H2 8292   3.243   1.229   4.244
  681WAT      O 8293   5.966   8.091   7.747
  681WAT     H1 8294   5.876   8.067   7.725
  681WAT     H2 8295   6.008   8.008   7.770
  682WAT      O 8296   3.772   3.673   8.387
  682WAT     H1 8297   3.721   3.610   8.335
  682WAT     H2 8298   3.803   3.623   8.462
  683WAT      O 8299   2.293   9.488   2.573
  683WAT     H1 8300   2.223   9.493   2.508
  683WAT     H2 8301   2.365   9.445   2.527
  684WAT      O 8302   0.895   4.936   0.670
  684WAT     H1 8303   0.895   4.997   0.744
  684WAT     H2 8304   0.802   4.925   0.647
  685WAT      O 8305   7.007   8.415   1.247
  685WAT     H1 8306   6.933   8.449   1.298
  685WAT     H2 8307   6.972   8.336   1.205
  686WAT      O 8308   5.018   6.864   1.744
  686WAT     H1 8309   5.015   6.930   1.813
  686WAT     H2 8310   4.978   6.906   1.668
  687WAT      O 8311   7.037   0.325   6.117
  687WAT     H1 8312   6.989   0.407   6.110
  687WAT     H2 8313   7.108   0.343   6.178
  688WAT      O 8314   5.547   4.113   1.419
  688WAT     H1 8315   5.548   4.178   1.489
  688WAT     H2 8316   5.619   4.054   1.440
  689WAT      O 8317   6.039   6.895   1.458
  689WAT     H1 8318   6.132   6.907   1.439
  689WAT     H2 8319   6.001   6.982   1.449
  690WAT      O 8320   5.591   1.950   0.786
  690WAT     H1 8321   5.507   1.907   0.772
  690WAT     H2 8322   5.589   1.977   0.878
  691WAT      O 8323   6.819   6.529   6.940
  691WAT     H1 8324   6.844   6.500   6.852
  691WAT     H2 8325   6.767   6.456   6.975
  692WAT      O 8326   6.340   8.842   6.953
  692WAT     H1 8327   6.410   8.779   6.939
  692WAT     H2 8328   6.370   8.921   6.907
  693WAT      O 8329   2.254   7.954   0.148
  693WAT     H1 8330   2.189   8.010   0.104
  693WAT     H2 8331   2.207   7.871   0.163
  694WAT      O 8332   7.886   7.275   1.807
  694WAT     H1 8333   7.955   7.322   1.854
  694WAT     H2 8334   7.805   7.319   1.832
  695WAT      O 8335   5.193   8.022   1.407
  695WAT     H1 8336   5.114   7.989   1.365
  695WAT     H2 8337   5.189   8.118   1.394
  696WAT      O 8338   0.428   6.136   5.702
  696WAT     H1 8339   0.452   6.159   5.791
  696WAT     H2 8340   0.411   6.220   5.659
  697WAT      O 8341   4.029   7.225   6.071
  697WAT     H1 8342   3.964   7.271   6.018
  697WAT     H2 8343   3.978   7.163   6.123
  698WAT      O 8344   0.908   3.093   6.907
  698WAT     H1 8345   0.814   3.074   6.896
  698WAT     H2 8346   0.933   3.135   6.825
  699WAT      O 8347   2.036   7.259   1.079
  699WAT     H1 8348   1.974   7.277   1.150
  699WAT     H2 8349   2.046   7.343   1.034
  700WAT      O 8350   8.182   9.150   7.847
  700WAT     H1 8351   8.183   9.229   7.792
  700WAT     H2 8352   8.241   9.171   7.920
  701WAT      O 8353   4.621   1.905   6.545
  701WAT     H1 8354   4.696   1.963   6.562
  701WAT     H2 8355   4.575   1.947   6.471
  702WAT      O 8356   4.366   9.452   3.292
  702WAT     H1 8357   4.421   9.467   3.370
  702WAT     H2 8358   4.421   9.398   3.235
  703WAT      O 8359   1.512   6.988   7.277
  703WAT     H1 8360   1.451   6.990   7.351
  703WAT     H2 8361   1.597   7.010   7.314
  704WAT      O 8362   4.747   2.968   4.771
  704WAT     H1 8363   4.759   2.991   4.679
  704WAT     H2 8364   4.835   2.966   4.808
  705WAT      O 8365   3.346   7.768   1.391
  705WAT     H1 8366   3.350   7.673   1.385
  705WAT     H2 8367   3.256   7.786   1.418
  706WAT      O 8368   2.623   1.483   6.460
  706WAT     H1 8369   2.696   1.488   6.522
  706WAT     H2 8370   2.626   1.394   6.427
  707WAT      O 8371   5.403   8.054   5.344
  707WAT     H1 8372   5.350   7.984   5.382
  707WAT     H2 8373   5.470   8.072   5.410
  708WAT      O 8374   1.963   2.870   0.593
  708WAT     H1 8375   1.912   2.789   0.595
  708WAT     H2 8376   2.048   2.845   0.629
  709WAT      O 8377   1.945   8.764   3.919
  709WAT     H1 8378   2.030   8.810   3.914
  709WAT     H2 8379   1.968   8.671   3.919
  710WAT      O 8380   6.916   5.168   3.380
  710WAT     H1 8381   6.936   5.254   3.342
  710WAT     H2 8382   6.997   5.141   3.423
  711WAT      O 8383   2.262   8.840   1.226
  711WAT     H1 8384   2.286   8.750   1.249
  711WAT     H2 8385   2.311   8.857   1.145
  712WAT      O 8386   5.319   5.622   3.256
  712WAT     H1 8387   5.301   5.594   3.166
  712WAT     H2 8388   5.404   5.585   3.276
  713WAT      O 8389   3.397   9.489   2.269
  713WAT     H1 8390   3.380   9.583   2.261
  713WAT     H2 8391   3.407   9.475   2.363
  714WAT      O 8392   8.212   8.704   1.405
  714WAT     H1 8393   8.153   8.644   1.359
  714WAT     H2 8394   8.161   8.785   1.415
  715WAT      O 8395   2.380   5.272   8.032
  715WAT     H1 8396   2.334   5.353   8.054
  715WAT     H2 8397   2.325   5.202   8.069
  716WAT      O 8398   2.922   3.426   6.435
  716WAT     H1 8399   2.985   3.439   6.505
  716WAT     H2 8400   2.975   3.428   6.355
  717WAT      O 8401   5.962   7.497   6.253
  717WAT     H1 8402   5.872   7.472   6.235
  717WAT     H2 8403   5.981   7.565   6.188
  718WAT      O 8404   4.908   5.913   4.703
  718WAT     H1 8405   4.892   5.996   4.746
  718WAT     H2 8406   4.957   5.861   4.767
  719WAT      O 8407   3.014   6.219   6.776
  719WAT     H1 8408   3.105   6.237   6.755
  719WAT     H2 8409   3.015   6.190   6.867
  720WAT      O 8410   7.859   4.933   5.837
  720WAT     H1 8411   7.918   4.949   5.911
  720WAT     H2 8412   7.775   4.970   5.865
  721WAT      O 8413   5.072   8.278   1.959
  721WAT     H1 8414   5.009   8.210   1.983
  721WAT     H2 8415   5.067   8.341   2.030
  722WAT      O 8416   2.702   1.037   7.032
  722WAT     H1 8417   2.614   1.036   7.068
  722WAT     H2 8418   2.708   0.955   6.981
  723WAT      O 8419   8.357   1.097   3.012
  723WAT     H1 8420   8.353   1.030   2.943
  723WAT     H2 8421   8.406   1.056   3.083
  724WAT      O 8422   8.270   2.539   4.961
  724WAT     H1 8423   8.281   2.558   5.054
  724WAT     H2 8424   8.253   2.445   4.958
  725WAT      O 8425   8.226   7.467   5.405
  725WAT     H1 8426   8.202   7.503   5.319
  725WAT     H2 8427   8.260   7.379   5.385
  726WAT      O 8428   4.157   6.401   5.638
  726WAT     H1 8429   4.084   6.359   5.685
  726WAT     H2 8430   4.130   6.492   5.631
  727WAT      O 8431   0.596   5.517   2.959
  727WAT     H1 8432   0.573   5.474   3.042
  727WAT     H2 8433   0.679   5.562   2.978
  728WAT      O 8434   1.400   7.764   3.684
  728WAT     H1 8435   1.423   7.857   3.678
  728WAT     H2 8436   1.445   7.733   3.762
  729WAT      O 8437   0.262   3.806   0.132
  729WAT     H1 8438   0.304   3.734   0.083
  729WAT     H2 8439   0.197   3.840   0.071
  730WAT      O 8440   5.412   6.367   0.269
  730WAT     H1 8441   5.435   6.458   0.288
  730WAT     H2 8442   5.395   6.365   0.175
  731WAT      O 8443   0.950   2.358   6.389
  731WAT     H1 8444   0.982   2.268   6.400
  731WAT     H2 8445   0.863   2.348   6.349
  732WAT      O 8446   6.016   9.036   7.095
  732WAT     H1 8447   6.075   8.985   7.150
  732WAT     H2 8448   5.953   9.074   7.156
  733WAT      O 8449   5.316   3.215   7.186
  733WAT     H1 8450   5.283   3.291   7.233
  733WAT     H2 8451   5.371   3.169   7.249
  734WAT      O 8452   6.010   9.154   4.116
  734WAT     H1 8453   6.101   9.128   4.131
  734WAT     H2 8454   5.999   9.234   4.167
  735WAT      O 8455   7.198   9.226   5.301
  735WAT     H1 8456   7.205   9.272   5.385
  735WAT     H2 8457   7.214   9.134   5.324
  736WAT      O 8458   3.221   2.199   6.666
  736WAT     H1 8459   3.187   2.278   6.708
  736WAT     H2 8460   3.277   2.231   6.596
  737WAT      O 8461   3.052   8.223   4.980
  737WAT     H1 8462   3.070   8.307   4.939
  737WAT     H2 8463   2.959   8.209   4.967
  738WAT      O 8464   1.141   8.876   1.961
  738WAT     H1 8465   1.189   8.851   2.040
  738WAT     H2 8466   1.157   8.805   1.900
  739WAT      O 8467   2.303   2.734   1.052
  739WAT     H1 8468   2.362   2.736   1.127
  739WAT     H2 8469   2.252   2.655   1.064
  740WAT      O 8470   1.409   2.209   4.347
  740WAT     H1 8471   1.408   2.155   4.268
  740WAT     H2 8472   1.431   2.148   4.418
  741WAT      O 8473   7.917   6.297   8.064
  741WAT     H1 8474   7.938   6.302   7.970
  741WAT     H2 8475   7.953   6.377   8.101
  742WAT      O 8476   0.683   9.257   1.959
  742WAT     H1 8477   0.688   9.167   1.927
  742WAT     H2 8478   0.726   9.309   1.891
  743WAT      O 8479   0.191   4.633   6.389
  743WAT     H1 8480   0.110   4.653   6.437
  743WAT     H2 8481   0.172   4.550   6.345
  744WAT      O 8482   5.119   3.194   7.845
  744WAT     H1 8483   5.043   3.245   7.874
  744WAT     H2 8484   5.187   3.259   7.829
  745WAT      O 8485   3.442   2.430   5.994
  745WAT     H1 8486   3.534   2.405   5.998
  745WAT     H2 8487   3.444   2.523   5.968
  746WAT      O 8488   2.612   7.232   4.227
  746WAT     H1 8489   2.606   7.326   4.247
  746WAT     H2 8490   2.532   7.212   4.179
  747WAT      O 8491   6.368   2.647   2.014
  747WAT     H1 8492   6.396   2.738   2.005
  747WAT     H2 8493   6.279   2.653   2.050
  748WAT      O 8494   0.784   7.343   6.132
  748WAT     H1 8495   0.704   7.356   6.081
  748WAT     H2 8496   0.840   7.417   6.107
  749WAT      O 8497   3.408   1.798   8.404
  749WAT     H1 8498   3.387   1.711   8.369
  749WAT     H2 8499   3.370   1.859   8.341
  750WAT      O 8500   4.463   0.654   2.044
  750WAT     H1 8501   4.556   0.673   2.051
  750WAT     H2 8502   4.422   0.711   2.108
  751WAT      O 8503   7.901   1.178   1.797
  751WAT     H1 8504   7.975   1.228   1.830
  751WAT     H2 8505   7.928   1.086   1.804
  752WAT      O 8506   6.375   4.778   6.478
  752WAT     H1 8507   6.392   4.776   6.384
  752WAT     H2 8508   6.412   4.861   6.508
  753WAT      O 8509   6.211   1.196   2.604
  753WAT     H1 8510   6.230   1.237   2.519
  753WAT     H2 8511   6.125   1.230   2.628
  754WAT      O 8512   1.678   2.796   1.075
  754WAT     H1 8513   1.605   2.810   1.015
  754WAT     H2 8514   1.738   2.867   1.056
  755WAT      O 8515   1.310   3.226   3.431
  755WAT     H1 8516   1.378   3.199   3.493
  755WAT     H2 8517   1.342   3.308   3.395
  756WAT      O 8518   5.840   8.188   2.048
  756WAT     H1 8519   5.775   8.158   1.985
  756WAT     H2 8520   5.815   8.146   2.130
  757WAT      O 8521   0.569   8.947   1.689
  757WAT     H1 8522   0.477   8.939   1.665
  757WAT     H2 8523   0.569   8.944   1.785
  758WAT      O 8524   5.811   7.698   7.132
  758WAT     H1 8525   5.886   7.655   7.089
  758WAT     H2 8526   5.828   7.792   7.122
  759WAT      O 8527   1.022   1.063   5.669
  759WAT     H1 8528   1.015   1.127   5.598
  759WAT     H2 8529   0.971   0.988   5.639
  760WAT      O 8530   3.543   3.208   6.416
  760WAT     H1 8531   3.546   3.204   6.321
  760WAT     H2 8532   3.453   3.186   6.439
  761WAT      O 8533   7.877   1.004   2.174
  761WAT     H1 8534   7.838   1.081   2.131
  761WAT     H2 8535   7.864   0.932   2.113
  762WAT      O 8536   3.508   2.004   0.099
  762WAT     H1 8537   3.462   1.922   0.080
  762WAT     H2 8538   3.552   1.988   0.182
  763WAT      O 8539   6.688   1.920   3.487
  763WAT     H1 8540   6.775   1.887   3.466
  763WAT     H2 8541   6.679   1.905   3.581
  764WAT      O 8542   7.147   8.659   1.589
  764WAT     H1 8543   7.089   8.720   1.634
  764WAT     H2 8544   7.180   8.709   1.514
  765WAT      O 8545   6.779   0.721   1.597
  765WAT     H1 8546   6.781   0.777   1.675
  765WAT     H2 8547   6.733   0.642   1.626
  766WAT      O 8548   4.782   7.746   3.633
  766WAT     H1 8549   4.694   7.784   3.626
  766WAT     H2 8550   4.774   7.658   3.597
  767WAT      O 8551   2.827   0.991   7.565
  767WAT     H1 8552   2.778   0.950   7.494
  767WAT     H2 8553   2.788   0.956   7.645
  768WAT      O 8554   8.154   2.189   5.161
  768WAT     H1 8555   8.059   2.194   5.150
  768WAT     H2 8556   8.173   2.249   5.233
  769WAT      O 8557   4.830   7.088   7.086
  769WAT     H1 8558   4.849   7.046   7.002
  769WAT     H2 8559   4.746   7.133   7.072
  770WAT      O 8560   6.529   9.243   4.959
  770WAT     H1 8561   6.471   9.307   5.000
  770WAT     H2 8562   6.504   9.244   4.867
  771WAT      O 8563   2.453   0.900   6.431
  771WAT     H1 8564   2.449   0.828   6.369
  771WAT     H2 8565   2.473   0.858   6.515
  772WAT      O 8566   0.186   4.711   8.016
  772WAT     H1 8567   0.136   4.678   7.942
  772WAT     H2 8568   0.258   4.649   8.026
  773WAT      O 8569   7.234   3.049   7.999
  773WAT     H1 8570   7.229   3.110   8.072
  773WAT     H2 8571   7.325   3.054   7.970
  774WAT      O 8572   4.359   5.223   0.313
  774WAT     H1 8573   4.287   5.163   0.293
  774WAT     H2 8574   4.427   5.167   0.351
  775WAT      O 8575   1.094   6.880   1.243
  775WAT     H1 8576   1.051   6.852   1.162
  775WAT     H2 8577   1.043   6.838   1.312
  776WAT      O 8578   7.930   4.140   5.292
  776WAT     H1 8579   7.926   4.049   5.263
  776WAT     H2 8580   7.947   4.135   5.386
  777WAT      O 8581   0.325   7.010   0.756
  777WAT     H1 8582   0.405   7.048   0.792
  777WAT     H2 8583   0.355   6.930   0.711
  778WAT      O 8584   6.493   5.045   7.844
  778WAT     H1 8585   6.422   5.109   7.835
  778WAT     H2 8586   6.544   5.055   7.764
  779WAT      O 8587   2.817   3.760   8.012
  779WAT     H1 8588   2.725   3.737   8.002
  779WAT     H2 8589   2.839   3.808   7.932
  780WAT      O 8590   4.223   7.576   0.104
  780WAT     H1 8591   4.175   7.596   0.184
  780WAT     H2 8592   4.289   7.512   0.131
  781WAT      O 8593   5.008   8.890   7.428
  781WAT     H1 8594   5.042   8.922   7.512
  781WAT     H2 8595   4.925   8.849   7.451
  782WAT      O 8596   4.505   3.379   0.363
  782WAT     H1 8597   4.568   3.390   0.434
  782WAT     H2 8598   4.510   3.286   0.340
  783WAT      O 8599   7.769   2.894   8.007
  783WAT     H1 8600   7.809   2.807   8.003
  783WAT     H2 8601   7.739   2.910   7.918
  784WAT      O 8602   4.650   6.391   3.072
  784WAT     H1 8603   4.712   6.436   3.130
  784WAT     H2 8604   4.575   6.370   3.129
  785WAT      O 8605   7.771   6.695   2.372
  785WAT     H1 8606   7.709   6.765   2.357
  785WAT     H2 8607   7.754   6.631   2.303
  786WAT      O 8608   3.942   1.422   0.847
  786WAT     H1 8609   4.012   1.442   0.785
  786WAT     H2 8610   3.981   1.437   0.933
  787WAT      O 8611   2.558   5.826   0.229
  787WAT     H1 8612   2.564   5.813   0.135
  787WAT     H2 8613   2.643   5.797   0.263
  788WAT      O 8614   3.878   5.089   7.674
  788WAT     H1 8615   3.927   5.139   7.609
  788WAT     H2 8616   3.943   5.064   7.739
  789WAT      O 8617   5.834   3.327   0.852
  789WAT     H1 8618   5.798   3.355   0.936
  789WAT     H2 8619   5.772   3.362   0.787
  790WAT      O 8620   0.957   9.446   8.110
  790WAT     H1 8621   0.949   9.491   8.026
  790WAT     H2 8622   0.868   9.448   8.146
  791WAT      O 8623   5.967   2.661   4.260
  791WAT     H1 8624   6.049   2.699   4.293
  791WAT     H2 8625   5.901   2.694   4.321
  792WAT      O 8626   0.409   5.957   6.577
  792WAT     H1 8627   0.377   5.880   6.531
  792WAT     H2 8628   0.390   6.030   6.517
  793WAT      O 8629   3.665   2.100   1.123
  793WAT     H1 8630   3.639   2.080   1.213
  793WAT     H2 8631   3.624   2.184   1.104
  794WAT      O 8632   3.736   0.083   3.151
  794WAT     H1 8633   3.724   0.131   3.233
  794WAT     H2 8634   3.806   0.130   3.106
  795WAT      O 8635   0.697   3.628   1.422
  795WAT     H1 8636   0.764   3.649   1.487
  795WAT     H2 8637   0.614   3.642   1.468
  796WAT      O 8638   5.380   6.155   0.928
  796WAT     H1 8639   5.390   6.114   1.014
  796WAT     H2 8640   5.372   6.249   0.948
  797WAT      O 8641   8.029   5.817   0.745
  797WAT     H1 8642   8.123   5.801   0.756
  797WAT     H2 8643   8.011   5.891   0.804
  798WAT      O 8644   0.402   1.232   2.817
  798WAT     H1 8645   0.388   1.155   2.762
  798WAT     H2 8646   0.314   1.261   2.840
  799WAT      O 8647   3.426   5.465   0.342
  799WAT     H1 8648   3.511   5.432   0.314
  799WAT     H2 8649   3.385   5.497   0.262
  800WAT      O 8650   7.395   8.237   8.056
  800WAT     H1 8651   7.471   8.180   8.047
  800WAT     H2 8652   7.320   8.178   8.066
  801WAT      O 8653   0.271   8.540   0.303
  801WAT     H1 8654   0.344   8.559   0.243
  801WAT     H2 8655   0.292   8.589   0.382
  802WAT      O 8656   4.989   2.600   2.461
  802WAT     H1 8657   4.999   2.693   2.443
  802WAT     H2 8658   5.011   2.557   2.379
  803WAT      O 8659   2.636   3.704   0.052
  803WAT     H1 8660   2.541   3.712   0.061
  803WAT     H2 8661   2.655   3.614   0.080
  804WAT      O 8662   4.482   4.074   0.382
  804WAT     H1 8663   4.517   4.068   0.292
  804WAT     H2 8664   4.560   4.086   0.436
  805WAT      O 8665   7.967   7.009   1.288
  805WAT     H1 8666   7.967   7.103   1.268
  805WAT     H2 8667   8.050   6.977   1.252
  806WAT      O 8668   0.490   8.983   6.669
  806WAT     H1 8669   0.428   8.935   6.724
  806WAT     H2 8670   0.491   9.072   6.706
  807WAT      O 8671   1.829   8.874   5.343
  807WAT     H1 8672   1.912   8.919   5.326
  807WAT     H2 8673   1.823   8.809   5.273
  808WAT      O 8674   5.333   4.910   0.478
  808WAT     H1 8675   5.350   4.986   0.535
  808WAT     H2 8676   5.378   4.932   0.396
  809WAT      O 8677   6.185   8.756   5.278
  809WAT     H1 8678   6.182   8.728   5.369
  809WAT     H2 8679   6.136   8.689   5.231
  810WAT      O 8680   6.846   4.564   5.228
  810WAT     H1 8681   6.894   4.552   5.310
  810WAT     H2 8682   6.809   4.478   5.209
  811WAT      O 8683   0.435   1.653   1.187
  811WAT     H1 8684   0.343   1.643   1.213
  811WAT     H2 8685   0.459   1.566   1.153
  812WAT      O 8686   4.213   6.879   7.587
  812WAT     H1 8687   4.219   6.841   7.675
  812WAT     H2 8688   4.247   6.811   7.530
  813WAT      O 8689   8.051   3.774   2.057
  813WAT     H1 8690   7.972   3.826   2.067
  813WAT     H2 8691   8.066   3.736   2.143
  814WAT      O 8692   3.796   2.116   8.413
  814WAT     H1 8693   3.755   2.141   8.495
  814WAT     H2 8694   3.889   2.130   8.427
  815WAT      O 8695   4.756   8.109   7.805
  815WAT     H1 8696   4.721   8.132   7.719
  815WAT     H2 8697   4.771   8.192   7.849
  816WAT      O 8698   8.285   1.571   3.294
  816WAT     H1 8699   8.342   1.615   3.231
  816WAT     H2 8700   8.346   1.533   3.358
  817WAT      O 8701   4.730   8.873   8.167
  817WAT     H1 8702   4.635   8.872   8.161
  817WAT     H2 8703   4.760   8.826   8.089
  818WAT      O 8704   5.969   2.915   8.191
  818WAT     H1 8705   6.063   2.900   8.201
  818WAT     H2 8706   5.942   2.959   8.272
  819WAT      O 8707   0.712   5.951   1.434
  819WAT     H1 8708   0.631   5.963   1.385
  819WAT     H2 8709   0.692   5.879   1.495
  820WAT      O 8710   2.091   3.304   7.837
  820WAT     H1 8711   2.027   3.285   7.768
  820WAT     H2 8712   2.162   3.242   7.822
  821WAT      O 8713   4.254   1.678   7.559
  821WAT     H1 8714   4.178   1.685   7.502
  821WAT     H2 8715   4.245   1.593   7.602
  822WAT      O 8716   8.392   0.036   2.002
  822WAT     H1 8717   8.374   0.039   1.908
  822WAT     H2 8718   8.306   0.046   2.043
  823WAT      O 8719   6.677   6.066   0.443
  823WAT     H1 8720   6.761   6.048   0.403
  823WAT     H2 8721   6.634   5.981   0.450
  824WAT      O 8722   3.508   6.859   0.960
  824WAT     H1 8723   3.586   6.808   0.937
  824WAT     H2 8724   3.494   6.840   1.053
  825WAT      O 8725   1.424   7.313   2.647
  825WAT     H1 8726   1.407   7.224   2.678
  825WAT     H2 8727   1.357   7.328   2.581
  826WAT      O 8728   1.715   7.787   0.387
  826WAT     H1 8729   1.660   7.819   0.458
  826WAT     H2 8730   1.659   7.790   0.310
  827WAT      O 8731   5.601   1.653   2.330
  827WAT     H1 8732   5.658   1.594   2.381
  827WAT     H2 8733   5.530   1.674   2.391
  828WAT      O 8734   6.589   4.319   8.039
  828WAT     H1 8735   6.629   4.405   8.053
  828WAT     H2 8736   6.597   4.275   8.124
  829WAT      O 8737   0.680   1.301   3.568
  829WAT     H1 8738   0.755   1.255   3.530
  829WAT     H2 8739   0.608   1.285   3.507
  830WAT      O 8740   3.412   8.748   6.902
  830WAT     H1 8741   3.473   8.715   6.969
  830WAT     H2 8742   3.331   8.700   6.919
  831WAT      O 8743   8.086   1.342   1.936
  831WAT     H1 8744   8.138   1.379   2.007
  831WAT     H2 8745   8.062   1.416   1.882
  832WAT      O 8746   5.126   2.240   2.563
  832WAT     H1 8747   5.169   2.324   2.546
  832WAT     H2 8748   5.162   2.211   2.647
  833WAT      O 8749   1.103   4.422   1.179
  833WAT     H1 8750   1.196   4.436   1.161
  833WAT     H2 8751   1.059   4.448   1.098
  834WAT      O 8752   0.356   6.601   0.833
  834WAT     H1 8753   0.277   6.590   0.779
  834WAT     H2 8754   0.323   6.605   0.922
  835WAT      O 8755   1.761   0.029   4.910
  835WAT     H1 8756   1.737   0.086   4.837
  835WAT     H2 8757   1.678   0.013   4.956
  836WAT      O 8758   3.895   1.250   4.944
  836WAT     H1 8759   3.963   1.223   5.004
  836WAT     H2 8760   3.924   1.334   4.909
  837WAT      O 8761   3.610   4.258   7.984
  837WAT     H1 8762   3.609   4.180   8.039
  837WAT     H2 8763   3.700   4.265   7.952
  838WAT      O 8764   2.992   7.229   5.354
  838WAT     H1 8765   3.070   7.255   5.404
  838WAT     H2 8766   2.922   7.225   5.419
  839WAT      O 8767   8.388   8.864   5.097
  839WAT     H1 8768   8.465   8.888   5.044
  839WAT     H2 8769   8.374   8.940   5.154
  840WAT      O 8770   7.568   1.156   7.398
  840WAT     H1 8771   7.561   1.247   7.428
  840WAT     H2 8772   7.551   1.161   7.304
  841WAT      O 8773   7.279   8.548   3.260
  841WAT     H1 8774   7.317   8.549   3.172
  841WAT     H2 8775   7.231   8.466   3.264
  842WAT      O 8776   6.790   5.860   7.035
  842WAT     H1 8777   6.822   5.802   6.966
  842WAT     H2 8778   6.851   5.934   7.035
  843WAT      O 8779   0.497   0.568   6.263
  843WAT     H1 8780   0.583   0.570   6.222
  843WAT     H2 8781   0.472   0.660   6.270
  844WAT      O 8782   1.230   7.286   7.697
  844WAT     H1 8783   1.306   7.238   7.731
  844WAT     H2 8784   1.230   7.267   7.604
  845WAT      O 8785   5.313   9.370   2.524
  845WAT     H1 8786   5.305   9.385   2.430
  845WAT     H2 8787   5.223   9.366   2.556
  846WAT      O 8788   3.976   5.079   7.100
  846WAT     H1 8789   3.994   5.171   7.084
  846WAT     H2 8790   3.892   5.078   7.146
  847WAT      O 8791   8.132   6.729   6.991
  847WAT     H1 8792   8.161   6.790   6.924
  847WAT     H2 8793   8.174   6.646   6.968
  848WAT      O 8794   4.901   6.473   8.034
  848WAT     H1 8795   4.958   6.413   7.986
  848WAT     H2 8796   4.838   6.503   7.969
  849WAT      O 8797   7.326   6.955   7.620
  849WAT     H1 8798   7.418   6.935   7.607
  849WAT     H2 8799   7.283   6.870   7.622
  850WAT      O 8800   8.288   9.176   8.115
  850WAT     H1 8801   8.229   9.151   8.186
  850WAT     H2 8802   8.325   9.093   8.083
  851WAT      O 8803   8.315   1.582   0.863
  851WAT     H1 8804   8.388   1.641   0.844
  851WAT     H2 8805   8.238   1.639   0.863
  852WAT      O 8806   1.476   1.644   4.638
  852WAT     H1 8807   1.383   1.625   4.625
  852WAT     H2 8808   1.478   1.715   4.702
  853WAT      O 8809   6.195   7.175   7.185
  853WAT     H1 8810   6.211   7.126   7.105
  853WAT     H2 8811   6.161   7.259   7.155
  854WAT      O 8812   7.535   2.983   3.306
  854WAT     H1 8813   7.484   3.063   3.318
  854WAT     H2 8814   7.472   2.918   3.275
  855WAT      O 8815   7.356   3.384   6.650
  855WAT     H1 8816   7.388   3.457   6.597
  855WAT     H2 8817   7.396   3.397   6.736
  856WAT      O 8818   0.313   9.084   7.824
  856WAT     H1 8819   0.278   9.172   7.819
  856WAT     H2 8820   0.389   9.091   7.881
  857WAT      O 8821   5.100   1.039   2.935
  857WAT     H1 8822   5.187   1.044   2.895
  857WAT     H2 8823   5.088   0.946   2.954
  858WAT      O 8824   1.297   0.166   8.047
  858WAT     H1 8825   1.385   0.137   8.069
  858WAT     H2 8826   1.309   0.251   8.004
  859WAT      O 8827   4.241   4.300   8.034
  859WAT     H1 8828   4.299   4.360   7.988
  859WAT     H2 8829   4.155   4.316   7.995
  860WAT      O 8830   2.191   7.306   0.738
  860WAT     H1 8831   2.178   7.361   0.815
  860WAT     H2 8832   2.103   7.274   0.717
  861WAT      O 8833   5.433   8.693   1.551
  861WAT     H1 8834   5.443   8.609   1.597
  861WAT     H2 8835   5.437   8.759   1.620
  862WAT      O 8836   3.232   0.848   2.647
  862WAT     H1 8837   3.145   0.810   2.659
  862WAT     H2 8838   3.277   0.832   2.730
  863WAT      O 8839   7.986   8.339   3.229
  863WAT     H1 8840   7.958   8.298   3.148
  863WAT     H2 8841   8.031   8.270   3.277
  864WAT      O 8842   7.972   7.736   2.264
  864WAT     H1 8843   7.976   7.831   2.271
  864WAT     H2 8844   8.060   7.706   2.286
  865WAT      O 8845   2.660   9.204   4.450
  865WAT     H1 8846   2.579   9.159   4.426
  865WAT     H2 8847   2.704   9.222   4.367
  866WAT      O 8848   3.957   6.885   6.890
  866WAT     H1 8849   3.933   6.957   6.831
  866WAT     H2 8850   3.993   6.928   6.967
  867WAT      O 8851   8.322   2.972   0.103
  867WAT     H1 8852   8.350   2.936   0.188
  867WAT     H2 8853   8.368   2.919   0.038
  868WAT      O 8854   5.148   5.062   6.406
  868WAT     H1 8855   5.188   5.141   6.442
  868WAT     H2 8856   5.055   5.071   6.426
  869WAT      O 8857   6.239   9.376   8.304
  869WAT     H1 8858   6.216   9.459   8.347
  869WAT     H2 8859   6.266   9.319   8.376
  870WAT      O 8860   1.030   8.856   4.549
  870WAT     H1 8861   1.039   8.938   4.500
  870WAT     H2 8862   1.010   8.791   4.482
  871WAT      O 8863   4.080   9.218   2.252
  871WAT     H1 8864   4.069   9.282   2.323
  871WAT     H2 8865   3.991   9.196   2.225
  872WAT      O 8866   1.414   1.252   5.395
  872WAT     H1 8867   1.459   1.170   5.377
  872WAT     H2 8868   1.454   1.315   5.335
  873WAT      O 8869   2.208   7.218   8.446
  873WAT     H1 8870   2.279   7.153   8.443
  873WAT     H2 8871   2.152   7.188   8.518
  874WAT      O 8872   3.430   3.062   0.841
  874WAT     H1 8873   3.480   2.985   0.814
  874WAT     H2 8874   3.396   3.039   0.928
  875WAT      O 8875   5.397   9.043   8.353
  875WAT     H1 8876   5.413   9.103   8.426
  875WAT     H2 8877   5.346   8.971   8.391
  876WAT      O 8878   4.320   6.917   5.679
  876WAT     H1 8879   4.319   6.832   5.722
  876WAT     H2 8880   4.325   6.980   5.752
  877WAT      O 8881   6.153   2.109   6.091
  877WAT     H1 8882   6.236   2.063   6.081
  877WAT     H2 8883   6.093   2.043   6.127
  878WAT      O 8884   7.992   5.422   3.424
  878WAT     H1 8885   7.973   5.365   3.350
  878WAT     H2 8886   7.911   5.469   3.439
[truncated: 2,659,802 more chars]
