# Supplementary material for: Role of Enzyme and Active Site Conformational Dynamics in the Catalysis by α-Amylase Explored with QM/MM Molecular Dynamics
Source: J Chem Inf Model. 2022 Jul 26;62(15):3638–50. doi: 10.1021/acs.jcim.2c00691 (PMC9778734; doi:10.1021/acs.jcim.2c00691)
Supplement: Supplementary file 5 — ci2c00691_si_005.zip [file ci2c00691_si_005.zip › SI_gmx-md_inputs/frame_xray/frame_825-r2.gro]

amyl_GMX.gro created by acpype (v: 2020-09-02T11:49:19CEST) on Mon Oct 19 15:37:50 2020 t= 82500.00000 step= 41250000
67992
    1TYR      N    1   2.880   6.079   3.843
    1TYR     H1    2   2.838   5.990   3.865
    1TYR     H2    3   2.814   6.154   3.864
    1TYR     H3    4   2.958   6.089   3.906
    1TYR     CA    5   2.922   6.072   3.700
    1TYR     HA    6   2.832   6.054   3.641
    1TYR     CB    7   2.974   6.213   3.652
    1TYR    HB2    8   2.895   6.287   3.641
    1TYR    HB3    9   3.035   6.247   3.736
    1TYR     CG   10   3.045   6.191   3.514
    1TYR    CD1   11   3.185   6.178   3.499
    1TYR    HD1   12   3.245   6.187   3.589
    1TYR    CE1   13   3.237   6.163   3.374
    1TYR    HE1   14   3.343   6.177   3.360
    1TYR     CZ   15   3.158   6.126   3.264
    1TYR     OH   16   3.220   6.086   3.145
    1TYR     HH   17   3.151   6.075   3.078
    1TYR    CE2   18   3.016   6.129   3.276
    1TYR    HE2   19   2.950   6.113   3.192
    1TYR    CD2   20   2.967   6.169   3.404
    1TYR    HD2   21   2.860   6.170   3.416
    1TYR      C   22   3.023   5.957   3.680
    1TYR      O   23   3.130   5.951   3.742
    2SER      N   24   2.982   5.862   3.592
    2SER      H   25   2.896   5.875   3.541
    2SER     CA   26   3.067   5.750   3.551
    2SER     HA   27   3.137   5.711   3.625
    2SER     CB   28   2.973   5.632   3.521
    2SER    HB2   29   2.920   5.647   3.427
    2SER    HB3   30   3.045   5.552   3.506
    2SER     OG   31   2.897   5.586   3.632
    2SER     HG   32   2.832   5.523   3.600
    2SER      C   33   3.144   5.785   3.421
    2SER      O   34   3.088   5.830   3.323
    3PRO      N   35   3.278   5.756   3.420
    3PRO     CD   36   3.357   5.694   3.523
    3PRO    HD2   37   3.318   5.597   3.554
    3PRO    HD3   38   3.362   5.759   3.611
    3PRO     CG   39   3.497   5.676   3.472
    3PRO    HG2   40   3.511   5.583   3.416
    3PRO    HG3   41   3.576   5.679   3.547
    3PRO     CB   42   3.513   5.796   3.386
    3PRO    HB2   43   3.590   5.781   3.311
    3PRO    HB3   44   3.541   5.881   3.448
    3PRO     CA   45   3.376   5.810   3.319
    3PRO     HA   46   3.341   5.912   3.302
    3PRO      C   47   3.362   5.732   3.182
    3PRO      O   48   3.413   5.626   3.176
    4ASN      N   49   3.300   5.795   3.081
    4ASN      H   50   3.259   5.884   3.101
    4ASN     CA   51   3.270   5.738   2.943
    4ASN     HA   52   3.184   5.798   2.913
    4ASN     CB   53   3.392   5.761   2.862
    4ASN    HB2   54   3.429   5.854   2.904
    4ASN    HB3   55   3.463   5.679   2.879
    4ASN     CG   56   3.364   5.780   2.714
    4ASN    OD1   57   3.252   5.762   2.663
    4ASN    ND2   58   3.472   5.805   2.644
    4ASN   HD21   59   3.476   5.835   2.547
    4ASN   HD22   60   3.554   5.818   2.701
    4ASN      C   61   3.216   5.594   2.938
    4ASN      O   62   3.252   5.510   2.847
    5THR      N   63   3.139   5.546   3.036
    5THR      H   64   3.118   5.622   3.099
    5THR     CA   65   3.073   5.406   3.044
    5THR     HA   66   3.141   5.338   2.992
    5THR     CB   67   3.069   5.356   3.183
    5THR     HB   68   3.027   5.256   3.183
    5THR    CG2   69   3.206   5.320   3.242
    5THR   HG21   70   3.191   5.285   3.344
    5THR   HG22   71   3.259   5.250   3.177
    5THR   HG23   72   3.269   5.409   3.245
    5THR    OG1   73   3.001   5.455   3.257
    5THR    HG1   74   2.986   5.405   3.337
    5THR      C   75   2.941   5.400   2.966
    5THR      O   76   2.854   5.489   2.973
    6GLN      N   77   2.925   5.285   2.902
    6GLN      H   78   2.991   5.211   2.923
    6GLN     CA   79   2.798   5.254   2.838
    6GLN     HA   80   2.775   5.336   2.769
    6GLN     CB   81   2.809   5.125   2.746
    6GLN    HB2   82   2.885   5.057   2.785
    6GLN    HB3   83   2.711   5.076   2.748
    6GLN     CG   84   2.842   5.147   2.597
    6GLN    HG2   85   2.942   5.189   2.589
    6GLN    HG3   86   2.835   5.052   2.545
    6GLN     CD   87   2.740   5.235   2.527
    6GLN    OE1   88   2.643   5.277   2.580
    6GLN    NE2   89   2.745   5.261   2.401
    6GLN   HE21   90   2.679   5.332   2.373
    6GLN   HE22   91   2.831   5.239   2.352
    6GLN      C   92   2.683   5.246   2.936
    6GLN      O   93   2.699   5.181   3.040
    7GLN      N   94   2.576   5.321   2.915
    7GLN      H   95   2.568   5.378   2.832
    7GLN     CA   96   2.467   5.320   3.002
    7GLN     HA   97   2.395   5.393   2.966
    7GLN     CB   98   2.398   5.177   2.995
    7GLN    HB2   99   2.462   5.092   3.022
    7GLN    HB3  100   2.323   5.181   3.073
    7GLN     CG  101   2.338   5.137   2.857
    7GLN    HG2  102   2.261   5.212   2.839
    7GLN    HG3  103   2.404   5.149   2.771
    7GLN     CD  104   2.268   5.003   2.865
    7GLN    OE1  105   2.173   4.979   2.937
    7GLN    NE2  106   2.321   4.902   2.797
    7GLN   HE21  107   2.262   4.821   2.789
    7GLN   HE22  108   2.405   4.908   2.741
    7GLN      C  109   2.511   5.367   3.146
    7GLN      O  110   2.444   5.323   3.240
    8GLY      N  111   2.613   5.455   3.160
    8GLY      H  112   2.676   5.468   3.082
    8GLY     CA  113   2.657   5.499   3.293
    8GLY    HA2  114   2.748   5.551   3.263
    8GLY    HA3  115   2.582   5.562   3.340
    8GLY      C  116   2.707   5.393   3.391
    8GLY      O  117   2.701   5.429   3.505
    9ARG      N  118   2.742   5.270   3.351
    9ARG      H  119   2.728   5.251   3.253
    9ARG     CA  120   2.792   5.158   3.432
    9ARG     HA  121   2.703   5.130   3.489
    9ARG     CB  122   2.827   5.033   3.338
    9ARG    HB2  123   2.881   5.070   3.251
    9ARG    HB3  124   2.887   4.958   3.389
    9ARG     CG  125   2.696   4.968   3.291
    9ARG    HG2  126   2.637   4.940   3.378
    9ARG    HG3  127   2.631   5.038   3.239
    9ARG     CD  128   2.722   4.846   3.204
    9ARG    HD2  129   2.765   4.894   3.117
    9ARG    HD3  130   2.798   4.781   3.247
    9ARG     NE  131   2.601   4.794   3.152
    9ARG     HE  132   2.519   4.839   3.191
    9ARG     CZ  133   2.574   4.720   3.047
    9ARG    NH1  134   2.668   4.660   2.979
    9ARG   HH11  135   2.765   4.683   2.990
    9ARG   HH12  136   2.626   4.606   2.904
    9ARG    NH2  137   2.449   4.705   3.011
    9ARG   HH21  138   2.371   4.738   3.066
    9ARG   HH22  139   2.423   4.642   2.937
    9ARG      C  140   2.907   5.215   3.514
    9ARG      O  141   2.981   5.308   3.477
   10THR      N  142   2.939   5.151   3.625
   10THR      H  143   2.881   5.076   3.659
   10THR     CA  144   3.002   5.224   3.743
   10THR     HA  145   3.021   5.328   3.716
   10THR     CB  146   2.897   5.237   3.862
   10THR     HB  147   2.937   5.295   3.946
   10THR    CG2  148   2.764   5.300   3.816
   10THR   HG21  149   2.785   5.405   3.796
   10THR   HG22  150   2.718   5.243   3.735
   10THR   HG23  151   2.697   5.282   3.899
   10THR    OG1  152   2.880   5.111   3.918
   10THR    HG1  153   2.831   5.053   3.859
   10THR      C  154   3.133   5.178   3.802
   10THR      O  155   3.183   5.232   3.900
   11SER      N  156   3.183   5.066   3.749
   11SER      H  157   3.116   5.009   3.700
   11SER     CA  158   3.297   4.997   3.808
   11SER     HA  159   3.361   5.078   3.843
   11SER     CB  160   3.248   4.908   3.913
   11SER    HB2  161   3.156   4.859   3.883
   11SER    HB3  162   3.316   4.829   3.945
   11SER     OG  163   3.213   4.988   4.030
   11SER     HG  164   3.172   5.066   3.991
   11SER      C  165   3.375   4.913   3.709
   11SER      O  166   3.325   4.871   3.603
   12ILE      N  167   3.497   4.880   3.748
   12ILE      H  168   3.531   4.931   3.828
   12ILE     CA  169   3.591   4.818   3.662
   12ILE     HA  170   3.546   4.762   3.580
   12ILE     CB  171   3.685   4.926   3.604
   12ILE     HB  172   3.764   4.881   3.544
   12ILE    CG2  173   3.615   5.029   3.521
   12ILE   HG21  174   3.679   5.102   3.473
   12ILE   HG22  175   3.552   4.977   3.448
   12ILE   HG23  176   3.549   5.085   3.588
   12ILE    CG1  177   3.758   5.001   3.723
   12ILE   HG12  178   3.682   5.067   3.765
   12ILE   HG13  179   3.778   4.926   3.800
   12ILE    CD1  180   3.877   5.096   3.690
   12ILE   HD11  181   3.947   5.040   3.628
   12ILE   HD12  182   3.847   5.185   3.636
   12ILE   HD13  183   3.940   5.127   3.773
   12ILE      C  184   3.680   4.708   3.729
   12ILE      O  185   3.685   4.696   3.853
   13VAL      N  186   3.736   4.624   3.647
   13VAL      H  187   3.734   4.645   3.548
   13VAL     CA  188   3.808   4.499   3.696
   13VAL     HA  189   3.809   4.495   3.805
   13VAL     CB  190   3.728   4.371   3.654
   13VAL     HB  191   3.637   4.372   3.713
   13VAL    CG1  192   3.701   4.357   3.504
   13VAL   HG11  193   3.644   4.446   3.476
   13VAL   HG12  194   3.794   4.358   3.448
   13VAL   HG13  195   3.649   4.265   3.478
   13VAL    CG2  196   3.793   4.247   3.707
   13VAL   HG21  197   3.784   4.249   3.816
   13VAL   HG22  198   3.738   4.162   3.667
   13VAL   HG23  199   3.896   4.236   3.673
   13VAL      C  200   3.949   4.505   3.641
   13VAL      O  201   3.972   4.550   3.528
   14HIE      N  202   4.046   4.460   3.718
   14HIE      H  203   4.034   4.455   3.818
   14HIE     CA  204   4.186   4.430   3.674
   14HIE     HA  205   4.212   4.485   3.583
   14HIE     CB  206   4.280   4.458   3.787
   14HIE    HB2  207   4.262   4.558   3.825
   14HIE    HB3  208   4.255   4.402   3.878
   14HIE     CG  209   4.432   4.463   3.760
   14HIE    ND1  210   4.501   4.427   3.643
   14HIE    CE1  211   4.633   4.430   3.672
   14HIE    HE1  212   4.712   4.410   3.601
   14HIE    NE2  213   4.645   4.466   3.796
   14HIE    HE2  214   4.736   4.470   3.841
   14HIE    CD2  215   4.523   4.490   3.856
   14HIE    HD2  216   4.508   4.510   3.961
   14HIE      C  217   4.197   4.285   3.628
   14HIE      O  218   4.172   4.187   3.701
   15LEU      N  219   4.239   4.260   3.505
   15LEU      H  220   4.253   4.334   3.438
   15LEU     CA  221   4.260   4.124   3.457
   15LEU     HA  222   4.231   4.052   3.534
   15LEU     CB  223   4.176   4.115   3.334
   15LEU    HB2  224   4.212   4.196   3.270
   15LEU    HB3  225   4.188   4.017   3.289
   15LEU     CG  226   4.022   4.132   3.354
   15LEU     HG  227   4.005   4.233   3.391
   15LEU    CD1  228   3.940   4.118   3.224
   15LEU   HD11  229   3.939   4.012   3.198
   15LEU   HD12  230   3.839   4.158   3.238
   15LEU   HD13  231   3.993   4.164   3.141
   15LEU    CD2  232   3.974   4.028   3.457
   15LEU   HD21  233   3.989   3.924   3.427
   15LEU   HD22  234   4.018   4.039   3.555
   15LEU   HD23  235   3.868   4.043   3.479
   15LEU      C  236   4.411   4.096   3.436
   15LEU      O  237   4.458   4.084   3.322
   16PHE      N  238   4.489   4.101   3.543
   16PHE      H  239   4.449   4.133   3.630
   16PHE     CA  240   4.630   4.071   3.561
   16PHE     HA  241   4.680   4.150   3.506
   16PHE     CB  242   4.650   4.065   3.714
   16PHE    HB2  243   4.638   4.163   3.761
   16PHE    HB3  244   4.576   4.002   3.764
   16PHE     CG  245   4.781   4.003   3.756
   16PHE    CD1  246   4.907   4.066   3.747
   16PHE    HD1  247   4.905   4.164   3.703
   16PHE    CE1  248   5.028   4.009   3.797
   16PHE    HE1  249   5.123   4.059   3.787
   16PHE     CZ  250   5.023   3.880   3.849
   16PHE     HZ  251   5.102   3.840   3.911
   16PHE    CE2  252   4.903   3.811   3.862
   16PHE    HE2  253   4.900   3.723   3.925
   16PHE    CD2  254   4.781   3.874   3.819
   16PHE    HD2  255   4.689   3.818   3.820
   16PHE      C  256   4.671   3.944   3.487
   16PHE      O  257   4.606   3.842   3.509
   17GLU      N  258   4.761   3.953   3.386
   17GLU      H  259   4.793   4.043   3.353
   17GLU     CA  260   4.812   3.834   3.313
   17GLU     HA  261   4.878   3.874   3.236
   17GLU     CB  262   4.905   3.748   3.402
   17GLU    HB2  263   4.861   3.718   3.497
   17GLU    HB3  264   4.932   3.658   3.346
   17GLU     CG  265   5.044   3.809   3.440
   17GLU    HG2  266   5.033   3.913   3.469
   17GLU    HG3  267   5.079   3.751   3.526
   17GLU     CD  268   5.158   3.816   3.336
   17GLU    OE1  269   5.132   3.791   3.215
   17GLU    OE2  270   5.276   3.832   3.375
   17GLU      C  271   4.709   3.741   3.238
   17GLU      O  272   4.746   3.639   3.180
   18TRP      N  273   4.583   3.784   3.227
   18TRP      H  274   4.553   3.871   3.267
   18TRP     CA  275   4.495   3.719   3.136
   18TRP     HA  276   4.487   3.612   3.156
   18TRP     CB  277   4.347   3.768   3.154
   18TRP    HB2  278   4.346   3.877   3.161
   18TRP    HB3  279   4.284   3.735   3.071
   18TRP     CG  280   4.268   3.717   3.276
   18TRP    CD1  281   4.304   3.711   3.403
   18TRP    HD1  282   4.398   3.730   3.453
   18TRP    NE1  283   4.206   3.647   3.477
   18TRP    HE1  284   4.223   3.613   3.571
   18TRP    CE2  285   4.099   3.620   3.399
   18TRP    CZ2  286   3.977   3.557   3.426
   18TRP    HZ2  287   3.959   3.517   3.524
   18TRP    CH2  288   3.886   3.546   3.322
   18TRP    HH2  289   3.785   3.515   3.344
   18TRP    CZ3  290   3.913   3.598   3.195
   18TRP    HZ3  291   3.838   3.581   3.119
   18TRP    CE3  292   4.039   3.652   3.166
   18TRP    HE3  293   4.058   3.684   3.065
   18TRP    CD2  294   4.131   3.671   3.273
   18TRP      C  295   4.541   3.746   2.993
   18TRP      O  296   4.592   3.851   2.958
   19ARG      N  297   4.509   3.651   2.899
   19ARG      H  298   4.451   3.574   2.929
   19ARG     CA  299   4.536   3.660   2.754
   19ARG     HA  300   4.635   3.704   2.747
   19ARG     CB  301   4.524   3.518   2.688
   19ARG    HB2  302   4.431   3.473   2.723
   19ARG    HB3  303   4.497   3.522   2.582
   19ARG     CG  304   4.646   3.418   2.718
   19ARG    HG2  305   4.737   3.477   2.711
   19ARG    HG3  306   4.643   3.371   2.817
   19ARG     CD  307   4.638   3.301   2.619
   19ARG    HD2  308   4.658   3.347   2.522
   19ARG    HD3  309   4.718   3.235   2.653
   19ARG     NE  310   4.504   3.232   2.620
   19ARG     HE  311   4.454   3.249   2.707
   19ARG     CZ  312   4.427   3.170   2.535
   19ARG    NH1  313   4.475   3.141   2.418
   19ARG   HH11  314   4.574   3.133   2.399
   19ARG   HH12  315   4.414   3.093   2.353
   19ARG    NH2  316   4.299   3.144   2.554
   19ARG   HH21  317   4.261   3.169   2.644
   19ARG   HH22  318   4.238   3.114   2.479
   19ARG      C  319   4.440   3.755   2.680
   19ARG      O  320   4.324   3.769   2.720
   20TRP      N  321   4.479   3.803   2.560
   20TRP      H  322   4.578   3.793   2.539
   20TRP     CA  323   4.395   3.884   2.476
   20TRP     HA  324   4.352   3.977   2.515
   20TRP     CB  325   4.486   3.949   2.368
   20TRP    HB2  326   4.499   3.869   2.294
   20TRP    HB3  327   4.429   4.023   2.312
   20TRP     CG  328   4.614   4.012   2.408
   20TRP    CD1  329   4.722   4.039   2.331
   20TRP    HD1  330   4.735   4.009   2.228
   20TRP    NE1  331   4.816   4.111   2.406
   20TRP    HE1  332   4.907   4.136   2.371
   20TRP    CE2  333   4.766   4.149   2.529
   20TRP    CZ2  334   4.810   4.233   2.637
   20TRP    HZ2  335   4.907   4.281   2.631
   20TRP    CH2  336   4.726   4.252   2.751
   20TRP    HH2  337   4.765   4.308   2.835
   20TRP    CZ3  338   4.607   4.184   2.758
   20TRP    HZ3  339   4.547   4.207   2.845
   20TRP    CE3  340   4.562   4.109   2.656
   20TRP    HE3  341   4.467   4.058   2.665
   20TRP    CD2  342   4.632   4.089   2.533
   20TRP      C  343   4.271   3.812   2.419
   20TRP      O  344   4.160   3.863   2.442
   21VAL      N  345   4.287   3.689   2.363
   21VAL      H  346   4.380   3.651   2.368
   21VAL     CA  347   4.180   3.604   2.318
   21VAL     HA  348   4.122   3.673   2.258
   21VAL     CB  349   4.217   3.489   2.222
   21VAL     HB  350   4.126   3.453   2.174
   21VAL    CG1  351   4.313   3.528   2.108
   21VAL   HG11  352   4.414   3.541   2.147
   21VAL   HG12  353   4.312   3.457   2.025
   21VAL   HG13  354   4.277   3.625   2.075
   21VAL    CG2  355   4.286   3.379   2.297
   21VAL   HG21  356   4.312   3.299   2.227
   21VAL   HG22  357   4.379   3.416   2.340
   21VAL   HG23  358   4.217   3.343   2.373
   21VAL      C  359   4.087   3.556   2.426
   21VAL      O  360   3.971   3.522   2.397
   22ASP      N  361   4.135   3.560   2.550
   22ASP      H  362   4.234   3.580   2.559
   22ASP     CA  363   4.054   3.531   2.672
   22ASP     HA  364   3.985   3.450   2.646
   22ASP     CB  365   4.139   3.475   2.794
   22ASP    HB2  366   4.226   3.538   2.811
   22ASP    HB3  367   4.078   3.491   2.883
   22ASP     CG  368   4.174   3.328   2.775
   22ASP    OD1  369   4.090   3.254   2.725
   22ASP    OD2  370   4.287   3.285   2.808
   22ASP      C  371   3.967   3.644   2.717
   22ASP      O  372   3.845   3.628   2.737
   23ILE      N  373   4.019   3.766   2.710
   23ILE      H  374   4.119   3.772   2.693
   23ILE     CA  375   3.945   3.888   2.752
   23ILE     HA  376   3.890   3.867   2.843
   23ILE     CB  377   4.040   4.013   2.780
   23ILE     HB  378   4.108   4.038   2.699
   23ILE    CG2  379   3.941   4.127   2.829
   23ILE   HG21  380   3.890   4.164   2.740
   23ILE   HG22  381   3.870   4.088   2.902
   23ILE   HG23  382   3.988   4.208   2.884
   23ILE    CG1  383   4.132   3.995   2.905
   23ILE   HG12  384   4.073   3.987   2.996
   23ILE   HG13  385   4.182   3.899   2.897
   23ILE    CD1  386   4.239   4.100   2.923
   23ILE   HD11  387   4.206   4.202   2.903
   23ILE   HD12  388   4.286   4.099   3.021
   23ILE   HD13  389   4.318   4.087   2.849
   23ILE      C  390   3.842   3.912   2.651
   23ILE      O  391   3.731   3.943   2.686
   24ALA      N  392   3.871   3.895   2.520
   24ALA      H  393   3.962   3.866   2.488
   24ALA     CA  394   3.777   3.913   2.405
   24ALA     HA  395   3.760   4.020   2.391
   24ALA     CB  396   3.842   3.848   2.286
   24ALA    HB1  397   3.850   3.740   2.289
   24ALA    HB2  398   3.785   3.883   2.200
   24ALA    HB3  399   3.942   3.890   2.274
   24ALA      C  400   3.639   3.844   2.434
   24ALA      O  401   3.534   3.906   2.409
   25LEU      N  402   3.642   3.721   2.486
   25LEU      H  403   3.735   3.686   2.506
   25LEU     CA  404   3.527   3.642   2.515
   25LEU     HA  405   3.443   3.672   2.452
   25LEU     CB  406   3.554   3.498   2.475
   25LEU    HB2  407   3.606   3.496   2.379
   25LEU    HB3  408   3.614   3.457   2.556
   25LEU     CG  409   3.430   3.402   2.463
   25LEU     HG  410   3.372   3.410   2.555
   25LEU    CD1  411   3.346   3.443   2.339
   25LEU   HD11  412   3.415   3.450   2.254
   25LEU   HD12  413   3.264   3.380   2.305
   25LEU   HD13  414   3.295   3.538   2.353
   25LEU    CD2  415   3.475   3.262   2.448
   25LEU   HD21  416   3.399   3.184   2.450
   25LEU   HD22  417   3.527   3.251   2.353
   25LEU   HD23  418   3.546   3.232   2.526
   25LEU      C  419   3.476   3.662   2.656
   25LEU      O  420   3.355   3.648   2.680
   26GLU      N  421   3.547   3.695   2.759
   26GLU      H  422   3.646   3.711   2.749
   26GLU     CA  423   3.505   3.739   2.894
   26GLU     HA  424   3.431   3.669   2.934
   26GLU     CB  425   3.625   3.759   2.982
   26GLU    HB2  426   3.689   3.673   2.966
   26GLU    HB3  427   3.685   3.842   2.948
   26GLU     CG  428   3.614   3.776   3.137
   26GLU    HG2  429   3.717   3.782   3.172
   26GLU    HG3  430   3.564   3.872   3.152
   26GLU     CD  431   3.547   3.660   3.210
   26GLU    OE1  432   3.492   3.563   3.153
   26GLU    OE2  433   3.559   3.661   3.334
   26GLU      C  434   3.425   3.869   2.877
   26GLU      O  435   3.318   3.879   2.939
   27CYX      N  436   3.464   3.956   2.782
   27CYX      H  437   3.559   3.954   2.747
   27CYX     CA  438   3.385   4.077   2.757
   27CYX     HA  439   3.380   4.143   2.844
   27CYX     CB  440   3.451   4.167   2.649
   27CYX    HB2  441   3.472   4.103   2.564
   27CYX    HB3  442   3.378   4.239   2.611
   27CYX     SG  443   3.594   4.252   2.712
   27CYX      C  444   3.243   4.035   2.722
   27CYX      O  445   3.149   4.099   2.774
   28GLU      N  446   3.226   3.930   2.633
   28GLU      H  447   3.305   3.880   2.594
   28GLU     CA  448   3.096   3.900   2.569
   28GLU     HA  449   3.050   3.998   2.554
   28GLU     CB  450   3.117   3.833   2.430
   28GLU    HB2  451   3.169   3.738   2.444
   28GLU    HB3  452   3.019   3.810   2.390
   28GLU     CG  453   3.198   3.916   2.319
   28GLU    HG2  454   3.155   4.016   2.320
   28GLU    HG3  455   3.297   3.930   2.364
   28GLU     CD  456   3.207   3.855   2.177
   28GLU    OE1  457   3.239   3.934   2.084
   28GLU    OE2  458   3.191   3.732   2.156
   28GLU      C  459   3.010   3.811   2.665
   28GLU      O  460   2.891   3.838   2.687
   29ARG      N  461   3.072   3.706   2.717
   29ARG      H  462   3.169   3.685   2.697
   29ARG     CA  463   3.004   3.608   2.803
   29ARG     HA  464   2.906   3.589   2.760
   29ARG     CB  465   3.080   3.480   2.790
   29ARG    HB2  466   3.020   3.390   2.800
   29ARG    HB3  467   3.120   3.461   2.691
   29ARG     CG  468   3.200   3.478   2.888
   29ARG    HG2  469   3.252   3.574   2.888
   29ARG    HG3  470   3.165   3.451   2.988
   29ARG     CD  471   3.305   3.378   2.857
   29ARG    HD2  472   3.271   3.275   2.866
   29ARG    HD3  473   3.314   3.375   2.749
   29ARG     NE  474   3.433   3.397   2.930
   29ARG     HE  475   3.421   3.464   3.005
   29ARG     CZ  476   3.555   3.340   2.921
   29ARG    NH1  477   3.583   3.247   2.837
   29ARG   HH11  478   3.513   3.209   2.774
   29ARG   HH12  479   3.672   3.203   2.852
   29ARG    NH2  480   3.646   3.379   3.001
   29ARG   HH21  481   3.633   3.442   3.079
   29ARG   HH22  482   3.737   3.336   2.996
   29ARG      C  483   2.981   3.646   2.950
   29ARG      O  484   2.899   3.577   3.016
   30TYR      N  485   3.055   3.748   3.000
   30TYR      H  486   3.124   3.785   2.937
   30TYR     CA  487   3.048   3.790   3.138
   30TYR     HA  488   2.965   3.741   3.187
   30TYR     CB  489   3.166   3.728   3.211
   30TYR    HB2  490   3.160   3.621   3.193
   30TYR    HB3  491   3.262   3.766   3.176
   30TYR     CG  492   3.164   3.746   3.360
   30TYR    CD1  493   3.272   3.816   3.420
   30TYR    HD1  494   3.359   3.835   3.359
   30TYR    CE1  495   3.273   3.833   3.560
   30TYR    HE1  496   3.363   3.863   3.611
   30TYR     CZ  497   3.165   3.786   3.635
   30TYR     OH  498   3.162   3.798   3.769
   30TYR     HH  499   3.242   3.832   3.810
   30TYR    CE2  500   3.061   3.713   3.578
   30TYR    HE2  501   2.983   3.682   3.646
   30TYR    CD2  502   3.056   3.693   3.437
   30TYR    HD2  503   2.978   3.635   3.391
   30TYR      C  504   3.046   3.940   3.164
   30TYR      O  505   2.955   3.986   3.227
   31LEU      N  506   3.149   4.010   3.123
   31LEU      H  507   3.218   3.970   3.061
   31LEU     CA  508   3.171   4.150   3.169
   31LEU     HA  509   3.165   4.141   3.277
   31LEU     CB  510   3.304   4.203   3.129
   31LEU    HB2  511   3.301   4.210   3.021
   31LEU    HB3  512   3.326   4.304   3.165
   31LEU     CG  513   3.435   4.128   3.177
   31LEU     HG  514   3.417   4.021   3.164
   31LEU    CD1  515   3.557   4.180   3.096
   31LEU   HD11  516   3.652   4.136   3.124
   31LEU   HD12  517   3.546   4.146   2.993
   31LEU   HD13  518   3.556   4.289   3.099
   31LEU    CD2  519   3.460   4.153   3.323
   31LEU   HD21  520   3.374   4.121   3.383
   31LEU   HD22  521   3.538   4.083   3.355
   31LEU   HD23  522   3.475   4.260   3.341
   31LEU      C  523   3.056   4.244   3.130
   31LEU      O  524   3.018   4.333   3.212
   32ALA      N  525   3.001   4.220   3.013
   32ALA      H  526   3.027   4.148   2.947
   32ALA     CA  527   2.884   4.296   2.963
   32ALA     HA  528   2.904   4.396   3.003
   32ALA     CB  529   2.875   4.312   2.812
   32ALA    HB1  530   2.860   4.213   2.769
   32ALA    HB2  531   2.801   4.389   2.790
   32ALA    HB3  532   2.968   4.348   2.769
   32ALA      C  533   2.747   4.245   3.022
   32ALA      O  534   2.673   4.327   3.078
   33PRO      N  535   2.706   4.116   3.031
   33PRO     CD  536   2.761   4.001   2.960
   33PRO    HD2  537   2.870   3.999   2.950
   33PRO    HD3  538   2.724   4.002   2.857
   33PRO     CG  539   2.704   3.874   3.022
   33PRO    HG2  540   2.776   3.853   3.101
   33PRO    HG3  541   2.688   3.798   2.946
   33PRO     CB  542   2.569   3.925   3.076
   33PRO    HB2  543   2.545   3.861   3.161
   33PRO    HB3  544   2.484   3.907   3.009
   33PRO     CA  545   2.584   4.071   3.098
   33PRO     HA  546   2.501   4.127   3.056
   33PRO      C  547   2.594   4.100   3.249
   33PRO      O  548   2.489   4.121   3.304
   34LYS      N  549   2.712   4.105   3.315
   34LYS      H  550   2.789   4.064   3.265
   34LYS     CA  551   2.719   4.151   3.456
   34LYS     HA  552   2.619   4.152   3.500
   34LYS     CB  553   2.822   4.060   3.536
   34LYS    HB2  554   2.926   4.068   3.505
   34LYS    HB3  555   2.824   4.095   3.639
   34LYS     CG  556   2.785   3.910   3.550
   34LYS    HG2  557   2.818   3.860   3.458
   34LYS    HG3  558   2.840   3.873   3.636
   34LYS     CD  559   2.632   3.875   3.577
   34LYS    HD2  560   2.606   3.911   3.677
   34LYS    HD3  561   2.569   3.926   3.504
   34LYS     CE  562   2.614   3.719   3.587
   34LYS    HE2  563   2.645   3.653   3.506
   34LYS    HE3  564   2.670   3.684   3.673
   34LYS     NZ  565   2.477   3.685   3.612
   34LYS    HZ1  566   2.441   3.682   3.518
   34LYS    HZ2  567   2.467   3.592   3.651
   34LYS    HZ3  568   2.432   3.760   3.662
   34LYS      C  569   2.751   4.302   3.477
   34LYS      O  570   2.773   4.344   3.592
   35GLY      N  571   2.745   4.388   3.373
   35GLY      H  572   2.725   4.357   3.279
   35GLY     CA  573   2.767   4.531   3.377
   35GLY    HA2  574   2.781   4.568   3.275
   35GLY    HA3  575   2.676   4.581   3.410
   35GLY      C  576   2.892   4.577   3.459
   35GLY      O  577   2.890   4.671   3.531
   36PHE      N  578   3.011   4.516   3.430
   36PHE      H  579   3.009   4.434   3.370
   36PHE     CA  580   3.136   4.580   3.443
   36PHE     HA  581   3.140   4.631   3.539
   36PHE     CB  582   3.249   4.472   3.428
   36PHE    HB2  583   3.233   4.409   3.341
   36PHE    HB3  584   3.342   4.527   3.416
   36PHE     CG  585   3.267   4.372   3.543
   36PHE    CD1  586   3.202   4.246   3.550
   36PHE    HD1  587   3.130   4.223   3.474
   36PHE    CE1  588   3.237   4.158   3.655
   36PHE    HE1  589   3.190   4.062   3.663
   36PHE     CZ  590   3.326   4.197   3.755
   36PHE     HZ  591   3.355   4.129   3.835
   36PHE    CE2  592   3.368   4.329   3.764
   36PHE    HE2  593   3.438   4.364   3.839
   36PHE    CD2  594   3.341   4.416   3.655
   36PHE    HD2  595   3.382   4.514   3.634
   36PHE      C  596   3.146   4.687   3.333
   36PHE      O  597   3.115   4.656   3.218
   37GLY      N  598   3.190   4.812   3.366
   37GLY      H  599   3.224   4.818   3.461
   37GLY     CA  600   3.203   4.929   3.278
   37GLY    HA2  601   3.119   4.922   3.208
   37GLY    HA3  602   3.197   5.022   3.334
   37GLY      C  603   3.331   4.923   3.198
   37GLY      O  604   3.329   4.961   3.085
   38GLY      N  605   3.441   4.872   3.254
   38GLY      H  606   3.441   4.835   3.348
   38GLY     CA  607   3.575   4.869   3.199
   38GLY    HA2  608   3.568   4.814   3.106
   38GLY    HA3  609   3.615   4.967   3.171
   38GLY      C  610   3.677   4.787   3.274
   38GLY      O  611   3.650   4.715   3.372
   39VAL      N  612   3.799   4.786   3.223
   39VAL      H  613   3.814   4.826   3.131
   39VAL     CA  614   3.901   4.690   3.259
   39VAL     HA  615   3.875   4.642   3.354
   39VAL     CB  616   3.911   4.579   3.150
   39VAL     HB  617   3.938   4.611   3.049
   39VAL    CG1  618   4.006   4.469   3.191
   39VAL   HG11  619   4.108   4.507   3.202
   39VAL   HG12  620   3.982   4.421   3.285
   39VAL   HG13  621   4.014   4.387   3.119
   39VAL    CG2  622   3.782   4.507   3.130
   39VAL   HG21  623   3.699   4.575   3.112
   39VAL   HG22  624   3.782   4.426   3.057
   39VAL   HG23  625   3.752   4.466   3.226
   39VAL      C  626   4.041   4.761   3.258
   39VAL      O  627   4.078   4.825   3.161
   40GLN      N  628   4.111   4.729   3.365
   40GLN      H  629   4.064   4.660   3.422
   40GLN     CA  630   4.258   4.734   3.370
   40GLN     HA  631   4.298   4.817   3.312
   40GLN     CB  632   4.302   4.765   3.512
   40GLN    HB2  633   4.277   4.870   3.524
   40GLN    HB3  634   4.251   4.697   3.580
   40GLN     CG  635   4.459   4.750   3.528
   40GLN    HG2  636   4.492   4.648   3.513
   40GLN    HG3  637   4.501   4.822   3.457
   40GLN     CD  638   4.511   4.802   3.660
   40GLN    OE1  639   4.449   4.880   3.734
   40GLN    NE2  640   4.635   4.771   3.686
   40GLN   HE21  641   4.670   4.789   3.779
   40GLN   HE22  642   4.682   4.708   3.623
   40GLN      C  643   4.327   4.605   3.308
   40GLN      O  644   4.311   4.495   3.361
   41VAL      N  645   4.403   4.628   3.200
   41VAL      H  646   4.396   4.722   3.165
   41VAL     CA  647   4.502   4.527   3.145
   41VAL     HA  648   4.481   4.436   3.201
   41VAL     CB  649   4.480   4.488   2.999
   41VAL     HB  650   4.537   4.401   2.966
   41VAL    CG1  651   4.335   4.448   2.980
   41VAL   HG11  652   4.291   4.384   3.056
   41VAL   HG12  653   4.273   4.537   2.973
   41VAL   HG13  654   4.323   4.388   2.890
   41VAL    CG2  655   4.524   4.594   2.901
   41VAL   HG21  656   4.460   4.682   2.913
   41VAL   HG22  657   4.622   4.626   2.936
   41VAL   HG23  658   4.519   4.549   2.802
   41VAL      C  659   4.645   4.553   3.175
   41VAL      O  660   4.688   4.668   3.180
   42SER      N  661   4.714   4.439   3.166
   42SER      H  662   4.666   4.351   3.155
   42SER     CA  663   4.863   4.433   3.186
   42SER     HA  664   4.883   4.475   3.285
   42SER     CB  665   4.911   4.286   3.187
   42SER    HB2  666   4.889   4.241   3.090
   42SER    HB3  667   5.020   4.285   3.182
   42SER     OG  668   4.874   4.203   3.301
   42SER     HG  669   4.919   4.229   3.382
   42SER      C  670   4.945   4.505   3.078
   42SER      O  671   4.888   4.523   2.969
   43PRO      N  672   5.076   4.537   3.087
   43PRO     CD  673   5.155   4.541   3.210
   43PRO    HD2  674   5.178   4.436   3.225
   43PRO    HD3  675   5.094   4.585   3.289
   43PRO     CG  676   5.281   4.621   3.184
   43PRO    HG2  677   5.365   4.585   3.243
   43PRO    HG3  678   5.261   4.725   3.211
   43PRO     CB  679   5.295   4.611   3.034
   43PRO    HB2  680   5.361   4.531   3.001
   43PRO    HB3  681   5.333   4.704   2.993
   43PRO     CA  682   5.154   4.604   2.986
   43PRO     HA  683   5.125   4.708   2.979
   43PRO      C  684   5.152   4.547   2.841
   43PRO      O  685   5.192   4.435   2.828
   44PRO      N  686   5.112   4.623   2.738
   44PRO     CD  687   5.097   4.771   2.744
   44PRO    HD2  688   5.189   4.824   2.767
   44PRO    HD3  689   5.027   4.798   2.823
   44PRO     CG  690   5.042   4.805   2.605
   44PRO    HG2  691   5.123   4.832   2.538
   44PRO    HG3  692   4.969   4.885   2.618
   44PRO     CB  693   4.977   4.680   2.561
   44PRO    HB2  694   4.961   4.670   2.454
   44PRO    HB3  695   4.879   4.666   2.607
   44PRO     CA  696   5.072   4.566   2.606
   44PRO     HA  697   5.011   4.476   2.616
   44PRO      C  698   5.185   4.547   2.509
   44PRO      O  699   5.161   4.503   2.399
   45ASN      N  700   5.305   4.586   2.550
   45ASN      H  701   5.332   4.603   2.646
   45ASN     CA  702   5.425   4.585   2.472
   45ASN     HA  703   5.392   4.567   2.370
   45ASN     CB  704   5.481   4.731   2.467
   45ASN    HB2  705   5.574   4.731   2.410
   45ASN    HB3  706   5.412   4.804   2.426
   45ASN     CG  707   5.517   4.782   2.602
   45ASN    OD1  708   5.453   4.767   2.706
   45ASN    ND2  709   5.641   4.836   2.611
   45ASN   HD21  710   5.673   4.870   2.701
   45ASN   HD22  711   5.712   4.820   2.541
   45ASN      C  712   5.530   4.479   2.515
   45ASN      O  713   5.530   4.443   2.634
   46GLU      N  714   5.632   4.456   2.432
   46GLU      H  715   5.633   4.506   2.345
   46GLU     CA  716   5.750   4.375   2.446
   46GLU     HA  717   5.726   4.269   2.451
   46GLU     CB  718   5.830   4.388   2.309
   46GLU    HB2  719   5.761   4.365   2.228
   46GLU    HB3  720   5.869   4.490   2.309
   46GLU     CG  721   5.938   4.281   2.303
   46GLU    HG2  722   6.002   4.302   2.389
   46GLU    HG3  723   5.894   4.184   2.322
   46GLU     CD  724   6.017   4.284   2.170
   46GLU    OE1  725   6.069   4.180   2.126
   46GLU    OE2  726   6.037   4.395   2.109
   46GLU      C  727   5.837   4.406   2.566
   46GLU      O  728   5.854   4.524   2.595
   47ASN      N  729   5.890   4.308   2.634
   47ASN      H  730   5.878   4.218   2.591
   47ASN     CA  731   5.948   4.306   2.770
   47ASN     HA  732   5.977   4.406   2.802
   47ASN     CB  733   5.845   4.275   2.885
   47ASN    HB2  734   5.878   4.321   2.978
   47ASN    HB3  735   5.756   4.334   2.863
   47ASN     CG  736   5.803   4.127   2.896
   47ASN    OD1  737   5.704   4.075   2.844
   47ASN    ND2  738   5.893   4.036   2.938
   47ASN   HD21  739   5.859   3.941   2.944
   47ASN   HD22  740   5.982   4.060   2.979
   47ASN      C  741   6.073   4.217   2.764
   47ASN      O  742   6.115   4.169   2.653
   48VAL      N  743   6.137   4.197   2.886
   48VAL      H  744   6.107   4.257   2.962
   48VAL     CA  745   6.262   4.126   2.895
   48VAL     HA  746   6.318   4.135   2.803
   48VAL     CB  747   6.343   4.201   2.997
   48VAL     HB  748   6.351   4.305   2.966
   48VAL    CG1  749   6.282   4.198   3.136
   48VAL   HG11  750   6.300   4.096   3.170
   48VAL   HG12  751   6.338   4.260   3.207
   48VAL   HG13  752   6.177   4.226   3.140
   48VAL    CG2  753   6.493   4.163   3.000
   48VAL   HG21  754   6.526   4.152   2.897
   48VAL   HG22  755   6.554   4.243   3.042
   48VAL   HG23  756   6.514   4.072   3.057
   48VAL      C  757   6.241   3.979   2.930
   48VAL      O  758   6.146   3.936   2.998
   49ALA      N  759   6.332   3.889   2.892
   49ALA      H  760   6.419   3.927   2.854
   49ALA     CA  761   6.318   3.752   2.918
   49ALA     HA  762   6.221   3.721   2.957
   49ALA     CB  763   6.333   3.669   2.787
   49ALA    HB1  764   6.432   3.685   2.744
   49ALA    HB2  765   6.325   3.564   2.817
   49ALA    HB3  766   6.263   3.699   2.710
   49ALA      C  767   6.420   3.718   3.029
   49ALA      O  768   6.533   3.752   3.020
   50ILE      N  769   6.375   3.649   3.137
   50ILE      H  770   6.280   3.613   3.134
   50ILE     CA  771   6.458   3.604   3.256
   50ILE     HA  772   6.561   3.621   3.226
   50ILE     CB  773   6.426   3.692   3.379
   50ILE     HB  774   6.326   3.674   3.418
   50ILE    CG2  775   6.527   3.653   3.495
   50ILE   HG21  776   6.630   3.669   3.463
   50ILE   HG22  777   6.516   3.707   3.589
   50ILE   HG23  778   6.514   3.550   3.527
   50ILE    CG1  779   6.422   3.844   3.343
   50ILE   HG12  780   6.516   3.871   3.296
   50ILE   HG13  781   6.336   3.865   3.280
   50ILE    CD1  782   6.394   3.941   3.455
   50ILE   HD11  783   6.404   4.036   3.402
   50ILE   HD12  784   6.293   3.924   3.491
   50ILE   HD13  785   6.471   3.930   3.532
   50ILE      C  786   6.425   3.455   3.276
   50ILE      O  787   6.309   3.412   3.282
   51TYR      N  788   6.534   3.376   3.294
   51TYR      H  789   6.626   3.417   3.283
   51TYR     CA  790   6.524   3.230   3.308
   51TYR     HA  791   6.418   3.205   3.311
   51TYR     CB  792   6.583   3.153   3.186
   51TYR    HB2  793   6.691   3.165   3.179
   51TYR    HB3  794   6.564   3.046   3.195
   51TYR     CG  795   6.528   3.192   3.051
   51TYR    CD1  796   6.606   3.244   2.951
   51TYR    HD1  797   6.714   3.245   2.957
   51TYR    CE1  798   6.557   3.289   2.831
   51TYR    HE1  799   6.622   3.322   2.752
   51TYR     CZ  800   6.417   3.280   2.808
   51TYR     OH  801   6.362   3.299   2.688
   51TYR     HH  802   6.428   3.313   2.619
   51TYR    CE2  803   6.336   3.239   2.910
   51TYR    HE2  804   6.229   3.250   2.895
   51TYR    CD2  805   6.386   3.199   3.033
   51TYR    HD2  806   6.324   3.174   3.118
   51TYR      C  807   6.575   3.178   3.447
   51TYR      O  808   6.536   3.066   3.474
   52ASN      N  809   6.631   3.263   3.537
   52ASN      H  810   6.670   3.350   3.505
   52ASN     CA  811   6.614   3.236   3.680
   52ASN     HA  812   6.524   3.178   3.701
   52ASN     CB  813   6.728   3.150   3.734
   52ASN    HB2  814   6.746   3.050   3.692
   52ASN    HB3  815   6.825   3.194   3.711
   52ASN     CG  816   6.718   3.121   3.886
   52ASN    OD1  817   6.620   3.143   3.955
   52ASN    ND2  818   6.829   3.073   3.938
   52ASN   HD21  819   6.827   3.058   4.038
   52ASN   HD22  820   6.907   3.048   3.879
   52ASN      C  821   6.604   3.374   3.747
   52ASN      O  822   6.702   3.445   3.739
   53PRO      N  823   6.501   3.409   3.823
   53PRO     CD  824   6.506   3.527   3.913
   53PRO    HD2  825   6.491   3.620   3.859
   53PRO    HD3  826   6.596   3.529   3.973
   53PRO     CG  827   6.393   3.505   4.007
   53PRO    HG2  828   6.344   3.599   4.029
   53PRO    HG3  829   6.433   3.466   4.101
   53PRO     CB  830   6.293   3.403   3.942
   53PRO    HB2  831   6.214   3.463   3.897
   53PRO    HB3  832   6.240   3.337   4.012
   53PRO     CA  833   6.379   3.327   3.839
   53PRO     HA  834   6.404   3.230   3.882
   53PRO      C  835   6.309   3.311   3.699
   53PRO      O  836   6.319   3.399   3.615
   54PHE      N  837   6.248   3.197   3.669
   54PHE      H  838   6.242   3.121   3.736
   54PHE     CA  839   6.199   3.165   3.533
   54PHE     HA  840   6.269   3.201   3.457
   54PHE     CB  841   6.180   3.008   3.513
   54PHE    HB2  842   6.275   2.957   3.532
   54PHE    HB3  843   6.105   2.980   3.587
   54PHE     CG  844   6.142   2.963   3.373
   54PHE    CD1  845   6.243   2.952   3.278
   54PHE    HD1  846   6.343   2.984   3.302
   54PHE    CE1  847   6.217   2.910   3.145
   54PHE    HE1  848   6.299   2.912   3.074
   54PHE     CZ  849   6.077   2.870   3.115
   54PHE     HZ  850   6.046   2.837   3.017
   54PHE    CE2  851   5.974   2.895   3.205
   54PHE    HE2  852   5.869   2.883   3.182
   54PHE    CD2  853   6.006   2.949   3.332
   54PHE    HD2  854   5.928   2.968   3.404
   54PHE      C  855   6.061   3.231   3.501
   54PHE      O  856   5.966   3.209   3.579
   55ARG      N  857   6.058   3.320   3.399
   55ARG      H  858   6.151   3.334   3.362
   55ARG     CA  859   5.939   3.406   3.352
   55ARG     HA  860   5.980   3.491   3.298
   55ARG     CB  861   5.859   3.332   3.244
   55ARG    HB2  862   5.818   3.247   3.299
   55ARG    HB3  863   5.778   3.402   3.222
   55ARG     CG  864   5.924   3.293   3.117
   55ARG    HG2  865   5.984   3.209   3.150
   55ARG    HG3  866   5.839   3.252   3.062
   55ARG     CD  867   6.001   3.399   3.035
   55ARG    HD2  868   6.072   3.449   3.101
   55ARG    HD3  869   6.044   3.352   2.947
   55ARG     NE  870   5.899   3.497   2.989
   55ARG     HE  871   5.879   3.580   3.043
   55ARG     CZ  872   5.815   3.486   2.891
   55ARG    NH1  873   5.814   3.380   2.815
   55ARG   HH11  874   5.880   3.304   2.823
   55ARG   HH12  875   5.745   3.373   2.742
   55ARG    NH2  876   5.722   3.574   2.881
   55ARG   HH21  877   5.732   3.661   2.931
   55ARG   HH22  878   5.649   3.568   2.813
   55ARG      C  879   5.842   3.462   3.468
   55ARG      O  880   5.727   3.426   3.469
   56PRO      N  881   5.901   3.537   3.562
   56PRO     CD  882   6.027   3.611   3.546
   56PRO    HD2  883   6.037   3.636   3.440
   56PRO    HD3  884   6.104   3.544   3.585
   56PRO     CG  885   6.031   3.722   3.645
   56PRO    HG2  886   6.002   3.814   3.594
   56PRO    HG3  887   6.132   3.736   3.685
   56PRO     CB  888   5.931   3.675   3.750
   56PRO    HB2  889   5.886   3.766   3.788
   56PRO    HB3  890   5.982   3.616   3.827
   56PRO     CA  891   5.819   3.608   3.666
   56PRO     HA  892   5.783   3.530   3.733
   56PRO      C  893   5.705   3.697   3.611
   56PRO      O  894   5.711   3.733   3.491
   57TRP      N  895   5.603   3.732   3.691
   57TRP      H  896   5.605   3.698   3.786
   57TRP     CA  897   5.503   3.825   3.646
   57TRP     HA  898   5.455   3.799   3.552
   57TRP     CB  899   5.391   3.823   3.746
   57TRP    HB2  900   5.312   3.886   3.705
   57TRP    HB3  901   5.345   3.724   3.753
   57TRP     CG  902   5.423   3.878   3.884
   57TRP    CD1  903   5.480   3.806   3.983
   57TRP    HD1  904   5.496   3.699   3.981
   57TRP    NE1  905   5.505   3.890   4.088
   57TRP    HE1  906   5.544   3.857   4.175
   57TRP    CE2  907   5.477   4.022   4.059
   57TRP    CZ2  908   5.515   4.145   4.122
   57TRP    HZ2  909   5.569   4.148   4.215
   57TRP    CH2  910   5.501   4.268   4.058
   57TRP    HH2  911   5.527   4.359   4.110
   57TRP    CZ3  912   5.439   4.265   3.932
   57TRP    HZ3  913   5.425   4.362   3.887
   57TRP    CE3  914   5.414   4.146   3.859
   57TRP    HE3  915   5.352   4.147   3.771
   57TRP    CD2  916   5.439   4.022   3.919
   57TRP      C  917   5.568   3.968   3.638
   57TRP      O  918   5.528   4.047   3.552
   58TRP      N  919   5.671   4.008   3.711
   58TRP      H  920   5.702   3.944   3.784
   58TRP     CA  921   5.724   4.145   3.707
   58TRP     HA  922   5.631   4.203   3.715
   58TRP     CB  923   5.798   4.180   3.836
   58TRP    HB2  924   5.833   4.282   3.846
   58TRP    HB3  925   5.720   4.165   3.910
   58TRP     CG  926   5.907   4.084   3.881
   58TRP    CD1  927   5.890   4.004   3.987
   58TRP    HD1  928   5.801   3.999   4.047
   58TRP    NE1  929   6.005   3.926   4.003
   58TRP    HE1  930   6.027   3.888   4.094
   58TRP    CE2  931   6.100   3.974   3.915
   58TRP    CZ2  932   6.228   3.917   3.896
   58TRP    HZ2  933   6.274   3.846   3.962
   58TRP    CH2  934   6.305   3.975   3.794
   58TRP    HH2  935   6.405   3.939   3.775
   58TRP    CZ3  936   6.249   4.079   3.717
   58TRP    HZ3  937   6.319   4.135   3.656
   58TRP    CE3  938   6.115   4.121   3.727
   58TRP    HE3  939   6.079   4.198   3.661
   58TRP    CD2  940   6.043   4.069   3.835
   58TRP      C  941   5.807   4.168   3.584
   58TRP      O  942   5.836   4.286   3.558
   59GLU      N  943   5.824   4.068   3.499
   59GLU      H  944   5.790   3.976   3.524
   59GLU     CA  945   5.902   4.080   3.370
   59GLU     HA  946   6.002   4.119   3.390
   59GLU     CB  947   5.910   3.956   3.299
   59GLU    HB2  948   5.977   3.962   3.214
   59GLU    HB3  949   5.953   3.879   3.364
   59GLU     CG  950   5.773   3.899   3.247
   59GLU    HG2  951   5.697   3.881   3.322
   59GLU    HG3  952   5.720   3.969   3.182
   59GLU     CD  953   5.792   3.775   3.154
   59GLU    OE1  954   5.805   3.663   3.200
   59GLU    OE2  955   5.803   3.797   3.032
   59GLU      C  956   5.835   4.195   3.282
   59GLU      O  957   5.905   4.265   3.207
   60ARG      N  958   5.705   4.209   3.300
   60ARG      H  959   5.654   4.148   3.363
   60ARG     CA  960   5.623   4.309   3.222
   60ARG     HA  961   5.662   4.292   3.122
   60ARG     CB  962   5.473   4.275   3.220
   60ARG    HB2  963   5.430   4.308   3.315
   60ARG    HB3  964   5.424   4.335   3.144
   60ARG     CG  965   5.443   4.132   3.190
   60ARG    HG2  966   5.503   4.114   3.100
   60ARG    HG3  967   5.478   4.072   3.275
   60ARG     CD  968   5.297   4.088   3.168
   60ARG    HD2  969   5.306   3.981   3.150
   60ARG    HD3  970   5.230   4.110   3.251
   60ARG     NE  971   5.233   4.136   3.039
   60ARG     HE  972   5.281   4.212   2.993
   60ARG     CZ  973   5.125   4.093   2.979
   60ARG    NH1  974   5.063   3.979   3.015
   60ARG   HH11  975   5.111   3.917   3.079
   60ARG   HH12  976   4.983   3.945   2.963
   60ARG    NH2  977   5.081   4.153   2.871
   60ARG   HH21  978   5.127   4.236   2.838
   60ARG   HH22  979   4.990   4.127   2.837
   60ARG      C  980   5.644   4.460   3.246
   60ARG      O  981   5.644   4.544   3.163
   61TYR      N  982   5.678   4.494   3.371
   61TYR      H  983   5.677   4.421   3.441
   61TYR     CA  984   5.719   4.632   3.410
   61TYR     HA  985   5.666   4.697   3.340
   61TYR     CB  986   5.672   4.651   3.554
   61TYR    HB2  987   5.728   4.585   3.620
   61TYR    HB3  988   5.703   4.751   3.584
   61TYR     CG  989   5.518   4.629   3.568
   61TYR    CD1  990   5.472   4.507   3.627
   61TYR    HD1  991   5.537   4.427   3.661
   61TYR    CE1  992   5.338   4.488   3.637
   61TYR    HE1  993   5.311   4.392   3.680
   61TYR     CZ  994   5.243   4.582   3.577
   61TYR     OH  995   5.111   4.559   3.585
   61TYR     HH  996   5.060   4.635   3.558
   61TYR    CE2  997   5.291   4.696   3.512
   61TYR    HE2  998   5.224   4.765   3.465
   61TYR    CD2  999   5.428   4.724   3.512
   61TYR    HD2 1000   5.465   4.809   3.457
   61TYR      C 1001   5.863   4.666   3.386
   61TYR      O 1002   5.913   4.764   3.444
   62GLN      N 1003   5.925   4.586   3.305
   62GLN      H 1004   5.887   4.494   3.291
   62GLN     CA 1005   6.060   4.608   3.247
   62GLN     HA 1006   6.086   4.709   3.279
   62GLN     CB 1007   6.154   4.512   3.319
   62GLN    HB2 1008   6.166   4.423   3.257
   62GLN    HB3 1009   6.257   4.546   3.333
   62GLN     CG 1010   6.121   4.452   3.452
   62GLN    HG2 1011   6.083   4.532   3.515
   62GLN    HG3 1012   6.061   4.362   3.435
   62GLN     CD 1013   6.240   4.398   3.527
   62GLN    OE1 1014   6.313   4.314   3.479
   62GLN    NE2 1015   6.263   4.433   3.651
   62GLN   HE21 1016   6.338   4.394   3.705
   62GLN   HE22 1017   6.179   4.475   3.688
   62GLN      C 1018   6.058   4.594   3.087
   62GLN      O 1019   6.095   4.491   3.031
   63PRO      N 1020   5.999   4.696   3.024
   63PRO     CD 1021   5.935   4.817   3.074
   63PRO    HD2 1022   5.992   4.882   3.140
   63PRO    HD3 1023   5.857   4.771   3.135
   63PRO     CG 1024   5.893   4.906   2.950
   63PRO    HG2 1025   5.958   4.987   2.918
   63PRO    HG3 1026   5.789   4.935   2.967
   63PRO     CB 1027   5.884   4.801   2.839
   63PRO    HB2 1028   5.906   4.838   2.738
   63PRO    HB3 1029   5.781   4.767   2.836
   63PRO     CA 1030   5.986   4.689   2.876
   63PRO     HA 1031   5.944   4.591   2.854
   63PRO      C 1032   6.120   4.695   2.805
   63PRO      O 1033   6.217   4.747   2.859
   64VAL      N 1034   6.132   4.645   2.682
   64VAL      H 1035   6.053   4.595   2.643
   64VAL     CA 1036   6.249   4.661   2.596
   64VAL     HA 1037   6.326   4.714   2.653
   64VAL     CB 1038   6.328   4.531   2.571
   64VAL     HB 1039   6.413   4.565   2.513
   64VAL    CG1 1040   6.379   4.453   2.693
   64VAL   HG11 1041   6.292   4.415   2.747
   64VAL   HG12 1042   6.439   4.369   2.658
   64VAL   HG13 1043   6.436   4.521   2.757
   64VAL    CG2 1044   6.254   4.436   2.475
   64VAL   HG21 1045   6.218   4.483   2.384
   64VAL   HG22 1046   6.319   4.354   2.441
   64VAL   HG23 1047   6.181   4.383   2.535
   64VAL      C 1048   6.223   4.734   2.463
   64VAL      O 1049   6.314   4.796   2.411
   65SER      N 1050   6.103   4.744   2.418
   65SER      H 1051   6.030   4.692   2.465
   65SER     CA 1052   6.050   4.817   2.301
   65SER     HA 1053   6.100   4.912   2.287
   65SER     CB 1054   6.081   4.741   2.173
   65SER    HB2 1055   6.084   4.811   2.090
   65SER    HB3 1056   6.181   4.697   2.176
   65SER     OG 1057   5.974   4.648   2.148
   65SER     HG 1058   6.008   4.559   2.144
   65SER      C 1059   5.902   4.842   2.317
   65SER      O 1060   5.838   4.798   2.416
   66TYR      N 1061   5.855   4.921   2.225
   66TYR      H 1062   5.911   4.963   2.152
   66TYR     CA 1063   5.704   4.944   2.221
   66TYR     HA 1064   5.661   4.923   2.319
   66TYR     CB 1065   5.681   5.095   2.207
   66TYR    HB2 1066   5.709   5.122   2.105
   66TYR    HB3 1067   5.574   5.102   2.230
   66TYR     CG 1068   5.751   5.194   2.314
   66TYR    CD1 1069   5.757   5.159   2.449
   66TYR    HD1 1070   5.709   5.066   2.476
   66TYR    CE1 1071   5.827   5.232   2.548
   66TYR    HE1 1072   5.823   5.201   2.652
   66TYR     CZ 1073   5.880   5.348   2.516
   66TYR     OH 1074   5.946   5.415   2.609
   66TYR     HH 1075   5.931   5.385   2.699
   66TYR    CE2 1076   5.879   5.389   2.375
   66TYR    HE2 1077   5.925   5.484   2.353
   66TYR    CD2 1078   5.816   5.313   2.277
   66TYR    HD2 1079   5.812   5.352   2.176
   66TYR      C 1080   5.621   4.871   2.117
   66TYR      O 1081   5.509   4.907   2.079
   67LYS      N 1082   5.680   4.769   2.054
   67LYS      H 1083   5.771   4.751   2.093
   67LYS     CA 1084   5.615   4.665   1.973
   67LYS     HA 1085   5.563   4.716   1.891
   67LYS     CB 1086   5.715   4.565   1.923
   67LYS    HB2 1087   5.784   4.624   1.863
   67LYS    HB3 1088   5.759   4.516   2.009
   67LYS     CG 1089   5.653   4.449   1.841
   67LYS    HG2 1090   5.573   4.401   1.896
   67LYS    HG3 1091   5.616   4.497   1.750
   67LYS     CD 1092   5.754   4.348   1.790
   67LYS    HD2 1093   5.819   4.391   1.714
   67LYS    HD3 1094   5.815   4.315   1.874
   67LYS     CE 1095   5.676   4.229   1.736
   67LYS    HE2 1096   5.749   4.152   1.713
   67LYS    HE3 1097   5.614   4.187   1.815
   67LYS     NZ 1098   5.594   4.267   1.625
   67LYS    HZ1 1099   5.525   4.332   1.657
   67LYS    HZ2 1100   5.648   4.309   1.551
   67LYS    HZ3 1101   5.538   4.191   1.588
   67LYS      C 1102   5.513   4.597   2.064
   67LYS      O 1103   5.551   4.554   2.174
   68LEU      N 1104   5.387   4.582   2.020
   68LEU      H 1105   5.376   4.601   1.922
   68LEU     CA 1106   5.276   4.515   2.093
   68LEU     HA 1107   5.294   4.560   2.191
   68LEU     CB 1108   5.144   4.583   2.048
   68LEU    HB2 1109   5.122   4.541   1.950
   68LEU    HB3 1110   5.066   4.544   2.114
   68LEU     CG 1111   5.145   4.732   2.052
   68LEU     HG 1112   5.213   4.768   1.975
   68LEU    CD1 1113   4.996   4.773   2.027
   68LEU   HD11 1114   4.976   4.880   2.037
   68LEU   HD12 1115   4.968   4.729   1.931
   68LEU   HD13 1116   4.935   4.736   2.109
   68LEU    CD2 1117   5.189   4.811   2.175
   68LEU   HD21 1118   5.291   4.780   2.198
   68LEU   HD22 1119   5.177   4.917   2.156
   68LEU   HD23 1120   5.128   4.784   2.262
   68LEU      C 1121   5.275   4.367   2.090
   68LEU      O 1122   5.168   4.302   2.065
   69CYX      N 1123   5.391   4.305   2.132
   69CYX      H 1124   5.476   4.356   2.151
   69CYX     CA 1125   5.402   4.156   2.144
   69CYX     HA 1126   5.305   4.110   2.125
   69CYX     CB 1127   5.505   4.108   2.042
   69CYX    HB2 1128   5.482   4.150   1.944
   69CYX    HB3 1129   5.600   4.147   2.079
   69CYX     SG 1130   5.533   3.933   2.011
   69CYX      C 1131   5.435   4.110   2.287
   69CYX      O 1132   5.531   4.155   2.342
   70THR      N 1133   5.353   4.022   2.342
   70THR      H 1134   5.278   3.985   2.286
   70THR     CA 1135   5.349   3.986   2.491
   70THR     HA 1136   5.448   4.005   2.532
   70THR     CB 1137   5.253   4.085   2.563
   70THR     HB 1138   5.262   4.068   2.670
   70THR    CG2 1139   5.285   4.235   2.534
   70THR   HG21 1140   5.230   4.296   2.605
   70THR   HG22 1141   5.392   4.252   2.544
   70THR   HG23 1142   5.265   4.251   2.428
   70THR    OG1 1143   5.118   4.055   2.518
   70THR    HG1 1144   5.123   4.073   2.424
   70THR      C 1145   5.318   3.842   2.524
   70THR      O 1146   5.281   3.775   2.437
   71ARG      N 1147   5.320   3.805   2.654
   71ARG      H 1148   5.354   3.875   2.719
   71ARG     CA 1149   5.269   3.679   2.719
   71ARG     HA 1150   5.315   3.598   2.661
   71ARG     CB 1151   5.294   3.673   2.869
   71ARG    HB2 1152   5.377   3.741   2.889
   71ARG    HB3 1153   5.208   3.716   2.921
   71ARG     CG 1154   5.314   3.526   2.922
   71ARG    HG2 1155   5.240   3.466   2.868
   71ARG    HG3 1156   5.410   3.481   2.896
   71ARG     CD 1157   5.285   3.507   3.071
   71ARG    HD2 1158   5.176   3.514   3.066
   71ARG    HD3 1159   5.305   3.403   3.098
   71ARG     NE 1160   5.335   3.611   3.164
   71ARG     HE 1161   5.270   3.679   3.199
   71ARG     CZ 1162   5.463   3.615   3.220
   71ARG    NH1 1163   5.554   3.532   3.182
   71ARG   HH11 1164   5.527   3.458   3.120
   71ARG   HH12 1165   5.649   3.561   3.203
   71ARG    NH2 1166   5.505   3.708   3.296
   71ARG   HH21 1167   5.440   3.779   3.329
   71ARG   HH22 1168   5.584   3.679   3.353
   71ARG      C 1169   5.117   3.655   2.696
   71ARG      O 1170   5.087   3.544   2.659
   72SER      N 1171   5.042   3.767   2.697
   72SER      H 1172   5.093   3.852   2.713
   72SER     CA 1173   4.895   3.755   2.667
   72SER     HA 1174   4.852   3.680   2.734
   72SER     CB 1175   4.829   3.889   2.702
   72SER    HB2 1176   4.885   3.962   2.645
   72SER    HB3 1177   4.724   3.880   2.674
   72SER     OG 1178   4.837   3.923   2.843
   72SER     HG 1179   4.754   3.901   2.885
   72SER      C 1180   4.863   3.739   2.519
   72SER      O 1181   4.754   3.686   2.494
   73GLY      N 1182   4.945   3.778   2.423
   73GLY      H 1183   5.033   3.816   2.454
   73GLY     CA 1184   4.922   3.779   2.277
   73GLY    HA2 1185   4.938   3.680   2.235
   73GLY    HA3 1186   4.819   3.810   2.257
   73GLY      C 1187   5.004   3.882   2.196
   73GLY      O 1188   5.089   3.958   2.252
   74ASN      N 1189   4.988   3.878   2.064
   74ASN      H 1190   4.933   3.801   2.026
   74ASN     CA 1191   5.034   3.977   1.968
   74ASN     HA 1192   5.115   4.033   2.015
   74ASN     CB 1193   5.094   3.903   1.841
   74ASN    HB2 1194   5.169   3.968   1.797
   74ASN    HB3 1195   5.152   3.814   1.864
   74ASN     CG 1196   5.002   3.868   1.725
   74ASN    OD1 1197   4.997   3.940   1.627
   74ASN    ND2 1198   4.930   3.758   1.734
   74ASN   HD21 1199   4.858   3.742   1.665
   74ASN   HD22 1200   4.928   3.709   1.823
   74ASN      C 1201   4.928   4.078   1.925
   74ASN      O 1202   4.814   4.072   1.969
   75GLU      N 1203   4.962   4.182   1.844
   75GLU      H 1204   5.053   4.186   1.800
   75GLU     CA 1205   4.871   4.288   1.815
   75GLU     HA 1206   4.851   4.329   1.914
   75GLU     CB 1207   4.937   4.400   1.734
   75GLU    HB2 1208   5.032   4.423   1.781
   75GLU    HB3 1209   4.971   4.373   1.634
   75GLU     CG 1210   4.843   4.520   1.718
   75GLU    HG2 1211   4.764   4.496   1.647
   75GLU    HG3 1212   4.803   4.557   1.813
   75GLU     CD 1213   4.917   4.636   1.642
   75GLU    OE1 1214   5.029   4.680   1.677
   75GLU    OE2 1215   4.860   4.677   1.540
   75GLU      C 1216   4.740   4.243   1.747
   75GLU      O 1217   4.635   4.301   1.770
   76ASP      N 1218   4.743   4.145   1.653
   76ASP      H 1219   4.829   4.093   1.645
   76ASP     CA 1220   4.624   4.088   1.582
   76ASP     HA 1221   4.579   4.166   1.521
   76ASP     CB 1222   4.680   3.964   1.501
   76ASP    HB2 1223   4.742   3.996   1.417
   76ASP    HB3 1224   4.737   3.896   1.564
   76ASP     CG 1225   4.566   3.882   1.443
   76ASP    OD1 1226   4.483   3.949   1.380
   76ASP    OD2 1227   4.571   3.756   1.439
   76ASP      C 1228   4.522   4.031   1.683
   76ASP      O 1229   4.402   4.057   1.680
   77GLU      N 1230   4.571   3.950   1.780
   77GLU      H 1231   4.671   3.943   1.793
   77GLU     CA 1232   4.494   3.916   1.905
   77GLU     HA 1233   4.404   3.856   1.895
   77GLU     CB 1234   4.578   3.827   1.989
   77GLU    HB2 1235   4.675   3.870   2.015
   77GLU    HB3 1236   4.520   3.799   2.077
   77GLU     CG 1237   4.615   3.692   1.932
   77GLU    HG2 1238   4.527   3.628   1.925
   77GLU    HG3 1239   4.636   3.697   1.825
   77GLU     CD 1240   4.729   3.625   2.009
   77GLU    OE1 1241   4.847   3.653   1.980
   77GLU    OE2 1242   4.695   3.518   2.064
   77GLU      C 1243   4.441   4.034   1.990
   77GLU      O 1244   4.327   4.031   2.035
   78PHE      N 1245   4.533   4.138   2.013
   78PHE      H 1246   4.631   4.132   1.989
   78PHE     CA 1247   4.491   4.255   2.089
   78PHE     HA 1248   4.442   4.227   2.183
   78PHE     CB 1249   4.608   4.341   2.124
   78PHE    HB2 1250   4.678   4.275   2.176
   78PHE    HB3 1251   4.661   4.370   2.033
   78PHE     CG 1252   4.583   4.460   2.209
   78PHE    CD1 1253   4.543   4.575   2.147
   78PHE    HD1 1254   4.528   4.580   2.040
   78PHE    CE1 1255   4.537   4.690   2.231
   78PHE    HE1 1256   4.504   4.783   2.187
   78PHE     CZ 1257   4.560   4.686   2.372
   78PHE     HZ 1258   4.558   4.777   2.431
   78PHE    CE2 1259   4.595   4.564   2.428
   78PHE    HE2 1260   4.616   4.562   2.534
   78PHE    CD2 1261   4.614   4.454   2.344
   78PHE    HD2 1262   4.635   4.361   2.395
   78PHE      C 1263   4.380   4.341   2.021
   78PHE      O 1264   4.283   4.391   2.085
   79ARG      N 1265   4.391   4.354   1.891
   79ARG      H 1266   4.477   4.333   1.843
   79ARG     CA 1267   4.289   4.409   1.803
   79ARG     HA 1268   4.271   4.515   1.822
   79ARG     CB 1269   4.330   4.423   1.651
   79ARG    HB2 1270   4.381   4.334   1.613
   79ARG    HB3 1271   4.236   4.437   1.599
   79ARG     CG 1272   4.438   4.525   1.628
   79ARG    HG2 1273   4.398   4.626   1.641
   79ARG    HG3 1274   4.523   4.519   1.696
   79ARG     CD 1275   4.486   4.535   1.481
   79ARG    HD2 1276   4.523   4.436   1.455
   79ARG    HD3 1277   4.398   4.544   1.417
   79ARG     NE 1278   4.586   4.636   1.455
   79ARG     HE 1279   4.685   4.615   1.465
   79ARG     CZ 1280   4.556   4.766   1.449
   79ARG    NH1 1281   4.435   4.816   1.422
   79ARG   HH11 1282   4.367   4.759   1.375
   79ARG   HH12 1283   4.411   4.913   1.407
   79ARG    NH2 1284   4.653   4.849   1.472
   79ARG   HH21 1285   4.738   4.804   1.502
   79ARG   HH22 1286   4.653   4.949   1.455
   79ARG      C 1287   4.159   4.338   1.806
   79ARG      O 1288   4.055   4.403   1.817
   80ASN      N 1289   4.161   4.203   1.809
   80ASN      H 1290   4.253   4.162   1.816
   80ASN     CA 1291   4.037   4.123   1.832
   80ASN     HA 1292   3.967   4.151   1.753
   80ASN     CB 1293   4.070   3.971   1.821
   80ASN    HB2 1294   4.128   3.950   1.732
   80ASN    HB3 1295   4.119   3.946   1.915
   80ASN     CG 1296   3.949   3.886   1.808
   80ASN    OD1 1297   3.904   3.831   1.910
   80ASN    ND2 1298   3.874   3.890   1.702
   80ASN   HD21 1299   3.789   3.835   1.703
   80ASN   HD22 1300   3.908   3.946   1.624
   80ASN      C 1301   3.969   4.148   1.964
   80ASN      O 1302   3.848   4.171   1.973
   81MET      N 1303   4.042   4.152   2.076
   81MET      H 1304   4.142   4.137   2.072
   81MET     CA 1305   3.989   4.193   2.209
   81MET     HA 1306   3.914   4.125   2.250
   81MET     CB 1307   4.112   4.168   2.294
   81MET    HB2 1308   4.132   4.062   2.282
   81MET    HB3 1309   4.194   4.225   2.251
   81MET     CG 1310   4.097   4.192   2.452
   81MET    HG2 1311   4.002   4.146   2.482
   81MET    HG3 1312   4.178   4.142   2.506
   81MET     SD 1313   4.082   4.366   2.495
   81MET     CE 1314   4.257   4.405   2.515
   81MET    HE1 1315   4.268   4.513   2.524
   81MET    HE2 1316   4.301   4.348   2.596
   81MET    HE3 1317   4.303   4.383   2.419
   81MET      C 1318   3.929   4.333   2.212
   81MET      O 1319   3.819   4.344   2.258
   82VAL      N 1320   4.005   4.433   2.168
   82VAL      H 1321   4.098   4.412   2.134
   82VAL     CA 1322   3.957   4.577   2.163
   82VAL     HA 1323   3.931   4.610   2.264
   82VAL     CB 1324   4.068   4.679   2.127
   82VAL     HB 1325   4.128   4.651   2.040
   82VAL    CG1 1326   4.037   4.828   2.111
   82VAL   HG11 1327   3.958   4.830   2.036
   82VAL   HG12 1328   4.005   4.872   2.206
   82VAL   HG13 1329   4.124   4.887   2.082
   82VAL    CG2 1330   4.176   4.672   2.248
   82VAL   HG21 1331   4.218   4.573   2.266
   82VAL   HG22 1332   4.258   4.742   2.235
   82VAL   HG23 1333   4.136   4.707   2.344
   82VAL      C 1334   3.827   4.587   2.077
   82VAL      O 1335   3.731   4.640   2.132
   83THR      N 1336   3.821   4.531   1.956
   83THR      H 1337   3.910   4.501   1.918
   83THR     CA 1338   3.704   4.548   1.866
   83THR     HA 1339   3.684   4.653   1.846
   83THR     CB 1340   3.732   4.472   1.737
   83THR     HB 1341   3.737   4.366   1.758
   83THR    CG2 1342   3.613   4.483   1.646
   83THR   HG21 1343   3.523   4.432   1.682
   83THR   HG22 1344   3.580   4.584   1.625
   83THR   HG23 1345   3.645   4.464   1.543
   83THR    OG1 1346   3.847   4.522   1.675
   83THR    HG1 1347   3.877   4.447   1.623
   83THR      C 1348   3.582   4.496   1.929
   83THR      O 1349   3.480   4.561   1.934
   84ARG      N 1350   3.586   4.370   1.983
   84ARG      H 1351   3.674   4.320   1.985
   84ARG     CA 1352   3.480   4.289   2.042
   84ARG     HA 1353   3.391   4.291   1.979
   84ARG     CB 1354   3.519   4.143   2.062
   84ARG    HB2 1355   3.601   4.130   2.131
   84ARG    HB3 1356   3.433   4.099   2.113
   84ARG     CG 1357   3.537   4.078   1.927
   84ARG    HG2 1358   3.451   4.083   1.861
   84ARG    HG3 1359   3.614   4.138   1.879
   84ARG     CD 1360   3.592   3.934   1.950
   84ARG    HD2 1361   3.610   3.888   1.853
   84ARG    HD3 1362   3.683   3.954   2.006
   84ARG     NE 1363   3.499   3.851   2.025
   84ARG     HE 1364   3.407   3.885   2.049
   84ARG     CZ 1365   3.521   3.722   2.045
   84ARG    NH1 1366   3.635   3.674   2.018
   84ARG   HH11 1367   3.714   3.727   1.984
   84ARG   HH12 1368   3.638   3.573   2.011
   84ARG    NH2 1369   3.437   3.639   2.090
   84ARG   HH21 1370   3.344   3.670   2.113
   84ARG   HH22 1371   3.477   3.550   2.112
   84ARG      C 1372   3.436   4.356   2.170
   84ARG      O 1373   3.318   4.391   2.179
   85CYX      N 1374   3.523   4.390   2.270
   85CYX      H 1375   3.622   4.377   2.259
   85CYX     CA 1376   3.491   4.465   2.396
   85CYX     HA 1377   3.420   4.407   2.456
   85CYX     CB 1378   3.618   4.474   2.481
   85CYX    HB2 1379   3.695   4.512   2.413
   85CYX    HB3 1380   3.617   4.538   2.569
   85CYX     SG 1381   3.681   4.311   2.538
   85CYX      C 1382   3.429   4.604   2.365
   85CYX      O 1383   3.338   4.650   2.431
   86ASN      N 1384   3.474   4.668   2.255
   86ASN      H 1385   3.538   4.615   2.197
   86ASN     CA 1386   3.410   4.792   2.215
   86ASN     HA 1387   3.391   4.848   2.306
   86ASN     CB 1388   3.507   4.863   2.123
   86ASN    HB2 1389   3.534   4.793   2.044
   86ASN    HB3 1390   3.459   4.946   2.072
   86ASN     CG 1391   3.632   4.927   2.185
   86ASN    OD1 1392   3.651   4.934   2.305
   86ASN    ND2 1393   3.717   4.978   2.104
   86ASN   HD21 1394   3.786   5.036   2.149
   86ASN   HD22 1395   3.709   4.974   2.003
   86ASN      C 1396   3.265   4.777   2.145
   86ASN      O 1397   3.173   4.856   2.158
   87ASN      N 1398   3.247   4.666   2.069
   87ASN      H 1399   3.322   4.606   2.041
   87ASN     CA 1400   3.114   4.632   2.028
   87ASN     HA 1401   3.080   4.719   1.972
   87ASN     CB 1402   3.127   4.516   1.927
   87ASN    HB2 1403   3.177   4.547   1.835
   87ASN    HB3 1404   3.190   4.432   1.959
   87ASN     CG 1405   2.987   4.471   1.897
   87ASN    OD1 1406   2.910   4.551   1.843
   87ASN    ND2 1407   2.949   4.349   1.904
   87ASN   HD21 1408   2.850   4.341   1.890
   87ASN   HD22 1409   3.006   4.279   1.950
   87ASN      C 1410   3.007   4.605   2.144
   87ASN      O 1411   2.907   4.673   2.134
   88VAL      N 1412   3.045   4.541   2.255
   88VAL      H 1413   3.142   4.513   2.252
   88VAL     CA 1414   2.956   4.521   2.376
   88VAL     HA 1415   2.854   4.526   2.337
   88VAL     CB 1416   2.970   4.378   2.441
   88VAL     HB 1417   2.887   4.359   2.509
   88VAL    CG1 1418   2.945   4.267   2.333
   88VAL   HG11 1419   2.963   4.170   2.381
   88VAL   HG12 1420   2.847   4.276   2.287
   88VAL   HG13 1421   3.007   4.268   2.244
   88VAL    CG2 1422   3.097   4.364   2.518
   88VAL   HG21 1423   3.175   4.349   2.443
   88VAL   HG22 1424   3.117   4.453   2.578
   88VAL   HG23 1425   3.090   4.275   2.580
   88VAL      C 1426   2.956   4.628   2.477
   88VAL      O 1427   2.872   4.628   2.568
   89GLY      N 1428   3.051   4.723   2.479
   89GLY      H 1429   3.121   4.721   2.406
   89GLY     CA 1430   3.056   4.834   2.569
   89GLY    HA2 1431   3.095   4.919   2.514
   89GLY    HA3 1432   2.953   4.849   2.601
   89GLY      C 1433   3.142   4.813   2.694
   89GLY      O 1434   3.105   4.861   2.801
   90VAL      N 1435   3.258   4.739   2.690
   90VAL      H 1436   3.281   4.694   2.603
   90VAL     CA 1437   3.342   4.719   2.807
   90VAL     HA 1438   3.294   4.753   2.898
   90VAL     CB 1439   3.371   4.571   2.817
   90VAL     HB 1440   3.388   4.528   2.718
   90VAL    CG1 1441   3.484   4.535   2.910
   90VAL   HG11 1442   3.578   4.529   2.855
   90VAL   HG12 1443   3.493   4.613   2.985
   90VAL   HG13 1444   3.474   4.437   2.957
   90VAL    CG2 1445   3.243   4.507   2.874
   90VAL   HG21 1446   3.163   4.512   2.799
   90VAL   HG22 1447   3.261   4.401   2.891
   90VAL   HG23 1448   3.203   4.550   2.965
   90VAL      C 1449   3.468   4.806   2.777
   90VAL      O 1450   3.539   4.781   2.674
   91ARG      N 1451   3.503   4.911   2.853
   91ARG      H 1452   3.453   4.932   2.939
   91ARG     CA 1453   3.615   4.997   2.818
   91ARG     HA 1454   3.620   5.013   2.710
   91ARG     CB 1455   3.603   5.138   2.877
   91ARG    HB2 1456   3.550   5.123   2.972
   91ARG    HB3 1457   3.703   5.180   2.890
   91ARG     CG 1458   3.524   5.230   2.784
   91ARG    HG2 1459   3.518   5.330   2.828
   91ARG    HG3 1460   3.570   5.240   2.686
   91ARG     CD 1461   3.378   5.188   2.769
   91ARG    HD2 1462   3.370   5.085   2.732
   91ARG    HD3 1463   3.335   5.192   2.869
   91ARG     NE 1464   3.297   5.284   2.693
   91ARG     HE 1465   3.263   5.359   2.752
   91ARG     CZ 1466   3.263   5.282   2.565
   91ARG    NH1 1467   3.295   5.185   2.482
   91ARG   HH11 1468   3.354   5.107   2.509
   91ARG   HH12 1469   3.271   5.173   2.385
   91ARG    NH2 1470   3.189   5.379   2.514
   91ARG   HH21 1471   3.170   5.456   2.577
   91ARG   HH22 1472   3.161   5.387   2.417
   91ARG      C 1473   3.748   4.931   2.860
   91ARG      O 1474   3.760   4.869   2.960
   92ILE      N 1475   3.849   4.947   2.775
   92ILE      H 1476   3.829   4.995   2.689
   92ILE     CA 1477   3.989   4.901   2.806
   92ILE     HA 1478   3.977   4.825   2.884
   92ILE     CB 1479   4.055   4.820   2.687
   92ILE     HB 1480   4.078   4.882   2.601
   92ILE    CG2 1481   4.186   4.767   2.727
   92ILE   HG21 1482   4.181   4.716   2.823
   92ILE   HG22 1483   4.217   4.688   2.659
   92ILE   HG23 1484   4.258   4.849   2.724
   92ILE    CG1 1485   3.969   4.697   2.630
   92ILE   HG12 1486   3.875   4.740   2.593
   92ILE   HG13 1487   4.022   4.648   2.549
   92ILE    CD1 1488   3.913   4.590   2.730
   92ILE   HD11 1489   3.989   4.534   2.785
   92ILE   HD12 1490   3.853   4.647   2.801
   92ILE   HD13 1491   3.855   4.521   2.670
   92ILE      C 1492   4.072   5.016   2.858
   92ILE      O 1493   4.052   5.123   2.806
   93TYR      N 1494   4.157   4.978   2.949
   93TYR      H 1495   4.149   4.890   2.999
   93TYR     CA 1496   4.268   5.069   2.995
   93TYR     HA 1497   4.289   5.150   2.925
   93TYR     CB 1498   4.234   5.136   3.129
   93TYR    HB2 1499   4.246   5.063   3.209
   93TYR    HB3 1500   4.303   5.214   3.159
   93TYR     CG 1501   4.091   5.175   3.151
   93TYR    CD1 1502   4.014   5.258   3.071
   93TYR    HD1 1503   4.044   5.306   2.979
   93TYR    CE1 1504   3.873   5.277   3.096
   93TYR    HE1 1505   3.817   5.345   3.033
   93TYR     CZ 1506   3.817   5.231   3.216
   93TYR     OH 1507   3.688   5.258   3.246
   93TYR     HH 1508   3.663   5.324   3.182
   93TYR    CE2 1509   3.900   5.155   3.305
   93TYR    HE2 1510   3.856   5.124   3.398
   93TYR    CD2 1511   4.033   5.122   3.269
   93TYR    HD2 1512   4.093   5.067   3.339
   93TYR      C 1513   4.397   4.994   2.998
   93TYR      O 1514   4.413   4.899   3.075
   94VAL      N 1515   4.497   5.027   2.920
   94VAL      H 1516   4.490   5.098   2.848
   94VAL     CA 1517   4.629   4.960   2.931
   94VAL     HA 1518   4.617   4.858   2.968
   94VAL     CB 1519   4.701   4.947   2.794
   94VAL     HB 1520   4.790   4.886   2.810
   94VAL    CG1 1521   4.611   4.879   2.688
   94VAL   HG11 1522   4.536   4.947   2.646
   94VAL   HG12 1523   4.680   4.839   2.613
   94VAL   HG13 1524   4.558   4.790   2.723
   94VAL    CG2 1525   4.752   5.075   2.736
   94VAL   HG21 1526   4.667   5.145   2.736
   94VAL   HG22 1527   4.828   5.125   2.796
   94VAL   HG23 1528   4.783   5.061   2.633
   94VAL      C 1529   4.731   5.022   3.024
   94VAL      O 1530   4.719   5.142   3.044
   95ASP      N 1531   4.823   4.945   3.083
   95ASP      H 1532   4.815   4.845   3.085
   95ASP     CA 1533   4.934   4.999   3.162
   95ASP     HA 1534   4.894   5.076   3.227
   95ASP     CB 1535   5.005   4.883   3.237
   95ASP    HB2 1536   4.976   4.785   3.201
   95ASP    HB3 1537   5.112   4.877   3.218
   95ASP     CG 1538   5.000   4.893   3.389
   95ASP    OD1 1539   5.001   5.001   3.451
   95ASP    OD2 1540   4.994   4.788   3.456
   95ASP      C 1541   5.032   5.061   3.069
   95ASP      O 1542   5.091   4.987   2.990
   96ALA      N 1543   5.050   5.191   3.082
   96ALA      H 1544   4.996   5.230   3.158
   96ALA     CA 1545   5.153   5.274   3.009
   96ALA     HA 1546   5.175   5.216   2.920
   96ALA     CB 1547   5.095   5.406   2.959
   96ALA    HB1 1548   5.172   5.478   2.932
   96ALA    HB2 1549   5.029   5.387   2.873
   96ALA    HB3 1550   5.041   5.447   3.044
   96ALA      C 1551   5.271   5.286   3.105
   96ALA      O 1552   5.269   5.370   3.196
   97VAL      N 1553   5.376   5.206   3.077
   97VAL      H 1554   5.360   5.139   3.002
   97VAL     CA 1555   5.504   5.211   3.156
   97VAL     HA 1556   5.477   5.256   3.251
   97VAL     CB 1557   5.565   5.068   3.175
   97VAL     HB 1558   5.566   5.027   3.074
   97VAL    CG1 1559   5.710   5.060   3.234
   97VAL   HG11 1560   5.722   5.104   3.334
   97VAL   HG12 1561   5.761   4.965   3.230
   97VAL   HG13 1562   5.776   5.123   3.175
   97VAL    CG2 1563   5.477   4.966   3.255
   97VAL   HG21 1564   5.524   4.868   3.267
   97VAL   HG22 1565   5.481   5.003   3.357
   97VAL   HG23 1566   5.381   4.951   3.206
   97VAL      C 1567   5.603   5.304   3.086
   97VAL      O 1568   5.649   5.268   2.977
   98ILE      N 1569   5.640   5.413   3.146
   98ILE      H 1570   5.632   5.425   3.246
   98ILE     CA 1571   5.686   5.533   3.080
   98ILE     HA 1572   5.733   5.483   2.995
   98ILE     CB 1573   5.568   5.626   3.048
   98ILE     HB 1574   5.614   5.719   3.014
   98ILE    CG2 1575   5.466   5.580   2.938
   98ILE   HG21 1576   5.514   5.530   2.854
   98ILE   HG22 1577   5.398   5.503   2.976
   98ILE   HG23 1578   5.413   5.663   2.892
   98ILE    CG1 1579   5.482   5.668   3.171
   98ILE   HG12 1580   5.432   5.576   3.203
   98ILE   HG13 1581   5.542   5.687   3.260
   98ILE    CD1 1582   5.392   5.791   3.151
   98ILE   HD11 1583   5.335   5.813   3.241
   98ILE   HD12 1584   5.448   5.882   3.136
   98ILE   HD13 1585   5.316   5.774   3.074
   98ILE      C 1586   5.806   5.605   3.154
   98ILE      O 1587   5.842   5.713   3.114
   99ASN      N 1588   5.860   5.551   3.265
   99ASN      H 1589   5.826   5.457   3.281
   99ASN     CA 1590   5.966   5.606   3.353
   99ASN     HA 1591   5.963   5.714   3.340
   99ASN     CB 1592   5.935   5.576   3.501
   99ASN    HB2 1593   5.838   5.617   3.532
   99ASN    HB3 1594   5.944   5.468   3.510
   99ASN     CG 1595   6.039   5.627   3.605
   99ASN    OD1 1596   6.066   5.752   3.611
   99ASN    ND2 1597   6.104   5.540   3.680
   99ASN   HD21 1598   6.167   5.582   3.747
   99ASN   HD22 1599   6.092   5.441   3.662
   99ASN      C 1600   6.105   5.555   3.298
   99ASN      O 1601   6.202   5.628   3.318
  100HIE      N 1602   6.107   5.435   3.250
  100HIE      H 1603   6.018   5.386   3.251
  100HIE     CA 1604   6.213   5.341   3.247
  100HIE     HA 1605   6.304   5.398   3.228
  100HIE     CB 1606   6.235   5.281   3.385
  100HIE    HB2 1607   6.322   5.215   3.382
  100HIE    HB3 1608   6.257   5.358   3.459
  100HIE     CG 1609   6.120   5.211   3.445
  100HIE    ND1 1610   6.054   5.256   3.557
  100HIE    CE1 1611   5.959   5.165   3.577
  100HIE    HE1 1612   5.898   5.173   3.666
  100HIE    NE2 1613   5.962   5.064   3.486
  100HIE    HE2 1614   5.901   4.983   3.479
  100HIE    CD2 1615   6.061   5.093   3.402
  100HIE    HD2 1616   6.092   5.043   3.311
  100HIE      C 1617   6.201   5.237   3.138
  100HIE      O 1618   6.089   5.209   3.093
  101MET      N 1619   6.313   5.170   3.107
  101MET      H 1620   6.400   5.185   3.156
  101MET     CA 1621   6.311   5.054   3.019
  101MET     HA 1622   6.210   5.033   2.984
  101MET     CB 1623   6.403   5.072   2.894
  101MET    HB2 1624   6.508   5.064   2.924
  101MET    HB3 1625   6.382   4.987   2.829
  101MET     CG 1626   6.380   5.201   2.810
  101MET    HG2 1627   6.383   5.296   2.863
  101MET    HG3 1628   6.453   5.205   2.730
  101MET     SD 1629   6.215   5.200   2.738
  101MET     CE 1630   6.227   5.100   2.587
  101MET    HE1 1631   6.148   5.139   2.523
  101MET    HE2 1632   6.321   5.121   2.537
  101MET    HE3 1633   6.222   4.993   2.603
  101MET      C 1634   6.341   4.934   3.111
  101MET      O 1635   6.295   4.924   3.225
  102CYS      N 1636   6.425   4.838   3.068
  102CYS      H 1637   6.451   4.837   2.970
  102CYS     CA 1638   6.449   4.718   3.141
  102CYS     HA 1639   6.352   4.696   3.185
  102CYS     CB 1640   6.495   4.607   3.042
  102CYS    HB2 1641   6.467   4.511   3.085
  102CYS    HB3 1642   6.441   4.621   2.948
  102CYS     SG 1643   6.671   4.607   3.004
  102CYS     HG 1644   6.700   4.616   3.134
  102CYS      C 1645   6.549   4.753   3.259
  102CYS      O 1646   6.606   4.864   3.263
  103GLY      N 1647   6.572   4.649   3.340
  103GLY      H 1648   6.520   4.564   3.325
  103GLY     CA 1649   6.670   4.634   3.448
  103GLY    HA2 1650   6.648   4.704   3.528
  103GLY    HA3 1651   6.666   4.529   3.477
  103GLY      C 1652   6.817   4.662   3.408
  103GLY      O 1653   6.867   4.620   3.302
  104ASN      N 1654   6.897   4.722   3.498
  104ASN      H 1655   6.853   4.764   3.579
  104ASN     CA 1656   7.032   4.768   3.471
  104ASN     HA 1657   7.046   4.825   3.379
  104ASN     CB 1658   7.073   4.869   3.583
  104ASN    HB2 1659   6.997   4.945   3.596
  104ASN    HB3 1660   7.073   4.819   3.680
  104ASN     CG 1661   7.218   4.923   3.569
  104ASN    OD1 1662   7.276   4.938   3.463
  104ASN    ND2 1663   7.269   4.967   3.676
  104ASN   HD21 1664   7.358   5.015   3.672
  104ASN   HD22 1665   7.235   4.951   3.770
  104ASN      C 1666   7.132   4.649   3.462
  104ASN      O 1667   7.221   4.648   3.372
  105ALA      N 1668   7.115   4.547   3.546
  105ALA      H 1669   7.036   4.547   3.608
  105ALA     CA 1670   7.207   4.430   3.544
  105ALA     HA 1671   7.305   4.458   3.505
  105ALA     CB 1672   7.228   4.389   3.690
  105ALA    HB1 1673   7.128   4.375   3.731
  105ALA    HB2 1674   7.282   4.294   3.692
  105ALA    HB3 1675   7.273   4.475   3.740
  105ALA      C 1676   7.149   4.317   3.452
  105ALA      O 1677   7.193   4.202   3.465
  106VAL      N 1678   7.061   4.350   3.348
  106VAL      H 1679   7.038   4.447   3.335
  106VAL     CA 1680   7.038   4.265   3.231
  106VAL     HA 1681   7.036   4.160   3.260
  106VAL     CB 1682   6.899   4.310   3.170
  106VAL     HB 1683   6.903   4.419   3.158
  106VAL    CG1 1684   6.876   4.232   3.036
  106VAL   HG11 1685   6.777   4.251   2.994
  106VAL   HG12 1686   6.954   4.265   2.967
  106VAL   HG13 1687   6.879   4.125   3.056
  106VAL    CG2 1688   6.785   4.268   3.259
  106VAL   HG21 1689   6.696   4.319   3.222
  106VAL   HG22 1690   6.763   4.162   3.250
  106VAL   HG23 1691   6.793   4.310   3.359
  106VAL      C 1692   7.155   4.283   3.130
  106VAL      O 1693   7.216   4.386   3.116
  107SER      N 1694   7.185   4.175   3.061
  107SER      H 1695   7.138   4.089   3.087
  107SER     CA 1696   7.291   4.178   2.951
  107SER     HA 1697   7.362   4.258   2.970
  107SER     CB 1698   7.364   4.045   2.968
  107SER    HB2 1699   7.413   4.056   3.065
  107SER    HB3 1700   7.294   3.962   2.977
  107SER     OG 1701   7.460   4.030   2.867
  107SER     HG 1702   7.518   4.105   2.850
  107SER      C 1703   7.245   4.187   2.809
  107SER      O 1704   7.128   4.154   2.790
  108ALA      N 1705   7.331   4.235   2.715
  108ALA      H 1706   7.408   4.292   2.748
  108ALA     CA 1707   7.308   4.247   2.575
  108ALA     HA 1708   7.232   4.325   2.569
  108ALA     CB 1709   7.433   4.304   2.500
  108ALA    HB1 1710   7.506   4.229   2.469
  108ALA    HB2 1711   7.395   4.342   2.405
  108ALA    HB3 1712   7.490   4.383   2.549
  108ALA      C 1713   7.260   4.114   2.506
  108ALA      O 1714   7.307   4.005   2.542
  109GLY      N 1715   7.174   4.124   2.405
  109GLY      H 1716   7.144   4.216   2.379
  109GLY     CA 1717   7.104   4.010   2.338
  109GLY    HA2 1718   7.176   3.981   2.261
  109GLY    HA3 1719   7.103   3.928   2.410
  109GLY      C 1720   6.969   4.036   2.281
  109GLY      O 1721   6.916   4.145   2.289
  110THR      N 1722   6.918   3.930   2.214
  110THR      H 1723   6.973   3.847   2.202
  110THR     CA 1724   6.779   3.929   2.168
  110THR     HA 1725   6.754   4.034   2.155
  110THR     CB 1726   6.768   3.852   2.039
  110THR     HB 1727   6.670   3.865   1.993
  110THR    CG2 1728   6.868   3.900   1.939
  110THR   HG21 1729   6.868   3.847   1.843
  110THR   HG22 1730   6.848   4.006   1.927
  110THR   HG23 1731   6.972   3.879   1.961
  110THR    OG1 1732   6.795   3.713   2.066
  110THR    HG1 1733   6.737   3.667   2.005
  110THR      C 1734   6.687   3.878   2.279
  110THR      O 1735   6.584   3.822   2.248
  111SER      N 1736   6.723   3.904   2.409
  111SER      H 1737   6.791   3.976   2.426
  111SER     CA 1738   6.671   3.849   2.531
  111SER     HA 1739   6.647   3.745   2.507
  111SER     CB 1740   6.781   3.852   2.647
  111SER    HB2 1741   6.796   3.955   2.679
  111SER    HB3 1742   6.746   3.795   2.733
  111SER     OG 1743   6.903   3.803   2.606
  111SER     HG 1744   6.883   3.715   2.572
  111SER      C 1745   6.541   3.913   2.570
  111SER      O 1746   6.528   3.959   2.684
  112SER      N 1747   6.442   3.913   2.480
  112SER      H 1748   6.467   3.865   2.395
  112SER     CA 1749   6.308   3.979   2.481
  112SER     HA 1750   6.302   4.026   2.579
  112SER     CB 1751   6.330   4.086   2.369
  112SER    HB2 1752   6.241   4.146   2.349
  112SER    HB3 1753   6.411   4.151   2.400
  112SER     OG 1754   6.369   4.040   2.246
  112SER     HG 1755   6.435   4.096   2.205
  112SER      C 1756   6.199   3.871   2.457
  112SER      O 1757   6.229   3.767   2.404
  113THR      N 1758   6.070   3.914   2.485
  113THR      H 1759   6.062   4.007   2.524
  113THR     CA 1760   5.948   3.836   2.465
  113THR     HA 1761   5.969   3.732   2.488
  113THR     CB 1762   5.845   3.874   2.574
  113THR     HB 1763   5.750   3.825   2.551
  113THR    CG2 1764   5.887   3.808   2.711
  113THR   HG21 1765   5.804   3.806   2.781
  113THR   HG22 1766   5.919   3.704   2.696
  113THR   HG23 1767   5.975   3.852   2.759
  113THR    OG1 1768   5.825   4.009   2.602
  113THR    HG1 1769   5.748   4.024   2.657
  113THR      C 1770   5.893   3.812   2.327
  113THR      O 1771   5.799   3.730   2.317
  114CYX      N 1772   5.946   3.883   2.224
  114CYX      H 1773   6.026   3.938   2.252
  114CYX     CA 1774   5.924   3.862   2.081
  114CYX     HA 1775   5.861   3.775   2.061
  114CYX     CB 1776   5.845   3.984   2.033
  114CYX    HB2 1777   5.793   4.031   2.116
  114CYX    HB3 1778   5.917   4.059   1.998
  114CYX     SG 1779   5.711   3.950   1.910
  114CYX      C 1780   6.054   3.862   1.992
  114CYX      O 1781   6.041   3.816   1.876
  115GLY      N 1782   6.170   3.900   2.051
  115GLY      H 1783   6.165   3.937   2.145
  115GLY     CA 1784   6.301   3.864   1.987
  115GLY    HA2 1785   6.363   3.822   2.066
  115GLY    HA3 1786   6.275   3.791   1.910
  115GLY      C 1787   6.375   3.976   1.921
  115GLY      O 1788   6.452   3.947   1.833
  116SER      N 1789   6.353   4.100   1.957
  116SER      H 1790   6.299   4.111   2.041
  116SER     CA 1791   6.441   4.207   1.912
  116SER     HA 1792   6.483   4.184   1.814
  116SER     CB 1793   6.360   4.340   1.882
  116SER    HB2 1794   6.430   4.412   1.840
  116SER    HB3 1795   6.278   4.325   1.812
  116SER     OG 1796   6.312   4.389   2.013
  116SER     HG 1797   6.232   4.343   2.040
  116SER      C 1798   6.560   4.227   2.004
  116SER      O 1799   6.546   4.197   2.122
  117TYR      N 1800   6.667   4.279   1.951
  117TYR      H 1801   6.649   4.311   1.857
  117TYR     CA 1802   6.794   4.310   2.022
  117TYR     HA 1803   6.802   4.235   2.100
  117TYR     CB 1804   6.916   4.320   1.927
  117TYR    HB2 1805   6.929   4.234   1.861
  117TYR    HB3 1806   6.912   4.409   1.864
  117TYR     CG 1807   7.050   4.331   1.997
  117TYR    CD1 1808   7.112   4.212   2.049
  117TYR    HD1 1809   7.066   4.117   2.027
  117TYR    CE1 1810   7.244   4.221   2.112
  117TYR    HE1 1811   7.295   4.130   2.140
  117TYR     CZ 1812   7.316   4.344   2.113
  117TYR     OH 1813   7.436   4.363   2.170
  117TYR     HH 1814   7.468   4.274   2.185
  117TYR    CE2 1815   7.254   4.460   2.057
  117TYR    HE2 1816   7.309   4.553   2.048
  117TYR    CD2 1817   7.126   4.449   1.996
  117TYR    HD2 1818   7.091   4.533   1.939
  117TYR      C 1819   6.791   4.438   2.094
  117TYR      O 1820   6.731   4.534   2.046
  118PHE      N 1821   6.861   4.438   2.210
  118PHE      H 1822   6.900   4.349   2.237
  118PHE     CA 1823   6.896   4.557   2.292
  118PHE     HA 1824   6.909   4.648   2.233
  118PHE     CB 1825   6.790   4.595   2.397
  118PHE    HB2 1826   6.821   4.690   2.442
  118PHE    HB3 1827   6.699   4.609   2.339
  118PHE     CG 1828   6.753   4.478   2.491
  118PHE    CD1 1829   6.666   4.373   2.449
  118PHE    HD1 1830   6.608   4.387   2.360
  118PHE    CE1 1831   6.649   4.257   2.523
  118PHE    HE1 1832   6.584   4.179   2.487
  118PHE     CZ 1833   6.708   4.248   2.648
  118PHE     HZ 1834   6.690   4.163   2.712
  118PHE    CE2 1835   6.787   4.358   2.694
  118PHE    HE2 1836   6.827   4.347   2.794
  118PHE    CD2 1837   6.817   4.468   2.611
  118PHE    HD2 1838   6.888   4.547   2.627
  118PHE      C 1839   7.033   4.533   2.361
  118PHE      O 1840   7.081   4.416   2.367
  119ASN      N 1841   7.085   4.636   2.421
  119ASN      H 1842   7.025   4.717   2.412
  119ASN     CA 1843   7.205   4.651   2.498
  119ASN     HA 1844   7.228   4.548   2.528
  119ASN     CB 1845   7.310   4.700   2.400
  119ASN    HB2 1846   7.314   4.631   2.316
  119ASN    HB3 1847   7.273   4.794   2.358
  119ASN     CG 1848   7.449   4.730   2.455
  119ASN    OD1 1849   7.479   4.715   2.574
  119ASN    ND2 1850   7.539   4.787   2.372
  119ASN   HD21 1851   7.626   4.825   2.405
  119ASN   HD22 1852   7.508   4.788   2.276
  119ASN      C 1853   7.186   4.749   2.615
  119ASN      O 1854   7.200   4.875   2.598
  120PRO      N 1855   7.154   4.699   2.743
  120PRO     CD 1856   7.136   4.557   2.780
  120PRO    HD2 1857   7.230   4.515   2.815
  120PRO    HD3 1858   7.097   4.501   2.695
  120PRO     CG 1859   7.033   4.563   2.893
  120PRO    HG2 1860   7.031   4.470   2.950
  120PRO    HG3 1861   6.929   4.578   2.863
  120PRO     CB 1862   7.077   4.689   2.973
  120PRO    HB2 1863   7.162   4.659   3.035
  120PRO    HB3 1864   6.989   4.729   3.021
  120PRO     CA 1865   7.135   4.780   2.862
  120PRO     HA 1866   7.061   4.858   2.842
  120PRO      C 1867   7.268   4.844   2.904
  120PRO      O 1868   7.274   4.958   2.944
  121GLY      N 1869   7.380   4.763   2.902
  121GLY      H 1870   7.360   4.669   2.872
  121GLY     CA 1871   7.505   4.806   2.947
  121GLY    HA2 1872   7.498   4.838   3.050
  121GLY    HA3 1873   7.577   4.725   2.934
  121GLY      C 1874   7.553   4.925   2.871
  121GLY      O 1875   7.603   5.017   2.926
  122SER      N 1876   7.529   4.942   2.741
  122SER      H 1877   7.468   4.870   2.704
  122SER     CA 1878   7.555   5.065   2.669
  122SER     HA 1879   7.623   5.131   2.722
  122SER     CB 1880   7.615   5.046   2.523
  122SER    HB2 1881   7.533   5.017   2.457
  122SER    HB3 1882   7.653   5.142   2.485
  122SER     OG 1883   7.722   4.957   2.513
  122SER     HG 1884   7.802   5.002   2.541
  122SER      C 1885   7.445   5.163   2.663
  122SER      O 1886   7.449   5.261   2.583
  123ARG      N 1887   7.337   5.145   2.747
  123ARG      H 1888   7.350   5.064   2.806
  123ARG     CA 1889   7.207   5.222   2.740
  123ARG     HA 1890   7.130   5.168   2.793
  123ARG     CB 1891   7.241   5.348   2.813
  123ARG    HB2 1892   7.335   5.389   2.776
  123ARG    HB3 1893   7.156   5.415   2.803
  123ARG     CG 1894   7.251   5.326   2.965
  123ARG    HG2 1895   7.248   5.424   3.013
  123ARG    HG3 1896   7.167   5.264   2.998
  123ARG     CD 1897   7.384   5.266   3.015
  123ARG    HD2 1898   7.417   5.172   2.972
  123ARG    HD3 1899   7.465   5.328   2.977
  123ARG     NE 1900   7.393   5.263   3.162
  123ARG     HE 1901   7.438   5.343   3.206
  123ARG     CZ 1902   7.368   5.158   3.239
  123ARG    NH1 1903   7.339   5.039   3.198
  123ARG   HH11 1904   7.334   5.033   3.097
  123ARG   HH12 1905   7.331   4.958   3.258
  123ARG    NH2 1906   7.385   5.163   3.368
  123ARG   HH21 1907   7.398   5.252   3.413
  123ARG   HH22 1908   7.368   5.076   3.417
  123ARG      C 1909   7.160   5.249   2.598
  123ARG      O 1910   7.139   5.366   2.557
  124ASP      N 1911   7.141   5.145   2.514
  124ASP      H 1912   7.162   5.057   2.559
  124ASP     CA 1913   7.110   5.152   2.366
  124ASP     HA 1914   7.068   5.248   2.335
  124ASP     CB 1915   7.236   5.133   2.278
  124ASP    HB2 1916   7.311   5.197   2.324
  124ASP    HB3 1917   7.278   5.033   2.291
  124ASP     CG 1918   7.217   5.168   2.128
  124ASP    OD1 1919   7.204   5.073   2.052
  124ASP    OD2 1920   7.207   5.289   2.096
  124ASP      C 1921   6.996   5.053   2.335
  124ASP      O 1922   7.027   4.934   2.335
  125PHE      N 1923   6.882   5.105   2.291
  125PHE      H 1924   6.871   5.205   2.283
  125PHE     CA 1925   6.755   5.029   2.272
  125PHE     HA 1926   6.783   4.925   2.287
  125PHE     CB 1927   6.669   5.058   2.386
  125PHE    HB2 1928   6.663   5.166   2.397
  125PHE    HB3 1929   6.570   5.022   2.360
  125PHE     CG 1930   6.716   4.995   2.520
  125PHE    CD1 1931   6.820   5.063   2.601
  125PHE    HD1 1932   6.865   5.156   2.570
  125PHE    CE1 1933   6.869   4.996   2.719
  125PHE    HE1 1934   6.938   5.041   2.789
  125PHE     CZ 1935   6.810   4.872   2.752
  125PHE     HZ 1936   6.836   4.831   2.849
  125PHE    CE2 1937   6.709   4.812   2.675
  125PHE    HE2 1938   6.663   4.718   2.701
  125PHE    CD2 1939   6.660   4.877   2.563
  125PHE    HD2 1940   6.586   4.828   2.502
  125PHE      C 1941   6.692   5.055   2.139
  125PHE      O 1942   6.620   5.151   2.131
  126PRO      N 1943   6.723   4.975   2.039
  126PRO     CD 1944   6.803   4.856   2.049
  126PRO    HD2 1945   6.764   4.785   2.123
  126PRO    HD3 1946   6.902   4.884   2.085
  126PRO     CG 1947   6.825   4.801   1.910
  126PRO    HG2 1948   6.730   4.750   1.890
  126PRO    HG3 1949   6.904   4.727   1.898
  126PRO     CB 1950   6.833   4.924   1.829
  126PRO    HB2 1951   6.796   4.894   1.730
  126PRO    HB3 1952   6.935   4.962   1.828
  126PRO     CA 1953   6.730   5.021   1.896
  126PRO     HA 1954   6.772   5.120   1.886
  126PRO      C 1955   6.593   5.022   1.821
  126PRO      O 1956   6.580   5.086   1.717
  127ALA      N 1957   6.485   4.956   1.876
  127ALA      H 1958   6.495   4.914   1.967
  127ALA     CA 1959   6.354   4.947   1.808
  127ALA     HA 1960   6.359   4.931   1.701
  127ALA     CB 1961   6.297   4.816   1.869
  127ALA    HB1 1962   6.369   4.735   1.853
  127ALA    HB2 1963   6.280   4.812   1.976
  127ALA    HB3 1964   6.206   4.789   1.816
  127ALA      C 1965   6.262   5.066   1.827
  127ALA      O 1966   6.154   5.068   1.772
  128VAL      N 1967   6.304   5.159   1.915
  128VAL      H 1968   6.396   5.148   1.955
  128VAL     CA 1969   6.223   5.282   1.934
  128VAL     HA 1970   6.122   5.258   1.899
  128VAL     CB 1971   6.218   5.320   2.088
  128VAL     HB 1972   6.320   5.335   2.122
  128VAL    CG1 1973   6.137   5.451   2.098
  128VAL   HG11 1974   6.122   5.499   2.194
  128VAL   HG12 1975   6.180   5.519   2.025
  128VAL   HG13 1976   6.041   5.420   2.056
  128VAL    CG2 1977   6.160   5.207   2.176
  128VAL   HG21 1978   6.129   5.234   2.277
  128VAL   HG22 1979   6.060   5.192   2.135
  128VAL   HG23 1980   6.221   5.117   2.178
  128VAL      C 1981   6.269   5.391   1.828
  128VAL      O 1982   6.187   5.439   1.746
  129PRO      N 1983   6.392   5.441   1.822
  129PRO     CD 1984   6.450   5.517   1.709
  129PRO    HD2 1985   6.404   5.614   1.694
  129PRO    HD3 1986   6.428   5.452   1.625
  129PRO     CG 1987   6.595   5.535   1.727
  129PRO    HG2 1988   6.608   5.632   1.773
  129PRO    HG3 1989   6.642   5.542   1.628
  129PRO     CB 1990   6.626   5.416   1.818
  129PRO    HB2 1991   6.715   5.433   1.878
  129PRO    HB3 1992   6.634   5.331   1.750
  129PRO     CA 1993   6.509   5.411   1.906
  129PRO     HA 1994   6.503   5.306   1.936
  129PRO      C 1995   6.529   5.502   2.029
  129PRO      O 1996   6.487   5.617   2.023
  130TYR      N 1997   6.604   5.450   2.127
  130TYR      H 1998   6.639   5.356   2.118
  130TYR     CA 1999   6.671   5.533   2.222
  130TYR     HA 2000   6.661   5.638   2.192
  130TYR     CB 2001   6.611   5.510   2.362
  130TYR    HB2 2002   6.630   5.406   2.387
  130TYR    HB3 2003   6.670   5.568   2.433
  130TYR     CG 2004   6.463   5.546   2.392
  130TYR    CD1 2005   6.410   5.675   2.354
  130TYR    HD1 2006   6.473   5.754   2.314
  130TYR    CE1 2007   6.286   5.709   2.390
  130TYR    HE1 2008   6.254   5.812   2.383
  130TYR     CZ 2009   6.197   5.613   2.452
  130TYR     OH 2010   6.070   5.643   2.477
  130TYR     HH 2011   6.031   5.566   2.520
  130TYR    CE2 2012   6.253   5.485   2.488
  130TYR    HE2 2013   6.187   5.414   2.537
  130TYR    CD2 2014   6.381   5.450   2.448
  130TYR    HD2 2015   6.423   5.356   2.480
  130TYR      C 2016   6.820   5.493   2.232
  130TYR      O 2017   6.850   5.378   2.195
  131SER      N 2018   6.898   5.592   2.274
  131SER      H 2019   6.859   5.679   2.306
  131SER     CA 2020   7.045   5.583   2.297
  131SER     HA 2021   7.072   5.478   2.310
  131SER     CB 2022   7.122   5.644   2.179
  131SER    HB2 2023   7.081   5.744   2.161
  131SER    HB3 2024   7.228   5.648   2.203
  131SER     OG 2025   7.123   5.566   2.056
  131SER     HG 2026   7.160   5.479   2.074
  131SER      C 2027   7.076   5.649   2.433
  131SER      O 2028   6.982   5.694   2.500
  132GLY      N 2029   7.202   5.642   2.480
  132GLY      H 2030   7.267   5.588   2.426
  132GLY     CA 2031   7.242   5.695   2.606
  132GLY    HA2 2032   7.220   5.630   2.690
  132GLY    HA3 2033   7.350   5.692   2.588
  132GLY      C 2034   7.205   5.840   2.631
  132GLY      O 2035   7.185   5.874   2.751
  133TRP      N 2036   7.191   5.923   2.524
  133TRP      H 2037   7.184   5.876   2.435
  133TRP     CA 2038   7.144   6.059   2.534
  133TRP     HA 2039   7.185   6.090   2.630
  133TRP     CB 2040   7.197   6.147   2.419
  133TRP    HB2 2041   7.155   6.247   2.429
  133TRP    HB3 2042   7.303   6.163   2.439
  133TRP     CG 2043   7.181   6.095   2.280
  133TRP    CD1 2044   7.073   6.088   2.199
  133TRP    HD1 2045   6.975   6.129   2.221
  133TRP    NE1 2046   7.102   6.004   2.090
  133TRP    HE1 2047   7.031   5.970   2.026
  133TRP    CE2 2048   7.226   5.956   2.098
  133TRP    CZ2 2049   7.297   5.875   2.011
  133TRP    HZ2 2050   7.256   5.830   1.922
  133TRP    CH2 2051   7.425   5.828   2.047
  133TRP    HH2 2052   7.476   5.763   1.978
  133TRP    CZ3 2053   7.483   5.878   2.166
  133TRP    HZ3 2054   7.582   5.845   2.197
  133TRP    CE3 2055   7.411   5.957   2.255
  133TRP    HE3 2056   7.454   6.008   2.340
  133TRP    CD2 2057   7.282   6.007   2.222
  133TRP      C 2058   6.994   6.078   2.554
  133TRP      O 2059   6.949   6.184   2.571
  134ASP      N 2060   6.919   5.965   2.560
  134ASP      H 2061   6.951   5.873   2.535
  134ASP     CA 2062   6.778   5.958   2.595
  134ASP     HA 2063   6.736   6.058   2.604
  134ASP     CB 2064   6.704   5.889   2.472
  134ASP    HB2 2065   6.752   5.791   2.468
  134ASP    HB3 2066   6.599   5.889   2.499
  134ASP     CG 2067   6.724   5.963   2.342
  134ASP    OD1 2068   6.680   6.082   2.334
  134ASP    OD2 2069   6.775   5.902   2.247
  134ASP      C 2070   6.743   5.899   2.735
  134ASP      O 2071   6.627   5.872   2.768
  135PHE      N 2072   6.847   5.872   2.814
  135PHE      H 2073   6.934   5.882   2.763
  135PHE     CA 2074   6.838   5.821   2.950
  135PHE     HA 2075   6.737   5.796   2.980
  135PHE     CB 2076   6.910   5.686   2.959
  135PHE    HB2 2077   6.998   5.704   2.898
  135PHE    HB3 2078   6.952   5.665   3.057
  135PHE     CG 2079   6.838   5.563   2.901
  135PHE    CD1 2080   6.766   5.474   2.982
  135PHE    HD1 2081   6.756   5.485   3.089
  135PHE    CE1 2082   6.718   5.348   2.929
  135PHE    HE1 2083   6.659   5.287   2.997
  135PHE     CZ 2084   6.739   5.308   2.798
  135PHE     HZ 2085   6.693   5.216   2.766
  135PHE    CE2 2086   6.816   5.393   2.716
  135PHE    HE2 2087   6.840   5.372   2.612
  135PHE    CD2 2088   6.873   5.515   2.773
  135PHE    HD2 2089   6.944   5.573   2.716
  135PHE      C 2090   6.885   5.925   3.053
  135PHE      O 2091   6.976   6.014   3.032
  136ASN      N 2092   6.819   5.930   3.169
  136ASN      H 2093   6.768   5.845   3.191
  136ASN     CA 2094   6.849   6.022   3.281
  136ASN     HA 2095   6.853   6.125   3.245
  136ASN     CB 2096   6.730   6.016   3.384
  136ASN    HB2 2097   6.647   6.072   3.341
  136ASN    HB3 2098   6.687   5.918   3.402
  136ASN     CG 2099   6.767   6.076   3.515
  136ASN    OD1 2100   6.845   6.171   3.525
  136ASN    ND2 2101   6.717   6.021   3.615
  136ASN   HD21 2102   6.746   6.046   3.708
  136ASN   HD22 2103   6.650   5.946   3.601
  136ASN      C 2104   6.987   5.981   3.331
  136ASN      O 2105   7.010   5.877   3.391
  137ASP      N 2106   7.079   6.076   3.331
  137ASP      H 2107   7.059   6.169   3.297
  137ASP     CA 2108   7.219   6.065   3.391
  137ASP     HA 2109   7.219   5.978   3.458
  137ASP     CB 2110   7.316   6.027   3.278
  137ASP    HB2 2111   7.272   5.956   3.208
  137ASP    HB3 2112   7.331   6.122   3.227
  137ASP     CG 2113   7.451   5.969   3.318
  137ASP    OD1 2114   7.520   6.035   3.398
  137ASP    OD2 2115   7.498   5.867   3.268
  137ASP      C 2116   7.260   6.195   3.462
  137ASP      O 2117   7.221   6.306   3.430
  138GLY      N 2118   7.337   6.180   3.569
  138GLY      H 2119   7.370   6.088   3.593
  138GLY     CA 2120   7.420   6.283   3.628
  138GLY    HA2 2121   7.489   6.226   3.690
  138GLY    HA3 2122   7.466   6.343   3.549
  138GLY      C 2123   7.345   6.379   3.720
  138GLY      O 2124   7.403   6.482   3.765
  139LYS      N 2125   7.216   6.353   3.751
  139LYS      H 2126   7.172   6.272   3.710
  139LYS     CA 2127   7.138   6.441   3.846
  139LYS     HA 2128   7.203   6.523   3.877
  139LYS     CB 2129   7.021   6.498   3.769
  139LYS    HB2 2130   6.953   6.424   3.729
  139LYS    HB3 2131   6.966   6.560   3.840
  139LYS     CG 2132   7.069   6.591   3.656
  139LYS    HG2 2133   7.130   6.664   3.708
  139LYS    HG3 2134   7.128   6.533   3.584
  139LYS     CD 2135   6.947   6.652   3.583
  139LYS    HD2 2136   6.875   6.572   3.568
  139LYS    HD3 2137   6.894   6.722   3.647
  139LYS     CE 2138   6.989   6.735   3.459
  139LYS    HE2 2139   7.056   6.814   3.494
  139LYS    HE3 2140   7.035   6.673   3.383
  139LYS     NZ 2141   6.875   6.805   3.397
  139LYS    HZ1 2142   6.821   6.752   3.330
  139LYS    HZ2 2143   6.820   6.842   3.473
  139LYS    HZ3 2144   6.912   6.880   3.341
  139LYS      C 2145   7.097   6.367   3.978
  139LYS      O 2146   7.040   6.427   4.067
  140CYX      N 2147   7.140   6.239   4.001
  140CYX      H 2148   7.185   6.197   3.921
  140CYX     CA 2149   7.136   6.152   4.118
  140CYX     HA 2150   7.055   6.183   4.184
  140CYX     CB 2151   7.125   6.005   4.070
  140CYX    HB2 2152   7.038   5.996   4.005
  140CYX    HB3 2153   7.214   5.976   4.014
  140CYX     SG 2154   7.113   5.896   4.202
  140CYX      C 2155   7.266   6.168   4.203
  140CYX      O 2156   7.382   6.160   4.147
  141LYS      N 2157   7.243   6.182   4.336
  141LYS      H 2158   7.145   6.200   4.356
  141LYS     CA 2159   7.337   6.203   4.442
  141LYS     HA 2160   7.435   6.218   4.398
  141LYS     CB 2161   7.307   6.337   4.514
  141LYS    HB2 2162   7.282   6.411   4.438
  141LYS    HB3 2163   7.214   6.314   4.565
  141LYS     CG 2164   7.420   6.386   4.605
  141LYS    HG2 2165   7.417   6.330   4.698
  141LYS    HG3 2166   7.518   6.372   4.558
  141LYS     CD 2167   7.403   6.538   4.636
  141LYS    HD2 2168   7.435   6.607   4.558
  141LYS    HD3 2169   7.304   6.566   4.672
  141LYS     CE 2170   7.497   6.569   4.751
  141LYS    HE2 2171   7.480   6.669   4.789
  141LYS    HE3 2172   7.463   6.509   4.836
  141LYS     NZ 2173   7.640   6.541   4.735
  141LYS    HZ1 2174   7.676   6.583   4.651
  141LYS    HZ2 2175   7.701   6.578   4.807
  141LYS    HZ3 2176   7.653   6.441   4.731
  141LYS      C 2177   7.358   6.078   4.530
  141LYS      O 2178   7.452   6.079   4.619
  142THR      N 2179   7.279   5.968   4.517
  142THR      H 2180   7.207   5.976   4.447
  142THR     CA 2181   7.313   5.840   4.588
  142THR     HA 2182   7.321   5.871   4.692
  142THR     CB 2183   7.203   5.730   4.573
  142THR     HB 2184   7.231   5.642   4.631
  142THR    CG2 2185   7.065   5.780   4.611
  142THR   HG21 2186   7.071   5.804   4.717
  142THR   HG22 2187   7.039   5.859   4.541
  142THR   HG23 2188   7.002   5.692   4.601
  142THR    OG1 2189   7.194   5.677   4.445
  142THR    HG1 2190   7.118   5.619   4.445
  142THR      C 2191   7.457   5.787   4.547
  142THR      O 2192   7.506   5.823   4.440
  143GLY      N 2193   7.517   5.701   4.635
  143GLY      H 2194   7.478   5.671   4.723
  143GLY     CA 2195   7.647   5.636   4.591
  143GLY    HA2 2196   7.716   5.703   4.541
  143GLY    HA3 2197   7.696   5.616   4.686
  143GLY      C 2198   7.638   5.513   4.502
  143GLY      O 2199   7.723   5.483   4.421
  144SER      N 2200   7.529   5.439   4.508
  144SER      H 2201   7.457   5.472   4.571
  144SER     CA 2202   7.487   5.330   4.414
  144SER     HA 2203   7.572   5.267   4.390
  144SER     CB 2204   7.396   5.243   4.508
  144SER    HB2 2205   7.363   5.154   4.455
  144SER    HB3 2206   7.454   5.220   4.597
  144SER     OG 2207   7.277   5.319   4.544
  144SER     HG 2208   7.263   5.294   4.636
  144SER      C 2209   7.404   5.367   4.294
  144SER      O 2210   7.366   5.282   4.222
  145GLY      N 2211   7.356   5.492   4.279
  145GLY      H 2212   7.360   5.563   4.350
  145GLY     CA 2213   7.276   5.534   4.166
  145GLY    HA2 2214   7.254   5.641   4.172
  145GLY    HA3 2215   7.340   5.517   4.079
  145GLY      C 2216   7.133   5.479   4.150
  145GLY      O 2217   7.070   5.513   4.047
  146ASP      N 2218   7.093   5.398   4.247
  146ASP      H 2219   7.153   5.404   4.328
  146ASP     CA 2220   6.952   5.360   4.254
  146ASP     HA 2221   6.893   5.371   4.163
  146ASP     CB 2222   6.958   5.210   4.290
  146ASP    HB2 2223   6.998   5.200   4.391
  146ASP    HB3 2224   6.856   5.175   4.275
  146ASP     CG 2225   7.039   5.122   4.200
  146ASP    OD1 2226   7.039   5.134   4.075
  146ASP    OD2 2227   7.102   5.022   4.250
  146ASP      C 2228   6.882   5.441   4.371
  146ASP      O 2229   6.952   5.509   4.444
  147ILE      N 2230   6.749   5.441   4.375
  147ILE      H 2231   6.694   5.390   4.307
  147ILE     CA 2232   6.679   5.488   4.495
  147ILE     HA 2233   6.701   5.592   4.519
  147ILE     CB 2234   6.526   5.478   4.480
  147ILE     HB 2235   6.505   5.378   4.443
  147ILE    CG2 2236   6.449   5.501   4.613
  147ILE   HG21 2237   6.496   5.451   4.699
  147ILE   HG22 2238   6.438   5.606   4.641
  147ILE   HG23 2239   6.352   5.453   4.601
  147ILE    CG1 2240   6.480   5.577   4.379
  147ILE   HG12 2241   6.510   5.676   4.412
  147ILE   HG13 2242   6.536   5.570   4.286
  147ILE    CD1 2243   6.334   5.583   4.347
  147ILE   HD11 2244   6.311   5.646   4.261
  147ILE   HD12 2245   6.297   5.482   4.329
  147ILE   HD13 2246   6.301   5.626   4.441
  147ILE      C 2247   6.730   5.410   4.615
  147ILE      O 2248   6.752   5.289   4.612
  148GLU      N 2249   6.775   5.479   4.719
  148GLU      H 2250   6.788   5.579   4.710
  148GLU     CA 2251   6.824   5.415   4.836
  148GLU     HA 2252   6.838   5.308   4.816
  148GLU     CB 2253   6.960   5.470   4.867
  148GLU    HB2 2254   7.024   5.434   4.787
  148GLU    HB3 2255   6.955   5.579   4.856
  148GLU     CG 2256   7.021   5.433   5.007
  148GLU    HG2 2257   6.953   5.467   5.085
  148GLU    HG3 2258   7.037   5.327   5.022
  148GLU     CD 2259   7.156   5.494   5.023
  148GLU    OE1 2260   7.167   5.611   5.054
  148GLU    OE2 2261   7.256   5.416   5.002
  148GLU      C 2262   6.720   5.431   4.949
  148GLU      O 2263   6.711   5.341   5.037
  149ASN      N 2264   6.640   5.538   4.955
  149ASN      H 2265   6.660   5.611   4.888
  149ASN     CA 2266   6.546   5.559   5.067
  149ASN     HA 2267   6.545   5.472   5.133
  149ASN     CB 2268   6.585   5.691   5.135
  149ASN    HB2 2269   6.682   5.669   5.179
  149ASN    HB3 2270   6.597   5.767   5.057
  149ASN     CG 2271   6.491   5.727   5.246
  149ASN    OD1 2272   6.380   5.680   5.254
  149ASN    ND2 2273   6.526   5.837   5.318
  149ASN   HD21 2274   6.462   5.888   5.378
  149ASN   HD22 2275   6.613   5.879   5.288
  149ASN      C 2276   6.409   5.578   4.995
  149ASN      O 2277   6.389   5.668   4.913
  150TYR      N 2278   6.308   5.496   5.034
  150TYR      H 2279   6.313   5.431   5.111
  150TYR     CA 2280   6.178   5.499   4.963
  150TYR     HA 2281   6.182   5.542   4.862
  150TYR     CB 2282   6.132   5.357   4.938
  150TYR    HB2 2283   6.153   5.304   5.031
  150TYR    HB3 2284   6.024   5.359   4.920
  150TYR     CG 2285   6.199   5.292   4.811
  150TYR    CD1 2286   6.325   5.236   4.812
  150TYR    HD1 2287   6.377   5.250   4.906
  150TYR    CE1 2288   6.388   5.178   4.702
  150TYR    HE1 2289   6.485   5.130   4.710
  150TYR     CZ 2290   6.311   5.162   4.584
  150TYR     OH 2291   6.365   5.100   4.474
  150TYR     HH 2292   6.458   5.078   4.484
  150TYR    CE2 2293   6.175   5.203   4.586
  150TYR    HE2 2294   6.121   5.189   4.494
  150TYR    CD2 2295   6.117   5.262   4.701
  150TYR    HD2 2296   6.014   5.296   4.700
  150TYR      C 2297   6.080   5.596   5.023
  150TYR      O 2298   5.959   5.577   5.013
  151ASN      N 2299   6.131   5.705   5.083
  151ASN      H 2300   6.231   5.717   5.094
  151ASN     CA 2301   6.059   5.826   5.108
  151ASN     HA 2302   5.970   5.832   5.046
  151ASN     CB 2303   6.025   5.836   5.260
  151ASN    HB2 2304   6.002   5.742   5.309
  151ASN    HB3 2305   6.108   5.873   5.320
  151ASN     CG 2306   5.899   5.914   5.280
  151ASN    OD1 2307   5.805   5.911   5.201
  151ASN    ND2 2308   5.890   5.999   5.381
  151ASN   HD21 2309   5.825   6.075   5.369
  151ASN   HD22 2310   5.956   6.011   5.456
  151ASN      C 2311   6.140   5.955   5.065
  151ASN      O 2312   6.082   6.060   5.078
  152ASP      N 2313   6.262   5.956   5.007
  152ASP      H 2314   6.302   5.867   4.981
  152ASP     CA 2315   6.331   6.077   4.964
  152ASP     HA 2316   6.300   6.150   5.039
  152ASP     CB 2317   6.481   6.054   4.992
  152ASP    HB2 2318   6.504   6.010   5.089
  152ASP    HB3 2319   6.509   5.974   4.924
  152ASP     CG 2320   6.573   6.179   4.979
  152ASP    OD1 2321   6.524   6.291   4.950
  152ASP    OD2 2322   6.694   6.172   5.014
  152ASP      C 2323   6.299   6.138   4.832
  152ASP      O 2324   6.341   6.092   4.727
  153ALA      N 2325   6.232   6.247   4.836
  153ALA      H 2326   6.211   6.285   4.927
  153ALA     CA 2327   6.200   6.338   4.723
  153ALA     HA 2328   6.124   6.288   4.663
  153ALA     CB 2329   6.117   6.455   4.775
  153ALA    HB1 2330   6.074   6.510   4.691
  153ALA    HB2 2331   6.033   6.425   4.838
  153ALA    HB3 2332   6.178   6.528   4.829
  153ALA      C 2333   6.318   6.378   4.630
  153ALA      O 2334   6.294   6.412   4.513
  154THR      N 2335   6.445   6.371   4.671
  154THR      H 2336   6.461   6.352   4.769
  154THR     CA 2337   6.562   6.406   4.592
  154THR     HA 2338   6.531   6.489   4.528
  154THR     CB 2339   6.670   6.466   4.687
  154THR     HB 2340   6.755   6.496   4.626
  154THR    CG2 2341   6.641   6.587   4.775
  154THR   HG21 2342   6.723   6.611   4.842
  154THR   HG22 2343   6.645   6.678   4.716
  154THR   HG23 2344   6.549   6.578   4.833
  154THR    OG1 2345   6.711   6.357   4.766
  154THR    HG1 2346   6.651   6.348   4.840
  154THR      C 2347   6.620   6.292   4.508
  154THR      O 2348   6.689   6.317   4.404
  155GLN      N 2349   6.570   6.173   4.534
  155GLN      H 2350   6.519   6.177   4.621
  155GLN     CA 2351   6.599   6.044   4.468
  155GLN     HA 2352   6.686   6.052   4.404
  155GLN     CB 2353   6.644   5.934   4.562
  155GLN    HB2 2354   6.561   5.877   4.603
  155GLN    HB3 2355   6.697   5.869   4.491
  155GLN     CG 2356   6.742   5.969   4.677
  155GLN    HG2 2357   6.840   5.977   4.630
  155GLN    HG3 2358   6.704   6.062   4.719
  155GLN     CD 2359   6.762   5.873   4.794
  155GLN    OE1 2360   6.773   5.753   4.778
  155GLN    NE2 2361   6.773   5.925   4.916
  155GLN   HE21 2362   6.777   5.860   4.993
  155GLN   HE22 2363   6.763   6.023   4.939
  155GLN      C 2364   6.487   5.986   4.383
  155GLN      O 2365   6.514   5.932   4.274
  156VAL      N 2366   6.360   6.011   4.419
  156VAL      H 2367   6.355   6.069   4.502
  156VAL     CA 2368   6.244   5.939   4.356
  156VAL     HA 2369   6.269   5.834   4.368
  156VAL     CB 2370   6.116   5.967   4.441
  156VAL     HB 2371   6.143   5.972   4.547
  156VAL    CG1 2372   6.048   6.100   4.411
  156VAL   HG11 2373   6.129   6.171   4.398
  156VAL   HG12 2374   5.993   6.091   4.317
  156VAL   HG13 2375   5.973   6.123   4.487
  156VAL    CG2 2376   6.003   5.865   4.432
  156VAL   HG21 2377   5.956   5.867   4.334
  156VAL   HG22 2378   6.044   5.767   4.454
  156VAL   HG23 2379   5.915   5.884   4.494
  156VAL      C 2380   6.216   5.971   4.205
  156VAL      O 2381   6.172   5.886   4.129
  157ARG      N 2382   6.249   6.094   4.160
  157ARG      H 2383   6.266   6.160   4.235
  157ARG     CA 2384   6.253   6.127   4.014
  157ARG     HA 2385   6.186   6.058   3.963
  157ARG     CB 2386   6.187   6.269   3.990
  157ARG    HB2 2387   6.242   6.344   4.046
  157ARG    HB3 2388   6.173   6.285   3.883
  157ARG     CG 2389   6.051   6.266   4.070
  157ARG    HG2 2390   5.990   6.179   4.044
  157ARG    HG3 2391   6.072   6.271   4.177
  157ARG     CD 2392   5.960   6.381   4.043
  157ARG    HD2 2393   6.000   6.467   4.097
  157ARG    HD3 2394   5.952   6.406   3.937
  157ARG     NE 2395   5.826   6.370   4.105
  157ARG     HE 2396   5.754   6.353   4.037
  157ARG     CZ 2397   5.791   6.393   4.229
  157ARG    NH1 2398   5.878   6.423   4.324
  157ARG   HH11 2399   5.972   6.443   4.291
  157ARG   HH12 2400   5.852   6.409   4.420
  157ARG    NH2 2401   5.666   6.367   4.256
  157ARG   HH21 2402   5.618   6.304   4.193
  157ARG   HH22 2403   5.637   6.372   4.353
  157ARG      C 2404   6.386   6.106   3.945
  157ARG      O 2405   6.394   6.092   3.822
  158ASP      N 2406   6.496   6.114   4.022
  158ASP      H 2407   6.475   6.140   4.118
  158ASP     CA 2408   6.632   6.149   3.972
  158ASP     HA 2409   6.619   6.184   3.869
  158ASP     CB 2410   6.694   6.258   4.060
  158ASP    HB2 2411   6.678   6.236   4.165
  158ASP    HB3 2412   6.798   6.262   4.030
  158ASP     CG 2413   6.633   6.399   4.026
  158ASP    OD1 2414   6.598   6.467   4.122
  158ASP    OD2 2415   6.635   6.447   3.910
  158ASP      C 2416   6.723   6.023   3.963
  158ASP      O 2417   6.812   6.029   3.878
  159CYX      N 2418   6.700   5.919   4.048
  159CYX      H 2419   6.619   5.930   4.108
  159CYX     CA 2420   6.778   5.798   4.052
  159CYX     HA 2421   6.863   5.809   3.984
  159CYX     CB 2422   6.831   5.784   4.199
  159CYX    HB2 2423   6.745   5.771   4.264
  159CYX    HB3 2424   6.888   5.691   4.204
  159CYX     SG 2425   6.930   5.916   4.277
  159CYX      C 2426   6.697   5.677   3.992
  159CYX      O 2427   6.579   5.679   3.962
  160ARG      N 2428   6.761   5.560   3.986
  160ARG      H 2429   6.862   5.561   3.985
  160ARG     CA 2430   6.692   5.438   3.939
  160ARG     HA 2431   6.631   5.473   3.855
  160ARG     CB 2432   6.797   5.334   3.882
  160ARG    HB2 2433   6.861   5.307   3.967
  160ARG    HB3 2434   6.747   5.244   3.846
  160ARG     CG 2435   6.882   5.393   3.764
  160ARG    HG2 2436   6.812   5.429   3.688
  160ARG    HG3 2437   6.942   5.479   3.794
  160ARG     CD 2438   6.974   5.284   3.697
  160ARG    HD2 2439   6.920   5.197   3.660
  160ARG    HD3 2440   7.023   5.331   3.612
  160ARG     NE 2441   7.073   5.228   3.791
  160ARG     HE 2442   7.043   5.154   3.853
  160ARG     CZ 2443   7.188   5.280   3.819
  160ARG    NH1 2444   7.253   5.363   3.738
  160ARG   HH11 2445   7.210   5.398   3.654
  160ARG   HH12 2446   7.337   5.406   3.773
  160ARG    NH2 2447   7.255   5.237   3.915
  160ARG   HH21 2448   7.205   5.177   3.979
  160ARG   HH22 2449   7.330   5.291   3.956
  160ARG      C 2450   6.600   5.366   4.040
  160ARG      O 2451   6.640   5.315   4.143
  161LEU      N 2452   6.474   5.350   3.997
  161LEU      H 2453   6.459   5.375   3.900
  161LEU     CA 2454   6.365   5.285   4.068
  161LEU     HA 2455   6.363   5.323   4.170
  161LEU     CB 2456   6.229   5.319   4.001
  161LEU    HB2 2457   6.199   5.424   4.009
  161LEU    HB3 2458   6.233   5.304   3.893
  161LEU     CG 2459   6.122   5.229   4.052
  161LEU     HG 2460   6.149   5.130   4.015
  161LEU    CD1 2461   6.112   5.226   4.204
  161LEU   HD11 2462   6.118   5.330   4.236
  161LEU   HD12 2463   6.021   5.168   4.222
  161LEU   HD13 2464   6.191   5.172   4.257
  161LEU    CD2 2465   5.984   5.275   3.993
  161LEU   HD21 2466   5.902   5.208   4.022
  161LEU   HD22 2467   5.945   5.367   4.035
  161LEU   HD23 2468   5.986   5.279   3.884
  161LEU      C 2469   6.402   5.139   4.080
  161LEU      O 2470   6.393   5.075   3.972
  162THR      N 2471   6.435   5.079   4.195
  162THR      H 2472   6.449   5.133   4.279
  162THR     CA 2473   6.471   4.933   4.207
  162THR     HA 2474   6.525   4.912   4.299
  162THR     CB 2475   6.336   4.848   4.226
  162THR     HB 2476   6.281   4.840   4.133
  162THR    CG2 2477   6.360   4.703   4.279
  162THR   HG21 2478   6.410   4.643   4.203
  162THR   HG22 2479   6.414   4.703   4.374
  162THR   HG23 2480   6.268   4.648   4.296
  162THR    OG1 2481   6.246   4.901   4.325
  162THR    HG1 2482   6.294   4.912   4.407
  162THR      C 2483   6.561   4.877   4.090
  162THR      O 2484   6.541   4.767   4.043
  163GLY      N 2485   6.660   4.956   4.045
  163GLY      H 2486   6.667   5.046   4.090
  163GLY     CA 2487   6.746   4.920   3.941
  163GLY    HA2 2488   6.836   4.982   3.941
  163GLY    HA3 2489   6.782   4.818   3.957
  163GLY      C 2490   6.695   4.923   3.802
  163GLY      O 2491   6.761   4.863   3.719
  164LEU      N 2492   6.585   4.995   3.767
  164LEU      H 2493   6.524   5.028   3.840
  164LEU     CA 2494   6.534   5.016   3.629
  164LEU     HA 2495   6.552   4.928   3.567
  164LEU     CB 2496   6.377   5.034   3.635
  164LEU    HB2 2497   6.356   5.133   3.676
  164LEU    HB3 2498   6.343   5.029   3.532
  164LEU     CG 2499   6.308   4.914   3.708
  164LEU     HG 2500   6.362   4.865   3.789
  164LEU    CD1 2501   6.174   4.958   3.759
  164LEU   HD11 2502   6.130   4.894   3.836
  164LEU   HD12 2503   6.181   5.054   3.809
  164LEU   HD13 2504   6.110   4.969   3.672
  164LEU    CD2 2505   6.282   4.796   3.608
  164LEU   HD21 2506   6.213   4.729   3.660
  164LEU   HD22 2507   6.224   4.829   3.523
  164LEU   HD23 2508   6.377   4.747   3.585
  164LEU      C 2509   6.615   5.129   3.554
  164LEU      O 2510   6.622   5.236   3.614
  165LEU      N 2511   6.665   5.116   3.430
  165LEU      H 2512   6.629   5.034   3.382
  165LEU     CA 2513   6.723   5.222   3.349
  165LEU     HA 2514   6.795   5.262   3.421
  165LEU     CB 2515   6.795   5.167   3.222
  165LEU    HB2 2516   6.726   5.119   3.152
  165LEU    HB3 2517   6.829   5.259   3.177
  165LEU     CG 2518   6.913   5.073   3.252
  165LEU     HG 2519   6.874   4.987   3.307
  165LEU    CD1 2520   6.985   5.025   3.122
  165LEU   HD11 2521   7.070   4.957   3.135
  165LEU   HD12 2522   6.915   4.994   3.044
  165LEU   HD13 2523   7.028   5.116   3.081
  165LEU    CD2 2524   7.021   5.146   3.334
  165LEU   HD21 2525   7.044   5.245   3.293
  165LEU   HD22 2526   6.990   5.144   3.438
  165LEU   HD23 2527   7.113   5.087   3.331
  165LEU      C 2528   6.622   5.338   3.326
  165LEU      O 2529   6.530   5.326   3.242
  166ASP      N 2530   6.646   5.452   3.386
  166ASP      H 2531   6.733   5.455   3.438
  166ASP     CA 2532   6.563   5.571   3.398
  166ASP     HA 2533   6.459   5.538   3.400
  166ASP     CB 2534   6.611   5.648   3.518
  166ASP    HB2 2535   6.644   5.575   3.592
  166ASP    HB3 2536   6.692   5.714   3.489
  166ASP     CG 2537   6.497   5.725   3.581
  166ASP    OD1 2538   6.394   5.666   3.612
  166ASP    OD2 2539   6.510   5.841   3.607
  166ASP      C 2540   6.575   5.653   3.266
  166ASP      O 2541   6.688   5.676   3.217
  167LEU      N 2542   6.464   5.696   3.211
  167LEU      H 2543   6.371   5.664   3.235
  167LEU     CA 2544   6.461   5.777   3.091
  167LEU     HA 2545   6.539   5.756   3.018
  167LEU     CB 2546   6.339   5.752   3.004
  167LEU    HB2 2547   6.253   5.768   3.069
  167LEU    HB3 2548   6.332   5.824   2.923
  167LEU     CG 2549   6.324   5.618   2.927
  167LEU     HG 2550   6.350   5.532   2.989
  167LEU    CD1 2551   6.174   5.598   2.890
  167LEU   HD11 2552   6.137   5.680   2.829
  167LEU   HD12 2553   6.153   5.503   2.839
  167LEU   HD13 2554   6.121   5.600   2.985
  167LEU    CD2 2555   6.414   5.611   2.805
  167LEU   HD21 2556   6.517   5.612   2.840
  167LEU   HD22 2557   6.393   5.517   2.755
  167LEU   HD23 2558   6.388   5.698   2.745
  167LEU      C 2559   6.462   5.925   3.127
  167LEU      O 2560   6.399   5.972   3.227
  168ALA      N 2561   6.533   6.000   3.036
  168ALA      H 2562   6.569   5.950   2.956
  168ALA     CA 2563   6.543   6.152   3.032
  168ALA     HA 2564   6.569   6.180   3.134
  168ALA     CB 2565   6.656   6.183   2.933
  168ALA    HB1 2566   6.687   6.288   2.925
  168ALA    HB2 2567   6.746   6.132   2.966
  168ALA    HB3 2568   6.637   6.148   2.832
  168ALA      C 2569   6.408   6.219   2.993
  168ALA      O 2570   6.394   6.270   2.883
  169LEU      N 2571   6.313   6.223   3.082
  169LEU      H 2572   6.328   6.204   3.180
  169LEU     CA 2573   6.174   6.277   3.059
  169LEU     HA 2574   6.131   6.240   2.966
  169LEU     CB 2575   6.091   6.237   3.185
  169LEU    HB2 2576   6.155   6.215   3.270
  169LEU    HB3 2577   6.035   6.323   3.222
  169LEU     CG 2578   5.986   6.124   3.173
  169LEU     HG 2579   5.952   6.115   3.276
  169LEU    CD1 2580   5.874   6.138   3.062
  169LEU   HD11 2581   5.827   6.045   3.029
  169LEU   HD12 2582   5.797   6.206   3.099
  169LEU   HD13 2583   5.916   6.198   2.982
  169LEU    CD2 2584   6.051   5.990   3.137
  169LEU   HD21 2585   6.131   5.975   3.209
  169LEU   HD22 2586   5.983   5.905   3.124
  169LEU   HD23 2587   6.108   6.008   3.046
  169LEU      C 2588   6.172   6.424   3.026
  169LEU      O 2589   6.067   6.470   2.986
  170GLU      N 2590   6.282   6.492   3.048
  170GLU      H 2591   6.363   6.447   3.088
  170GLU     CA 2592   6.289   6.636   3.016
  170GLU     HA 2593   6.200   6.692   3.045
  170GLU     CB 2594   6.396   6.707   3.101
  170GLU    HB2 2595   6.380   6.815   3.092
  170GLU    HB3 2596   6.382   6.692   3.208
  170GLU     CG 2597   6.543   6.668   3.066
  170GLU    HG2 2598   6.544   6.561   3.088
  170GLU    HG3 2599   6.567   6.671   2.959
  170GLU     CD 2600   6.652   6.728   3.159
  170GLU    OE1 2601   6.708   6.649   3.239
  170GLU    OE2 2602   6.690   6.849   3.146
  170GLU      C 2603   6.288   6.666   2.868
  170GLU      O 2604   6.258   6.776   2.822
  171LYS      N 2605   6.316   6.562   2.785
  171LYS      H 2606   6.330   6.470   2.824
  171LYS     CA 2607   6.332   6.562   2.640
  171LYS     HA 2608   6.376   6.656   2.607
  171LYS     CB 2609   6.428   6.451   2.593
  171LYS    HB2 2610   6.412   6.353   2.638
  171LYS    HB3 2611   6.421   6.445   2.484
  171LYS     CG 2612   6.578   6.464   2.633
  171LYS    HG2 2613   6.613   6.567   2.631
  171LYS    HG3 2614   6.585   6.432   2.737
  171LYS     CD 2615   6.672   6.364   2.554
  171LYS    HD2 2616   6.768   6.356   2.604
  171LYS    HD3 2617   6.633   6.263   2.564
  171LYS     CE 2618   6.695   6.408   2.412
  171LYS    HE2 2619   6.600   6.413   2.359
  171LYS    HE3 2620   6.719   6.515   2.407
  171LYS     NZ 2621   6.794   6.327   2.329
  171LYS    HZ1 2622   6.792   6.361   2.234
  171LYS    HZ2 2623   6.891   6.343   2.349
  171LYS    HZ3 2624   6.768   6.229   2.335
  171LYS      C 2625   6.199   6.553   2.559
  171LYS      O 2626   6.125   6.453   2.562
  172ASP      N 2627   6.164   6.656   2.482
  172ASP      H 2628   6.219   6.740   2.470
  172ASP     CA 2629   6.050   6.646   2.388
  172ASP     HA 2630   5.960   6.639   2.449
  172ASP     CB 2631   6.037   6.779   2.311
  172ASP    HB2 2632   6.033   6.865   2.378
  172ASP    HB3 2633   6.128   6.797   2.254
  172ASP     CG 2634   5.908   6.793   2.231
  172ASP    OD1 2635   5.910   6.777   2.106
  172ASP    OD2 2636   5.799   6.811   2.286
  172ASP      C 2637   6.061   6.529   2.290
  172ASP      O 2638   5.956   6.476   2.259
  173TYR      N 2639   6.176   6.477   2.254
  173TYR      H 2640   6.258   6.527   2.284
  173TYR     CA 2641   6.198   6.349   2.182
  173TYR     HA 2642   6.144   6.363   2.089
  173TYR     CB 2643   6.344   6.321   2.153
  173TYR    HB2 2644   6.379   6.405   2.093
  173TYR    HB3 2645   6.399   6.325   2.247
  173TYR     CG 2646   6.375   6.194   2.067
  173TYR    CD1 2647   6.432   6.085   2.135
  173TYR    HD1 2648   6.451   6.084   2.241
  173TYR    CE1 2649   6.446   5.964   2.063
  173TYR    HE1 2650   6.476   5.877   2.121
  173TYR     CZ 2651   6.428   5.964   1.926
  173TYR     OH 2652   6.456   5.849   1.859
  173TYR     HH 2653   6.496   5.793   1.925
  173TYR    CE2 2654   6.388   6.083   1.856
  173TYR    HE2 2655   6.383   6.089   1.748
  173TYR    CD2 2656   6.355   6.197   1.930
  173TYR    HD2 2657   6.307   6.284   1.889
  173TYR      C 2658   6.143   6.231   2.260
  173TYR      O 2659   6.067   6.150   2.205
  174VAL      N 2660   6.152   6.223   2.391
  174VAL      H 2661   6.206   6.299   2.431
  174VAL     CA 2662   6.128   6.095   2.471
  174VAL     HA 2663   6.150   6.002   2.417
  174VAL     CB 2664   6.223   6.093   2.591
  174VAL     HB 2665   6.202   6.188   2.641
  174VAL    CG1 2666   6.189   5.978   2.689
  174VAL   HG11 2667   6.198   5.883   2.637
  174VAL   HG12 2668   6.270   5.977   2.762
  174VAL   HG13 2669   6.094   5.999   2.738
  174VAL    CG2 2670   6.366   6.089   2.546
  174VAL   HG21 2671   6.375   6.004   2.478
  174VAL   HG22 2672   6.383   6.181   2.490
  174VAL   HG23 2673   6.435   6.094   2.630
  174VAL      C 2674   5.986   6.098   2.519
  174VAL      O 2675   5.930   5.988   2.512
  175ARG      N 2676   5.934   6.212   2.557
  175ARG      H 2677   5.992   6.294   2.547
  175ARG     CA 2678   5.794   6.227   2.559
  175ARG     HA 2679   5.750   6.173   2.643
  175ARG     CB 2680   5.774   6.380   2.575
  175ARG    HB2 2681   5.832   6.431   2.499
  175ARG    HB3 2682   5.669   6.402   2.553
  175ARG     CG 2683   5.805   6.430   2.723
  175ARG    HG2 2684   5.730   6.388   2.790
  175ARG    HG3 2685   5.900   6.387   2.756
  175ARG     CD 2686   5.810   6.582   2.723
  175ARG    HD2 2687   5.876   6.619   2.643
  175ARG    HD3 2688   5.711   6.618   2.696
  175ARG     NE 2689   5.874   6.644   2.844
  175ARG     HE 2690   5.914   6.579   2.910
  175ARG     CZ 2691   5.891   6.779   2.864
  175ARG    NH1 2692   5.862   6.868   2.774
  175ARG   HH11 2693   5.824   6.840   2.685
  175ARG   HH12 2694   5.875   6.966   2.798
  175ARG    NH2 2695   5.941   6.824   2.973
  175ARG   HH21 2696   5.943   6.767   3.056
  175ARG   HH22 2697   5.940   6.924   2.990
  175ARG      C 2698   5.725   6.181   2.425
  175ARG      O 2699   5.624   6.116   2.425
  176SER      N 2700   5.781   6.217   2.308
  176SER      H 2701   5.860   6.281   2.310
  176SER     CA 2702   5.724   6.184   2.174
  176SER     HA 2703   5.620   6.216   2.176
  176SER     CB 2704   5.788   6.261   2.059
  176SER    HB2 2705   5.897   6.267   2.065
  176SER    HB3 2706   5.759   6.206   1.969
  176SER     OG 2707   5.734   6.389   2.057
  176SER     HG 2708   5.789   6.451   2.008
  176SER      C 2709   5.732   6.036   2.141
  176SER      O 2710   5.630   5.983   2.089
  177LYS      N 2711   5.841   5.967   2.180
  177LYS      H 2712   5.908   6.011   2.242
  177LYS     CA 2713   5.849   5.827   2.148
  177LYS     HA 2714   5.803   5.806   2.052
  177LYS     CB 2715   5.997   5.774   2.171
  177LYS    HB2 2716   6.035   5.823   2.261
  177LYS    HB3 2717   5.993   5.667   2.188
  177LYS     CG 2718   6.097   5.794   2.059
  177LYS    HG2 2719   6.123   5.900   2.058
  177LYS    HG3 2720   6.186   5.734   2.077
  177LYS     CD 2721   6.032   5.746   1.920
  177LYS    HD2 2722   6.001   5.642   1.934
  177LYS    HD3 2723   5.949   5.812   1.896
  177LYS     CE 2724   6.139   5.739   1.807
  177LYS    HE2 2725   6.176   5.840   1.789
  177LYS    HE3 2726   6.217   5.671   1.842
  177LYS     NZ 2727   6.087   5.690   1.683
  177LYS    HZ1 2728   5.986   5.680   1.684
  177LYS    HZ2 2729   6.122   5.723   1.595
  177LYS    HZ3 2730   6.119   5.595   1.682
  177LYS      C 2731   5.751   5.758   2.247
  177LYS      O 2732   5.686   5.656   2.213
  178ILE      N 2733   5.728   5.810   2.365
  178ILE      H 2734   5.783   5.893   2.388
  178ILE     CA 2735   5.628   5.753   2.453
  178ILE     HA 2736   5.638   5.646   2.473
  178ILE     CB 2737   5.646   5.817   2.592
  178ILE     HB 2738   5.658   5.925   2.583
  178ILE    CG2 2739   5.521   5.784   2.679
  178ILE   HG21 2740   5.515   5.675   2.674
  178ILE   HG22 2741   5.526   5.816   2.783
  178ILE   HG23 2742   5.432   5.826   2.633
  178ILE    CG1 2743   5.769   5.762   2.669
  178ILE   HG12 2744   5.743   5.668   2.718
  178ILE   HG13 2745   5.857   5.744   2.608
  178ILE    CD1 2746   5.808   5.851   2.780
  178ILE   HD11 2747   5.726   5.852   2.852
  178ILE   HD12 2748   5.901   5.831   2.834
  178ILE   HD13 2749   5.807   5.957   2.757
  178ILE      C 2750   5.488   5.774   2.396
  178ILE      O 2751   5.402   5.687   2.384
  179ALA      N 2752   5.459   5.898   2.362
  179ALA      H 2753   5.525   5.972   2.381
  179ALA     CA 2754   5.333   5.932   2.296
  179ALA     HA 2755   5.256   5.901   2.367
  179ALA     CB 2756   5.318   6.076   2.277
  179ALA    HB1 2757   5.407   6.116   2.228
  179ALA    HB2 2758   5.221   6.094   2.231
  179ALA    HB3 2759   5.322   6.125   2.374
  179ALA      C 2760   5.303   5.849   2.168
  179ALA      O 2761   5.188   5.812   2.139
  180GLU      N 2762   5.407   5.807   2.090
  180GLU      H 2763   5.493   5.853   2.114
  180GLU     CA 2764   5.402   5.748   1.962
  180GLU     HA 2765   5.347   5.817   1.897
  180GLU     CB 2766   5.542   5.748   1.910
  180GLU    HB2 2767   5.597   5.841   1.898
  180GLU    HB3 2768   5.599   5.693   1.983
  180GLU     CG 2769   5.557   5.675   1.774
  180GLU    HG2 2770   5.533   5.570   1.788
  180GLU    HG3 2771   5.480   5.715   1.707
  180GLU     CD 2772   5.698   5.692   1.716
  180GLU    OE1 2773   5.701   5.757   1.604
  180GLU    OE2 2774   5.798   5.624   1.754
  180GLU      C 2775   5.333   5.611   1.958
  180GLU      O 2776   5.233   5.588   1.886
  181TYR      N 2777   5.372   5.516   2.046
  181TYR      H 2778   5.445   5.538   2.111
  181TYR     CA 2779   5.291   5.393   2.070
  181TYR     HA 2780   5.254   5.360   1.973
  181TYR     CB 2781   5.376   5.284   2.116
  181TYR    HB2 2782   5.332   5.191   2.081
  181TYR    HB3 2783   5.481   5.280   2.085
  181TYR     CG 2784   5.382   5.264   2.262
  181TYR    CD1 2785   5.314   5.160   2.328
  181TYR    HD1 2786   5.240   5.101   2.275
  181TYR    CE1 2787   5.335   5.142   2.471
  181TYR    HE1 2788   5.293   5.052   2.514
  181TYR     CZ 2789   5.404   5.238   2.540
  181TYR     OH 2790   5.392   5.239   2.675
  181TYR     HH 2791   5.457   5.295   2.719
  181TYR    CE2 2792   5.467   5.345   2.474
  181TYR    HE2 2793   5.532   5.416   2.525
  181TYR    CD2 2794   5.466   5.350   2.335
  181TYR    HD2 2795   5.524   5.416   2.272
  181TYR      C 2796   5.164   5.413   2.152
  181TYR      O 2797   5.075   5.331   2.125
  182MET      N 2798   5.152   5.512   2.241
  182MET      H 2799   5.231   5.575   2.239
  182MET     CA 2800   5.029   5.544   2.314
  182MET     HA 2801   4.996   5.451   2.360
  182MET     CB 2802   5.062   5.640   2.427
  182MET    HB2 2803   5.134   5.718   2.401
  182MET    HB3 2804   4.967   5.679   2.464
  182MET     CG 2805   5.139   5.566   2.536
  182MET    HG2 2806   5.098   5.471   2.570
  182MET    HG3 2807   5.229   5.531   2.486
  182MET     SD 2808   5.174   5.659   2.681
  182MET     CE 2809   5.022   5.662   2.768
  182MET    HE1 2810   4.957   5.737   2.725
  182MET    HE2 2811   4.986   5.560   2.776
  182MET    HE3 2812   5.043   5.694   2.871
  182MET      C 2813   4.917   5.598   2.225
  182MET      O 2814   4.807   5.579   2.274
  183ASN      N 2815   4.946   5.647   2.105
  183ASN      H 2816   5.041   5.681   2.091
  183ASN     CA 2817   4.850   5.688   2.002
  183ASN     HA 2818   4.754   5.717   2.044
  183ASN     CB 2819   4.910   5.804   1.924
  183ASN    HB2 2820   5.017   5.791   1.910
  183ASN    HB3 2821   4.850   5.815   1.834
  183ASN     CG 2822   4.884   5.927   2.000
  183ASN    OD1 2823   4.786   5.944   2.065
  183ASN    ND2 2824   4.976   6.023   1.984
  183ASN   HD21 2825   4.965   6.112   2.031
  183ASN   HD22 2826   5.055   6.003   1.925
  183ASN      C 2827   4.813   5.572   1.911
  183ASN      O 2828   4.702   5.560   1.866
  184HIE      N 2829   4.911   5.484   1.896
  184HIE      H 2830   5.000   5.512   1.935
  184HIE     CA 2831   4.882   5.358   1.821
  184HIE     HA 2832   4.834   5.381   1.726
  184HIE     CB 2833   5.010   5.290   1.789
  184HIE    HB2 2834   5.063   5.356   1.721
  184HIE    HB3 2835   5.063   5.272   1.882
  184HIE     CG 2836   5.000   5.158   1.721
  184HIE    ND1 2837   4.948   5.137   1.601
  184HIE    CE1 2838   4.958   5.008   1.579
  184HIE    HE1 2839   4.917   4.954   1.495
  184HIE    NE2 2840   5.010   4.953   1.690
  184HIE    HE2 2841   5.017   4.852   1.696
  184HIE    CD2 2842   5.040   5.044   1.785
  184HIE    HD2 2843   5.073   5.023   1.886
  184HIE      C 2844   4.782   5.269   1.897
  184HIE      O 2845   4.686   5.218   1.840
  185LEU      N 2846   4.798   5.255   2.029
  185LEU      H 2847   4.886   5.290   2.063
  185LEU     CA 2848   4.706   5.197   2.127
  185LEU     HA 2849   4.696   5.093   2.096
  185LEU     CB 2850   4.769   5.208   2.267
  185LEU    HB2 2851   4.802   5.311   2.286
  185LEU    HB3 2852   4.688   5.190   2.337
  185LEU     CG 2853   4.883   5.105   2.291
  185LEU     HG 2854   4.943   5.092   2.201
  185LEU    CD1 2855   4.971   5.147   2.410
  185LEU   HD11 2856   4.909   5.178   2.493
  185LEU   HD12 2857   5.049   5.077   2.441
  185LEU   HD13 2858   5.028   5.237   2.388
  185LEU    CD2 2859   4.830   4.968   2.329
  185LEU   HD21 2860   4.837   4.954   2.437
  185LEU   HD22 2861   4.728   4.947   2.297
  185LEU   HD23 2862   4.905   4.901   2.286
  185LEU      C 2863   4.573   5.268   2.124
  185LEU      O 2864   4.473   5.199   2.118
  186ILE      N 2865   4.562   5.403   2.128
  186ILE      H 2866   4.646   5.459   2.120
  186ILE     CA 2867   4.438   5.478   2.103
  186ILE     HA 2868   4.365   5.452   2.179
  186ILE     CB 2869   4.461   5.632   2.116
  186ILE     HB 2870   4.552   5.666   2.068
  186ILE    CG2 2871   4.343   5.722   2.069
  186ILE   HG21 2872   4.339   5.734   1.961
  186ILE   HG22 2873   4.246   5.685   2.103
  186ILE   HG23 2874   4.344   5.824   2.108
  186ILE    CG1 2875   4.491   5.672   2.263
  186ILE   HG12 2876   4.400   5.673   2.324
  186ILE   HG13 2877   4.552   5.595   2.311
  186ILE    CD1 2878   4.569   5.799   2.277
  186ILE   HD11 2879   4.516   5.878   2.223
  186ILE   HD12 2880   4.562   5.824   2.383
  186ILE   HD13 2881   4.668   5.793   2.233
  186ILE      C 2882   4.371   5.441   1.968
  186ILE      O 2883   4.256   5.403   1.965
  187ASP      N 2884   4.439   5.447   1.858
  187ASP      H 2885   4.532   5.485   1.866
  187ASP     CA 2886   4.390   5.423   1.724
  187ASP     HA 2887   4.307   5.493   1.713
  187ASP     CB 2888   4.501   5.470   1.624
  187ASP    HB2 2889   4.508   5.578   1.630
  187ASP    HB3 2890   4.597   5.431   1.658
  187ASP     CG 2891   4.470   5.433   1.484
  187ASP    OD1 2892   4.527   5.334   1.431
  187ASP    OD2 2893   4.386   5.500   1.421
  187ASP      C 2894   4.347   5.278   1.702
  187ASP      O 2895   4.252   5.250   1.626
  188ILE      N 2896   4.400   5.184   1.781
  188ILE      H 2897   4.488   5.209   1.823
  188ILE     CA 2898   4.354   5.047   1.788
  188ILE     HA 2899   4.337   5.012   1.686
  188ILE     CB 2900   4.449   4.954   1.860
  188ILE     HB 2901   4.470   5.000   1.957
  188ILE    CG2 2902   4.377   4.822   1.908
  188ILE   HG21 2903   4.316   4.771   1.834
  188ILE   HG22 2904   4.463   4.755   1.917
  188ILE   HG23 2905   4.317   4.842   1.996
  188ILE    CG1 2906   4.573   4.926   1.777
  188ILE   HG12 2907   4.561   4.868   1.685
  188ILE   HG13 2908   4.601   5.025   1.741
  188ILE    CD1 2909   4.692   4.866   1.858
  188ILE   HD11 2910   4.783   4.883   1.800
  188ILE   HD12 2911   4.716   4.927   1.945
  188ILE   HD13 2912   4.687   4.760   1.885
  188ILE      C 2913   4.212   5.038   1.843
  188ILE      O 2914   4.127   4.960   1.800
  189GLY      N 2915   4.188   5.123   1.944
  189GLY      H 2916   4.265   5.181   1.974
  189GLY     CA 2917   4.060   5.153   2.008
  189GLY    HA2 2918   4.029   5.249   1.967
  189GLY    HA3 2919   3.984   5.080   1.979
  189GLY      C 2920   4.065   5.159   2.165
  189GLY      O 2921   3.958   5.143   2.220
  190VAL      N 2922   4.178   5.171   2.234
  190VAL      H 2923   4.257   5.197   2.177
  190VAL     CA 2924   4.179   5.170   2.380
  190VAL     HA 2925   4.113   5.093   2.416
  190VAL     CB 2926   4.317   5.128   2.439
  190VAL     HB 2927   4.303   5.095   2.542
  190VAL    CG1 2928   4.376   5.003   2.380
  190VAL   HG11 2929   4.451   4.954   2.443
  190VAL   HG12 2930   4.296   4.931   2.364
  190VAL   HG13 2931   4.425   5.030   2.287
  190VAL    CG2 2932   4.416   5.242   2.456
  190VAL   HG21 2933   4.382   5.316   2.529
  190VAL   HG22 2934   4.508   5.201   2.496
  190VAL   HG23 2935   4.425   5.290   2.358
  190VAL      C 2936   4.130   5.300   2.444
  190VAL      O 2937   4.136   5.406   2.390
  191ALA      N 2938   4.058   5.286   2.556
  191ALA      H 2939   4.063   5.196   2.602
  191ALA     CA 2940   3.967   5.393   2.607
  191ALA     HA 2941   3.931   5.451   2.521
  191ALA     CB 2942   3.846   5.330   2.675
  191ALA    HB1 2943   3.807   5.245   2.617
  191ALA    HB2 2944   3.877   5.283   2.768
  191ALA    HB3 2945   3.771   5.406   2.700
  191ALA      C 2946   4.030   5.484   2.708
  191ALA      O 2947   3.971   5.582   2.746
  192GLY      N 2948   4.151   5.461   2.755
  192GLY      H 2949   4.178   5.367   2.730
  192GLY     CA 2950   4.222   5.528   2.870
  192GLY    HA2 2951   4.262   5.623   2.835
  192GLY    HA3 2952   4.153   5.530   2.954
  192GLY      C 2953   4.346   5.449   2.921
  192GLY      O 2954   4.386   5.357   2.853
  193PHE      N 2955   4.409   5.498   3.029
  193PHE      H 2956   4.373   5.584   3.070
  193PHE     CA 2957   4.537   5.451   3.072
  193PHE     HA 2958   4.547   5.346   3.044
  193PHE     CB 2959   4.644   5.539   2.999
  193PHE    HB2 2960   4.637   5.643   3.029
  193PHE    HB3 2961   4.741   5.503   3.034
  193PHE     CG 2962   4.651   5.539   2.850
  193PHE    CD1 2963   4.598   5.645   2.778
  193PHE    HD1 2964   4.544   5.726   2.825
  193PHE    CE1 2965   4.610   5.649   2.636
  193PHE    HE1 2966   4.566   5.731   2.581
  193PHE     CZ 2967   4.670   5.535   2.573
  193PHE     HZ 2968   4.679   5.538   2.465
  193PHE    CE2 2969   4.706   5.423   2.649
  193PHE    HE2 2970   4.750   5.334   2.606
  193PHE    CD2 2971   4.693   5.421   2.790
  193PHE    HD2 2972   4.725   5.330   2.839
  193PHE      C 2973   4.564   5.455   3.220
  193PHE      O 2974   4.545   5.558   3.279
  194ARG      N 2975   4.625   5.350   3.271
  194ARG      H 2976   4.655   5.278   3.207
  194ARG     CA 2977   4.698   5.354   3.396
  194ARG     HA 2978   4.648   5.426   3.460
  194ARG     CB 2979   4.697   5.218   3.458
  194ARG    HB2 2980   4.591   5.192   3.467
  194ARG    HB3 2981   4.737   5.135   3.400
  194ARG     CG 2982   4.770   5.221   3.595
  194ARG    HG2 2983   4.872   5.259   3.584
  194ARG    HG3 2984   4.722   5.299   3.654
  194ARG     CD 2985   4.762   5.086   3.665
  194ARG    HD2 2986   4.662   5.054   3.693
  194ARG    HD3 2987   4.802   5.008   3.601
  194ARG     NE 2988   4.851   5.079   3.784
  194ARG     HE 2989   4.803   5.067   3.872
  194ARG     CZ 2990   4.982   5.088   3.792
  194ARG    NH1 2991   5.062   5.082   3.693
  194ARG   HH11 2992   5.021   5.062   3.602
  194ARG   HH12 2993   5.163   5.080   3.702
  194ARG    NH2 2994   5.036   5.100   3.907
  194ARG   HH21 2995   4.985   5.105   3.994
  194ARG   HH22 2996   5.136   5.111   3.907
  194ARG      C 2997   4.841   5.398   3.366
  194ARG      O 2998   4.912   5.336   3.281
  195LEU      N 2999   4.888   5.499   3.444
  195LEU      H 3000   4.818   5.554   3.492
  195LEU     CA 3001   5.024   5.540   3.428
  195LEU     HA 3002   5.066   5.498   3.337
  195LEU     CB 3003   5.035   5.695   3.415
  195LEU    HB2 3004   5.029   5.733   3.517
  195LEU    HB3 3005   5.133   5.721   3.373
  195LEU     CG 3006   4.926   5.760   3.321
  195LEU     HG 3007   4.824   5.743   3.356
  195LEU    CD1 3008   4.953   5.913   3.296
  195LEU   HD11 3009   4.954   5.972   3.387
  195LEU   HD12 3010   5.053   5.914   3.254
  195LEU   HD13 3011   4.874   5.949   3.230
  195LEU    CD2 3012   4.934   5.703   3.177
  195LEU   HD21 3013   5.029   5.732   3.133
  195LEU   HD22 3014   4.907   5.598   3.178
  195LEU   HD23 3015   4.865   5.756   3.112
  195LEU      C 3016   5.109   5.477   3.543
  195LEU      O 3017   5.075   5.497   3.664
  196ASP      N 3018   5.215   5.404   3.511
  196ASP      H 3019   5.233   5.388   3.413
  196ASP     CA 3020   5.296   5.345   3.614
  196ASP     HA 3021   5.227   5.328   3.697
  196ASP     CB 3022   5.343   5.214   3.546
  196ASP    HB2 3023   5.260   5.172   3.490
  196ASP    HB3 3024   5.406   5.249   3.464
  196ASP     CG 3025   5.412   5.116   3.643
  196ASP    OD1 3026   5.531   5.094   3.622
  196ASP    OD2 3027   5.335   5.051   3.723
  196ASP      C 3028   5.411   5.432   3.661
  196ASP      O 3029   5.474   5.510   3.593
  197ALA      N 3030   5.453   5.414   3.787
  197ALA      H 3031   5.415   5.332   3.832
  197ALA     CA 3032   5.555   5.491   3.861
  197ALA     HA 3033   5.548   5.468   3.967
  197ALA     CB 3034   5.689   5.425   3.828
  197ALA    HB1 3035   5.753   5.472   3.902
  197ALA    HB2 3036   5.666   5.319   3.841
  197ALA    HB3 3037   5.725   5.446   3.728
  197ALA      C 3038   5.539   5.641   3.841
  197ALA      O 3039   5.635   5.706   3.804
  198SER      N 3040   5.421   5.703   3.859
  198SER      H 3041   5.339   5.648   3.881
  198SER     CA 3042   5.414   5.845   3.828
  198SER     HA 3043   5.456   5.871   3.731
  198SER     CB 3044   5.268   5.877   3.806
  198SER    HB2 3045   5.217   5.852   3.899
  198SER    HB3 3046   5.249   5.978   3.770
  198SER     OG 3047   5.201   5.796   3.712
  198SER     HG 3048   5.243   5.805   3.627
  198SER      C 3049   5.471   5.935   3.935
  198SER      O 3050   5.544   6.033   3.901
  199LYS      N 3051   5.464   5.896   4.063
  199LYS      H 3052   5.392   5.829   4.088
  199LYS     CA 3053   5.542   5.946   4.179
  199LYS     HA 3054   5.507   6.049   4.190
  199LYS     CB 3055   5.506   5.863   4.300
  199LYS    HB2 3056   5.397   5.866   4.294
  199LYS    HB3 3057   5.541   5.761   4.280
  199LYS     CG 3058   5.555   5.905   4.435
  199LYS    HG2 3059   5.497   5.846   4.506
  199LYS    HG3 3060   5.659   5.870   4.435
  199LYS     CD 3061   5.534   6.059   4.470
  199LYS    HD2 3062   5.574   6.121   4.391
  199LYS    HD3 3063   5.428   6.081   4.482
  199LYS     CE 3064   5.618   6.096   4.596
  199LYS    HE2 3065   5.708   6.033   4.599
  199LYS    HE3 3066   5.651   6.199   4.589
  199LYS     NZ 3067   5.548   6.074   4.720
  199LYS    HZ1 3068   5.603   6.119   4.791
  199LYS    HZ2 3069   5.454   6.112   4.715
  199LYS    HZ3 3070   5.544   5.977   4.748
  199LYS      C 3071   5.693   5.944   4.153
  199LYS      O 3072   5.762   6.034   4.207
  200HIE      N 3073   5.742   5.867   4.058
  200HIE      H 3074   5.680   5.791   4.033
  200HIE     CA 3075   5.883   5.856   4.008
  200HIE     HA 3076   5.946   5.908   4.080
  200HIE     CB 3077   5.913   5.707   4.006
  200HIE    HB2 3078   5.857   5.669   3.921
  200HIE    HB3 3079   6.019   5.686   3.987
  200HIE     CG 3080   5.876   5.636   4.132
  200HIE    ND1 3081   5.747   5.587   4.164
  200HIE    CE1 3082   5.759   5.531   4.289
  200HIE    HE1 3083   5.679   5.495   4.352
  200HIE    NE2 3084   5.891   5.530   4.325
  200HIE    HE2 3085   5.937   5.502   4.410
  200HIE    CD2 3086   5.962   5.597   4.228
  200HIE    HD2 3087   6.069   5.612   4.235
  200HIE      C 3088   5.904   5.934   3.881
  200HIE      O 3089   6.011   5.924   3.823
  201MET      N 3090   5.809   6.019   3.843
  201MET      H 3091   5.733   6.022   3.910
  201MET     CA 3092   5.801   6.106   3.726
  201MET     HA 3093   5.905   6.117   3.693
  201MET     CB 3094   5.720   6.049   3.610
  201MET    HB2 3095   5.614   6.050   3.634
  201MET    HB3 3096   5.743   6.116   3.527
  201MET     CG 3097   5.769   5.910   3.566
  201MET    HG2 3098   5.872   5.919   3.532
  201MET    HG3 3099   5.776   5.847   3.654
  201MET     SD 3100   5.679   5.838   3.429
  201MET     CE 3101   5.717   5.941   3.284
  201MET    HE1 3102   5.648   5.936   3.200
  201MET    HE2 3103   5.740   6.042   3.318
  201MET    HE3 3104   5.812   5.907   3.243
  201MET      C 3105   5.749   6.242   3.777
  201MET      O 3106   5.699   6.257   3.889
  202TRP      N 3107   5.756   6.347   3.695
  202TRP      H 3108   5.796   6.332   3.603
  202TRP     CA 3109   5.698   6.480   3.726
  202TRP     HA 3110   5.692   6.503   3.833
  202TRP     CB 3111   5.796   6.587   3.673
  202TRP    HB2 3112   5.825   6.573   3.569
  202TRP    HB3 3113   5.748   6.683   3.655
  202TRP     CG 3114   5.920   6.605   3.746
  202TRP    CD1 3115   6.040   6.564   3.709
  202TRP    HD1 3116   6.068   6.518   3.615
  202TRP    NE1 3117   6.136   6.594   3.805
  202TRP    HE1 3118   6.233   6.568   3.797
  202TRP    CE2 3119   6.078   6.656   3.913
  202TRP    CZ2 3120   6.126   6.705   4.034
  202TRP    HZ2 3121   6.231   6.699   4.061
  202TRP    CH2 3122   6.029   6.760   4.120
  202TRP    HH2 3123   6.064   6.803   4.213
  202TRP    CZ3 3124   5.892   6.761   4.089
  202TRP    HZ3 3125   5.813   6.804   4.149
  202TRP    CE3 3126   5.852   6.700   3.971
  202TRP    HE3 3127   5.745   6.707   3.958
  202TRP    CD2 3128   5.942   6.662   3.875
  202TRP      C 3129   5.558   6.500   3.662
  202TRP      O 3130   5.535   6.470   3.541
  203PRO      N 3131   5.460   6.554   3.739
  203PRO     CD 3132   5.470   6.567   3.882
  203PRO    HD2 3133   5.563   6.620   3.905
  203PRO    HD3 3134   5.462   6.472   3.935
  203PRO     CG 3135   5.342   6.646   3.920
  203PRO    HG2 3136   5.359   6.714   4.003
  203PRO    HG3 3137   5.262   6.581   3.953
  203PRO     CB 3138   5.294   6.708   3.790
  203PRO    HB2 3139   5.342   6.805   3.781
  203PRO    HB3 3140   5.187   6.728   3.782
  203PRO     CA 3141   5.342   6.612   3.684
  203PRO     HA 3142   5.269   6.531   3.678
  203PRO      C 3143   5.362   6.683   3.546
  203PRO      O 3144   5.288   6.649   3.457
  204GLY      N 3145   5.447   6.783   3.530
  204GLY      H 3146   5.508   6.805   3.607
  204GLY     CA 3147   5.461   6.855   3.405
  204GLY    HA2 3148   5.375   6.917   3.381
  204GLY    HA3 3149   5.541   6.926   3.425
  204GLY      C 3150   5.518   6.772   3.285
  204GLY      O 3151   5.484   6.798   3.167
  205ASP      N 3152   5.599   6.664   3.315
  205ASP      H 3153   5.609   6.638   3.412
  205ASP     CA 3154   5.653   6.583   3.208
  205ASP     HA 3155   5.688   6.643   3.125
  205ASP     CB 3156   5.767   6.494   3.257
  205ASP    HB2 3157   5.737   6.443   3.349
  205ASP    HB3 3158   5.795   6.418   3.184
  205ASP     CG 3159   5.900   6.572   3.282
  205ASP    OD1 3160   5.939   6.663   3.210
  205ASP    OD2 3161   5.974   6.536   3.378
  205ASP      C 3162   5.533   6.489   3.161
  205ASP      O 3163   5.508   6.479   3.039
  206ILE      N 3164   5.450   6.439   3.252
  206ILE      H 3165   5.477   6.448   3.348
  206ILE     CA 3166   5.326   6.365   3.208
  206ILE     HA 3167   5.361   6.298   3.130
  206ILE     CB 3168   5.259   6.293   3.329
  206ILE     HB 3169   5.245   6.372   3.402
  206ILE    CG2 3170   5.126   6.213   3.290
  206ILE   HG21 3171   5.146   6.136   3.215
  206ILE   HG22 3172   5.089   6.156   3.376
  206ILE   HG23 3173   5.042   6.271   3.251
  206ILE    CG1 3174   5.353   6.180   3.393
  206ILE   HG12 3175   5.374   6.096   3.327
  206ILE   HG13 3176   5.444   6.237   3.412
  206ILE    CD1 3177   5.309   6.134   3.530
  206ILE   HD11 3178   5.279   6.224   3.585
  206ILE   HD12 3179   5.236   6.053   3.528
  206ILE   HD13 3180   5.401   6.109   3.583
  206ILE      C 3181   5.229   6.454   3.137
  206ILE      O 3182   5.165   6.414   3.039
  207LYS      N 3183   5.220   6.584   3.167
  207LYS      H 3184   5.276   6.620   3.243
  207LYS     CA 3185   5.144   6.685   3.089
  207LYS     HA 3186   5.042   6.647   3.093
  207LYS     CB 3187   5.146   6.809   3.178
  207LYS    HB2 3188   5.113   6.776   3.276
  207LYS    HB3 3189   5.248   6.849   3.183
  207LYS     CG 3190   5.052   6.922   3.128
  207LYS    HG2 3191   5.081   6.952   3.028
  207LYS    HG3 3192   4.955   6.872   3.122
  207LYS     CD 3193   5.048   7.036   3.228
  207LYS    HD2 3194   5.009   7.000   3.324
  207LYS    HD3 3195   5.144   7.083   3.247
  207LYS     CE 3196   4.957   7.149   3.181
  207LYS    HE2 3197   4.971   7.179   3.077
  207LYS    HE3 3198   4.855   7.113   3.194
  207LYS     NZ 3199   4.964   7.269   3.263
  207LYS    HZ1 3200   4.969   7.236   3.358
  207LYS    HZ2 3201   5.050   7.314   3.236
  207LYS    HZ3 3202   4.887   7.334   3.254
  207LYS      C 3203   5.193   6.707   2.951
  207LYS      O 3204   5.115   6.751   2.864
  208ALA      N 3205   5.320   6.688   2.926
  208ALA      H 3206   5.375   6.644   2.999
  208ALA     CA 3207   5.388   6.700   2.799
  208ALA     HA 3208   5.351   6.788   2.747
  208ALA     CB 3209   5.533   6.753   2.840
  208ALA    HB1 3210   5.588   6.671   2.885
  208ALA    HB2 3211   5.585   6.772   2.746
  208ALA    HB3 3212   5.529   6.840   2.905
  208ALA      C 3213   5.390   6.571   2.717
  208ALA      O 3214   5.404   6.580   2.601
  209ILE      N 3215   5.351   6.460   2.780
  209ILE      H 3216   5.351   6.459   2.881
  209ILE     CA 3217   5.303   6.336   2.716
  209ILE     HA 3218   5.357   6.314   2.624
  209ILE     CB 3219   5.326   6.206   2.812
  209ILE     HB 3220   5.300   6.222   2.916
  209ILE    CG2 3221   5.265   6.082   2.747
  209ILE   HG21 3222   5.307   5.985   2.773
  209ILE   HG22 3223   5.158   6.076   2.766
  209ILE   HG23 3224   5.279   6.094   2.640
  209ILE    CG1 3225   5.480   6.165   2.823
  209ILE   HG12 3226   5.524   6.137   2.727
  209ILE   HG13 3227   5.538   6.256   2.839
  209ILE    CD1 3228   5.527   6.065   2.927
  209ILE   HD11 3229   5.475   5.972   2.903
  209ILE   HD12 3230   5.634   6.048   2.915
  209ILE   HD13 3231   5.502   6.096   3.029
  209ILE      C 3232   5.159   6.354   2.672
  209ILE      O 3233   5.125   6.353   2.552
  210LEU      N 3234   5.069   6.386   2.771
  210LEU      H 3235   5.103   6.371   2.865
  210LEU     CA 3236   4.920   6.407   2.754
  210LEU     HA 3237   4.879   6.315   2.714
  210LEU     CB 3238   4.872   6.457   2.893
  210LEU    HB2 3239   4.903   6.382   2.966
  210LEU    HB3 3240   4.934   6.545   2.907
  210LEU     CG 3241   4.730   6.487   2.918
  210LEU     HG 3242   4.689   6.567   2.857
  210LEU    CD1 3243   4.642   6.363   2.889
  210LEU   HD11 3244   4.676   6.273   2.940
  210LEU   HD12 3245   4.539   6.384   2.916
  210LEU   HD13 3246   4.651   6.342   2.782
  210LEU    CD2 3247   4.706   6.510   3.062
  210LEU   HD21 3248   4.767   6.595   3.092
  210LEU   HD22 3249   4.604   6.536   3.092
  210LEU   HD23 3250   4.731   6.419   3.116
  210LEU      C 3251   4.890   6.514   2.653
  210LEU      O 3252   4.788   6.508   2.586
  211ASP      N 3253   4.978   6.606   2.617
  211ASP      H 3254   5.066   6.619   2.666
  211ASP     CA 3255   4.968   6.707   2.501
  211ASP     HA 3256   4.879   6.770   2.509
  211ASP     CB 3257   5.088   6.800   2.512
  211ASP    HB2 3258   5.097   6.845   2.611
  211ASP    HB3 3259   5.180   6.744   2.496
  211ASP     CG 3260   5.084   6.917   2.413
  211ASP    OD1 3261   5.179   6.933   2.338
  211ASP    OD2 3262   4.990   6.997   2.405
  211ASP      C 3263   4.965   6.638   2.364
  211ASP      O 3264   4.885   6.678   2.282
  212LYS      N 3265   5.051   6.540   2.338
  212LYS      H 3266   5.111   6.520   2.417
  212LYS     CA 3267   5.068   6.466   2.220
  212LYS     HA 3268   5.043   6.529   2.134
  212LYS     CB 3269   5.217   6.428   2.217
  212LYS    HB2 3270   5.241   6.366   2.303
  212LYS    HB3 3271   5.241   6.369   2.128
  212LYS     CG 3272   5.323   6.541   2.217
  212LYS    HG2 3273   5.323   6.599   2.125
  212LYS    HG3 3274   5.308   6.610   2.300
  212LYS     CD 3275   5.457   6.468   2.220
  212LYS    HD2 3276   5.451   6.375   2.277
  212LYS    HD3 3277   5.478   6.425   2.122
  212LYS     CE 3278   5.570   6.565   2.270
  212LYS    HE2 3279   5.528   6.617   2.356
  212LYS    HE3 3280   5.665   6.519   2.297
  212LYS     NZ 3281   5.594   6.677   2.174
  212LYS    HZ1 3282   5.509   6.728   2.154
  212LYS    HZ2 3283   5.654   6.747   2.215
  212LYS    HZ3 3284   5.632   6.645   2.086
  212LYS      C 3285   4.969   6.349   2.208
  212LYS      O 3286   4.968   6.283   2.104
  213LEU      N 3287   4.895   6.315   2.313
  213LEU      H 3288   4.898   6.353   2.406
  213LEU     CA 3289   4.795   6.209   2.298
  213LEU     HA 3290   4.839   6.127   2.242
  213LEU     CB 3291   4.766   6.157   2.440
  213LEU    HB2 3292   4.735   6.245   2.497
  213LEU    HB3 3293   4.679   6.092   2.433
  213LEU     CG 3294   4.884   6.080   2.514
  213LEU     HG 3295   4.968   6.145   2.538
  213LEU    CD1 3296   4.829   6.020   2.644
  213LEU   HD11 3297   4.763   5.936   2.624
  213LEU   HD12 3298   4.909   5.977   2.704
  213LEU   HD13 3299   4.777   6.107   2.682
  213LEU    CD2 3300   4.940   5.964   2.426
  213LEU   HD21 3301   4.980   6.004   2.333
  213LEU   HD22 3302   5.020   5.912   2.480
  213LEU   HD23 3303   4.856   5.898   2.408
  213LEU      C 3304   4.671   6.260   2.220
  213LEU      O 3305   4.622   6.370   2.238
  214HIE      N 3306   4.619   6.178   2.131
  214HIE      H 3307   4.675   6.095   2.112
  214HIE     CA 3308   4.507   6.206   2.037
  214HIE     HA 3309   4.511   6.310   2.003
  214HIE     CB 3310   4.529   6.114   1.915
  214HIE    HB2 3311   4.534   6.015   1.960
  214HIE    HB3 3312   4.443   6.109   1.848
  214HIE     CG 3313   4.650   6.145   1.836
  214HIE    ND1 3314   4.699   6.060   1.736
  214HIE    CE1 3315   4.804   6.127   1.687
  214HIE    HE1 3316   4.860   6.080   1.608
  214HIE    NE2 3317   4.831   6.240   1.758
  214HIE    HE2 3318   4.891   6.310   1.716
  214HIE    CD2 3319   4.731   6.257   1.848
  214HIE    HD2 3320   4.723   6.339   1.919
  214HIE      C 3321   4.371   6.191   2.101
  214HIE      O 3322   4.356   6.169   2.219
  215ASN      N 3323   4.259   6.207   2.028
  215ASN      H 3324   4.276   6.238   1.934
  215ASN     CA 3325   4.122   6.174   2.079
  215ASN     HA 3326   4.130   6.192   2.186
  215ASN     CB 3327   4.025   6.273   2.016
  215ASN    HB2 3328   4.036   6.268   1.908
  215ASN    HB3 3329   3.923   6.249   2.045
  215ASN     CG 3330   4.037   6.417   2.053
  215ASN    OD1 3331   4.101   6.465   2.146
  215ASN    ND2 3332   3.961   6.498   1.986
  215ASN   HD21 3333   3.957   6.593   2.021
  215ASN   HD22 3334   3.903   6.469   1.909
  215ASN      C 3335   4.089   6.028   2.054
  215ASN      O 3336   4.158   5.957   1.976
  216LEU      N 3337   3.976   5.980   2.104
  216LEU      H 3338   3.913   6.053   2.136
  216LEU     CA 3339   3.932   5.838   2.112
  216LEU     HA 3340   4.020   5.774   2.122
  216LEU     CB 3341   3.831   5.810   2.227
  216LEU    HB2 3342   3.752   5.885   2.231
  216LEU    HB3 3343   3.789   5.714   2.198
  216LEU     CG 3344   3.890   5.810   2.369
  216LEU     HG 3345   3.913   5.914   2.393
  216LEU    CD1 3346   3.792   5.758   2.473
  216LEU   HD11 3347   3.716   5.827   2.509
  216LEU   HD12 3348   3.748   5.665   2.434
  216LEU   HD13 3349   3.849   5.721   2.558
  216LEU    CD2 3350   4.023   5.741   2.389
  216LEU   HD21 3351   4.019   5.633   2.375
  216LEU   HD22 3352   4.102   5.782   2.325
  216LEU   HD23 3353   4.066   5.756   2.488
  216LEU      C 3354   3.862   5.798   1.980
  216LEU      O 3355   3.780   5.872   1.927
  217ASN      N 3356   3.897   5.682   1.922
  217ASN      H 3357   3.978   5.640   1.966
  217ASN     CA 3358   3.868   5.641   1.783
  217ASN     HA 3359   3.914   5.713   1.717
  217ASN     CB 3360   3.942   5.512   1.742
  217ASN    HB2 3361   4.048   5.533   1.759
  217ASN    HB3 3362   3.917   5.427   1.805
  217ASN     CG 3363   3.936   5.471   1.599
  217ASN    OD1 3364   3.873   5.536   1.517
  217ASN    ND2 3365   4.003   5.363   1.561
  217ASN   HD21 3366   4.002   5.336   1.464
  217ASN   HD22 3367   4.071   5.318   1.621
  217ASN      C 3368   3.715   5.637   1.756
  217ASN      O 3369   3.646   5.547   1.812
  218SER      N 3370   3.666   5.740   1.683
  218SER      H 3371   3.723   5.818   1.654
  218SER     CA 3372   3.524   5.750   1.645
  218SER     HA 3373   3.461   5.767   1.733
  218SER     CB 3374   3.504   5.882   1.579
  218SER    HB2 3375   3.403   5.904   1.546
  218SER    HB3 3376   3.540   5.961   1.645
  218SER     OG 3377   3.579   5.885   1.454
  218SER     HG 3378   3.573   5.976   1.424
  218SER      C 3379   3.464   5.638   1.564
  218SER      O 3380   3.342   5.637   1.540
  219ASN      N 3381   3.548   5.542   1.522
  219ASN      H 3382   3.647   5.560   1.507
  219ASN     CA 3383   3.489   5.404   1.491
  219ASN     HA 3384   3.443   5.412   1.393
  219ASN     CB 3385   3.603   5.306   1.479
  219ASN    HB2 3386   3.688   5.352   1.428
  219ASN    HB3 3387   3.639   5.278   1.578
  219ASN     CG 3388   3.568   5.180   1.396
  219ASN    OD1 3389   3.484   5.183   1.309
  219ASN    ND2 3390   3.613   5.062   1.439
  219ASN   HD21 3391   3.577   4.986   1.382
  219ASN   HD22 3392   3.682   5.054   1.512
  219ASN      C 3393   3.391   5.352   1.602
  219ASN      O 3394   3.302   5.271   1.570
  220TRP      N 3395   3.406   5.390   1.731
  220TRP      H 3396   3.479   5.457   1.756
  220TRP     CA 3397   3.324   5.350   1.842
  220TRP     HA 3398   3.228   5.310   1.810
  220TRP     CB 3399   3.388   5.234   1.923
  220TRP    HB2 3400   3.474   5.282   1.971
  220TRP    HB3 3401   3.320   5.201   2.000
  220TRP     CG 3402   3.435   5.115   1.852
  220TRP    CD1 3403   3.363   5.001   1.826
  220TRP    HD1 3404   3.258   4.992   1.850
  220TRP    NE1 3405   3.438   4.902   1.764
  220TRP    HE1 3406   3.399   4.813   1.738
  220TRP    CE2 3407   3.566   4.948   1.739
  220TRP    CZ2 3408   3.679   4.894   1.685
  220TRP    HZ2 3409   3.677   4.802   1.629
  220TRP    CH2 3410   3.792   4.972   1.674
  220TRP    HH2 3411   3.886   4.940   1.632
  220TRP    CZ3 3412   3.795   5.099   1.726
  220TRP    HZ3 3413   3.890   5.150   1.722
  220TRP    CE3 3414   3.683   5.154   1.797
  220TRP    HE3 3415   3.684   5.245   1.856
  220TRP    CD2 3416   3.564   5.075   1.804
  220TRP      C 3417   3.286   5.466   1.933
  220TRP      O 3418   3.171   5.471   1.990
  221PHE      N 3419   3.377   5.558   1.956
  221PHE      H 3420   3.458   5.566   1.896
  221PHE     CA 3421   3.365   5.661   2.064
  221PHE     HA 3422   3.288   5.619   2.129
  221PHE     CB 3423   3.498   5.669   2.126
  221PHE    HB2 3424   3.575   5.691   2.053
  221PHE    HB3 3425   3.496   5.759   2.188
  221PHE     CG 3426   3.546   5.555   2.211
  221PHE    CD1 3427   3.642   5.461   2.167
  221PHE    HD1 3428   3.692   5.476   2.073
  221PHE    CE1 3429   3.680   5.355   2.252
  221PHE    HE1 3430   3.763   5.290   2.229
  221PHE     CZ 3431   3.616   5.333   2.381
  221PHE     HZ 3432   3.648   5.256   2.450
  221PHE    CE2 3433   3.524   5.427   2.429
  221PHE    HE2 3434   3.496   5.429   2.534
  221PHE    CD2 3435   3.489   5.535   2.341
  221PHE    HD2 3436   3.421   5.608   2.382
  221PHE      C 3437   3.306   5.791   2.010
  221PHE      O 3438   3.319   5.825   1.891
  222PRO      N 3439   3.246   5.877   2.098
  222PRO     CD 3440   3.202   5.840   2.230
  222PRO    HD2 3441   3.280   5.848   2.305
  222PRO    HD3 3442   3.157   5.742   2.241
  222PRO     CG 3443   3.104   5.941   2.272
  222PRO    HG2 3444   3.115   5.967   2.377
  222PRO    HG3 3445   3.003   5.912   2.244
  222PRO     CB 3446   3.131   6.063   2.184
  222PRO    HB2 3447   3.212   6.119   2.233
  222PRO    HB3 3448   3.039   6.115   2.158
  222PRO     CA 3449   3.193   6.003   2.054
  222PRO     HA 3450   3.116   5.977   1.981
  222PRO      C 3451   3.299   6.112   2.007
  222PRO      O 3452   3.420   6.089   2.028
  223ALA      N 3453   3.256   6.216   1.934
  223ALA      H 3454   3.156   6.230   1.926
  223ALA     CA 3455   3.352   6.308   1.878
  223ALA     HA 3456   3.438   6.253   1.838
  223ALA     CB 3457   3.287   6.385   1.759
  223ALA    HB1 3458   3.244   6.329   1.676
  223ALA    HB2 3459   3.217   6.463   1.789
  223ALA    HB3 3460   3.365   6.452   1.723
  223ALA      C 3461   3.408   6.407   1.986
  223ALA      O 3462   3.336   6.455   2.076
  224GLY      N 3463   3.542   6.443   1.974
  224GLY      H 3464   3.593   6.397   1.899
  224GLY     CA 3465   3.617   6.524   2.073
  224GLY    HA2 3466   3.707   6.549   2.017
  224GLY    HA3 3467   3.565   6.618   2.094
  224GLY      C 3468   3.643   6.445   2.205
  224GLY      O 3469   3.707   6.502   2.294
  225SER      N 3470   3.598   6.318   2.223
  225SER      H 3471   3.554   6.270   2.146
  225SER     CA 3472   3.629   6.231   2.345
  225SER     HA 3473   3.579   6.270   2.435
  225SER     CB 3474   3.552   6.106   2.318
  225SER    HB2 3475   3.447   6.126   2.294
  225SER    HB3 3476   3.583   6.053   2.227
  225SER     OG 3477   3.550   6.016   2.428
  225SER     HG 3478   3.482   6.037   2.491
  225SER      C 3479   3.778   6.205   2.368
  225SER      O 3480   3.854   6.182   2.271
  226LYS      N 3481   3.820   6.219   2.495
  226LYS      H 3482   3.750   6.236   2.567
  226LYS     CA 3483   3.962   6.192   2.549
  226LYS     HA 3484   4.027   6.178   2.462
  226LYS     CB 3485   4.000   6.315   2.630
  226LYS    HB2 3486   3.951   6.317   2.727
  226LYS    HB3 3487   4.105   6.308   2.659
  226LYS     CG 3488   3.977   6.459   2.570
  226LYS    HG2 3489   3.872   6.465   2.541
  226LYS    HG3 3490   4.001   6.536   2.644
  226LYS     CD 3491   4.070   6.479   2.448
  226LYS    HD2 3492   4.171   6.459   2.484
  226LYS    HD3 3493   4.048   6.406   2.371
  226LYS     CE 3494   4.069   6.621   2.392
  226LYS    HE2 3495   4.121   6.692   2.458
  226LYS    HE3 3496   4.140   6.613   2.309
  226LYS     NZ 3497   3.937   6.671   2.352
  226LYS    HZ1 3498   3.876   6.696   2.428
  226LYS    HZ2 3499   3.953   6.755   2.297
  226LYS    HZ3 3500   3.887   6.612   2.287
  226LYS      C 3501   3.984   6.066   2.630
  226LYS      O 3502   3.897   6.006   2.692
  227PRO      N 3503   4.115   6.027   2.630
  227PRO     CD 3504   4.230   6.059   2.552
  227PRO    HD2 3505   4.283   6.146   2.592
  227PRO    HD3 3506   4.222   6.084   2.447
  227PRO     CG 3507   4.334   5.948   2.571
  227PRO    HG2 3508   4.428   5.988   2.534
  227PRO    HG3 3509   4.300   5.863   2.512
  227PRO     CB 3510   4.310   5.925   2.719
  227PRO    HB2 3511   4.352   6.006   2.778
  227PRO    HB3 3512   4.345   5.828   2.752
  227PRO     CA 3513   4.155   5.922   2.726
  227PRO     HA 3514   4.126   5.826   2.683
  227PRO      C 3515   4.113   5.940   2.871
  227PRO      O 3516   4.128   6.047   2.931
  228PHE      N 3517   4.059   5.837   2.934
  228PHE      H 3518   4.047   5.756   2.875
  228PHE     CA 3519   4.039   5.826   3.075
  228PHE     HA 3520   3.993   5.919   3.108
  228PHE     CB 3521   3.951   5.707   3.120
  228PHE    HB2 3522   3.849   5.724   3.085
  228PHE    HB3 3523   3.993   5.617   3.075
  228PHE     CG 3524   3.946   5.680   3.271
  228PHE    CD1 3525   3.909   5.780   3.360
  228PHE    HD1 3526   3.879   5.879   3.329
  228PHE    CE1 3527   3.904   5.765   3.502
  228PHE    HE1 3528   3.868   5.843   3.568
  228PHE     CZ 3529   3.941   5.641   3.554
  228PHE     HZ 3530   3.934   5.630   3.661
  228PHE    CE2 3531   3.981   5.539   3.473
  228PHE    HE2 3532   4.020   5.449   3.518
  228PHE    CD2 3533   3.991   5.557   3.332
  228PHE    HD2 3534   4.025   5.478   3.267
  228PHE      C 3535   4.183   5.806   3.132
  228PHE      O 3536   4.254   5.718   3.087
  229ILE      N 3537   4.227   5.888   3.225
  229ILE      H 3538   4.167   5.969   3.238
  229ILE     CA 3539   4.359   5.877   3.292
  229ILE     HA 3540   4.429   5.804   3.251
  229ILE     CB 3541   4.433   6.011   3.270
  229ILE     HB 3542   4.363   6.090   3.297
  229ILE    CG2 3543   4.559   6.037   3.353
  229ILE   HG21 3544   4.622   6.107   3.297
  229ILE   HG22 3545   4.527   6.086   3.445
  229ILE   HG23 3546   4.621   5.948   3.366
  229ILE    CG1 3547   4.461   6.030   3.114
  229ILE   HG12 3548   4.371   6.026   3.053
  229ILE   HG13 3549   4.498   6.132   3.104
  229ILE    CD1 3550   4.563   5.941   3.052
  229ILE   HD11 3551   4.525   5.839   3.053
  229ILE   HD12 3552   4.565   5.965   2.946
  229ILE   HD13 3553   4.655   5.931   3.110
  229ILE      C 3554   4.346   5.844   3.443
  229ILE      O 3555   4.272   5.909   3.515
  230TYR      N 3556   4.436   5.757   3.496
  230TYR      H 3557   4.491   5.701   3.432
  230TYR     CA 3558   4.477   5.749   3.639
  230TYR     HA 3559   4.464   5.847   3.685
  230TYR     CB 3560   4.394   5.650   3.719
  230TYR    HB2 3561   4.438   5.658   3.818
  230TYR    HB3 3562   4.292   5.687   3.717
  230TYR     CG 3563   4.404   5.509   3.670
  230TYR    CD1 3564   4.314   5.474   3.565
  230TYR    HD1 3565   4.256   5.544   3.508
  230TYR    CE1 3566   4.302   5.337   3.526
  230TYR    HE1 3567   4.229   5.309   3.452
  230TYR     CZ 3568   4.373   5.238   3.601
  230TYR     OH 3569   4.355   5.108   3.575
  230TYR     HH 3570   4.393   5.051   3.642
  230TYR    CE2 3571   4.450   5.276   3.714
  230TYR    HE2 3572   4.495   5.198   3.773
  230TYR    CD2 3573   4.472   5.415   3.746
  230TYR    HD2 3574   4.522   5.436   3.839
  230TYR      C 3575   4.632   5.725   3.658
  230TYR      O 3576   4.685   5.653   3.578
  231GLN      N 3577   4.700   5.783   3.760
  231GLN      H 3578   4.652   5.827   3.837
  231GLN     CA 3579   4.847   5.787   3.778
  231GLN     HA 3580   4.886   5.740   3.687
  231GLN     CB 3581   4.881   5.939   3.802
  231GLN    HB2 3582   4.809   5.981   3.871
  231GLN    HB3 3583   4.983   5.948   3.839
  231GLN     CG 3584   4.880   6.018   3.672
  231GLN    HG2 3585   4.969   5.994   3.613
  231GLN    HG3 3586   4.800   5.975   3.611
  231GLN     CD 3587   4.844   6.165   3.680
  231GLN    OE1 3588   4.920   6.258   3.655
  231GLN    NE2 3589   4.726   6.209   3.718
  231GLN   HE21 3590   4.717   6.308   3.736
  231GLN   HE22 3591   4.654   6.141   3.740
  231GLN      C 3592   4.880   5.713   3.905
  231GLN      O 3593   4.810   5.735   4.007
  232GLH      N 3594   4.988   5.630   3.911
  232GLH      H 3595   5.036   5.607   3.825
  232GLH     CA 3596   5.034   5.581   4.034
  232GLH     HA 3597   4.954   5.534   4.091
  232GLH     CB 3598   5.140   5.470   4.002
  232GLH    HB2 3599   5.105   5.410   3.918
  232GLH    HB3 3600   5.229   5.517   3.959
  232GLH     CG 3601   5.190   5.400   4.119
  232GLH    HG2 3602   5.250   5.474   4.172
  232GLH    HG3 3603   5.100   5.365   4.170
  232GLH     CD 3604   5.278   5.282   4.088
  232GLH    OE1 3605   5.288   5.228   3.981
  232GLH    OE2 3606   5.336   5.221   4.196
  232GLH    HE2 3607   5.300   5.259   4.277
  232GLH      C 3608   5.103   5.683   4.127
  232GLH      O 3609   5.217   5.732   4.105
  233VAL      N 3610   5.035   5.714   4.244
  233VAL      H 3611   4.958   5.654   4.267
  233VAL     CA 3612   5.090   5.806   4.343
  233VAL     HA 3613   5.198   5.813   4.339
  233VAL     CB 3614   5.044   5.953   4.310
  233VAL     HB 3615   4.943   5.969   4.349
  233VAL    CG1 3616   5.137   6.060   4.377
  233VAL   HG11 3617   5.115   6.059   4.484
  233VAL   HG12 3618   5.244   6.044   4.363
  233VAL   HG13 3619   5.116   6.163   4.348
  233VAL    CG2 3620   5.044   5.994   4.158
  233VAL   HG21 3621   5.038   6.103   4.149
  233VAL   HG22 3622   5.131   5.956   4.105
  233VAL   HG23 3623   4.954   5.958   4.110
  233VAL      C 3624   5.044   5.759   4.478
  233VAL      O 3625   4.954   5.673   4.493
  234ILE      N 3626   5.122   5.791   4.577
  234ILE      H 3627   5.206   5.842   4.557
  234ILE     CA 3628   5.108   5.734   4.714
  234ILE     HA 3629   5.002   5.733   4.741
  234ILE     CB 3630   5.175   5.590   4.708
  234ILE     HB 3631   5.120   5.543   4.626
  234ILE    CG2 3632   5.328   5.589   4.684
  234ILE   HG21 3633   5.382   5.646   4.760
  234ILE   HG22 3634   5.367   5.488   4.670
  234ILE   HG23 3635   5.342   5.643   4.590
  234ILE    CG1 3636   5.134   5.516   4.837
  234ILE   HG12 3637   5.205   5.537   4.917
  234ILE   HG13 3638   5.037   5.549   4.874
  234ILE    CD1 3639   5.136   5.360   4.811
  234ILE   HD11 3640   5.103   5.297   4.893
  234ILE   HD12 3641   5.062   5.341   4.733
  234ILE   HD13 3642   5.237   5.329   4.786
  234ILE      C 3643   5.179   5.831   4.812
  234ILE      O 3644   5.273   5.890   4.769
  235ASP      N 3645   5.135   5.840   4.932
  235ASP      H 3646   5.055   5.783   4.958
  235ASP     CA 3647   5.198   5.929   5.028
  235ASP     HA 3648   5.289   5.960   4.977
  235ASP     CB 3649   5.109   6.056   5.050
  235ASP    HB2 3650   5.160   6.130   5.111
  235ASP    HB3 3651   5.089   6.105   4.955
  235ASP     CG 3652   4.984   6.023   5.137
  235ASP    OD1 3653   4.898   5.947   5.085
  235ASP    OD2 3654   4.968   6.086   5.243
  235ASP      C 3655   5.231   5.875   5.167
  235ASP      O 3656   5.157   5.800   5.228
  236LEU      N 3657   5.338   5.925   5.224
  236LEU      H 3658   5.403   5.975   5.166
  236LEU     CA 3659   5.385   5.896   5.357
  236LEU     HA 3660   5.296   5.855   5.404
  236LEU     CB 3661   5.493   5.781   5.343
  236LEU    HB2 3662   5.458   5.696   5.284
  236LEU    HB3 3663   5.587   5.816   5.299
  236LEU     CG 3664   5.523   5.712   5.477
  236LEU     HG 3665   5.542   5.793   5.548
  236LEU    CD1 3666   5.413   5.619   5.522
  236LEU   HD11 3667   5.416   5.525   5.466
  236LEU   HD12 3668   5.432   5.592   5.626
  236LEU   HD13 3669   5.320   5.673   5.503
  236LEU    CD2 3670   5.646   5.615   5.484
  236LEU   HD21 3671   5.651   5.578   5.587
  236LEU   HD22 3672   5.640   5.535   5.410
  236LEU   HD23 3673   5.740   5.665   5.465
  236LEU      C 3674   5.436   6.020   5.436
  236LEU      O 3675   5.465   6.006   5.555
  237GLY      N 3676   5.451   6.133   5.374
  237GLY      H 3677   5.427   6.147   5.277
  237GLY     CA 3678   5.491   6.258   5.444
  237GLY    HA2 3679   5.459   6.350   5.394
  237GLY    HA3 3680   5.453   6.278   5.544
  237GLY      C 3681   5.644   6.283   5.437
  237GLY      O 3682   5.719   6.218   5.365
  238GLY      N 3683   5.690   6.393   5.495
  238GLY      H 3684   5.628   6.451   5.550
  238GLY     CA 3685   5.833   6.429   5.490
  238GLY    HA2 3686   5.862   6.502   5.565
  238GLY    HA3 3687   5.891   6.340   5.512
  238GLY      C 3688   5.891   6.480   5.357
  238GLY      O 3689   6.008   6.464   5.325
  239GLU      N 3690   5.801   6.514   5.262
  239GLU      H 3691   5.705   6.510   5.292
  239GLU     CA 3692   5.834   6.567   5.131
  239GLU     HA 3693   5.942   6.558   5.118
  239GLU     CB 3694   5.768   6.496   5.014
  239GLU    HB2 3695   5.661   6.510   5.024
  239GLU    HB3 3696   5.786   6.545   4.918
  239GLU     CG 3697   5.807   6.351   5.018
  239GLU    HG2 3698   5.914   6.351   4.997
  239GLU    HG3 3699   5.796   6.306   5.117
  239GLU     CD 3700   5.733   6.262   4.922
  239GLU    OE1 3701   5.617   6.228   4.952
  239GLU    OE2 3702   5.799   6.223   4.822
  239GLU      C 3703   5.795   6.721   5.119
  239GLU      O 3704   5.693   6.759   5.181
  240PRO      N 3705   5.866   6.811   5.048
  240PRO     CD 3706   6.000   6.785   4.997
  240PRO    HD2 3707   6.002   6.689   4.946
  240PRO    HD3 3708   6.060   6.811   5.084
  240PRO     CG 3709   6.021   6.890   4.890
  240PRO    HG2 3710   5.980   6.853   4.796
  240PRO    HG3 3711   6.129   6.902   4.881
  240PRO     CB 3712   5.958   7.012   4.950
  240PRO    HB2 3713   5.945   7.096   4.881
  240PRO    HB3 3714   6.029   7.045   5.026
  240PRO     CA 3715   5.834   6.956   5.025
  240PRO     HA 3716   5.826   7.017   5.115
  240PRO      C 3717   5.708   6.976   4.940
  240PRO      O 3718   5.645   7.081   4.949
  241ILE      N 3719   5.657   6.866   4.882
  241ILE      H 3720   5.692   6.772   4.899
  241ILE     CA 3721   5.554   6.863   4.783
  241ILE     HA 3722   5.484   6.943   4.805
  241ILE     CB 3723   5.620   6.862   4.638
  241ILE     HB 3724   5.539   6.865   4.566
  241ILE    CG2 3725   5.702   6.995   4.622
  241ILE   HG21 3726   5.708   7.028   4.518
  241ILE   HG22 3727   5.655   7.081   4.670
  241ILE   HG23 3728   5.804   6.979   4.657
  241ILE    CG1 3729   5.704   6.735   4.616
  241ILE   HG12 3730   5.783   6.732   4.691
  241ILE   HG13 3731   5.649   6.644   4.638
  241ILE    CD1 3732   5.772   6.729   4.487
  241ILE   HD11 3733   5.836   6.818   4.485
  241ILE   HD12 3734   5.843   6.647   4.485
  241ILE   HD13 3735   5.705   6.736   4.400
  241ILE      C 3736   5.465   6.738   4.799
  241ILE      O 3737   5.502   6.634   4.859
  242LYS      N 3738   5.334   6.752   4.761
  242LYS      H 3739   5.323   6.830   4.698
  242LYS     CA 3740   5.223   6.665   4.786
  242LYS     HA 3741   5.262   6.573   4.828
  242LYS     CB 3742   5.129   6.729   4.895
  242LYS    HB2 3743   5.083   6.819   4.854
  242LYS    HB3 3744   5.044   6.663   4.905
  242LYS     CG 3745   5.195   6.741   5.037
  242LYS    HG2 3746   5.224   6.640   5.067
  242LYS    HG3 3747   5.285   6.803   5.040
  242LYS     CD 3748   5.097   6.802   5.134
  242LYS    HD2 3749   5.063   6.901   5.104
  242LYS    HD3 3750   5.013   6.732   5.131
  242LYS     CE 3751   5.160   6.816   5.275
  242LYS    HE2 3752   5.187   6.718   5.315
  242LYS    HE3 3753   5.256   6.868   5.266
  242LYS     NZ 3754   5.068   6.888   5.368
  242LYS    HZ1 3755   4.998   6.829   5.411
  242LYS    HZ2 3756   5.118   6.923   5.448
  242LYS    HZ3 3757   5.023   6.963   5.318
  242LYS      C 3758   5.144   6.629   4.652
  242LYS      O 3759   5.171   6.682   4.546
  243SER      N 3760   5.049   6.541   4.667
  243SER      H 3761   5.031   6.506   4.760
  243SER     CA 3762   4.996   6.471   4.546
  243SER     HA 3763   5.069   6.430   4.476
  243SER     CB 3764   4.930   6.343   4.598
  243SER    HB2 3765   4.841   6.378   4.650
  243SER    HB3 3766   4.907   6.280   4.512
  243SER     OG 3767   5.008   6.274   4.688
  243SER     HG 3768   4.961   6.212   4.743
  243SER      C 3769   4.903   6.559   4.457
  243SER      O 3770   4.882   6.532   4.339
  244SER      N 3771   4.837   6.665   4.513
  244SER      H 3772   4.851   6.682   4.612
  244SER     CA 3773   4.738   6.752   4.443
  244SER     HA 3774   4.645   6.696   4.429
  244SER     CB 3775   4.710   6.875   4.529
  244SER    HB2 3776   4.803   6.930   4.548
  244SER    HB3 3777   4.638   6.940   4.480
  244SER     OG 3778   4.655   6.835   4.649
  244SER     HG 3779   4.644   6.914   4.703
  244SER      C 3780   4.793   6.791   4.303
  244SER      O 3781   4.720   6.811   4.206
  245ASP      N 3782   4.927   6.808   4.284
  245ASP      H 3783   4.991   6.793   4.361
  245ASP     CA 3784   4.990   6.853   4.167
  245ASP     HA 3785   4.939   6.945   4.138
  245ASP     CB 3786   5.140   6.882   4.197
  245ASP    HB2 3787   5.179   6.801   4.259
  245ASP    HB3 3788   5.185   6.889   4.098
  245ASP     CG 3789   5.152   7.021   4.263
  245ASP    OD1 3790   5.108   7.116   4.198
  245ASP    OD2 3791   5.223   7.048   4.364
  245ASP      C 3792   4.970   6.765   4.043
  245ASP      O 3793   4.990   6.810   3.935
  246TYR      N 3794   4.937   6.634   4.062
  246TYR      H 3795   4.927   6.600   4.156
  246TYR     CA 3796   4.895   6.536   3.955
  246TYR     HA 3797   4.954   6.548   3.864
  246TYR     CB 3798   4.935   6.393   4.006
  246TYR    HB2 3799   4.887   6.385   4.104
  246TYR    HB3 3800   4.882   6.321   3.943
  246TYR     CG 3801   5.080   6.350   4.014
  246TYR    CD1 3802   5.144   6.366   4.142
  246TYR    HD1 3803   5.099   6.422   4.224
  246TYR    CE1 3804   5.284   6.338   4.146
  246TYR    HE1 3805   5.342   6.354   4.236
  246TYR     CZ 3806   5.347   6.275   4.039
  246TYR     OH 3807   5.479   6.240   4.053
  246TYR     HH 3808   5.503   6.197   3.971
  246TYR    CE2 3809   5.285   6.255   3.916
  246TYR    HE2 3810   5.331   6.203   3.833
  246TYR    CD2 3811   5.157   6.305   3.899
  246TYR    HD2 3812   5.107   6.299   3.803
  246TYR      C 3813   4.744   6.536   3.912
  246TYR      O 3814   4.700   6.463   3.820
  247PHE      N 3815   4.664   6.621   3.977
  247PHE      H 3816   4.704   6.678   4.051
  247PHE     CA 3817   4.522   6.624   3.960
  247PHE     HA 3818   4.483   6.522   3.964
  247PHE     CB 3819   4.462   6.699   4.082
  247PHE    HB2 3820   4.516   6.794   4.088
  247PHE    HB3 3821   4.358   6.719   4.054
  247PHE     CG 3822   4.462   6.638   4.224
  247PHE    CD1 3823   4.512   6.513   4.255
  247PHE    HD1 3824   4.556   6.458   4.173
  247PHE    CE1 3825   4.510   6.473   4.387
  247PHE    HE1 3826   4.560   6.384   4.423
  247PHE     CZ 3827   4.444   6.549   4.485
  247PHE     HZ 3828   4.440   6.511   4.586
  247PHE    CE2 3829   4.379   6.670   4.447
  247PHE    HE2 3830   4.328   6.730   4.520
  247PHE    CD2 3831   4.397   6.716   4.320
  247PHE    HD2 3832   4.357   6.814   4.296
  247PHE      C 3833   4.475   6.675   3.831
  247PHE      O 3834   4.371   6.645   3.779
  248GLY      N 3835   4.547   6.767   3.772
  248GLY      H 3836   4.629   6.789   3.826
  248GLY     CA 3837   4.514   6.830   3.640
  248GLY    HA2 3838   4.409   6.861   3.643
  248GLY    HA3 3839   4.572   6.919   3.616
  248GLY      C 3840   4.526   6.730   3.524
  248GLY      O 3841   4.443   6.727   3.434
  249ASN      N 3842   4.628   6.644   3.530
  249ASN      H 3843   4.695   6.659   3.605
  249ASN     CA 3844   4.638   6.538   3.428
  249ASN     HA 3845   4.647   6.576   3.326
  249ASN     CB 3846   4.778   6.469   3.444
  249ASN    HB2 3847   4.775   6.401   3.530
  249ASN    HB3 3848   4.809   6.401   3.365
  249ASN     CG 3849   4.898   6.564   3.458
  249ASN    OD1 3850   4.915   6.654   3.380
  249ASN    ND2 3851   4.980   6.534   3.548
  249ASN   HD21 3852   5.059   6.594   3.565
  249ASN   HD22 3853   4.958   6.454   3.607
  249ASN      C 3854   4.526   6.431   3.452
  249ASN      O 3855   4.476   6.370   3.355
  250GLY      N 3856   4.484   6.408   3.577
  250GLY      H 3857   4.550   6.433   3.649
  250GLY     CA 3858   4.359   6.345   3.614
  250GLY    HA2 3859   4.285   6.425   3.624
  250GLY    HA3 3860   4.318   6.278   3.538
  250GLY      C 3861   4.364   6.264   3.741
  250GLY      O 3862   4.420   6.319   3.841
  251ARG      N 3863   4.293   6.150   3.757
  251ARG      H 3864   4.235   6.132   3.677
  251ARG     CA 3865   4.286   6.066   3.880
  251ARG     HA 3866   4.255   6.129   3.963
  251ARG     CB 3867   4.177   5.955   3.870
  251ARG    HB2 3868   4.202   5.917   3.770
  251ARG    HB3 3869   4.196   5.874   3.940
  251ARG     CG 3870   4.037   6.014   3.878
  251ARG    HG2 3871   4.052   6.096   3.948
  251ARG    HG3 3872   4.028   6.055   3.777
  251ARG     CD 3873   3.922   5.910   3.897
  251ARG    HD2 3874   3.949   5.830   3.828
  251ARG    HD3 3875   3.927   5.872   3.998
  251ARG     NE 3876   3.787   5.965   3.886
  251ARG     HE 3877   3.761   6.001   3.796
  251ARG     CZ 3878   3.707   5.982   3.989
  251ARG    NH1 3879   3.723   5.924   4.109
  251ARG   HH11 3880   3.806   5.870   4.131
  251ARG   HH12 3881   3.673   5.956   4.190
  251ARG    NH2 3882   3.605   6.054   3.971
  251ARG   HH21 3883   3.589   6.097   3.881
  251ARG   HH22 3884   3.535   6.056   4.043
  251ARG      C 3885   4.418   6.013   3.921
  251ARG      O 3886   4.512   6.002   3.842
  252VAL      N 3887   4.436   5.983   4.046
  252VAL      H 3888   4.351   5.973   4.100
  252VAL     CA 3889   4.553   5.906   4.101
  252VAL     HA 3890   4.618   5.869   4.022
  252VAL     CB 3891   4.644   5.999   4.183
  252VAL     HB 3892   4.729   5.937   4.212
  252VAL    CG1 3893   4.696   6.125   4.123
  252VAL   HG11 3894   4.715   6.112   4.016
  252VAL   HG12 3895   4.619   6.202   4.119
  252VAL   HG13 3896   4.781   6.154   4.185
  252VAL    CG2 3897   4.570   6.033   4.315
  252VAL   HG21 3898   4.637   6.102   4.367
  252VAL   HG22 3899   4.470   6.072   4.298
  252VAL   HG23 3900   4.563   5.939   4.370
  252VAL      C 3901   4.511   5.783   4.175
  252VAL      O 3902   4.393   5.777   4.219
  253THR      N 3903   4.598   5.687   4.193
  253THR      H 3904   4.695   5.696   4.166
  253THR     CA 3905   4.568   5.566   4.283
  253THR     HA 3906   4.465   5.532   4.268
  253THR     CB 3907   4.660   5.447   4.264
  253THR     HB 3908   4.642   5.380   4.349
  253THR    CG2 3909   4.631   5.376   4.131
  253THR   HG21 3910   4.712   5.307   4.106
  253THR   HG22 3911   4.525   5.349   4.131
  253THR   HG23 3912   4.637   5.449   4.050
  253THR    OG1 3913   4.797   5.479   4.263
  253THR    HG1 3914   4.846   5.419   4.321
  253THR      C 3915   4.582   5.603   4.429
  253THR      O 3916   4.679   5.664   4.468
  254GLU      N 3917   4.480   5.558   4.512
  254GLU      H 3918   4.402   5.503   4.477
  254GLU     CA 3919   4.474   5.583   4.653
  254GLU     HA 3920   4.571   5.624   4.679
  254GLU     CB 3921   4.362   5.687   4.682
  254GLU    HB2 3922   4.385   5.785   4.640
  254GLU    HB3 3923   4.269   5.659   4.633
  254GLU     CG 3924   4.335   5.717   4.826
  254GLU    HG2 3925   4.247   5.780   4.840
  254GLU    HG3 3926   4.319   5.625   4.883
  254GLU     CD 3927   4.451   5.794   4.898
  254GLU    OE1 3928   4.574   5.770   4.875
  254GLU    OE2 3929   4.430   5.866   5.000
  254GLU      C 3930   4.452   5.453   4.719
  254GLU      O 3931   4.338   5.411   4.719
  255PHE      N 3932   4.556   5.385   4.761
  255PHE      H 3933   4.652   5.407   4.738
  255PHE     CA 3934   4.543   5.246   4.817
  255PHE     HA 3935   4.472   5.186   4.760
  255PHE     CB 3936   4.675   5.170   4.797
  255PHE    HB2 3937   4.685   5.126   4.698
  255PHE    HB3 3938   4.752   5.247   4.806
  255PHE     CG 3939   4.703   5.067   4.902
  255PHE    CD1 3940   4.813   5.079   4.984
  255PHE    HD1 3941   4.881   5.162   4.986
  255PHE    CE1 3942   4.840   4.987   5.083
  255PHE    HE1 3943   4.916   4.992   5.160
  255PHE     CZ 3944   4.741   4.891   5.109
  255PHE     HZ 3945   4.754   4.833   5.199
  255PHE    CE2 3946   4.629   4.878   5.027
  255PHE    HE2 3947   4.554   4.806   5.057
  255PHE    CD2 3948   4.610   4.963   4.916
  255PHE    HD2 3949   4.516   4.961   4.862
  255PHE      C 3950   4.503   5.260   4.969
  255PHE      O 3951   4.427   5.173   5.020
  256LYS      N 3952   4.555   5.357   5.042
  256LYS      H 3953   4.609   5.426   4.992
  256LYS     CA 3954   4.549   5.370   5.191
  256LYS     HA 3955   4.594   5.278   5.229
  256LYS     CB 3956   4.643   5.485   5.236
  256LYS    HB2 3957   4.652   5.469   5.344
  256LYS    HB3 3958   4.740   5.464   5.191
  256LYS     CG 3959   4.593   5.622   5.207
  256LYS    HG2 3960   4.597   5.645   5.100
  256LYS    HG3 3961   4.490   5.626   5.242
  256LYS     CD 3962   4.679   5.721   5.275
  256LYS    HD2 3963   4.690   5.680   5.375
  256LYS    HD3 3964   4.783   5.728   5.244
  256LYS     CE 3965   4.620   5.858   5.289
  256LYS    HE2 3966   4.511   5.850   5.296
  256LYS    HE3 3967   4.668   5.909   5.373
  256LYS     NZ 3968   4.635   5.933   5.159
  256LYS    HZ1 3969   4.730   5.932   5.126
  256LYS    HZ2 3970   4.582   5.882   5.090
  256LYS    HZ3 3971   4.605   6.029   5.172
  256LYS      C 3972   4.408   5.373   5.248
  256LYS      O 3973   4.386   5.347   5.368
  257TYR      N 3974   4.312   5.410   5.164
  257TYR      H 3975   4.344   5.420   5.068
  257TYR     CA 3976   4.168   5.418   5.189
  257TYR     HA 3977   4.144   5.478   5.277
  257TYR     CB 3978   4.103   5.487   5.063
  257TYR    HB2 3979   4.128   5.592   5.074
  257TYR    HB3 3980   4.151   5.459   4.970
  257TYR     CG 3981   3.959   5.477   5.049
  257TYR    CD1 3982   3.903   5.377   4.962
  257TYR    HD1 3983   3.964   5.316   4.898
  257TYR    CE1 3984   3.762   5.360   4.955
  257TYR    HE1 3985   3.711   5.297   4.883
  257TYR     CZ 3986   3.682   5.439   5.037
  257TYR     OH 3987   3.550   5.420   5.042
  257TYR     HH 3988   3.507   5.372   4.971
  257TYR    CE2 3989   3.739   5.543   5.121
  257TYR    HE2 3990   3.676   5.609   5.178
  257TYR    CD2 3991   3.880   5.557   5.125
  257TYR    HD2 3992   3.930   5.620   5.197
  257TYR      C 3993   4.128   5.270   5.222
  257TYR      O 3994   4.099   5.235   5.338
  258GLY      N 3995   4.144   5.184   5.125
  258GLY      H 3996   4.147   5.213   5.028
  258GLY     CA 3997   4.133   5.034   5.140
  258GLY    HA2 3998   4.034   5.008   5.178
  258GLY    HA3 3999   4.155   4.993   5.042
  258GLY      C 4000   4.226   4.970   5.243
  258GLY      O 4001   4.179   4.880   5.315
  259ALA      N 4002   4.345   5.019   5.267
  259ALA      H 4003   4.385   5.091   5.207
  259ALA     CA 4004   4.433   4.980   5.382
  259ALA     HA 4005   4.454   4.874   5.367
  259ALA     CB 4006   4.570   5.050   5.371
  259ALA    HB1 4007   4.560   5.156   5.396
  259ALA    HB2 4008   4.642   5.012   5.443
  259ALA    HB3 4009   4.613   5.044   5.271
  259ALA      C 4010   4.376   5.015   5.528
  259ALA      O 4011   4.381   4.927   5.611
  260LYS      N 4012   4.320   5.132   5.555
  260LYS      H 4013   4.340   5.212   5.497
  260LYS     CA 4014   4.253   5.175   5.677
  260LYS     HA 4015   4.308   5.144   5.765
  260LYS     CB 4016   4.240   5.324   5.678
  260LYS    HB2 4017   4.343   5.359   5.674
  260LYS    HB3 4018   4.178   5.353   5.593
  260LYS     CG 4019   4.173   5.376   5.809
  260LYS    HG2 4020   4.181   5.485   5.806
  260LYS    HG3 4021   4.067   5.351   5.816
  260LYS     CD 4022   4.235   5.317   5.933
  260LYS    HD2 4023   4.184   5.223   5.956
  260LYS    HD3 4024   4.339   5.289   5.919
  260LYS     CE 4025   4.209   5.409   6.057
  260LYS    HE2 4026   4.256   5.506   6.037
  260LYS    HE3 4027   4.101   5.422   6.064
  260LYS     NZ 4028   4.254   5.348   6.181
  260LYS    HZ1 4029   4.227   5.413   6.254
  260LYS    HZ2 4030   4.204   5.263   6.203
  260LYS    HZ3 4031   4.353   5.325   6.179
  260LYS      C 4032   4.120   5.106   5.690
  260LYS      O 4033   4.087   5.060   5.798
  261LEU      N 4034   4.037   5.098   5.587
  261LEU      H 4035   4.057   5.151   5.503
  261LEU     CA 4036   3.919   5.015   5.588
  261LEU     HA 4037   3.846   5.051   5.660
  261LEU     CB 4038   3.854   5.015   5.443
  261LEU    HB2 4039   3.832   5.119   5.420
  261LEU    HB3 4040   3.930   4.971   5.378
  261LEU     CG 4041   3.727   4.931   5.420
  261LEU     HG 4042   3.740   4.828   5.454
  261LEU    CD1 4043   3.601   4.970   5.500
  261LEU   HD11 4044   3.584   5.076   5.484
  261LEU   HD12 4045   3.516   4.912   5.464
  261LEU   HD13 4046   3.622   4.937   5.602
  261LEU    CD2 4047   3.719   4.922   5.270
  261LEU   HD21 4048   3.705   5.021   5.226
  261LEU   HD22 4049   3.803   4.863   5.233
  261LEU   HD23 4050   3.626   4.873   5.244
  261LEU      C 4051   3.968   4.877   5.627
  261LEU      O 4052   3.915   4.811   5.721
  262GLY      N 4053   4.075   4.829   5.569
  262GLY      H 4054   4.113   4.882   5.492
  262GLY     CA 4055   4.141   4.700   5.601
  262GLY    HA2 4056   4.074   4.623   5.561
  262GLY    HA3 4057   4.236   4.696   5.548
  262GLY      C 4058   4.164   4.682   5.747
  262GLY      O 4059   4.138   4.574   5.802
  263THR      N 4060   4.213   4.778   5.824
  263THR      H 4061   4.225   4.869   5.781
  263THR     CA 4062   4.236   4.759   5.970
  263THR     HA 4063   4.274   4.657   5.975
  263THR     CB 4064   4.340   4.849   6.023
  263THR     HB 4065   4.353   4.833   6.130
  263THR    CG2 4066   4.474   4.802   5.954
  263THR   HG21 4067   4.482   4.801   5.845
  263THR   HG22 4068   4.548   4.869   5.996
  263THR   HG23 4069   4.502   4.707   5.999
  263THR    OG1 4070   4.321   4.982   5.989
  263THR    HG1 4071   4.271   5.021   6.061
  263THR      C 4072   4.105   4.762   6.052
  263THR      O 4073   4.097   4.681   6.147
  264VAL      N 4074   4.002   4.835   6.005
  264VAL      H 4075   4.021   4.895   5.927
  264VAL     CA 4076   3.870   4.828   6.059
  264VAL     HA 4077   3.875   4.847   6.167
  264VAL     CB 4078   3.785   4.939   5.994
  264VAL     HB 4079   3.778   4.924   5.886
  264VAL    CG1 4080   3.649   4.947   6.056
  264VAL   HG11 4081   3.589   4.858   6.040
  264VAL   HG12 4082   3.653   4.954   6.165
  264VAL   HG13 4083   3.594   5.030   6.011
  264VAL    CG2 4084   3.840   5.082   6.019
  264VAL   HG21 4085   3.948   5.075   6.034
  264VAL   HG22 4086   3.824   5.143   5.930
  264VAL   HG23 4087   3.797   5.132   6.106
  264VAL      C 4088   3.799   4.693   6.046
  264VAL      O 4089   3.724   4.662   6.137
  265ILE      N 4090   3.819   4.623   5.935
  265ILE      H 4091   3.872   4.672   5.864
  265ILE     CA 4092   3.756   4.493   5.908
  265ILE     HA 4093   3.656   4.491   5.951
  265ILE     CB 4094   3.731   4.488   5.754
  265ILE     HB 4095   3.829   4.480   5.706
  265ILE    CG2 4096   3.662   4.364   5.718
  265ILE   HG21 4097   3.565   4.368   5.767
  265ILE   HG22 4098   3.653   4.354   5.610
  265ILE   HG23 4099   3.721   4.281   5.755
  265ILE    CG1 4100   3.650   4.604   5.689
  265ILE   HG12 4101   3.691   4.704   5.698
  265ILE   HG13 4102   3.650   4.589   5.581
  265ILE    CD1 4103   3.502   4.613   5.735
  265ILE   HD11 4104   3.440   4.544   5.676
  265ILE   HD12 4105   3.489   4.602   5.842
  265ILE   HD13 4106   3.469   4.714   5.711
  265ILE      C 4107   3.850   4.380   5.961
  265ILE      O 4108   3.803   4.287   6.025
  266ARG      N 4109   3.986   4.387   5.953
  266ARG      H 4110   4.019   4.462   5.894
  266ARG     CA 4111   4.066   4.292   6.024
  266ARG     HA 4112   4.032   4.192   5.995
  266ARG     CB 4113   4.209   4.319   5.980
  266ARG    HB2 4114   4.210   4.305   5.872
  266ARG    HB3 4115   4.240   4.422   5.996
  266ARG     CG 4116   4.311   4.227   6.055
  266ARG    HG2 4117   4.318   4.260   6.159
  266ARG    HG3 4118   4.264   4.129   6.064
  266ARG     CD 4119   4.451   4.230   5.989
  266ARG    HD2 4120   4.462   4.330   5.945
  266ARG    HD3 4121   4.524   4.228   6.069
  266ARG     NE 4122   4.464   4.124   5.887
  266ARG     HE 4123   4.474   4.029   5.919
  266ARG     CZ 4124   4.421   4.128   5.764
  266ARG    NH1 4125   4.409   4.242   5.700
  266ARG   HH11 4126   4.410   4.330   5.749
  266ARG   HH12 4127   4.415   4.237   5.599
  266ARG    NH2 4128   4.411   4.016   5.701
  266ARG   HH21 4129   4.429   3.933   5.755
  266ARG   HH22 4130   4.376   4.013   5.607
  266ARG      C 4131   4.046   4.292   6.177
  266ARG      O 4132   4.085   4.189   6.238
  267LYS      N 4133   4.005   4.401   6.234
  267LYS      H 4134   3.965   4.467   6.168
  267LYS     CA 4135   4.005   4.438   6.383
  267LYS     HA 4136   3.983   4.543   6.397
  267LYS     CB 4137   3.893   4.360   6.457
  267LYS    HB2 4138   3.922   4.256   6.468
  267LYS    HB3 4139   3.890   4.403   6.557
  267LYS     CG 4140   3.749   4.386   6.398
  267LYS    HG2 4141   3.743   4.494   6.409
  267LYS    HG3 4142   3.743   4.359   6.292
  267LYS     CD 4143   3.641   4.307   6.471
  267LYS    HD2 4144   3.623   4.348   6.570
  267LYS    HD3 4145   3.556   4.324   6.406
  267LYS     CE 4146   3.663   4.158   6.468
  267LYS    HE2 4147   3.662   4.120   6.366
  267LYS    HE3 4148   3.762   4.137   6.509
  267LYS     NZ 4149   3.554   4.088   6.538
  267LYS    HZ1 4150   3.474   4.103   6.479
  267LYS    HZ2 4151   3.572   3.990   6.555
  267LYS    HZ3 4152   3.534   4.132   6.627
  267LYS      C 4153   4.143   4.431   6.444
  267LYS      O 4154   4.163   4.369   6.543
  268TRP      N 4155   4.245   4.485   6.371
  268TRP      H 4156   4.221   4.545   6.293
  268TRP     CA 4157   4.378   4.495   6.430
  268TRP     HA 4158   4.399   4.399   6.476
  268TRP     CB 4159   4.496   4.536   6.335
  268TRP    HB2 4160   4.489   4.463   6.254
  268TRP    HB3 4161   4.476   4.638   6.302
  268TRP     CG 4162   4.632   4.525   6.397
  268TRP    CD1 4163   4.687   4.414   6.444
  268TRP    HD1 4164   4.651   4.313   6.430
  268TRP    NE1 4165   4.806   4.445   6.510
  268TRP    HE1 4166   4.864   4.377   6.556
  268TRP    CE2 4167   4.837   4.579   6.495
  268TRP    CZ2 4168   4.947   4.660   6.537
  268TRP    HZ2 4169   5.031   4.617   6.588
  268TRP    CH2 4170   4.944   4.793   6.507
  268TRP    HH2 4171   5.028   4.859   6.524
  268TRP    CZ3 4172   4.828   4.848   6.454
  268TRP    HZ3 4173   4.826   4.955   6.448
  268TRP    CE3 4174   4.721   4.770   6.414
  268TRP    HE3 4175   4.635   4.811   6.363
  268TRP    CD2 4176   4.726   4.632   6.429
  268TRP      C 4177   4.375   4.599   6.544
  268TRP      O 4178   4.326   4.711   6.536
  269ASN      N 4179   4.444   4.560   6.649
  269ASN      H 4180   4.463   4.462   6.664
  269ASN     CA 4181   4.481   4.648   6.763
  269ASN     HA 4182   4.479   4.580   6.849
  269ASN     CB 4183   4.630   4.686   6.752
  269ASN    HB2 4184   4.689   4.597   6.729
  269ASN    HB3 4185   4.646   4.763   6.677
  269ASN     CG 4186   4.695   4.749   6.875
  269ASN    OD1 4187   4.650   4.739   6.990
  269ASN    ND2 4188   4.810   4.806   6.853
  269ASN   HD21 4189   4.846   4.863   6.929
  269ASN   HD22 4190   4.834   4.821   6.756
  269ASN      C 4191   4.388   4.766   6.800
  269ASN      O 4192   4.426   4.881   6.780
  270GLY      N 4193   4.265   4.742   6.854
  270GLY      H 4194   4.240   4.646   6.873
  270GLY     CA 4195   4.170   4.841   6.901
  270GLY    HA2 4196   4.121   4.789   6.983
  270GLY    HA3 4197   4.229   4.921   6.947
  270GLY      C 4198   4.060   4.886   6.805
  270GLY      O 4199   3.961   4.948   6.850
  271GLU      N 4200   4.065   4.848   6.678
  271GLU      H 4201   4.144   4.793   6.648
  271GLU     CA 4202   3.981   4.904   6.577
  271GLU     HA 4203   3.970   5.012   6.586
  271GLU     CB 4204   4.032   4.885   6.432
  271GLU    HB2 4205   4.049   4.780   6.409
  271GLU    HB3 4206   3.966   4.925   6.355
  271GLU     CG 4207   4.167   4.960   6.421
  271GLU    HG2 4208   4.192   5.018   6.509
  271GLU    HG3 4209   4.245   4.887   6.399
  271GLU     CD 4210   4.168   5.059   6.307
  271GLU    OE1 4211   4.264   5.063   6.223
  271GLU    OE2 4212   4.075   5.151   6.300
  271GLU      C 4213   3.838   4.834   6.579
  271GLU      O 4214   3.826   4.714   6.615
  272LYS      N 4215   3.731   4.898   6.529
  272LYS      H 4216   3.750   4.989   6.490
  272LYS     CA 4217   3.593   4.838   6.510
  272LYS     HA 4218   3.597   4.733   6.478
  272LYS     CB 4219   3.520   4.840   6.652
  272LYS    HB2 4220   3.417   4.811   6.633
  272LYS    HB3 4221   3.563   4.757   6.708
  272LYS     CG 4222   3.523   4.983   6.721
  272LYS    HG2 4223   3.622   5.017   6.751
  272LYS    HG3 4224   3.472   5.054   6.656
  272LYS     CD 4225   3.431   4.971   6.840
  272LYS    HD2 4226   3.330   4.949   6.805
  272LYS    HD3 4227   3.453   4.883   6.900
  272LYS     CE 4228   3.444   5.095   6.924
  272LYS    HE2 4229   3.545   5.087   6.964
  272LYS    HE3 4230   3.420   5.183   6.865
  272LYS     NZ 4231   3.340   5.084   7.036
  272LYS    HZ1 4232   3.362   4.996   7.080
  272LYS    HZ2 4233   3.334   5.158   7.104
  272LYS    HZ3 4234   3.248   5.074   6.995
  272LYS      C 4235   3.515   4.913   6.399
  272LYS      O 4236   3.554   5.025   6.364
  273MET      N 4237   3.411   4.847   6.348
  273MET      H 4238   3.378   4.764   6.395
  273MET     CA 4239   3.337   4.889   6.233
  273MET     HA 4240   3.408   4.933   6.164
  273MET     CB 4241   3.272   4.765   6.164
  273MET    HB2 4242   3.326   4.678   6.201
  273MET    HB3 4243   3.174   4.754   6.210
  273MET     CG 4244   3.248   4.784   6.012
  273MET    HG2 4245   3.176   4.864   5.997
  273MET    HG3 4246   3.347   4.812   5.975
  273MET     SD 4247   3.197   4.642   5.907
  273MET     CE 4248   3.126   4.736   5.773
  273MET    HE1 4249   3.208   4.780   5.714
  273MET    HE2 4250   3.072   4.674   5.702
  273MET    HE3 4251   3.060   4.807   5.824
  273MET      C 4252   3.236   5.002   6.255
  273MET      O 4253   3.199   5.057   6.152
  274SER      N 4254   3.195   5.027   6.382
  274SER      H 4255   3.238   4.969   6.452
  274SER     CA 4256   3.098   5.138   6.420
  274SER     HA 4257   3.003   5.125   6.368
  274SER     CB 4258   3.072   5.135   6.575
  274SER    HB2 4259   3.002   5.216   6.595
  274SER    HB3 4260   3.030   5.035   6.590
  274SER     OG 4261   3.190   5.151   6.657
  274SER     HG 4262   3.152   5.178   6.741
  274SER      C 4263   3.143   5.279   6.382
  274SER      O 4264   3.064   5.363   6.352
  275TYR      N 4265   3.274   5.302   6.387
  275TYR      H 4266   3.335   5.224   6.408
  275TYR     CA 4267   3.338   5.427   6.332
  275TYR     HA 4268   3.273   5.505   6.370
  275TYR     CB 4269   3.484   5.437   6.378
  275TYR    HB2 4270   3.550   5.359   6.341
  275TYR    HB3 4271   3.532   5.529   6.346
  275TYR     CG 4272   3.495   5.435   6.536
  275TYR    CD1 4273   3.415   5.520   6.612
  275TYR    HD1 4274   3.338   5.579   6.563
  275TYR    CE1 4275   3.420   5.518   6.750
  275TYR    HE1 4276   3.349   5.582   6.801
  275TYR     CZ 4277   3.502   5.430   6.819
  275TYR     OH 4278   3.495   5.419   6.958
  275TYR     HH 4279   3.462   5.497   7.004
  275TYR    CE2 4280   3.588   5.352   6.741
  275TYR    HE2 4281   3.642   5.279   6.800
  275TYR    CD2 4282   3.586   5.346   6.599
  275TYR    HD2 4283   3.648   5.279   6.541
  275TYR      C 4284   3.325   5.442   6.178
  275TYR      O 4285   3.376   5.546   6.139
  276LEU      N 4286   3.279   5.351   6.092
  276LEU      H 4287   3.249   5.265   6.135
  276LEU     CA 4288   3.258   5.380   5.947
  276LEU     HA 4289   3.336   5.442   5.903
  276LEU     CB 4290   3.260   5.255   5.859
  276LEU    HB2 4291   3.176   5.190   5.882
  276LEU    HB3 4292   3.256   5.292   5.757
  276LEU     CG 4293   3.386   5.158   5.875
  276LEU     HG 4294   3.390   5.132   5.981
  276LEU    CD1 4295   3.363   5.033   5.791
  276LEU   HD11 4296   3.260   5.000   5.808
  276LEU   HD12 4297   3.379   5.054   5.686
  276LEU   HD13 4298   3.440   4.958   5.809
  276LEU    CD2 4299   3.515   5.218   5.836
  276LEU   HD21 4300   3.545   5.283   5.919
  276LEU   HD22 4301   3.598   5.149   5.827
  276LEU   HD23 4302   3.502   5.276   5.745
  276LEU      C 4303   3.131   5.468   5.921
  276LEU      O 4304   3.077   5.469   5.807
  277LYS      N 4305   3.077   5.536   6.018
  277LYS      H 4306   3.129   5.528   6.104
  277LYS     CA 4307   2.949   5.610   6.014
  277LYS     HA 4308   2.870   5.542   5.980
  277LYS     CB 4309   2.906   5.675   6.152
  277LYS    HB2 4310   2.915   5.594   6.224
  277LYS    HB3 4311   2.983   5.745   6.183
  277LYS     CG 4312   2.780   5.752   6.150
  277LYS    HG2 4313   2.794   5.854   6.114
  277LYS    HG3 4314   2.704   5.701   6.091
  277LYS     CD 4315   2.730   5.778   6.298
  277LYS    HD2 4316   2.707   5.677   6.334
  277LYS    HD3 4317   2.807   5.831   6.354
  277LYS     CE 4318   2.600   5.859   6.297
  277LYS    HE2 4319   2.621   5.963   6.276
  277LYS    HE3 4320   2.544   5.825   6.210
  277LYS     NZ 4321   2.526   5.845   6.428
  277LYS    HZ1 4322   2.436   5.891   6.427
  277LYS    HZ2 4323   2.508   5.748   6.449
  277LYS    HZ3 4324   2.579   5.884   6.505
  277LYS      C 4325   2.953   5.718   5.907
  277LYS      O 4326   2.860   5.722   5.818
  278ASN      N 4327   3.051   5.806   5.906
  278ASN      H 4328   3.120   5.800   5.980
  278ASN     CA 4329   3.069   5.896   5.792
  278ASN     HA 4330   3.001   5.878   5.708
  278ASN     CB 4331   3.032   6.038   5.836
  278ASN    HB2 4332   2.931   6.025   5.875
  278ASN    HB3 4333   3.101   6.071   5.914
  278ASN     CG 4334   3.033   6.138   5.718
  278ASN    OD1 4335   3.022   6.108   5.601
  278ASN    ND2 4336   3.032   6.262   5.755
  278ASN   HD21 4337   3.028   6.337   5.687
  278ASN   HD22 4338   3.053   6.283   5.851
  278ASN      C 4339   3.208   5.872   5.730
  278ASN      O 4340   3.312   5.918   5.779
  279TRP      N 4341   3.211   5.773   5.639
  279TRP      H 4342   3.122   5.728   5.619
  279TRP     CA 4343   3.337   5.711   5.597
  279TRP     HA 4344   3.414   5.735   5.670
  279TRP     CB 4345   3.321   5.566   5.567
  279TRP    HB2 4346   3.302   5.514   5.661
  279TRP    HB3 4347   3.233   5.557   5.503
  279TRP     CG 4348   3.434   5.500   5.492
  279TRP    CD1 4349   3.421   5.456   5.368
  279TRP    HD1 4350   3.328   5.464   5.314
  279TRP    NE1 4351   3.538   5.398   5.328
  279TRP    HE1 4352   3.550   5.342   5.246
  279TRP    CE2 4353   3.635   5.418   5.428
  279TRP    CZ2 4354   3.771   5.385   5.430
  279TRP    HZ2 4355   3.806   5.329   5.344
  279TRP    CH2 4356   3.850   5.424   5.539
  279TRP    HH2 4357   3.951   5.388   5.546
  279TRP    CZ3 4358   3.792   5.489   5.651
  279TRP    HZ3 4359   3.844   5.507   5.744
  279TRP    CE3 4360   3.653   5.519   5.650
  279TRP    HE3 4361   3.612   5.569   5.736
  279TRP    CD2 4362   3.571   5.484   5.537
  279TRP      C 4363   3.384   5.788   5.466
  279TRP      O 4364   3.300   5.857   5.400
  280GLY      N 4365   3.514   5.781   5.435
  280GLY      H 4366   3.571   5.710   5.479
  280GLY     CA 4367   3.587   5.843   5.318
  280GLY    HA2 4368   3.688   5.802   5.308
  280GLY    HA3 4369   3.532   5.825   5.226
  280GLY      C 4370   3.606   5.996   5.331
  280GLY      O 4371   3.711   6.049   5.296
  281GLU      N 4372   3.506   6.065   5.385
  281GLU      H 4373   3.431   6.015   5.431
  281GLU     CA 4374   3.486   6.207   5.375
  281GLU     HA 4375   3.552   6.243   5.295
  281GLU     CB 4376   3.347   6.235   5.323
  281GLU    HB2 4377   3.323   6.177   5.233
  281GLU    HB3 4378   3.266   6.199   5.387
  281GLU     CG 4379   3.327   6.387   5.296
  281GLU    HG2 4380   3.322   6.432   5.395
  281GLU    HG3 4381   3.410   6.427   5.238
  281GLU     CD 4382   3.198   6.411   5.212
  281GLU    OE1 4383   3.088   6.432   5.277
  281GLU    OE2 4384   3.212   6.383   5.090
  281GLU      C 4385   3.506   6.286   5.511
  281GLU      O 4386   3.428   6.261   5.604
  282GLY      N 4387   3.612   6.367   5.519
  282GLY      H 4388   3.660   6.396   5.435
  282GLY     CA 4389   3.655   6.427   5.645
  282GLY    HA2 4390   3.682   6.531   5.627
  282GLY    HA3 4391   3.571   6.426   5.715
  282GLY      C 4392   3.766   6.355   5.710
  282GLY      O 4393   3.773   6.358   5.831
  283TRP      N 4394   3.857   6.286   5.636
  283TRP      H 4395   3.848   6.277   5.536
  283TRP     CA 4396   3.968   6.189   5.675
  283TRP     HA 4397   3.981   6.194   5.783
  283TRP     CB 4398   3.937   6.039   5.647
  283TRP    HB2 4399   3.945   6.032   5.539
  283TRP    HB3 4400   4.018   5.977   5.686
  283TRP     CG 4401   3.806   5.978   5.705
  283TRP    CD1 4402   3.674   6.015   5.674
  283TRP    HD1 4403   3.651   6.090   5.601
  283TRP    NE1 4404   3.587   5.937   5.750
  283TRP    HE1 4405   3.490   5.965   5.752
  283TRP    CE2 4406   3.655   5.847   5.829
  283TRP    CZ2 4407   3.605   5.764   5.933
  283TRP    HZ2 4408   3.499   5.765   5.954
  283TRP    CH2 4409   3.703   5.687   5.997
  283TRP    HH2 4410   3.668   5.618   6.072
  283TRP    CZ3 4411   3.838   5.687   5.960
  283TRP    HZ3 4412   3.910   5.621   6.006
  283TRP    CE3 4413   3.881   5.774   5.857
  283TRP    HE3 4414   3.986   5.785   5.833
  283TRP    CD2 4415   3.792   5.864   5.794
  283TRP      C 4416   4.104   6.228   5.614
  283TRP      O 4417   4.213   6.192   5.664
  284GLY      N 4418   4.110   6.310   5.508
  284GLY      H 4419   4.024   6.333   5.460
  284GLY     CA 4420   4.238   6.365   5.449
  284GLY    HA2 4421   4.215   6.460   5.400
  284GLY    HA3 4422   4.316   6.385   5.523
  284GLY      C 4423   4.296   6.278   5.335
  284GLY      O 4424   4.396   6.317   5.275
  285PHE      N 4425   4.220   6.173   5.295
  285PHE      H 4426   4.137   6.156   5.351
  285PHE     CA 4427   4.249   6.093   5.176
  285PHE     HA 4428   4.349   6.051   5.185
  285PHE     CB 4429   4.151   5.976   5.148
  285PHE    HB2 4430   4.049   6.013   5.134
  285PHE    HB3 4431   4.171   5.925   5.053
  285PHE     CG 4432   4.144   5.870   5.255
  285PHE    CD1 4433   4.249   5.779   5.279
  285PHE    HD1 4434   4.340   5.788   5.223
  285PHE    CE1 4435   4.239   5.682   5.383
  285PHE    HE1 4436   4.316   5.609   5.406
  285PHE     CZ 4437   4.118   5.678   5.458
  285PHE     HZ 4438   4.105   5.604   5.537
  285PHE    CE2 4439   4.006   5.757   5.430
  285PHE    HE2 4440   3.916   5.750   5.489
  285PHE    CD2 4441   4.029   5.859   5.336
  285PHE    HD2 4442   3.949   5.928   5.315
  285PHE      C 4443   4.244   6.181   5.049
  285PHE      O 4444   4.176   6.274   5.045
  286VAL      N 4445   4.314   6.137   4.944
  286VAL      H 4446   4.356   6.046   4.960
  286VAL     CA 4447   4.286   6.182   4.800
  286VAL     HA 4448   4.347   6.271   4.789
  286VAL     CB 4449   4.339   6.073   4.702
  286VAL     HB 4450   4.295   5.976   4.721
  286VAL    CG1 4451   4.303   6.105   4.558
  286VAL   HG11 4452   4.329   6.025   4.489
  286VAL   HG12 4453   4.194   6.106   4.546
  286VAL   HG13 4454   4.337   6.206   4.535
  286VAL    CG2 4455   4.497   6.061   4.704
  286VAL   HG21 4456   4.547   6.155   4.681
  286VAL   HG22 4457   4.536   6.043   4.804
  286VAL   HG23 4458   4.537   5.981   4.643
  286VAL      C 4459   4.132   6.203   4.787
  286VAL      O 4460   4.045   6.120   4.827
  287PRO      N 4461   4.090   6.322   4.736
  287PRO     CD 4462   4.173   6.438   4.716
  287PRO    HD2 4463   4.217   6.435   4.617
  287PRO    HD3 4464   4.246   6.448   4.797
  287PRO     CG 4465   4.080   6.560   4.724
  287PRO    HG2 4466   4.128   6.637   4.664
  287PRO    HG3 4467   4.074   6.581   4.831
  287PRO     CB 4468   3.950   6.504   4.669
  287PRO    HB2 4469   3.956   6.499   4.560
  287PRO    HB3 4470   3.858   6.555   4.699
  287PRO     CA 4471   3.952   6.361   4.720
  287PRO     HA 4472   3.907   6.365   4.820
  287PRO      C 4473   3.878   6.259   4.623
  287PRO      O 4474   3.933   6.200   4.533
  288SER      N 4475   3.743   6.245   4.637
  288SER      H 4476   3.700   6.293   4.715
  288SER     CA 4477   3.655   6.149   4.575
  288SER     HA 4478   3.686   6.050   4.608
  288SER     CB 4479   3.511   6.177   4.615
  288SER    HB2 4480   3.486   6.199   4.719
  288SER    HB3 4481   3.483   6.253   4.542
  288SER     OG 4482   3.442   6.054   4.591
  288SER     HG 4483   3.356   6.075   4.628
  288SER      C 4484   3.663   6.161   4.421
  288SER      O 4485   3.672   6.056   4.354
  289ASP      N 4486   3.654   6.286   4.368
  289ASP      H 4487   3.645   6.370   4.424
  289ASP     CA 4488   3.666   6.310   4.229
  289ASP     HA 4489   3.596   6.238   4.186
  289ASP     CB 4490   3.601   6.446   4.197
  289ASP    HB2 4491   3.519   6.461   4.267
  289ASP    HB3 4492   3.669   6.531   4.206
  289ASP     CG 4493   3.556   6.448   4.051
  289ASP    OD1 4494   3.633   6.492   3.964
  289ASP    OD2 4495   3.441   6.404   4.021
  289ASP      C 4496   3.808   6.280   4.167
  289ASP      O 4497   3.823   6.290   4.044
  290ARG      N 4498   3.912   6.257   4.247
  290ARG      H 4499   3.895   6.248   4.347
  290ARG     CA 4500   4.044   6.232   4.205
  290ARG     HA 4501   4.057   6.231   4.097
  290ARG     CB 4502   4.141   6.333   4.266
  290ARG    HB2 4503   4.152   6.313   4.373
  290ARG    HB3 4504   4.240   6.304   4.231
  290ARG     CG 4505   4.122   6.483   4.239
  290ARG    HG2 4506   4.029   6.528   4.274
  290ARG    HG3 4507   4.203   6.529   4.295
  290ARG     CD 4508   4.145   6.526   4.100
  290ARG    HD2 4509   4.163   6.633   4.100
  290ARG    HD3 4510   4.238   6.475   4.077
  290ARG     NE 4511   4.041   6.477   4.012
  290ARG     HE 4512   3.961   6.436   4.058
  290ARG     CZ 4513   4.017   6.510   3.889
  290ARG    NH1 4514   4.107   6.560   3.810
  290ARG   HH11 4515   4.200   6.584   3.840
  290ARG   HH12 4516   4.062   6.606   3.732
  290ARG    NH2 4517   3.905   6.481   3.831
  290ARG   HH21 4518   3.816   6.480   3.878
  290ARG   HH22 4519   3.901   6.490   3.730
  290ARG      C 4520   4.090   6.089   4.239
  290ARG      O 4521   4.188   6.042   4.181
  291ALA      N 4522   4.023   6.018   4.333
  291ALA      H 4523   3.948   6.055   4.390
  291ALA     CA 4524   4.065   5.888   4.377
  291ALA     HA 4525   4.174   5.885   4.381
  291ALA     CB 4526   3.996   5.868   4.515
  291ALA    HB1 4527   4.050   5.794   4.574
  291ALA    HB2 4528   3.990   5.965   4.564
  291ALA    HB3 4529   3.897   5.826   4.496
  291ALA      C 4530   4.025   5.775   4.280
  291ALA      O 4531   3.915   5.759   4.230
  292LEU      N 4532   4.117   5.685   4.244
  292LEU      H 4533   4.212   5.701   4.274
  292LEU     CA 4534   4.094   5.551   4.191
  292LEU     HA 4535   3.994   5.538   4.149
  292LEU     CB 4536   4.197   5.524   4.078
  292LEU    HB2 4537   4.201   5.611   4.012
  292LEU    HB3 4538   4.298   5.520   4.120
  292LEU     CG 4539   4.166   5.401   3.995
  292LEU     HG 4540   4.249   5.392   3.926
  292LEU    CD1 4541   4.186   5.266   4.074
  292LEU   HD11 4542   4.197   5.192   3.994
  292LEU   HD12 4543   4.284   5.273   4.121
  292LEU   HD13 4544   4.108   5.228   4.139
  292LEU    CD2 4545   4.034   5.406   3.918
  292LEU   HD21 4546   4.034   5.491   3.850
  292LEU   HD22 4547   4.026   5.319   3.852
  292LEU   HD23 4548   3.952   5.407   3.990
  292LEU      C 4549   4.117   5.466   4.312
  292LEU      O 4550   4.224   5.470   4.368
  293VAL      N 4551   4.017   5.396   4.361
  293VAL      H 4552   3.934   5.383   4.306
  293VAL     CA 4553   4.032   5.319   4.482
  293VAL     HA 4554   4.129   5.332   4.530
  293VAL     CB 4555   3.938   5.382   4.591
  293VAL     HB 4556   3.924   5.307   4.669
  293VAL    CG1 4557   3.992   5.508   4.669
  293VAL   HG11 4558   4.072   5.546   4.605
  293VAL   HG12 4559   3.914   5.583   4.679
  293VAL   HG13 4560   4.038   5.473   4.761
  293VAL    CG2 4561   3.797   5.415   4.531
  293VAL   HG21 4562   3.802   5.484   4.446
  293VAL   HG22 4563   3.752   5.321   4.499
  293VAL   HG23 4564   3.735   5.464   4.606
  293VAL      C 4565   4.005   5.170   4.471
  293VAL      O 4566   3.932   5.120   4.385
  294PHE      N 4567   4.078   5.097   4.552
  294PHE      H 4568   4.125   5.142   4.629
  294PHE     CA 4569   4.085   4.948   4.558
  294PHE     HA 4570   3.987   4.903   4.545
  294PHE     CB 4571   4.179   4.897   4.443
  294PHE    HB2 4572   4.179   4.789   4.456
  294PHE    HB3 4573   4.129   4.906   4.347
  294PHE     CG 4574   4.309   4.966   4.428
  294PHE    CD1 4575   4.417   4.921   4.503
  294PHE    HD1 4576   4.413   4.832   4.564
  294PHE    CE1 4577   4.540   4.994   4.497
  294PHE    HE1 4578   4.624   4.950   4.550
  294PHE     CZ 4579   4.553   5.111   4.417
  294PHE     HZ 4580   4.650   5.155   4.405
  294PHE    CE2 4581   4.442   5.158   4.348
  294PHE    HE2 4582   4.442   5.249   4.290
  294PHE    CD2 4583   4.319   5.084   4.359
  294PHE    HD2 4584   4.235   5.124   4.304
  294PHE      C 4585   4.138   4.910   4.697
  294PHE      O 4586   4.233   4.968   4.752
  295VAL      N 4587   4.082   4.793   4.745
  295VAL      H 4588   4.029   4.743   4.675
  295VAL     CA 4589   4.128   4.727   4.867
  295VAL     HA 4590   4.160   4.801   4.940
  295VAL     CB 4591   4.007   4.643   4.936
  295VAL     HB 4592   3.947   4.607   4.852
  295VAL    CG1 4593   4.052   4.526   5.031
  295VAL   HG11 4594   4.125   4.466   4.976
  295VAL   HG12 4595   4.120   4.568   5.105
  295VAL   HG13 4596   3.963   4.478   5.070
  295VAL    CG2 4597   3.916   4.738   5.009
  295VAL   HG21 4598   3.854   4.798   4.942
  295VAL   HG22 4599   3.852   4.685   5.080
  295VAL   HG23 4600   3.974   4.805   5.073
  295VAL      C 4601   4.249   4.639   4.845
  295VAL      O 4602   4.342   4.637   4.927
  296ASP      N 4603   4.255   4.575   4.730
  296ASP      H 4604   4.166   4.562   4.684
  296ASP     CA 4605   4.365   4.485   4.690
  296ASP     HA 4606   4.443   4.490   4.765
  296ASP     CB 4607   4.311   4.339   4.700
  296ASP    HB2 4608   4.388   4.263   4.686
  296ASP    HB3 4609   4.268   4.322   4.799
  296ASP     CG 4610   4.202   4.309   4.590
  296ASP    OD1 4611   4.130   4.406   4.554
  296ASP    OD2 4612   4.188   4.188   4.547
  296ASP      C 4613   4.429   4.528   4.560
  296ASP      O 4614   4.373   4.614   4.488
  297ASN      N 4615   4.551   4.479   4.531
  297ASN      H 4616   4.592   4.409   4.590
  297ASN     CA 4617   4.621   4.486   4.395
  297ASN     HA 4618   4.548   4.498   4.315
  297ASN     CB 4619   4.704   4.625   4.396
  297ASN    HB2 4620   4.637   4.709   4.412
  297ASN    HB3 4621   4.777   4.618   4.477
  297ASN     CG 4622   4.774   4.662   4.266
  297ASN    OD1 4623   4.723   4.638   4.156
  297ASN    ND2 4624   4.890   4.715   4.273
  297ASN   HD21 4625   4.936   4.736   4.187
  297ASN   HD22 4626   4.919   4.747   4.365
  297ASN      C 4627   4.708   4.363   4.377
  297ASN      O 4628   4.743   4.305   4.480
  298HIE      N 4629   4.742   4.328   4.256
  298HIE      H 4630   4.717   4.384   4.176
  298HIE     CA 4631   4.835   4.215   4.224
  298HIE     HA 4632   4.792   4.117   4.247
  298HIE     CB 4633   4.868   4.211   4.074
  298HIE    HB2 4634   4.922   4.118   4.053
  298HIE    HB3 4635   4.779   4.213   4.011
  298HIE     CG 4636   4.952   4.329   4.022
  298HIE    ND1 4637   4.914   4.435   3.935
  298HIE    CE1 4638   5.023   4.516   3.924
  298HIE    HE1 4639   5.026   4.608   3.868
  298HIE    NE2 4640   5.130   4.463   3.987
  298HIE    HE2 4641   5.214   4.512   4.011
  298HIE    CD2 4642   5.087   4.351   4.052
  298HIE    HD2 4643   5.146   4.290   4.120
  298HIE      C 4644   4.965   4.212   4.306
  298HIE      O 4645   5.023   4.101   4.326
  299ASP      N 4646   5.019   4.331   4.348
  299ASP      H 4647   4.970   4.412   4.314
  299ASP     CA 4648   5.140   4.340   4.428
  299ASP     HA 4649   5.213   4.273   4.384
  299ASP     CB 4650   5.171   4.489   4.420
  299ASP    HB2 4651   5.178   4.526   4.318
  299ASP    HB3 4652   5.080   4.543   4.448
  299ASP     CG 4653   5.293   4.532   4.507
  299ASP    OD1 4654   5.399   4.464   4.489
  299ASP    OD2 4655   5.291   4.631   4.586
  299ASP      C 4656   5.107   4.289   4.571
  299ASP      O 4657   5.203   4.266   4.645
  300ASN      N 4658   4.982   4.301   4.619
  300ASN      H 4659   4.917   4.345   4.556
  300ASN     CA 4660   4.950   4.287   4.762
  300ASN     HA 4661   5.026   4.334   4.826
  300ASN     CB 4662   4.822   4.364   4.794
  300ASN    HB2 4663   4.745   4.333   4.724
  300ASN    HB3 4664   4.779   4.338   4.891
  300ASN     CG 4665   4.844   4.515   4.795
  300ASN    OD1 4666   4.907   4.577   4.706
  300ASN    ND2 4667   4.802   4.585   4.899
  300ASN   HD21 4668   4.834   4.677   4.924
  300ASN   HD22 4669   4.725   4.544   4.950
  300ASN      C 4670   4.942   4.145   4.822
  300ASN      O 4671   4.961   4.119   4.946
  301GLN      N 4672   4.912   4.047   4.735
  301GLN      H 4673   4.904   4.080   4.639
  301GLN     CA 4674   4.897   3.911   4.767
  301GLN     HA 4675   4.843   3.905   4.861
  301GLN     CB 4676   4.814   3.841   4.658
  301GLN    HB2 4677   4.810   3.734   4.679
  301GLN    HB3 4678   4.719   3.894   4.659
  301GLN     CG 4679   4.883   3.848   4.518
  301GLN    HG2 4680   4.918   3.950   4.500
  301GLN    HG3 4681   4.960   3.772   4.519
  301GLN     CD 4682   4.780   3.823   4.405
  301GLN    OE1 4683   4.788   3.729   4.327
  301GLN    NE2 4684   4.686   3.917   4.384
  301GLN   HE21 4685   4.622   3.873   4.320
  301GLN   HE22 4686   4.660   3.988   4.451
  301GLN      C 4687   5.034   3.838   4.790
  301GLN      O 4688   5.034   3.724   4.838
  302ARG      N 4689   5.153   3.899   4.767
  302ARG      H 4690   5.146   3.999   4.770
  302ARG     CA 4691   5.286   3.842   4.745
  302ARG     HA 4692   5.302   3.757   4.811
  302ARG     CB 4693   5.308   3.806   4.593
  302ARG    HB2 4694   5.415   3.805   4.568
  302ARG    HB3 4695   5.266   3.709   4.566
  302ARG     CG 4696   5.260   3.910   4.495
  302ARG    HG2 4697   5.151   3.914   4.502
  302ARG    HG3 4698   5.296   4.007   4.527
  302ARG     CD 4699   5.306   3.889   4.348
  302ARG    HD2 4700   5.266   3.970   4.288
  302ARG    HD3 4701   5.415   3.894   4.347
  302ARG     NE 4702   5.265   3.764   4.297
  302ARG     HE 4703   5.334   3.691   4.294
  302ARG     CZ 4704   5.151   3.741   4.240
  302ARG    NH1 4705   5.046   3.822   4.226
  302ARG   HH11 4706   5.045   3.921   4.243
  302ARG   HH12 4707   4.963   3.775   4.193
  302ARG    NH2 4708   5.149   3.630   4.186
  302ARG   HH21 4709   5.231   3.576   4.162
  302ARG   HH22 4710   5.060   3.587   4.162
  302ARG      C 4711   5.395   3.941   4.788
  302ARG      O 4712   5.393   4.062   4.762
  303GLY      N 4713   5.510   3.888   4.831
  303GLY      H 4714   5.512   3.787   4.840
  303GLY     CA 4715   5.630   3.961   4.863
  303GLY    HA2 4716   5.705   3.883   4.871
  303GLY    HA3 4717   5.661   4.024   4.780
  303GLY      C 4718   5.620   4.058   4.978
  303GLY      O 4719   5.554   4.020   5.073
  304HIE      N 4720   5.711   4.159   4.990
  304HIE      H 4721   5.773   4.162   4.910
  304HIE     CA 4722   5.736   4.234   5.115
  304HIE     HA 4723   5.769   4.158   5.185
  304HIE     CB 4724   5.840   4.349   5.100
  304HIE    HB2 4725   5.936   4.312   5.065
  304HIE    HB3 4726   5.792   4.427   5.041
  304HIE     CG 4727   5.872   4.422   5.229
  304HIE    ND1 4728   5.957   4.378   5.332
  304HIE    CE1 4729   5.963   4.473   5.429
  304HIE    HE1 4730   6.030   4.465   5.514
  304HIE    NE2 4731   5.890   4.581   5.383
  304HIE    HE2 4732   5.875   4.667   5.433
  304HIE    CD2 4733   5.817   4.541   5.270
  304HIE    HD2 4734   5.746   4.607   5.223
  304HIE      C 4735   5.609   4.307   5.170
  304HIE      O 4736   5.542   4.379   5.100
  305GLY      N 4737   5.577   4.289   5.299
  305GLY      H 4738   5.635   4.226   5.351
  305GLY     CA 4739   5.456   4.338   5.368
  305GLY    HA2 4740   5.480   4.320   5.472
  305GLY    HA3 4741   5.442   4.446   5.356
  305GLY      C 4742   5.324   4.264   5.334
  305GLY      O 4743   5.222   4.288   5.409
  306ALA      N 4744   5.327   4.165   5.250
  306ALA      H 4745   5.406   4.151   5.187
  306ALA     CA 4746   5.224   4.058   5.252
  306ALA     HA 4747   5.131   4.107   5.225
  306ALA     CB 4748   5.264   3.945   5.154
  306ALA    HB1 4749   5.354   3.896   5.191
  306ALA    HB2 4750   5.189   3.868   5.138
  306ALA    HB3 4751   5.287   3.997   5.061
  306ALA      C 4752   5.206   3.990   5.385
  306ALA      O 4753   5.307   3.965   5.455
  307GLY      N 4754   5.089   3.966   5.442
  307GLY      H 4755   5.011   3.971   5.378
  307GLY     CA 4756   5.064   3.916   5.583
  307GLY    HA2 4757   4.965   3.872   5.570
  307GLY    HA3 4758   5.145   3.849   5.609
  307GLY      C 4759   5.046   4.025   5.688
  307GLY      O 4760   5.000   3.986   5.797
  308GLY      N 4761   5.091   4.153   5.668
  308GLY      H 4762   5.128   4.172   5.576
  308GLY     CA 4763   5.077   4.265   5.759
  308GLY    HA2 4764   5.104   4.225   5.857
  308GLY    HA3 4765   5.147   4.344   5.734
  308GLY      C 4766   4.929   4.312   5.752
  308GLY      O 4767   4.858   4.297   5.654
  309ALA      N 4768   4.880   4.367   5.866
  309ALA      H 4769   4.952   4.371   5.936
  309ALA     CA 4770   4.743   4.402   5.902
  309ALA     HA 4771   4.681   4.313   5.886
  309ALA     CB 4772   4.740   4.456   6.047
  309ALA    HB1 4773   4.770   4.373   6.110
  309ALA    HB2 4774   4.798   4.547   6.056
  309ALA    HB3 4775   4.633   4.475   6.062
  309ALA      C 4776   4.666   4.496   5.806
  309ALA      O 4777   4.544   4.486   5.785
  310SER      N 4778   4.740   4.576   5.733
  310SER      H 4779   4.839   4.575   5.753
  310SER     CA 4780   4.696   4.665   5.622
  310SER     HA 4781   4.605   4.715   5.653
  310SER     CB 4782   4.802   4.767   5.590
  310SER    HB2 4783   4.768   4.847   5.524
  310SER    HB3 4784   4.834   4.816   5.682
  310SER     OG 4785   4.909   4.710   5.522
  310SER     HG 4786   4.953   4.656   5.589
  310SER      C 4787   4.661   4.591   5.491
  310SER      O 4788   4.591   4.648   5.413
  311ILE      N 4789   4.690   4.463   5.474
  311ILE      H 4790   4.750   4.429   5.547
  311ILE     CA 4791   4.660   4.388   5.350
  311ILE     HA 4792   4.636   4.457   5.269
  311ILE     CB 4793   4.784   4.302   5.314
  311ILE     HB 4794   4.812   4.242   5.401
  311ILE    CG2 4795   4.765   4.206   5.195
  311ILE   HG21 4796   4.864   4.165   5.174
  311ILE   HG22 4797   4.712   4.116   5.227
  311ILE   HG23 4798   4.725   4.264   5.112
  311ILE    CG1 4799   4.905   4.394   5.293
  311ILE   HG12 4800   4.931   4.451   5.383
  311ILE   HG13 4801   4.988   4.325   5.289
  311ILE    CD1 4802   4.897   4.495   5.172
  311ILE   HD11 4803   4.980   4.565   5.159
  311ILE   HD12 4804   4.897   4.435   5.080
  311ILE   HD13 4805   4.810   4.560   5.179
  311ILE      C 4806   4.531   4.301   5.372
  311ILE      O 4807   4.525   4.212   5.455
  312LEU      N 4808   4.439   4.316   5.279
  312LEU      H 4809   4.442   4.388   5.208
  312LEU     CA 4810   4.330   4.221   5.254
  312LEU     HA 4811   4.344   4.128   5.309
  312LEU     CB 4812   4.193   4.293   5.298
  312LEU    HB2 4813   4.185   4.395   5.259
  312LEU    HB3 4814   4.120   4.245   5.234
  312LEU     CG 4815   4.157   4.284   5.449
  312LEU     HG 4816   4.226   4.333   5.517
  312LEU    CD1 4817   4.018   4.355   5.466
  312LEU   HD11 4818   4.003   4.358   5.574
  312LEU   HD12 4819   4.031   4.458   5.435
  312LEU   HD13 4820   3.938   4.323   5.399
  312LEU    CD2 4821   4.117   4.140   5.482
  312LEU   HD21 4822   4.049   4.094   5.411
  312LEU   HD22 4823   4.214   4.090   5.474
  312LEU   HD23 4824   4.075   4.141   5.583
  312LEU      C 4825   4.335   4.183   5.101
  312LEU      O 4826   4.363   4.272   5.012
  313THR      N 4827   4.318   4.051   5.074
  313THR      H 4828   4.277   4.001   5.152
  313THR     CA 4829   4.333   3.986   4.938
  313THR     HA 4830   4.285   4.043   4.858
  313THR     CB 4831   4.485   3.952   4.903
  313THR     HB 4832   4.487   3.938   4.795
  313THR    CG2 4833   4.587   4.059   4.949
  313THR   HG21 4834   4.564   4.153   4.899
  313THR   HG22 4835   4.582   4.064   5.058
  313THR   HG23 4836   4.691   4.040   4.925
  313THR    OG1 4837   4.531   3.833   4.955
  313THR    HG1 4838   4.556   3.857   5.044
  313THR      C 4839   4.266   3.844   4.941
  313THR      O 4840   4.217   3.798   5.045
  314PHE      N 4841   4.271   3.772   4.831
  314PHE      H 4842   4.311   3.810   4.746
  314PHE     CA 4843   4.208   3.636   4.826
  314PHE     HA 4844   4.102   3.647   4.848
  314PHE     CB 4845   4.210   3.586   4.683
  314PHE    HB2 4846   4.139   3.504   4.677
  314PHE    HB3 4847   4.175   3.667   4.620
  314PHE     CG 4848   4.341   3.530   4.629
  314PHE    CD1 4849   4.373   3.396   4.667
  314PHE    HD1 4850   4.304   3.336   4.724
  314PHE    CE1 4851   4.492   3.338   4.621
  314PHE    HE1 4852   4.509   3.236   4.652
  314PHE     CZ 4853   4.570   3.403   4.519
  314PHE     HZ 4854   4.662   3.358   4.484
  314PHE    CE2 4855   4.538   3.534   4.490
  314PHE    HE2 4856   4.604   3.588   4.423
  314PHE    CD2 4857   4.424   3.592   4.540
  314PHE    HD2 4858   4.415   3.698   4.519
  314PHE      C 4859   4.253   3.528   4.933
  314PHE      O 4860   4.181   3.434   4.958
  315TRP      N 4861   4.358   3.550   5.011
  315TRP      H 4862   4.418   3.628   4.991
  315TRP     CA 4863   4.394   3.466   5.127
  315TRP     HA 4864   4.374   3.364   5.096
  315TRP     CB 4865   4.543   3.483   5.154
  315TRP    HB2 4866   4.551   3.582   5.200
  315TRP    HB3 4867   4.571   3.400   5.219
  315TRP     CG 4868   4.624   3.478   5.035
  315TRP    CD1 4869   4.692   3.573   4.965
  315TRP    HD1 4870   4.698   3.672   5.006
  315TRP    NE1 4871   4.783   3.519   4.878
  315TRP    HE1 4872   4.853   3.578   4.834
  315TRP    CE2 4873   4.759   3.391   4.854
  315TRP    CZ2 4874   4.814   3.293   4.770
  315TRP    HZ2 4875   4.897   3.328   4.711
  315TRP    CH2 4876   4.765   3.161   4.765
  315TRP    HH2 4877   4.801   3.090   4.693
  315TRP    CZ3 4878   4.662   3.127   4.858
  315TRP    HZ3 4879   4.624   3.025   4.857
  315TRP    CE3 4880   4.619   3.221   4.957
  315TRP    HE3 4881   4.553   3.179   5.031
  315TRP    CD2 4882   4.659   3.359   4.958
  315TRP      C 4883   4.306   3.498   5.251
  315TRP      O 4884   4.281   3.420   5.341
  316ASP      N 4885   4.249   3.619   5.249
  316ASP      H 4886   4.264   3.679   5.169
  316ASP     CA 4887   4.160   3.666   5.360
  316ASP     HA 4888   4.159   3.592   5.439
  316ASP     CB 4889   4.210   3.796   5.432
  316ASP    HB2 4890   4.209   3.871   5.352
  316ASP    HB3 4891   4.142   3.819   5.514
  316ASP     CG 4892   4.356   3.775   5.472
  316ASP    OD1 4893   4.380   3.714   5.575
  316ASP    OD2 4894   4.447   3.845   5.425
  316ASP      C 4895   4.011   3.664   5.319
  316ASP      O 4896   3.937   3.756   5.351
  317ALA      N 4897   3.980   3.567   5.234
  317ALA      H 4898   4.054   3.503   5.212
  317ALA     CA 4899   3.851   3.546   5.164
  317ALA     HA 4900   3.861   3.600   5.070
  317ALA     CB 4901   3.837   3.396   5.137
  317ALA    HB1 4902   3.732   3.371   5.119
  317ALA    HB2 4903   3.902   3.367   5.054
  317ALA    HB3 4904   3.873   3.339   5.223
  317ALA      C 4905   3.731   3.608   5.234
  317ALA      O 4906   3.661   3.685   5.169
  318ARG      N 4907   3.708   3.555   5.358
  318ARG      H 4908   3.765   3.481   5.398
  318ARG     CA 4909   3.595   3.601   5.442
  318ARG     HA 4910   3.509   3.586   5.377
  318ARG     CB 4911   3.588   3.513   5.564
  318ARG    HB2 4912   3.592   3.408   5.534
  318ARG    HB3 4913   3.676   3.514   5.629
  318ARG     CG 4914   3.461   3.537   5.646
  318ARG    HG2 4915   3.461   3.644   5.666
  318ARG    HG3 4916   3.374   3.518   5.583
  318ARG     CD 4917   3.453   3.450   5.775
  318ARG    HD2 4918   3.484   3.352   5.738
  318ARG    HD3 4919   3.530   3.465   5.851
  318ARG     NE 4920   3.317   3.443   5.836
  318ARG     HE 4921   3.238   3.436   5.774
  318ARG     CZ 4922   3.309   3.438   5.969
  318ARG    NH1 4923   3.401   3.451   6.057
  318ARG   HH11 4924   3.495   3.481   6.036
  318ARG   HH12 4925   3.383   3.441   6.156
  318ARG    NH2 4926   3.183   3.418   6.007
  318ARG   HH21 4927   3.118   3.383   5.939
  318ARG   HH22 4928   3.165   3.401   6.105
  318ARG      C 4929   3.600   3.747   5.477
  318ARG      O 4930   3.508   3.823   5.444
  319LEU      N 4931   3.706   3.799   5.531
  319LEU      H 4932   3.778   3.733   5.554
  319LEU     CA 4933   3.724   3.941   5.562
  319LEU     HA 4934   3.634   3.965   5.619
  319LEU     CB 4935   3.851   3.952   5.649
  319LEU    HB2 4936   3.945   3.936   5.597
  319LEU    HB3 4937   3.854   4.058   5.675
  319LEU     CG 4938   3.855   3.871   5.782
  319LEU     HG 4939   3.838   3.769   5.747
  319LEU    CD1 4940   4.000   3.899   5.839
  319LEU   HD11 4941   4.077   3.875   5.767
  319LEU   HD12 4942   4.011   4.000   5.877
  319LEU   HD13 4943   4.025   3.832   5.922
  319LEU    CD2 4944   3.757   3.921   5.887
  319LEU   HD21 4945   3.654   3.903   5.856
  319LEU   HD22 4946   3.777   3.859   5.974
  319LEU   HD23 4947   3.759   4.029   5.900
  319LEU      C 4948   3.736   4.028   5.437
  319LEU      O 4949   3.700   4.146   5.440
  320TYR      N 4950   3.785   3.971   5.327
  320TYR      H 4951   3.825   3.878   5.326
  320TYR     CA 4952   3.800   4.044   5.200
  320TYR     HA 4953   3.843   4.141   5.223
  320TYR     CB 4954   3.893   3.965   5.117
  320TYR    HB2 4955   3.994   3.954   5.155
  320TYR    HB3 4956   3.859   3.862   5.120
  320TYR     CG 4957   3.913   3.989   4.973
  320TYR    CD1 4958   3.951   4.119   4.925
  320TYR    HD1 4959   3.972   4.202   4.990
  320TYR    CE1 4960   3.969   4.140   4.790
  320TYR    HE1 4961   4.003   4.238   4.760
  320TYR     CZ 4962   3.937   4.042   4.696
  320TYR     OH 4963   3.959   4.060   4.562
  320TYR     HH 4964   4.039   4.115   4.558
  320TYR    CE2 4965   3.897   3.911   4.735
  320TYR    HE2 4966   3.878   3.832   4.663
  320TYR    CD2 4967   3.878   3.887   4.875
  320TYR    HD2 4968   3.851   3.792   4.919
  320TYR      C 4969   3.669   4.067   5.136
  320TYR      O 4970   3.643   4.182   5.087
  321LYS      N 4971   3.585   3.963   5.126
  321LYS      H 4972   3.606   3.876   5.173
  321LYS     CA 4973   3.446   3.981   5.061
  321LYS     HA 4974   3.466   4.025   4.963
  321LYS     CB 4975   3.368   3.850   5.065
  321LYS    HB2 4976   3.388   3.797   5.158
  321LYS    HB3 4977   3.264   3.880   5.056
  321LYS     CG 4978   3.406   3.768   4.945
  321LYS    HG2 4979   3.369   3.831   4.864
  321LYS    HG3 4980   3.514   3.754   4.948
  321LYS     CD 4981   3.326   3.625   4.936
  321LYS    HD2 4982   3.219   3.638   4.949
  321LYS    HD3 4983   3.335   3.602   4.830
  321LYS     CE 4984   3.393   3.506   5.012
  321LYS    HE2 4985   3.486   3.485   4.961
  321LYS    HE3 4986   3.427   3.546   5.108
  321LYS     NZ 4987   3.307   3.388   5.030
  321LYS    HZ1 4988   3.284   3.332   4.949
  321LYS    HZ2 4989   3.353   3.328   5.098
  321LYS    HZ3 4990   3.220   3.417   5.073
  321LYS      C 4991   3.359   4.088   5.125
  321LYS      O 4992   3.286   4.153   5.048
  322MET      N 4993   3.367   4.119   5.253
  322MET      H 4994   3.428   4.063   5.311
  322MET     CA 4995   3.288   4.219   5.320
  322MET     HA 4996   3.190   4.219   5.273
  322MET     CB 4997   3.261   4.186   5.471
  322MET    HB2 4998   3.189   4.253   5.518
  322MET    HB3 4999   3.211   4.089   5.464
  322MET     CG 5000   3.387   4.173   5.564
  322MET    HG2 5001   3.464   4.105   5.529
  322MET    HG3 5002   3.443   4.267   5.561
  322MET     SD 5003   3.342   4.139   5.741
  322MET     CE 5004   3.208   4.017   5.722
  322MET    HE1 5005   3.216   3.954   5.634
  322MET    HE2 5006   3.196   3.962   5.815
  322MET    HE3 5007   3.117   4.074   5.704
  322MET      C 5008   3.362   4.355   5.310
  322MET      O 5009   3.296   4.457   5.319
  323ALA      N 5010   3.494   4.356   5.291
  323ALA      H 5011   3.554   4.275   5.288
  323ALA     CA 5012   3.567   4.483   5.269
  323ALA     HA 5013   3.524   4.557   5.336
  323ALA     CB 5014   3.721   4.466   5.284
  323ALA    HB1 5015   3.769   4.563   5.265
  323ALA    HB2 5016   3.744   4.455   5.390
  323ALA    HB3 5017   3.764   4.379   5.235
  323ALA      C 5018   3.548   4.543   5.130
  323ALA      O 5019   3.527   4.659   5.115
  324VAL      N 5020   3.542   4.457   5.028
  324VAL      H 5021   3.583   4.366   5.041
  324VAL     CA 5022   3.484   4.504   4.895
  324VAL     HA 5023   3.529   4.600   4.872
  324VAL     CB 5024   3.530   4.405   4.783
  324VAL     HB 5025   3.496   4.305   4.807
  324VAL    CG1 5026   3.480   4.451   4.644
  324VAL   HG11 5027   3.374   4.474   4.656
  324VAL   HG12 5028   3.522   4.544   4.606
  324VAL   HG13 5029   3.486   4.372   4.569
  324VAL    CG2 5030   3.680   4.397   4.762
  324VAL   HG21 5031   3.704   4.305   4.707
  324VAL   HG22 5032   3.722   4.489   4.723
  324VAL   HG23 5033   3.725   4.393   4.861
  324VAL      C 5034   3.330   4.527   4.899
  324VAL      O 5035   3.275   4.619   4.840
  325GLY      N 5036   3.262   4.461   4.997
  325GLY      H 5037   3.309   4.380   5.035
  325GLY     CA 5038   3.122   4.473   5.033
  325GLY    HA2 5039   3.049   4.432   4.963
  325GLY    HA3 5040   3.113   4.421   5.129
  325GLY      C 5041   3.087   4.622   5.064
  325GLY      O 5042   2.996   4.683   5.008
  326PHE      N 5043   3.163   4.675   5.160
  326PHE      H 5044   3.225   4.612   5.208
  326PHE     CA 5045   3.162   4.815   5.210
  326PHE     HA 5046   3.057   4.837   5.233
  326PHE     CB 5047   3.240   4.821   5.342
  326PHE    HB2 5048   3.234   4.732   5.404
  326PHE    HB3 5049   3.344   4.838   5.312
  326PHE     CG 5050   3.198   4.942   5.418
  326PHE    CD1 5051   3.252   5.071   5.390
  326PHE    HD1 5052   3.326   5.083   5.313
  326PHE    CE1 5053   3.207   5.176   5.471
  326PHE    HE1 5054   3.257   5.271   5.463
  326PHE     CZ 5055   3.101   5.164   5.564
  326PHE     HZ 5056   3.057   5.254   5.606
  326PHE    CE2 5057   3.037   5.036   5.576
  326PHE    HE2 5058   2.956   5.024   5.646
  326PHE    CD2 5059   3.091   4.925   5.504
  326PHE    HD2 5060   3.051   4.826   5.518
  326PHE      C 5061   3.219   4.908   5.110
  326PHE      O 5062   3.167   5.019   5.092
  327MET      N 5063   3.321   4.873   5.032
  327MET      H 5064   3.362   4.782   5.046
  327MET     CA 5065   3.383   4.966   4.930
  327MET     HA 5066   3.399   5.063   4.979
  327MET     CB 5067   3.525   4.914   4.889
  327MET    HB2 5068   3.587   4.895   4.976
  327MET    HB3 5069   3.507   4.820   4.837
  327MET     CG 5070   3.596   5.015   4.792
  327MET    HG2 5071   3.529   5.035   4.709
  327MET    HG3 5072   3.618   5.107   4.846
  327MET     SD 5073   3.752   4.939   4.726
  327MET     CE 5074   3.673   4.842   4.592
  327MET    HE1 5075   3.696   4.892   4.498
  327MET    HE2 5076   3.710   4.740   4.583
  327MET    HE3 5077   3.565   4.840   4.611
  327MET      C 5078   3.286   4.987   4.814
  327MET      O 5079   3.249   5.104   4.784
  328LEU      N 5080   3.231   4.883   4.753
  328LEU      H 5081   3.247   4.790   4.790
  328LEU     CA 5082   3.138   4.891   4.640
  328LEU     HA 5083   3.186   4.946   4.559
  328LEU     CB 5084   3.118   4.751   4.584
  328LEU    HB2 5085   3.088   4.692   4.671
  328LEU    HB3 5086   3.033   4.747   4.516
  328LEU     CG 5087   3.240   4.704   4.503
  328LEU     HG 5088   3.330   4.706   4.564
  328LEU    CD1 5089   3.228   4.557   4.459
  328LEU   HD11 5090   3.325   4.515   4.433
  328LEU   HD12 5091   3.187   4.492   4.536
  328LEU   HD13 5092   3.168   4.557   4.368
  328LEU    CD2 5093   3.272   4.776   4.379
  328LEU   HD21 5094   3.188   4.788   4.311
  328LEU   HD22 5095   3.303   4.876   4.411
  328LEU   HD23 5096   3.349   4.720   4.325
  328LEU      C 5097   3.002   4.961   4.673
  328LEU      O 5098   2.941   5.031   4.597
  329ALA      N 5099   2.957   4.952   4.795
  329ALA      H 5100   3.004   4.895   4.864
  329ALA     CA 5101   2.838   5.013   4.844
  329ALA     HA 5102   2.761   5.023   4.768
  329ALA     CB 5103   2.781   4.922   4.954
  329ALA    HB1 5104   2.860   4.905   5.026
  329ALA    HB2 5105   2.689   4.963   4.995
  329ALA    HB3 5106   2.746   4.831   4.906
  329ALA      C 5107   2.856   5.162   4.897
  329ALA      O 5108   2.762   5.238   4.875
  330HIE      N 5109   2.976   5.203   4.943
  330HIE      H 5110   3.052   5.136   4.945
  330HIE     CA 5111   3.005   5.336   4.988
  330HIE     HA 5112   2.918   5.369   5.046
  330HIE     CB 5113   3.112   5.338   5.094
  330HIE    HB2 5114   3.104   5.269   5.178
  330HIE    HB3 5115   3.203   5.316   5.038
  330HIE     CG 5116   3.122   5.470   5.161
  330HIE    ND1 5117   3.193   5.579   5.114
  330HIE    CE1 5118   3.179   5.674   5.200
  330HIE    HE1 5119   3.233   5.768   5.204
  330HIE    NE2 5120   3.099   5.636   5.298
  330HIE    HE2 5121   3.089   5.680   5.388
  330HIE    CD2 5122   3.063   5.503   5.279
  330HIE    HD2 5123   3.000   5.435   5.335
  330HIE      C 5124   3.023   5.439   4.874
  330HIE      O 5125   3.100   5.406   4.779
  331PRO      N 5126   2.969   5.561   4.875
  331PRO     CD 5127   2.877   5.608   4.980
  331PRO    HD2 5128   2.941   5.633   5.065
  331PRO    HD3 5129   2.808   5.529   5.009
  331PRO     CG 5130   2.798   5.724   4.921
  331PRO    HG2 5131   2.767   5.786   5.006
  331PRO    HG3 5132   2.716   5.697   4.855
  331PRO     CB 5133   2.908   5.789   4.836
  331PRO    HB2 5134   2.980   5.846   4.894
  331PRO    HB3 5135   2.861   5.849   4.758
  331PRO     CA 5136   2.982   5.669   4.777
  331PRO     HA 5137   2.937   5.625   4.688
  331PRO      C 5138   3.124   5.705   4.741
  331PRO      O 5139   3.154   5.768   4.639
  332TYR      N 5140   3.222   5.684   4.830
  332TYR      H 5141   3.206   5.633   4.916
  332TYR     CA 5142   3.353   5.753   4.811
  332TYR     HA 5143   3.323   5.855   4.785
  332TYR     CB 5144   3.426   5.768   4.941
  332TYR    HB2 5145   3.354   5.805   5.014
  332TYR    HB3 5146   3.467   5.672   4.974
  332TYR     CG 5147   3.534   5.868   4.935
  332TYR    CD1 5148   3.667   5.830   4.919
  332TYR    HD1 5149   3.685   5.723   4.915
  332TYR    CE1 5150   3.769   5.929   4.921
  332TYR    HE1 5151   3.875   5.910   4.915
  332TYR     CZ 5152   3.731   6.067   4.941
  332TYR     OH 5153   3.824   6.169   4.948
  332TYR     HH 5154   3.912   6.142   4.921
  332TYR    CE2 5155   3.593   6.103   4.959
  332TYR    HE2 5156   3.563   6.204   4.980
  332TYR    CD2 5157   3.498   6.001   4.953
  332TYR    HD2 5158   3.396   6.024   4.979
  332TYR      C 5159   3.448   5.682   4.710
  332TYR      O 5160   3.454   5.557   4.700
  333GLY      N 5161   3.513   5.757   4.618
  333GLY      H 5162   3.505   5.856   4.639
  333GLY     CA 5163   3.594   5.722   4.504
  333GLY    HA2 5164   3.652   5.804   4.462
  333GLY    HA3 5165   3.676   5.662   4.544
  333GLY      C 5166   3.531   5.657   4.382
  333GLY      O 5167   3.413   5.641   4.379
  334PHE      N 5168   3.608   5.635   4.280
  334PHE      H 5169   3.704   5.664   4.289
  334PHE     CA 5170   3.582   5.542   4.170
  334PHE     HA 5171   3.475   5.524   4.164
  334PHE     CB 5172   3.611   5.615   4.037
  334PHE    HB2 5173   3.546   5.703   4.030
  334PHE    HB3 5174   3.716   5.644   4.035
  334PHE     CG 5175   3.566   5.535   3.916
  334PHE    CD1 5176   3.432   5.520   3.885
  334PHE    HD1 5177   3.358   5.564   3.951
  334PHE    CE1 5178   3.383   5.449   3.773
  334PHE    HE1 5179   3.278   5.444   3.750
  334PHE     CZ 5180   3.473   5.395   3.686
  334PHE     HZ 5181   3.435   5.344   3.599
  334PHE    CE2 5182   3.611   5.416   3.709
  334PHE    HE2 5183   3.686   5.388   3.636
  334PHE    CD2 5184   3.659   5.483   3.826
  334PHE    HD2 5185   3.764   5.497   3.844
  334PHE      C 5186   3.658   5.409   4.180
  334PHE      O 5187   3.782   5.409   4.193
  335THR      N 5188   3.587   5.298   4.178
  335THR      H 5189   3.490   5.315   4.157
  335THR     CA 5190   3.628   5.169   4.231
  335THR     HA 5191   3.714   5.191   4.294
  335THR     CB 5192   3.522   5.114   4.324
  335THR     HB 5193   3.555   5.013   4.348
  335THR    CG2 5194   3.511   5.193   4.454
  335THR   HG21 5195   3.494   5.300   4.445
  335THR   HG22 5196   3.432   5.137   4.504
  335THR   HG23 5197   3.597   5.170   4.517
  335THR    OG1 5198   3.393   5.114   4.266
  335THR    HG1 5199   3.381   5.042   4.203
  335THR      C 5200   3.676   5.071   4.125
  335THR      O 5201   3.622   5.051   4.013
  336ARG      N 5202   3.767   4.987   4.177
  336ARG      H 5203   3.810   5.002   4.267
  336ARG     CA 5204   3.820   4.872   4.099
  336ARG     HA 5205   3.759   4.846   4.013
  336ARG     CB 5206   3.963   4.903   4.051
  336ARG    HB2 5207   3.963   5.001   4.003
  336ARG    HB3 5208   4.032   4.917   4.134
  336ARG     CG 5209   4.036   4.797   3.961
  336ARG    HG2 5210   4.027   4.692   3.990
  336ARG    HG3 5211   3.989   4.792   3.863
  336ARG     CD 5212   4.182   4.822   3.935
  336ARG    HD2 5213   4.210   4.786   3.836
  336ARG    HD3 5214   4.212   4.927   3.937
  336ARG     NE 5215   4.262   4.760   4.042
  336ARG     HE 5216   4.218   4.690   4.099
  336ARG     CZ 5217   4.390   4.784   4.083
  336ARG    NH1 5218   4.474   4.857   4.016
  336ARG   HH11 5219   4.454   4.872   3.919
  336ARG   HH12 5220   4.565   4.872   4.057
  336ARG    NH2 5221   4.426   4.742   4.199
  336ARG   HH21 5222   4.360   4.709   4.267
  336ARG   HH22 5223   4.524   4.747   4.223
  336ARG      C 5224   3.828   4.747   4.192
  336ARG      O 5225   3.852   4.766   4.310
  337VAL      N 5226   3.817   4.634   4.126
  337VAL      H 5227   3.819   4.638   4.025
  337VAL     CA 5228   3.832   4.499   4.187
  337VAL     HA 5229   3.872   4.513   4.287
  337VAL     CB 5230   3.693   4.425   4.195
  337VAL     HB 5231   3.707   4.331   4.249
  337VAL    CG1 5232   3.590   4.502   4.275
  337VAL   HG11 5233   3.518   4.433   4.318
  337VAL   HG12 5234   3.637   4.557   4.357
  337VAL   HG13 5235   3.544   4.576   4.210
  337VAL    CG2 5236   3.628   4.408   4.057
  337VAL   HG21 5237   3.593   4.504   4.018
  337VAL   HG22 5238   3.692   4.352   3.988
  337VAL   HG23 5239   3.534   4.357   4.078
  337VAL      C 5240   3.937   4.416   4.111
  337VAL      O 5241   3.974   4.451   4.000
  338MET      N 5242   4.000   4.317   4.172
  338MET      H 5243   3.986   4.305   4.272
  338MET     CA 5244   4.103   4.235   4.110
  338MET     HA 5245   4.160   4.299   4.042
  338MET     CB 5246   4.198   4.191   4.219
  338MET    HB2 5247   4.148   4.158   4.310
  338MET    HB3 5248   4.255   4.103   4.187
  338MET     CG 5249   4.306   4.281   4.278
  338MET    HG2 5250   4.263   4.359   4.341
  338MET    HG3 5251   4.377   4.218   4.332
  338MET     SD 5252   4.399   4.351   4.138
  338MET     CE 5253   4.457   4.200   4.045
  338MET    HE1 5254   4.371   4.153   3.996
  338MET    HE2 5255   4.532   4.226   3.972
  338MET    HE3 5256   4.494   4.121   4.110
  338MET      C 5257   4.052   4.108   4.041
  338MET      O 5258   3.940   4.065   4.064
  339SER      N 5259   4.139   4.050   3.952
  339SER      H 5260   4.227   4.092   3.927
  339SER     CA 5261   4.128   3.908   3.919
  339SER     HA 5262   4.065   3.867   3.997
  339SER     CB 5263   4.061   3.894   3.785
  339SER    HB2 5264   3.974   3.957   3.765
  339SER    HB3 5265   4.134   3.929   3.712
  339SER     OG 5266   4.032   3.764   3.751
  339SER     HG 5267   3.937   3.764   3.765
  339SER      C 5268   4.266   3.847   3.930
  339SER      O 5269   4.357   3.910   3.875
  340SER      N 5270   4.291   3.727   3.995
  340SER      H 5271   4.214   3.675   4.034
  340SER     CA 5272   4.425   3.668   4.024
  340SER     HA 5273   4.496   3.719   3.958
  340SER     CB 5274   4.470   3.695   4.164
  340SER    HB2 5275   4.398   3.647   4.231
  340SER    HB3 5276   4.568   3.661   4.199
  340SER     OG 5277   4.449   3.825   4.212
  340SER     HG 5278   4.358   3.833   4.240
  340SER      C 5279   4.435   3.514   4.001
  340SER      O 5280   4.337   3.443   3.972
  341TYR      N 5281   4.554   3.465   4.018
  341TYR      H 5282   4.634   3.525   4.028
  341TYR     CA 5283   4.590   3.323   4.021
  341TYR     HA 5284   4.502   3.260   4.014
  341TYR     CB 5285   4.678   3.291   3.897
  341TYR    HB2 5286   4.693   3.183   3.897
  341TYR    HB3 5287   4.623   3.315   3.806
  341TYR     CG 5288   4.815   3.353   3.886
  341TYR    CD1 5289   4.925   3.312   3.970
  341TYR    HD1 5290   4.913   3.234   4.044
  341TYR    CE1 5291   5.048   3.375   3.953
  341TYR    HE1 5292   5.127   3.349   4.022
  341TYR     CZ 5293   5.063   3.476   3.860
  341TYR     OH 5294   5.185   3.524   3.830
  341TYR     HH 5295   5.253   3.512   3.896
  341TYR    CE2 5296   4.958   3.515   3.775
  341TYR    HE2 5297   4.977   3.592   3.702
  341TYR    CD2 5298   4.834   3.456   3.791
  341TYR    HD2 5299   4.759   3.495   3.723
  341TYR      C 5300   4.656   3.280   4.150
  341TYR      O 5301   4.737   3.350   4.202
  342ARG      N 5302   4.632   3.157   4.187
  342ARG      H 5303   4.564   3.108   4.129
  342ARG     CA 5304   4.711   3.084   4.282
  342ARG     HA 5305   4.737   3.151   4.364
  342ARG     CB 5306   4.632   2.966   4.340
  342ARG    HB2 5307   4.570   2.922   4.262
  342ARG    HB3 5308   4.696   2.902   4.402
  342ARG     CG 5309   4.517   3.025   4.431
  342ARG    HG2 5310   4.550   3.089   4.513
  342ARG    HG3 5311   4.451   3.088   4.370
  342ARG     CD 5312   4.444   2.904   4.493
  342ARG    HD2 5313   4.429   2.825   4.419
  342ARG    HD3 5314   4.509   2.852   4.563
  342ARG     NE 5315   4.318   2.952   4.545
  342ARG     HE 5316   4.243   2.971   4.481
  342ARG     CZ 5317   4.289   2.978   4.672
  342ARG    NH1 5318   4.372   2.938   4.765
  342ARG   HH11 5319   4.448   2.878   4.736
  342ARG   HH12 5320   4.343   2.958   4.860
  342ARG    NH2 5321   4.183   3.036   4.707
  342ARG   HH21 5322   4.124   3.086   4.642
  342ARG   HH22 5323   4.166   3.046   4.806
  342ARG      C 5324   4.836   3.035   4.215
  342ARG      O 5325   4.833   3.009   4.092
  343TRP      N 5326   4.949   3.025   4.295
  343TRP      H 5327   4.939   3.059   4.389
  343TRP     CA 5328   5.086   2.969   4.262
  343TRP     HA 5329   5.078   2.899   4.179
  343TRP     CB 5330   5.174   3.094   4.234
  343TRP    HB2 5331   5.265   3.066   4.182
  343TRP    HB3 5332   5.116   3.150   4.160
  343TRP     CG 5333   5.213   3.174   4.349
  343TRP    CD1 5334   5.327   3.162   4.424
  343TRP    HD1 5335   5.415   3.102   4.409
  343TRP    NE1 5336   5.319   3.253   4.531
  343TRP    HE1 5337   5.393   3.271   4.597
  343TRP    CE2 5338   5.203   3.331   4.521
  343TRP    CZ2 5339   5.158   3.437   4.602
  343TRP    HZ2 5340   5.213   3.477   4.686
  343TRP    CH2 5341   5.025   3.491   4.576
  343TRP    HH2 5342   4.999   3.573   4.642
  343TRP    CZ3 5343   4.954   3.443   4.465
  343TRP    HZ3 5344   4.857   3.483   4.438
  343TRP    CE3 5345   5.009   3.340   4.383
  343TRP    HE3 5346   4.946   3.318   4.298
  343TRP    CD2 5347   5.134   3.280   4.409
  343TRP      C 5348   5.137   2.896   4.391
  343TRP      O 5349   5.085   2.919   4.502
  344PRO      N 5350   5.241   2.806   4.381
  344PRO     CD 5351   5.317   2.777   4.262
  344PRO    HD2 5352   5.358   2.866   4.214
  344PRO    HD3 5353   5.245   2.737   4.190
  344PRO     CG 5354   5.423   2.675   4.296
  344PRO    HG2 5355   5.512   2.734   4.316
  344PRO    HG3 5356   5.450   2.599   4.223
  344PRO     CB 5357   5.374   2.622   4.433
  344PRO    HB2 5358   5.449   2.593   4.507
  344PRO    HB3 5359   5.302   2.542   4.413
  344PRO     CA 5360   5.287   2.730   4.493
  344PRO     HA 5361   5.207   2.688   4.554
  344PRO      C 5362   5.372   2.809   4.586
  344PRO      O 5363   5.443   2.894   4.535
  345ARG      N 5364   5.376   2.774   4.721
  345ARG      H 5365   5.309   2.707   4.757
  345ARG     CA 5366   5.430   2.867   4.823
  345ARG     HA 5367   5.488   2.947   4.778
  345ARG     CB 5368   5.307   2.930   4.892
  345ARG    HB2 5369   5.253   2.854   4.948
  345ARG    HB3 5370   5.346   2.998   4.968
  345ARG     CG 5371   5.218   3.011   4.796
  345ARG    HG2 5372   5.285   3.065   4.729
  345ARG    HG3 5373   5.167   2.945   4.727
  345ARG     CD 5374   5.127   3.109   4.870
  345ARG    HD2 5375   5.051   3.131   4.795
  345ARG    HD3 5376   5.073   3.069   4.956
  345ARG     NE 5377   5.198   3.229   4.911
  345ARG     HE 5378   5.291   3.244   4.875
  345ARG     CZ 5379   5.134   3.332   4.967
  345ARG    NH1 5380   5.014   3.323   5.007
  345ARG   HH11 5381   4.954   3.242   5.009
  345ARG   HH12 5382   4.976   3.408   5.046
  345ARG    NH2 5383   5.204   3.439   4.981
  345ARG   HH21 5384   5.287   3.452   4.925
  345ARG   HH22 5385   5.150   3.522   5.002
  345ARG      C 5386   5.520   2.806   4.924
  345ARG      O 5387   5.509   2.682   4.942
  346GLN      N 5388   5.612   2.881   4.985
  346GLN      H 5389   5.631   2.973   4.948
  346GLN     CA 5390   5.717   2.826   5.079
  346GLN     HA 5391   5.686   2.738   5.134
  346GLN     CB 5392   5.840   2.776   5.003
  346GLN    HB2 5393   5.804   2.681   4.964
  346GLN    HB3 5394   5.878   2.842   4.924
  346GLN     CG 5395   5.964   2.740   5.091
  346GLN    HG2 5396   6.047   2.713   5.026
  346GLN    HG3 5397   5.999   2.828   5.145
  346GLN     CD 5398   5.947   2.622   5.187
  346GLN    OE1 5399   5.839   2.603   5.244
  346GLN    NE2 5400   6.053   2.546   5.211
  346GLN   HE21 5401   6.039   2.470   5.277
  346GLN   HE22 5402   6.144   2.568   5.174
  346GLN      C 5403   5.743   2.940   5.168
  346GLN      O 5404   5.796   3.044   5.129
  347PHE      N 5405   5.717   2.917   5.297
  347PHE      H 5406   5.692   2.824   5.328
  347PHE     CA 5407   5.726   3.028   5.401
  347PHE     HA 5408   5.707   3.123   5.353
  347PHE     CB 5409   5.610   3.021   5.500
  347PHE    HB2 5410   5.597   2.916   5.527
  347PHE    HB3 5411   5.643   3.062   5.595
  347PHE     CG 5412   5.480   3.082   5.445
  347PHE    CD1 5413   5.417   3.195   5.501
  347PHE    HD1 5414   5.471   3.254   5.573
  347PHE    CE1 5415   5.297   3.250   5.442
  347PHE    HE1 5416   5.251   3.339   5.482
  347PHE     CZ 5417   5.245   3.190   5.325
  347PHE     HZ 5418   5.166   3.244   5.274
  347PHE    CE2 5419   5.304   3.076   5.270
  347PHE    HE2 5420   5.284   3.037   5.171
  347PHE    CD2 5421   5.414   3.017   5.337
  347PHE    HD2 5422   5.449   2.924   5.295
  347PHE      C 5423   5.866   3.036   5.479
  347PHE      O 5424   5.916   2.928   5.522
  348GLN      N 5425   5.925   3.155   5.491
  348GLN      H 5426   5.886   3.235   5.443
  348GLN     CA 5427   6.041   3.182   5.570
  348GLN     HA 5428   6.061   3.099   5.638
  348GLN     CB 5429   6.163   3.188   5.470
  348GLN    HB2 5430   6.173   3.092   5.419
  348GLN    HB3 5431   6.140   3.261   5.392
  348GLN     CG 5432   6.292   3.224   5.541
  348GLN    HG2 5433   6.301   3.317   5.597
  348GLN    HG3 5434   6.311   3.150   5.618
  348GLN     CD 5435   6.413   3.224   5.442
  348GLN    OE1 5436   6.405   3.280   5.332
  348GLN    NE2 5437   6.523   3.161   5.478
  348GLN   HE21 5438   6.591   3.151   5.404
  348GLN   HE22 5439   6.550   3.150   5.575
  348GLN      C 5440   6.016   3.309   5.649
  348GLN      O 5441   5.965   3.414   5.595
  349ASN      N 5442   6.043   3.302   5.780
  349ASN      H 5443   6.074   3.213   5.816
  349ASN     CA 5444   6.030   3.406   5.882
  349ASN     HA 5445   6.034   3.347   5.974
  349ASN     CB 5446   6.154   3.507   5.872
  349ASN    HB2 5447   6.238   3.438   5.866
  349ASN    HB3 5448   6.157   3.569   5.783
  349ASN     CG 5449   6.172   3.592   5.996
  349ASN    OD1 5450   6.111   3.562   6.095
  349ASN    ND2 5451   6.262   3.689   6.004
  349ASN   HD21 5452   6.264   3.736   6.094
  349ASN   HD22 5453   6.324   3.719   5.931
  349ASN      C 5454   5.895   3.480   5.879
  349ASN      O 5455   5.891   3.600   5.888
  350GLY      N 5456   5.787   3.404   5.866
  350GLY      H 5457   5.797   3.303   5.868
  350GLY     CA 5458   5.650   3.455   5.868
  350GLY    HA2 5459   5.576   3.387   5.909
  350GLY    HA3 5460   5.640   3.551   5.919
  350GLY      C 5461   5.593   3.497   5.732
  350GLY      O 5462   5.480   3.539   5.728
  351ASN      N 5463   5.667   3.487   5.618
  351ASN      H 5464   5.762   3.456   5.628
  351ASN     CA 5465   5.619   3.519   5.483
  351ASN     HA 5466   5.512   3.501   5.492
  351ASN     CB 5467   5.660   3.667   5.453
  351ASN    HB2 5468   5.652   3.734   5.538
  351ASN    HB3 5469   5.766   3.674   5.430
  351ASN     CG 5470   5.588   3.732   5.333
  351ASN    OD1 5471   5.482   3.689   5.293
  351ASN    ND2 5472   5.640   3.832   5.270
  351ASN   HD21 5473   5.602   3.871   5.185
  351ASN   HD22 5474   5.730   3.858   5.307
  351ASN      C 5475   5.661   3.419   5.362
  351ASN      O 5476   5.761   3.349   5.389
  352ASP      N 5477   5.589   3.416   5.247
  352ASP      H 5478   5.502   3.467   5.246
  352ASP     CA 5479   5.617   3.327   5.133
  352ASP     HA 5480   5.655   3.230   5.165
  352ASP     CB 5481   5.492   3.315   5.050
  352ASP    HB2 5482   5.425   3.264   5.119
  352ASP    HB3 5483   5.447   3.413   5.035
  352ASP     CG 5484   5.515   3.242   4.918
  352ASP    OD1 5485   5.453   3.286   4.826
  352ASP    OD2 5486   5.587   3.144   4.908
  352ASP      C 5487   5.720   3.386   5.043
  352ASP      O 5488   5.705   3.497   4.989
  353VAL      N 5489   5.830   3.316   5.028
  353VAL      H 5490   5.827   3.232   5.084
  353VAL     CA 5491   5.934   3.342   4.924
  353VAL     HA 5492   5.949   3.450   4.931
  353VAL     CB 5493   6.061   3.273   4.957
  353VAL     HB 5494   6.138   3.310   4.889
  353VAL    CG1 5495   6.120   3.323   5.092
  353VAL   HG11 5496   6.062   3.290   5.178
  353VAL   HG12 5497   6.215   3.272   5.107
  353VAL   HG13 5498   6.151   3.428   5.097
  353VAL    CG2 5499   6.049   3.121   4.947
  353VAL   HG21 5500   6.060   3.079   5.046
  353VAL   HG22 5501   5.960   3.098   4.888
  353VAL   HG23 5502   6.133   3.083   4.889
  353VAL      C 5503   5.898   3.318   4.774
  353VAL      O 5504   5.993   3.336   4.695
  354ASN      N 5505   5.778   3.276   4.733
  354ASN      H 5506   5.710   3.243   4.801
  354ASN     CA 5507   5.743   3.252   4.592
  354ASN     HA 5508   5.836   3.250   4.535
  354ASN     CB 5509   5.665   3.118   4.578
  354ASN    HB2 5510   5.579   3.111   4.644
  354ASN    HB3 5511   5.627   3.113   4.476
  354ASN     CG 5512   5.756   2.999   4.610
  354ASN    OD1 5513   5.875   3.011   4.635
  354ASN    ND2 5514   5.710   2.875   4.596
  354ASN   HD21 5515   5.746   2.789   4.635
  354ASN   HD22 5516   5.613   2.870   4.565
  354ASN      C 5517   5.668   3.379   4.533
  354ASN      O 5518   5.589   3.371   4.433
  355ASP      N 5519   5.702   3.501   4.577
  355ASP      H 5520   5.751   3.507   4.665
  355ASP     CA 5521   5.643   3.623   4.518
  355ASP     HA 5522   5.536   3.620   4.542
  355ASP     CB 5523   5.700   3.757   4.596
  355ASP    HB2 5524   5.647   3.845   4.559
  355ASP    HB3 5525   5.685   3.749   4.703
  355ASP     CG 5526   5.847   3.771   4.560
  355ASP    OD1 5527   5.870   3.855   4.474
  355ASP    OD2 5528   5.934   3.705   4.623
  355ASP      C 5529   5.654   3.650   4.370
  355ASP      O 5530   5.558   3.694   4.312
  356TRP      N 5531   5.763   3.608   4.310
  356TRP      H 5532   5.830   3.563   4.370
  356TRP     CA 5533   5.799   3.637   4.169
  356TRP     HA 5534   5.773   3.740   4.147
  356TRP     CB 5535   5.950   3.603   4.163
  356TRP    HB2 5536   5.990   3.618   4.062
  356TRP    HB3 5537   6.001   3.684   4.216
  356TRP     CG 5538   5.985   3.464   4.202
  356TRP    CD1 5539   6.024   3.433   4.325
  356TRP    HD1 5540   6.026   3.508   4.403
  356TRP    NE1 5541   6.061   3.301   4.335
  356TRP    HE1 5542   6.098   3.259   4.419
  356TRP    CE2 5543   6.059   3.243   4.210
  356TRP    CZ2 5544   6.085   3.111   4.169
  356TRP    HZ2 5545   6.124   3.034   4.233
  356TRP    CH2 5546   6.042   3.078   4.039
  356TRP    HH2 5547   6.051   2.972   4.018
  356TRP    CZ3 5548   5.993   3.172   3.947
  356TRP    HZ3 5549   5.965   3.139   3.848
  356TRP    CE3 5550   5.969   3.300   3.996
  356TRP    HE3 5551   5.910   3.361   3.929
  356TRP    CD2 5552   5.998   3.340   4.129
  356TRP      C 5553   5.729   3.562   4.055
  356TRP      O 5554   5.711   3.617   3.949
  357VAL      N 5555   5.679   3.435   4.077
  357VAL      H 5556   5.684   3.411   4.175
  357VAL     CA 5557   5.619   3.336   3.988
  357VAL     HA 5558   5.698   3.305   3.920
  357VAL     CB 5559   5.572   3.213   4.069
  357VAL     HB 5560   5.499   3.257   4.137
  357VAL    CG1 5561   5.493   3.107   3.992
  357VAL   HG11 5562   5.552   3.044   3.926
  357VAL   HG12 5563   5.447   3.039   4.065
  357VAL   HG13 5564   5.418   3.158   3.931
  357VAL    CG2 5565   5.660   3.154   4.170
  357VAL   HG21 5566   5.598   3.093   4.235
  357VAL   HG22 5567   5.741   3.103   4.117
  357VAL   HG23 5568   5.702   3.227   4.239
  357VAL      C 5569   5.515   3.390   3.885
  357VAL      O 5570   5.423   3.451   3.934
  358GLY      N 5571   5.528   3.361   3.753
  358GLY      H 5572   5.599   3.299   3.718
  358GLY     CA 5573   5.430   3.389   3.647
  358GLY    HA2 5574   5.404   3.495   3.636
  358GLY    HA3 5575   5.477   3.369   3.551
  358GLY      C 5576   5.303   3.307   3.657
  358GLY      O 5577   5.288   3.227   3.749
  359PRO      N 5578   5.201   3.335   3.567
  359PRO     CD 5579   5.217   3.435   3.457
  359PRO    HD2 5580   5.311   3.410   3.407
  359PRO    HD3 5581   5.200   3.538   3.487
  359PRO     CG 5582   5.109   3.401   3.356
  359PRO    HG2 5583   5.151   3.327   3.288
  359PRO    HG3 5584   5.077   3.481   3.290
  359PRO     CB 5585   5.001   3.342   3.441
  359PRO    HB2 5586   4.930   3.282   3.384
  359PRO    HB3 5587   4.947   3.426   3.485
  359PRO     CA 5588   5.079   3.272   3.554
  359PRO     HA 5589   5.033   3.276   3.653
  359PRO      C 5590   5.096   3.128   3.508
  359PRO      O 5591   5.203   3.088   3.460
  360PRO      N 5592   4.993   3.041   3.532
  360PRO     CD 5593   4.855   3.077   3.569
  360PRO    HD2 5594   4.814   3.170   3.529
  360PRO    HD3 5595   4.844   3.078   3.677
  360PRO     CG 5596   4.765   2.960   3.524
  360PRO    HG2 5597   4.737   2.973   3.419
  360PRO    HG3 5598   4.672   2.937   3.577
  360PRO     CB 5599   4.863   2.843   3.514
  360PRO    HB2 5600   4.829   2.769   3.441
  360PRO    HB3 5601   4.868   2.774   3.599
  360PRO     CA 5602   5.000   2.905   3.485
  360PRO     HA 5603   5.078   2.856   3.544
  360PRO      C 5604   5.049   2.878   3.342
  360PRO      O 5605   4.977   2.922   3.252
  361ASN      N 5606   5.163   2.806   3.319
  361ASN      H 5607   5.220   2.783   3.400
  361ASN     CA 5608   5.222   2.779   3.185
  361ASN     HA 5609   5.140   2.794   3.115
  361ASN     CB 5610   5.325   2.892   3.165
  361ASN    HB2 5611   5.357   2.900   3.061
  361ASN    HB3 5612   5.283   2.986   3.200
  361ASN     CG 5613   5.447   2.867   3.253
  361ASN    OD1 5614   5.543   2.807   3.206
  361ASN    ND2 5615   5.441   2.879   3.382
  361ASN   HD21 5616   5.524   2.850   3.432
  361ASN   HD22 5617   5.377   2.950   3.416
  361ASN      C 5618   5.288   2.636   3.168
  361ASN      O 5619   5.277   2.556   3.260
  362ASN      N 5620   5.345   2.610   3.051
  362ASN      H 5621   5.338   2.675   2.974
  362ASN     CA 5622   5.423   2.489   3.025
  362ASN     HA 5623   5.441   2.431   3.115
  362ASN     CB 5624   5.350   2.398   2.921
  362ASN    HB2 5625   5.251   2.372   2.958
  362ASN    HB3 5626   5.338   2.447   2.824
  362ASN     CG 5627   5.417   2.256   2.903
  362ASN    OD1 5628   5.510   2.217   2.974
  362ASN    ND2 5629   5.368   2.170   2.817
  362ASN   HD21 5630   5.406   2.076   2.808
  362ASN   HD22 5631   5.294   2.203   2.757
  362ASN      C 5632   5.556   2.530   2.962
  362ASN      O 5633   5.551   2.572   2.843
  363ASN      N 5634   5.669   2.534   3.038
  363ASN      H 5635   5.668   2.509   3.136
  363ASN     CA 5636   5.799   2.594   3.005
  363ASN     HA 5637   5.854   2.614   3.097
  363ASN     CB 5638   5.879   2.481   2.936
  363ASN    HB2 5639   5.862   2.384   2.983
  363ASN    HB3 5640   5.837   2.472   2.836
  363ASN     CG 5641   6.022   2.500   2.923
  363ASN    OD1 5642   6.082   2.593   2.980
  363ASN    ND2 5643   6.085   2.409   2.852
  363ASN   HD21 5644   6.185   2.414   2.843
  363ASN   HD22 5645   6.034   2.328   2.819
  363ASN      C 5646   5.792   2.725   2.932
  363ASN      O 5647   5.861   2.752   2.834
  364GLY      N 5648   5.706   2.807   2.982
  364GLY      H 5649   5.662   2.781   3.069
  364GLY     CA 5650   5.678   2.949   2.945
  364GLY    HA2 5651   5.659   3.002   3.038
  364GLY    HA3 5652   5.767   2.990   2.897
  364GLY      C 5653   5.554   2.969   2.860
  364GLY      O 5654   5.516   3.084   2.845
  365VAL      N 5655   5.487   2.858   2.811
  365VAL      H 5656   5.523   2.764   2.826
  365VAL     CA 5657   5.376   2.864   2.716
  365VAL     HA 5658   5.390   2.951   2.651
  365VAL     CB 5659   5.371   2.736   2.630
  365VAL     HB 5660   5.355   2.651   2.697
  365VAL    CG1 5661   5.248   2.744   2.540
  365VAL   HG11 5662   5.162   2.797   2.582
  365VAL   HG12 5663   5.280   2.808   2.458
  365VAL   HG13 5664   5.218   2.652   2.490
  365VAL    CG2 5665   5.496   2.715   2.543
  365VAL   HG21 5666   5.503   2.804   2.480
  365VAL   HG22 5667   5.578   2.702   2.613
  365VAL   HG23 5668   5.485   2.624   2.484
  365VAL      C 5669   5.251   2.884   2.800
  365VAL      O 5670   5.228   2.796   2.881
  366ILE      N 5671   5.182   2.998   2.792
  366ILE      H 5672   5.205   3.075   2.731
  366ILE     CA 5673   5.070   3.023   2.889
  366ILE     HA 5674   5.109   3.000   2.988
  366ILE     CB 5675   5.036   3.171   2.888
  366ILE     HB 5676   5.121   3.236   2.910
  366ILE    CG2 5677   4.987   3.223   2.750
  366ILE   HG21 5678   5.052   3.205   2.664
  366ILE   HG22 5679   4.891   3.175   2.735
  366ILE   HG23 5680   4.978   3.331   2.760
  366ILE    CG1 5681   4.929   3.199   2.995
  366ILE   HG12 5682   4.832   3.161   2.960
  366ILE   HG13 5683   4.953   3.146   3.087
  366ILE    CD1 5684   4.914   3.347   3.030
  366ILE   HD11 5685   5.007   3.382   3.074
  366ILE   HD12 5686   4.875   3.400   2.943
  366ILE   HD13 5687   4.849   3.352   3.117
  366ILE      C 5688   4.946   2.934   2.857
  366ILE      O 5689   4.920   2.910   2.735
  367LYS      N 5690   4.866   2.900   2.961
  367LYS      H 5691   4.894   2.924   3.055
  367LYS     CA 5692   4.740   2.825   2.946
  367LYS     HA 5693   4.757   2.775   2.850
  367LYS     CB 5694   4.723   2.721   3.060
  367LYS    HB2 5695   4.729   2.775   3.154
  367LYS    HB3 5696   4.632   2.661   3.055
  367LYS     CG 5697   4.839   2.623   3.041
  367LYS    HG2 5698   4.838   2.569   2.946
  367LYS    HG3 5699   4.931   2.674   3.068
  367LYS     CD 5700   4.824   2.510   3.135
  367LYS    HD2 5701   4.819   2.539   3.240
  367LYS    HD3 5702   4.737   2.447   3.115
  367LYS     CE 5703   4.954   2.412   3.121
  367LYS    HE2 5704   4.947   2.358   3.026
  367LYS    HE3 5705   5.049   2.465   3.127
  367LYS     NZ 5706   4.946   2.307   3.222
  367LYS    HZ1 5707   4.915   2.355   3.306
  367LYS    HZ2 5708   4.886   2.232   3.191
  367LYS    HZ3 5709   5.033   2.259   3.242
  367LYS      C 5710   4.614   2.915   2.946
  367LYS      O 5711   4.626   3.034   2.981
  368GLU      N 5712   4.491   2.864   2.916
  368GLU      H 5713   4.479   2.763   2.917
  368GLU     CA 5714   4.374   2.954   2.906
  368GLU     HA 5715   4.409   3.056   2.895
  368GLU     CB 5716   4.283   2.913   2.783
  368GLU    HB2 5717   4.220   2.997   2.755
  368GLU    HB3 5718   4.352   2.889   2.702
  368GLU     CG 5719   4.202   2.789   2.804
  368GLU    HG2 5720   4.258   2.698   2.824
  368GLU    HG3 5721   4.137   2.803   2.891
  368GLU     CD 5722   4.122   2.770   2.678
  368GLU    OE1 5723   4.135   2.660   2.619
  368GLU    OE2 5724   4.038   2.857   2.638
  368GLU      C 5725   4.293   2.960   3.043
  368GLU      O 5726   4.337   2.892   3.136
  369VAL      N 5727   4.176   3.028   3.053
  369VAL      H 5728   4.133   3.076   2.975
  369VAL     CA 5729   4.085   3.028   3.169
  369VAL     HA 5730   4.146   2.996   3.253
  369VAL     CB 5731   4.042   3.167   3.207
  369VAL     HB 5732   3.962   3.197   3.138
  369VAL    CG1 5733   3.976   3.170   3.343
  369VAL   HG11 5734   4.053   3.142   3.415
  369VAL   HG12 5735   3.942   3.272   3.359
  369VAL   HG13 5736   3.893   3.100   3.335
  369VAL    CG2 5737   4.148   3.282   3.211
  369VAL   HG21 5738   4.212   3.276   3.299
  369VAL   HG22 5739   4.201   3.302   3.118
  369VAL   HG23 5740   4.097   3.377   3.231
  369VAL      C 5741   3.970   2.931   3.147
  369VAL      O 5742   3.892   2.942   3.053
  370THR      N 5743   3.963   2.829   3.235
  370THR      H 5744   4.036   2.823   3.304
  370THR     CA 5745   3.848   2.741   3.252
  370THR     HA 5746   3.810   2.742   3.149
  370THR     CB 5747   3.890   2.600   3.293
  370THR     HB 5748   3.902   2.602   3.401
  370THR    CG2 5749   3.776   2.501   3.273
  370THR   HG21 5750   3.816   2.401   3.257
  370THR   HG22 5751   3.710   2.506   3.360
  370THR   HG23 5752   3.715   2.515   3.184
  370THR    OG1 5753   3.999   2.543   3.226
  370THR    HG1 5754   3.954   2.520   3.145
  370THR      C 5755   3.744   2.807   3.342
  370THR      O 5756   3.790   2.859   3.451
  371ILE      N 5757   3.612   2.803   3.306
  371ILE      H 5758   3.580   2.763   3.220
  371ILE     CA 5759   3.502   2.852   3.393
  371ILE     HA 5760   3.547   2.898   3.482
  371ILE     CB 5761   3.415   2.966   3.326
  371ILE     HB 5762   3.356   2.917   3.249
  371ILE    CG2 5763   3.322   3.025   3.431
  371ILE   HG21 5764   3.269   2.951   3.491
  371ILE   HG22 5765   3.380   3.094   3.492
  371ILE   HG23 5766   3.248   3.091   3.387
  371ILE    CG1 5767   3.502   3.079   3.260
  371ILE   HG12 5768   3.561   3.031   3.182
  371ILE   HG13 5769   3.432   3.151   3.217
  371ILE    CD1 5770   3.605   3.161   3.344
  371ILE   HD11 5771   3.671   3.099   3.405
  371ILE   HD12 5772   3.669   3.218   3.275
  371ILE   HD13 5773   3.556   3.233   3.409
  371ILE      C 5774   3.411   2.740   3.442
  371ILE      O 5775   3.372   2.658   3.356
  372ASN      N 5776   3.373   2.725   3.569
  372ASN      H 5777   3.413   2.801   3.623
  372ASN     CA 5778   3.289   2.626   3.633
  372ASN     HA 5779   3.313   2.532   3.582
  372ASN     CB 5780   3.323   2.621   3.783
  372ASN    HB2 5781   3.285   2.708   3.836
  372ASN    HB3 5782   3.276   2.528   3.815
  372ASN     CG 5783   3.471   2.608   3.817
  372ASN    OD1 5784   3.546   2.538   3.752
  372ASN    ND2 5785   3.515   2.669   3.924
  372ASN   HD21 5786   3.615   2.680   3.932
  372ASN   HD22 5787   3.456   2.721   3.987
  372ASN      C 5788   3.134   2.656   3.625
  372ASN      O 5789   3.107   2.771   3.596
  373PRO      N 5790   3.049   2.555   3.655
  373PRO     CD 5791   3.080   2.419   3.687
  373PRO    HD2 5792   3.116   2.413   3.789
  373PRO    HD3 5793   3.159   2.381   3.621
  373PRO     CG 5794   2.957   2.331   3.660
  373PRO    HG2 5795   2.944   2.238   3.714
  373PRO    HG3 5796   2.957   2.311   3.552
  373PRO     CB 5797   2.850   2.429   3.698
  373PRO    HB2 5798   2.832   2.425   3.805
  373PRO    HB3 5799   2.755   2.423   3.645
  373PRO     CA 5800   2.910   2.570   3.665
  373PRO     HA 5801   2.881   2.599   3.564
  373PRO      C 5802   2.868   2.671   3.775
  373PRO      O 5803   2.771   2.741   3.755
  374ASP      N 5804   2.933   2.688   3.886
  374ASP      H 5805   2.988   2.607   3.913
  374ASP     CA 5806   2.910   2.791   3.986
  374ASP     HA 5807   2.804   2.799   4.008
  374ASP     CB 5808   2.966   2.738   4.120
  374ASP    HB2 5809   2.949   2.630   4.123
  374ASP    HB3 5810   3.074   2.750   4.124
  374ASP     CG 5811   2.909   2.806   4.247
  374ASP    OD1 5812   2.989   2.820   4.342
  374ASP    OD2 5813   2.787   2.832   4.260
  374ASP      C 5814   2.972   2.930   3.943
  374ASP      O 5815   2.991   3.016   4.032
  375THR      N 5816   3.004   2.959   3.817
  375THR      H 5817   2.986   2.885   3.751
  375THR     CA 5818   3.049   3.094   3.762
  375THR     HA 5819   3.046   3.093   3.653
  375THR     CB 5820   2.961   3.215   3.812
  375THR     HB 5821   2.994   3.263   3.904
  375THR    CG2 5822   2.942   3.319   3.694
  375THR   HG21 5823   2.905   3.410   3.740
  375THR   HG22 5824   3.041   3.337   3.652
  375THR   HG23 5825   2.871   3.280   3.621
  375THR    OG1 5826   2.824   3.188   3.836
  375THR    HG1 5827   2.805   3.109   3.786
  375THR      C 5828   3.188   3.135   3.810
  375THR      O 5829   3.263   3.213   3.753
  376THR      N 5830   3.239   3.067   3.913
  376THR      H 5831   3.181   2.998   3.960
  376THR     CA 5832   3.381   3.057   3.949
  376THR     HA 5833   3.422   3.158   3.955
  376THR     CB 5834   3.404   2.978   4.081
  376THR     HB 5835   3.506   2.941   4.096
  376THR    CG2 5836   3.371   3.048   4.215
  376THR   HG21 5837   3.304   3.132   4.193
  376THR   HG22 5838   3.324   2.975   4.282
  376THR   HG23 5839   3.463   3.074   4.267
  376THR    OG1 5840   3.320   2.858   4.072
  376THR    HG1 5841   3.294   2.838   4.162
  376THR      C 5842   3.469   2.988   3.846
  376THR      O 5843   3.428   2.929   3.750
  377CYX      N 5844   3.601   3.007   3.861
  377CYX      H 5845   3.627   3.081   3.925
  377CYX     CA 5846   3.717   2.965   3.773
  377CYX     HA 5847   3.681   2.944   3.672
  377CYX     CB 5848   3.820   3.085   3.759
  377CYX    HB2 5849   3.842   3.122   3.859
  377CYX    HB3 5850   3.910   3.043   3.713
  377CYX     SG 5851   3.766   3.215   3.657
  377CYX      C 5852   3.785   2.836   3.813
  377CYX      O 5853   3.778   2.793   3.931
  378GLY      N 5854   3.837   2.759   3.717
  378GLY      H 5855   3.808   2.778   3.622
  378GLY     CA 5856   3.908   2.629   3.738
  378GLY    HA2 5857   3.838   2.563   3.789
  378GLY    HA3 5858   3.931   2.588   3.639
  378GLY      C 5859   4.041   2.636   3.817
  378GLY      O 5860   4.045   2.696   3.924
  379ASN      N 5861   4.138   2.554   3.776
  379ASN      H 5862   4.109   2.498   3.696
  379ASN     CA 5863   4.270   2.535   3.827
  379ASN     HA 5864   4.265   2.487   3.924
  379ASN     CB 5865   4.352   2.435   3.739
  379ASN    HB2 5866   4.307   2.336   3.743
  379ASN    HB3 5867   4.349   2.454   3.632
  379ASN     CG 5868   4.501   2.431   3.777
  379ASN    OD1 5869   4.544   2.358   3.868
  379ASN    ND2 5870   4.586   2.504   3.708
  379ASN   HD21 5871   4.686   2.487   3.715
  379ASN   HD22 5872   4.562   2.556   3.625
  379ASN      C 5873   4.341   2.675   3.838
  379ASN      O 5874   4.358   2.738   3.734
  380ASP      N 5875   4.390   2.716   3.956
  380ASP      H 5876   4.374   2.668   4.043
  380ASP     CA 5877   4.484   2.843   3.971
  380ASP     HA 5878   4.509   2.842   4.076
  380ASP     CB 5879   4.619   2.849   3.892
  380ASP    HB2 5880   4.588   2.830   3.789
  380ASP    HB3 5881   4.671   2.944   3.899
  380ASP     CG 5882   4.711   2.738   3.944
  380ASP    OD1 5883   4.815   2.719   3.881
  380ASP    OD2 5884   4.685   2.677   4.049
  380ASP      C 5885   4.405   2.974   3.952
  380ASP      O 5886   4.413   3.063   4.037
  381TRP      N 5887   4.324   2.995   3.850
  381TRP      H 5888   4.329   2.924   3.778
  381TRP     CA 5889   4.248   3.117   3.819
  381TRP     HA 5890   4.319   3.200   3.821
  381TRP     CB 5891   4.184   3.106   3.682
  381TRP    HB2 5892   4.138   3.008   3.672
  381TRP    HB3 5893   4.117   3.189   3.661
  381TRP     CG 5894   4.288   3.096   3.569
  381TRP    CD1 5895   4.300   2.985   3.491
  381TRP    HD1 5896   4.238   2.897   3.504
  381TRP    NE1 5897   4.387   3.014   3.391
  381TRP    HE1 5898   4.395   2.957   3.308
  381TRP    CE2 5899   4.448   3.134   3.408
  381TRP    CZ2 5900   4.549   3.209   3.337
  381TRP    HZ2 5901   4.595   3.170   3.247
  381TRP    CH2 5902   4.581   3.340   3.381
  381TRP    HH2 5903   4.643   3.409   3.326
  381TRP    CZ3 5904   4.527   3.394   3.499
  381TRP    HZ3 5905   4.549   3.491   3.540
  381TRP    CE3 5906   4.427   3.320   3.565
  381TRP    HE3 5907   4.392   3.359   3.660
  381TRP    CD2 5908   4.384   3.194   3.520
  381TRP      C 5909   4.143   3.136   3.932
  381TRP      O 5910   4.049   3.059   3.946
  382VAL      N 5911   4.169   3.227   4.027
  382VAL      H 5912   4.249   3.284   4.003
  382VAL     CA 5913   4.088   3.259   4.148
  382VAL     HA 5914   4.061   3.168   4.200
  382VAL     CB 5915   4.164   3.353   4.248
  382VAL     HB 5916   4.188   3.446   4.197
  382VAL    CG1 5917   4.093   3.375   4.380
  382VAL   HG11 5918   4.095   3.278   4.431
  382VAL   HG12 5919   4.148   3.452   4.434
  382VAL   HG13 5920   3.993   3.412   4.360
  382VAL    CG2 5921   4.298   3.284   4.282
  382VAL   HG21 5922   4.348   3.246   4.193
  382VAL   HG22 5923   4.357   3.350   4.345
  382VAL   HG23 5924   4.279   3.190   4.334
  382VAL      C 5925   3.965   3.329   4.102
  382VAL      O 5926   3.863   3.279   4.141
  383CYX      N 5927   3.978   3.427   4.014
  383CYX      H 5928   4.071   3.456   3.989
  383CYX     CA 5929   3.869   3.496   3.957
  383CYX     HA 5930   3.908   3.580   3.901
  383CYX     CB 5931   3.784   3.416   3.854
  383CYX    HB2 5932   3.750   3.325   3.903
  383CYX    HB3 5933   3.707   3.483   3.815
  383CYX     SG 5934   3.879   3.364   3.710
  383CYX      C 5935   3.784   3.557   4.067
  383CYX      O 5936   3.663   3.531   4.099
  384GLU      N 5937   3.860   3.632   4.151
  384GLU      H 5938   3.960   3.638   4.141
  384GLU     CA 5939   3.789   3.711   4.251
  384GLU     HA 5940   3.751   3.647   4.330
  384GLU     CB 5941   3.877   3.807   4.324
  384GLU    HB2 5942   3.900   3.894   4.263
  384GLU    HB3 5943   3.816   3.856   4.400
  384GLU     CG 5944   4.008   3.751   4.391
  384GLU    HG2 5945   4.029   3.825   4.468
  384GLU    HG3 5946   3.988   3.653   4.434
  384GLU     CD 5947   4.127   3.752   4.294
  384GLU    OE1 5948   4.127   3.663   4.203
  384GLU    OE2 5949   4.216   3.840   4.301
  384GLU      C 5950   3.667   3.792   4.198
  384GLU      O 5951   3.566   3.813   4.267
  385HIE      N 5952   3.679   3.841   4.075
  385HIE      H 5953   3.753   3.817   4.011
  385HIE     CA 5954   3.578   3.928   4.006
  385HIE     HA 5955   3.550   4.009   4.073
  385HIE     CB 5956   3.644   3.997   3.886
  385HIE    HB2 5957   3.566   4.065   3.852
  385HIE    HB3 5958   3.731   4.051   3.925
  385HIE     CG 5959   3.667   3.896   3.776
  385HIE    ND1 5960   3.727   3.773   3.790
  385HIE    CE1 5961   3.723   3.714   3.675
  385HIE    HE1 5962   3.781   3.624   3.661
  385HIE    NE2 5963   3.668   3.796   3.581
  385HIE    HE2 5964   3.673   3.783   3.481
  385HIE    CD2 5965   3.623   3.910   3.647
  385HIE    HD2 5966   3.575   4.001   3.613
  385HIE      C 5967   3.456   3.839   3.960
  385HIE      O 5968   3.369   3.897   3.894
  386ARG      N 5969   3.450   3.711   3.995
  386ARG      H 5970   3.526   3.673   4.050
  386ARG     CA 5971   3.345   3.612   3.957
  386ARG     HA 5972   3.257   3.658   3.912
  386ARG     CB 5973   3.404   3.503   3.866
  386ARG    HB2 5974   3.503   3.486   3.907
  386ARG    HB3 5975   3.347   3.411   3.879
  386ARG     CG 5976   3.402   3.552   3.723
  386ARG    HG2 5977   3.301   3.560   3.684
  386ARG    HG3 5978   3.453   3.648   3.717
  386ARG     CD 5979   3.470   3.454   3.630
  386ARG    HD2 5980   3.578   3.468   3.634
  386ARG    HD3 5981   3.445   3.351   3.655
  386ARG     NE 5982   3.426   3.480   3.490
  386ARG     HE 5983   3.482   3.538   3.429
  386ARG     CZ 5984   3.323   3.421   3.434
  386ARG    NH1 5985   3.255   3.329   3.494
  386ARG   HH11 5986   3.268   3.310   3.593
  386ARG   HH12 5987   3.182   3.288   3.439
  386ARG    NH2 5988   3.300   3.442   3.311
  386ARG   HH21 5989   3.356   3.508   3.259
  386ARG   HH22 5990   3.254   3.371   3.256
  386ARG      C 5991   3.285   3.545   4.080
  386ARG      O 5992   3.177   3.487   4.071
  387TRP      N 5993   3.337   3.572   4.202
  387TRP      H 5994   3.410   3.642   4.204
  387TRP     CA 5995   3.271   3.538   4.329
  387TRP     HA 5996   3.253   3.430   4.325
  387TRP     CB 5997   3.354   3.563   4.452
  387TRP    HB2 5998   3.376   3.669   4.459
  387TRP    HB3 5999   3.295   3.548   4.542
  387TRP     CG 6000   3.482   3.491   4.481
  387TRP    CD1 6001   3.535   3.387   4.412
  387TRP    HD1 6002   3.493   3.355   4.318
  387TRP    NE1 6003   3.643   3.338   4.476
  387TRP    HE1 6004   3.698   3.259   4.442
  387TRP    CE2 6005   3.676   3.409   4.585
  387TRP    CZ2 6006   3.779   3.402   4.682
  387TRP    HZ2 6007   3.858   3.328   4.678
  387TRP    CH2 6008   3.782   3.496   4.788
  387TRP    HH2 6009   3.858   3.491   4.864
  387TRP    CZ3 6010   3.690   3.598   4.793
  387TRP    HZ3 6011   3.692   3.673   4.870
  387TRP    CE3 6012   3.585   3.611   4.689
  387TRP    HE3 6013   3.511   3.689   4.691
  387TRP    CD2 6014   3.576   3.517   4.589
  387TRP      C 6015   3.132   3.612   4.337
  387TRP      O 6016   3.135   3.731   4.302
  388ARG      N 6017   3.025   3.546   4.388
  388ARG      H 6018   3.047   3.453   4.423
  388ARG     CA 6019   2.889   3.595   4.384
  388ARG     HA 6020   2.855   3.632   4.287
  388ARG     CB 6021   2.796   3.483   4.419
  388ARG    HB2 6022   2.815   3.400   4.351
  388ARG    HB3 6023   2.832   3.451   4.517
  388ARG     CG 6024   2.648   3.524   4.428
  388ARG    HG2 6025   2.637   3.611   4.492
  388ARG    HG3 6026   2.616   3.543   4.326
  388ARG     CD 6027   2.565   3.406   4.488
  388ARG    HD2 6028   2.458   3.412   4.470
  388ARG    HD3 6029   2.600   3.315   4.439
  388ARG     NE 6030   2.596   3.387   4.627
  388ARG     HE 6031   2.615   3.471   4.681
  388ARG     CZ 6032   2.606   3.272   4.694
  388ARG    NH1 6033   2.578   3.154   4.644
  388ARG   HH11 6034   2.539   3.158   4.551
  388ARG   HH12 6035   2.588   3.069   4.696
  388ARG    NH2 6036   2.635   3.280   4.822
  388ARG   HH21 6037   2.664   3.368   4.862
  388ARG   HH22 6038   2.625   3.196   4.878
  388ARG      C 6039   2.879   3.721   4.467
  388ARG      O 6040   2.825   3.820   4.417
  389GLN      N 6041   2.939   3.729   4.581
  389GLN      H 6042   2.976   3.642   4.616
  389GLN     CA 6043   2.931   3.836   4.677
  389GLN     HA 6044   2.828   3.865   4.699
  389GLN     CB 6045   2.995   3.783   4.803
  389GLN    HB2 6046   3.100   3.759   4.782
  389GLN    HB3 6047   2.998   3.860   4.881
  389GLN     CG 6048   2.929   3.655   4.863
  389GLN    HG2 6049   2.951   3.662   4.969
  389GLN    HG3 6050   2.821   3.661   4.856
  389GLN     CD 6051   2.973   3.522   4.802
  389GLN    OE1 6052   3.051   3.516   4.704
  389GLN    NE2 6053   2.929   3.408   4.848
  389GLN   HE21 6054   2.973   3.327   4.807
  389GLN   HE22 6055   2.896   3.404   4.943
  389GLN      C 6056   3.017   3.957   4.627
  389GLN      O 6057   2.998   4.061   4.677
  390ILE      N 6058   3.112   3.936   4.534
  390ILE      H 6059   3.122   3.843   4.495
  390ILE     CA 6060   3.169   4.054   4.458
  390ILE     HA 6061   3.166   4.144   4.519
  390ILE     CB 6062   3.317   4.041   4.439
  390ILE     HB 6063   3.329   3.956   4.372
  390ILE    CG2 6064   3.377   4.162   4.354
  390ILE   HG21 6065   3.345   4.258   4.395
  390ILE   HG22 6066   3.484   4.145   4.360
  390ILE   HG23 6067   3.345   4.151   4.251
  390ILE    CG1 6068   3.397   4.017   4.575
  390ILE   HG12 6069   3.385   4.104   4.639
  390ILE   HG13 6070   3.357   3.925   4.619
  390ILE    CD1 6071   3.549   3.992   4.565
  390ILE   HD11 6072   3.608   4.082   4.550
  390ILE   HD12 6073   3.589   3.952   4.659
  390ILE   HD13 6074   3.579   3.918   4.491
  390ILE      C 6075   3.096   4.088   4.334
  390ILE      O 6076   3.047   4.205   4.322
  391ARG      N 6077   3.066   3.996   4.235
  391ARG      H 6078   3.103   3.903   4.246
  391ARG     CA 6079   2.992   4.034   4.108
  391ARG     HA 6080   3.038   4.116   4.054
  391ARG     CB 6081   2.992   3.916   4.017
  391ARG    HB2 6082   2.955   3.962   3.925
  391ARG    HB3 6083   3.092   3.873   4.010
  391ARG     CG 6084   2.895   3.800   4.061
  391ARG    HG2 6085   2.915   3.779   4.166
  391ARG    HG3 6086   2.792   3.834   4.062
  391ARG     CD 6087   2.906   3.676   3.978
  391ARG    HD2 6088   2.896   3.708   3.875
  391ARG    HD3 6089   3.008   3.636   3.980
  391ARG     NE 6090   2.808   3.578   4.006
  391ARG     HE 6091   2.719   3.608   3.972
  391ARG     CZ 6092   2.811   3.465   4.069
  391ARG    NH1 6093   2.923   3.402   4.102
  391ARG   HH11 6094   3.015   3.436   4.075
  391ARG   HH12 6095   2.924   3.315   4.154
  391ARG    NH2 6096   2.700   3.412   4.109
  391ARG   HH21 6097   2.609   3.443   4.078
  391ARG   HH22 6098   2.712   3.315   4.135
  391ARG      C 6099   2.855   4.098   4.125
  391ARG      O 6100   2.824   4.199   4.060
  392ASN      N 6101   2.779   4.049   4.226
  392ASN      H 6102   2.802   3.961   4.270
  392ASN     CA 6103   2.654   4.108   4.256
  392ASN     HA 6104   2.601   4.106   4.161
  392ASN     CB 6105   2.580   4.015   4.351
  392ASN    HB2 6106   2.643   4.001   4.439
  392ASN    HB3 6107   2.490   4.066   4.386
  392ASN     CG 6108   2.539   3.882   4.292
  392ASN    OD1 6109   2.579   3.837   4.184
  392ASN    ND2 6110   2.458   3.809   4.364
  392ASN   HD21 6111   2.424   3.721   4.326
  392ASN   HD22 6112   2.432   3.836   4.457
  392ASN      C 6113   2.661   4.246   4.316
  392ASN      O 6114   2.577   4.334   4.313
  393MET      N 6115   2.774   4.281   4.382
  393MET      H 6116   2.847   4.213   4.396
  393MET     CA 6117   2.793   4.412   4.445
  393MET     HA 6118   2.694   4.439   4.481
  393MET     CB 6119   2.894   4.413   4.560
  393MET    HB2 6120   2.983   4.359   4.527
  393MET    HB3 6121   2.917   4.514   4.593
  393MET     CG 6122   2.833   4.334   4.672
  393MET    HG2 6123   2.809   4.233   4.639
  393MET    HG3 6124   2.909   4.317   4.749
  393MET     SD 6125   2.691   4.404   4.750
  393MET     CE 6126   2.721   4.581   4.782
  393MET    HE1 6127   2.794   4.605   4.859
  393MET    HE2 6128   2.747   4.632   4.689
  393MET    HE3 6129   2.626   4.616   4.822
  393MET      C 6130   2.837   4.518   4.339
  393MET      O 6131   2.828   4.640   4.351
  394VAL      N 6132   2.895   4.477   4.225
  394VAL      H 6133   2.920   4.379   4.223
  394VAL     CA 6134   2.926   4.559   4.107
  394VAL     HA 6135   2.971   4.652   4.144
  394VAL     CB 6136   3.019   4.482   4.005
  394VAL     HB 6137   2.975   4.383   3.993
  394VAL    CG1 6138   3.033   4.540   3.864
  394VAL   HG11 6139   2.942   4.527   3.806
  394VAL   HG12 6140   3.075   4.639   3.880
  394VAL   HG13 6141   3.112   4.487   3.813
  394VAL    CG2 6142   3.161   4.464   4.069
  394VAL   HG21 6143   3.202   4.563   4.089
  394VAL   HG22 6144   3.152   4.402   4.159
  394VAL   HG23 6145   3.223   4.417   3.993
  394VAL      C 6146   2.793   4.602   4.044
  394VAL      O 6147   2.780   4.719   4.023
  395ILE      N 6148   2.700   4.503   4.035
  395ILE      H 6149   2.726   4.407   4.054
  395ILE     CA 6150   2.563   4.523   3.997
  395ILE     HA 6151   2.557   4.570   3.899
  395ILE     CB 6152   2.502   4.380   3.986
  395ILE     HB 6153   2.502   4.328   4.082
  395ILE    CG2 6154   2.346   4.393   3.944
  395ILE   HG21 6155   2.343   4.445   3.849
  395ILE   HG22 6156   2.295   4.297   3.940
  395ILE   HG23 6157   2.288   4.452   4.015
  395ILE    CG1 6158   2.571   4.302   3.878
  395ILE   HG12 6159   2.554   4.357   3.786
  395ILE   HG13 6160   2.680   4.305   3.884
  395ILE    CD1 6161   2.527   4.160   3.841
  395ILE   HD11 6162   2.584   4.120   3.758
  395ILE   HD12 6163   2.549   4.091   3.922
  395ILE   HD13 6164   2.423   4.153   3.811
  395ILE      C 6165   2.495   4.610   4.097
  395ILE      O 6166   2.449   4.719   4.057
  396PHE      N 6167   2.484   4.573   4.223
  396PHE      H 6168   2.506   4.480   4.257
  396PHE     CA 6169   2.439   4.665   4.327
  396PHE     HA 6170   2.331   4.665   4.314
  396PHE     CB 6171   2.478   4.623   4.471
  396PHE    HB2 6172   2.450   4.519   4.490
  396PHE    HB3 6173   2.586   4.636   4.472
  396PHE     CG 6174   2.428   4.700   4.588
  396PHE    CD1 6175   2.483   4.817   4.644
  396PHE    HD1 6176   2.564   4.859   4.587
  396PHE    CE1 6177   2.432   4.872   4.763
  396PHE    HE1 6178   2.481   4.959   4.804
  396PHE     CZ 6179   2.326   4.813   4.832
  396PHE     HZ 6180   2.298   4.851   4.929
  396PHE    CE2 6181   2.277   4.688   4.789
  396PHE    HE2 6182   2.207   4.628   4.845
  396PHE    CD2 6183   2.323   4.635   4.667
  396PHE    HD2 6184   2.293   4.534   4.644
  396PHE      C 6185   2.485   4.813   4.305
  396PHE      O 6186   2.410   4.906   4.285
  397ARG      N 6187   2.618   4.840   4.294
  397ARG      H 6188   2.681   4.761   4.303
  397ARG     CA 6189   2.669   4.975   4.260
  397ARG     HA 6190   2.632   5.044   4.336
  397ARG     CB 6191   2.818   4.968   4.281
  397ARG    HB2 6192   2.836   4.922   4.378
  397ARG    HB3 6193   2.867   4.912   4.201
  397ARG     CG 6194   2.889   5.104   4.284
  397ARG    HG2 6195   2.870   5.165   4.196
  397ARG    HG3 6196   2.855   5.167   4.366
  397ARG     CD 6197   3.042   5.089   4.303
  397ARG    HD2 6198   3.069   5.016   4.380
  397ARG    HD3 6199   3.088   5.042   4.217
  397ARG     NE 6200   3.119   5.215   4.321
  397ARG     HE 6201   3.174   5.247   4.242
  397ARG     CZ 6202   3.128   5.288   4.429
  397ARG    NH1 6203   3.053   5.272   4.532
  397ARG   HH11 6204   3.002   5.185   4.543
  397ARG   HH12 6205   3.074   5.322   4.617
  397ARG    NH2 6206   3.207   5.396   4.440
  397ARG   HH21 6207   3.271   5.412   4.363
  397ARG   HH22 6208   3.206   5.455   4.522
  397ARG      C 6209   2.622   5.032   4.128
  397ARG      O 6210   2.610   5.154   4.129
  398ASN      N 6211   2.585   4.962   4.022
  398ASN      H 6212   2.582   4.862   4.035
  398ASN     CA 6213   2.519   5.028   3.907
  398ASN     HA 6214   2.585   5.108   3.874
  398ASN     CB 6215   2.509   4.932   3.794
  398ASN    HB2 6216   2.448   4.848   3.827
  398ASN    HB3 6217   2.461   4.987   3.712
  398ASN     CG 6218   2.643   4.884   3.739
  398ASN    OD1 6219   2.752   4.941   3.762
  398ASN    ND2 6220   2.659   4.766   3.682
  398ASN   HD21 6221   2.751   4.723   3.689
  398ASN   HD22 6222   2.583   4.701   3.676
  398ASN      C 6223   2.376   5.082   3.947
  398ASN      O 6224   2.333   5.178   3.887
  399VAL      N 6225   2.307   5.019   4.038
  399VAL      H 6226   2.347   4.937   4.081
  399VAL     CA 6227   2.167   5.053   4.067
  399VAL     HA 6228   2.109   5.084   3.981
  399VAL     CB 6229   2.090   4.926   4.116
  399VAL     HB 6230   2.133   4.894   4.211
  399VAL    CG1 6231   1.947   4.951   4.142
  399VAL   HG11 6232   1.908   4.856   4.178
  399VAL   HG12 6233   1.923   5.022   4.221
  399VAL   HG13 6234   1.889   4.988   4.056
  399VAL    CG2 6235   2.106   4.806   4.022
  399VAL   HG21 6236   2.067   4.715   4.068
  399VAL   HG22 6237   2.046   4.835   3.936
  399VAL   HG23 6238   2.211   4.781   4.005
  399VAL      C 6239   2.166   5.170   4.168
  399VAL      O 6240   2.072   5.257   4.156
  400VAL      N 6241   2.256   5.160   4.272
  400VAL      H 6242   2.315   5.077   4.271
  400VAL     CA 6243   2.270   5.266   4.372
  400VAL     HA 6244   2.164   5.292   4.384
  400VAL     CB 6245   2.316   5.224   4.512
  400VAL     HB 6246   2.322   5.314   4.574
  400VAL    CG1 6247   2.221   5.121   4.574
  400VAL   HG11 6248   2.264   5.102   4.672
  400VAL   HG12 6249   2.122   5.163   4.590
  400VAL   HG13 6250   2.214   5.031   4.513
  400VAL    CG2 6251   2.456   5.160   4.513
  400VAL   HG21 6252   2.504   5.161   4.611
  400VAL   HG22 6253   2.445   5.057   4.481
  400VAL   HG23 6254   2.516   5.206   4.435
  400VAL      C 6255   2.345   5.395   4.319
  400VAL      O 6256   2.378   5.488   4.402
  401ASP      N 6257   2.372   5.403   4.189
  401ASP      H 6258   2.352   5.327   4.125
  401ASP     CA 6259   2.442   5.522   4.132
  401ASP     HA 6260   2.534   5.519   4.190
  401ASP     CB 6261   2.468   5.484   3.983
  401ASP    HB2 6262   2.504   5.381   3.986
  401ASP    HB3 6263   2.372   5.484   3.932
  401ASP     CG 6264   2.565   5.589   3.927
  401ASP    OD1 6265   2.666   5.619   3.995
  401ASP    OD2 6266   2.532   5.648   3.821
  401ASP      C 6267   2.373   5.658   4.157
  401ASP      O 6268   2.253   5.670   4.170
  402GLY      N 6269   2.462   5.759   4.177
  402GLY      H 6270   2.559   5.735   4.161
  402GLY     CA 6271   2.430   5.893   4.230
  402GLY    HA2 6272   2.530   5.936   4.238
  402GLY    HA3 6273   2.369   5.941   4.153
  402GLY      C 6274   2.356   5.907   4.363
  402GLY      O 6275   2.313   6.020   4.388
  403GLN      N 6276   2.337   5.803   4.450
  403GLN      H 6277   2.353   5.711   4.412
  403GLN     CA 6278   2.251   5.807   4.566
  403GLN     HA 6279   2.163   5.865   4.539
  403GLN     CB 6280   2.210   5.669   4.612
  403GLN    HB2 6281   2.303   5.612   4.609
  403GLN    HB3 6282   2.173   5.682   4.713
  403GLN     CG 6283   2.105   5.609   4.518
  403GLN    HG2 6284   2.140   5.606   4.415
  403GLN    HG3 6285   2.077   5.508   4.549
  403GLN     CD 6286   1.978   5.689   4.509
  403GLN    OE1 6287   1.886   5.662   4.585
  403GLN    NE2 6288   1.968   5.788   4.423
  403GLN   HE21 6289   1.873   5.822   4.420
  403GLN   HE22 6290   2.031   5.798   4.344
  403GLN      C 6291   2.333   5.878   4.683
  403GLN      O 6292   2.452   5.849   4.693
  404PRO      N 6293   2.276   5.957   4.778
  404PRO     CD 6294   2.139   6.012   4.778
  404PRO    HD2 6295   2.065   5.934   4.760
  404PRO    HD3 6296   2.145   6.093   4.705
  404PRO     CG 6297   2.110   6.054   4.914
  404PRO    HG2 6298   2.066   5.965   4.959
  404PRO    HG3 6299   2.041   6.137   4.907
  404PRO     CB 6300   2.242   6.099   4.966
  404PRO    HB2 6301   2.226   6.096   5.074
  404PRO    HB3 6302   2.260   6.199   4.927
  404PRO     CA 6303   2.343   6.001   4.899
  404PRO     HA 6304   2.444   6.035   4.876
  404PRO      C 6305   2.363   5.879   4.994
  404PRO      O 6306   2.306   5.771   4.973
  405PHE      N 6307   2.443   5.895   5.099
  405PHE      H 6308   2.492   5.983   5.108
  405PHE     CA 6309   2.451   5.808   5.215
  405PHE     HA 6310   2.445   5.707   5.174
  405PHE     CB 6311   2.583   5.823   5.287
  405PHE    HB2 6312   2.662   5.836   5.212
  405PHE    HB3 6313   2.595   5.914   5.345
  405PHE     CG 6314   2.613   5.709   5.377
  405PHE    CD1 6315   2.563   5.706   5.511
  405PHE    HD1 6316   2.502   5.781   5.560
  405PHE    CE1 6317   2.600   5.597   5.594
  405PHE    HE1 6318   2.567   5.593   5.697
  405PHE     CZ 6319   2.679   5.495   5.548
  405PHE     HZ 6320   2.700   5.415   5.618
  405PHE    CE2 6321   2.741   5.506   5.424
  405PHE    HE2 6322   2.801   5.423   5.389
  405PHE    CD2 6323   2.697   5.607   5.331
  405PHE    HD2 6324   2.749   5.619   5.237
  405PHE      C 6325   2.331   5.841   5.312
  405PHE      O 6326   2.303   5.960   5.332
  406THR      N 6327   2.267   5.736   5.365
  406THR      H 6328   2.299   5.645   5.335
  406THR     CA 6329   2.141   5.754   5.441
  406THR     HA 6330   2.147   5.845   5.501
  406THR     CB 6331   2.019   5.742   5.358
  406THR     HB 6332   1.928   5.737   5.419
  406THR    CG2 6333   1.992   5.870   5.277
  406THR   HG21 6334   2.069   5.889   5.202
  406THR   HG22 6335   1.902   5.853   5.218
  406THR   HG23 6336   1.996   5.959   5.340
  406THR    OG1 6337   2.026   5.637   5.255
  406THR    HG1 6338   1.962   5.570   5.280
  406THR      C 6339   2.114   5.643   5.546
  406THR      O 6340   2.169   5.537   5.532
  407ASN      N 6341   2.029   5.662   5.646
  407ASN      H 6342   1.994   5.756   5.658
  407ASN     CA 6343   1.969   5.566   5.740
  407ASN     HA 6344   1.912   5.623   5.814
  407ASN     CB 6345   1.859   5.487   5.668
  407ASN    HB2 6346   1.894   5.449   5.572
  407ASN    HB3 6347   1.813   5.404   5.722
  407ASN     CG 6348   1.741   5.581   5.643
  407ASN    OD1 6349   1.689   5.645   5.731
  407ASN    ND2 6350   1.701   5.583   5.512
  407ASN   HD21 6351   1.635   5.656   5.487
  407ASN   HD22 6352   1.738   5.524   5.439
  407ASN      C 6353   2.071   5.486   5.824
  407ASN      O 6354   2.061   5.365   5.831
  408TRP      N 6355   2.170   5.560   5.875
  408TRP      H 6356   2.181   5.656   5.846
  408TRP     CA 6357   2.271   5.487   5.960
  408TRP     HA 6358   2.316   5.415   5.890
  408TRP     CB 6359   2.391   5.576   5.996
  408TRP    HB2 6360   2.443   5.617   5.910
  408TRP    HB3 6361   2.346   5.659   6.051
  408TRP     CG 6362   2.502   5.511   6.075
  408TRP    CD1 6363   2.511   5.507   6.205
  408TRP    HD1 6364   2.421   5.535   6.258
  408TRP    NE1 6365   2.613   5.421   6.242
  408TRP    HE1 6366   2.630   5.396   6.338
  408TRP    CE2 6367   2.680   5.372   6.132
  408TRP    CZ2 6368   2.797   5.293   6.121
  408TRP    HZ2 6369   2.841   5.260   6.214
  408TRP    CH2 6370   2.844   5.254   5.995
  408TRP    HH2 6371   2.941   5.209   5.982
  408TRP    CZ3 6372   2.778   5.304   5.878
  408TRP    HZ3 6373   2.817   5.274   5.782
  408TRP    CE3 6374   2.664   5.392   5.896
  408TRP    HE3 6375   2.621   5.444   5.812
  408TRP    CD2 6376   2.609   5.429   6.019
  408TRP      C 6377   2.208   5.409   6.085
  408TRP      O 6378   2.118   5.460   6.154
  409TYR      N 6379   2.273   5.297   6.120
  409TYR      H 6380   2.330   5.254   6.049
  409TYR     CA 6381   2.271   5.232   6.250
  409TYR     HA 6382   2.238   5.297   6.330
  409TYR     CB 6383   2.164   5.121   6.248
  409TYR    HB2 6384   2.067   5.169   6.241
  409TYR    HB3 6385   2.179   5.066   6.155
  409TYR     CG 6386   2.164   5.011   6.351
  409TYR    CD1 6387   2.082   5.015   6.465
  409TYR    HD1 6388   2.041   5.113   6.486
  409TYR    CE1 6389   2.075   4.919   6.569
  409TYR    HE1 6390   2.015   4.943   6.655
  409TYR     CZ 6391   2.154   4.809   6.557
  409TYR     OH 6392   2.155   4.730   6.668
  409TYR     HH 6393   2.074   4.746   6.718
  409TYR    CE2 6394   2.239   4.790   6.444
  409TYR    HE2 6395   2.300   4.702   6.424
  409TYR    CD2 6396   2.239   4.891   6.340
  409TYR    HD2 6397   2.301   4.879   6.253
  409TYR      C 6398   2.410   5.162   6.283
  409TYR      O 6399   2.476   5.112   6.191
  410ASP      N 6400   2.447   5.159   6.411
  410ASP      H 6401   2.395   5.214   6.478
  410ASP     CA 6402   2.555   5.070   6.472
  410ASP     HA 6403   2.570   4.992   6.398
  410ASP     CB 6404   2.689   5.152   6.466
  410ASP    HB2 6405   2.764   5.075   6.481
  410ASP    HB3 6406   2.685   5.201   6.368
  410ASP     CG 6407   2.697   5.264   6.567
  410ASP    OD1 6408   2.736   5.246   6.684
  410ASP    OD2 6409   2.666   5.377   6.523
  410ASP      C 6410   2.528   5.029   6.610
  410ASP      O 6411   2.475   5.106   6.690
  411ASN      N 6412   2.568   4.910   6.646
  411ASN      H 6413   2.603   4.847   6.575
  411ASN     CA 6414   2.555   4.853   6.781
  411ASN     HA 6415   2.459   4.881   6.823
  411ASN     CB 6416   2.571   4.701   6.773
  411ASN    HB2 6417   2.520   4.657   6.858
  411ASN    HB3 6418   2.509   4.682   6.685
  411ASN     CG 6419   2.709   4.646   6.756
  411ASN    OD1 6420   2.792   4.710   6.684
  411ASN    ND2 6421   2.736   4.535   6.823
  411ASN   HD21 6422   2.815   4.482   6.789
  411ASN   HD22 6423   2.665   4.488   6.877
  411ASN      C 6424   2.659   4.904   6.879
  411ASN      O 6425   2.656   4.855   6.992
  412GLY      N 6426   2.757   4.983   6.841
  412GLY      H 6427   2.737   5.033   6.756
  412GLY     CA 6428   2.870   5.028   6.930
  412GLY    HA2 6429   2.900   5.133   6.927
  412GLY    HA3 6430   2.833   5.014   7.032
  412GLY      C 6431   2.995   4.941   6.922
  412GLY      O 6432   3.093   4.960   7.002
  413SER      N 6433   3.005   4.856   6.820
  413SER      H 6434   2.929   4.854   6.753
  413SER     CA 6435   3.109   4.751   6.787
  413SER     HA 6436   3.205   4.794   6.816
  413SER     CB 6437   3.080   4.622   6.863
  413SER    HB2 6438   2.979   4.587   6.839
  413SER    HB3 6439   3.158   4.559   6.820
  413SER     OG 6440   3.106   4.637   7.001
  413SER     HG 6441   3.024   4.650   7.049
  413SER      C 6442   3.109   4.724   6.631
  413SER      O 6443   3.174   4.798   6.553
  414ASN      N 6444   3.061   4.609   6.585
  414ASN      H 6445   3.009   4.553   6.651
  414ASN     CA 6446   3.075   4.557   6.445
  414ASN     HA 6447   3.116   4.638   6.384
  414ASN     CB 6448   3.188   4.456   6.432
  414ASN    HB2 6449   3.156   4.364   6.480
  414ASN    HB3 6450   3.210   4.434   6.328
  414ASN     CG 6451   3.314   4.501   6.499
  414ASN    OD1 6452   3.410   4.550   6.441
  414ASN    ND2 6453   3.330   4.471   6.626
  414ASN   HD21 6454   3.425   4.473   6.660
  414ASN   HD22 6455   3.256   4.416   6.667
  414ASN      C 6456   2.950   4.514   6.367
  414ASN      O 6457   2.951   4.457   6.255
  415GLN      N 6458   2.838   4.544   6.432
  415GLN      H 6459   2.851   4.579   6.526
  415GLN     CA 6460   2.698   4.526   6.391
  415GLN     HA 6461   2.702   4.462   6.303
  415GLN     CB 6462   2.613   4.448   6.490
  415GLN    HB2 6463   2.621   4.491   6.590
  415GLN    HB3 6464   2.513   4.453   6.446
  415GLN     CG 6465   2.642   4.302   6.503
  415GLN    HG2 6466   2.615   4.247   6.413
  415GLN    HG3 6467   2.750   4.298   6.511
  415GLN     CD 6468   2.582   4.232   6.620
  415GLN    OE1 6469   2.494   4.278   6.688
  415GLN    NE2 6470   2.635   4.109   6.638
  415GLN   HE21 6471   2.583   4.044   6.695
  415GLN   HE22 6472   2.702   4.064   6.578
  415GLN      C 6473   2.651   4.668   6.343
  415GLN      O 6474   2.646   4.755   6.428
  416VAL      N 6475   2.626   4.688   6.216
  416VAL      H 6476   2.629   4.609   6.152
  416VAL     CA 6477   2.619   4.824   6.152
  416VAL     HA 6478   2.566   4.878   6.231
  416VAL     CB 6479   2.757   4.886   6.127
  416VAL     HB 6480   2.747   4.992   6.103
  416VAL    CG1 6481   2.848   4.887   6.246
  416VAL   HG11 6482   2.804   4.925   6.339
  416VAL   HG12 6483   2.882   4.788   6.274
  416VAL   HG13 6484   2.935   4.947   6.218
  416VAL    CG2 6485   2.839   4.812   6.016
  416VAL   HG21 6486   2.849   4.705   6.036
  416VAL   HG22 6487   2.798   4.830   5.917
  416VAL   HG23 6488   2.935   4.863   6.004
  416VAL      C 6489   2.536   4.817   6.025
  416VAL      O 6490   2.514   4.706   5.972
  417ALA      N 6491   2.487   4.933   5.975
  417ALA      H 6492   2.496   5.014   6.034
  417ALA     CA 6493   2.393   4.936   5.860
  417ALA     HA 6494   2.433   4.868   5.785
  417ALA     CB 6495   2.253   4.889   5.907
  417ALA    HB1 6496   2.251   4.789   5.952
  417ALA    HB2 6497   2.207   4.961   5.975
  417ALA    HB3 6498   2.193   4.884   5.817
  417ALA      C 6499   2.390   5.066   5.790
  417ALA      O 6500   2.409   5.173   5.852
  418PHE      N 6501   2.363   5.069   5.662
  418PHE      H 6502   2.355   4.982   5.612
  418PHE     CA 6503   2.339   5.191   5.588
  418PHE     HA 6504   2.290   5.257   5.659
  418PHE     CB 6505   2.473   5.261   5.558
  418PHE    HB2 6506   2.443   5.359   5.520
  418PHE    HB3 6507   2.541   5.274   5.643
  418PHE     CG 6508   2.557   5.199   5.450
  418PHE    CD1 6509   2.541   5.238   5.313
  418PHE    HD1 6510   2.470   5.311   5.279
  418PHE    CE1 6511   2.630   5.188   5.219
  418PHE    HE1 6512   2.615   5.225   5.119
  418PHE     CZ 6513   2.740   5.100   5.253
  418PHE     HZ 6514   2.816   5.063   5.185
  418PHE    CE2 6515   2.750   5.065   5.384
  418PHE    HE2 6516   2.837   5.006   5.408
  418PHE    CD2 6517   2.652   5.099   5.485
  418PHE    HD2 6518   2.666   5.057   5.583
  418PHE      C 6519   2.255   5.176   5.451
  418PHE      O 6520   2.244   5.072   5.382
  419GLY      N 6521   2.180   5.282   5.424
  419GLY      H 6522   2.191   5.364   5.482
  419GLY     CA 6523   2.115   5.304   5.297
  419GLY    HA2 6524   2.107   5.209   5.246
  419GLY    HA3 6525   2.017   5.350   5.312
  419GLY      C 6526   2.199   5.394   5.205
  419GLY      O 6527   2.293   5.460   5.237
  420ARG      N 6528   2.134   5.392   5.091
  420ARG      H 6529   2.069   5.315   5.084
  420ARG     CA 6530   2.163   5.468   4.969
  420ARG     HA 6531   2.229   5.552   4.992
  420ARG     CB 6532   2.243   5.372   4.873
  420ARG    HB2 6533   2.195   5.273   4.874
  420ARG    HB3 6534   2.237   5.410   4.771
  420ARG     CG 6535   2.392   5.336   4.901
  420ARG    HG2 6536   2.385   5.280   4.994
  420ARG    HG3 6537   2.432   5.279   4.816
  420ARG     CD 6538   2.498   5.447   4.930
  420ARG    HD2 6539   2.484   5.511   5.018
  420ARG    HD3 6540   2.593   5.398   4.946
  420ARG     NE 6541   2.515   5.538   4.815
  420ARG     HE 6542   2.482   5.632   4.832
  420ARG     CZ 6543   2.574   5.515   4.698
  420ARG    NH1 6544   2.627   5.400   4.675
  420ARG   HH11 6545   2.651   5.339   4.752
  420ARG   HH12 6546   2.670   5.388   4.584
  420ARG    NH2 6547   2.583   5.603   4.608
  420ARG   HH21 6548   2.523   5.685   4.600
  420ARG   HH22 6549   2.635   5.574   4.527
  420ARG      C 6550   2.042   5.521   4.900
  420ARG      O 6551   1.988   5.463   4.807
  421GLY      N 6552   1.986   5.627   4.956
  421GLY      H 6553   2.016   5.651   5.050
  421GLY     CA 6554   1.862   5.691   4.910
  421GLY    HA2 6555   1.835   5.777   4.972
  421GLY    HA3 6556   1.876   5.717   4.805
  421GLY      C 6557   1.748   5.595   4.919
  421GLY      O 6558   1.724   5.538   5.028
  422ASN      N 6559   1.680   5.571   4.814
  422ASN      H 6560   1.706   5.611   4.725
  422ASN     CA 6561   1.567   5.474   4.807
  422ASN     HA 6562   1.542   5.425   4.901
  422ASN     CB 6563   1.443   5.559   4.762
  422ASN    HB2 6564   1.353   5.501   4.783
  422ASN    HB3 6565   1.431   5.652   4.819
  422ASN     CG 6566   1.445   5.585   4.609
  422ASN    OD1 6567   1.552   5.609   4.551
  422ASN    ND2 6568   1.332   5.596   4.540
  422ASN   HD21 6569   1.341   5.638   4.448
  422ASN   HD22 6570   1.245   5.578   4.587
  422ASN      C 6571   1.600   5.359   4.712
  422ASN      O 6572   1.510   5.278   4.679
  423ARG      N 6573   1.720   5.349   4.657
  423ARG      H 6574   1.781   5.423   4.687
  423ARG     CA 6575   1.768   5.241   4.566
  423ARG     HA 6576   1.686   5.201   4.505
  423ARG     CB 6577   1.865   5.297   4.461
  423ARG    HB2 6578   1.961   5.321   4.507
  423ARG    HB3 6579   1.893   5.220   4.390
  423ARG     CG 6580   1.799   5.409   4.378
  423ARG    HG2 6581   1.748   5.481   4.443
  423ARG    HG3 6582   1.886   5.466   4.344
  423ARG     CD 6583   1.706   5.366   4.264
  423ARG    HD2 6584   1.638   5.289   4.299
  423ARG    HD3 6585   1.658   5.457   4.227
  423ARG     NE 6586   1.787   5.325   4.142
  423ARG     HE 6587   1.887   5.341   4.144
  423ARG     CZ 6588   1.741   5.271   4.028
  423ARG    NH1 6589   1.618   5.241   4.017
  423ARG   HH11 6590   1.551   5.283   4.079
  423ARG   HH12 6591   1.595   5.179   3.940
  423ARG    NH2 6592   1.820   5.238   3.926
  423ARG   HH21 6593   1.920   5.250   3.937
  423ARG   HH22 6594   1.780   5.218   3.835
  423ARG      C 6595   1.835   5.115   4.621
  423ARG      O 6596   1.828   5.010   4.554
  424GLY      N 6597   1.890   5.130   4.738
  424GLY      H 6598   1.890   5.224   4.776
  424GLY     CA 6599   1.934   5.011   4.815
  424GLY    HA2 6600   1.859   4.932   4.808
  424GLY    HA3 6601   2.019   4.968   4.761
  424GLY      C 6602   1.976   5.030   4.963
  424GLY      O 6603   1.988   5.143   5.021
  425PHE      N 6604   2.001   4.918   5.018
  425PHE      H 6605   2.003   4.839   4.955
  425PHE     CA 6606   2.030   4.891   5.165
  425PHE     HA 6607   2.086   4.980   5.194
  425PHE     CB 6608   1.905   4.889   5.248
  425PHE    HB2 6609   1.840   4.966   5.208
  425PHE    HB3 6610   1.854   4.793   5.236
  425PHE     CG 6611   1.907   4.911   5.398
  425PHE    CD1 6612   1.915   5.047   5.440
  425PHE    HD1 6613   1.927   5.130   5.372
  425PHE    CE1 6614   1.923   5.072   5.577
  425PHE    HE1 6615   1.947   5.176   5.597
  425PHE     CZ 6616   1.913   4.967   5.671
  425PHE     HZ 6617   1.915   4.982   5.778
  425PHE    CE2 6618   1.905   4.833   5.628
  425PHE    HE2 6619   1.904   4.756   5.705
  425PHE    CD2 6620   1.910   4.804   5.487
  425PHE    HD2 6621   1.906   4.703   5.449
  425PHE      C 6622   2.127   4.776   5.194
  425PHE      O 6623   2.122   4.674   5.119
  426ILE      N 6624   2.204   4.790   5.299
  426ILE      H 6625   2.206   4.875   5.353
  426ILE     CA 6626   2.310   4.696   5.336
  426ILE     HA 6627   2.262   4.600   5.319
  426ILE     CB 6628   2.442   4.713   5.254
  426ILE     HB 6629   2.416   4.694   5.150
  426ILE    CG2 6630   2.488   4.859   5.268
  426ILE   HG21 6631   2.410   4.935   5.259
  426ILE   HG22 6632   2.500   4.867   5.376
  426ILE   HG23 6633   2.576   4.865   5.204
  426ILE    CG1 6634   2.557   4.610   5.280
  426ILE   HG12 6635   2.622   4.655   5.355
  426ILE   HG13 6636   2.511   4.518   5.315
  426ILE    CD1 6637   2.661   4.585   5.168
  426ILE   HD11 6638   2.748   4.524   5.193
  426ILE   HD12 6639   2.618   4.537   5.080
  426ILE   HD13 6640   2.710   4.675   5.132
  426ILE      C 6641   2.335   4.693   5.489
  426ILE      O 6642   2.324   4.790   5.562
  427VAL      N 6643   2.365   4.572   5.543
  427VAL      H 6644   2.353   4.493   5.481
  427VAL     CA 6645   2.384   4.537   5.684
  427VAL     HA 6646   2.406   4.633   5.731
  427VAL     CB 6647   2.252   4.475   5.762
  427VAL     HB 6648   2.250   4.368   5.739
  427VAL    CG1 6649   2.262   4.479   5.908
  427VAL   HG11 6650   2.281   4.579   5.945
  427VAL   HG12 6651   2.164   4.454   5.950
  427VAL   HG13 6652   2.334   4.414   5.958
  427VAL    CG2 6653   2.122   4.546   5.712
  427VAL   HG21 6654   2.042   4.537   5.785
  427VAL   HG22 6655   2.142   4.653   5.700
  427VAL   HG23 6656   2.104   4.502   5.614
  427VAL      C 6657   2.489   4.434   5.704
  427VAL      O 6658   2.495   4.340   5.621
  428PHE      N 6659   2.567   4.460   5.808
  428PHE      H 6660   2.538   4.531   5.874
  428PHE     CA 6661   2.693   4.390   5.840
  428PHE     HA 6662   2.716   4.309   5.771
  428PHE     CB 6663   2.810   4.497   5.828
  428PHE    HB2 6664   2.773   4.580   5.889
  428PHE    HB3 6665   2.906   4.460   5.864
  428PHE     CG 6666   2.829   4.540   5.682
  428PHE    CD1 6667   2.774   4.662   5.633
  428PHE    HD1 6668   2.707   4.712   5.702
  428PHE    CE1 6669   2.816   4.706   5.503
  428PHE    HE1 6670   2.778   4.798   5.462
  428PHE     CZ 6671   2.894   4.618   5.423
  428PHE     HZ 6672   2.912   4.664   5.327
  428PHE    CE2 6673   2.942   4.496   5.469
  428PHE    HE2 6674   3.008   4.435   5.410
  428PHE    CD2 6675   2.911   4.458   5.599
  428PHE    HD2 6676   2.956   4.367   5.638
  428PHE      C 6677   2.687   4.335   5.985
  428PHE      O 6678   2.630   4.399   6.075
  429ASN      N 6679   2.750   4.219   6.002
  429ASN      H 6680   2.767   4.178   5.911
  429ASN     CA 6681   2.797   4.163   6.128
  429ASN     HA 6682   2.801   4.248   6.195
  429ASN     CB 6683   2.690   4.066   6.178
  429ASN    HB2 6684   2.591   4.108   6.193
  429ASN    HB3 6685   2.677   3.991   6.100
  429ASN     CG 6686   2.730   4.012   6.315
  429ASN    OD1 6687   2.816   4.072   6.388
  429ASN    ND2 6688   2.676   3.911   6.364
  429ASN   HD21 6689   2.715   3.868   6.447
  429ASN   HD22 6690   2.615   3.853   6.307
  429ASN      C 6691   2.940   4.106   6.132
  429ASN      O 6692   2.961   3.995   6.077
  430ASN      N 6693   3.036   4.171   6.201
  430ASN      H 6694   3.005   4.263   6.228
  430ASN     CA 6695   3.171   4.113   6.222
  430ASN     HA 6696   3.177   4.007   6.201
  430ASN     CB 6697   3.269   4.194   6.135
  430ASN    HB2 6698   3.221   4.205   6.038
  430ASN    HB3 6699   3.284   4.298   6.164
  430ASN     CG 6700   3.402   4.128   6.114
  430ASN    OD1 6701   3.405   4.007   6.086
  430ASN    ND2 6702   3.507   4.190   6.141
  430ASN   HD21 6703   3.589   4.150   6.097
  430ASN   HD22 6704   3.511   4.288   6.166
  430ASN      C 6705   3.201   4.116   6.373
  430ASN      O 6706   3.321   4.107   6.413
  431ASP      N 6707   3.095   4.120   6.458
  431ASP      H 6708   3.004   4.113   6.416
  431ASP     CA 6709   3.127   4.089   6.595
  431ASP     HA 6710   3.220   4.135   6.629
  431ASP     CB 6711   3.013   4.142   6.693
  431ASP    HB2 6712   2.913   4.118   6.655
  431ASP    HB3 6713   3.011   4.089   6.788
  431ASP     CG 6714   3.020   4.293   6.716
  431ASP    OD1 6715   3.127   4.335   6.770
  431ASP    OD2 6716   2.929   4.377   6.686
  431ASP      C 6717   3.145   3.942   6.613
  431ASP      O 6718   3.107   3.859   6.527
  432ASP      N 6719   3.188   3.909   6.735
  432ASP      H 6720   3.194   3.984   6.802
  432ASP     CA 6721   3.199   3.772   6.785
  432ASP     HA 6722   3.260   3.714   6.715
  432ASP     CB 6723   3.286   3.782   6.911
  432ASP    HB2 6724   3.366   3.852   6.887
  432ASP    HB3 6725   3.230   3.827   6.993
  432ASP     CG 6726   3.339   3.644   6.957
  432ASP    OD1 6727   3.316   3.599   7.070
  432ASP    OD2 6728   3.425   3.579   6.888
  432ASP      C 6729   3.063   3.703   6.807
  432ASP      O 6730   3.063   3.581   6.821
  433TRP      N 6731   2.950   3.774   6.809
  433TRP      H 6732   2.962   3.874   6.803
  433TRP     CA 6733   2.808   3.723   6.825
  433TRP     HA 6734   2.796   3.615   6.827
  433TRP     CB 6735   2.757   3.790   6.956
  433TRP    HB2 6736   2.655   3.753   6.961
  433TRP    HB3 6737   2.816   3.751   7.038
  433TRP     CG 6738   2.756   3.939   6.976
  433TRP    CD1 6739   2.654   4.029   6.945
  433TRP    HD1 6740   2.551   4.002   6.926
  433TRP    NE1 6741   2.693   4.160   6.967
  433TRP    HE1 6742   2.632   4.241   6.964
  433TRP    CE2 6743   2.825   4.163   7.009
  433TRP    CZ2 6744   2.910   4.265   7.043
  433TRP    HZ2 6745   2.882   4.368   7.028
  433TRP    CH2 6746   3.034   4.236   7.100
  433TRP    HH2 6747   3.090   4.319   7.139
  433TRP    CZ3 6748   3.075   4.106   7.124
  433TRP    HZ3 6749   3.162   4.079   7.181
  433TRP    CE3 6750   2.996   3.998   7.077
  433TRP    HE3 6751   3.025   3.895   7.091
  433TRP    CD2 6752   2.865   4.026   7.023
  433TRP      C 6753   2.723   3.769   6.703
  433TRP      O 6754   2.780   3.834   6.612
  434SER      N 6755   2.601   3.716   6.690
  434SER      H 6756   2.580   3.647   6.760
  434SER     CA 6757   2.501   3.748   6.589
  434SER     HA 6758   2.556   3.747   6.495
  434SER     CB 6759   2.414   3.630   6.582
  434SER    HB2 6760   2.355   3.613   6.672
  434SER    HB3 6761   2.344   3.638   6.499
  434SER     OG 6762   2.491   3.514   6.560
  434SER     HG 6763   2.431   3.442   6.540
  434SER      C 6764   2.427   3.875   6.610
  434SER      O 6765   2.437   3.939   6.717
  435PHE      N 6766   2.338   3.900   6.520
  435PHE      H 6767   2.325   3.834   6.445
  435PHE     CA 6768   2.259   4.022   6.506
  435PHE     HA 6769   2.270   4.086   6.593
  435PHE     CB 6770   2.310   4.107   6.397
  435PHE    HB2 6771   2.417   4.125   6.405
  435PHE    HB3 6772   2.307   4.046   6.306
  435PHE     CG 6773   2.246   4.243   6.374
  435PHE    CD1 6774   2.239   4.335   6.478
  435PHE    HD1 6775   2.284   4.301   6.570
  435PHE    CE1 6776   2.168   4.452   6.460
  435PHE    HE1 6777   2.157   4.510   6.551
  435PHE     CZ 6778   2.090   4.474   6.343
  435PHE     HZ 6779   2.020   4.556   6.346
  435PHE    CE2 6780   2.095   4.390   6.231
  435PHE    HE2 6781   2.041   4.406   6.139
  435PHE    CD2 6782   2.185   4.281   6.246
  435PHE    HD2 6783   2.201   4.218   6.160
  435PHE      C 6784   2.111   3.983   6.484
  435PHE      O 6785   2.081   3.894   6.400
  436SER      N 6786   2.019   4.068   6.536
  436SER      H 6787   2.058   4.138   6.598
  436SER     CA 6788   1.875   4.084   6.490
  436SER     HA 6789   1.870   4.082   6.382
  436SER     CB 6790   1.799   3.961   6.540
  436SER    HB2 6791   1.846   3.875   6.492
  436SER    HB3 6792   1.816   3.963   6.648
  436SER     OG 6793   1.662   3.966   6.514
  436SER     HG 6794   1.629   3.884   6.552
  436SER      C 6795   1.802   4.213   6.534
  436SER      O 6796   1.807   4.258   6.649
  437LEU      N 6797   1.743   4.282   6.435
  437LEU      H 6798   1.727   4.237   6.346
  437LEU     CA 6799   1.660   4.396   6.448
  437LEU     HA 6800   1.597   4.371   6.533
  437LEU     CB 6801   1.744   4.521   6.486
  437LEU    HB2 6802   1.832   4.487   6.541
  437LEU    HB3 6803   1.773   4.566   6.391
  437LEU     CG 6804   1.672   4.629   6.573
  437LEU     HG 6805   1.575   4.663   6.538
  437LEU    CD1 6806   1.646   4.564   6.706
  437LEU   HD11 6807   1.734   4.521   6.753
  437LEU   HD12 6808   1.606   4.645   6.767
  437LEU   HD13 6809   1.563   4.493   6.714
  437LEU    CD2 6810   1.763   4.749   6.587
  437LEU   HD21 6811   1.849   4.707   6.638
  437LEU   HD22 6812   1.791   4.791   6.490
  437LEU   HD23 6813   1.714   4.822   6.651
  437LEU      C 6814   1.573   4.433   6.327
  437LEU      O 6815   1.604   4.403   6.213
  438THR      N 6816   1.469   4.514   6.355
  438THR      H 6817   1.429   4.526   6.447
  438THR     CA 6818   1.398   4.597   6.257
  438THR     HA 6819   1.391   4.539   6.165
  438THR     CB 6820   1.256   4.631   6.299
  438THR     HB 6821   1.259   4.717   6.367
  438THR    CG2 6822   1.164   4.661   6.180
  438THR   HG21 6823   1.060   4.670   6.211
  438THR   HG22 6824   1.197   4.759   6.144
  438THR   HG23 6825   1.172   4.577   6.110
  438THR    OG1 6826   1.202   4.515   6.370
  438THR    HG1 6827   1.223   4.534   6.462
  438THR      C 6828   1.472   4.727   6.238
  438THR      O 6829   1.481   4.816   6.325
  439LEU      N 6830   1.504   4.751   6.109
  439LEU      H 6831   1.476   4.681   6.042
  439LEU     CA 6832   1.580   4.869   6.062
  439LEU     HA 6833   1.605   4.931   6.148
  439LEU     CB 6834   1.712   4.826   5.987
  439LEU    HB2 6835   1.688   4.762   5.902
  439LEU    HB3 6836   1.761   4.915   5.949
  439LEU     CG 6837   1.815   4.757   6.082
  439LEU     HG 6838   1.771   4.667   6.125
  439LEU    CD1 6839   1.950   4.726   6.012
  439LEU   HD11 6840   1.928   4.651   5.936
  439LEU   HD12 6841   1.984   4.822   5.973
  439LEU   HD13 6842   2.028   4.689   6.079
  439LEU    CD2 6843   1.853   4.839   6.208
  439LEU   HD21 6844   1.932   4.789   6.265
  439LEU   HD22 6845   1.893   4.930   6.165
  439LEU   HD23 6846   1.765   4.860   6.270
  439LEU      C 6847   1.501   4.964   5.973
  439LEU      O 6848   1.433   4.918   5.886
  440GLN      N 6849   1.500   5.099   5.993
  440GLN      H 6850   1.566   5.135   6.061
  440GLN     CA 6851   1.442   5.197   5.900
  440GLN     HA 6852   1.347   5.169   5.855
  440GLN     CB 6853   1.433   5.329   5.971
  440GLN    HB2 6854   1.373   5.320   6.061
  440GLN    HB3 6855   1.531   5.354   6.011
  440GLN     CG 6856   1.387   5.449   5.892
  440GLN    HG2 6857   1.373   5.534   5.958
  440GLN    HG3 6858   1.469   5.479   5.827
  440GLN     CD 6859   1.269   5.431   5.796
  440GLN    OE1 6860   1.285   5.421   5.677
  440GLN    NE2 6861   1.147   5.442   5.844
  440GLN   HE21 6862   1.077   5.425   5.773
  440GLN   HE22 6863   1.128   5.476   5.936
  440GLN      C 6864   1.536   5.209   5.780
  440GLN      O 6865   1.653   5.251   5.791
  441THR      N 6866   1.484   5.186   5.656
  441THR      H 6867   1.388   5.158   5.654
  441THR     CA 6868   1.556   5.170   5.527
  441THR     HA 6869   1.662   5.168   5.552
  441THR     CB 6870   1.525   5.031   5.468
  441THR     HB 6871   1.594   5.002   5.389
  441THR    CG2 6872   1.540   4.916   5.574
  441THR   HG21 6873   1.525   4.822   5.521
  441THR   HG22 6874   1.640   4.919   5.616
  441THR   HG23 6875   1.465   4.928   5.653
  441THR    OG1 6876   1.399   5.026   5.402
  441THR    HG1 6877   1.360   4.941   5.423
  441THR      C 6878   1.549   5.274   5.414
  441THR      O 6879   1.627   5.276   5.317
  442GLY      N 6880   1.443   5.356   5.415
  442GLY      H 6881   1.376   5.336   5.487
  442GLY     CA 6882   1.408   5.451   5.310
  442GLY    HA2 6883   1.320   5.509   5.337
  442GLY    HA3 6884   1.497   5.512   5.296
  442GLY      C 6885   1.373   5.387   5.175
  442GLY      O 6886   1.367   5.450   5.071
  443LEU      N 6887   1.352   5.263   5.178
  443LEU      H 6888   1.354   5.216   5.268
  443LEU     CA 6889   1.298   5.185   5.060
  443LEU     HA 6890   1.330   5.239   4.970
  443LEU     CB 6891   1.351   5.043   5.058
  443LEU    HB2 6892   1.318   4.981   5.142
  443LEU    HB3 6893   1.316   4.990   4.970
  443LEU     CG 6894   1.505   5.031   5.067
  443LEU     HG 6895   1.533   5.050   5.170
  443LEU    CD1 6896   1.555   4.887   5.031
  443LEU   HD11 6897   1.663   4.889   5.016
  443LEU   HD12 6898   1.542   4.834   5.125
  443LEU   HD13 6899   1.502   4.838   4.949
  443LEU    CD2 6900   1.587   5.123   4.970
  443LEU   HD21 6901   1.533   5.209   4.930
  443LEU   HD22 6902   1.670   5.168   5.023
  443LEU   HD23 6903   1.630   5.068   4.886
  443LEU      C 6904   1.149   5.180   5.047
  443LEU      O 6905   1.082   5.177   5.149
  444PRO      N 6906   1.087   5.170   4.924
  444PRO     CD 6907   1.158   5.181   4.799
  444PRO    HD2 6908   1.244   5.114   4.801
  444PRO    HD3 6909   1.203   5.280   4.788
  444PRO     CG 6910   1.059   5.158   4.677
  444PRO    HG2 6911   1.070   5.058   4.637
  444PRO    HG3 6912   1.076   5.229   4.596
  444PRO     CB 6913   0.927   5.172   4.745
  444PRO    HB2 6914   0.848   5.108   4.706
  444PRO    HB3 6915   0.893   5.275   4.742
  444PRO     CA 6916   0.946   5.140   4.894
  444PRO     HA 6917   0.874   5.193   4.955
  444PRO      C 6918   0.914   4.990   4.926
  444PRO      O 6919   1.006   4.907   4.941
  445ALA      N 6920   0.788   4.954   4.935
  445ALA      H 6921   0.717   5.020   4.906
  445ALA     CA 6922   0.735   4.827   4.993
  445ALA     HA 6923   0.779   4.806   5.091
  445ALA     CB 6924   0.584   4.854   5.021
  445ALA    HB1 6925   0.522   4.769   5.050
  445ALA    HB2 6926   0.572   4.927   5.101
  445ALA    HB3 6927   0.532   4.888   4.932
  445ALA      C 6928   0.740   4.700   4.900
  445ALA      O 6929   0.754   4.708   4.784
  446GLY      N 6930   0.734   4.580   4.964
  446GLY      H 6931   0.734   4.585   5.065
  446GLY     CA 6932   0.738   4.447   4.914
  446GLY    HA2 6933   0.650   4.397   4.956
  446GLY    HA3 6934   0.715   4.445   4.807
  446GLY      C 6935   0.858   4.357   4.961
  446GLY      O 6936   0.934   4.387   5.051
  447THR      N 6937   0.870   4.241   4.895
  447THR      H 6938   0.819   4.232   4.808
  447THR     CA 6939   0.981   4.150   4.925
  447THR     HA 6940   1.014   4.160   5.028
  447THR     CB 6941   0.940   4.006   4.904
  447THR     HB 6942   0.942   3.993   4.796
  447THR    CG2 6943   1.049   3.911   4.960
  447THR   HG21 6944   1.063   3.939   5.065
  447THR   HG22 6945   1.028   3.805   4.946
  447THR   HG23 6946   1.141   3.925   4.904
  447THR    OG1 6947   0.810   3.980   4.957
  447THR    HG1 6948   0.786   3.888   4.944
  447THR      C 6949   1.103   4.180   4.836
  447THR      O 6950   1.087   4.215   4.717
  448TYR      N 6951   1.225   4.175   4.891
  448TYR      H 6952   1.230   4.165   4.991
  448TYR     CA 6953   1.356   4.186   4.827
  448TYR     HA 6954   1.334   4.191   4.720
  448TYR     CB 6955   1.437   4.308   4.863
  448TYR    HB2 6956   1.491   4.300   4.957
  448TYR    HB3 6957   1.531   4.295   4.810
  448TYR     CG 6958   1.377   4.448   4.836
  448TYR    CD1 6959   1.257   4.493   4.895
  448TYR    HD1 6960   1.203   4.421   4.955
  448TYR    CE1 6961   1.215   4.624   4.875
  448TYR    HE1 6962   1.129   4.660   4.929
  448TYR     CZ 6963   1.280   4.713   4.790
  448TYR     OH 6964   1.234   4.838   4.787
  448TYR     HH 6965   1.148   4.838   4.830
  448TYR    CE2 6966   1.404   4.670   4.737
  448TYR    HE2 6967   1.466   4.739   4.681
  448TYR    CD2 6968   1.449   4.542   4.758
  448TYR    HD2 6969   1.545   4.511   4.719
  448TYR      C 6970   1.444   4.068   4.851
  448TYR      O 6971   1.466   4.025   4.958
  449CYX      N 6972   1.507   4.012   4.745
  449CYX      H 6973   1.480   4.038   4.651
  449CYX     CA 6974   1.614   3.906   4.752
  449CYX     HA 6975   1.577   3.832   4.824
  449CYX     CB 6976   1.631   3.850   4.608
  449CYX    HB2 6977   1.675   3.933   4.552
  449CYX    HB3 6978   1.706   3.772   4.603
  449CYX     SG 6979   1.489   3.797   4.511
  449CYX      C 6980   1.753   3.959   4.797
  449CYX      O 6981   1.807   4.058   4.745
  450ASP      N 6982   1.816   3.895   4.896
  450ASP      H 6983   1.759   3.827   4.944
  450ASP     CA 6984   1.954   3.919   4.935
  450ASP     HA 6985   1.961   4.027   4.951
  450ASP     CB 6986   1.986   3.842   5.069
  450ASP    HB2 6987   1.918   3.873   5.149
  450ASP    HB3 6988   1.961   3.740   5.039
  450ASP     CG 6989   2.131   3.857   5.124
  450ASP    OD1 6990   2.192   3.967   5.113
  450ASP    OD2 6991   2.193   3.750   5.158
  450ASP      C 6992   2.048   3.887   4.822
  450ASP      O 6993   2.027   3.788   4.755
  451VAL      N 6994   2.161   3.957   4.809
  451VAL      H 6995   2.179   4.035   4.870
  451VAL     CA 6996   2.258   3.929   4.696
  451VAL     HA 6997   2.216   3.846   4.640
  451VAL     CB 6998   2.273   4.060   4.610
  451VAL     HB 6999   2.308   4.032   4.511
  451VAL    CG1 7000   2.139   4.120   4.562
  451VAL   HG11 7001   2.079   4.161   4.644
  451VAL   HG12 7002   2.148   4.193   4.481
  451VAL   HG13 7003   2.081   4.039   4.519
  451VAL    CG2 7004   2.354   4.178   4.670
  451VAL   HG21 7005   2.455   4.138   4.673
  451VAL   HG22 7006   2.351   4.255   4.592
  451VAL   HG23 7007   2.306   4.205   4.764
  451VAL      C 7008   2.392   3.871   4.744
  451VAL      O 7009   2.482   3.863   4.664
  452ILE      N 7010   2.404   3.824   4.869
  452ILE      H 7011   2.325   3.836   4.929
  452ILE     CA 7012   2.529   3.783   4.923
  452ILE     HA 7013   2.610   3.802   4.853
  452ILE     CB 7014   2.561   3.860   5.052
  452ILE     HB 7015   2.470   3.843   5.110
  452ILE    CG2 7016   2.677   3.799   5.126
  452ILE   HG21 7017   2.687   3.844   5.225
  452ILE   HG22 7018   2.653   3.695   5.151
  452ILE   HG23 7019   2.769   3.808   5.070
  452ILE    CG1 7020   2.566   4.019   5.041
  452ILE   HG12 7021   2.463   4.051   5.025
  452ILE   HG13 7022   2.600   4.062   5.136
  452ILE    CD1 7023   2.651   4.070   4.924
  452ILE   HD11 7024   2.751   4.031   4.941
  452ILE   HD12 7025   2.610   4.030   4.832
  452ILE   HD13 7026   2.650   4.179   4.919
  452ILE      C 7027   2.520   3.628   4.941
  452ILE      O 7028   2.593   3.549   4.877
  453SER      N 7029   2.419   3.586   5.018
  453SER      H 7030   2.360   3.654   5.064
  453SER     CA 7031   2.374   3.447   5.025
  453SER     HA 7032   2.465   3.392   5.051
  453SER     CB 7033   2.279   3.426   5.139
  453SER    HB2 7034   2.263   3.319   5.152
  453SER    HB3 7035   2.321   3.455   5.235
  453SER     OG 7036   2.156   3.494   5.123
  453SER     HG 7037   2.172   3.585   5.149
  453SER      C 7038   2.314   3.390   4.897
  453SER      O 7039   2.298   3.271   4.894
  454GLY      N 7040   2.276   3.477   4.800
  454GLY      H 7041   2.269   3.575   4.822
  454GLY     CA 7042   2.215   3.421   4.678
  454GLY    HA2 7043   2.295   3.357   4.642
  454GLY    HA3 7044   2.120   3.379   4.712
  454GLY      C 7045   2.180   3.525   4.568
  454GLY      O 7046   2.262   3.613   4.547
  455ASP      N 7047   2.067   3.512   4.495
  455ASP      H 7048   1.993   3.454   4.529
  455ASP     CA 7049   2.023   3.600   4.386
  455ASP     HA 7050   2.032   3.701   4.426
  455ASP     CB 7051   2.114   3.597   4.261
  455ASP    HB2 7052   2.217   3.577   4.291
  455ASP    HB3 7053   2.086   3.511   4.200
  455ASP     CG 7054   2.117   3.710   4.156
  455ASP    OD1 7055   2.188   3.689   4.052
  455ASP    OD2 7056   2.047   3.806   4.164
  455ASP      C 7057   1.872   3.585   4.355
  455ASP      O 7058   1.801   3.510   4.425
  456LYS      N 7059   1.827   3.668   4.267
  456LYS      H 7060   1.894   3.739   4.241
  456LYS     CA 7061   1.688   3.672   4.219
  456LYS     HA 7062   1.629   3.627   4.299
  456LYS     CB 7063   1.652   3.822   4.202
  456LYS    HB2 7064   1.661   3.886   4.290
  456LYS    HB3 7065   1.718   3.854   4.121
  456LYS     CG 7066   1.510   3.832   4.147
  456LYS    HG2 7067   1.511   3.778   4.053
  456LYS    HG3 7068   1.449   3.773   4.215
  456LYS     CD 7069   1.469   3.972   4.118
  456LYS    HD2 7070   1.469   4.035   4.207
  456LYS    HD3 7071   1.544   4.009   4.049
  456LYS     CE 7072   1.322   3.981   4.061
  456LYS    HE2 7073   1.306   3.916   3.975
  456LYS    HE3 7074   1.260   3.946   4.143
  456LYS     NZ 7075   1.297   4.118   4.015
  456LYS    HZ1 7076   1.295   4.185   4.091
  456LYS    HZ2 7077   1.360   4.162   3.950
  456LYS    HZ3 7078   1.207   4.121   3.968
  456LYS      C 7079   1.675   3.584   4.093
  456LYS      O 7080   1.766   3.587   4.013
  457ILE      N 7081   1.561   3.513   4.073
  457ILE      H 7082   1.494   3.510   4.148
  457ILE     CA 7083   1.521   3.439   3.951
  457ILE     HA 7084   1.559   3.501   3.870
  457ILE     CB 7085   1.596   3.305   3.948
  457ILE     HB 7086   1.701   3.330   3.958
  457ILE    CG2 7087   1.568   3.214   4.070
  457ILE   HG21 7088   1.647   3.138   4.070
  457ILE   HG22 7089   1.589   3.266   4.163
  457ILE   HG23 7090   1.472   3.162   4.062
  457ILE    CG1 7091   1.578   3.229   3.821
  457ILE   HG12 7092   1.473   3.210   3.801
  457ILE   HG13 7093   1.604   3.296   3.739
  457ILE    CD1 7094   1.653   3.093   3.812
  457ILE   HD11 7095   1.757   3.115   3.836
  457ILE   HD12 7096   1.610   3.018   3.878
  457ILE   HD13 7097   1.647   3.062   3.708
  457ILE      C 7098   1.371   3.424   3.934
  457ILE      O 7099   1.301   3.374   4.021
  458ASN      N 7100   1.332   3.462   3.809
  458ASN      H 7101   1.404   3.499   3.748
  458ASN     CA 7102   1.189   3.441   3.765
  458ASN     HA 7103   1.174   3.508   3.680
  458ASN     CB 7104   1.170   3.294   3.712
  458ASN    HB2 7105   1.256   3.280   3.648
  458ASN    HB3 7106   1.174   3.239   3.806
  458ASN     CG 7107   1.041   3.271   3.628
  458ASN    OD1 7108   0.969   3.353   3.578
  458ASN    ND2 7109   1.007   3.146   3.610
  458ASN   HD21 7110   0.930   3.134   3.546
  458ASN   HD22 7111   1.066   3.076   3.651
  458ASN      C 7112   1.081   3.470   3.871
  458ASN      O 7113   0.986   3.399   3.890
  459GLY      N 7114   1.095   3.589   3.940
  459GLY      H 7115   1.181   3.639   3.920
  459GLY     CA 7116   1.007   3.647   4.042
  459GLY    HA2 7117   1.051   3.740   4.077
  459GLY    HA3 7118   0.905   3.668   4.007
  459GLY      C 7119   0.994   3.559   4.170
  459GLY      O 7120   0.892   3.560   4.237
  460ASN      N 7121   1.098   3.482   4.197
  460ASN      H 7122   1.165   3.474   4.122
  460ASN     CA 7123   1.132   3.428   4.324
  460ASN     HA 7124   1.073   3.471   4.405
  460ASN     CB 7125   1.087   3.278   4.330
  460ASN    HB2 7126   0.992   3.269   4.277
  460ASN    HB3 7127   1.145   3.215   4.262
  460ASN     CG 7128   1.078   3.214   4.466
  460ASN    OD1 7129   1.126   3.266   4.560
  460ASN    ND2 7130   1.023   3.098   4.476
  460ASN   HD21 7131   1.021   3.058   4.569
  460ASN   HD22 7132   0.983   3.053   4.395
  460ASN      C 7133   1.284   3.462   4.360
  460ASN      O 7134   1.357   3.517   4.277
  461CYX      N 7135   1.346   3.424   4.475
  461CYX      H 7136   1.288   3.368   4.535
  461CYX     CA 7137   1.489   3.429   4.519
  461CYX     HA 7138   1.546   3.471   4.436
  461CYX     CB 7139   1.498   3.519   4.640
  461CYX    HB2 7140   1.458   3.454   4.718
  461CYX    HB3 7141   1.603   3.540   4.662
  461CYX     SG 7142   1.403   3.669   4.646
  461CYX      C 7143   1.552   3.293   4.552
  461CYX      O 7144   1.483   3.211   4.604
  462THR      N 7145   1.685   3.276   4.531
  462THR      H 7146   1.733   3.355   4.491
  462THR     CA 7147   1.764   3.163   4.584
  462THR     HA 7148   1.699   3.076   4.592
  462THR     CB 7149   1.873   3.122   4.486
  462THR     HB 7150   1.916   3.028   4.519
  462THR    CG2 7151   1.824   3.105   4.343
  462THR   HG21 7152   1.903   3.054   4.287
  462THR   HG22 7153   1.748   3.027   4.334
  462THR   HG23 7154   1.799   3.198   4.293
  462THR    OG1 7155   1.970   3.215   4.483
  462THR    HG1 7156   2.030   3.195   4.411
  462THR      C 7157   1.824   3.185   4.728
  462THR      O 7158   1.858   3.084   4.788
  463GLY      N 7159   1.832   3.313   4.773
  463GLY      H 7160   1.815   3.393   4.714
  463GLY     CA 7161   1.898   3.345   4.898
  463GLY    HA2 7162   1.954   3.263   4.943
  463GLY    HA3 7163   1.969   3.427   4.887
  463GLY      C 7164   1.796   3.406   4.997
  463GLY      O 7165   1.675   3.383   4.991
  464ILE      N 7166   1.847   3.473   5.101
  464ILE      H 7167   1.947   3.467   5.117
  464ILE     CA 7168   1.766   3.540   5.203
  464ILE     HA 7169   1.723   3.458   5.260
  464ILE     CB 7170   1.864   3.617   5.306
  464ILE     HB 7171   1.942   3.662   5.244
  464ILE    CG2 7172   1.790   3.725   5.385
  464ILE   HG21 7173   1.869   3.770   5.445
  464ILE   HG22 7174   1.736   3.795   5.322
  464ILE   HG23 7175   1.711   3.681   5.446
  464ILE    CG1 7176   1.921   3.517   5.410
  464ILE   HG12 7177   1.853   3.513   5.494
  464ILE   HG13 7178   1.929   3.412   5.380
  464ILE    CD1 7179   2.056   3.558   5.467
  464ILE   HD11 7180   2.069   3.493   5.554
  464ILE   HD12 7181   2.134   3.533   5.395
  464ILE   HD13 7182   2.063   3.665   5.487
  464ILE      C 7183   1.644   3.620   5.140
  464ILE      O 7184   1.665   3.674   5.028
  465LYS      N 7185   1.527   3.638   5.202
  465LYS      H 7186   1.508   3.578   5.282
  465LYS     CA 7187   1.429   3.732   5.161
  465LYS     HA 7188   1.462   3.789   5.075
  465LYS     CB 7189   1.302   3.654   5.122
  465LYS    HB2 7190   1.279   3.596   5.212
  465LYS    HB3 7191   1.226   3.730   5.106
  465LYS     CG 7192   1.315   3.567   4.995
  465LYS    HG2 7193   1.338   3.642   4.919
  465LYS    HG3 7194   1.398   3.497   4.996
  465LYS     CD 7195   1.181   3.492   4.968
  465LYS    HD2 7196   1.152   3.432   5.055
  465LYS    HD3 7197   1.092   3.555   4.960
  465LYS     CE 7198   1.191   3.402   4.842
  465LYS    HE2 7199   1.229   3.464   4.761
  465LYS    HE3 7200   1.269   3.330   4.867
  465LYS     NZ 7201   1.058   3.345   4.813
  465LYS    HZ1 7202   1.013   3.282   4.878
  465LYS    HZ2 7203   0.993   3.421   4.796
  465LYS    HZ3 7204   1.064   3.300   4.723
  465LYS      C 7205   1.406   3.837   5.273
  465LYS      O 7206   1.392   3.798   5.388
  466ILE      N 7207   1.407   3.957   5.229
  466ILE      H 7208   1.432   3.975   5.133
  466ILE     CA 7209   1.384   4.068   5.319
  466ILE     HA 7210   1.372   4.027   5.419
  466ILE     CB 7211   1.500   4.172   5.320
  466ILE     HB 7212   1.517   4.210   5.219
  466ILE    CG2 7213   1.457   4.300   5.398
  466ILE   HG21 7214   1.551   4.355   5.393
  466ILE   HG22 7215   1.376   4.355   5.351
  466ILE   HG23 7216   1.443   4.289   5.505
  466ILE    CG1 7217   1.641   4.116   5.350
  466ILE   HG12 7218   1.666   4.041   5.275
  466ILE   HG13 7219   1.713   4.197   5.347
  466ILE    CD1 7220   1.653   4.062   5.489
  466ILE   HD11 7221   1.638   4.126   5.576
  466ILE   HD12 7222   1.581   3.982   5.504
  466ILE   HD13 7223   1.752   4.016   5.498
  466ILE      C 7224   1.239   4.121   5.290
  466ILE      O 7225   1.196   4.138   5.176
  467TYR      N 7226   1.170   4.175   5.390
  467TYR      H 7227   1.202   4.162   5.485
  467TYR     CA 7228   1.028   4.225   5.380
  467TYR     HA 7229   1.004   4.227   5.273
  467TYR     CB 7230   0.932   4.121   5.453
  467TYR    HB2 7231   0.944   4.127   5.561
  467TYR    HB3 7232   0.829   4.154   5.438
  467TYR     CG 7233   0.948   3.980   5.393
  467TYR    CD1 7234   1.051   3.892   5.434
  467TYR    HD1 7235   1.110   3.917   5.521
  467TYR    CE1 7236   1.072   3.762   5.387
  467TYR    HE1 7237   1.152   3.699   5.422
  467TYR     CZ 7238   0.976   3.710   5.298
  467TYR     OH 7239   0.981   3.581   5.268
  467TYR     HH 7240   1.061   3.540   5.303
  467TYR    CE2 7241   0.866   3.795   5.255
  467TYR    HE2 7242   0.795   3.755   5.184
  467TYR    CD2 7243   0.852   3.922   5.309
  467TYR    HD2 7244   0.778   3.985   5.262
  467TYR      C 7245   1.001   4.362   5.434
  467TYR      O 7246   0.985   4.384   5.558
  468VAL      N 7247   0.986   4.457   5.340
  468VAL      H 7248   0.999   4.433   5.243
  468VAL     CA 7249   0.973   4.601   5.350
  468VAL     HA 7250   1.018   4.638   5.443
  468VAL     CB 7251   1.058   4.672   5.237
  468VAL     HB 7252   1.003   4.646   5.147
  468VAL    CG1 7253   1.053   4.823   5.261
  468VAL   HG11 7254   1.107   4.888   5.193
  468VAL   HG12 7255   0.950   4.854   5.242
  468VAL   HG13 7256   1.081   4.844   5.364
  468VAL    CG2 7257   1.203   4.635   5.225
  468VAL   HG21 7258   1.244   4.606   5.321
  468VAL   HG22 7259   1.210   4.543   5.167
  468VAL   HG23 7260   1.258   4.722   5.188
  468VAL      C 7261   0.827   4.647   5.353
  468VAL      O 7262   0.738   4.589   5.293
  469SER      N 7263   0.795   4.751   5.432
  469SER      H 7264   0.870   4.807   5.471
  469SER     CA 7265   0.664   4.796   5.461
  469SER     HA 7266   0.594   4.729   5.410
  469SER     CB 7267   0.642   4.802   5.617
  469SER    HB2 7268   0.539   4.828   5.644
  469SER    HB3 7269   0.675   4.706   5.657
  469SER     OG 7270   0.728   4.895   5.681
  469SER     HG 7271   0.697   4.920   5.768
  469SER      C 7272   0.628   4.926   5.397
  469SER      O 7273   0.716   5.008   5.362
  470ASP      N 7274   0.505   4.972   5.401
  470ASP      H 7275   0.428   4.912   5.426
  470ASP     CA 7276   0.465   5.108   5.357
  470ASP     HA 7277   0.505   5.112   5.256
  470ASP     CB 7278   0.312   5.113   5.367
  470ASP    HB2 7279   0.267   5.030   5.313
  470ASP    HB3 7280   0.298   5.104   5.475
  470ASP     CG 7281   0.260   5.248   5.320
  470ASP    OD1 7282   0.237   5.264   5.200
  470ASP    OD2 7283   0.218   5.330   5.405
  470ASP      C 7284   0.536   5.218   5.439
  470ASP      O 7285   0.543   5.332   5.393
  471ASP      N 7286   0.594   5.194   5.557
  471ASP      H 7287   0.571   5.104   5.596
  471ASP     CA 7288   0.656   5.296   5.652
  471ASP     HA 7289   0.636   5.396   5.613
  471ASP     CB 7290   0.593   5.286   5.794
  471ASP    HB2 7291   0.636   5.367   5.852
  471ASP    HB3 7292   0.484   5.291   5.786
  471ASP     CG 7293   0.631   5.158   5.863
  471ASP    OD1 7294   0.726   5.159   5.945
  471ASP    OD2 7295   0.562   5.059   5.841
  471ASP      C 7296   0.812   5.286   5.649
  471ASP      O 7297   0.890   5.371   5.696
  472GLY      N 7298   0.865   5.197   5.563
  472GLY      H 7299   0.802   5.128   5.527
  472GLY     CA 7300   1.004   5.189   5.513
  472GLY    HA2 7301   1.005   5.146   5.413
  472GLY    HA3 7302   1.051   5.286   5.501
  472GLY      C 7303   1.093   5.114   5.606
  472GLY      O 7304   1.209   5.133   5.594
  473LYS      N 7305   1.045   5.021   5.692
  473LYS      H 7306   0.945   5.005   5.697
  473LYS     CA 7307   1.125   4.945   5.788
  473LYS     HA 7308   1.229   4.977   5.785
  473LYS     CB 7309   1.077   4.971   5.928
  473LYS    HB2 7310   1.157   4.947   5.998
  473LYS    HB3 7311   1.061   5.078   5.942
  473LYS     CG 7312   0.944   4.905   5.969
  473LYS    HG2 7313   0.872   4.957   5.906
  473LYS    HG3 7314   0.950   4.800   5.940
  473LYS     CD 7315   0.906   4.919   6.118
  473LYS    HD2 7316   0.984   4.871   6.178
  473LYS    HD3 7317   0.906   5.024   6.146
  473LYS     CE 7318   0.772   4.853   6.140
  473LYS    HE2 7319   0.756   4.756   6.093
  473LYS    HE3 7320   0.772   4.825   6.245
  473LYS     NZ 7321   0.669   4.949   6.109
  473LYS    HZ1 7322   0.641   5.003   6.190
  473LYS    HZ2 7323   0.687   5.007   6.028
  473LYS    HZ3 7324   0.596   4.888   6.075
  473LYS      C 7325   1.128   4.798   5.748
  473LYS      O 7326   1.040   4.738   5.686
  474ALA      N 7327   1.230   4.724   5.789
  474ALA      H 7328   1.302   4.783   5.829
  474ALA     CA 7329   1.253   4.584   5.756
  474ALA     HA 7330   1.155   4.537   5.740
  474ALA     CB 7331   1.330   4.575   5.616
  474ALA    HB1 7332   1.251   4.608   5.549
  474ALA    HB2 7333   1.414   4.644   5.609
  474ALA    HB3 7334   1.361   4.478   5.579
  474ALA      C 7335   1.327   4.510   5.864
  474ALA      O 7336   1.420   4.569   5.923
  475HIE      N 7337   1.292   4.385   5.890
  475HIE      H 7338   1.208   4.343   5.853
  475HIE     CA 7339   1.361   4.296   5.989
  475HIE     HA 7340   1.392   4.359   6.072
  475HIE     CB 7341   1.262   4.203   6.050
  475HIE    HB2 7342   1.182   4.270   6.081
  475HIE    HB3 7343   1.233   4.126   5.977
  475HIE     CG 7344   1.321   4.144   6.172
  475HIE    ND1 7345   1.402   4.034   6.179
  475HIE    CE1 7346   1.445   4.019   6.305
  475HIE    HE1 7347   1.508   3.942   6.347
  475HIE    NE2 7348   1.384   4.113   6.381
  475HIE    HE2 7349   1.396   4.131   6.480
  475HIE    CD2 7350   1.312   4.200   6.296
  475HIE    HD2 7351   1.252   4.286   6.320
  475HIE      C 7352   1.489   4.236   5.927
  475HIE      O 7353   1.482   4.198   5.806
  476PHE      N 7354   1.600   4.227   6.005
  476PHE      H 7355   1.601   4.256   6.102
  476PHE     CA 7356   1.721   4.170   5.953
  476PHE     HA 7357   1.703   4.100   5.872
  476PHE     CB 7358   1.821   4.281   5.895
  476PHE    HB2 7359   1.846   4.351   5.975
  476PHE    HB3 7360   1.911   4.224   5.872
  476PHE     CG 7361   1.776   4.357   5.771
  476PHE    CD1 7362   1.821   4.315   5.641
  476PHE    HD1 7363   1.891   4.233   5.629
  476PHE    CE1 7364   1.788   4.402   5.535
  476PHE    HE1 7365   1.834   4.391   5.438
  476PHE     CZ 7366   1.709   4.518   5.555
  476PHE     HZ 7367   1.680   4.583   5.474
  476PHE    CE2 7368   1.662   4.549   5.680
  476PHE    HE2 7369   1.618   4.646   5.699
  476PHE    CD2 7370   1.702   4.477   5.792
  476PHE    HD2 7371   1.678   4.512   5.891
  476PHE      C 7372   1.791   4.102   6.074
  476PHE      O 7373   1.778   4.139   6.188
  477SER      N 7374   1.863   3.990   6.041
  477SER      H 7375   1.855   3.964   5.943
  477SER     CA 7376   1.945   3.902   6.128
  477SER     HA 7377   1.988   3.971   6.201
  477SER     CB 7378   1.844   3.804   6.191
  477SER    HB2 7379   1.890   3.742   6.269
  477SER    HB3 7380   1.769   3.862   6.244
  477SER     OG 7381   1.779   3.726   6.089
  477SER     HG 7382   1.735   3.651   6.130
  477SER      C 7383   2.063   3.838   6.052
  477SER      O 7384   2.048   3.806   5.936
  478ILE      N 7385   2.177   3.824   6.118
  478ILE      H 7386   2.180   3.864   6.210
  478ILE     CA 7387   2.305   3.776   6.064
  478ILE     HA 7388   2.277   3.711   5.981
  478ILE     CB 7389   2.397   3.888   6.009
  478ILE     HB 7390   2.413   3.953   6.094
  478ILE    CG2 7391   2.520   3.828   5.934
  478ILE   HG21 7392   2.588   3.907   5.900
  478ILE   HG22 7393   2.582   3.788   6.014
  478ILE   HG23 7394   2.490   3.760   5.855
  478ILE    CG1 7395   2.342   3.978   5.899
  478ILE   HG12 7396   2.331   3.930   5.802
  478ILE   HG13 7397   2.242   4.007   5.931
  478ILE    CD1 7398   2.410   4.112   5.871
  478ILE   HD11 7399   2.511   4.100   5.832
  478ILE   HD12 7400   2.354   4.171   5.798
  478ILE   HD13 7401   2.417   4.165   5.965
  478ILE      C 7402   2.386   3.695   6.169
  478ILE      O 7403   2.406   3.735   6.280
  479SER      N 7404   2.420   3.575   6.129
  479SER      H 7405   2.385   3.552   6.037
  479SER     CA 7406   2.491   3.482   6.212
  479SER     HA 7407   2.456   3.496   6.315
  479SER     CB 7408   2.470   3.341   6.162
  479SER    HB2 7409   2.362   3.324   6.153
  479SER    HB3 7410   2.519   3.322   6.067
  479SER     OG 7411   2.517   3.249   6.259
  479SER     HG 7412   2.539   3.170   6.209
  479SER      C 7413   2.641   3.511   6.206
  479SER      O 7414   2.707   3.527   6.102
  480ASN      N 7415   2.701   3.510   6.327
  480ASN      H 7416   2.655   3.491   6.415
  480ASN     CA 7417   2.845   3.505   6.342
  480ASN     HA 7418   2.895   3.591   6.297
  480ASN     CB 7419   2.880   3.509   6.498
  480ASN    HB2 7420   2.862   3.608   6.539
  480ASN    HB3 7421   2.809   3.442   6.548
  480ASN     CG 7422   3.025   3.472   6.537
  480ASN    OD1 7423   3.056   3.363   6.582
  480ASN    ND2 7424   3.121   3.556   6.514
  480ASN   HD21 7425   3.216   3.528   6.532
  480ASN   HD22 7426   3.106   3.655   6.499
  480ASN      C 7427   2.916   3.385   6.284
  480ASN      O 7428   3.033   3.380   6.245
  481SER      N 7429   2.835   3.277   6.247
  481SER      H 7430   2.742   3.275   6.287
  481SER     CA 7431   2.883   3.151   6.175
  481SER     HA 7432   2.992   3.152   6.182
  481SER     CB 7433   2.834   3.028   6.248
  481SER    HB2 7434   2.827   2.933   6.195
  481SER    HB3 7435   2.916   3.006   6.316
  481SER     OG 7436   2.712   3.051   6.319
  481SER     HG 7437   2.679   2.962   6.334
  481SER      C 7438   2.849   3.151   6.029
  481SER      O 7439   2.874   3.045   5.962
  482ALA      N 7440   2.792   3.258   5.974
  482ALA      H 7441   2.776   3.333   6.040
  482ALA     CA 7442   2.777   3.271   5.829
  482ALA     HA 7443   2.721   3.185   5.792
  482ALA     CB 7444   2.680   3.382   5.799
  482ALA    HB1 7445   2.578   3.354   5.824
  482ALA    HB2 7446   2.700   3.478   5.847
  482ALA    HB3 7447   2.679   3.400   5.692
  482ALA      C 7448   2.905   3.275   5.762
  482ALA      O 7449   3.000   3.331   5.806
  483GLU      N 7450   2.907   3.221   5.644
  483GLU      H 7451   2.815   3.189   5.617
  483GLU     CA 7452   3.033   3.210   5.559
  483GLU     HA 7453   3.115   3.178   5.624
  483GLU     CB 7454   3.008   3.109   5.443
  483GLU    HB2 7455   2.977   3.014   5.487
  483GLU    HB3 7456   2.928   3.139   5.375
  483GLU     CG 7457   3.133   3.089   5.351
  483GLU    HG2 7458   3.138   3.181   5.292
  483GLU    HG3 7459   3.226   3.073   5.405
  483GLU     CD 7460   3.103   2.969   5.262
  483GLU    OE1 7461   3.011   2.985   5.180
  483GLU    OE2 7462   3.175   2.860   5.264
  483GLU      C 7463   3.054   3.351   5.501
  483GLU      O 7464   3.170   3.391   5.499
  484ASP      N 7465   2.948   3.422   5.470
  484ASP      H 7466   2.862   3.370   5.481
  484ASP     CA 7467   2.942   3.559   5.437
  484ASP     HA 7468   3.041   3.604   5.448
  484ASP     CB 7469   2.897   3.581   5.289
  484ASP    HB2 7470   2.790   3.565   5.281
  484ASP    HB3 7471   2.916   3.680   5.249
  484ASP     CG 7472   2.969   3.483   5.193
  484ASP    OD1 7473   2.902   3.387   5.142
  484ASP    OD2 7474   3.091   3.495   5.166
  484ASP      C 7475   2.844   3.635   5.539
  484ASP      O 7476   2.722   3.647   5.518
  485PRO      N 7477   2.893   3.697   5.647
  485PRO     CD 7478   3.018   3.654   5.706
  485PRO    HD2 7479   3.098   3.721   5.674
  485PRO    HD3 7480   3.042   3.555   5.668
  485PRO     CG 7481   2.992   3.661   5.854
  485PRO    HG2 7482   3.085   3.673   5.911
  485PRO    HG3 7483   2.935   3.577   5.893
  485PRO     CB 7484   2.915   3.788   5.871
  485PRO    HB2 7485   2.984   3.871   5.860
  485PRO    HB3 7486   2.859   3.781   5.964
  485PRO     CA 7487   2.819   3.781   5.748
  485PRO     HA 7488   2.740   3.718   5.788
  485PRO      C 7489   2.774   3.921   5.704
  485PRO      O 7490   2.787   4.026   5.774
  486PHE      N 7491   2.724   3.943   5.583
  486PHE      H 7492   2.706   3.859   5.529
  486PHE     CA 7493   2.659   4.069   5.538
  486PHE     HA 7494   2.620   4.119   5.626
  486PHE     CB 7495   2.767   4.168   5.479
  486PHE    HB2 7496   2.705   4.256   5.462
  486PHE    HB3 7497   2.833   4.184   5.564
  486PHE     CG 7498   2.835   4.140   5.349
  486PHE    CD1 7499   2.915   4.029   5.328
  486PHE    HD1 7500   2.923   3.959   5.410
  486PHE    CE1 7501   2.992   4.013   5.207
  486PHE    HE1 7502   3.052   3.925   5.196
  486PHE     CZ 7503   2.956   4.092   5.105
  486PHE     HZ 7504   3.001   4.078   5.008
  486PHE    CE2 7505   2.890   4.212   5.125
  486PHE    HE2 7506   2.874   4.279   5.041
  486PHE    CD2 7507   2.835   4.240   5.252
  486PHE    HD2 7508   2.793   4.338   5.273
  486PHE      C 7509   2.531   4.042   5.451
  486PHE      O 7510   2.519   3.935   5.392
  487ILE      N 7511   2.441   4.137   5.445
  487ILE      H 7512   2.454   4.228   5.486
  487ILE     CA 7513   2.309   4.125   5.383
  487ILE     HA 7514   2.316   4.042   5.312
  487ILE     CB 7515   2.185   4.099   5.475
  487ILE     HB 7516   2.182   4.174   5.553
  487ILE    CG2 7517   2.060   4.121   5.398
  487ILE   HG21 7518   1.976   4.088   5.459
  487ILE   HG22 7519   2.035   4.223   5.368
  487ILE   HG23 7520   2.069   4.053   5.313
  487ILE    CG1 7521   2.195   3.957   5.531
  487ILE   HG12 7522   2.181   3.892   5.445
  487ILE   HG13 7523   2.297   3.940   5.565
  487ILE    CD1 7524   2.098   3.916   5.640
  487ILE   HD11 7525   1.997   3.913   5.599
  487ILE   HD12 7526   2.141   3.821   5.673
  487ILE   HD13 7527   2.105   4.003   5.706
  487ILE      C 7528   2.295   4.254   5.300
  487ILE      O 7529   2.315   4.363   5.355
  488ALA      N 7530   2.259   4.253   5.171
  488ALA      H 7531   2.254   4.160   5.131
  488ALA     CA 7532   2.245   4.362   5.078
  488ALA     HA 7533   2.228   4.455   5.132
  488ALA     CB 7534   2.384   4.380   4.989
  488ALA    HB1 7535   2.376   4.452   4.908
  488ALA    HB2 7536   2.472   4.400   5.050
  488ALA    HB3 7537   2.413   4.279   4.960
  488ALA      C 7538   2.121   4.347   4.978
  488ALA      O 7539   2.098   4.245   4.918
  489ILE      N 7540   2.043   4.455   4.964
  489ILE      H 7541   2.078   4.535   5.014
  489ILE     CA 7542   1.923   4.471   4.886
  489ILE     HA 7543   1.929   4.395   4.808
  489ILE     CB 7544   1.789   4.435   4.963
  489ILE     HB 7545   1.706   4.445   4.893
  489ILE    CG2 7546   1.794   4.297   5.035
  489ILE   HG21 7547   1.830   4.229   4.959
  489ILE   HG22 7548   1.857   4.293   5.125
  489ILE   HG23 7549   1.698   4.260   5.071
  489ILE    CG1 7550   1.780   4.537   5.070
  489ILE   HG12 7551   1.866   4.541   5.137
  489ILE   HG13 7552   1.776   4.638   5.027
  489ILE    CD1 7553   1.647   4.537   5.149
  489ILE   HD11 7554   1.646   4.451   5.216
  489ILE   HD12 7555   1.643   4.626   5.211
  489ILE   HD13 7556   1.555   4.534   5.091
  489ILE      C 7557   1.911   4.595   4.800
  489ILE      O 7558   1.945   4.701   4.843
  490HIE      N 7559   1.854   4.579   4.678
  490HIE      H 7560   1.833   4.487   4.643
  490HIE     CA 7561   1.838   4.686   4.579
  490HIE     HA 7562   1.817   4.777   4.636
  490HIE     CB 7563   1.963   4.703   4.493
  490HIE    HB2 7564   1.960   4.790   4.427
  490HIE    HB3 7565   2.046   4.726   4.559
  490HIE     CG 7566   2.008   4.580   4.414
  490HIE    ND1 7567   1.950   4.546   4.287
  490HIE    CE1 7568   2.006   4.426   4.251
  490HIE    HE1 7569   1.992   4.381   4.154
  490HIE    NE2 7570   2.099   4.390   4.343
  490HIE    HE2 7571   2.167   4.316   4.332
  490HIE    CD2 7572   2.096   4.479   4.447
  490HIE    HD2 7573   2.155   4.479   4.538
  490HIE      C 7574   1.719   4.678   4.478
  490HIE      O 7575   1.649   4.575   4.478
  491ALA      N 7576   1.696   4.773   4.389
  491ALA      H 7577   1.757   4.854   4.392
  491ALA     CA 7578   1.574   4.794   4.321
  491ALA     HA 7579   1.491   4.780   4.390
  491ALA     CB 7580   1.567   4.941   4.267
  491ALA    HB1 7581   1.460   4.961   4.270
  491ALA    HB2 7582   1.624   5.016   4.323
  491ALA    HB3 7583   1.598   4.948   4.163
  491ALA      C 7584   1.548   4.691   4.214
  491ALA      O 7585   1.433   4.687   4.173
  492GLU      N 7586   1.647   4.610   4.174
  492GLU      H 7587   1.735   4.624   4.221
  492GLU     CA 7588   1.639   4.501   4.076
  492GLU     HA 7589   1.545   4.505   4.020
  492GLU     CB 7590   1.758   4.502   3.983
  492GLU    HB2 7591   1.844   4.490   4.049
  492GLU    HB3 7592   1.747   4.416   3.917
  492GLU     CG 7593   1.786   4.626   3.899
  492GLU    HG2 7594   1.693   4.634   3.844
  492GLU    HG3 7595   1.801   4.713   3.963
  492GLU     CD 7596   1.902   4.608   3.801
  492GLU    OE1 7597   1.952   4.494   3.770
  492GLU    OE2 7598   1.939   4.709   3.737
  492GLU      C 7599   1.642   4.370   4.150
  492GLU      O 7600   1.595   4.271   4.093
  493SER      N 7601   1.692   4.363   4.274
  493SER      H 7602   1.742   4.441   4.314
  493SER     CA 7603   1.672   4.246   4.362
  493SER     HA 7604   1.669   4.161   4.293
  493SER     CB 7605   1.788   4.215   4.453
  493SER    HB2 7606   1.780   4.111   4.483
  493SER    HB3 7607   1.881   4.223   4.396
  493SER     OG 7608   1.772   4.297   4.569
  493SER     HG 7609   1.771   4.229   4.637
  493SER      C 7610   1.532   4.240   4.431
  493SER      O 7611   1.501   4.137   4.495
  494LYS      N 7612   1.458   4.356   4.425
  494LYS      H 7613   1.500   4.441   4.390
  494LYS     CA 7614   1.317   4.365   4.462
  494LYS     HA 7615   1.299   4.342   4.567
  494LYS     CB 7616   1.279   4.513   4.432
  494LYS    HB2 7617   1.356   4.578   4.473
  494LYS    HB3 7618   1.260   4.536   4.328
  494LYS     CG 7619   1.142   4.551   4.491
  494LYS    HG2 7620   1.068   4.479   4.456
  494LYS    HG3 7621   1.148   4.539   4.599
  494LYS     CD 7622   1.098   4.697   4.471
  494LYS    HD2 7623   1.167   4.770   4.514
  494LYS    HD3 7624   1.092   4.696   4.363
  494LYS     CE 7625   0.963   4.719   4.547
  494LYS    HE2 7626   0.982   4.697   4.652
  494LYS    HE3 7627   0.943   4.826   4.539
  494LYS     NZ 7628   0.849   4.636   4.502
  494LYS    HZ1 7629   0.759   4.650   4.546
  494LYS    HZ2 7630   0.843   4.651   4.403
  494LYS    HZ3 7631   0.872   4.538   4.506
  494LYS      C 7632   1.236   4.264   4.376
  494LYS      O 7633   1.265   4.232   4.261
  495LEU      N 7634   1.115   4.216   4.421
  495LEU      H 7635   1.079   4.256   4.507
  495LEU     CA 7636   1.020   4.135   4.348
  495LEU     HA 7637   1.055   4.095   4.253
  495LEU     CB 7638   0.979   4.016   4.446
  495LEU    HB2 7639   0.966   4.071   4.540
  495LEU    HB3 7640   0.887   3.965   4.417
  495LEU     CG 7641   1.087   3.912   4.452
  495LEU     HG 7642   1.185   3.960   4.459
  495LEU    CD1 7643   1.061   3.843   4.589
  495LEU   HD11 7644   1.085   3.909   4.673
  495LEU   HD12 7645   0.956   3.816   4.603
  495LEU   HD13 7646   1.133   3.762   4.604
  495LEU    CD2 7647   1.092   3.805   4.344
  495LEU   HD21 7648   1.165   3.731   4.375
  495LEU   HD22 7649   0.995   3.757   4.335
  495LEU   HD23 7650   1.120   3.840   4.244
  495LEU      C 7651   0.892   4.206   4.321
  495LEU      O 7652   0.854   4.214   4.203
  495LEU    OXT 7653   0.836   4.257   4.419
  496CA2    CA2 7654   6.269   5.908   3.683
  497CL1    CL1 7655   2.882  -1.657   3.608
  498ROH    HO1 7656   6.239   4.709   5.480
  498ROH     O1 7657   6.255   4.791   5.432
  4994GA     C1 7658   6.363   4.773   5.337
  4994GA     H1 7659   6.451   4.726   5.380
  4994GA     C2 7660   6.388   4.914   5.269
  4994GA     H2 7661   6.473   4.907   5.201
  4994GA     O2 7662   6.438   5.009   5.364
  4994GA    H2O 7663   6.368   5.055   5.411
  4994GA     C3 7664   6.271   4.964   5.188
  4994GA     H3 7665   6.195   5.010   5.252
  4994GA     O3 7666   6.316   5.069   5.099
  4994GA    H3O 7667   6.345   5.143   5.153
  4994GA     C4 7668   6.210   4.851   5.097
  4994GA     H4 7669   6.280   4.842   5.014
  4994GA     C5 7670   6.199   4.704   5.157
  4994GA     H5 7671   6.109   4.711   5.219
  4994GA     C6 7672   6.187   4.598   5.055
  4994GA    H62 7673   6.167   4.503   5.105
  4994GA    H61 7674   6.092   4.607   5.003
  4994GA     O6 7675   6.306   4.580   4.978
  4994GA    H6O 7676   6.386   4.592   5.030
  4994GA     O5 7677   6.313   4.674   5.249
  4994GA     O4 7678   6.071   4.889   5.038
  5004GA     C1 7679   6.057   4.994   4.938
  5004GA     H1 7680   6.102   5.086   4.975
  5004GA     C2 7681   5.910   5.029   4.906
  5004GA     H2 7682   5.923   5.125   4.857
  5004GA     O2 7683   5.842   5.056   5.035
  5004GA    H2O 7684   5.764   5.001   5.034
  5004GA     C3 7685   5.825   4.932   4.827
  5004GA     H3 7686   5.796   4.847   4.889
  5004GA     O3 7687   5.697   4.991   4.786
  5004GA    H3O 7688   5.644   4.916   4.759
  5004GA     C4 7689   5.900   4.893   4.703
  5004GA     H4 7690   5.908   4.976   4.633
  5004GA     C5 7691   6.045   4.847   4.736
  5004GA     H5 7692   6.051   4.758   4.798
  5004GA     C6 7693   6.133   4.806   4.619
  5004GA    H62 7694   6.114   4.701   4.596
  5004GA    H61 7695   6.123   4.867   4.530
  5004GA     O6 7696   6.272   4.801   4.654
  5004GA    H6O 7697   6.289   4.877   4.710
  5004GA     O5 7698   6.114   4.957   4.805
  5004GA     O4 7699   5.826   4.780   4.643
  5014GA     C1 7700   5.728   4.817   4.526
  5014GA     H1 7701   5.657   4.896   4.551
  5014GA     C2 7702   5.634   4.702   4.492
  5014GA     H2 7703   5.566   4.749   4.421
  5014GA     O2 7704   5.552   4.657   4.608
  5014GA    H2O 7705   5.468   4.620   4.578
  5014GA     C3 7706   5.709   4.587   4.414
  5014GA     H3 7707   5.768   4.533   4.487
  5014GA     O3 7708   5.622   4.495   4.350
  5014GA    H3O 7709   5.541   4.476   4.398
  5014GA     C4 7710   5.798   4.631   4.297
  5014GA     H4 7711   5.737   4.637   4.207
  5014GA     C5 7712   5.884   4.764   4.324
  5014GA     H5 7713   5.967   4.758   4.395
  5014GA     C6 7714   5.930   4.854   4.208
  5014GA    H62 7715   5.965   4.952   4.239
  5014GA    H61 7716   6.013   4.811   4.152
  5014GA     O6 7717   5.823   4.876   4.112
  5014GA    H6O 7718   5.862   4.850   4.029
  5014GA     O5 7719   5.801   4.862   4.407
  5014GA     O4 7720   5.901   4.522   4.281
  5024GA     C1 7721   5.866   4.442   4.160
  5024GA     H1 7722   5.757   4.446   4.150
  5024GA     C2 7723   5.911   4.296   4.171
  5024GA     H2 7724   5.871   4.236   4.089
  5024GA     O2 7725   5.870   4.234   4.298
  5024GA    H2O 7726   5.912   4.282   4.370
  5024GA     C3 7727   6.068   4.295   4.165
  5024GA     H3 7728   6.114   4.326   4.258
  5024GA     O3 7729   6.124   4.161   4.159
  5024GA    H3O 7730   6.220   4.162   4.163
  5024GA     C4 7731   6.127   4.379   4.052
  5024GA     H4 7732   6.101   4.320   3.964
  5024GA     C5 7733   6.075   4.516   4.042
  5024GA     H5 7734   6.103   4.571   4.132
  5024GA     C6 7735   6.132   4.596   3.921
  5024GA    H62 7736   6.117   4.702   3.942
  5024GA    H61 7737   6.237   4.579   3.899
  5024GA     O6 7738   6.067   4.558   3.802
  5024GA    H6O 7739   5.975   4.584   3.809
  5024GA     O5 7740   5.920   4.510   4.047
  5024GA     O4 7741   6.278   4.377   4.066
  5030GA     C1 7742   6.352   4.279   3.976
  5030GA     H1 7743   6.280   4.215   3.926
  5030GA     C2 7744   6.450   4.184   4.058
  5030GA     H2 7745   6.503   4.111   3.998
  5030GA     C3 7746   6.571   4.266   4.108
  5030GA     H3 7747   6.544   4.341   4.183
  5030GA     C4 7748   6.643   4.346   3.990
  5030GA     H4 7749   6.671   4.281   3.906
  5030GA     C5 7750   6.538   4.445   3.928
  5030GA     H5 7751   6.503   4.509   4.008
  5030GA     C6 7752   6.590   4.540   3.818
  5030GA    H62 7753   6.514   4.603   3.772
  5030GA    H61 7754   6.663   4.609   3.858
  5030GA     O6 7755   6.653   4.471   3.710
  5030GA    H6O 7756   6.606   4.389   3.695
  5030GA     O5 7757   6.421   4.358   3.875
  5030GA     O4 7758   6.754   4.431   4.036
  5030GA    H4O 7759   6.814   4.371   4.082
  5030GA     O3 7760   6.676   4.186   4.172
  5030GA    H3O 7761   6.759   4.190   4.123
  5030GA     O2 7762   6.384   4.120   4.159
  5030GA    H2O 7763   6.436   4.045   4.188
  504Na+    NA+ 7764   5.449   4.288   4.649
  505WAT      O 7765   5.915   5.288   2.866
  505WAT     H1 7766   5.847   5.278   2.932
  505WAT     H2 7767   5.987   5.232   2.896
  506WAT      O 7768   1.742   9.186   8.169
  506WAT     H1 7769   1.736   9.212   8.261
  506WAT     H2 7770   1.679   9.115   8.160
  507WAT      O 7771   1.319   2.209   0.558
  507WAT     H1 7772   1.368   2.145   0.506
  507WAT     H2 7773   1.228   2.179   0.553
  508WAT      O 7774   6.415   5.412   3.718
  508WAT     H1 7775   6.407   5.499   3.681
  508WAT     H2 7776   6.485   5.371   3.668
  509WAT      O 7777   6.307   5.776   3.909
  509WAT     H1 7778   6.382   5.717   3.903
  509WAT     H2 7779   6.294   5.790   4.003
  510WAT      O 7780   5.396   5.769   3.521
  510WAT     H1 7781   5.470   5.790   3.464
  510WAT     H2 7782   5.424   5.691   3.569
  511WAT      O 7783   4.052   0.806   5.650
  511WAT     H1 7784   4.021   0.783   5.737
  511WAT     H2 7785   4.092   0.892   5.660
  512WAT      O 7786   5.435   4.319   2.891
  512WAT     H1 7787   5.509   4.380   2.880
  512WAT     H2 7788   5.369   4.352   2.831
  513WAT      O 7789   2.528   1.586   3.520
  513WAT     H1 7790   2.495   1.639   3.592
  513WAT     H2 7791   2.591   1.642   3.476
  514WAT      O 7792   3.494   7.928   3.426
  514WAT     H1 7793   3.551   8.000   3.454
  514WAT     H2 7794   3.411   7.946   3.469
  515WAT      O 7795   5.057   4.298   3.464
  515WAT     H1 7796   5.126   4.233   3.477
  515WAT     H2 7797   5.081   4.370   3.523
  516WAT      O 7798   4.498   3.407   7.527
  516WAT     H1 7799   4.566   3.377   7.589
  516WAT     H2 7800   4.419   3.413   7.580
  517WAT      O 7801   2.059   3.713   7.772
  517WAT     H1 7802   2.138   3.767   7.769
  517WAT     H2 7803   2.000   3.759   7.832
  518WAT      O 7804   1.993   1.276   5.954
  518WAT     H1 7805   1.921   1.267   6.017
  518WAT     H2 7806   1.957   1.244   5.871
  519WAT      O 7807   1.666   8.110   3.793
  519WAT     H1 7808   1.709   8.142   3.714
  519WAT     H2 7809   1.706   8.160   3.864
  520WAT      O 7810   5.631   4.574   2.856
  520WAT     H1 7811   5.621   4.541   2.767
  520WAT     H2 7812   5.601   4.665   2.852
  521WAT      O 7813   4.279   2.366   6.301
  521WAT     H1 7814   4.355   2.405   6.258
  521WAT     H2 7815   4.300   2.370   6.394
  522WAT      O 7816   7.102   6.899   6.933
  522WAT     H1 7817   7.016   6.912   6.892
  522WAT     H2 7818   7.164   6.906   6.860
  523WAT      O 7819   0.238   3.243   3.530
  523WAT     H1 7820   0.305   3.298   3.570
  523WAT     H2 7821   0.211   3.183   3.600
  524WAT      O 7822  -0.007   0.019   7.293
  524WAT     H1 7823  -0.023   0.013   7.388
  524WAT     H2 7824   0.085  -0.002   7.283
  525WAT      O 7825   4.578   4.141   3.080
  525WAT     H1 7826   4.626   4.061   3.057
  525WAT     H2 7827   4.544   4.125   3.167
  526WAT      O 7828   0.084   4.310   4.781
  526WAT     H1 7829   0.044   4.279   4.862
  526WAT     H2 7830   0.025   4.378   4.749
  527WAT      O 7831   1.245  -0.074   0.843
  527WAT     H1 7832   1.259  -0.019   0.919
  527WAT     H2 7833   1.268  -0.018   0.768
  528WAT      O 7834   5.381   3.497   4.247
  528WAT     H1 7835   5.407   3.422   4.301
  528WAT     H2 7836   5.462   3.547   4.236
  529WAT      O 7837   2.757   0.016   6.832
  529WAT     H1 7838   2.679   0.067   6.810
  529WAT     H2 7839   2.745  -0.067   6.785
  530WAT      O 7840   0.434   1.063   5.349
  530WAT     H1 7841   0.350   1.016   5.351
  530WAT     H2 7842   0.430   1.121   5.426
  531WAT      O 7843   5.038   4.281   2.299
  531WAT     H1 7844   5.080   4.359   2.336
  531WAT     H2 7845   5.056   4.287   2.205
  532WAT      O 7846   4.523   4.068   4.565
  532WAT     H1 7847   4.438   4.025   4.560
  532WAT     H2 7848   4.506   4.149   4.613
  533WAT      O 7849   2.010   0.217   5.898
  533WAT     H1 7850   1.982   0.285   5.836
  533WAT     H2 7851   2.003   0.258   5.984
  534WAT      O 7852   5.490   7.767   0.557
  534WAT     H1 7853   5.394   7.770   0.563
  534WAT     H2 7854   5.516   7.859   0.548
  535WAT      O 7855   1.303   2.865   3.288
  535WAT     H1 7856   1.307   2.806   3.212
  535WAT     H2 7857   1.274   2.948   3.251
  536WAT      O 7858   1.880   0.780   8.306
  536WAT     H1 7859   1.920   0.843   8.247
  536WAT     H2 7860   1.802   0.750   8.260
  537WAT      O 7861   2.256   6.768   6.676
  537WAT     H1 7862   2.272   6.812   6.592
  537WAT     H2 7863   2.335   6.784   6.727
  538WAT      O 7864   5.015   8.990   1.504
  538WAT     H1 7865   4.996   9.068   1.556
  538WAT     H2 7866   4.933   8.970   1.458
  539WAT      O 7867   4.472   3.749   3.701
  539WAT     H1 7868   4.453   3.821   3.762
  539WAT     H2 7869   4.525   3.789   3.632
  540WAT      O 7870   7.591   4.953   4.624
  540WAT     H1 7871   7.513   4.961   4.679
  540WAT     H2 7872   7.660   4.996   4.674
  541WAT      O 7873   5.467   4.050   2.787
  541WAT     H1 7874   5.556   4.046   2.822
  541WAT     H2 7875   5.429   4.128   2.827
  542WAT      O 7876   5.637   2.972   2.276
  542WAT     H1 7877   5.702   3.026   2.321
  542WAT     H2 7878   5.662   2.976   2.184
  543WAT      O 7879   6.232   5.881   3.420
  543WAT     H1 7880   6.276   5.929   3.349
  543WAT     H2 7881   6.211   5.796   3.382
  544WAT      O 7882   0.651   0.476   1.483
  544WAT     H1 7883   0.561   0.448   1.466
  544WAT     H2 7884   0.642   0.550   1.543
  545WAT      O 7885   7.057   2.662   7.974
  545WAT     H1 7886   7.020   2.608   7.904
  545WAT     H2 7887   7.134   2.703   7.934
  546WAT      O 7888   7.878   7.488   6.659
  546WAT     H1 7889   7.899   7.425   6.728
  546WAT     H2 7890   7.918   7.451   6.580
  547WAT      O 7891   3.412   5.322   4.818
  547WAT     H1 7892   3.415   5.408   4.775
  547WAT     H2 7893   3.331   5.282   4.785
  548WAT      O 7894  -0.104   2.983   3.118
  548WAT     H1 7895  -0.015   2.998   3.085
  548WAT     H2 7896  -0.116   2.888   3.113
  549WAT      O 7897   5.805   6.379   4.598
  549WAT     H1 7898   5.731   6.421   4.642
  549WAT     H2 7899   5.850   6.331   4.668
  550WAT      O 7900   3.758   1.742   5.408
  550WAT     H1 7901   3.776   1.680   5.337
  550WAT     H2 7902   3.792   1.698   5.487
  551WAT      O 7903   4.180   7.306   5.306
  551WAT     H1 7904   4.243   7.377   5.304
  551WAT     H2 7905   4.231   7.228   5.282
  552WAT      O 7906   0.041   3.131   4.608
  552WAT     H1 7907   0.085   3.143   4.692
  552WAT     H2 7908  -0.048   3.163   4.622
  553WAT      O 7909   3.406   7.191   6.086
  553WAT     H1 7910   3.343   7.215   6.018
  553WAT     H2 7911   3.375   7.235   6.165
  554WAT      O 7912   7.489   8.305   2.657
  554WAT     H1 7913   7.507   8.334   2.746
  554WAT     H2 7914   7.455   8.216   2.667
  555WAT      O 7915   7.446   8.008   5.969
  555WAT     H1 7916   7.517   7.944   5.974
  555WAT     H2 7917   7.450   8.054   6.053
  556WAT      O 7918   5.858   4.181   0.772
  556WAT     H1 7919   5.929   4.122   0.797
  556WAT     H2 7920   5.901   4.250   0.722
  557WAT      O 7921   7.150   2.744   5.817
  557WAT     H1 7922   7.204   2.684   5.868
  557WAT     H2 7923   7.198   2.757   5.735
  558WAT      O 7924   4.162   0.307   3.395
  558WAT     H1 7925   4.116   0.386   3.422
  558WAT     H2 7926   4.246   0.313   3.441
  559WAT      O 7927   4.200   3.562   3.743
  559WAT     H1 7928   4.146   3.640   3.735
  559WAT     H2 7929   4.273   3.588   3.799
  560WAT      O 7930   7.631   9.277   1.713
  560WAT     H1 7931   7.637   9.201   1.771
  560WAT     H2 7932   7.707   9.331   1.736
  561WAT      O 7933   6.839   8.614   2.391
  561WAT     H1 7934   6.884   8.627   2.475
  561WAT     H2 7935   6.750   8.591   2.415
  562WAT      O 7936   6.244   3.449   0.891
  562WAT     H1 7937   6.215   3.462   0.801
  562WAT     H2 7938   6.180   3.388   0.928
  563WAT      O 7939   3.716   8.306   0.838
  563WAT     H1 7940   3.645   8.361   0.871
  563WAT     H2 7941   3.792   8.331   0.892
  564WAT      O 7942   7.401   0.487   3.051
  564WAT     H1 7943   7.363   0.451   2.971
  564WAT     H2 7944   7.327   0.526   3.097
  565WAT      O 7945   7.415   3.678   4.894
  565WAT     H1 7946   7.351   3.746   4.915
  565WAT     H2 7947   7.456   3.707   4.812
  566WAT      O 7948   1.400   5.074   2.880
  566WAT     H1 7949   1.496   5.063   2.881
  566WAT     H2 7950   1.386   5.158   2.923
  567WAT      O 7951   2.992   2.205   7.379
  567WAT     H1 7952   2.995   2.296   7.350
  567WAT     H2 7953   3.034   2.156   7.307
  568WAT      O 7954   3.498   2.235   3.390
  568WAT     H1 7955   3.549   2.286   3.453
  568WAT     H2 7956   3.536   2.256   3.305
  569WAT      O 7957   5.622   5.050   2.817
  569WAT     H1 7958   5.641   5.100   2.896
  569WAT     H2 7959   5.527   5.055   2.808
  570WAT      O 7960   0.841   7.832   3.693
  570WAT     H1 7961   0.810   7.756   3.742
  570WAT     H2 7962   0.792   7.906   3.729
  571WAT      O 7963   1.869   3.360   1.762
  571WAT     H1 7964   1.812   3.376   1.837
  571WAT     H2 7965   1.950   3.327   1.800
  572WAT      O 7966   7.346   8.073   5.565
  572WAT     H1 7967   7.396   8.153   5.579
  572WAT     H2 7968   7.255   8.099   5.580
  573WAT      O 7969   2.698   1.769   3.030
  573WAT     H1 7970   2.739   1.827   3.094
  573WAT     H2 7971   2.772   1.723   2.988
  574WAT      O 7972   7.189   5.215   6.125
  574WAT     H1 7973   7.193   5.281   6.055
  574WAT     H2 7974   7.096   5.202   6.141
  575WAT      O 7975   6.652   0.158   2.005
  575WAT     H1 7976   6.606   0.159   2.089
  575WAT     H2 7977   6.647   0.248   1.974
  576WAT      O 7978   4.964   8.472   6.678
  576WAT     H1 7979   4.968   8.416   6.756
  576WAT     H2 7980   5.006   8.553   6.704
  577WAT      O 7981   0.285   1.239   7.330
  577WAT     H1 7982   0.261   1.162   7.381
  577WAT     H2 7983   0.230   1.309   7.364
  578WAT      O 7984   2.757   2.359   2.110
  578WAT     H1 7985   2.766   2.451   2.088
  578WAT     H2 7986   2.829   2.342   2.171
  579WAT      O 7987   3.929   6.774   2.100
  579WAT     H1 7988   3.995   6.820   2.048
  579WAT     H2 7989   3.855   6.834   2.103
  580WAT      O 7990   7.099   8.828   1.217
  580WAT     H1 7991   7.086   8.736   1.194
  580WAT     H2 7992   7.185   8.830   1.261
  581WAT      O 7993   5.933   8.974   0.707
  581WAT     H1 7994   6.001   8.939   0.649
  581WAT     H2 7995   5.981   9.004   0.785
  582WAT      O 7996   2.560   2.055   5.047
  582WAT     H1 7997   2.464   2.052   5.054
  582WAT     H2 7998   2.583   2.146   5.064
  583WAT      O 7999   5.274   5.336   0.334
  583WAT     H1 8000   5.301   5.400   0.267
  583WAT     H2 8001   5.184   5.362   0.356
  584WAT      O 8002   4.618   9.277   5.960
  584WAT     H1 8003   4.649   9.206   6.017
  584WAT     H2 8004   4.695   9.303   5.910
  585WAT      O 8005   2.077   3.501   7.128
  585WAT     H1 8006   2.008   3.434   7.128
  585WAT     H2 8007   2.075   3.537   7.217
  586WAT      O 8008   6.117   1.956   7.515
  586WAT     H1 8009   6.194   1.956   7.459
  586WAT     H2 8010   6.045   1.984   7.458
  587WAT      O 8011   2.205   0.859   3.711
  587WAT     H1 8012   2.170   0.896   3.792
  587WAT     H2 8013   2.197   0.764   3.722
  588WAT      O 8014   8.170   3.743   5.443
  588WAT     H1 8015   8.074   3.733   5.440
  588WAT     H2 8016   8.189   3.755   5.536
  589WAT      O 8017   0.525   4.649   7.370
  589WAT     H1 8018   0.457   4.685   7.426
  589WAT     H2 8019   0.517   4.697   7.288
  590WAT      O 8020   1.735   8.560   5.391
  590WAT     H1 8021   1.670   8.526   5.330
  590WAT     H2 8022   1.793   8.614   5.337
  591WAT      O 8023   3.190   9.397   0.188
  591WAT     H1 8024   3.150   9.316   0.157
  591WAT     H2 8025   3.185   9.392   0.282
  592WAT      O 8026   7.598   8.861   6.983
  592WAT     H1 8027   7.562   8.774   7.004
  592WAT     H2 8028   7.623   8.897   7.068
  593WAT      O 8029   7.018   7.940   1.010
  593WAT     H1 8030   7.022   7.988   0.927
  593WAT     H2 8031   6.933   7.965   1.047
  594WAT      O 8032   3.310   1.083   4.399
  594WAT     H1 8033   3.278   1.025   4.469
  594WAT     H2 8034   3.401   1.099   4.422
  595WAT      O 8035   3.980   6.860   1.209
  595WAT     H1 8036   4.041   6.920   1.253
  595WAT     H2 8037   4.029   6.828   1.133
  596WAT      O 8038   5.875   1.841   4.202
  596WAT     H1 8039   5.854   1.910   4.265
  596WAT     H2 8040   5.817   1.857   4.128
  597WAT      O 8041   5.243   5.895   7.405
  597WAT     H1 8042   5.250   5.987   7.428
  597WAT     H2 8043   5.186   5.857   7.472
  598WAT      O 8044   0.262   5.796   3.426
  598WAT     H1 8045   0.277   5.841   3.509
  598WAT     H2 8046   0.249   5.704   3.451
  599WAT      O 8047   0.190   2.593   6.001
  599WAT     H1 8048   0.167   2.682   5.974
  599WAT     H2 8049   0.263   2.604   6.062
  600WAT      O 8050   4.293   0.464   2.889
  600WAT     H1 8051   4.348   0.532   2.851
  600WAT     H2 8052   4.256   0.418   2.813
  601WAT      O 8053   7.854   8.473   1.960
  601WAT     H1 8054   7.810   8.539   2.013
  601WAT     H2 8055   7.931   8.448   2.012
  602WAT      O 8056   3.301   0.293   3.571
  602WAT     H1 8057   3.232   0.254   3.626
  602WAT     H2 8058   3.383   0.264   3.611
  603WAT      O 8059   4.836   0.824   1.674
  603WAT     H1 8060   4.773   0.754   1.654
  603WAT     H2 8061   4.872   0.848   1.588
  604WAT      O 8062   1.398   4.724   7.543
  604WAT     H1 8063   1.349   4.663   7.599
  604WAT     H2 8064   1.487   4.690   7.545
  605WAT      O 8065   0.833   3.485   0.103
  605WAT     H1 8066   0.850   3.551   0.035
  605WAT     H2 8067   0.789   3.533   0.173
  606WAT      O 8068   7.862   4.994   6.546
  606WAT     H1 8069   7.818   5.068   6.587
  606WAT     H2 8070   7.853   4.923   6.610
  607WAT      O 8071   6.482   6.604   2.270
  607WAT     H1 8072   6.420   6.638   2.206
  607WAT     H2 8073   6.503   6.679   2.326
  608WAT      O 8074   5.679   1.732   0.875
  608WAT     H1 8075   5.748   1.669   0.894
  608WAT     H2 8076   5.607   1.679   0.839
  609WAT      O 8077   5.986   2.356   6.206
  609WAT     H1 8078   5.962   2.321   6.292
  609WAT     H2 8079   6.028   2.283   6.160
  610WAT      O 8080  -0.030   3.160   7.430
  610WAT     H1 8081  -0.070   3.185   7.346
  610WAT     H2 8082  -0.008   3.067   7.420
  611WAT      O 8083   1.081   2.200   6.252
  611WAT     H1 8084   1.116   2.118   6.284
  611WAT     H2 8085   1.053   2.181   6.163
  612WAT      O 8086   0.404   7.710   5.000
  612WAT     H1 8087   0.371   7.701   4.911
  612WAT     H2 8088   0.493   7.676   4.997
  613WAT      O 8089   4.802  -0.048   0.686
  613WAT     H1 8090   4.726  -0.064   0.743
  613WAT     H2 8091   4.856  -0.126   0.695
  614WAT      O 8092   7.574   5.039   2.003
  614WAT     H1 8093   7.652   5.023   2.057
  614WAT     H2 8094   7.543   5.124   2.031
  615WAT      O 8095   2.933   1.734   2.847
  615WAT     H1 8096   2.958   1.818   2.807
  615WAT     H2 8097   3.014   1.702   2.886
  616WAT      O 8098  -0.101   7.285   7.272
  616WAT     H1 8099  -0.158   7.324   7.206
  616WAT     H2 8100  -0.015   7.324   7.256
  617WAT      O 8101   7.489   7.038   0.999
  617WAT     H1 8102   7.503   7.071   1.088
  617WAT     H2 8103   7.577   7.030   0.963
  618WAT      O 8104   4.688   3.213   6.912
  618WAT     H1 8105   4.630   3.287   6.897
  618WAT     H2 8106   4.767   3.250   6.952
  619WAT      O 8107   6.463   6.903   4.785
  619WAT     H1 8108   6.410   6.838   4.738
  619WAT     H2 8109   6.425   6.987   4.762
  620WAT      O 8110   5.484   8.532   1.810
  620WAT     H1 8111   5.512   8.612   1.765
  620WAT     H2 8112   5.565   8.495   1.844
  621WAT      O 8113   0.625  -0.037   6.684
  621WAT     H1 8114   0.554  -0.094   6.655
  621WAT     H2 8115   0.700  -0.096   6.697
  622WAT      O 8116   0.131   0.010   7.850
  622WAT     H1 8117   0.094   0.096   7.871
  622WAT     H2 8118   0.061  -0.035   7.803
  623WAT      O 8119   7.719   8.051   8.243
  623WAT     H1 8120   7.677   8.098   8.171
  623WAT     H2 8121   7.775   7.986   8.200
  624WAT      O 8122   5.445   8.477   6.944
  624WAT     H1 8123   5.453   8.449   7.035
  624WAT     H2 8124   5.521   8.535   6.930
  625WAT      O 8125   3.644   8.917   0.352
  625WAT     H1 8126   3.653   8.852   0.421
  625WAT     H2 8127   3.598   8.991   0.393
  626WAT      O 8128   4.169   3.667   6.194
  626WAT     H1 8129   4.146   3.592   6.140
  626WAT     H2 8130   4.090   3.721   6.195
  627WAT      O 8131   1.909   5.399   7.959
  627WAT     H1 8132   1.892   5.411   7.865
  627WAT     H2 8133   1.964   5.321   7.963
  628WAT      O 8134   6.050   2.472   5.693
  628WAT     H1 8135   5.991   2.401   5.716
  628WAT     H2 8136   5.995   2.536   5.648
  629WAT      O 8137   1.170   7.356   7.781
  629WAT     H1 8138   1.257   7.320   7.797
  629WAT     H2 8139   1.153   7.336   7.689
  630WAT      O 8140   0.080   5.528   4.330
  630WAT     H1 8141   0.021   5.479   4.387
  630WAT     H2 8142   0.074   5.618   4.361
  631WAT      O 8143   7.982   7.173   7.060
  631WAT     H1 8144   8.056   7.159   7.119
  631WAT     H2 8145   7.920   7.105   7.083
  632WAT      O 8146   4.660   0.933   5.667
  632WAT     H1 8147   4.625   0.858   5.715
  632WAT     H2 8148   4.639   1.009   5.722
  633WAT      O 8149   0.106   0.277   7.921
  633WAT     H1 8150   0.060   0.345   7.970
  633WAT     H2 8151   0.093   0.302   7.829
  634WAT      O 8152   7.390   1.070   0.140
  634WAT     H1 8153   7.328   1.001   0.163
  634WAT     H2 8154   7.472   1.044   0.180
  635WAT      O 8155   1.895   8.403   5.088
  635WAT     H1 8156   1.908   8.498   5.095
  635WAT     H2 8157   1.898   8.372   5.178
  636WAT      O 8158   3.084   1.257   6.861
  636WAT     H1 8159   2.996   1.239   6.829
  636WAT     H2 8160   3.071   1.289   6.950
  637WAT      O 8161   1.013   6.220   5.452
  637WAT     H1 8162   0.996   6.309   5.419
  637WAT     H2 8163   0.964   6.215   5.533
  638WAT      O 8164   0.911   7.258   0.230
  638WAT     H1 8165   1.004   7.257   0.208
  638WAT     H2 8166   0.867   7.249   0.146
  639WAT      O 8167   6.259   8.808   1.254
  639WAT     H1 8168   6.201   8.811   1.178
  639WAT     H2 8169   6.246   8.892   1.297
  640WAT      O 8170   2.082   9.156   6.919
  640WAT     H1 8171   2.021   9.189   6.986
  640WAT     H2 8172   2.139   9.230   6.899
  641WAT      O 8173   1.899   2.212   8.349
  641WAT     H1 8174   1.815   2.255   8.365
  641WAT     H2 8175   1.963   2.283   8.346
  642WAT      O 8176   5.397   6.184   6.372
  642WAT     H1 8177   5.459   6.154   6.440
  642WAT     H2 8178   5.392   6.278   6.385
  643WAT      O 8179   3.834   1.669   4.161
  643WAT     H1 8180   3.748   1.709   4.160
  643WAT     H2 8181   3.825   1.590   4.108
  644WAT      O 8182   4.943   9.213   5.694
  644WAT     H1 8183   4.989   9.218   5.610
  644WAT     H2 8184   4.852   9.194   5.671
  645WAT      O 8185   6.788   9.367   1.900
  645WAT     H1 8186   6.766   9.460   1.888
  645WAT     H2 8187   6.760   9.347   1.989
  646WAT      O 8188   3.977   8.302   6.270
  646WAT     H1 8189   3.941   8.215   6.255
  646WAT     H2 8190   3.906   8.362   6.249
  647WAT      O 8191   3.411   0.096   4.138
  647WAT     H1 8192   3.328   0.052   4.121
  647WAT     H2 8193   3.422   0.091   4.233
  648WAT      O 8194   2.050   7.871   3.651
  648WAT     H1 8195   1.993   7.850   3.725
  648WAT     H2 8196   2.103   7.792   3.639
  649WAT      O 8197   3.196   4.232   7.623
  649WAT     H1 8198   3.116   4.283   7.636
  649WAT     H2 8199   3.247   4.249   7.703
  650WAT      O 8200   0.638   0.520   3.599
  650WAT     H1 8201   0.650   0.453   3.665
  650WAT     H2 8202   0.573   0.580   3.636
  651WAT      O 8203   1.439   7.929   2.958
  651WAT     H1 8204   1.413   7.897   2.872
  651WAT     H2 8205   1.370   7.898   3.017
  652WAT      O 8206   3.111   1.592   5.913
  652WAT     H1 8207   3.142   1.660   5.854
  652WAT     H2 8208   3.179   1.524   5.908
  653WAT      O 8209   3.628   7.633   2.164
  653WAT     H1 8210   3.646   7.582   2.244
  653WAT     H2 8211   3.536   7.617   2.146
  654WAT      O 8212   3.136   3.060   1.798
  654WAT     H1 8213   3.190   2.992   1.757
  654WAT     H2 8214   3.064   3.074   1.736
  655WAT      O 8215   5.304   5.808   1.418
  655WAT     H1 8216   5.359   5.732   1.432
  655WAT     H2 8217   5.353   5.881   1.456
  656WAT      O 8218   6.176   6.515   6.448
  656WAT     H1 8219   6.127   6.478   6.522
  656WAT     H2 8220   6.153   6.608   6.447
  657WAT      O 8221   7.516   0.982   3.816
  657WAT     H1 8222   7.436   1.019   3.778
  657WAT     H2 8223   7.501   0.888   3.818
  658WAT      O 8224   1.484   6.832   8.374
  658WAT     H1 8225   1.463   6.819   8.467
  658WAT     H2 8226   1.421   6.899   8.346
  659WAT      O 8227   7.712   8.873   1.335
  659WAT     H1 8228   7.730   8.804   1.399
  659WAT     H2 8229   7.661   8.938   1.383
  660WAT      O 8230   3.785   0.568   4.556
  660WAT     H1 8231   3.783   0.492   4.497
  660WAT     H2 8232   3.809   0.532   4.641
  661WAT      O 8233   5.644   0.987   5.219
  661WAT     H1 8234   5.556   0.979   5.256
  661WAT     H2 8235   5.632   0.979   5.125
  662WAT      O 8236   6.326   5.225   0.059
  662WAT     H1 8237   6.383   5.298   0.083
  662WAT     H2 8238   6.385   5.153   0.039
  663WAT      O 8239   1.261   8.198   8.132
  663WAT     H1 8240   1.232   8.287   8.152
  663WAT     H2 8241   1.229   8.145   8.205
  664WAT      O 8242   0.650   6.154   5.374
  664WAT     H1 8243   0.600   6.086   5.329
  664WAT     H2 8244   0.703   6.107   5.438
  665WAT      O 8245   7.907   6.045   7.791
  665WAT     H1 8246   7.910   6.138   7.813
  665WAT     H2 8247   7.917   6.043   7.696
  666WAT      O 8248   7.757   3.030   8.084
  666WAT     H1 8249   7.771   3.111   8.133
  666WAT     H2 8250   7.761   3.056   7.992
  667WAT      O 8251   3.384   3.063   6.013
  667WAT     H1 8252   3.367   2.977   5.976
  667WAT     H2 8253   3.380   3.050   6.108
  668WAT      O 8254   5.092   3.405   7.491
  668WAT     H1 8255   5.013   3.353   7.473
  668WAT     H2 8256   5.077   3.441   7.579
  669WAT      O 8257   4.299   1.384   2.858
  669WAT     H1 8258   4.340   1.416   2.939
  669WAT     H2 8259   4.224   1.441   2.845
  670WAT      O 8260   6.799   6.503   2.117
  670WAT     H1 8261   6.836   6.589   2.139
  670WAT     H2 8262   6.866   6.462   2.062
  671WAT      O 8263   5.239   6.000   6.220
  671WAT     H1 8264   5.165   6.059   6.232
  671WAT     H2 8265   5.310   6.038   6.272
  672WAT      O 8266   1.528   3.347   0.924
  672WAT     H1 8267   1.563   3.419   0.873
  672WAT     H2 8268   1.530   3.377   1.014
  673WAT      O 8269   3.363   4.099   1.093
  673WAT     H1 8270   3.387   4.122   1.004
  673WAT     H2 8271   3.429   4.036   1.120
  674WAT      O 8272   0.246  -0.042   2.329
  674WAT     H1 8273   0.230   0.051   2.345
  674WAT     H2 8274   0.181  -0.087   2.383
  675WAT      O 8275   2.261   2.714   0.966
  675WAT     H1 8276   2.234   2.738   1.055
  675WAT     H2 8277   2.180   2.720   0.914
  676WAT      O 8278   2.751   8.793   1.772
  676WAT     H1 8279   2.669   8.774   1.727
  676WAT     H2 8280   2.771   8.713   1.820
  677WAT      O 8281   6.279   7.398   2.149
  677WAT     H1 8282   6.357   7.343   2.160
  677WAT     H2 8283   6.293   7.440   2.064
  678WAT      O 8284   7.607   0.363   5.848
  678WAT     H1 8285   7.515   0.346   5.833
  678WAT     H2 8286   7.634   0.296   5.911
  679WAT      O 8287   1.389   0.194   1.044
  679WAT     H1 8288   1.475   0.188   1.003
  679WAT     H2 8289   1.334   0.237   0.979
  680WAT      O 8290   2.082   7.284   3.862
  680WAT     H1 8291   2.066   7.199   3.905
  680WAT     H2 8292   2.133   7.262   3.785
  681WAT      O 8293   3.082   0.617   7.696
  681WAT     H1 8294   3.176   0.622   7.682
  681WAT     H2 8295   3.069   0.541   7.752
  682WAT      O 8296   2.161   8.465   3.095
  682WAT     H1 8297   2.237   8.491   3.146
  682WAT     H2 8298   2.196   8.448   3.007
  683WAT      O 8299   7.006   8.625   6.145
  683WAT     H1 8300   6.942   8.687   6.109
  683WAT     H2 8301   6.954   8.548   6.169
  684WAT      O 8302   6.435   7.655   3.750
  684WAT     H1 8303   6.428   7.719   3.821
  684WAT     H2 8304   6.524   7.620   3.759
  685WAT      O 8305   3.513   7.491   7.281
  685WAT     H1 8306   3.509   7.404   7.321
  685WAT     H2 8307   3.603   7.520   7.295
  686WAT      O 8308   1.511   4.152   2.509
  686WAT     H1 8309   1.530   4.137   2.416
  686WAT     H2 8310   1.534   4.069   2.551
  687WAT      O 8311   6.856   4.368   8.156
  687WAT     H1 8312   6.809   4.432   8.210
  687WAT     H2 8313   6.902   4.313   8.218
  688WAT      O 8314   0.191   8.844   6.658
  688WAT     H1 8315   0.132   8.888   6.597
  688WAT     H2 8316   0.170   8.884   6.743
  689WAT      O 8317   0.148   7.430   4.653
  689WAT     H1 8318   0.137   7.335   4.657
  689WAT     H2 8319   0.132   7.459   4.743
  690WAT      O 8320   3.631   8.188   2.391
  690WAT     H1 8321   3.606   8.190   2.483
  690WAT     H2 8322   3.592   8.108   2.357
  691WAT      O 8323   2.077   6.040   0.534
  691WAT     H1 8324   2.124   5.982   0.595
  691WAT     H2 8325   2.115   6.126   0.549
  692WAT      O 8326   4.301   3.772   1.260
  692WAT     H1 8327   4.364   3.832   1.300
  692WAT     H2 8328   4.216   3.798   1.298
  693WAT      O 8329   1.634   7.527   1.452
  693WAT     H1 8330   1.621   7.609   1.499
  693WAT     H2 8331   1.669   7.553   1.366
  694WAT      O 8332   0.018   5.114   0.553
  694WAT     H1 8333  -0.005   5.021   0.542
  694WAT     H2 8334  -0.064   5.161   0.533
  695WAT      O 8335   1.991   6.328   6.451
  695WAT     H1 8336   2.071   6.278   6.471
  695WAT     H2 8337   2.019   6.420   6.459
  696WAT      O 8338   6.262   2.606   7.618
  696WAT     H1 8339   6.305   2.611   7.533
  696WAT     H2 8340   6.178   2.651   7.606
  697WAT      O 8341   6.160   8.881   0.586
  697WAT     H1 8342   6.196   8.954   0.637
  697WAT     H2 8343   6.206   8.804   0.619
  698WAT      O 8344   8.067   0.586   0.499
  698WAT     H1 8345   8.002   0.584   0.569
  698WAT     H2 8346   8.021   0.550   0.423
  699WAT      O 8347   5.095   1.538   3.430
  699WAT     H1 8348   5.096   1.473   3.501
  699WAT     H2 8349   5.049   1.613   3.468
  700WAT      O 8350   5.568   0.508   6.418
  700WAT     H1 8351   5.543   0.422   6.385
  700WAT     H2 8352   5.530   0.569   6.354
  701WAT      O 8353   0.246   5.236   1.933
  701WAT     H1 8354   0.340   5.219   1.935
  701WAT     H2 8355   0.229   5.264   1.842
  702WAT      O 8356   2.648   8.583   3.280
  702WAT     H1 8357   2.596   8.567   3.359
  702WAT     H2 8358   2.583   8.596   3.211
  703WAT      O 8359   6.231   2.834   5.889
  703WAT     H1 8360   6.148   2.792   5.914
  703WAT     H2 8361   6.225   2.841   5.794
  704WAT      O 8362   5.547   1.920   5.265
  704WAT     H1 8363   5.494   1.916   5.186
  704WAT     H2 8364   5.636   1.936   5.233
  705WAT      O 8365   8.117   8.230   3.395
  705WAT     H1 8366   8.092   8.301   3.335
  705WAT     H2 8367   8.069   8.153   3.363
  706WAT      O 8368   2.573   6.066   2.394
  706WAT     H1 8369   2.632   5.996   2.422
  706WAT     H2 8370   2.627   6.145   2.394
  707WAT      O 8371   0.199   5.827   8.155
  707WAT     H1 8372   0.118   5.872   8.133
  707WAT     H2 8373   0.175   5.735   8.162
  708WAT      O 8374   5.780   6.614   6.427
  708WAT     H1 8375   5.803   6.596   6.336
  708WAT     H2 8376   5.726   6.539   6.453
  709WAT      O 8377   7.122   3.580   7.066
  709WAT     H1 8378   7.093   3.489   7.071
  709WAT     H2 8379   7.042   3.631   7.055
  710WAT      O 8380   0.344   7.119   2.206
  710WAT     H1 8381   0.263   7.068   2.206
  710WAT     H2 8382   0.365   7.130   2.114
  711WAT      O 8383   5.001   5.587   7.262
  711WAT     H1 8384   4.982   5.613   7.352
  711WAT     H2 8385   5.087   5.545   7.266
  712WAT      O 8386   2.596   8.359   5.088
  712WAT     H1 8387   2.590   8.438   5.142
  712WAT     H2 8388   2.505   8.329   5.082
  713WAT      O 8389   3.013   3.478   7.797
  713WAT     H1 8390   2.999   3.550   7.858
  713WAT     H2 8391   2.934   3.476   7.743
  714WAT      O 8392   5.158   3.411   0.450
  714WAT     H1 8393   5.125   3.323   0.469
  714WAT     H2 8394   5.121   3.431   0.364
  715WAT      O 8395   0.339   0.385   3.840
  715WAT     H1 8396   0.408   0.380   3.775
  715WAT     H2 8397   0.365   0.456   3.898
  716WAT      O 8398   6.609   9.182   7.587
  716WAT     H1 8399   6.531   9.156   7.636
  716WAT     H2 8400   6.629   9.107   7.531
  717WAT      O 8401   2.411   6.015   1.875
  717WAT     H1 8402   2.404   6.033   1.968
  717WAT     H2 8403   2.353   5.940   1.860
  718WAT      O 8404   3.167   4.235   4.809
  718WAT     H1 8405   3.194   4.187   4.887
  718WAT     H2 8406   3.115   4.172   4.759
  719WAT      O 8407   3.213   4.011   8.238
  719WAT     H1 8408   3.131   4.058   8.223
  719WAT     H2 8409   3.268   4.035   8.163
  720WAT      O 8410   3.867   1.591   6.791
  720WAT     H1 8411   3.863   1.686   6.786
  720WAT     H2 8412   3.935   1.573   6.856
  721WAT      O 8413   7.926   5.325   7.629
  721WAT     H1 8414   7.920   5.292   7.719
  721WAT     H2 8415   7.838   5.312   7.593
  722WAT      O 8416   8.120   2.394   4.692
  722WAT     H1 8417   8.120   2.383   4.597
  722WAT     H2 8418   8.133   2.488   4.706
  723WAT      O 8419   1.063   6.065   2.674
  723WAT     H1 8420   1.043   6.131   2.740
  723WAT     H2 8421   1.124   6.108   2.615
  724WAT      O 8422   2.444   7.001   3.240
  724WAT     H1 8423   2.468   6.948   3.163
  724WAT     H2 8424   2.357   7.035   3.220
  725WAT      O 8425   0.373   8.867   8.458
  725WAT     H1 8426   0.328   8.800   8.509
  725WAT     H2 8427   0.453   8.885   8.507
  726WAT      O 8428   0.626   6.113   1.641
  726WAT     H1 8429   0.609   6.204   1.618
  726WAT     H2 8430   0.710   6.093   1.600
  727WAT      O 8431   4.364   3.915   7.906
  727WAT     H1 8432   4.395   3.931   7.995
  727WAT     H2 8433   4.439   3.936   7.851
  728WAT      O 8434   2.914   4.354   1.394
  728WAT     H1 8435   2.837   4.372   1.449
  728WAT     H2 8436   2.929   4.438   1.348
  729WAT      O 8437   7.509   3.774   7.306
  729WAT     H1 8438   7.477   3.689   7.336
  729WAT     H2 8439   7.582   3.795   7.364
  730WAT      O 8440   2.588   0.233   1.814
  730WAT     H1 8441   2.549   0.318   1.836
  730WAT     H2 8442   2.604   0.238   1.720
  731WAT      O 8443   5.959   8.780   2.734
  731WAT     H1 8444   5.971   8.848   2.800
  731WAT     H2 8445   5.864   8.771   2.727
  732WAT      O 8446   0.353   1.831   3.977
  732WAT     H1 8447   0.261   1.856   3.987
  732WAT     H2 8448   0.351   1.750   3.926
  733WAT      O 8449   6.365   6.982   6.538
  733WAT     H1 8450   6.319   7.009   6.618
  733WAT     H2 8451   6.297   6.978   6.471
  734WAT      O 8452   3.576   2.484   8.323
  734WAT     H1 8453   3.581   2.440   8.408
  734WAT     H2 8454   3.508   2.436   8.276
  735WAT      O 8455   8.079   4.761   0.314
  735WAT     H1 8456   8.102   4.675   0.349
  735WAT     H2 8457   7.983   4.761   0.311
  736WAT      O 8458   4.908   8.673   1.560
  736WAT     H1 8459   4.853   8.682   1.638
  736WAT     H2 8460   4.898   8.756   1.514
  737WAT      O 8461   3.181   0.810   3.812
  737WAT     H1 8462   3.131   0.752   3.869
  737WAT     H2 8463   3.251   0.844   3.867
  738WAT      O 8464   1.383   5.251   3.270
  738WAT     H1 8465   1.407   5.177   3.215
  738WAT     H2 8466   1.289   5.261   3.258
  739WAT      O 8467   4.544   0.343   4.025
  739WAT     H1 8468   4.533   0.260   4.072
  739WAT     H2 8469   4.639   0.352   4.013
  740WAT      O 8470   3.829   2.493   5.567
  740WAT     H1 8471   3.736   2.514   5.574
  740WAT     H2 8472   3.832   2.408   5.524
  741WAT      O 8473   4.985   8.610   2.154
  741WAT     H1 8474   4.939   8.607   2.238
  741WAT     H2 8475   5.074   8.635   2.177
  742WAT      O 8476  -0.062   0.622   2.028
  742WAT     H1 8477  -0.156   0.616   2.010
  742WAT     H2 8478  -0.024   0.651   1.945
  743WAT      O 8479   8.178   7.150   1.664
  743WAT     H1 8480   8.234   7.204   1.610
  743WAT     H2 8481   8.132   7.093   1.602
  744WAT      O 8482   7.552   6.855   4.584
  744WAT     H1 8483   7.635   6.884   4.546
  744WAT     H2 8484   7.502   6.822   4.510
  745WAT      O 8485   3.569   1.632   1.981
  745WAT     H1 8486   3.563   1.591   1.894
  745WAT     H2 8487   3.583   1.725   1.962
  746WAT      O 8488   3.436   2.390   2.702
  746WAT     H1 8489   3.517   2.421   2.663
  746WAT     H2 8490   3.450   2.398   2.797
  747WAT      O 8491   5.362   7.598   3.544
  747WAT     H1 8492   5.377   7.570   3.453
  747WAT     H2 8493   5.323   7.685   3.536
  748WAT      O 8494   2.516   0.792   8.030
  748WAT     H1 8495   2.598   0.757   7.995
  748WAT     H2 8496   2.455   0.718   8.027
  749WAT      O 8497   0.599  -0.072   1.676
  749WAT     H1 8498   0.563  -0.004   1.619
  749WAT     H2 8499   0.671  -0.110   1.627
  750WAT      O 8500   7.092   2.308   8.016
  750WAT     H1 8501   7.027   2.370   8.051
  750WAT     H2 8502   7.040   2.234   7.987
  751WAT      O 8503   5.888   1.899   5.238
  751WAT     H1 8504   5.908   1.881   5.330
  751WAT     H2 8505   5.836   1.824   5.210
  752WAT      O 8506   5.917   7.910   3.753
  752WAT     H1 8507   5.906   8.004   3.738
  752WAT     H2 8508   6.006   7.891   3.723
  753WAT      O 8509   4.520   1.381   5.814
  753WAT     H1 8510   4.612   1.403   5.825
  753WAT     H2 8511   4.473   1.456   5.852
  754WAT      O 8512   7.155   3.415   8.032
  754WAT     H1 8513   7.138   3.322   8.018
  754WAT     H2 8514   7.151   3.427   8.126
  755WAT      O 8515   6.694   8.989   6.535
  755WAT     H1 8516   6.782   9.026   6.528
  755WAT     H2 8517   6.636   9.064   6.523
  756WAT      O 8518   2.259   2.534   6.513
  756WAT     H1 8519   2.303   2.457   6.478
  756WAT     H2 8520   2.286   2.538   6.605
  757WAT      O 8521   3.242   0.438   5.280
  757WAT     H1 8522   3.241   0.532   5.262
  757WAT     H2 8523   3.247   0.397   5.194
  758WAT      O 8524   1.878   3.607   2.210
  758WAT     H1 8525   1.802   3.662   2.229
  758WAT     H2 8526   1.915   3.587   2.296
  759WAT      O 8527   1.950   7.033   7.412
  759WAT     H1 8528   1.886   7.099   7.440
  759WAT     H2 8529   2.035   7.077   7.419
  760WAT      O 8530   0.933   0.166   7.569
  760WAT     H1 8531   0.946   0.241   7.628
  760WAT     H2 8532   0.844   0.136   7.588
  761WAT      O 8533   6.366   0.202   5.742
  761WAT     H1 8534   6.417   0.125   5.766
  761WAT     H2 8535   6.297   0.168   5.684
  762WAT      O 8536   6.509   8.152   5.055
  762WAT     H1 8537   6.512   8.239   5.015
  762WAT     H2 8538   6.598   8.118   5.044
  763WAT      O 8539   8.116   2.624   3.149
  763WAT     H1 8540   8.049   2.656   3.210
  763WAT     H2 8541   8.118   2.529   3.163
  764WAT      O 8542   1.052   5.023   3.592
  764WAT     H1 8543   1.058   4.954   3.658
  764WAT     H2 8544   1.142   5.050   3.577
  765WAT      O 8545   0.116   7.518   2.050
  765WAT     H1 8546   0.027   7.531   2.081
  765WAT     H2 8547   0.107   7.510   1.955
  766WAT      O 8548   0.045   5.353   0.663
  766WAT     H1 8549   0.120   5.371   0.721
  766WAT     H2 8550   0.045   5.258   0.653
  767WAT      O 8551   2.169   8.657   0.757
  767WAT     H1 8552   2.248   8.618   0.795
  767WAT     H2 8553   2.136   8.716   0.825
  768WAT      O 8554   7.775   2.280   4.153
  768WAT     H1 8555   7.763   2.283   4.058
  768WAT     H2 8556   7.743   2.193   4.178
  769WAT      O 8557   5.826   7.797   8.227
  769WAT     H1 8558   5.841   7.704   8.212
  769WAT     H2 8559   5.739   7.802   8.266
  770WAT      O 8560   3.241   8.567   4.165
  770WAT     H1 8561   3.253   8.485   4.212
  770WAT     H2 8562   3.159   8.602   4.197
  771WAT      O 8563   3.293   0.145   7.581
  771WAT     H1 8564   3.324   0.056   7.565
  771WAT     H2 8565   3.202   0.134   7.606
  772WAT      O 8566   7.237   9.395   1.785
  772WAT     H1 8567   7.264   9.404   1.693
  772WAT     H2 8568   7.319   9.400   1.835
  773WAT      O 8569   2.810   0.675   8.047
  773WAT     H1 8570   2.807   0.744   7.981
  773WAT     H2 8571   2.857   0.603   8.005
  774WAT      O 8572  -0.114   4.540   5.022
  774WAT     H1 8573  -0.138   4.486   4.947
  774WAT     H2 8574  -0.197   4.554   5.068
  775WAT      O 8575   4.094   3.262   1.331
  775WAT     H1 8576   4.176   3.213   1.337
  775WAT     H2 8577   4.119   3.353   1.347
  776WAT      O 8578  -0.060   2.855   3.710
  776WAT     H1 8579  -0.012   2.812   3.780
  776WAT     H2 8580  -0.035   2.947   3.716
  777WAT      O 8581  -0.008   9.175   8.151
  777WAT     H1 8582  -0.068   9.237   8.110
  777WAT     H2 8583   0.053   9.230   8.201
  778WAT      O 8584   5.068   7.337   7.002
  778WAT     H1 8585   5.130   7.401   6.967
  778WAT     H2 8586   4.982   7.372   6.979
  779WAT      O 8587   6.653   7.320   4.196
  779WAT     H1 8588   6.635   7.228   4.179
  779WAT     H2 8589   6.589   7.345   4.263
  780WAT      O 8590   3.467   1.120   0.482
  780WAT     H1 8591   3.548   1.081   0.449
  780WAT     H2 8592   3.475   1.116   0.577
  781WAT      O 8593   6.786   4.617   1.478
  781WAT     H1 8594   6.788   4.568   1.396
  781WAT     H2 8595   6.695   4.609   1.508
  782WAT      O 8596   0.182   8.137   6.537
  782WAT     H1 8597   0.129   8.194   6.482
  782WAT     H2 8598   0.152   8.155   6.626
  783WAT      O 8599   5.701   0.744   2.031
  783WAT     H1 8600   5.671   0.658   2.059
  783WAT     H2 8601   5.667   0.804   2.098
  784WAT      O 8602   7.400   0.094   8.429
  784WAT     H1 8603   7.377   0.187   8.428
  784WAT     H2 8604   7.475   0.088   8.488
  785WAT      O 8605   6.900   5.807   8.211
  785WAT     H1 8606   6.869   5.861   8.283
  785WAT     H2 8607   6.903   5.866   8.136
  786WAT      O 8608   7.015   6.122   7.169
  786WAT     H1 8609   6.974   6.079   7.094
  786WAT     H2 8610   7.015   6.215   7.145
  787WAT      O 8611   3.881   9.515   3.922
  787WAT     H1 8612   3.828   9.441   3.891
  787WAT     H2 8613   3.872   9.581   3.853
  788WAT      O 8614   4.562   8.450   4.774
  788WAT     H1 8615   4.505   8.418   4.844
  788WAT     H2 8616   4.626   8.381   4.761
  789WAT      O 8617   1.041   9.289   5.807
  789WAT     H1 8618   1.061   9.376   5.772
  789WAT     H2 8619   1.103   9.277   5.880
  790WAT      O 8620   2.154   8.639   8.252
  790WAT     H1 8621   2.113   8.562   8.214
  790WAT     H2 8622   2.215   8.670   8.185
  791WAT      O 8623   1.315   8.462   2.740
  791WAT     H1 8624   1.362   8.536   2.779
  791WAT     H2 8625   1.223   8.487   2.747
  792WAT      O 8626   6.066   6.411   1.480
  792WAT     H1 8627   5.989   6.468   1.484
  792WAT     H2 8628   6.109   6.434   1.397
  793WAT      O 8629   0.689   8.824   1.925
  793WAT     H1 8630   0.771   8.796   1.884
  793WAT     H2 8631   0.715   8.892   1.987
  794WAT      O 8632   1.268   5.052   6.281
  794WAT     H1 8633   1.215   4.998   6.340
  794WAT     H2 8634   1.337   4.993   6.250
  795WAT      O 8635   7.452   5.358   7.689
  795WAT     H1 8636   7.416   5.443   7.711
  795WAT     H2 8637   7.407   5.297   7.747
  796WAT      O 8638   3.597   9.259   5.836
  796WAT     H1 8639   3.518   9.254   5.781
  796WAT     H2 8640   3.565   9.247   5.925
  797WAT      O 8641   1.363   3.989   3.476
  797WAT     H1 8642   1.307   4.063   3.500
  797WAT     H2 8643   1.315   3.943   3.407
  798WAT      O 8644   1.622   9.022   7.604
  798WAT     H1 8645   1.593   8.979   7.684
  798WAT     H2 8646   1.656   9.106   7.633
  799WAT      O 8647   6.977   7.334   7.942
  799WAT     H1 8648   6.960   7.388   8.020
  799WAT     H2 8649   6.894   7.290   7.925
  800WAT      O 8650   4.885   2.825   4.647
  800WAT     H1 8651   4.926   2.814   4.733
  800WAT     H2 8652   4.958   2.833   4.586
  801WAT      O 8653   1.470   5.992   2.742
  801WAT     H1 8654   1.455   5.956   2.830
  801WAT     H2 8655   1.405   6.061   2.733
  802WAT      O 8656   7.123   7.357   3.574
  802WAT     H1 8657   7.196   7.411   3.605
  802WAT     H2 8658   7.157   7.268   3.573
  803WAT      O 8659   3.022   0.726   0.651
  803WAT     H1 8660   2.990   0.802   0.602
  803WAT     H2 8661   3.030   0.657   0.586
  804WAT      O 8662   1.880   7.334   2.567
  804WAT     H1 8663   1.804   7.280   2.587
  804WAT     H2 8664   1.851   7.424   2.585
  805WAT      O 8665   3.310   9.457   2.335
  805WAT     H1 8666   3.372   9.384   2.335
  805WAT     H2 8667   3.352   9.525   2.284
  806WAT      O 8668   4.038   5.571   1.087
  806WAT     H1 8669   4.039   5.649   1.143
  806WAT     H2 8670   4.124   5.571   1.045
  807WAT      O 8671   4.562   3.596   0.124
  807WAT     H1 8672   4.647   3.635   0.100
  807WAT     H2 8673   4.499   3.665   0.105
  808WAT      O 8674   4.683   8.308   2.520
  808WAT     H1 8675   4.628   8.349   2.454
  808WAT     H2 8676   4.657   8.349   2.603
  809WAT      O 8677   7.552   7.676   2.597
  809WAT     H1 8678   7.601   7.612   2.545
  809WAT     H2 8679   7.619   7.737   2.629
  810WAT      O 8680   5.635   0.070   0.697
  810WAT     H1 8681   5.542   0.055   0.677
  810WAT     H2 8682   5.645   0.038   0.787
  811WAT      O 8683   4.844   5.970   7.054
  811WAT     H1 8684   4.778   5.955   6.987
  811WAT     H2 8685   4.901   6.038   7.017
  812WAT      O 8686   5.434   4.082   8.352
  812WAT     H1 8687   5.506   4.128   8.394
  812WAT     H2 8688   5.358   4.098   8.407
  813WAT      O 8689   3.649   6.326   7.877
  813WAT     H1 8690   3.724   6.306   7.934
  813WAT     H2 8691   3.599   6.245   7.874
  814WAT      O 8692   2.984   4.017   7.695
  814WAT     H1 8693   2.925   4.077   7.650
  814WAT     H2 8694   3.068   4.063   7.698
  815WAT      O 8695   5.313   9.088   7.676
  815WAT     H1 8696   5.332   9.168   7.725
  815WAT     H2 8697   5.220   9.070   7.694
  816WAT      O 8698   0.088   4.180   0.729
  816WAT     H1 8699   0.022   4.204   0.794
  816WAT     H2 8700   0.091   4.255   0.670
  817WAT      O 8701   3.747   8.754   5.518
  817WAT     H1 8702   3.667   8.800   5.493
  817WAT     H2 8703   3.740   8.743   5.613
  818WAT      O 8704   2.515   1.858   6.368
  818WAT     H1 8705   2.570   1.810   6.431
  818WAT     H2 8706   2.492   1.939   6.414
  819WAT      O 8707   4.611   2.096   7.100
  819WAT     H1 8708   4.690   2.142   7.071
  819WAT     H2 8709   4.568   2.068   7.019
  820WAT      O 8710   1.947   5.476   3.111
  820WAT     H1 8711   1.871   5.420   3.094
  820WAT     H2 8712   1.925   5.560   3.072
  821WAT      O 8713   7.946   5.225   1.376
  821WAT     H1 8714   7.850   5.217   1.371
  821WAT     H2 8715   7.973   5.243   1.286
  822WAT      O 8716   7.433   9.064   3.960
  822WAT     H1 8717   7.338   9.080   3.963
  822WAT     H2 8718   7.446   9.011   3.882
  823WAT      O 8719   4.485   1.713   2.856
  823WAT     H1 8720   4.455   1.658   2.929
  823WAT     H2 8721   4.407   1.723   2.801
  824WAT      O 8722   3.064   8.335   1.217
  824WAT     H1 8723   3.038   8.243   1.212
  824WAT     H2 8724   3.129   8.345   1.148
  825WAT      O 8725   3.547   6.436   6.749
  825WAT     H1 8726   3.573   6.485   6.671
  825WAT     H2 8727   3.566   6.495   6.822
  826WAT      O 8728   7.873   4.638   2.940
  826WAT     H1 8729   7.840   4.557   2.977
  826WAT     H2 8730   7.819   4.653   2.862
  827WAT      O 8731   6.016   8.964   2.928
  827WAT     H1 8732   6.066   9.043   2.909
  827WAT     H2 8733   6.081   8.900   2.956
  828WAT      O 8734   2.973   7.723   1.157
  828WAT     H1 8735   2.878   7.728   1.153
  828WAT     H2 8736   2.994   7.724   1.250
  829WAT      O 8737   7.703   8.418   2.237
  829WAT     H1 8738   7.637   8.373   2.290
  829WAT     H2 8739   7.787   8.388   2.272
  830WAT      O 8740   4.252   8.689   6.004
  830WAT     H1 8741   4.331   8.670   5.953
  830WAT     H2 8742   4.266   8.646   6.088
  831WAT      O 8743   0.338   4.202   4.746
  831WAT     H1 8744   0.286   4.280   4.732
  831WAT     H2 8745   0.347   4.196   4.841
  832WAT      O 8746  -0.146   7.438   8.102
  832WAT     H1 8747  -0.175   7.501   8.167
  832WAT     H2 8748  -0.069   7.396   8.142
  833WAT      O 8749   3.705   3.152   7.102
  833WAT     H1 8750   3.663   3.222   7.053
  833WAT     H2 8751   3.786   3.134   7.055
  834WAT      O 8752   3.048   0.029   0.251
  834WAT     H1 8753   3.116   0.033   0.319
  834WAT     H2 8754   3.084  -0.030   0.185
  835WAT      O 8755   1.872   8.644   6.251
  835WAT     H1 8756   1.853   8.722   6.304
  835WAT     H2 8757   1.810   8.578   6.283
  836WAT      O 8758   2.412   7.730   4.424
  836WAT     H1 8759   2.406   7.825   4.434
  836WAT     H2 8760   2.358   7.710   4.347
  837WAT      O 8761   5.555   7.047   2.172
  837WAT     H1 8762   5.630   7.011   2.125
  837WAT     H2 8763   5.489   6.977   2.169
  838WAT      O 8764   3.715   7.901   5.222
  838WAT     H1 8765   3.742   7.809   5.225
  838WAT     H2 8766   3.694   7.922   5.313
  839WAT      O 8767   6.771   5.136   7.499
  839WAT     H1 8768   6.681   5.119   7.473
  839WAT     H2 8769   6.772   5.229   7.522
  840WAT      O 8770   6.666   8.813   2.244
  840WAT     H1 8771   6.616   8.766   2.177
  840WAT     H2 8772   6.730   8.750   2.275
  841WAT      O 8773   6.726   8.843   5.368
  841WAT     H1 8774   6.794   8.819   5.432
  841WAT     H2 8775   6.663   8.771   5.374
  842WAT      O 8776   6.851   8.203   5.538
  842WAT     H1 8777   6.799   8.280   5.562
  842WAT     H2 8778   6.864   8.212   5.444
  843WAT      O 8779   0.105   8.503   6.731
  843WAT     H1 8780   0.053   8.567   6.682
  843WAT     H2 8781   0.196   8.521   6.707
  844WAT      O 8782   7.329   0.481   1.221
  844WAT     H1 8783   7.373   0.423   1.284
  844WAT     H2 8784   7.264   0.528   1.274
  845WAT      O 8785   0.355   8.323   1.211
  845WAT     H1 8786   0.362   8.321   1.306
  845WAT     H2 8787   0.439   8.292   1.179
  846WAT      O 8788   1.588   6.615   6.385
  846WAT     H1 8789   1.591   6.584   6.294
  846WAT     H2 8790   1.672   6.588   6.422
  847WAT      O 8791   1.862   8.998   5.918
  847WAT     H1 8792   1.802   8.940   5.869
  847WAT     H2 8793   1.840   9.086   5.888
  848WAT      O 8794   3.678   5.932   0.311
  848WAT     H1 8795   3.714   5.965   0.228
  848WAT     H2 8796   3.755   5.905   0.361
  849WAT      O 8797   6.667   1.742   7.170
  849WAT     H1 8798   6.721   1.799   7.114
  849WAT     H2 8799   6.710   1.745   7.255
  850WAT      O 8800   4.951   4.805   8.195
  850WAT     H1 8801   5.008   4.761   8.258
  850WAT     H2 8802   4.980   4.773   8.109
  851WAT      O 8803   0.786   7.145   7.316
  851WAT     H1 8804   0.763   7.055   7.294
  851WAT     H2 8805   0.825   7.140   7.403
  852WAT      O 8806   7.877   0.329   8.156
  852WAT     H1 8807   7.879   0.268   8.230
  852WAT     H2 8808   7.853   0.413   8.194
  853WAT      O 8809   1.443   6.744   3.307
  853WAT     H1 8810   1.536   6.728   3.325
  853WAT     H2 8811   1.399   6.665   3.338
  854WAT      O 8812   5.575   7.320   2.080
  854WAT     H1 8813   5.634   7.325   2.005
  854WAT     H2 8814   5.585   7.230   2.112
  855WAT      O 8815   0.752   6.480   4.216
  855WAT     H1 8816   0.738   6.486   4.121
  855WAT     H2 8817   0.717   6.562   4.251
  856WAT      O 8818   2.633   3.124   5.524
  856WAT     H1 8819   2.615   3.130   5.431
  856WAT     H2 8820   2.548   3.106   5.564
  857WAT      O 8821   5.037   8.514   7.340
  857WAT     H1 8822   5.060   8.603   7.369
  857WAT     H2 8823   5.105   8.458   7.378
  858WAT      O 8824   1.509   2.912   6.130
  858WAT     H1 8825   1.459   2.982   6.174
  858WAT     H2 8826   1.591   2.954   6.105
  859WAT      O 8827   8.048   2.360   6.259
  859WAT     H1 8828   8.036   2.367   6.164
  859WAT     H2 8829   8.058   2.450   6.289
  860WAT      O 8830   0.776   5.514   2.766
  860WAT     H1 8831   0.737   5.452   2.828
  860WAT     H2 8832   0.700   5.553   2.722
  861WAT      O 8833   4.178   6.737   3.597
  861WAT     H1 8834   4.164   6.815   3.651
  861WAT     H2 8835   4.254   6.694   3.635
  862WAT      O 8836   5.572   1.153   8.384
  862WAT     H1 8837   5.481   1.136   8.407
  862WAT     H2 8838   5.588   1.099   8.306
  863WAT      O 8839   7.369   7.487   3.685
  863WAT     H1 8840   7.348   7.549   3.616
  863WAT     H2 8841   7.446   7.439   3.653
  864WAT      O 8842   0.384   1.617   0.517
  864WAT     H1 8843   0.346   1.578   0.439
  864WAT     H2 8844   0.333   1.697   0.531
  865WAT      O 8845  -0.116   0.206   0.998
  865WAT     H1 8846  -0.082   0.134   0.945
  865WAT     H2 8847  -0.184   0.166   1.053
  866WAT      O 8848   5.637   4.859   5.085
  866WAT     H1 8849   5.564   4.861   5.146
  866WAT     H2 8850   5.613   4.793   5.020
  867WAT      O 8851   1.315   4.681   2.421
  867WAT     H1 8852   1.310   4.767   2.378
  867WAT     H2 8853   1.226   4.663   2.450
  868WAT      O 8854   2.384   4.168   0.619
  868WAT     H1 8855   2.381   4.162   0.524
  868WAT     H2 8856   2.356   4.257   0.639
  869WAT      O 8857   0.842   3.990   3.657
  869WAT     H1 8858   0.885   4.076   3.666
  869WAT     H2 8859   0.765   4.007   3.603
  870WAT      O 8860   7.753   8.584   4.277
  870WAT     H1 8861   7.840   8.565   4.241
  870WAT     H2 8862   7.697   8.589   4.200
  871WAT      O 8863   0.196   6.389   1.065
  871WAT     H1 8864   0.223   6.425   0.980
  871WAT     H2 8865   0.277   6.365   1.108
  872WAT      O 8866   2.627   3.642   1.432
  872WAT     H1 8867   2.709   3.686   1.451
  872WAT     H2 8868   2.563   3.684   1.489
  873WAT      O 8869   3.652   8.389   4.458
  873WAT     H1 8870   3.652   8.430   4.372
  873WAT     H2 8871   3.744   8.380   4.481
  874WAT      O 8872   4.225   6.583   3.309
  874WAT     H1 8873   4.275   6.638   3.369
  874WAT     H2 8874   4.253   6.610   3.222
  875WAT      O 8875   5.657   0.314   6.763
  875WAT     H1 8876   5.736   0.275   6.801
  875WAT     H2 8877   5.636   0.388   6.821
  876WAT      O 8878   2.563   0.137   2.947
  876WAT     H1 8879   2.626   0.209   2.949
  876WAT     H2 8880   2.479   0.178   2.967
  877WAT      O 8881   1.607   4.756   7.753
  877WAT     H1 8882   1.597   4.688   7.820
  877WAT     H2 8883   1.675   4.722   7.694
  878WAT      O 8884   3.615   4.822   0.111
  878WAT     H1 8885   3.698   4.776   0.123
  878WAT     H2 8886   3.548   4.757   0.135
[truncated: 2,659,802 more chars]
