# Supplementary material for: Role of Enzyme and Active Site Conformational Dynamics in the Catalysis by α-Amylase Explored with QM/MM Molecular Dynamics
Source: J Chem Inf Model. 2022 Jul 26;62(15):3638–50. doi: 10.1021/acs.jcim.2c00691 (PMC9778734; doi:10.1021/acs.jcim.2c00691)
Supplement: Supplementary file 5 — ci2c00691_si_005.zip [file ci2c00691_si_005.zip › SI_gmx-md_inputs/frame_xray/frame_946-r1.gro]

amyl_GMX.gro created by acpype (v: 2020-09-02T11:49:19CEST) on Mon Oct 19 15:37:50 2020 t= 94600.00000 step= 47300000
67992
    1TYR      N    1   2.545   4.253   4.956
    1TYR     H1    2   2.612   4.216   5.022
    1TYR     H2    3   2.451   4.266   4.992
    1TYR     H3    4   2.571   4.351   4.949
    1TYR     CA    5   2.554   4.186   4.824
    1TYR     HA    6   2.499   4.092   4.834
    1TYR     CB    7   2.478   4.264   4.716
    1TYR    HB2    8   2.504   4.368   4.701
    1TYR    HB3    9   2.492   4.231   4.613
    1TYR     CG   10   2.330   4.268   4.755
    1TYR    CD1   11   2.266   4.143   4.744
    1TYR    HD1   12   2.314   4.056   4.700
    1TYR    CE1   13   2.129   4.136   4.785
    1TYR    HE1   14   2.073   4.044   4.772
    1TYR     CZ   15   2.067   4.250   4.831
    1TYR     OH   16   1.929   4.249   4.845
    1TYR     HH   17   1.904   4.164   4.808
    1TYR    CE2   18   2.138   4.372   4.839
    1TYR    HE2   19   2.080   4.462   4.854
    1TYR    CD2   20   2.271   4.380   4.805
    1TYR    HD2   21   2.320   4.474   4.828
    1TYR      C   22   2.699   4.160   4.784
    1TYR      O   23   2.778   4.241   4.828
    2SER      N   24   2.730   4.057   4.705
    2SER      H   25   2.662   4.027   4.637
    2SER     CA   26   2.867   4.012   4.677
    2SER     HA   27   2.938   4.088   4.710
    2SER     CB   28   2.900   3.874   4.752
    2SER    HB2   29   2.813   3.820   4.713
    2SER    HB3   30   2.986   3.818   4.717
    2SER     OG   31   2.915   3.882   4.897
    2SER     HG   32   2.841   3.838   4.939
    2SER      C   33   2.880   3.992   4.525
    2SER      O   34   2.791   3.936   4.465
    3PRO      N   35   2.993   4.027   4.458
    3PRO     CD   36   3.105   4.102   4.514
    3PRO    HD2   37   3.121   4.062   4.614
    3PRO    HD3   38   3.092   4.210   4.522
    3PRO     CG   39   3.215   4.072   4.416
    3PRO    HG2   40   3.268   3.978   4.432
    3PRO    HG3   41   3.282   4.156   4.433
    3PRO     CB   42   3.143   4.064   4.278
    3PRO    HB2   43   3.188   4.008   4.196
    3PRO    HB3   44   3.131   4.169   4.253
    3PRO     CA   45   3.003   4.012   4.309
    3PRO     HA   46   2.929   4.072   4.257
    3PRO      C   47   2.992   3.871   4.255
    3PRO      O   48   3.031   3.774   4.323
    4ASN      N   49   2.932   3.850   4.134
    4ASN      H   50   2.916   3.926   4.070
    4ASN     CA   51   2.937   3.713   4.077
    4ASN     HA   52   2.920   3.642   4.157
    4ASN     CB   53   2.822   3.698   3.981
    4ASN    HB2   54   2.728   3.712   4.035
    4ASN    HB3   55   2.822   3.781   3.910
    4ASN     CG   56   2.815   3.572   3.908
    4ASN    OD1   57   2.871   3.563   3.798
    4ASN    ND2   58   2.761   3.468   3.957
    4ASN   HD21   59   2.769   3.379   3.910
    4ASN   HD22   60   2.717   3.464   4.047
    4ASN      C   61   3.072   3.686   4.009
    4ASN      O   62   3.113   3.755   3.917
    5THR      N   63   3.133   3.577   4.044
    5THR      H   64   3.077   3.512   4.098
    5THR     CA   65   3.254   3.516   3.980
    5THR     HA   66   3.261   3.533   3.873
    5THR     CB   67   3.387   3.547   4.051
    5THR     HB   68   3.464   3.485   4.005
    5THR    CG2   69   3.435   3.693   4.058
    5THR   HG21   70   3.372   3.753   4.124
    5THR   HG22   71   3.531   3.682   4.108
    5THR   HG23   72   3.442   3.734   3.957
    5THR    OG1   73   3.375   3.514   4.189
    5THR    HG1   74   3.459   3.523   4.234
    5THR      C   75   3.230   3.364   3.974
    5THR      O   76   3.149   3.309   4.049
    6GLN      N   77   3.290   3.301   3.881
    6GLN      H   78   3.366   3.347   3.834
    6GLN     CA   79   3.293   3.148   3.877
    6GLN     HA   80   3.190   3.120   3.856
    6GLN     CB   81   3.383   3.106   3.762
    6GLN    HB2   82   3.362   3.178   3.683
    6GLN    HB3   83   3.483   3.119   3.803
    6GLN     CG   84   3.363   2.965   3.716
    6GLN    HG2   85   3.336   2.899   3.798
    6GLN    HG3   86   3.280   2.945   3.649
    6GLN     CD   87   3.483   2.920   3.634
    6GLN    OE1   88   3.585   2.917   3.692
    6GLN    NE2   89   3.474   2.906   3.505
    6GLN   HE21   90   3.558   2.892   3.450
    6GLN   HE22   91   3.389   2.919   3.453
    6GLN      C   92   3.324   3.078   4.011
    6GLN      O   93   3.417   3.124   4.073
    7GLN      N   94   3.252   2.979   4.058
    7GLN      H   95   3.165   2.956   4.012
    7GLN     CA   96   3.284   2.907   4.185
    7GLN     HA   97   3.195   2.846   4.194
    7GLN     CB   98   3.399   2.810   4.163
    7GLN    HB2   99   3.490   2.862   4.131
    7GLN    HB3  100   3.410   2.756   4.257
    7GLN     CG  101   3.366   2.693   4.068
    7GLN    HG2  102   3.277   2.640   4.101
    7GLN    HG3  103   3.338   2.726   3.968
    7GLN     CD  104   3.477   2.592   4.055
    7GLN    OE1  105   3.590   2.625   4.052
    7GLN    NE2  106   3.452   2.459   4.056
    7GLN   HE21  107   3.525   2.391   4.040
    7GLN   HE22  108   3.358   2.423   4.072
    7GLN      C  109   3.283   2.993   4.310
    7GLN      O  110   3.336   2.948   4.415
    8GLY      N  111   3.241   3.120   4.302
    8GLY      H  112   3.194   3.149   4.218
    8GLY     CA  113   3.270   3.228   4.402
    8GLY    HA2  114   3.209   3.312   4.370
    8GLY    HA3  115   3.243   3.195   4.502
    8GLY      C  116   3.411   3.273   4.419
    8GLY      O  117   3.441   3.321   4.529
    9ARG      N  118   3.499   3.253   4.324
    9ARG      H  119   3.461   3.228   4.234
    9ARG     CA  120   3.643   3.300   4.327
    9ARG     HA  121   3.699   3.241   4.400
    9ARG     CB  122   3.708   3.272   4.186
    9ARG    HB2  123   3.629   3.295   4.116
    9ARG    HB3  124   3.798   3.333   4.175
    9ARG     CG  125   3.745   3.125   4.175
    9ARG    HG2  126   3.810   3.098   4.258
    9ARG    HG3  127   3.657   3.060   4.174
    9ARG     CD  128   3.819   3.085   4.044
    9ARG    HD2  129   3.737   3.077   3.973
    9ARG    HD3  130   3.893   3.162   4.019
    9ARG     NE  131   3.886   2.964   4.070
    9ARG     HE  132   3.873   2.916   4.157
    9ARG     CZ  133   3.938   2.892   3.972
    9ARG    NH1  134   3.951   2.928   3.855
    9ARG   HH11  135   3.920   3.020   3.827
    9ARG   HH12  136   4.009   2.880   3.788
    9ARG    NH2  137   3.981   2.776   3.999
    9ARG   HH21  138   3.968   2.741   4.093
    9ARG   HH22  139   4.018   2.716   3.927
    9ARG      C  140   3.667   3.448   4.375
    9ARG      O  141   3.585   3.537   4.349
   10THR      N  142   3.767   3.463   4.462
   10THR      H  143   3.829   3.384   4.472
   10THR     CA  144   3.773   3.561   4.575
   10THR     HA  145   3.675   3.604   4.593
   10THR     CB  146   3.801   3.489   4.710
   10THR     HB  147   3.789   3.560   4.792
   10THR    CG2  148   3.716   3.361   4.739
   10THR   HG21  149   3.617   3.398   4.769
   10THR   HG22  150   3.703   3.300   4.649
   10THR   HG23  151   3.759   3.301   4.819
   10THR    OG1  152   3.941   3.459   4.704
   10THR    HG1  153   3.948   3.390   4.637
   10THR      C  154   3.867   3.679   4.552
   10THR      O  155   3.889   3.756   4.640
   11SER      N  156   3.916   3.699   4.437
   11SER      H  157   3.911   3.623   4.371
   11SER     CA  158   4.000   3.823   4.412
   11SER     HA  159   3.952   3.907   4.464
   11SER     CB  160   4.147   3.798   4.462
   11SER    HB2  161   4.142   3.721   4.538
   11SER    HB3  162   4.211   3.755   4.385
   11SER     OG  163   4.193   3.921   4.511
   11SER     HG  164   4.182   3.920   4.606
   11SER      C  165   4.000   3.863   4.270
   11SER      O  166   3.979   3.777   4.180
   12ILE      N  167   4.024   3.991   4.246
   12ILE      H  168   4.039   4.048   4.328
   12ILE     CA  169   4.033   4.053   4.116
   12ILE     HA  170   4.035   3.975   4.040
   12ILE     CB  171   3.915   4.158   4.087
   12ILE     HB  172   3.942   4.206   3.993
   12ILE    CG2  173   3.786   4.073   4.061
   12ILE   HG21  174   3.762   4.003   4.141
   12ILE   HG22  175   3.708   4.147   4.079
   12ILE   HG23  176   3.777   4.031   3.961
   12ILE    CG1  177   3.905   4.271   4.188
   12ILE   HG12  178   3.873   4.233   4.285
   12ILE   HG13  179   4.008   4.305   4.201
   12ILE    CD1  180   3.809   4.377   4.147
   12ILE   HD11  181   3.711   4.356   4.189
   12ILE   HD12  182   3.843   4.470   4.193
   12ILE   HD13  183   3.804   4.401   4.041
   12ILE      C  184   4.168   4.127   4.092
   12ILE      O  185   4.238   4.157   4.187
   13VAL      N  186   4.220   4.130   3.968
   13VAL      H  187   4.166   4.084   3.897
   13VAL     CA  188   4.351   4.193   3.941
   13VAL     HA  189   4.398   4.230   4.032
   13VAL     CB  190   4.450   4.085   3.892
   13VAL     HB  191   4.468   4.013   3.971
   13VAL    CG1  192   4.406   3.999   3.770
   13VAL   HG11  193   4.309   3.952   3.783
   13VAL   HG12  194   4.418   4.052   3.675
   13VAL   HG13  195   4.469   3.910   3.771
   13VAL    CG2  196   4.585   4.147   3.857
   13VAL   HG21  197   4.650   4.067   3.822
   13VAL   HG22  198   4.564   4.208   3.769
   13VAL   HG23  199   4.629   4.208   3.937
   13VAL      C  200   4.344   4.311   3.849
   13VAL      O  201   4.268   4.304   3.753
   14HIE      N  202   4.417   4.416   3.887
   14HIE      H  203   4.473   4.394   3.967
   14HIE     CA  204   4.431   4.542   3.811
   14HIE     HA  205   4.343   4.555   3.748
   14HIE     CB  206   4.443   4.658   3.909
   14HIE    HB2  207   4.377   4.639   3.994
   14HIE    HB3  208   4.542   4.657   3.954
   14HIE     CG  209   4.405   4.788   3.842
   14HIE    ND1  210   4.336   4.816   3.725
   14HIE    CE1  211   4.345   4.950   3.705
   14HIE    HE1  212   4.305   5.006   3.622
   14HIE    NE2  213   4.414   5.003   3.804
   14HIE    HE2  214   4.427   5.102   3.820
   14HIE    CD2  215   4.445   4.905   3.899
   14HIE    HD2  216   4.497   4.915   3.993
   14HIE      C  217   4.549   4.523   3.715
   14HIE      O  218   4.661   4.517   3.764
   15LEU      N  219   4.527   4.519   3.579
   15LEU      H  220   4.430   4.516   3.551
   15LEU     CA  221   4.630   4.501   3.478
   15LEU     HA  222   4.724   4.484   3.532
   15LEU     CB  223   4.615   4.376   3.388
   15LEU    HB2  224   4.530   4.395   3.323
   15LEU    HB3  225   4.706   4.385   3.329
   15LEU     CG  226   4.605   4.234   3.446
   15LEU     HG  227   4.512   4.235   3.503
   15LEU    CD1  228   4.573   4.129   3.345
   15LEU   HD11  229   4.559   4.034   3.396
   15LEU   HD12  230   4.483   4.154   3.289
   15LEU   HD13  231   4.653   4.111   3.272
   15LEU    CD2  232   4.721   4.202   3.534
   15LEU   HD21  233   4.728   4.265   3.622
   15LEU   HD22  234   4.707   4.105   3.581
   15LEU   HD23  235   4.819   4.210   3.485
   15LEU      C  236   4.639   4.637   3.410
   15LEU      O  237   4.605   4.655   3.295
   16PHE      N  238   4.693   4.735   3.483
   16PHE      H  239   4.728   4.705   3.573
   16PHE     CA  240   4.706   4.874   3.438
   16PHE     HA  241   4.608   4.918   3.420
   16PHE     CB  242   4.769   4.945   3.559
   16PHE    HB2  243   4.705   4.942   3.647
   16PHE    HB3  244   4.861   4.892   3.586
   16PHE     CG  245   4.804   5.095   3.541
   16PHE    CD1  246   4.709   5.190   3.568
   16PHE    HD1  247   4.607   5.163   3.591
   16PHE    CE1  248   4.740   5.330   3.556
   16PHE    HE1  249   4.666   5.407   3.569
   16PHE     CZ  250   4.870   5.369   3.524
   16PHE     HZ  251   4.901   5.472   3.520
   16PHE    CE2  252   4.966   5.271   3.495
   16PHE    HE2  253   5.066   5.304   3.473
   16PHE    CD2  254   4.931   5.135   3.510
   16PHE    HD2  255   5.008   5.063   3.489
   16PHE      C  256   4.775   4.900   3.303
   16PHE      O  257   4.891   4.864   3.287
   17GLU      N  258   4.715   4.976   3.210
   17GLU      H  259   4.614   4.976   3.218
   17GLU     CA  260   4.766   5.020   3.087
   17GLU     HA  261   4.685   5.077   3.042
   17GLU     CB  262   4.886   5.117   3.115
   17GLU    HB2  263   4.957   5.074   3.186
   17GLU    HB3  264   4.936   5.125   3.018
   17GLU     CG  265   4.853   5.253   3.160
   17GLU    HG2  266   4.775   5.235   3.234
   17GLU    HG3  267   4.936   5.296   3.216
   17GLU     CD  268   4.812   5.348   3.049
   17GLU    OE1  269   4.782   5.303   2.930
   17GLU    OE2  270   4.806   5.472   3.076
   17GLU      C  271   4.797   4.907   2.982
   17GLU      O  272   4.820   4.943   2.864
   18TRP      N  273   4.788   4.780   3.019
   18TRP      H  274   4.751   4.774   3.113
   18TRP     CA  275   4.815   4.663   2.934
   18TRP     HA  276   4.923   4.653   2.922
   18TRP     CB  277   4.758   4.530   2.995
   18TRP    HB2  278   4.665   4.553   3.047
   18TRP    HB3  279   4.731   4.452   2.924
   18TRP     CG  280   4.843   4.468   3.100
   18TRP    CD1  281   4.919   4.537   3.188
   18TRP    HD1  282   4.926   4.643   3.207
   18TRP    NE1  283   5.004   4.444   3.252
   18TRP    HE1  284   5.064   4.467   3.330
   18TRP    CE2  285   4.967   4.312   3.214
   18TRP    CZ2  286   5.017   4.190   3.263
   18TRP    HZ2  287   5.098   4.179   3.333
   18TRP    CH2  288   4.964   4.073   3.205
   18TRP    HH2  289   4.994   3.973   3.231
   18TRP    CZ3  290   4.861   4.085   3.112
   18TRP    HZ3  291   4.824   3.993   3.070
   18TRP    CE3  292   4.827   4.212   3.056
   18TRP    HE3  293   4.759   4.221   2.972
   18TRP    CD2  294   4.870   4.329   3.109
   18TRP      C  295   4.750   4.676   2.800
   18TRP      O  296   4.639   4.723   2.776
   19ARG      N  297   4.808   4.605   2.699
   19ARG      H  298   4.897   4.561   2.716
   19ARG     CA  299   4.745   4.578   2.568
   19ARG     HA  300   4.713   4.676   2.532
   19ARG     CB  301   4.854   4.537   2.469
   19ARG    HB2  302   4.890   4.440   2.503
   19ARG    HB3  303   4.812   4.522   2.369
   19ARG     CG  304   4.972   4.635   2.454
   19ARG    HG2  305   4.934   4.697   2.373
   19ARG    HG3  306   4.994   4.690   2.545
   19ARG     CD  307   5.102   4.559   2.427
   19ARG    HD2  308   5.184   4.626   2.450
   19ARG    HD3  309   5.111   4.481   2.503
   19ARG     NE  310   5.106   4.507   2.287
   19ARG     HE  311   5.088   4.569   2.210
   19ARG     CZ  312   5.109   4.383   2.251
   19ARG    NH1  313   5.096   4.286   2.330
   19ARG   HH11  314   5.089   4.311   2.428
   19ARG   HH12  315   5.127   4.194   2.302
   19ARG    NH2  316   5.120   4.350   2.125
   19ARG   HH21  317   5.116   4.416   2.048
   19ARG   HH22  318   5.149   4.257   2.101
   19ARG      C  319   4.629   4.478   2.573
   19ARG      O  320   4.631   4.380   2.646
   20TRP      N  321   4.526   4.488   2.492
   20TRP      H  322   4.525   4.560   2.421
   20TRP     CA  323   4.413   4.396   2.507
   20TRP     HA  324   4.386   4.392   2.612
   20TRP     CB  325   4.291   4.449   2.428
   20TRP    HB2  326   4.309   4.434   2.322
   20TRP    HB3  327   4.208   4.386   2.461
   20TRP     CG  328   4.244   4.589   2.449
   20TRP    CD1  329   4.208   4.674   2.348
   20TRP    HD1  330   4.193   4.643   2.246
   20TRP    NE1  331   4.177   4.797   2.408
   20TRP    HE1  332   4.134   4.872   2.356
   20TRP    CE2  333   4.182   4.791   2.548
   20TRP    CZ2  334   4.137   4.882   2.649
   20TRP    HZ2  335   4.091   4.972   2.612
   20TRP    CH2  336   4.161   4.857   2.784
   20TRP    HH2  337   4.123   4.925   2.859
   20TRP    CZ3  338   4.226   4.736   2.819
   20TRP    HZ3  339   4.231   4.707   2.923
   20TRP    CE3  340   4.262   4.642   2.717
   20TRP    HE3  341   4.301   4.544   2.740
   20TRP    CD2  342   4.239   4.666   2.576
   20TRP      C  343   4.452   4.252   2.470
   20TRP      O  344   4.390   4.161   2.530
   21VAL      N  345   4.537   4.227   2.366
   21VAL      H  346   4.568   4.314   2.327
   21VAL     CA  347   4.592   4.091   2.341
   21VAL     HA  348   4.505   4.025   2.337
   21VAL     CB  349   4.663   4.071   2.204
   21VAL     HB  350   4.688   3.966   2.189
   21VAL    CG1  351   4.579   4.121   2.086
   21VAL   HG11  352   4.637   4.114   1.994
   21VAL   HG12  353   4.486   4.065   2.070
   21VAL   HG13  354   4.549   4.225   2.100
   21VAL    CG2  355   4.794   4.154   2.209
   21VAL   HG21  356   4.841   4.136   2.112
   21VAL   HG22  357   4.776   4.261   2.223
   21VAL   HG23  358   4.856   4.116   2.290
   21VAL      C  359   4.679   4.029   2.450
   21VAL      O  360   4.694   3.910   2.450
   22ASP      N  361   4.726   4.108   2.540
   22ASP      H  362   4.719   4.208   2.530
   22ASP     CA  363   4.805   4.056   2.653
   22ASP     HA  364   4.858   3.967   2.618
   22ASP     CB  365   4.912   4.155   2.707
   22ASP    HB2  366   4.872   4.256   2.702
   22ASP    HB3  367   4.933   4.137   2.813
   22ASP     CG  368   5.043   4.156   2.631
   22ASP    OD1  369   5.094   4.050   2.587
   22ASP    OD2  370   5.099   4.263   2.610
   22ASP      C  371   4.713   4.006   2.767
   22ASP      O  372   4.738   3.900   2.828
   23ILE      N  373   4.603   4.080   2.787
   23ILE      H  374   4.590   4.162   2.729
   23ILE     CA  375   4.500   4.039   2.887
   23ILE     HA  376   4.554   4.015   2.978
   23ILE     CB  377   4.407   4.158   2.927
   23ILE     HB  378   4.341   4.178   2.843
   23ILE    CG2  379   4.317   4.095   3.045
   23ILE   HG21  380   4.252   4.024   2.994
   23ILE   HG22  381   4.375   4.048   3.124
   23ILE   HG23  382   4.254   4.179   3.078
   23ILE    CG1  383   4.490   4.274   2.970
   23ILE   HG12  384   4.561   4.253   3.050
   23ILE   HG13  385   4.557   4.311   2.893
   23ILE    CD1  386   4.403   4.387   2.996
   23ILE   HD11  387   4.455   4.478   2.965
   23ILE   HD12  388   4.301   4.378   2.959
   23ILE   HD13  389   4.400   4.396   3.104
   23ILE      C  390   4.424   3.917   2.825
   23ILE      O  391   4.397   3.818   2.894
   24ALA      N  392   4.394   3.924   2.695
   24ALA      H  393   4.411   4.009   2.643
   24ALA     CA  394   4.315   3.811   2.634
   24ALA     HA  395   4.220   3.803   2.686
   24ALA     CB  396   4.301   3.849   2.482
   24ALA    HB1  397   4.284   3.956   2.470
   24ALA    HB2  398   4.382   3.829   2.412
   24ALA    HB3  399   4.216   3.796   2.439
   24ALA      C  400   4.384   3.671   2.628
   24ALA      O  401   4.314   3.570   2.627
   25LEU      N  402   4.520   3.672   2.624
   25LEU      H  403   4.556   3.764   2.606
   25LEU     CA  404   4.605   3.563   2.654
   25LEU     HA  405   4.553   3.475   2.620
   25LEU     CB  406   4.742   3.576   2.588
   25LEU    HB2  407   4.725   3.578   2.480
   25LEU    HB3  408   4.798   3.665   2.616
   25LEU     CG  409   4.840   3.462   2.626
   25LEU     HG  410   4.852   3.469   2.734
   25LEU    CD1  411   4.785   3.330   2.582
   25LEU   HD11  412   4.776   3.314   2.475
   25LEU   HD12  413   4.849   3.247   2.613
   25LEU   HD13  414   4.695   3.305   2.638
   25LEU    CD2  415   4.969   3.472   2.551
   25LEU   HD21  416   4.948   3.446   2.447
   25LEU   HD22  417   5.003   3.576   2.547
   25LEU   HD23  418   5.032   3.393   2.591
   25LEU      C  419   4.613   3.529   2.807
   25LEU      O  420   4.599   3.409   2.828
   26GLU      N  421   4.627   3.623   2.897
   26GLU      H  422   4.626   3.718   2.863
   26GLU     CA  423   4.638   3.600   3.041
   26GLU     HA  424   4.730   3.543   3.053
   26GLU     CB  425   4.665   3.730   3.120
   26GLU    HB2  426   4.740   3.791   3.070
   26GLU    HB3  427   4.574   3.789   3.128
   26GLU     CG  428   4.720   3.717   3.255
   26GLU    HG2  429   4.708   3.815   3.300
   26GLU    HG3  430   4.672   3.641   3.317
   26GLU     CD  431   4.866   3.691   3.262
   26GLU    OE1  432   4.922   3.622   3.173
   26GLU    OE2  433   4.934   3.727   3.356
   26GLU      C  434   4.526   3.518   3.102
   26GLU      O  435   4.545   3.428   3.183
   27CYX      N  436   4.403   3.541   3.048
   27CYX      H  437   4.392   3.608   2.973
   27CYX     CA  438   4.285   3.487   3.121
   27CYX     HA  439   4.288   3.523   3.224
   27CYX     CB  440   4.160   3.541   3.057
   27CYX    HB2  441   4.165   3.546   2.949
   27CYX    HB3  442   4.084   3.466   3.079
   27CYX     SG  443   4.104   3.704   3.107
   27CYX      C  444   4.281   3.338   3.115
   27CYX      O  445   4.251   3.279   3.215
   28GLU      N  446   4.317   3.282   2.997
   28GLU      H  447   4.342   3.347   2.924
   28GLU     CA  448   4.335   3.143   2.966
   28GLU     HA  449   4.264   3.083   3.023
   28GLU     CB  450   4.300   3.118   2.813
   28GLU    HB2  451   4.381   3.060   2.769
   28GLU    HB3  452   4.202   3.072   2.802
   28GLU     CG  453   4.306   3.240   2.725
   28GLU    HG2  454   4.242   3.325   2.751
   28GLU    HG3  455   4.404   3.287   2.730
   28GLU     CD  456   4.272   3.218   2.579
   28GLU    OE1  457   4.158   3.171   2.551
   28GLU    OE2  458   4.356   3.248   2.492
   28GLU      C  459   4.476   3.087   2.999
   28GLU      O  460   4.485   2.971   3.035
   29ARG      N  461   4.585   3.165   2.987
   29ARG      H  462   4.566   3.259   2.957
   29ARG     CA  463   4.723   3.126   3.018
   29ARG     HA  464   4.744   3.030   2.971
   29ARG     CB  465   4.813   3.244   2.959
   29ARG    HB2  466   4.790   3.251   2.853
   29ARG    HB3  467   4.784   3.333   3.015
   29ARG     CG  468   4.955   3.210   2.988
   29ARG    HG2  469   4.978   3.214   3.095
   29ARG    HG3  470   4.967   3.108   2.952
   29ARG     CD  471   5.049   3.306   2.916
   29ARG    HD2  472   5.153   3.282   2.940
   29ARG    HD3  473   5.037   3.302   2.808
   29ARG     NE  474   5.031   3.445   2.957
   29ARG     HE  475   4.965   3.468   3.029
   29ARG     CZ  476   5.076   3.556   2.892
   29ARG    NH1  477   5.151   3.553   2.787
   29ARG   HH11  478   5.177   3.460   2.757
   29ARG   HH12  479   5.186   3.633   2.737
   29ARG    NH2  480   5.038   3.675   2.937
   29ARG   HH21  481   4.975   3.690   3.014
   29ARG   HH22  482   5.072   3.757   2.888
   29ARG      C  483   4.751   3.115   3.165
   29ARG      O  484   4.826   3.019   3.192
   30TYR      N  485   4.702   3.204   3.247
   30TYR      H  486   4.650   3.280   3.205
   30TYR     CA  487   4.744   3.211   3.387
   30TYR     HA  488   4.784   3.117   3.427
   30TYR     CB  489   4.847   3.320   3.390
   30TYR    HB2  490   4.931   3.272   3.341
   30TYR    HB3  491   4.813   3.406   3.331
   30TYR     CG  492   4.895   3.357   3.525
   30TYR    CD1  493   4.859   3.479   3.590
   30TYR    HD1  494   4.797   3.551   3.539
   30TYR    CE1  495   4.907   3.504   3.718
   30TYR    HE1  496   4.879   3.594   3.770
   30TYR     CZ  497   4.989   3.414   3.782
   30TYR     OH  498   5.025   3.439   3.912
   30TYR     HH  499   4.990   3.520   3.951
   30TYR    CE2  500   5.043   3.304   3.716
   30TYR    HE2  501   5.101   3.232   3.773
   30TYR    CD2  502   4.982   3.270   3.593
   30TYR    HD2  503   5.008   3.175   3.548
   30TYR      C  504   4.624   3.240   3.487
   30TYR      O  505   4.615   3.187   3.599
   31LEU      N  506   4.530   3.323   3.448
   31LEU      H  507   4.518   3.352   3.352
   31LEU     CA  508   4.429   3.375   3.549
   31LEU     HA  509   4.485   3.403   3.638
   31LEU     CB  510   4.342   3.495   3.500
   31LEU    HB2  511   4.281   3.456   3.419
   31LEU    HB3  512   4.271   3.516   3.580
   31LEU     CG  513   4.418   3.620   3.459
   31LEU     HG  514   4.475   3.596   3.369
   31LEU    CD1  515   4.322   3.732   3.428
   31LEU   HD11  516   4.297   3.792   3.515
   31LEU   HD12  517   4.369   3.798   3.356
   31LEU   HD13  518   4.240   3.685   3.374
   31LEU    CD2  519   4.524   3.642   3.569
   31LEU   HD21  520   4.483   3.662   3.668
   31LEU   HD22  521   4.597   3.562   3.561
   31LEU   HD23  522   4.574   3.732   3.532
   31LEU      C  523   4.339   3.268   3.602
   31LEU      O  524   4.324   3.248   3.725
   32ALA      N  525   4.266   3.201   3.510
   32ALA      H  526   4.247   3.249   3.423
   32ALA     CA  527   4.186   3.083   3.548
   32ALA     HA  528   4.116   3.122   3.621
   32ALA     CB  529   4.093   3.043   3.425
   32ALA    HB1  530   4.046   3.133   3.386
   32ALA    HB2  531   4.151   3.007   3.340
   32ALA    HB3  532   4.025   2.966   3.459
   32ALA      C  533   4.273   2.970   3.611
   32ALA      O  534   4.242   2.939   3.728
   33PRO      N  535   4.389   2.938   3.553
   33PRO     CD  536   4.428   2.959   3.414
   33PRO    HD2  537   4.465   3.059   3.395
   33PRO    HD3  538   4.346   2.941   3.344
   33PRO     CG  539   4.539   2.853   3.383
   33PRO    HG2  540   4.604   2.887   3.303
   33PRO    HG3  541   4.489   2.759   3.359
   33PRO     CB  542   4.606   2.841   3.521
   33PRO    HB2  543   4.665   2.930   3.543
   33PRO    HB3  544   4.659   2.748   3.539
   33PRO     CA  545   4.486   2.844   3.617
   33PRO     HA  546   4.444   2.744   3.610
   33PRO      C  547   4.520   2.879   3.762
   33PRO      O  548   4.527   2.784   3.846
   34LYS      N  549   4.535   3.010   3.795
   34LYS      H  550   4.525   3.073   3.717
   34LYS     CA  551   4.566   3.064   3.931
   34LYS     HA  552   4.594   2.982   3.998
   34LYS     CB  553   4.689   3.155   3.914
   34LYS    HB2  554   4.661   3.233   3.844
   34LYS    HB3  555   4.721   3.195   4.010
   34LYS     CG  556   4.813   3.079   3.848
   34LYS    HG2  557   4.784   3.059   3.745
   34LYS    HG3  558   4.901   3.143   3.862
   34LYS     CD  559   4.843   2.950   3.915
   34LYS    HD2  560   4.849   2.969   4.022
   34LYS    HD3  561   4.779   2.868   3.884
   34LYS     CE  562   4.982   2.904   3.864
   34LYS    HE2  563   4.985   2.923   3.757
   34LYS    HE3  564   5.057   2.962   3.918
   34LYS     NZ  565   5.007   2.766   3.904
   34LYS    HZ1  566   4.925   2.719   3.867
   34LYS    HZ2  567   5.090   2.719   3.871
   34LYS    HZ3  568   5.001   2.758   4.005
   34LYS      C  569   4.454   3.138   4.000
   34LYS      O  570   4.470   3.210   4.100
   35GLY      N  571   4.340   3.095   3.960
   35GLY      H  572   4.355   3.035   3.880
   35GLY     CA  573   4.207   3.115   4.026
   35GLY    HA2  574   4.128   3.073   3.964
   35GLY    HA3  575   4.220   3.066   4.123
   35GLY      C  576   4.170   3.259   4.048
   35GLY      O  577   4.094   3.286   4.143
   36PHE      N  578   4.214   3.353   3.966
   36PHE      H  579   4.270   3.315   3.892
   36PHE     CA  580   4.172   3.500   3.973
   36PHE     HA  581   4.179   3.543   4.073
   36PHE     CB  582   4.262   3.580   3.881
   36PHE    HB2  583   4.282   3.526   3.789
   36PHE    HB3  584   4.210   3.675   3.862
   36PHE     CG  585   4.398   3.609   3.941
   36PHE    CD1  586   4.509   3.524   3.924
   36PHE    HD1  587   4.491   3.431   3.872
   36PHE    CE1  588   4.639   3.559   3.966
   36PHE    HE1  589   4.725   3.496   3.946
   36PHE     CZ  590   4.655   3.685   4.024
   36PHE     HZ  591   4.753   3.719   4.055
   36PHE    CE2  592   4.550   3.777   4.038
   36PHE    HE2  593   4.573   3.878   4.070
   36PHE    CD2  594   4.424   3.736   3.998
   36PHE    HD2  595   4.342   3.806   3.990
   36PHE      C  596   4.029   3.498   3.921
   36PHE      O  597   3.996   3.466   3.801
   37GLY      N  598   3.931   3.541   4.003
   37GLY      H  599   3.956   3.571   4.096
   37GLY     CA  600   3.787   3.557   3.974
   37GLY    HA2  601   3.751   3.464   3.930
   37GLY    HA3  602   3.733   3.572   4.067
   37GLY      C  603   3.757   3.669   3.874
   37GLY      O  604   3.657   3.653   3.804
   38GLY      N  605   3.831   3.784   3.856
   38GLY      H  606   3.915   3.795   3.911
   38GLY     CA  607   3.809   3.885   3.749
   38GLY    HA2  608   3.782   3.833   3.657
   38GLY    HA3  609   3.727   3.945   3.787
   38GLY      C  610   3.925   3.968   3.727
   38GLY      O  611   4.028   3.954   3.786
   39VAL      N  612   3.903   4.059   3.628
   39VAL      H  613   3.821   4.040   3.573
   39VAL     CA  614   4.011   4.153   3.592
   39VAL     HA  615   4.081   4.157   3.676
   39VAL     CB  616   4.106   4.098   3.480
   39VAL     HB  617   4.165   4.019   3.526
   39VAL    CG1  618   4.027   4.027   3.365
   39VAL   HG11  619   4.089   3.976   3.292
   39VAL   HG12  620   3.953   3.957   3.402
   39VAL   HG13  621   3.974   4.107   3.313
   39VAL    CG2  622   4.199   4.196   3.416
   39VAL   HG21  623   4.253   4.248   3.495
   39VAL   HG22  624   4.273   4.134   3.366
   39VAL   HG23  625   4.139   4.261   3.352
   39VAL      C  626   3.964   4.295   3.569
   39VAL      O  627   3.870   4.321   3.489
   40GLN      N  628   4.033   4.389   3.632
   40GLN      H  629   4.114   4.358   3.684
   40GLN     CA  630   4.017   4.537   3.613
   40GLN     HA  631   3.914   4.551   3.582
   40GLN     CB  632   4.029   4.623   3.738
   40GLN    HB2  633   3.975   4.571   3.817
   40GLN    HB3  634   4.132   4.619   3.773
   40GLN     CG  635   3.978   4.766   3.728
   40GLN    HG2  636   4.046   4.826   3.669
   40GLN    HG3  637   3.879   4.766   3.682
   40GLN     CD  638   3.970   4.836   3.868
   40GLN    OE1  639   3.915   4.777   3.960
   40GLN    NE2  640   4.014   4.960   3.870
   40GLN   HE21  641   4.041   5.012   3.952
   40GLN   HE22  642   4.034   4.998   3.779
   40GLN      C  643   4.112   4.596   3.511
   40GLN      O  644   4.227   4.556   3.500
   41VAL      N  645   4.068   4.696   3.439
   41VAL      H  646   3.971   4.724   3.443
   41VAL     CA  647   4.137   4.760   3.327
   41VAL     HA  648   4.243   4.736   3.324
   41VAL     CB  649   4.076   4.713   3.189
   41VAL     HB  650   4.126   4.769   3.110
   41VAL    CG1  651   4.122   4.557   3.174
   41VAL   HG11  652   4.229   4.551   3.194
   41VAL   HG12  653   4.066   4.508   3.253
   41VAL   HG13  654   4.106   4.519   3.073
   41VAL    CG2  655   3.930   4.725   3.177
   41VAL   HG21  656   3.873   4.669   3.252
   41VAL   HG22  657   3.890   4.827   3.187
   41VAL   HG23  658   3.895   4.682   3.084
   41VAL      C  659   4.131   4.915   3.322
   41VAL      O  660   4.039   4.967   3.381
   42SER      N  661   4.219   4.977   3.244
   42SER      H  662   4.296   4.926   3.203
   42SER     CA  663   4.216   5.122   3.218
   42SER     HA  664   4.193   5.171   3.313
   42SER     CB  665   4.353   5.152   3.140
   42SER    HB2  666   4.362   5.090   3.051
   42SER    HB3  667   4.351   5.256   3.108
   42SER     OG  668   4.462   5.133   3.227
   42SER     HG  669   4.462   5.209   3.286
   42SER      C  670   4.104   5.161   3.118
   42SER      O  671   4.041   5.068   3.064
   43PRO      N  672   4.075   5.285   3.098
   43PRO     CD  673   4.137   5.398   3.165
   43PRO    HD2  674   4.223   5.430   3.106
   43PRO    HD3  675   4.167   5.395   3.269
   43PRO     CG  676   4.026   5.507   3.163
   43PRO    HG2  677   4.077   5.603   3.172
   43PRO    HG3  678   3.962   5.486   3.248
   43PRO     CB  679   3.954   5.474   3.028
   43PRO    HB2  680   4.012   5.520   2.948
   43PRO    HB3  681   3.850   5.507   3.030
   43PRO     CA  682   3.953   5.322   3.022
   43PRO     HA  683   3.870   5.286   3.082
   43PRO      C  684   3.961   5.267   2.877
   43PRO      O  685   4.077   5.263   2.823
   44PRO      N  686   3.848   5.228   2.809
   44PRO     CD  687   3.708   5.215   2.863
   44PRO    HD2  688   3.664   5.314   2.877
   44PRO    HD3  689   3.718   5.161   2.956
   44PRO     CG  690   3.628   5.139   2.760
   44PRO    HG2  691   3.580   5.208   2.691
   44PRO    HG3  692   3.554   5.078   2.813
   44PRO     CB  693   3.737   5.058   2.693
   44PRO    HB2  694   3.717   5.020   2.593
   44PRO    HB3  695   3.752   4.971   2.758
   44PRO     CA  696   3.859   5.151   2.687
   44PRO     HA  697   3.954   5.097   2.690
   44PRO      C  698   3.855   5.239   2.558
   44PRO      O  699   3.866   5.188   2.447
   45ASN      N  700   3.849   5.369   2.582
   45ASN      H  701   3.845   5.391   2.680
   45ASN     CA  702   3.785   5.469   2.494
   45ASN     HA  703   3.749   5.414   2.408
   45ASN     CB  704   3.663   5.531   2.557
   45ASN    HB2  705   3.603   5.585   2.484
   45ASN    HB3  706   3.608   5.448   2.601
   45ASN     CG  707   3.710   5.629   2.675
   45ASN    OD1  708   3.760   5.587   2.783
   45ASN    ND2  709   3.707   5.756   2.650
   45ASN   HD21  710   3.743   5.821   2.719
   45ASN   HD22  711   3.688   5.782   2.554
   45ASN      C  712   3.880   5.591   2.443
   45ASN      O  713   3.970   5.630   2.520
   46GLU      N  714   3.862   5.637   2.325
   46GLU      H  715   3.785   5.607   2.266
   46GLU     CA  716   3.953   5.737   2.267
   46GLU     HA  717   4.049   5.686   2.257
   46GLU     CB  718   3.899   5.770   2.127
   46GLU    HB2  719   3.882   5.675   2.076
   46GLU    HB3  720   3.802   5.817   2.142
   46GLU     CG  721   3.982   5.861   2.034
   46GLU    HG2  722   4.003   5.951   2.093
   46GLU    HG3  723   4.072   5.807   2.005
   46GLU     CD  724   3.919   5.914   1.904
   46GLU    OE1  725   3.804   5.968   1.910
   46GLU    OE2  726   3.984   5.913   1.801
   46GLU      C  727   3.975   5.863   2.351
   46GLU      O  728   3.882   5.930   2.390
   47ASN      N  729   4.103   5.901   2.360
   47ASN      H  730   4.172   5.855   2.302
   47ASN     CA  731   4.155   6.011   2.452
   47ASN     HA  732   4.062   6.052   2.490
   47ASN     CB  733   4.215   5.939   2.573
   47ASN    HB2  734   4.261   6.012   2.641
   47ASN    HB3  735   4.135   5.886   2.625
   47ASN     CG  736   4.317   5.833   2.538
   47ASN    OD1  737   4.295   5.715   2.564
   47ASN    ND2  738   4.438   5.870   2.503
   47ASN   HD21  739   4.504   5.795   2.493
   47ASN   HD22  740   4.464   5.964   2.477
   47ASN      C  741   4.252   6.104   2.379
   47ASN      O  742   4.283   6.077   2.267
   48VAL      N  743   4.297   6.214   2.445
   48VAL      H  744   4.246   6.241   2.528
   48VAL     CA  745   4.396   6.311   2.387
   48VAL     HA  746   4.355   6.340   2.291
   48VAL     CB  747   4.421   6.428   2.477
   48VAL     HB  748   4.490   6.495   2.425
   48VAL    CG1  749   4.297   6.516   2.507
   48VAL   HG11  750   4.218   6.454   2.548
   48VAL   HG12  751   4.319   6.590   2.584
   48VAL   HG13  752   4.257   6.564   2.418
   48VAL    CG2  753   4.474   6.397   2.617
   48VAL   HG21  754   4.490   6.487   2.676
   48VAL   HG22  755   4.409   6.332   2.676
   48VAL   HG23  756   4.575   6.356   2.609
   48VAL      C  757   4.526   6.238   2.361
   48VAL      O  758   4.580   6.178   2.447
   49ALA      N  759   4.583   6.253   2.242
   49ALA      H  760   4.530   6.313   2.180
   49ALA     CA  761   4.720   6.219   2.194
   49ALA     HA  762   4.760   6.140   2.258
   49ALA     CB  763   4.710   6.155   2.056
   49ALA    HB1  764   4.664   6.223   1.984
   49ALA    HB2  765   4.811   6.131   2.022
   49ALA    HB3  766   4.663   6.057   2.059
   49ALA      C  767   4.803   6.348   2.204
   49ALA      O  768   4.818   6.424   2.108
   50ILE      N  769   4.860   6.376   2.323
   50ILE      H  770   4.853   6.303   2.393
   50ILE     CA  771   4.960   6.477   2.351
   50ILE     HA  772   4.955   6.555   2.274
   50ILE     CB  773   4.926   6.554   2.480
   50ILE     HB  774   5.002   6.631   2.490
   50ILE    CG2  775   4.791   6.635   2.455
   50ILE   HG21  776   4.814   6.716   2.386
   50ILE   HG22  777   4.702   6.580   2.426
   50ILE   HG23  778   4.765   6.679   2.552
   50ILE    CG1  779   4.914   6.469   2.605
   50ILE   HG12  780   4.816   6.422   2.616
   50ILE   HG13  781   4.986   6.388   2.600
   50ILE    CD1  782   4.933   6.549   2.733
   50ILE   HD11  783   5.034   6.590   2.741
   50ILE   HD12  784   4.856   6.626   2.740
   50ILE   HD13  785   4.926   6.479   2.816
   50ILE      C  786   5.104   6.422   2.354
   50ILE      O  787   5.135   6.303   2.381
   51TYR      N  788   5.193   6.513   2.317
   51TYR      H  789   5.157   6.604   2.295
   51TYR     CA  790   5.342   6.500   2.299
   51TYR     HA  791   5.378   6.403   2.332
   51TYR     CB  792   5.376   6.513   2.147
   51TYR    HB2  793   5.483   6.496   2.131
   51TYR    HB3  794   5.334   6.422   2.105
   51TYR     CG  795   5.351   6.636   2.079
   51TYR    CD1  796   5.450   6.735   2.080
   51TYR    HD1  797   5.539   6.720   2.140
   51TYR    CE1  798   5.426   6.858   2.011
   51TYR    HE1  799   5.504   6.933   2.015
   51TYR     CZ  800   5.307   6.873   1.941
   51TYR     OH  801   5.287   6.981   1.867
   51TYR     HH  802   5.362   7.038   1.884
   51TYR    CE2  803   5.211   6.767   1.933
   51TYR    HE2  804   5.126   6.767   1.867
   51TYR    CD2  805   5.230   6.652   2.004
   51TYR    HD2  806   5.162   6.569   2.007
   51TYR      C  807   5.423   6.594   2.382
   51TYR      O  808   5.548   6.577   2.374
   52ASN      N  809   5.356   6.674   2.463
   52ASN      H  810   5.257   6.685   2.449
   52ASN     CA  811   5.430   6.766   2.556
   52ASN     HA  812   5.535   6.740   2.565
   52ASN     CB  813   5.429   6.910   2.494
   52ASN    HB2  814   5.471   6.903   2.393
   52ASN    HB3  815   5.326   6.943   2.486
   52ASN     CG  816   5.518   6.999   2.576
   52ASN    OD1  817   5.561   6.976   2.687
   52ASN    ND2  818   5.560   7.109   2.523
   52ASN   HD21  819   5.615   7.165   2.586
   52ASN   HD22  820   5.540   7.141   2.429
   52ASN      C  821   5.358   6.760   2.698
   52ASN      O  822   5.260   6.833   2.720
   53PRO      N  823   5.393   6.666   2.781
   53PRO     CD  824   5.345   6.656   2.927
   53PRO    HD2  825   5.237   6.667   2.939
   53PRO    HD3  826   5.394   6.734   2.986
   53PRO     CG  827   5.404   6.525   2.981
   53PRO    HG2  828   5.344   6.437   2.956
   53PRO    HG3  829   5.424   6.532   3.088
   53PRO     CB  830   5.531   6.519   2.908
   53PRO    HB2  831   5.577   6.420   2.902
   53PRO    HB3  832   5.603   6.593   2.941
   53PRO     CA  833   5.493   6.561   2.766
   53PRO     HA  834   5.586   6.595   2.720
   53PRO      C  835   5.433   6.446   2.686
   53PRO      O  836   5.313   6.433   2.666
   54PHE      N  837   5.524   6.354   2.649
   54PHE      H  838   5.620   6.378   2.671
   54PHE     CA  839   5.491   6.250   2.554
   54PHE     HA  840   5.443   6.281   2.461
   54PHE     CB  841   5.621   6.179   2.511
   54PHE    HB2  842   5.699   6.248   2.481
   54PHE    HB3  843   5.662   6.118   2.591
   54PHE     CG  844   5.606   6.088   2.386
   54PHE    CD1  845   5.626   6.145   2.263
   54PHE    HD1  846   5.639   6.252   2.255
   54PHE    CE1  847   5.612   6.067   2.147
   54PHE    HE1  848   5.612   6.113   2.050
   54PHE     CZ  849   5.582   5.927   2.155
   54PHE     HZ  850   5.559   5.869   2.066
   54PHE    CE2  851   5.559   5.875   2.283
   54PHE    HE2  852   5.531   5.771   2.290
   54PHE    CD2  853   5.573   5.952   2.396
   54PHE    HD2  854   5.546   5.901   2.487
   54PHE      C  855   5.405   6.139   2.615
   54PHE      O  856   5.450   6.071   2.708
   55ARG      N  857   5.286   6.123   2.560
   55ARG      H  858   5.267   6.184   2.483
   55ARG     CA  859   5.187   6.013   2.581
   55ARG     HA  860   5.090   6.058   2.560
   55ARG     CB  861   5.213   5.905   2.467
   55ARG    HB2  862   5.308   5.851   2.474
   55ARG    HB3  863   5.143   5.824   2.488
   55ARG     CG  864   5.190   5.959   2.322
   55ARG    HG2  865   5.235   6.057   2.305
   55ARG    HG3  866   5.232   5.886   2.252
   55ARG     CD  867   5.039   5.993   2.277
   55ARG    HD2  868   5.022   6.087   2.330
   55ARG    HD3  869   5.030   6.012   2.170
   55ARG     NE  870   4.937   5.893   2.318
   55ARG     HE  871   4.893   5.899   2.409
   55ARG     CZ  872   4.911   5.784   2.254
   55ARG    NH1  873   4.985   5.743   2.157
   55ARG   HH11  874   5.055   5.802   2.114
   55ARG   HH12  875   4.982   5.647   2.126
   55ARG    NH2  876   4.821   5.691   2.286
   55ARG   HH21  877   4.772   5.708   2.373
   55ARG   HH22  878   4.845   5.602   2.245
   55ARG      C  879   5.182   5.958   2.731
   55ARG      O  880   5.216   5.840   2.750
   56PRO      N  881   5.148   6.043   2.827
   56PRO     CD  882   5.079   6.167   2.803
   56PRO    HD2  883   4.981   6.161   2.756
   56PRO    HD3  884   5.142   6.234   2.744
   56PRO     CG  885   5.057   6.224   2.944
   56PRO    HG2  886   4.957   6.196   2.976
   56PRO    HG3  887   5.069   6.332   2.944
   56PRO     CB  888   5.147   6.152   3.037
   56PRO    HB2  889   5.106   6.153   3.138
   56PRO    HB3  890   5.240   6.209   3.039
   56PRO     CA  891   5.158   6.017   2.974
   56PRO     HA  892   5.256   5.972   2.992
   56PRO      C  893   5.047   5.919   3.018
   56PRO      O  894   4.938   5.911   2.952
   57TRP      N  895   5.064   5.843   3.123
   57TRP      H  896   5.150   5.847   3.177
   57TRP     CA  897   4.957   5.752   3.167
   57TRP     HA  898   4.941   5.673   3.094
   57TRP     CB  899   5.003   5.685   3.294
   57TRP    HB2  900   4.934   5.602   3.313
   57TRP    HB3  901   5.103   5.645   3.278
   57TRP     CG  902   5.020   5.771   3.417
   57TRP    CD1  903   5.134   5.826   3.457
   57TRP    HD1  904   5.228   5.811   3.405
   57TRP    NE1  905   5.111   5.904   3.575
   57TRP    HE1  906   5.174   5.967   3.621
   57TRP    CE2  907   4.979   5.901   3.610
   57TRP    CZ2  908   4.911   5.958   3.713
   57TRP    HZ2  909   4.953   6.036   3.774
   57TRP    CH2  910   4.777   5.918   3.739
   57TRP    HH2  911   4.725   5.966   3.820
   57TRP    CZ3  912   4.720   5.819   3.660
   57TRP    HZ3  913   4.621   5.781   3.681
   57TRP    CE3  914   4.787   5.775   3.544
   57TRP    HE3  915   4.735   5.725   3.464
   57TRP    CD2  916   4.920   5.806   3.521
   57TRP      C  917   4.819   5.822   3.191
   57TRP      O  918   4.715   5.769   3.153
   58TRP      N  919   4.820   5.942   3.243
   58TRP      H  920   4.914   5.978   3.248
   58TRP     CA  921   4.705   6.022   3.271
   58TRP     HA  922   4.634   5.959   3.325
   58TRP     CB  923   4.735   6.132   3.376
   58TRP    HB2  924   4.647   6.196   3.383
   58TRP    HB3  925   4.743   6.077   3.469
   58TRP     CG  926   4.855   6.218   3.363
   58TRP    CD1  927   4.963   6.227   3.444
   58TRP    HD1  928   4.975   6.175   3.537
   58TRP    NE1  929   5.054   6.320   3.390
   58TRP    HE1  930   5.134   6.353   3.442
   58TRP    CE2  931   5.008   6.379   3.276
   58TRP    CZ2  932   5.055   6.474   3.187
   58TRP    HZ2  933   5.151   6.519   3.206
   58TRP    CH2  934   4.969   6.533   3.096
   58TRP    HH2  935   5.007   6.615   3.036
   58TRP    CZ3  936   4.841   6.479   3.078
   58TRP    HZ3  937   4.766   6.535   3.024
   58TRP    CE3  938   4.796   6.372   3.154
   58TRP    HE3  939   4.693   6.340   3.146
   58TRP    CD2  940   4.876   6.321   3.262
   58TRP      C  941   4.631   6.076   3.145
   58TRP      O  942   4.514   6.119   3.159
   59GLU      N  943   4.677   6.044   3.023
   59GLU      H  944   4.775   6.019   3.022
   59GLU     CA  945   4.602   6.069   2.898
   59GLU     HA  946   4.580   6.175   2.887
   59GLU     CB  947   4.682   6.024   2.775
   59GLU    HB2  948   4.633   6.071   2.689
   59GLU    HB3  949   4.785   6.057   2.790
   59GLU     CG  950   4.697   5.875   2.749
   59GLU    HG2  951   4.749   5.825   2.830
   59GLU    HG3  952   4.601   5.822   2.752
   59GLU     CD  953   4.765   5.844   2.616
   59GLU    OE1  954   4.843   5.929   2.572
   59GLU    OE2  955   4.721   5.742   2.552
   59GLU      C  956   4.464   6.002   2.900
   59GLU      O  957   4.358   6.063   2.862
   60ARG      N  958   4.459   5.885   2.962
   60ARG      H  959   4.537   5.855   3.018
   60ARG     CA  960   4.343   5.795   2.947
   60ARG     HA  961   4.313   5.799   2.842
   60ARG     CB  962   4.376   5.656   3.003
   60ARG    HB2  963   4.425   5.656   3.100
   60ARG    HB3  964   4.282   5.600   3.002
   60ARG     CG  965   4.476   5.586   2.907
   60ARG    HG2  966   4.440   5.602   2.806
   60ARG    HG3  967   4.571   5.638   2.920
   60ARG     CD  968   4.507   5.440   2.936
   60ARG    HD2  969   4.605   5.430   2.891
   60ARG    HD3  970   4.498   5.420   3.043
   60ARG     NE  971   4.410   5.353   2.864
   60ARG     HE  972   4.312   5.373   2.852
   60ARG     CZ  973   4.442   5.237   2.808
   60ARG    NH1  974   4.563   5.184   2.801
   60ARG   HH11  975   4.645   5.228   2.841
   60ARG   HH12  976   4.563   5.086   2.775
   60ARG    NH2  977   4.345   5.162   2.762
   60ARG   HH21  978   4.251   5.193   2.781
   60ARG   HH22  979   4.365   5.076   2.713
   60ARG      C  980   4.224   5.850   3.027
   60ARG      O  981   4.108   5.812   2.996
   61TYR      N  982   4.234   5.950   3.117
   61TYR      H  983   4.324   5.994   3.130
   61TYR     CA  984   4.124   6.023   3.186
   61TYR     HA  985   4.038   5.956   3.191
   61TYR     CB  986   4.170   6.034   3.328
   61TYR    HB2  987   4.266   6.085   3.339
   61TYR    HB3  988   4.106   6.095   3.392
   61TYR     CG  989   4.188   5.903   3.405
   61TYR    CD1  990   4.315   5.846   3.422
   61TYR    HD1  991   4.399   5.895   3.375
   61TYR    CE1  992   4.325   5.715   3.480
   61TYR    HE1  993   4.420   5.665   3.492
   61TYR     CZ  994   4.210   5.637   3.504
   61TYR     OH  995   4.224   5.517   3.557
   61TYR     HH  996   4.138   5.475   3.565
   61TYR    CE2  997   4.084   5.695   3.494
   61TYR    HE2  998   3.999   5.637   3.528
   61TYR    CD2  999   4.075   5.828   3.444
   61TYR    HD2 1000   3.978   5.874   3.436
   61TYR      C 1001   4.079   6.151   3.120
   61TYR      O 1002   3.990   6.221   3.171
   62GLN      N 1003   4.135   6.182   3.006
   62GLN      H 1004   4.206   6.118   2.974
   62GLN     CA 1005   4.098   6.289   2.913
   62GLN     HA 1006   4.034   6.357   2.970
   62GLN     CB 1007   4.224   6.370   2.872
   62GLN    HB2 1008   4.305   6.304   2.840
   62GLN    HB3 1009   4.197   6.447   2.801
   62GLN     CG 1010   4.274   6.442   3.001
   62GLN    HG2 1011   4.186   6.484   3.050
   62GLN    HG3 1012   4.319   6.371   3.072
   62GLN     CD 1013   4.367   6.554   2.977
   62GLN    OE1 1014   4.350   6.633   2.882
   62GLN    NE2 1015   4.461   6.571   3.067
   62GLN   HE21 1016   4.538   6.632   3.043
   62GLN   HE22 1017   4.455   6.516   3.152
   62GLN      C 1018   4.024   6.234   2.788
   62GLN      O 1019   4.083   6.237   2.674
   63PRO      N 1020   3.898   6.199   2.793
   63PRO     CD 1021   3.813   6.194   2.915
   63PRO    HD2 1022   3.770   6.289   2.947
   63PRO    HD3 1023   3.872   6.143   2.991
   63PRO     CG 1024   3.695   6.101   2.880
   63PRO    HG2 1025   3.602   6.127   2.931
   63PRO    HG3 1026   3.730   6.001   2.907
   63PRO     CB 1027   3.676   6.120   2.731
   63PRO    HB2 1028   3.620   6.213   2.716
   63PRO    HB3 1029   3.634   6.032   2.684
   63PRO     CA 1030   3.819   6.153   2.681
   63PRO     HA 1031   3.857   6.060   2.640
   63PRO      C 1032   3.811   6.255   2.573
   63PRO      O 1033   3.817   6.379   2.594
   64VAL      N 1034   3.787   6.202   2.449
   64VAL      H 1035   3.806   6.105   2.428
   64VAL     CA 1036   3.755   6.282   2.336
   64VAL     HA 1037   3.720   6.381   2.365
   64VAL     CB 1038   3.873   6.292   2.242
   64VAL     HB 1039   3.912   6.193   2.219
   64VAL    CG1 1040   3.847   6.355   2.106
   64VAL   HG11 1041   3.941   6.354   2.051
   64VAL   HG12 1042   3.767   6.306   2.051
   64VAL   HG13 1043   3.817   6.459   2.119
   64VAL    CG2 1044   3.989   6.377   2.310
   64VAL   HG21 1045   4.062   6.411   2.236
   64VAL   HG22 1046   3.949   6.460   2.369
   64VAL   HG23 1047   4.051   6.313   2.372
   64VAL      C 1048   3.635   6.220   2.262
   64VAL      O 1049   3.546   6.296   2.214
   65SER      N 1050   3.614   6.090   2.271
   65SER      H 1051   3.686   6.037   2.319
   65SER     CA 1052   3.497   6.018   2.217
   65SER     HA 1053   3.405   6.074   2.232
   65SER     CB 1054   3.499   6.009   2.061
   65SER    HB2 1055   3.398   5.973   2.041
   65SER    HB3 1056   3.517   6.108   2.018
   65SER     OG 1057   3.575   5.897   2.025
   65SER     HG 1058   3.663   5.921   1.994
   65SER      C 1059   3.483   5.878   2.284
   65SER      O 1060   3.573   5.824   2.357
   66TYR      N 1061   3.368   5.813   2.260
   66TYR      H 1062   3.303   5.849   2.191
   66TYR     CA 1063   3.336   5.689   2.317
   66TYR     HA 1064   3.411   5.667   2.393
   66TYR     CB 1065   3.199   5.691   2.383
   66TYR    HB2 1066   3.119   5.707   2.310
   66TYR    HB3 1067   3.179   5.596   2.433
   66TYR     CG 1068   3.176   5.798   2.489
   66TYR    CD1 1069   3.274   5.841   2.586
   66TYR    HD1 1070   3.378   5.818   2.570
   66TYR    CE1 1071   3.239   5.927   2.692
   66TYR    HE1 1072   3.314   5.963   2.761
   66TYR     CZ 1073   3.112   5.982   2.701
   66TYR     OH 1074   3.097   6.081   2.795
   66TYR     HH 1075   3.170   6.109   2.851
   66TYR    CE2 1076   3.012   5.931   2.615
   66TYR    HE2 1077   2.914   5.977   2.617
   66TYR    CD2 1078   3.040   5.838   2.508
   66TYR    HD2 1079   2.961   5.820   2.437
   66TYR      C 1080   3.364   5.575   2.214
   66TYR      O 1081   3.339   5.456   2.247
   67LYS      N 1082   3.435   5.599   2.098
   67LYS      H 1083   3.445   5.696   2.074
   67LYS     CA 1084   3.494   5.498   2.005
   67LYS     HA 1085   3.417   5.425   1.979
   67LYS     CB 1086   3.556   5.565   1.875
   67LYS    HB2 1087   3.616   5.654   1.895
   67LYS    HB3 1088   3.608   5.497   1.808
   67LYS     CG 1089   3.443   5.614   1.786
   67LYS    HG2 1090   3.372   5.532   1.770
   67LYS    HG3 1091   3.376   5.682   1.838
   67LYS     CD 1092   3.481   5.662   1.647
   67LYS    HD2 1093   3.562   5.598   1.612
   67LYS    HD3 1094   3.402   5.647   1.573
   67LYS     CE 1095   3.528   5.803   1.649
   67LYS    HE2 1096   3.449   5.861   1.697
   67LYS    HE3 1097   3.612   5.808   1.719
   67LYS     NZ 1098   3.556   5.866   1.516
   67LYS    HZ1 1099   3.643   5.830   1.479
   67LYS    HZ2 1100   3.492   5.837   1.443
   67LYS    HZ3 1101   3.561   5.967   1.518
   67LYS      C 1102   3.602   5.425   2.091
   67LYS      O 1103   3.676   5.493   2.161
   68LEU      N 1104   3.610   5.296   2.078
   68LEU      H 1105   3.559   5.257   2.000
   68LEU     CA 1106   3.695   5.211   2.168
   68LEU     HA 1107   3.702   5.255   2.268
   68LEU     CB 1108   3.632   5.070   2.184
   68LEU    HB2 1109   3.637   5.016   2.089
   68LEU    HB3 1110   3.697   5.019   2.256
   68LEU     CG 1111   3.489   5.071   2.237
   68LEU     HG 1112   3.429   5.110   2.154
   68LEU    CD1 1113   3.440   4.929   2.264
   68LEU   HD11 1114   3.469   4.857   2.188
   68LEU   HD12 1115   3.479   4.896   2.360
   68LEU   HD13 1116   3.331   4.938   2.268
   68LEU    CD2 1117   3.471   5.158   2.361
   68LEU   HD21 1118   3.550   5.128   2.429
   68LEU   HD22 1119   3.476   5.264   2.333
   68LEU   HD23 1120   3.372   5.134   2.400
   68LEU      C 1121   3.841   5.207   2.121
   68LEU      O 1122   3.901   5.105   2.110
   69CYX      N 1123   3.905   5.318   2.091
   69CYX      H 1124   3.865   5.410   2.107
   69CYX     CA 1125   4.044   5.317   2.032
   69CYX     HA 1126   4.085   5.217   2.016
   69CYX     CB 1127   4.032   5.374   1.895
   69CYX    HB2 1128   3.954   5.316   1.845
   69CYX    HB3 1129   3.992   5.475   1.902
   69CYX     SG 1130   4.173   5.391   1.790
   69CYX      C 1131   4.151   5.390   2.113
   69CYX      O 1132   4.152   5.518   2.115
   70THR      N 1133   4.254   5.316   2.162
   70THR      H 1134   4.269   5.221   2.129
   70THR     CA 1135   4.346   5.361   2.263
   70THR     HA 1136   4.351   5.469   2.277
   70THR     CB 1137   4.311   5.304   2.397
   70THR     HB 1138   4.377   5.340   2.476
   70THR    CG2 1139   4.175   5.347   2.463
   70THR   HG21 1140   4.163   5.455   2.454
   70THR   HG22 1141   4.093   5.315   2.399
   70THR   HG23 1142   4.176   5.318   2.568
   70THR    OG1 1143   4.326   5.164   2.407
   70THR    HG1 1144   4.239   5.129   2.385
   70THR      C 1145   4.491   5.300   2.232
   70THR      O 1146   4.501   5.209   2.148
   71ARG      N 1147   4.597   5.333   2.313
   71ARG      H 1148   4.591   5.410   2.379
   71ARG     CA 1149   4.724   5.253   2.309
   71ARG     HA 1150   4.756   5.260   2.205
   71ARG     CB 1151   4.836   5.317   2.389
   71ARG    HB2 1152   4.930   5.264   2.373
   71ARG    HB3 1153   4.854   5.421   2.362
   71ARG     CG 1154   4.821   5.333   2.539
   71ARG    HG2 1155   4.752   5.411   2.572
   71ARG    HG3 1156   4.774   5.244   2.582
   71ARG     CD 1157   4.955   5.357   2.606
   71ARG    HD2 1158   5.009   5.264   2.618
   71ARG    HD3 1159   4.996   5.432   2.538
   71ARG     NE 1160   4.934   5.428   2.741
   71ARG     HE 1161   4.874   5.384   2.809
   71ARG     CZ 1162   4.958   5.551   2.771
   71ARG    NH1 1163   5.042   5.614   2.698
   71ARG   HH11 1164   5.088   5.569   2.620
   71ARG   HH12 1165   5.079   5.706   2.718
   71ARG    NH2 1166   4.901   5.614   2.867
   71ARG   HH21 1167   4.845   5.565   2.935
   71ARG   HH22 1168   4.920   5.712   2.887
   71ARG      C 1169   4.702   5.107   2.344
   71ARG      O 1170   4.776   5.024   2.292
   72SER      N 1171   4.599   5.072   2.421
   72SER      H 1172   4.551   5.147   2.469
   72SER     CA 1173   4.568   4.931   2.447
   72SER     HA 1174   4.661   4.883   2.478
   72SER     CB 1175   4.475   4.908   2.564
   72SER    HB2 1176   4.386   4.972   2.564
   72SER    HB3 1177   4.442   4.805   2.582
   72SER     OG 1178   4.543   4.947   2.675
   72SER     HG 1179   4.585   4.867   2.706
   72SER      C 1180   4.526   4.846   2.328
   72SER      O 1181   4.548   4.724   2.327
   73GLY      N 1182   4.464   4.912   2.232
   73GLY      H 1183   4.460   5.013   2.240
   73GLY     CA 1184   4.410   4.845   2.111
   73GLY    HA2 1185   4.485   4.855   2.032
   73GLY    HA3 1186   4.403   4.737   2.124
   73GLY      C 1187   4.284   4.909   2.050
   73GLY      O 1188   4.260   5.026   2.083
   74ASN      N 1189   4.200   4.839   1.969
   74ASN      H 1190   4.237   4.749   1.943
   74ASN     CA 1191   4.069   4.882   1.914
   74ASN     HA 1192   4.047   4.969   1.976
   74ASN     CB 1193   4.075   4.916   1.761
   74ASN    HB2 1194   4.168   4.970   1.748
   74ASN    HB3 1195   4.089   4.821   1.709
   74ASN     CG 1196   3.972   5.003   1.682
   74ASN    OD1 1197   3.856   5.009   1.716
   74ASN    ND2 1198   4.008   5.077   1.581
   74ASN   HD21 1199   3.962   5.163   1.556
   74ASN   HD22 1200   4.107   5.077   1.557
   74ASN      C 1201   3.951   4.788   1.954
   74ASN      O 1202   3.976   4.690   2.026
   75GLU      N 1203   3.826   4.805   1.913
   75GLU      H 1204   3.812   4.882   1.848
   75GLU     CA 1205   3.712   4.721   1.946
   75GLU     HA 1206   3.696   4.729   2.054
   75GLU     CB 1207   3.586   4.777   1.877
   75GLU    HB2 1208   3.588   4.885   1.895
   75GLU    HB3 1209   3.597   4.754   1.772
   75GLU     CG 1210   3.449   4.710   1.918
   75GLU    HG2 1211   3.468   4.606   1.891
   75GLU    HG3 1212   3.450   4.712   2.027
   75GLU     CD 1213   3.317   4.776   1.866
   75GLU    OE1 1214   3.306   4.898   1.857
   75GLU    OE2 1215   3.229   4.697   1.844
   75GLU      C 1216   3.721   4.574   1.907
   75GLU      O 1217   3.666   4.488   1.982
   76ASP      N 1218   3.776   4.531   1.794
   76ASP      H 1219   3.804   4.607   1.733
   76ASP     CA 1220   3.797   4.391   1.743
   76ASP     HA 1221   3.707   4.330   1.752
   76ASP     CB 1222   3.837   4.390   1.594
   76ASP    HB2 1223   3.773   4.460   1.540
   76ASP    HB3 1224   3.935   4.437   1.580
   76ASP     CG 1225   3.816   4.254   1.532
   76ASP    OD1 1226   3.699   4.230   1.505
   76ASP    OD2 1227   3.909   4.170   1.524
   76ASP      C 1228   3.910   4.320   1.825
   76ASP      O 1229   3.908   4.197   1.836
   77GLU      N 1230   4.005   4.392   1.885
   77GLU      H 1231   4.000   4.488   1.855
   77GLU     CA 1232   4.100   4.342   1.995
   77GLU     HA 1233   4.141   4.244   1.973
   77GLU     CB 1234   4.218   4.438   1.999
   77GLU    HB2 1235   4.184   4.541   2.012
   77GLU    HB3 1236   4.286   4.403   2.076
   77GLU     CG 1237   4.305   4.430   1.866
   77GLU    HG2 1238   4.339   4.330   1.839
   77GLU    HG3 1239   4.246   4.471   1.784
   77GLU     CD 1240   4.429   4.522   1.871
   77GLU    OE1 1241   4.542   4.476   1.911
   77GLU    OE2 1242   4.420   4.648   1.833
   77GLU      C 1243   4.036   4.338   2.136
   77GLU      O 1244   4.052   4.238   2.205
   78PHE      N 1245   3.954   4.438   2.165
   78PHE      H 1246   3.947   4.513   2.097
   78PHE     CA 1247   3.869   4.436   2.284
   78PHE     HA 1248   3.937   4.437   2.369
   78PHE     CB 1249   3.797   4.575   2.289
   78PHE    HB2 1250   3.864   4.656   2.259
   78PHE    HB3 1251   3.715   4.584   2.218
   78PHE     CG 1252   3.743   4.611   2.426
   78PHE    CD1 1253   3.838   4.626   2.532
   78PHE    HD1 1254   3.945   4.615   2.519
   78PHE    CE1 1255   3.800   4.666   2.662
   78PHE    HE1 1256   3.871   4.691   2.740
   78PHE     CZ 1257   3.664   4.684   2.690
   78PHE     HZ 1258   3.627   4.712   2.787
   78PHE    CE2 1259   3.570   4.668   2.586
   78PHE    HE2 1260   3.466   4.674   2.615
   78PHE    CD2 1261   3.608   4.639   2.454
   78PHE    HD2 1262   3.534   4.636   2.375
   78PHE      C 1263   3.762   4.322   2.294
   78PHE      O 1264   3.766   4.251   2.388
   79ARG      N 1265   3.698   4.293   2.178
   79ARG      H 1266   3.709   4.356   2.101
   79ARG     CA 1267   3.612   4.170   2.164
   79ARG     HA 1268   3.538   4.174   2.243
   79ARG     CB 1269   3.542   4.174   2.022
   79ARG    HB2 1270   3.610   4.188   1.938
   79ARG    HB3 1271   3.498   4.076   2.005
   79ARG     CG 1272   3.426   4.284   2.014
   79ARG    HG2 1273   3.344   4.242   2.073
   79ARG    HG3 1274   3.468   4.376   2.055
   79ARG     CD 1275   3.369   4.313   1.875
   79ARG    HD2 1276   3.449   4.364   1.820
   79ARG    HD3 1277   3.355   4.220   1.819
   79ARG     NE 1278   3.256   4.401   1.880
   79ARG     HE 1279   3.274   4.498   1.858
   79ARG     CZ 1280   3.131   4.382   1.928
   79ARG    NH1 1281   3.090   4.266   1.961
   79ARG   HH11 1282   3.145   4.181   1.954
   79ARG   HH12 1283   2.996   4.257   1.996
   79ARG    NH2 1284   3.055   4.485   1.934
   79ARG   HH21 1285   3.095   4.576   1.914
   79ARG   HH22 1286   2.959   4.483   1.965
   79ARG      C 1287   3.680   4.031   2.177
   79ARG      O 1288   3.619   3.941   2.231
   80ASN      N 1289   3.800   4.015   2.123
   80ASN      H 1290   3.849   4.096   2.089
   80ASN     CA 1291   3.883   3.894   2.141
   80ASN     HA 1292   3.833   3.804   2.105
   80ASN     CB 1293   4.006   3.917   2.062
   80ASN    HB2 1294   3.977   3.952   1.962
   80ASN    HB3 1295   4.076   3.994   2.091
   80ASN     CG 1296   4.087   3.788   2.042
   80ASN    OD1 1297   4.204   3.771   2.080
   80ASN    ND2 1298   4.033   3.695   1.964
   80ASN   HD21 1299   4.089   3.613   1.943
   80ASN   HD22 1300   3.939   3.705   1.928
   80ASN      C 1301   3.915   3.877   2.291
   80ASN      O 1302   3.894   3.765   2.345
   81MET      N 1303   3.952   3.986   2.349
   81MET      H 1304   3.967   4.064   2.286
   81MET     CA 1305   3.975   4.008   2.494
   81MET     HA 1306   4.053   3.934   2.512
   81MET     CB 1307   4.020   4.146   2.520
   81MET    HB2 1308   4.098   4.171   2.448
   81MET    HB3 1309   3.945   4.223   2.529
   81MET     CG 1310   4.084   4.147   2.657
   81MET    HG2 1311   4.032   4.090   2.734
   81MET    HG3 1312   4.186   4.112   2.650
   81MET     SD 1313   4.097   4.316   2.725
   81MET     CE 1314   3.944   4.323   2.833
   81MET    HE1 1315   3.957   4.277   2.931
   81MET    HE2 1316   3.936   4.428   2.859
   81MET    HE3 1317   3.863   4.268   2.786
   81MET      C 1318   3.856   3.962   2.588
   81MET      O 1319   3.877   3.862   2.658
   82VAL      N 1320   3.738   4.024   2.576
   82VAL      H 1321   3.728   4.111   2.525
   82VAL     CA 1322   3.630   3.996   2.666
   82VAL     HA 1323   3.659   3.996   2.771
   82VAL     CB 1324   3.520   4.102   2.655
   82VAL     HB 1325   3.486   4.108   2.552
   82VAL    CG1 1326   3.404   4.068   2.745
   82VAL   HG11 1327   3.426   4.081   2.851
   82VAL   HG12 1328   3.318   4.129   2.717
   82VAL   HG13 1329   3.367   3.967   2.721
   82VAL    CG2 1330   3.573   4.249   2.687
   82VAL   HG21 1331   3.498   4.328   2.689
   82VAL   HG22 1332   3.629   4.247   2.781
   82VAL   HG23 1333   3.647   4.272   2.610
   82VAL      C 1334   3.577   3.848   2.657
   82VAL      O 1335   3.538   3.779   2.747
   83THR      N 1336   3.582   3.798   2.534
   83THR      H 1337   3.594   3.860   2.455
   83THR     CA 1338   3.544   3.662   2.490
   83THR     HA 1339   3.444   3.639   2.526
   83THR     CB 1340   3.547   3.649   2.337
   83THR     HB 1341   3.647   3.664   2.297
   83THR    CG2 1342   3.506   3.511   2.281
   83THR   HG21 1343   3.549   3.493   2.183
   83THR   HG22 1344   3.536   3.429   2.347
   83THR   HG23 1345   3.398   3.505   2.267
   83THR    OG1 1346   3.458   3.740   2.272
   83THR    HG1 1347   3.510   3.820   2.264
   83THR      C 1348   3.644   3.564   2.547
   83THR      O 1349   3.604   3.478   2.622
   84ARG      N 1350   3.775   3.570   2.526
   84ARG      H 1351   3.811   3.647   2.471
   84ARG     CA 1352   3.875   3.478   2.586
   84ARG     HA 1353   3.842   3.378   2.559
   84ARG     CB 1354   4.012   3.505   2.515
   84ARG    HB2 1355   4.037   3.611   2.518
   84ARG    HB3 1356   4.098   3.459   2.566
   84ARG     CG 1357   4.017   3.451   2.372
   84ARG    HG2 1358   4.029   3.343   2.376
   84ARG    HG3 1359   3.923   3.484   2.328
   84ARG     CD 1360   4.132   3.515   2.286
   84ARG    HD2 1361   4.127   3.493   2.179
   84ARG    HD3 1362   4.122   3.621   2.307
   84ARG     NE 1363   4.262   3.467   2.333
   84ARG     HE 1364   4.258   3.400   2.409
   84ARG     CZ 1365   4.381   3.507   2.284
   84ARG    NH1 1366   4.400   3.590   2.189
   84ARG   HH11 1367   4.320   3.630   2.142
   84ARG   HH12 1368   4.492   3.617   2.157
   84ARG    NH2 1369   4.481   3.446   2.337
   84ARG   HH21 1370   4.468   3.380   2.412
   84ARG   HH22 1371   4.573   3.454   2.296
   84ARG      C 1372   3.887   3.483   2.737
   84ARG      O 1373   3.961   3.401   2.782
   85CYX      N 1374   3.821   3.577   2.802
   85CYX      H 1375   3.774   3.652   2.753
   85CYX     CA 1376   3.800   3.580   2.942
   85CYX     HA 1377   3.876   3.519   2.993
   85CYX     CB 1378   3.816   3.726   2.988
   85CYX    HB2 1379   3.756   3.795   2.928
   85CYX    HB3 1380   3.789   3.732   3.094
   85CYX     SG 1381   3.983   3.777   2.959
   85CYX      C 1382   3.672   3.518   2.989
   85CYX      O 1383   3.678   3.427   3.065
   86ASN      N 1384   3.561   3.555   2.928
   86ASN      H 1385   3.563   3.635   2.866
   86ASN     CA 1386   3.431   3.489   2.952
   86ASN     HA 1387   3.414   3.504   3.058
   86ASN     CB 1388   3.314   3.569   2.880
   86ASN    HB2 1389   3.332   3.600   2.777
   86ASN    HB3 1390   3.225   3.512   2.855
   86ASN     CG 1391   3.279   3.702   2.947
   86ASN    OD1 1392   3.317   3.736   3.062
   86ASN    ND2 1393   3.204   3.785   2.878
   86ASN   HD21 1394   3.177   3.875   2.914
   86ASN   HD22 1395   3.178   3.745   2.790
   86ASN      C 1396   3.418   3.342   2.920
   86ASN      O 1397   3.360   3.269   3.003
   87ASN      N 1398   3.477   3.299   2.806
   87ASN      H 1399   3.516   3.371   2.747
   87ASN     CA 1400   3.481   3.157   2.772
   87ASN     HA 1401   3.381   3.114   2.771
   87ASN     CB 1402   3.562   3.145   2.641
   87ASN    HB2 1403   3.506   3.181   2.555
   87ASN    HB3 1404   3.661   3.189   2.656
   87ASN     CG 1405   3.590   2.992   2.610
   87ASN    OD1 1406   3.500   2.912   2.587
   87ASN    ND2 1407   3.711   2.946   2.631
   87ASN   HD21 1408   3.722   2.846   2.621
   87ASN   HD22 1409   3.790   3.007   2.643
   87ASN      C 1410   3.543   3.065   2.888
   87ASN      O 1411   3.479   2.974   2.940
   88VAL      N 1412   3.656   3.110   2.944
   88VAL      H 1413   3.697   3.197   2.912
   88VAL     CA 1414   3.711   3.034   3.062
   88VAL     HA 1415   3.689   2.931   3.032
   88VAL     CB 1416   3.863   3.038   3.080
   88VAL     HB 1417   3.892   2.981   3.168
   88VAL    CG1 1418   3.939   2.969   2.971
   88VAL   HG11 1419   3.884   2.875   2.958
   88VAL   HG12 1420   3.942   3.024   2.877
   88VAL   HG13 1421   4.040   2.946   3.007
   88VAL    CG2 1422   3.918   3.183   3.091
   88VAL   HG21 1423   3.869   3.236   3.173
   88VAL   HG22 1424   4.026   3.190   3.101
   88VAL   HG23 1425   3.888   3.232   2.999
   88VAL      C 1426   3.645   3.071   3.197
   88VAL      O 1427   3.676   2.999   3.294
   89GLY      N 1428   3.557   3.171   3.196
   89GLY      H 1429   3.544   3.203   3.101
   89GLY     CA 1430   3.470   3.212   3.307
   89GLY    HA2 1431   3.373   3.245   3.271
   89GLY    HA3 1432   3.456   3.127   3.373
   89GLY      C 1433   3.538   3.328   3.395
   89GLY      O 1434   3.528   3.329   3.515
   90VAL      N 1435   3.608   3.422   3.331
   90VAL      H 1436   3.605   3.425   3.230
   90VAL     CA 1437   3.675   3.539   3.401
   90VAL     HA 1438   3.668   3.532   3.509
   90VAL     CB 1439   3.828   3.544   3.372
   90VAL     HB 1440   3.840   3.541   3.263
   90VAL    CG1 1441   3.896   3.662   3.436
   90VAL   HG11 1442   4.003   3.659   3.415
   90VAL   HG12 1443   3.850   3.760   3.421
   90VAL   HG13 1444   3.889   3.656   3.545
   90VAL    CG2 1445   3.918   3.424   3.427
   90VAL   HG21 1446   3.918   3.427   3.536
   90VAL   HG22 1447   3.878   3.328   3.394
   90VAL   HG23 1448   4.021   3.433   3.391
   90VAL      C 1449   3.604   3.671   3.361
   90VAL      O 1450   3.570   3.694   3.243
   91ARG      N 1451   3.572   3.748   3.468
   91ARG      H 1452   3.611   3.715   3.555
   91ARG     CA 1453   3.490   3.869   3.470
   91ARG     HA 1454   3.412   3.857   3.395
   91ARG     CB 1455   3.439   3.890   3.620
   91ARG    HB2 1456   3.522   3.917   3.686
   91ARG    HB3 1457   3.381   3.982   3.626
   91ARG     CG 1458   3.354   3.772   3.670
   91ARG    HG2 1459   3.412   3.679   3.669
   91ARG    HG3 1460   3.332   3.784   3.776
   91ARG     CD 1461   3.225   3.748   3.599
   91ARG    HD2 1462   3.159   3.834   3.611
   91ARG    HD3 1463   3.247   3.735   3.493
   91ARG     NE 1464   3.148   3.635   3.651
   91ARG     HE 1465   3.082   3.658   3.723
   91ARG     CZ 1466   3.144   3.508   3.613
   91ARG    NH1 1467   3.218   3.461   3.514
   91ARG   HH11 1468   3.284   3.525   3.473
   91ARG   HH12 1469   3.208   3.367   3.479
   91ARG    NH2 1470   3.061   3.428   3.671
   91ARG   HH21 1471   2.993   3.458   3.739
   91ARG   HH22 1472   3.050   3.334   3.636
   91ARG      C 1473   3.577   3.991   3.430
   91ARG      O 1474   3.692   4.001   3.474
   92ILE      N 1475   3.521   4.084   3.351
   92ILE      H 1476   3.432   4.061   3.309
   92ILE     CA 1477   3.578   4.212   3.303
   92ILE     HA 1478   3.683   4.226   3.328
   92ILE     CB 1479   3.565   4.230   3.151
   92ILE     HB 1480   3.462   4.221   3.117
   92ILE    CG2 1481   3.627   4.362   3.102
   92ILE   HG21 1482   3.551   4.440   3.113
   92ILE   HG22 1483   3.705   4.383   3.175
   92ILE   HG23 1484   3.674   4.343   3.005
   92ILE    CG1 1485   3.646   4.121   3.080
   92ILE   HG12 1486   3.592   4.028   3.095
   92ILE   HG13 1487   3.632   4.129   2.972
   92ILE    CD1 1488   3.791   4.091   3.113
   92ILE   HD11 1489   3.832   4.036   3.028
   92ILE   HD12 1490   3.853   4.180   3.130
   92ILE   HD13 1491   3.784   4.024   3.198
   92ILE      C 1492   3.508   4.327   3.379
   92ILE      O 1493   3.385   4.335   3.381
   93TYR      N 1494   3.588   4.404   3.446
   93TYR      H 1495   3.686   4.378   3.440
   93TYR     CA 1496   3.551   4.529   3.520
   93TYR     HA 1497   3.445   4.545   3.506
   93TYR     CB 1498   3.570   4.505   3.678
   93TYR    HB2 1499   3.677   4.498   3.697
   93TYR    HB3 1500   3.538   4.593   3.735
   93TYR     CG 1501   3.509   4.378   3.738
   93TYR    CD1 1502   3.371   4.360   3.723
   93TYR    HD1 1503   3.314   4.429   3.664
   93TYR    CE1 1504   3.304   4.259   3.790
   93TYR    HE1 1505   3.196   4.264   3.791
   93TYR     CZ 1506   3.375   4.163   3.869
   93TYR     OH 1507   3.303   4.069   3.932
   93TYR     HH 1508   3.207   4.067   3.921
   93TYR    CE2 1509   3.519   4.179   3.880
   93TYR    HE2 1510   3.565   4.107   3.946
   93TYR    CD2 1511   3.586   4.287   3.814
   93TYR    HD2 1512   3.693   4.299   3.823
   93TYR      C 1513   3.620   4.656   3.472
   93TYR      O 1514   3.735   4.685   3.504
   94VAL      N 1515   3.546   4.741   3.401
   94VAL      H 1516   3.447   4.721   3.396
   94VAL     CA 1517   3.594   4.852   3.311
   94VAL     HA 1518   3.702   4.842   3.302
   94VAL     CB 1519   3.544   4.843   3.168
   94VAL     HB 1520   3.555   4.738   3.142
   94VAL    CG1 1521   3.393   4.868   3.157
   94VAL   HG11 1522   3.359   4.832   3.060
   94VAL   HG12 1523   3.341   4.814   3.237
   94VAL   HG13 1524   3.383   4.976   3.162
   94VAL    CG2 1525   3.619   4.917   3.061
   94VAL   HG21 1526   3.602   5.023   3.083
   94VAL   HG22 1527   3.726   4.899   3.053
   94VAL   HG23 1528   3.586   4.901   2.959
   94VAL      C 1529   3.574   4.991   3.369
   94VAL      O 1530   3.476   5.021   3.424
   95ASP      N 1531   3.669   5.082   3.347
   95ASP      H 1532   3.748   5.053   3.291
   95ASP     CA 1533   3.691   5.215   3.398
   95ASP     HA 1534   3.642   5.216   3.496
   95ASP     CB 1535   3.846   5.246   3.405
   95ASP    HB2 1536   3.894   5.156   3.442
   95ASP    HB3 1537   3.883   5.273   3.306
   95ASP     CG 1538   3.883   5.356   3.509
   95ASP    OD1 1539   3.790   5.424   3.557
   95ASP    OD2 1540   4.003   5.372   3.547
   95ASP      C 1541   3.615   5.323   3.321
   95ASP      O 1542   3.660   5.368   3.217
   96ALA      N 1543   3.489   5.346   3.361
   96ALA      H 1544   3.466   5.303   3.450
   96ALA     CA 1545   3.405   5.444   3.298
   96ALA     HA 1546   3.422   5.446   3.190
   96ALA     CB 1547   3.263   5.407   3.334
   96ALA    HB1 1548   3.200   5.470   3.271
   96ALA    HB2 1549   3.239   5.304   3.307
   96ALA    HB3 1550   3.243   5.429   3.439
   96ALA      C 1551   3.432   5.582   3.353
   96ALA      O 1552   3.390   5.621   3.462
   97VAL      N 1553   3.488   5.673   3.270
   97VAL      H 1554   3.503   5.644   3.175
   97VAL     CA 1555   3.524   5.815   3.301
   97VAL     HA 1556   3.543   5.826   3.408
   97VAL     CB 1557   3.654   5.860   3.233
   97VAL     HB 1558   3.650   5.859   3.124
   97VAL    CG1 1559   3.689   6.000   3.272
   97VAL   HG11 1560   3.788   6.014   3.228
   97VAL   HG12 1561   3.618   6.072   3.234
   97VAL   HG13 1562   3.703   5.995   3.380
   97VAL    CG2 1563   3.766   5.773   3.274
   97VAL   HG21 1564   3.744   5.675   3.233
   97VAL   HG22 1565   3.862   5.812   3.240
   97VAL   HG23 1566   3.768   5.770   3.383
   97VAL      C 1567   3.405   5.892   3.250
   97VAL      O 1568   3.396   5.913   3.128
   98ILE      N 1569   3.312   5.924   3.339
   98ILE      H 1570   3.333   5.878   3.427
   98ILE     CA 1571   3.173   5.979   3.313
   98ILE     HA 1572   3.168   6.010   3.209
   98ILE     CB 1573   3.064   5.870   3.334
   98ILE     HB 1574   2.970   5.916   3.301
   98ILE    CG2 1575   3.076   5.750   3.237
   98ILE   HG21 1576   2.993   5.687   3.270
   98ILE   HG22 1577   3.060   5.801   3.143
   98ILE   HG23 1578   3.168   5.694   3.252
   98ILE    CG1 1579   3.054   5.837   3.483
   98ILE   HG12 1580   3.135   5.780   3.529
   98ILE   HG13 1581   3.076   5.927   3.540
   98ILE    CD1 1582   2.919   5.777   3.526
   98ILE   HD11 1583   2.870   5.724   3.445
   98ILE   HD12 1584   2.932   5.710   3.611
   98ILE   HD13 1585   2.863   5.869   3.546
   98ILE      C 1586   3.138   6.114   3.380
   98ILE      O 1587   3.024   6.159   3.368
   99ASN      N 1588   3.232   6.185   3.439
   99ASN      H 1589   3.320   6.135   3.448
   99ASN     CA 1590   3.220   6.322   3.487
   99ASN     HA 1591   3.120   6.331   3.529
   99ASN     CB 1592   3.310   6.337   3.612
   99ASN    HB2 1593   3.282   6.264   3.688
   99ASN    HB3 1594   3.414   6.322   3.584
   99ASN     CG 1595   3.297   6.476   3.674
   99ASN    OD1 1596   3.193   6.518   3.721
   99ASN    ND2 1597   3.397   6.556   3.656
   99ASN   HD21 1598   3.389   6.654   3.679
   99ASN   HD22 1599   3.477   6.523   3.603
   99ASN      C 1600   3.251   6.424   3.379
   99ASN      O 1601   3.183   6.526   3.369
  100HIE      N 1602   3.352   6.396   3.292
  100HIE      H 1603   3.404   6.310   3.297
  100HIE     CA 1604   3.419   6.494   3.210
  100HIE     HA 1605   3.351   6.578   3.194
  100HIE     CB 1606   3.531   6.567   3.294
  100HIE    HB2 1607   3.593   6.633   3.233
  100HIE    HB3 1608   3.481   6.631   3.366
  100HIE     CG 1609   3.614   6.466   3.371
  100HIE    ND1 1610   3.628   6.483   3.509
  100HIE    CE1 1611   3.697   6.378   3.552
  100HIE    HE1 1612   3.738   6.360   3.650
  100HIE    NE2 1613   3.728   6.303   3.443
  100HIE    HE2 1614   3.795   6.227   3.441
  100HIE    CD2 1615   3.689   6.362   3.332
  100HIE    HD2 1616   3.712   6.332   3.230
  100HIE      C 1617   3.482   6.448   3.078
  100HIE      O 1618   3.522   6.333   3.064
  101MET      N 1619   3.511   6.543   2.995
  101MET      H 1620   3.492   6.637   3.027
  101MET     CA 1621   3.593   6.526   2.877
  101MET     HA 1622   3.583   6.425   2.839
  101MET     CB 1623   3.532   6.613   2.771
  101MET    HB2 1624   3.539   6.719   2.796
  101MET    HB3 1625   3.597   6.594   2.686
  101MET     CG 1626   3.385   6.576   2.737
  101MET    HG2 1627   3.311   6.594   2.816
  101MET    HG3 1628   3.358   6.640   2.653
  101MET     SD 1629   3.365   6.396   2.697
  101MET     CE 1630   3.454   6.402   2.543
  101MET    HE1 1631   3.541   6.337   2.550
  101MET    HE2 1632   3.393   6.353   2.467
  101MET    HE3 1633   3.476   6.501   2.505
  101MET      C 1634   3.739   6.565   2.898
  101MET      O 1635   3.790   6.552   3.008
  102CYS      N 1636   3.813   6.614   2.796
  102CYS      H 1637   3.776   6.606   2.702
  102CYS     CA 1638   3.958   6.632   2.811
  102CYS     HA 1639   3.994   6.542   2.861
  102CYS     CB 1640   4.029   6.655   2.677
  102CYS    HB2 1641   4.136   6.668   2.691
  102CYS    HB3 1642   4.012   6.567   2.615
  102CYS     SG 1643   3.962   6.802   2.607
  102CYS     HG 1644   4.008   6.882   2.703
  102CYS      C 1645   3.983   6.743   2.908
  102CYS      O 1646   3.892   6.812   2.942
  103GLY      N 1647   4.112   6.773   2.935
  103GLY      H 1648   4.186   6.717   2.898
  103GLY     CA 1649   4.143   6.907   2.989
  103GLY    HA2 1650   4.088   6.925   3.081
  103GLY    HA3 1651   4.247   6.907   3.020
  103GLY      C 1652   4.111   7.026   2.895
  103GLY      O 1653   4.145   7.025   2.771
  104ASN      N 1654   4.052   7.131   2.945
  104ASN      H 1655   4.028   7.130   3.043
  104ASN     CA 1656   4.011   7.252   2.874
  104ASN     HA 1657   3.931   7.223   2.805
  104ASN     CB 1658   3.951   7.347   2.979
  104ASN    HB2 1659   3.869   7.296   3.030
  104ASN    HB3 1660   4.026   7.374   3.053
  104ASN     CG 1661   3.905   7.478   2.912
  104ASN    OD1 1662   3.855   7.481   2.799
  104ASN    ND2 1663   3.931   7.587   2.979
  104ASN   HD21 1664   3.901   7.670   2.930
  104ASN   HD22 1665   3.956   7.583   3.077
  104ASN      C 1666   4.121   7.320   2.785
  104ASN      O 1667   4.092   7.375   2.679
  105ALA      N 1668   4.248   7.318   2.828
  105ALA      H 1669   4.270   7.248   2.897
  105ALA     CA 1670   4.359   7.392   2.772
  105ALA     HA 1671   4.313   7.476   2.720
  105ALA     CB 1672   4.442   7.456   2.878
  105ALA    HB1 1673   4.373   7.499   2.951
  105ALA    HB2 1674   4.508   7.380   2.920
  105ALA    HB3 1675   4.493   7.540   2.832
  105ALA      C 1676   4.433   7.308   2.666
  105ALA      O 1677   4.553   7.339   2.639
  106VAL      N 1678   4.374   7.197   2.626
  106VAL      H 1679   4.288   7.175   2.675
  106VAL     CA 1680   4.431   7.109   2.524
  106VAL     HA 1681   4.537   7.088   2.536
  106VAL     CB 1682   4.366   6.974   2.531
  106VAL     HB 1683   4.258   6.975   2.545
  106VAL    CG1 1684   4.391   6.888   2.409
  106VAL   HG11 1685   4.499   6.878   2.395
  106VAL   HG12 1686   4.341   6.794   2.433
  106VAL   HG13 1687   4.342   6.932   2.322
  106VAL    CG2 1688   4.429   6.910   2.657
  106VAL   HG21 1689   4.438   6.980   2.741
  106VAL   HG22 1690   4.370   6.821   2.674
  106VAL   HG23 1691   4.529   6.871   2.637
  106VAL      C 1692   4.427   7.171   2.380
  106VAL      O 1693   4.329   7.243   2.347
  107SER      N 1694   4.527   7.136   2.295
  107SER      H 1695   4.603   7.080   2.333
  107SER     CA 1696   4.549   7.189   2.160
  107SER     HA 1697   4.528   7.296   2.160
  107SER     CB 1698   4.697   7.172   2.117
  107SER    HB2 1699   4.731   7.069   2.120
  107SER    HB3 1700   4.713   7.218   2.019
  107SER     OG 1701   4.776   7.249   2.192
  107SER     HG 1702   4.727   7.316   2.241
  107SER      C 1703   4.443   7.125   2.060
  107SER      O 1704   4.429   7.003   2.054
  108ALA      N 1705   4.363   7.208   1.990
  108ALA      H 1706   4.391   7.305   1.997
  108ALA     CA 1707   4.260   7.167   1.902
  108ALA     HA 1708   4.216   7.081   1.954
  108ALA     CB 1709   4.161   7.288   1.884
  108ALA    HB1 1710   4.084   7.252   1.816
  108ALA    HB2 1711   4.121   7.315   1.981
  108ALA    HB3 1712   4.197   7.375   1.830
  108ALA      C 1713   4.315   7.116   1.766
  108ALA      O 1714   4.407   7.174   1.714
  109GLY      N 1715   4.268   7.005   1.717
  109GLY      H 1716   4.189   6.964   1.765
  109GLY     CA 1717   4.325   6.932   1.603
  109GLY    HA2 1718   4.309   6.987   1.510
  109GLY    HA3 1719   4.432   6.923   1.620
  109GLY      C 1720   4.264   6.788   1.602
  109GLY      O 1721   4.161   6.757   1.662
  110THR      N 1722   4.325   6.697   1.525
  110THR      H 1723   4.403   6.734   1.472
  110THR     CA 1724   4.283   6.555   1.514
  110THR     HA 1725   4.175   6.547   1.522
  110THR     CB 1726   4.335   6.491   1.381
  110THR     HB 1727   4.310   6.385   1.387
  110THR    CG2 1728   4.265   6.561   1.271
  110THR   HG21 1729   4.284   6.499   1.183
  110THR   HG22 1730   4.159   6.563   1.293
  110THR   HG23 1731   4.306   6.662   1.266
  110THR    OG1 1732   4.476   6.507   1.359
  110THR    HG1 1733   4.524   6.424   1.356
  110THR      C 1734   4.348   6.483   1.631
  110THR      O 1735   4.384   6.369   1.618
  111SER      N 1736   4.368   6.555   1.745
  111SER      H 1737   4.335   6.650   1.743
  111SER     CA 1738   4.463   6.533   1.858
  111SER     HA 1739   4.552   6.487   1.816
  111SER     CB 1740   4.501   6.667   1.928
  111SER    HB2 1741   4.418   6.701   1.990
  111SER    HB3 1742   4.586   6.652   1.995
  111SER     OG 1743   4.529   6.765   1.837
  111SER     HG 1744   4.536   6.847   1.887
  111SER      C 1745   4.416   6.418   1.950
  111SER      O 1746   4.432   6.422   2.071
  112SER      N 1747   4.377   6.306   1.888
  112SER      H 1748   4.382   6.298   1.787
  112SER     CA 1749   4.317   6.188   1.955
  112SER     HA 1750   4.344   6.200   2.060
  112SER     CB 1751   4.161   6.204   1.964
  112SER    HB2 1752   4.122   6.122   2.024
  112SER    HB3 1753   4.135   6.293   2.021
  112SER     OG 1754   4.109   6.188   1.831
  112SER     HG 1755   4.063   6.269   1.806
  112SER      C 1756   4.355   6.053   1.903
  112SER      O 1757   4.399   6.047   1.797
  113THR      N 1758   4.338   5.942   1.988
  113THR      H 1759   4.300   5.952   2.081
  113THR     CA 1760   4.385   5.805   1.952
  113THR     HA 1761   4.490   5.822   1.929
  113THR     CB 1762   4.387   5.720   2.077
  113THR     HB 1763   4.384   5.615   2.048
  113THR    CG2 1764   4.506   5.741   2.168
  113THR   HG21 1765   4.598   5.728   2.110
  113THR   HG22 1766   4.505   5.840   2.212
  113THR   HG23 1767   4.491   5.680   2.257
  113THR    OG1 1768   4.273   5.755   2.153
  113THR    HG1 1769   4.229   5.670   2.159
  113THR      C 1770   4.335   5.727   1.835
  113THR      O 1771   4.419   5.653   1.784
  114CYX      N 1772   4.217   5.760   1.776
  114CYX      H 1773   4.165   5.843   1.801
  114CYX     CA 1774   4.185   5.717   1.639
  114CYX     HA 1775   4.269   5.662   1.599
  114CYX     CB 1776   4.052   5.634   1.646
  114CYX    HB2 1777   4.012   5.656   1.745
  114CYX    HB3 1778   3.989   5.661   1.560
  114CYX     SG 1779   4.089   5.460   1.617
  114CYX      C 1780   4.175   5.828   1.540
  114CYX      O 1781   4.132   5.803   1.431
  115GLY      N 1782   4.214   5.948   1.583
  115GLY      H 1783   4.258   5.956   1.673
  115GLY     CA 1784   4.234   6.062   1.504
  115GLY    HA2 1785   4.303   6.129   1.556
  115GLY    HA3 1786   4.284   6.032   1.411
  115GLY      C 1787   4.100   6.135   1.471
  115GLY      O 1788   4.094   6.216   1.377
  116SER      N 1789   4.000   6.133   1.559
  116SER      H 1790   4.005   6.073   1.640
  116SER     CA 1791   3.887   6.230   1.564
  116SER     HA 1792   3.832   6.221   1.471
  116SER     CB 1793   3.802   6.200   1.687
  116SER    HB2 1794   3.869   6.183   1.771
  116SER    HB3 1795   3.749   6.293   1.708
  116SER     OG 1796   3.722   6.090   1.670
  116SER     HG 1797   3.744   6.031   1.742
  116SER      C 1798   3.930   6.374   1.582
  116SER      O 1799   4.032   6.399   1.653
  117TYR      N 1800   3.849   6.466   1.525
  117TYR      H 1801   3.764   6.438   1.478
  117TYR     CA 1802   3.874   6.610   1.547
  117TYR     HA 1803   3.974   6.618   1.590
  117TYR     CB 1804   3.867   6.685   1.417
  117TYR    HB2 1805   3.940   6.635   1.353
  117TYR    HB3 1806   3.768   6.672   1.372
  117TYR     CG 1807   3.892   6.843   1.427
  117TYR    CD1 1808   4.014   6.899   1.387
  117TYR    HD1 1809   4.086   6.826   1.354
  117TYR    CE1 1810   4.038   7.036   1.398
  117TYR    HE1 1811   4.131   7.081   1.367
  117TYR     CZ 1812   3.936   7.124   1.446
  117TYR     OH 1813   3.949   7.262   1.457
  117TYR     HH 1814   4.030   7.304   1.426
  117TYR    CE2 1815   3.814   7.072   1.482
  117TYR    HE2 1816   3.740   7.136   1.527
  117TYR    CD2 1817   3.790   6.931   1.468
  117TYR    HD2 1818   3.692   6.894   1.493
  117TYR      C 1819   3.783   6.676   1.650
  117TYR      O 1820   3.660   6.655   1.648
  118PHE      N 1821   3.830   6.746   1.751
  118PHE      H 1822   3.931   6.756   1.749
  118PHE     CA 1823   3.767   6.808   1.867
  118PHE     HA 1824   3.660   6.822   1.853
  118PHE     CB 1825   3.783   6.723   1.996
  118PHE    HB2 1826   3.732   6.778   2.075
  118PHE    HB3 1827   3.720   6.634   1.987
  118PHE     CG 1828   3.916   6.693   2.051
  118PHE    CD1 1829   4.013   6.624   1.971
  118PHE    HD1 1830   3.989   6.590   1.871
  118PHE    CE1 1831   4.145   6.607   2.027
  118PHE    HE1 1832   4.214   6.569   1.953
  118PHE     CZ 1833   4.183   6.649   2.151
  118PHE     HZ 1834   4.284   6.633   2.187
  118PHE    CE2 1835   4.080   6.697   2.233
  118PHE    HE2 1836   4.104   6.724   2.335
  118PHE    CD2 1837   3.953   6.722   2.189
  118PHE    HD2 1838   3.878   6.763   2.255
  118PHE      C 1839   3.820   6.950   1.898
  118PHE      O 1840   3.940   6.982   1.878
  119ASN      N 1841   3.737   7.034   1.959
  119ASN      H 1842   3.643   6.999   1.968
  119ASN     CA 1843   3.778   7.171   1.989
  119ASN     HA 1844   3.885   7.184   1.972
  119ASN     CB 1845   3.711   7.273   1.887
  119ASN    HB2 1846   3.724   7.237   1.784
  119ASN    HB3 1847   3.610   7.276   1.926
  119ASN     CG 1848   3.771   7.410   1.902
  119ASN    OD1 1849   3.795   7.459   2.005
  119ASN    ND2 1850   3.783   7.473   1.792
  119ASN   HD21 1851   3.796   7.574   1.787
  119ASN   HD22 1852   3.760   7.430   1.704
  119ASN      C 1853   3.740   7.206   2.133
  119ASN      O 1854   3.626   7.220   2.171
  120PRO      N 1855   3.838   7.203   2.222
  120PRO     CD 1856   3.961   7.132   2.211
  120PRO    HD2 1857   4.046   7.189   2.174
  120PRO    HD3 1858   3.957   7.050   2.140
  120PRO     CG 1859   3.984   7.079   2.358
  120PRO    HG2 1860   4.091   7.076   2.376
  120PRO    HG3 1861   3.931   6.985   2.376
  120PRO     CB 1862   3.929   7.194   2.445
  120PRO    HB2 1863   4.004   7.272   2.437
  120PRO    HB3 1864   3.911   7.152   2.544
  120PRO     CA 1865   3.811   7.228   2.364
  120PRO     HA 1866   3.736   7.158   2.399
  120PRO      C 1867   3.768   7.368   2.402
  120PRO      O 1868   3.665   7.385   2.468
  121GLY      N 1869   3.838   7.469   2.350
  121GLY      H 1870   3.928   7.456   2.307
  121GLY     CA 1871   3.809   7.614   2.373
  121GLY    HA2 1872   3.833   7.641   2.476
  121GLY    HA3 1873   3.876   7.673   2.311
  121GLY      C 1874   3.671   7.660   2.329
  121GLY      O 1875   3.610   7.729   2.410
  122SER      N 1876   3.616   7.614   2.217
  122SER      H 1877   3.678   7.558   2.161
  122SER     CA 1878   3.472   7.628   2.180
  122SER     HA 1879   3.446   7.729   2.215
  122SER     CB 1880   3.467   7.610   2.024
  122SER    HB2 1881   3.519   7.520   1.990
  122SER    HB3 1882   3.365   7.594   1.989
  122SER     OG 1883   3.510   7.725   1.955
  122SER     HG 1884   3.507   7.694   1.864
  122SER      C 1885   3.379   7.521   2.229
  122SER      O 1886   3.263   7.525   2.189
  123ARG      N 1887   3.422   7.420   2.302
  123ARG      H 1888   3.519   7.417   2.331
  123ARG     CA 1889   3.342   7.302   2.357
  123ARG     HA 1890   3.413   7.228   2.395
  123ARG     CB 1891   3.250   7.345   2.473
  123ARG    HB2 1892   3.193   7.429   2.432
  123ARG    HB3 1893   3.193   7.259   2.508
  123ARG     CG 1894   3.318   7.400   2.601
  123ARG    HG2 1895   3.238   7.410   2.675
  123ARG    HG3 1896   3.401   7.331   2.621
  123ARG     CD 1897   3.371   7.545   2.593
  123ARG    HD2 1898   3.457   7.540   2.526
  123ARG    HD3 1899   3.288   7.610   2.567
  123ARG     NE 1900   3.421   7.579   2.726
  123ARG     HE 1901   3.347   7.596   2.794
  123ARG     CZ 1902   3.539   7.610   2.766
  123ARG    NH1 1903   3.642   7.587   2.687
  123ARG   HH11 1904   3.632   7.522   2.610
  123ARG   HH12 1905   3.733   7.594   2.729
  123ARG    NH2 1906   3.558   7.672   2.878
  123ARG   HH21 1907   3.478   7.684   2.939
  123ARG   HH22 1908   3.646   7.717   2.899
  123ARG      C 1909   3.259   7.219   2.253
  123ARG      O 1910   3.144   7.187   2.276
  124ASP      N 1911   3.328   7.183   2.144
  124ASP      H 1912   3.423   7.216   2.127
  124ASP     CA 1913   3.265   7.113   2.034
  124ASP     HA 1914   3.157   7.100   2.030
  124ASP     CB 1915   3.269   7.224   1.929
  124ASP    HB2 1916   3.225   7.317   1.963
  124ASP    HB3 1917   3.373   7.254   1.916
  124ASP     CG 1918   3.203   7.187   1.804
  124ASP    OD1 1919   3.273   7.189   1.703
  124ASP    OD2 1920   3.078   7.168   1.799
  124ASP      C 1921   3.340   6.981   1.989
  124ASP      O 1922   3.456   6.980   1.946
  125PHE      N 1923   3.275   6.861   2.021
  125PHE      H 1924   3.181   6.863   2.058
  125PHE     CA 1925   3.331   6.725   2.000
  125PHE     HA 1926   3.428   6.724   1.950
  125PHE     CB 1927   3.348   6.645   2.132
  125PHE    HB2 1928   3.254   6.639   2.186
  125PHE    HB3 1929   3.379   6.544   2.106
  125PHE     CG 1930   3.437   6.698   2.242
  125PHE    CD1 1931   3.390   6.803   2.317
  125PHE    HD1 1932   3.295   6.850   2.300
  125PHE    CE1 1933   3.474   6.862   2.411
  125PHE    HE1 1934   3.437   6.955   2.451
  125PHE     CZ 1935   3.599   6.795   2.437
  125PHE     HZ 1936   3.660   6.840   2.513
  125PHE    CE2 1937   3.631   6.673   2.379
  125PHE    HE2 1938   3.722   6.621   2.406
  125PHE    CD2 1939   3.551   6.623   2.281
  125PHE    HD2 1940   3.586   6.537   2.226
  125PHE      C 1941   3.241   6.650   1.905
  125PHE      O 1942   3.153   6.578   1.960
  126PRO      N 1943   3.248   6.676   1.771
  126PRO     CD 1944   3.346   6.761   1.716
  126PRO    HD2 1945   3.445   6.724   1.743
  126PRO    HD3 1946   3.333   6.864   1.749
  126PRO     CG 1947   3.344   6.745   1.563
  126PRO    HG2 1948   3.425   6.681   1.528
  126PRO    HG3 1949   3.365   6.839   1.512
  126PRO     CB 1950   3.197   6.695   1.541
  126PRO    HB2 1951   3.197   6.623   1.460
  126PRO    HB3 1952   3.130   6.780   1.528
  126PRO     CA 1953   3.155   6.626   1.669
  126PRO     HA 1954   3.057   6.665   1.696
  126PRO      C 1955   3.132   6.467   1.667
  126PRO      O 1956   3.036   6.414   1.609
  127ALA      N 1957   3.231   6.394   1.715
  127ALA      H 1958   3.312   6.441   1.751
  127ALA     CA 1959   3.240   6.245   1.720
  127ALA     HA 1960   3.201   6.212   1.624
  127ALA     CB 1961   3.393   6.212   1.733
  127ALA    HB1 1962   3.457   6.259   1.658
  127ALA    HB2 1963   3.436   6.237   1.829
  127ALA    HB3 1964   3.413   6.105   1.739
  127ALA      C 1965   3.155   6.168   1.828
  127ALA      O 1966   3.159   6.048   1.827
  128VAL      N 1967   3.081   6.230   1.913
  128VAL      H 1968   3.089   6.330   1.923
  128VAL     CA 1969   2.984   6.177   2.006
  128VAL     HA 1970   2.987   6.068   2.013
  128VAL     CB 1971   3.019   6.216   2.150
  128VAL     HB 1972   3.029   6.324   2.159
  128VAL    CG1 1973   2.912   6.172   2.256
  128VAL   HG11 1974   2.809   6.197   2.232
  128VAL   HG12 1975   2.914   6.064   2.272
  128VAL   HG13 1976   2.931   6.227   2.349
  128VAL    CG2 1977   3.163   6.157   2.186
  128VAL   HG21 1978   3.239   6.200   2.121
  128VAL   HG22 1979   3.184   6.190   2.288
  128VAL   HG23 1980   3.159   6.050   2.166
  128VAL      C 1981   2.835   6.201   1.960
  128VAL      O 1982   2.775   6.095   1.933
  129PRO      N 1983   2.787   6.331   1.943
  129PRO     CD 1984   2.664   6.352   1.874
  129PRO    HD2 1985   2.581   6.328   1.940
  129PRO    HD3 1986   2.666   6.290   1.784
  129PRO     CG 1987   2.664   6.505   1.830
  129PRO    HG2 1988   2.600   6.563   1.895
  129PRO    HG3 1989   2.629   6.511   1.727
  129PRO     CB 1990   2.810   6.550   1.853
  129PRO    HB2 1991   2.822   6.653   1.887
  129PRO    HB3 1992   2.867   6.539   1.761
  129PRO     CA 1993   2.861   6.458   1.968
  129PRO     HA 1994   2.968   6.443   1.959
  129PRO      C 1995   2.827   6.529   2.099
  129PRO      O 1996   2.717   6.513   2.147
  130TYR      N 1997   2.925   6.610   2.157
  130TYR      H 1998   3.020   6.604   2.122
  130TYR     CA 1999   2.893   6.716   2.256
  130TYR     HA 2000   2.787   6.704   2.278
  130TYR     CB 2001   2.970   6.702   2.384
  130TYR    HB2 2002   3.078   6.712   2.374
  130TYR    HB3 2003   2.950   6.776   2.462
  130TYR     CG 2004   2.941   6.565   2.446
  130TYR    CD1 2005   2.814   6.531   2.483
  130TYR    HD1 2006   2.732   6.596   2.456
  130TYR    CE1 2007   2.782   6.416   2.560
  130TYR    HE1 2008   2.681   6.378   2.568
  130TYR     CZ 2009   2.890   6.335   2.603
  130TYR     OH 2010   2.865   6.230   2.698
  130TYR     HH 2011   2.946   6.182   2.715
  130TYR    CE2 2012   3.023   6.365   2.567
  130TYR    HE2 2013   3.106   6.302   2.594
  130TYR    CD2 2014   3.048   6.478   2.488
  130TYR    HD2 2015   3.153   6.493   2.465
  130TYR      C 2016   2.909   6.864   2.202
  130TYR      O 2017   2.985   6.902   2.111
  131SER      N 2018   2.827   6.953   2.258
  131SER      H 2019   2.749   6.920   2.313
  131SER     CA 2020   2.826   7.097   2.230
  131SER     HA 2021   2.910   7.136   2.171
  131SER     CB 2022   2.699   7.132   2.157
  131SER    HB2 2023   2.697   7.234   2.118
  131SER    HB3 2024   2.682   7.062   2.076
  131SER     OG 2025   2.594   7.120   2.249
  131SER     HG 2026   2.606   7.037   2.295
  131SER      C 2027   2.821   7.177   2.358
  131SER      O 2028   2.773   7.125   2.461
  132GLY      N 2029   2.866   7.308   2.359
  132GLY      H 2030   2.921   7.346   2.283
  132GLY     CA 2031   2.876   7.386   2.481
  132GLY    HA2 2032   2.971   7.357   2.526
  132GLY    HA3 2033   2.880   7.490   2.448
  132GLY      C 2034   2.767   7.381   2.593
  132GLY      O 2035   2.806   7.389   2.711
  133TRP      N 2036   2.636   7.373   2.567
  133TRP      H 2037   2.618   7.369   2.468
  133TRP     CA 2038   2.518   7.352   2.657
  133TRP     HA 2039   2.526   7.428   2.735
  133TRP     CB 2040   2.388   7.358   2.570
  133TRP    HB2 2041   2.383   7.256   2.532
  133TRP    HB3 2042   2.307   7.379   2.640
  133TRP     CG 2043   2.366   7.457   2.465
  133TRP    CD1 2044   2.365   7.425   2.332
  133TRP    HD1 2045   2.399   7.334   2.286
  133TRP    NE1 2046   2.336   7.544   2.257
  133TRP    HE1 2047   2.351   7.551   2.158
  133TRP    CE2 2048   2.299   7.650   2.337
  133TRP    CZ2 2049   2.245   7.778   2.321
  133TRP    HZ2 2050   2.232   7.818   2.222
  133TRP    CH2 2051   2.207   7.859   2.429
  133TRP    HH2 2052   2.172   7.959   2.412
  133TRP    CZ3 2053   2.226   7.800   2.556
  133TRP    HZ3 2054   2.192   7.859   2.639
  133TRP    CE3 2055   2.269   7.670   2.572
  133TRP    HE3 2056   2.283   7.632   2.673
  133TRP    CD2 2057   2.312   7.594   2.467
  133TRP      C 2058   2.513   7.212   2.716
  133TRP      O 2059   2.444   7.194   2.816
  134ASP      N 2060   2.595   7.119   2.670
  134ASP      H 2061   2.649   7.136   2.587
  134ASP     CA 2062   2.621   6.983   2.732
  134ASP     HA 2063   2.534   6.946   2.787
  134ASP     CB 2064   2.650   6.875   2.620
  134ASP    HB2 2065   2.751   6.884   2.580
  134ASP    HB3 2066   2.652   6.777   2.668
  134ASP     CG 2067   2.547   6.885   2.505
  134ASP    OD1 2068   2.426   6.878   2.537
  134ASP    OD2 2069   2.582   6.882   2.383
  134ASP      C 2070   2.732   6.985   2.835
  134ASP      O 2071   2.756   6.880   2.895
  135PHE      N 2072   2.796   7.101   2.854
  135PHE      H 2073   2.753   7.176   2.801
  135PHE     CA 2074   2.901   7.120   2.956
  135PHE     HA 2075   2.932   7.020   2.983
  135PHE     CB 2076   3.034   7.165   2.896
  135PHE    HB2 2077   3.016   7.254   2.836
  135PHE    HB3 2078   3.094   7.187   2.984
  135PHE     CG 2079   3.095   7.065   2.805
  135PHE    CD1 2080   3.215   6.999   2.837
  135PHE    HD1 2081   3.260   7.020   2.932
  135PHE    CE1 2082   3.272   6.896   2.751
  135PHE    HE1 2083   3.355   6.840   2.790
  135PHE     CZ 2084   3.221   6.874   2.621
  135PHE     HZ 2085   3.259   6.795   2.559
  135PHE    CE2 2086   3.111   6.953   2.584
  135PHE    HE2 2087   3.071   6.943   2.484
  135PHE    CD2 2088   3.047   7.046   2.674
  135PHE    HD2 2089   2.961   7.100   2.636
  135PHE      C 2090   2.844   7.196   3.080
  135PHE      O 2091   2.760   7.280   3.064
  136ASN      N 2092   2.900   7.168   3.199
  136ASN      H 2093   2.985   7.114   3.193
  136ASN     CA 2094   2.879   7.257   3.310
  136ASN     HA 2095   2.781   7.303   3.294
  136ASN     CB 2096   2.875   7.173   3.438
  136ASN    HB2 2097   2.781   7.119   3.447
  136ASN    HB3 2098   2.960   7.105   3.438
  136ASN     CG 2099   2.892   7.250   3.572
  136ASN    OD1 2100   2.855   7.369   3.591
  136ASN    ND2 2101   2.962   7.192   3.666
  136ASN   HD21 2102   2.959   7.229   3.760
  136ASN   HD22 2103   2.995   7.099   3.646
  136ASN      C 2104   2.984   7.366   3.301
  136ASN      O 2105   3.086   7.357   3.370
  137ASP      N 2106   2.979   7.461   3.201
  137ASP      H 2107   2.894   7.459   3.147
  137ASP     CA 2108   3.076   7.570   3.171
  137ASP     HA 2109   3.169   7.557   3.227
  137ASP     CB 2110   3.108   7.552   3.019
  137ASP    HB2 2111   3.149   7.452   3.009
  137ASP    HB3 2112   3.019   7.574   2.960
  137ASP     CG 2113   3.219   7.644   2.986
  137ASP    OD1 2114   3.209   7.723   2.895
  137ASP    OD2 2115   3.332   7.639   3.040
  137ASP      C 2116   3.019   7.706   3.199
  137ASP      O 2117   2.912   7.732   3.154
  138GLY      N 2118   3.098   7.795   3.262
  138GLY      H 2119   3.188   7.766   3.296
  138GLY     CA 2120   3.048   7.938   3.280
  138GLY    HA2 2121   3.142   7.992   3.297
  138GLY    HA3 2122   2.997   7.968   3.188
  138GLY      C 2123   2.953   7.945   3.396
  138GLY      O 2124   2.846   8.009   3.386
  139LYS      N 2125   2.960   7.864   3.499
  139LYS      H 2126   3.045   7.809   3.497
  139LYS     CA 2127   2.865   7.859   3.619
  139LYS     HA 2128   2.815   7.955   3.634
  139LYS     CB 2129   2.768   7.749   3.579
  139LYS    HB2 2130   2.732   7.775   3.480
  139LYS    HB3 2131   2.816   7.651   3.582
  139LYS     CG 2132   2.648   7.739   3.676
  139LYS    HG2 2133   2.581   7.658   3.647
  139LYS    HG3 2134   2.685   7.721   3.777
  139LYS     CD 2135   2.573   7.874   3.686
  139LYS    HD2 2136   2.483   7.848   3.742
  139LYS    HD3 2137   2.624   7.947   3.749
  139LYS     CE 2138   2.543   7.948   3.550
  139LYS    HE2 2139   2.640   7.990   3.523
  139LYS    HE3 2140   2.522   7.879   3.469
  139LYS     NZ 2141   2.443   8.051   3.568
  139LYS    HZ1 2142   2.425   8.110   3.488
  139LYS    HZ2 2143   2.353   8.015   3.596
  139LYS    HZ3 2144   2.478   8.119   3.634
  139LYS      C 2145   2.936   7.821   3.753
  139LYS      O 2146   2.875   7.866   3.856
  140CYX      N 2147   3.053   7.765   3.763
  140CYX      H 2148   3.097   7.742   3.675
  140CYX     CA 2149   3.124   7.730   3.889
  140CYX     HA 2150   3.070   7.652   3.942
  140CYX     CB 2151   3.263   7.676   3.854
  140CYX    HB2 2152   3.253   7.577   3.808
  140CYX    HB3 2153   3.300   7.736   3.771
  140CYX     SG 2154   3.386   7.671   3.981
  140CYX      C 2155   3.138   7.861   3.976
  140CYX      O 2156   3.177   7.963   3.927
  141LYS      N 2157   3.122   7.854   4.114
  141LYS      H 2158   3.095   7.764   4.150
  141LYS     CA 2159   3.128   7.971   4.205
  141LYS     HA 2160   3.106   8.063   4.150
  141LYS     CB 2161   3.025   7.949   4.321
  141LYS    HB2 2162   3.012   8.045   4.371
  141LYS    HB3 2163   2.927   7.925   4.280
  141LYS     CG 2164   3.052   7.835   4.421
  141LYS    HG2 2165   3.052   7.742   4.363
  141LYS    HG3 2166   3.154   7.841   4.459
  141LYS     CD 2167   2.936   7.836   4.520
  141LYS    HD2 2168   2.951   7.757   4.594
  141LYS    HD3 2169   2.933   7.932   4.572
  141LYS     CE 2170   2.796   7.819   4.469
  141LYS    HE2 2171   2.738   7.809   4.561
  141LYS    HE3 2172   2.755   7.903   4.412
  141LYS     NZ 2173   2.769   7.688   4.397
  141LYS    HZ1 2174   2.831   7.684   4.317
  141LYS    HZ2 2175   2.794   7.617   4.465
  141LYS    HZ3 2176   2.672   7.674   4.372
  141LYS      C 2177   3.271   7.995   4.257
  141LYS      O 2178   3.282   8.048   4.368
  142THR      N 2179   3.380   7.957   4.187
  142THR      H 2180   3.370   7.889   4.113
  142THR     CA 2181   3.521   7.980   4.222
  142THR     HA 2182   3.519   8.041   4.312
  142THR     CB 2183   3.603   7.858   4.257
  142THR     HB 2184   3.691   7.894   4.311
  142THR    CG2 2185   3.544   7.753   4.351
  142THR   HG21 2186   3.458   7.699   4.309
  142THR   HG22 2187   3.618   7.681   4.388
  142THR   HG23 2188   3.510   7.801   4.443
  142THR    OG1 2189   3.647   7.793   4.138
  142THR    HG1 2190   3.682   7.708   4.165
  142THR      C 2191   3.592   8.061   4.108
  142THR      O 2192   3.548   8.064   3.990
  143GLY      N 2193   3.695   8.139   4.147
  143GLY      H 2194   3.713   8.146   4.246
  143GLY     CA 2195   3.762   8.235   4.065
  143GLY    HA2 2196   3.689   8.313   4.043
  143GLY    HA3 2197   3.841   8.269   4.132
  143GLY      C 2198   3.832   8.172   3.946
  143GLY      O 2199   3.833   8.222   3.831
  144SER      N 2200   3.877   8.050   3.973
  144SER      H 2201   3.865   8.020   4.069
  144SER     CA 2202   3.946   7.952   3.880
  144SER     HA 2203   3.996   8.006   3.799
  144SER     CB 2204   4.057   7.872   3.960
  144SER    HB2 2205   4.123   7.819   3.892
  144SER    HB3 2206   4.134   7.935   4.006
  144SER     OG 2207   4.005   7.793   4.059
  144SER     HG 2208   3.979   7.852   4.131
  144SER      C 2209   3.856   7.854   3.810
  144SER      O 2210   3.906   7.780   3.731
  145GLY      N 2211   3.727   7.851   3.839
  145GLY      H 2212   3.691   7.921   3.902
  145GLY     CA 2213   3.635   7.764   3.767
  145GLY    HA2 2214   3.537   7.812   3.763
  145GLY    HA3 2215   3.674   7.757   3.666
  145GLY      C 2216   3.635   7.619   3.808
  145GLY      O 2217   3.557   7.538   3.752
  146ASP      N 2218   3.714   7.584   3.907
  146ASP      H 2219   3.756   7.663   3.955
  146ASP     CA 2220   3.748   7.452   3.955
  146ASP     HA 2221   3.696   7.381   3.892
  146ASP     CB 2222   3.899   7.438   3.922
  146ASP    HB2 2223   3.952   7.533   3.923
  146ASP    HB3 2224   3.945   7.383   4.004
  146ASP     CG 2225   3.924   7.366   3.788
  146ASP    OD1 2226   3.910   7.421   3.681
  146ASP    OD2 2227   3.959   7.249   3.798
  146ASP      C 2228   3.720   7.435   4.106
  146ASP      O 2229   3.695   7.537   4.171
  147ILE      N 2230   3.729   7.315   4.166
  147ILE      H 2231   3.736   7.236   4.102
  147ILE     CA 2232   3.727   7.298   4.312
  147ILE     HA 2233   3.645   7.353   4.358
  147ILE     CB 2234   3.688   7.148   4.338
  147ILE     HB 2235   3.612   7.125   4.264
  147ILE    CG2 2236   3.796   7.045   4.314
  147ILE   HG21 2237   3.757   6.943   4.321
  147ILE   HG22 2238   3.824   7.062   4.210
  147ILE   HG23 2239   3.880   7.058   4.382
  147ILE    CG1 2240   3.608   7.128   4.469
  147ILE   HG12 2241   3.520   7.192   4.477
  147ILE   HG13 2242   3.590   7.020   4.468
  147ILE    CD1 2243   3.673   7.157   4.597
  147ILE   HD11 2244   3.779   7.134   4.591
  147ILE   HD12 2245   3.676   7.264   4.620
  147ILE   HD13 2246   3.632   7.109   4.685
  147ILE      C 2247   3.853   7.349   4.381
  147ILE      O 2248   3.961   7.296   4.367
  148GLU      N 2249   3.833   7.448   4.468
  148GLU      H 2250   3.739   7.485   4.472
  148GLU     CA 2251   3.932   7.524   4.553
  148GLU     HA 2252   4.033   7.499   4.520
  148GLU     CB 2253   3.919   7.677   4.535
  148GLU    HB2 2254   3.812   7.693   4.547
  148GLU    HB3 2255   3.961   7.733   4.619
  148GLU     CG 2256   3.963   7.734   4.394
  148GLU    HG2 2257   4.068   7.706   4.388
  148GLU    HG3 2258   3.904   7.698   4.310
  148GLU     CD 2259   3.955   7.882   4.371
  148GLU    OE1 2260   3.981   7.942   4.270
  148GLU    OE2 2261   3.921   7.948   4.469
  148GLU      C 2262   3.936   7.485   4.698
  148GLU      O 2263   4.043   7.493   4.758
  149ASN      N 2264   3.827   7.432   4.760
  149ASN      H 2265   3.740   7.459   4.717
  149ASN     CA 2266   3.825   7.379   4.893
  149ASN     HA 2267   3.923   7.334   4.911
  149ASN     CB 2268   3.807   7.497   4.988
  149ASN    HB2 2269   3.892   7.563   4.975
  149ASN    HB3 2270   3.713   7.549   4.970
  149ASN     CG 2271   3.808   7.454   5.133
  149ASN    OD1 2272   3.710   7.422   5.194
  149ASN    ND2 2273   3.924   7.435   5.194
  149ASN   HD21 2274   3.940   7.382   5.279
  149ASN   HD22 2275   4.004   7.458   5.136
  149ASN      C 2276   3.723   7.264   4.922
  149ASN      O 2277   3.600   7.277   4.913
  150TYR      N 2278   3.772   7.141   4.963
  150TYR      H 2279   3.869   7.119   4.980
  150TYR     CA 2280   3.688   7.025   5.005
  150TYR     HA 2281   3.596   7.007   4.948
  150TYR     CB 2282   3.781   6.902   4.982
  150TYR    HB2 2283   3.876   6.925   5.031
  150TYR    HB3 2284   3.737   6.817   5.034
  150TYR     CG 2285   3.804   6.867   4.831
  150TYR    CD1 2286   3.931   6.879   4.776
  150TYR    HD1 2287   4.007   6.920   4.841
  150TYR    CE1 2288   3.955   6.847   4.643
  150TYR    HE1 2289   4.047   6.870   4.591
  150TYR     CZ 2290   3.849   6.793   4.567
  150TYR     OH 2291   3.876   6.745   4.447
  150TYR     HH 2292   3.962   6.771   4.415
  150TYR    CE2 2293   3.725   6.775   4.628
  150TYR    HE2 2294   3.647   6.734   4.565
  150TYR    CD2 2295   3.695   6.808   4.762
  150TYR    HD2 2296   3.600   6.778   4.804
  150TYR      C 2297   3.638   7.028   5.143
  150TYR      O 2298   3.558   6.940   5.185
  151ASN      N 2299   3.674   7.124   5.229
  151ASN      H 2300   3.742   7.194   5.204
  151ASN     CA 2301   3.598   7.142   5.352
  151ASN     HA 2302   3.553   7.051   5.393
  151ASN     CB 2303   3.701   7.191   5.459
  151ASN    HB2 2304   3.780   7.122   5.490
  151ASN    HB3 2305   3.761   7.273   5.417
  151ASN     CG 2306   3.638   7.249   5.582
  151ASN    OD1 2307   3.572   7.186   5.663
  151ASN    ND2 2308   3.653   7.376   5.611
  151ASN   HD21 2309   3.633   7.400   5.706
  151ASN   HD22 2310   3.730   7.424   5.567
  151ASN      C 2311   3.472   7.230   5.331
  151ASN      O 2312   3.385   7.248   5.420
  152ASP      N 2313   3.459   7.287   5.213
  152ASP      H 2314   3.532   7.286   5.142
  152ASP     CA 2315   3.338   7.354   5.166
  152ASP     HA 2316   3.289   7.404   5.250
  152ASP     CB 2317   3.381   7.471   5.069
  152ASP    HB2 2318   3.456   7.532   5.121
  152ASP    HB3 2319   3.441   7.430   4.988
  152ASP     CG 2320   3.280   7.567   5.010
  152ASP    OD1 2321   3.168   7.526   4.996
  152ASP    OD2 2322   3.310   7.688   4.986
  152ASP      C 2323   3.231   7.255   5.106
  152ASP      O 2324   3.264   7.143   5.072
  153ALA      N 2325   3.099   7.286   5.111
  153ALA      H 2326   3.074   7.376   5.148
  153ALA     CA 2327   2.992   7.201   5.065
  153ALA     HA 2328   3.033   7.101   5.059
  153ALA     CB 2329   2.884   7.201   5.174
  153ALA    HB1 2330   2.833   7.297   5.173
  153ALA    HB2 2331   2.808   7.124   5.160
  153ALA    HB3 2332   2.928   7.176   5.270
  153ALA      C 2333   2.941   7.241   4.923
  153ALA      O 2334   2.874   7.165   4.848
  154THR      N 2335   2.974   7.360   4.874
  154THR      H 2336   3.048   7.415   4.915
  154THR     CA 2337   2.911   7.422   4.759
  154THR     HA 2338   2.819   7.372   4.728
  154THR     CB 2339   2.879   7.567   4.795
  154THR     HB 2340   2.817   7.612   4.718
  154THR    CG2 2341   2.797   7.575   4.917
  154THR   HG21 2342   2.759   7.676   4.928
  154THR   HG22 2343   2.717   7.501   4.905
  154THR   HG23 2344   2.850   7.535   5.003
  154THR    OG1 2345   2.990   7.649   4.820
  154THR    HG1 2346   3.039   7.604   4.889
  154THR      C 2347   2.995   7.420   4.629
  154THR      O 2348   2.941   7.457   4.527
  155GLN      N 2349   3.119   7.367   4.623
  155GLN      H 2350   3.170   7.344   4.707
  155GLN     CA 2351   3.192   7.371   4.496
  155GLN     HA 2352   3.148   7.433   4.419
  155GLN     CB 2353   3.336   7.425   4.526
  155GLN    HB2 2354   3.397   7.352   4.578
  155GLN    HB3 2355   3.393   7.444   4.435
  155GLN     CG 2356   3.339   7.552   4.619
  155GLN    HG2 2357   3.298   7.642   4.571
  155GLN    HG3 2358   3.285   7.522   4.709
  155GLN     CD 2359   3.484   7.593   4.662
  155GLN    OE1 2360   3.585   7.559   4.602
  155GLN    NE2 2361   3.492   7.681   4.764
  155GLN   HE21 2362   3.582   7.693   4.806
  155GLN   HE22 2363   3.411   7.718   4.813
  155GLN      C 2364   3.215   7.234   4.426
  155GLN      O 2365   3.243   7.234   4.303
  156VAL      N 2366   3.219   7.121   4.498
  156VAL      H 2367   3.216   7.142   4.597
  156VAL     CA 2368   3.265   6.989   4.452
  156VAL     HA 2369   3.366   7.006   4.415
  156VAL     CB 2370   3.265   6.884   4.567
  156VAL     HB 2371   3.169   6.894   4.618
  156VAL    CG1 2372   3.278   6.736   4.516
  156VAL   HG11 2373   3.376   6.720   4.471
  156VAL   HG12 2374   3.268   6.674   4.605
  156VAL   HG13 2375   3.194   6.707   4.452
  156VAL    CG2 2376   3.376   6.928   4.666
  156VAL   HG21 2377   3.476   6.900   4.633
  156VAL   HG22 2378   3.379   7.035   4.688
  156VAL   HG23 2379   3.356   6.864   4.753
  156VAL      C 2380   3.185   6.934   4.335
  156VAL      O 2381   3.238   6.883   4.238
  157ARG      N 2382   3.051   6.957   4.343
  157ARG      H 2383   3.009   6.993   4.428
  157ARG     CA 2384   2.952   6.919   4.236
  157ARG     HA 2385   3.003   6.855   4.165
  157ARG     CB 2386   2.835   6.828   4.292
  157ARG    HB2 2387   2.761   6.886   4.348
  157ARG    HB3 2388   2.776   6.788   4.209
  157ARG     CG 2389   2.882   6.708   4.379
  157ARG    HG2 2390   2.938   6.649   4.307
  157ARG    HG3 2391   2.932   6.740   4.471
  157ARG     CD 2392   2.751   6.634   4.428
  157ARG    HD2 2393   2.685   6.706   4.475
  157ARG    HD3 2394   2.700   6.601   4.337
  157ARG     NE 2395   2.793   6.532   4.517
  157ARG     HE 2396   2.812   6.447   4.466
  157ARG     CZ 2397   2.773   6.521   4.645
  157ARG    NH1 2398   2.722   6.621   4.710
  157ARG   HH11 2399   2.691   6.703   4.660
  157ARG   HH12 2400   2.680   6.614   4.802
  157ARG    NH2 2401   2.790   6.407   4.710
  157ARG   HH21 2402   2.828   6.330   4.657
  157ARG   HH22 2403   2.797   6.404   4.811
  157ARG      C 2404   2.909   7.041   4.151
  157ARG      O 2405   2.791   7.054   4.112
  158ASP      N 2406   2.993   7.143   4.147
  158ASP      H 2407   3.079   7.131   4.199
  158ASP     CA 2408   2.961   7.283   4.089
  158ASP     HA 2409   2.868   7.268   4.035
  158ASP     CB 2410   2.934   7.384   4.197
  158ASP    HB2 2411   2.851   7.354   4.261
  158ASP    HB3 2412   3.026   7.393   4.254
  158ASP     CG 2413   2.892   7.516   4.140
  158ASP    OD1 2414   2.790   7.524   4.063
  158ASP    OD2 2415   2.944   7.618   4.197
  158ASP      C 2416   3.070   7.325   3.987
  158ASP      O 2417   3.042   7.371   3.874
  159CYX      N 2418   3.200   7.293   4.011
  159CYX      H 2419   3.215   7.238   4.094
  159CYX     CA 2420   3.323   7.325   3.940
  159CYX     HA 2421   3.296   7.398   3.865
  159CYX     CB 2422   3.403   7.395   4.052
  159CYX    HB2 2423   3.439   7.327   4.129
  159CYX    HB3 2424   3.484   7.441   3.995
  159CYX     SG 2425   3.316   7.542   4.119
  159CYX      C 2426   3.387   7.197   3.886
  159CYX      O 2427   3.343   7.082   3.917
  160ARG      N 2428   3.476   7.214   3.793
  160ARG      H 2429   3.490   7.312   3.772
  160ARG     CA 2430   3.574   7.117   3.750
  160ARG     HA 2431   3.521   7.031   3.712
  160ARG     CB 2432   3.655   7.172   3.629
  160ARG    HB2 2433   3.727   7.243   3.670
  160ARG    HB3 2434   3.721   7.096   3.586
  160ARG     CG 2435   3.567   7.236   3.523
  160ARG    HG2 2436   3.490   7.165   3.494
  160ARG    HG3 2437   3.506   7.320   3.557
  160ARG     CD 2438   3.662   7.288   3.415
  160ARG    HD2 2439   3.728   7.218   3.364
  160ARG    HD3 2440   3.594   7.321   3.336
  160ARG     NE 2441   3.731   7.403   3.478
  160ARG     HE 2442   3.795   7.387   3.555
  160ARG     CZ 2443   3.732   7.526   3.440
  160ARG    NH1 2444   3.669   7.590   3.346
  160ARG   HH11 2445   3.605   7.539   3.286
  160ARG   HH12 2446   3.707   7.678   3.317
  160ARG    NH2 2447   3.813   7.599   3.502
  160ARG   HH21 2448   3.865   7.559   3.579
  160ARG   HH22 2449   3.823   7.697   3.480
  160ARG      C 2450   3.672   7.066   3.859
  160ARG      O 2451   3.665   7.114   3.971
  161LEU      N 2452   3.745   6.959   3.834
  161LEU      H 2453   3.721   6.910   3.749
  161LEU     CA 2454   3.879   6.942   3.892
  161LEU     HA 2455   3.909   7.033   3.944
  161LEU     CB 2456   3.886   6.828   4.001
  161LEU    HB2 2457   3.976   6.837   4.062
  161LEU    HB3 2458   3.811   6.841   4.080
  161LEU     CG 2459   3.891   6.681   3.955
  161LEU     HG 2460   3.984   6.657   3.904
  161LEU    CD1 2461   3.881   6.593   4.076
  161LEU   HD11 2462   3.974   6.611   4.129
  161LEU   HD12 2463   3.800   6.625   4.140
  161LEU   HD13 2464   3.878   6.486   4.054
  161LEU    CD2 2465   3.771   6.630   3.864
  161LEU   HD21 2466   3.674   6.649   3.909
  161LEU   HD22 2467   3.783   6.677   3.767
  161LEU   HD23 2468   3.772   6.521   3.858
  161LEU      C 2469   3.979   6.922   3.782
  161LEU      O 2470   3.940   6.879   3.671
  162THR      N 2471   4.104   6.955   3.820
  162THR      H 2472   4.114   6.992   3.913
  162THR     CA 2473   4.221   6.959   3.733
  162THR     HA 2474   4.293   7.034   3.765
  162THR     CB 2475   4.291   6.825   3.744
  162THR     HB 2476   4.380   6.819   3.681
  162THR    CG2 2477   4.335   6.786   3.881
  162THR   HG21 2478   4.409   6.708   3.860
  162THR   HG22 2479   4.376   6.871   3.936
  162THR   HG23 2480   4.256   6.738   3.938
  162THR    OG1 2481   4.201   6.723   3.704
  162THR    HG1 2482   4.175   6.744   3.614
  162THR      C 2483   4.185   6.999   3.591
  162THR      O 2484   4.247   6.944   3.498
  163GLY      N 2485   4.099   7.095   3.568
  163GLY      H 2486   4.046   7.116   3.651
  163GLY     CA 2487   4.080   7.158   3.433
  163GLY    HA2 2488   4.034   7.256   3.445
  163GLY    HA3 2489   4.179   7.180   3.395
  163GLY      C 2490   4.007   7.073   3.330
  163GLY      O 2491   3.975   7.121   3.222
  164LEU      N 2492   3.967   6.949   3.371
  164LEU      H 2493   4.004   6.917   3.460
  164LEU     CA 2494   3.887   6.851   3.295
  164LEU     HA 2495   3.934   6.848   3.197
  164LEU     CB 2496   3.893   6.708   3.361
  164LEU    HB2 2497   3.834   6.721   3.452
  164LEU    HB3 2498   3.856   6.637   3.287
  164LEU     CG 2499   4.035   6.660   3.394
  164LEU     HG 2500   4.077   6.727   3.470
  164LEU    CD1 2501   4.011   6.522   3.455
  164LEU   HD11 2502   3.949   6.541   3.542
  164LEU   HD12 2503   3.989   6.458   3.370
  164LEU   HD13 2504   4.108   6.498   3.498
  164LEU    CD2 2505   4.129   6.647   3.278
  164LEU   HD21 2506   4.231   6.627   3.310
  164LEU   HD22 2507   4.098   6.556   3.226
  164LEU   HD23 2508   4.126   6.733   3.211
  164LEU      C 2509   3.748   6.906   3.278
  164LEU      O 2510   3.687   6.955   3.374
  165LEU      N 2511   3.696   6.909   3.155
  165LEU      H 2512   3.761   6.875   3.085
  165LEU     CA 2513   3.579   6.982   3.107
  165LEU     HA 2514   3.567   7.078   3.157
  165LEU     CB 2515   3.577   7.004   2.953
  165LEU    HB2 2516   3.641   6.928   2.909
  165LEU    HB3 2517   3.478   6.996   2.908
  165LEU     CG 2518   3.644   7.136   2.899
  165LEU     HG 2519   3.745   7.137   2.939
  165LEU    CD1 2520   3.657   7.111   2.748
  165LEU   HD11 2521   3.716   7.023   2.722
  165LEU   HD12 2522   3.562   7.088   2.700
  165LEU   HD13 2523   3.696   7.204   2.706
  165LEU    CD2 2524   3.561   7.255   2.939
  165LEU   HD21 2525   3.509   7.243   3.034
  165LEU   HD22 2526   3.612   7.350   2.923
  165LEU   HD23 2527   3.479   7.264   2.868
  165LEU      C 2528   3.459   6.894   3.150
  165LEU      O 2529   3.405   6.816   3.070
  166ASP      N 2530   3.414   6.921   3.276
  166ASP      H 2531   3.457   7.002   3.317
  166ASP     CA 2532   3.297   6.874   3.345
  166ASP     HA 2533   3.316   6.770   3.373
  166ASP     CB 2534   3.289   6.953   3.478
  166ASP    HB2 2535   3.386   6.985   3.517
  166ASP    HB3 2536   3.251   7.050   3.446
  166ASP     CG 2537   3.217   6.901   3.599
  166ASP    OD1 2538   3.105   6.944   3.622
  166ASP    OD2 2539   3.258   6.818   3.679
  166ASP      C 2540   3.168   6.881   3.256
  166ASP      O 2541   3.129   6.990   3.222
  167LEU      N 2542   3.106   6.767   3.219
  167LEU      H 2543   3.140   6.681   3.260
  167LEU     CA 2544   2.975   6.762   3.162
  167LEU     HA 2545   2.978   6.826   3.074
  167LEU     CB 2546   2.943   6.618   3.100
  167LEU    HB2 2547   2.938   6.545   3.181
  167LEU    HB3 2548   2.842   6.619   3.058
  167LEU     CG 2549   3.028   6.567   2.978
  167LEU     HG 2550   3.124   6.619   2.979
  167LEU    CD1 2551   3.043   6.418   2.972
  167LEU   HD11 2552   2.946   6.371   2.958
  167LEU   HD12 2553   3.118   6.384   2.900
  167LEU   HD13 2554   3.066   6.388   3.075
  167LEU    CD2 2555   2.974   6.607   2.849
  167LEU   HD21 2556   3.047   6.574   2.775
  167LEU   HD22 2557   2.877   6.561   2.828
  167LEU   HD23 2558   2.950   6.713   2.859
  167LEU      C 2559   2.855   6.801   3.249
  167LEU      O 2560   2.858   6.785   3.372
  168ALA      N 2561   2.749   6.842   3.175
  168ALA      H 2562   2.756   6.845   3.075
  168ALA     CA 2563   2.624   6.871   3.233
  168ALA     HA 2564   2.632   6.920   3.330
  168ALA     CB 2565   2.558   6.987   3.151
  168ALA    HB1 2566   2.458   7.006   3.190
  168ALA    HB2 2567   2.610   7.083   3.157
  168ALA    HB3 2568   2.552   6.970   3.043
  168ALA      C 2569   2.549   6.735   3.257
  168ALA      O 2570   2.441   6.706   3.197
  169LEU      N 2571   2.593   6.664   3.359
  169LEU      H 2572   2.683   6.695   3.392
  169LEU     CA 2573   2.560   6.526   3.393
  169LEU     HA 2574   2.556   6.469   3.300
  169LEU     CB 2575   2.670   6.472   3.489
  169LEU    HB2 2576   2.768   6.503   3.452
  169LEU    HB3 2577   2.653   6.513   3.588
  169LEU     CG 2578   2.664   6.319   3.501
  169LEU     HG 2579   2.570   6.282   3.541
  169LEU    CD1 2580   2.686   6.256   3.370
  169LEU   HD11 2581   2.709   6.150   3.376
  169LEU   HD12 2582   2.607   6.261   3.295
  169LEU   HD13 2583   2.784   6.296   3.346
  169LEU    CD2 2584   2.772   6.271   3.596
  169LEU   HD21 2585   2.765   6.162   3.594
  169LEU   HD22 2586   2.871   6.303   3.563
  169LEU   HD23 2587   2.746   6.305   3.696
  169LEU      C 2588   2.423   6.515   3.450
  169LEU      O 2589   2.374   6.401   3.466
  170GLU      N 2590   2.350   6.623   3.483
  170GLU      H 2591   2.399   6.711   3.471
  170GLU     CA 2592   2.202   6.624   3.490
  170GLU     HA 2593   2.168   6.556   3.568
  170GLU     CB 2594   2.175   6.766   3.529
  170GLU    HB2 2595   2.072   6.758   3.564
  170GLU    HB3 2596   2.237   6.805   3.610
  170GLU     CG 2597   2.181   6.873   3.415
  170GLU    HG2 2598   2.280   6.873   3.370
  170GLU    HG3 2599   2.110   6.847   3.336
  170GLU     CD 2600   2.146   7.014   3.471
  170GLU    OE1 2601   2.036   7.068   3.444
  170GLU    OE2 2602   2.226   7.079   3.542
  170GLU      C 2603   2.122   6.585   3.356
  170GLU      O 2604   2.010   6.542   3.373
  171LYS      N 2605   2.174   6.618   3.242
  171LYS      H 2606   2.263   6.666   3.241
  171LYS     CA 2607   2.091   6.633   3.126
  171LYS     HA 2608   1.992   6.671   3.152
  171LYS     CB 2609   2.148   6.725   3.020
  171LYS    HB2 2610   2.245   6.689   2.987
  171LYS    HB3 2611   2.078   6.738   2.937
  171LYS     CG 2612   2.155   6.871   3.071
  171LYS    HG2 2613   2.067   6.891   3.132
  171LYS    HG3 2614   2.250   6.870   3.125
  171LYS     CD 2615   2.166   6.970   2.955
  171LYS    HD2 2616   2.264   6.964   2.910
  171LYS    HD3 2617   2.091   6.948   2.879
  171LYS     CE 2618   2.142   7.120   3.000
  171LYS    HE2 2619   2.049   7.134   3.055
  171LYS    HE3 2620   2.222   7.150   3.067
  171LYS     NZ 2621   2.151   7.213   2.887
  171LYS    HZ1 2622   2.091   7.186   2.810
  171LYS    HZ2 2623   2.133   7.305   2.922
  171LYS    HZ3 2624   2.244   7.216   2.848
  171LYS      C 2625   2.061   6.496   3.063
  171LYS      O 2626   2.150   6.415   3.041
  172ASP      N 2627   1.936   6.470   3.023
  172ASP      H 2628   1.872   6.548   3.024
  172ASP     CA 2629   1.898   6.341   2.969
  172ASP     HA 2630   1.932   6.269   3.044
  172ASP     CB 2631   1.747   6.339   2.946
  172ASP    HB2 2632   1.695   6.338   3.042
  172ASP    HB3 2633   1.712   6.427   2.893
  172ASP     CG 2634   1.723   6.202   2.880
  172ASP    OD1 2635   1.743   6.103   2.955
  172ASP    OD2 2636   1.664   6.184   2.772
  172ASP      C 2637   1.987   6.305   2.845
  172ASP      O 2638   2.018   6.182   2.827
  173TYR      N 2639   2.021   6.393   2.755
  173TYR      H 2640   1.983   6.486   2.770
  173TYR     CA 2641   2.105   6.352   2.636
  173TYR     HA 2642   2.059   6.270   2.582
  173TYR     CB 2643   2.109   6.485   2.547
  173TYR    HB2 2644   2.009   6.498   2.504
  173TYR    HB3 2645   2.136   6.567   2.613
  173TYR     CG 2646   2.209   6.477   2.435
  173TYR    CD1 2647   2.330   6.543   2.437
  173TYR    HD1 2648   2.371   6.598   2.521
  173TYR    CE1 2649   2.414   6.539   2.328
  173TYR    HE1 2650   2.507   6.593   2.316
  173TYR     CZ 2651   2.378   6.478   2.208
  173TYR     OH 2652   2.459   6.482   2.098
  173TYR     HH 2653   2.543   6.525   2.116
  173TYR    CE2 2654   2.253   6.416   2.195
  173TYR    HE2 2655   2.229   6.373   2.099
  173TYR    CD2 2656   2.170   6.423   2.312
  173TYR    HD2 2657   2.072   6.377   2.308
  173TYR      C 2658   2.250   6.316   2.675
  173TYR      O 2659   2.298   6.218   2.625
  174VAL      N 2660   2.307   6.384   2.772
  174VAL      H 2661   2.253   6.458   2.813
  174VAL     CA 2662   2.441   6.351   2.823
  174VAL     HA 2663   2.510   6.325   2.743
  174VAL     CB 2664   2.497   6.461   2.913
  174VAL     HB 2665   2.423   6.485   2.990
  174VAL    CG1 2666   2.619   6.422   2.994
  174VAL   HG11 2667   2.664   6.512   3.035
  174VAL   HG12 2668   2.596   6.350   3.073
  174VAL   HG13 2669   2.682   6.366   2.924
  174VAL    CG2 2670   2.525   6.587   2.831
  174VAL   HG21 2671   2.437   6.616   2.773
  174VAL   HG22 2672   2.551   6.670   2.897
  174VAL   HG23 2673   2.605   6.571   2.759
  174VAL      C 2674   2.436   6.216   2.895
  174VAL      O 2675   2.512   6.126   2.864
  175ARG      N 2676   2.337   6.194   2.985
  175ARG      H 2677   2.279   6.276   3.002
  175ARG     CA 2678   2.307   6.070   3.057
  175ARG     HA 2679   2.403   6.042   3.098
  175ARG     CB 2680   2.199   6.094   3.165
  175ARG    HB2 2681   2.117   6.146   3.115
  175ARG    HB3 2682   2.172   5.997   3.206
  175ARG     CG 2683   2.239   6.179   3.285
  175ARG    HG2 2684   2.330   6.140   3.331
  175ARG    HG3 2685   2.248   6.282   3.249
  175ARG     CD 2686   2.115   6.173   3.370
  175ARG    HD2 2687   2.040   6.225   3.311
  175ARG    HD3 2688   2.079   6.072   3.389
  175ARG     NE 2689   2.121   6.248   3.495
  175ARG     HE 2690   2.214   6.271   3.528
  175ARG     CZ 2691   2.026   6.276   3.576
  175ARG    NH1 2692   1.904   6.251   3.545
  175ARG   HH11 2693   1.889   6.210   3.454
  175ARG   HH12 2694   1.837   6.260   3.620
  175ARG    NH2 2695   2.037   6.328   3.696
  175ARG   HH21 2696   2.130   6.344   3.734
  175ARG   HH22 2697   1.951   6.360   3.736
  175ARG      C 2698   2.276   5.952   2.960
  175ARG      O 2699   2.313   5.837   2.987
  176SER      N 2700   2.212   5.978   2.843
  176SER      H 2701   2.198   6.076   2.822
  176SER     CA 2702   2.176   5.881   2.731
  176SER     HA 2703   2.135   5.789   2.774
  176SER     CB 2704   2.055   5.926   2.636
  176SER    HB2 2705   2.086   6.011   2.575
  176SER    HB3 2706   2.040   5.847   2.562
  176SER     OG 2707   1.944   5.958   2.717
  176SER     HG 2708   1.964   6.046   2.751
  176SER      C 2709   2.286   5.844   2.646
  176SER      O 2710   2.304   5.729   2.606
  177LYS      N 2711   2.375   5.938   2.608
  177LYS      H 2712   2.367   6.036   2.631
  177LYS     CA 2713   2.508   5.914   2.549
  177LYS     HA 2714   2.505   5.861   2.454
  177LYS     CB 2715   2.565   6.055   2.519
  177LYS    HB2 2716   2.533   6.116   2.603
  177LYS    HB3 2717   2.674   6.052   2.511
  177LYS     CG 2718   2.507   6.128   2.401
  177LYS    HG2 2719   2.398   6.134   2.404
  177LYS    HG3 2720   2.558   6.224   2.403
  177LYS     CD 2721   2.548   6.054   2.275
  177LYS    HD2 2722   2.655   6.040   2.268
  177LYS    HD3 2723   2.496   5.958   2.279
  177LYS     CE 2724   2.498   6.125   2.146
  177LYS    HE2 2725   2.417   6.197   2.161
  177LYS    HE3 2726   2.585   6.185   2.119
  177LYS     NZ 2727   2.488   6.030   2.037
  177LYS    HZ1 2728   2.452   6.083   1.959
  177LYS    HZ2 2729   2.578   5.990   2.013
  177LYS    HZ3 2730   2.424   5.954   2.056
  177LYS      C 2731   2.602   5.831   2.631
  177LYS      O 2732   2.674   5.751   2.575
  178ILE      N 2733   2.596   5.854   2.761
  178ILE      H 2734   2.535   5.927   2.794
  178ILE     CA 2735   2.681   5.782   2.860
  178ILE     HA 2736   2.781   5.777   2.817
  178ILE     CB 2737   2.697   5.865   2.991
  178ILE     HB 2738   2.598   5.894   3.025
  178ILE    CG2 2739   2.764   5.778   3.098
  178ILE   HG21 2740   2.848   5.722   3.057
  178ILE   HG22 2741   2.798   5.846   3.177
  178ILE   HG23 2742   2.691   5.709   3.139
  178ILE    CG1 2743   2.773   5.999   2.981
  178ILE   HG12 2744   2.880   5.982   2.973
  178ILE   HG13 2745   2.756   6.046   2.884
  178ILE    CD1 2746   2.751   6.104   3.085
  178ILE   HD11 2747   2.810   6.086   3.175
  178ILE   HD12 2748   2.784   6.200   3.043
  178ILE   HD13 2749   2.647   6.103   3.118
  178ILE      C 2750   2.623   5.643   2.876
  178ILE      O 2751   2.703   5.547   2.889
  179ALA      N 2752   2.493   5.625   2.890
  179ALA      H 2753   2.439   5.710   2.881
  179ALA     CA 2754   2.414   5.499   2.887
  179ALA     HA 2755   2.440   5.433   2.970
  179ALA     CB 2756   2.270   5.530   2.909
  179ALA    HB1 2757   2.237   5.589   2.823
  179ALA    HB2 2758   2.213   5.438   2.903
  179ALA    HB3 2759   2.254   5.570   3.009
  179ALA      C 2760   2.426   5.421   2.755
  179ALA      O 2761   2.451   5.299   2.750
  180GLU      N 2762   2.439   5.486   2.636
  180GLU      H 2763   2.416   5.584   2.626
  180GLU     CA 2764   2.459   5.417   2.507
  180GLU     HA 2765   2.405   5.323   2.493
  180GLU     CB 2766   2.433   5.516   2.392
  180GLU    HB2 2767   2.335   5.564   2.391
  180GLU    HB3 2768   2.502   5.600   2.395
  180GLU     CG 2769   2.451   5.440   2.258
  180GLU    HG2 2770   2.558   5.418   2.255
  180GLU    HG3 2771   2.387   5.353   2.271
  180GLU     CD 2772   2.412   5.524   2.137
  180GLU    OE1 2773   2.289   5.551   2.117
  180GLU    OE2 2774   2.493   5.567   2.054
  180GLU      C 2775   2.605   5.360   2.493
  180GLU      O 2776   2.616   5.241   2.460
  181TYR      N 2777   2.707   5.443   2.515
  181TYR      H 2778   2.682   5.536   2.546
  181TYR     CA 2779   2.843   5.396   2.550
  181TYR     HA 2780   2.897   5.370   2.459
  181TYR     CB 2781   2.914   5.514   2.609
  181TYR    HB2 2782   2.931   5.595   2.538
  181TYR    HB3 2783   2.855   5.555   2.691
  181TYR     CG 2784   3.047   5.478   2.673
  181TYR    CD1 2785   3.138   5.393   2.610
  181TYR    HD1 2786   3.100   5.331   2.530
  181TYR    CE1 2787   3.266   5.375   2.662
  181TYR    HE1 2788   3.335   5.307   2.615
  181TYR     CZ 2789   3.309   5.449   2.777
  181TYR     OH 2790   3.437   5.438   2.818
  181TYR     HH 2791   3.455   5.497   2.891
  181TYR    CE2 2792   3.214   5.535   2.840
  181TYR    HE2 2793   3.246   5.591   2.927
  181TYR    CD2 2794   3.087   5.558   2.781
  181TYR    HD2 2795   3.020   5.629   2.826
  181TYR      C 2796   2.850   5.272   2.645
  181TYR      O 2797   2.913   5.167   2.608
  182MET      N 2798   2.781   5.273   2.758
  182MET      H 2799   2.718   5.352   2.768
  182MET     CA 2800   2.791   5.165   2.855
  182MET     HA 2801   2.897   5.142   2.866
  182MET     CB 2802   2.752   5.215   2.995
  182MET    HB2 2803   2.669   5.283   2.973
  182MET    HB3 2804   2.725   5.126   3.052
  182MET     CG 2805   2.859   5.307   3.057
  182MET    HG2 2806   2.939   5.239   3.086
  182MET    HG3 2807   2.901   5.365   2.974
  182MET     SD 2808   2.778   5.388   3.200
  182MET     CE 2809   2.811   5.269   3.333
  182MET    HE1 2810   2.778   5.300   3.433
  182MET    HE2 2811   2.778   5.167   3.313
  182MET    HE3 2812   2.919   5.258   3.336
  182MET      C 2813   2.710   5.039   2.807
  182MET      O 2814   2.757   4.925   2.818
  183ASN      N 2815   2.594   5.050   2.744
  183ASN      H 2816   2.547   5.139   2.750
  183ASN     CA 2817   2.519   4.946   2.667
  183ASN     HA 2818   2.507   4.863   2.736
  183ASN     CB 2819   2.382   4.995   2.631
  183ASN    HB2 2820   2.397   5.091   2.582
  183ASN    HB3 2821   2.327   4.922   2.572
  183ASN     CG 2822   2.293   5.011   2.753
  183ASN    OD1 2823   2.304   4.939   2.849
  183ASN    ND2 2824   2.203   5.104   2.752
  183ASN   HD21 2825   2.151   5.129   2.834
  183ASN   HD22 2826   2.196   5.150   2.662
  183ASN      C 2827   2.600   4.883   2.550
  183ASN      O 2828   2.573   4.768   2.525
  184HIE      N 2829   2.695   4.951   2.485
  184HIE      H 2830   2.699   5.049   2.509
  184HIE     CA 2831   2.788   4.890   2.390
  184HIE     HA 2832   2.741   4.825   2.317
  184HIE     CB 2833   2.864   4.998   2.304
  184HIE    HB2 2834   2.788   5.069   2.273
  184HIE    HB3 2835   2.937   5.056   2.359
  184HIE     CG 2836   2.919   4.941   2.170
  184HIE    ND1 2837   2.838   4.886   2.071
  184HIE    CE1 2838   2.924   4.862   1.975
  184HIE    HE1 2839   2.899   4.823   1.877
  184HIE    NE2 2840   3.053   4.888   2.012
  184HIE    HE2 2841   3.126   4.888   1.943
  184HIE    CD2 2842   3.053   4.948   2.132
  184HIE    HD2 2843   3.135   5.002   2.178
  184HIE      C 2844   2.883   4.795   2.460
  184HIE      O 2845   2.898   4.679   2.427
  185LEU      N 2846   2.955   4.854   2.557
  185LEU      H 2847   2.932   4.949   2.581
  185LEU     CA 2848   3.037   4.770   2.644
  185LEU     HA 2849   3.111   4.715   2.586
  185LEU     CB 2850   3.104   4.858   2.750
  185LEU    HB2 2851   3.030   4.893   2.822
  185LEU    HB3 2852   3.175   4.797   2.806
  185LEU     CG 2853   3.194   4.974   2.701
  185LEU     HG 2854   3.152   5.024   2.614
  185LEU    CD1 2855   3.207   5.074   2.817
  185LEU   HD11 2856   3.125   5.145   2.822
  185LEU   HD12 2857   3.218   5.029   2.915
  185LEU   HD13 2858   3.288   5.145   2.796
  185LEU    CD2 2859   3.332   4.930   2.667
  185LEU   HD21 2860   3.369   4.885   2.759
  185LEU   HD22 2861   3.327   4.853   2.591
  185LEU   HD23 2862   3.391   5.015   2.634
  185LEU      C 2863   2.967   4.650   2.721
  185LEU      O 2864   3.038   4.550   2.751
  186ILE      N 2865   2.837   4.649   2.751
  186ILE      H 2866   2.782   4.733   2.739
  186ILE     CA 2867   2.763   4.544   2.820
  186ILE     HA 2868   2.835   4.508   2.894
  186ILE     CB 2869   2.632   4.601   2.881
  186ILE     HB 2870   2.598   4.680   2.814
  186ILE    CG2 2871   2.519   4.497   2.901
  186ILE   HG21 2872   2.433   4.545   2.949
  186ILE   HG22 2873   2.488   4.464   2.802
  186ILE   HG23 2874   2.550   4.408   2.956
  186ILE    CG1 2875   2.663   4.667   3.013
  186ILE   HG12 2876   2.672   4.589   3.090
  186ILE   HG13 2877   2.759   4.719   3.010
  186ILE    CD1 2878   2.555   4.765   3.068
  186ILE   HD11 2879   2.589   4.867   3.087
  186ILE   HD12 2880   2.470   4.766   3.000
  186ILE   HD13 2881   2.515   4.729   3.162
  186ILE      C 2882   2.729   4.434   2.713
  186ILE      O 2883   2.751   4.315   2.736
  187ASP      N 2884   2.699   4.471   2.587
  187ASP      H 2885   2.686   4.569   2.563
  187ASP     CA 2886   2.665   4.380   2.483
  187ASP     HA 2887   2.582   4.314   2.507
  187ASP     CB 2888   2.602   4.465   2.370
  187ASP    HB2 2889   2.514   4.521   2.403
  187ASP    HB3 2890   2.676   4.530   2.323
  187ASP     CG 2891   2.548   4.374   2.258
  187ASP    OD1 2892   2.428   4.341   2.255
  187ASP    OD2 2893   2.632   4.326   2.174
  187ASP      C 2894   2.790   4.297   2.451
  187ASP      O 2895   2.777   4.176   2.434
  188ILE      N 2896   2.910   4.351   2.448
  188ILE      H 2897   2.914   4.452   2.440
  188ILE     CA 2898   3.038   4.278   2.428
  188ILE     HA 2899   3.033   4.217   2.337
  188ILE     CB 2900   3.156   4.376   2.407
  188ILE     HB 2901   3.172   4.437   2.496
  188ILE    CG2 2902   3.285   4.300   2.376
  188ILE   HG21 2903   3.261   4.233   2.294
  188ILE   HG22 2904   3.368   4.367   2.354
  188ILE   HG23 2905   3.318   4.245   2.464
  188ILE    CG1 2906   3.128   4.473   2.286
  188ILE   HG12 2907   3.124   4.418   2.192
  188ILE   HG13 2908   3.041   4.537   2.301
  188ILE    CD1 2909   3.232   4.589   2.271
  188ILE   HD11 2910   3.331   4.558   2.237
  188ILE   HD12 2911   3.188   4.651   2.194
  188ILE   HD13 2912   3.234   4.644   2.365
  188ILE      C 2913   3.073   4.178   2.539
  188ILE      O 2914   3.121   4.070   2.509
  189GLY      N 2915   3.031   4.209   2.664
  189GLY      H 2916   2.979   4.293   2.685
  189GLY     CA 2917   3.013   4.101   2.766
  189GLY    HA2 2918   2.907   4.093   2.791
  189GLY    HA3 2919   3.051   4.002   2.741
  189GLY      C 2920   3.083   4.130   2.897
  189GLY      O 2921   3.133   4.039   2.958
  190VAL      N 2922   3.101   4.258   2.940
  190VAL      H 2923   3.068   4.336   2.886
  190VAL     CA 2924   3.156   4.296   3.070
  190VAL     HA 2925   3.238   4.226   3.086
  190VAL     CB 2926   3.218   4.436   3.074
  190VAL     HB 2927   3.271   4.450   3.168
  190VAL    CG1 2928   3.314   4.447   2.958
  190VAL   HG11 2929   3.263   4.447   2.862
  190VAL   HG12 2930   3.366   4.543   2.960
  190VAL   HG13 2931   3.393   4.373   2.963
  190VAL    CG2 2932   3.102   4.540   3.075
  190VAL   HG21 2933   3.017   4.517   3.011
  190VAL   HG22 2934   3.066   4.541   3.178
  190VAL   HG23 2935   3.142   4.637   3.046
  190VAL      C 2936   3.062   4.258   3.186
  190VAL      O 2937   2.943   4.261   3.173
  191ALA      N 2938   3.107   4.218   3.306
  191ALA      H 2939   3.207   4.218   3.318
  191ALA     CA 2940   3.032   4.183   3.424
  191ALA     HA 2941   2.945   4.121   3.399
  191ALA     CB 2942   3.133   4.095   3.499
  191ALA    HB1 2943   3.144   4.000   3.448
  191ALA    HB2 2944   3.232   4.140   3.504
  191ALA    HB3 2945   3.099   4.079   3.602
  191ALA      C 2946   2.989   4.298   3.515
  191ALA      O 2947   2.904   4.281   3.604
  192GLY      N 2948   3.051   4.412   3.495
  192GLY      H 2949   3.135   4.410   3.438
  192GLY     CA 2950   3.059   4.514   3.600
  192GLY    HA2 2951   2.957   4.550   3.607
  192GLY    HA3 2952   3.094   4.467   3.692
  192GLY      C 2953   3.147   4.635   3.564
  192GLY      O 2954   3.227   4.626   3.471
  193PHE      N 2955   3.132   4.749   3.632
  193PHE      H 2956   3.080   4.737   3.718
  193PHE     CA 2957   3.209   4.866   3.603
  193PHE     HA 2958   3.293   4.847   3.537
  193PHE     CB 2959   3.111   4.970   3.549
  193PHE    HB2 2960   3.033   4.987   3.623
  193PHE    HB3 2961   3.168   5.062   3.536
  193PHE     CG 2962   3.046   4.938   3.414
  193PHE    CD1 2963   2.912   4.888   3.407
  193PHE    HD1 2964   2.854   4.877   3.497
  193PHE    CE1 2965   2.856   4.859   3.282
  193PHE    HE1 2966   2.754   4.823   3.284
  193PHE     CZ 2967   2.928   4.891   3.165
  193PHE     HZ 2968   2.875   4.870   3.073
  193PHE    CE2 2969   3.050   4.955   3.171
  193PHE    HE2 2970   3.101   4.988   3.082
  193PHE    CD2 2971   3.116   4.975   3.294
  193PHE    HD2 2972   3.213   5.022   3.303
  193PHE      C 2973   3.270   4.929   3.723
  193PHE      O 2974   3.204   4.942   3.830
  194ARG      N 2975   3.386   4.986   3.704
  194ARG      H 2976   3.412   4.988   3.606
  194ARG     CA 2977   3.454   5.072   3.802
  194ARG     HA 2978   3.430   5.053   3.907
  194ARG     CB 2979   3.605   5.048   3.796
  194ARG    HB2 2980   3.635   4.949   3.832
  194ARG    HB3 2981   3.634   5.048   3.691
  194ARG     CG 2982   3.700   5.138   3.885
  194ARG    HG2 2983   3.637   5.191   3.957
  194ARG    HG3 2984   3.772   5.086   3.947
  194ARG     CD 2985   3.772   5.240   3.805
  194ARG    HD2 2986   3.809   5.196   3.713
  194ARG    HD3 2987   3.690   5.308   3.778
  194ARG     NE 2988   3.876   5.308   3.879
  194ARG     HE 2989   3.919   5.257   3.955
  194ARG     CZ 2990   3.909   5.430   3.873
  194ARG    NH1 2991   3.867   5.524   3.790
  194ARG   HH11 2992   3.814   5.492   3.711
  194ARG   HH12 2993   3.884   5.623   3.807
  194ARG    NH2 2994   3.999   5.469   3.962
  194ARG   HH21 2995   4.057   5.407   4.016
  194ARG   HH22 2996   4.012   5.569   3.971
  194ARG      C 2997   3.422   5.225   3.775
  194ARG      O 2998   3.454   5.274   3.668
  195LEU      N 2999   3.354   5.295   3.862
  195LEU      H 3000   3.333   5.255   3.952
  195LEU     CA 3001   3.299   5.431   3.829
  195LEU     HA 3002   3.287   5.442   3.721
  195LEU     CB 3003   3.150   5.447   3.876
  195LEU    HB2 3004   3.139   5.376   3.958
  195LEU    HB3 3005   3.124   5.546   3.915
  195LEU     CG 3006   3.039   5.412   3.776
  195LEU     HG 3007   3.050   5.473   3.687
  195LEU    CD1 3008   3.038   5.267   3.724
  195LEU   HD11 3009   3.052   5.200   3.809
  195LEU   HD12 3010   2.939   5.249   3.681
  195LEU   HD13 3011   3.126   5.254   3.662
  195LEU    CD2 3012   2.898   5.455   3.821
  195LEU   HD21 3013   2.914   5.561   3.843
  195LEU   HD22 3014   2.819   5.437   3.748
  195LEU   HD23 3015   2.877   5.413   3.919
  195LEU      C 3016   3.396   5.543   3.874
  195LEU      O 3017   3.417   5.564   3.991
  196ASP      N 3018   3.452   5.615   3.779
  196ASP      H 3019   3.434   5.594   3.682
  196ASP     CA 3020   3.539   5.728   3.805
  196ASP     HA 3021   3.613   5.694   3.878
  196ASP     CB 3022   3.626   5.752   3.679
  196ASP    HB2 3023   3.681   5.659   3.668
  196ASP    HB3 3024   3.560   5.783   3.598
  196ASP     CG 3025   3.736   5.853   3.715
  196ASP    OD1 3026   3.718   5.975   3.688
  196ASP    OD2 3027   3.832   5.809   3.778
  196ASP      C 3028   3.468   5.862   3.851
  196ASP      O 3029   3.353   5.890   3.808
  197ALA      N 3030   3.539   5.953   3.916
  197ALA      H 3031   3.639   5.937   3.917
  197ALA     CA 3032   3.487   6.079   3.978
  197ALA     HA 3033   3.563   6.104   4.052
  197ALA     CB 3034   3.502   6.182   3.870
  197ALA    HB1 3035   3.459   6.143   3.778
  197ALA    HB2 3036   3.450   6.276   3.893
  197ALA    HB3 3037   3.608   6.196   3.851
  197ALA      C 3038   3.351   6.083   4.050
  197ALA      O 3039   3.283   6.184   4.053
  198SER      N 3040   3.316   5.969   4.113
  198SER      H 3041   3.386   5.896   4.122
  198SER     CA 3042   3.180   5.952   4.173
  198SER     HA 3043   3.111   5.975   4.092
  198SER     CB 3044   3.154   5.814   4.233
  198SER    HB2 3045   3.234   5.798   4.305
  198SER    HB3 3046   3.054   5.811   4.277
  198SER     OG 3047   3.162   5.718   4.130
  198SER     HG 3048   3.148   5.764   4.048
  198SER      C 3049   3.151   6.066   4.274
  198SER      O 3050   3.034   6.108   4.276
  199LYS      N 3051   3.247   6.117   4.356
  199LYS      H 3052   3.339   6.075   4.344
  199LYS     CA 3053   3.226   6.229   4.454
  199LYS     HA 3054   3.146   6.208   4.525
  199LYS     CB 3055   3.355   6.242   4.543
  199LYS    HB2 3056   3.363   6.151   4.603
  199LYS    HB3 3057   3.444   6.238   4.480
  199LYS     CG 3058   3.360   6.361   4.638
  199LYS    HG2 3059   3.362   6.454   4.580
  199LYS    HG3 3060   3.277   6.354   4.708
  199LYS     CD 3061   3.484   6.371   4.730
  199LYS    HD2 3062   3.506   6.270   4.764
  199LYS    HD3 3063   3.568   6.405   4.668
  199LYS     CE 3064   3.458   6.448   4.859
  199LYS    HE2 3065   3.437   6.551   4.832
  199LYS    HE3 3066   3.370   6.409   4.909
  199LYS     NZ 3067   3.576   6.425   4.951
  199LYS    HZ1 3068   3.660   6.471   4.920
  199LYS    HZ2 3069   3.566   6.466   5.043
  199LYS    HZ3 3070   3.601   6.327   4.954
  199LYS      C 3071   3.180   6.362   4.389
  199LYS      O 3072   3.111   6.440   4.459
  200HIE      N 3073   3.219   6.386   4.263
  200HIE      H 3074   3.267   6.312   4.214
  200HIE     CA 3075   3.201   6.517   4.194
  200HIE     HA 3076   3.196   6.600   4.265
  200HIE     CB 3077   3.331   6.542   4.111
  200HIE    HB2 3078   3.366   6.451   4.062
  200HIE    HB3 3079   3.316   6.621   4.037
  200HIE     CG 3080   3.440   6.586   4.206
  200HIE    ND1 3081   3.503   6.500   4.298
  200HIE    CE1 3082   3.596   6.579   4.355
  200HIE    HE1 3083   3.675   6.541   4.418
  200HIE    NE2 3084   3.598   6.706   4.303
  200HIE    HE2 3085   3.676   6.769   4.311
  200HIE    CD2 3086   3.497   6.706   4.207
  200HIE    HD2 3087   3.474   6.789   4.142
  200HIE      C 3088   3.077   6.521   4.107
  200HIE      O 3089   3.068   6.606   4.017
  201MET      N 3090   2.990   6.426   4.124
  201MET      H 3091   3.012   6.359   4.196
  201MET     CA 3092   2.853   6.402   4.074
  201MET     HA 3093   2.810   6.493   4.033
  201MET     CB 3094   2.845   6.295   3.966
  201MET    HB2 3095   2.743   6.269   3.936
  201MET    HB3 3096   2.894   6.345   3.882
  201MET     CG 3097   2.918   6.167   3.992
  201MET    HG2 3098   3.017   6.183   4.035
  201MET    HG3 3099   2.853   6.108   4.058
  201MET     SD 3100   2.937   6.056   3.853
  201MET     CE 3101   3.074   6.136   3.770
  201MET    HE1 3102   3.029   6.219   3.716
  201MET    HE2 3103   3.152   6.166   3.839
  201MET    HE3 3104   3.127   6.068   3.703
  201MET      C 3105   2.756   6.359   4.191
  201MET      O 3106   2.795   6.326   4.301
  202TRP      N 3107   2.627   6.368   4.159
  202TRP      H 3108   2.591   6.400   4.070
  202TRP     CA 3109   2.530   6.319   4.262
  202TRP     HA 3110   2.576   6.340   4.358
  202TRP     CB 3111   2.401   6.407   4.259
  202TRP    HB2 3112   2.356   6.401   4.160
  202TRP    HB3 3113   2.323   6.357   4.317
  202TRP     CG 3114   2.415   6.550   4.295
  202TRP    CD1 3115   2.454   6.653   4.216
  202TRP    HD1 3116   2.475   6.646   4.110
  202TRP    NE1 3117   2.435   6.782   4.280
  202TRP    HE1 3118   2.445   6.874   4.239
  202TRP    CE2 3119   2.411   6.763   4.413
  202TRP    CZ2 3120   2.409   6.853   4.524
  202TRP    HZ2 3121   2.424   6.960   4.519
  202TRP    CH2 3122   2.376   6.801   4.649
  202TRP    HH2 3123   2.360   6.865   4.734
  202TRP    CZ3 3124   2.363   6.666   4.668
  202TRP    HZ3 3125   2.341   6.621   4.764
  202TRP    CE3 3126   2.379   6.576   4.559
  202TRP    HE3 3127   2.360   6.472   4.580
  202TRP    CD2 3128   2.399   6.618   4.427
  202TRP      C 3129   2.502   6.167   4.253
  202TRP      O 3130   2.502   6.110   4.145
  203PRO      N 3131   2.465   6.102   4.369
  203PRO     CD 3132   2.502   6.150   4.504
  203PRO    HD2 3133   2.436   6.230   4.536
  203PRO    HD3 3134   2.606   6.184   4.501
  203PRO     CG 3135   2.491   6.028   4.591
  203PRO    HG2 3136   2.457   6.052   4.692
  203PRO    HG3 3137   2.589   5.980   4.591
  203PRO     CB 3138   2.383   5.942   4.526
  203PRO    HB2 3139   2.285   5.979   4.558
  203PRO    HB3 3140   2.402   5.837   4.548
  203PRO     CA 3141   2.405   5.963   4.373
  203PRO     HA 3142   2.476   5.891   4.333
  203PRO      C 3143   2.276   5.949   4.287
  203PRO      O 3144   2.256   5.845   4.220
  204GLY      N 3145   2.196   6.060   4.266
  204GLY      H 3146   2.202   6.142   4.325
  204GLY     CA 3147   2.089   6.066   4.160
  204GLY    HA2 3148   2.021   5.982   4.169
  204GLY    HA3 3149   2.030   6.156   4.176
  204GLY      C 3150   2.127   6.073   4.016
  204GLY      O 3151   2.044   6.042   3.930
  205ASP      N 3152   2.250   6.115   3.979
  205ASP      H 3153   2.316   6.142   4.051
  205ASP     CA 3154   2.297   6.104   3.834
  205ASP     HA 3155   2.220   6.142   3.767
  205ASP     CB 3156   2.420   6.199   3.814
  205ASP    HB2 3157   2.492   6.162   3.886
  205ASP    HB3 3158   2.448   6.180   3.711
  205ASP     CG 3159   2.396   6.351   3.828
  205ASP    OD1 3160   2.288   6.394   3.781
  205ASP    OD2 3161   2.480   6.422   3.887
  205ASP      C 3162   2.335   5.961   3.804
  205ASP      O 3163   2.318   5.912   3.691
  206ILE      N 3164   2.408   5.898   3.903
  206ILE      H 3165   2.426   5.952   3.986
  206ILE     CA 3166   2.447   5.758   3.899
  206ILE     HA 3167   2.511   5.741   3.813
  206ILE     CB 3168   2.532   5.720   4.019
  206ILE     HB 3169   2.484   5.750   4.112
  206ILE    CG2 3170   2.548   5.567   4.044
  206ILE   HG21 3171   2.572   5.506   3.957
  206ILE   HG22 3172   2.609   5.562   4.134
  206ILE   HG23 3173   2.449   5.536   4.077
  206ILE    CG1 3174   2.670   5.788   4.005
  206ILE   HG12 3175   2.734   5.729   3.939
  206ILE   HG13 3176   2.661   5.883   3.952
  206ILE    CD1 3177   2.742   5.816   4.136
  206ILE   HD11 3178   2.839   5.858   4.110
  206ILE   HD12 3179   2.680   5.893   4.182
  206ILE   HD13 3180   2.745   5.725   4.196
  206ILE      C 3181   2.326   5.667   3.882
  206ILE      O 3182   2.322   5.584   3.793
  207LYS      N 3183   2.217   5.688   3.961
  207LYS      H 3184   2.229   5.748   4.041
  207LYS     CA 3185   2.096   5.599   3.947
  207LYS     HA 3186   2.125   5.495   3.959
  207LYS     CB 3187   1.995   5.628   4.058
  207LYS    HB2 3188   1.959   5.730   4.055
  207LYS    HB3 3189   1.905   5.568   4.043
  207LYS     CG 3190   2.043   5.607   4.207
  207LYS    HG2 3191   2.049   5.501   4.229
  207LYS    HG3 3192   2.140   5.654   4.226
  207LYS     CD 3193   1.953   5.669   4.306
  207LYS    HD2 3194   1.963   5.777   4.294
  207LYS    HD3 3195   1.853   5.632   4.285
  207LYS     CE 3196   2.001   5.642   4.450
  207LYS    HE2 3197   2.029   5.538   4.466
  207LYS    HE3 3198   2.094   5.700   4.456
  207LYS     NZ 3199   1.893   5.687   4.540
  207LYS    HZ1 3200   1.810   5.629   4.543
  207LYS    HZ2 3201   1.912   5.677   4.639
  207LYS    HZ3 3202   1.872   5.785   4.530
  207LYS      C 3203   2.040   5.612   3.806
  207LYS      O 3204   2.000   5.508   3.747
  208ALA      N 3205   2.033   5.738   3.746
  208ALA      H 3206   2.080   5.811   3.798
  208ALA     CA 3207   1.984   5.772   3.613
  208ALA     HA 3208   1.881   5.738   3.607
  208ALA     CB 3209   1.972   5.923   3.608
  208ALA    HB1 3210   2.072   5.964   3.623
  208ALA    HB2 3211   1.945   5.962   3.509
  208ALA    HB3 3212   1.895   5.947   3.682
  208ALA      C 3213   2.057   5.710   3.494
  208ALA      O 3214   1.995   5.687   3.390
  209ILE      N 3215   2.191   5.694   3.521
  209ILE      H 3216   2.222   5.723   3.612
  209ILE     CA 3217   2.281   5.640   3.426
  209ILE     HA 3218   2.245   5.660   3.325
  209ILE     CB 3219   2.427   5.692   3.442
  209ILE     HB 3220   2.466   5.683   3.544
  209ILE    CG2 3221   2.521   5.611   3.356
  209ILE   HG21 3222   2.498   5.617   3.250
  209ILE   HG22 3223   2.623   5.641   3.380
  209ILE   HG23 3224   2.517   5.508   3.392
  209ILE    CG1 3225   2.428   5.837   3.392
  209ILE   HG12 3226   2.412   5.842   3.284
  209ILE   HG13 3227   2.351   5.894   3.443
  209ILE    CD1 3228   2.564   5.910   3.409
  209ILE   HD11 3229   2.548   6.018   3.405
  209ILE   HD12 3230   2.611   5.888   3.505
  209ILE   HD13 3231   2.628   5.883   3.325
  209ILE      C 3232   2.267   5.486   3.430
  209ILE      O 3233   2.246   5.422   3.326
  210LEU      N 3234   2.262   5.420   3.551
  210LEU      H 3235   2.287   5.484   3.626
  210LEU     CA 3236   2.253   5.279   3.574
  210LEU     HA 3237   2.331   5.233   3.514
  210LEU     CB 3238   2.279   5.250   3.721
  210LEU    HB2 3239   2.207   5.290   3.792
  210LEU    HB3 3240   2.275   5.141   3.728
  210LEU     CG 3241   2.418   5.278   3.785
  210LEU     HG 3242   2.440   5.384   3.778
  210LEU    CD1 3243   2.430   5.235   3.929
  210LEU   HD11 3244   2.518   5.281   3.975
  210LEU   HD12 3245   2.340   5.255   3.987
  210LEU   HD13 3246   2.446   5.127   3.933
  210LEU    CD2 3247   2.526   5.200   3.713
  210LEU   HD21 3248   2.488   5.103   3.682
  210LEU   HD22 3249   2.537   5.250   3.616
  210LEU   HD23 3250   2.606   5.172   3.781
  210LEU      C 3251   2.119   5.221   3.530
  210LEU      O 3252   2.117   5.110   3.470
  211ASP      N 3253   2.008   5.290   3.555
  211ASP      H 3254   2.019   5.372   3.612
  211ASP     CA 3255   1.868   5.243   3.511
  211ASP     HA 3256   1.855   5.139   3.541
  211ASP     CB 3257   1.767   5.339   3.581
  211ASP    HB2 3258   1.795   5.352   3.685
  211ASP    HB3 3259   1.768   5.441   3.540
  211ASP     CG 3260   1.622   5.289   3.579
  211ASP    OD1 3261   1.598   5.172   3.612
  211ASP    OD2 3262   1.537   5.371   3.527
  211ASP      C 3263   1.841   5.252   3.362
  211ASP      O 3264   1.745   5.183   3.320
  212LYS      N 3265   1.917   5.326   3.282
  212LYS      H 3266   1.976   5.389   3.335
  212LYS     CA 3267   1.917   5.321   3.139
  212LYS     HA 3268   1.815   5.331   3.105
  212LYS     CB 3269   1.994   5.443   3.097
  212LYS    HB2 3270   2.082   5.455   3.160
  212LYS    HB3 3271   2.024   5.429   2.993
  212LYS     CG 3272   1.898   5.565   3.111
  212LYS    HG2 3273   1.827   5.564   3.028
  212LYS    HG3 3274   1.852   5.574   3.209
  212LYS     CD 3275   1.994   5.687   3.090
  212LYS    HD2 3276   2.071   5.685   3.167
  212LYS    HD3 3277   2.051   5.678   2.997
  212LYS     CE 3278   1.925   5.824   3.086
  212LYS    HE2 3279   1.872   5.839   3.181
  212LYS    HE3 3280   1.995   5.906   3.070
  212LYS     NZ 3281   1.828   5.825   2.977
  212LYS    HZ1 3282   1.749   5.765   2.997
  212LYS    HZ2 3283   1.788   5.917   2.966
  212LYS    HZ3 3284   1.863   5.794   2.887
  212LYS      C 3285   1.974   5.187   3.077
  212LYS      O 3286   1.964   5.171   2.959
  213LEU      N 3287   2.039   5.107   3.160
  213LEU      H 3288   2.064   5.147   3.249
  213LEU     CA 3289   2.139   5.007   3.111
  213LEU     HA 3290   2.173   5.041   3.013
  213LEU     CB 3291   2.260   5.000   3.204
  213LEU    HB2 3292   2.212   4.971   3.298
  213LEU    HB3 3293   2.326   4.919   3.173
  213LEU     CG 3294   2.351   5.121   3.225
  213LEU     HG 3295   2.288   5.190   3.280
  213LEU    CD1 3296   2.485   5.107   3.314
  213LEU   HD11 3297   2.555   5.038   3.267
  213LEU   HD12 3298   2.529   5.206   3.328
  213LEU   HD13 3299   2.458   5.071   3.413
  213LEU    CD2 3300   2.390   5.189   3.090
  213LEU   HD21 3301   2.302   5.230   3.041
  213LEU   HD22 3302   2.458   5.273   3.099
  213LEU   HD23 3303   2.434   5.113   3.025
  213LEU      C 3304   2.078   4.861   3.092
  213LEU      O 3305   1.970   4.830   3.145
  214HIE      N 3306   2.131   4.782   2.998
  214HIE      H 3307   2.214   4.813   2.950
  214HIE     CA 3308   2.071   4.647   2.958
  214HIE     HA 3309   1.962   4.653   2.958
  214HIE     CB 3310   2.121   4.607   2.813
  214HIE    HB2 3311   2.230   4.606   2.807
  214HIE    HB3 3312   2.084   4.509   2.783
  214HIE     CG 3313   2.070   4.706   2.706
  214HIE    ND1 3314   1.972   4.806   2.733
  214HIE    CE1 3315   1.974   4.888   2.627
  214HIE    HE1 3316   1.910   4.976   2.626
  214HIE    NE2 3317   2.057   4.841   2.531
  214HIE    HE2 3318   2.071   4.888   2.443
  214HIE    CD2 3319   2.122   4.727   2.582
  214HIE    HD2 3320   2.202   4.671   2.535
  214HIE      C 3321   2.111   4.536   3.056
  214HIE      O 3322   2.204   4.555   3.137
  215ASN      N 3323   2.039   4.422   3.059
  215ASN      H 3324   1.963   4.410   2.995
  215ASN     CA 3325   2.084   4.298   3.128
  215ASN     HA 3326   2.113   4.306   3.233
  215ASN     CB 3327   1.969   4.193   3.116
  215ASN    HB2 3328   1.947   4.195   3.010
  215ASN    HB3 3329   2.000   4.093   3.144
  215ASN     CG 3330   1.841   4.227   3.185
  215ASN    OD1 3331   1.845   4.284   3.292
  215ASN    ND2 3332   1.728   4.181   3.143
  215ASN   HD21 3333   1.642   4.205   3.191
  215ASN   HD22 3334   1.722   4.125   3.059
  215ASN      C 3335   2.216   4.233   3.068
  215ASN      O 3336   2.247   4.240   2.946
  216LEU      N 3337   2.307   4.174   3.155
  216LEU      H 3338   2.270   4.157   3.247
  216LEU     CA 3339   2.429   4.114   3.112
  216LEU     HA 3340   2.490   4.197   3.078
  216LEU     CB 3341   2.497   4.059   3.235
  216LEU    HB2 3342   2.439   3.976   3.276
  216LEU    HB3 3343   2.583   3.997   3.207
  216LEU     CG 3344   2.542   4.167   3.345
  216LEU     HG 3345   2.452   4.205   3.393
  216LEU    CD1 3346   2.633   4.103   3.442
  216LEU   HD11 3347   2.657   4.171   3.524
  216LEU   HD12 3348   2.603   4.006   3.483
  216LEU   HD13 3349   2.731   4.090   3.397
  216LEU    CD2 3350   2.611   4.288   3.279
  216LEU   HD21 3351   2.681   4.252   3.204
  216LEU   HD22 3352   2.537   4.352   3.230
  216LEU   HD23 3353   2.661   4.345   3.357
  216LEU      C 3354   2.410   4.011   2.998
  216LEU      O 3355   2.299   3.966   2.988
  217ASN      N 3356   2.512   3.979   2.919
  217ASN      H 3357   2.601   4.016   2.949
  217ASN     CA 3358   2.500   3.920   2.791
  217ASN     HA 3359   2.443   3.988   2.728
  217ASN     CB 3360   2.642   3.918   2.731
  217ASN    HB2 3361   2.670   4.022   2.714
  217ASN    HB3 3362   2.703   3.858   2.799
  217ASN     CG 3363   2.654   3.839   2.604
  217ASN    OD1 3364   2.652   3.716   2.606
  217ASN    ND2 3365   2.684   3.906   2.492
  217ASN   HD21 3366   2.689   3.849   2.409
  217ASN   HD22 3367   2.692   4.006   2.480
  217ASN      C 3368   2.439   3.778   2.803
  217ASN      O 3369   2.485   3.695   2.880
  218SER      N 3370   2.340   3.748   2.723
  218SER      H 3371   2.327   3.815   2.649
  218SER     CA 3372   2.258   3.623   2.731
  218SER     HA 3373   2.222   3.607   2.832
  218SER     CB 3374   2.141   3.638   2.629
  218SER    HB2 3375   2.066   3.560   2.637
  218SER    HB3 3376   2.087   3.731   2.649
  218SER     OG 3377   2.196   3.622   2.497
  218SER     HG 3378   2.249   3.699   2.478
  218SER      C 3379   2.329   3.499   2.686
  218SER      O 3380   2.284   3.393   2.726
  219ASN      N 3381   2.435   3.509   2.602
  219ASN      H 3382   2.471   3.598   2.572
  219ASN     CA 3383   2.525   3.396   2.569
  219ASN     HA 3384   2.460   3.317   2.531
  219ASN     CB 3385   2.619   3.439   2.456
  219ASN    HB2 3386   2.566   3.511   2.394
  219ASN    HB3 3387   2.705   3.492   2.496
  219ASN     CG 3388   2.669   3.324   2.377
  219ASN    OD1 3389   2.605   3.220   2.363
  219ASN    ND2 3390   2.775   3.346   2.300
  219ASN   HD21 3391   2.812   3.280   2.233
  219ASN   HD22 3392   2.824   3.435   2.303
  219ASN      C 3393   2.601   3.345   2.692
  219ASN      O 3394   2.633   3.225   2.689
  220TRP      N 3395   2.620   3.430   2.796
  220TRP      H 3396   2.589   3.524   2.779
  220TRP     CA 3397   2.714   3.394   2.901
  220TRP     HA 3398   2.748   3.291   2.897
  220TRP     CB 3399   2.837   3.472   2.888
  220TRP    HB2 3400   2.815   3.578   2.903
  220TRP    HB3 3401   2.903   3.433   2.964
  220TRP     CG 3402   2.930   3.443   2.772
  220TRP    CD1 3403   2.968   3.321   2.726
  220TRP    HD1 3404   2.936   3.225   2.762
  220TRP    NE1 3405   3.058   3.336   2.627
  220TRP    HE1 3406   3.090   3.258   2.572
  220TRP    CE2 3407   3.077   3.469   2.599
  220TRP    CZ2 3408   3.152   3.537   2.503
  220TRP    HZ2 3409   3.213   3.475   2.438
  220TRP    CH2 3410   3.148   3.678   2.491
  220TRP    HH2 3411   3.216   3.723   2.419
  220TRP    CZ3 3412   3.059   3.746   2.572
  220TRP    HZ3 3413   3.042   3.851   2.555
  220TRP    CE3 3414   2.983   3.684   2.674
  220TRP    HE3 3415   2.916   3.739   2.738
  220TRP    CD2 3416   2.989   3.543   2.687
  220TRP      C 3417   2.656   3.416   3.036
  220TRP      O 3418   2.700   3.341   3.127
  221PHE      N 3419   2.554   3.499   3.069
  221PHE      H 3420   2.508   3.550   2.995
  221PHE     CA 3421   2.509   3.526   3.210
  221PHE     HA 3422   2.574   3.485   3.287
  221PHE     CB 3423   2.526   3.675   3.243
  221PHE    HB2 3424   2.477   3.736   3.168
  221PHE    HB3 3425   2.492   3.695   3.345
  221PHE     CG 3426   2.668   3.728   3.246
  221PHE    CD1 3427   2.723   3.765   3.122
  221PHE    HD1 3428   2.659   3.776   3.035
  221PHE    CE1 3429   2.862   3.805   3.113
  221PHE    HE1 3430   2.904   3.848   3.023
  221PHE     CZ 3431   2.937   3.818   3.229
  221PHE     HZ 3432   3.037   3.860   3.222
  221PHE    CE2 3433   2.887   3.772   3.354
  221PHE    HE2 3434   2.949   3.763   3.442
  221PHE    CD2 3435   2.753   3.730   3.358
  221PHE    HD2 3436   2.724   3.700   3.457
  221PHE      C 3437   2.361   3.486   3.224
  221PHE      O 3438   2.284   3.517   3.137
  222PRO      N 3439   2.318   3.426   3.335
  222PRO     CD 3440   2.406   3.361   3.430
  222PRO    HD2 3441   2.470   3.431   3.484
  222PRO    HD3 3442   2.464   3.290   3.370
  222PRO     CG 3443   2.320   3.290   3.530
  222PRO    HG2 3444   2.343   3.318   3.633
  222PRO    HG3 3445   2.319   3.182   3.514
  222PRO     CB 3446   2.182   3.346   3.509
  222PRO    HB2 3447   2.178   3.434   3.574
  222PRO    HB3 3448   2.110   3.266   3.523
  222PRO     CA 3449   2.175   3.391   3.363
  222PRO     HA 3450   2.147   3.307   3.301
  222PRO      C 3451   2.084   3.510   3.354
  222PRO      O 3452   2.127   3.623   3.395
  223ALA      N 3453   1.957   3.486   3.324
  223ALA      H 3454   1.928   3.391   3.308
  223ALA     CA 3455   1.875   3.591   3.263
  223ALA     HA 3456   1.935   3.631   3.181
  223ALA     CB 3457   1.747   3.525   3.208
  223ALA    HB1 3458   1.658   3.585   3.229
  223ALA    HB2 3459   1.754   3.500   3.102
  223ALA    HB3 3460   1.718   3.437   3.265
  223ALA      C 3461   1.834   3.700   3.360
  223ALA      O 3462   1.821   3.681   3.485
  224GLY      N 3463   1.828   3.825   3.315
  224GLY      H 3464   1.826   3.840   3.215
  224GLY     CA 3465   1.815   3.942   3.405
  224GLY    HA2 3466   1.821   4.021   3.330
  224GLY    HA3 3467   1.711   3.937   3.439
  224GLY      C 3468   1.928   3.969   3.508
  224GLY      O 3469   1.904   4.062   3.587
  225SER      N 3470   2.046   3.906   3.497
  225SER      H 3471   2.066   3.845   3.419
  225SER     CA 3472   2.157   3.958   3.576
  225SER     HA 3473   2.144   3.946   3.683
  225SER     CB 3474   2.284   3.875   3.539
  225SER    HB2 3475   2.318   3.884   3.436
  225SER    HB3 3476   2.368   3.915   3.595
  225SER     OG 3477   2.269   3.737   3.578
  225SER     HG 3478   2.242   3.692   3.497
  225SER      C 3479   2.199   4.104   3.544
  225SER      O 3480   2.204   4.136   3.422
  226LYS      N 3481   2.237   4.176   3.652
  226LYS      H 3482   2.249   4.128   3.740
  226LYS     CA 3483   2.261   4.324   3.644
  226LYS     HA 3484   2.233   4.372   3.551
  226LYS     CB 3485   2.171   4.398   3.751
  226LYS    HB2 3486   2.200   4.356   3.847
  226LYS    HB3 3487   2.193   4.505   3.751
  226LYS     CG 3488   2.015   4.391   3.744
  226LYS    HG2 3489   1.982   4.300   3.795
  226LYS    HG3 3490   1.975   4.472   3.806
  226LYS     CD 3491   1.948   4.413   3.602
  226LYS    HD2 3492   1.969   4.515   3.568
  226LYS    HD3 3493   1.983   4.337   3.532
  226LYS     CE 3494   1.802   4.397   3.611
  226LYS    HE2 3495   1.775   4.300   3.652
  226LYS    HE3 3496   1.755   4.466   3.682
  226LYS     NZ 3497   1.730   4.421   3.492
  226LYS    HZ1 3498   1.738   4.516   3.460
  226LYS    HZ2 3499   1.756   4.352   3.423
  226LYS    HZ3 3500   1.632   4.403   3.512
  226LYS      C 3501   2.414   4.347   3.666
  226LYS      O 3502   2.485   4.263   3.731
  227PRO      N 3503   2.469   4.452   3.604
  227PRO     CD 3504   2.406   4.562   3.535
  227PRO    HD2 3505   2.320   4.592   3.595
  227PRO    HD3 3506   2.370   4.523   3.440
  227PRO     CG 3507   2.514   4.677   3.524
  227PRO    HG2 3508   2.506   4.738   3.614
  227PRO    HG3 3509   2.497   4.738   3.436
  227PRO     CB 3510   2.649   4.595   3.518
  227PRO    HB2 3511   2.730   4.660   3.551
  227PRO    HB3 3512   2.664   4.562   3.415
  227PRO     CA 3513   2.614   4.477   3.614
  227PRO     HA 3514   2.674   4.389   3.590
  227PRO      C 3515   2.659   4.515   3.753
  227PRO      O 3516   2.616   4.614   3.816
  228PHE      N 3517   2.762   4.445   3.810
  228PHE      H 3518   2.807   4.373   3.755
  228PHE     CA 3519   2.828   4.481   3.938
  228PHE     HA 3520   2.759   4.498   4.020
  228PHE     CB 3521   2.926   4.375   3.977
  228PHE    HB2 3522   2.864   4.285   3.978
  228PHE    HB3 3523   3.004   4.367   3.901
  228PHE     CG 3524   2.989   4.391   4.112
  228PHE    CD1 3525   2.903   4.396   4.220
  228PHE    HD1 3526   2.796   4.392   4.205
  228PHE    CE1 3527   2.959   4.414   4.346
  228PHE    HE1 3528   2.898   4.412   4.436
  228PHE     CZ 3529   3.096   4.444   4.360
  228PHE     HZ 3530   3.143   4.456   4.456
  228PHE    CE2 3531   3.186   4.441   4.252
  228PHE    HE2 3532   3.292   4.455   4.269
  228PHE    CD2 3533   3.132   4.416   4.124
  228PHE    HD2 3534   3.199   4.419   4.039
  228PHE      C 3535   2.888   4.623   3.928
  228PHE      O 3536   2.956   4.654   3.833
  229ILE      N 3537   2.872   4.706   4.036
  229ILE      H 3538   2.830   4.659   4.114
  229ILE     CA 3539   2.921   4.839   4.042
  229ILE     HA 3540   2.984   4.863   3.956
  229ILE     CB 3541   2.800   4.936   4.054
  229ILE     HB 3542   2.751   4.921   4.150
  229ILE    CG2 3543   2.848   5.084   4.060
  229ILE   HG21 3544   2.759   5.143   4.040
  229ILE   HG22 3545   2.886   5.113   4.158
  229ILE   HG23 3546   2.927   5.107   3.988
  229ILE    CG1 3547   2.694   4.916   3.937
  229ILE   HG12 3548   2.643   4.821   3.958
  229ILE   HG13 3549   2.621   4.995   3.951
  229ILE    CD1 3550   2.757   4.926   3.795
  229ILE   HD11 3551   2.840   4.859   3.771
  229ILE   HD12 3552   2.678   4.934   3.720
  229ILE   HD13 3553   2.798   5.027   3.788
  229ILE      C 3554   3.012   4.864   4.159
  229ILE      O 3555   2.988   4.821   4.268
  230TYR      N 3556   3.109   4.958   4.143
  230TYR      H 3557   3.123   4.989   4.048
  230TYR     CA 3558   3.199   5.010   4.253
  230TYR     HA 3559   3.144   5.007   4.347
  230TYR     CB 3560   3.316   4.907   4.277
  230TYR    HB2 3561   3.380   4.954   4.351
  230TYR    HB3 3562   3.282   4.815   4.324
  230TYR     CG 3563   3.402   4.846   4.164
  230TYR    CD1 3564   3.367   4.721   4.105
  230TYR    HD1 3565   3.277   4.667   4.127
  230TYR    CE1 3566   3.464   4.648   4.034
  230TYR    HE1 3567   3.446   4.548   3.997
  230TYR     CZ 3568   3.592   4.698   4.020
  230TYR     OH 3569   3.683   4.624   3.955
  230TYR     HH 3570   3.765   4.673   3.944
  230TYR    CE2 3571   3.625   4.824   4.072
  230TYR    HE2 3572   3.724   4.864   4.055
  230TYR    CD2 3573   3.532   4.900   4.141
  230TYR    HD2 3574   3.565   4.989   4.193
  230TYR      C 3575   3.244   5.157   4.219
  230TYR      O 3576   3.275   5.188   4.105
  231GLN      N 3577   3.242   5.246   4.317
  231GLN      H 3578   3.257   5.211   4.410
  231GLN     CA 3579   3.241   5.395   4.295
  231GLN     HA 3580   3.225   5.418   4.190
  231GLN     CB 3581   3.121   5.447   4.369
  231GLN    HB2 3582   3.138   5.430   4.475
  231GLN    HB3 3583   3.112   5.554   4.353
  231GLN     CG 3584   2.992   5.396   4.299
  231GLN    HG2 3585   2.973   5.465   4.216
  231GLN    HG3 3586   3.004   5.293   4.266
  231GLN     CD 3587   2.866   5.373   4.383
  231GLN    OE1 3588   2.754   5.423   4.362
  231GLN    NE2 3589   2.879   5.275   4.466
  231GLN   HE21 3590   2.789   5.248   4.503
  231GLN   HE22 3591   2.969   5.232   4.481
  231GLN      C 3592   3.373   5.459   4.351
  231GLN      O 3593   3.433   5.415   4.451
  232GLH      N 3594   3.409   5.570   4.288
  232GLH      H 3595   3.356   5.590   4.204
  232GLH     CA 3596   3.526   5.653   4.323
  232GLH     HA 3597   3.598   5.593   4.379
  232GLH     CB 3598   3.604   5.687   4.194
  232GLH    HB2 3599   3.628   5.594   4.144
  232GLH    HB3 3600   3.547   5.754   4.128
  232GLH     CG 3601   3.736   5.762   4.227
  232GLH    HG2 3602   3.707   5.861   4.260
  232GLH    HG3 3603   3.792   5.712   4.306
  232GLH     CD 3604   3.828   5.774   4.101
  232GLH    OE1 3605   3.922   5.694   4.081
  232GLH    OE2 3606   3.801   5.883   4.023
  232GLH    HE2 3607   3.841   5.875   3.936
  232GLH      C 3608   3.488   5.776   4.411
  232GLH      O 3609   3.456   5.885   4.365
  233VAL      N 3610   3.477   5.757   4.540
  233VAL      H 3611   3.508   5.664   4.562
  233VAL     CA 3612   3.432   5.851   4.642
  233VAL     HA 3613   3.426   5.949   4.594
  233VAL     CB 3614   3.285   5.818   4.697
  233VAL     HB 3615   3.288   5.743   4.776
  233VAL    CG1 3616   3.217   5.942   4.748
  233VAL   HG11 3617   3.270   5.993   4.828
  233VAL   HG12 3618   3.189   6.020   4.677
  233VAL   HG13 3619   3.130   5.916   4.809
  233VAL    CG2 3620   3.186   5.754   4.596
  233VAL   HG21 3621   3.107   5.713   4.659
  233VAL   HG22 3622   3.154   5.829   4.525
  233VAL   HG23 3623   3.232   5.660   4.564
  233VAL      C 3624   3.532   5.854   4.758
  233VAL      O 3625   3.515   5.774   4.857
  234ILE      N 3626   3.644   5.930   4.747
  234ILE      H 3627   3.661   5.971   4.656
  234ILE     CA 3628   3.733   5.948   4.868
  234ILE     HA 3629   3.775   5.857   4.910
  234ILE     CB 3630   3.854   6.028   4.816
  234ILE     HB 3631   3.813   6.123   4.783
  234ILE    CG2 3632   3.965   6.056   4.921
  234ILE   HG21 3633   4.012   5.961   4.947
  234ILE   HG22 3634   4.050   6.115   4.886
  234ILE   HG23 3635   3.925   6.099   5.013
  234ILE    CG1 3636   3.928   5.962   4.699
  234ILE   HG12 3637   3.868   5.966   4.608
  234ILE   HG13 3638   4.015   6.023   4.672
  234ILE    CD1 3639   3.983   5.826   4.724
  234ILE   HD11 3640   4.007   5.781   4.628
  234ILE   HD12 3641   4.077   5.835   4.778
  234ILE   HD13 3642   3.912   5.759   4.774
  234ILE      C 3643   3.661   6.031   4.976
  234ILE      O 3644   3.588   6.120   4.950
  235ASP      N 3645   3.690   5.991   5.103
  235ASP      H 3646   3.765   5.925   5.115
  235ASP     CA 3647   3.633   6.051   5.223
  235ASP     HA 3648   3.577   6.142   5.200
  235ASP     CB 3649   3.518   5.959   5.277
  235ASP    HB2 3650   3.432   5.970   5.211
  235ASP    HB3 3651   3.550   5.855   5.277
  235ASP     CG 3652   3.457   5.988   5.421
  235ASP    OD1 3653   3.333   6.009   5.434
  235ASP    OD2 3654   3.536   5.977   5.517
  235ASP      C 3655   3.741   6.086   5.333
  235ASP      O 3656   3.835   6.008   5.358
  236LEU      N 3657   3.733   6.205   5.388
  236LEU      H 3658   3.654   6.265   5.368
  236LEU     CA 3659   3.837   6.255   5.480
  236LEU     HA 3660   3.899   6.173   5.516
  236LEU     CB 3661   3.930   6.348   5.402
  236LEU    HB2 3662   3.962   6.295   5.313
  236LEU    HB3 3663   3.863   6.421   5.357
  236LEU     CG 3664   4.047   6.409   5.484
  236LEU     HG 3665   3.997   6.474   5.556
  236LEU    CD1 3666   4.143   6.308   5.549
  236LEU   HD11 3667   4.091   6.242   5.619
  236LEU   HD12 3668   4.186   6.244   5.472
  236LEU   HD13 3669   4.210   6.363   5.615
  236LEU    CD2 3670   4.133   6.499   5.398
  236LEU   HD21 3671   4.193   6.449   5.323
  236LEU   HD22 3672   4.073   6.570   5.340
  236LEU   HD23 3673   4.195   6.550   5.472
  236LEU      C 3674   3.769   6.327   5.603
  236LEU      O 3675   3.661   6.384   5.590
  237GLY      N 3676   3.834   6.322   5.722
  237GLY      H 3677   3.912   6.258   5.733
  237GLY     CA 3678   3.790   6.385   5.848
  237GLY    HA2 3679   3.696   6.344   5.886
  237GLY    HA3 3680   3.871   6.368   5.918
  237GLY      C 3681   3.759   6.530   5.825
  237GLY      O 3682   3.834   6.603   5.764
  238GLY      N 3683   3.646   6.577   5.877
  238GLY      H 3684   3.589   6.501   5.911
  238GLY     CA 3685   3.601   6.714   5.885
  238GLY    HA2 3686   3.547   6.715   5.980
  238GLY    HA3 3687   3.684   6.785   5.891
  238GLY      C 3688   3.505   6.753   5.774
  238GLY      O 3689   3.425   6.842   5.799
  239GLU      N 3690   3.513   6.695   5.651
  239GLU      H 3691   3.593   6.635   5.634
  239GLU     CA 3692   3.441   6.744   5.537
  239GLU     HA 3693   3.472   6.847   5.523
  239GLU     CB 3694   3.485   6.671   5.406
  239GLU    HB2 3695   3.445   6.569   5.409
  239GLU    HB3 3696   3.454   6.725   5.316
  239GLU     CG 3697   3.635   6.674   5.395
  239GLU    HG2 3698   3.672   6.776   5.403
  239GLU    HG3 3699   3.681   6.623   5.479
  239GLU     CD 3700   3.681   6.620   5.260
  239GLU    OE1 3701   3.599   6.572   5.179
  239GLU    OE2 3702   3.801   6.633   5.225
  239GLU      C 3703   3.291   6.720   5.545
  239GLU      O 3704   3.246   6.612   5.585
  240PRO      N 3705   3.211   6.824   5.504
  240PRO     CD 3706   3.240   6.966   5.499
  240PRO    HD2 3707   3.299   6.984   5.409
  240PRO    HD3 3708   3.295   6.991   5.590
  240PRO     CG 3709   3.110   7.043   5.488
  240PRO    HG2 3710   3.122   7.126   5.419
  240PRO    HG3 3711   3.085   7.079   5.587
  240PRO     CB 3712   3.006   6.949   5.442
  240PRO    HB2 3713   3.003   6.945   5.333
  240PRO    HB3 3714   2.902   6.950   5.476
  240PRO     CA 3715   3.066   6.812   5.488
  240PRO     HA 3716   3.023   6.796   5.587
  240PRO      C 3717   3.015   6.692   5.404
  240PRO      O 3718   2.909   6.641   5.430
  241ILE      N 3719   3.086   6.656   5.293
  241ILE      H 3720   3.166   6.707   5.259
  241ILE     CA 3721   3.053   6.541   5.206
  241ILE     HA 3722   2.947   6.520   5.218
  241ILE     CB 3723   3.092   6.568   5.058
  241ILE     HB 3724   3.200   6.568   5.042
  241ILE    CG2 3725   3.047   6.455   4.962
  241ILE   HG21 3726   2.940   6.466   4.944
  241ILE   HG22 3727   3.095   6.459   4.864
  241ILE   HG23 3728   3.069   6.359   5.008
  241ILE    CG1 3729   3.024   6.706   5.016
  241ILE   HG12 3730   2.916   6.699   5.022
  241ILE   HG13 3731   3.063   6.786   5.079
  241ILE    CD1 3732   3.056   6.729   4.872
  241ILE   HD11 3733   2.975   6.694   4.809
  241ILE   HD12 3734   3.040   6.835   4.856
  241ILE   HD13 3735   3.154   6.691   4.843
  241ILE      C 3736   3.122   6.414   5.256
  241ILE      O 3737   3.245   6.406   5.264
  242LYS      N 3738   3.044   6.309   5.290
  242LYS      H 3739   2.944   6.323   5.299
  242LYS     CA 3740   3.093   6.170   5.320
  242LYS     HA 3741   3.202   6.172   5.322
  242LYS     CB 3742   3.028   6.124   5.454
  242LYS    HB2 3743   2.923   6.113   5.428
  242LYS    HB3 3744   3.059   6.023   5.481
  242LYS     CG 3745   3.038   6.208   5.588
  242LYS    HG2 3746   2.991   6.306   5.580
  242LYS    HG3 3747   2.979   6.145   5.655
  242LYS     CD 3748   3.173   6.192   5.649
  242LYS    HD2 3749   3.163   6.227   5.752
  242LYS    HD3 3750   3.204   6.087   5.649
  242LYS     CE 3751   3.277   6.287   5.594
  242LYS    HE2 3752   3.266   6.307   5.487
  242LYS    HE3 3753   3.260   6.383   5.642
  242LYS     NZ 3754   3.417   6.233   5.609
  242LYS    HZ1 3755   3.473   6.310   5.576
  242LYS    HZ2 3756   3.427   6.209   5.707
  242LYS    HZ3 3757   3.437   6.151   5.553
  242LYS      C 3758   3.052   6.073   5.208
  242LYS      O 3759   2.957   6.097   5.136
  243SER      N 3760   3.123   5.964   5.196
  243SER      H 3761   3.203   5.954   5.258
  243SER     CA 3762   3.096   5.853   5.107
  243SER     HA 3763   3.095   5.892   5.005
  243SER     CB 3764   3.213   5.761   5.104
  243SER    HB2 3765   3.183   5.677   5.041
  243SER    HB3 3766   3.302   5.804   5.058
  243SER     OG 3767   3.251   5.705   5.227
  243SER     HG 3768   3.331   5.657   5.206
  243SER      C 3769   2.965   5.776   5.134
  243SER      O 3770   2.925   5.703   5.050
  244SER      N 3771   2.893   5.798   5.241
  244SER      H 3772   2.933   5.866   5.304
  244SER     CA 3773   2.784   5.708   5.282
  244SER     HA 3774   2.823   5.611   5.311
  244SER     CB 3775   2.739   5.758   5.422
  244SER    HB2 3776   2.685   5.851   5.404
  244SER    HB3 3777   2.671   5.686   5.469
  244SER     OG 3778   2.845   5.780   5.509
  244SER     HG 3779   2.813   5.786   5.600
  244SER      C 3780   2.671   5.692   5.182
  244SER      O 3781   2.618   5.585   5.176
  245ASP      N 3782   2.632   5.793   5.103
  245ASP      H 3783   2.657   5.886   5.136
  245ASP     CA 3784   2.514   5.791   5.012
  245ASP     HA 3785   2.426   5.759   5.068
  245ASP     CB 3786   2.486   5.940   4.972
  245ASP    HB2 3787   2.574   5.979   4.920
  245ASP    HB3 3788   2.403   5.937   4.901
  245ASP     CG 3789   2.454   6.034   5.088
  245ASP    OD1 3790   2.338   6.092   5.106
  245ASP    OD2 3791   2.543   6.052   5.172
  245ASP      C 3792   2.527   5.709   4.883
  245ASP      O 3793   2.433   5.657   4.826
  246TYR      N 3794   2.652   5.676   4.851
  246TYR      H 3795   2.728   5.702   4.912
  246TYR     CA 3796   2.680   5.581   4.740
  246TYR     HA 3797   2.602   5.602   4.667
  246TYR     CB 3798   2.813   5.633   4.679
  246TYR    HB2 3799   2.891   5.606   4.750
  246TYR    HB3 3800   2.839   5.576   4.590
  246TYR     CG 3801   2.821   5.790   4.646
  246TYR    CD1 3802   2.853   5.892   4.736
  246TYR    HD1 3803   2.870   5.867   4.840
  246TYR    CE1 3804   2.871   6.024   4.696
  246TYR    HE1 3805   2.889   6.102   4.768
  246TYR     CZ 3806   2.860   6.058   4.563
  246TYR     OH 3807   2.866   6.196   4.530
  246TYR     HH 3808   2.838   6.220   4.442
  246TYR    CE2 3809   2.829   5.957   4.466
  246TYR    HE2 3810   2.825   5.985   4.361
  246TYR    CD2 3811   2.810   5.824   4.509
  246TYR    HD2 3812   2.791   5.747   4.436
  246TYR      C 3813   2.671   5.430   4.768
  246TYR      O 3814   2.691   5.343   4.682
  247PHE      N 3815   2.641   5.403   4.891
  247PHE      H 3816   2.645   5.482   4.954
  247PHE     CA 3817   2.630   5.267   4.945
  247PHE     HA 3818   2.702   5.206   4.891
  247PHE     CB 3819   2.649   5.286   5.099
  247PHE    HB2 3820   2.566   5.350   5.132
  247PHE    HB3 3821   2.621   5.193   5.148
  247PHE     CG 3822   2.784   5.328   5.168
  247PHE    CD1 3823   2.888   5.401   5.103
  247PHE    HD1 3824   2.878   5.430   4.999
  247PHE    CE1 3825   3.005   5.438   5.171
  247PHE    HE1 3826   3.072   5.508   5.123
  247PHE     CZ 3827   3.028   5.402   5.310
  247PHE     HZ 3828   3.110   5.437   5.371
  247PHE    CE2 3829   2.930   5.324   5.373
  247PHE    HE2 3830   2.943   5.294   5.476
  247PHE    CD2 3831   2.804   5.309   5.305
  247PHE    HD2 3832   2.718   5.265   5.354
  247PHE      C 3833   2.497   5.199   4.917
  247PHE      O 3834   2.475   5.084   4.959
  248GLY      N 3835   2.398   5.264   4.848
  248GLY      H 3836   2.413   5.359   4.816
  248GLY     CA 3837   2.266   5.200   4.823
  248GLY    HA2 3838   2.223   5.171   4.919
  248GLY    HA3 3839   2.202   5.282   4.790
  248GLY      C 3840   2.261   5.093   4.715
  248GLY      O 3841   2.196   4.986   4.730
  249ASN      N 3842   2.359   5.102   4.626
  249ASN      H 3843   2.423   5.180   4.629
  249ASN     CA 3844   2.377   4.999   4.520
  249ASN     HA 3845   2.345   4.900   4.551
  249ASN     CB 3846   2.285   5.027   4.398
  249ASN    HB2 3847   2.181   5.006   4.423
  249ASN    HB3 3848   2.289   5.130   4.363
  249ASN     CG 3849   2.323   4.937   4.278
  249ASN    OD1 3850   2.355   4.821   4.298
  249ASN    ND2 3851   2.307   4.988   4.159
  249ASN   HD21 3852   2.314   4.924   4.081
  249ASN   HD22 3853   2.262   5.078   4.156
  249ASN      C 3854   2.532   4.996   4.492
  249ASN      O 3855   2.594   5.098   4.461
  250GLY      N 3856   2.593   4.874   4.498
  250GLY      H 3857   2.526   4.799   4.508
  250GLY     CA 3858   2.737   4.844   4.471
  250GLY    HA2 3859   2.739   4.739   4.444
  250GLY    HA3 3860   2.759   4.905   4.383
  250GLY      C 3861   2.834   4.887   4.582
  250GLY      O 3862   2.794   4.869   4.701
  251ARG      N 3863   2.956   4.922   4.548
  251ARG      H 3864   2.980   4.919   4.450
  251ARG     CA 3865   3.068   4.932   4.649
  251ARG     HA 3866   3.011   4.934   4.741
  251ARG     CB 3867   3.161   4.817   4.644
  251ARG    HB2 3868   3.215   4.821   4.549
  251ARG    HB3 3869   3.228   4.832   4.729
  251ARG     CG 3870   3.088   4.687   4.667
  251ARG    HG2 3871   2.992   4.710   4.713
  251ARG    HG3 3872   3.053   4.635   4.577
  251ARG     CD 3873   3.164   4.590   4.759
  251ARG    HD2 3874   3.261   4.560   4.722
  251ARG    HD3 3875   3.197   4.632   4.854
  251ARG     NE 3876   3.087   4.465   4.787
  251ARG     HE 3877   2.993   4.470   4.751
  251ARG     CZ 3878   3.119   4.365   4.870
  251ARG    NH1 3879   3.240   4.363   4.928
  251ARG   HH11 3880   3.307   4.436   4.908
  251ARG   HH12 3881   3.268   4.283   4.983
  251ARG    NH2 3882   3.040   4.268   4.902
  251ARG   HH21 3883   2.940   4.282   4.894
  251ARG   HH22 3884   3.066   4.189   4.959
  251ARG      C 3885   3.149   5.068   4.650
  251ARG      O 3886   3.135   5.143   4.550
  252VAL      N 3887   3.233   5.102   4.745
  252VAL      H 3888   3.254   5.035   4.818
  252VAL     CA 3889   3.321   5.221   4.737
  252VAL     HA 3890   3.312   5.255   4.634
  252VAL     CB 3891   3.278   5.328   4.840
  252VAL     HB 3892   3.256   5.277   4.933
  252VAL    CG1 3893   3.381   5.445   4.851
  252VAL   HG11 3894   3.453   5.406   4.923
  252VAL   HG12 3895   3.429   5.475   4.757
  252VAL   HG13 3896   3.351   5.529   4.914
  252VAL    CG2 3897   3.145   5.394   4.795
  252VAL   HG21 3898   3.162   5.440   4.699
  252VAL   HG22 3899   3.065   5.321   4.777
  252VAL   HG23 3900   3.113   5.469   4.868
  252VAL      C 3901   3.470   5.180   4.754
  252VAL      O 3902   3.500   5.107   4.846
  253THR      N 3903   3.561   5.208   4.658
  253THR      H 3904   3.536   5.276   4.588
  253THR     CA 3905   3.708   5.185   4.672
  253THR     HA 3906   3.724   5.078   4.688
  253THR     CB 3907   3.785   5.224   4.543
  253THR     HB 3908   3.891   5.204   4.555
  253THR    CG2 3909   3.750   5.126   4.425
  253THR   HG21 3910   3.644   5.146   4.408
  253THR   HG22 3911   3.822   5.138   4.344
  253THR   HG23 3912   3.756   5.023   4.459
  253THR    OG1 3913   3.766   5.355   4.498
  253THR    HG1 3914   3.833   5.374   4.432
  253THR      C 3915   3.764   5.259   4.792
  253THR      O 3916   3.770   5.378   4.802
  254GLU      N 3917   3.809   5.183   4.890
  254GLU      H 3918   3.811   5.082   4.885
  254GLU     CA 3919   3.852   5.244   5.011
  254GLU     HA 3920   3.800   5.339   5.027
  254GLU     CB 3921   3.814   5.154   5.126
  254GLU    HB2 3922   3.706   5.146   5.119
  254GLU    HB3 3923   3.856   5.055   5.110
  254GLU     CG 3924   3.852   5.201   5.267
  254GLU    HG2 3925   3.823   5.129   5.343
  254GLU    HG3 3926   3.960   5.206   5.278
  254GLU     CD 3927   3.792   5.337   5.310
  254GLU    OE1 3928   3.846   5.442   5.272
  254GLU    OE2 3929   3.697   5.332   5.390
  254GLU      C 3930   4.003   5.266   5.011
  254GLU      O 3931   4.081   5.177   4.971
  255PHE      N 3932   4.047   5.384   5.058
  255PHE      H 3933   3.977   5.443   5.101
  255PHE     CA 3934   4.191   5.428   5.070
  255PHE     HA 3935   4.260   5.360   5.020
  255PHE     CB 3936   4.209   5.559   4.998
  255PHE    HB2 3937   4.128   5.630   5.011
  255PHE    HB3 3938   4.302   5.602   5.037
  255PHE     CG 3939   4.223   5.552   4.849
  255PHE    CD1 3940   4.107   5.548   4.767
  255PHE    HD1 3941   4.008   5.555   4.809
  255PHE    CE1 3942   4.127   5.550   4.625
  255PHE    HE1 3943   4.042   5.535   4.561
  255PHE     CZ 3944   4.254   5.526   4.566
  255PHE     HZ 3945   4.259   5.506   4.460
  255PHE    CE2 3946   4.373   5.526   4.647
  255PHE    HE2 3947   4.471   5.510   4.604
  255PHE    CD2 3948   4.350   5.547   4.790
  255PHE    HD2 3949   4.438   5.555   4.852
  255PHE      C 3950   4.236   5.411   5.211
  255PHE      O 3951   4.351   5.373   5.231
  256LYS      N 3952   4.154   5.445   5.315
  256LYS      H 3953   4.063   5.485   5.294
  256LYS     CA 3954   4.196   5.447   5.458
  256LYS     HA 3955   4.267   5.528   5.474
  256LYS     CB 3956   4.079   5.476   5.549
  256LYS    HB2 3957   3.998   5.404   5.535
  256LYS    HB3 3958   4.118   5.473   5.650
  256LYS     CG 3959   4.016   5.616   5.534
  256LYS    HG2 3960   4.092   5.687   5.566
  256LYS    HG3 3961   3.995   5.634   5.429
  256LYS     CD 3962   3.882   5.621   5.612
  256LYS    HD2 3963   3.816   5.538   5.583
  256LYS    HD3 3964   3.911   5.607   5.716
  256LYS     CE 3965   3.812   5.754   5.594
  256LYS    HE2 3966   3.747   5.776   5.679
  256LYS    HE3 3967   3.896   5.823   5.603
  256LYS     NZ 3968   3.750   5.776   5.464
  256LYS    HZ1 3969   3.817   5.779   5.388
  256LYS    HZ2 3970   3.698   5.697   5.428
  256LYS    HZ3 3971   3.706   5.867   5.461
  256LYS      C 3972   4.251   5.311   5.497
  256LYS      O 3973   4.347   5.305   5.568
  257TYR      N 3974   4.193   5.199   5.446
  257TYR      H 3975   4.116   5.216   5.383
  257TYR     CA 3976   4.239   5.060   5.463
  257TYR     HA 3977   4.213   5.025   5.563
  257TYR     CB 3978   4.153   4.977   5.373
  257TYR    HB2 3979   4.046   4.998   5.373
  257TYR    HB3 3980   4.172   4.990   5.267
  257TYR     CG 3981   4.182   4.832   5.398
  257TYR    CD1 3982   4.282   4.772   5.317
  257TYR    HD1 3983   4.341   4.816   5.238
  257TYR    CE1 3984   4.309   4.634   5.344
  257TYR    HE1 3985   4.383   4.587   5.282
  257TYR     CZ 3986   4.238   4.559   5.433
  257TYR     OH 3987   4.272   4.427   5.457
  257TYR     HH 3988   4.196   4.372   5.480
  257TYR    CE2 3989   4.132   4.619   5.496
  257TYR    HE2 3990   4.070   4.557   5.560
  257TYR    CD2 3991   4.102   4.757   5.479
  257TYR    HD2 3992   4.019   4.802   5.531
  257TYR      C 3993   4.395   5.049   5.437
  257TYR      O 3994   4.469   5.015   5.523
  258GLY      N 3995   4.432   5.086   5.315
  258GLY      H 3996   4.369   5.119   5.244
  258GLY     CA 3997   4.575   5.057   5.266
  258GLY    HA2 3998   4.611   4.964   5.308
  258GLY    HA3 3999   4.567   5.052   5.157
  258GLY      C 4000   4.677   5.163   5.311
  258GLY      O 4001   4.794   5.133   5.329
  259ALA      N 4002   4.627   5.279   5.338
  259ALA      H 4003   4.529   5.293   5.317
  259ALA     CA 4004   4.695   5.388   5.403
  259ALA     HA 4005   4.785   5.401   5.342
  259ALA     CB 4006   4.608   5.519   5.388
  259ALA    HB1 4007   4.575   5.541   5.287
  259ALA    HB2 4008   4.512   5.508   5.437
  259ALA    HB3 4009   4.653   5.610   5.430
  259ALA      C 4010   4.734   5.361   5.547
  259ALA      O 4011   4.849   5.370   5.583
  260LYS      N 4012   4.642   5.310   5.626
  260LYS      H 4013   4.549   5.301   5.587
  260LYS     CA 4014   4.669   5.252   5.758
  260LYS     HA 4015   4.739   5.314   5.813
  260LYS     CB 4016   4.540   5.249   5.839
  260LYS    HB2 4017   4.490   5.345   5.851
  260LYS    HB3 4018   4.478   5.183   5.779
  260LYS     CG 4019   4.556   5.198   5.979
  260LYS    HG2 4020   4.464   5.191   6.037
  260LYS    HG3 4021   4.606   5.101   5.967
  260LYS     CD 4022   4.652   5.287   6.062
  260LYS    HD2 4023   4.693   5.233   6.147
  260LYS    HD3 4024   4.748   5.307   6.014
  260LYS     CE 4025   4.590   5.422   6.105
  260LYS    HE2 4026   4.509   5.456   6.040
  260LYS    HE3 4027   4.537   5.402   6.198
  260LYS     NZ 4028   4.696   5.513   6.142
  260LYS    HZ1 4029   4.761   5.533   6.067
  260LYS    HZ2 4030   4.655   5.600   6.175
  260LYS    HZ3 4031   4.754   5.469   6.212
  260LYS      C 4032   4.736   5.119   5.751
  260LYS      O 4033   4.829   5.104   5.827
  261LEU      N 4034   4.705   5.022   5.663
  261LEU      H 4035   4.630   5.041   5.597
  261LEU     CA 4036   4.785   4.897   5.650
  261LEU     HA 4037   4.768   4.845   5.745
  261LEU     CB 4038   4.722   4.818   5.540
  261LEU    HB2 4039   4.620   4.795   5.571
  261LEU    HB3 4040   4.730   4.885   5.454
  261LEU     CG 4041   4.796   4.689   5.509
  261LEU     HG 4042   4.897   4.705   5.472
  261LEU    CD1 4043   4.806   4.600   5.634
  261LEU   HD11 4044   4.703   4.582   5.664
  261LEU   HD12 4045   4.866   4.513   5.608
  261LEU   HD13 4046   4.854   4.655   5.715
  261LEU    CD2 4047   4.714   4.620   5.397
  261LEU   HD21 4048   4.624   4.574   5.436
  261LEU   HD22 4049   4.706   4.692   5.315
  261LEU   HD23 4050   4.777   4.543   5.351
  261LEU      C 4051   4.937   4.923   5.623
  261LEU      O 4052   5.031   4.873   5.695
  262GLY      N 4053   4.962   5.012   5.528
  262GLY      H 4054   4.885   5.061   5.484
  262GLY     CA 4055   5.091   5.046   5.473
  262GLY    HA2 4056   5.133   4.947   5.455
  262GLY    HA3 4057   5.081   5.111   5.387
  262GLY      C 4058   5.184   5.113   5.581
  262GLY      O 4059   5.293   5.072   5.612
  263THR      N 4060   5.134   5.220   5.654
  263THR      H 4061   5.041   5.239   5.618
  263THR     CA 4062   5.192   5.275   5.780
  263THR     HA 4063   5.284   5.328   5.758
  263THR     CB 4064   5.088   5.366   5.853
  263THR     HB 4065   5.006   5.315   5.904
  263THR    CG2 4066   5.165   5.441   5.957
  263THR   HG21 4067   5.180   5.370   6.038
  263THR   HG22 4068   5.263   5.471   5.919
  263THR   HG23 4069   5.115   5.530   5.996
  263THR    OG1 4070   5.032   5.457   5.761
  263THR    HG1 4071   4.977   5.413   5.696
  263THR      C 4072   5.225   5.169   5.876
  263THR      O 4073   5.334   5.173   5.938
  264VAL      N 4074   5.139   5.070   5.898
  264VAL      H 4075   5.050   5.067   5.849
  264VAL     CA 4076   5.155   4.968   6.008
  264VAL     HA 4077   5.208   5.019   6.088
  264VAL     CB 4078   5.020   4.910   6.035
  264VAL     HB 4079   4.985   4.861   5.944
  264VAL    CG1 4080   5.015   4.801   6.142
  264VAL   HG11 4081   4.922   4.744   6.136
  264VAL   HG12 4082   5.091   4.731   6.111
  264VAL   HG13 4083   5.043   4.834   6.242
  264VAL    CG2 4084   4.917   5.013   6.096
  264VAL   HG21 4085   4.814   4.984   6.075
  264VAL   HG22 4086   4.939   5.039   6.199
  264VAL   HG23 4087   4.930   5.104   6.038
  264VAL      C 4088   5.261   4.863   5.979
  264VAL      O 4089   5.315   4.809   6.075
  265ILE      N 4090   5.287   4.834   5.850
  265ILE      H 4091   5.229   4.867   5.775
  265ILE     CA 4092   5.402   4.750   5.809
  265ILE     HA 4093   5.410   4.666   5.878
  265ILE     CB 4094   5.365   4.683   5.673
  265ILE     HB 4095   5.349   4.764   5.602
  265ILE    CG2 4096   5.477   4.596   5.620
  265ILE   HG21 4097   5.490   4.511   5.687
  265ILE   HG22 4098   5.451   4.547   5.526
  265ILE   HG23 4099   5.572   4.649   5.613
  265ILE    CG1 4100   5.234   4.599   5.688
  265ILE   HG12 4101   5.150   4.663   5.712
  265ILE   HG13 4102   5.198   4.559   5.594
  265ILE    CD1 4103   5.224   4.480   5.785
  265ILE   HD11 4104   5.122   4.443   5.786
  265ILE   HD12 4105   5.277   4.391   5.750
  265ILE   HD13 4106   5.256   4.499   5.887
  265ILE      C 4107   5.526   4.839   5.808
  265ILE      O 4108   5.637   4.799   5.840
  266ARG      N 4109   5.508   4.973   5.790
  266ARG      H 4110   5.419   5.011   5.762
  266ARG     CA 4111   5.621   5.070   5.790
  266ARG     HA 4112   5.710   5.019   5.752
  266ARG     CB 4113   5.596   5.194   5.706
  266ARG    HB2 4114   5.492   5.221   5.725
  266ARG    HB3 4115   5.660   5.272   5.746
  266ARG     CG 4116   5.624   5.182   5.548
  266ARG    HG2 4117   5.714   5.120   5.546
  266ARG    HG3 4118   5.554   5.115   5.498
  266ARG     CD 4119   5.636   5.320   5.478
  266ARG    HD2 4120   5.551   5.385   5.497
  266ARG    HD3 4121   5.724   5.371   5.516
  266ARG     NE 4122   5.621   5.297   5.334
  266ARG     HE 4123   5.529   5.271   5.301
  266ARG     CZ 4124   5.720   5.305   5.249
  266ARG    NH1 4125   5.846   5.303   5.288
  266ARG   HH11 4126   5.865   5.273   5.383
  266ARG   HH12 4127   5.922   5.286   5.222
  266ARG    NH2 4128   5.701   5.298   5.121
  266ARG   HH21 4129   5.614   5.303   5.071
  266ARG   HH22 4130   5.783   5.284   5.063
  266ARG      C 4131   5.671   5.107   5.927
  266ARG      O 4132   5.785   5.144   5.947
  267LYS      N 4133   5.581   5.098   6.028
  267LYS      H 4134   5.488   5.068   6.005
  267LYS     CA 4135   5.611   5.122   6.168
  267LYS     HA 4136   5.519   5.110   6.226
  267LYS     CB 4137   5.711   5.011   6.211
  267LYS    HB2 4138   5.804   5.027   6.157
  267LYS    HB3 4139   5.738   5.025   6.316
  267LYS     CG 4140   5.651   4.869   6.193
  267LYS    HG2 4141   5.562   4.849   6.252
  267LYS    HG3 4142   5.638   4.855   6.086
  267LYS     CD 4143   5.757   4.773   6.245
  267LYS    HD2 4144   5.773   4.789   6.352
  267LYS    HD3 4145   5.715   4.672   6.240
  267LYS     CE 4146   5.891   4.772   6.172
  267LYS    HE2 4147   5.881   4.725   6.074
  267LYS    HE3 4148   5.924   4.874   6.154
  267LYS     NZ 4149   5.994   4.696   6.250
  267LYS    HZ1 4150   6.001   4.725   6.347
  267LYS    HZ2 4151   5.970   4.598   6.246
  267LYS    HZ3 4152   6.088   4.722   6.224
  267LYS      C 4153   5.656   5.265   6.192
  267LYS      O 4154   5.764   5.293   6.245
  268TRP      N 4155   5.576   5.354   6.136
  268TRP      H 4156   5.488   5.322   6.099
  268TRP     CA 4157   5.581   5.499   6.160
  268TRP     HA 4158   5.680   5.521   6.200
  268TRP     CB 4159   5.569   5.574   6.029
  268TRP    HB2 4160   5.469   5.550   5.992
  268TRP    HB3 4161   5.571   5.681   6.050
  268TRP     CG 4162   5.663   5.554   5.909
  268TRP    CD1 4163   5.784   5.496   5.907
  268TRP    HD1 4164   5.830   5.451   5.994
  268TRP    NE1 4165   5.845   5.496   5.788
  268TRP    HE1 4166   5.937   5.457   5.770
  268TRP    CE2 4167   5.772   5.561   5.699
  268TRP    CZ2 4168   5.791   5.595   5.568
  268TRP    HZ2 4169   5.883   5.563   5.521
  268TRP    CH2 4170   5.698   5.678   5.495
  268TRP    HH2 4171   5.715   5.709   5.393
  268TRP    CZ3 4172   5.586   5.724   5.563
  268TRP    HZ3 4173   5.507   5.785   5.521
  268TRP    CE3 4174   5.562   5.691   5.701
  268TRP    HE3 4175   5.476   5.732   5.750
  268TRP    CD2 4176   5.655   5.607   5.773
  268TRP      C 4177   5.475   5.545   6.265
  268TRP      O 4178   5.379   5.474   6.291
  269ASN      N 4179   5.491   5.668   6.321
  269ASN      H 4180   5.573   5.721   6.293
  269ASN     CA 4181   5.396   5.723   6.422
  269ASN     HA 4182   5.437   5.816   6.462
  269ASN     CB 4183   5.268   5.760   6.346
  269ASN    HB2 4184   5.277   5.822   6.257
  269ASN    HB3 4185   5.209   5.673   6.315
  269ASN     CG 4186   5.177   5.848   6.431
  269ASN    OD1 4187   5.218   5.931   6.510
  269ASN    ND2 4188   5.046   5.848   6.406
  269ASN   HD21 4189   4.988   5.910   6.461
  269ASN   HD22 4190   5.012   5.769   6.353
  269ASN      C 4191   5.381   5.627   6.544
  269ASN      O 4192   5.274   5.634   6.601
  270GLY      N 4193   5.483   5.553   6.584
  270GLY      H 4194   5.569   5.564   6.531
  270GLY     CA 4195   5.470   5.446   6.685
  270GLY    HA2 4196   5.574   5.414   6.692
  270GLY    HA3 4197   5.453   5.472   6.790
  270GLY      C 4198   5.382   5.330   6.652
  270GLY      O 4199   5.365   5.247   6.742
  271GLU      N 4200   5.341   5.305   6.525
  271GLU      H 4201   5.371   5.366   6.451
  271GLU     CA 4202   5.234   5.214   6.491
  271GLU     HA 4203   5.166   5.218   6.575
  271GLU     CB 4204   5.172   5.246   6.350
  271GLU    HB2 4205   5.251   5.250   6.274
  271GLU    HB3 4206   5.114   5.161   6.313
  271GLU     CG 4207   5.087   5.369   6.343
  271GLU    HG2 4208   5.144   5.439   6.403
  271GLU    HG3 4209   5.092   5.402   6.239
  271GLU     CD 4210   4.948   5.358   6.396
  271GLU    OE1 4211   4.915   5.291   6.495
  271GLU    OE2 4212   4.864   5.437   6.336
  271GLU      C 4213   5.292   5.070   6.482
  271GLU      O 4214   5.410   5.055   6.443
  272LYS      N 4215   5.214   4.966   6.513
  272LYS      H 4216   5.121   4.985   6.548
  272LYS     CA 4217   5.266   4.828   6.543
  272LYS     HA 4218   5.364   4.807   6.499
  272LYS     CB 4219   5.292   4.814   6.695
  272LYS    HB2 4220   5.340   4.719   6.719
  272LYS    HB3 4221   5.348   4.902   6.726
  272LYS     CG 4222   5.167   4.802   6.783
  272LYS    HG2 4223   5.096   4.882   6.759
  272LYS    HG3 4224   5.107   4.712   6.768
  272LYS     CD 4225   5.199   4.802   6.933
  272LYS    HD2 4226   5.275   4.726   6.954
  272LYS    HD3 4227   5.248   4.895   6.962
  272LYS     CE 4228   5.078   4.792   7.030
  272LYS    HE2 4229   5.002   4.866   7.006
  272LYS    HE3 4230   5.035   4.692   7.024
  272LYS     NZ 4231   5.116   4.805   7.172
  272LYS    HZ1 4232   5.038   4.822   7.234
  272LYS    HZ2 4233   5.168   4.724   7.204
  272LYS    HZ3 4234   5.175   4.887   7.179
  272LYS      C 4235   5.167   4.729   6.486
  272LYS      O 4236   5.041   4.755   6.491
  273MET      N 4237   5.212   4.615   6.438
  273MET      H 4238   5.311   4.597   6.446
  273MET     CA 4239   5.127   4.501   6.395
  273MET     HA 4240   5.043   4.536   6.336
  273MET     CB 4241   5.203   4.422   6.292
  273MET    HB2 4242   5.254   4.495   6.229
  273MET    HB3 4243   5.281   4.363   6.340
  273MET     CG 4244   5.114   4.335   6.201
  273MET    HG2 4245   5.067   4.254   6.258
  273MET    HG3 4246   5.026   4.389   6.167
  273MET     SD 4247   5.209   4.258   6.062
  273MET     CE 4248   5.088   4.155   5.969
  273MET    HE1 4249   5.056   4.074   6.034
  273MET    HE2 4250   5.009   4.224   5.938
  273MET    HE3 4251   5.130   4.110   5.879
  273MET      C 4252   5.071   4.421   6.510
  273MET      O 4253   4.963   4.353   6.492
  274SER      N 4254   5.121   4.424   6.631
  274SER      H 4255   5.208   4.470   6.651
  274SER     CA 4256   5.069   4.345   6.742
  274SER     HA 4257   5.048   4.242   6.715
  274SER     CB 4258   5.163   4.352   6.864
  274SER    HB2 4259   5.117   4.290   6.941
  274SER    HB3 4260   5.263   4.318   6.839
  274SER     OG 4261   5.179   4.481   6.920
  274SER     HG 4262   5.155   4.473   7.012
  274SER      C 4263   4.937   4.387   6.789
  274SER      O 4264   4.866   4.313   6.858
  275TYR      N 4265   4.899   4.513   6.769
  275TYR      H 4266   4.963   4.574   6.721
  275TYR     CA 4267   4.762   4.568   6.779
  275TYR     HA 4268   4.733   4.567   6.884
  275TYR     CB 4269   4.773   4.712   6.741
  275TYR    HB2 4270   4.854   4.750   6.803
  275TYR    HB3 4271   4.786   4.723   6.633
  275TYR     CG 4272   4.661   4.802   6.772
  275TYR    CD1 4273   4.645   4.869   6.897
  275TYR    HD1 4274   4.712   4.844   6.978
  275TYR    CE1 4275   4.543   4.968   6.913
  275TYR    HE1 4276   4.519   5.012   7.008
  275TYR     CZ 4277   4.452   4.990   6.805
  275TYR     OH 4278   4.344   5.071   6.822
  275TYR     HH 4279   4.291   5.079   6.742
  275TYR    CE2 4280   4.460   4.918   6.683
  275TYR    HE2 4281   4.390   4.928   6.601
  275TYR    CD2 4282   4.566   4.819   6.674
  275TYR    HD2 4283   4.566   4.758   6.585
  275TYR      C 4284   4.654   4.499   6.697
  275TYR      O 4285   4.536   4.498   6.740
  276LEU      N 4286   4.684   4.417   6.594
  276LEU      H 4287   4.780   4.405   6.566
  276LEU     CA 4288   4.577   4.391   6.499
  276LEU     HA 4289   4.514   4.480   6.496
  276LEU     CB 4290   4.631   4.371   6.355
  276LEU    HB2 4291   4.697   4.284   6.359
  276LEU    HB3 4292   4.547   4.349   6.290
  276LEU     CG 4293   4.703   4.491   6.295
  276LEU     HG 4294   4.792   4.512   6.354
  276LEU    CD1 4295   4.753   4.449   6.159
  276LEU   HD11 4296   4.675   4.466   6.086
  276LEU   HD12 4297   4.836   4.510   6.125
  276LEU   HD13 4298   4.783   4.344   6.153
  276LEU    CD2 4299   4.609   4.611   6.286
  276LEU   HD21 4300   4.519   4.570   6.239
  276LEU   HD22 4301   4.581   4.642   6.387
  276LEU   HD23 4302   4.656   4.693   6.233
  276LEU      C 4303   4.487   4.276   6.536
  276LEU      O 4304   4.414   4.220   6.451
  277LYS      N 4305   4.468   4.244   6.666
  277LYS      H 4306   4.516   4.296   6.738
  277LYS     CA 4307   4.385   4.127   6.713
  277LYS     HA 4308   4.431   4.039   6.668
  277LYS     CB 4309   4.402   4.117   6.867
  277LYS    HB2 4310   4.328   4.184   6.911
  277LYS    HB3 4311   4.398   4.012   6.893
  277LYS     CG 4312   4.535   4.168   6.927
  277LYS    HG2 4313   4.621   4.133   6.871
  277LYS    HG3 4314   4.536   4.277   6.928
  277LYS     CD 4315   4.546   4.119   7.075
  277LYS    HD2 4316   4.457   4.157   7.124
  277LYS    HD3 4317   4.550   4.010   7.067
  277LYS     CE 4318   4.681   4.164   7.124
  277LYS    HE2 4319   4.764   4.162   7.053
  277LYS    HE3 4320   4.665   4.269   7.151
  277LYS     NZ 4321   4.714   4.097   7.251
  277LYS    HZ1 4322   4.643   4.112   7.321
  277LYS    HZ2 4323   4.717   3.996   7.243
  277LYS    HZ3 4324   4.796   4.140   7.289
  277LYS      C 4325   4.235   4.134   6.668
  277LYS      O 4326   4.179   4.030   6.632
  278ASN      N 4327   4.188   4.255   6.660
  278ASN      H 4328   4.240   4.335   6.692
  278ASN     CA 4329   4.080   4.293   6.563
  278ASN     HA 4330   4.054   4.204   6.506
  278ASN     CB 4331   3.950   4.333   6.635
  278ASN    HB2 4332   3.907   4.244   6.682
  278ASN    HB3 4333   3.970   4.412   6.707
  278ASN     CG 4334   3.847   4.400   6.542
  278ASN    OD1 4335   3.788   4.334   6.453
  278ASN    ND2 4336   3.836   4.530   6.551
  278ASN   HD21 4337   3.768   4.581   6.496
  278ASN   HD22 4338   3.873   4.573   6.635
  278ASN      C 4339   4.135   4.392   6.459
  278ASN      O 4340   4.213   4.475   6.499
  279TRP      N 4341   4.093   4.374   6.335
  279TRP      H 4342   4.014   4.315   6.311
  279TRP     CA 4343   4.142   4.455   6.225
  279TRP     HA 4344   4.176   4.552   6.261
  279TRP     CB 4345   4.250   4.374   6.142
  279TRP    HB2 4346   4.348   4.361   6.189
  279TRP    HB3 4347   4.205   4.275   6.134
  279TRP     CG 4348   4.281   4.431   6.002
  279TRP    CD1 4349   4.254   4.373   5.882
  279TRP    HD1 4350   4.219   4.271   5.882
  279TRP    NE1 4351   4.280   4.453   5.773
  279TRP    HE1 4352   4.274   4.420   5.677
  279TRP    CE2 4353   4.334   4.571   5.817
  279TRP    CZ2 4354   4.382   4.688   5.755
  279TRP    HZ2 4355   4.388   4.688   5.648
  279TRP    CH2 4356   4.432   4.798   5.827
  279TRP    HH2 4357   4.469   4.886   5.778
  279TRP    CZ3 4358   4.419   4.794   5.966
  279TRP    HZ3 4359   4.455   4.883   6.015
  279TRP    CE3 4360   4.375   4.677   6.030
  279TRP    HE3 4361   4.369   4.667   6.137
  279TRP    CD2 4362   4.331   4.561   5.961
  279TRP      C 4363   4.024   4.495   6.132
  279TRP      O 4364   3.935   4.417   6.111
  280GLY      N 4365   4.024   4.606   6.065
  280GLY      H 4366   4.094   4.677   6.082
  280GLY     CA 4367   3.929   4.645   5.966
  280GLY    HA2 4368   3.969   4.728   5.906
  280GLY    HA3 4369   3.921   4.564   5.894
  280GLY      C 4370   3.780   4.667   6.004
  280GLY      O 4371   3.719   4.760   5.955
  281GLU      N 4372   3.733   4.596   6.105
  281GLU      H 4373   3.796   4.531   6.149
  281GLU     CA 4374   3.591   4.605   6.155
  281GLU     HA 4375   3.537   4.650   6.072
  281GLU     CB 4376   3.546   4.461   6.188
  281GLU    HB2 4377   3.562   4.400   6.099
  281GLU    HB3 4378   3.609   4.414   6.263
  281GLU     CG 4379   3.394   4.442   6.223
  281GLU    HG2 4380   3.377   4.338   6.248
  281GLU    HG3 4381   3.371   4.511   6.304
  281GLU     CD 4382   3.311   4.489   6.103
  281GLU    OE1 4383   3.260   4.406   6.025
  281GLU    OE2 4384   3.304   4.610   6.078
  281GLU      C 4385   3.578   4.696   6.281
  281GLU      O 4386   3.649   4.683   6.380
  282GLY      N 4387   3.486   4.793   6.276
  282GLY      H 4388   3.432   4.793   6.191
  282GLY     CA 4389   3.463   4.903   6.380
  282GLY    HA2 4390   3.372   4.960   6.364
  282GLY    HA3 4391   3.444   4.849   6.472
  282GLY      C 4392   3.582   5.002   6.395
  282GLY      O 4393   3.608   5.046   6.508
  283TRP      N 4394   3.651   5.032   6.282
  283TRP      H 4395   3.613   5.000   6.194
  283TRP     CA 4396   3.775   5.111   6.273
  283TRP     HA 4397   3.808   5.119   6.376
  283TRP     CB 4398   3.890   5.044   6.195
  283TRP    HB2 4399   3.851   4.996   6.104
  283TRP    HB3 4400   3.959   5.121   6.161
  283TRP     CG 4401   3.971   4.948   6.272
  283TRP    CD1 4402   3.926   4.843   6.339
  283TRP    HD1 4403   3.823   4.811   6.345
  283TRP    NE1 4404   4.028   4.768   6.394
  283TRP    HE1 4405   4.008   4.690   6.455
  283TRP    CE2 4406   4.147   4.823   6.362
  283TRP    CZ2 4407   4.279   4.794   6.397
  283TRP    HZ2 4408   4.304   4.705   6.454
  283TRP    CH2 4409   4.382   4.883   6.356
  283TRP    HH2 4410   4.480   4.850   6.387
  283TRP    CZ3 4411   4.351   4.996   6.279
  283TRP    HZ3 4412   4.440   5.046   6.245
  283TRP    CE3 4413   4.218   5.029   6.243
  283TRP    HE3 4414   4.192   5.111   6.178
  283TRP    CD2 4415   4.115   4.941   6.288
  283TRP      C 4416   3.754   5.252   6.216
  283TRP      O 4417   3.847   5.331   6.224
  284GLY      N 4418   3.647   5.276   6.145
  284GLY      H 4419   3.579   5.201   6.138
  284GLY     CA 4420   3.629   5.395   6.056
  284GLY    HA2 4421   3.534   5.443   6.078
  284GLY    HA3 4422   3.711   5.463   6.078
  284GLY      C 4423   3.654   5.372   5.903
  284GLY      O 4424   3.671   5.471   5.831
  285PHE      N 4425   3.661   5.245   5.858
  285PHE      H 4426   3.648   5.167   5.921
  285PHE     CA 4427   3.666   5.214   5.717
  285PHE     HA 4428   3.704   5.298   5.658
  285PHE     CB 4429   3.753   5.091   5.693
  285PHE    HB2 4430   3.683   5.016   5.729
  285PHE    HB3 4431   3.762   5.095   5.584
  285PHE     CG 4432   3.895   5.080   5.750
  285PHE    CD1 4433   3.969   5.197   5.780
  285PHE    HD1 4434   3.927   5.294   5.760
  285PHE    CE1 4435   4.097   5.187   5.842
  285PHE    HE1 4436   4.149   5.278   5.869
  285PHE     CZ 4437   4.157   5.064   5.865
  285PHE     HZ 4438   4.252   5.060   5.918
  285PHE    CE2 4439   4.088   4.947   5.823
  285PHE    HE2 4440   4.129   4.848   5.838
  285PHE    CD2 4441   3.953   4.955   5.777
  285PHE    HD2 4442   3.904   4.862   5.752
  285PHE      C 4443   3.524   5.190   5.662
  285PHE      O 4444   3.439   5.143   5.739
  286VAL      N 4445   3.493   5.208   5.531
  286VAL      H 4446   3.572   5.243   5.479
  286VAL     CA 4447   3.367   5.153   5.460
  286VAL     HA 4448   3.282   5.213   5.495
  286VAL     CB 4449   3.385   5.169   5.312
  286VAL     HB 4450   3.483   5.127   5.289
  286VAL    CG1 4451   3.295   5.081   5.224
  286VAL   HG11 4452   3.278   4.982   5.266
  286VAL   HG12 4453   3.197   5.128   5.220
  286VAL   HG13 4454   3.344   5.071   5.127
  286VAL    CG2 4455   3.382   5.316   5.253
  286VAL   HG21 4456   3.434   5.384   5.320
  286VAL   HG22 4457   3.434   5.304   5.158
  286VAL   HG23 4458   3.281   5.355   5.245
  286VAL      C 4459   3.340   5.002   5.501
  286VAL      O 4460   3.431   4.917   5.491
  287PRO      N 4461   3.216   4.970   5.548
  287PRO     CD 4462   3.117   5.065   5.573
  287PRO    HD2 4463   3.076   5.094   5.476
  287PRO    HD3 4464   3.146   5.154   5.627
  287PRO     CG 4465   2.997   5.003   5.637
  287PRO    HG2 4466   2.905   5.047   5.600
  287PRO    HG3 4467   3.004   5.009   5.746
  287PRO     CB 4468   3.023   4.854   5.607
  287PRO    HB2 4469   2.977   4.846   5.509
  287PRO    HB3 4470   2.970   4.782   5.669
  287PRO     CA 4471   3.173   4.841   5.597
  287PRO     HA 4472   3.211   4.830   5.699
  287PRO      C 4473   3.212   4.726   5.509
  287PRO      O 4474   3.217   4.745   5.387
  288SER      N 4475   3.238   4.608   5.556
  288SER      H 4476   3.234   4.594   5.656
  288SER     CA 4477   3.286   4.499   5.470
  288SER     HA 4478   3.386   4.524   5.435
  288SER     CB 4479   3.313   4.372   5.545
  288SER    HB2 4480   3.329   4.294   5.471
  288SER    HB3 4481   3.395   4.386   5.616
  288SER     OG 4482   3.197   4.323   5.618
  288SER     HG 4483   3.181   4.388   5.688
  288SER      C 4484   3.204   4.455   5.345
  288SER      O 4485   3.258   4.412   5.244
  289ASP      N 4486   3.072   4.475   5.354
  289ASP      H 4487   3.040   4.521   5.438
  289ASP     CA 4488   2.977   4.446   5.246
  289ASP     HA 4489   3.012   4.356   5.196
  289ASP     CB 4490   2.845   4.401   5.309
  289ASP    HB2 4491   2.856   4.315   5.375
  289ASP    HB3 4492   2.816   4.483   5.374
  289ASP     CG 4493   2.747   4.369   5.198
  289ASP    OD1 4494   2.667   4.456   5.166
  289ASP    OD2 4495   2.750   4.253   5.146
  289ASP      C 4496   2.959   4.552   5.143
  289ASP      O 4497   2.918   4.527   5.030
  290ARG      N 4498   3.007   4.675   5.174
  290ARG      H 4499   3.041   4.684   5.268
  290ARG     CA 4500   3.010   4.794   5.087
  290ARG     HA 4501   2.957   4.770   4.996
  290ARG     CB 4502   2.928   4.911   5.141
  290ARG    HB2 4503   2.977   4.940   5.234
  290ARG    HB3 4504   2.921   4.977   5.054
  290ARG     CG 4505   2.788   4.877   5.188
  290ARG    HG2 4506   2.794   4.813   5.276
  290ARG    HG3 4507   2.740   4.967   5.226
  290ARG     CD 4508   2.701   4.808   5.083
  290ARG    HD2 4509   2.721   4.847   4.983
  290ARG    HD3 4510   2.723   4.701   5.085
  290ARG     NE 4511   2.554   4.826   5.099
  290ARG     HE 4512   2.510   4.906   5.056
  290ARG     CZ 4513   2.481   4.767   5.191
  290ARG    NH1 4514   2.520   4.671   5.272
  290ARG   HH11 4515   2.598   4.610   5.254
  290ARG   HH12 4516   2.443   4.641   5.330
  290ARG    NH2 4517   2.355   4.803   5.190
  290ARG   HH21 4518   2.320   4.857   5.112
  290ARG   HH22 4519   2.303   4.780   5.273
  290ARG      C 4520   3.154   4.830   5.041
  290ARG      O 4521   3.177   4.918   4.958
  291ALA      N 4522   3.256   4.751   5.078
  291ALA      H 4523   3.238   4.681   5.148
  291ALA     CA 4524   3.394   4.780   5.049
  291ALA     HA 4525   3.412   4.884   5.022
  291ALA     CB 4526   3.485   4.732   5.173
  291ALA    HB1 4527   3.584   4.774   5.155
  291ALA    HB2 4528   3.443   4.775   5.263
  291ALA    HB3 4529   3.487   4.623   5.176
  291ALA      C 4530   3.456   4.693   4.932
  291ALA      O 4531   3.442   4.567   4.931
  292LEU      N 4532   3.539   4.759   4.852
  292LEU      H 4533   3.557   4.853   4.883
  292LEU     CA 4534   3.647   4.699   4.771
  292LEU     HA 4535   3.633   4.591   4.772
  292LEU     CB 4536   3.632   4.742   4.623
  292LEU    HB2 4537   3.524   4.754   4.607
  292LEU    HB3 4538   3.677   4.840   4.609
  292LEU     CG 4539   3.689   4.638   4.525
  292LEU     HG 4540   3.791   4.609   4.549
  292LEU    CD1 4541   3.597   4.522   4.514
  292LEU   HD11 4542   3.502   4.564   4.479
  292LEU   HD12 4543   3.637   4.452   4.441
  292LEU   HD13 4544   3.582   4.468   4.607
  292LEU    CD2 4545   3.697   4.698   4.389
  292LEU   HD21 4546   3.720   4.627   4.310
  292LEU   HD22 4547   3.607   4.756   4.368
  292LEU   HD23 4548   3.772   4.778   4.390
  292LEU      C 4549   3.783   4.744   4.823
  292LEU      O 4550   3.797   4.867   4.836
  293VAL      N 4551   3.880   4.656   4.851
  293VAL      H 4552   3.859   4.560   4.828
  293VAL     CA 4553   4.012   4.681   4.918
  293VAL     HA 4554   4.027   4.789   4.926
  293VAL     CB 4555   4.030   4.649   5.065
  293VAL     HB 4556   4.136   4.646   5.090
  293VAL    CG1 4557   3.949   4.749   5.147
  293VAL   HG11 4558   3.982   4.850   5.122
  293VAL   HG12 4559   3.843   4.737   5.124
  293VAL   HG13 4560   3.961   4.736   5.254
  293VAL    CG2 4561   3.978   4.502   5.089
  293VAL   HG21 4562   4.032   4.466   5.176
  293VAL   HG22 4563   3.870   4.510   5.107
  293VAL   HG23 4564   3.992   4.430   5.009
  293VAL      C 4565   4.131   4.627   4.845
  293VAL      O 4566   4.122   4.527   4.776
  294PHE      N 4567   4.236   4.708   4.862
  294PHE      H 4568   4.228   4.785   4.927
  294PHE     CA 4569   4.370   4.695   4.801
  294PHE     HA 4570   4.392   4.590   4.778
  294PHE     CB 4571   4.368   4.775   4.676
  294PHE    HB2 4572   4.467   4.797   4.638
  294PHE    HB3 4573   4.313   4.718   4.601
  294PHE     CG 4574   4.306   4.910   4.679
  294PHE    CD1 4575   4.176   4.930   4.630
  294PHE    HD1 4576   4.119   4.848   4.589
  294PHE    CE1 4577   4.122   5.053   4.621
  294PHE    HE1 4578   4.022   5.065   4.580
  294PHE     CZ 4579   4.191   5.166   4.670
  294PHE     HZ 4580   4.148   5.265   4.669
  294PHE    CE2 4581   4.322   5.147   4.723
  294PHE    HE2 4582   4.384   5.230   4.751
  294PHE    CD2 4583   4.378   5.019   4.726
  294PHE    HD2 4584   4.481   5.010   4.758
  294PHE      C 4585   4.477   4.748   4.900
  294PHE      O 4586   4.441   4.818   4.995
  295VAL      N 4587   4.607   4.724   4.879
  295VAL      H 4588   4.624   4.657   4.805
  295VAL     CA 4589   4.717   4.785   4.951
  295VAL     HA 4590   4.683   4.811   5.051
  295VAL     CB 4591   4.831   4.684   4.965
  295VAL     HB 4592   4.876   4.661   4.869
  295VAL    CG1 4593   4.940   4.737   5.047
  295VAL   HG11 4594   4.963   4.831   4.998
  295VAL   HG12 4595   4.909   4.757   5.149
  295VAL   HG13 4596   5.026   4.670   5.043
  295VAL    CG2 4597   4.785   4.555   5.030
  295VAL   HG21 4598   4.774   4.581   5.135
  295VAL   HG22 4599   4.691   4.515   4.992
  295VAL   HG23 4600   4.867   4.484   5.019
  295VAL      C 4601   4.759   4.919   4.890
  295VAL      O 4602   4.788   5.013   4.966
  296ASP      N 4603   4.772   4.914   4.751
  296ASP      H 4604   4.753   4.829   4.701
  296ASP     CA 4605   4.810   5.034   4.666
  296ASP     HA 4606   4.803   5.126   4.723
  296ASP     CB 4607   4.957   5.025   4.625
  296ASP    HB2 4608   4.993   5.121   4.589
  296ASP    HB3 4609   5.011   4.996   4.715
  296ASP     CG 4610   4.991   4.918   4.522
  296ASP    OD1 4611   5.087   4.934   4.445
  296ASP    OD2 4612   4.928   4.812   4.521
  296ASP      C 4613   4.708   5.061   4.556
  296ASP      O 4614   4.627   4.981   4.523
  297ASN      N 4615   4.725   5.167   4.476
  297ASN      H 4616   4.799   5.232   4.498
  297ASN     CA 4617   4.649   5.202   4.356
  297ASN     HA 4618   4.614   5.107   4.316
  297ASN     CB 4619   4.522   5.280   4.410
  297ASN    HB2 4620   4.429   5.225   4.392
  297ASN    HB3 4621   4.519   5.282   4.519
  297ASN     CG 4622   4.509   5.413   4.345
  297ASN    OD1 4623   4.563   5.519   4.380
  297ASN    ND2 4624   4.445   5.416   4.233
  297ASN   HD21 4625   4.432   5.501   4.179
  297ASN   HD22 4626   4.409   5.331   4.193
  297ASN      C 4627   4.739   5.280   4.264
  297ASN      O 4628   4.818   5.361   4.316
  298HIE      N 4629   4.718   5.295   4.131
  298HIE      H 4630   4.629   5.270   4.091
  298HIE     CA 4631   4.821   5.344   4.039
  298HIE     HA 4632   4.912   5.285   4.054
  298HIE     CB 4633   4.771   5.314   3.894
  298HIE    HB2 4634   4.840   5.352   3.819
  298HIE    HB3 4635   4.774   5.208   3.870
  298HIE     CG 4636   4.631   5.359   3.872
  298HIE    ND1 4637   4.531   5.266   3.854
  298HIE    CE1 4638   4.438   5.338   3.792
  298HIE    HE1 4639   4.339   5.302   3.767
  298HIE    NE2 4640   4.461   5.472   3.799
  298HIE    HE2 4641   4.401   5.547   3.770
  298HIE    CD2 4642   4.595   5.481   3.834
  298HIE    HD2 4643   4.661   5.565   3.821
  298HIE      C 4644   4.866   5.494   4.044
  298HIE      O 4645   4.947   5.543   3.970
  299ASP      N 4646   4.815   5.563   4.135
  299ASP      H 4647   4.752   5.518   4.200
  299ASP     CA 4648   4.823   5.709   4.161
  299ASP     HA 4649   4.893   5.755   4.091
  299ASP     CB 4650   4.683   5.758   4.123
  299ASP    HB2 4651   4.662   5.746   4.017
  299ASP    HB3 4652   4.604   5.710   4.181
  299ASP     CG 4653   4.659   5.902   4.161
  299ASP    OD1 4654   4.582   5.930   4.257
  299ASP    OD2 4655   4.702   5.987   4.083
  299ASP      C 4656   4.866   5.727   4.307
  299ASP      O 4657   4.941   5.814   4.338
  300ASN      N 4658   4.818   5.646   4.399
  300ASN      H 4659   4.740   5.585   4.381
  300ASN     CA 4660   4.876   5.656   4.540
  300ASN     HA 4661   4.906   5.759   4.560
  300ASN     CB 4662   4.774   5.621   4.647
  300ASN    HB2 4663   4.806   5.673   4.737
  300ASN    HB3 4664   4.677   5.658   4.613
  300ASN     CG 4665   4.757   5.474   4.678
  300ASN    OD1 4666   4.820   5.386   4.622
  300ASN    ND2 4667   4.663   5.445   4.766
  300ASN   HD21 4668   4.646   5.349   4.794
  300ASN   HD22 4669   4.629   5.521   4.822
  300ASN      C 4670   5.011   5.584   4.543
  300ASN      O 4671   5.101   5.624   4.616
  301GLN      N 4672   5.033   5.480   4.456
  301GLN      H 4673   4.949   5.450   4.409
  301GLN     CA 4674   5.165   5.421   4.424
  301GLN     HA 4675   5.197   5.374   4.516
  301GLN     CB 4676   5.128   5.323   4.318
  301GLN    HB2 4677   5.065   5.241   4.350
  301GLN    HB3 4678   5.078   5.370   4.234
  301GLN     CG 4679   5.259   5.265   4.261
  301GLN    HG2 4680   5.320   5.347   4.224
  301GLN    HG3 4681   5.320   5.214   4.336
  301GLN     CD 4682   5.216   5.164   4.153
  301GLN    OE1 4683   5.220   5.189   4.037
  301GLN    NE2 4684   5.167   5.045   4.187
  301GLN   HE21 4685   5.164   4.986   4.105
  301GLN   HE22 4686   5.152   5.003   4.277
  301GLN      C 4687   5.255   5.531   4.365
  301GLN      O 4688   5.373   5.532   4.394
  302ARG      N 4689   5.207   5.627   4.281
  302ARG      H 4690   5.109   5.620   4.258
  302ARG     CA 4691   5.285   5.735   4.224
  302ARG     HA 4692   5.386   5.700   4.205
  302ARG     CB 4693   5.220   5.791   4.093
  302ARG    HB2 4694   5.116   5.817   4.108
  302ARG    HB3 4695   5.278   5.881   4.073
  302ARG     CG 4696   5.238   5.689   3.977
  302ARG    HG2 4697   5.346   5.685   3.965
  302ARG    HG3 4698   5.193   5.598   4.017
  302ARG     CD 4699   5.196   5.727   3.841
  302ARG    HD2 4700   5.087   5.740   3.841
  302ARG    HD3 4701   5.248   5.818   3.814
  302ARG     NE 4702   5.238   5.627   3.743
  302ARG     HE 4703   5.307   5.668   3.681
  302ARG     CZ 4704   5.207   5.498   3.728
  302ARG    NH1 4705   5.124   5.437   3.806
  302ARG   HH11 4706   5.076   5.494   3.873
  302ARG   HH12 4707   5.094   5.341   3.797
  302ARG    NH2 4708   5.274   5.426   3.642
  302ARG   HH21 4709   5.358   5.461   3.598
  302ARG   HH22 4710   5.254   5.329   3.624
  302ARG      C 4711   5.303   5.846   4.333
  302ARG      O 4712   5.359   5.948   4.305
  303GLY      N 4713   5.256   5.821   4.460
  303GLY      H 4714   5.196   5.741   4.479
  303GLY     CA 4715   5.277   5.918   4.563
  303GLY    HA2 4716   5.275   5.864   4.658
  303GLY    HA3 4717   5.373   5.968   4.545
  303GLY      C 4718   5.173   6.032   4.566
  303GLY      O 4719   5.190   6.124   4.651
  304HIE      N 4720   5.069   6.022   4.479
  304HIE      H 4721   5.057   5.943   4.416
  304HIE     CA 4722   4.979   6.133   4.450
  304HIE     HA 4723   5.020   6.224   4.495
  304HIE     CB 4724   4.950   6.165   4.304
  304HIE    HB2 4725   4.889   6.089   4.254
  304HIE    HB3 4726   4.885   6.252   4.306
  304HIE     CG 4727   5.068   6.202   4.222
  304HIE    ND1 4728   5.182   6.260   4.272
  304HIE    CE1 4729   5.273   6.252   4.168
  304HIE    HE1 4730   5.375   6.284   4.161
  304HIE    NE2 4731   5.210   6.198   4.063
  304HIE    HE2 4732   5.258   6.171   3.978
  304HIE    CD2 4733   5.081   6.166   4.094
  304HIE    HD2 4734   5.004   6.112   4.041
  304HIE      C 4735   4.843   6.113   4.514
  304HIE      O 4736   4.782   6.212   4.551
  305GLY      N 4737   4.795   5.992   4.535
  305GLY      H 4738   4.841   5.929   4.470
  305GLY     CA 4739   4.665   5.948   4.588
  305GLY    HA2 4740   4.591   6.026   4.567
  305GLY    HA3 4741   4.642   5.853   4.540
  305GLY      C 4742   4.665   5.938   4.745
  305GLY      O 4743   4.764   5.935   4.815
  306ALA      N 4744   4.545   5.923   4.796
  306ALA      H 4745   4.468   5.930   4.732
  306ALA     CA 4746   4.520   5.913   4.938
  306ALA     HA 4747   4.540   6.011   4.981
  306ALA     CB 4748   4.368   5.883   4.944
  306ALA    HB1 4749   4.301   5.954   4.895
  306ALA    HB2 4750   4.362   5.787   4.894
  306ALA    HB3 4751   4.336   5.882   5.048
  306ALA      C 4752   4.607   5.806   5.011
  306ALA      O 4753   4.631   5.702   4.955
  307GLY      N 4754   4.643   5.832   5.138
  307GLY      H 4755   4.606   5.918   5.176
  307GLY     CA 4756   4.757   5.772   5.217
  307GLY    HA2 4757   4.754   5.777   5.326
  307GLY    HA3 4758   4.747   5.667   5.191
  307GLY      C 4759   4.899   5.818   5.169
  307GLY      O 4760   5.002   5.781   5.232
  308GLY      N 4761   4.907   5.906   5.068
  308GLY      H 4762   4.823   5.923   5.016
  308GLY     CA 4763   5.030   5.974   5.023
  308GLY    HA2 4764   5.002   6.012   4.925
  308GLY    HA3 4765   5.049   6.057   5.091
  308GLY      C 4766   5.157   5.889   5.009
  308GLY      O 4767   5.161   5.794   4.937
  309ALA      N 4768   5.260   5.928   5.085
  309ALA      H 4769   5.250   6.002   5.152
  309ALA     CA 4770   5.391   5.853   5.079
  309ALA     HA 4771   5.401   5.835   4.972
  309ALA     CB 4772   5.506   5.949   5.137
  309ALA    HB1 4773   5.601   5.895   5.140
  309ALA    HB2 4774   5.533   6.032   5.072
  309ALA    HB3 4775   5.479   5.980   5.238
  309ALA      C 4776   5.392   5.717   5.153
  309ALA      O 4777   5.468   5.626   5.126
  310SER      N 4778   5.316   5.705   5.258
  310SER      H 4779   5.253   5.781   5.277
  310SER     CA 4780   5.322   5.588   5.347
  310SER     HA 4781   5.424   5.592   5.386
  310SER     CB 4782   5.218   5.600   5.461
  310SER    HB2 4783   5.118   5.584   5.421
  310SER    HB3 4784   5.243   5.522   5.533
  310SER     OG 4785   5.216   5.735   5.506
  310SER     HG 4786   5.152   5.740   5.577
  310SER      C 4787   5.299   5.453   5.277
  310SER      O 4788   5.334   5.342   5.328
  311ILE      N 4789   5.250   5.452   5.149
  311ILE      H 4790   5.219   5.541   5.114
  311ILE     CA 4791   5.221   5.335   5.066
  311ILE     HA 4792   5.161   5.268   5.128
  311ILE     CB 4793   5.134   5.376   4.945
  311ILE     HB 4794   5.204   5.439   4.892
  311ILE    CG2 4795   5.099   5.260   4.851
  311ILE   HG21 4796   5.010   5.213   4.893
  311ILE   HG22 4797   5.065   5.295   4.753
  311ILE   HG23 4798   5.176   5.183   4.844
  311ILE    CG1 4799   5.014   5.459   4.976
  311ILE   HG12 4800   5.058   5.557   4.997
  311ILE   HG13 4801   4.960   5.466   4.882
  311ILE    CD1 4802   4.919   5.413   5.085
  311ILE   HD11 4803   4.970   5.434   5.179
  311ILE   HD12 4804   4.830   5.476   5.086
  311ILE   HD13 4805   4.887   5.311   5.066
  311ILE      C 4806   5.348   5.257   5.030
  311ILE      O 4807   5.453   5.317   5.004
  312LEU      N 4808   5.329   5.123   5.034
  312LEU      H 4809   5.237   5.087   5.056
  312LEU     CA 4810   5.425   5.014   4.988
  312LEU     HA 4811   5.525   5.053   4.968
  312LEU     CB 4812   5.431   4.903   5.092
  312LEU    HB2 4813   5.336   4.850   5.090
  312LEU    HB3 4814   5.499   4.829   5.049
  312LEU     CG 4815   5.478   4.945   5.233
  312LEU     HG 4816   5.448   5.048   5.252
  312LEU    CD1 4817   5.433   4.846   5.340
  312LEU   HD11 4818   5.478   4.876   5.435
  312LEU   HD12 4819   5.326   4.852   5.322
  312LEU   HD13 4820   5.458   4.743   5.313
  312LEU    CD2 4821   5.633   4.940   5.232
  312LEU   HD21 4822   5.667   4.837   5.215
  312LEU   HD22 4823   5.666   4.999   5.146
  312LEU   HD23 4824   5.671   4.977   5.327
  312LEU      C 4825   5.375   4.968   4.848
  312LEU      O 4826   5.257   4.937   4.836
  313THR      N 4827   5.469   4.947   4.753
  313THR      H 4828   5.567   4.960   4.773
  313THR     CA 4829   5.448   4.912   4.609
  313THR     HA 4830   5.354   4.859   4.591
  313THR     CB 4831   5.442   5.048   4.533
  313THR     HB 4832   5.397   5.014   4.440
  313THR    CG2 4833   5.349   5.153   4.581
  313THR   HG21 4834   5.364   5.242   4.519
  313THR   HG22 4835   5.244   5.127   4.569
  313THR   HG23 4836   5.372   5.185   4.683
  313THR    OG1 4837   5.573   5.096   4.523
  313THR    HG1 4838   5.592   5.128   4.612
  313THR      C 4839   5.555   4.821   4.555
  313THR      O 4840   5.636   4.778   4.630
  314PHE      N 4841   5.572   4.811   4.419
  314PHE      H 4842   5.497   4.838   4.357
  314PHE     CA 4843   5.696   4.736   4.373
  314PHE     HA 4844   5.690   4.640   4.423
  314PHE     CB 4845   5.676   4.704   4.223
  314PHE    HB2 4846   5.745   4.627   4.187
  314PHE    HB3 4847   5.585   4.644   4.215
  314PHE     CG 4848   5.678   4.825   4.135
  314PHE    CD1 4849   5.801   4.868   4.094
  314PHE    HD1 4850   5.897   4.832   4.130
  314PHE    CE1 4851   5.811   4.975   4.001
  314PHE    HE1 4852   5.910   5.010   3.974
  314PHE     CZ 4853   5.698   5.035   3.947
  314PHE     HZ 4854   5.707   5.117   3.878
  314PHE    CE2 4855   5.574   4.986   3.993
  314PHE    HE2 4856   5.483   5.036   3.962
  314PHE    CD2 4857   5.563   4.885   4.088
  314PHE    HD2 4858   5.463   4.866   4.124
  314PHE      C 4859   5.832   4.805   4.401
  314PHE      O 4860   5.933   4.741   4.373
  315TRP      N 4861   5.830   4.930   4.444
  315TRP      H 4862   5.743   4.978   4.459
  315TRP     CA 4863   5.955   4.994   4.489
  315TRP     HA 4864   6.036   4.959   4.425
  315TRP     CB 4865   5.935   5.149   4.476
  315TRP    HB2 4866   5.855   5.177   4.545
  315TRP    HB3 4867   6.025   5.199   4.510
  315TRP     CG 4868   5.888   5.212   4.348
  315TRP    CD1 4869   5.758   5.247   4.319
  315TRP    HD1 4870   5.671   5.246   4.384
  315TRP    NE1 4871   5.751   5.289   4.191
  315TRP    HE1 4872   5.662   5.314   4.149
  315TRP    CE2 4873   5.872   5.280   4.126
  315TRP    CZ2 4874   5.913   5.311   3.997
  315TRP    HZ2 4875   5.849   5.366   3.929
  315TRP    CH2 4876   6.046   5.278   3.960
  315TRP    HH2 4877   6.071   5.297   3.857
  315TRP    CZ3 4878   6.130   5.227   4.049
  315TRP    HZ3 4879   6.229   5.197   4.018
  315TRP    CE3 4880   6.094   5.205   4.183
  315TRP    HE3 4881   6.164   5.158   4.250
  315TRP    CD2 4882   5.962   5.236   4.225
  315TRP      C 4883   5.996   4.956   4.633
  315TRP      O 4884   6.102   4.982   4.685
  316ASP      N 4885   5.916   4.876   4.703
  316ASP      H 4886   5.833   4.848   4.653
  316ASP     CA 4887   5.921   4.831   4.842
  316ASP     HA 4888   6.019   4.838   4.889
  316ASP     CB 4889   5.828   4.918   4.924
  316ASP    HB2 4890   5.737   4.936   4.867
  316ASP    HB3 4891   5.808   4.863   5.016
  316ASP     CG 4892   5.887   5.051   4.971
  316ASP    OD1 4893   5.993   5.041   5.037
  316ASP    OD2 4894   5.838   5.160   4.933
  316ASP      C 4895   5.896   4.682   4.852
  316ASP      O 4896   5.833   4.637   4.943
  317ALA      N 4897   5.937   4.613   4.749
  317ALA      H 4898   5.990   4.672   4.686
  317ALA     CA 4899   5.902   4.475   4.715
  317ALA     HA 4900   5.805   4.477   4.665
  317ALA     CB 4901   6.004   4.423   4.602
  317ALA    HB1 4902   6.001   4.316   4.582
  317ALA    HB2 4903   5.988   4.489   4.516
  317ALA    HB3 4904   6.108   4.441   4.627
  317ALA      C 4905   5.910   4.370   4.836
  317ALA      O 4906   5.826   4.278   4.844
  318ARG      N 4907   6.014   4.375   4.921
  318ARG      H 4908   6.086   4.442   4.901
  318ARG     CA 4909   6.019   4.292   5.038
  318ARG     HA 4910   6.013   4.189   5.001
  318ARG     CB 4911   6.158   4.322   5.097
  318ARG    HB2 4912   6.238   4.303   5.025
  318ARG    HB3 4913   6.170   4.428   5.117
  318ARG     CG 4914   6.181   4.243   5.225
  318ARG    HG2 4915   6.119   4.293   5.299
  318ARG    HG3 4916   6.152   4.138   5.216
  318ARG     CD 4917   6.325   4.235   5.268
  318ARG    HD2 4918   6.390   4.192   5.192
  318ARG    HD3 4919   6.362   4.336   5.286
  318ARG     NE 4920   6.327   4.151   5.387
  318ARG     HE 4921   6.358   4.056   5.373
  318ARG     CZ 4922   6.295   4.181   5.514
  318ARG    NH1 4923   6.263   4.298   5.549
  318ARG   HH11 4924   6.252   4.373   5.482
  318ARG   HH12 4925   6.240   4.318   5.645
  318ARG    NH2 4926   6.279   4.082   5.597
  318ARG   HH21 4927   6.292   3.987   5.567
  318ARG   HH22 4928   6.258   4.098   5.695
  318ARG      C 4929   5.899   4.303   5.135
  318ARG      O 4930   5.866   4.207   5.204
  319LEU      N 4931   5.862   4.426   5.167
  319LEU      H 4932   5.892   4.503   5.109
  319LEU     CA 4933   5.740   4.456   5.260
  319LEU     HA 4934   5.744   4.378   5.336
  319LEU     CB 4935   5.747   4.590   5.334
  319LEU    HB2 4936   5.776   4.656   5.252
  319LEU    HB3 4937   5.648   4.620   5.368
  319LEU     CG 4938   5.846   4.586   5.450
  319LEU     HG 4939   5.948   4.581   5.411
  319LEU    CD1 4940   5.855   4.721   5.513
  319LEU   HD11 4941   5.791   4.720   5.602
  319LEU   HD12 4942   5.959   4.736   5.544
  319LEU   HD13 4943   5.840   4.804   5.444
  319LEU    CD2 4944   5.831   4.484   5.558
  319LEU   HD21 4945   5.868   4.511   5.657
  319LEU   HD22 4946   5.729   4.448   5.570
  319LEU   HD23 4947   5.894   4.402   5.523
  319LEU      C 4948   5.612   4.444   5.178
  319LEU      O 4949   5.512   4.382   5.219
  320TYR      N 4950   5.621   4.484   5.049
  320TYR      H 4951   5.715   4.490   5.013
  320TYR     CA 4952   5.501   4.477   4.963
  320TYR     HA 4953   5.431   4.551   5.002
  320TYR     CB 4954   5.544   4.516   4.821
  320TYR    HB2 4955   5.603   4.607   4.832
  320TYR    HB3 4956   5.608   4.436   4.784
  320TYR     CG 4957   5.417   4.537   4.728
  320TYR    CD1 4958   5.326   4.642   4.761
  320TYR    HD1 4959   5.350   4.706   4.845
  320TYR    CE1 4960   5.208   4.657   4.684
  320TYR    HE1 4961   5.140   4.736   4.711
  320TYR     CZ 4962   5.180   4.573   4.578
  320TYR     OH 4963   5.061   4.579   4.507
  320TYR     HH 4964   5.016   4.663   4.512
  320TYR    CE2 4965   5.275   4.477   4.542
  320TYR    HE2 4966   5.256   4.420   4.452
  320TYR    CD2 4967   5.389   4.451   4.621
  320TYR    HD2 4968   5.461   4.373   4.598
  320TYR      C 4969   5.428   4.342   4.960
  320TYR      O 4970   5.309   4.338   4.991
  321LYS      N 4971   5.493   4.233   4.934
  321LYS      H 4972   5.584   4.244   4.891
  321LYS     CA 4973   5.425   4.104   4.928
  321LYS     HA 4974   5.339   4.106   4.861
  321LYS     CB 4975   5.534   4.004   4.884
  321LYS    HB2 4976   5.622   4.017   4.947
  321LYS    HB3 4977   5.495   3.907   4.912
  321LYS     CG 4978   5.569   3.994   4.736
  321LYS    HG2 4979   5.491   3.947   4.676
  321LYS    HG3 4980   5.583   4.095   4.699
  321LYS     CD 4981   5.696   3.915   4.702
  321LYS    HD2 4982   5.699   3.821   4.758
  321LYS    HD3 4983   5.700   3.902   4.594
  321LYS     CE 4984   5.825   3.993   4.738
  321LYS    HE2 4985   5.834   4.076   4.668
  321LYS    HE3 4986   5.831   4.029   4.841
  321LYS     NZ 4987   5.940   3.899   4.732
  321LYS    HZ1 4988   5.962   3.862   4.640
  321LYS    HZ2 4989   6.015   3.958   4.767
  321LYS    HZ3 4990   5.927   3.829   4.804
  321LYS      C 4991   5.362   4.055   5.058
  321LYS      O 4992   5.259   3.982   5.048
  322MET      N 4993   5.412   4.091   5.177
  322MET      H 4994   5.506   4.127   5.186
  322MET     CA 4995   5.345   4.061   5.307
  322MET     HA 4996   5.291   3.969   5.286
  322MET     CB 4997   5.451   4.048   5.419
  322MET    HB2 4998   5.391   4.025   5.507
  322MET    HB3 4999   5.523   3.970   5.394
  322MET     CG 5000   5.532   4.177   5.443
  322MET    HG2 5001   5.596   4.188   5.356
  322MET    HG3 5002   5.457   4.256   5.449
  322MET     SD 5003   5.632   4.186   5.593
  322MET     CE 5004   5.497   4.176   5.718
  322MET    HE1 5005   5.505   4.267   5.778
  322MET    HE2 5006   5.399   4.196   5.674
  322MET    HE3 5007   5.501   4.086   5.778
  322MET      C 5008   5.237   4.163   5.343
  322MET      O 5009   5.145   4.121   5.416
  323ALA      N 5010   5.236   4.278   5.282
  323ALA      H 5011   5.321   4.303   5.234
  323ALA     CA 5012   5.131   4.379   5.296
  323ALA     HA 5013   5.115   4.383   5.403
  323ALA     CB 5014   5.183   4.519   5.244
  323ALA    HB1 5015   5.112   4.601   5.236
  323ALA    HB2 5016   5.262   4.550   5.313
  323ALA    HB3 5017   5.221   4.499   5.144
  323ALA      C 5018   5.008   4.328   5.224
  323ALA      O 5019   4.908   4.304   5.294
  324VAL      N 5020   5.031   4.285   5.103
  324VAL      H 5021   5.122   4.299   5.062
  324VAL     CA 5022   4.919   4.219   5.020
  324VAL     HA 5023   4.834   4.287   5.010
  324VAL     CB 5024   4.971   4.184   4.879
  324VAL     HB 5025   5.054   4.115   4.894
  324VAL    CG1 5026   4.866   4.119   4.789
  324VAL   HG11 5027   4.884   4.127   4.682
  324VAL   HG12 5028   4.853   4.012   4.802
  324VAL   HG13 5029   4.770   4.167   4.811
  324VAL    CG2 5030   5.023   4.303   4.801
  324VAL   HG21 5031   4.939   4.373   4.802
  324VAL   HG22 5032   5.108   4.356   4.845
  324VAL   HG23 5033   5.051   4.286   4.697
  324VAL      C 5034   4.882   4.087   5.092
  324VAL      O 5035   4.766   4.048   5.104
  325GLY      N 5036   4.980   4.015   5.151
  325GLY      H 5037   5.074   4.049   5.139
  325GLY     CA 5038   4.961   3.888   5.226
  325GLY    HA2 5039   4.910   3.818   5.160
  325GLY    HA3 5040   5.056   3.850   5.263
  325GLY      C 5041   4.869   3.895   5.351
  325GLY      O 5042   4.805   3.794   5.382
  326PHE      N 5043   4.869   4.012   5.419
  326PHE      H 5044   4.921   4.092   5.386
  326PHE     CA 5045   4.781   4.022   5.530
  326PHE     HA 5046   4.781   3.930   5.589
  326PHE     CB 5047   4.842   4.131   5.617
  326PHE    HB2 5048   4.946   4.106   5.642
  326PHE    HB3 5049   4.845   4.228   5.568
  326PHE     CG 5050   4.764   4.145   5.749
  326PHE    CD1 5051   4.657   4.235   5.763
  326PHE    HD1 5052   4.635   4.290   5.674
  326PHE    CE1 5053   4.568   4.233   5.875
  326PHE    HE1 5054   4.488   4.306   5.872
  326PHE     CZ 5055   4.592   4.146   5.979
  326PHE     HZ 5056   4.527   4.138   6.064
  326PHE    CE2 5057   4.701   4.061   5.970
  326PHE    HE2 5058   4.721   3.977   6.035
  326PHE    CD2 5059   4.784   4.059   5.856
  326PHE    HD2 5060   4.869   3.993   5.847
  326PHE      C 5061   4.634   4.060   5.491
  326PHE      O 5062   4.542   4.020   5.557
  327MET      N 5063   4.615   4.133   5.383
  327MET      H 5064   4.696   4.168   5.335
  327MET     CA 5065   4.475   4.162   5.334
  327MET     HA 5066   4.416   4.195   5.419
  327MET     CB 5067   4.486   4.289   5.238
  327MET    HB2 5068   4.490   4.380   5.297
  327MET    HB3 5069   4.574   4.273   5.175
  327MET     CG 5070   4.369   4.302   5.136
  327MET    HG2 5071   4.356   4.202   5.094
  327MET    HG3 5072   4.278   4.335   5.186
  327MET     SD 5073   4.406   4.424   5.005
  327MET     CE 5074   4.476   4.332   4.870
  327MET    HE1 5075   4.420   4.239   4.859
  327MET    HE2 5076   4.480   4.399   4.784
  327MET    HE3 5077   4.580   4.310   4.896
  327MET      C 5078   4.403   4.042   5.269
  327MET      O 5079   4.286   4.026   5.297
  328LEU      N 5080   4.469   3.963   5.178
  328LEU      H 5081   4.566   3.988   5.178
  328LEU     CA 5082   4.415   3.838   5.117
  328LEU     HA 5083   4.316   3.872   5.088
  328LEU     CB 5084   4.505   3.789   5.001
  328LEU    HB2 5085   4.607   3.783   5.038
  328LEU    HB3 5086   4.481   3.686   4.976
  328LEU     CG 5087   4.502   3.867   4.867
  328LEU     HG 5088   4.552   3.961   4.891
  328LEU    CD1 5089   4.574   3.789   4.757
  328LEU   HD11 5090   4.580   3.854   4.669
  328LEU   HD12 5091   4.677   3.784   4.793
  328LEU   HD13 5092   4.542   3.686   4.742
  328LEU    CD2 5093   4.358   3.901   4.819
  328LEU   HD21 5094   4.309   3.955   4.899
  328LEU   HD22 5095   4.363   3.966   4.732
  328LEU   HD23 5096   4.307   3.808   4.794
  328LEU      C 5097   4.399   3.729   5.222
  328LEU      O 5098   4.300   3.656   5.213
  329ALA      N 5099   4.479   3.738   5.326
  329ALA      H 5100   4.558   3.801   5.324
  329ALA     CA 5101   4.455   3.649   5.444
  329ALA     HA 5102   4.426   3.550   5.410
  329ALA     CB 5103   4.577   3.635   5.530
  329ALA    HB1 5104   4.557   3.578   5.621
  329ALA    HB2 5105   4.663   3.592   5.479
  329ALA    HB3 5106   4.619   3.729   5.566
  329ALA      C 5107   4.326   3.687   5.526
  329ALA      O 5108   4.249   3.604   5.577
  330HIE      N 5109   4.314   3.817   5.560
  330HIE      H 5110   4.386   3.881   5.528
  330HIE     CA 5111   4.208   3.859   5.654
  330HIE     HA 5112   4.202   3.774   5.722
  330HIE     CB 5113   4.261   3.982   5.733
  330HIE    HB2 5114   4.364   3.966   5.766
  330HIE    HB3 5115   4.279   4.065   5.665
  330HIE     CG 5116   4.174   4.027   5.855
  330HIE    ND1 5117   4.042   4.078   5.848
  330HIE    CE1 5118   3.989   4.068   5.970
  330HIE    HE1 5119   3.883   4.081   5.985
  330HIE    NE2 5120   4.080   4.029   6.057
  330HIE    HE2 5121   4.068   4.020   6.157
  330HIE    CD2 5122   4.197   3.992   5.985
  330HIE    HD2 5123   4.285   3.944   6.026
  330HIE      C 5124   4.063   3.869   5.603
  330HIE      O 5125   4.045   3.924   5.495
  331PRO      N 5126   3.963   3.830   5.681
  331PRO     CD 5127   3.980   3.766   5.806
  331PRO    HD2 5128   4.047   3.819   5.873
  331PRO    HD3 5129   4.009   3.661   5.797
  331PRO     CG 5130   3.844   3.761   5.867
  331PRO    HG2 5131   3.815   3.855   5.914
  331PRO    HG3 5132   3.840   3.672   5.930
  331PRO     CB 5133   3.752   3.739   5.748
  331PRO    HB2 5134   3.657   3.791   5.762
  331PRO    HB3 5135   3.736   3.633   5.729
  331PRO     CA 5136   3.830   3.804   5.631
  331PRO     HA 5137   3.829   3.723   5.558
  331PRO      C 5138   3.756   3.932   5.589
  331PRO      O 5139   3.653   3.924   5.517
  332TYR      N 5140   3.794   4.057   5.634
  332TYR      H 5141   3.887   4.070   5.673
  332TYR     CA 5142   3.717   4.173   5.604
  332TYR     HA 5143   3.613   4.156   5.630
  332TYR     CB 5144   3.774   4.283   5.697
  332TYR    HB2 5145   3.775   4.244   5.799
  332TYR    HB3 5146   3.882   4.296   5.684
  332TYR     CG 5147   3.697   4.413   5.695
  332TYR    CD1 5148   3.719   4.516   5.599
  332TYR    HD1 5149   3.806   4.505   5.536
  332TYR    CE1 5150   3.639   4.634   5.590
  332TYR    HE1 5151   3.671   4.713   5.525
  332TYR     CZ 5152   3.535   4.652   5.684
  332TYR     OH 5153   3.463   4.763   5.689
  332TYR     HH 5154   3.471   4.830   5.620
  332TYR    CE2 5155   3.509   4.550   5.781
  332TYR    HE2 5156   3.424   4.558   5.847
  332TYR    CD2 5157   3.587   4.434   5.783
  332TYR    HD2 5158   3.553   4.357   5.851
  332TYR      C 5159   3.722   4.205   5.454
  332TYR      O 5160   3.825   4.235   5.390
  333GLY      N 5161   3.600   4.228   5.402
  333GLY      H 5162   3.512   4.210   5.448
  333GLY     CA 5163   3.582   4.295   5.273
  333GLY    HA2 5164   3.477   4.317   5.253
  333GLY    HA3 5165   3.636   4.390   5.268
  333GLY      C 5166   3.623   4.209   5.152
  333GLY      O 5167   3.655   4.093   5.166
  334PHE      N 5168   3.618   4.266   5.035
  334PHE      H 5169   3.607   4.367   5.034
  334PHE     CA 5170   3.649   4.203   4.906
  334PHE     HA 5171   3.661   4.096   4.917
  334PHE     CB 5172   3.522   4.211   4.820
  334PHE    HB2 5173   3.432   4.187   4.878
  334PHE    HB3 5174   3.504   4.308   4.773
  334PHE     CG 5175   3.517   4.106   4.704
  334PHE    CD1 5176   3.580   4.132   4.581
  334PHE    HD1 5177   3.634   4.225   4.575
  334PHE    CE1 5178   3.577   4.033   4.484
  334PHE    HE1 5179   3.627   4.052   4.390
  334PHE     CZ 5180   3.504   3.914   4.510
  334PHE     HZ 5181   3.498   3.837   4.434
  334PHE    CE2 5182   3.443   3.888   4.636
  334PHE    HE2 5183   3.391   3.795   4.651
  334PHE    CD2 5184   3.451   3.991   4.730
  334PHE    HD2 5185   3.406   3.971   4.827
  334PHE      C 5186   3.767   4.266   4.834
  334PHE      O 5187   3.783   4.387   4.829
  335THR      N 5188   3.851   4.184   4.774
  335THR      H 5189   3.836   4.085   4.786
  335THR     CA 5190   3.991   4.213   4.751
  335THR     HA 5191   4.009   4.310   4.796
  335THR     CB 5192   4.079   4.119   4.825
  335THR     HB 5193   4.181   4.146   4.801
  335THR    CG2 5194   4.063   4.117   4.972
  335THR   HG21 5195   3.968   4.074   5.004
  335THR   HG22 5196   4.142   4.063   5.026
  335THR   HG23 5197   4.071   4.217   5.015
  335THR    OG1 5198   4.058   3.988   4.791
  335THR    HG1 5199   3.967   3.962   4.811
  335THR      C 5200   4.043   4.223   4.606
  335THR      O 5201   3.995   4.149   4.518
  336ARG      N 5202   4.136   4.319   4.577
  336ARG      H 5203   4.167   4.379   4.652
  336ARG     CA 5204   4.203   4.343   4.445
  336ARG     HA 5205   4.180   4.255   4.385
  336ARG     CB 5206   4.151   4.470   4.379
  336ARG    HB2 5207   4.043   4.460   4.367
  336ARG    HB3 5208   4.176   4.551   4.448
  336ARG     CG 5209   4.220   4.515   4.245
  336ARG    HG2 5210   4.325   4.540   4.259
  336ARG    HG3 5211   4.208   4.437   4.170
  336ARG     CD 5212   4.147   4.637   4.179
  336ARG    HD2 5213   4.171   4.639   4.072
  336ARG    HD3 5214   4.039   4.628   4.194
  336ARG     NE 5215   4.197   4.756   4.244
  336ARG     HE 5216   4.291   4.746   4.279
  336ARG     CZ 5217   4.142   4.880   4.238
  336ARG    NH1 5218   4.031   4.900   4.176
  336ARG   HH11 5219   4.003   4.833   4.105
  336ARG   HH12 5220   4.014   4.998   4.162
  336ARG    NH2 5221   4.200   4.980   4.294
  336ARG   HH21 5222   4.287   4.965   4.343
  336ARG   HH22 5223   4.179   5.078   4.281
  336ARG      C 5224   4.357   4.342   4.461
  336ARG      O 5225   4.413   4.389   4.565
  337VAL      N 5226   4.420   4.283   4.361
  337VAL      H 5227   4.358   4.261   4.284
  337VAL     CA 5228   4.564   4.264   4.342
  337VAL     HA 5229   4.622   4.282   4.433
  337VAL     CB 5230   4.589   4.114   4.310
  337VAL     HB 5231   4.501   4.091   4.251
  337VAL    CG1 5232   4.713   4.083   4.232
  337VAL   HG11 5233   4.801   4.104   4.294
  337VAL   HG12 5234   4.716   3.975   4.220
  337VAL   HG13 5235   4.721   4.143   4.141
  337VAL    CG2 5236   4.571   4.017   4.429
  337VAL   HG21 5237   4.486   4.042   4.493
  337VAL   HG22 5238   4.555   3.922   4.380
  337VAL   HG23 5239   4.663   4.017   4.489
  337VAL      C 5240   4.606   4.352   4.226
  337VAL      O 5241   4.529   4.388   4.135
  338MET      N 5242   4.728   4.398   4.239
  338MET      H 5243   4.786   4.366   4.314
  338MET     CA 5244   4.788   4.509   4.160
  338MET     HA 5245   4.709   4.565   4.110
  338MET     CB 5246   4.861   4.615   4.242
  338MET    HB2 5247   4.812   4.638   4.337
  338MET    HB3 5248   4.958   4.576   4.271
  338MET     CG 5249   4.890   4.747   4.178
  338MET    HG2 5250   4.954   4.801   4.249
  338MET    HG3 5251   4.961   4.721   4.100
  338MET     SD 5252   4.736   4.845   4.132
  338MET     CE 5253   4.800   4.933   3.993
  338MET    HE1 5254   4.823   4.863   3.913
  338MET    HE2 5255   4.722   4.997   3.953
  338MET    HE3 5256   4.891   4.980   4.031
  338MET      C 5257   4.880   4.450   4.056
  338MET      O 5258   4.922   4.336   4.071
  339SER      N 5259   4.909   4.526   3.949
  339SER      H 5260   4.869   4.617   3.935
  339SER     CA 5261   5.002   4.486   3.847
  339SER     HA 5262   5.087   4.435   3.892
  339SER     CB 5263   4.938   4.386   3.753
  339SER    HB2 5264   4.888   4.310   3.813
  339SER    HB3 5265   4.864   4.439   3.693
  339SER     OG 5266   5.020   4.320   3.664
  339SER     HG 5267   5.009   4.228   3.688
  339SER      C 5268   5.043   4.603   3.758
  339SER      O 5269   4.954   4.663   3.691
  340SER      N 5270   5.175   4.636   3.766
  340SER      H 5271   5.241   4.573   3.810
  340SER     CA 5272   5.232   4.767   3.735
  340SER     HA 5273   5.160   4.832   3.684
  340SER     CB 5274   5.279   4.841   3.870
  340SER    HB2 5275   5.364   4.777   3.893
  340SER    HB3 5276   5.309   4.940   3.836
  340SER     OG 5277   5.172   4.831   3.963
  340SER     HG 5278   5.203   4.756   4.014
  340SER      C 5279   5.346   4.755   3.638
  340SER      O 5280   5.397   4.649   3.613
  341TYR      N 5281   5.409   4.866   3.593
  341TYR      H 5282   5.362   4.952   3.617
  341TYR     CA 5283   5.535   4.881   3.512
  341TYR     HA 5284   5.585   4.784   3.506
  341TYR     CB 5285   5.496   4.918   3.364
  341TYR    HB2 5286   5.584   4.896   3.303
  341TYR    HB3 5287   5.420   4.849   3.329
  341TYR     CG 5288   5.438   5.053   3.331
  341TYR    CD1 5289   5.525   5.165   3.324
  341TYR    HD1 5290   5.632   5.151   3.330
  341TYR    CE1 5291   5.468   5.293   3.307
  341TYR    HE1 5292   5.523   5.384   3.327
  341TYR     CZ 5293   5.332   5.306   3.285
  341TYR     OH 5294   5.277   5.429   3.277
  341TYR     HH 5295   5.335   5.505   3.271
  341TYR    CE2 5296   5.247   5.193   3.289
  341TYR    HE2 5297   5.143   5.198   3.263
  341TYR    CD2 5298   5.298   5.065   3.312
  341TYR    HD2 5299   5.234   4.979   3.305
  341TYR      C 5300   5.640   4.980   3.570
  341TYR      O 5301   5.607   5.087   3.624
  342ARG      N 5302   5.768   4.950   3.552
  342ARG      H 5303   5.801   4.863   3.512
  342ARG     CA 5304   5.877   5.027   3.606
  342ARG     HA 5305   5.859   5.053   3.711
  342ARG     CB 5306   5.992   4.938   3.594
  342ARG    HB2 5307   5.972   4.835   3.622
  342ARG    HB3 5308   6.023   4.934   3.489
  342ARG     CG 5309   6.119   4.987   3.664
  342ARG    HG2 5310   6.087   5.000   3.768
  342ARG    HG3 5311   6.187   4.903   3.675
  342ARG     CD 5312   6.198   5.107   3.606
  342ARG    HD2 5313   6.138   5.196   3.620
  342ARG    HD3 5314   6.290   5.110   3.664
  342ARG     NE 5315   6.228   5.093   3.464
  342ARG     HE 5316   6.200   5.004   3.426
  342ARG     CZ 5317   6.294   5.178   3.387
  342ARG    NH1 5318   6.339   5.291   3.435
  342ARG   HH11 5319   6.328   5.308   3.534
  342ARG   HH12 5320   6.394   5.347   3.372
  342ARG    NH2 5321   6.320   5.156   3.263
  342ARG   HH21 5322   6.279   5.075   3.219
  342ARG   HH22 5323   6.373   5.221   3.207
  342ARG      C 5324   5.889   5.157   3.518
  342ARG      O 5325   5.939   5.150   3.408
  343TRP      N 5326   5.850   5.271   3.574
  343TRP      H 5327   5.798   5.269   3.660
  343TRP     CA 5328   5.852   5.405   3.504
  343TRP     HA 5329   5.843   5.388   3.397
  343TRP     CB 5330   5.722   5.484   3.540
  343TRP    HB2 5331   5.699   5.563   3.468
  343TRP    HB3 5332   5.637   5.416   3.540
  343TRP     CG 5333   5.723   5.541   3.677
  343TRP    CD1 5334   5.776   5.660   3.704
  343TRP    HD1 5335   5.832   5.721   3.635
  343TRP    NE1 5336   5.763   5.694   3.836
  343TRP    HE1 5337   5.802   5.779   3.874
  343TRP    CE2 5338   5.684   5.596   3.896
  343TRP    CZ2 5339   5.629   5.593   4.030
  343TRP    HZ2 5340   5.653   5.677   4.094
  343TRP    CH2 5341   5.532   5.499   4.056
  343TRP    HH2 5342   5.495   5.494   4.158
  343TRP    CZ3 5343   5.495   5.404   3.961
  343TRP    HZ3 5344   5.419   5.334   3.992
  343TRP    CE3 5345   5.562   5.400   3.835
  343TRP    HE3 5346   5.530   5.331   3.759
  343TRP    CD2 5347   5.648   5.503   3.793
  343TRP      C 5348   5.986   5.482   3.524
  343TRP      O 5349   6.039   5.480   3.637
  344PRO      N 5350   6.045   5.546   3.424
  344PRO     CD 5351   5.991   5.581   3.291
  344PRO    HD2 5352   5.940   5.676   3.305
  344PRO    HD3 5353   5.920   5.511   3.247
  344PRO     CG 5354   6.109   5.602   3.198
  344PRO    HG2 5355   6.081   5.668   3.116
  344PRO    HG3 5356   6.140   5.503   3.167
  344PRO     CB 5357   6.216   5.646   3.301
  344PRO    HB2 5358   6.238   5.753   3.297
  344PRO    HB3 5359   6.310   5.593   3.283
  344PRO     CA 5360   6.176   5.610   3.442
  344PRO     HA 5361   6.255   5.545   3.479
  344PRO      C 5362   6.168   5.727   3.539
  344PRO      O 5363   6.112   5.829   3.505
  345ARG      N 5364   6.248   5.714   3.653
  345ARG      H 5365   6.284   5.621   3.668
  345ARG     CA 5366   6.251   5.815   3.759
  345ARG     HA 5367   6.148   5.848   3.772
  345ARG     CB 5368   6.291   5.746   3.893
  345ARG    HB2 5369   6.393   5.711   3.887
  345ARG    HB3 5370   6.283   5.823   3.970
  345ARG     CG 5371   6.211   5.623   3.936
  345ARG    HG2 5372   6.233   5.548   3.859
  345ARG    HG3 5373   6.258   5.581   4.025
  345ARG     CD 5374   6.063   5.643   3.958
  345ARG    HD2 5375   6.022   5.692   3.870
  345ARG    HD3 5376   6.016   5.544   3.963
  345ARG     NE 5377   6.032   5.723   4.078
  345ARG     HE 5378   6.046   5.822   4.065
  345ARG     CZ 5379   5.995   5.683   4.199
  345ARG    NH1 5380   6.001   5.559   4.237
  345ARG   HH11 5381   6.010   5.491   4.163
  345ARG   HH12 5382   5.976   5.529   4.331
  345ARG    NH2 5383   5.963   5.763   4.295
  345ARG   HH21 5384   5.939   5.859   4.277
  345ARG   HH22 5385   5.933   5.727   4.384
  345ARG      C 5386   6.349   5.932   3.717
  345ARG      O 5387   6.442   5.904   3.650
  346GLN      N 5388   6.326   6.060   3.751
  346GLN      H 5389   6.238   6.079   3.797
  346GLN     CA 5390   6.431   6.163   3.740
  346GLN     HA 5391   6.524   6.124   3.698
  346GLN     CB 5392   6.389   6.267   3.631
  346GLN    HB2 5393   6.355   6.211   3.543
  346GLN    HB3 5394   6.307   6.330   3.664
  346GLN     CG 5395   6.502   6.359   3.583
  346GLN    HG2 5396   6.466   6.443   3.525
  346GLN    HG3 5397   6.540   6.412   3.671
  346GLN     CD 5398   6.622   6.294   3.504
  346GLN    OE1 5399   6.681   6.188   3.534
  346GLN    NE2 5400   6.669   6.353   3.395
  346GLN   HE21 5401   6.741   6.296   3.352
  346GLN   HE22 5402   6.631   6.439   3.359
  346GLN      C 5403   6.462   6.231   3.876
  346GLN      O 5404   6.435   6.345   3.899
  347PHE      N 5405   6.527   6.162   3.968
  347PHE      H 5406   6.546   6.068   3.937
  347PHE     CA 5407   6.597   6.222   4.088
  347PHE     HA 5408   6.525   6.255   4.162
  347PHE     CB 5409   6.687   6.103   4.142
  347PHE    HB2 5410   6.757   6.070   4.065
  347PHE    HB3 5411   6.740   6.145   4.228
  347PHE     CG 5412   6.605   5.991   4.195
  347PHE    CD1 5413   6.515   6.027   4.297
  347PHE    HD1 5414   6.520   6.123   4.346
  347PHE    CE1 5415   6.439   5.922   4.363
  347PHE    HE1 5416   6.377   5.945   4.448
  347PHE     CZ 5417   6.444   5.792   4.311
  347PHE     HZ 5418   6.385   5.722   4.367
  347PHE    CE2 5419   6.540   5.763   4.210
  347PHE    HE2 5420   6.550   5.656   4.196
  347PHE    CD2 5421   6.616   5.866   4.151
  347PHE    HD2 5422   6.683   5.840   4.070
  347PHE      C 5423   6.680   6.341   4.044
  347PHE      O 5424   6.777   6.329   3.968
  348GLN      N 5425   6.652   6.458   4.102
  348GLN      H 5426   6.579   6.470   4.171
  348GLN     CA 5427   6.701   6.588   4.053
  348GLN     HA 5428   6.795   6.575   3.999
  348GLN     CB 5429   6.596   6.649   3.963
  348GLN    HB2 5430   6.586   6.574   3.885
  348GLN    HB3 5431   6.492   6.655   3.998
  348GLN     CG 5432   6.647   6.778   3.898
  348GLN    HG2 5433   6.648   6.857   3.974
  348GLN    HG3 5434   6.748   6.765   3.861
  348GLN     CD 5435   6.552   6.831   3.786
  348GLN    OE1 5436   6.444   6.880   3.821
  348GLN    NE2 5437   6.592   6.811   3.664
  348GLN   HE21 5438   6.522   6.829   3.594
  348GLN   HE22 5439   6.673   6.761   3.632
  348GLN      C 5440   6.705   6.676   4.173
  348GLN      O 5441   6.602   6.705   4.236
  349ASN      N 5442   6.830   6.698   4.215
  349ASN      H 5443   6.915   6.671   4.167
  349ASN     CA 5444   6.861   6.769   4.344
  349ASN     HA 5445   6.962   6.735   4.367
  349ASN     CB 5446   6.861   6.919   4.318
  349ASN    HB2 5447   6.929   6.953   4.239
  349ASN    HB3 5448   6.757   6.937   4.289
  349ASN     CG 5449   6.886   7.005   4.440
  349ASN    OD1 5450   6.971   6.976   4.526
  349ASN    ND2 5451   6.817   7.116   4.446
  349ASN   HD21 5452   6.829   7.186   4.518
  349ASN   HD22 5453   6.750   7.144   4.376
  349ASN      C 5454   6.775   6.726   4.466
  349ASN      O 5455   6.711   6.806   4.532
  350GLY      N 5456   6.786   6.597   4.490
  350GLY      H 5457   6.843   6.552   4.419
  350GLY     CA 5458   6.721   6.526   4.600
  350GLY    HA2 5459   6.774   6.430   4.599
  350GLY    HA3 5460   6.739   6.570   4.698
  350GLY      C 5461   6.573   6.487   4.578
  350GLY      O 5462   6.528   6.414   4.667
  351ASN      N 5463   6.501   6.529   4.469
  351ASN      H 5464   6.549   6.577   4.394
  351ASN     CA 5465   6.359   6.514   4.444
  351ASN     HA 5466   6.314   6.461   4.527
  351ASN     CB 5467   6.292   6.652   4.448
  351ASN    HB2 5468   6.314   6.701   4.543
  351ASN    HB3 5469   6.342   6.722   4.381
  351ASN     CG 5470   6.138   6.647   4.445
  351ASN    OD1 5471   6.082   6.551   4.508
  351ASN    ND2 5472   6.061   6.724   4.370
  351ASN   HD21 5473   5.960   6.718   4.372
  351ASN   HD22 5474   6.107   6.788   4.306
  351ASN      C 5475   6.328   6.447   4.315
  351ASN      O 5476   6.415   6.442   4.231
  352ASP      N 5477   6.207   6.395   4.286
  352ASP      H 5478   6.139   6.396   4.361
  352ASP     CA 5479   6.170   6.327   4.162
  352ASP     HA 5480   6.228   6.362   4.077
  352ASP     CB 5481   6.210   6.180   4.164
  352ASP    HB2 5482   6.317   6.158   4.166
  352ASP    HB3 5483   6.187   6.143   4.263
  352ASP     CG 5484   6.136   6.093   4.056
  352ASP    OD1 5485   6.143   6.133   3.938
  352ASP    OD2 5486   6.069   5.991   4.094
  352ASP      C 5487   6.023   6.343   4.129
  352ASP      O 5488   5.935   6.312   4.212
  353VAL      N 5489   5.991   6.382   4.010
  353VAL      H 5490   6.067   6.400   3.945
  353VAL     CA 5491   5.854   6.405   3.952
  353VAL     HA 5492   5.787   6.371   4.031
  353VAL     CB 5493   5.821   6.553   3.936
  353VAL     HB 5494   5.718   6.562   3.902
  353VAL    CG1 5495   5.836   6.616   4.078
  353VAL   HG11 5496   5.803   6.556   4.163
  353VAL   HG12 5497   5.941   6.639   4.093
  353VAL   HG13 5498   5.782   6.711   4.070
  353VAL    CG2 5499   5.907   6.644   3.835
  353VAL   HG21 5500   5.902   6.604   3.733
  353VAL   HG22 5501   5.873   6.748   3.838
  353VAL   HG23 5502   6.010   6.644   3.870
  353VAL      C 5503   5.832   6.336   3.817
  353VAL      O 5504   5.738   6.361   3.745
  354ASN      N 5505   5.922   6.245   3.778
  354ASN      H 5506   5.986   6.209   3.848
  354ASN     CA 5507   5.910   6.178   3.645
  354ASN     HA 5508   5.878   6.254   3.574
  354ASN     CB 5509   6.050   6.148   3.590
  354ASN    HB2 5510   6.121   6.214   3.639
  354ASN    HB3 5511   6.078   6.049   3.625
  354ASN     CG 5512   6.057   6.174   3.439
  354ASN    OD1 5513   6.052   6.286   3.392
  354ASN    ND2 5514   6.073   6.067   3.365
  354ASN   HD21 5515   6.058   6.083   3.266
  354ASN   HD22 5516   6.083   5.974   3.404
  354ASN      C 5517   5.806   6.064   3.637
  354ASN      O 5518   5.830   5.977   3.557
  355ASP      N 5519   5.694   6.063   3.709
  355ASP      H 5520   5.672   6.135   3.777
  355ASP     CA 5521   5.590   5.959   3.704
  355ASP     HA 5522   5.633   5.861   3.681
  355ASP     CB 5523   5.513   5.964   3.832
  355ASP    HB2 5524   5.443   5.880   3.834
  355ASP    HB3 5525   5.580   5.942   3.915
  355ASP     CG 5526   5.431   6.092   3.853
  355ASP    OD1 5527   5.311   6.095   3.816
  355ASP    OD2 5528   5.484   6.180   3.924
  355ASP      C 5529   5.485   5.974   3.593
  355ASP      O 5530   5.420   5.871   3.569
  356TRP      N 5531   5.463   6.095   3.524
  356TRP      H 5532   5.529   6.169   3.540
  356TRP     CA 5533   5.365   6.112   3.405
  356TRP     HA 5534   5.264   6.122   3.444
  356TRP     CB 5535   5.388   6.250   3.330
  356TRP    HB2 5536   5.333   6.255   3.236
  356TRP    HB3 5537   5.351   6.325   3.401
  356TRP     CG 5538   5.529   6.294   3.301
  356TRP    CD1 5539   5.609   6.360   3.383
  356TRP    HD1 5540   5.578   6.400   3.478
  356TRP    NE1 5541   5.730   6.375   3.325
  356TRP    HE1 5542   5.812   6.418   3.366
  356TRP    CE2 5543   5.726   6.320   3.197
  356TRP    CZ2 5544   5.827   6.307   3.099
  356TRP    HZ2 5545   5.926   6.347   3.115
  356TRP    CH2 5546   5.797   6.246   2.979
  356TRP    HH2 5547   5.868   6.243   2.897
  356TRP    CZ3 5548   5.672   6.181   2.960
  356TRP    HZ3 5549   5.652   6.128   2.868
  356TRP    CE3 5550   5.575   6.192   3.063
  356TRP    HE3 5551   5.477   6.149   3.045
  356TRP    CD2 5552   5.600   6.270   3.184
  356TRP      C 5553   5.381   5.998   3.302
  356TRP      O 5554   5.290   5.969   3.233
  357VAL      N 5555   5.505   5.949   3.286
  357VAL      H 5556   5.578   5.984   3.347
  357VAL     CA 5557   5.553   5.860   3.175
  357VAL     HA 5558   5.552   5.931   3.092
  357VAL     CB 5559   5.696   5.815   3.197
  357VAL     HB 5560   5.707   5.752   3.285
  357VAL    CG1 5561   5.745   5.726   3.087
  357VAL   HG11 5562   5.684   5.638   3.071
  357VAL   HG12 5563   5.739   5.765   2.985
  357VAL   HG13 5564   5.851   5.703   3.102
  357VAL    CG2 5565   5.791   5.934   3.208
  357VAL   HG21 5566   5.790   5.986   3.112
  357VAL   HG22 5567   5.778   6.002   3.292
  357VAL   HG23 5568   5.891   5.901   3.232
  357VAL      C 5569   5.462   5.743   3.146
  357VAL      O 5570   5.416   5.681   3.237
  358GLY      N 5571   5.441   5.721   3.022
  358GLY      H 5572   5.499   5.774   2.959
  358GLY     CA 5573   5.361   5.606   2.967
  358GLY    HA2 5574   5.272   5.597   3.030
  358GLY    HA3 5575   5.334   5.627   2.864
  358GLY      C 5576   5.432   5.473   2.964
  358GLY      O 5577   5.540   5.461   3.028
  359PRO      N 5578   5.367   5.367   2.921
  359PRO     CD 5579   5.231   5.369   2.864
  359PRO    HD2 5580   5.240   5.376   2.756
  359PRO    HD3 5581   5.166   5.444   2.909
  359PRO     CG 5582   5.183   5.230   2.886
  359PRO    HG2 5583   5.108   5.208   2.810
  359PRO    HG3 5584   5.153   5.219   2.990
  359PRO     CB 5585   5.309   5.148   2.872
  359PRO    HB2 5586   5.323   5.108   2.771
  359PRO    HB3 5587   5.295   5.062   2.938
  359PRO     CA 5588   5.421   5.235   2.926
  359PRO     HA 5589   5.439   5.224   3.033
  359PRO      C 5590   5.557   5.210   2.850
  359PRO      O 5591   5.604   5.293   2.773
  360PRO      N 5592   5.613   5.090   2.869
  360PRO     CD 5593   5.565   4.977   2.950
  360PRO    HD2 5594   5.507   4.906   2.889
  360PRO    HD3 5595   5.510   5.023   3.032
  360PRO     CG 5596   5.686   4.899   2.998
  360PRO    HG2 5597   5.670   4.796   3.031
  360PRO    HG3 5598   5.730   4.958   3.078
  360PRO     CB 5599   5.779   4.914   2.868
  360PRO    HB2 5600   5.747   4.833   2.803
  360PRO    HB3 5601   5.887   4.911   2.879
  360PRO     CA 5602   5.741   5.053   2.814
  360PRO     HA 5603   5.811   5.131   2.843
  360PRO      C 5604   5.723   5.058   2.663
  360PRO      O 5605   5.632   5.001   2.610
  361ASN      N 5606   5.817   5.120   2.588
  361ASN      H 5607   5.896   5.157   2.639
  361ASN     CA 5608   5.804   5.152   2.439
  361ASN     HA 5609   5.725   5.084   2.409
  361ASN     CB 5610   5.768   5.303   2.448
  361ASN    HB2 5611   5.699   5.310   2.532
  361ASN    HB3 5612   5.854   5.369   2.459
  361ASN     CG 5613   5.698   5.345   2.317
  361ASN    OD1 5614   5.761   5.355   2.211
  361ASN    ND2 5615   5.563   5.359   2.319
  361ASN   HD21 5616   5.520   5.382   2.230
  361ASN   HD22 5617   5.516   5.363   2.408
  361ASN      C 5618   5.928   5.130   2.350
  361ASN      O 5619   6.039   5.135   2.402
  362ASN      N 5620   5.914   5.098   2.218
  362ASN      H 5621   5.821   5.104   2.179
  362ASN     CA 5622   6.019   5.086   2.120
  362ASN     HA 5623   6.102   5.154   2.139
  362ASN     CB 5624   6.065   4.936   2.128
  362ASN    HB2 5625   6.092   4.914   2.231
  362ASN    HB3 5626   5.994   4.861   2.094
  362ASN     CG 5627   6.190   4.926   2.043
  362ASN    OD1 5628   6.259   5.023   2.025
  362ASN    ND2 5629   6.219   4.813   1.980
  362ASN   HD21 5630   6.301   4.813   1.921
  362ASN   HD22 5631   6.161   4.731   1.990
  362ASN      C 5632   5.960   5.110   1.980
  362ASN      O 5633   5.860   5.041   1.954
  363ASN      N 5634   6.014   5.198   1.900
  363ASN      H 5635   6.082   5.258   1.945
  363ASN     CA 5636   5.957   5.247   1.779
  363ASN     HA 5637   6.011   5.339   1.755
  363ASN     CB 5638   5.973   5.162   1.655
  363ASN    HB2 5639   6.064   5.101   1.663
  363ASN    HB3 5640   5.897   5.085   1.669
  363ASN     CG 5641   5.961   5.226   1.514
  363ASN    OD1 5642   5.952   5.350   1.491
  363ASN    ND2 5643   5.953   5.139   1.420
  363ASN   HD21 5644   5.928   5.169   1.328
  363ASN   HD22 5645   5.966   5.040   1.437
  363ASN      C 5646   5.806   5.294   1.795
  363ASN      O 5647   5.713   5.260   1.721
  364GLY      N 5648   5.780   5.380   1.891
  364GLY      H 5649   5.851   5.386   1.962
  364GLY     CA 5650   5.650   5.448   1.916
  364GLY    HA2 5651   5.680   5.538   1.970
  364GLY    HA3 5652   5.608   5.485   1.822
  364GLY      C 5653   5.537   5.382   1.990
  364GLY      O 5654   5.471   5.448   2.070
  365VAL      N 5655   5.520   5.250   1.974
  365VAL      H 5656   5.588   5.204   1.916
  365VAL     CA 5657   5.415   5.163   2.031
  365VAL     HA 5658   5.330   5.226   2.058
  365VAL     CB 5659   5.362   5.076   1.919
  365VAL     HB 5660   5.274   5.021   1.952
  365VAL    CG1 5661   5.308   5.167   1.808
  365VAL   HG11 5662   5.260   5.258   1.844
  365VAL   HG12 5663   5.391   5.188   1.740
  365VAL   HG13 5664   5.231   5.113   1.753
  365VAL    CG2 5665   5.453   4.974   1.861
  365VAL   HG21 5666   5.414   4.925   1.772
  365VAL   HG22 5667   5.550   5.020   1.844
  365VAL   HG23 5668   5.464   4.893   1.933
  365VAL      C 5669   5.472   5.091   2.153
  365VAL      O 5670   5.588   5.068   2.169
  366ILE      N 5671   5.385   5.059   2.251
  366ILE      H 5672   5.288   5.086   2.247
  366ILE     CA 5673   5.425   5.002   2.380
  366ILE     HA 5674   5.514   5.061   2.400
  366ILE     CB 5675   5.310   5.026   2.483
  366ILE     HB 5676   5.343   4.990   2.581
  366ILE    CG2 5677   5.271   5.175   2.492
  366ILE   HG21 5678   5.222   5.200   2.398
  366ILE   HG22 5679   5.207   5.190   2.579
  366ILE   HG23 5680   5.363   5.233   2.502
  366ILE    CG1 5681   5.182   4.946   2.443
  366ILE   HG12 5682   5.149   4.982   2.345
  366ILE   HG13 5683   5.197   4.838   2.434
  366ILE    CD1 5684   5.058   4.972   2.540
  366ILE   HD11 5685   5.079   4.943   2.643
  366ILE   HD12 5686   5.024   5.075   2.538
  366ILE   HD13 5687   4.984   4.906   2.493
  366ILE      C 5688   5.467   4.854   2.357
  366ILE      O 5689   5.402   4.790   2.277
  367LYS      N 5690   5.562   4.802   2.434
  367LYS      H 5691   5.600   4.870   2.498
  367LYS     CA 5692   5.611   4.667   2.434
  367LYS     HA 5693   5.634   4.631   2.334
  367LYS     CB 5694   5.728   4.660   2.534
  367LYS    HB2 5695   5.692   4.687   2.633
  367LYS    HB3 5696   5.768   4.559   2.542
  367LYS     CG 5697   5.839   4.756   2.492
  367LYS    HG2 5698   5.878   4.729   2.394
  367LYS    HG3 5699   5.805   4.859   2.496
  367LYS     CD 5700   5.963   4.749   2.579
  367LYS    HD2 5701   5.953   4.781   2.683
  367LYS    HD3 5702   6.007   4.649   2.582
  367LYS     CE 5703   6.075   4.843   2.522
  367LYS    HE2 5704   6.090   4.842   2.415
  367LYS    HE3 5705   6.036   4.943   2.538
  367LYS     NZ 5706   6.207   4.820   2.586
  367LYS    HZ1 5707   6.247   4.740   2.539
  367LYS    HZ2 5708   6.270   4.898   2.578
  367LYS    HZ3 5709   6.188   4.791   2.681
  367LYS      C 5710   5.494   4.581   2.474
  367LYS      O 5711   5.424   4.610   2.573
  368GLU      N 5712   5.481   4.463   2.408
  368GLU      H 5713   5.529   4.448   2.320
  368GLU     CA 5714   5.413   4.348   2.465
  368GLU     HA 5715   5.312   4.386   2.480
  368GLU     CB 5716   5.413   4.241   2.366
  368GLU    HB2 5717   5.333   4.170   2.388
  368GLU    HB3 5718   5.382   4.288   2.272
  368GLU     CG 5719   5.543   4.166   2.338
  368GLU    HG2 5720   5.621   4.242   2.338
  368GLU    HG3 5721   5.568   4.094   2.415
  368GLU     CD 5722   5.532   4.101   2.211
  368GLU    OE1 5723   5.596   4.157   2.119
  368GLU    OE2 5724   5.464   3.993   2.199
  368GLU      C 5725   5.467   4.306   2.602
  368GLU      O 5726   5.582   4.330   2.632
  369VAL      N 5727   5.387   4.240   2.681
  369VAL      H 5728   5.297   4.219   2.639
  369VAL     CA 5729   5.440   4.165   2.791
  369VAL     HA 5730   5.516   4.217   2.850
  369VAL     CB 5731   5.315   4.139   2.883
  369VAL     HB 5732   5.225   4.116   2.825
  369VAL    CG1 5733   5.348   4.026   2.974
  369VAL   HG11 5734   5.440   4.047   3.028
  369VAL   HG12 5735   5.278   4.037   3.056
  369VAL   HG13 5736   5.345   3.929   2.924
  369VAL    CG2 5737   5.275   4.257   2.970
  369VAL   HG21 5738   5.357   4.303   3.026
  369VAL   HG22 5739   5.234   4.336   2.907
  369VAL   HG23 5740   5.189   4.247   3.037
  369VAL      C 5741   5.506   4.037   2.739
  369VAL      O 5742   5.434   3.958   2.675
  370THR      N 5743   5.635   4.010   2.776
  370THR      H 5744   5.680   4.080   2.833
  370THR     CA 5745   5.697   3.880   2.769
  370THR     HA 5746   5.639   3.812   2.708
  370THR     CB 5747   5.842   3.893   2.704
  370THR     HB 5748   5.899   3.803   2.728
  370THR    CG2 5749   5.819   3.893   2.552
  370THR   HG21 5750   5.766   3.808   2.510
  370THR   HG22 5751   5.749   3.976   2.541
  370THR   HG23 5752   5.908   3.894   2.489
  370THR    OG1 5753   5.903   4.016   2.739
  370THR    HG1 5754   5.976   4.040   2.681
  370THR      C 5755   5.707   3.815   2.902
  370THR      O 5756   5.720   3.881   3.002
  371ILE      N 5757   5.705   3.679   2.912
  371ILE      H 5758   5.669   3.636   2.828
  371ILE     CA 5759   5.712   3.595   3.034
  371ILE     HA 5760   5.699   3.649   3.127
  371ILE     CB 5761   5.603   3.491   3.037
  371ILE     HB 5762   5.621   3.432   2.947
  371ILE    CG2 5763   5.624   3.410   3.162
  371ILE   HG21 5764   5.539   3.348   3.190
  371ILE   HG22 5765   5.701   3.333   3.156
  371ILE   HG23 5766   5.632   3.470   3.252
  371ILE    CG1 5767   5.462   3.557   3.038
  371ILE   HG12 5768   5.451   3.605   2.941
  371ILE   HG13 5769   5.387   3.478   3.033
  371ILE    CD1 5770   5.435   3.670   3.141
  371ILE   HD11 5771   5.505   3.750   3.118
  371ILE   HD12 5772   5.336   3.716   3.138
  371ILE   HD13 5773   5.461   3.631   3.240
  371ILE      C 5774   5.855   3.533   3.049
  371ILE      O 5775   5.917   3.496   2.948
  372ASN      N 5776   5.915   3.526   3.171
  372ASN      H 5777   5.864   3.571   3.246
  372ASN     CA 5778   6.042   3.469   3.210
  372ASN     HA 5779   6.102   3.473   3.119
  372ASN     CB 5780   6.102   3.541   3.323
  372ASN    HB2 5781   6.061   3.527   3.422
  372ASN    HB3 5782   6.203   3.503   3.335
  372ASN     CG 5783   6.119   3.694   3.314
  372ASN    OD1 5784   6.164   3.753   3.222
  372ASN    ND2 5785   6.066   3.759   3.417
  372ASN   HD21 5786   6.064   3.860   3.412
  372ASN   HD22 5787   6.014   3.714   3.491
  372ASN      C 5788   6.033   3.309   3.237
  372ASN      O 5789   5.926   3.255   3.245
  373PRO      N 5790   6.150   3.235   3.257
  373PRO     CD 5791   6.288   3.267   3.212
  373PRO    HD2 5792   6.331   3.333   3.287
  373PRO    HD3 5793   6.288   3.309   3.112
  373PRO     CG 5794   6.366   3.135   3.216
  373PRO    HG2 5795   6.470   3.151   3.242
  373PRO    HG3 5796   6.368   3.105   3.111
  373PRO     CB 5797   6.289   3.040   3.305
  373PRO    HB2 5798   6.323   3.058   3.408
  373PRO    HB3 5799   6.290   2.934   3.282
  373PRO     CA 5800   6.145   3.095   3.288
  373PRO     HA 5801   6.089   3.050   3.206
  373PRO      C 5802   6.057   3.068   3.414
  373PRO      O 5803   5.966   2.991   3.400
  374ASP      N 5804   6.084   3.133   3.532
  374ASP      H 5805   6.165   3.193   3.526
  374ASP     CA 5806   6.009   3.128   3.660
  374ASP     HA 5807   5.963   3.029   3.668
  374ASP     CB 5808   6.109   3.134   3.780
  374ASP    HB2 5809   6.179   3.055   3.754
  374ASP    HB3 5810   6.153   3.234   3.778
  374ASP     CG 5811   6.039   3.104   3.910
  374ASP    OD1 5812   5.966   3.003   3.912
  374ASP    OD2 5813   6.076   3.161   4.014
  374ASP      C 5814   5.884   3.220   3.670
  374ASP      O 5815   5.870   3.303   3.758
  375THR      N 5816   5.797   3.211   3.567
  375THR      H 5817   5.813   3.131   3.507
  375THR     CA 5818   5.662   3.281   3.568
  375THR     HA 5819   5.624   3.254   3.469
  375THR     CB 5820   5.573   3.211   3.671
  375THR     HB 5821   5.617   3.209   3.771
  375THR    CG2 5822   5.423   3.249   3.682
  375THR   HG21 5823   5.419   3.353   3.716
  375THR   HG22 5824   5.370   3.238   3.587
  375THR   HG23 5825   5.375   3.195   3.763
  375THR    OG1 5826   5.557   3.073   3.638
  375THR    HG1 5827   5.508   3.031   3.709
  375THR      C 5828   5.650   3.433   3.577
  375THR      O 5829   5.545   3.487   3.535
  376THR      N 5830   5.756   3.502   3.617
  376THR      H 5831   5.841   3.450   3.637
  376THR     CA 5832   5.741   3.651   3.626
  376THR     HA 5833   5.646   3.684   3.668
  376THR     CB 5834   5.853   3.702   3.721
  376THR     HB 5835   5.849   3.811   3.720
  376THR    CG2 5836   5.828   3.645   3.859
  376THR   HG21 5837   5.838   3.537   3.867
  376THR   HG22 5838   5.894   3.692   3.932
  376THR   HG23 5839   5.728   3.672   3.895
  376THR    OG1 5840   5.980   3.671   3.673
  376THR    HG1 5841   6.016   3.599   3.726
  376THR      C 5842   5.752   3.724   3.480
  376THR      O 5843   5.779   3.656   3.386
  377CYX      N 5844   5.733   3.857   3.468
  377CYX      H 5845   5.711   3.908   3.552
  377CYX     CA 5846   5.731   3.933   3.338
  377CYX     HA 5847   5.712   3.857   3.262
  377CYX     CB 5848   5.622   4.039   3.340
  377CYX    HB2 5849   5.629   4.084   3.439
  377CYX    HB3 5850   5.630   4.105   3.253
  377CYX     SG 5851   5.454   3.979   3.336
  377CYX      C 5852   5.868   4.004   3.306
  377CYX      O 5853   5.933   4.047   3.400
  378GLY      N 5854   5.902   4.026   3.170
  378GLY      H 5855   5.838   3.985   3.103
  378GLY     CA 5856   6.007   4.110   3.114
  378GLY    HA2 5857   6.089   4.122   3.184
  378GLY    HA3 5858   6.043   4.056   3.027
  378GLY      C 5859   5.943   4.248   3.065
  378GLY      O 5860   5.833   4.284   3.106
  379ASN      N 5861   6.022   4.318   2.981
  379ASN      H 5862   6.117   4.284   2.979
  379ASN     CA 5863   5.991   4.446   2.915
  379ASN     HA 5864   6.079   4.484   2.864
  379ASN     CB 5865   5.889   4.409   2.797
  379ASN    HB2 5866   5.801   4.362   2.842
  379ASN    HB3 5867   5.863   4.505   2.751
  379ASN     CG 5868   5.949   4.320   2.691
  379ASN    OD1 5869   6.070   4.299   2.681
  379ASN    ND2 5870   5.862   4.266   2.610
  379ASN   HD21 5871   5.892   4.214   2.528
  379ASN   HD22 5872   5.763   4.282   2.616
  379ASN      C 5873   5.934   4.557   3.011
  379ASN      O 5874   5.833   4.620   2.985
  380ASP      N 5875   5.986   4.568   3.131
  380ASP      H 5876   6.066   4.508   3.141
  380ASP     CA 5877   5.943   4.661   3.234
  380ASP     HA 5878   6.000   4.645   3.325
  380ASP     CB 5879   5.991   4.803   3.193
  380ASP    HB2 5880   5.964   4.823   3.089
  380ASP    HB3 5881   5.942   4.873   3.260
  380ASP     CG 5882   6.142   4.815   3.210
  380ASP    OD1 5883   6.215   4.810   3.109
  380ASP    OD2 5884   6.194   4.827   3.326
  380ASP      C 5885   5.802   4.661   3.283
  380ASP      O 5886   5.785   4.721   3.394
  381TRP      N 5887   5.712   4.586   3.230
  381TRP      H 5888   5.731   4.551   3.136
  381TRP     CA 5889   5.589   4.541   3.307
  381TRP     HA 5890   5.539   4.626   3.352
  381TRP     CB 5891   5.492   4.470   3.205
  381TRP    HB2 5892   5.520   4.367   3.186
  381TRP    HB3 5893   5.398   4.467   3.260
  381TRP     CG 5894   5.456   4.545   3.076
  381TRP    CD1 5895   5.506   4.519   2.952
  381TRP    HD1 5896   5.583   4.447   2.930
  381TRP    NE1 5897   5.452   4.599   2.851
  381TRP    HE1 5898   5.469   4.589   2.752
  381TRP    CE2 5899   5.359   4.679   2.907
  381TRP    CZ2 5900   5.273   4.764   2.847
  381TRP    HZ2 5901   5.272   4.775   2.739
  381TRP    CH2 5902   5.162   4.816   2.922
  381TRP    HH2 5903   5.089   4.885   2.883
  381TRP    CZ3 5904   5.148   4.786   3.061
  381TRP    HZ3 5905   5.070   4.841   3.112
  381TRP    CE3 5906   5.243   4.697   3.126
  381TRP    HE3 5907   5.229   4.669   3.229
  381TRP    CD2 5908   5.351   4.640   3.046
  381TRP      C 5909   5.635   4.449   3.426
  381TRP      O 5910   5.683   4.342   3.403
  382VAL      N 5911   5.618   4.495   3.550
  382VAL      H 5912   5.561   4.579   3.556
  382VAL     CA 5913   5.661   4.426   3.668
  382VAL     HA 5914   5.759   4.380   3.656
  382VAL     CB 5915   5.666   4.521   3.792
  382VAL     HB 5916   5.565   4.538   3.829
  382VAL    CG1 5917   5.740   4.453   3.903
  382VAL   HG11 5918   5.753   4.528   3.981
  382VAL   HG12 5919   5.677   4.373   3.942
  382VAL   HG13 5920   5.833   4.407   3.872
  382VAL    CG2 5921   5.728   4.658   3.766
  382VAL   HG21 5922   5.680   4.713   3.685
  382VAL   HG22 5923   5.733   4.719   3.857
  382VAL   HG23 5924   5.832   4.649   3.738
  382VAL      C 5925   5.575   4.298   3.704
  382VAL      O 5926   5.629   4.190   3.736
  383CYX      N 5927   5.446   4.304   3.689
  383CYX      H 5928   5.417   4.391   3.646
  383CYX     CA 5929   5.347   4.194   3.704
  383CYX     HA 5930   5.245   4.230   3.696
  383CYX     CB 5931   5.364   4.083   3.598
  383CYX    HB2 5932   5.459   4.034   3.617
  383CYX    HB3 5933   5.284   4.011   3.617
  383CYX     SG 5934   5.361   4.139   3.423
  383CYX      C 5935   5.352   4.133   3.847
  383CYX      O 5936   5.370   4.009   3.868
  384GLU      N 5937   5.317   4.218   3.946
  384GLU      H 5938   5.314   4.317   3.929
  384GLU     CA 5939   5.305   4.178   4.091
  384GLU     HA 5940   5.403   4.148   4.130
  384GLU     CB 5941   5.261   4.296   4.178
  384GLU    HB2 5942   5.156   4.312   4.153
  384GLU    HB3 5943   5.264   4.256   4.279
  384GLU     CG 5944   5.352   4.428   4.173
  384GLU    HG2 5945   5.338   4.474   4.271
  384GLU    HG3 5946   5.460   4.411   4.171
  384GLU     CD 5947   5.310   4.529   4.068
  384GLU    OE1 5948   5.333   4.496   3.947
  384GLU    OE2 5949   5.274   4.645   4.102
  384GLU      C 5950   5.212   4.062   4.110
  384GLU      O 5951   5.245   3.971   4.187
  385HIE      N 5952   5.105   4.056   4.030
  385HIE      H 5953   5.098   4.133   3.965
  385HIE     CA 5954   5.005   3.946   4.020
  385HIE     HA 5955   4.962   3.938   4.120
  385HIE     CB 5956   4.896   3.988   3.926
  385HIE    HB2 5957   4.810   3.923   3.943
  385HIE    HB3 5958   4.870   4.093   3.941
  385HIE     CG 5959   4.929   3.974   3.777
  385HIE    ND1 5960   5.027   4.042   3.704
  385HIE    CE1 5961   5.021   3.990   3.579
  385HIE    HE1 5962   5.087   4.018   3.499
  385HIE    NE2 5963   4.928   3.895   3.574
  385HIE    HE2 5964   4.905   3.841   3.492
  385HIE    CD2 5965   4.861   3.891   3.693
  385HIE    HD2 5966   4.776   3.830   3.718
  385HIE      C 5967   5.061   3.808   3.989
  385HIE      O 5968   5.005   3.704   4.010
  386ARG      N 5969   5.180   3.805   3.923
  386ARG      H 5970   5.229   3.893   3.922
  386ARG     CA 5971   5.261   3.686   3.886
  386ARG     HA 5972   5.204   3.593   3.878
  386ARG     CB 5973   5.325   3.699   3.750
  386ARG    HB2 5974   5.377   3.795   3.747
  386ARG    HB3 5975   5.410   3.631   3.743
  386ARG     CG 5976   5.229   3.672   3.636
  386ARG    HG2 5977   5.196   3.569   3.648
  386ARG    HG3 5978   5.134   3.723   3.653
  386ARG     CD 5979   5.283   3.708   3.493
  386ARG    HD2 5980   5.285   3.817   3.483
  386ARG    HD3 5981   5.378   3.662   3.467
  386ARG     NE 5982   5.197   3.647   3.391
  386ARG     HE 5983   5.123   3.707   3.359
  386ARG     CZ 5984   5.210   3.524   3.346
  386ARG    NH1 5985   5.295   3.431   3.385
  386ARG   HH11 5986   5.371   3.444   3.451
  386ARG   HH12 5987   5.298   3.344   3.335
  386ARG    NH2 5988   5.141   3.492   3.246
  386ARG   HH21 5989   5.069   3.550   3.204
  386ARG   HH22 5990   5.160   3.399   3.212
  386ARG      C 5991   5.369   3.651   3.998
  386ARG      O 5992   5.416   3.534   3.995
  387TRP      N 5993   5.404   3.738   4.092
  387TRP      H 5994   5.352   3.824   4.099
  387TRP     CA 5995   5.505   3.713   4.195
  387TRP     HA 5996   5.600   3.689   4.148
  387TRP     CB 5997   5.532   3.844   4.277
  387TRP    HB2 5998   5.437   3.883   4.313
  387TRP    HB3 5999   5.597   3.816   4.360
  387TRP     CG 6000   5.610   3.954   4.207
  387TRP    CD1 6001   5.675   3.948   4.094
  387TRP    HD1 6002   5.683   3.862   4.030
  387TRP    NE1 6003   5.752   4.061   4.068
  387TRP    HE1 6004   5.815   4.064   3.989
  387TRP    CE2 6005   5.742   4.148   4.171
  387TRP    CZ2 6006   5.814   4.266   4.203
  387TRP    HZ2 6007   5.880   4.314   4.131
  387TRP    CH2 6008   5.783   4.324   4.325
  387TRP    HH2 6009   5.826   4.419   4.353
  387TRP    CZ3 6010   5.685   4.271   4.414
  387TRP    HZ3 6011   5.657   4.325   4.503
  387TRP    CE3 6012   5.614   4.156   4.382
  387TRP    HE3 6013   5.546   4.114   4.455
  387TRP    CD2 6014   5.642   4.087   4.260
  387TRP      C 6015   5.458   3.599   4.285
  387TRP      O 6016   5.345   3.602   4.337
  388ARG      N 6017   5.539   3.492   4.308
  388ARG      H 6018   5.637   3.497   4.284
  388ARG     CA 6019   5.503   3.370   4.386
  388ARG     HA 6020   5.431   3.311   4.328
  388ARG     CB 6021   5.628   3.292   4.425
  388ARG    HB2 6022   5.678   3.252   4.337
  388ARG    HB3 6023   5.700   3.356   4.475
  388ARG     CG 6024   5.610   3.167   4.514
  388ARG    HG2 6025   5.568   3.189   4.612
  388ARG    HG3 6026   5.551   3.093   4.460
  388ARG     CD 6027   5.749   3.110   4.546
  388ARG    HD2 6028   5.732   3.013   4.592
  388ARG    HD3 6029   5.805   3.096   4.453
  388ARG     NE 6030   5.839   3.186   4.635
  388ARG     HE 6031   5.797   3.226   4.718
  388ARG     CZ 6032   5.973   3.201   4.648
  388ARG    NH1 6033   6.051   3.150   4.558
  388ARG   HH11 6034   6.016   3.108   4.473
  388ARG   HH12 6035   6.149   3.172   4.566
  388ARG    NH2 6036   6.032   3.278   4.738
  388ARG   HH21 6037   5.982   3.339   4.801
  388ARG   HH22 6038   6.132   3.273   4.747
  388ARG      C 6039   5.420   3.402   4.511
  388ARG      O 6040   5.313   3.346   4.536
  389GLN      N 6041   5.474   3.495   4.587
  389GLN      H 6042   5.554   3.542   4.549
  389GLN     CA 6043   5.419   3.530   4.721
  389GLN     HA 6044   5.394   3.439   4.777
  389GLN     CB 6045   5.532   3.600   4.793
  389GLN    HB2 6046   5.541   3.699   4.748
  389GLN    HB3 6047   5.501   3.613   4.897
  389GLN     CG 6048   5.663   3.537   4.791
  389GLN    HG2 6049   5.709   3.567   4.885
  389GLN    HG3 6050   5.648   3.429   4.801
  389GLN     CD 6051   5.758   3.569   4.679
  389GLN    OE1 6052   5.723   3.604   4.567
  389GLN    NE2 6053   5.882   3.546   4.697
  389GLN   HE21 6054   5.949   3.551   4.620
  389GLN   HE22 6055   5.917   3.531   4.790
  389GLN      C 6056   5.287   3.607   4.716
  389GLN      O 6057   5.233   3.640   4.823
  390ILE      N 6058   5.229   3.640   4.596
  390ILE      H 6059   5.285   3.639   4.513
  390ILE     CA 6060   5.099   3.704   4.581
  390ILE     HA 6061   5.061   3.713   4.683
  390ILE     CB 6062   5.111   3.840   4.521
  390ILE     HB 6063   5.183   3.825   4.441
  390ILE    CG2 6064   4.984   3.902   4.463
  390ILE   HG21 6065   5.010   3.999   4.421
  390ILE   HG22 6066   4.939   3.842   4.383
  390ILE   HG23 6067   4.916   3.932   4.542
  390ILE    CG1 6068   5.170   3.943   4.618
  390ILE   HG12 6069   5.112   3.957   4.709
  390ILE   HG13 6070   5.269   3.906   4.645
  390ILE    CD1 6071   5.193   4.086   4.563
  390ILE   HD11 6072   5.232   4.086   4.461
  390ILE   HD12 6073   5.096   4.135   4.557
  390ILE   HD13 6074   5.265   4.139   4.626
  390ILE      C 6075   4.999   3.612   4.513
  390ILE      O 6076   4.903   3.578   4.568
  391ARG      N 6077   5.036   3.570   4.388
  391ARG      H 6078   5.121   3.610   4.351
  391ARG     CA 6079   4.984   3.457   4.308
  391ARG     HA 6080   4.904   3.496   4.246
  391ARG     CB 6081   5.097   3.403   4.223
  391ARG    HB2 6082   5.105   3.481   4.148
  391ARG    HB3 6083   5.183   3.398   4.291
  391ARG     CG 6084   5.069   3.268   4.164
  391ARG    HG2 6085   5.045   3.193   4.239
  391ARG    HG3 6086   4.978   3.281   4.106
  391ARG     CD 6087   5.182   3.212   4.077
  391ARG    HD2 6088   5.151   3.127   4.016
  391ARG    HD3 6089   5.214   3.282   4.000
  391ARG     NE 6090   5.296   3.163   4.155
  391ARG     HE 6091   5.265   3.102   4.229
  391ARG     CZ 6092   5.426   3.159   4.120
  391ARG    NH1 6093   5.477   3.253   4.036
  391ARG   HH11 6094   5.428   3.339   4.015
  391ARG   HH12 6095   5.575   3.244   4.016
  391ARG    NH2 6096   5.498   3.062   4.161
  391ARG   HH21 6097   5.459   2.986   4.216
  391ARG   HH22 6098   5.576   3.045   4.099
  391ARG      C 6099   4.924   3.356   4.411
  391ARG      O 6100   4.804   3.340   4.414
  392ASN      N 6101   5.010   3.296   4.491
  392ASN      H 6102   5.109   3.310   4.483
  392ASN     CA 6103   4.964   3.179   4.564
  392ASN     HA 6104   4.905   3.120   4.493
  392ASN     CB 6105   5.081   3.095   4.605
  392ASN    HB2 6106   5.134   3.163   4.672
  392ASN    HB3 6107   5.054   3.013   4.670
  392ASN     CG 6108   5.180   3.038   4.505
  392ASN    OD1 6109   5.161   3.049   4.384
  392ASN    ND2 6110   5.282   2.981   4.546
  392ASN   HD21 6111   5.355   2.943   4.487
  392ASN   HD22 6112   5.313   3.015   4.636
  392ASN      C 6113   4.870   3.214   4.680
  392ASN      O 6114   4.784   3.130   4.719
  393MET      N 6115   4.867   3.343   4.734
  393MET      H 6116   4.947   3.400   4.708
  393MET     CA 6117   4.776   3.396   4.840
  393MET     HA 6118   4.778   3.327   4.925
  393MET     CB 6119   4.824   3.531   4.901
  393MET    HB2 6120   4.862   3.596   4.822
  393MET    HB3 6121   4.744   3.584   4.952
  393MET     CG 6122   4.939   3.527   5.007
  393MET    HG2 6123   5.034   3.498   4.962
  393MET    HG3 6124   4.954   3.629   5.041
  393MET     SD 6125   4.905   3.413   5.149
  393MET     CE 6126   4.770   3.505   5.232
  393MET    HE1 6127   4.797   3.607   5.257
  393MET    HE2 6128   4.688   3.503   5.160
  393MET    HE3 6129   4.745   3.440   5.316
  393MET      C 6130   4.629   3.418   4.791
  393MET      O 6131   4.535   3.401   4.871
  394VAL      N 6132   4.612   3.441   4.658
  394VAL      H 6133   4.700   3.450   4.610
  394VAL     CA 6134   4.479   3.431   4.587
  394VAL     HA 6135   4.415   3.501   4.640
  394VAL     CB 6136   4.490   3.487   4.437
  394VAL     HB 6137   4.568   3.421   4.400
  394VAL    CG1 6138   4.365   3.475   4.353
  394VAL   HG11 6139   4.300   3.390   4.373
  394VAL   HG12 6140   4.295   3.554   4.379
  394VAL   HG13 6141   4.384   3.482   4.246
  394VAL    CG2 6142   4.548   3.631   4.435
  394VAL   HG21 6143   4.635   3.645   4.499
  394VAL   HG22 6144   4.569   3.670   4.336
  394VAL   HG23 6145   4.479   3.702   4.480
  394VAL      C 6146   4.407   3.296   4.591
  394VAL      O 6147   4.282   3.286   4.602
  395ILE      N 6148   4.488   3.191   4.587
  395ILE      H 6149   4.586   3.216   4.582
  395ILE     CA 6150   4.446   3.051   4.589
  395ILE     HA 6151   4.349   3.051   4.540
  395ILE     CB 6152   4.548   2.964   4.502
  395ILE     HB 6153   4.644   2.981   4.552
  395ILE    CG2 6154   4.514   2.815   4.515
  395ILE   HG21 6155   4.563   2.753   4.440
  395ILE   HG22 6156   4.565   2.778   4.604
  395ILE   HG23 6157   4.407   2.795   4.515
  395ILE    CG1 6158   4.564   3.022   4.359
  395ILE   HG12 6159   4.474   2.997   4.304
  395ILE   HG13 6160   4.579   3.130   4.360
  395ILE    CD1 6161   4.687   2.967   4.281
  395ILE   HD11 6162   4.712   3.037   4.201
  395ILE   HD12 6163   4.765   2.947   4.355
  395ILE   HD13 6164   4.659   2.872   4.236
  395ILE      C 6165   4.423   2.999   4.727
  395ILE      O 6166   4.329   2.927   4.753
  396PHE      N 6167   4.504   3.065   4.819
  396PHE      H 6168   4.579   3.121   4.783
  396PHE     CA 6169   4.484   3.059   4.966
  396PHE     HA 6170   4.478   2.954   4.997
  396PHE     CB 6171   4.606   3.127   5.039
  396PHE    HB2 6172   4.699   3.076   5.014
  396PHE    HB3 6173   4.619   3.231   5.009
  396PHE     CG 6174   4.596   3.152   5.192
  396PHE    CD1 6175   4.506   3.250   5.244
  396PHE    HD1 6176   4.450   3.315   5.178
  396PHE    CE1 6177   4.500   3.269   5.379
  396PHE    HE1 6178   4.426   3.342   5.408
  396PHE     CZ 6179   4.588   3.199   5.465
  396PHE     HZ 6180   4.587   3.232   5.568
  396PHE    CE2 6181   4.676   3.103   5.418
  396PHE    HE2 6182   4.744   3.048   5.483
  396PHE    CD2 6183   4.681   3.085   5.278
  396PHE    HD2 6184   4.750   3.012   5.237
  396PHE      C 6185   4.353   3.121   4.989
  396PHE      O 6186   4.272   3.059   5.063
  397ARG      N 6187   4.315   3.241   4.936
  397ARG      H 6188   4.386   3.290   4.883
  397ARG     CA 6189   4.189   3.313   4.969
  397ARG     HA 6190   4.191   3.314   5.078
  397ARG     CB 6191   4.192   3.466   4.931
  397ARG    HB2 6192   4.293   3.501   4.950
  397ARG    HB3 6193   4.179   3.483   4.824
  397ARG     CG 6194   4.077   3.548   5.004
  397ARG    HG2 6195   3.982   3.500   4.981
  397ARG    HG3 6196   4.094   3.554   5.111
  397ARG     CD 6197   4.063   3.698   4.968
  397ARG    HD2 6198   4.158   3.750   4.979
  397ARG    HD3 6199   4.050   3.706   4.860
  397ARG     NE 6200   3.951   3.762   5.039
  397ARG     HE 6201   3.873   3.786   4.980
  397ARG     CZ 6202   3.969   3.828   5.156
  397ARG    NH1 6203   4.075   3.817   5.228
  397ARG   HH11 6204   4.141   3.746   5.201
  397ARG   HH12 6205   4.105   3.875   5.306
  397ARG    NH2 6206   3.878   3.912   5.211
  397ARG   HH21 6207   3.782   3.920   5.181
  397ARG   HH22 6208   3.902   3.944   5.304
  397ARG      C 6209   4.057   3.240   4.919
  397ARG      O 6210   3.957   3.250   4.984
  398ASN      N 6211   4.070   3.169   4.807
  398ASN      H 6212   4.157   3.173   4.755
  398ASN     CA 6213   3.965   3.078   4.755
  398ASN     HA 6214   3.868   3.123   4.730
  398ASN     CB 6215   4.011   3.033   4.617
  398ASN    HB2 6216   4.114   2.999   4.629
  398ASN    HB3 6217   3.950   2.950   4.582
  398ASN     CG 6218   4.003   3.142   4.511
  398ASN    OD1 6219   3.947   3.251   4.530
  398ASN    ND2 6220   4.050   3.119   4.389
  398ASN   HD21 6221   4.053   3.190   4.317
  398ASN   HD22 6222   4.074   3.021   4.378
  398ASN      C 6223   3.923   2.970   4.854
  398ASN      O 6224   3.805   2.951   4.883
  399VAL      N 6225   4.016   2.907   4.929
  399VAL      H 6226   4.108   2.946   4.914
  399VAL     CA 6227   3.999   2.797   5.021
  399VAL     HA 6228   3.923   2.729   4.980
  399VAL     CB 6229   4.134   2.722   5.031
  399VAL     HB 6230   4.212   2.796   5.053
  399VAL    CG1 6231   4.139   2.618   5.148
  399VAL   HG11 6232   4.059   2.546   5.132
  399VAL   HG12 6233   4.237   2.573   5.131
  399VAL   HG13 6234   4.131   2.667   5.245
  399VAL    CG2 6235   4.165   2.646   4.906
  399VAL   HG21 6236   4.178   2.710   4.818
  399VAL   HG22 6237   4.257   2.588   4.914
  399VAL   HG23 6238   4.089   2.575   4.873
  399VAL      C 6239   3.943   2.836   5.162
  399VAL      O 6240   3.881   2.748   5.228
  400VAL      N 6241   3.959   2.964   5.202
  400VAL      H 6242   4.013   3.026   5.143
  400VAL     CA 6243   3.918   3.010   5.335
  400VAL     HA 6244   3.905   2.928   5.405
  400VAL     CB 6245   4.024   3.111   5.405
  400VAL     HB 6246   3.989   3.163   5.495
  400VAL    CG1 6247   4.150   3.033   5.445
  400VAL   HG11 6248   4.122   2.966   5.526
  400VAL   HG12 6249   4.189   2.981   5.357
  400VAL   HG13 6250   4.234   3.094   5.480
  400VAL    CG2 6251   4.074   3.213   5.305
  400VAL   HG21 6252   4.130   3.291   5.357
  400VAL   HG22 6253   4.128   3.166   5.223
  400VAL   HG23 6254   3.989   3.250   5.248
  400VAL      C 6255   3.782   3.084   5.330
  400VAL      O 6256   3.747   3.144   5.430
  401ASP      N 6257   3.711   3.071   5.222
  401ASP      H 6258   3.747   3.026   5.139
  401ASP     CA 6259   3.579   3.143   5.205
  401ASP     HA 6260   3.590   3.251   5.211
  401ASP     CB 6261   3.519   3.110   5.071
  401ASP    HB2 6262   3.596   3.110   4.994
  401ASP    HB3 6263   3.478   3.009   5.072
  401ASP     CG 6264   3.404   3.205   5.027
  401ASP    OD1 6265   3.288   3.163   5.002
  401ASP    OD2 6266   3.431   3.324   5.002
  401ASP      C 6267   3.476   3.099   5.310
  401ASP      O 6268   3.475   2.983   5.343
  402GLY      N 6269   3.411   3.198   5.369
  402GLY      H 6270   3.419   3.291   5.333
  402GLY     CA 6271   3.316   3.168   5.476
  402GLY    HA2 6272   3.256   3.255   5.506
  402GLY    HA3 6273   3.250   3.089   5.442
  402GLY      C 6274   3.370   3.122   5.608
  402GLY      O 6275   3.291   3.113   5.704
  403GLN      N 6276   3.501   3.101   5.624
  403GLN      H 6277   3.562   3.124   5.547
  403GLN     CA 6278   3.552   3.056   5.754
  403GLN     HA 6279   3.485   2.978   5.793
  403GLN     CB 6280   3.688   2.993   5.726
  403GLN    HB2 6281   3.758   3.051   5.667
  403GLN    HB3 6282   3.742   2.955   5.812
  403GLN     CG 6283   3.681   2.863   5.637
  403GLN    HG2 6284   3.646   2.892   5.538
  403GLN    HG3 6285   3.783   2.826   5.635
  403GLN     CD 6286   3.588   2.749   5.688
  403GLN    OE1 6287   3.560   2.741   5.808
  403GLN    NE2 6288   3.551   2.660   5.597
  403GLN   HE21 6289   3.507   2.578   5.637
  403GLN   HE22 6290   3.584   2.668   5.502
  403GLN      C 6291   3.572   3.166   5.857
  403GLN      O 6292   3.596   3.276   5.821
  404PRO      N 6293   3.570   3.144   5.988
  404PRO     CD 6294   3.542   3.019   6.059
  404PRO    HD2 6295   3.575   2.928   6.009
  404PRO    HD3 6296   3.433   3.011   6.063
  404PRO     CG 6297   3.597   3.040   6.202
  404PRO    HG2 6298   3.703   3.016   6.204
  404PRO    HG3 6299   3.558   2.970   6.276
  404PRO     CB 6300   3.590   3.185   6.231
  404PRO    HB2 6301   3.666   3.207   6.306
  404PRO    HB3 6302   3.492   3.220   6.263
  404PRO     CA 6303   3.617   3.244   6.090
  404PRO     HA 6304   3.554   3.333   6.081
  404PRO      C 6305   3.768   3.292   6.082
  404PRO      O 6306   3.859   3.236   6.021
  405PHE      N 6307   3.799   3.390   6.164
  405PHE      H 6308   3.709   3.425   6.193
  405PHE     CA 6309   3.927   3.447   6.207
  405PHE     HA 6310   4.004   3.420   6.135
  405PHE     CB 6311   3.926   3.600   6.230
  405PHE    HB2 6312   3.930   3.646   6.132
  405PHE    HB3 6313   3.838   3.622   6.289
  405PHE     CG 6314   4.044   3.650   6.312
  405PHE    CD1 6315   4.158   3.710   6.253
  405PHE    HD1 6316   4.164   3.712   6.145
  405PHE    CE1 6317   4.266   3.762   6.330
  405PHE    HE1 6318   4.353   3.816   6.297
  405PHE     CZ 6319   4.242   3.776   6.474
  405PHE     HZ 6320   4.309   3.828   6.541
  405PHE    CE2 6321   4.126   3.725   6.529
  405PHE    HE2 6322   4.112   3.741   6.634
  405PHE    CD2 6323   4.031   3.659   6.450
  405PHE    HD2 6324   3.947   3.608   6.495
  405PHE      C 6325   3.953   3.370   6.343
  405PHE      O 6326   3.866   3.371   6.433
  406THR      N 6327   4.066   3.300   6.350
  406THR      H 6328   4.135   3.290   6.278
  406THR     CA 6329   4.099   3.209   6.453
  406THR     HA 6330   4.031   3.220   6.538
  406THR     CB 6331   4.077   3.059   6.410
  406THR     HB 6332   4.107   2.995   6.493
  406THR    CG2 6333   3.932   3.032   6.356
  406THR   HG21 6334   3.871   3.074   6.437
  406THR   HG22 6335   3.921   3.059   6.251
  406THR   HG23 6336   3.924   2.923   6.358
  406THR    OG1 6337   4.160   3.034   6.303
  406THR    HG1 6338   4.189   2.943   6.300
  406THR      C 6339   4.242   3.221   6.502
  406THR      O 6340   4.315   3.291   6.438
  407ASN      N 6341   4.276   3.166   6.624
  407ASN      H 6342   4.211   3.116   6.683
  407ASN     CA 6343   4.417   3.140   6.666
  407ASN     HA 6344   4.414   3.135   6.775
  407ASN     CB 6345   4.452   3.003   6.608
  407ASN    HB2 6346   4.469   3.019   6.502
  407ASN    HB3 6347   4.554   2.976   6.636
  407ASN     CG 6348   4.366   2.881   6.644
  407ASN    OD1 6349   4.310   2.876   6.747
  407ASN    ND2 6350   4.349   2.790   6.558
  407ASN   HD21 6351   4.285   2.718   6.588
  407ASN   HD22 6352   4.384   2.785   6.464
  407ASN      C 6353   4.519   3.258   6.642
  407ASN      O 6354   4.632   3.234   6.609
  408TRP      N 6355   4.474   3.381   6.674
  408TRP      H 6356   4.374   3.392   6.684
  408TRP     CA 6357   4.564   3.497   6.688
  408TRP     HA 6358   4.610   3.510   6.590
  408TRP     CB 6359   4.483   3.619   6.737
  408TRP    HB2 6360   4.411   3.635   6.658
  408TRP    HB3 6361   4.429   3.591   6.828
  408TRP     CG 6362   4.567   3.741   6.744
  408TRP    CD1 6363   4.626   3.797   6.853
  408TRP    HD1 6364   4.608   3.768   6.955
  408TRP    NE1 6365   4.710   3.901   6.822
  408TRP    HE1 6366   4.748   3.959   6.895
  408TRP    CE2 6367   4.695   3.932   6.692
  408TRP    CZ2 6368   4.753   4.027   6.600
  408TRP    HZ2 6369   4.826   4.099   6.634
  408TRP    CH2 6370   4.731   4.026   6.463
  408TRP    HH2 6371   4.794   4.080   6.393
  408TRP    CZ3 6372   4.642   3.929   6.412
  408TRP    HZ3 6373   4.624   3.910   6.308
  408TRP    CE3 6374   4.583   3.834   6.499
  408TRP    HE3 6375   4.520   3.756   6.458
  408TRP    CD2 6376   4.603   3.836   6.635
  408TRP      C 6377   4.678   3.477   6.788
  408TRP      O 6378   4.658   3.420   6.899
  409TYR      N 6379   4.793   3.523   6.745
  409TYR      H 6380   4.799   3.561   6.651
  409TYR     CA 6381   4.911   3.535   6.828
  409TYR     HA 6382   4.895   3.554   6.934
  409TYR     CB 6383   4.997   3.406   6.820
  409TYR    HB2 6384   4.955   3.330   6.887
  409TYR    HB3 6385   4.994   3.361   6.721
  409TYR     CG 6386   5.145   3.429   6.860
  409TYR    CD1 6387   5.188   3.404   6.988
  409TYR    HD1 6388   5.121   3.356   7.058
  409TYR    CE1 6389   5.320   3.429   7.030
  409TYR    HE1 6390   5.351   3.417   7.132
  409TYR     CZ 6391   5.408   3.488   6.939
  409TYR     OH 6392   5.536   3.511   6.976
  409TYR     HH 6393   5.552   3.483   7.067
  409TYR    CE2 6394   5.360   3.512   6.807
  409TYR    HE2 6395   5.421   3.580   6.749
  409TYR    CD2 6396   5.230   3.485   6.766
  409TYR    HD2 6397   5.199   3.512   6.666
  409TYR      C 6398   4.979   3.661   6.793
  409TYR      O 6399   4.974   3.705   6.675
  410ASP      N 6400   5.060   3.711   6.883
  410ASP      H 6401   5.064   3.660   6.969
  410ASP     CA 6402   5.140   3.830   6.851
  410ASP     HA 6403   5.185   3.817   6.752
  410ASP     CB 6404   5.062   3.966   6.856
  410ASP    HB2 6405   5.127   4.040   6.809
  410ASP    HB3 6406   4.972   3.960   6.794
  410ASP     CG 6407   5.026   4.010   7.001
  410ASP    OD1 6408   5.102   4.085   7.063
  410ASP    OD2 6409   4.916   3.976   7.052
  410ASP      C 6410   5.248   3.835   6.961
  410ASP      O 6411   5.221   3.784   7.072
  411ASN      N 6412   5.366   3.892   6.939
  411ASN      H 6413   5.374   3.937   6.849
  411ASN     CA 6414   5.473   3.900   7.033
  411ASN     HA 6415   5.467   3.818   7.105
  411ASN     CB 6416   5.607   3.878   6.968
  411ASN    HB2 6417   5.685   3.855   7.041
  411ASN    HB3 6418   5.612   3.793   6.900
  411ASN     CG 6419   5.650   3.997   6.890
  411ASN    OD1 6420   5.566   4.084   6.855
  411ASN    ND2 6421   5.774   4.014   6.864
  411ASN   HD21 6422   5.818   4.091   6.816
  411ASN   HD22 6423   5.841   3.963   6.920
  411ASN      C 6424   5.481   4.028   7.119
  411ASN      O 6425   5.580   4.053   7.186
  412GLY      N 6426   5.378   4.108   7.114
  412GLY      H 6427   5.294   4.084   7.065
  412GLY     CA 6428   5.368   4.247   7.173
  412GLY    HA2 6429   5.262   4.273   7.173
  412GLY    HA3 6430   5.402   4.244   7.277
  412GLY      C 6431   5.440   4.355   7.096
  412GLY      O 6432   5.449   4.468   7.143
  413SER      N 6433   5.497   4.323   6.979
  413SER      H 6434   5.505   4.226   6.950
  413SER     CA 6435   5.543   4.432   6.884
  413SER     HA 6436   5.477   4.517   6.905
  413SER     CB 6437   5.695   4.476   6.903
  413SER    HB2 6438   5.719   4.533   6.813
  413SER    HB3 6439   5.705   4.545   6.987
  413SER     OG 6440   5.781   4.357   6.916
  413SER     HG 6441   5.814   4.325   6.832
  413SER      C 6442   5.511   4.410   6.731
  413SER      O 6443   5.412   4.458   6.677
  414ASN      N 6444   5.592   4.334   6.660
  414ASN      H 6445   5.676   4.297   6.700
  414ASN     CA 6446   5.565   4.310   6.512
  414ASN     HA 6447   5.459   4.324   6.491
  414ASN     CB 6448   5.646   4.412   6.432
  414ASN    HB2 6449   5.751   4.383   6.430
  414ASN    HB3 6450   5.606   4.403   6.331
  414ASN     CG 6451   5.624   4.557   6.467
  414ASN    OD1 6452   5.530   4.624   6.432
  414ASN    ND2 6453   5.727   4.609   6.536
  414ASN   HD21 6454   5.730   4.708   6.555
  414ASN   HD22 6455   5.795   4.536   6.554
  414ASN      C 6456   5.586   4.168   6.465
  414ASN      O 6457   5.593   4.143   6.343
  415GLN      N 6458   5.586   4.070   6.554
  415GLN      H 6459   5.570   4.094   6.651
  415GLN     CA 6460   5.565   3.930   6.511
  415GLN     HA 6461   5.572   3.927   6.403
  415GLN     CB 6462   5.665   3.826   6.566
  415GLN    HB2 6463   5.654   3.814   6.674
  415GLN    HB3 6464   5.638   3.730   6.523
  415GLN     CG 6465   5.810   3.856   6.543
  415GLN    HG2 6466   5.827   3.801   6.450
  415GLN    HG3 6467   5.824   3.963   6.528
  415GLN     CD 6468   5.910   3.806   6.645
  415GLN    OE1 6469   5.885   3.753   6.749
  415GLN    NE2 6470   6.036   3.786   6.602
  415GLN   HE21 6471   6.110   3.751   6.661
  415GLN   HE22 6472   6.059   3.844   6.523
  415GLN      C 6473   5.424   3.878   6.542
  415GLN      O 6474   5.382   3.907   6.654
  416VAL      N 6475   5.353   3.830   6.439
  416VAL      H 6476   5.407   3.800   6.359
  416VAL     CA 6477   5.208   3.802   6.432
  416VAL     HA 6478   5.171   3.787   6.533
  416VAL     CB 6479   5.141   3.929   6.373
  416VAL     HB 6480   5.214   3.968   6.303
  416VAL    CG1 6481   5.018   3.908   6.278
  416VAL   HG11 6482   4.922   3.883   6.322
  416VAL   HG12 6483   5.003   4.003   6.227
  416VAL   HG13 6484   5.039   3.833   6.202
  416VAL    CG2 6485   5.111   4.039   6.481
  416VAL   HG21 6486   5.035   4.009   6.552
  416VAL   HG22 6487   5.202   4.067   6.536
  416VAL   HG23 6488   5.083   4.129   6.426
  416VAL      C 6489   5.172   3.669   6.354
  416VAL      O 6490   5.240   3.640   6.258
  417ALA      N 6491   5.066   3.598   6.395
  417ALA      H 6492   5.027   3.636   6.480
  417ALA     CA 6493   5.017   3.474   6.339
  417ALA     HA 6494   5.035   3.478   6.231
  417ALA     CB 6495   5.086   3.352   6.399
  417ALA    HB1 6496   5.043   3.332   6.497
  417ALA    HB2 6497   5.070   3.262   6.339
  417ALA    HB3 6498   5.193   3.356   6.416
  417ALA      C 6499   4.862   3.469   6.362
  417ALA      O 6500   4.821   3.492   6.476
  418PHE      N 6501   4.783   3.432   6.260
  418PHE      H 6502   4.827   3.408   6.173
  418PHE     CA 6503   4.643   3.400   6.280
  418PHE     HA 6504   4.637   3.356   6.379
  418PHE     CB 6505   4.556   3.529   6.279
  418PHE    HB2 6506   4.458   3.510   6.321
  418PHE    HB3 6507   4.593   3.603   6.350
  418PHE     CG 6508   4.543   3.584   6.143
  418PHE    CD1 6509   4.420   3.558   6.078
  418PHE    HD1 6510   4.342   3.505   6.130
  418PHE    CE1 6511   4.400   3.613   5.948
  418PHE    HE1 6512   4.313   3.596   5.886
  418PHE     CZ 6513   4.507   3.688   5.884
  418PHE     HZ 6514   4.486   3.738   5.791
  418PHE    CE2 6515   4.631   3.709   5.950
  418PHE    HE2 6516   4.703   3.773   5.902
  418PHE    CD2 6517   4.651   3.652   6.078
  418PHE    HD2 6518   4.741   3.677   6.133
  418PHE      C 6519   4.581   3.303   6.180
  418PHE      O 6520   4.628   3.285   6.068
  419GLY      N 6521   4.468   3.240   6.221
  419GLY      H 6522   4.433   3.271   6.310
  419GLY     CA 6523   4.402   3.128   6.140
  419GLY    HA2 6524   4.472   3.090   6.066
  419GLY    HA3 6525   4.393   3.044   6.209
  419GLY      C 6526   4.271   3.165   6.069
  419GLY      O 6527   4.207   3.262   6.109
  420ARG      N 6528   4.240   3.081   5.974
  420ARG      H 6529   4.302   3.004   5.954
  420ARG     CA 6530   4.118   3.103   5.899
  420ARG     HA 6531   4.051   3.175   5.947
  420ARG     CB 6532   4.147   3.148   5.756
  420ARG    HB2 6533   4.221   3.077   5.719
  420ARG    HB3 6534   4.067   3.153   5.682
  420ARG     CG 6535   4.209   3.290   5.746
  420ARG    HG2 6536   4.311   3.289   5.783
  420ARG    HG3 6537   4.207   3.316   5.640
  420ARG     CD 6538   4.114   3.393   5.811
  420ARG    HD2 6539   4.124   3.391   5.919
  420ARG    HD3 6540   4.144   3.497   5.793
  420ARG     NE 6541   3.971   3.371   5.774
  420ARG     HE 6542   3.918   3.331   5.849
  420ARG     CZ 6543   3.917   3.410   5.657
  420ARG    NH1 6544   3.989   3.456   5.563
  420ARG   HH11 6545   4.087   3.484   5.567
  420ARG   HH12 6546   3.940   3.481   5.478
  420ARG    NH2 6547   3.791   3.392   5.627
  420ARG   HH21 6548   3.722   3.362   5.695
  420ARG   HH22 6549   3.751   3.411   5.536
  420ARG      C 6550   4.035   2.978   5.899
  420ARG      O 6551   4.038   2.892   5.814
  421GLY      N 6552   3.976   2.950   6.016
  421GLY      H 6553   4.000   3.020   6.084
  421GLY     CA 6554   3.923   2.823   6.061
  421GLY    HA2 6555   3.901   2.830   6.167
  421GLY    HA3 6556   3.831   2.804   6.007
  421GLY      C 6557   4.015   2.701   6.045
  421GLY      O 6558   4.139   2.713   6.048
  422ASN      N 6559   3.951   2.585   6.017
  422ASN      H 6560   3.851   2.590   6.006
  422ASN     CA 6561   4.018   2.463   5.972
  422ASN     HA 6562   4.100   2.442   6.041
  422ASN     CB 6563   3.928   2.344   5.999
  422ASN    HB2 6564   3.971   2.248   5.973
  422ASN    HB3 6565   3.904   2.350   6.105
  422ASN     CG 6566   3.791   2.352   5.922
  422ASN    OD1 6567   3.763   2.443   5.846
  422ASN    ND2 6568   3.709   2.254   5.931
  422ASN   HD21 6569   3.637   2.240   5.862
  422ASN   HD22 6570   3.745   2.174   5.982
  422ASN      C 6571   4.069   2.464   5.828
  422ASN      O 6572   4.130   2.362   5.791
  423ARG      N 6573   4.063   2.581   5.755
  423ARG      H 6574   4.015   2.661   5.795
  423ARG     CA 6575   4.110   2.599   5.620
  423ARG     HA 6576   4.131   2.500   5.580
  423ARG     CB 6577   4.005   2.664   5.534
  423ARG    HB2 6578   3.989   2.770   5.556
  423ARG    HB3 6579   4.035   2.649   5.431
  423ARG     CG 6580   3.867   2.589   5.541
  423ARG    HG2 6581   3.812   2.600   5.634
  423ARG    HG3 6582   3.806   2.632   5.462
  423ARG     CD 6583   3.854   2.442   5.507
  423ARG    HD2 6584   3.866   2.438   5.399
  423ARG    HD3 6585   3.932   2.383   5.555
  423ARG     NE 6586   3.723   2.391   5.549
  423ARG     HE 6587   3.693   2.429   5.638
  423ARG     CZ 6588   3.645   2.318   5.466
  423ARG    NH1 6589   3.688   2.262   5.352
  423ARG   HH11 6590   3.785   2.265   5.323
  423ARG   HH12 6591   3.624   2.198   5.308
  423ARG    NH2 6592   3.522   2.293   5.510
  423ARG   HH21 6593   3.485   2.333   5.595
  423ARG   HH22 6594   3.454   2.246   5.451
  423ARG      C 6595   4.250   2.663   5.601
  423ARG      O 6596   4.306   2.642   5.498
  424GLY      N 6597   4.305   2.735   5.698
  424GLY      H 6598   4.259   2.756   5.786
  424GLY     CA 6599   4.443   2.782   5.679
  424GLY    HA2 6600   4.504   2.692   5.667
  424GLY    HA3 6601   4.443   2.841   5.587
  424GLY      C 6602   4.508   2.860   5.796
  424GLY      O 6603   4.433   2.905   5.882
  425PHE      N 6604   4.642   2.890   5.791
  425PHE      H 6605   4.700   2.857   5.715
  425PHE     CA 6606   4.722   2.968   5.890
  425PHE     HA 6607   4.651   3.037   5.935
  425PHE     CB 6608   4.770   2.883   6.008
  425PHE    HB2 6609   4.687   2.823   6.045
  425PHE    HB3 6610   4.837   2.805   5.971
  425PHE     CG 6611   4.816   2.950   6.131
  425PHE    CD1 6612   4.724   2.996   6.224
  425PHE    HD1 6613   4.619   2.977   6.210
  425PHE    CE1 6614   4.767   3.039   6.350
  425PHE    HE1 6615   4.694   3.068   6.424
  425PHE     CZ 6616   4.904   3.041   6.382
  425PHE     HZ 6617   4.942   3.075   6.477
  425PHE    CE2 6618   4.999   2.997   6.283
  425PHE    HE2 6619   5.102   2.984   6.314
  425PHE    CD2 6620   4.956   2.958   6.154
  425PHE    HD2 6621   5.031   2.932   6.081
  425PHE      C 6622   4.840   3.047   5.818
  425PHE      O 6623   4.907   2.995   5.735
  426ILE      N 6624   4.858   3.174   5.854
  426ILE      H 6625   4.803   3.225   5.921
  426ILE     CA 6626   4.981   3.260   5.811
  426ILE     HA 6627   5.047   3.198   5.752
  426ILE     CB 6628   4.932   3.377   5.722
  426ILE     HB 6629   4.885   3.329   5.636
  426ILE    CG2 6630   4.818   3.458   5.795
  426ILE   HG21 6631   4.792   3.541   5.729
  426ILE   HG22 6632   4.737   3.390   5.821
  426ILE   HG23 6633   4.841   3.505   5.891
  426ILE    CG1 6634   5.037   3.470   5.661
  426ILE   HG12 6635   5.043   3.555   5.729
  426ILE   HG13 6636   5.131   3.416   5.650
  426ILE    CD1 6637   5.008   3.522   5.518
  426ILE   HD11 6638   5.072   3.602   5.480
  426ILE   HD12 6639   4.977   3.445   5.447
  426ILE   HD13 6640   4.916   3.576   5.541
  426ILE      C 6641   5.059   3.314   5.936
  426ILE      O 6642   4.999   3.325   6.045
  427VAL      N 6643   5.190   3.336   5.916
  427VAL      H 6644   5.237   3.295   5.837
  427VAL     CA 6645   5.282   3.387   6.017
  427VAL     HA 6646   5.232   3.439   6.098
  427VAL     CB 6647   5.371   3.279   6.084
  427VAL     HB 6648   5.443   3.248   6.008
  427VAL    CG1 6649   5.437   3.324   6.220
  427VAL   HG11 6650   5.493   3.417   6.208
  427VAL   HG12 6651   5.364   3.320   6.301
  427VAL   HG13 6652   5.501   3.245   6.260
  427VAL    CG2 6653   5.291   3.144   6.112
  427VAL   HG21 6654   5.347   3.059   6.150
  427VAL   HG22 6655   5.216   3.166   6.189
  427VAL   HG23 6656   5.238   3.111   6.023
  427VAL      C 6657   5.375   3.498   5.956
  427VAL      O 6658   5.439   3.468   5.858
  428PHE      N 6659   5.383   3.614   6.018
  428PHE      H 6660   5.312   3.634   6.086
  428PHE     CA 6661   5.469   3.725   5.983
  428PHE     HA 6662   5.512   3.718   5.883
  428PHE     CB 6663   5.389   3.858   5.978
  428PHE    HB2 6664   5.340   3.876   6.073
  428PHE    HB3 6665   5.458   3.937   5.948
  428PHE     CG 6666   5.279   3.844   5.873
  428PHE    CD1 6667   5.149   3.813   5.912
  428PHE    HD1 6668   5.122   3.804   6.017
  428PHE    CE1 6669   5.045   3.805   5.822
  428PHE    HE1 6670   4.945   3.773   5.844
  428PHE     CZ 6671   5.074   3.817   5.684
  428PHE     HZ 6672   4.998   3.799   5.609
  428PHE    CE2 6673   5.203   3.851   5.639
  428PHE    HE2 6674   5.226   3.866   5.535
  428PHE    CD2 6675   5.305   3.856   5.736
  428PHE    HD2 6676   5.406   3.866   5.699
  428PHE      C 6677   5.591   3.745   6.085
  428PHE      O 6678   5.567   3.741   6.207
  429ASN      N 6679   5.708   3.789   6.044
  429ASN      H 6680   5.722   3.798   5.944
  429ASN     CA 6681   5.808   3.855   6.133
  429ASN     HA 6682   5.767   3.870   6.233
  429ASN     CB 6683   5.934   3.767   6.163
  429ASN    HB2 6684   5.903   3.674   6.211
  429ASN    HB3 6685   5.987   3.738   6.073
  429ASN     CG 6686   6.032   3.834   6.262
  429ASN    OD1 6687   6.005   3.943   6.312
  429ASN    ND2 6688   6.143   3.769   6.305
  429ASN   HD21 6689   6.214   3.819   6.358
  429ASN   HD22 6690   6.163   3.673   6.281
  429ASN      C 6691   5.844   3.994   6.074
  429ASN      O 6692   5.889   4.002   5.958
  430ASN      N 6693   5.831   4.096   6.150
  430ASN      H 6694   5.797   4.083   6.244
  430ASN     CA 6695   5.855   4.234   6.106
  430ASN     HA 6696   5.938   4.237   6.035
  430ASN     CB 6697   5.726   4.300   6.046
  430ASN    HB2 6698   5.687   4.219   5.984
  430ASN    HB3 6699   5.642   4.319   6.113
  430ASN     CG 6700   5.758   4.423   5.955
  430ASN    OD1 6701   5.852   4.425   5.879
  430ASN    ND2 6702   5.679   4.529   5.961
  430ASN   HD21 6703   5.694   4.603   5.894
  430ASN   HD22 6704   5.604   4.541   6.028
  430ASN      C 6705   5.915   4.327   6.210
  430ASN      O 6706   5.884   4.445   6.234
  431ASP      N 6707   5.998   4.262   6.290
  431ASP      H 6708   6.010   4.162   6.284
  431ASP     CA 6709   6.087   4.321   6.402
  431ASP     HA 6710   6.050   4.424   6.405
  431ASP     CB 6711   6.058   4.251   6.538
  431ASP    HB2 6712   6.038   4.144   6.532
  431ASP    HB3 6713   6.136   4.272   6.612
  431ASP     CG 6714   5.942   4.310   6.617
  431ASP    OD1 6715   5.864   4.233   6.681
  431ASP    OD2 6716   5.921   4.436   6.619
  431ASP      C 6717   6.238   4.304   6.358
  431ASP      O 6718   6.271   4.236   6.264
  432ASP      N 6719   6.327   4.366   6.435
  432ASP      H 6720   6.288   4.424   6.508
  432ASP     CA 6721   6.469   4.354   6.407
  432ASP     HA 6722   6.487   4.361   6.300
  432ASP     CB 6723   6.541   4.479   6.463
  432ASP    HB2 6724   6.465   4.556   6.462
  432ASP    HB3 6725   6.565   4.469   6.568
  432ASP     CG 6726   6.666   4.526   6.395
  432ASP    OD1 6727   6.670   4.537   6.270
  432ASP    OD2 6728   6.766   4.534   6.464
  432ASP      C 6729   6.534   4.224   6.450
  432ASP      O 6730   6.656   4.214   6.456
  433TRP      N 6731   6.459   4.133   6.504
  433TRP      H 6732   6.360   4.154   6.499
  433TRP     CA 6733   6.505   4.012   6.572
  433TRP     HA 6734   6.611   4.009   6.544
  433TRP     CB 6735   6.487   4.030   6.715
  433TRP    HB2 6736   6.508   3.929   6.751
  433TRP    HB3 6737   6.565   4.103   6.738
  433TRP     CG 6738   6.350   4.059   6.774
  433TRP    CD1 6739   6.246   3.973   6.787
  433TRP    HD1 6740   6.235   3.869   6.758
  433TRP    NE1 6741   6.142   4.040   6.844
  433TRP    HE1 6742   6.061   3.992   6.879
  433TRP    CE2 6743   6.176   4.173   6.868
  433TRP    CZ2 6744   6.105   4.277   6.925
  433TRP    HZ2 6745   6.002   4.261   6.956
  433TRP    CH2 6746   6.170   4.400   6.936
  433TRP    HH2 6747   6.120   4.490   6.969
  433TRP    CZ3 6748   6.304   4.423   6.894
  433TRP    HZ3 6749   6.354   4.518   6.904
  433TRP    CE3 6750   6.374   4.309   6.851
  433TRP    HE3 6751   6.479   4.316   6.827
  433TRP    CD2 6752   6.311   4.185   6.833
  433TRP      C 6753   6.446   3.881   6.518
  433TRP      O 6754   6.347   3.888   6.446
  434SER      N 6755   6.511   3.765   6.543
  434SER      H 6756   6.600   3.767   6.592
  434SER     CA 6757   6.463   3.633   6.499
  434SER     HA 6758   6.432   3.661   6.398
  434SER     CB 6759   6.574   3.530   6.503
  434SER    HB2 6760   6.632   3.535   6.595
  434SER    HB3 6761   6.540   3.428   6.487
  434SER     OG 6762   6.668   3.572   6.403
  434SER     HG 6763   6.745   3.517   6.415
  434SER      C 6764   6.340   3.585   6.574
  434SER      O 6765   6.305   3.628   6.680
  435PHE      N 6766   6.264   3.502   6.501
  435PHE      H 6767   6.305   3.481   6.411
  435PHE     CA 6768   6.158   3.415   6.553
  435PHE     HA 6769   6.144   3.436   6.659
  435PHE     CB 6770   6.030   3.463   6.483
  435PHE    HB2 6771   6.002   3.566   6.503
  435PHE    HB3 6772   6.045   3.451   6.376
  435PHE     CG 6773   5.901   3.381   6.514
  435PHE    CD1 6774   5.865   3.259   6.454
  435PHE    HD1 6775   5.928   3.201   6.387
  435PHE    CE1 6776   5.749   3.190   6.496
  435PHE    HE1 6777   5.735   3.089   6.461
  435PHE     CZ 6778   5.664   3.248   6.589
  435PHE     HZ 6779   5.582   3.202   6.641
  435PHE    CE2 6780   5.694   3.374   6.642
  435PHE    HE2 6781   5.636   3.420   6.721
  435PHE    CD2 6782   5.813   3.437   6.602
  435PHE    HD2 6783   5.842   3.536   6.634
  435PHE      C 6784   6.188   3.272   6.519
  435PHE      O 6785   6.230   3.239   6.407
  436SER      N 6786   6.172   3.187   6.619
  436SER      H 6787   6.146   3.225   6.709
  436SER     CA 6788   6.161   3.046   6.606
  436SER     HA 6789   6.127   3.012   6.508
  436SER     CB 6790   6.299   2.980   6.614
  436SER    HB2 6791   6.363   3.011   6.531
  436SER    HB3 6792   6.349   3.020   6.703
  436SER     OG 6793   6.289   2.837   6.626
  436SER     HG 6794   6.378   2.799   6.627
  436SER      C 6795   6.072   2.990   6.721
  436SER      O 6796   6.117   2.978   6.832
  437LEU      N 6797   5.942   2.958   6.693
  437LEU      H 6798   5.920   2.949   6.594
  437LEU     CA 6799   5.849   2.905   6.794
  437LEU     HA 6800   5.899   2.834   6.859
  437LEU     CB 6801   5.803   3.033   6.867
  437LEU    HB2 6802   5.887   3.095   6.900
  437LEU    HB3 6803   5.746   3.093   6.796
  437LEU     CG 6804   5.716   3.018   6.988
  437LEU     HG 6805   5.635   2.953   6.956
  437LEU    CD1 6806   5.787   2.951   7.109
  437LEU   HD11 6807   5.877   3.008   7.132
  437LEU   HD12 6808   5.714   2.927   7.186
  437LEU   HD13 6809   5.831   2.857   7.074
  437LEU    CD2 6810   5.671   3.154   7.040
  437LEU   HD21 6811   5.765   3.206   7.062
  437LEU   HD22 6812   5.617   3.205   6.961
  437LEU   HD23 6813   5.613   3.141   7.132
  437LEU      C 6814   5.729   2.821   6.740
  437LEU      O 6815   5.674   2.854   6.638
  438THR      N 6816   5.696   2.713   6.810
  438THR      H 6817   5.741   2.684   6.896
  438THR     CA 6818   5.583   2.624   6.777
  438THR     HA 6819   5.582   2.611   6.669
  438THR     CB 6820   5.600   2.483   6.839
  438THR     HB 6821   5.579   2.497   6.945
  438THR    CG2 6822   5.496   2.387   6.775
  438THR   HG21 6823   5.482   2.302   6.841
  438THR   HG22 6824   5.399   2.435   6.780
  438THR   HG23 6825   5.532   2.353   6.677
  438THR    OG1 6826   5.729   2.436   6.822
  438THR    HG1 6827   5.791   2.487   6.874
  438THR      C 6828   5.450   2.684   6.821
  438THR      O 6829   5.437   2.724   6.935
  439LEU      N 6830   5.352   2.686   6.730
  439LEU      H 6831   5.377   2.641   6.644
  439LEU     CA 6832   5.232   2.770   6.745
  439LEU     HA 6833   5.239   2.810   6.846
  439LEU     CB 6834   5.226   2.876   6.633
  439LEU    HB2 6835   5.266   2.818   6.550
  439LEU    HB3 6836   5.125   2.897   6.597
  439LEU     CG 6837   5.302   3.006   6.656
  439LEU     HG 6838   5.382   2.983   6.727
  439LEU    CD1 6839   5.361   3.056   6.526
  439LEU   HD11 6840   5.382   3.163   6.530
  439LEU   HD12 6841   5.450   2.996   6.509
  439LEU   HD13 6842   5.284   3.052   6.449
  439LEU    CD2 6843   5.208   3.106   6.723
  439LEU   HD21 6844   5.258   3.198   6.752
  439LEU   HD22 6845   5.123   3.121   6.656
  439LEU   HD23 6846   5.171   3.048   6.808
  439LEU      C 6847   5.099   2.687   6.733
  439LEU      O 6848   5.109   2.576   6.679
  440GLN      N 6849   4.990   2.744   6.787
  440GLN      H 6850   4.994   2.828   6.843
  440GLN     CA 6851   4.855   2.677   6.772
  440GLN     HA 6852   4.865   2.569   6.758
  440GLN     CB 6853   4.783   2.704   6.896
  440GLN    HB2 6854   4.838   2.648   6.972
  440GLN    HB3 6855   4.782   2.810   6.923
  440GLN     CG 6856   4.636   2.650   6.891
  440GLN    HG2 6857   4.594   2.660   6.991
  440GLN    HG3 6858   4.572   2.708   6.826
  440GLN     CD 6859   4.626   2.494   6.861
  440GLN    OE1 6860   4.573   2.446   6.759
  440GLN    NE2 6861   4.690   2.402   6.929
  440GLN   HE21 6862   4.675   2.304   6.913
  440GLN   HE22 6863   4.733   2.440   7.012
  440GLN      C 6864   4.788   2.716   6.646
  440GLN      O 6865   4.766   2.828   6.624
  441THR      N 6866   4.769   2.626   6.550
  441THR      H 6867   4.778   2.527   6.571
  441THR     CA 6868   4.724   2.661   6.411
  441THR     HA 6869   4.734   2.768   6.399
  441THR     CB 6870   4.795   2.591   6.298
  441THR     HB 6871   4.765   2.631   6.201
  441THR    CG2 6872   4.949   2.615   6.309
  441THR   HG21 6873   5.001   2.570   6.393
  441THR   HG22 6874   5.003   2.601   6.215
  441THR   HG23 6875   4.967   2.720   6.332
  441THR    OG1 6876   4.767   2.450   6.302
  441THR    HG1 6877   4.811   2.418   6.381
  441THR      C 6878   4.574   2.640   6.394
  441THR      O 6879   4.514   2.713   6.317
  442GLY      N 6880   4.521   2.535   6.457
  442GLY      H 6881   4.580   2.487   6.524
  442GLY     CA 6882   4.393   2.470   6.440
  442GLY    HA2 6883   4.383   2.400   6.523
  442GLY    HA3 6884   4.317   2.542   6.470
  442GLY      C 6885   4.352   2.414   6.305
  442GLY      O 6886   4.237   2.431   6.260
  443LEU      N 6887   4.443   2.350   6.236
  443LEU      H 6888   4.531   2.336   6.284
  443LEU     CA 6889   4.436   2.270   6.117
  443LEU     HA 6890   4.336   2.284   6.076
  443LEU     CB 6891   4.537   2.323   6.005
  443LEU    HB2 6892   4.636   2.278   6.018
  443LEU    HB3 6893   4.501   2.293   5.907
  443LEU     CG 6894   4.572   2.475   5.995
  443LEU     HG 6895   4.601   2.518   6.090
  443LEU    CD1 6896   4.671   2.498   5.882
  443LEU   HD11 6897   4.760   2.438   5.900
  443LEU   HD12 6898   4.636   2.471   5.783
  443LEU   HD13 6899   4.705   2.601   5.897
  443LEU    CD2 6900   4.445   2.556   5.957
  443LEU   HD21 6901   4.369   2.525   6.030
  443LEU   HD22 6902   4.468   2.662   5.972
  443LEU   HD23 6903   4.411   2.544   5.854
  443LEU      C 6904   4.429   2.117   6.140
  443LEU      O 6905   4.492   2.070   6.236
  444PRO      N 6906   4.372   2.034   6.046
  444PRO     CD 6907   4.296   2.075   5.932
  444PRO    HD2 6908   4.357   2.090   5.843
  444PRO    HD3 6909   4.231   2.163   5.941
  444PRO     CG 6910   4.200   1.965   5.903
  444PRO    HG2 6911   4.166   1.961   5.799
  444PRO    HG3 6912   4.114   1.970   5.971
  444PRO     CB 6913   4.285   1.846   5.930
  444PRO    HB2 6914   4.348   1.823   5.844
  444PRO    HB3 6915   4.220   1.760   5.946
  444PRO     CA 6916   4.373   1.889   6.049
  444PRO     HA 6917   4.335   1.856   6.146
  444PRO      C 6918   4.515   1.831   6.036
  444PRO      O 6919   4.599   1.883   5.967
  445ALA      N 6920   4.542   1.723   6.109
  445ALA      H 6921   4.462   1.681   6.156
  445ALA     CA 6922   4.676   1.671   6.121
  445ALA     HA 6923   4.738   1.752   6.158
  445ALA     CB 6924   4.686   1.561   6.222
  445ALA    HB1 6925   4.790   1.540   6.248
  445ALA    HB2 6926   4.630   1.584   6.313
  445ALA    HB3 6927   4.644   1.469   6.181
  445ALA      C 6928   4.731   1.627   5.984
  445ALA      O 6929   4.656   1.571   5.903
  446GLY      N 6930   4.864   1.643   5.964
  446GLY      H 6931   4.909   1.696   6.037
  446GLY     CA 6932   4.928   1.611   5.833
  446GLY    HA2 6933   4.974   1.513   5.848
  446GLY    HA3 6934   4.862   1.604   5.746
  446GLY      C 6935   5.034   1.721   5.797
  446GLY      O 6936   5.061   1.817   5.868
  447THR      N 6937   5.101   1.701   5.684
  447THR      H 6938   5.077   1.617   5.632
  447THR     CA 6939   5.211   1.788   5.633
  447THR     HA 6940   5.257   1.841   5.716
  447THR     CB 6941   5.319   1.700   5.579
  447THR     HB 6942   5.301   1.663   5.478
  447THR    CG2 6943   5.461   1.766   5.591
  447THR   HG21 6944   5.473   1.799   5.694
  447THR   HG22 6945   5.540   1.696   5.562
  447THR   HG23 6946   5.467   1.853   5.525
  447THR    OG1 6947   5.345   1.585   5.657
  447THR    HG1 6948   5.427   1.552   5.618
  447THR      C 6949   5.177   1.886   5.522
  447THR      O 6950   5.122   1.852   5.421
  448TYR      N 6951   5.215   2.013   5.546
  448TYR      H 6952   5.269   2.024   5.631
  448TYR     CA 6953   5.177   2.125   5.467
  448TYR     HA 6954   5.111   2.091   5.388
  448TYR     CB 6955   5.091   2.222   5.547
  448TYR    HB2 6956   5.154   2.238   5.635
  448TYR    HB3 6957   5.081   2.313   5.488
  448TYR     CG 6958   4.958   2.171   5.599
  448TYR    CD1 6959   4.954   2.080   5.704
  448TYR    HD1 6960   5.038   2.034   5.755
  448TYR    CE1 6961   4.827   2.038   5.752
  448TYR    HE1 6962   4.822   1.975   5.839
  448TYR     CZ 6963   4.709   2.093   5.706
  448TYR     OH 6964   4.592   2.056   5.763
  448TYR     HH 6965   4.610   1.986   5.827
  448TYR    CE2 6966   4.712   2.188   5.604
  448TYR    HE2 6967   4.619   2.233   5.571
  448TYR    CD2 6968   4.834   2.231   5.556
  448TYR    HD2 6969   4.831   2.312   5.484
  448TYR      C 6970   5.293   2.189   5.396
  448TYR      O 6971   5.390   2.229   5.460
  449CYX      N 6972   5.291   2.201   5.263
  449CYX      H 6973   5.209   2.171   5.211
  449CYX     CA 6974   5.380   2.286   5.184
  449CYX     HA 6975   5.482   2.253   5.205
  449CYX     CB 6976   5.358   2.271   5.031
  449CYX    HB2 6977   5.262   2.309   4.996
  449CYX    HB3 6978   5.431   2.331   4.978
  449CYX     SG 6979   5.378   2.098   4.972
  449CYX      C 6980   5.367   2.441   5.217
  449CYX      O 6981   5.252   2.486   5.216
  450ASP      N 6982   5.474   2.517   5.247
  450ASP      H 6983   5.565   2.474   5.246
  450ASP     CA 6984   5.465   2.670   5.256
  450ASP     HA 6985   5.386   2.705   5.324
  450ASP     CB 6986   5.592   2.718   5.327
  450ASP    HB2 6987   5.590   2.675   5.428
  450ASP    HB3 6988   5.682   2.679   5.280
  450ASP     CG 6989   5.615   2.868   5.324
  450ASP    OD1 6990   5.516   2.942   5.329
  450ASP    OD2 6991   5.731   2.907   5.307
  450ASP      C 6992   5.450   2.740   5.120
  450ASP      O 6993   5.547   2.750   5.047
  451VAL      N 6994   5.332   2.795   5.094
  451VAL      H 6995   5.256   2.781   5.159
  451VAL     CA 6996   5.308   2.856   4.964
  451VAL     HA 6997   5.334   2.787   4.884
  451VAL     CB 6998   5.157   2.888   4.953
  451VAL     HB 6999   5.137   2.923   4.851
  451VAL    CG1 7000   5.081   2.750   4.959
  451VAL   HG11 7001   5.127   2.681   4.888
  451VAL   HG12 7002   5.111   2.703   5.052
  451VAL   HG13 7003   4.976   2.759   4.932
  451VAL    CG2 7004   5.106   2.982   5.060
  451VAL   HG21 7005   4.997   2.987   5.061
  451VAL   HG22 7006   5.126   2.934   5.156
  451VAL   HG23 7007   5.164   3.074   5.052
  451VAL      C 7008   5.400   2.979   4.932
  451VAL      O 7009   5.421   3.017   4.818
  452ILE      N 7010   5.456   3.046   5.033
  452ILE      H 7011   5.430   3.021   5.128
  452ILE     CA 7012   5.548   3.163   5.020
  452ILE     HA 7013   5.497   3.234   4.954
  452ILE     CB 7014   5.554   3.248   5.156
  452ILE     HB 7015   5.608   3.189   5.230
  452ILE    CG2 7016   5.621   3.390   5.136
  452ILE   HG21 7017   5.708   3.392   5.071
  452ILE   HG22 7018   5.555   3.460   5.087
  452ILE   HG23 7019   5.662   3.420   5.233
  452ILE    CG1 7020   5.416   3.259   5.224
  452ILE   HG12 7021   5.370   3.161   5.228
  452ILE   HG13 7022   5.431   3.294   5.326
  452ILE    CD1 7023   5.311   3.345   5.151
  452ILE   HD11 7024   5.263   3.283   5.076
  452ILE   HD12 7025   5.244   3.397   5.220
  452ILE   HD13 7026   5.355   3.430   5.099
  452ILE      C 7027   5.681   3.123   4.969
  452ILE      O 7028   5.755   3.195   4.906
  453SER      N 7029   5.725   3.003   5.003
  453SER      H 7030   5.660   2.938   5.046
  453SER     CA 7031   5.859   2.942   4.962
  453SER     HA 7032   5.921   3.027   4.933
  453SER     CB 7033   5.928   2.880   5.075
  453SER    HB2 7034   6.027   2.839   5.058
  453SER    HB3 7035   5.932   2.953   5.156
  453SER     OG 7036   5.849   2.771   5.119
  453SER     HG 7037   5.808   2.818   5.193
  453SER      C 7038   5.839   2.846   4.850
  453SER      O 7039   5.938   2.815   4.776
  454GLY      N 7040   5.727   2.785   4.822
  454GLY      H 7041   5.648   2.795   4.884
  454GLY     CA 7042   5.707   2.705   4.704
  454GLY    HA2 7043   5.733   2.749   4.608
  454GLY    HA3 7044   5.779   2.623   4.705
  454GLY      C 7045   5.570   2.634   4.688
  454GLY      O 7046   5.465   2.681   4.725
  455ASP      N 7047   5.569   2.519   4.618
  455ASP      H 7048   5.654   2.484   4.577
  455ASP     CA 7049   5.443   2.466   4.562
  455ASP     HA 7050   5.354   2.505   4.610
  455ASP     CB 7051   5.435   2.499   4.408
  455ASP    HB2 7052   5.486   2.594   4.401
  455ASP    HB3 7053   5.483   2.417   4.353
  455ASP     CG 7054   5.297   2.525   4.358
  455ASP    OD1 7055   5.277   2.605   4.263
  455ASP    OD2 7056   5.195   2.481   4.417
  455ASP      C 7057   5.433   2.313   4.586
  455ASP      O 7058   5.530   2.246   4.613
  456LYS      N 7059   5.315   2.254   4.578
  456LYS      H 7060   5.230   2.306   4.571
  456LYS     CA 7061   5.303   2.105   4.602
  456LYS     HA 7062   5.373   2.076   4.681
  456LYS     CB 7063   5.166   2.072   4.655
  456LYS    HB2 7064   5.162   2.112   4.757
  456LYS    HB3 7065   5.079   2.119   4.609
  456LYS     CG 7066   5.130   1.918   4.661
  456LYS    HG2 7067   5.115   1.886   4.558
  456LYS    HG3 7068   5.210   1.865   4.713
  456LYS     CD 7069   5.003   1.872   4.735
  456LYS    HD2 7070   5.011   1.764   4.723
  456LYS    HD3 7071   5.013   1.892   4.842
  456LYS     CE 7072   4.866   1.919   4.674
  456LYS    HE2 7073   4.889   2.021   4.643
  456LYS    HE3 7074   4.838   1.866   4.583
  456LYS     NZ 7075   4.755   1.915   4.772
  456LYS    HZ1 7076   4.759   1.964   4.861
  456LYS    HZ2 7077   4.678   1.951   4.717
  456LYS    HZ3 7078   4.737   1.818   4.795
  456LYS      C 7079   5.346   2.029   4.470
  456LYS      O 7080   5.320   2.072   4.361
  457ILE      N 7081   5.405   1.907   4.492
  457ILE      H 7082   5.434   1.878   4.585
  457ILE     CA 7083   5.442   1.812   4.391
  457ILE     HA 7084   5.379   1.818   4.302
  457ILE     CB 7085   5.591   1.820   4.345
  457ILE     HB 7086   5.613   1.734   4.281
  457ILE    CG2 7087   5.611   1.945   4.260
  457ILE   HG21 7088   5.706   1.933   4.208
  457ILE   HG22 7089   5.532   1.949   4.185
  457ILE   HG23 7090   5.603   2.030   4.328
  457ILE    CG1 7091   5.692   1.815   4.456
  457ILE   HG12 7092   5.681   1.907   4.513
  457ILE   HG13 7093   5.675   1.722   4.510
  457ILE    CD1 7094   5.845   1.795   4.413
  457ILE   HD11 7095   5.881   1.887   4.367
  457ILE   HD12 7096   5.907   1.769   4.499
  457ILE   HD13 7097   5.853   1.718   4.336
  457ILE      C 7098   5.407   1.672   4.444
  457ILE      O 7099   5.382   1.656   4.564
  458ASN      N 7100   5.420   1.566   4.363
  458ASN      H 7101   5.460   1.587   4.273
  458ASN     CA 7102   5.402   1.425   4.396
  458ASN     HA 7103   5.295   1.402   4.397
  458ASN     CB 7104   5.455   1.336   4.278
  458ASN    HB2 7105   5.384   1.342   4.194
  458ASN    HB3 7106   5.559   1.359   4.255
  458ASN     CG 7107   5.441   1.189   4.304
  458ASN    OD1 7108   5.529   1.117   4.355
  458ASN    ND2 7109   5.324   1.134   4.289
  458ASN   HD21 7110   5.310   1.040   4.325
  458ASN   HD22 7111   5.250   1.188   4.247
  458ASN      C 7112   5.460   1.386   4.530
  458ASN      O 7113   5.581   1.387   4.541
  459GLY      N 7114   5.380   1.364   4.634
  459GLY      H 7115   5.285   1.339   4.614
  459GLY     CA 7116   5.420   1.345   4.779
  459GLY    HA2 7117   5.338   1.367   4.847
  459GLY    HA3 7118   5.454   1.243   4.795
  459GLY      C 7119   5.532   1.439   4.832
  459GLY      O 7120   5.572   1.407   4.946
  460ASN      N 7121   5.566   1.555   4.773
  460ASN      H 7122   5.526   1.593   4.689
  460ASN     CA 7123   5.664   1.647   4.824
  460ASN     HA 7124   5.660   1.643   4.933
  460ASN     CB 7125   5.801   1.589   4.776
  460ASN    HB2 7126   5.801   1.482   4.797
  460ASN    HB3 7127   5.808   1.596   4.668
  460ASN     CG 7128   5.916   1.646   4.857
  460ASN    OD1 7129   5.912   1.690   4.967
  460ASN    ND2 7130   6.027   1.643   4.794
  460ASN   HD21 7131   6.108   1.680   4.840
  460ASN   HD22 7132   6.035   1.608   4.699
  460ASN      C 7133   5.633   1.797   4.796
  460ASN      O 7134   5.528   1.827   4.742
  461CYX      N 7135   5.721   1.887   4.828
  461CYX      H 7136   5.802   1.855   4.879
  461CYX     CA 7137   5.701   2.027   4.789
  461CYX     HA 7138   5.618   2.046   4.721
  461CYX     CB 7139   5.671   2.112   4.912
  461CYX    HB2 7140   5.765   2.141   4.959
  461CYX    HB3 7141   5.622   2.199   4.867
  461CYX     SG 7142   5.561   2.049   5.033
  461CYX      C 7143   5.832   2.088   4.720
  461CYX      O 7144   5.945   2.046   4.742
  462THR      N 7145   5.818   2.197   4.644
  462THR      H 7146   5.726   2.238   4.637
  462THR     CA 7147   5.920   2.285   4.577
  462THR     HA 7148   6.007   2.222   4.563
  462THR     CB 7149   5.883   2.337   4.442
  462THR     HB 7150   5.965   2.393   4.398
  462THR    CG2 7151   5.832   2.233   4.341
  462THR   HG21 7152   5.828   2.282   4.243
  462THR   HG22 7153   5.902   2.151   4.326
  462THR   HG23 7154   5.730   2.212   4.373
  462THR    OG1 7155   5.780   2.428   4.465
  462THR    HG1 7156   5.748   2.449   4.377
  462THR      C 7157   5.982   2.394   4.661
  462THR      O 7158   6.072   2.464   4.613
  463GLY      N 7159   5.937   2.412   4.786
  463GLY      H 7160   5.859   2.359   4.822
  463GLY     CA 7161   5.992   2.506   4.880
  463GLY    HA2 7162   6.091   2.544   4.853
  463GLY    HA3 7163   5.930   2.596   4.892
  463GLY      C 7164   6.006   2.423   5.014
  463GLY      O 7165   6.040   2.302   4.998
  464ILE      N 7166   5.987   2.481   5.135
  464ILE      H 7167   5.947   2.574   5.134
  464ILE     CA 7168   5.984   2.410   5.262
  464ILE     HA 7169   6.052   2.325   5.259
  464ILE     CB 7170   6.037   2.499   5.372
  464ILE     HB 7171   6.048   2.421   5.447
  464ILE    CG2 7172   6.181   2.541   5.345
  464ILE   HG21 7173   6.219   2.606   5.423
  464ILE   HG22 7174   6.250   2.458   5.329
  464ILE   HG23 7175   6.183   2.599   5.252
  464ILE    CG1 7176   5.950   2.612   5.422
  464ILE   HG12 7177   5.956   2.703   5.362
  464ILE   HG13 7178   5.847   2.575   5.422
  464ILE    CD1 7179   5.979   2.648   5.560
  464ILE   HD11 7180   5.975   2.556   5.619
  464ILE   HD12 7181   6.076   2.696   5.565
  464ILE   HD13 7182   5.900   2.711   5.600
  464ILE      C 7183   5.842   2.357   5.290
  464ILE      O 7184   5.740   2.392   5.223
  465LYS      N 7185   5.838   2.261   5.383
  465LYS      H 7186   5.931   2.237   5.415
  465LYS     CA 7187   5.717   2.196   5.445
  465LYS     HA 7188   5.631   2.258   5.420
  465LYS     CB 7189   5.699   2.057   5.370
  465LYS    HB2 7190   5.607   2.005   5.394
  465LYS    HB3 7191   5.701   2.084   5.265
  465LYS     CG 7192   5.811   1.955   5.394
  465LYS    HG2 7193   5.908   1.998   5.370
  465LYS    HG3 7194   5.805   1.932   5.500
  465LYS     CD 7195   5.788   1.825   5.312
  465LYS    HD2 7196   5.698   1.770   5.338
  465LYS    HD3 7197   5.790   1.847   5.205
  465LYS     CE 7198   5.914   1.746   5.331
  465LYS    HE2 7199   5.992   1.815   5.301
  465LYS    HE3 7200   5.913   1.713   5.435
  465LYS     NZ 7201   5.929   1.633   5.241
  465LYS    HZ1 7202   6.023   1.597   5.247
  465LYS    HZ2 7203   5.866   1.561   5.273
  465LYS    HZ3 7204   5.907   1.650   5.144
  465LYS      C 7205   5.723   2.179   5.601
  465LYS      O 7206   5.832   2.181   5.659
  466ILE      N 7207   5.606   2.167   5.670
  466ILE      H 7208   5.520   2.163   5.617
  466ILE     CA 7209   5.583   2.177   5.822
  466ILE     HA 7210   5.669   2.147   5.882
  466ILE     CB 7211   5.541   2.321   5.849
  466ILE     HB 7212   5.445   2.329   5.798
  466ILE    CG2 7213   5.526   2.332   5.999
  466ILE   HG21 7214   5.517   2.439   6.020
  466ILE   HG22 7215   5.438   2.283   6.042
  466ILE   HG23 7216   5.620   2.297   6.041
  466ILE    CG1 7217   5.639   2.426   5.787
  466ILE   HG12 7218   5.735   2.416   5.837
  466ILE   HG13 7219   5.666   2.406   5.684
  466ILE    CD1 7220   5.602   2.577   5.789
  466ILE   HD11 7221   5.630   2.629   5.880
  466ILE   HD12 7222   5.652   2.619   5.702
  466ILE   HD13 7223   5.495   2.579   5.768
  466ILE      C 7224   5.467   2.084   5.864
  466ILE      O 7225   5.365   2.078   5.790
  467TYR      N 7226   5.487   2.014   5.974
  467TYR      H 7227   5.566   2.040   6.032
  467TYR     CA 7228   5.387   1.921   6.022
  467TYR     HA 7229   5.337   1.874   5.937
  467TYR     CB 7230   5.448   1.805   6.100
  467TYR    HB2 7231   5.544   1.775   6.059
  467TYR    HB3 7232   5.474   1.837   6.200
  467TYR     CG 7233   5.360   1.675   6.119
  467TYR    CD1 7234   5.290   1.641   6.241
  467TYR    HD1 7235   5.287   1.701   6.331
  467TYR    CE1 7236   5.207   1.527   6.239
  467TYR    HE1 7237   5.152   1.505   6.330
  467TYR     CZ 7238   5.178   1.460   6.117
  467TYR     OH 7239   5.079   1.378   6.115
  467TYR     HH 7240   5.048   1.364   6.205
  467TYR    CE2 7241   5.261   1.477   6.005
  467TYR    HE2 7242   5.252   1.417   5.915
  467TYR    CD2 7243   5.357   1.589   6.012
  467TYR    HD2 7244   5.413   1.625   5.928
  467TYR      C 7245   5.280   1.987   6.118
  467TYR      O 7246   5.313   2.065   6.207
  468VAL      N 7247   5.152   1.947   6.105
  468VAL      H 7248   5.122   1.893   6.025
  468VAL     CA 7249   5.046   1.994   6.203
  468VAL     HA 7250   5.091   2.063   6.274
  468VAL     CB 7251   4.924   2.054   6.119
  468VAL     HB 7252   4.892   1.979   6.047
  468VAL    CG1 7253   4.807   2.096   6.214
  468VAL   HG11 7254   4.763   2.189   6.176
  468VAL   HG12 7255   4.736   2.014   6.219
  468VAL   HG13 7256   4.841   2.120   6.315
  468VAL    CG2 7257   4.972   2.175   6.034
  468VAL   HG21 7258   4.894   2.235   5.988
  468VAL   HG22 7259   5.040   2.239   6.090
  468VAL   HG23 7260   5.033   2.138   5.952
  468VAL      C 7261   5.013   1.864   6.286
  468VAL      O 7262   4.965   1.760   6.234
  469SER      N 7263   5.027   1.866   6.420
  469SER      H 7264   5.043   1.956   6.464
  469SER     CA 7265   5.002   1.762   6.512
  469SER     HA 7266   5.034   1.666   6.470
  469SER     CB 7267   5.092   1.788   6.633
  469SER    HB2 7268   5.084   1.699   6.695
  469SER    HB3 7269   5.196   1.811   6.608
  469SER     OG 7270   5.046   1.898   6.707
  469SER     HG 7271   5.084   1.892   6.795
  469SER      C 7272   4.855   1.736   6.548
  469SER      O 7273   4.766   1.811   6.503
  470ASP      N 7274   4.834   1.634   6.629
  470ASP      H 7275   4.903   1.560   6.623
  470ASP     CA 7276   4.705   1.595   6.685
  470ASP     HA 7277   4.631   1.587   6.605
  470ASP     CB 7278   4.714   1.451   6.737
  470ASP    HB2 7279   4.776   1.388   6.672
  470ASP    HB3 7280   4.764   1.458   6.834
  470ASP     CG 7281   4.571   1.409   6.752
  470ASP    OD1 7282   4.535   1.384   6.873
  470ASP    OD2 7283   4.493   1.375   6.663
  470ASP      C 7284   4.653   1.689   6.794
  470ASP      O 7285   4.532   1.706   6.813
  471ASP      N 7286   4.740   1.765   6.859
  471ASP      H 7287   4.839   1.754   6.841
  471ASP     CA 7288   4.705   1.892   6.925
  471ASP     HA 7289   4.606   1.873   6.967
  471ASP     CB 7290   4.817   1.911   7.020
  471ASP    HB2 7291   4.852   1.812   7.048
  471ASP    HB3 7292   4.898   1.960   6.966
  471ASP     CG 7293   4.783   2.000   7.140
  471ASP    OD1 7294   4.682   1.976   7.207
  471ASP    OD2 7295   4.854   2.098   7.167
  471ASP      C 7296   4.685   2.015   6.838
  471ASP      O 7297   4.642   2.124   6.890
  472GLY      N 7298   4.712   2.008   6.710
  472GLY      H 7299   4.735   1.917   6.673
  472GLY     CA 7300   4.704   2.111   6.606
  472GLY    HA2 7301   4.692   2.065   6.508
  472GLY    HA3 7302   4.615   2.173   6.618
  472GLY      C 7303   4.820   2.210   6.595
  472GLY      O 7304   4.808   2.315   6.535
  473LYS      N 7305   4.940   2.180   6.653
  473LYS      H 7306   4.948   2.083   6.680
  473LYS     CA 7307   5.053   2.273   6.668
  473LYS     HA 7308   5.013   2.373   6.652
  473LYS     CB 7309   5.125   2.273   6.806
  473LYS    HB2 7310   5.183   2.183   6.824
  473LYS    HB3 7311   5.198   2.353   6.796
  473LYS     CG 7312   5.032   2.309   6.922
  473LYS    HG2 7313   4.954   2.380   6.893
  473LYS    HG3 7314   4.984   2.227   6.974
  473LYS     CD 7315   5.116   2.363   7.037
  473LYS    HD2 7316   5.185   2.434   6.991
  473LYS    HD3 7317   5.050   2.416   7.106
  473LYS     CE 7318   5.191   2.253   7.113
  473LYS    HE2 7319   5.231   2.178   7.046
  473LYS    HE3 7320   5.277   2.290   7.168
  473LYS     NZ 7321   5.111   2.179   7.216
  473LYS    HZ1 7322   5.150   2.092   7.249
  473LYS    HZ2 7323   5.103   2.236   7.299
  473LYS    HZ3 7324   5.020   2.151   7.181
  473LYS      C 7325   5.156   2.245   6.559
  473LYS      O 7326   5.166   2.127   6.510
  474ALA      N 7327   5.224   2.351   6.522
  474ALA      H 7328   5.198   2.441   6.559
  474ALA     CA 7329   5.321   2.348   6.408
  474ALA     HA 7330   5.350   2.244   6.397
  474ALA     CB 7331   5.251   2.377   6.277
  474ALA    HB1 7332   5.327   2.368   6.200
  474ALA    HB2 7333   5.176   2.298   6.265
  474ALA    HB3 7334   5.218   2.479   6.297
  474ALA      C 7335   5.435   2.441   6.435
  474ALA      O 7336   5.415   2.552   6.499
  475HIE      N 7337   5.562   2.416   6.383
  475HIE      H 7338   5.574   2.324   6.345
  475HIE     CA 7339   5.678   2.498   6.412
  475HIE     HA 7340   5.650   2.566   6.492
  475HIE     CB 7341   5.791   2.411   6.465
  475HIE    HB2 7342   5.764   2.355   6.554
  475HIE    HB3 7343   5.818   2.345   6.382
  475HIE     CG 7344   5.921   2.486   6.497
  475HIE    ND1 7345   6.039   2.483   6.416
  475HIE    CE1 7346   6.123   2.567   6.485
  475HIE    HE1 7347   6.223   2.592   6.453
  475HIE    NE2 7348   6.071   2.619   6.590
  475HIE    HE2 7349   6.126   2.674   6.654
  475HIE    CD2 7350   5.945   2.559   6.609
  475HIE    HD2 7351   5.871   2.576   6.687
  475HIE      C 7352   5.725   2.584   6.293
  475HIE      O 7353   5.729   2.541   6.178
  476PHE      N 7354   5.774   2.700   6.319
  476PHE      H 7355   5.764   2.732   6.414
  476PHE     CA 7356   5.795   2.812   6.223
  476PHE     HA 7357   5.822   2.773   6.124
  476PHE     CB 7358   5.677   2.909   6.227
  476PHE    HB2 7359   5.666   2.941   6.330
  476PHE    HB3 7360   5.701   2.996   6.166
  476PHE     CG 7361   5.540   2.849   6.184
  476PHE    CD1 7362   5.503   2.838   6.049
  476PHE    HD1 7363   5.568   2.882   5.974
  476PHE    CE1 7364   5.379   2.782   6.009
  476PHE    HE1 7365   5.355   2.773   5.904
  476PHE     CZ 7366   5.287   2.739   6.107
  476PHE     HZ 7367   5.194   2.697   6.071
  476PHE    CE2 7368   5.317   2.752   6.244
  476PHE    HE2 7369   5.250   2.705   6.314
  476PHE    CD2 7370   5.449   2.803   6.281
  476PHE    HD2 7371   5.480   2.821   6.383
  476PHE      C 7372   5.924   2.885   6.251
  476PHE      O 7373   5.952   2.909   6.370
  477SER      N 7374   6.003   2.930   6.154
  477SER      H 7375   5.993   2.901   6.057
  477SER     CA 7376   6.118   3.003   6.189
  477SER     HA 7377   6.114   3.051   6.287
  477SER     CB 7378   6.243   2.912   6.215
  477SER    HB2 7379   6.269   2.852   6.128
  477SER    HB3 7380   6.338   2.965   6.223
  477SER     OG 7381   6.217   2.814   6.305
  477SER     HG 7382   6.243   2.847   6.391
  477SER      C 7383   6.149   3.109   6.081
  477SER      O 7384   6.164   3.074   5.964
  478ILE      N 7385   6.157   3.242   6.118
  478ILE      H 7386   6.177   3.258   6.215
  478ILE     CA 7387   6.157   3.354   6.022
  478ILE     HA 7388   6.196   3.313   5.928
  478ILE     CB 7389   6.012   3.404   5.980
  478ILE     HB 7390   5.991   3.469   6.066
  478ILE    CG2 7391   6.040   3.491   5.850
  478ILE   HG21 7392   5.937   3.502   5.817
  478ILE   HG22 7393   6.093   3.586   5.857
  478ILE   HG23 7394   6.082   3.431   5.770
  478ILE    CG1 7395   5.904   3.301   5.975
  478ILE   HG12 7396   5.916   3.261   5.874
  478ILE   HG13 7397   5.909   3.238   6.063
  478ILE    CD1 7398   5.767   3.373   5.971
  478ILE   HD11 7399   5.756   3.448   5.893
  478ILE   HD12 7400   5.692   3.293   5.972
  478ILE   HD13 7401   5.765   3.428   6.065
  478ILE      C 7402   6.246   3.471   6.074
  478ILE      O 7403   6.240   3.514   6.189
  479SER      N 7404   6.328   3.531   5.982
  479SER      H 7405   6.338   3.501   5.886
  479SER     CA 7406   6.434   3.626   6.025
  479SER     HA 7407   6.408   3.698   6.102
  479SER     CB 7408   6.559   3.551   6.063
  479SER    HB2 7409   6.631   3.625   6.099
  479SER    HB3 7410   6.535   3.489   6.149
  479SER     OG 7411   6.615   3.477   5.951
  479SER     HG 7412   6.698   3.449   5.990
  479SER      C 7413   6.459   3.713   5.895
  479SER      O 7414   6.426   3.675   5.781
  480ASN      N 7415   6.524   3.828   5.911
  480ASN      H 7416   6.547   3.853   6.006
  480ASN     CA 7417   6.553   3.933   5.810
  480ASN     HA 7418   6.456   3.976   5.784
  480ASN     CB 7419   6.638   4.041   5.873
  480ASN    HB2 7420   6.585   4.082   5.959
  480ASN    HB3 7421   6.721   3.991   5.923
  480ASN     CG 7422   6.657   4.156   5.782
  480ASN    OD1 7423   6.568   4.234   5.753
  480ASN    ND2 7424   6.777   4.165   5.747
  480ASN   HD21 7425   6.809   4.245   5.695
  480ASN   HD22 7426   6.844   4.103   5.790
  480ASN      C 7427   6.610   3.876   5.683
  480ASN      O 7428   6.574   3.928   5.577
  481SER      N 7429   6.703   3.780   5.686
  481SER      H 7430   6.732   3.762   5.781
  481SER     CA 7431   6.765   3.711   5.573
  481SER     HA 7432   6.787   3.778   5.489
  481SER     CB 7433   6.913   3.669   5.600
  481SER    HB2 7434   6.952   3.612   5.516
  481SER    HB3 7435   6.980   3.753   5.617
  481SER     OG 7436   6.920   3.582   5.708
  481SER     HG 7437   7.000   3.530   5.690
  481SER      C 7438   6.698   3.593   5.511
  481SER      O 7439   6.736   3.552   5.405
  482ALA      N 7440   6.583   3.544   5.570
  482ALA      H 7441   6.561   3.591   5.657
  482ALA     CA 7442   6.491   3.452   5.507
  482ALA     HA 7443   6.542   3.360   5.479
  482ALA     CB 7444   6.384   3.413   5.608
  482ALA    HB1 7445   6.433   3.373   5.697
  482ALA    HB2 7446   6.323   3.499   5.635
  482ALA    HB3 7447   6.317   3.336   5.569
  482ALA      C 7448   6.427   3.516   5.382
  482ALA      O 7449   6.405   3.637   5.378
  483GLU      N 7450   6.410   3.434   5.276
  483GLU      H 7451   6.405   3.335   5.293
  483GLU     CA 7452   6.377   3.486   5.144
  483GLU     HA 7453   6.462   3.548   5.116
  483GLU     CB 7454   6.379   3.375   5.041
  483GLU    HB2 7455   6.475   3.325   5.047
  483GLU    HB3 7456   6.307   3.295   5.059
  483GLU     CG 7457   6.347   3.418   4.899
  483GLU    HG2 7458   6.239   3.433   4.892
  483GLU    HG3 7459   6.401   3.502   4.856
  483GLU     CD 7460   6.371   3.302   4.806
  483GLU    OE1 7461   6.290   3.211   4.781
  483GLU    OE2 7462   6.489   3.288   4.764
  483GLU      C 7463   6.249   3.577   5.146
  483GLU      O 7464   6.254   3.679   5.083
  484ASP      N 7465   6.143   3.543   5.215
  484ASP      H 7466   6.142   3.458   5.269
  484ASP     CA 7467   6.034   3.631   5.245
  484ASP     HA 7468   6.056   3.734   5.217
  484ASP     CB 7469   5.907   3.589   5.167
  484ASP    HB2 7470   5.857   3.500   5.206
  484ASP    HB3 7471   5.833   3.666   5.189
  484ASP     CG 7472   5.920   3.584   5.017
  484ASP    OD1 7473   5.946   3.482   4.955
  484ASP    OD2 7474   5.910   3.696   4.957
  484ASP      C 7475   6.011   3.640   5.402
  484ASP      O 7476   6.028   3.531   5.464
  485PRO      N 7477   5.970   3.754   5.462
  485PRO     CD 7478   5.978   3.884   5.395
  485PRO    HD2 7479   5.917   3.899   5.306
  485PRO    HD3 7480   6.086   3.897   5.382
  485PRO     CG 7481   5.940   3.982   5.508
  485PRO    HG2 7482   5.832   3.995   5.502
  485PRO    HG3 7483   5.975   4.085   5.511
  485PRO     CB 7484   5.961   3.906   5.640
  485PRO    HB2 7485   5.883   3.941   5.708
  485PRO    HB3 7486   6.052   3.944   5.685
  485PRO     CA 7487   5.946   3.755   5.612
  485PRO     HA 7488   6.031   3.701   5.654
  485PRO      C 7489   5.814   3.689   5.664
  485PRO      O 7490   5.761   3.714   5.771
  486PHE      N 7491   5.766   3.591   5.585
  486PHE      H 7492   5.824   3.568   5.505
  486PHE     CA 7493   5.641   3.523   5.610
  486PHE     HA 7494   5.647   3.511   5.719
  486PHE     CB 7495   5.520   3.619   5.579
  486PHE    HB2 7496   5.443   3.573   5.641
  486PHE    HB3 7497   5.546   3.714   5.627
  486PHE     CG 7498   5.478   3.643   5.442
  486PHE    CD1 7499   5.566   3.708   5.356
  486PHE    HD1 7500   5.669   3.723   5.386
  486PHE    CE1 7501   5.520   3.734   5.228
  486PHE    HE1 7502   5.586   3.765   5.148
  486PHE     CZ 7503   5.382   3.710   5.189
  486PHE     HZ 7504   5.345   3.733   5.090
  486PHE    CE2 7505   5.295   3.652   5.282
  486PHE    HE2 7506   5.192   3.631   5.256
  486PHE    CD2 7507   5.343   3.618   5.409
  486PHE    HD2 7508   5.278   3.568   5.478
  486PHE      C 7509   5.631   3.373   5.560
  486PHE      O 7510   5.698   3.334   5.469
  487ILE      N 7511   5.554   3.292   5.624
  487ILE      H 7512   5.498   3.336   5.695
  487ILE     CA 7513   5.524   3.152   5.598
  487ILE     HA 7514   5.559   3.120   5.500
  487ILE     CB 7515   5.596   3.068   5.701
  487ILE     HB 7516   5.566   3.098   5.802
  487ILE    CG2 7517   5.541   2.920   5.680
  487ILE   HG21 7518   5.547   2.894   5.575
  487ILE   HG22 7519   5.606   2.853   5.736
  487ILE   HG23 7520   5.439   2.908   5.718
  487ILE    CG1 7521   5.745   3.064   5.664
  487ILE   HG12 7522   5.756   3.013   5.568
  487ILE   HG13 7523   5.780   3.167   5.654
  487ILE    CD1 7524   5.826   2.996   5.779
  487ILE   HD11 7525   5.932   3.019   5.775
  487ILE   HD12 7526   5.775   3.013   5.875
  487ILE   HD13 7527   5.815   2.891   5.752
  487ILE      C 7528   5.374   3.134   5.612
  487ILE      O 7529   5.307   3.196   5.694
  488ALA      N 7530   5.307   3.064   5.514
  488ALA      H 7531   5.358   3.020   5.439
  488ALA     CA 7532   5.162   3.036   5.517
  488ALA     HA 7533   5.114   3.051   5.614
  488ALA     CB 7534   5.096   3.142   5.424
  488ALA    HB1 7535   5.093   3.237   5.476
  488ALA    HB2 7536   5.148   3.156   5.329
  488ALA    HB3 7537   4.991   3.124   5.402
  488ALA      C 7538   5.128   2.891   5.460
  488ALA      O 7539   5.185   2.842   5.363
  489ILE      N 7540   5.028   2.838   5.523
  489ILE      H 7541   4.977   2.891   5.592
  489ILE     CA 7542   4.973   2.703   5.493
  489ILE     HA 7543   5.021   2.669   5.401
  489ILE     CB 7544   5.021   2.601   5.598
  489ILE     HB 7545   4.965   2.508   5.583
  489ILE    CG2 7546   5.174   2.573   5.568
  489ILE   HG21 7547   5.184   2.538   5.465
  489ILE   HG22 7548   5.224   2.669   5.581
  489ILE   HG23 7549   5.214   2.499   5.637
  489ILE    CG1 7550   5.004   2.654   5.741
  489ILE   HG12 7551   5.069   2.740   5.753
  489ILE   HG13 7552   4.898   2.676   5.757
  489ILE    CD1 7553   5.043   2.545   5.847
  489ILE   HD11 7554   5.028   2.587   5.947
  489ILE   HD12 7555   4.977   2.461   5.829
  489ILE   HD13 7556   5.148   2.517   5.835
  489ILE      C 7557   4.823   2.707   5.478
  489ILE      O 7558   4.763   2.798   5.537
  490HIE      N 7559   4.764   2.604   5.410
  490HIE      H 7560   4.823   2.542   5.357
  490HIE     CA 7561   4.617   2.594   5.393
  490HIE     HA 7562   4.576   2.589   5.494
  490HIE     CB 7563   4.562   2.712   5.311
  490HIE    HB2 7564   4.455   2.724   5.321
  490HIE    HB3 7565   4.607   2.803   5.350
  490HIE     CG 7566   4.590   2.704   5.162
  490HIE    ND1 7567   4.508   2.634   5.069
  490HIE    CE1 7568   4.553   2.670   4.948
  490HIE    HE1 7569   4.518   2.643   4.850
  490HIE    NE2 7570   4.670   2.733   4.964
  490HIE    HE2 7571   4.729   2.749   4.883
  490HIE    CD2 7572   4.703   2.742   5.096
  490HIE    HD2 7573   4.787   2.796   5.136
  490HIE      C 7574   4.582   2.458   5.340
  490HIE      O 7575   4.673   2.381   5.304
  491ALA      N 7576   4.452   2.431   5.340
  491ALA      H 7577   4.391   2.501   5.381
  491ALA     CA 7578   4.402   2.293   5.322
  491ALA     HA 7579   4.434   2.223   5.399
  491ALA     CB 7580   4.243   2.303   5.324
  491ALA    HB1 7581   4.211   2.379   5.395
  491ALA    HB2 7582   4.220   2.333   5.222
  491ALA    HB3 7583   4.197   2.209   5.356
  491ALA      C 7584   4.454   2.226   5.187
  491ALA      O 7585   4.481   2.107   5.186
  492GLU      N 7586   4.478   2.303   5.079
  492GLU      H 7587   4.465   2.402   5.095
  492GLU     CA 7588   4.524   2.243   4.943
  492GLU     HA 7589   4.486   2.141   4.946
  492GLU     CB 7590   4.465   2.324   4.828
  492GLU    HB2 7591   4.493   2.427   4.851
  492GLU    HB3 7592   4.513   2.304   4.732
  492GLU     CG 7593   4.313   2.320   4.796
  492GLU    HG2 7594   4.262   2.328   4.892
  492GLU    HG3 7595   4.281   2.397   4.726
  492GLU     CD 7596   4.266   2.194   4.730
  492GLU    OE1 7597   4.341   2.097   4.709
  492GLU    OE2 7598   4.146   2.194   4.695
  492GLU      C 7599   4.678   2.237   4.943
  492GLU      O 7600   4.734   2.178   4.848
  493SER      N 7601   4.744   2.305   5.038
  493SER      H 7602   4.688   2.363   5.099
  493SER     CA 7603   4.893   2.286   5.055
  493SER     HA 7604   4.945   2.265   4.962
  493SER     CB 7605   4.961   2.413   5.102
  493SER    HB2 7606   5.063   2.414   5.063
  493SER    HB3 7607   4.899   2.495   5.066
  493SER     OG 7608   4.972   2.429   5.246
  493SER     HG 7609   5.061   2.456   5.268
  493SER      C 7610   4.923   2.158   5.145
  493SER      O 7611   5.040   2.123   5.154
  494LYS      N 7612   4.826   2.088   5.203
  494LYS      H 7613   4.735   2.132   5.200
  494LYS     CA 7614   4.847   1.957   5.257
  494LYS     HA 7615   4.928   1.969   5.329
  494LYS     CB 7616   4.712   1.919   5.332
  494LYS    HB2 7617   4.668   2.001   5.388
  494LYS    HB3 7618   4.634   1.879   5.267
  494LYS     CG 7619   4.745   1.806   5.434
  494LYS    HG2 7620   4.804   1.727   5.387
  494LYS    HG3 7621   4.788   1.839   5.529
  494LYS     CD 7622   4.619   1.736   5.485
  494LYS    HD2 7623   4.542   1.810   5.507
  494LYS    HD3 7624   4.571   1.680   5.405
  494LYS     CE 7625   4.664   1.651   5.609
  494LYS    HE2 7626   4.747   1.586   5.585
  494LYS    HE3 7627   4.694   1.722   5.687
  494LYS     NZ 7628   4.553   1.565   5.658
  494LYS    HZ1 7629   4.581   1.529   5.748
  494LYS    HZ2 7630   4.469   1.618   5.676
  494LYS    HZ3 7631   4.526   1.483   5.607
  494LYS      C 7632   4.887   1.852   5.155
  494LYS      O 7633   4.832   1.859   5.042
  495LEU      N 7634   4.965   1.751   5.194
  495LEU      H 7635   5.022   1.770   5.275
  495LEU     CA 7636   5.010   1.642   5.109
  495LEU     HA 7637   5.006   1.666   5.003
  495LEU     CB 7638   5.156   1.607   5.151
  495LEU    HB2 7639   5.149   1.597   5.259
  495LEU    HB3 7640   5.187   1.505   5.127
  495LEU     CG 7641   5.269   1.703   5.120
  495LEU     HG 7642   5.248   1.802   5.160
  495LEU    CD1 7643   5.407   1.656   5.176
  495LEU   HD11 7644   5.407   1.675   5.283
  495LEU   HD12 7645   5.435   1.551   5.164
  495LEU   HD13 7646   5.484   1.721   5.134
  495LEU    CD2 7647   5.275   1.714   4.966
  495LEU   HD21 7648   5.274   1.615   4.920
  495LEU   HD22 7649   5.187   1.772   4.939
  495LEU   HD23 7650   5.363   1.768   4.932
  495LEU      C 7651   4.908   1.524   5.131
  495LEU      O 7652   4.836   1.498   5.033
  495LEU    OXT 7653   4.899   1.456   5.231
  496CA2    CA2 7654   3.050   6.746   3.794
  497CL1    CL1 7655   4.102   5.209   4.104
  498ROH    HO1 7656   4.228   6.448   5.024
  498ROH     O1 7657   4.141   6.423   5.056
  4994GA     C1 7658   4.064   6.542   5.025
  4994GA     H1 7659   4.050   6.603   5.115
  4994GA     C2 7660   3.928   6.505   4.963
  4994GA     H2 7661   3.880   6.596   4.927
  4994GA     O2 7662   3.832   6.433   5.045
  4994GA    H2O 7663   3.810   6.496   5.114
  4994GA     C3 7664   3.949   6.430   4.829
  4994GA     H3 7665   4.001   6.340   4.860
  4994GA     O3 7666   3.821   6.409   4.763
  4994GA    H3O 7667   3.835   6.338   4.699
  4994GA     C4 7668   4.036   6.507   4.725
  4994GA     H4 7669   3.974   6.591   4.692
  4994GA     C5 7670   4.168   6.548   4.799
  4994GA     H5 7671   4.224   6.457   4.822
  4994GA     C6 7672   4.255   6.638   4.707
  4994GA    H62 7673   4.266   6.602   4.605
  4994GA    H61 7674   4.204   6.735   4.707
  4994GA     O6 7675   4.383   6.664   4.774
  4994GA    H6O 7676   4.378   6.644   4.868
  4994GA     O5 7677   4.134   6.619   4.929
  4994GA     O4 7678   4.069   6.428   4.607
  5004GA     C1 7679   3.984   6.455   4.491
  5004GA     H1 7680   3.896   6.516   4.510
  5004GA     C2 7681   3.917   6.331   4.431
  5004GA     H2 7682   3.838   6.371   4.367
  5004GA     O2 7683   3.858   6.257   4.542
  5004GA    H2O 7684   3.813   6.183   4.501
  5004GA     C3 7685   4.020   6.241   4.365
  5004GA     H3 7686   4.082   6.203   4.446
  5004GA     O3 7687   3.954   6.129   4.302
  5004GA    H3O 7688   3.987   6.046   4.337
  5004GA     C4 7689   4.106   6.308   4.258
  5004GA     H4 7690   4.042   6.346   4.178
  5004GA     C5 7691   4.169   6.435   4.327
  5004GA     H5 7692   4.243   6.419   4.405
  5004GA     C6 7693   4.248   6.510   4.222
  5004GA    H62 7694   4.325   6.445   4.180
  5004GA    H61 7695   4.181   6.536   4.141
  5004GA     O6 7696   4.313   6.624   4.278
  5004GA    H6O 7697   4.255   6.700   4.283
  5004GA     O5 7698   4.064   6.528   4.386
  5004GA     O4 7699   4.213   6.221   4.197
  5014GA     C1 7700   4.171   6.133   4.087
  5014GA     H1 7701   4.077   6.083   4.108
  5014GA     C2 7702   4.277   6.029   4.043
  5014GA     H2 7703   4.222   5.965   3.974
  5014GA     O2 7704   4.302   5.947   4.159
  5014GA    H2O 7705   4.374   5.994   4.202
  5014GA     C3 7706   4.403   6.094   3.983
  5014GA     H3 7707   4.461   6.152   4.054
  5014GA     O3 7708   4.492   5.992   3.925
  5014GA    H3O 7709   4.575   6.000   3.972
  5014GA     C4 7710   4.370   6.191   3.867
  5014GA     H4 7711   4.344   6.132   3.779
  5014GA     C5 7712   4.249   6.284   3.899
  5014GA     H5 7713   4.275   6.363   3.970
  5014GA     C6 7714   4.182   6.365   3.784
  5014GA    H62 7715   4.089   6.405   3.825
  5014GA    H61 7716   4.245   6.447   3.748
  5014GA     O6 7717   4.148   6.276   3.678
  5014GA    H6O 7718   4.104   6.325   3.608
  5014GA     O5 7719   4.134   6.215   3.968
  5014GA     O4 7720   4.490   6.283   3.843
  5024GA     C1 7721   4.588   6.245   3.734
  5024GA     H1 7722   4.601   6.136   3.740
  5024GA     C2 7723   4.720   6.314   3.739
  5024GA     H2 7724   4.792   6.265   3.674
  5024GA     O2 7725   4.778   6.304   3.874
  5024GA    H2O 7726   4.862   6.351   3.871
  5024GA     C3 7727   4.716   6.462   3.686
  5024GA     H3 7728   4.658   6.523   3.755
  5024GA     O3 7729   4.853   6.517   3.687
  5024GA    H3O 7730   4.879   6.525   3.779
  5024GA     C4 7731   4.657   6.483   3.546
  5024GA     H4 7732   4.719   6.437   3.469
  5024GA     C5 7733   4.517   6.412   3.547
  5024GA     H5 7734   4.453   6.468   3.616
  5024GA     C6 7735   4.431   6.407   3.421
  5024GA    H62 7736   4.358   6.328   3.434
  5024GA    H61 7737   4.374   6.500   3.425
  5024GA     O6 7738   4.495   6.391   3.286
  5024GA    H6O 7739   4.490   6.296   3.270
  5024GA     O5 7740   4.530   6.270   3.598
  5024GA     O4 7741   4.622   6.632   3.526
  5030GA     C1 7742   4.710   6.689   3.423
  5030GA     H1 7743   4.773   6.610   3.380
  5030GA     C2 7744   4.806   6.803   3.463
  5030GA     H2 7745   4.867   6.828   3.375
  5030GA     C3 7746   4.715   6.923   3.511
  5030GA     H3 7747   4.669   6.903   3.608
  5030GA     C4 7748   4.622   6.977   3.396
  5030GA     H4 7749   4.685   7.024   3.321
  5030GA     C5 7750   4.537   6.859   3.343
  5030GA     H5 7751   4.476   6.825   3.426
  5030GA     C6 7752   4.446   6.894   3.226
  5030GA    H62 7753   4.502   6.940   3.145
  5030GA    H61 7754   4.401   6.802   3.187
  5030GA     O6 7755   4.333   6.986   3.259
  5030GA    H6O 7756   4.321   6.978   3.354
  5030GA     O5 7757   4.625   6.734   3.311
  5030GA     O4 7758   4.523   7.077   3.455
  5030GA    H4O 7759   4.576   7.112   3.526
  5030GA     O3 7760   4.812   7.033   3.536
  5030GA    H3O 7761   4.770   7.102   3.588
  5030GA     O2 7762   4.899   6.746   3.563
  5030GA    H2O 7763   4.854   6.672   3.604
  504Na+    NA+ 7764   1.074   2.582   2.497
  505WAT      O 7765   3.349   6.132   2.940
  505WAT     H1 7766   3.413   6.200   2.961
  505WAT     H2 7767   3.376   6.057   2.994
  506WAT      O 7768   0.258   0.019   7.669
  506WAT     H1 7769   0.329   0.019   7.733
  506WAT     H2 7770   0.278  -0.055   7.612
  507WAT      O 7771   5.301   4.805   4.325
  507WAT     H1 7772   5.211   4.820   4.356
  507WAT     H2 7773   5.290   4.758   4.243
  508WAT      O 7774   3.624   6.802   3.597
  508WAT     H1 7775   3.649   6.855   3.522
  508WAT     H2 7776   3.682   6.726   3.594
  509WAT      O 7777   3.454   6.808   3.874
  509WAT     H1 7778   3.506   6.819   3.794
  509WAT     H2 7779   3.366   6.837   3.849
  510WAT      O 7780   3.110   5.800   3.877
  510WAT     H1 7781   3.196   5.821   3.841
  510WAT     H2 7782   3.061   5.881   3.873
  511WAT      O 7783   0.752   5.044   4.744
  511WAT     H1 7784   0.765   4.991   4.823
  511WAT     H2 7785   0.835   5.090   4.732
  512WAT      O 7786   4.193   5.551   2.734
  512WAT     H1 7787   4.099   5.536   2.720
  512WAT     H2 7788   4.223   5.593   2.653
  513WAT      O 7789   1.383   3.166   6.114
  513WAT     H1 7790   1.377   3.196   6.205
  513WAT     H2 7791   1.434   3.085   6.119
  514WAT      O 7792   7.375   4.808   3.934
  514WAT     H1 7793   7.293   4.760   3.932
  514WAT     H2 7794   7.350   4.899   3.918
  515WAT      O 7795   4.442   5.368   3.377
  515WAT     H1 7796   4.514   5.429   3.367
  515WAT     H2 7797   4.384   5.409   3.442
  516WAT      O 7798   8.238   2.105   2.916
  516WAT     H1 7799   8.311   2.107   2.977
  516WAT     H2 7800   8.163   2.079   2.969
  517WAT      O 7801   4.375   6.604   7.740
  517WAT     H1 7802   4.391   6.698   7.732
  517WAT     H2 7803   4.311   6.597   7.812
  518WAT      O 7804   5.001   5.048   5.128
  518WAT     H1 7805   4.937   5.019   5.063
  518WAT     H2 7806   4.949   5.065   5.207
  519WAT      O 7807   1.507   7.424   0.738
  519WAT     H1 7808   1.597   7.413   0.769
  519WAT     H2 7809   1.480   7.508   0.774
  520WAT      O 7810   3.583   5.554   3.013
  520WAT     H1 7811   3.643   5.552   2.939
  520WAT     H2 7812   3.633   5.515   3.085
  521WAT      O 7813   1.825   6.528   7.627
  521WAT     H1 7814   1.848   6.618   7.652
  521WAT     H2 7815   1.745   6.538   7.574
  522WAT      O 7816   5.856   5.596   4.486
  522WAT     H1 7817   5.838   5.534   4.557
  522WAT     H2 7818   5.774   5.601   4.437
  523WAT      O 7819   0.592   8.459   7.843
  523WAT     H1 7820   0.555   8.523   7.905
  523WAT     H2 7821   0.532   8.460   7.769
  524WAT      O 7822   3.321   3.990   3.169
  524WAT     H1 7823   3.347   3.906   3.131
  524WAT     H2 7824   3.245   4.018   3.117
  525WAT      O 7825   4.412   4.761   3.135
  525WAT     H1 7826   4.454   4.714   3.208
  525WAT     H2 7827   4.454   4.725   3.057
  526WAT      O 7828   6.912   8.554   5.625
  526WAT     H1 7829   6.920   8.481   5.564
  526WAT     H2 7830   6.892   8.513   5.709
  527WAT      O 7831   0.918   2.900   6.800
  527WAT     H1 7832   0.863   2.878   6.725
  527WAT     H2 7833   0.864   2.880   6.877
  528WAT      O 7834   5.436   5.621   3.537
  528WAT     H1 7835   5.439   5.609   3.442
  528WAT     H2 7836   5.429   5.716   3.548
  529WAT      O 7837   4.265   1.749   0.059
  529WAT     H1 7838   4.331   1.749   0.128
  529WAT     H2 7839   4.303   1.694  -0.010
  530WAT      O 7840   1.234   3.088   3.246
  530WAT     H1 7841   1.314   3.120   3.204
  530WAT     H2 7842   1.264   3.050   3.329
  531WAT      O 7843   4.056   5.053   2.337
  531WAT     H1 7844   3.987   5.095   2.389
  531WAT     H2 7845   4.023   5.058   2.247
  532WAT      O 7846   4.905   4.321   4.482
  532WAT     H1 7847   4.991   4.353   4.508
  532WAT     H2 7848   4.843   4.373   4.533
  533WAT      O 7849   4.096   2.635   0.396
  533WAT     H1 7850   4.035   2.586   0.341
  533WAT     H2 7851   4.043   2.664   0.470
  534WAT      O 7852   4.589   5.203   4.934
  534WAT     H1 7853   4.646   5.127   4.948
  534WAT     H2 7854   4.500   5.168   4.938
  535WAT      O 7855   4.040   5.112   3.640
  535WAT     H1 7856   4.028   5.203   3.666
  535WAT     H2 7857   4.027   5.112   3.545
  536WAT      O 7858   0.748   4.729   2.169
  536WAT     H1 7859   0.815   4.668   2.200
  536WAT     H2 7860   0.725   4.698   2.082
  537WAT      O 7861   0.705   3.293   2.153
  537WAT     H1 7862   0.634   3.232   2.171
  537WAT     H2 7863   0.692   3.364   2.216
  538WAT      O 7864   6.749   1.179   2.179
  538WAT     H1 7865   6.674   1.229   2.210
  538WAT     H2 7866   6.782   1.229   2.105
  539WAT      O 7867   5.091   4.819   3.450
  539WAT     H1 7868   5.047   4.757   3.508
  539WAT     H2 7869   5.021   4.853   3.393
  540WAT      O 7870   7.411   3.804   3.833
  540WAT     H1 7871   7.418   3.900   3.826
  540WAT     H2 7872   7.389   3.789   3.925
  541WAT      O 7873   4.531   5.552   2.519
  541WAT     H1 7874   4.463   5.600   2.567
  541WAT     H2 7875   4.613   5.591   2.549
  542WAT      O 7876   6.755   6.976   2.614
  542WAT     H1 7877   6.731   6.974   2.521
  542WAT     H2 7878   6.781   6.885   2.633
  543WAT      O 7879   3.033   6.665   3.527
  543WAT     H1 7880   3.082   6.602   3.474
  543WAT     H2 7881   2.973   6.707   3.465
  544WAT      O 7882   7.719   8.503   8.318
  544WAT     H1 7883   7.730   8.506   8.223
  544WAT     H2 7884   7.783   8.567   8.351
  545WAT      O 7885   4.964   5.566   7.652
  545WAT     H1 7886   5.001   5.576   7.740
  545WAT     H2 7887   4.919   5.481   7.655
  546WAT      O 7888   3.850   0.988   4.173
  546WAT     H1 7889   3.760   0.966   4.149
  546WAT     H2 7890   3.876   0.921   4.236
  547WAT      O 7891   4.075   4.241   5.473
  547WAT     H1 7892   3.985   4.248   5.441
  547WAT     H2 7893   4.103   4.153   5.446
  548WAT      O 7894   6.545   3.632   4.200
  548WAT     H1 7895   6.522   3.717   4.162
  548WAT     H2 7896   6.554   3.575   4.124
  549WAT      O 7897   0.521   9.375   4.758
  549WAT     H1 7898   0.494   9.438   4.691
  549WAT     H2 7899   0.464   9.393   4.832
  550WAT      O 7900   7.612   2.804   6.057
  550WAT     H1 7901   7.607   2.899   6.049
  550WAT     H2 7902   7.520   2.776   6.052
  551WAT      O 7903   7.085   1.881   4.221
  551WAT     H1 7904   7.169   1.892   4.267
  551WAT     H2 7905   7.083   1.788   4.197
  552WAT      O 7906   1.151   1.135   5.078
  552WAT     H1 7907   1.060   1.107   5.069
  552WAT     H2 7908   1.162   1.204   5.012
  553WAT      O 7909   6.667   3.131   3.085
  553WAT     H1 7910   6.752   3.131   3.129
  553WAT     H2 7911   6.620   3.057   3.123
  554WAT      O 7912   5.734   3.673   7.561
  554WAT     H1 7913   5.683   3.680   7.641
  554WAT     H2 7914   5.711   3.587   7.525
  555WAT      O 7915   2.821   2.598   0.551
  555WAT     H1 7916   2.875   2.574   0.626
  555WAT     H2 7917   2.832   2.692   0.543
  556WAT      O 7918   8.323   2.514   6.158
  556WAT     H1 7919   8.365   2.503   6.073
  556WAT     H2 7920   8.295   2.605   6.159
  557WAT      O 7921   1.442   5.064   0.754
  557WAT     H1 7922   1.370   5.121   0.781
  557WAT     H2 7923   1.520   5.117   0.770
  558WAT      O 7924   2.017   7.638   1.356
  558WAT     H1 7925   1.923   7.642   1.340
  558WAT     H2 7926   2.053   7.710   1.305
  559WAT      O 7927   5.204   4.471   3.477
  559WAT     H1 7928   5.147   4.451   3.551
  559WAT     H2 7929   5.252   4.549   3.505
  560WAT      O 7930   2.569   7.533   4.610
  560WAT     H1 7931   2.498   7.526   4.547
  560WAT     H2 7932   2.549   7.611   4.661
  561WAT      O 7933   1.524   2.582   5.688
  561WAT     H1 7934   1.536   2.677   5.692
  561WAT     H2 7935   1.458   2.569   5.620
  562WAT      O 7936   2.036   0.332   2.310
  562WAT     H1 7937   2.072   0.313   2.397
  562WAT     H2 7938   1.958   0.385   2.327
  563WAT      O 7939   7.764   4.698   2.670
  563WAT     H1 7940   7.694   4.729   2.727
  563WAT     H2 7941   7.836   4.676   2.729
  564WAT      O 7942   6.332   0.138   8.480
  564WAT     H1 7943   6.364   0.181   8.560
  564WAT     H2 7944   6.239   0.124   8.496
  565WAT      O 7945   6.917   1.332   6.550
  565WAT     H1 7946   7.000   1.308   6.591
  565WAT     H2 7947   6.940   1.352   6.459
  566WAT      O 7948   4.456   4.848   4.392
  566WAT     H1 7949   4.504   4.902   4.455
  566WAT     H2 7950   4.515   4.841   4.316
  567WAT      O 7951   3.994   7.418   7.337
  567WAT     H1 7952   3.901   7.441   7.337
  567WAT     H2 7953   3.994   7.322   7.346
  568WAT      O 7954   5.045   7.061   0.682
  568WAT     H1 7955   4.975   7.101   0.734
  568WAT     H2 7956   5.124   7.077   0.734
  569WAT      O 7957   3.935   5.867   2.767
  569WAT     H1 7958   3.943   5.809   2.691
  569WAT     H2 7959   3.960   5.812   2.841
  570WAT      O 7960   7.953   5.979   2.800
  570WAT     H1 7961   7.863   5.985   2.833
  570WAT     H2 7962   7.974   6.067   2.771
  571WAT      O 7963   5.761   2.715   1.164
  571WAT     H1 7964   5.761   2.810   1.177
  571WAT     H2 7965   5.692   2.699   1.100
  572WAT      O 7966   0.588   2.580   8.181
  572WAT     H1 7967   0.577   2.633   8.260
  572WAT     H2 7968   0.677   2.598   8.152
  573WAT      O 7969   3.261   3.041   4.773
  573WAT     H1 7970   3.344   3.049   4.725
  573WAT     H2 7971   3.275   3.088   4.855
  574WAT      O 7972   0.474   1.975   7.365
  574WAT     H1 7973   0.524   1.946   7.289
  574WAT     H2 7974   0.540   2.004   7.428
  575WAT      O 7975   4.561   8.917   5.679
  575WAT     H1 7976   4.501   8.943   5.610
  575WAT     H2 7977   4.646   8.906   5.635
  576WAT      O 7978   0.230   8.964   5.416
  576WAT     H1 7979   0.164   8.916   5.466
  576WAT     H2 7980   0.262   8.901   5.351
  577WAT      O 7981   6.566   1.955   6.240
  577WAT     H1 7982   6.582   1.860   6.245
  577WAT     H2 7983   6.507   1.965   6.165
  578WAT      O 7984   5.943   8.946   4.615
  578WAT     H1 7985   6.036   8.926   4.612
  578WAT     H2 7986   5.910   8.895   4.690
  579WAT      O 7987   4.561   1.984   2.309
  579WAT     H1 7988   4.502   2.006   2.382
  579WAT     H2 7989   4.512   2.009   2.231
  580WAT      O 7990   7.709   4.738   8.120
  580WAT     H1 7991   7.781   4.680   8.144
  580WAT     H2 7992   7.751   4.814   8.081
  581WAT      O 7993   7.820   0.023   7.289
  581WAT     H1 7994   7.766   0.002   7.366
  581WAT     H2 7995   7.909   0.000   7.316
  582WAT      O 7996   0.716   0.850   3.747
  582WAT     H1 7997   0.731   0.859   3.653
  582WAT     H2 7998   0.623   0.871   3.758
  583WAT      O 7999   0.880   1.740   8.247
  583WAT     H1 8000   0.937   1.679   8.293
  583WAT     H2 8001   0.795   1.695   8.243
  584WAT      O 8002   0.122   4.636   0.061
  584WAT     H1 8003   0.194   4.595   0.014
  584WAT     H2 8004   0.049   4.575   0.052
  585WAT      O 8005   3.014   1.212   5.793
  585WAT     H1 8006   3.108   1.229   5.794
  585WAT     H2 8007   2.974   1.300   5.798
  586WAT      O 8008   1.748   0.758   6.136
  586WAT     H1 8009   1.682   0.692   6.114
  586WAT     H2 8010   1.743   0.765   6.232
  587WAT      O 8011   3.855   2.870   7.633
  587WAT     H1 8012   3.929   2.810   7.640
  587WAT     H2 8013   3.835   2.874   7.540
  588WAT      O 8014   3.633   7.730   0.023
  588WAT     H1 8015   3.609   7.672  -0.050
  588WAT     H2 8016   3.659   7.812  -0.020
  589WAT      O 8017   2.113   8.008   2.024
  589WAT     H1 8018   2.036   7.963   2.059
  589WAT     H2 8019   2.081   8.096   2.002
  590WAT      O 8020   2.883   1.974   2.387
  590WAT     H1 8021   2.899   2.056   2.435
  590WAT     H2 8022   2.884   2.000   2.295
  591WAT      O 8023   6.878   0.626   3.593
  591WAT     H1 8024   6.805   0.688   3.585
  591WAT     H2 8025   6.953   0.680   3.618
  592WAT      O 8026   5.447   9.133   4.456
  592WAT     H1 8027   5.358   9.098   4.459
  592WAT     H2 8028   5.462   9.151   4.363
  593WAT      O 8029   1.095   5.083   4.283
  593WAT     H1 8030   1.014   5.131   4.263
  593WAT     H2 8031   1.073   5.027   4.357
  594WAT      O 8032   4.684   4.715   4.544
  594WAT     H1 8033   4.651   4.798   4.509
  594WAT     H2 8034   4.779   4.724   4.542
  595WAT      O 8035   5.359   8.380   7.880
  595WAT     H1 8036   5.415   8.357   7.806
  595WAT     H2 8037   5.294   8.310   7.883
  596WAT      O 8038   0.744   8.100   2.382
  596WAT     H1 8039   0.681   8.169   2.362
  596WAT     H2 8040   0.816   8.145   2.426
  597WAT      O 8041   1.499   8.541   0.473
  597WAT     H1 8042   1.558   8.503   0.408
  597WAT     H2 8043   1.521   8.635   0.474
  598WAT      O 8044   5.237   4.531   0.922
  598WAT     H1 8045   5.289   4.605   0.891
  598WAT     H2 8046   5.271   4.513   1.010
  599WAT      O 8047   5.062   8.373   0.020
  599WAT     H1 8048   5.039   8.308  -0.045
  599WAT     H2 8049   5.038   8.457  -0.019
  600WAT      O 8050   7.520   0.580   0.421
  600WAT     H1 8051   7.474   0.532   0.351
  600WAT     H2 8052   7.530   0.516   0.491
  601WAT      O 8053   4.030   0.989   1.259
  601WAT     H1 8054   4.034   0.909   1.207
  601WAT     H2 8055   3.936   1.001   1.276
  602WAT      O 8056   1.140   0.676   0.954
  602WAT     H1 8057   1.126   0.689   1.048
  602WAT     H2 8058   1.213   0.734   0.932
  603WAT      O 8059   0.872   8.323   7.659
  603WAT     H1 8060   0.791   8.357   7.697
  603WAT     H2 8061   0.844   8.272   7.583
  604WAT      O 8062   0.714   7.275   7.109
  604WAT     H1 8063   0.682   7.228   7.032
  604WAT     H2 8064   0.771   7.343   7.073
  605WAT      O 8065   7.941   2.378   1.766
  605WAT     H1 8066   7.937   2.447   1.700
  605WAT     H2 8067   7.849   2.361   1.788
  606WAT      O 8068   4.104   8.949   2.029
  606WAT     H1 8069   4.122   9.042   2.045
  606WAT     H2 8070   4.176   8.903   2.073
  607WAT      O 8071   5.643   2.170   2.280
  607WAT     H1 8072   5.622   2.239   2.217
  607WAT     H2 8073   5.728   2.193   2.315
  608WAT      O 8074   5.646   8.234   7.251
  608WAT     H1 8075   5.554   8.255   7.269
  608WAT     H2 8076   5.642   8.170   7.180
  609WAT      O 8077   7.708   5.122   0.736
  609WAT     H1 8078   7.656   5.194   0.771
  609WAT     H2 8079   7.678   5.112   0.646
  610WAT      O 8080   6.998   8.841   2.687
  610WAT     H1 8081   6.988   8.801   2.773
  610WAT     H2 8082   6.910   8.840   2.649
  611WAT      O 8083   1.892   8.346   2.649
  611WAT     H1 8084   1.959   8.337   2.581
  611WAT     H2 8085   1.921   8.286   2.718
  612WAT      O 8086   4.333   5.093   5.053
  612WAT     H1 8087   4.258   5.120   4.999
  612WAT     H2 8088   4.343   5.000   5.035
  613WAT      O 8089   7.938   3.898   2.467
  613WAT     H1 8090   7.956   3.941   2.551
  613WAT     H2 8091   7.843   3.882   2.468
  614WAT      O 8092   4.878   7.601   5.866
  614WAT     H1 8093   4.867   7.623   5.958
  614WAT     H2 8094   4.875   7.505   5.863
  615WAT      O 8095   4.426   8.165   2.782
  615WAT     H1 8096   4.391   8.228   2.846
  615WAT     H2 8097   4.432   8.083   2.830
  616WAT      O 8098   5.700   6.611   7.431
  616WAT     H1 8099   5.627   6.657   7.472
  616WAT     H2 8100   5.661   6.537   7.386
  617WAT      O 8101   7.825   6.607   3.286
  617WAT     H1 8102   7.782   6.522   3.282
  617WAT     H2 8103   7.789   6.656   3.212
  618WAT      O 8104   5.607   1.472   3.587
  618WAT     H1 8105   5.631   1.474   3.495
  618WAT     H2 8106   5.532   1.532   3.593
  619WAT      O 8107   6.296   6.637   5.459
  619WAT     H1 8108   6.204   6.657   5.472
  619WAT     H2 8109   6.342   6.716   5.487
  620WAT      O 8110   7.752  -0.072   6.359
  620WAT     H1 8111   7.699  -0.015   6.415
  620WAT     H2 8112   7.688  -0.114   6.301
  621WAT      O 8113   7.734   2.224   1.063
  621WAT     H1 8114   7.728   2.295   0.999
  621WAT     H2 8115   7.649   2.223   1.107
  622WAT      O 8116   2.898   8.715   3.659
  622WAT     H1 8117   2.976   8.720   3.713
  622WAT     H2 8118   2.865   8.626   3.673
  623WAT      O 8119   7.387   0.986   0.458
  623WAT     H1 8120   7.326   1.041   0.410
  623WAT     H2 8121   7.433   1.047   0.517
  624WAT      O 8122   8.266   6.827   2.920
  624WAT     H1 8123   8.211   6.897   2.886
  624WAT     H2 8124   8.312   6.866   2.995
  625WAT      O 8125   2.405   5.505   7.776
  625WAT     H1 8126   2.387   5.476   7.687
  625WAT     H2 8127   2.373   5.434   7.832
  626WAT      O 8128   4.642   0.878   0.405
  626WAT     H1 8129   4.637   0.874   0.500
  626WAT     H2 8130   4.624   0.789   0.376
  627WAT      O 8131   4.950   7.002   7.713
  627WAT     H1 8132   4.924   7.034   7.627
  627WAT     H2 8133   4.902   6.920   7.724
  628WAT      O 8134   2.897   7.761   0.934
  628WAT     H1 8135   2.915   7.680   0.982
  628WAT     H2 8136   2.981   7.784   0.894
  629WAT      O 8137   7.426   3.102   1.186
  629WAT     H1 8138   7.476   3.039   1.237
  629WAT     H2 8139   7.449   3.187   1.223
  630WAT      O 8140   4.680   8.764   0.064
  630WAT     H1 8141   4.756   8.806   0.023
  630WAT     H2 8142   4.717   8.689   0.111
  631WAT      O 8143   2.731   8.912   0.735
  631WAT     H1 8144   2.771   8.944   0.815
  631WAT     H2 8145   2.645   8.954   0.732
  632WAT      O 8146   6.905   0.514   2.311
  632WAT     H1 8147   6.871   0.521   2.400
  632WAT     H2 8148   6.983   0.458   2.319
  633WAT      O 8149   4.738   0.915   6.276
  633WAT     H1 8150   4.666   0.978   6.271
  633WAT     H2 8151   4.696   0.829   6.266
  634WAT      O 8152   0.829   2.859   2.983
  634WAT     H1 8153   0.737   2.882   2.990
  634WAT     H2 8154   0.836   2.774   3.026
  635WAT      O 8155   5.863   8.048   7.003
  635WAT     H1 8156   5.892   7.958   6.986
  635WAT     H2 8157   5.778   8.038   7.046
  636WAT      O 8158   1.035   3.076   2.105
  636WAT     H1 8159   0.968   3.008   2.095
  636WAT     H2 8160   1.107   3.047   2.049
  637WAT      O 8161   2.602   4.109   7.410
  637WAT     H1 8162   2.589   4.038   7.346
  637WAT     H2 8163   2.657   4.172   7.364
  638WAT      O 8164   4.372   1.975   7.824
  638WAT     H1 8165   4.449   1.996   7.771
  638WAT     H2 8166   4.371   1.879   7.828
  639WAT      O 8167   5.445   5.991   7.960
  639WAT     H1 8168   5.522   6.047   7.950
  639WAT     H2 8169   5.452   5.958   8.050
  640WAT      O 8170   7.561   3.971   7.654
  640WAT     H1 8171   7.544   4.065   7.651
  640WAT     H2 8172   7.503   3.934   7.588
  641WAT      O 8173   7.095   4.171   2.870
  641WAT     H1 8174   7.089   4.266   2.862
  641WAT     H2 8175   7.189   4.153   2.869
  642WAT      O 8176   2.630   3.166   3.593
  642WAT     H1 8177   2.586   3.096   3.643
  642WAT     H2 8178   2.651   3.125   3.509
  643WAT      O 8179   8.005   3.724   5.511
  643WAT     H1 8180   7.933   3.750   5.453
  643WAT     H2 8181   8.055   3.659   5.461
  644WAT      O 8182   0.487   2.042   0.312
  644WAT     H1 8183   0.570   2.004   0.283
  644WAT     H2 8184   0.453   2.088   0.236
  645WAT      O 8185   0.716  -0.136   7.651
  645WAT     H1 8186   0.764  -0.056   7.631
  645WAT     H2 8187   0.758  -0.203   7.596
  646WAT      O 8188   1.966   3.877   1.876
  646WAT     H1 8189   1.898   3.813   1.854
  646WAT     H2 8190   1.986   3.920   1.793
  647WAT      O 8191   1.230   6.443   3.350
  647WAT     H1 8192   1.139   6.414   3.337
  647WAT     H2 8193   1.256   6.403   3.433
  648WAT      O 8194   0.497   5.306   1.399
  648WAT     H1 8195   0.534   5.237   1.343
  648WAT     H2 8196   0.531   5.387   1.362
  649WAT      O 8197   6.873   0.980   7.142
  649WAT     H1 8198   6.964   0.990   7.114
  649WAT     H2 8199   6.879   0.959   7.235
  650WAT      O 8200   0.377   8.573   6.781
  650WAT     H1 8201   0.409   8.526   6.857
  650WAT     H2 8202   0.359   8.505   6.716
  651WAT      O 8203   2.157   3.058   6.509
  651WAT     H1 8204   2.128   3.102   6.429
  651WAT     H2 8205   2.168   3.128   6.573
  652WAT      O 8206   4.142   1.644   2.217
  652WAT     H1 8207   4.233   1.666   2.238
  652WAT     H2 8208   4.090   1.713   2.259
  653WAT      O 8209   4.516   3.542   1.794
  653WAT     H1 8210   4.566   3.622   1.812
  653WAT     H2 8211   4.486   3.552   1.704
  654WAT      O 8212   3.651   5.024   1.497
  654WAT     H1 8213   3.570   5.008   1.546
  654WAT     H2 8214   3.720   4.996   1.557
  655WAT      O 8215   1.006   9.457   5.139
  655WAT     H1 8216   0.962   9.467   5.223
  655WAT     H2 8217   0.953   9.392   5.092
  656WAT      O 8218   1.260   5.727   8.212
  656WAT     H1 8219   1.343   5.741   8.165
  656WAT     H2 8220   1.256   5.798   8.276
  657WAT      O 8221   6.929   9.011   8.398
  657WAT     H1 8222   6.927   8.992   8.304
  657WAT     H2 8223   6.840   9.038   8.420
  658WAT      O 8224   6.418   6.020   7.609
  658WAT     H1 8225   6.432   6.113   7.593
  658WAT     H2 8226   6.458   5.976   7.533
  659WAT      O 8227   3.112   4.939   1.394
  659WAT     H1 8228   3.190   4.887   1.410
  659WAT     H2 8229   3.139   5.001   1.326
  660WAT      O 8230   4.629   0.335   2.571
  660WAT     H1 8231   4.565   0.305   2.507
  660WAT     H2 8232   4.702   0.368   2.518
  661WAT      O 8233   8.119   5.610   2.027
  661WAT     H1 8234   8.111   5.536   2.088
  661WAT     H2 8235   8.085   5.685   2.076
  662WAT      O 8236   8.347   3.856   6.566
  662WAT     H1 8237   8.260   3.817   6.572
  662WAT     H2 8238   8.358   3.875   6.473
  663WAT      O 8239   1.958   0.882   4.593
  663WAT     H1 8240   1.909   0.964   4.586
  663WAT     H2 8241   2.039   0.898   4.545
  664WAT      O 8242   7.822   1.508   2.334
  664WAT     H1 8243   7.883   1.575   2.304
  664WAT     H2 8244   7.746   1.557   2.366
  665WAT      O 8245   1.231   2.511   5.765
  665WAT     H1 8246   1.250   2.601   5.794
  665WAT     H2 8247   1.222   2.461   5.846
  666WAT      O 8248   0.856   0.487   5.486
  666WAT     H1 8249   0.764   0.506   5.470
  666WAT     H2 8250   0.893   0.473   5.398
  667WAT      O 8251   3.803   1.188   1.795
  667WAT     H1 8252   3.836   1.175   1.884
  667WAT     H2 8253   3.881   1.193   1.740
  668WAT      O 8254   4.666   0.177   7.823
  668WAT     H1 8255   4.690   0.084   7.828
  668WAT     H2 8256   4.623   0.195   7.907
  669WAT      O 8257   6.726   2.152   0.341
  669WAT     H1 8258   6.710   2.195   0.257
  669WAT     H2 8259   6.645   2.105   0.359
  670WAT      O 8260   3.100   4.149   6.299
  670WAT     H1 8261   3.173   4.159   6.361
  670WAT     H2 8262   3.100   4.230   6.249
  671WAT      O 8263   1.802   9.184   8.075
  671WAT     H1 8264   1.713   9.169   8.042
  671WAT     H2 8265   1.857   9.189   7.997
  672WAT      O 8266   7.670   2.485   1.404
  672WAT     H1 8267   7.635   2.426   1.337
  672WAT     H2 8268   7.614   2.472   1.480
  673WAT      O 8269   6.445   1.640   4.637
  673WAT     H1 8270   6.521   1.649   4.579
  673WAT     H2 8271   6.376   1.691   4.595
  674WAT      O 8272   7.901   0.527   1.120
  674WAT     H1 8273   7.931   0.470   1.190
  674WAT     H2 8274   7.821   0.486   1.088
  675WAT      O 8275   0.994   1.124   0.908
  675WAT     H1 8276   0.921   1.186   0.905
  675WAT     H2 8277   1.055   1.154   0.842
  676WAT      O 8278   0.507   5.489   4.560
  676WAT     H1 8279   0.511   5.399   4.528
  676WAT     H2 8280   0.464   5.538   4.489
  677WAT      O 8281   2.200   1.618   3.003
  677WAT     H1 8282   2.288   1.655   2.997
  677WAT     H2 8283   2.147   1.672   2.944
  678WAT      O 8284   0.988   4.337   3.154
  678WAT     H1 8285   1.075   4.297   3.156
  678WAT     H2 8286   0.971   4.353   3.061
  679WAT      O 8287   5.289  -0.077   4.265
  679WAT     H1 8288   5.197  -0.103   4.270
  679WAT     H2 8289   5.324  -0.098   4.352
  680WAT      O 8290   6.820   9.491   2.286
  680WAT     H1 8291   6.771   9.549   2.227
  680WAT     H2 8292   6.755   9.460   2.349
  681WAT      O 8293   3.057   6.248   7.387
  681WAT     H1 8294   2.981   6.192   7.371
  681WAT     H2 8295   3.123   6.189   7.422
  682WAT      O 8296   6.295   1.534   3.376
  682WAT     H1 8297   6.372   1.480   3.358
  682WAT     H2 8298   6.276   1.576   3.292
  683WAT      O 8299   2.355   7.628   1.431
  683WAT     H1 8300   2.356   7.625   1.527
  683WAT     H2 8301   2.445   7.611   1.405
  684WAT      O 8302   4.020   1.483   0.271
  684WAT     H1 8303   4.029   1.576   0.290
  684WAT     H2 8304   4.036   1.476   0.177
  685WAT      O 8305   3.639   1.388   6.254
  685WAT     H1 8306   3.587   1.398   6.174
  685WAT     H2 8307   3.587   1.430   6.322
  686WAT      O 8308   3.259   6.170   1.242
  686WAT     H1 8309   3.342   6.157   1.195
  686WAT     H2 8310   3.204   6.219   1.181
  687WAT      O 8311   7.032   7.855   2.487
  687WAT     H1 8312   7.114   7.897   2.510
  687WAT     H2 8313   6.964   7.908   2.529
  688WAT      O 8314   0.506   2.354   5.754
  688WAT     H1 8315   0.454   2.284   5.793
  688WAT     H2 8316   0.597   2.331   5.776
  689WAT      O 8317   3.958   6.647   0.528
  689WAT     H1 8318   3.909   6.604   0.598
  689WAT     H2 8319   3.938   6.597   0.449
  690WAT      O 8320   7.874   0.793   4.249
  690WAT     H1 8321   7.938   0.864   4.257
  690WAT     H2 8322   7.853   0.791   4.155
  691WAT      O 8323   5.348   7.903   5.259
  691WAT     H1 8324   5.346   7.951   5.342
  691WAT     H2 8325   5.387   7.965   5.197
  692WAT      O 8326   3.670   7.957   8.329
  692WAT     H1 8327   3.744   7.944   8.269
  692WAT     H2 8328   3.592   7.944   8.274
  693WAT      O 8329   6.347   5.855   5.989
  693WAT     H1 8330   6.308   5.801   6.058
  693WAT     H2 8331   6.347   5.798   5.912
  694WAT      O 8332   6.450   1.405   2.995
  694WAT     H1 8333   6.436   1.497   2.973
  694WAT     H2 8334   6.388   1.357   2.939
  695WAT      O 8335   0.785   4.149   0.885
  695WAT     H1 8336   0.864   4.155   0.939
  695WAT     H2 8337   0.808   4.088   0.815
  696WAT      O 8338   1.070   1.173   6.972
  696WAT     H1 8339   1.157   1.204   6.998
  696WAT     H2 8340   1.017   1.183   7.050
  697WAT      O 8341   4.723   7.394   5.090
  697WAT     H1 8342   4.673   7.313   5.099
  697WAT     H2 8343   4.770   7.384   5.008
  698WAT      O 8344   6.854   8.698   0.354
  698WAT     H1 8345   6.852   8.718   0.448
  698WAT     H2 8346   6.821   8.778   0.312
  699WAT      O 8347   4.676   6.045   8.192
  699WAT     H1 8348   4.703   5.959   8.225
  699WAT     H2 8349   4.589   6.031   8.154
  700WAT      O 8350   0.566   4.615   6.773
  700WAT     H1 8351   0.533   4.691   6.819
  700WAT     H2 8352   0.548   4.541   6.832
  701WAT      O 8353   4.283   9.375   6.466
  701WAT     H1 8354   4.352   9.399   6.405
  701WAT     H2 8355   4.223   9.450   6.466
  702WAT      O 8356   4.061   8.375   4.206
  702WAT     H1 8357   4.077   8.419   4.289
  702WAT     H2 8358   4.140   8.390   4.154
  703WAT      O 8359   0.122   0.792   5.755
  703WAT     H1 8360   0.209   0.804   5.715
  703WAT     H2 8361   0.061   0.813   5.684
  704WAT      O 8362   2.500   0.094   2.056
  704WAT     H1 8363   2.545   0.175   2.035
  704WAT     H2 8364   2.569   0.027   2.054
  705WAT      O 8365   1.901   5.627   2.771
  705WAT     H1 8366   1.824   5.579   2.801
  705WAT     H2 8367   1.936   5.574   2.700
  706WAT      O 8368   0.994   8.331   3.321
  706WAT     H1 8369   1.017   8.320   3.229
  706WAT     H2 8370   0.924   8.395   3.322
  707WAT      O 8371   1.147   6.627   1.289
  707WAT     H1 8372   1.158   6.702   1.347
  707WAT     H2 8373   1.161   6.662   1.201
  708WAT      O 8374   4.288   7.708   3.103
  708WAT     H1 8375   4.383   7.711   3.093
  708WAT     H2 8376   4.269   7.620   3.134
  709WAT      O 8377   8.148   4.895   6.017
  709WAT     H1 8378   8.236   4.927   5.999
  709WAT     H2 8379   8.147   4.880   6.111
  710WAT      O 8380   4.047   0.338   6.414
  710WAT     H1 8381   4.067   0.407   6.350
  710WAT     H2 8382   4.133   0.301   6.436
  711WAT      O 8383   5.749   2.032   6.097
  711WAT     H1 8384   5.781   1.960   6.151
  711WAT     H2 8385   5.713   2.095   6.160
  712WAT      O 8386   1.625   5.177   4.494
  712WAT     H1 8387   1.656   5.110   4.556
  712WAT     H2 8388   1.530   5.166   4.492
  713WAT      O 8389   0.805   2.168   3.541
  713WAT     H1 8390   0.861   2.170   3.619
  713WAT     H2 8391   0.814   2.079   3.508
  714WAT      O 8392   5.928   6.823   5.222
  714WAT     H1 8393   5.988   6.871   5.164
  714WAT     H2 8394   5.938   6.732   5.197
  715WAT      O 8395   2.615   8.593   1.066
  715WAT     H1 8396   2.576   8.680   1.060
  715WAT     H2 8397   2.588   8.560   1.152
  716WAT      O 8398   0.858   6.074   1.308
  716WAT     H1 8399   0.782   6.069   1.250
  716WAT     H2 8400   0.823   6.108   1.391
  717WAT      O 8401   5.585   6.560   5.943
  717WAT     H1 8402   5.673   6.528   5.924
  717WAT     H2 8403   5.598   6.630   6.007
  718WAT      O 8404   5.012   3.852   4.922
  718WAT     H1 8405   5.022   3.763   4.889
  718WAT     H2 8406   5.100   3.875   4.954
  719WAT      O 8407   4.927  -0.098   6.668
  719WAT     H1 8408   4.924  -0.193   6.661
  719WAT     H2 8409   5.002  -0.072   6.615
  720WAT      O 8410   1.227   1.202   8.220
  720WAT     H1 8411   1.281   1.225   8.295
  720WAT     H2 8412   1.224   1.106   8.220
  721WAT      O 8413   0.280   2.214   5.468
  721WAT     H1 8414   0.189   2.242   5.476
  721WAT     H2 8415   0.330   2.295   5.481
  722WAT      O 8416   4.869   6.944   4.977
  722WAT     H1 8417   4.843   6.899   4.897
  722WAT     H2 8418   4.863   7.037   4.956
  723WAT      O 8419   6.642   8.149   1.184
  723WAT     H1 8420   6.713   8.209   1.206
  723WAT     H2 8421   6.578   8.160   1.254
  724WAT      O 8422   6.526   0.608   7.664
  724WAT     H1 8423   6.531   0.520   7.702
  724WAT     H2 8424   6.442   0.608   7.616
  725WAT      O 8425   3.470   0.037   1.746
  725WAT     H1 8426   3.497   0.029   1.837
  725WAT     H2 8427   3.434  -0.049   1.724
  726WAT      O 8428   6.093   1.373   0.218
  726WAT     H1 8429   6.048   1.346   0.298
  726WAT     H2 8430   6.156   1.303   0.201
  727WAT      O 8431   1.266   6.589   2.095
  727WAT     H1 8432   1.232   6.547   2.016
  727WAT     H2 8433   1.272   6.682   2.074
  728WAT      O 8434   3.709   8.402   7.285
  728WAT     H1 8435   3.691   8.398   7.191
  728WAT     H2 8436   3.791   8.450   7.291
  729WAT      O 8437   1.815   8.340   1.825
  729WAT     H1 8438   1.880   8.291   1.774
  729WAT     H2 8439   1.808   8.425   1.781
  730WAT      O 8440   8.288   7.544   4.898
  730WAT     H1 8441   8.356   7.599   4.858
  730WAT     H2 8442   8.302   7.553   4.992
  731WAT      O 8443   2.452   0.699   5.503
  731WAT     H1 8444   2.426   0.634   5.569
  731WAT     H2 8445   2.372   0.749   5.487
  732WAT      O 8446   6.723   7.094   1.309
  732WAT     H1 8447   6.645   7.145   1.288
  732WAT     H2 8448   6.744   7.118   1.399
  733WAT      O 8449   5.278   2.024   1.553
  733WAT     H1 8450   5.191   2.040   1.517
  733WAT     H2 8451   5.271   2.048   1.645
  734WAT      O 8452   4.916   3.700   1.566
  734WAT     H1 8453   4.868   3.631   1.519
  734WAT     H2 8454   4.938   3.764   1.498
  735WAT      O 8455   5.163   8.943   6.892
  735WAT     H1 8456   5.176   9.001   6.967
  735WAT     H2 8457   5.245   8.894   6.886
  736WAT      O 8458   7.411   7.346   3.305
  736WAT     H1 8459   7.402   7.256   3.274
  736WAT     H2 8460   7.322   7.376   3.320
  737WAT      O 8461   0.810   4.171   7.366
  737WAT     H1 8462   0.719   4.154   7.392
  737WAT     H2 8463   0.805   4.252   7.315
  738WAT      O 8464   4.794   1.633   7.693
  738WAT     H1 8465   4.719   1.592   7.735
  738WAT     H2 8466   4.784   1.614   7.600
  739WAT      O 8467   1.291   3.299   6.420
  739WAT     H1 8468   1.231   3.266   6.487
  739WAT     H2 8469   1.374   3.311   6.466
  740WAT      O 8470   2.363   8.325   2.813
  740WAT     H1 8471   2.294   8.374   2.767
  740WAT     H2 8472   2.413   8.393   2.859
  741WAT      O 8473   5.959   4.614   0.379
  741WAT     H1 8474   5.884   4.558   0.400
  741WAT     H2 8475   5.921   4.701   0.365
  742WAT      O 8476   1.820   3.544   7.176
  742WAT     H1 8477   1.787   3.471   7.123
  742WAT     H2 8478   1.741   3.587   7.208
  743WAT      O 8479   2.005   8.209   0.976
  743WAT     H1 8480   2.064   8.160   0.920
  743WAT     H2 8481   1.957   8.266   0.916
  744WAT      O 8482   5.973   4.632   1.335
  744WAT     H1 8483   5.971   4.696   1.407
  744WAT     H2 8484   5.965   4.685   1.256
  745WAT      O 8485   6.921   6.284   5.529
  745WAT     H1 8486   6.866   6.230   5.586
  745WAT     H2 8487   7.011   6.268   5.560
  746WAT      O 8488   0.738   4.168   8.197
  746WAT     H1 8489   0.756   4.149   8.289
  746WAT     H2 8490   0.802   4.115   8.149
  747WAT      O 8491   5.553  -0.129   7.809
  747WAT     H1 8492   5.566  -0.195   7.741
  747WAT     H2 8493   5.462  -0.141   7.836
  748WAT      O 8494   8.269   2.496   7.608
  748WAT     H1 8495   8.249   2.414   7.653
  748WAT     H2 8496   8.184   2.532   7.584
  749WAT      O 8497   6.035   6.291   6.015
  749WAT     H1 8498   6.122   6.273   5.978
  749WAT     H2 8499   6.010   6.375   5.977
  750WAT      O 8500   2.990   5.953   6.570
  750WAT     H1 8501   2.987   5.965   6.475
  750WAT     H2 8502   2.899   5.948   6.597
  751WAT      O 8503   0.359   1.552   2.409
  751WAT     H1 8504   0.316   1.637   2.419
  751WAT     H2 8505   0.417   1.563   2.334
  752WAT      O 8506   6.583   8.778   1.690
  752WAT     H1 8507   6.587   8.689   1.725
  752WAT     H2 8508   6.659   8.822   1.727
  753WAT      O 8509   1.581   4.542   5.817
  753WAT     H1 8510   1.660   4.527   5.766
  753WAT     H2 8511   1.510   4.511   5.760
  754WAT      O 8512   4.046   1.048   1.522
  754WAT     H1 8513   4.128   1.000   1.523
  754WAT     H2 8514   4.024   1.056   1.429
  755WAT      O 8515   1.145   4.648   5.629
  755WAT     H1 8516   1.183   4.565   5.597
  755WAT     H2 8517   1.086   4.621   5.699
  756WAT      O 8518   1.618   3.451   1.774
  756WAT     H1 8519   1.616   3.457   1.678
  756WAT     H2 8520   1.659   3.366   1.791
  757WAT      O 8521   4.319   8.766   6.732
  757WAT     H1 8522   4.262   8.743   6.658
  757WAT     H2 8523   4.285   8.851   6.762
  758WAT      O 8524   4.066   0.312   1.462
  758WAT     H1 8525   4.039   0.393   1.418
  758WAT     H2 8526   4.064   0.245   1.394
  759WAT      O 8527   6.802   2.470   0.579
  759WAT     H1 8528   6.830   2.436   0.495
  759WAT     H2 8529   6.731   2.531   0.558
  760WAT      O 8530   6.906   2.081   2.230
  760WAT     H1 8531   6.895   1.986   2.228
  760WAT     H2 8532   6.819   2.115   2.248
  761WAT      O 8533   7.194   1.574   8.151
  761WAT     H1 8534   7.220   1.499   8.097
  761WAT     H2 8535   7.119   1.543   8.201
  762WAT      O 8536   7.552   6.466   3.811
  762WAT     H1 8537   7.523   6.554   3.787
  762WAT     H2 8538   7.610   6.480   3.885
  763WAT      O 8539   6.886   8.696   6.391
  763WAT     H1 8540   6.940   8.661   6.321
  763WAT     H2 8541   6.931   8.668   6.471
  764WAT      O 8542   1.942   2.570   0.179
  764WAT     H1 8543   1.893   2.644   0.143
  764WAT     H2 8544   1.907   2.560   0.267
  765WAT      O 8545   1.704   1.005   5.301
  765WAT     H1 8546   1.658   1.072   5.251
  765WAT     H2 8547   1.797   1.024   5.286
  766WAT      O 8548   4.052   2.931   8.311
  766WAT     H1 8549   4.051   2.929   8.215
  766WAT     H2 8550   4.026   2.843   8.337
  767WAT      O 8551   6.651   9.040   8.430
  767WAT     H1 8552   6.568   9.078   8.458
  767WAT     H2 8553   6.656   8.956   8.476
  768WAT      O 8554   1.318  -0.119   3.497
  768WAT     H1 8555   1.347  -0.165   3.418
  768WAT     H2 8556   1.351  -0.030   3.487
  769WAT      O 8557   8.409   2.335   8.052
  769WAT     H1 8558   8.321   2.362   8.025
  769WAT     H2 8559   8.421   2.249   8.011
  770WAT      O 8560   7.491   5.411   5.506
  770WAT     H1 8561   7.540   5.358   5.569
  770WAT     H2 8562   7.525   5.500   5.518
  771WAT      O 8563   3.336   4.931   0.483
  771WAT     H1 8564   3.322   4.995   0.552
  771WAT     H2 8565   3.252   4.884   0.477
  772WAT      O 8566   4.215   6.407   0.920
  772WAT     H1 8567   4.223   6.358   1.002
  772WAT     H2 8568   4.122   6.405   0.900
  773WAT      O 8569   2.837   7.781   2.858
  773WAT     H1 8570   2.905   7.791   2.791
  773WAT     H2 8571   2.886   7.771   2.940
  774WAT      O 8572   3.242   1.192   6.391
  774WAT     H1 8573   3.307   1.124   6.407
  774WAT     H2 8574   3.196   1.164   6.311
  775WAT      O 8575   6.451   7.814   6.959
  775WAT     H1 8576   6.451   7.811   7.055
  775WAT     H2 8577   6.496   7.897   6.938
  776WAT      O 8578   5.552   2.766   0.959
  776WAT     H1 8579   5.468   2.788   0.999
  776WAT     H2 8580   5.550   2.810   0.874
  777WAT      O 8581   1.042   3.634   7.202
  777WAT     H1 8582   1.044   3.616   7.296
  777WAT     H2 8583   0.990   3.563   7.165
  778WAT      O 8584   5.268   8.464   0.207
  778WAT     H1 8585   5.218   8.541   0.233
  778WAT     H2 8586   5.210   8.418   0.145
  779WAT      O 8587   4.021   0.628   4.463
  779WAT     H1 8588   4.067   0.549   4.437
  779WAT     H2 8589   3.954   0.641   4.396
  780WAT      O 8590   6.035   0.264   4.967
  780WAT     H1 8591   5.954   0.252   5.015
  780WAT     H2 8592   6.010   0.313   4.889
  781WAT      O 8593   5.910   6.582   3.431
  781WAT     H1 8594   5.968   6.557   3.503
  781WAT     H2 8595   5.967   6.591   3.356
  782WAT      O 8596   0.471   3.968   1.038
  782WAT     H1 8597   0.523   3.972   0.958
  782WAT     H2 8598   0.499   3.888   1.082
  783WAT      O 8599   0.585   3.885   3.304
  783WAT     H1 8600   0.618   3.859   3.218
  783WAT     H2 8601   0.652   3.857   3.366
  784WAT      O 8602   6.153   8.013   7.634
  784WAT     H1 8603   6.110   8.026   7.718
  784WAT     H2 8604   6.108   7.939   7.594
  785WAT      O 8605   7.323   2.921   6.265
  785WAT     H1 8606   7.292   3.001   6.222
  785WAT     H2 8607   7.343   2.862   6.193
  786WAT      O 8608   8.086   6.624   2.817
  786WAT     H1 8609   8.110   6.698   2.873
  786WAT     H2 8610   8.010   6.654   2.768
  787WAT      O 8611   7.738   7.170   5.985
  787WAT     H1 8612   7.645   7.156   6.004
  787WAT     H2 8613   7.785   7.123   6.054
  788WAT      O 8614   1.102   6.349   3.839
  788WAT     H1 8615   1.170   6.303   3.888
  788WAT     H2 8616   1.091   6.432   3.885
  789WAT      O 8617   6.383   4.124   1.737
  789WAT     H1 8618   6.325   4.067   1.687
  789WAT     H2 8619   6.333   4.205   1.748
  790WAT      O 8620   4.129   0.394   8.036
  790WAT     H1 8621   4.192   0.424   7.970
  790WAT     H2 8622   4.054   0.452   8.024
  791WAT      O 8623   4.919   6.717   0.503
  791WAT     H1 8624   4.979   6.644   0.488
  791WAT     H2 8625   4.860   6.715   0.427
  792WAT      O 8626   1.276   9.388   2.390
  792WAT     H1 8627   1.259   9.330   2.464
  792WAT     H2 8628   1.372   9.389   2.382
  793WAT      O 8629   7.026   7.201   5.262
  793WAT     H1 8630   7.071   7.268   5.210
  793WAT     H2 8631   7.020   7.126   5.204
  794WAT      O 8632   2.333   2.670   4.233
  794WAT     H1 8633   2.394   2.675   4.307
  794WAT     H2 8634   2.285   2.753   4.236
  795WAT      O 8635   1.427   2.416   2.994
  795WAT     H1 8636   1.372   2.431   3.072
  795WAT     H2 8637   1.437   2.321   2.990
  796WAT      O 8638   6.491   1.123   2.834
  796WAT     H1 8639   6.428   1.193   2.817
  796WAT     H2 8640   6.575   1.168   2.843
  797WAT      O 8641   7.583   3.430   6.707
  797WAT     H1 8642   7.662   3.463   6.663
  797WAT     H2 8643   7.569   3.343   6.670
  798WAT      O 8644   3.562   9.120   7.170
  798WAT     H1 8645   3.495   9.149   7.233
  798WAT     H2 8646   3.543   9.170   7.091
  799WAT      O 8647   7.601   7.063   2.175
  799WAT     H1 8648   7.524   7.046   2.121
  799WAT     H2 8649   7.661   6.992   2.153
  800WAT      O 8650   0.594   5.233   6.207
  800WAT     H1 8651   0.644   5.287   6.269
  800WAT     H2 8652   0.578   5.151   6.254
  801WAT      O 8653   4.624   9.441   1.815
  801WAT     H1 8654   4.704   9.444   1.868
  801WAT     H2 8655   4.615   9.529   1.779
  802WAT      O 8656   6.974   3.541   4.114
  802WAT     H1 8657   6.927   3.611   4.160
  802WAT     H2 8658   6.940   3.460   4.152
  803WAT      O 8659   8.215   3.036   0.806
  803WAT     H1 8660   8.211   2.980   0.729
  803WAT     H2 8661   8.205   3.125   0.773
  804WAT      O 8662   2.370   9.346   4.049
  804WAT     H1 8663   2.397   9.302   4.130
  804WAT     H2 8664   2.414   9.431   4.053
  805WAT      O 8665   4.155   5.580   0.979
  805WAT     H1 8666   4.183   5.590   0.888
  805WAT     H2 8667   4.060   5.593   0.977
  806WAT      O 8668   6.082   6.854   5.735
  806WAT     H1 8669   5.994   6.851   5.697
  806WAT     H2 8670   6.082   6.784   5.800
  807WAT      O 8671   4.027   3.542   0.325
  807WAT     H1 8672   3.993   3.624   0.361
  807WAT     H2 8673   3.985   3.534   0.239
  808WAT      O 8674   7.816   8.448   0.202
  808WAT     H1 8675   7.892   8.413   0.154
  808WAT     H2 8676   7.798   8.382   0.269
  809WAT      O 8677   6.568   3.259   6.266
  809WAT     H1 8678   6.635   3.324   6.290
  809WAT     H2 8679   6.593   3.180   6.315
  810WAT      O 8680   1.632   1.924   3.644
  810WAT     H1 8681   1.671   1.842   3.673
  810WAT     H2 8682   1.655   1.930   3.552
  811WAT      O 8683   6.243   7.817   1.639
  811WAT     H1 8684   6.176   7.817   1.571
  811WAT     H2 8685   6.223   7.740   1.693
  812WAT      O 8686   6.870   5.598   4.635
  812WAT     H1 8687   6.781   5.632   4.641
  812WAT     H2 8688   6.869   5.518   4.688
  813WAT      O 8689   7.124   8.740   4.303
  813WAT     H1 8690   7.173   8.723   4.383
  813WAT     H2 8691   7.144   8.666   4.246
  814WAT      O 8692   6.432   9.074   7.014
  814WAT     H1 8693   6.377   9.003   6.983
  814WAT     H2 8694   6.370   9.144   7.035
  815WAT      O 8695   8.135   3.268   1.618
  815WAT     H1 8696   8.041   3.283   1.631
  815WAT     H2 8697   8.170   3.259   1.707
  816WAT      O 8698   4.707   7.165   4.417
  816WAT     H1 8699   4.675   7.197   4.333
  816WAT     H2 8700   4.629   7.164   4.473
  817WAT      O 8701   7.554   0.527   4.149
  817WAT     H1 8702   7.546   0.618   4.177
  817WAT     H2 8703   7.498   0.479   4.209
  818WAT      O 8704   6.486   2.153   3.582
  818WAT     H1 8705   6.432   2.207   3.639
  818WAT     H2 8706   6.424   2.107   3.526
  819WAT      O 8707   2.238   4.772   3.923
  819WAT     H1 8708   2.165   4.764   3.985
  819WAT     H2 8709   2.202   4.821   3.849
  820WAT      O 8710   5.137   8.346   8.210
  820WAT     H1 8711   5.052   8.378   8.179
  820WAT     H2 8712   5.145   8.259   8.172
  821WAT      O 8713   4.330   7.801   7.939
  821WAT     H1 8714   4.284   7.868   7.890
  821WAT     H2 8715   4.371   7.746   7.872
  822WAT      O 8716   2.343   3.845   2.412
  822WAT     H1 8717   2.391   3.833   2.330
  822WAT     H2 8718   2.368   3.933   2.441
  823WAT      O 8719   6.645   2.920   1.292
  823WAT     H1 8720   6.740   2.918   1.303
  823WAT     H2 8721   6.622   2.835   1.254
  824WAT      O 8722   0.995   2.632   6.960
  824WAT     H1 8723   0.901   2.621   6.971
  824WAT     H2 8724   1.006   2.655   6.867
  825WAT      O 8725   5.190   0.564   4.524
  825WAT     H1 8726   5.140   0.635   4.484
  825WAT     H2 8727   5.256   0.608   4.578
  826WAT      O 8728   1.381   1.712   6.650
  826WAT     H1 8729   1.341   1.627   6.634
  826WAT     H2 8730   1.329   1.773   6.598
  827WAT      O 8731   3.777   8.464   4.311
  827WAT     H1 8732   3.810   8.523   4.379
  827WAT     H2 8733   3.804   8.377   4.340
  828WAT      O 8734   6.849   0.856   5.418
  828WAT     H1 8735   6.759   0.832   5.439
  828WAT     H2 8736   6.843   0.945   5.386
  829WAT      O 8737   6.609   8.802   0.058
  829WAT     H1 8738   6.652   8.853   0.127
  829WAT     H2 8739   6.594   8.716   0.098
  830WAT      O 8740   0.147   8.162   5.759
  830WAT     H1 8741   0.126   8.215   5.682
  830WAT     H2 8742   0.242   8.164   5.765
  831WAT      O 8743   4.581   1.128   1.545
  831WAT     H1 8744   4.561   1.181   1.622
  831WAT     H2 8745   4.605   1.042   1.580
  832WAT      O 8746   1.334   3.011   4.676
  832WAT     H1 8747   1.383   2.980   4.600
  832WAT     H2 8748   1.395   3.071   4.720
  833WAT      O 8749   7.871   1.148   4.559
  833WAT     H1 8750   7.803   1.113   4.617
  833WAT     H2 8751   7.953   1.130   4.605
  834WAT      O 8752   0.794   8.999   7.172
  834WAT     H1 8753   0.837   8.989   7.087
  834WAT     H2 8754   0.741   9.078   7.163
  835WAT      O 8755   8.270   5.065   7.804
  835WAT     H1 8756   8.250   5.146   7.757
  835WAT     H2 8757   8.320   5.093   7.881
  836WAT      O 8758   8.300   4.141   5.532
  836WAT     H1 8759   8.324   4.146   5.440
  836WAT     H2 8760   8.290   4.047   5.549
  837WAT      O 8761   7.024   0.480   3.962
  837WAT     H1 8762   6.978   0.553   3.922
  837WAT     H2 8763   7.113   0.513   3.976
  838WAT      O 8764   3.181   8.575   3.637
  838WAT     H1 8765   3.187   8.652   3.581
  838WAT     H2 8766   3.087   8.558   3.644
  839WAT      O 8767   1.947   2.532   5.128
  839WAT     H1 8768   1.932   2.531   5.222
  839WAT     H2 8769   1.872   2.581   5.093
  840WAT      O 8770   7.173   4.349   7.959
  840WAT     H1 8771   7.216   4.347   7.874
  840WAT     H2 8772   7.211   4.275   8.007
  841WAT      O 8773   5.305   6.253   7.333
  841WAT     H1 8774   5.328   6.219   7.419
  841WAT     H2 8775   5.385   6.242   7.280
  842WAT      O 8776   5.598   8.587   7.789
  842WAT     H1 8777   5.590   8.628   7.875
  842WAT     H2 8778   5.605   8.493   7.808
  843WAT      O 8779   6.018   8.178   4.401
  843WAT     H1 8780   6.113   8.171   4.393
  843WAT     H2 8781   5.984   8.123   4.330
  844WAT      O 8782   6.816   5.922   1.566
  844WAT     H1 8783   6.875   5.992   1.593
  844WAT     H2 8784   6.756   5.964   1.505
  845WAT      O 8785   0.911   7.973   8.357
  845WAT     H1 8786   0.988   7.922   8.381
  845WAT     H2 8787   0.947   8.053   8.319
  846WAT      O 8788   1.906   1.207   4.069
  846WAT     H1 8789   1.978   1.266   4.046
  846WAT     H2 8790   1.867   1.248   4.147
  847WAT      O 8791   7.238   2.511   0.638
  847WAT     H1 8792   7.169   2.566   0.674
  847WAT     H2 8793   7.191   2.437   0.599
  848WAT      O 8794   7.143   3.358   5.408
  848WAT     H1 8795   7.095   3.437   5.384
  848WAT     H2 8796   7.104   3.289   5.355
  849WAT      O 8797   5.265   3.571   0.304
  849WAT     H1 8798   5.245   3.630   0.377
  849WAT     H2 8799   5.194   3.507   0.305
  850WAT      O 8800   5.915   2.365   3.939
  850WAT     H1 8801   5.981   2.296   3.931
  850WAT     H2 8802   5.924   2.417   3.859
  851WAT      O 8803   2.391   8.702   5.551
  851WAT     H1 8804   2.397   8.798   5.543
  851WAT     H2 8805   2.316   8.688   5.609
  852WAT      O 8806   8.365   3.014   4.043
  852WAT     H1 8807   8.309   2.984   4.115
  852WAT     H2 8808   8.304   3.057   3.982
  853WAT      O 8809   7.133   4.704   4.207
  853WAT     H1 8810   7.160   4.615   4.187
  853WAT     H2 8811   7.214   4.748   4.235
  854WAT      O 8812   0.282   4.251   5.316
  854WAT     H1 8813   0.286   4.332   5.367
  854WAT     H2 8814   0.368   4.245   5.273
  855WAT      O 8815   4.154   7.025   0.681
  855WAT     H1 8816   4.246   7.003   0.666
  855WAT     H2 8817   4.108   6.992   0.603
  856WAT      O 8818   8.432   0.167   7.524
  856WAT     H1 8819   8.488   0.125   7.589
  856WAT     H2 8820   8.450   0.119   7.443
  857WAT      O 8821   6.666   9.476   8.443
  857WAT     H1 8822   6.675   9.404   8.505
  857WAT     H2 8823   6.715   9.548   8.482
  858WAT      O 8824   8.307   8.884   3.773
  858WAT     H1 8825   8.322   8.974   3.799
  858WAT     H2 8826   8.301   8.887   3.677
  859WAT      O 8827   8.311   7.275   1.049
  859WAT     H1 8828   8.376   7.290   1.118
  859WAT     H2 8829   8.301   7.360   1.006
  860WAT      O 8830   4.130   8.992   6.122
  860WAT     H1 8831   4.149   8.901   6.100
  860WAT     H2 8832   4.055   9.015   6.066
  861WAT      O 8833   2.979   7.040   6.795
  861WAT     H1 8834   3.013   6.984   6.865
  861WAT     H2 8835   2.946   7.118   6.840
  862WAT      O 8836   2.155   6.500   4.867
  862WAT     H1 8837   2.216   6.444   4.916
  862WAT     H2 8838   2.172   6.588   4.900
  863WAT      O 8839   5.335   1.367   3.337
  863WAT     H1 8840   5.365   1.344   3.425
  863WAT     H2 8841   5.411   1.353   3.281
  864WAT      O 8842   7.632   5.676   2.701
  864WAT     H1 8843   7.641   5.659   2.795
  864WAT     H2 8844   7.721   5.699   2.672
  865WAT      O 8845   1.712   2.381   3.614
  865WAT     H1 8846   1.695   2.409   3.704
  865WAT     H2 8847   1.629   2.394   3.569
  866WAT      O 8848   7.278   0.274   5.368
  866WAT     H1 8849   7.190   0.262   5.332
  866WAT     H2 8850   7.327   0.198   5.339
  867WAT      O 8851   3.904   2.320   1.633
  867WAT     H1 8852   3.978   2.349   1.687
  867WAT     H2 8853   3.834   2.383   1.654
  868WAT      O 8854   4.067   3.279   0.428
  868WAT     H1 8855   4.055   3.374   0.424
  868WAT     H2 8856   4.162   3.267   0.427
  869WAT      O 8857   0.259   3.596   8.274
  869WAT     H1 8858   0.233   3.622   8.362
  869WAT     H2 8859   0.303   3.512   8.285
  870WAT      O 8860   1.773   4.248   1.664
  870WAT     H1 8861   1.724   4.167   1.677
  870WAT     H2 8862   1.756   4.300   1.743
  871WAT      O 8863   0.867   6.811   1.068
  871WAT     H1 8864   0.935   6.878   1.069
  871WAT     H2 8865   0.889   6.755   0.994
  872WAT      O 8866   6.018   9.216   5.999
  872WAT     H1 8867   6.057   9.226   5.912
  872WAT     H2 8868   5.928   9.247   5.989
  873WAT      O 8869   0.331  -0.046   7.973
  873WAT     H1 8870   0.366  -0.038   8.062
  873WAT     H2 8871   0.407  -0.037   7.916
  874WAT      O 8872   4.602   8.639   3.625
  874WAT     H1 8873   4.609   8.551   3.587
  874WAT     H2 8874   4.625   8.698   3.553
  875WAT      O 8875   5.593   0.702   5.243
  875WAT     H1 8876   5.550   0.715   5.159
  875WAT     H2 8877   5.656   0.775   5.249
  876WAT      O 8878   7.630   7.352   0.084
  876WAT     H1 8879   7.624   7.395  -0.002
  876WAT     H2 8880   7.600   7.419   0.146
  877WAT      O 8881   1.407   2.477   7.424
  877WAT     H1 8882   1.426   2.562   7.384
  877WAT     H2 8883   1.371   2.425   7.352
  878WAT      O 8884   3.416  -0.118   1.985
  878WAT     H1 8885   3.451  -0.117   2.075
  878WAT     H2 8886   3.384  -0.208   1.973
[truncated: 2,659,802 more chars]
