# Supplementary material for: Role of Enzyme and Active Site Conformational Dynamics in the Catalysis by α-Amylase Explored with QM/MM Molecular Dynamics
Source: J Chem Inf Model. 2022 Jul 26;62(15):3638–50. doi: 10.1021/acs.jcim.2c00691 (PMC9778734; doi:10.1021/acs.jcim.2c00691)
Supplement: Supplementary file 5 — ci2c00691_si_005.zip [file ci2c00691_si_005.zip › SI_gmx-md_inputs/gmx_prtCMD.sh]

PWDIR=`pwd`            # main path to run MD simulation

TOPOL=`readlink -f $1`         # .top file #
P=$(basename $1 .top)          # prefix for protein top and xyz files #
TOP_PATH=$(dirname `readlink -f $1`)

GRO=`readlink -f $2`           # .gro file #
F=$(basename $2 .gro)          # prefix for protein gro and xyz files #
GRO_PATH=$(dirname `readlink -f $2`)

LAMBDA=$3
if [[ $LAMBDA != '' ]]; then
     sed -i 's/free_energy              = no/free_energy              = yes/g' $PWDIR/gmx_prtMDP.sh
else sed -i 's/free_energy              = yes/free_energy              = no/g' $PWDIR/gmx_prtMDP.sh
fi

##---> CHECK IF THERE ARE OTHER SOLUTES AND/OR COUNTERIONS
#sed -i "s/Protein* /Protein`grep -oe '_MOL' $TOP_PATH/$P.ndx` /" $PWDIR/gmx_prtMDP.sh
#sed -i "s/Water.* [;$]/Water`grep -oe '_and_[Ii]ons' $TOP_PATH/$P.ndx` ;/" $PWDIR/gmx_prtMDP.sh

#---> CREATE PATHS TO RUN THE GROMACS CALCULATIONS
MDEQPATH=$GRO_PATH/MM-Eq
MDPATH=$GRO_PATH/MM-MD

cd $GRO_PATH
bash $PWDIR/gmx_prtMDP.sh $LAMBDA


#>>>>>>>>>>>>>>>>>>>>>>>>>>>>>>>>>>>>> NVT AND NPT EQUILIBRATION <<<<<<<<<<<<<<<<<<<<<<<<<<<<<<<<<<<<<#
echo "Starting Equilibration!"

mkdir -p $MDEQPATH
cd $MDEQPATH

for MDEQ in nvt npt; do

gmx_mpi grompp -f $GRO_PATH/MDP/${MDEQ}${LAMBDA}.mdp\
               -p $TOPOL -c $GRO -n $TOP_PATH/$P.ndx\
               -o $MDEQPATH/${MDEQ}${LAMBDA}.tpr\
               -r $GRO
mpirun -np ${MPI_RANKS} gmx_mpi mdrun -deffnm ${MDEQ}${LAMBDA}
wait
GRO=$MDEQPATH/${MDEQ}${LAMBDA}.gro

done
echo "Equilibration terminated!"

#>>>>>>>>>>>>>>>>>>>>>>>>>>>>>>>>>>>>> cMD NPT PRODUCTION <<<<<<<<<<<<<<<<<<<<<<<<<<<<<<<<<<<<<#
echo "Starting Production!"

mkdir -p $MDPATH
cd $MDPATH

#GRO=$MDEQPATH/npt${LAMBDA}.gro
gmx_mpi grompp -f $GRO_PATH/MDP/md${LAMBDA}.mdp\
               -p $TOPOL -c $GRO -n $TOP_PATH/$P.ndx\
               -o $MDPATH/md${LAMBDA}.tpr\
               -r $GRO
mpirun -np ${MPI_RANKS} gmx_mpi mdrun -deffnm md${LAMBDA}
mv md${LAMBDA}.tpr md_0${LAMBDA}.tpr; mv md${LAMBDA}.gro md_0${LAMBDA}.gro
wait

for i in {1..5}; do
    cp md${LAMBDA}.cpt md_$((i-1))${LAMBDA}.cpt
    gmx_mpi convert-tpr -s md_$((i-1))${LAMBDA}.tpr -extend 20000 -o md${LAMBDA}.tpr
    mpirun -np ${MPI_RANKS} gmx_mpi mdrun -deffnm md${LAMBDA} -cpi $MDPATH/md${LAMBDA}.cpt
    mv md${LAMBDA}.tpr md_${i}${LAMBDA}.tpr; mv md${LAMBDA}.gro md_${i}${LAMBDA}.gro
done
echo "Production terminated!"

#>>>>>>>>>>>>>>>>>>>>>>>>>>>>>>>>>>>>> CLEAN TEMPORARY FILES <<<<<<<<<<<<<<<<<<<<<<<<<<<<<<<<<<<<<#
for FOLDER in $MDEQPATH $MDPATH; do
rm $FOLDER/\#*
done
