# Supplementary material for: Role of Enzyme and Active Site Conformational Dynamics in the Catalysis by α-Amylase Explored with QM/MM Molecular Dynamics
Source: J Chem Inf Model. 2022 Jul 26;62(15):3638–50. doi: 10.1021/acs.jcim.2c00691 (PMC9778734; doi:10.1021/acs.jcim.2c00691)
Supplement: Supplementary file 5 — ci2c00691_si_005.zip [file ci2c00691_si_005.zip › SI_gmx-md_inputs/gmx_prtMDP.sh]

LAMBDA=$1

mkdir -p MDP


### MD-NVT EQ ###
echo "title       = Protein in solvent NVT equilibration 
define      = -DPOSRES_PROTLIG   ; position restrain the protein and ligand
; Run parameters
integrator  = md        ; leap-frog integrator
nsteps      = 50000     ; 2 * 50000 = 100 ps
dt          = 0.002     ; 2 fs
comm-mode   = linear 
nstcomm     = 100
comm-grps   = system
; Output control
nstxout     = 0             ; do not save coordinates in .trr
nstxout-compressed = 1000   ; save coordinates every 2.0 ps in .xtc
nstvout     = 0             ; do not save velocities in .trr
nstenergy   = 1000          ; save energies every 2.0 ps
nstlog      = 1000          ; update log file every 2.0 ps
; Bond parameters
continuation    = no            ; first dynamics run
constraint_algorithm = lincs    ; holonomic constraints 
constraints     = h-bonds       ; all bonds (even heavy atom-H bonds) constrained
lincs_iter      = 1             ; accuracy of LINCS
lincs_order     = 4             ; also related to accuracy
; Neighborsearching
cutoff-scheme   = Verlet
ns-type         = grid      ; search neighboring grid cells
nstlist         = 50        ; 100 fs, largely irrelevant with Verlet
rlist           = 1.0       ; cut-off distance for short range interactions (nm)
rcoulomb        = 1.0       ; short-range electrostatic cutoff (in nm)
rvdw            = 1.0       ; short-range van der Waals cutoff (in nm)
; Electrostatics
coulombtype     = PME       ; Particle Mesh Ewald for long-range electrostatics
pme_order       = 4         ; cubic interpolation
fourierspacing  = 0.12      ; grid spacing for FFT
ewald-geometry  = 3d
coulomb-modifier = none
; VdW
vdwtype         = cut-off
vdw-modifier    = none
; Simulated annealing
annealing   = single single
annealing-npoints = 2 2
annealing-time = 0 100 0 100
annealing-temp = 0 310 0 310
; Temperature coupling
tcoupl      = V-rescale                     ; modified Berendsen thermostat
tc-grps     = Protein_LIG Water_and_ions    ; two coupling groups - more accurate
tau_t       = 0.1   0.1                     ; time constant, in ps
ref_t       = 310   310                     ; reference temperature, one for each group, in K
nsttcouple  = -1
; Pressure coupling
pcoupl      = no        ; no pressure coupling in NVT
; Periodic boundary conditions
pbc         = xyz       ; 3-D PBC
; Dispersion correction
DispCorr    = EnerPres  ; account for cut-off vdW scheme
; Velocity generation
gen_vel     = yes       ; assign velocities from Maxwell distribution
gen_temp    = 310       ; temperature for Maxwell distribution
gen_seed    = -1        ; generate a random seed

; Free energy control stuff
free_energy              = no
init_lambda_state        = $LAMBDA
delta_lambda             = 0
calc_lambda_neighbors    = 1         ; only immediate neighboring windows
; Vectors of lambda specified here
; Each combination is an index that is retrieved from init_lambda_state for each simulation
; init_lambda_state        0    1   
vdw_lambdas              = 0.00 1.00
coul_lambdas             = 0.00 1.00
; We are not transforming any bonded or restrained interactions
bonded_lambdas           = 0.00 1.00
restraint_lambdas        = 0.00 0.00
; Masses are not changing (particle identities are the same at lambda = 0 and lambda = 1)
mass_lambdas             = 0.00 1.00
; Not doing simulated temperting here
temperature_lambdas      = 0.00 0.00
; Options for the decoupling
sc-alpha                 = 0.5
sc-coul                  = no       ; linear interpolation of Coulomb (none in this case)
sc-power                 = 1
sc-sigma                 = 0.3
couple-intramol          = yes
couple-lambda0           = vdw-q
couple-lambda1           = vdw-q
nstdhdl                  = 0
" > MDP/nvt${LAMBDA}.mdp


### MD-NPT EQ, 2ns ###
echo "title       = Protein in solvent NPT equilibration 
define      = -DPOSRES_PROTLIG ; position restrain the protein and ligand
; Run parameters
integrator  = md        ; leap-frog integrator
nsteps      = 1000000     ; 2 * 1000000 = 2000 ps
dt          = 0.002     ; 2 fs
comm-mode   = linear 
nstcomm     = 100
comm-grps   = system
; Output control
nstxout     = 0             ; do not save coordinates in .trr
nstxout-compressed = 5000   ; save coordinates every 10 ps in .xtc
nstvout     = 0             ; do not save velocities in .trr
nstenergy   = 5000          ; save energies every 10 ps
nstlog      = 5000          ; update log file every 10 ps
; Bond parameters
continuation    = no            ; first dynamics run
constraint_algorithm = lincs    ; holonomic constraints 
constraints     = h-bonds       ; all bonds (even heavy atom-H bonds) constrained
lincs_iter      = 1             ; accuracy of LINCS
lincs_order     = 4             ; also related to accuracy
; Neighborsearching
cutoff-scheme   = Verlet
ns-type         = grid      ; search neighboring grid cells
nstlist         = 50        ; 100 fs, largely irrelevant with Verlet
rlist           = 1.0       ; cut-off distance for short range interactions (nm)
rcoulomb        = 1.0       ; short-range electrostatic cutoff (in nm)
rvdw            = 1.0       ; short-range van der Waals cutoff (in nm)
; Electrostatics
coulombtype     = PME       ; Particle Mesh Ewald for long-range electrostatics
pme_order       = 4         ; cubic interpolation
fourierspacing  = 0.12      ; grid spacing for FFT
ewald-geometry  = 3d
coulomb-modifier = none
; VdW
vdwtype         = cut-off
vdw-modifier    = none
; Temperature coupling
tcoupl      = V-rescale                     ; modified Berendsen thermostat
tc-grps     = Protein_LIG Water_and_ions    ; two coupling groups - more accurate
tau_t       = 0.1   0.1                     ; time constant, in ps
ref_t       = 310   310                     ; reference temperature, one for each group, in K
nsttcouple  = -1
; Pressure coupling
pcoupl      = Berendsen                     ; pressure coupling is on for NPT
pcoupltype  = isotropic                     ; uniform scaling of box vectors
tau_p       = 2.0                           ; time constant, in ps
ref_p       = 1.0                           ; reference pressure, in bar
compressibility = 4.5e-5                    ; isothermal compressibility of water, bar^-1
refcoord_scaling    = com
; Periodic boundary conditions
pbc         = xyz       ; 3-D PBC
; Dispersion correction
DispCorr    = EnerPres  ; account for cut-off vdW scheme
; Velocity generation
gen_vel     = no        ; velocity generation off after NVT 

; Free energy control stuff
free_energy              = no
init_lambda_state        = $LAMBDA
delta_lambda             = 0
calc_lambda_neighbors    = 1         ; only immediate neighboring windows
; Vectors of lambda specified here
; Each combination is an index that is retrieved from init_lambda_state for each simulation
; init_lambda_state        0    1   
vdw_lambdas              = 0.00 1.00
coul_lambdas             = 0.00 1.00
; We are not transforming any bonded or restrained interactions
bonded_lambdas           = 0.00 1.00
restraint_lambdas        = 0.00 0.00
; Masses are not changing (particle identities are the same at lambda = 0 and lambda = 1)
mass_lambdas             = 0.00 1.00
; Not doing simulated temperting here
temperature_lambdas      = 0.00 0.00
; Options for the decoupling
sc-alpha                 = 0.5
sc-coul                  = no       ; linear interpolation of Coulomb (none in this case)
sc-power                 = 1
sc-sigma                 = 0.3
couple-intramol          = yes
couple-lambda0           = vdw-q
couple-lambda1           = vdw-q
nstdhdl                  = 0
" > MDP/npt${LAMBDA}.mdp


### MD_0, 3ns ###
echo "title       = Protein-ligand complex MD simulation 
; Run parameters
integrator  = md        ; leap-frog integrator
nsteps      = 1500000    ; 2 * 1500000 = 3100 ps
dt          = 0.002     ; 2 fs
comm-mode   = linear 
nstcomm     = 100
comm-grps   = system
; Langevin dynamics, requires bd or sd integrators
bd-fric     = 0         ; brownian dynamics friction coefficient
ld-seed     = -1        ; seed to generate thermal noise in stochastic and brownian dynamics
; Test particle insertion, requires tpi or tpic integrators
rtpi        = 0.05      ; test particle insertion radius
; Output control
nstxout             = 0         ; suppress .trr output 
nstvout             = 0         ; suppress .trr output
nstfout             = 0         ; number of steps before writing forces to .trr
nstxout-compressed  = 5000      ; write .xtc trajectory every 10.0 ps
nstcalcenergy       = 100       ; number of steps between calculating energies
nstenergy           = 5000      ; save energies every 10.0 ps
nstlog              = 5000      ; update log file every 10.0 ps
compressed-x-grps   = System
; Bond parameters
continuation    = yes           ; first dynamics run
constraint_algorithm = lincs    ; holonomic constraints 
constraints     = h-bonds       ; all bonds (even heavy atom-H bonds) constrained
lincs_iter      = 1             ; accuracy of LINCS
lincs_order     = 4             ; also related to accuracy
lincs_warnangle = 30            ; max angle that a bond can rotate before LINCS complains
morse           = no            ; bonds are represented by harmonic potentials
; Neighborsearching
cutoff-scheme   = Verlet
ns_type         = grid      ; search neighboring grid cells
nstlist         = 50        ; 100 fs, largely irrelevant with Verlet
rcoulomb        = 1.0       ; short-range electrostatic cutoff (in nm)
rvdw            = 1.0       ; short-range van der Waals cutoff (in nm)
verlet-buffer-tolerance = 0.005 ; maximum allowed error for pair interactions
; Electrostatics
coulombtype     = PME       ; Particle Mesh Ewald for long-range electrostatics
pme_order       = 4         ; cubic interpolation
fourierspacing  = 0.12      ; grid spacing for FFT
ewald-geometry  = 3d
coulomb-modifier = none
; VdW
vdwtype         = cut-off
vdw-modifier    = none
; Temperature coupling
tcoupl      = V-rescale                     ; modified Berendsen thermostat
tc-grps     = Protein_LIG Water_and_ions    ; two coupling groups - more accurate
tau_t       = 0.1   0.1                     ; time constant, in ps
ref_t       = 310   310                     ; reference temperature, one for each group, in K
nsttcouple  = -1                            ; T is coupled when neighbouring list is updated
; Pressure coupling 
pcoupl      = Parrinello-Rahman             ; pressure coupling is on for NPT
pcoupltype  = isotropic                     ; uniform scaling of box vectors
nstpcouple  = -1                            ; P is coupled when neighbouring list is updated
tau_p       = 2.0                           ; time constant, in ps
ref_p       = 1.0                           ; reference pressure, in bar
compressibility = 4.5e-5                    ; isothermal compressibility of water, bar^-1
refcoord-scaling = com                      ; scale com, reference coordinates for position restraints are not modified
; Periodic boundary conditions
pbc         = xyz       ; 3-D PBC
periodic-molecules = no ; finite molecules
; Dispersion correction
DispCorr    = EnerPres  ; account for cut-off vdW scheme
; Velocity generation
gen_vel     = no        ; assign velocities from Maxwell distribution

; Free energy control stuff
free_energy              = no
init_lambda_state        = $LAMBDA
delta_lambda             = 0
calc_lambda_neighbors    = 1         ; only immediate neighboring windows
; Vectors of lambda specified here
; Each combination is an index that is retrieved from init_lambda_state for each simulation
; init_lambda_state        0    1   
vdw_lambdas              = 0.00 1.00
coul_lambdas             = 0.00 1.00
; We are not transforming any bonded or restrained interactions
bonded_lambdas           = 0.00 1.00
restraint_lambdas        = 0.00 0.00
; Masses are not changing (particle identities are the same at lambda = 0 and lambda = 1)
mass_lambdas             = 0.00 1.00
; Not doing simulated temperting here
temperature_lambdas      = 0.00 0.00
; Options for the decoupling
sc-alpha                 = 0.5
sc-coul                  = no       ; linear interpolation of Coulomb (none in this case)
sc-power                 = 1
sc-sigma                 = 0.3
couple-intramol          = yes
couple-lambda0           = vdw-q
couple-lambda1           = vdw-q
nstdhdl                  = 0
" > MDP/md${LAMBDA}.mdp

if [[ $LAMBDA == 1 ]]; then
sed -i 's/couple-intramol          = yes/couple-intramol          = no/g' MDP/*${LAMBDA}.mdp
fi
