# Supplementary material for: Role of Enzyme and Active Site Conformational Dynamics in the Catalysis by α-Amylase Explored with QM/MM Molecular Dynamics
Source: J Chem Inf Model. 2022 Jul 26;62(15):3638–50. doi: 10.1021/acs.jcim.2c00691 (PMC9778734; doi:10.1021/acs.jcim.2c00691)
Supplement: Supplementary file 5 — ci2c00691_si_005.zip [file ci2c00691_si_005.zip › SI_gmx-md_inputs/posre_PROTLIG.itp]

; position restraints for Protein_LIG of amyl_GMX.gro created by acpype (v: 2020-09-02T11:49:19CEST) on Mon Oct 19 15:37:50 2020

[ position_restraints ]
;  i funct       fcx        fcy        fcz
   1    1       1000       1000       1000
   2    1       1000       1000       1000
   3    1       1000       1000       1000
   4    1       1000       1000       1000
   5    1       1000       1000       1000
   6    1       1000       1000       1000
   7    1       1000       1000       1000
   8    1       1000       1000       1000
   9    1       1000       1000       1000
  10    1       1000       1000       1000
  11    1       1000       1000       1000
  12    1       1000       1000       1000
  13    1       1000       1000       1000
  14    1       1000       1000       1000
  15    1       1000       1000       1000
  16    1       1000       1000       1000
  17    1       1000       1000       1000
  18    1       1000       1000       1000
  19    1       1000       1000       1000
  20    1       1000       1000       1000
  21    1       1000       1000       1000
  22    1       1000       1000       1000
  23    1       1000       1000       1000
  24    1       1000       1000       1000
  25    1       1000       1000       1000
  26    1       1000       1000       1000
  27    1       1000       1000       1000
  28    1       1000       1000       1000
  29    1       1000       1000       1000
  30    1       1000       1000       1000
  31    1       1000       1000       1000
  32    1       1000       1000       1000
  33    1       1000       1000       1000
  34    1       1000       1000       1000
  35    1       1000       1000       1000
  36    1       1000       1000       1000
  37    1       1000       1000       1000
  38    1       1000       1000       1000
  39    1       1000       1000       1000
  40    1       1000       1000       1000
  41    1       1000       1000       1000
  42    1       1000       1000       1000
  43    1       1000       1000       1000
  44    1       1000       1000       1000
  45    1       1000       1000       1000
  46    1       1000       1000       1000
  47    1       1000       1000       1000
  48    1       1000       1000       1000
  49    1       1000       1000       1000
  50    1       1000       1000       1000
  51    1       1000       1000       1000
  52    1       1000       1000       1000
  53    1       1000       1000       1000
  54    1       1000       1000       1000
  55    1       1000       1000       1000
  56    1       1000       1000       1000
  57    1       1000       1000       1000
  58    1       1000       1000       1000
  59    1       1000       1000       1000
  60    1       1000       1000       1000
  61    1       1000       1000       1000
  62    1       1000       1000       1000
  63    1       1000       1000       1000
  64    1       1000       1000       1000
  65    1       1000       1000       1000
  66    1       1000       1000       1000
  67    1       1000       1000       1000
  68    1       1000       1000       1000
  69    1       1000       1000       1000
  70    1       1000       1000       1000
  71    1       1000       1000       1000
  72    1       1000       1000       1000
  73    1       1000       1000       1000
  74    1       1000       1000       1000
  75    1       1000       1000       1000
  76    1       1000       1000       1000
  77    1       1000       1000       1000
  78    1       1000       1000       1000
  79    1       1000       1000       1000
  80    1       1000       1000       1000
  81    1       1000       1000       1000
  82    1       1000       1000       1000
  83    1       1000       1000       1000
  84    1       1000       1000       1000
  85    1       1000       1000       1000
  86    1       1000       1000       1000
  87    1       1000       1000       1000
  88    1       1000       1000       1000
  89    1       1000       1000       1000
  90    1       1000       1000       1000
  91    1       1000       1000       1000
  92    1       1000       1000       1000
  93    1       1000       1000       1000
  94    1       1000       1000       1000
  95    1       1000       1000       1000
  96    1       1000       1000       1000
  97    1       1000       1000       1000
  98    1       1000       1000       1000
  99    1       1000       1000       1000
 100    1       1000       1000       1000
 101    1       1000       1000       1000
 102    1       1000       1000       1000
 103    1       1000       1000       1000
 104    1       1000       1000       1000
 105    1       1000       1000       1000
 106    1       1000       1000       1000
 107    1       1000       1000       1000
 108    1       1000       1000       1000
 109    1       1000       1000       1000
 110    1       1000       1000       1000
 111    1       1000       1000       1000
 112    1       1000       1000       1000
 113    1       1000       1000       1000
 114    1       1000       1000       1000
 115    1       1000       1000       1000
 116    1       1000       1000       1000
 117    1       1000       1000       1000
 118    1       1000       1000       1000
 119    1       1000       1000       1000
 120    1       1000       1000       1000
 121    1       1000       1000       1000
 122    1       1000       1000       1000
 123    1       1000       1000       1000
 124    1       1000       1000       1000
 125    1       1000       1000       1000
 126    1       1000       1000       1000
 127    1       1000       1000       1000
 128    1       1000       1000       1000
 129    1       1000       1000       1000
 130    1       1000       1000       1000
 131    1       1000       1000       1000
 132    1       1000       1000       1000
 133    1       1000       1000       1000
 134    1       1000       1000       1000
 135    1       1000       1000       1000
 136    1       1000       1000       1000
 137    1       1000       1000       1000
 138    1       1000       1000       1000
 139    1       1000       1000       1000
 140    1       1000       1000       1000
 141    1       1000       1000       1000
 142    1       1000       1000       1000
 143    1       1000       1000       1000
 144    1       1000       1000       1000
 145    1       1000       1000       1000
 146    1       1000       1000       1000
 147    1       1000       1000       1000
 148    1       1000       1000       1000
 149    1       1000       1000       1000
 150    1       1000       1000       1000
 151    1       1000       1000       1000
 152    1       1000       1000       1000
 153    1       1000       1000       1000
 154    1       1000       1000       1000
 155    1       1000       1000       1000
 156    1       1000       1000       1000
 157    1       1000       1000       1000
 158    1       1000       1000       1000
 159    1       1000       1000       1000
 160    1       1000       1000       1000
 161    1       1000       1000       1000
 162    1       1000       1000       1000
 163    1       1000       1000       1000
 164    1       1000       1000       1000
 165    1       1000       1000       1000
 166    1       1000       1000       1000
 167    1       1000       1000       1000
 168    1       1000       1000       1000
 169    1       1000       1000       1000
 170    1       1000       1000       1000
 171    1       1000       1000       1000
 172    1       1000       1000       1000
 173    1       1000       1000       1000
 174    1       1000       1000       1000
 175    1       1000       1000       1000
 176    1       1000       1000       1000
 177    1       1000       1000       1000
 178    1       1000       1000       1000
 179    1       1000       1000       1000
 180    1       1000       1000       1000
 181    1       1000       1000       1000
 182    1       1000       1000       1000
 183    1       1000       1000       1000
 184    1       1000       1000       1000
 185    1       1000       1000       1000
 186    1       1000       1000       1000
 187    1       1000       1000       1000
 188    1       1000       1000       1000
 189    1       1000       1000       1000
 190    1       1000       1000       1000
 191    1       1000       1000       1000
 192    1       1000       1000       1000
 193    1       1000       1000       1000
 194    1       1000       1000       1000
 195    1       1000       1000       1000
 196    1       1000       1000       1000
 197    1       1000       1000       1000
 198    1       1000       1000       1000
 199    1       1000       1000       1000
 200    1       1000       1000       1000
 201    1       1000       1000       1000
 202    1       1000       1000       1000
 203    1       1000       1000       1000
 204    1       1000       1000       1000
 205    1       1000       1000       1000
 206    1       1000       1000       1000
 207    1       1000       1000       1000
 208    1       1000       1000       1000
 209    1       1000       1000       1000
 210    1       1000       1000       1000
 211    1       1000       1000       1000
 212    1       1000       1000       1000
 213    1       1000       1000       1000
 214    1       1000       1000       1000
 215    1       1000       1000       1000
 216    1       1000       1000       1000
 217    1       1000       1000       1000
 218    1       1000       1000       1000
 219    1       1000       1000       1000
 220    1       1000       1000       1000
 221    1       1000       1000       1000
 222    1       1000       1000       1000
 223    1       1000       1000       1000
 224    1       1000       1000       1000
 225    1       1000       1000       1000
 226    1       1000       1000       1000
 227    1       1000       1000       1000
 228    1       1000       1000       1000
 229    1       1000       1000       1000
 230    1       1000       1000       1000
 231    1       1000       1000       1000
 232    1       1000       1000       1000
 233    1       1000       1000       1000
 234    1       1000       1000       1000
 235    1       1000       1000       1000
 236    1       1000       1000       1000
 237    1       1000       1000       1000
 238    1       1000       1000       1000
 239    1       1000       1000       1000
 240    1       1000       1000       1000
 241    1       1000       1000       1000
 242    1       1000       1000       1000
 243    1       1000       1000       1000
 244    1       1000       1000       1000
 245    1       1000       1000       1000
 246    1       1000       1000       1000
 247    1       1000       1000       1000
 248    1       1000       1000       1000
 249    1       1000       1000       1000
 250    1       1000       1000       1000
 251    1       1000       1000       1000
 252    1       1000       1000       1000
 253    1       1000       1000       1000
 254    1       1000       1000       1000
 255    1       1000       1000       1000
 256    1       1000       1000       1000
 257    1       1000       1000       1000
 258    1       1000       1000       1000
 259    1       1000       1000       1000
 260    1       1000       1000       1000
 261    1       1000       1000       1000
 262    1       1000       1000       1000
 263    1       1000       1000       1000
 264    1       1000       1000       1000
 265    1       1000       1000       1000
 266    1       1000       1000       1000
 267    1       1000       1000       1000
 268    1       1000       1000       1000
 269    1       1000       1000       1000
 270    1       1000       1000       1000
 271    1       1000       1000       1000
 272    1       1000       1000       1000
 273    1       1000       1000       1000
 274    1       1000       1000       1000
 275    1       1000       1000       1000
 276    1       1000       1000       1000
 277    1       1000       1000       1000
 278    1       1000       1000       1000
 279    1       1000       1000       1000
 280    1       1000       1000       1000
 281    1       1000       1000       1000
 282    1       1000       1000       1000
 283    1       1000       1000       1000
 284    1       1000       1000       1000
 285    1       1000       1000       1000
 286    1       1000       1000       1000
 287    1       1000       1000       1000
 288    1       1000       1000       1000
 289    1       1000       1000       1000
 290    1       1000       1000       1000
 291    1       1000       1000       1000
 292    1       1000       1000       1000
 293    1       1000       1000       1000
 294    1       1000       1000       1000
 295    1       1000       1000       1000
 296    1       1000       1000       1000
 297    1       1000       1000       1000
 298    1       1000       1000       1000
 299    1       1000       1000       1000
 300    1       1000       1000       1000
 301    1       1000       1000       1000
 302    1       1000       1000       1000
 303    1       1000       1000       1000
 304    1       1000       1000       1000
 305    1       1000       1000       1000
 306    1       1000       1000       1000
 307    1       1000       1000       1000
 308    1       1000       1000       1000
 309    1       1000       1000       1000
 310    1       1000       1000       1000
 311    1       1000       1000       1000
 312    1       1000       1000       1000
 313    1       1000       1000       1000
 314    1       1000       1000       1000
 315    1       1000       1000       1000
 316    1       1000       1000       1000
 317    1       1000       1000       1000
 318    1       1000       1000       1000
 319    1       1000       1000       1000
 320    1       1000       1000       1000
 321    1       1000       1000       1000
 322    1       1000       1000       1000
 323    1       1000       1000       1000
 324    1       1000       1000       1000
 325    1       1000       1000       1000
 326    1       1000       1000       1000
 327    1       1000       1000       1000
 328    1       1000       1000       1000
 329    1       1000       1000       1000
 330    1       1000       1000       1000
 331    1       1000       1000       1000
 332    1       1000       1000       1000
 333    1       1000       1000       1000
 334    1       1000       1000       1000
 335    1       1000       1000       1000
 336    1       1000       1000       1000
 337    1       1000       1000       1000
 338    1       1000       1000       1000
 339    1       1000       1000       1000
 340    1       1000       1000       1000
 341    1       1000       1000       1000
 342    1       1000       1000       1000
 343    1       1000       1000       1000
 344    1       1000       1000       1000
 345    1       1000       1000       1000
 346    1       1000       1000       1000
 347    1       1000       1000       1000
 348    1       1000       1000       1000
 349    1       1000       1000       1000
 350    1       1000       1000       1000
 351    1       1000       1000       1000
 352    1       1000       1000       1000
 353    1       1000       1000       1000
 354    1       1000       1000       1000
 355    1       1000       1000       1000
 356    1       1000       1000       1000
 357    1       1000       1000       1000
 358    1       1000       1000       1000
 359    1       1000       1000       1000
 360    1       1000       1000       1000
 361    1       1000       1000       1000
 362    1       1000       1000       1000
 363    1       1000       1000       1000
 364    1       1000       1000       1000
 365    1       1000       1000       1000
 366    1       1000       1000       1000
 367    1       1000       1000       1000
 368    1       1000       1000       1000
 369    1       1000       1000       1000
 370    1       1000       1000       1000
 371    1       1000       1000       1000
 372    1       1000       1000       1000
 373    1       1000       1000       1000
 374    1       1000       1000       1000
 375    1       1000       1000       1000
 376    1       1000       1000       1000
 377    1       1000       1000       1000
 378    1       1000       1000       1000
 379    1       1000       1000       1000
 380    1       1000       1000       1000
 381    1       1000       1000       1000
 382    1       1000       1000       1000
 383    1       1000       1000       1000
 384    1       1000       1000       1000
 385    1       1000       1000       1000
 386    1       1000       1000       1000
 387    1       1000       1000       1000
 388    1       1000       1000       1000
 389    1       1000       1000       1000
 390    1       1000       1000       1000
 391    1       1000       1000       1000
 392    1       1000       1000       1000
 393    1       1000       1000       1000
 394    1       1000       1000       1000
 395    1       1000       1000       1000
 396    1       1000       1000       1000
 397    1       1000       1000       1000
 398    1       1000       1000       1000
 399    1       1000       1000       1000
 400    1       1000       1000       1000
 401    1       1000       1000       1000
 402    1       1000       1000       1000
 403    1       1000       1000       1000
 404    1       1000       1000       1000
 405    1       1000       1000       1000
 406    1       1000       1000       1000
 407    1       1000       1000       1000
 408    1       1000       1000       1000
 409    1       1000       1000       1000
 410    1       1000       1000       1000
 411    1       1000       1000       1000
 412    1       1000       1000       1000
 413    1       1000       1000       1000
 414    1       1000       1000       1000
 415    1       1000       1000       1000
 416    1       1000       1000       1000
 417    1       1000       1000       1000
 418    1       1000       1000       1000
 419    1       1000       1000       1000
 420    1       1000       1000       1000
 421    1       1000       1000       1000
 422    1       1000       1000       1000
 423    1       1000       1000       1000
 424    1       1000       1000       1000
 425    1       1000       1000       1000
 426    1       1000       1000       1000
 427    1       1000       1000       1000
 428    1       1000       1000       1000
 429    1       1000       1000       1000
 430    1       1000       1000       1000
 431    1       1000       1000       1000
 432    1       1000       1000       1000
 433    1       1000       1000       1000
 434    1       1000       1000       1000
 435    1       1000       1000       1000
 436    1       1000       1000       1000
 437    1       1000       1000       1000
 438    1       1000       1000       1000
 439    1       1000       1000       1000
 440    1       1000       1000       1000
 441    1       1000       1000       1000
 442    1       1000       1000       1000
 443    1       1000       1000       1000
 444    1       1000       1000       1000
 445    1       1000       1000       1000
 446    1       1000       1000       1000
 447    1       1000       1000       1000
 448    1       1000       1000       1000
 449    1       1000       1000       1000
 450    1       1000       1000       1000
 451    1       1000       1000       1000
 452    1       1000       1000       1000
 453    1       1000       1000       1000
 454    1       1000       1000       1000
 455    1       1000       1000       1000
 456    1       1000       1000       1000
 457    1       1000       1000       1000
 458    1       1000       1000       1000
 459    1       1000       1000       1000
 460    1       1000       1000       1000
 461    1       1000       1000       1000
 462    1       1000       1000       1000
 463    1       1000       1000       1000
 464    1       1000       1000       1000
 465    1       1000       1000       1000
 466    1       1000       1000       1000
 467    1       1000       1000       1000
 468    1       1000       1000       1000
 469    1       1000       1000       1000
 470    1       1000       1000       1000
 471    1       1000       1000       1000
 472    1       1000       1000       1000
 473    1       1000       1000       1000
 474    1       1000       1000       1000
 475    1       1000       1000       1000
 476    1       1000       1000       1000
 477    1       1000       1000       1000
 478    1       1000       1000       1000
 479    1       1000       1000       1000
 480    1       1000       1000       1000
 481    1       1000       1000       1000
 482    1       1000       1000       1000
 483    1       1000       1000       1000
 484    1       1000       1000       1000
 485    1       1000       1000       1000
 486    1       1000       1000       1000
 487    1       1000       1000       1000
 488    1       1000       1000       1000
 489    1       1000       1000       1000
 490    1       1000       1000       1000
 491    1       1000       1000       1000
 492    1       1000       1000       1000
 493    1       1000       1000       1000
 494    1       1000       1000       1000
 495    1       1000       1000       1000
 496    1       1000       1000       1000
 497    1       1000       1000       1000
 498    1       1000       1000       1000
 499    1       1000       1000       1000
 500    1       1000       1000       1000
 501    1       1000       1000       1000
 502    1       1000       1000       1000
 503    1       1000       1000       1000
 504    1       1000       1000       1000
 505    1       1000       1000       1000
 506    1       1000       1000       1000
 507    1       1000       1000       1000
 508    1       1000       1000       1000
 509    1       1000       1000       1000
 510    1       1000       1000       1000
 511    1       1000       1000       1000
 512    1       1000       1000       1000
 513    1       1000       1000       1000
 514    1       1000       1000       1000
 515    1       1000       1000       1000
 516    1       1000       1000       1000
 517    1       1000       1000       1000
 518    1       1000       1000       1000
 519    1       1000       1000       1000
 520    1       1000       1000       1000
 521    1       1000       1000       1000
 522    1       1000       1000       1000
 523    1       1000       1000       1000
 524    1       1000       1000       1000
 525    1       1000       1000       1000
 526    1       1000       1000       1000
 527    1       1000       1000       1000
 528    1       1000       1000       1000
 529    1       1000       1000       1000
 530    1       1000       1000       1000
 531    1       1000       1000       1000
 532    1       1000       1000       1000
 533    1       1000       1000       1000
 534    1       1000       1000       1000
 535    1       1000       1000       1000
 536    1       1000       1000       1000
 537    1       1000       1000       1000
 538    1       1000       1000       1000
 539    1       1000       1000       1000
 540    1       1000       1000       1000
 541    1       1000       1000       1000
 542    1       1000       1000       1000
 543    1       1000       1000       1000
 544    1       1000       1000       1000
 545    1       1000       1000       1000
 546    1       1000       1000       1000
 547    1       1000       1000       1000
 548    1       1000       1000       1000
 549    1       1000       1000       1000
 550    1       1000       1000       1000
 551    1       1000       1000       1000
 552    1       1000       1000       1000
 553    1       1000       1000       1000
 554    1       1000       1000       1000
 555    1       1000       1000       1000
 556    1       1000       1000       1000
 557    1       1000       1000       1000
 558    1       1000       1000       1000
 559    1       1000       1000       1000
 560    1       1000       1000       1000
 561    1       1000       1000       1000
 562    1       1000       1000       1000
 563    1       1000       1000       1000
 564    1       1000       1000       1000
 565    1       1000       1000       1000
 566    1       1000       1000       1000
 567    1       1000       1000       1000
 568    1       1000       1000       1000
 569    1       1000       1000       1000
 570    1       1000       1000       1000
 571    1       1000       1000       1000
 572    1       1000       1000       1000
 573    1       1000       1000       1000
 574    1       1000       1000       1000
 575    1       1000       1000       1000
 576    1       1000       1000       1000
 577    1       1000       1000       1000
 578    1       1000       1000       1000
 579    1       1000       1000       1000
 580    1       1000       1000       1000
 581    1       1000       1000       1000
 582    1       1000       1000       1000
 583    1       1000       1000       1000
 584    1       1000       1000       1000
 585    1       1000       1000       1000
 586    1       1000       1000       1000
 587    1       1000       1000       1000
 588    1       1000       1000       1000
 589    1       1000       1000       1000
 590    1       1000       1000       1000
 591    1       1000       1000       1000
 592    1       1000       1000       1000
 593    1       1000       1000       1000
 594    1       1000       1000       1000
 595    1       1000       1000       1000
 596    1       1000       1000       1000
 597    1       1000       1000       1000
 598    1       1000       1000       1000
 599    1       1000       1000       1000
 600    1       1000       1000       1000
 601    1       1000       1000       1000
 602    1       1000       1000       1000
 603    1       1000       1000       1000
 604    1       1000       1000       1000
 605    1       1000       1000       1000
 606    1       1000       1000       1000
 607    1       1000       1000       1000
 608    1       1000       1000       1000
 609    1       1000       1000       1000
 610    1       1000       1000       1000
 611    1       1000       1000       1000
 612    1       1000       1000       1000
 613    1       1000       1000       1000
 614    1       1000       1000       1000
 615    1       1000       1000       1000
 616    1       1000       1000       1000
 617    1       1000       1000       1000
 618    1       1000       1000       1000
 619    1       1000       1000       1000
 620    1       1000       1000       1000
 621    1       1000       1000       1000
 622    1       1000       1000       1000
 623    1       1000       1000       1000
 624    1       1000       1000       1000
 625    1       1000       1000       1000
 626    1       1000       1000       1000
 627    1       1000       1000       1000
 628    1       1000       1000       1000
 629    1       1000       1000       1000
 630    1       1000       1000       1000
 631    1       1000       1000       1000
 632    1       1000       1000       1000
 633    1       1000       1000       1000
 634    1       1000       1000       1000
 635    1       1000       1000       1000
 636    1       1000       1000       1000
 637    1       1000       1000       1000
 638    1       1000       1000       1000
 639    1       1000       1000       1000
 640    1       1000       1000       1000
 641    1       1000       1000       1000
 642    1       1000       1000       1000
 643    1       1000       1000       1000
 644    1       1000       1000       1000
 645    1       1000       1000       1000
 646    1       1000       1000       1000
 647    1       1000       1000       1000
 648    1       1000       1000       1000
 649    1       1000       1000       1000
 650    1       1000       1000       1000
 651    1       1000       1000       1000
 652    1       1000       1000       1000
 653    1       1000       1000       1000
 654    1       1000       1000       1000
 655    1       1000       1000       1000
 656    1       1000       1000       1000
 657    1       1000       1000       1000
 658    1       1000       1000       1000
 659    1       1000       1000       1000
 660    1       1000       1000       1000
 661    1       1000       1000       1000
 662    1       1000       1000       1000
 663    1       1000       1000       1000
 664    1       1000       1000       1000
 665    1       1000       1000       1000
 666    1       1000       1000       1000
 667    1       1000       1000       1000
 668    1       1000       1000       1000
 669    1       1000       1000       1000
 670    1       1000       1000       1000
 671    1       1000       1000       1000
 672    1       1000       1000       1000
 673    1       1000       1000       1000
 674    1       1000       1000       1000
 675    1       1000       1000       1000
 676    1       1000       1000       1000
 677    1       1000       1000       1000
 678    1       1000       1000       1000
 679    1       1000       1000       1000
 680    1       1000       1000       1000
 681    1       1000       1000       1000
 682    1       1000       1000       1000
 683    1       1000       1000       1000
 684    1       1000       1000       1000
 685    1       1000       1000       1000
 686    1       1000       1000       1000
 687    1       1000       1000       1000
 688    1       1000       1000       1000
 689    1       1000       1000       1000
 690    1       1000       1000       1000
 691    1       1000       1000       1000
 692    1       1000       1000       1000
 693    1       1000       1000       1000
 694    1       1000       1000       1000
 695    1       1000       1000       1000
 696    1       1000       1000       1000
 697    1       1000       1000       1000
 698    1       1000       1000       1000
 699    1       1000       1000       1000
 700    1       1000       1000       1000
 701    1       1000       1000       1000
 702    1       1000       1000       1000
 703    1       1000       1000       1000
 704    1       1000       1000       1000
 705    1       1000       1000       1000
 706    1       1000       1000       1000
 707    1       1000       1000       1000
 708    1       1000       1000       1000
 709    1       1000       1000       1000
 710    1       1000       1000       1000
 711    1       1000       1000       1000
 712    1       1000       1000       1000
 713    1       1000       1000       1000
 714    1       1000       1000       1000
 715    1       1000       1000       1000
 716    1       1000       1000       1000
 717    1       1000       1000       1000
 718    1       1000       1000       1000
 719    1       1000       1000       1000
 720    1       1000       1000       1000
 721    1       1000       1000       1000
 722    1       1000       1000       1000
 723    1       1000       1000       1000
 724    1       1000       1000       1000
 725    1       1000       1000       1000
 726    1       1000       1000       1000
 727    1       1000       1000       1000
 728    1       1000       1000       1000
 729    1       1000       1000       1000
 730    1       1000       1000       1000
 731    1       1000       1000       1000
 732    1       1000       1000       1000
 733    1       1000       1000       1000
 734    1       1000       1000       1000
 735    1       1000       1000       1000
 736    1       1000       1000       1000
 737    1       1000       1000       1000
 738    1       1000       1000       1000
 739    1       1000       1000       1000
 740    1       1000       1000       1000
 741    1       1000       1000       1000
 742    1       1000       1000       1000
 743    1       1000       1000       1000
 744    1       1000       1000       1000
 745    1       1000       1000       1000
 746    1       1000       1000       1000
 747    1       1000       1000       1000
 748    1       1000       1000       1000
 749    1       1000       1000       1000
 750    1       1000       1000       1000
 751    1       1000       1000       1000
 752    1       1000       1000       1000
 753    1       1000       1000       1000
 754    1       1000       1000       1000
 755    1       1000       1000       1000
 756    1       1000       1000       1000
 757    1       1000       1000       1000
 758    1       1000       1000       1000
 759    1       1000       1000       1000
 760    1       1000       1000       1000
 761    1       1000       1000       1000
 762    1       1000       1000       1000
 763    1       1000       1000       1000
 764    1       1000       1000       1000
 765    1       1000       1000       1000
 766    1       1000       1000       1000
 767    1       1000       1000       1000
 768    1       1000       1000       1000
 769    1       1000       1000       1000
 770    1       1000       1000       1000
 771    1       1000       1000       1000
 772    1       1000       1000       1000
 773    1       1000       1000       1000
 774    1       1000       1000       1000
 775    1       1000       1000       1000
 776    1       1000       1000       1000
 777    1       1000       1000       1000
 778    1       1000       1000       1000
 779    1       1000       1000       1000
 780    1       1000       1000       1000
 781    1       1000       1000       1000
 782    1       1000       1000       1000
 783    1       1000       1000       1000
 784    1       1000       1000       1000
 785    1       1000       1000       1000
 786    1       1000       1000       1000
 787    1       1000       1000       1000
 788    1       1000       1000       1000
 789    1       1000       1000       1000
 790    1       1000       1000       1000
 791    1       1000       1000       1000
 792    1       1000       1000       1000
 793    1       1000       1000       1000
 794    1       1000       1000       1000
 795    1       1000       1000       1000
 796    1       1000       1000       1000
 797    1       1000       1000       1000
 798    1       1000       1000       1000
 799    1       1000       1000       1000
 800    1       1000       1000       1000
 801    1       1000       1000       1000
 802    1       1000       1000       1000
 803    1       1000       1000       1000
 804    1       1000       1000       1000
 805    1       1000       1000       1000
 806    1       1000       1000       1000
 807    1       1000       1000       1000
 808    1       1000       1000       1000
 809    1       1000       1000       1000
 810    1       1000       1000       1000
 811    1       1000       1000       1000
 812    1       1000       1000       1000
 813    1       1000       1000       1000
 814    1       1000       1000       1000
 815    1       1000       1000       1000
 816    1       1000       1000       1000
 817    1       1000       1000       1000
 818    1       1000       1000       1000
 819    1       1000       1000       1000
 820    1       1000       1000       1000
 821    1       1000       1000       1000
 822    1       1000       1000       1000
 823    1       1000       1000       1000
 824    1       1000       1000       1000
 825    1       1000       1000       1000
 826    1       1000       1000       1000
 827    1       1000       1000       1000
 828    1       1000       1000       1000
 829    1       1000       1000       1000
 830    1       1000       1000       1000
 831    1       1000       1000       1000
 832    1       1000       1000       1000
 833    1       1000       1000       1000
 834    1       1000       1000       1000
 835    1       1000       1000       1000
 836    1       1000       1000       1000
 837    1       1000       1000       1000
 838    1       1000       1000       1000
 839    1       1000       1000       1000
 840    1       1000       1000       1000
 841    1       1000       1000       1000
 842    1       1000       1000       1000
 843    1       1000       1000       1000
 844    1       1000       1000       1000
 845    1       1000       1000       1000
 846    1       1000       1000       1000
 847    1       1000       1000       1000
 848    1       1000       1000       1000
 849    1       1000       1000       1000
 850    1       1000       1000       1000
 851    1       1000       1000       1000
 852    1       1000       1000       1000
 853    1       1000       1000       1000
 854    1       1000       1000       1000
 855    1       1000       1000       1000
 856    1       1000       1000       1000
 857    1       1000       1000       1000
 858    1       1000       1000       1000
 859    1       1000       1000       1000
 860    1       1000       1000       1000
 861    1       1000       1000       1000
 862    1       1000       1000       1000
 863    1       1000       1000       1000
 864    1       1000       1000       1000
 865    1       1000       1000       1000
 866    1       1000       1000       1000
 867    1       1000       1000       1000
 868    1       1000       1000       1000
 869    1       1000       1000       1000
 870    1       1000       1000       1000
 871    1       1000       1000       1000
 872    1       1000       1000       1000
 873    1       1000       1000       1000
 874    1       1000       1000       1000
 875    1       1000       1000       1000
 876    1       1000       1000       1000
 877    1       1000       1000       1000
 878    1       1000       1000       1000
 879    1       1000       1000       1000
 880    1       1000       1000       1000
 881    1       1000       1000       1000
 882    1       1000       1000       1000
 883    1       1000       1000       1000
 884    1       1000       1000       1000
 885    1       1000       1000       1000
 886    1       1000       1000       1000
 887    1       1000       1000       1000
 888    1       1000       1000       1000
 889    1       1000       1000       1000
 890    1       1000       1000       1000
 891    1       1000       1000       1000
 892    1       1000       1000       1000
 893    1       1000       1000       1000
 894    1       1000       1000       1000
 895    1       1000       1000       1000
 896    1       1000       1000       1000
 897    1       1000       1000       1000
 898    1       1000       1000       1000
 899    1       1000       1000       1000
 900    1       1000       1000       1000
 901    1       1000       1000       1000
 902    1       1000       1000       1000
 903    1       1000       1000       1000
 904    1       1000       1000       1000
 905    1       1000       1000       1000
 906    1       1000       1000       1000
 907    1       1000       1000       1000
 908    1       1000       1000       1000
 909    1       1000       1000       1000
 910    1       1000       1000       1000
 911    1       1000       1000       1000
 912    1       1000       1000       1000
 913    1       1000       1000       1000
 914    1       1000       1000       1000
 915    1       1000       1000       1000
 916    1       1000       1000       1000
 917    1       1000       1000       1000
 918    1       1000       1000       1000
 919    1       1000       1000       1000
 920    1       1000       1000       1000
 921    1       1000       1000       1000
 922    1       1000       1000       1000
 923    1       1000       1000       1000
 924    1       1000       1000       1000
 925    1       1000       1000       1000
 926    1       1000       1000       1000
 927    1       1000       1000       1000
 928    1       1000       1000       1000
 929    1       1000       1000       1000
 930    1       1000       1000       1000
 931    1       1000       1000       1000
 932    1       1000       1000       1000
 933    1       1000       1000       1000
 934    1       1000       1000       1000
 935    1       1000       1000       1000
 936    1       1000       1000       1000
 937    1       1000       1000       1000
 938    1       1000       1000       1000
 939    1       1000       1000       1000
 940    1       1000       1000       1000
 941    1       1000       1000       1000
 942    1       1000       1000       1000
 943    1       1000       1000       1000
 944    1       1000       1000       1000
 945    1       1000       1000       1000
 946    1       1000       1000       1000
 947    1       1000       1000       1000
 948    1       1000       1000       1000
 949    1       1000       1000       1000
 950    1       1000       1000       1000
 951    1       1000       1000       1000
 952    1       1000       1000       1000
 953    1       1000       1000       1000
 954    1       1000       1000       1000
 955    1       1000       1000       1000
 956    1       1000       1000       1000
 957    1       1000       1000       1000
 958    1       1000       1000       1000
 959    1       1000       1000       1000
 960    1       1000       1000       1000
 961    1       1000       1000       1000
 962    1       1000       1000       1000
 963    1       1000       1000       1000
 964    1       1000       1000       1000
 965    1       1000       1000       1000
 966    1       1000       1000       1000
 967    1       1000       1000       1000
 968    1       1000       1000       1000
 969    1       1000       1000       1000
 970    1       1000       1000       1000
 971    1       1000       1000       1000
 972    1       1000       1000       1000
 973    1       1000       1000       1000
 974    1       1000       1000       1000
 975    1       1000       1000       1000
 976    1       1000       1000       1000
 977    1       1000       1000       1000
 978    1       1000       1000       1000
 979    1       1000       1000       1000
 980    1       1000       1000       1000
 981    1       1000       1000       1000
 982    1       1000       1000       1000
 983    1       1000       1000       1000
 984    1       1000       1000       1000
 985    1       1000       1000       1000
 986    1       1000       1000       1000
 987    1       1000       1000       1000
 988    1       1000       1000       1000
 989    1       1000       1000       1000
 990    1       1000       1000       1000
 991    1       1000       1000       1000
 992    1       1000       1000       1000
 993    1       1000       1000       1000
 994    1       1000       1000       1000
 995    1       1000       1000       1000
 996    1       1000       1000       1000
 997    1       1000       1000       1000
 998    1       1000       1000       1000
 999    1       1000       1000       1000
1000    1       1000       1000       1000
1001    1       1000       1000       1000
1002    1       1000       1000       1000
1003    1       1000       1000       1000
1004    1       1000       1000       1000
1005    1       1000       1000       1000
1006    1       1000       1000       1000
1007    1       1000       1000       1000
1008    1       1000       1000       1000
1009    1       1000       1000       1000
1010    1       1000       1000       1000
1011    1       1000       1000       1000
1012    1       1000       1000       1000
1013    1       1000       1000       1000
1014    1       1000       1000       1000
1015    1       1000       1000       1000
1016    1       1000       1000       1000
1017    1       1000       1000       1000
1018    1       1000       1000       1000
1019    1       1000       1000       1000
1020    1       1000       1000       1000
1021    1       1000       1000       1000
1022    1       1000       1000       1000
1023    1       1000       1000       1000
1024    1       1000       1000       1000
1025    1       1000       1000       1000
1026    1       1000       1000       1000
1027    1       1000       1000       1000
1028    1       1000       1000       1000
1029    1       1000       1000       1000
1030    1       1000       1000       1000
1031    1       1000       1000       1000
1032    1       1000       1000       1000
1033    1       1000       1000       1000
1034    1       1000       1000       1000
1035    1       1000       1000       1000
1036    1       1000       1000       1000
1037    1       1000       1000       1000
1038    1       1000       1000       1000
1039    1       1000       1000       1000
1040    1       1000       1000       1000
1041    1       1000       1000       1000
1042    1       1000       1000       1000
1043    1       1000       1000       1000
1044    1       1000       1000       1000
1045    1       1000       1000       1000
1046    1       1000       1000       1000
1047    1       1000       1000       1000
1048    1       1000       1000       1000
1049    1       1000       1000       1000
1050    1       1000       1000       1000
1051    1       1000       1000       1000
1052    1       1000       1000       1000
1053    1       1000       1000       1000
1054    1       1000       1000       1000
1055    1       1000       1000       1000
1056    1       1000       1000       1000
1057    1       1000       1000       1000
1058    1       1000       1000       1000
1059    1       1000       1000       1000
1060    1       1000       1000       1000
1061    1       1000       1000       1000
1062    1       1000       1000       1000
1063    1       1000       1000       1000
1064    1       1000       1000       1000
1065    1       1000       1000       1000
1066    1       1000       1000       1000
1067    1       1000       1000       1000
1068    1       1000       1000       1000
1069    1       1000       1000       1000
1070    1       1000       1000       1000
1071    1       1000       1000       1000
1072    1       1000       1000       1000
1073    1       1000       1000       1000
1074    1       1000       1000       1000
1075    1       1000       1000       1000
1076    1       1000       1000       1000
1077    1       1000       1000       1000
1078    1       1000       1000       1000
1079    1       1000       1000       1000
1080    1       1000       1000       1000
1081    1       1000       1000       1000
1082    1       1000       1000       1000
1083    1       1000       1000       1000
1084    1       1000       1000       1000
1085    1       1000       1000       1000
1086    1       1000       1000       1000
1087    1       1000       1000       1000
1088    1       1000       1000       1000
1089    1       1000       1000       1000
1090    1       1000       1000       1000
1091    1       1000       1000       1000
1092    1       1000       1000       1000
1093    1       1000       1000       1000
1094    1       1000       1000       1000
1095    1       1000       1000       1000
1096    1       1000       1000       1000
1097    1       1000       1000       1000
1098    1       1000       1000       1000
1099    1       1000       1000       1000
1100    1       1000       1000       1000
1101    1       1000       1000       1000
1102    1       1000       1000       1000
1103    1       1000       1000       1000
1104    1       1000       1000       1000
1105    1       1000       1000       1000
1106    1       1000       1000       1000
1107    1       1000       1000       1000
1108    1       1000       1000       1000
1109    1       1000       1000       1000
1110    1       1000       1000       1000
1111    1       1000       1000       1000
1112    1       1000       1000       1000
1113    1       1000       1000       1000
1114    1       1000       1000       1000
1115    1       1000       1000       1000
1116    1       1000       1000       1000
1117    1       1000       1000       1000
1118    1       1000       1000       1000
1119    1       1000       1000       1000
1120    1       1000       1000       1000
1121    1       1000       1000       1000
1122    1       1000       1000       1000
1123    1       1000       1000       1000
1124    1       1000       1000       1000
1125    1       1000       1000       1000
1126    1       1000       1000       1000
1127    1       1000       1000       1000
1128    1       1000       1000       1000
1129    1       1000       1000       1000
1130    1       1000       1000       1000
1131    1       1000       1000       1000
1132    1       1000       1000       1000
1133    1       1000       1000       1000
1134    1       1000       1000       1000
1135    1       1000       1000       1000
1136    1       1000       1000       1000
1137    1       1000       1000       1000
1138    1       1000       1000       1000
1139    1       1000       1000       1000
1140    1       1000       1000       1000
1141    1       1000       1000       1000
1142    1       1000       1000       1000
1143    1       1000       1000       1000
1144    1       1000       1000       1000
1145    1       1000       1000       1000
1146    1       1000       1000       1000
1147    1       1000       1000       1000
1148    1       1000       1000       1000
1149    1       1000       1000       1000
1150    1       1000       1000       1000
1151    1       1000       1000       1000
1152    1       1000       1000       1000
1153    1       1000       1000       1000
1154    1       1000       1000       1000
1155    1       1000       1000       1000
1156    1       1000       1000       1000
1157    1       1000       1000       1000
1158    1       1000       1000       1000
1159    1       1000       1000       1000
1160    1       1000       1000       1000
1161    1       1000       1000       1000
1162    1       1000       1000       1000
1163    1       1000       1000       1000
1164    1       1000       1000       1000
1165    1       1000       1000       1000
1166    1       1000       1000       1000
1167    1       1000       1000       1000
1168    1       1000       1000       1000
1169    1       1000       1000       1000
1170    1       1000       1000       1000
1171    1       1000       1000       1000
1172    1       1000       1000       1000
1173    1       1000       1000       1000
1174    1       1000       1000       1000
1175    1       1000       1000       1000
1176    1       1000       1000       1000
1177    1       1000       1000       1000
1178    1       1000       1000       1000
1179    1       1000       1000       1000
1180    1       1000       1000       1000
1181    1       1000       1000       1000
1182    1       1000       1000       1000
1183    1       1000       1000       1000
1184    1       1000       1000       1000
1185    1       1000       1000       1000
1186    1       1000       1000       1000
1187    1       1000       1000       1000
1188    1       1000       1000       1000
1189    1       1000       1000       1000
1190    1       1000       1000       1000
1191    1       1000       1000       1000
1192    1       1000       1000       1000
1193    1       1000       1000       1000
1194    1       1000       1000       1000
1195    1       1000       1000       1000
1196    1       1000       1000       1000
1197    1       1000       1000       1000
1198    1       1000       1000       1000
1199    1       1000       1000       1000
1200    1       1000       1000       1000
1201    1       1000       1000       1000
1202    1       1000       1000       1000
1203    1       1000       1000       1000
1204    1       1000       1000       1000
1205    1       1000       1000       1000
1206    1       1000       1000       1000
1207    1       1000       1000       1000
1208    1       1000       1000       1000
1209    1       1000       1000       1000
1210    1       1000       1000       1000
1211    1       1000       1000       1000
1212    1       1000       1000       1000
1213    1       1000       1000       1000
1214    1       1000       1000       1000
1215    1       1000       1000       1000
1216    1       1000       1000       1000
1217    1       1000       1000       1000
1218    1       1000       1000       1000
1219    1       1000       1000       1000
1220    1       1000       1000       1000
1221    1       1000       1000       1000
1222    1       1000       1000       1000
1223    1       1000       1000       1000
1224    1       1000       1000       1000
1225    1       1000       1000       1000
1226    1       1000       1000       1000
1227    1       1000       1000       1000
1228    1       1000       1000       1000
1229    1       1000       1000       1000
1230    1       1000       1000       1000
1231    1       1000       1000       1000
1232    1       1000       1000       1000
1233    1       1000       1000       1000
1234    1       1000       1000       1000
1235    1       1000       1000       1000
1236    1       1000       1000       1000
1237    1       1000       1000       1000
1238    1       1000       1000       1000
1239    1       1000       1000       1000
1240    1       1000       1000       1000
1241    1       1000       1000       1000
1242    1       1000       1000       1000
1243    1       1000       1000       1000
1244    1       1000       1000       1000
1245    1       1000       1000       1000
1246    1       1000       1000       1000
1247    1       1000       1000       1000
1248    1       1000       1000       1000
1249    1       1000       1000       1000
1250    1       1000       1000       1000
1251    1       1000       1000       1000
1252    1       1000       1000       1000
1253    1       1000       1000       1000
1254    1       1000       1000       1000
1255    1       1000       1000       1000
1256    1       1000       1000       1000
1257    1       1000       1000       1000
1258    1       1000       1000       1000
1259    1       1000       1000       1000
1260    1       1000       1000       1000
1261    1       1000       1000       1000
1262    1       1000       1000       1000
1263    1       1000       1000       1000
1264    1       1000       1000       1000
1265    1       1000       1000       1000
1266    1       1000       1000       1000
1267    1       1000       1000       1000
1268    1       1000       1000       1000
1269    1       1000       1000       1000
1270    1       1000       1000       1000
1271    1       1000       1000       1000
1272    1       1000       1000       1000
1273    1       1000       1000       1000
1274    1       1000       1000       1000
1275    1       1000       1000       1000
1276    1       1000       1000       1000
1277    1       1000       1000       1000
1278    1       1000       1000       1000
1279    1       1000       1000       1000
1280    1       1000       1000       1000
1281    1       1000       1000       1000
1282    1       1000       1000       1000
1283    1       1000       1000       1000
1284    1       1000       1000       1000
1285    1       1000       1000       1000
1286    1       1000       1000       1000
1287    1       1000       1000       1000
1288    1       1000       1000       1000
1289    1       1000       1000       1000
1290    1       1000       1000       1000
1291    1       1000       1000       1000
1292    1       1000       1000       1000
1293    1       1000       1000       1000
1294    1       1000       1000       1000
1295    1       1000       1000       1000
1296    1       1000       1000       1000
1297    1       1000       1000       1000
1298    1       1000       1000       1000
1299    1       1000       1000       1000
1300    1       1000       1000       1000
1301    1       1000       1000       1000
1302    1       1000       1000       1000
1303    1       1000       1000       1000
1304    1       1000       1000       1000
1305    1       1000       1000       1000
1306    1       1000       1000       1000
1307    1       1000       1000       1000
1308    1       1000       1000       1000
1309    1       1000       1000       1000
1310    1       1000       1000       1000
1311    1       1000       1000       1000
1312    1       1000       1000       1000
1313    1       1000       1000       1000
1314    1       1000       1000       1000
1315    1       1000       1000       1000
1316    1       1000       1000       1000
1317    1       1000       1000       1000
1318    1       1000       1000       1000
1319    1       1000       1000       1000
1320    1       1000       1000       1000
1321    1       1000       1000       1000
1322    1       1000       1000       1000
1323    1       1000       1000       1000
1324    1       1000       1000       1000
1325    1       1000       1000       1000
1326    1       1000       1000       1000
1327    1       1000       1000       1000
1328    1       1000       1000       1000
1329    1       1000       1000       1000
1330    1       1000       1000       1000
1331    1       1000       1000       1000
1332    1       1000       1000       1000
1333    1       1000       1000       1000
1334    1       1000       1000       1000
1335    1       1000       1000       1000
1336    1       1000       1000       1000
1337    1       1000       1000       1000
1338    1       1000       1000       1000
1339    1       1000       1000       1000
1340    1       1000       1000       1000
1341    1       1000       1000       1000
1342    1       1000       1000       1000
1343    1       1000       1000       1000
1344    1       1000       1000       1000
1345    1       1000       1000       1000
1346    1       1000       1000       1000
1347    1       1000       1000       1000
1348    1       1000       1000       1000
1349    1       1000       1000       1000
1350    1       1000       1000       1000
1351    1       1000       1000       1000
1352    1       1000       1000       1000
1353    1       1000       1000       1000
1354    1       1000       1000       1000
1355    1       1000       1000       1000
1356    1       1000       1000       1000
1357    1       1000       1000       1000
1358    1       1000       1000       1000
1359    1       1000       1000       1000
1360    1       1000       1000       1000
1361    1       1000       1000       1000
1362    1       1000       1000       1000
1363    1       1000       1000       1000
1364    1       1000       1000       1000
1365    1       1000       1000       1000
1366    1       1000       1000       1000
1367    1       1000       1000       1000
1368    1       1000       1000       1000
1369    1       1000       1000       1000
1370    1       1000       1000       1000
1371    1       1000       1000       1000
1372    1       1000       1000       1000
1373    1       1000       1000       1000
1374    1       1000       1000       1000
1375    1       1000       1000       1000
1376    1       1000       1000       1000
1377    1       1000       1000       1000
1378    1       1000       1000       1000
1379    1       1000       1000       1000
1380    1       1000       1000       1000
1381    1       1000       1000       1000
1382    1       1000       1000       1000
1383    1       1000       1000       1000
1384    1       1000       1000       1000
1385    1       1000       1000       1000
1386    1       1000       1000       1000
1387    1       1000       1000       1000
1388    1       1000       1000       1000
1389    1       1000       1000       1000
1390    1       1000       1000       1000
1391    1       1000       1000       1000
1392    1       1000       1000       1000
1393    1       1000       1000       1000
1394    1       1000       1000       1000
1395    1       1000       1000       1000
1396    1       1000       1000       1000
1397    1       1000       1000       1000
1398    1       1000       1000       1000
1399    1       1000       1000       1000
1400    1       1000       1000       1000
1401    1       1000       1000       1000
1402    1       1000       1000       1000
1403    1       1000       1000       1000
1404    1       1000       1000       1000
1405    1       1000       1000       1000
1406    1       1000       1000       1000
1407    1       1000       1000       1000
1408    1       1000       1000       1000
1409    1       1000       1000       1000
1410    1       1000       1000       1000
1411    1       1000       1000       1000
1412    1       1000       1000       1000
1413    1       1000       1000       1000
1414    1       1000       1000       1000
1415    1       1000       1000       1000
1416    1       1000       1000       1000
1417    1       1000       1000       1000
1418    1       1000       1000       1000
1419    1       1000       1000       1000
1420    1       1000       1000       1000
1421    1       1000       1000       1000
1422    1       1000       1000       1000
1423    1       1000       1000       1000
1424    1       1000       1000       1000
1425    1       1000       1000       1000
1426    1       1000       1000       1000
1427    1       1000       1000       1000
1428    1       1000       1000       1000
1429    1       1000       1000       1000
1430    1       1000       1000       1000
1431    1       1000       1000       1000
1432    1       1000       1000       1000
1433    1       1000       1000       1000
1434    1       1000       1000       1000
1435    1       1000       1000       1000
1436    1       1000       1000       1000
1437    1       1000       1000       1000
1438    1       1000       1000       1000
1439    1       1000       1000       1000
1440    1       1000       1000       1000
1441    1       1000       1000       1000
1442    1       1000       1000       1000
1443    1       1000       1000       1000
1444    1       1000       1000       1000
1445    1       1000       1000       1000
1446    1       1000       1000       1000
1447    1       1000       1000       1000
1448    1       1000       1000       1000
1449    1       1000       1000       1000
1450    1       1000       1000       1000
1451    1       1000       1000       1000
1452    1       1000       1000       1000
1453    1       1000       1000       1000
1454    1       1000       1000       1000
1455    1       1000       1000       1000
1456    1       1000       1000       1000
1457    1       1000       1000       1000
1458    1       1000       1000       1000
1459    1       1000       1000       1000
1460    1       1000       1000       1000
1461    1       1000       1000       1000
1462    1       1000       1000       1000
1463    1       1000       1000       1000
1464    1       1000       1000       1000
1465    1       1000       1000       1000
1466    1       1000       1000       1000
1467    1       1000       1000       1000
1468    1       1000       1000       1000
1469    1       1000       1000       1000
1470    1       1000       1000       1000
1471    1       1000       1000       1000
1472    1       1000       1000       1000
1473    1       1000       1000       1000
1474    1       1000       1000       1000
1475    1       1000       1000       1000
1476    1       1000       1000       1000
1477    1       1000       1000       1000
1478    1       1000       1000       1000
1479    1       1000       1000       1000
1480    1       1000       1000       1000
1481    1       1000       1000       1000
1482    1       1000       1000       1000
1483    1       1000       1000       1000
1484    1       1000       1000       1000
1485    1       1000       1000       1000
1486    1       1000       1000       1000
1487    1       1000       1000       1000
1488    1       1000       1000       1000
1489    1       1000       1000       1000
1490    1       1000       1000       1000
1491    1       1000       1000       1000
1492    1       1000       1000       1000
1493    1       1000       1000       1000
1494    1       1000       1000       1000
1495    1       1000       1000       1000
1496    1       1000       1000       1000
1497    1       1000       1000       1000
1498    1       1000       1000       1000
1499    1       1000       1000       1000
1500    1       1000       1000       1000
1501    1       1000       1000       1000
1502    1       1000       1000       1000
1503    1       1000       1000       1000
1504    1       1000       1000       1000
1505    1       1000       1000       1000
1506    1       1000       1000       1000
1507    1       1000       1000       1000
1508    1       1000       1000       1000
1509    1       1000       1000       1000
1510    1       1000       1000       1000
1511    1       1000       1000       1000
1512    1       1000       1000       1000
1513    1       1000       1000       1000
1514    1       1000       1000       1000
1515    1       1000       1000       1000
1516    1       1000       1000       1000
1517    1       1000       1000       1000
1518    1       1000       1000       1000
1519    1       1000       1000       1000
1520    1       1000       1000       1000
1521    1       1000       1000       1000
1522    1       1000       1000       1000
1523    1       1000       1000       1000
1524    1       1000       1000       1000
1525    1       1000       1000       1000
1526    1       1000       1000       1000
1527    1       1000       1000       1000
1528    1       1000       1000       1000
1529    1       1000       1000       1000
1530    1       1000       1000       1000
1531    1       1000       1000       1000
1532    1       1000       1000       1000
1533    1       1000       1000       1000
1534    1       1000       1000       1000
1535    1       1000       1000       1000
1536    1       1000       1000       1000
1537    1       1000       1000       1000
1538    1       1000       1000       1000
1539    1       1000       1000       1000
1540    1       1000       1000       1000
1541    1       1000       1000       1000
1542    1       1000       1000       1000
1543    1       1000       1000       1000
1544    1       1000       1000       1000
1545    1       1000       1000       1000
1546    1       1000       1000       1000
1547    1       1000       1000       1000
1548    1       1000       1000       1000
1549    1       1000       1000       1000
1550    1       1000       1000       1000
1551    1       1000       1000       1000
1552    1       1000       1000       1000
1553    1       1000       1000       1000
1554    1       1000       1000       1000
1555    1       1000       1000       1000
1556    1       1000       1000       1000
1557    1       1000       1000       1000
1558    1       1000       1000       1000
1559    1       1000       1000       1000
1560    1       1000       1000       1000
1561    1       1000       1000       1000
1562    1       1000       1000       1000
1563    1       1000       1000       1000
1564    1       1000       1000       1000
1565    1       1000       1000       1000
1566    1       1000       1000       1000
1567    1       1000       1000       1000
1568    1       1000       1000       1000
1569    1       1000       1000       1000
1570    1       1000       1000       1000
1571    1       1000       1000       1000
1572    1       1000       1000       1000
1573    1       1000       1000       1000
1574    1       1000       1000       1000
1575    1       1000       1000       1000
1576    1       1000       1000       1000
1577    1       1000       1000       1000
1578    1       1000       1000       1000
1579    1       1000       1000       1000
1580    1       1000       1000       1000
1581    1       1000       1000       1000
1582    1       1000       1000       1000
1583    1       1000       1000       1000
1584    1       1000       1000       1000
1585    1       1000       1000       1000
1586    1       1000       1000       1000
1587    1       1000       1000       1000
1588    1       1000       1000       1000
1589    1       1000       1000       1000
1590    1       1000       1000       1000
1591    1       1000       1000       1000
1592    1       1000       1000       1000
1593    1       1000       1000       1000
1594    1       1000       1000       1000
1595    1       1000       1000       1000
1596    1       1000       1000       1000
1597    1       1000       1000       1000
1598    1       1000       1000       1000
1599    1       1000       1000       1000
1600    1       1000       1000       1000
1601    1       1000       1000       1000
1602    1       1000       1000       1000
1603    1       1000       1000       1000
1604    1       1000       1000       1000
1605    1       1000       1000       1000
1606    1       1000       1000       1000
1607    1       1000       1000       1000
1608    1       1000       1000       1000
1609    1       1000       1000       1000
1610    1       1000       1000       1000
1611    1       1000       1000       1000
1612    1       1000       1000       1000
1613    1       1000       1000       1000
1614    1       1000       1000       1000
1615    1       1000       1000       1000
1616    1       1000       1000       1000
1617    1       1000       1000       1000
1618    1       1000       1000       1000
1619    1       1000       1000       1000
1620    1       1000       1000       1000
1621    1       1000       1000       1000
1622    1       1000       1000       1000
1623    1       1000       1000       1000
1624    1       1000       1000       1000
1625    1       1000       1000       1000
1626    1       1000       1000       1000
1627    1       1000       1000       1000
1628    1       1000       1000       1000
1629    1       1000       1000       1000
1630    1       1000       1000       1000
1631    1       1000       1000       1000
1632    1       1000       1000       1000
1633    1       1000       1000       1000
1634    1       1000       1000       1000
1635    1       1000       1000       1000
1636    1       1000       1000       1000
1637    1       1000       1000       1000
1638    1       1000       1000       1000
1639    1       1000       1000       1000
1640    1       1000       1000       1000
1641    1       1000       1000       1000
1642    1       1000       1000       1000
1643    1       1000       1000       1000
1644    1       1000       1000       1000
1645    1       1000       1000       1000
1646    1       1000       1000       1000
1647    1       1000       1000       1000
1648    1       1000       1000       1000
1649    1       1000       1000       1000
1650    1       1000       1000       1000
1651    1       1000       1000       1000
1652    1       1000       1000       1000
1653    1       1000       1000       1000
1654    1       1000       1000       1000
1655    1       1000       1000       1000
1656    1       1000       1000       1000
1657    1       1000       1000       1000
1658    1       1000       1000       1000
1659    1       1000       1000       1000
1660    1       1000       1000       1000
1661    1       1000       1000       1000
1662    1       1000       1000       1000
1663    1       1000       1000       1000
1664    1       1000       1000       1000
1665    1       1000       1000       1000
1666    1       1000       1000       1000
1667    1       1000       1000       1000
1668    1       1000       1000       1000
1669    1       1000       1000       1000
1670    1       1000       1000       1000
1671    1       1000       1000       1000
1672    1       1000       1000       1000
1673    1       1000       1000       1000
1674    1       1000       1000       1000
1675    1       1000       1000       1000
1676    1       1000       1000       1000
1677    1       1000       1000       1000
1678    1       1000       1000       1000
1679    1       1000       1000       1000
1680    1       1000       1000       1000
1681    1       1000       1000       1000
1682    1       1000       1000       1000
1683    1       1000       1000       1000
1684    1       1000       1000       1000
1685    1       1000       1000       1000
1686    1       1000       1000       1000
1687    1       1000       1000       1000
1688    1       1000       1000       1000
1689    1       1000       1000       1000
1690    1       1000       1000       1000
1691    1       1000       1000       1000
1692    1       1000       1000       1000
1693    1       1000       1000       1000
1694    1       1000       1000       1000
1695    1       1000       1000       1000
1696    1       1000       1000       1000
1697    1       1000       1000       1000
1698    1       1000       1000       1000
1699    1       1000       1000       1000
1700    1       1000       1000       1000
1701    1       1000       1000       1000
1702    1       1000       1000       1000
1703    1       1000       1000       1000
1704    1       1000       1000       1000
1705    1       1000       1000       1000
1706    1       1000       1000       1000
1707    1       1000       1000       1000
1708    1       1000       1000       1000
1709    1       1000       1000       1000
1710    1       1000       1000       1000
1711    1       1000       1000       1000
1712    1       1000       1000       1000
1713    1       1000       1000       1000
1714    1       1000       1000       1000
1715    1       1000       1000       1000
1716    1       1000       1000       1000
1717    1       1000       1000       1000
1718    1       1000       1000       1000
1719    1       1000       1000       1000
1720    1       1000       1000       1000
1721    1       1000       1000       1000
1722    1       1000       1000       1000
1723    1       1000       1000       1000
1724    1       1000       1000       1000
1725    1       1000       1000       1000
1726    1       1000       1000       1000
1727    1       1000       1000       1000
1728    1       1000       1000       1000
1729    1       1000       1000       1000
1730    1       1000       1000       1000
1731    1       1000       1000       1000
1732    1       1000       1000       1000
1733    1       1000       1000       1000
1734    1       1000       1000       1000
1735    1       1000       1000       1000
1736    1       1000       1000       1000
1737    1       1000       1000       1000
1738    1       1000       1000       1000
1739    1       1000       1000       1000
1740    1       1000       1000       1000
1741    1       1000       1000       1000
1742    1       1000       1000       1000
1743    1       1000       1000       1000
1744    1       1000       1000       1000
1745    1       1000       1000       1000
1746    1       1000       1000       1000
1747    1       1000       1000       1000
1748    1       1000       1000       1000
1749    1       1000       1000       1000
1750    1       1000       1000       1000
1751    1       1000       1000       1000
1752    1       1000       1000       1000
1753    1       1000       1000       1000
1754    1       1000       1000       1000
1755    1       1000       1000       1000
1756    1       1000       1000       1000
1757    1       1000       1000       1000
1758    1       1000       1000       1000
1759    1       1000       1000       1000
1760    1       1000       1000       1000
1761    1       1000       1000       1000
1762    1       1000       1000       1000
1763    1       1000       1000       1000
1764    1       1000       1000       1000
1765    1       1000       1000       1000
1766    1       1000       1000       1000
1767    1       1000       1000       1000
1768    1       1000       1000       1000
1769    1       1000       1000       1000
1770    1       1000       1000       1000
1771    1       1000       1000       1000
1772    1       1000       1000       1000
1773    1       1000       1000       1000
1774    1       1000       1000       1000
1775    1       1000       1000       1000
1776    1       1000       1000       1000
1777    1       1000       1000       1000
1778    1       1000       1000       1000
1779    1       1000       1000       1000
1780    1       1000       1000       1000
1781    1       1000       1000       1000
1782    1       1000       1000       1000
1783    1       1000       1000       1000
1784    1       1000       1000       1000
1785    1       1000       1000       1000
1786    1       1000       1000       1000
1787    1       1000       1000       1000
1788    1       1000       1000       1000
1789    1       1000       1000       1000
1790    1       1000       1000       1000
1791    1       1000       1000       1000
1792    1       1000       1000       1000
1793    1       1000       1000       1000
1794    1       1000       1000       1000
1795    1       1000       1000       1000
1796    1       1000       1000       1000
1797    1       1000       1000       1000
1798    1       1000       1000       1000
1799    1       1000       1000       1000
1800    1       1000       1000       1000
1801    1       1000       1000       1000
1802    1       1000       1000       1000
1803    1       1000       1000       1000
1804    1       1000       1000       1000
1805    1       1000       1000       1000
1806    1       1000       1000       1000
1807    1       1000       1000       1000
1808    1       1000       1000       1000
1809    1       1000       1000       1000
1810    1       1000       1000       1000
1811    1       1000       1000       1000
1812    1       1000       1000       1000
1813    1       1000       1000       1000
1814    1       1000       1000       1000
1815    1       1000       1000       1000
1816    1       1000       1000       1000
1817    1       1000       1000       1000
1818    1       1000       1000       1000
1819    1       1000       1000       1000
1820    1       1000       1000       1000
1821    1       1000       1000       1000
1822    1       1000       1000       1000
1823    1       1000       1000       1000
1824    1       1000       1000       1000
1825    1       1000       1000       1000
1826    1       1000       1000       1000
1827    1       1000       1000       1000
1828    1       1000       1000       1000
1829    1       1000       1000       1000
1830    1       1000       1000       1000
1831    1       1000       1000       1000
1832    1       1000       1000       1000
1833    1       1000       1000       1000
1834    1       1000       1000       1000
1835    1       1000       1000       1000
1836    1       1000       1000       1000
1837    1       1000       1000       1000
1838    1       1000       1000       1000
1839    1       1000       1000       1000
1840    1       1000       1000       1000
1841    1       1000       1000       1000
1842    1       1000       1000       1000
1843    1       1000       1000       1000
1844    1       1000       1000       1000
1845    1       1000       1000       1000
1846    1       1000       1000       1000
1847    1       1000       1000       1000
1848    1       1000       1000       1000
1849    1       1000       1000       1000
1850    1       1000       1000       1000
1851    1       1000       1000       1000
1852    1       1000       1000       1000
1853    1       1000       1000       1000
1854    1       1000       1000       1000
1855    1       1000       1000       1000
1856    1       1000       1000       1000
1857    1       1000       1000       1000
1858    1       1000       1000       1000
1859    1       1000       1000       1000
1860    1       1000       1000       1000
1861    1       1000       1000       1000
1862    1       1000       1000       1000
1863    1       1000       1000       1000
1864    1       1000       1000       1000
1865    1       1000       1000       1000
1866    1       1000       1000       1000
1867    1       1000       1000       1000
1868    1       1000       1000       1000
1869    1       1000       1000       1000
1870    1       1000       1000       1000
1871    1       1000       1000       1000
1872    1       1000       1000       1000
1873    1       1000       1000       1000
1874    1       1000       1000       1000
1875    1       1000       1000       1000
1876    1       1000       1000       1000
1877    1       1000       1000       1000
1878    1       1000       1000       1000
1879    1       1000       1000       1000
1880    1       1000       1000       1000
1881    1       1000       1000       1000
1882    1       1000       1000       1000
1883    1       1000       1000       1000
1884    1       1000       1000       1000
1885    1       1000       1000       1000
1886    1       1000       1000       1000
1887    1       1000       1000       1000
1888    1       1000       1000       1000
1889    1       1000       1000       1000
1890    1       1000       1000       1000
1891    1       1000       1000       1000
1892    1       1000       1000       1000
1893    1       1000       1000       1000
1894    1       1000       1000       1000
1895    1       1000       1000       1000
1896    1       1000       1000       1000
1897    1       1000       1000       1000
1898    1       1000       1000       1000
1899    1       1000       1000       1000
1900    1       1000       1000       1000
1901    1       1000       1000       1000
1902    1       1000       1000       1000
1903    1       1000       1000       1000
1904    1       1000       1000       1000
1905    1       1000       1000       1000
1906    1       1000       1000       1000
1907    1       1000       1000       1000
1908    1       1000       1000       1000
1909    1       1000       1000       1000
1910    1       1000       1000       1000
1911    1       1000       1000       1000
1912    1       1000       1000       1000
1913    1       1000       1000       1000
1914    1       1000       1000       1000
1915    1       1000       1000       1000
1916    1       1000       1000       1000
1917    1       1000       1000       1000
1918    1       1000       1000       1000
1919    1       1000       1000       1000
1920    1       1000       1000       1000
1921    1       1000       1000       1000
1922    1       1000       1000       1000
1923    1       1000       1000       1000
1924    1       1000       1000       1000
1925    1       1000       1000       1000
1926    1       1000       1000       1000
1927    1       1000       1000       1000
1928    1       1000       1000       1000
1929    1       1000       1000       1000
1930    1       1000       1000       1000
1931    1       1000       1000       1000
1932    1       1000       1000       1000
1933    1       1000       1000       1000
1934    1       1000       1000       1000
1935    1       1000       1000       1000
1936    1       1000       1000       1000
1937    1       1000       1000       1000
1938    1       1000       1000       1000
1939    1       1000       1000       1000
1940    1       1000       1000       1000
1941    1       1000       1000       1000
1942    1       1000       1000       1000
1943    1       1000       1000       1000
1944    1       1000       1000       1000
1945    1       1000       1000       1000
1946    1       1000       1000       1000
1947    1       1000       1000       1000
1948    1       1000       1000       1000
1949    1       1000       1000       1000
1950    1       1000       1000       1000
1951    1       1000       1000       1000
1952    1       1000       1000       1000
1953    1       1000       1000       1000
1954    1       1000       1000       1000
1955    1       1000       1000       1000
1956    1       1000       1000       1000
1957    1       1000       1000       1000
1958    1       1000       1000       1000
1959    1       1000       1000       1000
1960    1       1000       1000       1000
1961    1       1000       1000       1000
1962    1       1000       1000       1000
1963    1       1000       1000       1000
1964    1       1000       1000       1000
1965    1       1000       1000       1000
1966    1       1000       1000       1000
1967    1       1000       1000       1000
1968    1       1000       1000       1000
1969    1       1000       1000       1000
1970    1       1000       1000       1000
1971    1       1000       1000       1000
1972    1       1000       1000       1000
1973    1       1000       1000       1000
1974    1       1000       1000       1000
1975    1       1000       1000       1000
1976    1       1000       1000       1000
1977    1       1000       1000       1000
1978    1       1000       1000       1000
1979    1       1000       1000       1000
1980    1       1000       1000       1000
1981    1       1000       1000       1000
1982    1       1000       1000       1000
1983    1       1000       1000       1000
1984    1       1000       1000       1000
1985    1       1000       1000       1000
1986    1       1000       1000       1000
1987    1       1000       1000       1000
1988    1       1000       1000       1000
1989    1       1000       1000       1000
1990    1       1000       1000       1000
1991    1       1000       1000       1000
1992    1       1000       1000       1000
1993    1       1000       1000       1000
1994    1       1000       1000       1000
1995    1       1000       1000       1000
1996    1       1000       1000       1000
1997    1       1000       1000       1000
1998    1       1000       1000       1000
1999    1       1000       1000       1000
2000    1       1000       1000       1000
2001    1       1000       1000       1000
2002    1       1000       1000       1000
2003    1       1000       1000       1000
2004    1       1000       1000       1000
2005    1       1000       1000       1000
2006    1       1000       1000       1000
2007    1       1000       1000       1000
2008    1       1000       1000       1000
2009    1       1000       1000       1000
2010    1       1000       1000       1000
2011    1       1000       1000       1000
2012    1       1000       1000       1000
2013    1       1000       1000       1000
2014    1       1000       1000       1000
2015    1       1000       1000       1000
2016    1       1000       1000       1000
2017    1       1000       1000       1000
2018    1       1000       1000       1000
2019    1       1000       1000       1000
2020    1       1000       1000       1000
2021    1       1000       1000       1000
2022    1       1000       1000       1000
2023    1       1000       1000       1000
2024    1       1000       1000       1000
2025    1       1000       1000       1000
2026    1       1000       1000       1000
2027    1       1000       1000       1000
2028    1       1000       1000       1000
2029    1       1000       1000       1000
2030    1       1000       1000       1000
2031    1       1000       1000       1000
2032    1       1000       1000       1000
2033    1       1000       1000       1000
2034    1       1000       1000       1000
2035    1       1000       1000       1000
2036    1       1000       1000       1000
2037    1       1000       1000       1000
2038    1       1000       1000       1000
2039    1       1000       1000       1000
2040    1       1000       1000       1000
2041    1       1000       1000       1000
2042    1       1000       1000       1000
2043    1       1000       1000       1000
2044    1       1000       1000       1000
2045    1       1000       1000       1000
2046    1       1000       1000       1000
2047    1       1000       1000       1000
2048    1       1000       1000       1000
2049    1       1000       1000       1000
2050    1       1000       1000       1000
2051    1       1000       1000       1000
2052    1       1000       1000       1000
2053    1       1000       1000       1000
2054    1       1000       1000       1000
2055    1       1000       1000       1000
2056    1       1000       1000       1000
2057    1       1000       1000       1000
2058    1       1000       1000       1000
2059    1       1000       1000       1000
2060    1       1000       1000       1000
2061    1       1000       1000       1000
2062    1       1000       1000       1000
2063    1       1000       1000       1000
2064    1       1000       1000       1000
2065    1       1000       1000       1000
2066    1       1000       1000       1000
2067    1       1000       1000       1000
2068    1       1000       1000       1000
2069    1       1000       1000       1000
2070    1       1000       1000       1000
2071    1       1000       1000       1000
2072    1       1000       1000       1000
2073    1       1000       1000       1000
2074    1       1000       1000       1000
2075    1       1000       1000       1000
2076    1       1000       1000       1000
2077    1       1000       1000       1000
2078    1       1000       1000       1000
2079    1       1000       1000       1000
2080    1       1000       1000       1000
2081    1       1000       1000       1000
2082    1       1000       1000       1000
2083    1       1000       1000       1000
2084    1       1000       1000       1000
2085    1       1000       1000       1000
2086    1       1000       1000       1000
2087    1       1000       1000       1000
2088    1       1000       1000       1000
2089    1       1000       1000       1000
2090    1       1000       1000       1000
2091    1       1000       1000       1000
2092    1       1000       1000       1000
2093    1       1000       1000       1000
2094    1       1000       1000       1000
2095    1       1000       1000       1000
2096    1       1000       1000       1000
2097    1       1000       1000       1000
2098    1       1000       1000       1000
2099    1       1000       1000       1000
2100    1       1000       1000       1000
2101    1       1000       1000       1000
2102    1       1000       1000       1000
2103    1       1000       1000       1000
2104    1       1000       1000       1000
2105    1       1000       1000       1000
2106    1       1000       1000       1000
2107    1       1000       1000       1000
2108    1       1000       1000       1000
2109    1       1000       1000       1000
2110    1       1000       1000       1000
2111    1       1000       1000       1000
2112    1       1000       1000       1000
2113    1       1000       1000       1000
2114    1       1000       1000       1000
2115    1       1000       1000       1000
2116    1       1000       1000       1000
2117    1       1000       1000       1000
2118    1       1000       1000       1000
2119    1       1000       1000       1000
2120    1       1000       1000       1000
2121    1       1000       1000       1000
2122    1       1000       1000       1000
2123    1       1000       1000       1000
2124    1       1000       1000       1000
2125    1       1000       1000       1000
2126    1       1000       1000       1000
2127    1       1000       1000       1000
2128    1       1000       1000       1000
2129    1       1000       1000       1000
2130    1       1000       1000       1000
2131    1       1000       1000       1000
2132    1       1000       1000       1000
2133    1       1000       1000       1000
2134    1       1000       1000       1000
2135    1       1000       1000       1000
2136    1       1000       1000       1000
2137    1       1000       1000       1000
2138    1       1000       1000       1000
2139    1       1000       1000       1000
2140    1       1000       1000       1000
2141    1       1000       1000       1000
2142    1       1000       1000       1000
2143    1       1000       1000       1000
2144    1       1000       1000       1000
2145    1       1000       1000       1000
2146    1       1000       1000       1000
2147    1       1000       1000       1000
2148    1       1000       1000       1000
2149    1       1000       1000       1000
2150    1       1000       1000       1000
2151    1       1000       1000       1000
2152    1       1000       1000       1000
2153    1       1000       1000       1000
2154    1       1000       1000       1000
2155    1       1000       1000       1000
2156    1       1000       1000       1000
2157    1       1000       1000       1000
2158    1       1000       1000       1000
2159    1       1000       1000       1000
2160    1       1000       1000       1000
2161    1       1000       1000       1000
2162    1       1000       1000       1000
2163    1       1000       1000       1000
2164    1       1000       1000       1000
2165    1       1000       1000       1000
2166    1       1000       1000       1000
2167    1       1000       1000       1000
2168    1       1000       1000       1000
2169    1       1000       1000       1000
2170    1       1000       1000       1000
2171    1       1000       1000       1000
2172    1       1000       1000       1000
2173    1       1000       1000       1000
2174    1       1000       1000       1000
2175    1       1000       1000       1000
2176    1       1000       1000       1000
2177    1       1000       1000       1000
2178    1       1000       1000       1000
2179    1       1000       1000       1000
2180    1       1000       1000       1000
2181    1       1000       1000       1000
2182    1       1000       1000       1000
2183    1       1000       1000       1000
2184    1       1000       1000       1000
2185    1       1000       1000       1000
2186    1       1000       1000       1000
2187    1       1000       1000       1000
2188    1       1000       1000       1000
2189    1       1000       1000       1000
2190    1       1000       1000       1000
2191    1       1000       1000       1000
2192    1       1000       1000       1000
2193    1       1000       1000       1000
2194    1       1000       1000       1000
2195    1       1000       1000       1000
2196    1       1000       1000       1000
2197    1       1000       1000       1000
2198    1       1000       1000       1000
2199    1       1000       1000       1000
2200    1       1000       1000       1000
2201    1       1000       1000       1000
2202    1       1000       1000       1000
2203    1       1000       1000       1000
2204    1       1000       1000       1000
2205    1       1000       1000       1000
2206    1       1000       1000       1000
2207    1       1000       1000       1000
2208    1       1000       1000       1000
2209    1       1000       1000       1000
2210    1       1000       1000       1000
2211    1       1000       1000       1000
2212    1       1000       1000       1000
2213    1       1000       1000       1000
2214    1       1000       1000       1000
2215    1       1000       1000       1000
2216    1       1000       1000       1000
2217    1       1000       1000       1000
2218    1       1000       1000       1000
2219    1       1000       1000       1000
2220    1       1000       1000       1000
2221    1       1000       1000       1000
2222    1       1000       1000       1000
2223    1       1000       1000       1000
2224    1       1000       1000       1000
2225    1       1000       1000       1000
2226    1       1000       1000       1000
2227    1       1000       1000       1000
2228    1       1000       1000       1000
2229    1       1000       1000       1000
2230    1       1000       1000       1000
2231    1       1000       1000       1000
2232    1       1000       1000       1000
2233    1       1000       1000       1000
2234    1       1000       1000       1000
2235    1       1000       1000       1000
2236    1       1000       1000       1000
2237    1       1000       1000       1000
2238    1       1000       1000       1000
2239    1       1000       1000       1000
2240    1       1000       1000       1000
2241    1       1000       1000       1000
2242    1       1000       1000       1000
2243    1       1000       1000       1000
2244    1       1000       1000       1000
2245    1       1000       1000       1000
2246    1       1000       1000       1000
2247    1       1000       1000       1000
2248    1       1000       1000       1000
2249    1       1000       1000       1000
2250    1       1000       1000       1000
2251    1       1000       1000       1000
2252    1       1000       1000       1000
2253    1       1000       1000       1000
2254    1       1000       1000       1000
2255    1       1000       1000       1000
2256    1       1000       1000       1000
2257    1       1000       1000       1000
2258    1       1000       1000       1000
2259    1       1000       1000       1000
2260    1       1000       1000       1000
2261    1       1000       1000       1000
2262    1       1000       1000       1000
2263    1       1000       1000       1000
2264    1       1000       1000       1000
2265    1       1000       1000       1000
2266    1       1000       1000       1000
2267    1       1000       1000       1000
2268    1       1000       1000       1000
2269    1       1000       1000       1000
2270    1       1000       1000       1000
2271    1       1000       1000       1000
2272    1       1000       1000       1000
2273    1       1000       1000       1000
2274    1       1000       1000       1000
2275    1       1000       1000       1000
2276    1       1000       1000       1000
2277    1       1000       1000       1000
2278    1       1000       1000       1000
2279    1       1000       1000       1000
2280    1       1000       1000       1000
2281    1       1000       1000       1000
2282    1       1000       1000       1000
2283    1       1000       1000       1000
2284    1       1000       1000       1000
2285    1       1000       1000       1000
2286    1       1000       1000       1000
2287    1       1000       1000       1000
2288    1       1000       1000       1000
2289    1       1000       1000       1000
2290    1       1000       1000       1000
2291    1       1000       1000       1000
2292    1       1000       1000       1000
2293    1       1000       1000       1000
2294    1       1000       1000       1000
2295    1       1000       1000       1000
2296    1       1000       1000       1000
2297    1       1000       1000       1000
2298    1       1000       1000       1000
2299    1       1000       1000       1000
2300    1       1000       1000       1000
2301    1       1000       1000       1000
2302    1       1000       1000       1000
2303    1       1000       1000       1000
2304    1       1000       1000       1000
2305    1       1000       1000       1000
2306    1       1000       1000       1000
2307    1       1000       1000       1000
2308    1       1000       1000       1000
2309    1       1000       1000       1000
2310    1       1000       1000       1000
2311    1       1000       1000       1000
2312    1       1000       1000       1000
2313    1       1000       1000       1000
2314    1       1000       1000       1000
2315    1       1000       1000       1000
2316    1       1000       1000       1000
2317    1       1000       1000       1000
2318    1       1000       1000       1000
2319    1       1000       1000       1000
2320    1       1000       1000       1000
2321    1       1000       1000       1000
2322    1       1000       1000       1000
2323    1       1000       1000       1000
2324    1       1000       1000       1000
2325    1       1000       1000       1000
2326    1       1000       1000       1000
2327    1       1000       1000       1000
2328    1       1000       1000       1000
2329    1       1000       1000       1000
2330    1       1000       1000       1000
2331    1       1000       1000       1000
2332    1       1000       1000       1000
2333    1       1000       1000       1000
2334    1       1000       1000       1000
2335    1       1000       1000       1000
2336    1       1000       1000       1000
2337    1       1000       1000       1000
2338    1       1000       1000       1000
2339    1       1000       1000       1000
2340    1       1000       1000       1000
2341    1       1000       1000       1000
2342    1       1000       1000       1000
2343    1       1000       1000       1000
2344    1       1000       1000       1000
2345    1       1000       1000       1000
2346    1       1000       1000       1000
2347    1       1000       1000       1000
2348    1       1000       1000       1000
2349    1       1000       1000       1000
2350    1       1000       1000       1000
2351    1       1000       1000       1000
2352    1       1000       1000       1000
2353    1       1000       1000       1000
2354    1       1000       1000       1000
2355    1       1000       1000       1000
2356    1       1000       1000       1000
2357    1       1000       1000       1000
2358    1       1000       1000       1000
2359    1       1000       1000       1000
2360    1       1000       1000       1000
2361    1       1000       1000       1000
2362    1       1000       1000       1000
2363    1       1000       1000       1000
2364    1       1000       1000       1000
2365    1       1000       1000       1000
2366    1       1000       1000       1000
2367    1       1000       1000       1000
2368    1       1000       1000       1000
2369    1       1000       1000       1000
2370    1       1000       1000       1000
2371    1       1000       1000       1000
2372    1       1000       1000       1000
2373    1       1000       1000       1000
2374    1       1000       1000       1000
2375    1       1000       1000       1000
2376    1       1000       1000       1000
2377    1       1000       1000       1000
2378    1       1000       1000       1000
2379    1       1000       1000       1000
2380    1       1000       1000       1000
2381    1       1000       1000       1000
2382    1       1000       1000       1000
2383    1       1000       1000       1000
2384    1       1000       1000       1000
2385    1       1000       1000       1000
2386    1       1000       1000       1000
2387    1       1000       1000       1000
2388    1       1000       1000       1000
2389    1       1000       1000       1000
2390    1       1000       1000       1000
2391    1       1000       1000       1000
2392    1       1000       1000       1000
2393    1       1000       1000       1000
2394    1       1000       1000       1000
2395    1       1000       1000       1000
2396    1       1000       1000       1000
2397    1       1000       1000       1000
2398    1       1000       1000       1000
2399    1       1000       1000       1000
2400    1       1000       1000       1000
2401    1       1000       1000       1000
2402    1       1000       1000       1000
2403    1       1000       1000       1000
2404    1       1000       1000       1000
2405    1       1000       1000       1000
2406    1       1000       1000       1000
2407    1       1000       1000       1000
2408    1       1000       1000       1000
2409    1       1000       1000       1000
2410    1       1000       1000       1000
2411    1       1000       1000       1000
2412    1       1000       1000       1000
2413    1       1000       1000       1000
2414    1       1000       1000       1000
2415    1       1000       1000       1000
2416    1       1000       1000       1000
2417    1       1000       1000       1000
2418    1       1000       1000       1000
2419    1       1000       1000       1000
2420    1       1000       1000       1000
2421    1       1000       1000       1000
2422    1       1000       1000       1000
2423    1       1000       1000       1000
2424    1       1000       1000       1000
2425    1       1000       1000       1000
2426    1       1000       1000       1000
2427    1       1000       1000       1000
2428    1       1000       1000       1000
2429    1       1000       1000       1000
2430    1       1000       1000       1000
2431    1       1000       1000       1000
2432    1       1000       1000       1000
2433    1       1000       1000       1000
2434    1       1000       1000       1000
2435    1       1000       1000       1000
2436    1       1000       1000       1000
2437    1       1000       1000       1000
2438    1       1000       1000       1000
2439    1       1000       1000       1000
2440    1       1000       1000       1000
2441    1       1000       1000       1000
2442    1       1000       1000       1000
2443    1       1000       1000       1000
2444    1       1000       1000       1000
2445    1       1000       1000       1000
2446    1       1000       1000       1000
2447    1       1000       1000       1000
2448    1       1000       1000       1000
2449    1       1000       1000       1000
2450    1       1000       1000       1000
2451    1       1000       1000       1000
2452    1       1000       1000       1000
2453    1       1000       1000       1000
2454    1       1000       1000       1000
2455    1       1000       1000       1000
2456    1       1000       1000       1000
2457    1       1000       1000       1000
2458    1       1000       1000       1000
2459    1       1000       1000       1000
2460    1       1000       1000       1000
2461    1       1000       1000       1000
2462    1       1000       1000       1000
2463    1       1000       1000       1000
2464    1       1000       1000       1000
2465    1       1000       1000       1000
2466    1       1000       1000       1000
2467    1       1000       1000       1000
2468    1       1000       1000       1000
2469    1       1000       1000       1000
2470    1       1000       1000       1000
2471    1       1000       1000       1000
2472    1       1000       1000       1000
2473    1       1000       1000       1000
2474    1       1000       1000       1000
2475    1       1000       1000       1000
2476    1       1000       1000       1000
2477    1       1000       1000       1000
2478    1       1000       1000       1000
2479    1       1000       1000       1000
2480    1       1000       1000       1000
2481    1       1000       1000       1000
2482    1       1000       1000       1000
2483    1       1000       1000       1000
2484    1       1000       1000       1000
2485    1       1000       1000       1000
2486    1       1000       1000       1000
2487    1       1000       1000       1000
2488    1       1000       1000       1000
2489    1       1000       1000       1000
2490    1       1000       1000       1000
2491    1       1000       1000       1000
2492    1       1000       1000       1000
2493    1       1000       1000       1000
2494    1       1000       1000       1000
2495    1       1000       1000       1000
2496    1       1000       1000       1000
2497    1       1000       1000       1000
2498    1       1000       1000       1000
2499    1       1000       1000       1000
2500    1       1000       1000       1000
2501    1       1000       1000       1000
2502    1       1000       1000       1000
2503    1       1000       1000       1000
2504    1       1000       1000       1000
2505    1       1000       1000       1000
2506    1       1000       1000       1000
2507    1       1000       1000       1000
2508    1       1000       1000       1000
2509    1       1000       1000       1000
2510    1       1000       1000       1000
2511    1       1000       1000       1000
2512    1       1000       1000       1000
2513    1       1000       1000       1000
2514    1       1000       1000       1000
2515    1       1000       1000       1000
2516    1       1000       1000       1000
2517    1       1000       1000       1000
2518    1       1000       1000       1000
2519    1       1000       1000       1000
2520    1       1000       1000       1000
2521    1       1000       1000       1000
2522    1       1000       1000       1000
2523    1       1000       1000       1000
2524    1       1000       1000       1000
2525    1       1000       1000       1000
2526    1       1000       1000       1000
2527    1       1000       1000       1000
2528    1       1000       1000       1000
2529    1       1000       1000       1000
2530    1       1000       1000       1000
2531    1       1000       1000       1000
2532    1       1000       1000       1000
2533    1       1000       1000       1000
2534    1       1000       1000       1000
2535    1       1000       1000       1000
2536    1       1000       1000       1000
2537    1       1000       1000       1000
2538    1       1000       1000       1000
2539    1       1000       1000       1000
2540    1       1000       1000       1000
2541    1       1000       1000       1000
2542    1       1000       1000       1000
2543    1       1000       1000       1000
2544    1       1000       1000       1000
2545    1       1000       1000       1000
2546    1       1000       1000       1000
2547    1       1000       1000       1000
2548    1       1000       1000       1000
2549    1       1000       1000       1000
2550    1       1000       1000       1000
2551    1       1000       1000       1000
2552    1       1000       1000       1000
2553    1       1000       1000       1000
2554    1       1000       1000       1000
2555    1       1000       1000       1000
2556    1       1000       1000       1000
2557    1       1000       1000       1000
2558    1       1000       1000       1000
2559    1       1000       1000       1000
2560    1       1000       1000       1000
2561    1       1000       1000       1000
2562    1       1000       1000       1000
2563    1       1000       1000       1000
2564    1       1000       1000       1000
2565    1       1000       1000       1000
2566    1       1000       1000       1000
2567    1       1000       1000       1000
2568    1       1000       1000       1000
2569    1       1000       1000       1000
2570    1       1000       1000       1000
2571    1       1000       1000       1000
2572    1       1000       1000       1000
2573    1       1000       1000       1000
2574    1       1000       1000       1000
2575    1       1000       1000       1000
2576    1       1000       1000       1000
2577    1       1000       1000       1000
2578    1       1000       1000       1000
2579    1       1000       1000       1000
2580    1       1000       1000       1000
2581    1       1000       1000       1000
2582    1       1000       1000       1000
2583    1       1000       1000       1000
2584    1       1000       1000       1000
2585    1       1000       1000       1000
2586    1       1000       1000       1000
2587    1       1000       1000       1000
2588    1       1000       1000       1000
2589    1       1000       1000       1000
2590    1       1000       1000       1000
2591    1       1000       1000       1000
2592    1       1000       1000       1000
2593    1       1000       1000       1000
2594    1       1000       1000       1000
2595    1       1000       1000       1000
2596    1       1000       1000       1000
2597    1       1000       1000       1000
2598    1       1000       1000       1000
2599    1       1000       1000       1000
2600    1       1000       1000       1000
2601    1       1000       1000       1000
2602    1       1000       1000       1000
2603    1       1000       1000       1000
2604    1       1000       1000       1000
2605    1       1000       1000       1000
2606    1       1000       1000       1000
2607    1       1000       1000       1000
2608    1       1000       1000       1000
2609    1       1000       1000       1000
2610    1       1000       1000       1000
2611    1       1000       1000       1000
2612    1       1000       1000       1000
2613    1       1000       1000       1000
2614    1       1000       1000       1000
2615    1       1000       1000       1000
2616    1       1000       1000       1000
2617    1       1000       1000       1000
2618    1       1000       1000       1000
2619    1       1000       1000       1000
2620    1       1000       1000       1000
2621    1       1000       1000       1000
2622    1       1000       1000       1000
2623    1       1000       1000       1000
2624    1       1000       1000       1000
2625    1       1000       1000       1000
2626    1       1000       1000       1000
2627    1       1000       1000       1000
2628    1       1000       1000       1000
2629    1       1000       1000       1000
2630    1       1000       1000       1000
2631    1       1000       1000       1000
2632    1       1000       1000       1000
2633    1       1000       1000       1000
2634    1       1000       1000       1000
2635    1       1000       1000       1000
2636    1       1000       1000       1000
2637    1       1000       1000       1000
2638    1       1000       1000       1000
2639    1       1000       1000       1000
2640    1       1000       1000       1000
2641    1       1000       1000       1000
2642    1       1000       1000       1000
2643    1       1000       1000       1000
2644    1       1000       1000       1000
2645    1       1000       1000       1000
2646    1       1000       1000       1000
2647    1       1000       1000       1000
2648    1       1000       1000       1000
2649    1       1000       1000       1000
2650    1       1000       1000       1000
2651    1       1000       1000       1000
2652    1       1000       1000       1000
2653    1       1000       1000       1000
2654    1       1000       1000       1000
2655    1       1000       1000       1000
2656    1       1000       1000       1000
2657    1       1000       1000       1000
2658    1       1000       1000       1000
2659    1       1000       1000       1000
2660    1       1000       1000       1000
2661    1       1000       1000       1000
2662    1       1000       1000       1000
2663    1       1000       1000       1000
2664    1       1000       1000       1000
2665    1       1000       1000       1000
2666    1       1000       1000       1000
2667    1       1000       1000       1000
2668    1       1000       1000       1000
2669    1       1000       1000       1000
2670    1       1000       1000       1000
2671    1       1000       1000       1000
2672    1       1000       1000       1000
2673    1       1000       1000       1000
2674    1       1000       1000       1000
2675    1       1000       1000       1000
2676    1       1000       1000       1000
2677    1       1000       1000       1000
2678    1       1000       1000       1000
2679    1       1000       1000       1000
2680    1       1000       1000       1000
2681    1       1000       1000       1000
2682    1       1000       1000       1000
2683    1       1000       1000       1000
2684    1       1000       1000       1000
2685    1       1000       1000       1000
2686    1       1000       1000       1000
2687    1       1000       1000       1000
2688    1       1000       1000       1000
2689    1       1000       1000       1000
2690    1       1000       1000       1000
2691    1       1000       1000       1000
2692    1       1000       1000       1000
2693    1       1000       1000       1000
2694    1       1000       1000       1000
2695    1       1000       1000       1000
2696    1       1000       1000       1000
2697    1       1000       1000       1000
2698    1       1000       1000       1000
2699    1       1000       1000       1000
2700    1       1000       1000       1000
2701    1       1000       1000       1000
2702    1       1000       1000       1000
2703    1       1000       1000       1000
2704    1       1000       1000       1000
2705    1       1000       1000       1000
2706    1       1000       1000       1000
2707    1       1000       1000       1000
2708    1       1000       1000       1000
2709    1       1000       1000       1000
2710    1       1000       1000       1000
2711    1       1000       1000       1000
2712    1       1000       1000       1000
2713    1       1000       1000       1000
2714    1       1000       1000       1000
2715    1       1000       1000       1000
2716    1       1000       1000       1000
2717    1       1000       1000       1000
2718    1       1000       1000       1000
2719    1       1000       1000       1000
2720    1       1000       1000       1000
2721    1       1000       1000       1000
2722    1       1000       1000       1000
2723    1       1000       1000       1000
2724    1       1000       1000       1000
2725    1       1000       1000       1000
2726    1       1000       1000       1000
2727    1       1000       1000       1000
2728    1       1000       1000       1000
2729    1       1000       1000       1000
2730    1       1000       1000       1000
2731    1       1000       1000       1000
2732    1       1000       1000       1000
2733    1       1000       1000       1000
2734    1       1000       1000       1000
2735    1       1000       1000       1000
2736    1       1000       1000       1000
2737    1       1000       1000       1000
2738    1       1000       1000       1000
2739    1       1000       1000       1000
2740    1       1000       1000       1000
2741    1       1000       1000       1000
2742    1       1000       1000       1000
2743    1       1000       1000       1000
2744    1       1000       1000       1000
2745    1       1000       1000       1000
2746    1       1000       1000       1000
2747    1       1000       1000       1000
2748    1       1000       1000       1000
2749    1       1000       1000       1000
2750    1       1000       1000       1000
2751    1       1000       1000       1000
2752    1       1000       1000       1000
2753    1       1000       1000       1000
2754    1       1000       1000       1000
2755    1       1000       1000       1000
2756    1       1000       1000       1000
2757    1       1000       1000       1000
2758    1       1000       1000       1000
2759    1       1000       1000       1000
2760    1       1000       1000       1000
2761    1       1000       1000       1000
2762    1       1000       1000       1000
2763    1       1000       1000       1000
2764    1       1000       1000       1000
2765    1       1000       1000       1000
2766    1       1000       1000       1000
2767    1       1000       1000       1000
2768    1       1000       1000       1000
2769    1       1000       1000       1000
2770    1       1000       1000       1000
2771    1       1000       1000       1000
2772    1       1000       1000       1000
2773    1       1000       1000       1000
2774    1       1000       1000       1000
2775    1       1000       1000       1000
2776    1       1000       1000       1000
2777    1       1000       1000       1000
2778    1       1000       1000       1000
2779    1       1000       1000       1000
2780    1       1000       1000       1000
2781    1       1000       1000       1000
2782    1       1000       1000       1000
2783    1       1000       1000       1000
2784    1       1000       1000       1000
2785    1       1000       1000       1000
2786    1       1000       1000       1000
2787    1       1000       1000       1000
2788    1       1000       1000       1000
2789    1       1000       1000       1000
2790    1       1000       1000       1000
2791    1       1000       1000       1000
2792    1       1000       1000       1000
2793    1       1000       1000       1000
2794    1       1000       1000       1000
2795    1       1000       1000       1000
2796    1       1000       1000       1000
2797    1       1000       1000       1000
2798    1       1000       1000       1000
2799    1       1000       1000       1000
2800    1       1000       1000       1000
2801    1       1000       1000       1000
2802    1       1000       1000       1000
2803    1       1000       1000       1000
2804    1       1000       1000       1000
2805    1       1000       1000       1000
2806    1       1000       1000       1000
2807    1       1000       1000       1000
2808    1       1000       1000       1000
2809    1       1000       1000       1000
2810    1       1000       1000       1000
2811    1       1000       1000       1000
2812    1       1000       1000       1000
2813    1       1000       1000       1000
2814    1       1000       1000       1000
2815    1       1000       1000       1000
2816    1       1000       1000       1000
2817    1       1000       1000       1000
2818    1       1000       1000       1000
2819    1       1000       1000       1000
2820    1       1000       1000       1000
2821    1       1000       1000       1000
2822    1       1000       1000       1000
2823    1       1000       1000       1000
2824    1       1000       1000       1000
2825    1       1000       1000       1000
2826    1       1000       1000       1000
2827    1       1000       1000       1000
2828    1       1000       1000       1000
2829    1       1000       1000       1000
2830    1       1000       1000       1000
2831    1       1000       1000       1000
2832    1       1000       1000       1000
2833    1       1000       1000       1000
2834    1       1000       1000       1000
2835    1       1000       1000       1000
2836    1       1000       1000       1000
2837    1       1000       1000       1000
2838    1       1000       1000       1000
2839    1       1000       1000       1000
2840    1       1000       1000       1000
2841    1       1000       1000       1000
2842    1       1000       1000       1000
2843    1       1000       1000       1000
2844    1       1000       1000       1000
2845    1       1000       1000       1000
2846    1       1000       1000       1000
2847    1       1000       1000       1000
2848    1       1000       1000       1000
2849    1       1000       1000       1000
2850    1       1000       1000       1000
2851    1       1000       1000       1000
2852    1       1000       1000       1000
2853    1       1000       1000       1000
2854    1       1000       1000       1000
2855    1       1000       1000       1000
2856    1       1000       1000       1000
2857    1       1000       1000       1000
2858    1       1000       1000       1000
2859    1       1000       1000       1000
2860    1       1000       1000       1000
2861    1       1000       1000       1000
2862    1       1000       1000       1000
2863    1       1000       1000       1000
2864    1       1000       1000       1000
2865    1       1000       1000       1000
2866    1       1000       1000       1000
2867    1       1000       1000       1000
2868    1       1000       1000       1000
2869    1       1000       1000       1000
2870    1       1000       1000       1000
2871    1       1000       1000       1000
2872    1       1000       1000       1000
2873    1       1000       1000       1000
2874    1       1000       1000       1000
2875    1       1000       1000       1000
2876    1       1000       1000       1000
2877    1       1000       1000       1000
2878    1       1000       1000       1000
2879    1       1000       1000       1000
2880    1       1000       1000       1000
2881    1       1000       1000       1000
2882    1       1000       1000       1000
2883    1       1000       1000       1000
2884    1       1000       1000       1000
2885    1       1000       1000       1000
2886    1       1000       1000       1000
2887    1       1000       1000       1000
2888    1       1000       1000       1000
2889    1       1000       1000       1000
2890    1       1000       1000       1000
2891    1       1000       1000       1000
2892    1       1000       1000       1000
2893    1       1000       1000       1000
2894    1       1000       1000       1000
2895    1       1000       1000       1000
2896    1       1000       1000       1000
2897    1       1000       1000       1000
2898    1       1000       1000       1000
2899    1       1000       1000       1000
2900    1       1000       1000       1000
2901    1       1000       1000       1000
2902    1       1000       1000       1000
2903    1       1000       1000       1000
2904    1       1000       1000       1000
2905    1       1000       1000       1000
2906    1       1000       1000       1000
2907    1       1000       1000       1000
2908    1       1000       1000       1000
2909    1       1000       1000       1000
2910    1       1000       1000       1000
2911    1       1000       1000       1000
2912    1       1000       1000       1000
2913    1       1000       1000       1000
2914    1       1000       1000       1000
2915    1       1000       1000       1000
2916    1       1000       1000       1000
2917    1       1000       1000       1000
2918    1       1000       1000       1000
2919    1       1000       1000       1000
2920    1       1000       1000       1000
2921    1       1000       1000       1000
2922    1       1000       1000       1000
2923    1       1000       1000       1000
2924    1       1000       1000       1000
2925    1       1000       1000       1000
2926    1       1000       1000       1000
2927    1       1000       1000       1000
2928    1       1000       1000       1000
2929    1       1000       1000       1000
2930    1       1000       1000       1000
2931    1       1000       1000       1000
2932    1       1000       1000       1000
2933    1       1000       1000       1000
2934    1       1000       1000       1000
2935    1       1000       1000       1000
2936    1       1000       1000       1000
2937    1       1000       1000       1000
2938    1       1000       1000       1000
2939    1       1000       1000       1000
2940    1       1000       1000       1000
2941    1       1000       1000       1000
2942    1       1000       1000       1000
2943    1       1000       1000       1000
2944    1       1000       1000       1000
2945    1       1000       1000       1000
2946    1       1000       1000       1000
2947    1       1000       1000       1000
2948    1       1000       1000       1000
2949    1       1000       1000       1000
2950    1       1000       1000       1000
2951    1       1000       1000       1000
2952    1       1000       1000       1000
2953    1       1000       1000       1000
2954    1       1000       1000       1000
2955    1       1000       1000       1000
2956    1       1000       1000       1000
2957    1       1000       1000       1000
2958    1       1000       1000       1000
2959    1       1000       1000       1000
2960    1       1000       1000       1000
2961    1       1000       1000       1000
2962    1       1000       1000       1000
2963    1       1000       1000       1000
2964    1       1000       1000       1000
2965    1       1000       1000       1000
2966    1       1000       1000       1000
2967    1       1000       1000       1000
2968    1       1000       1000       1000
2969    1       1000       1000       1000
2970    1       1000       1000       1000
2971    1       1000       1000       1000
2972    1       1000       1000       1000
2973    1       1000       1000       1000
2974    1       1000       1000       1000
2975    1       1000       1000       1000
2976    1       1000       1000       1000
2977    1       1000       1000       1000
2978    1       1000       1000       1000
2979    1       1000       1000       1000
2980    1       1000       1000       1000
2981    1       1000       1000       1000
2982    1       1000       1000       1000
2983    1       1000       1000       1000
2984    1       1000       1000       1000
2985    1       1000       1000       1000
2986    1       1000       1000       1000
2987    1       1000       1000       1000
2988    1       1000       1000       1000
2989    1       1000       1000       1000
2990    1       1000       1000       1000
2991    1       1000       1000       1000
2992    1       1000       1000       1000
2993    1       1000       1000       1000
2994    1       1000       1000       1000
2995    1       1000       1000       1000
2996    1       1000       1000       1000
2997    1       1000       1000       1000
2998    1       1000       1000       1000
2999    1       1000       1000       1000
3000    1       1000       1000       1000
3001    1       1000       1000       1000
3002    1       1000       1000       1000
3003    1       1000       1000       1000
3004    1       1000       1000       1000
3005    1       1000       1000       1000
3006    1       1000       1000       1000
3007    1       1000       1000       1000
3008    1       1000       1000       1000
3009    1       1000       1000       1000
3010    1       1000       1000       1000
3011    1       1000       1000       1000
3012    1       1000       1000       1000
3013    1       1000       1000       1000
3014    1       1000       1000       1000
3015    1       1000       1000       1000
3016    1       1000       1000       1000
3017    1       1000       1000       1000
3018    1       1000       1000       1000
3019    1       1000       1000       1000
3020    1       1000       1000       1000
3021    1       1000       1000       1000
3022    1       1000       1000       1000
3023    1       1000       1000       1000
3024    1       1000       1000       1000
3025    1       1000       1000       1000
3026    1       1000       1000       1000
3027    1       1000       1000       1000
3028    1       1000       1000       1000
3029    1       1000       1000       1000
3030    1       1000       1000       1000
3031    1       1000       1000       1000
3032    1       1000       1000       1000
3033    1       1000       1000       1000
3034    1       1000       1000       1000
3035    1       1000       1000       1000
3036    1       1000       1000       1000
3037    1       1000       1000       1000
3038    1       1000       1000       1000
3039    1       1000       1000       1000
3040    1       1000       1000       1000
3041    1       1000       1000       1000
3042    1       1000       1000       1000
3043    1       1000       1000       1000
3044    1       1000       1000       1000
3045    1       1000       1000       1000
3046    1       1000       1000       1000
3047    1       1000       1000       1000
3048    1       1000       1000       1000
3049    1       1000       1000       1000
3050    1       1000       1000       1000
3051    1       1000       1000       1000
3052    1       1000       1000       1000
3053    1       1000       1000       1000
3054    1       1000       1000       1000
3055    1       1000       1000       1000
3056    1       1000       1000       1000
3057    1       1000       1000       1000
3058    1       1000       1000       1000
3059    1       1000       1000       1000
3060    1       1000       1000       1000
3061    1       1000       1000       1000
3062    1       1000       1000       1000
3063    1       1000       1000       1000
3064    1       1000       1000       1000
3065    1       1000       1000       1000
3066    1       1000       1000       1000
3067    1       1000       1000       1000
3068    1       1000       1000       1000
3069    1       1000       1000       1000
3070    1       1000       1000       1000
3071    1       1000       1000       1000
3072    1       1000       1000       1000
3073    1       1000       1000       1000
3074    1       1000       1000       1000
3075    1       1000       1000       1000
3076    1       1000       1000       1000
3077    1       1000       1000       1000
3078    1       1000       1000       1000
3079    1       1000       1000       1000
3080    1       1000       1000       1000
3081    1       1000       1000       1000
3082    1       1000       1000       1000
3083    1       1000       1000       1000
3084    1       1000       1000       1000
3085    1       1000       1000       1000
3086    1       1000       1000       1000
3087    1       1000       1000       1000
3088    1       1000       1000       1000
3089    1       1000       1000       1000
3090    1       1000       1000       1000
3091    1       1000       1000       1000
3092    1       1000       1000       1000
3093    1       1000       1000       1000
3094    1       1000       1000       1000
3095    1       1000       1000       1000
3096    1       1000       1000       1000
3097    1       1000       1000       1000
3098    1       1000       1000       1000
3099    1       1000       1000       1000
3100    1       1000       1000       1000
3101    1       1000       1000       1000
3102    1       1000       1000       1000
3103    1       1000       1000       1000
3104    1       1000       1000       1000
3105    1       1000       1000       1000
3106    1       1000       1000       1000
3107    1       1000       1000       1000
3108    1       1000       1000       1000
3109    1       1000       1000       1000
3110    1       1000       1000       1000
3111    1       1000       1000       1000
3112    1       1000       1000       1000
3113    1       1000       1000       1000
3114    1       1000       1000       1000
3115    1       1000       1000       1000
3116    1       1000       1000       1000
3117    1       1000       1000       1000
3118    1       1000       1000       1000
3119    1       1000       1000       1000
3120    1       1000       1000       1000
3121    1       1000       1000       1000
3122    1       1000       1000       1000
3123    1       1000       1000       1000
3124    1       1000       1000       1000
3125    1       1000       1000       1000
3126    1       1000       1000       1000
3127    1       1000       1000       1000
3128    1       1000       1000       1000
3129    1       1000       1000       1000
3130    1       1000       1000       1000
3131    1       1000       1000       1000
3132    1       1000       1000       1000
3133    1       1000       1000       1000
3134    1       1000       1000       1000
3135    1       1000       1000       1000
3136    1       1000       1000       1000
3137    1       1000       1000       1000
3138    1       1000       1000       1000
3139    1       1000       1000       1000
3140    1       1000       1000       1000
3141    1       1000       1000       1000
3142    1       1000       1000       1000
3143    1       1000       1000       1000
3144    1       1000       1000       1000
3145    1       1000       1000       1000
3146    1       1000       1000       1000
3147    1       1000       1000       1000
3148    1       1000       1000       1000
3149    1       1000       1000       1000
3150    1       1000       1000       1000
3151    1       1000       1000       1000
3152    1       1000       1000       1000
3153    1       1000       1000       1000
3154    1       1000       1000       1000
3155    1       1000       1000       1000
3156    1       1000       1000       1000
3157    1       1000       1000       1000
3158    1       1000       1000       1000
3159    1       1000       1000       1000
3160    1       1000       1000       1000
3161    1       1000       1000       1000
3162    1       1000       1000       1000
3163    1       1000       1000       1000
3164    1       1000       1000       1000
3165    1       1000       1000       1000
3166    1       1000       1000       1000
3167    1       1000       1000       1000
3168    1       1000       1000       1000
3169    1       1000       1000       1000
3170    1       1000       1000       1000
3171    1       1000       1000       1000
3172    1       1000       1000       1000
3173    1       1000       1000       1000
3174    1       1000       1000       1000
3175    1       1000       1000       1000
3176    1       1000       1000       1000
3177    1       1000       1000       1000
3178    1       1000       1000       1000
3179    1       1000       1000       1000
3180    1       1000       1000       1000
3181    1       1000       1000       1000
3182    1       1000       1000       1000
3183    1       1000       1000       1000
3184    1       1000       1000       1000
3185    1       1000       1000       1000
3186    1       1000       1000       1000
3187    1       1000       1000       1000
3188    1       1000       1000       1000
3189    1       1000       1000       1000
3190    1       1000       1000       1000
3191    1       1000       1000       1000
3192    1       1000       1000       1000
3193    1       1000       1000       1000
3194    1       1000       1000       1000
3195    1       1000       1000       1000
3196    1       1000       1000       1000
3197    1       1000       1000       1000
3198    1       1000       1000       1000
3199    1       1000       1000       1000
3200    1       1000       1000       1000
3201    1       1000       1000       1000
3202    1       1000       1000       1000
3203    1       1000       1000       1000
3204    1       1000       1000       1000
3205    1       1000       1000       1000
3206    1       1000       1000       1000
3207    1       1000       1000       1000
3208    1       1000       1000       1000
3209    1       1000       1000       1000
3210    1       1000       1000       1000
3211    1       1000       1000       1000
3212    1       1000       1000       1000
3213    1       1000       1000       1000
3214    1       1000       1000       1000
3215    1       1000       1000       1000
3216    1       1000       1000       1000
3217    1       1000       1000       1000
3218    1       1000       1000       1000
3219    1       1000       1000       1000
3220    1       1000       1000       1000
3221    1       1000       1000       1000
3222    1       1000       1000       1000
3223    1       1000       1000       1000
3224    1       1000       1000       1000
3225    1       1000       1000       1000
3226    1       1000       1000       1000
3227    1       1000       1000       1000
3228    1       1000       1000       1000
3229    1       1000       1000       1000
3230    1       1000       1000       1000
3231    1       1000       1000       1000
3232    1       1000       1000       1000
3233    1       1000       1000       1000
3234    1       1000       1000       1000
3235    1       1000       1000       1000
3236    1       1000       1000       1000
3237    1       1000       1000       1000
3238    1       1000       1000       1000
3239    1       1000       1000       1000
3240    1       1000       1000       1000
3241    1       1000       1000       1000
3242    1       1000       1000       1000
3243    1       1000       1000       1000
3244    1       1000       1000       1000
3245    1       1000       1000       1000
3246    1       1000       1000       1000
3247    1       1000       1000       1000
3248    1       1000       1000       1000
3249    1       1000       1000       1000
3250    1       1000       1000       1000
3251    1       1000       1000       1000
3252    1       1000       1000       1000
3253    1       1000       1000       1000
3254    1       1000       1000       1000
3255    1       1000       1000       1000
3256    1       1000       1000       1000
3257    1       1000       1000       1000
3258    1       1000       1000       1000
3259    1       1000       1000       1000
3260    1       1000       1000       1000
3261    1       1000       1000       1000
3262    1       1000       1000       1000
3263    1       1000       1000       1000
3264    1       1000       1000       1000
3265    1       1000       1000       1000
3266    1       1000       1000       1000
3267    1       1000       1000       1000
3268    1       1000       1000       1000
3269    1       1000       1000       1000
3270    1       1000       1000       1000
3271    1       1000       1000       1000
3272    1       1000       1000       1000
3273    1       1000       1000       1000
3274    1       1000       1000       1000
3275    1       1000       1000       1000
3276    1       1000       1000       1000
3277    1       1000       1000       1000
3278    1       1000       1000       1000
3279    1       1000       1000       1000
3280    1       1000       1000       1000
3281    1       1000       1000       1000
3282    1       1000       1000       1000
3283    1       1000       1000       1000
3284    1       1000       1000       1000
3285    1       1000       1000       1000
3286    1       1000       1000       1000
3287    1       1000       1000       1000
3288    1       1000       1000       1000
3289    1       1000       1000       1000
3290    1       1000       1000       1000
3291    1       1000       1000       1000
3292    1       1000       1000       1000
3293    1       1000       1000       1000
3294    1       1000       1000       1000
3295    1       1000       1000       1000
3296    1       1000       1000       1000
3297    1       1000       1000       1000
3298    1       1000       1000       1000
3299    1       1000       1000       1000
3300    1       1000       1000       1000
3301    1       1000       1000       1000
3302    1       1000       1000       1000
3303    1       1000       1000       1000
3304    1       1000       1000       1000
3305    1       1000       1000       1000
3306    1       1000       1000       1000
3307    1       1000       1000       1000
3308    1       1000       1000       1000
3309    1       1000       1000       1000
3310    1       1000       1000       1000
3311    1       1000       1000       1000
3312    1       1000       1000       1000
3313    1       1000       1000       1000
3314    1       1000       1000       1000
3315    1       1000       1000       1000
3316    1       1000       1000       1000
3317    1       1000       1000       1000
3318    1       1000       1000       1000
3319    1       1000       1000       1000
3320    1       1000       1000       1000
3321    1       1000       1000       1000
3322    1       1000       1000       1000
3323    1       1000       1000       1000
3324    1       1000       1000       1000
3325    1       1000       1000       1000
3326    1       1000       1000       1000
3327    1       1000       1000       1000
3328    1       1000       1000       1000
3329    1       1000       1000       1000
3330    1       1000       1000       1000
3331    1       1000       1000       1000
3332    1       1000       1000       1000
3333    1       1000       1000       1000
3334    1       1000       1000       1000
3335    1       1000       1000       1000
3336    1       1000       1000       1000
3337    1       1000       1000       1000
3338    1       1000       1000       1000
3339    1       1000       1000       1000
3340    1       1000       1000       1000
3341    1       1000       1000       1000
3342    1       1000       1000       1000
3343    1       1000       1000       1000
3344    1       1000       1000       1000
3345    1       1000       1000       1000
3346    1       1000       1000       1000
3347    1       1000       1000       1000
3348    1       1000       1000       1000
3349    1       1000       1000       1000
3350    1       1000       1000       1000
3351    1       1000       1000       1000
3352    1       1000       1000       1000
3353    1       1000       1000       1000
3354    1       1000       1000       1000
3355    1       1000       1000       1000
3356    1       1000       1000       1000
3357    1       1000       1000       1000
3358    1       1000       1000       1000
3359    1       1000       1000       1000
3360    1       1000       1000       1000
3361    1       1000       1000       1000
3362    1       1000       1000       1000
3363    1       1000       1000       1000
3364    1       1000       1000       1000
3365    1       1000       1000       1000
3366    1       1000       1000       1000
3367    1       1000       1000       1000
3368    1       1000       1000       1000
3369    1       1000       1000       1000
3370    1       1000       1000       1000
3371    1       1000       1000       1000
3372    1       1000       1000       1000
3373    1       1000       1000       1000
3374    1       1000       1000       1000
3375    1       1000       1000       1000
3376    1       1000       1000       1000
3377    1       1000       1000       1000
3378    1       1000       1000       1000
3379    1       1000       1000       1000
3380    1       1000       1000       1000
3381    1       1000       1000       1000
3382    1       1000       1000       1000
3383    1       1000       1000       1000
3384    1       1000       1000       1000
3385    1       1000       1000       1000
3386    1       1000       1000       1000
3387    1       1000       1000       1000
3388    1       1000       1000       1000
3389    1       1000       1000       1000
3390    1       1000       1000       1000
3391    1       1000       1000       1000
3392    1       1000       1000       1000
3393    1       1000       1000       1000
3394    1       1000       1000       1000
3395    1       1000       1000       1000
3396    1       1000       1000       1000
3397    1       1000       1000       1000
3398    1       1000       1000       1000
3399    1       1000       1000       1000
3400    1       1000       1000       1000
3401    1       1000       1000       1000
3402    1       1000       1000       1000
3403    1       1000       1000       1000
3404    1       1000       1000       1000
3405    1       1000       1000       1000
3406    1       1000       1000       1000
3407    1       1000       1000       1000
3408    1       1000       1000       1000
3409    1       1000       1000       1000
3410    1       1000       1000       1000
3411    1       1000       1000       1000
3412    1       1000       1000       1000
3413    1       1000       1000       1000
3414    1       1000       1000       1000
3415    1       1000       1000       1000
3416    1       1000       1000       1000
3417    1       1000       1000       1000
3418    1       1000       1000       1000
3419    1       1000       1000       1000
3420    1       1000       1000       1000
3421    1       1000       1000       1000
3422    1       1000       1000       1000
3423    1       1000       1000       1000
3424    1       1000       1000       1000
3425    1       1000       1000       1000
3426    1       1000       1000       1000
3427    1       1000       1000       1000
3428    1       1000       1000       1000
3429    1       1000       1000       1000
3430    1       1000       1000       1000
3431    1       1000       1000       1000
3432    1       1000       1000       1000
3433    1       1000       1000       1000
3434    1       1000       1000       1000
3435    1       1000       1000       1000
3436    1       1000       1000       1000
3437    1       1000       1000       1000
3438    1       1000       1000       1000
3439    1       1000       1000       1000
3440    1       1000       1000       1000
3441    1       1000       1000       1000
3442    1       1000       1000       1000
3443    1       1000       1000       1000
3444    1       1000       1000       1000
3445    1       1000       1000       1000
3446    1       1000       1000       1000
3447    1       1000       1000       1000
3448    1       1000       1000       1000
3449    1       1000       1000       1000
3450    1       1000       1000       1000
3451    1       1000       1000       1000
3452    1       1000       1000       1000
3453    1       1000       1000       1000
3454    1       1000       1000       1000
3455    1       1000       1000       1000
3456    1       1000       1000       1000
3457    1       1000       1000       1000
3458    1       1000       1000       1000
3459    1       1000       1000       1000
3460    1       1000       1000       1000
3461    1       1000       1000       1000
3462    1       1000       1000       1000
3463    1       1000       1000       1000
3464    1       1000       1000       1000
3465    1       1000       1000       1000
3466    1       1000       1000       1000
3467    1       1000       1000       1000
3468    1       1000       1000       1000
3469    1       1000       1000       1000
3470    1       1000       1000       1000
3471    1       1000       1000       1000
3472    1       1000       1000       1000
3473    1       1000       1000       1000
3474    1       1000       1000       1000
3475    1       1000       1000       1000
3476    1       1000       1000       1000
3477    1       1000       1000       1000
3478    1       1000       1000       1000
3479    1       1000       1000       1000
3480    1       1000       1000       1000
3481    1       1000       1000       1000
3482    1       1000       1000       1000
3483    1       1000       1000       1000
3484    1       1000       1000       1000
3485    1       1000       1000       1000
3486    1       1000       1000       1000
3487    1       1000       1000       1000
3488    1       1000       1000       1000
3489    1       1000       1000       1000
3490    1       1000       1000       1000
3491    1       1000       1000       1000
3492    1       1000       1000       1000
3493    1       1000       1000       1000
3494    1       1000       1000       1000
3495    1       1000       1000       1000
3496    1       1000       1000       1000
3497    1       1000       1000       1000
3498    1       1000       1000       1000
3499    1       1000       1000       1000
3500    1       1000       1000       1000
3501    1       1000       1000       1000
3502    1       1000       1000       1000
3503    1       1000       1000       1000
3504    1       1000       1000       1000
3505    1       1000       1000       1000
3506    1       1000       1000       1000
3507    1       1000       1000       1000
3508    1       1000       1000       1000
3509    1       1000       1000       1000
3510    1       1000       1000       1000
3511    1       1000       1000       1000
3512    1       1000       1000       1000
3513    1       1000       1000       1000
3514    1       1000       1000       1000
3515    1       1000       1000       1000
3516    1       1000       1000       1000
3517    1       1000       1000       1000
3518    1       1000       1000       1000
3519    1       1000       1000       1000
3520    1       1000       1000       1000
3521    1       1000       1000       1000
3522    1       1000       1000       1000
3523    1       1000       1000       1000
3524    1       1000       1000       1000
3525    1       1000       1000       1000
3526    1       1000       1000       1000
3527    1       1000       1000       1000
3528    1       1000       1000       1000
3529    1       1000       1000       1000
3530    1       1000       1000       1000
3531    1       1000       1000       1000
3532    1       1000       1000       1000
3533    1       1000       1000       1000
3534    1       1000       1000       1000
3535    1       1000       1000       1000
3536    1       1000       1000       1000
3537    1       1000       1000       1000
3538    1       1000       1000       1000
3539    1       1000       1000       1000
3540    1       1000       1000       1000
3541    1       1000       1000       1000
3542    1       1000       1000       1000
3543    1       1000       1000       1000
3544    1       1000       1000       1000
3545    1       1000       1000       1000
3546    1       1000       1000       1000
3547    1       1000       1000       1000
3548    1       1000       1000       1000
3549    1       1000       1000       1000
3550    1       1000       1000       1000
3551    1       1000       1000       1000
3552    1       1000       1000       1000
3553    1       1000       1000       1000
3554    1       1000       1000       1000
3555    1       1000       1000       1000
3556    1       1000       1000       1000
3557    1       1000       1000       1000
3558    1       1000       1000       1000
3559    1       1000       1000       1000
3560    1       1000       1000       1000
3561    1       1000       1000       1000
3562    1       1000       1000       1000
3563    1       1000       1000       1000
3564    1       1000       1000       1000
3565    1       1000       1000       1000
3566    1       1000       1000       1000
3567    1       1000       1000       1000
3568    1       1000       1000       1000
3569    1       1000       1000       1000
3570    1       1000       1000       1000
3571    1       1000       1000       1000
3572    1       1000       1000       1000
3573    1       1000       1000       1000
3574    1       1000       1000       1000
3575    1       1000       1000       1000
3576    1       1000       1000       1000
3577    1       1000       1000       1000
3578    1       1000       1000       1000
3579    1       1000       1000       1000
3580    1       1000       1000       1000
3581    1       1000       1000       1000
3582    1       1000       1000       1000
3583    1       1000       1000       1000
3584    1       1000       1000       1000
3585    1       1000       1000       1000
3586    1       1000       1000       1000
3587    1       1000       1000       1000
3588    1       1000       1000       1000
3589    1       1000       1000       1000
3590    1       1000       1000       1000
3591    1       1000       1000       1000
3592    1       1000       1000       1000
3593    1       1000       1000       1000
3594    1       1000       1000       1000
3595    1       1000       1000       1000
3596    1       1000       1000       1000
3597    1       1000       1000       1000
3598    1       1000       1000       1000
3599    1       1000       1000       1000
3600    1       1000       1000       1000
3601    1       1000       1000       1000
3602    1       1000       1000       1000
3603    1       1000       1000       1000
3604    1       1000       1000       1000
3605    1       1000       1000       1000
3606    1       1000       1000       1000
3607    1       1000       1000       1000
3608    1       1000       1000       1000
3609    1       1000       1000       1000
3610    1       1000       1000       1000
3611    1       1000       1000       1000
3612    1       1000       1000       1000
3613    1       1000       1000       1000
3614    1       1000       1000       1000
3615    1       1000       1000       1000
3616    1       1000       1000       1000
3617    1       1000       1000       1000
3618    1       1000       1000       1000
3619    1       1000       1000       1000
3620    1       1000       1000       1000
3621    1       1000       1000       1000
3622    1       1000       1000       1000
3623    1       1000       1000       1000
3624    1       1000       1000       1000
3625    1       1000       1000       1000
3626    1       1000       1000       1000
3627    1       1000       1000       1000
3628    1       1000       1000       1000
3629    1       1000       1000       1000
3630    1       1000       1000       1000
3631    1       1000       1000       1000
3632    1       1000       1000       1000
3633    1       1000       1000       1000
3634    1       1000       1000       1000
3635    1       1000       1000       1000
3636    1       1000       1000       1000
3637    1       1000       1000       1000
3638    1       1000       1000       1000
3639    1       1000       1000       1000
3640    1       1000       1000       1000
3641    1       1000       1000       1000
3642    1       1000       1000       1000
3643    1       1000       1000       1000
3644    1       1000       1000       1000
3645    1       1000       1000       1000
3646    1       1000       1000       1000
3647    1       1000       1000       1000
3648    1       1000       1000       1000
3649    1       1000       1000       1000
3650    1       1000       1000       1000
3651    1       1000       1000       1000
3652    1       1000       1000       1000
3653    1       1000       1000       1000
3654    1       1000       1000       1000
3655    1       1000       1000       1000
3656    1       1000       1000       1000
3657    1       1000       1000       1000
3658    1       1000       1000       1000
3659    1       1000       1000       1000
3660    1       1000       1000       1000
3661    1       1000       1000       1000
3662    1       1000       1000       1000
3663    1       1000       1000       1000
3664    1       1000       1000       1000
3665    1       1000       1000       1000
3666    1       1000       1000       1000
3667    1       1000       1000       1000
3668    1       1000       1000       1000
3669    1       1000       1000       1000
3670    1       1000       1000       1000
3671    1       1000       1000       1000
3672    1       1000       1000       1000
3673    1       1000       1000       1000
3674    1       1000       1000       1000
3675    1       1000       1000       1000
3676    1       1000       1000       1000
3677    1       1000       1000       1000
3678    1       1000       1000       1000
3679    1       1000       1000       1000
3680    1       1000       1000       1000
3681    1       1000       1000       1000
3682    1       1000       1000       1000
3683    1       1000       1000       1000
3684    1       1000       1000       1000
3685    1       1000       1000       1000
3686    1       1000       1000       1000
3687    1       1000       1000       1000
3688    1       1000       1000       1000
3689    1       1000       1000       1000
3690    1       1000       1000       1000
3691    1       1000       1000       1000
3692    1       1000       1000       1000
3693    1       1000       1000       1000
3694    1       1000       1000       1000
3695    1       1000       1000       1000
3696    1       1000       1000       1000
3697    1       1000       1000       1000
3698    1       1000       1000       1000
3699    1       1000       1000       1000
3700    1       1000       1000       1000
3701    1       1000       1000       1000
3702    1       1000       1000       1000
3703    1       1000       1000       1000
3704    1       1000       1000       1000
3705    1       1000       1000       1000
3706    1       1000       1000       1000
3707    1       1000       1000       1000
3708    1       1000       1000       1000
3709    1       1000       1000       1000
3710    1       1000       1000       1000
3711    1       1000       1000       1000
3712    1       1000       1000       1000
3713    1       1000       1000       1000
3714    1       1000       1000       1000
3715    1       1000       1000       1000
3716    1       1000       1000       1000
3717    1       1000       1000       1000
3718    1       1000       1000       1000
3719    1       1000       1000       1000
3720    1       1000       1000       1000
3721    1       1000       1000       1000
3722    1       1000       1000       1000
3723    1       1000       1000       1000
3724    1       1000       1000       1000
3725    1       1000       1000       1000
3726    1       1000       1000       1000
3727    1       1000       1000       1000
3728    1       1000       1000       1000
3729    1       1000       1000       1000
3730    1       1000       1000       1000
3731    1       1000       1000       1000
3732    1       1000       1000       1000
3733    1       1000       1000       1000
3734    1       1000       1000       1000
3735    1       1000       1000       1000
3736    1       1000       1000       1000
3737    1       1000       1000       1000
3738    1       1000       1000       1000
3739    1       1000       1000       1000
3740    1       1000       1000       1000
3741    1       1000       1000       1000
3742    1       1000       1000       1000
3743    1       1000       1000       1000
3744    1       1000       1000       1000
3745    1       1000       1000       1000
3746    1       1000       1000       1000
3747    1       1000       1000       1000
3748    1       1000       1000       1000
3749    1       1000       1000       1000
3750    1       1000       1000       1000
3751    1       1000       1000       1000
3752    1       1000       1000       1000
3753    1       1000       1000       1000
3754    1       1000       1000       1000
3755    1       1000       1000       1000
3756    1       1000       1000       1000
3757    1       1000       1000       1000
3758    1       1000       1000       1000
3759    1       1000       1000       1000
3760    1       1000       1000       1000
3761    1       1000       1000       1000
3762    1       1000       1000       1000
3763    1       1000       1000       1000
3764    1       1000       1000       1000
3765    1       1000       1000       1000
3766    1       1000       1000       1000
3767    1       1000       1000       1000
3768    1       1000       1000       1000
3769    1       1000       1000       1000
3770    1       1000       1000       1000
3771    1       1000       1000       1000
3772    1       1000       1000       1000
3773    1       1000       1000       1000
3774    1       1000       1000       1000
3775    1       1000       1000       1000
3776    1       1000       1000       1000
3777    1       1000       1000       1000
3778    1       1000       1000       1000
3779    1       1000       1000       1000
3780    1       1000       1000       1000
3781    1       1000       1000       1000
3782    1       1000       1000       1000
3783    1       1000       1000       1000
3784    1       1000       1000       1000
3785    1       1000       1000       1000
3786    1       1000       1000       1000
3787    1       1000       1000       1000
3788    1       1000       1000       1000
3789    1       1000       1000       1000
3790    1       1000       1000       1000
3791    1       1000       1000       1000
3792    1       1000       1000       1000
3793    1       1000       1000       1000
3794    1       1000       1000       1000
3795    1       1000       1000       1000
3796    1       1000       1000       1000
3797    1       1000       1000       1000
3798    1       1000       1000       1000
3799    1       1000       1000       1000
3800    1       1000       1000       1000
3801    1       1000       1000       1000
3802    1       1000       1000       1000
3803    1       1000       1000       1000
3804    1       1000       1000       1000
3805    1       1000       1000       1000
3806    1       1000       1000       1000
3807    1       1000       1000       1000
3808    1       1000       1000       1000
3809    1       1000       1000       1000
3810    1       1000       1000       1000
3811    1       1000       1000       1000
3812    1       1000       1000       1000
3813    1       1000       1000       1000
3814    1       1000       1000       1000
3815    1       1000       1000       1000
3816    1       1000       1000       1000
3817    1       1000       1000       1000
3818    1       1000       1000       1000
3819    1       1000       1000       1000
3820    1       1000       1000       1000
3821    1       1000       1000       1000
3822    1       1000       1000       1000
3823    1       1000       1000       1000
3824    1       1000       1000       1000
3825    1       1000       1000       1000
3826    1       1000       1000       1000
3827    1       1000       1000       1000
3828    1       1000       1000       1000
3829    1       1000       1000       1000
3830    1       1000       1000       1000
3831    1       1000       1000       1000
3832    1       1000       1000       1000
3833    1       1000       1000       1000
3834    1       1000       1000       1000
3835    1       1000       1000       1000
3836    1       1000       1000       1000
3837    1       1000       1000       1000
3838    1       1000       1000       1000
3839    1       1000       1000       1000
3840    1       1000       1000       1000
3841    1       1000       1000       1000
3842    1       1000       1000       1000
3843    1       1000       1000       1000
3844    1       1000       1000       1000
3845    1       1000       1000       1000
3846    1       1000       1000       1000
3847    1       1000       1000       1000
3848    1       1000       1000       1000
3849    1       1000       1000       1000
3850    1       1000       1000       1000
3851    1       1000       1000       1000
3852    1       1000       1000       1000
3853    1       1000       1000       1000
3854    1       1000       1000       1000
3855    1       1000       1000       1000
3856    1       1000       1000       1000
3857    1       1000       1000       1000
3858    1       1000       1000       1000
3859    1       1000       1000       1000
3860    1       1000       1000       1000
3861    1       1000       1000       1000
3862    1       1000       1000       1000
3863    1       1000       1000       1000
3864    1       1000       1000       1000
3865    1       1000       1000       1000
3866    1       1000       1000       1000
3867    1       1000       1000       1000
3868    1       1000       1000       1000
3869    1       1000       1000       1000
3870    1       1000       1000       1000
3871    1       1000       1000       1000
3872    1       1000       1000       1000
3873    1       1000       1000       1000
3874    1       1000       1000       1000
3875    1       1000       1000       1000
3876    1       1000       1000       1000
3877    1       1000       1000       1000
3878    1       1000       1000       1000
3879    1       1000       1000       1000
3880    1       1000       1000       1000
3881    1       1000       1000       1000
3882    1       1000       1000       1000
3883    1       1000       1000       1000
3884    1       1000       1000       1000
3885    1       1000       1000       1000
3886    1       1000       1000       1000
3887    1       1000       1000       1000
3888    1       1000       1000       1000
3889    1       1000       1000       1000
3890    1       1000       1000       1000
3891    1       1000       1000       1000
3892    1       1000       1000       1000
3893    1       1000       1000       1000
3894    1       1000       1000       1000
3895    1       1000       1000       1000
3896    1       1000       1000       1000
3897    1       1000       1000       1000
3898    1       1000       1000       1000
3899    1       1000       1000       1000
3900    1       1000       1000       1000
3901    1       1000       1000       1000
3902    1       1000       1000       1000
3903    1       1000       1000       1000
3904    1       1000       1000       1000
3905    1       1000       1000       1000
3906    1       1000       1000       1000
3907    1       1000       1000       1000
3908    1       1000       1000       1000
3909    1       1000       1000       1000
3910    1       1000       1000       1000
3911    1       1000       1000       1000
3912    1       1000       1000       1000
3913    1       1000       1000       1000
3914    1       1000       1000       1000
3915    1       1000       1000       1000
3916    1       1000       1000       1000
3917    1       1000       1000       1000
3918    1       1000       1000       1000
3919    1       1000       1000       1000
3920    1       1000       1000       1000
3921    1       1000       1000       1000
3922    1       1000       1000       1000
3923    1       1000       1000       1000
3924    1       1000       1000       1000
3925    1       1000       1000       1000
3926    1       1000       1000       1000
3927    1       1000       1000       1000
3928    1       1000       1000       1000
3929    1       1000       1000       1000
3930    1       1000       1000       1000
3931    1       1000       1000       1000
3932    1       1000       1000       1000
3933    1       1000       1000       1000
3934    1       1000       1000       1000
3935    1       1000       1000       1000
3936    1       1000       1000       1000
3937    1       1000       1000       1000
3938    1       1000       1000       1000
3939    1       1000       1000       1000
3940    1       1000       1000       1000
3941    1       1000       1000       1000
3942    1       1000       1000       1000
3943    1       1000       1000       1000
3944    1       1000       1000       1000
3945    1       1000       1000       1000
3946    1       1000       1000       1000
3947    1       1000       1000       1000
3948    1       1000       1000       1000
3949    1       1000       1000       1000
3950    1       1000       1000       1000
3951    1       1000       1000       1000
3952    1       1000       1000       1000
3953    1       1000       1000       1000
3954    1       1000       1000       1000
3955    1       1000       1000       1000
3956    1       1000       1000       1000
3957    1       1000       1000       1000
3958    1       1000       1000       1000
3959    1       1000       1000       1000
3960    1       1000       1000       1000
3961    1       1000       1000       1000
3962    1       1000       1000       1000
3963    1       1000       1000       1000
3964    1       1000       1000       1000
3965    1       1000       1000       1000
3966    1       1000       1000       1000
3967    1       1000       1000       1000
3968    1       1000       1000       1000
3969    1       1000       1000       1000
3970    1       1000       1000       1000
3971    1       1000       1000       1000
3972    1       1000       1000       1000
3973    1       1000       1000       1000
3974    1       1000       1000       1000
3975    1       1000       1000       1000
3976    1       1000       1000       1000
3977    1       1000       1000       1000
3978    1       1000       1000       1000
3979    1       1000       1000       1000
3980    1       1000       1000       1000
3981    1       1000       1000       1000
3982    1       1000       1000       1000
3983    1       1000       1000       1000
3984    1       1000       1000       1000
3985    1       1000       1000       1000
3986    1       1000       1000       1000
3987    1       1000       1000       1000
3988    1       1000       1000       1000
3989    1       1000       1000       1000
3990    1       1000       1000       1000
3991    1       1000       1000       1000
3992    1       1000       1000       1000
3993    1       1000       1000       1000
3994    1       1000       1000       1000
3995    1       1000       1000       1000
3996    1       1000       1000       1000
3997    1       1000       1000       1000
3998    1       1000       1000       1000
3999    1       1000       1000       1000
4000    1       1000       1000       1000
4001    1       1000       1000       1000
4002    1       1000       1000       1000
4003    1       1000       1000       1000
4004    1       1000       1000       1000
4005    1       1000       1000       1000
4006    1       1000       1000       1000
4007    1       1000       1000       1000
4008    1       1000       1000       1000
4009    1       1000       1000       1000
4010    1       1000       1000       1000
4011    1       1000       1000       1000
4012    1       1000       1000       1000
4013    1       1000       1000       1000
4014    1       1000       1000       1000
4015    1       1000       1000       1000
4016    1       1000       1000       1000
4017    1       1000       1000       1000
4018    1       1000       1000       1000
4019    1       1000       1000       1000
4020    1       1000       1000       1000
4021    1       1000       1000       1000
4022    1       1000       1000       1000
4023    1       1000       1000       1000
4024    1       1000       1000       1000
4025    1       1000       1000       1000
4026    1       1000       1000       1000
4027    1       1000       1000       1000
4028    1       1000       1000       1000
4029    1       1000       1000       1000
4030    1       1000       1000       1000
4031    1       1000       1000       1000
4032    1       1000       1000       1000
4033    1       1000       1000       1000
4034    1       1000       1000       1000
4035    1       1000       1000       1000
4036    1       1000       1000       1000
4037    1       1000       1000       1000
4038    1       1000       1000       1000
4039    1       1000       1000       1000
4040    1       1000       1000       1000
4041    1       1000       1000       1000
4042    1       1000       1000       1000
4043    1       1000       1000       1000
4044    1       1000       1000       1000
4045    1       1000       1000       1000
4046    1       1000       1000       1000
4047    1       1000       1000       1000
4048    1       1000       1000       1000
4049    1       1000       1000       1000
4050    1       1000       1000       1000
4051    1       1000       1000       1000
4052    1       1000       1000       1000
4053    1       1000       1000       1000
4054    1       1000       1000       1000
4055    1       1000       1000       1000
4056    1       1000       1000       1000
4057    1       1000       1000       1000
4058    1       1000       1000       1000
4059    1       1000       1000       1000
4060    1       1000       1000       1000
4061    1       1000       1000       1000
4062    1       1000       1000       1000
4063    1       1000       1000       1000
4064    1       1000       1000       1000
4065    1       1000       1000       1000
4066    1       1000       1000       1000
4067    1       1000       1000       1000
4068    1       1000       1000       1000
4069    1       1000       1000       1000
4070    1       1000       1000       1000
4071    1       1000       1000       1000
4072    1       1000       1000       1000
4073    1       1000       1000       1000
4074    1       1000       1000       1000
4075    1       1000       1000       1000
4076    1       1000       1000       1000
4077    1       1000       1000       1000
4078    1       1000       1000       1000
4079    1       1000       1000       1000
4080    1       1000       1000       1000
4081    1       1000       1000       1000
4082    1       1000       1000       1000
4083    1       1000       1000       1000
4084    1       1000       1000       1000
4085    1       1000       1000       1000
4086    1       1000       1000       1000
4087    1       1000       1000       1000
4088    1       1000       1000       1000
4089    1       1000       1000       1000
4090    1       1000       1000       1000
4091    1       1000       1000       1000
4092    1       1000       1000       1000
4093    1       1000       1000       1000
4094    1       1000       1000       1000
4095    1       1000       1000       1000
4096    1       1000       1000       1000
4097    1       1000       1000       1000
4098    1       1000       1000       1000
4099    1       1000       1000       1000
4100    1       1000       1000       1000
4101    1       1000       1000       1000
4102    1       1000       1000       1000
4103    1       1000       1000       1000
4104    1       1000       1000       1000
4105    1       1000       1000       1000
4106    1       1000       1000       1000
4107    1       1000       1000       1000
4108    1       1000       1000       1000
4109    1       1000       1000       1000
4110    1       1000       1000       1000
4111    1       1000       1000       1000
4112    1       1000       1000       1000
4113    1       1000       1000       1000
4114    1       1000       1000       1000
4115    1       1000       1000       1000
4116    1       1000       1000       1000
4117    1       1000       1000       1000
4118    1       1000       1000       1000
4119    1       1000       1000       1000
4120    1       1000       1000       1000
4121    1       1000       1000       1000
4122    1       1000       1000       1000
4123    1       1000       1000       1000
4124    1       1000       1000       1000
4125    1       1000       1000       1000
4126    1       1000       1000       1000
4127    1       1000       1000       1000
4128    1       1000       1000       1000
4129    1       1000       1000       1000
4130    1       1000       1000       1000
4131    1       1000       1000       1000
4132    1       1000       1000       1000
4133    1       1000       1000       1000
4134    1       1000       1000       1000
4135    1       1000       1000       1000
4136    1       1000       1000       1000
4137    1       1000       1000       1000
4138    1       1000       1000       1000
4139    1       1000       1000       1000
4140    1       1000       1000       1000
4141    1       1000       1000       1000
4142    1       1000       1000       1000
4143    1       1000       1000       1000
4144    1       1000       1000       1000
4145    1       1000       1000       1000
4146    1       1000       1000       1000
4147    1       1000       1000       1000
4148    1       1000       1000       1000
4149    1       1000       1000       1000
4150    1       1000       1000       1000
4151    1       1000       1000       1000
4152    1       1000       1000       1000
4153    1       1000       1000       1000
4154    1       1000       1000       1000
4155    1       1000       1000       1000
4156    1       1000       1000       1000
4157    1       1000       1000       1000
4158    1       1000       1000       1000
4159    1       1000       1000       1000
4160    1       1000       1000       1000
4161    1       1000       1000       1000
4162    1       1000       1000       1000
4163    1       1000       1000       1000
4164    1       1000       1000       1000
4165    1       1000       1000       1000
4166    1       1000       1000       1000
4167    1       1000       1000       1000
4168    1       1000       1000       1000
4169    1       1000       1000       1000
4170    1       1000       1000       1000
4171    1       1000       1000       1000
4172    1       1000       1000       1000
4173    1       1000       1000       1000
4174    1       1000       1000       1000
4175    1       1000       1000       1000
4176    1       1000       1000       1000
4177    1       1000       1000       1000
4178    1       1000       1000       1000
4179    1       1000       1000       1000
4180    1       1000       1000       1000
4181    1       1000       1000       1000
4182    1       1000       1000       1000
4183    1       1000       1000       1000
4184    1       1000       1000       1000
4185    1       1000       1000       1000
4186    1       1000       1000       1000
4187    1       1000       1000       1000
4188    1       1000       1000       1000
4189    1       1000       1000       1000
4190    1       1000       1000       1000
4191    1       1000       1000       1000
4192    1       1000       1000       1000
4193    1       1000       1000       1000
4194    1       1000       1000       1000
4195    1       1000       1000       1000
4196    1       1000       1000       1000
4197    1       1000       1000       1000
4198    1       1000       1000       1000
4199    1       1000       1000       1000
4200    1       1000       1000       1000
4201    1       1000       1000       1000
4202    1       1000       1000       1000
4203    1       1000       1000       1000
4204    1       1000       1000       1000
4205    1       1000       1000       1000
4206    1       1000       1000       1000
4207    1       1000       1000       1000
4208    1       1000       1000       1000
4209    1       1000       1000       1000
4210    1       1000       1000       1000
4211    1       1000       1000       1000
4212    1       1000       1000       1000
4213    1       1000       1000       1000
4214    1       1000       1000       1000
4215    1       1000       1000       1000
4216    1       1000       1000       1000
4217    1       1000       1000       1000
4218    1       1000       1000       1000
4219    1       1000       1000       1000
4220    1       1000       1000       1000
4221    1       1000       1000       1000
4222    1       1000       1000       1000
4223    1       1000       1000       1000
4224    1       1000       1000       1000
4225    1       1000       1000       1000
4226    1       1000       1000       1000
4227    1       1000       1000       1000
4228    1       1000       1000       1000
4229    1       1000       1000       1000
4230    1       1000       1000       1000
4231    1       1000       1000       1000
4232    1       1000       1000       1000
4233    1       1000       1000       1000
4234    1       1000       1000       1000
4235    1       1000       1000       1000
4236    1       1000       1000       1000
4237    1       1000       1000       1000
4238    1       1000       1000       1000
4239    1       1000       1000       1000
4240    1       1000       1000       1000
4241    1       1000       1000       1000
4242    1       1000       1000       1000
4243    1       1000       1000       1000
4244    1       1000       1000       1000
4245    1       1000       1000       1000
4246    1       1000       1000       1000
4247    1       1000       1000       1000
4248    1       1000       1000       1000
4249    1       1000       1000       1000
4250    1       1000       1000       1000
4251    1       1000       1000       1000
4252    1       1000       1000       1000
4253    1       1000       1000       1000
4254    1       1000       1000       1000
4255    1       1000       1000       1000
4256    1       1000       1000       1000
4257    1       1000       1000       1000
4258    1       1000       1000       1000
4259    1       1000       1000       1000
4260    1       1000       1000       1000
4261    1       1000       1000       1000
4262    1       1000       1000       1000
4263    1       1000       1000       1000
4264    1       1000       1000       1000
4265    1       1000       1000       1000
4266    1       1000       1000       1000
4267    1       1000       1000       1000
4268    1       1000       1000       1000
4269    1       1000       1000       1000
4270    1       1000       1000       1000
4271    1       1000       1000       1000
4272    1       1000       1000       1000
4273    1       1000       1000       1000
4274    1       1000       1000       1000
4275    1       1000       1000       1000
4276    1       1000       1000       1000
4277    1       1000       1000       1000
4278    1       1000       1000       1000
4279    1       1000       1000       1000
4280    1       1000       1000       1000
4281    1       1000       1000       1000
4282    1       1000       1000       1000
4283    1       1000       1000       1000
4284    1       1000       1000       1000
4285    1       1000       1000       1000
4286    1       1000       1000       1000
4287    1       1000       1000       1000
4288    1       1000       1000       1000
4289    1       1000       1000       1000
4290    1       1000       1000       1000
4291    1       1000       1000       1000
4292    1       1000       1000       1000
4293    1       1000       1000       1000
4294    1       1000       1000       1000
4295    1       1000       1000       1000
4296    1       1000       1000       1000
4297    1       1000       1000       1000
4298    1       1000       1000       1000
4299    1       1000       1000       1000
4300    1       1000       1000       1000
4301    1       1000       1000       1000
4302    1       1000       1000       1000
4303    1       1000       1000       1000
4304    1       1000       1000       1000
4305    1       1000       1000       1000
4306    1       1000       1000       1000
4307    1       1000       1000       1000
4308    1       1000       1000       1000
4309    1       1000       1000       1000
4310    1       1000       1000       1000
4311    1       1000       1000       1000
4312    1       1000       1000       1000
4313    1       1000       1000       1000
4314    1       1000       1000       1000
4315    1       1000       1000       1000
4316    1       1000       1000       1000
4317    1       1000       1000       1000
4318    1       1000       1000       1000
4319    1       1000       1000       1000
4320    1       1000       1000       1000
4321    1       1000       1000       1000
4322    1       1000       1000       1000
4323    1       1000       1000       1000
4324    1       1000       1000       1000
4325    1       1000       1000       1000
4326    1       1000       1000       1000
4327    1       1000       1000       1000
4328    1       1000       1000       1000
4329    1       1000       1000       1000
4330    1       1000       1000       1000
4331    1       1000       1000       1000
4332    1       1000       1000       1000
4333    1       1000       1000       1000
4334    1       1000       1000       1000
4335    1       1000       1000       1000
4336    1       1000       1000       1000
4337    1       1000       1000       1000
4338    1       1000       1000       1000
4339    1       1000       1000       1000
4340    1       1000       1000       1000
4341    1       1000       1000       1000
4342    1       1000       1000       1000
4343    1       1000       1000       1000
4344    1       1000       1000       1000
4345    1       1000       1000       1000
4346    1       1000       1000       1000
4347    1       1000       1000       1000
4348    1       1000       1000       1000
4349    1       1000       1000       1000
4350    1       1000       1000       1000
4351    1       1000       1000       1000
4352    1       1000       1000       1000
4353    1       1000       1000       1000
4354    1       1000       1000       1000
4355    1       1000       1000       1000
4356    1       1000       1000       1000
4357    1       1000       1000       1000
4358    1       1000       1000       1000
4359    1       1000       1000       1000
4360    1       1000       1000       1000
4361    1       1000       1000       1000
4362    1       1000       1000       1000
4363    1       1000       1000       1000
4364    1       1000       1000       1000
4365    1       1000       1000       1000
4366    1       1000       1000       1000
4367    1       1000       1000       1000
4368    1       1000       1000       1000
4369    1       1000       1000       1000
4370    1       1000       1000       1000
4371    1       1000       1000       1000
4372    1       1000       1000       1000
4373    1       1000       1000       1000
4374    1       1000       1000       1000
4375    1       1000       1000       1000
4376    1       1000       1000       1000
4377    1       1000       1000       1000
4378    1       1000       1000       1000
4379    1       1000       1000       1000
4380    1       1000       1000       1000
4381    1       1000       1000       1000
4382    1       1000       1000       1000
4383    1       1000       1000       1000
4384    1       1000       1000       1000
4385    1       1000       1000       1000
4386    1       1000       1000       1000
4387    1       1000       1000       1000
4388    1       1000       1000       1000
4389    1       1000       1000       1000
4390    1       1000       1000       1000
4391    1       1000       1000       1000
4392    1       1000       1000       1000
4393    1       1000       1000       1000
4394    1       1000       1000       1000
4395    1       1000       1000       1000
4396    1       1000       1000       1000
4397    1       1000       1000       1000
4398    1       1000       1000       1000
4399    1       1000       1000       1000
4400    1       1000       1000       1000
4401    1       1000       1000       1000
4402    1       1000       1000       1000
4403    1       1000       1000       1000
4404    1       1000       1000       1000
4405    1       1000       1000       1000
4406    1       1000       1000       1000
4407    1       1000       1000       1000
4408    1       1000       1000       1000
4409    1       1000       1000       1000
4410    1       1000       1000       1000
4411    1       1000       1000       1000
4412    1       1000       1000       1000
4413    1       1000       1000       1000
4414    1       1000       1000       1000
4415    1       1000       1000       1000
4416    1       1000       1000       1000
4417    1       1000       1000       1000
4418    1       1000       1000       1000
4419    1       1000       1000       1000
4420    1       1000       1000       1000
4421    1       1000       1000       1000
4422    1       1000       1000       1000
4423    1       1000       1000       1000
4424    1       1000       1000       1000
4425    1       1000       1000       1000
4426    1       1000       1000       1000
4427    1       1000       1000       1000
4428    1       1000       1000       1000
4429    1       1000       1000       1000
4430    1       1000       1000       1000
4431    1       1000       1000       1000
4432    1       1000       1000       1000
4433    1       1000       1000       1000
4434    1       1000       1000       1000
4435    1       1000       1000       1000
4436    1       1000       1000       1000
4437    1       1000       1000       1000
4438    1       1000       1000       1000
4439    1       1000       1000       1000
4440    1       1000       1000       1000
4441    1       1000       1000       1000
4442    1       1000       1000       1000
4443    1       1000       1000       1000
4444    1       1000       1000       1000
4445    1       1000       1000       1000
4446    1       1000       1000       1000
4447    1       1000       1000       1000
4448    1       1000       1000       1000
4449    1       1000       1000       1000
4450    1       1000       1000       1000
4451    1       1000       1000       1000
4452    1       1000       1000       1000
4453    1       1000       1000       1000
4454    1       1000       1000       1000
4455    1       1000       1000       1000
4456    1       1000       1000       1000
4457    1       1000       1000       1000
4458    1       1000       1000       1000
4459    1       1000       1000       1000
4460    1       1000       1000       1000
4461    1       1000       1000       1000
4462    1       1000       1000       1000
4463    1       1000       1000       1000
4464    1       1000       1000       1000
4465    1       1000       1000       1000
4466    1       1000       1000       1000
4467    1       1000       1000       1000
4468    1       1000       1000       1000
4469    1       1000       1000       1000
4470    1       1000       1000       1000
4471    1       1000       1000       1000
4472    1       1000       1000       1000
4473    1       1000       1000       1000
4474    1       1000       1000       1000
4475    1       1000       1000       1000
4476    1       1000       1000       1000
4477    1       1000       1000       1000
4478    1       1000       1000       1000
4479    1       1000       1000       1000
4480    1       1000       1000       1000
4481    1       1000       1000       1000
4482    1       1000       1000       1000
4483    1       1000       1000       1000
4484    1       1000       1000       1000
4485    1       1000       1000       1000
4486    1       1000       1000       1000
4487    1       1000       1000       1000
4488    1       1000       1000       1000
4489    1       1000       1000       1000
4490    1       1000       1000       1000
4491    1       1000       1000       1000
4492    1       1000       1000       1000
4493    1       1000       1000       1000
4494    1       1000       1000       1000
4495    1       1000       1000       1000
4496    1       1000       1000       1000
4497    1       1000       1000       1000
4498    1       1000       1000       1000
4499    1       1000       1000       1000
4500    1       1000       1000       1000
4501    1       1000       1000       1000
4502    1       1000       1000       1000
4503    1       1000       1000       1000
4504    1       1000       1000       1000
4505    1       1000       1000       1000
4506    1       1000       1000       1000
4507    1       1000       1000       1000
4508    1       1000       1000       1000
4509    1       1000       1000       1000
4510    1       1000       1000       1000
4511    1       1000       1000       1000
4512    1       1000       1000       1000
4513    1       1000       1000       1000
4514    1       1000       1000       1000
4515    1       1000       1000       1000
4516    1       1000       1000       1000
4517    1       1000       1000       1000
4518    1       1000       1000       1000
4519    1       1000       1000       1000
4520    1       1000       1000       1000
4521    1       1000       1000       1000
4522    1       1000       1000       1000
4523    1       1000       1000       1000
4524    1       1000       1000       1000
4525    1       1000       1000       1000
4526    1       1000       1000       1000
4527    1       1000       1000       1000
4528    1       1000       1000       1000
4529    1       1000       1000       1000
4530    1       1000       1000       1000
4531    1       1000       1000       1000
4532    1       1000       1000       1000
4533    1       1000       1000       1000
4534    1       1000       1000       1000
4535    1       1000       1000       1000
4536    1       1000       1000       1000
4537    1       1000       1000       1000
4538    1       1000       1000       1000
4539    1       1000       1000       1000
4540    1       1000       1000       1000
4541    1       1000       1000       1000
4542    1       1000       1000       1000
4543    1       1000       1000       1000
4544    1       1000       1000       1000
4545    1       1000       1000       1000
4546    1       1000       1000       1000
4547    1       1000       1000       1000
4548    1       1000       1000       1000
4549    1       1000       1000       1000
4550    1       1000       1000       1000
4551    1       1000       1000       1000
4552    1       1000       1000       1000
4553    1       1000       1000       1000
4554    1       1000       1000       1000
4555    1       1000       1000       1000
4556    1       1000       1000       1000
4557    1       1000       1000       1000
4558    1       1000       1000       1000
4559    1       1000       1000       1000
4560    1       1000       1000       1000
4561    1       1000       1000       1000
4562    1       1000       1000       1000
4563    1       1000       1000       1000
4564    1       1000       1000       1000
4565    1       1000       1000       1000
4566    1       1000       1000       1000
4567    1       1000       1000       1000
4568    1       1000       1000       1000
4569    1       1000       1000       1000
4570    1       1000       1000       1000
4571    1       1000       1000       1000
4572    1       1000       1000       1000
4573    1       1000       1000       1000
4574    1       1000       1000       1000
4575    1       1000       1000       1000
4576    1       1000       1000       1000
4577    1       1000       1000       1000
4578    1       1000       1000       1000
4579    1       1000       1000       1000
4580    1       1000       1000       1000
4581    1       1000       1000       1000
4582    1       1000       1000       1000
4583    1       1000       1000       1000
4584    1       1000       1000       1000
4585    1       1000       1000       1000
4586    1       1000       1000       1000
4587    1       1000       1000       1000
4588    1       1000       1000       1000
4589    1       1000       1000       1000
4590    1       1000       1000       1000
4591    1       1000       1000       1000
4592    1       1000       1000       1000
4593    1       1000       1000       1000
4594    1       1000       1000       1000
4595    1       1000       1000       1000
4596    1       1000       1000       1000
4597    1       1000       1000       1000
4598    1       1000       1000       1000
4599    1       1000       1000       1000
4600    1       1000       1000       1000
4601    1       1000       1000       1000
4602    1       1000       1000       1000
4603    1       1000       1000       1000
4604    1       1000       1000       1000
4605    1       1000       1000       1000
4606    1       1000       1000       1000
4607    1       1000       1000       1000
4608    1       1000       1000       1000
4609    1       1000       1000       1000
4610    1       1000       1000       1000
4611    1       1000       1000       1000
4612    1       1000       1000       1000
4613    1       1000       1000       1000
4614    1       1000       1000       1000
4615    1       1000       1000       1000
4616    1       1000       1000       1000
4617    1       1000       1000       1000
4618    1       1000       1000       1000
4619    1       1000       1000       1000
4620    1       1000       1000       1000
4621    1       1000       1000       1000
4622    1       1000       1000       1000
4623    1       1000       1000       1000
4624    1       1000       1000       1000
4625    1       1000       1000       1000
4626    1       1000       1000       1000
4627    1       1000       1000       1000
4628    1       1000       1000       1000
4629    1       1000       1000       1000
4630    1       1000       1000       1000
4631    1       1000       1000       1000
4632    1       1000       1000       1000
4633    1       1000       1000       1000
4634    1       1000       1000       1000
4635    1       1000       1000       1000
4636    1       1000       1000       1000
4637    1       1000       1000       1000
4638    1       1000       1000       1000
4639    1       1000       1000       1000
4640    1       1000       1000       1000
4641    1       1000       1000       1000
4642    1       1000       1000       1000
4643    1       1000       1000       1000
4644    1       1000       1000       1000
4645    1       1000       1000       1000
4646    1       1000       1000       1000
4647    1       1000       1000       1000
4648    1       1000       1000       1000
4649    1       1000       1000       1000
4650    1       1000       1000       1000
4651    1       1000       1000       1000
4652    1       1000       1000       1000
4653    1       1000       1000       1000
4654    1       1000       1000       1000
4655    1       1000       1000       1000
4656    1       1000       1000       1000
4657    1       1000       1000       1000
4658    1       1000       1000       1000
4659    1       1000       1000       1000
4660    1       1000       1000       1000
4661    1       1000       1000       1000
4662    1       1000       1000       1000
4663    1       1000       1000       1000
4664    1       1000       1000       1000
4665    1       1000       1000       1000
4666    1       1000       1000       1000
4667    1       1000       1000       1000
4668    1       1000       1000       1000
4669    1       1000       1000       1000
4670    1       1000       1000       1000
4671    1       1000       1000       1000
4672    1       1000       1000       1000
4673    1       1000       1000       1000
4674    1       1000       1000       1000
4675    1       1000       1000       1000
4676    1       1000       1000       1000
4677    1       1000       1000       1000
4678    1       1000       1000       1000
4679    1       1000       1000       1000
4680    1       1000       1000       1000
4681    1       1000       1000       1000
4682    1       1000       1000       1000
4683    1       1000       1000       1000
4684    1       1000       1000       1000
4685    1       1000       1000       1000
4686    1       1000       1000       1000
4687    1       1000       1000       1000
4688    1       1000       1000       1000
4689    1       1000       1000       1000
4690    1       1000       1000       1000
4691    1       1000       1000       1000
4692    1       1000       1000       1000
4693    1       1000       1000       1000
4694    1       1000       1000       1000
4695    1       1000       1000       1000
4696    1       1000       1000       1000
4697    1       1000       1000       1000
4698    1       1000       1000       1000
4699    1       1000       1000       1000
4700    1       1000       1000       1000
4701    1       1000       1000       1000
4702    1       1000       1000       1000
4703    1       1000       1000       1000
4704    1       1000       1000       1000
4705    1       1000       1000       1000
4706    1       1000       1000       1000
4707    1       1000       1000       1000
4708    1       1000       1000       1000
4709    1       1000       1000       1000
4710    1       1000       1000       1000
4711    1       1000       1000       1000
4712    1       1000       1000       1000
4713    1       1000       1000       1000
4714    1       1000       1000       1000
4715    1       1000       1000       1000
4716    1       1000       1000       1000
4717    1       1000       1000       1000
4718    1       1000       1000       1000
4719    1       1000       1000       1000
4720    1       1000       1000       1000
4721    1       1000       1000       1000
4722    1       1000       1000       1000
4723    1       1000       1000       1000
4724    1       1000       1000       1000
4725    1       1000       1000       1000
4726    1       1000       1000       1000
4727    1       1000       1000       1000
4728    1       1000       1000       1000
4729    1       1000       1000       1000
4730    1       1000       1000       1000
4731    1       1000       1000       1000
4732    1       1000       1000       1000
4733    1       1000       1000       1000
4734    1       1000       1000       1000
4735    1       1000       1000       1000
4736    1       1000       1000       1000
4737    1       1000       1000       1000
4738    1       1000       1000       1000
4739    1       1000       1000       1000
4740    1       1000       1000       1000
4741    1       1000       1000       1000
4742    1       1000       1000       1000
4743    1       1000       1000       1000
4744    1       1000       1000       1000
4745    1       1000       1000       1000
4746    1       1000       1000       1000
4747    1       1000       1000       1000
4748    1       1000       1000       1000
4749    1       1000       1000       1000
4750    1       1000       1000       1000
4751    1       1000       1000       1000
4752    1       1000       1000       1000
4753    1       1000       1000       1000
4754    1       1000       1000       1000
4755    1       1000       1000       1000
4756    1       1000       1000       1000
4757    1       1000       1000       1000
4758    1       1000       1000       1000
4759    1       1000       1000       1000
4760    1       1000       1000       1000
4761    1       1000       1000       1000
4762    1       1000       1000       1000
4763    1       1000       1000       1000
4764    1       1000       1000       1000
4765    1       1000       1000       1000
4766    1       1000       1000       1000
4767    1       1000       1000       1000
4768    1       1000       1000       1000
4769    1       1000       1000       1000
4770    1       1000       1000       1000
4771    1       1000       1000       1000
4772    1       1000       1000       1000
4773    1       1000       1000       1000
4774    1       1000       1000       1000
4775    1       1000       1000       1000
4776    1       1000       1000       1000
4777    1       1000       1000       1000
4778    1       1000       1000       1000
4779    1       1000       1000       1000
4780    1       1000       1000       1000
4781    1       1000       1000       1000
4782    1       1000       1000       1000
4783    1       1000       1000       1000
4784    1       1000       1000       1000
4785    1       1000       1000       1000
4786    1       1000       1000       1000
4787    1       1000       1000       1000
4788    1       1000       1000       1000
4789    1       1000       1000       1000
4790    1       1000       1000       1000
4791    1       1000       1000       1000
4792    1       1000       1000       1000
4793    1       1000       1000       1000
4794    1       1000       1000       1000
4795    1       1000       1000       1000
4796    1       1000       1000       1000
4797    1       1000       1000       1000
4798    1       1000       1000       1000
4799    1       1000       1000       1000
4800    1       1000       1000       1000
4801    1       1000       1000       1000
4802    1       1000       1000       1000
4803    1       1000       1000       1000
4804    1       1000       1000       1000
4805    1       1000       1000       1000
4806    1       1000       1000       1000
4807    1       1000       1000       1000
4808    1       1000       1000       1000
4809    1       1000       1000       1000
4810    1       1000       1000       1000
4811    1       1000       1000       1000
4812    1       1000       1000       1000
4813    1       1000       1000       1000
4814    1       1000       1000       1000
4815    1       1000       1000       1000
4816    1       1000       1000       1000
4817    1       1000       1000       1000
4818    1       1000       1000       1000
4819    1       1000       1000       1000
4820    1       1000       1000       1000
4821    1       1000       1000       1000
4822    1       1000       1000       1000
4823    1       1000       1000       1000
4824    1       1000       1000       1000
4825    1       1000       1000       1000
4826    1       1000       1000       1000
4827    1       1000       1000       1000
4828    1       1000       1000       1000
4829    1       1000       1000       1000
4830    1       1000       1000       1000
4831    1       1000       1000       1000
4832    1       1000       1000       1000
4833    1       1000       1000       1000
4834    1       1000       1000       1000
4835    1       1000       1000       1000
4836    1       1000       1000       1000
4837    1       1000       1000       1000
4838    1       1000       1000       1000
4839    1       1000       1000       1000
4840    1       1000       1000       1000
4841    1       1000       1000       1000
4842    1       1000       1000       1000
4843    1       1000       1000       1000
4844    1       1000       1000       1000
4845    1       1000       1000       1000
4846    1       1000       1000       1000
4847    1       1000       1000       1000
4848    1       1000       1000       1000
4849    1       1000       1000       1000
4850    1       1000       1000       1000
4851    1       1000       1000       1000
4852    1       1000       1000       1000
4853    1       1000       1000       1000
4854    1       1000       1000       1000
4855    1       1000       1000       1000
4856    1       1000       1000       1000
4857    1       1000       1000       1000
4858    1       1000       1000       1000
4859    1       1000       1000       1000
4860    1       1000       1000       1000
4861    1       1000       1000       1000
4862    1       1000       1000       1000
4863    1       1000       1000       1000
4864    1       1000       1000       1000
4865    1       1000       1000       1000
4866    1       1000       1000       1000
4867    1       1000       1000       1000
4868    1       1000       1000       1000
4869    1       1000       1000       1000
4870    1       1000       1000       1000
4871    1       1000       1000       1000
4872    1       1000       1000       1000
4873    1       1000       1000       1000
4874    1       1000       1000       1000
4875    1       1000       1000       1000
4876    1       1000       1000       1000
4877    1       1000       1000       1000
4878    1       1000       1000       1000
4879    1       1000       1000       1000
4880    1       1000       1000       1000
4881    1       1000       1000       1000
4882    1       1000       1000       1000
4883    1       1000       1000       1000
4884    1       1000       1000       1000
4885    1       1000       1000       1000
4886    1       1000       1000       1000
4887    1       1000       1000       1000
4888    1       1000       1000       1000
4889    1       1000       1000       1000
4890    1       1000       1000       1000
4891    1       1000       1000       1000
4892    1       1000       1000       1000
4893    1       1000       1000       1000
4894    1       1000       1000       1000
4895    1       1000       1000       1000
4896    1       1000       1000       1000
4897    1       1000       1000       1000
4898    1       1000       1000       1000
4899    1       1000       1000       1000
4900    1       1000       1000       1000
4901    1       1000       1000       1000
4902    1       1000       1000       1000
4903    1       1000       1000       1000
4904    1       1000       1000       1000
4905    1       1000       1000       1000
4906    1       1000       1000       1000
4907    1       1000       1000       1000
4908    1       1000       1000       1000
4909    1       1000       1000       1000
4910    1       1000       1000       1000
4911    1       1000       1000       1000
4912    1       1000       1000       1000
4913    1       1000       1000       1000
4914    1       1000       1000       1000
4915    1       1000       1000       1000
4916    1       1000       1000       1000
4917    1       1000       1000       1000
4918    1       1000       1000       1000
4919    1       1000       1000       1000
4920    1       1000       1000       1000
4921    1       1000       1000       1000
4922    1       1000       1000       1000
4923    1       1000       1000       1000
4924    1       1000       1000       1000
4925    1       1000       1000       1000
4926    1       1000       1000       1000
4927    1       1000       1000       1000
4928    1       1000       1000       1000
4929    1       1000       1000       1000
4930    1       1000       1000       1000
4931    1       1000       1000       1000
4932    1       1000       1000       1000
4933    1       1000       1000       1000
4934    1       1000       1000       1000
4935    1       1000       1000       1000
4936    1       1000       1000       1000
4937    1       1000       1000       1000
4938    1       1000       1000       1000
4939    1       1000       1000       1000
4940    1       1000       1000       1000
4941    1       1000       1000       1000
4942    1       1000       1000       1000
4943    1       1000       1000       1000
4944    1       1000       1000       1000
4945    1       1000       1000       1000
4946    1       1000       1000       1000
4947    1       1000       1000       1000
4948    1       1000       1000       1000
4949    1       1000       1000       1000
4950    1       1000       1000       1000
4951    1       1000       1000       1000
4952    1       1000       1000       1000
4953    1       1000       1000       1000
4954    1       1000       1000       1000
4955    1       1000       1000       1000
4956    1       1000       1000       1000
4957    1       1000       1000       1000
4958    1       1000       1000       1000
4959    1       1000       1000       1000
4960    1       1000       1000       1000
4961    1       1000       1000       1000
4962    1       1000       1000       1000
4963    1       1000       1000       1000
4964    1       1000       1000       1000
4965    1       1000       1000       1000
4966    1       1000       1000       1000
4967    1       1000       1000       1000
4968    1       1000       1000       1000
4969    1       1000       1000       1000
4970    1       1000       1000       1000
4971    1       1000       1000       1000
4972    1       1000       1000       1000
4973    1       1000       1000       1000
4974    1       1000       1000       1000
4975    1       1000       1000       1000
4976    1       1000       1000       1000
4977    1       1000       1000       1000
4978    1       1000       1000       1000
4979    1       1000       1000       1000
4980    1       1000       1000       1000
4981    1       1000       1000       1000
4982    1       1000       1000       1000
4983    1       1000       1000       1000
4984    1       1000       1000       1000
4985    1       1000       1000       1000
4986    1       1000       1000       1000
4987    1       1000       1000       1000
4988    1       1000       1000       1000
4989    1       1000       1000       1000
4990    1       1000       1000       1000
4991    1       1000       1000       1000
4992    1       1000       1000       1000
4993    1       1000       1000       1000
4994    1       1000       1000       1000
4995    1       1000       1000       1000
4996    1       1000       1000       1000
4997    1       1000       1000       1000
4998    1       1000       1000       1000
4999    1       1000       1000       1000
5000    1       1000       1000       1000
5001    1       1000       1000       1000
5002    1       1000       1000       1000
5003    1       1000       1000       1000
5004    1       1000       1000       1000
5005    1       1000       1000       1000
5006    1       1000       1000       1000
5007    1       1000       1000       1000
5008    1       1000       1000       1000
5009    1       1000       1000       1000
5010    1       1000       1000       1000
5011    1       1000       1000       1000
5012    1       1000       1000       1000
5013    1       1000       1000       1000
5014    1       1000       1000       1000
5015    1       1000       1000       1000
5016    1       1000       1000       1000
5017    1       1000       1000       1000
5018    1       1000       1000       1000
5019    1       1000       1000       1000
5020    1       1000       1000       1000
5021    1       1000       1000       1000
5022    1       1000       1000       1000
5023    1       1000       1000       1000
5024    1       1000       1000       1000
5025    1       1000       1000       1000
5026    1       1000       1000       1000
5027    1       1000       1000       1000
5028    1       1000       1000       1000
5029    1       1000       1000       1000
5030    1       1000       1000       1000
5031    1       1000       1000       1000
5032    1       1000       1000       1000
5033    1       1000       1000       1000
5034    1       1000       1000       1000
5035    1       1000       1000       1000
5036    1       1000       1000       1000
5037    1       1000       1000       1000
5038    1       1000       1000       1000
5039    1       1000       1000       1000
5040    1       1000       1000       1000
5041    1       1000       1000       1000
5042    1       1000       1000       1000
5043    1       1000       1000       1000
5044    1       1000       1000       1000
5045    1       1000       1000       1000
5046    1       1000       1000       1000
5047    1       1000       1000       1000
5048    1       1000       1000       1000
5049    1       1000       1000       1000
5050    1       1000       1000       1000
5051    1       1000       1000       1000
5052    1       1000       1000       1000
5053    1       1000       1000       1000
5054    1       1000       1000       1000
5055    1       1000       1000       1000
5056    1       1000       1000       1000
5057    1       1000       1000       1000
5058    1       1000       1000       1000
5059    1       1000       1000       1000
5060    1       1000       1000       1000
5061    1       1000       1000       1000
5062    1       1000       1000       1000
5063    1       1000       1000       1000
5064    1       1000       1000       1000
5065    1       1000       1000       1000
5066    1       1000       1000       1000
5067    1       1000       1000       1000
5068    1       1000       1000       1000
5069    1       1000       1000       1000
5070    1       1000       1000       1000
5071    1       1000       1000       1000
5072    1       1000       1000       1000
5073    1       1000       1000       1000
5074    1       1000       1000       1000
5075    1       1000       1000       1000
5076    1       1000       1000       1000
5077    1       1000       1000       1000
5078    1       1000       1000       1000
5079    1       1000       1000       1000
5080    1       1000       1000       1000
5081    1       1000       1000       1000
5082    1       1000       1000       1000
5083    1       1000       1000       1000
5084    1       1000       1000       1000
5085    1       1000       1000       1000
5086    1       1000       1000       1000
5087    1       1000       1000       1000
5088    1       1000       1000       1000
5089    1       1000       1000       1000
5090    1       1000       1000       1000
5091    1       1000       1000       1000
5092    1       1000       1000       1000
5093    1       1000       1000       1000
5094    1       1000       1000       1000
5095    1       1000       1000       1000
5096    1       1000       1000       1000
5097    1       1000       1000       1000
5098    1       1000       1000       1000
5099    1       1000       1000       1000
5100    1       1000       1000       1000
5101    1       1000       1000       1000
5102    1       1000       1000       1000
5103    1       1000       1000       1000
5104    1       1000       1000       1000
5105    1       1000       1000       1000
5106    1       1000       1000       1000
5107    1       1000       1000       1000
5108    1       1000       1000       1000
5109    1       1000       1000       1000
5110    1       1000       1000       1000
5111    1       1000       1000       1000
5112    1       1000       1000       1000
5113    1       1000       1000       1000
5114    1       1000       1000       1000
5115    1       1000       1000       1000
5116    1       1000       1000       1000
5117    1       1000       1000       1000
5118    1       1000       1000       1000
5119    1       1000       1000       1000
5120    1       1000       1000       1000
5121    1       1000       1000       1000
5122    1       1000       1000       1000
5123    1       1000       1000       1000
5124    1       1000       1000       1000
5125    1       1000       1000       1000
5126    1       1000       1000       1000
5127    1       1000       1000       1000
5128    1       1000       1000       1000
5129    1       1000       1000       1000
5130    1       1000       1000       1000
5131    1       1000       1000       1000
5132    1       1000       1000       1000
5133    1       1000       1000       1000
5134    1       1000       1000       1000
5135    1       1000       1000       1000
5136    1       1000       1000       1000
5137    1       1000       1000       1000
5138    1       1000       1000       1000
5139    1       1000       1000       1000
5140    1       1000       1000       1000
5141    1       1000       1000       1000
5142    1       1000       1000       1000
5143    1       1000       1000       1000
5144    1       1000       1000       1000
5145    1       1000       1000       1000
5146    1       1000       1000       1000
5147    1       1000       1000       1000
5148    1       1000       1000       1000
5149    1       1000       1000       1000
5150    1       1000       1000       1000
5151    1       1000       1000       1000
5152    1       1000       1000       1000
5153    1       1000       1000       1000
5154    1       1000       1000       1000
5155    1       1000       1000       1000
5156    1       1000       1000       1000
5157    1       1000       1000       1000
5158    1       1000       1000       1000
5159    1       1000       1000       1000
5160    1       1000       1000       1000
5161    1       1000       1000       1000
5162    1       1000       1000       1000
5163    1       1000       1000       1000
5164    1       1000       1000       1000
5165    1       1000       1000       1000
5166    1       1000       1000       1000
5167    1       1000       1000       1000
5168    1       1000       1000       1000
5169    1       1000       1000       1000
5170    1       1000       1000       1000
5171    1       1000       1000       1000
5172    1       1000       1000       1000
5173    1       1000       1000       1000
5174    1       1000       1000       1000
5175    1       1000       1000       1000
5176    1       1000       1000       1000
5177    1       1000       1000       1000
5178    1       1000       1000       1000
5179    1       1000       1000       1000
5180    1       1000       1000       1000
5181    1       1000       1000       1000
5182    1       1000       1000       1000
5183    1       1000       1000       1000
5184    1       1000       1000       1000
5185    1       1000       1000       1000
5186    1       1000       1000       1000
5187    1       1000       1000       1000
5188    1       1000       1000       1000
5189    1       1000       1000       1000
5190    1       1000       1000       1000
5191    1       1000       1000       1000
5192    1       1000       1000       1000
5193    1       1000       1000       1000
5194    1       1000       1000       1000
5195    1       1000       1000       1000
5196    1       1000       1000       1000
5197    1       1000       1000       1000
5198    1       1000       1000       1000
5199    1       1000       1000       1000
5200    1       1000       1000       1000
5201    1       1000       1000       1000
5202    1       1000       1000       1000
5203    1       1000       1000       1000
5204    1       1000       1000       1000
5205    1       1000       1000       1000
5206    1       1000       1000       1000
5207    1       1000       1000       1000
5208    1       1000       1000       1000
5209    1       1000       1000       1000
5210    1       1000       1000       1000
5211    1       1000       1000       1000
5212    1       1000       1000       1000
5213    1       1000       1000       1000
5214    1       1000       1000       1000
5215    1       1000       1000       1000
5216    1       1000       1000       1000
5217    1       1000       1000       1000
5218    1       1000       1000       1000
5219    1       1000       1000       1000
5220    1       1000       1000       1000
5221    1       1000       1000       1000
5222    1       1000       1000       1000
5223    1       1000       1000       1000
5224    1       1000       1000       1000
5225    1       1000       1000       1000
5226    1       1000       1000       1000
5227    1       1000       1000       1000
5228    1       1000       1000       1000
5229    1       1000       1000       1000
5230    1       1000       1000       1000
5231    1       1000       1000       1000
5232    1       1000       1000       1000
5233    1       1000       1000       1000
5234    1       1000       1000       1000
5235    1       1000       1000       1000
5236    1       1000       1000       1000
5237    1       1000       1000       1000
5238    1       1000       1000       1000
5239    1       1000       1000       1000
5240    1       1000       1000       1000
5241    1       1000       1000       1000
5242    1       1000       1000       1000
5243    1       1000       1000       1000
5244    1       1000       1000       1000
5245    1       1000       1000       1000
5246    1       1000       1000       1000
5247    1       1000       1000       1000
5248    1       1000       1000       1000
5249    1       1000       1000       1000
5250    1       1000       1000       1000
5251    1       1000       1000       1000
5252    1       1000       1000       1000
5253    1       1000       1000       1000
5254    1       1000       1000       1000
5255    1       1000       1000       1000
5256    1       1000       1000       1000
5257    1       1000       1000       1000
5258    1       1000       1000       1000
5259    1       1000       1000       1000
5260    1       1000       1000       1000
5261    1       1000       1000       1000
5262    1       1000       1000       1000
5263    1       1000       1000       1000
5264    1       1000       1000       1000
5265    1       1000       1000       1000
5266    1       1000       1000       1000
5267    1       1000       1000       1000
5268    1       1000       1000       1000
5269    1       1000       1000       1000
5270    1       1000       1000       1000
5271    1       1000       1000       1000
5272    1       1000       1000       1000
5273    1       1000       1000       1000
5274    1       1000       1000       1000
5275    1       1000       1000       1000
5276    1       1000       1000       1000
5277    1       1000       1000       1000
5278    1       1000       1000       1000
5279    1       1000       1000       1000
5280    1       1000       1000       1000
5281    1       1000       1000       1000
5282    1       1000       1000       1000
5283    1       1000       1000       1000
5284    1       1000       1000       1000
5285    1       1000       1000       1000
5286    1       1000       1000       1000
5287    1       1000       1000       1000
5288    1       1000       1000       1000
5289    1       1000       1000       1000
5290    1       1000       1000       1000
5291    1       1000       1000       1000
5292    1       1000       1000       1000
5293    1       1000       1000       1000
5294    1       1000       1000       1000
5295    1       1000       1000       1000
5296    1       1000       1000       1000
5297    1       1000       1000       1000
5298    1       1000       1000       1000
5299    1       1000       1000       1000
5300    1       1000       1000       1000
5301    1       1000       1000       1000
5302    1       1000       1000       1000
5303    1       1000       1000       1000
5304    1       1000       1000       1000
5305    1       1000       1000       1000
5306    1       1000       1000       1000
5307    1       1000       1000       1000
5308    1       1000       1000       1000
5309    1       1000       1000       1000
5310    1       1000       1000       1000
5311    1       1000       1000       1000
5312    1       1000       1000       1000
5313    1       1000       1000       1000
5314    1       1000       1000       1000
5315    1       1000       1000       1000
5316    1       1000       1000       1000
5317    1       1000       1000       1000
5318    1       1000       1000       1000
5319    1       1000       1000       1000
5320    1       1000       1000       1000
5321    1       1000       1000       1000
5322    1       1000       1000       1000
5323    1       1000       1000       1000
5324    1       1000       1000       1000
5325    1       1000       1000       1000
5326    1       1000       1000       1000
5327    1       1000       1000       1000
5328    1       1000       1000       1000
5329    1       1000       1000       1000
5330    1       1000       1000       1000
5331    1       1000       1000       1000
5332    1       1000       1000       1000
5333    1       1000       1000       1000
5334    1       1000       1000       1000
5335    1       1000       1000       1000
5336    1       1000       1000       1000
5337    1       1000       1000       1000
5338    1       1000       1000       1000
5339    1       1000       1000       1000
5340    1       1000       1000       1000
5341    1       1000       1000       1000
5342    1       1000       1000       1000
5343    1       1000       1000       1000
5344    1       1000       1000       1000
5345    1       1000       1000       1000
5346    1       1000       1000       1000
5347    1       1000       1000       1000
5348    1       1000       1000       1000
5349    1       1000       1000       1000
5350    1       1000       1000       1000
5351    1       1000       1000       1000
5352    1       1000       1000       1000
5353    1       1000       1000       1000
5354    1       1000       1000       1000
5355    1       1000       1000       1000
5356    1       1000       1000       1000
5357    1       1000       1000       1000
5358    1       1000       1000       1000
5359    1       1000       1000       1000
5360    1       1000       1000       1000
5361    1       1000       1000       1000
5362    1       1000       1000       1000
5363    1       1000       1000       1000
5364    1       1000       1000       1000
5365    1       1000       1000       1000
5366    1       1000       1000       1000
5367    1       1000       1000       1000
5368    1       1000       1000       1000
5369    1       1000       1000       1000
5370    1       1000       1000       1000
5371    1       1000       1000       1000
5372    1       1000       1000       1000
5373    1       1000       1000       1000
5374    1       1000       1000       1000
5375    1       1000       1000       1000
5376    1       1000       1000       1000
5377    1       1000       1000       1000
5378    1       1000       1000       1000
5379    1       1000       1000       1000
5380    1       1000       1000       1000
5381    1       1000       1000       1000
5382    1       1000       1000       1000
5383    1       1000       1000       1000
5384    1       1000       1000       1000
5385    1       1000       1000       1000
5386    1       1000       1000       1000
5387    1       1000       1000       1000
5388    1       1000       1000       1000
5389    1       1000       1000       1000
5390    1       1000       1000       1000
5391    1       1000       1000       1000
5392    1       1000       1000       1000
5393    1       1000       1000       1000
5394    1       1000       1000       1000
5395    1       1000       1000       1000
5396    1       1000       1000       1000
5397    1       1000       1000       1000
5398    1       1000       1000       1000
5399    1       1000       1000       1000
5400    1       1000       1000       1000
5401    1       1000       1000       1000
5402    1       1000       1000       1000
5403    1       1000       1000       1000
5404    1       1000       1000       1000
5405    1       1000       1000       1000
5406    1       1000       1000       1000
5407    1       1000       1000       1000
5408    1       1000       1000       1000
5409    1       1000       1000       1000
5410    1       1000       1000       1000
5411    1       1000       1000       1000
5412    1       1000       1000       1000
5413    1       1000       1000       1000
5414    1       1000       1000       1000
5415    1       1000       1000       1000
5416    1       1000       1000       1000
5417    1       1000       1000       1000
5418    1       1000       1000       1000
5419    1       1000       1000       1000
5420    1       1000       1000       1000
5421    1       1000       1000       1000
5422    1       1000       1000       1000
5423    1       1000       1000       1000
5424    1       1000       1000       1000
5425    1       1000       1000       1000
5426    1       1000       1000       1000
5427    1       1000       1000       1000
5428    1       1000       1000       1000
5429    1       1000       1000       1000
5430    1       1000       1000       1000
5431    1       1000       1000       1000
5432    1       1000       1000       1000
5433    1       1000       1000       1000
5434    1       1000       1000       1000
5435    1       1000       1000       1000
5436    1       1000       1000       1000
5437    1       1000       1000       1000
5438    1       1000       1000       1000
5439    1       1000       1000       1000
5440    1       1000       1000       1000
5441    1       1000       1000       1000
5442    1       1000       1000       1000
5443    1       1000       1000       1000
5444    1       1000       1000       1000
5445    1       1000       1000       1000
5446    1       1000       1000       1000
5447    1       1000       1000       1000
5448    1       1000       1000       1000
5449    1       1000       1000       1000
5450    1       1000       1000       1000
5451    1       1000       1000       1000
5452    1       1000       1000       1000
5453    1       1000       1000       1000
5454    1       1000       1000       1000
5455    1       1000       1000       1000
5456    1       1000       1000       1000
5457    1       1000       1000       1000
5458    1       1000       1000       1000
5459    1       1000       1000       1000
5460    1       1000       1000       1000
5461    1       1000       1000       1000
5462    1       1000       1000       1000
5463    1       1000       1000       1000
5464    1       1000       1000       1000
5465    1       1000       1000       1000
5466    1       1000       1000       1000
5467    1       1000       1000       1000
5468    1       1000       1000       1000
5469    1       1000       1000       1000
5470    1       1000       1000       1000
5471    1       1000       1000       1000
5472    1       1000       1000       1000
5473    1       1000       1000       1000
5474    1       1000       1000       1000
5475    1       1000       1000       1000
5476    1       1000       1000       1000
5477    1       1000       1000       1000
5478    1       1000       1000       1000
5479    1       1000       1000       1000
5480    1       1000       1000       1000
5481    1       1000       1000       1000
5482    1       1000       1000       1000
5483    1       1000       1000       1000
5484    1       1000       1000       1000
5485    1       1000       1000       1000
5486    1       1000       1000       1000
5487    1       1000       1000       1000
5488    1       1000       1000       1000
5489    1       1000       1000       1000
5490    1       1000       1000       1000
5491    1       1000       1000       1000
5492    1       1000       1000       1000
5493    1       1000       1000       1000
5494    1       1000       1000       1000
5495    1       1000       1000       1000
5496    1       1000       1000       1000
5497    1       1000       1000       1000
5498    1       1000       1000       1000
5499    1       1000       1000       1000
5500    1       1000       1000       1000
5501    1       1000       1000       1000
5502    1       1000       1000       1000
5503    1       1000       1000       1000
5504    1       1000       1000       1000
5505    1       1000       1000       1000
5506    1       1000       1000       1000
5507    1       1000       1000       1000
5508    1       1000       1000       1000
5509    1       1000       1000       1000
5510    1       1000       1000       1000
5511    1       1000       1000       1000
5512    1       1000       1000       1000
5513    1       1000       1000       1000
5514    1       1000       1000       1000
5515    1       1000       1000       1000
5516    1       1000       1000       1000
5517    1       1000       1000       1000
5518    1       1000       1000       1000
5519    1       1000       1000       1000
5520    1       1000       1000       1000
5521    1       1000       1000       1000
5522    1       1000       1000       1000
5523    1       1000       1000       1000
5524    1       1000       1000       1000
5525    1       1000       1000       1000
5526    1       1000       1000       1000
5527    1       1000       1000       1000
5528    1       1000       1000       1000
5529    1       1000       1000       1000
5530    1       1000       1000       1000
5531    1       1000       1000       1000
5532    1       1000       1000       1000
5533    1       1000       1000       1000
5534    1       1000       1000       1000
5535    1       1000       1000       1000
5536    1       1000       1000       1000
5537    1       1000       1000       1000
5538    1       1000       1000       1000
5539    1       1000       1000       1000
5540    1       1000       1000       1000
5541    1       1000       1000       1000
5542    1       1000       1000       1000
5543    1       1000       1000       1000
5544    1       1000       1000       1000
5545    1       1000       1000       1000
5546    1       1000       1000       1000
5547    1       1000       1000       1000
5548    1       1000       1000       1000
5549    1       1000       1000       1000
5550    1       1000       1000       1000
5551    1       1000       1000       1000
5552    1       1000       1000       1000
5553    1       1000       1000       1000
5554    1       1000       1000       1000
5555    1       1000       1000       1000
5556    1       1000       1000       1000
5557    1       1000       1000       1000
5558    1       1000       1000       1000
5559    1       1000       1000       1000
5560    1       1000       1000       1000
5561    1       1000       1000       1000
5562    1       1000       1000       1000
5563    1       1000       1000       1000
5564    1       1000       1000       1000
5565    1       1000       1000       1000
5566    1       1000       1000       1000
5567    1       1000       1000       1000
5568    1       1000       1000       1000
5569    1       1000       1000       1000
5570    1       1000       1000       1000
5571    1       1000       1000       1000
5572    1       1000       1000       1000
5573    1       1000       1000       1000
5574    1       1000       1000       1000
5575    1       1000       1000       1000
5576    1       1000       1000       1000
5577    1       1000       1000       1000
5578    1       1000       1000       1000
5579    1       1000       1000       1000
5580    1       1000       1000       1000
5581    1       1000       1000       1000
5582    1       1000       1000       1000
5583    1       1000       1000       1000
5584    1       1000       1000       1000
5585    1       1000       1000       1000
5586    1       1000       1000       1000
5587    1       1000       1000       1000
5588    1       1000       1000       1000
5589    1       1000       1000       1000
5590    1       1000       1000       1000
5591    1       1000       1000       1000
5592    1       1000       1000       1000
5593    1       1000       1000       1000
5594    1       1000       1000       1000
5595    1       1000       1000       1000
5596    1       1000       1000       1000
5597    1       1000       1000       1000
5598    1       1000       1000       1000
5599    1       1000       1000       1000
5600    1       1000       1000       1000
5601    1       1000       1000       1000
5602    1       1000       1000       1000
5603    1       1000       1000       1000
5604    1       1000       1000       1000
5605    1       1000       1000       1000
5606    1       1000       1000       1000
5607    1       1000       1000       1000
5608    1       1000       1000       1000
5609    1       1000       1000       1000
5610    1       1000       1000       1000
5611    1       1000       1000       1000
5612    1       1000       1000       1000
5613    1       1000       1000       1000
5614    1       1000       1000       1000
5615    1       1000       1000       1000
5616    1       1000       1000       1000
5617    1       1000       1000       1000
5618    1       1000       1000       1000
5619    1       1000       1000       1000
5620    1       1000       1000       1000
5621    1       1000       1000       1000
5622    1       1000       1000       1000
5623    1       1000       1000       1000
5624    1       1000       1000       1000
5625    1       1000       1000       1000
5626    1       1000       1000       1000
5627    1       1000       1000       1000
5628    1       1000       1000       1000
5629    1       1000       1000       1000
5630    1       1000       1000       1000
5631    1       1000       1000       1000
5632    1       1000       1000       1000
5633    1       1000       1000       1000
5634    1       1000       1000       1000
5635    1       1000       1000       1000
5636    1       1000       1000       1000
5637    1       1000       1000       1000
5638    1       1000       1000       1000
5639    1       1000       1000       1000
5640    1       1000       1000       1000
5641    1       1000       1000       1000
5642    1       1000       1000       1000
5643    1       1000       1000       1000
5644    1       1000       1000       1000
5645    1       1000       1000       1000
5646    1       1000       1000       1000
5647    1       1000       1000       1000
5648    1       1000       1000       1000
5649    1       1000       1000       1000
5650    1       1000       1000       1000
5651    1       1000       1000       1000
5652    1       1000       1000       1000
5653    1       1000       1000       1000
5654    1       1000       1000       1000
5655    1       1000       1000       1000
5656    1       1000       1000       1000
5657    1       1000       1000       1000
5658    1       1000       1000       1000
5659    1       1000       1000       1000
5660    1       1000       1000       1000
5661    1       1000       1000       1000
5662    1       1000       1000       1000
5663    1       1000       1000       1000
5664    1       1000       1000       1000
5665    1       1000       1000       1000
5666    1       1000       1000       1000
5667    1       1000       1000       1000
5668    1       1000       1000       1000
5669    1       1000       1000       1000
5670    1       1000       1000       1000
5671    1       1000       1000       1000
5672    1       1000       1000       1000
5673    1       1000       1000       1000
5674    1       1000       1000       1000
5675    1       1000       1000       1000
5676    1       1000       1000       1000
5677    1       1000       1000       1000
5678    1       1000       1000       1000
5679    1       1000       1000       1000
5680    1       1000       1000       1000
5681    1       1000       1000       1000
5682    1       1000       1000       1000
5683    1       1000       1000       1000
5684    1       1000       1000       1000
5685    1       1000       1000       1000
5686    1       1000       1000       1000
5687    1       1000       1000       1000
5688    1       1000       1000       1000
5689    1       1000       1000       1000
5690    1       1000       1000       1000
5691    1       1000       1000       1000
5692    1       1000       1000       1000
5693    1       1000       1000       1000
5694    1       1000       1000       1000
5695    1       1000       1000       1000
5696    1       1000       1000       1000
5697    1       1000       1000       1000
5698    1       1000       1000       1000
5699    1       1000       1000       1000
5700    1       1000       1000       1000
5701    1       1000       1000       1000
5702    1       1000       1000       1000
5703    1       1000       1000       1000
5704    1       1000       1000       1000
5705    1       1000       1000       1000
5706    1       1000       1000       1000
5707    1       1000       1000       1000
5708    1       1000       1000       1000
5709    1       1000       1000       1000
5710    1       1000       1000       1000
5711    1       1000       1000       1000
5712    1       1000       1000       1000
5713    1       1000       1000       1000
5714    1       1000       1000       1000
5715    1       1000       1000       1000
5716    1       1000       1000       1000
5717    1       1000       1000       1000
5718    1       1000       1000       1000
5719    1       1000       1000       1000
5720    1       1000       1000       1000
5721    1       1000       1000       1000
5722    1       1000       1000       1000
5723    1       1000       1000       1000
5724    1       1000       1000       1000
5725    1       1000       1000       1000
5726    1       1000       1000       1000
5727    1       1000       1000       1000
5728    1       1000       1000       1000
5729    1       1000       1000       1000
5730    1       1000       1000       1000
5731    1       1000       1000       1000
5732    1       1000       1000       1000
5733    1       1000       1000       1000
5734    1       1000       1000       1000
5735    1       1000       1000       1000
5736    1       1000       1000       1000
5737    1       1000       1000       1000
5738    1       1000       1000       1000
5739    1       1000       1000       1000
5740    1       1000       1000       1000
5741    1       1000       1000       1000
5742    1       1000       1000       1000
5743    1       1000       1000       1000
5744    1       1000       1000       1000
5745    1       1000       1000       1000
5746    1       1000       1000       1000
5747    1       1000       1000       1000
5748    1       1000       1000       1000
5749    1       1000       1000       1000
5750    1       1000       1000       1000
5751    1       1000       1000       1000
5752    1       1000       1000       1000
5753    1       1000       1000       1000
5754    1       1000       1000       1000
5755    1       1000       1000       1000
5756    1       1000       1000       1000
5757    1       1000       1000       1000
5758    1       1000       1000       1000
5759    1       1000       1000       1000
5760    1       1000       1000       1000
5761    1       1000       1000       1000
5762    1       1000       1000       1000
5763    1       1000       1000       1000
5764    1       1000       1000       1000
5765    1       1000       1000       1000
5766    1       1000       1000       1000
5767    1       1000       1000       1000
5768    1       1000       1000       1000
5769    1       1000       1000       1000
5770    1       1000       1000       1000
5771    1       1000       1000       1000
5772    1       1000       1000       1000
5773    1       1000       1000       1000
5774    1       1000       1000       1000
5775    1       1000       1000       1000
5776    1       1000       1000       1000
5777    1       1000       1000       1000
5778    1       1000       1000       1000
5779    1       1000       1000       1000
5780    1       1000       1000       1000
5781    1       1000       1000       1000
5782    1       1000       1000       1000
5783    1       1000       1000       1000
5784    1       1000       1000       1000
5785    1       1000       1000       1000
5786    1       1000       1000       1000
5787    1       1000       1000       1000
5788    1       1000       1000       1000
5789    1       1000       1000       1000
5790    1       1000       1000       1000
5791    1       1000       1000       1000
5792    1       1000       1000       1000
5793    1       1000       1000       1000
5794    1       1000       1000       1000
5795    1       1000       1000       1000
5796    1       1000       1000       1000
5797    1       1000       1000       1000
5798    1       1000       1000       1000
5799    1       1000       1000       1000
5800    1       1000       1000       1000
5801    1       1000       1000       1000
5802    1       1000       1000       1000
5803    1       1000       1000       1000
5804    1       1000       1000       1000
5805    1       1000       1000       1000
5806    1       1000       1000       1000
5807    1       1000       1000       1000
5808    1       1000       1000       1000
5809    1       1000       1000       1000
5810    1       1000       1000       1000
5811    1       1000       1000       1000
5812    1       1000       1000       1000
5813    1       1000       1000       1000
5814    1       1000       1000       1000
5815    1       1000       1000       1000
5816    1       1000       1000       1000
5817    1       1000       1000       1000
5818    1       1000       1000       1000
5819    1       1000       1000       1000
5820    1       1000       1000       1000
5821    1       1000       1000       1000
5822    1       1000       1000       1000
5823    1       1000       1000       1000
5824    1       1000       1000       1000
5825    1       1000       1000       1000
5826    1       1000       1000       1000
5827    1       1000       1000       1000
5828    1       1000       1000       1000
5829    1       1000       1000       1000
5830    1       1000       1000       1000
5831    1       1000       1000       1000
5832    1       1000       1000       1000
5833    1       1000       1000       1000
5834    1       1000       1000       1000
5835    1       1000       1000       1000
5836    1       1000       1000       1000
5837    1       1000       1000       1000
5838    1       1000       1000       1000
5839    1       1000       1000       1000
5840    1       1000       1000       1000
5841    1       1000       1000       1000
5842    1       1000       1000       1000
5843    1       1000       1000       1000
5844    1       1000       1000       1000
5845    1       1000       1000       1000
5846    1       1000       1000       1000
5847    1       1000       1000       1000
5848    1       1000       1000       1000
5849    1       1000       1000       1000
5850    1       1000       1000       1000
5851    1       1000       1000       1000
5852    1       1000       1000       1000
5853    1       1000       1000       1000
5854    1       1000       1000       1000
5855    1       1000       1000       1000
5856    1       1000       1000       1000
5857    1       1000       1000       1000
5858    1       1000       1000       1000
5859    1       1000       1000       1000
5860    1       1000       1000       1000
5861    1       1000       1000       1000
5862    1       1000       1000       1000
5863    1       1000       1000       1000
5864    1       1000       1000       1000
5865    1       1000       1000       1000
5866    1       1000       1000       1000
5867    1       1000       1000       1000
5868    1       1000       1000       1000
5869    1       1000       1000       1000
5870    1       1000       1000       1000
5871    1       1000       1000       1000
5872    1       1000       1000       1000
5873    1       1000       1000       1000
5874    1       1000       1000       1000
5875    1       1000       1000       1000
5876    1       1000       1000       1000
5877    1       1000       1000       1000
5878    1       1000       1000       1000
5879    1       1000       1000       1000
5880    1       1000       1000       1000
5881    1       1000       1000       1000
5882    1       1000       1000       1000
5883    1       1000       1000       1000
5884    1       1000       1000       1000
5885    1       1000       1000       1000
5886    1       1000       1000       1000
5887    1       1000       1000       1000
5888    1       1000       1000       1000
5889    1       1000       1000       1000
5890    1       1000       1000       1000
5891    1       1000       1000       1000
5892    1       1000       1000       1000
5893    1       1000       1000       1000
5894    1       1000       1000       1000
5895    1       1000       1000       1000
5896    1       1000       1000       1000
5897    1       1000       1000       1000
5898    1       1000       1000       1000
5899    1       1000       1000       1000
5900    1       1000       1000       1000
5901    1       1000       1000       1000
5902    1       1000       1000       1000
5903    1       1000       1000       1000
5904    1       1000       1000       1000
5905    1       1000       1000       1000
5906    1       1000       1000       1000
5907    1       1000       1000       1000
5908    1       1000       1000       1000
5909    1       1000       1000       1000
5910    1       1000       1000       1000
5911    1       1000       1000       1000
5912    1       1000       1000       1000
5913    1       1000       1000       1000
5914    1       1000       1000       1000
5915    1       1000       1000       1000
5916    1       1000       1000       1000
5917    1       1000       1000       1000
5918    1       1000       1000       1000
5919    1       1000       1000       1000
5920    1       1000       1000       1000
5921    1       1000       1000       1000
5922    1       1000       1000       1000
5923    1       1000       1000       1000
5924    1       1000       1000       1000
5925    1       1000       1000       1000
5926    1       1000       1000       1000
5927    1       1000       1000       1000
5928    1       1000       1000       1000
5929    1       1000       1000       1000
5930    1       1000       1000       1000
5931    1       1000       1000       1000
5932    1       1000       1000       1000
5933    1       1000       1000       1000
5934    1       1000       1000       1000
5935    1       1000       1000       1000
5936    1       1000       1000       1000
5937    1       1000       1000       1000
5938    1       1000       1000       1000
5939    1       1000       1000       1000
5940    1       1000       1000       1000
5941    1       1000       1000       1000
5942    1       1000       1000       1000
5943    1       1000       1000       1000
5944    1       1000       1000       1000
5945    1       1000       1000       1000
5946    1       1000       1000       1000
5947    1       1000       1000       1000
5948    1       1000       1000       1000
5949    1       1000       1000       1000
5950    1       1000       1000       1000
5951    1       1000       1000       1000
5952    1       1000       1000       1000
5953    1       1000       1000       1000
5954    1       1000       1000       1000
5955    1       1000       1000       1000
5956    1       1000       1000       1000
5957    1       1000       1000       1000
5958    1       1000       1000       1000
5959    1       1000       1000       1000
5960    1       1000       1000       1000
5961    1       1000       1000       1000
5962    1       1000       1000       1000
5963    1       1000       1000       1000
5964    1       1000       1000       1000
5965    1       1000       1000       1000
5966    1       1000       1000       1000
5967    1       1000       1000       1000
5968    1       1000       1000       1000
5969    1       1000       1000       1000
5970    1       1000       1000       1000
5971    1       1000       1000       1000
5972    1       1000       1000       1000
5973    1       1000       1000       1000
5974    1       1000       1000       1000
5975    1       1000       1000       1000
5976    1       1000       1000       1000
5977    1       1000       1000       1000
5978    1       1000       1000       1000
5979    1       1000       1000       1000
5980    1       1000       1000       1000
5981    1       1000       1000       1000
5982    1       1000       1000       1000
5983    1       1000       1000       1000
5984    1       1000       1000       1000
5985    1       1000       1000       1000
5986    1       1000       1000       1000
5987    1       1000       1000       1000
5988    1       1000       1000       1000
5989    1       1000       1000       1000
5990    1       1000       1000       1000
5991    1       1000       1000       1000
5992    1       1000       1000       1000
5993    1       1000       1000       1000
5994    1       1000       1000       1000
5995    1       1000       1000       1000
5996    1       1000       1000       1000
5997    1       1000       1000       1000
5998    1       1000       1000       1000
5999    1       1000       1000       1000
6000    1       1000       1000       1000
6001    1       1000       1000       1000
6002    1       1000       1000       1000
6003    1       1000       1000       1000
6004    1       1000       1000       1000
6005    1       1000       1000       1000
6006    1       1000       1000       1000
6007    1       1000       1000       1000
6008    1       1000       1000       1000
6009    1       1000       1000       1000
6010    1       1000       1000       1000
6011    1       1000       1000       1000
6012    1       1000       1000       1000
6013    1       1000       1000       1000
6014    1       1000       1000       1000
6015    1       1000       1000       1000
6016    1       1000       1000       1000
6017    1       1000       1000       1000
6018    1       1000       1000       1000
6019    1       1000       1000       1000
6020    1       1000       1000       1000
6021    1       1000       1000       1000
6022    1       1000       1000       1000
6023    1       1000       1000       1000
6024    1       1000       1000       1000
6025    1       1000       1000       1000
6026    1       1000       1000       1000
6027    1       1000       1000       1000
6028    1       1000       1000       1000
6029    1       1000       1000       1000
6030    1       1000       1000       1000
6031    1       1000       1000       1000
6032    1       1000       1000       1000
6033    1       1000       1000       1000
6034    1       1000       1000       1000
6035    1       1000       1000       1000
6036    1       1000       1000       1000
6037    1       1000       1000       1000
6038    1       1000       1000       1000
6039    1       1000       1000       1000
6040    1       1000       1000       1000
6041    1       1000       1000       1000
6042    1       1000       1000       1000
6043    1       1000       1000       1000
6044    1       1000       1000       1000
6045    1       1000       1000       1000
6046    1       1000       1000       1000
6047    1       1000       1000       1000
6048    1       1000       1000       1000
6049    1       1000       1000       1000
6050    1       1000       1000       1000
6051    1       1000       1000       1000
6052    1       1000       1000       1000
6053    1       1000       1000       1000
6054    1       1000       1000       1000
6055    1       1000       1000       1000
6056    1       1000       1000       1000
6057    1       1000       1000       1000
6058    1       1000       1000       1000
6059    1       1000       1000       1000
6060    1       1000       1000       1000
6061    1       1000       1000       1000
6062    1       1000       1000       1000
6063    1       1000       1000       1000
6064    1       1000       1000       1000
6065    1       1000       1000       1000
6066    1       1000       1000       1000
6067    1       1000       1000       1000
6068    1       1000       1000       1000
6069    1       1000       1000       1000
6070    1       1000       1000       1000
6071    1       1000       1000       1000
6072    1       1000       1000       1000
6073    1       1000       1000       1000
6074    1       1000       1000       1000
6075    1       1000       1000       1000
6076    1       1000       1000       1000
6077    1       1000       1000       1000
6078    1       1000       1000       1000
6079    1       1000       1000       1000
6080    1       1000       1000       1000
6081    1       1000       1000       1000
6082    1       1000       1000       1000
6083    1       1000       1000       1000
6084    1       1000       1000       1000
6085    1       1000       1000       1000
6086    1       1000       1000       1000
6087    1       1000       1000       1000
6088    1       1000       1000       1000
6089    1       1000       1000       1000
6090    1       1000       1000       1000
6091    1       1000       1000       1000
6092    1       1000       1000       1000
6093    1       1000       1000       1000
6094    1       1000       1000       1000
6095    1       1000       1000       1000
6096    1       1000       1000       1000
6097    1       1000       1000       1000
6098    1       1000       1000       1000
6099    1       1000       1000       1000
6100    1       1000       1000       1000
6101    1       1000       1000       1000
6102    1       1000       1000       1000
6103    1       1000       1000       1000
6104    1       1000       1000       1000
6105    1       1000       1000       1000
6106    1       1000       1000       1000
6107    1       1000       1000       1000
6108    1       1000       1000       1000
6109    1       1000       1000       1000
6110    1       1000       1000       1000
6111    1       1000       1000       1000
6112    1       1000       1000       1000
6113    1       1000       1000       1000
6114    1       1000       1000       1000
6115    1       1000       1000       1000
6116    1       1000       1000       1000
6117    1       1000       1000       1000
6118    1       1000       1000       1000
6119    1       1000       1000       1000
6120    1       1000       1000       1000
6121    1       1000       1000       1000
6122    1       1000       1000       1000
6123    1       1000       1000       1000
6124    1       1000       1000       1000
6125    1       1000       1000       1000
6126    1       1000       1000       1000
6127    1       1000       1000       1000
6128    1       1000       1000       1000
6129    1       1000       1000       1000
6130    1       1000       1000       1000
6131    1       1000       1000       1000
6132    1       1000       1000       1000
6133    1       1000       1000       1000
6134    1       1000       1000       1000
6135    1       1000       1000       1000
6136    1       1000       1000       1000
6137    1       1000       1000       1000
6138    1       1000       1000       1000
6139    1       1000       1000       1000
6140    1       1000       1000       1000
6141    1       1000       1000       1000
6142    1       1000       1000       1000
6143    1       1000       1000       1000
6144    1       1000       1000       1000
6145    1       1000       1000       1000
6146    1       1000       1000       1000
6147    1       1000       1000       1000
6148    1       1000       1000       1000
6149    1       1000       1000       1000
6150    1       1000       1000       1000
6151    1       1000       1000       1000
6152    1       1000       1000       1000
6153    1       1000       1000       1000
6154    1       1000       1000       1000
6155    1       1000       1000       1000
6156    1       1000       1000       1000
6157    1       1000       1000       1000
6158    1       1000       1000       1000
6159    1       1000       1000       1000
6160    1       1000       1000       1000
6161    1       1000       1000       1000
6162    1       1000       1000       1000
6163    1       1000       1000       1000
6164    1       1000       1000       1000
6165    1       1000       1000       1000
6166    1       1000       1000       1000
6167    1       1000       1000       1000
6168    1       1000       1000       1000
6169    1       1000       1000       1000
6170    1       1000       1000       1000
6171    1       1000       1000       1000
6172    1       1000       1000       1000
6173    1       1000       1000       1000
6174    1       1000       1000       1000
6175    1       1000       1000       1000
6176    1       1000       1000       1000
6177    1       1000       1000       1000
6178    1       1000       1000       1000
6179    1       1000       1000       1000
6180    1       1000       1000       1000
6181    1       1000       1000       1000
6182    1       1000       1000       1000
6183    1       1000       1000       1000
6184    1       1000       1000       1000
6185    1       1000       1000       1000
6186    1       1000       1000       1000
6187    1       1000       1000       1000
6188    1       1000       1000       1000
6189    1       1000       1000       1000
6190    1       1000       1000       1000
6191    1       1000       1000       1000
6192    1       1000       1000       1000
6193    1       1000       1000       1000
6194    1       1000       1000       1000
6195    1       1000       1000       1000
6196    1       1000       1000       1000
6197    1       1000       1000       1000
6198    1       1000       1000       1000
6199    1       1000       1000       1000
6200    1       1000       1000       1000
6201    1       1000       1000       1000
6202    1       1000       1000       1000
6203    1       1000       1000       1000
6204    1       1000       1000       1000
6205    1       1000       1000       1000
6206    1       1000       1000       1000
6207    1       1000       1000       1000
6208    1       1000       1000       1000
6209    1       1000       1000       1000
6210    1       1000       1000       1000
6211    1       1000       1000       1000
6212    1       1000       1000       1000
6213    1       1000       1000       1000
6214    1       1000       1000       1000
6215    1       1000       1000       1000
6216    1       1000       1000       1000
6217    1       1000       1000       1000
6218    1       1000       1000       1000
6219    1       1000       1000       1000
6220    1       1000       1000       1000
6221    1       1000       1000       1000
6222    1       1000       1000       1000
6223    1       1000       1000       1000
6224    1       1000       1000       1000
6225    1       1000       1000       1000
6226    1       1000       1000       1000
6227    1       1000       1000       1000
6228    1       1000       1000       1000
6229    1       1000       1000       1000
6230    1       1000       1000       1000
6231    1       1000       1000       1000
6232    1       1000       1000       1000
6233    1       1000       1000       1000
6234    1       1000       1000       1000
6235    1       1000       1000       1000
6236    1       1000       1000       1000
6237    1       1000       1000       1000
6238    1       1000       1000       1000
6239    1       1000       1000       1000
6240    1       1000       1000       1000
6241    1       1000       1000       1000
6242    1       1000       1000       1000
6243    1       1000       1000       1000
6244    1       1000       1000       1000
6245    1       1000       1000       1000
6246    1       1000       1000       1000
6247    1       1000       1000       1000
6248    1       1000       1000       1000
6249    1       1000       1000       1000
6250    1       1000       1000       1000
6251    1       1000       1000       1000
6252    1       1000       1000       1000
6253    1       1000       1000       1000
6254    1       1000       1000       1000
6255    1       1000       1000       1000
6256    1       1000       1000       1000
6257    1       1000       1000       1000
6258    1       1000       1000       1000
6259    1       1000       1000       1000
6260    1       1000       1000       1000
6261    1       1000       1000       1000
6262    1       1000       1000       1000
6263    1       1000       1000       1000
6264    1       1000       1000       1000
6265    1       1000       1000       1000
6266    1       1000       1000       1000
6267    1       1000       1000       1000
6268    1       1000       1000       1000
6269    1       1000       1000       1000
6270    1       1000       1000       1000
6271    1       1000       1000       1000
6272    1       1000       1000       1000
6273    1       1000       1000       1000
6274    1       1000       1000       1000
6275    1       1000       1000       1000
6276    1       1000       1000       1000
6277    1       1000       1000       1000
6278    1       1000       1000       1000
6279    1       1000       1000       1000
6280    1       1000       1000       1000
6281    1       1000       1000       1000
6282    1       1000       1000       1000
6283    1       1000       1000       1000
6284    1       1000       1000       1000
6285    1       1000       1000       1000
6286    1       1000       1000       1000
6287    1       1000       1000       1000
6288    1       1000       1000       1000
6289    1       1000       1000       1000
6290    1       1000       1000       1000
6291    1       1000       1000       1000
6292    1       1000       1000       1000
6293    1       1000       1000       1000
6294    1       1000       1000       1000
6295    1       1000       1000       1000
6296    1       1000       1000       1000
6297    1       1000       1000       1000
6298    1       1000       1000       1000
6299    1       1000       1000       1000
6300    1       1000       1000       1000
6301    1       1000       1000       1000
6302    1       1000       1000       1000
6303    1       1000       1000       1000
6304    1       1000       1000       1000
6305    1       1000       1000       1000
6306    1       1000       1000       1000
6307    1       1000       1000       1000
6308    1       1000       1000       1000
6309    1       1000       1000       1000
6310    1       1000       1000       1000
6311    1       1000       1000       1000
6312    1       1000       1000       1000
6313    1       1000       1000       1000
6314    1       1000       1000       1000
6315    1       1000       1000       1000
6316    1       1000       1000       1000
6317    1       1000       1000       1000
6318    1       1000       1000       1000
6319    1       1000       1000       1000
6320    1       1000       1000       1000
6321    1       1000       1000       1000
6322    1       1000       1000       1000
6323    1       1000       1000       1000
6324    1       1000       1000       1000
6325    1       1000       1000       1000
6326    1       1000       1000       1000
6327    1       1000       1000       1000
6328    1       1000       1000       1000
6329    1       1000       1000       1000
6330    1       1000       1000       1000
6331    1       1000       1000       1000
6332    1       1000       1000       1000
6333    1       1000       1000       1000
6334    1       1000       1000       1000
6335    1       1000       1000       1000
6336    1       1000       1000       1000
6337    1       1000       1000       1000
6338    1       1000       1000       1000
6339    1       1000       1000       1000
6340    1       1000       1000       1000
6341    1       1000       1000       1000
6342    1       1000       1000       1000
6343    1       1000       1000       1000
6344    1       1000       1000       1000
6345    1       1000       1000       1000
6346    1       1000       1000       1000
6347    1       1000       1000       1000
6348    1       1000       1000       1000
6349    1       1000       1000       1000
6350    1       1000       1000       1000
6351    1       1000       1000       1000
6352    1       1000       1000       1000
6353    1       1000       1000       1000
6354    1       1000       1000       1000
6355    1       1000       1000       1000
6356    1       1000       1000       1000
6357    1       1000       1000       1000
6358    1       1000       1000       1000
6359    1       1000       1000       1000
6360    1       1000       1000       1000
6361    1       1000       1000       1000
6362    1       1000       1000       1000
6363    1       1000       1000       1000
6364    1       1000       1000       1000
6365    1       1000       1000       1000
6366    1       1000       1000       1000
6367    1       1000       1000       1000
6368    1       1000       1000       1000
6369    1       1000       1000       1000
6370    1       1000       1000       1000
6371    1       1000       1000       1000
6372    1       1000       1000       1000
6373    1       1000       1000       1000
6374    1       1000       1000       1000
6375    1       1000       1000       1000
6376    1       1000       1000       1000
6377    1       1000       1000       1000
6378    1       1000       1000       1000
6379    1       1000       1000       1000
6380    1       1000       1000       1000
6381    1       1000       1000       1000
6382    1       1000       1000       1000
6383    1       1000       1000       1000
6384    1       1000       1000       1000
6385    1       1000       1000       1000
6386    1       1000       1000       1000
6387    1       1000       1000       1000
6388    1       1000       1000       1000
6389    1       1000       1000       1000
6390    1       1000       1000       1000
6391    1       1000       1000       1000
6392    1       1000       1000       1000
6393    1       1000       1000       1000
6394    1       1000       1000       1000
6395    1       1000       1000       1000
6396    1       1000       1000       1000
6397    1       1000       1000       1000
6398    1       1000       1000       1000
6399    1       1000       1000       1000
6400    1       1000       1000       1000
6401    1       1000       1000       1000
6402    1       1000       1000       1000
6403    1       1000       1000       1000
6404    1       1000       1000       1000
6405    1       1000       1000       1000
6406    1       1000       1000       1000
6407    1       1000       1000       1000
6408    1       1000       1000       1000
6409    1       1000       1000       1000
6410    1       1000       1000       1000
6411    1       1000       1000       1000
6412    1       1000       1000       1000
6413    1       1000       1000       1000
6414    1       1000       1000       1000
6415    1       1000       1000       1000
6416    1       1000       1000       1000
6417    1       1000       1000       1000
6418    1       1000       1000       1000
6419    1       1000       1000       1000
6420    1       1000       1000       1000
6421    1       1000       1000       1000
6422    1       1000       1000       1000
6423    1       1000       1000       1000
6424    1       1000       1000       1000
6425    1       1000       1000       1000
6426    1       1000       1000       1000
6427    1       1000       1000       1000
6428    1       1000       1000       1000
6429    1       1000       1000       1000
6430    1       1000       1000       1000
6431    1       1000       1000       1000
6432    1       1000       1000       1000
6433    1       1000       1000       1000
6434    1       1000       1000       1000
6435    1       1000       1000       1000
6436    1       1000       1000       1000
6437    1       1000       1000       1000
6438    1       1000       1000       1000
6439    1       1000       1000       1000
6440    1       1000       1000       1000
6441    1       1000       1000       1000
6442    1       1000       1000       1000
6443    1       1000       1000       1000
6444    1       1000       1000       1000
6445    1       1000       1000       1000
6446    1       1000       1000       1000
6447    1       1000       1000       1000
6448    1       1000       1000       1000
6449    1       1000       1000       1000
6450    1       1000       1000       1000
6451    1       1000       1000       1000
6452    1       1000       1000       1000
6453    1       1000       1000       1000
6454    1       1000       1000       1000
6455    1       1000       1000       1000
6456    1       1000       1000       1000
6457    1       1000       1000       1000
6458    1       1000       1000       1000
6459    1       1000       1000       1000
6460    1       1000       1000       1000
6461    1       1000       1000       1000
6462    1       1000       1000       1000
6463    1       1000       1000       1000
6464    1       1000       1000       1000
6465    1       1000       1000       1000
6466    1       1000       1000       1000
6467    1       1000       1000       1000
6468    1       1000       1000       1000
6469    1       1000       1000       1000
6470    1       1000       1000       1000
6471    1       1000       1000       1000
6472    1       1000       1000       1000
6473    1       1000       1000       1000
6474    1       1000       1000       1000
6475    1       1000       1000       1000
6476    1       1000       1000       1000
6477    1       1000       1000       1000
6478    1       1000       1000       1000
6479    1       1000       1000       1000
6480    1       1000       1000       1000
6481    1       1000       1000       1000
6482    1       1000       1000       1000
6483    1       1000       1000       1000
6484    1       1000       1000       1000
6485    1       1000       1000       1000
6486    1       1000       1000       1000
6487    1       1000       1000       1000
6488    1       1000       1000       1000
6489    1       1000       1000       1000
6490    1       1000       1000       1000
6491    1       1000       1000       1000
6492    1       1000       1000       1000
6493    1       1000       1000       1000
6494    1       1000       1000       1000
6495    1       1000       1000       1000
6496    1       1000       1000       1000
6497    1       1000       1000       1000
6498    1       1000       1000       1000
6499    1       1000       1000       1000
6500    1       1000       1000       1000
6501    1       1000       1000       1000
6502    1       1000       1000       1000
6503    1       1000       1000       1000
6504    1       1000       1000       1000
6505    1       1000       1000       1000
6506    1       1000       1000       1000
6507    1       1000       1000       1000
6508    1       1000       1000       1000
6509    1       1000       1000       1000
6510    1       1000       1000       1000
6511    1       1000       1000       1000
6512    1       1000       1000       1000
6513    1       1000       1000       1000
6514    1       1000       1000       1000
6515    1       1000       1000       1000
6516    1       1000       1000       1000
6517    1       1000       1000       1000
6518    1       1000       1000       1000
6519    1       1000       1000       1000
6520    1       1000       1000       1000
6521    1       1000       1000       1000
6522    1       1000       1000       1000
6523    1       1000       1000       1000
6524    1       1000       1000       1000
6525    1       1000       1000       1000
6526    1       1000       1000       1000
6527    1       1000       1000       1000
6528    1       1000       1000       1000
6529    1       1000       1000       1000
6530    1       1000       1000       1000
6531    1       1000       1000       1000
6532    1       1000       1000       1000
6533    1       1000       1000       1000
6534    1       1000       1000       1000
6535    1       1000       1000       1000
6536    1       1000       1000       1000
6537    1       1000       1000       1000
6538    1       1000       1000       1000
6539    1       1000       1000       1000
6540    1       1000       1000       1000
6541    1       1000       1000       1000
6542    1       1000       1000       1000
6543    1       1000       1000       1000
6544    1       1000       1000       1000
6545    1       1000       1000       1000
6546    1       1000       1000       1000
6547    1       1000       1000       1000
6548    1       1000       1000       1000
6549    1       1000       1000       1000
6550    1       1000       1000       1000
6551    1       1000       1000       1000
6552    1       1000       1000       1000
6553    1       1000       1000       1000
6554    1       1000       1000       1000
6555    1       1000       1000       1000
6556    1       1000       1000       1000
6557    1       1000       1000       1000
6558    1       1000       1000       1000
6559    1       1000       1000       1000
6560    1       1000       1000       1000
6561    1       1000       1000       1000
6562    1       1000       1000       1000
6563    1       1000       1000       1000
6564    1       1000       1000       1000
6565    1       1000       1000       1000
6566    1       1000       1000       1000
6567    1       1000       1000       1000
6568    1       1000       1000       1000
6569    1       1000       1000       1000
6570    1       1000       1000       1000
6571    1       1000       1000       1000
6572    1       1000       1000       1000
6573    1       1000       1000       1000
6574    1       1000       1000       1000
6575    1       1000       1000       1000
6576    1       1000       1000       1000
6577    1       1000       1000       1000
6578    1       1000       1000       1000
6579    1       1000       1000       1000
6580    1       1000       1000       1000
6581    1       1000       1000       1000
6582    1       1000       1000       1000
6583    1       1000       1000       1000
6584    1       1000       1000       1000
6585    1       1000       1000       1000
6586    1       1000       1000       1000
6587    1       1000       1000       1000
6588    1       1000       1000       1000
6589    1       1000       1000       1000
6590    1       1000       1000       1000
6591    1       1000       1000       1000
6592    1       1000       1000       1000
6593    1       1000       1000       1000
6594    1       1000       1000       1000
6595    1       1000       1000       1000
6596    1       1000       1000       1000
6597    1       1000       1000       1000
6598    1       1000       1000       1000
6599    1       1000       1000       1000
6600    1       1000       1000       1000
6601    1       1000       1000       1000
6602    1       1000       1000       1000
6603    1       1000       1000       1000
6604    1       1000       1000       1000
6605    1       1000       1000       1000
6606    1       1000       1000       1000
6607    1       1000       1000       1000
6608    1       1000       1000       1000
6609    1       1000       1000       1000
6610    1       1000       1000       1000
6611    1       1000       1000       1000
6612    1       1000       1000       1000
6613    1       1000       1000       1000
6614    1       1000       1000       1000
6615    1       1000       1000       1000
6616    1       1000       1000       1000
6617    1       1000       1000       1000
6618    1       1000       1000       1000
6619    1       1000       1000       1000
6620    1       1000       1000       1000
6621    1       1000       1000       1000
6622    1       1000       1000       1000
6623    1       1000       1000       1000
6624    1       1000       1000       1000
6625    1       1000       1000       1000
6626    1       1000       1000       1000
6627    1       1000       1000       1000
6628    1       1000       1000       1000
6629    1       1000       1000       1000
6630    1       1000       1000       1000
6631    1       1000       1000       1000
6632    1       1000       1000       1000
6633    1       1000       1000       1000
6634    1       1000       1000       1000
6635    1       1000       1000       1000
6636    1       1000       1000       1000
6637    1       1000       1000       1000
6638    1       1000       1000       1000
6639    1       1000       1000       1000
6640    1       1000       1000       1000
6641    1       1000       1000       1000
6642    1       1000       1000       1000
6643    1       1000       1000       1000
6644    1       1000       1000       1000
6645    1       1000       1000       1000
6646    1       1000       1000       1000
6647    1       1000       1000       1000
6648    1       1000       1000       1000
6649    1       1000       1000       1000
6650    1       1000       1000       1000
6651    1       1000       1000       1000
6652    1       1000       1000       1000
6653    1       1000       1000       1000
6654    1       1000       1000       1000
6655    1       1000       1000       1000
6656    1       1000       1000       1000
6657    1       1000       1000       1000
6658    1       1000       1000       1000
6659    1       1000       1000       1000
6660    1       1000       1000       1000
6661    1       1000       1000       1000
6662    1       1000       1000       1000
6663    1       1000       1000       1000
6664    1       1000       1000       1000
6665    1       1000       1000       1000
6666    1       1000       1000       1000
6667    1       1000       1000       1000
6668    1       1000       1000       1000
6669    1       1000       1000       1000
6670    1       1000       1000       1000
6671    1       1000       1000       1000
6672    1       1000       1000       1000
6673    1       1000       1000       1000
6674    1       1000       1000       1000
6675    1       1000       1000       1000
6676    1       1000       1000       1000
6677    1       1000       1000       1000
6678    1       1000       1000       1000
6679    1       1000       1000       1000
6680    1       1000       1000       1000
6681    1       1000       1000       1000
6682    1       1000       1000       1000
6683    1       1000       1000       1000
6684    1       1000       1000       1000
6685    1       1000       1000       1000
6686    1       1000       1000       1000
6687    1       1000       1000       1000
6688    1       1000       1000       1000
6689    1       1000       1000       1000
6690    1       1000       1000       1000
6691    1       1000       1000       1000
6692    1       1000       1000       1000
6693    1       1000       1000       1000
6694    1       1000       1000       1000
6695    1       1000       1000       1000
6696    1       1000       1000       1000
6697    1       1000       1000       1000
6698    1       1000       1000       1000
6699    1       1000       1000       1000
6700    1       1000       1000       1000
6701    1       1000       1000       1000
6702    1       1000       1000       1000
6703    1       1000       1000       1000
6704    1       1000       1000       1000
6705    1       1000       1000       1000
6706    1       1000       1000       1000
6707    1       1000       1000       1000
6708    1       1000       1000       1000
6709    1       1000       1000       1000
6710    1       1000       1000       1000
6711    1       1000       1000       1000
6712    1       1000       1000       1000
6713    1       1000       1000       1000
6714    1       1000       1000       1000
6715    1       1000       1000       1000
6716    1       1000       1000       1000
6717    1       1000       1000       1000
6718    1       1000       1000       1000
6719    1       1000       1000       1000
6720    1       1000       1000       1000
6721    1       1000       1000       1000
6722    1       1000       1000       1000
6723    1       1000       1000       1000
6724    1       1000       1000       1000
6725    1       1000       1000       1000
6726    1       1000       1000       1000
6727    1       1000       1000       1000
6728    1       1000       1000       1000
6729    1       1000       1000       1000
6730    1       1000       1000       1000
6731    1       1000       1000       1000
6732    1       1000       1000       1000
6733    1       1000       1000       1000
6734    1       1000       1000       1000
6735    1       1000       1000       1000
6736    1       1000       1000       1000
6737    1       1000       1000       1000
6738    1       1000       1000       1000
6739    1       1000       1000       1000
6740    1       1000       1000       1000
6741    1       1000       1000       1000
6742    1       1000       1000       1000
6743    1       1000       1000       1000
6744    1       1000       1000       1000
6745    1       1000       1000       1000
6746    1       1000       1000       1000
6747    1       1000       1000       1000
6748    1       1000       1000       1000
6749    1       1000       1000       1000
6750    1       1000       1000       1000
6751    1       1000       1000       1000
6752    1       1000       1000       1000
6753    1       1000       1000       1000
6754    1       1000       1000       1000
6755    1       1000       1000       1000
6756    1       1000       1000       1000
6757    1       1000       1000       1000
6758    1       1000       1000       1000
6759    1       1000       1000       1000
6760    1       1000       1000       1000
6761    1       1000       1000       1000
6762    1       1000       1000       1000
6763    1       1000       1000       1000
6764    1       1000       1000       1000
6765    1       1000       1000       1000
6766    1       1000       1000       1000
6767    1       1000       1000       1000
6768    1       1000       1000       1000
6769    1       1000       1000       1000
6770    1       1000       1000       1000
6771    1       1000       1000       1000
6772    1       1000       1000       1000
6773    1       1000       1000       1000
6774    1       1000       1000       1000
6775    1       1000       1000       1000
6776    1       1000       1000       1000
6777    1       1000       1000       1000
6778    1       1000       1000       1000
6779    1       1000       1000       1000
6780    1       1000       1000       1000
6781    1       1000       1000       1000
6782    1       1000       1000       1000
6783    1       1000       1000       1000
6784    1       1000       1000       1000
6785    1       1000       1000       1000
6786    1       1000       1000       1000
6787    1       1000       1000       1000
6788    1       1000       1000       1000
6789    1       1000       1000       1000
6790    1       1000       1000       1000
6791    1       1000       1000       1000
6792    1       1000       1000       1000
6793    1       1000       1000       1000
6794    1       1000       1000       1000
6795    1       1000       1000       1000
6796    1       1000       1000       1000
6797    1       1000       1000       1000
6798    1       1000       1000       1000
6799    1       1000       1000       1000
6800    1       1000       1000       1000
6801    1       1000       1000       1000
6802    1       1000       1000       1000
6803    1       1000       1000       1000
6804    1       1000       1000       1000
6805    1       1000       1000       1000
6806    1       1000       1000       1000
6807    1       1000       1000       1000
6808    1       1000       1000       1000
6809    1       1000       1000       1000
6810    1       1000       1000       1000
6811    1       1000       1000       1000
6812    1       1000       1000       1000
6813    1       1000       1000       1000
6814    1       1000       1000       1000
6815    1       1000       1000       1000
6816    1       1000       1000       1000
6817    1       1000       1000       1000
6818    1       1000       1000       1000
6819    1       1000       1000       1000
6820    1       1000       1000       1000
6821    1       1000       1000       1000
6822    1       1000       1000       1000
6823    1       1000       1000       1000
6824    1       1000       1000       1000
6825    1       1000       1000       1000
6826    1       1000       1000       1000
6827    1       1000       1000       1000
6828    1       1000       1000       1000
6829    1       1000       1000       1000
6830    1       1000       1000       1000
6831    1       1000       1000       1000
6832    1       1000       1000       1000
6833    1       1000       1000       1000
6834    1       1000       1000       1000
6835    1       1000       1000       1000
6836    1       1000       1000       1000
6837    1       1000       1000       1000
6838    1       1000       1000       1000
6839    1       1000       1000       1000
6840    1       1000       1000       1000
6841    1       1000       1000       1000
6842    1       1000       1000       1000
6843    1       1000       1000       1000
6844    1       1000       1000       1000
6845    1       1000       1000       1000
6846    1       1000       1000       1000
6847    1       1000       1000       1000
6848    1       1000       1000       1000
6849    1       1000       1000       1000
6850    1       1000       1000       1000
6851    1       1000       1000       1000
6852    1       1000       1000       1000
6853    1       1000       1000       1000
6854    1       1000       1000       1000
6855    1       1000       1000       1000
6856    1       1000       1000       1000
6857    1       1000       1000       1000
6858    1       1000       1000       1000
6859    1       1000       1000       1000
6860    1       1000       1000       1000
6861    1       1000       1000       1000
6862    1       1000       1000       1000
6863    1       1000       1000       1000
6864    1       1000       1000       1000
6865    1       1000       1000       1000
6866    1       1000       1000       1000
6867    1       1000       1000       1000
6868    1       1000       1000       1000
6869    1       1000       1000       1000
6870    1       1000       1000       1000
6871    1       1000       1000       1000
6872    1       1000       1000       1000
6873    1       1000       1000       1000
6874    1       1000       1000       1000
6875    1       1000       1000       1000
6876    1       1000       1000       1000
6877    1       1000       1000       1000
6878    1       1000       1000       1000
6879    1       1000       1000       1000
6880    1       1000       1000       1000
6881    1       1000       1000       1000
6882    1       1000       1000       1000
6883    1       1000       1000       1000
6884    1       1000       1000       1000
6885    1       1000       1000       1000
6886    1       1000       1000       1000
6887    1       1000       1000       1000
6888    1       1000       1000       1000
6889    1       1000       1000       1000
6890    1       1000       1000       1000
6891    1       1000       1000       1000
6892    1       1000       1000       1000
6893    1       1000       1000       1000
6894    1       1000       1000       1000
6895    1       1000       1000       1000
6896    1       1000       1000       1000
6897    1       1000       1000       1000
6898    1       1000       1000       1000
6899    1       1000       1000       1000
6900    1       1000       1000       1000
6901    1       1000       1000       1000
6902    1       1000       1000       1000
6903    1       1000       1000       1000
6904    1       1000       1000       1000
6905    1       1000       1000       1000
6906    1       1000       1000       1000
6907    1       1000       1000       1000
6908    1       1000       1000       1000
6909    1       1000       1000       1000
6910    1       1000       1000       1000
6911    1       1000       1000       1000
6912    1       1000       1000       1000
6913    1       1000       1000       1000
6914    1       1000       1000       1000
6915    1       1000       1000       1000
6916    1       1000       1000       1000
6917    1       1000       1000       1000
6918    1       1000       1000       1000
6919    1       1000       1000       1000
6920    1       1000       1000       1000
6921    1       1000       1000       1000
6922    1       1000       1000       1000
6923    1       1000       1000       1000
6924    1       1000       1000       1000
6925    1       1000       1000       1000
6926    1       1000       1000       1000
6927    1       1000       1000       1000
6928    1       1000       1000       1000
6929    1       1000       1000       1000
6930    1       1000       1000       1000
6931    1       1000       1000       1000
6932    1       1000       1000       1000
6933    1       1000       1000       1000
6934    1       1000       1000       1000
6935    1       1000       1000       1000
6936    1       1000       1000       1000
6937    1       1000       1000       1000
6938    1       1000       1000       1000
6939    1       1000       1000       1000
6940    1       1000       1000       1000
6941    1       1000       1000       1000
6942    1       1000       1000       1000
6943    1       1000       1000       1000
6944    1       1000       1000       1000
6945    1       1000       1000       1000
6946    1       1000       1000       1000
6947    1       1000       1000       1000
6948    1       1000       1000       1000
6949    1       1000       1000       1000
6950    1       1000       1000       1000
6951    1       1000       1000       1000
6952    1       1000       1000       1000
6953    1       1000       1000       1000
6954    1       1000       1000       1000
6955    1       1000       1000       1000
6956    1       1000       1000       1000
6957    1       1000       1000       1000
6958    1       1000       1000       1000
6959    1       1000       1000       1000
6960    1       1000       1000       1000
6961    1       1000       1000       1000
6962    1       1000       1000       1000
6963    1       1000       1000       1000
6964    1       1000       1000       1000
6965    1       1000       1000       1000
6966    1       1000       1000       1000
6967    1       1000       1000       1000
6968    1       1000       1000       1000
6969    1       1000       1000       1000
6970    1       1000       1000       1000
6971    1       1000       1000       1000
6972    1       1000       1000       1000
6973    1       1000       1000       1000
6974    1       1000       1000       1000
6975    1       1000       1000       1000
6976    1       1000       1000       1000
6977    1       1000       1000       1000
6978    1       1000       1000       1000
6979    1       1000       1000       1000
6980    1       1000       1000       1000
6981    1       1000       1000       1000
6982    1       1000       1000       1000
6983    1       1000       1000       1000
6984    1       1000       1000       1000
6985    1       1000       1000       1000
6986    1       1000       1000       1000
6987    1       1000       1000       1000
6988    1       1000       1000       1000
6989    1       1000       1000       1000
6990    1       1000       1000       1000
6991    1       1000       1000       1000
6992    1       1000       1000       1000
6993    1       1000       1000       1000
6994    1       1000       1000       1000
6995    1       1000       1000       1000
6996    1       1000       1000       1000
6997    1       1000       1000       1000
6998    1       1000       1000       1000
6999    1       1000       1000       1000
7000    1       1000       1000       1000
7001    1       1000       1000       1000
7002    1       1000       1000       1000
7003    1       1000       1000       1000
7004    1       1000       1000       1000
7005    1       1000       1000       1000
7006    1       1000       1000       1000
7007    1       1000       1000       1000
7008    1       1000       1000       1000
7009    1       1000       1000       1000
7010    1       1000       1000       1000
7011    1       1000       1000       1000
7012    1       1000       1000       1000
7013    1       1000       1000       1000
7014    1       1000       1000       1000
7015    1       1000       1000       1000
7016    1       1000       1000       1000
7017    1       1000       1000       1000
7018    1       1000       1000       1000
7019    1       1000       1000       1000
7020    1       1000       1000       1000
7021    1       1000       1000       1000
7022    1       1000       1000       1000
7023    1       1000       1000       1000
7024    1       1000       1000       1000
7025    1       1000       1000       1000
7026    1       1000       1000       1000
7027    1       1000       1000       1000
7028    1       1000       1000       1000
7029    1       1000       1000       1000
7030    1       1000       1000       1000
7031    1       1000       1000       1000
7032    1       1000       1000       1000
7033    1       1000       1000       1000
7034    1       1000       1000       1000
7035    1       1000       1000       1000
7036    1       1000       1000       1000
7037    1       1000       1000       1000
7038    1       1000       1000       1000
7039    1       1000       1000       1000
7040    1       1000       1000       1000
7041    1       1000       1000       1000
7042    1       1000       1000       1000
7043    1       1000       1000       1000
7044    1       1000       1000       1000
7045    1       1000       1000       1000
7046    1       1000       1000       1000
7047    1       1000       1000       1000
7048    1       1000       1000       1000
7049    1       1000       1000       1000
7050    1       1000       1000       1000
7051    1       1000       1000       1000
7052    1       1000       1000       1000
7053    1       1000       1000       1000
7054    1       1000       1000       1000
7055    1       1000       1000       1000
7056    1       1000       1000       1000
7057    1       1000       1000       1000
7058    1       1000       1000       1000
7059    1       1000       1000       1000
7060    1       1000       1000       1000
7061    1       1000       1000       1000
7062    1       1000       1000       1000
7063    1       1000       1000       1000
7064    1       1000       1000       1000
7065    1       1000       1000       1000
7066    1       1000       1000       1000
7067    1       1000       1000       1000
7068    1       1000       1000       1000
7069    1       1000       1000       1000
7070    1       1000       1000       1000
7071    1       1000       1000       1000
7072    1       1000       1000       1000
7073    1       1000       1000       1000
7074    1       1000       1000       1000
7075    1       1000       1000       1000
7076    1       1000       1000       1000
7077    1       1000       1000       1000
7078    1       1000       1000       1000
7079    1       1000       1000       1000
7080    1       1000       1000       1000
7081    1       1000       1000       1000
7082    1       1000       1000       1000
7083    1       1000       1000       1000
7084    1       1000       1000       1000
7085    1       1000       1000       1000
7086    1       1000       1000       1000
7087    1       1000       1000       1000
7088    1       1000       1000       1000
7089    1       1000       1000       1000
7090    1       1000       1000       1000
7091    1       1000       1000       1000
7092    1       1000       1000       1000
7093    1       1000       1000       1000
7094    1       1000       1000       1000
7095    1       1000       1000       1000
7096    1       1000       1000       1000
7097    1       1000       1000       1000
7098    1       1000       1000       1000
7099    1       1000       1000       1000
7100    1       1000       1000       1000
7101    1       1000       1000       1000
7102    1       1000       1000       1000
7103    1       1000       1000       1000
7104    1       1000       1000       1000
7105    1       1000       1000       1000
7106    1       1000       1000       1000
7107    1       1000       1000       1000
7108    1       1000       1000       1000
7109    1       1000       1000       1000
7110    1       1000       1000       1000
7111    1       1000       1000       1000
7112    1       1000       1000       1000
7113    1       1000       1000       1000
7114    1       1000       1000       1000
7115    1       1000       1000       1000
7116    1       1000       1000       1000
7117    1       1000       1000       1000
7118    1       1000       1000       1000
7119    1       1000       1000       1000
7120    1       1000       1000       1000
7121    1       1000       1000       1000
7122    1       1000       1000       1000
7123    1       1000       1000       1000
7124    1       1000       1000       1000
7125    1       1000       1000       1000
7126    1       1000       1000       1000
7127    1       1000       1000       1000
7128    1       1000       1000       1000
7129    1       1000       1000       1000
7130    1       1000       1000       1000
7131    1       1000       1000       1000
7132    1       1000       1000       1000
7133    1       1000       1000       1000
7134    1       1000       1000       1000
7135    1       1000       1000       1000
7136    1       1000       1000       1000
7137    1       1000       1000       1000
7138    1       1000       1000       1000
7139    1       1000       1000       1000
7140    1       1000       1000       1000
7141    1       1000       1000       1000
7142    1       1000       1000       1000
7143    1       1000       1000       1000
7144    1       1000       1000       1000
7145    1       1000       1000       1000
7146    1       1000       1000       1000
7147    1       1000       1000       1000
7148    1       1000       1000       1000
7149    1       1000       1000       1000
7150    1       1000       1000       1000
7151    1       1000       1000       1000
7152    1       1000       1000       1000
7153    1       1000       1000       1000
7154    1       1000       1000       1000
7155    1       1000       1000       1000
7156    1       1000       1000       1000
7157    1       1000       1000       1000
7158    1       1000       1000       1000
7159    1       1000       1000       1000
7160    1       1000       1000       1000
7161    1       1000       1000       1000
7162    1       1000       1000       1000
7163    1       1000       1000       1000
7164    1       1000       1000       1000
7165    1       1000       1000       1000
7166    1       1000       1000       1000
7167    1       1000       1000       1000
7168    1       1000       1000       1000
7169    1       1000       1000       1000
7170    1       1000       1000       1000
7171    1       1000       1000       1000
7172    1       1000       1000       1000
7173    1       1000       1000       1000
7174    1       1000       1000       1000
7175    1       1000       1000       1000
7176    1       1000       1000       1000
7177    1       1000       1000       1000
7178    1       1000       1000       1000
7179    1       1000       1000       1000
7180    1       1000       1000       1000
7181    1       1000       1000       1000
7182    1       1000       1000       1000
7183    1       1000       1000       1000
7184    1       1000       1000       1000
7185    1       1000       1000       1000
7186    1       1000       1000       1000
7187    1       1000       1000       1000
7188    1       1000       1000       1000
7189    1       1000       1000       1000
7190    1       1000       1000       1000
7191    1       1000       1000       1000
7192    1       1000       1000       1000
7193    1       1000       1000       1000
7194    1       1000       1000       1000
7195    1       1000       1000       1000
7196    1       1000       1000       1000
7197    1       1000       1000       1000
7198    1       1000       1000       1000
7199    1       1000       1000       1000
7200    1       1000       1000       1000
7201    1       1000       1000       1000
7202    1       1000       1000       1000
7203    1       1000       1000       1000
7204    1       1000       1000       1000
7205    1       1000       1000       1000
7206    1       1000       1000       1000
7207    1       1000       1000       1000
7208    1       1000       1000       1000
7209    1       1000       1000       1000
7210    1       1000       1000       1000
7211    1       1000       1000       1000
7212    1       1000       1000       1000
7213    1       1000       1000       1000
7214    1       1000       1000       1000
7215    1       1000       1000       1000
7216    1       1000       1000       1000
7217    1       1000       1000       1000
7218    1       1000       1000       1000
7219    1       1000       1000       1000
7220    1       1000       1000       1000
7221    1       1000       1000       1000
7222    1       1000       1000       1000
7223    1       1000       1000       1000
7224    1       1000       1000       1000
7225    1       1000       1000       1000
7226    1       1000       1000       1000
7227    1       1000       1000       1000
7228    1       1000       1000       1000
7229    1       1000       1000       1000
7230    1       1000       1000       1000
7231    1       1000       1000       1000
7232    1       1000       1000       1000
7233    1       1000       1000       1000
7234    1       1000       1000       1000
7235    1       1000       1000       1000
7236    1       1000       1000       1000
7237    1       1000       1000       1000
7238    1       1000       1000       1000
7239    1       1000       1000       1000
7240    1       1000       1000       1000
7241    1       1000       1000       1000
7242    1       1000       1000       1000
7243    1       1000       1000       1000
7244    1       1000       1000       1000
7245    1       1000       1000       1000
7246    1       1000       1000       1000
7247    1       1000       1000       1000
7248    1       1000       1000       1000
7249    1       1000       1000       1000
7250    1       1000       1000       1000
7251    1       1000       1000       1000
7252    1       1000       1000       1000
7253    1       1000       1000       1000
7254    1       1000       1000       1000
7255    1       1000       1000       1000
7256    1       1000       1000       1000
7257    1       1000       1000       1000
7258    1       1000       1000       1000
7259    1       1000       1000       1000
7260    1       1000       1000       1000
7261    1       1000       1000       1000
7262    1       1000       1000       1000
7263    1       1000       1000       1000
7264    1       1000       1000       1000
7265    1       1000       1000       1000
7266    1       1000       1000       1000
7267    1       1000       1000       1000
7268    1       1000       1000       1000
7269    1       1000       1000       1000
7270    1       1000       1000       1000
7271    1       1000       1000       1000
7272    1       1000       1000       1000
7273    1       1000       1000       1000
7274    1       1000       1000       1000
7275    1       1000       1000       1000
7276    1       1000       1000       1000
7277    1       1000       1000       1000
7278    1       1000       1000       1000
7279    1       1000       1000       1000
7280    1       1000       1000       1000
7281    1       1000       1000       1000
7282    1       1000       1000       1000
7283    1       1000       1000       1000
7284    1       1000       1000       1000
7285    1       1000       1000       1000
7286    1       1000       1000       1000
7287    1       1000       1000       1000
7288    1       1000       1000       1000
7289    1       1000       1000       1000
7290    1       1000       1000       1000
7291    1       1000       1000       1000
7292    1       1000       1000       1000
7293    1       1000       1000       1000
7294    1       1000       1000       1000
7295    1       1000       1000       1000
7296    1       1000       1000       1000
7297    1       1000       1000       1000
7298    1       1000       1000       1000
7299    1       1000       1000       1000
7300    1       1000       1000       1000
7301    1       1000       1000       1000
7302    1       1000       1000       1000
7303    1       1000       1000       1000
7304    1       1000       1000       1000
7305    1       1000       1000       1000
7306    1       1000       1000       1000
7307    1       1000       1000       1000
7308    1       1000       1000       1000
7309    1       1000       1000       1000
7310    1       1000       1000       1000
7311    1       1000       1000       1000
7312    1       1000       1000       1000
7313    1       1000       1000       1000
7314    1       1000       1000       1000
7315    1       1000       1000       1000
7316    1       1000       1000       1000
7317    1       1000       1000       1000
7318    1       1000       1000       1000
7319    1       1000       1000       1000
7320    1       1000       1000       1000
7321    1       1000       1000       1000
7322    1       1000       1000       1000
7323    1       1000       1000       1000
7324    1       1000       1000       1000
7325    1       1000       1000       1000
7326    1       1000       1000       1000
7327    1       1000       1000       1000
7328    1       1000       1000       1000
7329    1       1000       1000       1000
7330    1       1000       1000       1000
7331    1       1000       1000       1000
7332    1       1000       1000       1000
7333    1       1000       1000       1000
7334    1       1000       1000       1000
7335    1       1000       1000       1000
7336    1       1000       1000       1000
7337    1       1000       1000       1000
7338    1       1000       1000       1000
7339    1       1000       1000       1000
7340    1       1000       1000       1000
7341    1       1000       1000       1000
7342    1       1000       1000       1000
7343    1       1000       1000       1000
7344    1       1000       1000       1000
7345    1       1000       1000       1000
7346    1       1000       1000       1000
7347    1       1000       1000       1000
7348    1       1000       1000       1000
7349    1       1000       1000       1000
7350    1       1000       1000       1000
7351    1       1000       1000       1000
7352    1       1000       1000       1000
7353    1       1000       1000       1000
7354    1       1000       1000       1000
7355    1       1000       1000       1000
7356    1       1000       1000       1000
7357    1       1000       1000       1000
7358    1       1000       1000       1000
7359    1       1000       1000       1000
7360    1       1000       1000       1000
7361    1       1000       1000       1000
7362    1       1000       1000       1000
7363    1       1000       1000       1000
7364    1       1000       1000       1000
7365    1       1000       1000       1000
7366    1       1000       1000       1000
7367    1       1000       1000       1000
7368    1       1000       1000       1000
7369    1       1000       1000       1000
7370    1       1000       1000       1000
7371    1       1000       1000       1000
7372    1       1000       1000       1000
7373    1       1000       1000       1000
7374    1       1000       1000       1000
7375    1       1000       1000       1000
7376    1       1000       1000       1000
7377    1       1000       1000       1000
7378    1       1000       1000       1000
7379    1       1000       1000       1000
7380    1       1000       1000       1000
7381    1       1000       1000       1000
7382    1       1000       1000       1000
7383    1       1000       1000       1000
7384    1       1000       1000       1000
7385    1       1000       1000       1000
7386    1       1000       1000       1000
7387    1       1000       1000       1000
7388    1       1000       1000       1000
7389    1       1000       1000       1000
7390    1       1000       1000       1000
7391    1       1000       1000       1000
7392    1       1000       1000       1000
7393    1       1000       1000       1000
7394    1       1000       1000       1000
7395    1       1000       1000       1000
7396    1       1000       1000       1000
7397    1       1000       1000       1000
7398    1       1000       1000       1000
7399    1       1000       1000       1000
7400    1       1000       1000       1000
7401    1       1000       1000       1000
7402    1       1000       1000       1000
7403    1       1000       1000       1000
7404    1       1000       1000       1000
7405    1       1000       1000       1000
7406    1       1000       1000       1000
7407    1       1000       1000       1000
7408    1       1000       1000       1000
7409    1       1000       1000       1000
7410    1       1000       1000       1000
7411    1       1000       1000       1000
7412    1       1000       1000       1000
7413    1       1000       1000       1000
7414    1       1000       1000       1000
7415    1       1000       1000       1000
7416    1       1000       1000       1000
7417    1       1000       1000       1000
7418    1       1000       1000       1000
7419    1       1000       1000       1000
7420    1       1000       1000       1000
7421    1       1000       1000       1000
7422    1       1000       1000       1000
7423    1       1000       1000       1000
7424    1       1000       1000       1000
7425    1       1000       1000       1000
7426    1       1000       1000       1000
7427    1       1000       1000       1000
7428    1       1000       1000       1000
7429    1       1000       1000       1000
7430    1       1000       1000       1000
7431    1       1000       1000       1000
7432    1       1000       1000       1000
7433    1       1000       1000       1000
7434    1       1000       1000       1000
7435    1       1000       1000       1000
7436    1       1000       1000       1000
7437    1       1000       1000       1000
7438    1       1000       1000       1000
7439    1       1000       1000       1000
7440    1       1000       1000       1000
7441    1       1000       1000       1000
7442    1       1000       1000       1000
7443    1       1000       1000       1000
7444    1       1000       1000       1000
7445    1       1000       1000       1000
7446    1       1000       1000       1000
7447    1       1000       1000       1000
7448    1       1000       1000       1000
7449    1       1000       1000       1000
7450    1       1000       1000       1000
7451    1       1000       1000       1000
7452    1       1000       1000       1000
7453    1       1000       1000       1000
7454    1       1000       1000       1000
7455    1       1000       1000       1000
7456    1       1000       1000       1000
7457    1       1000       1000       1000
7458    1       1000       1000       1000
7459    1       1000       1000       1000
7460    1       1000       1000       1000
7461    1       1000       1000       1000
7462    1       1000       1000       1000
7463    1       1000       1000       1000
7464    1       1000       1000       1000
7465    1       1000       1000       1000
7466    1       1000       1000       1000
7467    1       1000       1000       1000
7468    1       1000       1000       1000
7469    1       1000       1000       1000
7470    1       1000       1000       1000
7471    1       1000       1000       1000
7472    1       1000       1000       1000
7473    1       1000       1000       1000
7474    1       1000       1000       1000
7475    1       1000       1000       1000
7476    1       1000       1000       1000
7477    1       1000       1000       1000
7478    1       1000       1000       1000
7479    1       1000       1000       1000
7480    1       1000       1000       1000
7481    1       1000       1000       1000
7482    1       1000       1000       1000
7483    1       1000       1000       1000
7484    1       1000       1000       1000
7485    1       1000       1000       1000
7486    1       1000       1000       1000
7487    1       1000       1000       1000
7488    1       1000       1000       1000
7489    1       1000       1000       1000
7490    1       1000       1000       1000
7491    1       1000       1000       1000
7492    1       1000       1000       1000
7493    1       1000       1000       1000
7494    1       1000       1000       1000
7495    1       1000       1000       1000
7496    1       1000       1000       1000
7497    1       1000       1000       1000
7498    1       1000       1000       1000
7499    1       1000       1000       1000
7500    1       1000       1000       1000
7501    1       1000       1000       1000
7502    1       1000       1000       1000
7503    1       1000       1000       1000
7504    1       1000       1000       1000
7505    1       1000       1000       1000
7506    1       1000       1000       1000
7507    1       1000       1000       1000
7508    1       1000       1000       1000
7509    1       1000       1000       1000
7510    1       1000       1000       1000
7511    1       1000       1000       1000
7512    1       1000       1000       1000
7513    1       1000       1000       1000
7514    1       1000       1000       1000
7515    1       1000       1000       1000
7516    1       1000       1000       1000
7517    1       1000       1000       1000
7518    1       1000       1000       1000
7519    1       1000       1000       1000
7520    1       1000       1000       1000
7521    1       1000       1000       1000
7522    1       1000       1000       1000
7523    1       1000       1000       1000
7524    1       1000       1000       1000
7525    1       1000       1000       1000
7526    1       1000       1000       1000
7527    1       1000       1000       1000
7528    1       1000       1000       1000
7529    1       1000       1000       1000
7530    1       1000       1000       1000
7531    1       1000       1000       1000
7532    1       1000       1000       1000
7533    1       1000       1000       1000
7534    1       1000       1000       1000
7535    1       1000       1000       1000
7536    1       1000       1000       1000
7537    1       1000       1000       1000
7538    1       1000       1000       1000
7539    1       1000       1000       1000
7540    1       1000       1000       1000
7541    1       1000       1000       1000
7542    1       1000       1000       1000
7543    1       1000       1000       1000
7544    1       1000       1000       1000
7545    1       1000       1000       1000
7546    1       1000       1000       1000
7547    1       1000       1000       1000
7548    1       1000       1000       1000
7549    1       1000       1000       1000
7550    1       1000       1000       1000
7551    1       1000       1000       1000
7552    1       1000       1000       1000
7553    1       1000       1000       1000
7554    1       1000       1000       1000
7555    1       1000       1000       1000
7556    1       1000       1000       1000
7557    1       1000       1000       1000
7558    1       1000       1000       1000
7559    1       1000       1000       1000
7560    1       1000       1000       1000
7561    1       1000       1000       1000
7562    1       1000       1000       1000
7563    1       1000       1000       1000
7564    1       1000       1000       1000
7565    1       1000       1000       1000
7566    1       1000       1000       1000
7567    1       1000       1000       1000
7568    1       1000       1000       1000
7569    1       1000       1000       1000
7570    1       1000       1000       1000
7571    1       1000       1000       1000
7572    1       1000       1000       1000
7573    1       1000       1000       1000
7574    1       1000       1000       1000
7575    1       1000       1000       1000
7576    1       1000       1000       1000
7577    1       1000       1000       1000
7578    1       1000       1000       1000
7579    1       1000       1000       1000
7580    1       1000       1000       1000
7581    1       1000       1000       1000
7582    1       1000       1000       1000
7583    1       1000       1000       1000
7584    1       1000       1000       1000
7585    1       1000       1000       1000
7586    1       1000       1000       1000
7587    1       1000       1000       1000
7588    1       1000       1000       1000
7589    1       1000       1000       1000
7590    1       1000       1000       1000
7591    1       1000       1000       1000
7592    1       1000       1000       1000
7593    1       1000       1000       1000
7594    1       1000       1000       1000
7595    1       1000       1000       1000
7596    1       1000       1000       1000
7597    1       1000       1000       1000
7598    1       1000       1000       1000
7599    1       1000       1000       1000
7600    1       1000       1000       1000
7601    1       1000       1000       1000
7602    1       1000       1000       1000
7603    1       1000       1000       1000
7604    1       1000       1000       1000
7605    1       1000       1000       1000
7606    1       1000       1000       1000
7607    1       1000       1000       1000
7608    1       1000       1000       1000
7609    1       1000       1000       1000
7610    1       1000       1000       1000
7611    1       1000       1000       1000
7612    1       1000       1000       1000
7613    1       1000       1000       1000
7614    1       1000       1000       1000
7615    1       1000       1000       1000
7616    1       1000       1000       1000
7617    1       1000       1000       1000
7618    1       1000       1000       1000
7619    1       1000       1000       1000
7620    1       1000       1000       1000
7621    1       1000       1000       1000
7622    1       1000       1000       1000
7623    1       1000       1000       1000
7624    1       1000       1000       1000
7625    1       1000       1000       1000
7626    1       1000       1000       1000
7627    1       1000       1000       1000
7628    1       1000       1000       1000
7629    1       1000       1000       1000
7630    1       1000       1000       1000
7631    1       1000       1000       1000
7632    1       1000       1000       1000
7633    1       1000       1000       1000
7634    1       1000       1000       1000
7635    1       1000       1000       1000
7636    1       1000       1000       1000
7637    1       1000       1000       1000
7638    1       1000       1000       1000
7639    1       1000       1000       1000
7640    1       1000       1000       1000
7641    1       1000       1000       1000
7642    1       1000       1000       1000
7643    1       1000       1000       1000
7644    1       1000       1000       1000
7645    1       1000       1000       1000
7646    1       1000       1000       1000
7647    1       1000       1000       1000
7648    1       1000       1000       1000
7649    1       1000       1000       1000
7650    1       1000       1000       1000
7651    1       1000       1000       1000
7652    1       1000       1000       1000
7653    1       1000       1000       1000
7656    1       1000       1000       1000
7657    1       1000       1000       1000
7658    1       1000       1000       1000
7659    1       1000       1000       1000
7660    1       1000       1000       1000
7661    1       1000       1000       1000
7662    1       1000       1000       1000
7663    1       1000       1000       1000
7664    1       1000       1000       1000
7665    1       1000       1000       1000
7666    1       1000       1000       1000
7667    1       1000       1000       1000
7668    1       1000       1000       1000
7669    1       1000       1000       1000
7670    1       1000       1000       1000
7671    1       1000       1000       1000
7672    1       1000       1000       1000
7673    1       1000       1000       1000
7674    1       1000       1000       1000
7675    1       1000       1000       1000
7676    1       1000       1000       1000
7677    1       1000       1000       1000
7678    1       1000       1000       1000
7679    1       1000       1000       1000
7680    1       1000       1000       1000
7681    1       1000       1000       1000
7682    1       1000       1000       1000
7683    1       1000       1000       1000
7684    1       1000       1000       1000
7685    1       1000       1000       1000
7686    1       1000       1000       1000
7687    1       1000       1000       1000
7688    1       1000       1000       1000
7689    1       1000       1000       1000
7690    1       1000       1000       1000
7691    1       1000       1000       1000
7692    1       1000       1000       1000
7693    1       1000       1000       1000
7694    1       1000       1000       1000
7695    1       1000       1000       1000
7696    1       1000       1000       1000
7697    1       1000       1000       1000
7698    1       1000       1000       1000
7699    1       1000       1000       1000
7700    1       1000       1000       1000
7701    1       1000       1000       1000
7702    1       1000       1000       1000
7703    1       1000       1000       1000
7704    1       1000       1000       1000
7705    1       1000       1000       1000
7706    1       1000       1000       1000
7707    1       1000       1000       1000
7708    1       1000       1000       1000
7709    1       1000       1000       1000
7710    1       1000       1000       1000
7711    1       1000       1000       1000
7712    1       1000       1000       1000
7713    1       1000       1000       1000
7714    1       1000       1000       1000
7715    1       1000       1000       1000
7716    1       1000       1000       1000
7717    1       1000       1000       1000
7718    1       1000       1000       1000
7719    1       1000       1000       1000
7720    1       1000       1000       1000
7721    1       1000       1000       1000
7722    1       1000       1000       1000
7723    1       1000       1000       1000
7724    1       1000       1000       1000
7725    1       1000       1000       1000
7726    1       1000       1000       1000
7727    1       1000       1000       1000
7728    1       1000       1000       1000
7729    1       1000       1000       1000
7730    1       1000       1000       1000
7731    1       1000       1000       1000
7732    1       1000       1000       1000
7733    1       1000       1000       1000
7734    1       1000       1000       1000
7735    1       1000       1000       1000
7736    1       1000       1000       1000
7737    1       1000       1000       1000
7738    1       1000       1000       1000
7739    1       1000       1000       1000
7740    1       1000       1000       1000
7741    1       1000       1000       1000
7742    1       1000       1000       1000
7743    1       1000       1000       1000
7744    1       1000       1000       1000
7745    1       1000       1000       1000
7746    1       1000       1000       1000
7747    1       1000       1000       1000
7748    1       1000       1000       1000
7749    1       1000       1000       1000
7750    1       1000       1000       1000
7751    1       1000       1000       1000
7752    1       1000       1000       1000
7753    1       1000       1000       1000
7754    1       1000       1000       1000
7755    1       1000       1000       1000
7756    1       1000       1000       1000
7757    1       1000       1000       1000
7758    1       1000       1000       1000
7759    1       1000       1000       1000
7760    1       1000       1000       1000
7761    1       1000       1000       1000
7762    1       1000       1000       1000
7763    1       1000       1000       1000
