# Supplementary material for: Role of Enzyme and Active Site Conformational Dynamics in the Catalysis by α-Amylase Explored with QM/MM Molecular Dynamics
Source: J Chem Inf Model. 2022 Jul 26;62(15):3638–50. doi: 10.1021/acs.jcim.2c00691 (PMC9778734; doi:10.1021/acs.jcim.2c00691)
Supplement: Supplementary file 5 — ci2c00691_si_005.zip [file ci2c00691_si_005.zip › SI_gmx-md_inputs/plt_2d.py]

#!/usr/bin/env python

import os.path as path
import sys
import numpy as np
import scipy.ndimage
import scipy.signal
import pandas as pd
import matplotlib as mpl
import matplotlib.pyplot as plt
from matplotlib.ticker import FormatStrFormatter
#import seaborn as sns


xvg = sys.argv[1:]

df = pd.DataFrame()
for f_j in xvg:
    ls = open(f_j, 'r').read().splitlines()
    for s_k in ls:
        if 'yaxis  label' in s_k:
            ylabel = s_k.split('"')[-2]
        elif 'xaxis  label' in s_k:
            xlabel = s_k.split('"')[-2]
        elif s_k[0] != '@' and s_k[0] != '#':
            ls = [x.split()[1:] for x in ls[ls.index(s_k):]]
            df_tmp = pd.DataFrame(ls, columns=['{}_{}'.format(i, ylabel) for i in range(len(ls[0]))], dtype=float)
            df_tmp = df_tmp*10
            df = pd.concat([df, df_tmp], axis=1)
            break
df.index = np.arange(0.0, df.shape[0])/10
df.columns = ['d_{acid}', 'd_{nuc}', 'd_{hb(Glu233)}', 'd_{hb(Asp197)}', 'd_{hb(Asp300)}', 'RMSd_{backbone}', 'RMSd_{active\ site}']
#df.columns = ['d_{acid}', 'd_{nuc}', 'd_{hb(Glu233)}', 'd_{hb(Asp197)}', 'd_{hb(Asp300)}', 'RMSd_{backbone}', 'RMSd_{active\ site}', 'phi', 'theta', 'bigQ', 'q_x', 'q_y']   

print("Column names: \n")
for name in df.columns: 
    print("     '{}'".format(name))
print("\n")

#print("Column names:\n\n     ['d_{acid}', 'd_{nuc}', 'd_{hbE233}', 'd_{hbD197}', 'd_{hbD300}', 'RMSd_{backbone}', 'RMSd_{active\ site}', 'contacts', 'hbonds']\n\n")
x_col, y_col = input('vec 1: '), input('vec 2: ')
#x_col, y_col = "d_{acid}", "d_{nuc}"

# defining general limits for data representation
xmin = df[x_col].min(); ymin = df[y_col].min()
xmax = df[x_col].max(); ymax = df[y_col].max()
xstd = df[x_col].std(); ystd = df[y_col].std()

ncounts1=float(df[df[x_col].between(4.3, 5.0) & df[y_col].between(4.7, 5.5)].shape[0])
ncounts2=float(df[df[x_col].between(4.1, 5.2) & df[y_col].between(4.5, 5.8)].shape[0])
ncounts3=float(df[df[x_col].between(4.0, 5.5) & df[y_col].between(4.2, 6.0)].shape[0])
print(np.array([ncounts1, ncounts2, ncounts3])/float(df.shape[0]))
# set 2d histogram representation of x_col and y_col in MxN numpy matrix
kBT = 1.9872041E-3*300
x_array, y_array = df[x_col], df[y_col]
#hx_scott, hy_scott = 3.49*xstd/(len(x_array)**(1./3)), 3.49*ystd/(len(y_array)**(1./3))
#nx, ny = int((xmax-xmin)/hx_scott), int((ymax-ymin)/hy_scott)
nx, ny = int(len(x_array)**(1./3)), int(len(y_array)**(1./3))
k, xedges, yedges = np.histogram2d(x_array, y_array, bins=(nx, ny), range=[[xmin,xmax], [ymin,ymax]])
p = k/(np.max(k))
#p = k/(np.sum(k)-k)
#print(np.sort(p[scipy.signal.argrelextrema(p, np.greater)]))
p = scipy.ndimage.zoom(p, 3, order=1)
dG = -kBT*np.log(p.T)
dG = np.around(dG, decimals=2)
dGmin, dGmax = dG[np.isfinite(dG)].min(), dG[np.isfinite(dG)].max()
dGstd = dG[np.isfinite(dG)].std()
#levels = np.arange(dGmin-0.1, dGmax+0.1, 0.5*kBT)
levels = np.arange(0.0, dGmax+0.1, 0.5*kBT)
levels = np.around(levels, decimals=1)
    
mpl.rcParams['savefig.dpi'] = 600
fig, ax = plt.subplots(constrained_layout=True)
fig.set_size_inches(5.4, 4.4)
#plt.grid(b=None)
#plt.tick_params(labelcolor='none', top=False, bottom=False, left=False, right=False)
plt.xlabel("${}$ / $\AA$".format(x_col), fontsize=12)
plt.ylabel("${}$ / $\AA$".format(y_col), fontsize=12)
#ax.set_title("2D plot of system metrics: ${}$ vs. ${}$".format(x_col, y_col), fontsize=10)
ax.xaxis.set_major_formatter(FormatStrFormatter("%.1f"))
ax.yaxis.set_major_formatter(FormatStrFormatter("%.1f"))
#ax.set_xticks(np.arange(int(xedges.min()), int(xedges.max()+.5), int(np.ptp(xedges)/5)))
#ax.set_yticks(np.arange(int(yedges.min()), int(yedges.max()+.5), int(np.ptp(yedges)/5)))
ax.tick_params(labelsize=12)
im = ax.contourf(dG, levels=levels, cmap='jet', origin='lower', alpha=1.0, extent=[xmin, xmax, ymin, ymax], vmin=0, vmax=15*kBT)
#im = ax.contourf(dG, levels=levels, cmap='jet', origin='lower', alpha=1.0, extent=[xmin, xmax, ymin, ymax], vmin=3*kBT, vmax=15*kBT)
cs = ax.contour(dG, levels=levels, colors='w', linewidths=0.2, origin='lower', alpha=0.8, extent=[xmin, xmax, ymin, ymax])
plt.clabel(cs, cs.levels, fmt='%.1f', fontsize=10, fontweight='bold', colors='w', alpha=1.0, manual=True)

cbar = plt.colorbar(im)
cbar.ax.set_ylabel(r"$\Delta G$ / $\mathsf{kcal.mol^{-1}}$")
plt.show()
