# Supplementary material for: Role of Enzyme and Active Site Conformational Dynamics in the Catalysis by α-Amylase Explored with QM/MM Molecular Dynamics
Source: J Chem Inf Model. 2022 Jul 26;62(15):3638–50. doi: 10.1021/acs.jcim.2c00691 (PMC9778734; doi:10.1021/acs.jcim.2c00691)
Supplement: Supplementary file 6 — ci2c00691_si_006.zip [file ci2c00691_si_006.zip]

Archive with 13 entries (12 files):
- SI_md_inputs/
- SI_md_inputs/MD-Eq_NVT.in
- SI_md_inputs/MD-Eq_rho.in
- SI_md_inputs/Min1-Waters.in
- SI_md_inputs/Min2-Hidrogens.in
- SI_md_inputs/Min3-Laterais.in
- SI_md_inputs/Min4-Final.in
- SI_md_inputs/amber_protocol.sh
- SI_md_inputs/amyl.prmtop
- SI_md_inputs/frame_516.inpcrd
- SI_md_inputs/frame_687.inpcrd
- SI_md_inputs/frame_857.inpcrd
- SI_md_inputs/frame_xray.inpcrd
