# Supplementary material for: Role of Enzyme and Active Site Conformational Dynamics in the Catalysis by α-Amylase Explored with QM/MM Molecular Dynamics
Source: J Chem Inf Model. 2022 Jul 26;62(15):3638–50. doi: 10.1021/acs.jcim.2c00691 (PMC9778734; doi:10.1021/acs.jcim.2c00691)
Supplement: Supplementary file 6 — ci2c00691_si_006.zip [file ci2c00691_si_006.zip › SI_md_inputs/MD-Eq_NVT.in]

 MD NVT Equilibration, 100ps annealing + 100ps NVT
 &cntrl
  imin   = 0, nmropt = 1,
  ntx    = 1, irest = 0,
  ntxo   = 1, ntpr = 2000, ntwr = 2000, iwrap = 1, ntwx = 2000, ioutfm = 1,
  ntr    = 1, restraint_wt = 2.0, restraintmask='!:WAT | @Na+,Cl-,CA2'
  nstlim = 200000, dt = 0.001,
  ntt    = 3, temp0 = 310.0, tempi = 0.0, ig = -1, gamma_ln = 1.0,
  ntc    = 2,
  ntf    = 2, ntb = 1, cut = 10.0,
 /
 &wt TYPE='TEMP0', istep1=0, istep2=100000,
  value1=0.1, value2=310.0 /
 &wt TYPE='END' /
