# Supplementary material for: Role of Enzyme and Active Site Conformational Dynamics in the Catalysis by α-Amylase Explored with QM/MM Molecular Dynamics
Source: J Chem Inf Model. 2022 Jul 26;62(15):3638–50. doi: 10.1021/acs.jcim.2c00691 (PMC9778734; doi:10.1021/acs.jcim.2c00691)
Supplement: Supplementary file 6 — ci2c00691_si_006.zip [file ci2c00691_si_006.zip › SI_md_inputs/Min2-Hidrogens.in]

Minimization of H atoms in system
&cntrl
  imin   = 1,
  ntx    = 1,
  maxcyc = 10000,
  ncyc   = 5000,
  ntb    = 1,
  cut    = 10,
  drms   = 0.002,
  ntxo   = 1,
  ntr    = 1,
  restraint_wt =50.0,
  restraintmask='!@H='
/
