# Supplementary material for: Role of Enzyme and Active Site Conformational Dynamics in the Catalysis by α-Amylase Explored with QM/MM Molecular Dynamics
Source: J Chem Inf Model. 2022 Jul 26;62(15):3638–50. doi: 10.1021/acs.jcim.2c00691 (PMC9778734; doi:10.1021/acs.jcim.2c00691)
Supplement: Supplementary file 6 — ci2c00691_si_006.zip [file ci2c00691_si_006.zip › SI_md_inputs/amber_protocol.sh]

#!/bin/bash

TOP=$1; CRD=$2; PROTOCOL=$3

if [ "$PROTOCOL" = "min" ] || [ ${#PROTOCOL} -eq 0 ]; then
# Amber minimization protocol - 4-STAGE #
for INP in Min1-Waters.in Min2-Hidrogens.in Min3-Laterais.in Min4-Final.in; do
    echo "pmemd.cuda -O -i $INP -o ${INP%%.*}.out -p $TOP -c $CRD -r ${INP%%.*}.rst -ref $CRD"
    pmemd.cuda -O -i $INP -o ${INP%%.*}.out\
                  -p $TOP -c $CRD -r ${INP%%.*}.rst -ref $CRD
    CRD=${INP%%.*}.rst
done
fi

if [ "$PROTOCOL" = "equil" ] || [ ${#PROTOCOL} -eq 0 ]; then
# Amber equilibration protocol - 3-STAGE #

for INP in MD-Eq_NVT.in MD-Eq_rho.in; do
    echo "pmemd.cuda -O -i $INP -o ${INP%%.*}.out -p $TOP -c $CRD -r ${INP%%.*}.rst -ref $CRD -x ${INP%%.*}.nc"
    pmemd.cuda -O -i $INP -o ${INP%%.*}.out\
                  -p $TOP -c $CRD -r ${INP%%.*}.rst -ref $CRD -x ${INP%%.*}.nc
    CRD=${INP%%.*}.rst

    echo "pmemd.cuda -O -i MD-Eq_NVT.in -o MD-Eq_NVT${IDX}.out -p $TOP -c $CRD -r MD-Eq_NVT${IDX}.rst -ref $CRD -x MD-Eq_NVT${IDX}.nc"
    pmemd.cuda -O -i MD-Eq_NVT.in -o MD-Eq_NVT${IDX}.out\
                  -p $TOP -c $CRD -r MD-Eq_NVT${IDX}.rst -ref $CRD -x MD-Eq_NVT${IDX}.nc
    CRD=MD-Eq_NVT${IDX}.rst
  for IDX in {1..5}; do
    echo "pmemd.cuda -O -i MD-Eq_rho.in -o MD-Eq_rho${IDX}.out -p $TOP -c $CRD -r MD-Eq_rho${IDX}.rst -ref $CRD -x MD-Eq_rho${IDX}.nc"
    pmemd.cuda -O -i MD-Eq_rho.in -o MD-Eq_rho${IDX}.out\
                  -p $TOP -c $CRD -r MD-Eq_rho${IDX}.rst -ref $CRD -x MD-Eq_rho${IDX}.nc
    CRD=MD-Eq_rho${IDX}.rst
  done
  cpptraj -p $TOP -y MD-Eq_rho{1..5}.nc -x MD-Eq_rho.nc; rm MD-Eq_rho{1..5}.nc
fi
