# Supplementary material for: Role of Enzyme and Active Site Conformational Dynamics in the Catalysis by α-Amylase Explored with QM/MM Molecular Dynamics
Source: J Chem Inf Model. 2022 Jul 26;62(15):3638–50. doi: 10.1021/acs.jcim.2c00691 (PMC9778734; doi:10.1021/acs.jcim.2c00691)
Supplement: Supplementary file 6 — ci2c00691_si_006.zip [file ci2c00691_si_006.zip › SI_md_inputs/frame_516.inpcrd]

default_name
 67992
  49.6742923  27.8652779  51.9551101  50.0348329  27.0447286  51.4893039
  48.8772932  28.1848732  51.4234098  49.3639466  27.4688691  52.8313216
  50.7195596  28.8142972  52.0980948  51.5532271  28.3803334  52.6494242
  51.3324116  29.3755946  50.8282658  50.6322872  29.9911659  50.2637095
  52.2143153  29.9973072  50.9837688  51.9133024  28.3610679  49.8847615
  51.2992892  28.1000808  48.6443122  50.4729979  28.6884801  48.2748599
  51.8001863  27.1240583  47.7465510  51.2706924  26.9967596  46.8140918
  53.0298786  26.4036747  48.1419412  53.5601735  25.5039454  47.3238866
  53.0162341  25.4569579  46.5346210  53.6394273  26.7413944  49.3446656
  54.6105945  26.3266403  49.5699016  53.0166990  27.6117800  50.2681954
  53.6579186  27.8146040  51.1122108  50.1965964  29.9902684  52.9304908
  49.2898596  30.6850548  52.4995544  50.8921233  30.0753336  54.0960067
  51.7136601  29.4866086  54.1145042  50.5282097  30.9013809  55.2975835
  49.4457032  31.0330024  55.3155171  50.8823950  30.1479573  56.5492358
  51.9497542  29.9306056  56.5729542  50.6063994  30.7353881  57.4241544
  50.1493217  28.9241087  56.5284469  50.6003027  28.2835401  57.0840753
  51.0848000  32.2985018  55.1930590  52.2960353  32.2710162  55.0520214
  50.3186011  33.3977013  55.1295775  48.8826025  33.4394483  55.2391182
  48.6098197  33.8162025  56.2249153  48.3840856  32.5228023  54.9252680
  48.4913551  34.4881199  54.2369454  47.4306218  34.7053686  54.3619486
  48.6436953  34.1273975  53.2198663  49.5443625  35.5748456  54.5089962
  49.2586896  36.1206516  55.4082813  49.7564895  36.1974896  53.6407666
  50.8071880  34.7422735  54.8306304  51.3351011  34.6494879  53.8814036
  51.7185162  35.5404730  55.8094320  52.1193917  36.6873180  55.5532010
  52.0267467  34.9817038  56.9699646  51.8255036  34.0052016  57.1360055
  52.9320662  35.5787220  58.0279618  52.7649390  34.9328974  58.8898133
  54.3731798  35.4903964  57.5176540  54.4578171  34.6209336  56.8659370
  54.4967755  36.4293933  56.9777170  55.4141872  35.3182230  58.6536139
  55.0769474  34.8966671  59.7723297  56.6705417  35.7103698  58.4482968
  57.4477542  35.5622741  59.0755029  56.9346313  35.9510196  57.5034231
  52.6192782  37.0050542  58.5444800  53.3864868  37.5408052  59.3246882
  51.4895315  37.6352821  58.2198630  50.9727272  37.3218918  57.4115402
  51.0247257  38.8683219  58.8658672  51.8464108  39.5782481  58.7788705
  49.7215377  39.2030019  58.1634149  49.4758231  40.0560570  58.7953606
  50.0234364  39.8058384  56.7462475  50.0053892  39.0529275  55.9585138
  49.1757328  40.4179019  56.4412198  50.9778307  40.3187158  56.6245376
  48.7858637  38.1754335  58.1888978  47.9379191  38.6264544  58.1828988
  50.7353762  38.7807973  60.3412771  50.5531968  37.7124857  60.8925564
  50.7748287  39.9530183  60.9689893  50.8040999  40.8018590  60.4226692
  50.6216250  40.0247540  62.4500091  51.3082519  39.3555476  62.9681424
  50.8806820  41.4930701  63.0008152  51.8733052  41.8735915  62.7593785
  50.0628236  42.1442653  62.6923264  50.8378139  41.6195313  64.5414939
  50.6319246  42.6419908  64.8592723  49.8712821  41.2387321  64.8695629
  52.0658499  41.1012215  65.2859377  52.8695494  40.3132720  64.7764461
  52.1858786  41.4636026  66.5557743  52.8587780  40.9715251  67.1272638
  51.3883766  41.9585681  66.9265756  49.2534345  39.4642098  62.8505210
  48.2360690  39.7909942  62.3004634  49.2905994  38.4721823  63.7636882
  50.1411499  38.1201060  64.1790087  48.0966966  37.8657808  64.3194062
  48.3665865  36.9626752  64.8674624  47.4410314  38.8216356  65.3578020
  47.2836032  39.8312803  64.9786239  46.5131717  38.3631209  65.7011933
  48.2304918  38.9169178  66.6196096  48.5026342  37.9291403  66.9905116
  49.2037556  39.4065708  66.5939287  47.5445551  39.6611050  67.6798569
  47.0439398  40.7460048  67.5114329  47.4708544  39.1622825  68.9111917
  46.7715291  39.6902738  69.4153219  47.7654470  38.2362836  69.1825627
  47.0144919  37.3990721  63.2386042  45.8057416  37.4261090  63.5450886
  47.4912248  37.0218657  62.0693946  48.4912836  37.0026071  61.9307714
  46.5318663  36.7611081  60.9558216  47.1301735  36.4394017  60.1030570
  46.0566082  35.8127733  61.2083227  45.6733097  37.9220663  60.3688738
  44.7859449  37.5609818  59.6470105  45.9468014  39.2119597  60.6919455
  46.6964800  39.3559253  61.3529900  45.3292423  40.4264468  60.1151892
  44.2559004  40.2950249  60.2571277  45.7300065  41.7034494  60.8739838
  46.8192667  41.7485171  60.8915087  45.3630467  42.4805064  60.2029676
  45.1014412  41.8390125  62.2716348  44.1637197  42.3812976  62.3913019
  44.9563127  40.8500954  62.7078109  46.0925934  42.7049861  63.1234411
  47.0949867  42.2780449  63.0883574  46.0835901  43.7412612  62.7864042
  45.5462502  42.7154250  64.4655004  44.6391890  42.3018096  64.6311152
  45.8314829  43.5246797  65.4312209  46.7693707  44.4498559  65.2723329
  47.4282748  44.4843980  64.5068668  46.8878439  45.0571638  66.0706206
  45.2383994  43.5417189  66.5745825  44.3640882  43.0396569  66.5172430
  45.4402008  44.2169280  67.2980448  45.6193721  40.4378153  58.6138247
  46.6882150  40.1987812  58.1379175  44.6265749  40.8648643  57.8195491
  43.7961239  41.2372517  58.2567879  44.2347095  40.0499031  56.6030978
  44.7360505  39.0818486  56.5967200  42.7709111  39.6027592  56.6970850
  42.5119115  39.0106533  55.8192975  42.5198603  38.8252486  58.0247569
  42.5763728  39.4302883  58.9290905  41.4761427  38.5119430  58.0438146
  43.0840159  37.9030859  58.1713800  41.8743205  40.7023364  56.7215060
  41.0487828  40.4897855  57.1636547  44.4696621  40.7044298  55.2341003
  43.9660783  40.1632270  54.2125061  45.2814233  41.7558992  55.2661444
  45.6467034  42.0374803  56.1649027  45.6777046  42.5020445  54.0500131
  45.8102085  41.7510975  53.2712536  44.5554041  43.4016480  53.5267120
  44.9842238  43.8034602  52.6092729  43.6815513  42.7663674  53.3765093
  44.0856528  44.4639996  54.3640146  43.5020065  44.1564637  55.0613953
  47.0207801  43.1402860  54.3076602  47.5101595  43.1737924  55.3835831
  47.5322848  43.7408978  53.2426070  47.0582488  43.5650602  52.3684348
  48.8217439  44.3959951  53.1348664  49.2737623  44.5423002  54.1168766
  49.8350818  43.5165186  52.2922524  49.3269624  43.3229731  51.3481106
  51.2201123  44.0982337  52.0628024  51.6972853  43.6318027  51.2009115
  51.0229832  45.0957899  51.6697784  51.8326244  44.1665961  52.9618627
  50.0339969  42.1701330  53.1238831  50.4596639  42.4238723  54.0956706
  49.0943393  41.6196781  53.1673897  51.0594761  41.2125632  52.4379950
  51.1467474  40.2479642  52.9384903  50.8287902  40.9762441  51.3991484
  52.0346537  41.6970127  52.3870304  48.5957642  45.8404376  52.5674370
  47.8632777  45.9799673  51.6020739  49.2924165  46.8910754  53.0308687
  49.7613255  46.8701729  53.9244577  49.3768954  48.1474219  52.3412618
  48.6589705  48.1607486  51.5218259  48.9240334  49.2789958  53.3206772
  47.9007955  49.1346627  53.6672175  49.9983065  49.5620245  54.4276465
  49.8286935  50.5247907  54.9097622  49.8753705  48.8715603  55.2614899
  51.0362612  49.4494046  54.1120837  48.7823460  50.5889325  52.4820137
  48.4345197  51.3700724  53.1591188  49.7387877  50.8706861  52.0421361
  48.0708201  50.4203779  51.6740346  50.7229510  48.3944120  51.6256533
  51.7162861  48.1659370  52.3097289  50.8015316  48.7307926  50.3408692
  49.9146778  48.7680715  49.8582156  51.9609024  49.1024511  49.6223344
  52.7886446  48.4793828  49.9593221  51.7763554  48.6613893  48.0868293
  51.5805731  47.5890933  48.0570879  50.8609221  49.0786650  47.6677341
  52.9514390  48.8667859  47.2295571  54.2877053  48.9327126  47.6435514
  54.9745682  49.2755654  46.5545242  56.0534499  49.3155455  46.5195096
  54.1553806  49.3312941  45.4314356  54.4757871  49.4583009  44.4827302
  52.8385659  49.1536030  45.8906077  51.8583721  49.1281034  45.4378959
  52.2924414  50.5923917  49.8118073  51.5047944  51.4014447  49.3443777
  53.3645446  50.8860426  50.5026798  53.8000596  50.1887015  51.0906144
  53.7516752  52.3135650  50.7394238  52.9285793  52.9696064  50.4578995
  53.9598565  52.5487817  52.2279162  54.8111466  51.9666107  52.5791129
  54.1508347  53.6166716  52.3412190  52.7508039  52.2530298  53.1439678
  52.3700210  51.2436782  52.9884697  53.2242394  52.3382491  54.5908187
  53.9801055  51.5676943  54.7430185  53.5643912  53.3671465  54.7093970
  52.4551042  52.1544130  55.3409743  51.6890300  53.2916527  52.8704509
  50.8906276  53.1682376  53.6029502  52.0589713  54.3163593  52.8483379
  51.4355428  53.1502614  51.8203877  54.8652054  52.7128781  49.7285007
  56.0443483  52.8528815  50.1009993  54.4389293  52.8239483  48.4713718
  53.4379197  52.8051902  48.3424304  55.2928349  53.0525513  47.3510272
  56.0318618  52.2525995  47.3018610  54.4327143  52.9616451  46.0081394
  54.1911049  51.9072564  45.8761229  53.4541637  53.4397862  46.0435478
  55.0816158  53.4416046  44.7536260  55.8137113  52.5392791  43.9616243
  55.8567737  51.5175271  44.3090082  56.3905618  53.0276769  42.7651406
  56.9011601  52.3080315  42.1421624  56.2469382  54.3430519  42.4306771
  56.7334350  54.6473383  41.5167129  55.6154248  55.2731291  43.1764072
  55.6293668  56.2895358  42.8091254  54.9354870  54.7734302  44.2665975
  54.3010556  55.4857676  44.7746411  56.0561338  54.3750757  47.5632202
  55.5651341  55.4749417  47.7781088  57.3534442  54.2494623  47.3817349
  57.7522341  53.3416356  47.1919317  58.4408107  55.2867945  47.4774175
  59.4027528  54.7776428  47.4257764  58.3895412  56.3639756  46.3438668
  57.4078915  56.8361749  46.3272648  59.1585112  57.1159942  46.5209181
  58.7776393  55.9067747  44.9098067  58.2061186  55.0363733  44.5863714
  58.3460037  56.6682263  44.2604816  60.2827919  55.7933904  44.8218259
  60.8145388  54.7204399  44.8514802  60.9587624  56.8246658  44.7446770
  58.5861264  56.0255004  48.8160014  59.4494678  56.8979600  49.0250058
  57.7622528  55.6947460  49.8288464  57.1846904  54.8780629  49.6922876
  57.7005078  56.2702964  51.1748547  57.4511836  57.3064368  50.9479991
  56.6971304  55.5198352  52.0576321  56.7298416  54.4692128  51.7674257
  57.1421481  55.4845713  53.0526309  55.2999963  56.0027781  52.1462741
  54.4936386  56.2743640  51.0855317  54.7632338  56.0866089  50.0574717
  53.2865366  56.7720312  51.5167697  52.4867853  57.0952609  50.9928935
  53.2895569  56.8402261  52.8668906  52.2597525  57.1143336  53.7260978
  51.2939324  57.2876735  53.2756737  52.4604351  57.1807172  55.1037743
  51.6592398  57.3536532  55.8069102  53.7525060  56.8765860  55.5813285
  53.9362066  56.7118353  56.6323591  54.7935186  56.4193278  54.7315138
  55.7459210  56.0521546  55.0838481  54.5962926  56.4400018  53.2899465
  59.1170581  56.2151170  51.9104337  59.8818443  55.2269148  51.9173853
  59.3579944  57.1963785  52.7388790  58.6949274  57.9563955  52.7066554
  60.5470342  57.3222526  53.5931705  61.4307284  57.0943618  52.9968565
  60.6307116  58.8021967  54.1167596  59.7046514  58.9354978  54.6764143
  61.4196414  58.8678937  54.8655444  60.8800889  59.8659311  53.0209544
  61.9357065  59.8861938  52.7525109  60.3310589  59.6047584  52.1165856
  60.5140606  61.2816959  53.2247046  60.4309837  61.7974434  52.2688010
  59.4739872  61.2031592  53.5424281  61.3150687  61.9150273  54.2852495
  62.2022990  62.2423108  53.9317769  61.0236319  62.1556485  55.5782286
  59.9412793  61.7715243  56.1733341  59.2044860  61.1875964  55.8041392
  59.8159726  62.0039877  57.1481777  61.8885844  62.7587233  56.3262712
  62.8738831  62.7569319  56.1032796  61.6385505  62.8054253  57.3035240
  60.4884167  56.3907449  54.7992064  59.4260193  56.2510315  55.4387435
  61.6133045  55.7723426  55.1095915  62.4435338  55.9369790  54.5576602
  61.6390321  54.8582734  56.2606382  60.8269552  54.1484599  56.1078670
  63.0528825  54.1790518  56.3471425  63.6804442  55.0183112  56.6468589
  63.0244556  53.3943585  57.1045014  63.6461919  53.5165509  55.1395538
  64.9998633  53.4574096  54.8682860  65.8354925  53.8916402  55.3975096
  65.1413792  52.6403178  53.7868969  66.0483880  52.4890790  53.3678028
  63.9900852  52.2104900  53.2418519  63.7656904  51.4805705  52.1360646
  64.6232472  51.0555492  51.6359296  62.4179846  51.2041868  51.7778466
  62.2023995  50.5612580  50.9370216  61.3499246  51.6733525  52.5975341
  60.3480385  51.4071011  52.2946523  61.6777591  52.4934277  53.7241583
  60.9147512  52.9027312  54.3704249  62.9639307  52.7712460  54.1091435
  61.2392175  55.6245274  57.5742413  60.5902022  54.9969482  58.3878336
  61.6900134  56.8680762  57.7323632  62.1539801  57.3771705  56.9940923
  61.3030710  57.5655910  58.9336532  61.6281232  56.9582358  59.7786063
  62.0745852  58.9003329  59.1753969  61.5692449  59.3982614  60.0031628
  63.5913567  58.8380943  59.4240808  63.8642857  58.1669423  60.2386670
  64.0095359  58.5150250  58.4712658  64.0315391  59.7831595  59.7434476
  61.7920115  60.0580458  58.1733261  60.7392646  60.3064188  58.0458862
  62.3700493  60.9359455  58.4588893  62.1811890  59.7416464  57.2050382
  59.7929398  57.8376674  59.0514840  59.3052678  57.9496035  60.1640721
  59.0710813  57.9704226  57.8873593  59.4350299  57.5920373  57.0243675
  57.6004057  58.0981678  57.9097345  57.2461457  58.7423879  58.7151501
  57.1531304  58.5840184  56.5694148  57.7261997  58.0192181  55.8339848
  56.0851557  58.3806496  56.4948750  57.2778998  60.1283074  56.3687331
  57.2191222  60.8745335  57.4088738  57.5040621  60.5977138  55.2452091
  56.9516507  56.7883893  58.2099245  55.9339619  56.8193753  58.9087224
  57.4072338  55.6915225  57.6989789  58.0785905  55.7749924  56.9489076
  56.7893683  54.3752015  58.1022855  55.7264234  54.4660595  57.8759719
  57.3253995  53.1544427  57.2653831  58.3650815  53.0289411  57.5668342
  56.6981298  51.8558897  57.7133647  55.6535333  51.9253217  57.4116902
  57.1434582  51.0138298  57.1821879  56.7730334  51.6682793  58.7841605
  57.0714276  53.4939682  55.7925010  56.0096766  53.7266979  55.7069922
  57.5907739  54.3747271  55.4158881  57.2355152  52.3153863  54.7544293
  56.7180042  51.4096723  55.0692775  56.7010729  52.5461046  53.8329883
  58.2619455  52.1548192  54.4255156  56.9243657  54.1349940  59.6109024
  56.1412554  53.4987458  60.2860050  58.0508465  54.5772602  60.1583122
  58.6550005  55.0570313  59.5059812  58.3835716  54.4071852  61.5772455
  58.2306602  53.3958516  61.9557854  59.8418173  54.5965149  61.8541276
  60.1895070  54.6785771  62.8844944  60.4400549  53.8480111  61.3358372
  60.1658701  55.5332277  61.3989300  57.4620232  55.2962326  62.5105847
  57.3752562  55.1547121  63.7349492  56.7220848  56.2178598  61.9068028
  56.6912171  56.3061113  60.9013572  55.6403112  57.0462870  62.5104345
  55.7941059  57.0334347  63.5887698  55.6769853  58.4826615  62.0037419
  55.6352727  58.4756749  60.9143612  54.7665628  58.9539253  62.3740776
  56.9526542  59.2373743  62.3902447  57.8932240  58.6940740  62.3015753
  56.9760912  60.5121942  61.5761324  57.6266650  61.2455786  62.0517320
  57.2484609  60.2721878  60.5483967  55.9776220  60.9484570  61.6025150
  56.7715081  59.5463012  63.8807290  57.4418037  60.3557463  64.1699612
  55.8388731  60.0482076  64.1392942  57.0409615  58.6853523  64.4934041
  54.2434969  56.3360229  62.2275903  53.5450638  55.9570934  63.1718432
  53.9461733  56.1159149  60.8956335  54.6803709  56.2823905  60.2220284
  52.7068361  55.5283012  60.4207741  51.8834736  56.2145736  60.6151385
  52.9230758  55.5198416  58.8607062  53.1751122  56.5491795  58.6046573
  53.7331841  54.8505171  58.5717526  51.6670819  55.1731435  58.2328035
  51.8803385  54.9792886  57.1818797  51.1410397  54.3709533  58.7509053
  50.5914606  56.2333672  58.2678698  50.7949940  57.2490222  59.0219369
  49.5460246  56.0549702  57.6607792  52.3156664  54.2361736  61.0990000
  51.0753718  54.0840883  61.3442866  53.2948439  53.3428186  61.4298674
  54.2184897  53.7003167  61.2327597  53.1416354  52.2122993  62.1852371
  52.3951573  51.5825922  61.7014889  54.4362090  51.4245332  62.2727913
  54.0323957  50.4992694  62.6833663  54.8563498  51.2784526  61.2782018
  55.6793913  52.1229307  63.4350088  52.3302995  52.3588790  63.4957127
  51.4223710  51.5511478  63.6531456  52.7160687  53.2589003  64.3927761
  53.4524229  53.8632197  64.0580783  52.1024027  53.4323957  65.7184885
  51.7322285  52.4526166  66.0185986  53.0501562  54.0714527  66.8407747
  52.3446801  54.5771099  67.4993309  53.6160915  53.3283246  67.4031927
  53.9606076  55.1718052  66.2912763  54.7067625  54.7443778  65.6227049
  53.4351891  55.9347628  65.7156227  54.6981897  55.8895458  67.4365160
  55.9283609  55.7024477  67.6731849  54.0882082  56.6744278  68.1070881
  50.8810058  54.3470651  65.6889838  49.9091627  54.0395639  66.3767098
  50.9158248  55.3928513  64.8474847  51.7214511  55.5830781  64.2690048
  49.8923038  56.3961822  64.8015401  49.5542922  56.5092392  65.8319241
  50.4405097  57.7768488  64.3378333  49.7898445  58.6140385  64.5922446
  51.3806993  57.9868973  64.8488491  50.6461869  57.7626909  62.8288434
  51.2369792  56.8721465  62.6184150  49.6823285  57.8264979  62.3239062
  51.4236069  58.9871566  62.4710337  50.8396503  59.8815771  62.6862838
  52.3166983  58.9633191  63.0955972  51.8534414  58.9137667  61.0672583
  51.5164416  58.1489821  60.5000382  52.7463565  59.5858541  60.4229524
  53.3410579  60.6053943  60.8893783  53.3843114  60.8129739  61.8769206
  54.0341273  60.9401859  60.2368720  52.9695600  59.2801346  59.2435709
  52.4094182  58.5246985  58.8754643  53.5810526  59.8543595  58.6805686
  48.6106389  55.9916492  63.9987342  47.5523111  56.6257067  64.0963573
  48.7187422  55.0228032  63.1188477  49.6366352  54.7995272  62.7606894
  47.6244005  54.4274598  62.3073557  46.6388496  54.6753602  62.7005716
  47.7602149  55.0836652  60.9253275  47.9546562  56.1328313  61.1497717
  48.6360398  54.7012257  60.4013582  46.5548807  55.1227128  59.9679906
  46.6296105  54.2961295  58.8167767  47.5964020  53.8793297  58.5772165
  45.4972086  53.9950397  57.9890293  45.6043691  53.2381182  57.2261136
  44.2127443  54.5803804  58.3144966  43.1391579  54.2636779  57.5330955
  43.4236838  53.9273151  56.6796488  44.0785917  55.3687225  59.5203414
  43.1208700  55.8065653  59.7579186  45.2279465  55.6161526  60.3362892
  45.2743731  56.1500329  61.2739637  47.6050177  52.8812935  62.2722109
  46.6958727  52.2018111  62.8197908  48.7044365  52.3126335  61.7771501
  49.4562744  52.9233208  61.4910805  48.6703408  50.9303820  61.2658830
  47.8205270  50.9489440  60.5835854  49.9026702  50.5682347  60.3755372
  50.7772924  50.4843021  61.0192183  49.8540412  49.5540617  59.9780546
  50.1773766  51.5635638  59.1855770  50.0379687  52.5553549  59.6146059
  51.5544520  51.5107061  58.5948569  51.7564593  52.3253165  57.8979531
  52.2607729  51.6653474  59.4104076  51.8128910  50.5470465  58.1555216
  49.2284824  51.3305636  58.0730161  49.3490782  52.1235812  57.3348822
  49.4505396  50.4869470  57.4189063  48.2028016  51.2238760  58.4251108
  48.4371835  49.8267860  62.3406652  47.5610908  49.0027710  62.1244828
  49.0873578  49.9480568  63.4741765  49.7348487  50.7152649  63.5855915
  48.8986377  49.1846286  64.7305773  48.9123665  48.1389451  64.4241142
  49.9193623  49.3915165  65.8749114  50.2231439  50.4369365  65.9233028
  49.5242747  49.1561819  66.8635147  50.7556672  48.7201722  65.6777820
  47.4202270  49.3651600  65.2111356  46.6886601  48.3520701  65.2774069
  46.9212593  50.6098853  65.4482115  47.7626335  51.7883324  65.8335257
  48.4517662  52.1664680  65.0783412  48.2950904  51.5800191  66.7617542
  46.8177603  52.9636187  65.9130276  46.8011167  53.5862993  65.0190103
  47.0623009  53.5700660  66.7860966  45.4427572  52.2658753  66.1441761
  44.8358259  52.7657463  65.3882863  45.1215734  52.5031502  67.1586935
  45.5132127  50.7157105  65.9419561  45.2759880  50.1928406  66.8686343
  44.4350072  50.2851707  64.9344605  43.4005848  49.8043271  65.3301090
  44.6461891  50.3826690  63.5886012  45.5293963  50.8153329  63.3566679
  43.6283948  50.1375138  62.5841099  42.6572381  50.1307693  63.0807366
  43.7864535  51.2424067  61.5467246  44.8480530  51.3339104  61.3147769
  43.3683025  50.9290900  60.5908128  43.2629346  52.6470839  61.9281114
  43.8868096  53.0165608  62.7411433  43.4859586  53.2877597  61.0751497
  41.8174438  52.7518154  62.4457463  41.1444682  52.3985051  61.6634027
  41.7088562  52.0884626  63.3036127  41.3574174  54.0958288  63.0123589
  42.0627823  54.3544530  63.8029168  41.5430519  54.9299840  62.3360203
  39.9948803  53.9604015  63.5923830  39.9719901  53.1829522  64.2361071
  39.6984240  54.7919304  64.0825335  39.3811670  53.7060407  62.8310621
  43.7024100  48.7623610  61.8877411  43.0032694  48.4338093  60.9458907
  44.5230440  47.8751551  62.4442323  45.0466925  48.2720034  63.2118498
  44.5810964  46.4676113  62.2252082  45.0120238  46.0275369  63.1253027
  43.5742620  46.0548768  62.1621956  45.2502435  45.9866287  60.9533329
  44.9825041  44.8795258  60.4455113  46.0582676  46.8680950  60.3332336
  46.3341884  47.6516887  60.9074241  46.7677001  46.4599898  59.1142731
  46.1223436  46.1491452  58.2926505  47.5053711  47.6744074  58.5537714
  48.1923601  48.0087500  59.3300446  48.0914416  47.2273064  57.7500929
  46.6085387  48.7852395  57.9607952  45.8512422  49.6296047  58.7602472
  45.9887606  49.5882453  59.8312729  45.0036348  50.5546187  58.1709538
  44.4616466  51.2345673  58.8120660  44.9656523  50.6846199  56.7807585
  44.3001205  51.4536561  56.4189677  45.8648761  49.9606001  55.9579474
  45.9444219  50.1307919  54.8943586  46.6740071  48.9850562  56.5395401
  47.3315113  48.4882503  55.8427430  47.8115792  45.3077864  59.4430738
  48.7328445  45.4835734  60.2139838  47.6844888  44.1320986  58.8739498
  46.8848377  43.9706348  58.2787351  48.5654902  43.0040860  59.1315348
  48.7532980  42.9506098  60.2036400  48.1960605  42.0132151  58.8685585
  50.0145040  43.0846381  58.5508004  50.8704528  42.2461609  58.9382107
  50.2435823  43.9811690  57.5928789  49.4344431  44.5161285  57.3132041
  51.5203016  44.2161892  57.0559075  52.1304745  44.5469490  57.8966745
  51.8798547  43.3080509  56.5719031  51.6010129  45.3825561  56.0422567
  50.7323420  46.2166056  55.8643376  52.8660499  45.6148320  55.5916624
  53.5363113  44.9082445  55.8606697  53.2809426  46.6908797  54.6936805
  52.3644081  47.1959761  54.3880546  53.9642288  47.7173170  55.5628038
  54.7212969  47.1863780  56.1401586  54.7427729  48.7784836  54.6971504
  55.3419289  49.4726923  55.2858450  55.4459176  48.2275209  54.0731338
  54.0114438  49.3559154  54.1317928  53.0880819  48.5000483  56.5050067
  52.6464404  47.8350992  57.2477358  53.7310165  49.2024221  57.0356517
  52.2384018  48.9945945  56.0336546  54.2163916  46.1513904  53.6533419
  55.2241267  45.4835364  54.0196177  53.9897252  46.5154554  52.4038680
  53.2893728  47.2122502  52.1928575  54.9930606  46.3100735  51.3147778
  55.7118954  45.5280654  51.5573020  54.2671114  45.8414841  50.0129069
  53.8055842  44.8777578  50.2274138  53.3956396  46.4540573  49.7805690
  55.2289238  45.6459218  48.8229782  55.5980137  46.6281353  48.5265960
  55.9937341  44.9315530  49.1261751  54.4952448  44.9950029  47.6336293
  53.4304742  44.3412420  47.7272521  54.9494300  45.1421317  46.4266269
  54.4364331  44.8177002  45.6199154  55.8319447  45.6077343  46.2687446
  55.6539983  47.6196906  51.1094380  55.1049034  48.6650474  51.2966193
  56.8618116  47.5786353  50.6892496  57.2935589  46.7128351  50.3992387
  57.6159656  48.8179980  50.4884965  57.0576845  49.7534057  50.4336451
  58.6097724  49.0216001  51.7068146  59.2218740  49.8286317  51.3033921
  58.0039719  49.3063583  53.0812580  57.2667098  50.1074397  53.0229040
  57.5978766  48.3838406  53.4974234  58.6921822  49.7017083  53.8277049
  59.5544974  47.8551196  51.9989328  60.6005251  48.0619521  52.2241621
  59.2832098  47.0790356  52.7151748  59.6339892  47.2509947  51.0960041
  58.3002397  48.6408528  49.1701454  58.4378399  47.5345449  48.6774954
  58.7446784  49.6773980  48.5125602  58.3508917  50.5732149  48.7596760
  59.6939866  49.6873572  47.3671914  59.2204355  49.2478180  46.4896615
  59.9121239  51.1641256  47.1261685  60.3112692  51.5978319  48.0427338
  60.6434132  51.2611706  46.3237732  58.7130719  51.7780774  46.6098881
  58.4209523  51.4473101  45.7572844  61.0988465  49.1262427  47.7132797
  61.4465530  49.0059929  48.8666419  61.8817629  48.7016249  46.6587165
  61.5575351  48.6611266  45.3159189  61.6698788  49.6709396  44.9222813
  60.5487102  48.2598366  45.2174936  62.5374545  47.7614863  44.5754647
  62.7542979  48.0188438  43.5383432  62.1561728  46.7405876  44.5896469
  63.8047432  47.9327772  45.4697989  64.3694269  48.8296285  45.2136209
  64.4283367  47.0385292  45.4674123  63.1623258  48.0695181  46.8766006
  63.0309080  47.0300669  47.1786263  64.1225951  48.7863446  47.9182131
  64.2479589  50.0598041  47.9431085  64.6990939  48.0094160  48.8893583
  64.4848041  46.5993546  49.1700215  64.9850425  45.9840611  48.4214352
  63.4205899  46.3633593  49.1441682  65.0873778  46.3554264  50.5654505
  66.0804046  45.9210552  50.4525589  64.4447188  45.7781815  51.2291927
  65.0732463  47.7298483  51.2021920  65.7856050  47.7961850  52.0245870
  64.0737293  47.9763301  51.5603518  65.4472258  48.6174502  49.9958397
  64.8849739  49.5231873  50.2236929  66.9468768  48.8739411  49.6942350
  67.7419154  49.3734300  50.5300899  67.4297474  48.5978328  48.4771557
  66.6871027  48.2382752  47.8948300  68.8446752  48.3405156  48.0921163
  69.4949090  48.2943822  48.9658626  69.0790497  46.9693693  47.5358004
  70.1485169  46.8529992  47.3608752  68.8056809  46.1710995  48.2259569
  68.3618179  46.8218430  46.2486436  67.1394378  46.7993717  46.1202428
  69.1075760  46.9498038  45.1572001  68.5710926  47.0173433  44.3047049
  70.0953337  47.1217279  45.2734707  69.3574120  49.5223291  47.2339980
  68.6241249  50.4134763  46.7749080  70.7129598  49.6013442  47.0541211
  71.3245777  48.8983377  47.4459010  71.3062115  50.7175196  46.2883013
  70.8715335  51.6310495  46.6957017  72.8319442  50.6419537  46.3543569
  73.0713129  50.8040547  47.4052988  73.0980542  49.6654994  45.9494810
  73.5046739  51.7668922  45.5619390  73.2012696  51.7935866  44.5155475
  73.1988812  52.6979628  46.0369478  75.0097560  51.7560728  45.5705887
  75.5806744  50.7038431  45.9301857  75.5694330  52.8408627  45.3635127
  70.9864821  50.6740661  44.7824331  71.2348039  49.7160348  44.0660942
  70.4809460  51.8166142  44.3268116  70.3521354  52.6038320  44.9450850
  70.1015184  52.0877797  42.9500636  70.4019999  51.2026721  42.3898481
  68.5840781  52.1265874  42.7956164  68.4900643  52.1502809  41.7098849
  68.1840558  51.1738533  43.1418097  67.9510251  53.3694548  43.3870744
  67.2337795  53.2260891  44.3335119  68.1633372  54.5599995  42.8642572
  67.6439404  55.3245110  43.2705615  68.6119327  54.5919110  41.9602114
  70.8384225  53.2322822  42.2815606  71.4571751  54.0635036  42.9125575
  70.7691413  53.1965565  40.9542702  70.4333126  52.3606010  40.4979749
  71.3477839  54.2991876  40.0954067  72.4259991  54.4432555  40.1639019
  71.2242659  53.8585724  38.6092803  70.1742284  53.6197485  38.4442795
  71.6178603  54.9343086  37.5596531  71.4776481  54.4507119  36.5929821
  70.8535612  55.7106109  37.6008180  72.6219458  55.3190093  37.7362023
  72.2436813  52.6676708  38.3918594  71.9191147  51.7709459  38.9205805
  72.2793508  52.4301473  37.3285311  73.2514743  52.8273552  38.7759728
  70.5889464  55.6388660  40.2659800  69.4117032  55.7097998  40.6256561
  71.2945386  56.7649493  40.0212661  72.2628113  56.5805858  39.8001505
  70.6388049  58.0538786  39.8102243  69.6128893  57.9561899  40.1649581
  71.4609005  59.0174996  40.6073055  72.5076156  58.7829225  40.4128241
  71.2141187  60.0194546  40.2562489  71.3969987  58.8183029  41.6772173
  70.5908568  58.4375551  38.3013720  71.6345618  58.3794441  37.6071990
  69.4410631  58.8898479  37.8481153  68.6235296  58.8534218  38.4399202
  69.1521397  59.0790255  36.4187178  69.9976607  58.6970834  35.8456423
  67.9802073  58.1389062  35.9688654  67.1123428  58.4575114  36.5467588
  67.6342242  58.5013845  34.5194165  68.4692582  58.3165982  33.8437855
  66.8671666  57.7685512  34.2657475  67.1637650  59.4840776  34.5233393
  68.0394571  56.6315242  36.1260061  68.0358135  56.3528453  37.1797773
  67.1295113  56.1491902  35.7685966  69.0862180  55.9602314  35.3146248
  70.1327802  56.2126001  35.4869374  68.9815612  54.9190712  35.6180391
  68.9206786  55.9578441  34.2371923  68.9634716  60.6079310  36.1774247
  68.1042826  61.2203384  36.8986045  69.6762256  61.0935997  35.2008974
  70.4136657  60.5749170  34.7449607  69.6330449  62.5156517  34.8890229
  69.4252327  63.0950835  35.7881908  71.0428937  63.0273454  34.4450804
  71.7214095  62.7074709  35.2362255  71.3167240  62.7321460  33.4328881
  70.9855929  64.5297673  34.4156722  70.7420825  65.3714970  35.5320484
  70.6665201  64.9429330  36.5206111  70.7385297  66.7561111  35.4726160
  70.6236773  67.3400137  36.3739054  70.7972561  67.3669237  34.1801586
  70.8160656  68.6544284  33.9908043  70.5269473  69.1007732  34.7901415
  71.0635869  66.5655146  33.0776200  71.3222707  66.9939526  32.1209400
  71.1134095  65.1406802  33.1896492  71.2232147  64.4730889  32.3474422
  68.5440285  62.9078169  33.9012376  68.0979650  64.0887489  33.8914419
  68.0049273  61.9379496  33.1733748  68.4228236  61.0251287  33.2796746
  66.8630086  62.0655986  32.3257661  66.1813508  62.8372493  32.6834349
  67.4368490  62.6480453  31.0106623  67.9523171  63.5773920  31.2554303
  68.2796546  62.0268512  30.7067635  66.4592803  62.8266415  29.9289267
  65.2503154  62.9390285  30.1436706  66.9172809  62.7640154  28.6955738
  66.2296486  62.8982374  27.9682882  67.8706390  62.5341736  28.4531441
  66.0830559  60.8175235  32.1113476  66.6615797  59.7855457  31.6788177
  64.7117820  60.7801929  32.3272952  63.8891553  59.5891699  32.0001736
  64.1192174  58.7335075  32.6360300  64.0538131  59.3156433  30.9581712
  62.4665855  60.0742958  32.2079427  61.9674634  59.2939209  32.7821285
  62.0397514  60.4926572  31.2958570  62.5180168  61.1952025  33.2041917
  62.2036323  60.7618300  34.1537951  61.7341617  61.8940783  32.9112058
  63.9153935  61.8187042  33.0122043  63.8319867  62.6715078  32.3385187
  64.5599836  62.1385865  34.3220684  65.3069711  61.3279442  34.8473796
  64.4164567  63.3932723  34.8220579  63.8964934  64.0842737  34.2990023
  65.0726532  63.8827469  36.0154329  66.1554930  63.7625123  35.9791627
  64.8708809  65.4073408  36.0703537  65.1928405  65.8252994  35.1163880
  63.8087118  65.6322962  36.1727396  65.6194065  65.9708196  37.2317956
  65.0271190  66.3405685  38.4100885  63.9534059  66.3485828  38.5327548
  65.7933156  66.8128806  39.5573396  65.3595898  66.9743522  40.5330992
  67.1496805  66.9172196  39.3957666  67.7138746  67.3475693  40.2096303
  67.7577855  66.6156069  38.1722160  68.8373103  66.6423773  38.1618406
  67.0336255  66.1188228  37.0856284  67.4683573  66.0786627  36.0971996
  64.6934763  63.2465724  37.3476670  63.6974832  63.6800477  37.9119968
  65.4897058  62.3002869  37.9064015  66.2673327  61.9597208  37.3589855
  65.3459024  61.5765553  39.2231734  65.9721669  60.6910628  39.1131103
  65.8103063  62.4993820  40.2942554  65.3623653  63.4913028  40.2262770
  65.6342356  62.0856030  41.2871180  67.3195750  62.7548601  40.3576966
  67.6843384  63.1164462  39.3966612  67.5851202  63.5523690  41.0517567
  68.2943753  61.6167248  40.7165007  68.3408186  61.0288228  39.7992678
  69.2381513  62.1245523  40.9142055  67.7430977  60.6331782  41.7029850
  67.2255351  59.8269540  41.3815001  67.7410923  60.6862829  43.0298459
  68.3717328  61.5993936  43.6880794  69.0580579  62.1843905  43.2336914
  68.2152225  61.6258311  44.6859158  67.0963499  59.8250089  43.7456757
  66.7362974  59.0387326  43.2246798  67.3537205  59.7373665  44.7184245
  63.8747114  61.1539517  39.3904553  63.1957987  61.4498213  40.3900811
  63.4466569  60.2221945  38.4720427  64.3064553  59.4788288  37.5707307
  65.1029062  58.9807100  38.1222819  64.5873678  60.0693496  36.6984192
  63.3864469  58.4123744  36.9662926  63.3382294  57.4927094  37.5493272
  63.7285885  58.2946678  35.9377318  62.0249917  58.9538889  37.0933193
  61.3358328  58.1137942  37.1767153  61.8138573  59.5588950  36.2119488
  62.0315337  59.7461923  38.3997292  61.2565553  60.4864978  38.2027109
  61.7648445  58.7804433  39.5630485  62.5701127  58.5502394  40.4674280
  60.5698884  58.1634703  39.6795488  59.7666269  58.4925381  39.1642515
  60.3372460  56.9863248  40.6171553  60.8141784  57.2847320  41.5510796
  58.7903560  56.9182929  40.7993919  58.5953529  56.2369472  41.6283164
  58.4039552  57.9048133  41.0554129  57.9777842  56.2354564  39.6876071
  57.2221832  56.8559084  38.7960576  57.1486948  57.9327772  38.7672979
  56.8432916  55.9783245  37.7025986  56.5041487  56.2481763  36.7901408
  57.2035742  54.6540990  38.0167996  56.9726843  53.3730268  37.4431161
  56.3593416  53.2732147  36.5595227  57.5083388  52.2624589  38.0727726
  57.2846604  51.3620501  37.5211197  58.3247114  52.3329570  39.2153516
  58.8463929  51.4951117  39.6534666  58.4858486  53.6103419  39.8317779
  59.1386780  53.6479323  40.6915749  57.8865567  54.7832839  39.3429893
  61.0744725  55.7284085  40.2219380  61.6475522  54.9901852  41.0077478
  61.0469138  55.4968512  38.8908848  60.5968232  56.1881709  38.3085442
  61.3990831  54.2121445  38.3276728  61.0126611  53.4124620  38.9587789
  60.7042623  54.0237863  36.9119489  61.1673395  53.0939651  36.5846053
  59.6790857  53.7799461  37.1906618  60.7718625  55.0545360  35.8465094
  59.7469617  55.7863399  35.3849301  58.7315951  55.7726401  35.7528009
  60.1701557  56.4245209  34.2460544  59.4820660  56.7428164  33.5784239
  61.4794620  56.1182359  33.9177976  62.3326530  56.4030591  32.8300073
  61.8817682  56.9099230  31.9891316  63.6393800  55.8701090  32.7780370
  64.1990569  56.0076812  31.8638573  64.0979713  55.1319527  33.8633905
  65.0692159  54.6595235  33.8980392  63.2519436  54.8430221  34.9650666
  63.6278730  54.2772432  35.8046417  61.9141897  55.2853274  34.9762711
  62.9029612  53.9285432  38.2319118  63.3504988  52.7563887  37.9936475
  63.7185432  54.9180158  38.6462160  63.4244008  55.8777637  38.7577115
  65.0999616  54.5930308  39.0080629  65.6123715  54.1148417  38.1734869
  65.8824746  55.9079502  39.0948127  66.8648724  55.5737593  39.4260179
  65.8961836  56.3244616  38.0872789  65.3202909  56.9751769  40.0436793
  64.5014107  57.4883417  39.5396207  64.9188347  56.3958077  40.8763318
  66.4493916  57.8998625  40.5287061  67.1640486  58.5953100  39.7153697
  66.5455468  58.1289342  41.7265589  65.2806330  53.6213944  40.1873129
  66.3813036  53.0384801  40.3419446  64.2213827  53.2489687  40.9370775
  63.3278136  53.7023218  40.8122090  64.2805102  52.2622599  42.0197361
  65.1211350  52.6723897  42.5792944  62.9256858  52.2264783  42.7206786
  62.5221468  53.2385293  42.7471577  62.1427552  51.7602980  42.1216906
  62.9746764  51.7279270  44.1393439  61.9344343  51.6975343  44.4634019
  63.4494448  50.7481067  44.1790581  63.6848902  52.7125537  45.1337300
  64.7362970  52.6746123  44.8481533  63.3561905  53.7457579  45.0265318
  63.5628224  52.2677174  46.5563555  64.1050698  51.4424559  46.7677180
  62.9480014  52.9230875  47.5021515  62.2155716  54.0195957  47.3174702
  62.0750326  54.3113786  46.3615441  61.9474114  54.5269012  48.1480093
  63.0112084  52.4736468  48.7440090  63.5270789  51.6173633  48.8882903
  62.4778635  52.9097494  49.4830264  64.6976654  50.9265906  41.4837574
  65.4234226  50.2160462  42.1698253  64.1364944  50.5659787  40.2891294
  63.6394236  51.2972086  39.8014516  64.3509858  49.1857068  39.6136230
  64.3831863  48.3748437  40.3413264  63.0764917  48.7134402  38.8938819
  62.8966919  49.4848900  38.1449638  63.1722434  47.7611537  38.3732477
  61.9947513  48.5225180  39.8662216  61.1533978  49.5566452  40.2233199
  61.3061382  50.5218762  39.7632476  60.1071024  49.3319512  41.1032900
  59.4278588  50.1446376  41.3144248  60.0257525  48.1373737  41.7985358
  59.0800735  48.0919252  42.8007532  59.1785672  47.2963777  43.3290458
  60.9292131  47.0814150  41.4721475  60.8487990  46.1178873  41.9548255
  61.9106379  47.2841345  40.5514473  62.4287777  46.4166901  40.1701476
  65.7035886  49.2685816  38.7981279  65.8253037  48.6496623  37.7250807
  66.6370251  50.1525171  39.0970099  66.5416164  50.7009187  39.9399589
  67.9738032  50.1564010  38.5267230  68.0502883  49.4046151  37.7405341
  68.1903585  51.5797962  37.9112956  68.0660632  52.3983606  38.6201228
  69.2510646  51.6780261  37.6760371  67.2691850  52.0009310  36.7570574
  66.2428418  51.8985928  37.1063874  67.4747571  53.0308482  36.4645843
  67.4211568  51.0555346  35.5798215  68.3683378  50.3687347  35.2648930
  66.4507997  51.2279829  34.7008177  66.4842351  50.7466147  33.8132385
  65.6129913  51.6909352  35.0225929  69.0257300  49.7761099  39.5525658
  69.8534676  50.6089087  39.9171349  69.1493621  48.5036550  40.0291533
  68.4706242  47.3567165  39.5455657  68.9416589  46.7554419  38.7677970
  67.5089094  47.5475576  39.0706906  68.3847347  46.4427008  40.7751658
  68.3364173  45.3966519  40.4750372  67.4862163  46.7007153  41.3348901
  69.6512105  46.6577626  41.6058097  70.2534036  45.8243937  41.2438723
  69.4779461  46.6956350  42.6806303  70.0541136  48.0619502  41.1209640
  69.9755998  48.8412056  41.8792367  71.4602630  48.1711635  40.6281453
  71.8290486  47.6433373  39.5650585  72.3173525  48.6315969  41.5754154
  71.7983830  49.0147094  42.3524119  73.7702238  48.7436955  41.5331417
  74.2037303  48.3879641  40.5983341  74.2118333  50.1824522  41.8341883
  73.8412968  50.5124065  42.8041429  75.7385573  50.4910110  41.8886988
  75.8767423  51.5472065  42.1235751  76.2232537  49.9679816  42.7126791
  76.2586635  50.3817971  40.9371995  73.5459446  51.1026980  40.7536510
  73.6758931  50.7405233  39.7342267  72.4710234  51.1065019  40.9390693
  73.9449881  52.0926323  40.9762276  74.3583120  47.8349342  42.6782405
  75.3998304  47.2526424  42.3662282  73.6603513  47.5580624  43.7807716
  72.7121959  47.9009765  43.8374122  74.1690131  46.6639109  44.8326073
  74.5318906  45.8568930  44.1958233  75.2855334  47.3050319  45.6453350
  75.7455689  46.4845545  46.1960783  76.0612201  47.7913578  45.0533660
  74.8005432  48.1805320  46.6061217  75.3104965  48.9929375  46.5640616
  73.0746774  46.1046350  45.7124219  71.9060982  46.4099954  45.4864513
  73.4499766  45.3231040  46.7321320  74.4408172  45.1560472  46.8276300
  72.6357952  44.8223057  47.8285242  71.5811355  44.8901235  47.5625307
  72.8031277  43.3088241  47.7834227  73.8727367  43.1586302  47.9299814
  72.3974605  42.8654195  48.6931784  72.4819947  42.5139672  46.5183530
  71.3125661  42.8187002  45.7700139  70.6344861  43.6072057  46.0621914
  71.1307062  42.1344634  44.5099643  70.2928047  42.3557880  43.8663764
  71.8768223  40.9323289  44.2072477  71.6286507  40.1312737  43.1077354
  71.0063756  40.4206996  42.4367896  72.9824685  40.5886282  45.0198856
  73.6489740  39.8047033  44.6921125  73.2546669  41.3749497  46.1732925
  74.0660254  41.0795245  46.8224092  72.7741170  45.6098015  49.1077312
  72.1476835  45.3259222  50.1806523  73.6135867  46.6607033  49.0486879
  74.1582574  46.8371453  48.2166175  73.8524207  47.6201975  50.2300592
  74.0066920  47.1031651  51.1777336  75.1042194  48.4770561  50.1062234
  75.2116924  48.9934267  49.1530262  75.0944701  49.1726994  50.9458009
  76.3799188  47.6350096  50.2127356  76.4310602  46.9267449  51.0401628
  76.5327369  46.9743955  49.3589010  77.5940319  48.5983814  50.2369260
  77.5817507  49.1139908  51.1968172  78.5432438  48.0635381  50.2528118
  77.6714473  49.5995833  49.0662221  77.2464073  49.0475557  48.2279737
  76.9690348  50.3875247  49.3369378  78.9697266  50.3022223  48.7569872
  79.7107213  49.6313226  48.6112461  78.9570177  50.8044218  47.8808256
  79.3130124  50.8589037  49.5273784  72.6089867  48.5051737  50.4029123
  72.0626603  49.0096193  49.4215871  72.1181541  48.7858515  51.6688765
  72.6482878  48.5015893  52.4799839  70.7106222  49.0448048  51.8565010
  70.2356742  48.6731377  50.9489973  70.2933905  48.2165179  53.1470019
  70.7424780  48.6538666  54.0381604  69.2208832  48.3544737  53.2889754
  70.4665436  46.6823152  53.0715234  71.4666927  46.4342643  52.7172544
  70.2904198  46.1280538  54.5168886  69.4162331  46.6381723  54.9201375
  70.1430642  45.0551080  54.3906048  71.2128095  46.3106110  55.0677716
  69.5284254  46.1586747  52.0445901  69.7906581  46.5823591  51.0748791
  69.6109569  45.0731981  51.9936182  68.4671959  46.2977263  52.2543103
  70.3855447  50.5806095  52.0251590  69.7234909  50.9896904  52.9774881
  70.9018214  51.3146123  51.0020709  71.6467647  51.0077589  50.3936283
  70.7562714  52.7829718  51.0961165  70.0822995  53.0198278  51.9192459
  72.1682946  53.3710105  51.2105159  72.9213108  53.1695689  50.4494818
  72.0536321  54.4512962  51.1224855  72.9084234  52.8713467  52.8521113
  70.0105207  53.3974558  49.8741516  70.4079688  53.0588801  48.7033303
  69.0788955  54.3172093  50.0903042  68.8109982  54.5762276  51.0285998
  68.0330826  54.6868980  49.1201050  68.4075279  54.5275525  48.1090848
  66.7410464  53.8050297  49.2619814  65.9040111  54.1250651  48.6410964
  66.9240640  52.3146662  49.0856375  67.8025384  51.9449261  49.6136933
  65.9989804  51.7787485  49.2961001  67.2944316  52.1505446  48.0738678
  66.2597829  53.8163762  50.6097687  66.7267951  53.1323114  51.0938492
  67.7292662  56.2300501  49.2330137  68.2153275  56.9725386  50.0759575
  66.7902372  56.7678394  48.4145193  66.4192997  56.2040877  47.6635031
  66.1082865  58.0184718  48.7235419  66.8585850  58.7684155  48.9726978
  65.5150841  58.5161678  47.3518219  66.3959283  58.6255383  46.7192631
  64.9781040  57.7227145  46.8304600  64.8465340  59.8838868  47.4689172
  63.8851731  59.6619646  47.9332078  65.4795006  60.4944391  48.1132215
  64.6207481  60.4369154  46.0965735  64.2033294  61.4294824  46.2693459
  65.5165199  60.5641445  45.4878103  63.7245262  59.5379984  45.3011317
  63.1731409  58.8221868  45.7535794  63.3947667  59.6102057  43.9933745
  63.8389394  60.5989759  43.3001176  64.4053494  61.3310380  43.7030144
  63.4625763  60.6849067  42.3665713  62.5257573  58.7601484  43.4429862
  62.0881613  58.0335552  43.9908265  62.5439587  58.8261305  42.4352382
  65.0034199  57.9660998  49.8087133  64.6701454  58.9273194  50.4118891
  64.5120354  56.7638940  50.0508979  64.6385587  56.0104333  49.3900660
  63.6412114  56.4618594  51.2268803  62.7870737  57.1319348  51.3289867
  63.1230924  55.0690364  50.9639833  64.0266039  54.5424767  50.6580573
  62.8254787  54.6831033  51.9389883  62.0852116  54.9907540  49.9873849
  61.4047751  55.5455898  50.3751340  64.4071282  56.4177422  52.5951328
  63.7790151  56.6939382  53.6011893  65.7079307  56.1773247  52.5204784
  66.0328681  55.6857639  51.6996582  66.7200371  56.3618309  53.6168356
  67.1861552  57.2898720  53.2872136  66.1998522  56.3755761  54.5740549
  67.8753662  55.3581915  53.5800728  67.9700674  54.4309723  52.7533332
  68.6871775  55.4266125  54.6459649  68.4184805  56.1809466  55.2608526
  69.9181290  54.6322863  54.8252534  70.2250763  54.2263416  53.8609437
  71.0617347  55.5299972  55.2618348  71.9292539  55.1607909  54.7147378
  70.9769508  56.5285500  54.8329701  71.1996505  55.3970144  56.7597586
  72.0121591  54.6571361  57.2595265  70.4504741  56.1250630  57.5677852
  70.7447064  56.0295271  58.5290491  69.6896191  56.7200582  57.2726067
  69.6952877  53.3944212  55.8002640  68.6294791  53.3990936  56.4268742
  70.6424306  52.4478234  55.9642542  71.5253478  52.5256067  55.4789976
  70.4785577  51.2305353  56.7621849  69.6450389  50.7057742  56.2940331
  71.7484289  50.4050554  56.7601541  72.0929462  50.1597033  55.7555516
  72.4200405  51.0512656  57.3272310  71.5456573  49.1015769  57.5931292
  71.5178482  49.4560388  58.6236914  70.5462616  48.7107496  57.4007538
  72.6980987  48.1306669  57.4088861  72.8182500  47.2923415  58.2600378
  73.4285916  48.1436514  56.3966665  69.9986486  51.5085143  58.1967148
  69.0947479  50.7680228  58.6322260  70.5245380  52.5404627  58.8890476
  71.2685998  53.0725707  58.4602376  70.1491441  52.8764892  60.2683230
  70.2668553  51.9917602  60.8947754  71.0195962  54.0415518  60.6874652
  72.0386310  53.7608969  60.4195288  70.6605327  54.9362643  60.1790400
  70.8185528  54.2091287  62.2102802  70.3258230  55.3076353  62.6433641
  71.2978768  53.4513911  63.0808135  68.6744785  53.3770876  60.2633372
  67.9627174  52.9559333  61.1942697  68.1643236  53.9995886  59.2055167
  68.7281866  54.2095793  58.3941379  66.7187844  54.2220499  59.0746404
  66.3757649  54.6397875  60.0212944  66.4263244  55.2660889  58.0288489
  66.8585528  54.9659773  57.0747852  65.3666077  55.4395750  57.8348179
  66.8943856  56.6524895  58.3728506  66.1726809  57.1516984  59.0193632
  67.7910868  56.5763659  58.9880791  67.1592962  57.4920579  57.1720437
  66.2800971  58.2590990  56.7472662  68.2771434  57.5540319  56.5607713
  65.9200071  52.9424103  58.8168823  64.7715617  52.8365963  59.2869392
  66.3864792  52.0935618  57.8590572  67.3276241  52.2542363  57.5267894
  65.7106459  50.8796520  57.5222464  64.7137825  51.1492595  57.1742864
  66.5812330  50.3133537  56.3652065  66.8892637  50.9840441  55.5629694
  67.5359123  50.0933705  56.8425803  66.0066939  49.0179374  55.6711672
  66.7876040  47.8271208  55.6300310  67.7581747  47.7265100  56.0928205
  66.1843389  46.6421056  55.1465847  66.8340334  45.7849006  55.0490058
  64.8755283  46.6856857  54.6299043  64.4144056  45.8305976  54.1579772
  64.1756852  47.9395575  54.5193231  63.1224351  47.9538552  54.2798364
  64.7509260  49.0879215  55.0418889  64.3372763  50.0842360  54.9968408
  65.5453281  49.9795890  58.7161469  64.4782250  49.3473564  58.8293679
  66.6251143  49.9207845  59.4977784  67.4463660  50.3946498  59.1509105
  66.6683127  49.1942035  60.7999838  66.3943088  48.1398868  60.7716957
  68.0726305  49.1750774  61.4577648  68.4851750  50.1675802  61.2756710
  67.9725949  48.9170440  62.5121332  68.9703448  48.1642143  60.7899042
  68.5326256  47.2107091  61.0845965  68.9456502  48.2939635  59.7079220
  70.3924781  48.1872990  61.2045415  70.8797219  49.1537819  61.0753813
  70.4518873  48.0307704  62.2816503  71.0669947  47.1670344  60.4473253
  71.6193207  47.4582234  59.6536025  71.1297350  45.8723950  60.6334045
  70.6969542  45.2083471  61.5996883  70.1977629  45.6859809  62.3365404
  70.6625830  44.2221637  61.3838902  71.7857927  45.2087042  59.6870632
  72.1810128  45.7256706  58.9150737  71.5405094  44.2358941  59.5728635
  65.6948168  49.8061581  61.7323122  65.0052959  48.9941485  62.2951162
  65.6020705  51.1484727  61.8432830  66.2896461  51.6730612  61.3214098
  64.6258388  51.9227522  62.6500401  64.7571168  51.6143342  63.6876332
  64.8486423  53.4251912  62.5242442  65.8796499  53.7479478  62.6688695
  64.6817115  53.7042150  61.4836738  63.9115942  54.1908622  63.3941561
  63.5421184  53.7492215  64.4079747  63.5514430  55.3816264  62.9477240
  62.8994170  55.8586221  63.5541687  64.0528306  55.8051598  62.1801785
  63.2787372  51.4041601  62.2629295  62.6023572  50.8521385  63.0854788
  62.7977141  51.5399804  60.9938340  63.4383331  52.0049013  60.3658294
  61.4923833  51.1172114  60.5080161  60.6803910  51.7552135  60.8573796
  61.5974616  51.2609778  58.9615993  61.6628843  52.3215924  58.7209800
  62.4212873  50.6791251  58.5476277  60.3595873  50.7948350  58.2090788
  60.2675903  49.7210345  58.3687664  59.4409572  51.1736192  58.6583396
  60.4560066  51.1490924  56.3958146  61.7610974  50.0317662  55.9218587
  61.4572508  49.0079918  56.1361373  61.8743197  50.1483433  54.8432575
  62.6846645  50.3643385  56.3963146  61.1671981  49.6372655  60.7859667
  60.2626442  49.3620530  61.5582836  61.9052198  48.6047241  60.3165029
  62.7553648  48.8354438  59.8221682  61.5716025  47.1548086  60.4943333
  60.5754238  47.0171474  60.0748068  62.5790130  46.2551666  59.7404166
  63.5499489  46.3999596  60.2144678  62.1304471  44.8427643  59.8536128
  61.0986004  44.7280069  59.5195392  62.7980617  44.2435329  59.2341513
  62.2810785  44.4232433  60.8481410  62.4957545  46.5573935  58.1795246
  62.2343595  47.6130335  58.1048796  63.4078236  46.2933906  57.6429415
  61.8483424  45.8250471  57.6961195  61.4976736  46.7704818  62.0006203
  60.4414758  46.2286894  62.3801111  62.4807434  47.1885656  62.8018853
  63.2672352  47.7102537  62.4434538  62.4409501  46.9468455  64.2917692
  62.3460781  45.8789179  64.4910453  63.6701840  47.5827212  65.0157043
  63.8168802  48.6516844  64.8667687  63.7127316  47.2036246  66.4607141
  64.6195111  47.5654444  66.9468647  62.9064842  47.7444399  66.9578298
  63.5995357  46.1516082  66.7223286  64.7746462  46.8178503  64.4520077
  65.4305049  47.5153035  64.3753556  61.1969336  47.7411803  65.0426861
  60.5176590  47.1690619  65.9236541  60.9165289  48.9816767  64.7020472
  61.5477158  49.4004960  64.0348805  59.7829946  49.7460303  65.2831089
  59.8625965  49.6405748  66.3651966  59.8653613  51.2797188  65.0231007
  60.8344998  51.6933919  65.3038818  59.6883557  51.4672430  63.9639743
  58.7285186  52.0678970  65.6597991  58.9666778  53.1121536  65.4562274
  57.7231130  51.7693999  65.3627335  58.7084186  51.8898022  67.1307621
  58.5400454  50.8654554  67.4628737  59.6547539  52.2800574  67.5060399
  57.6997628  52.7078531  67.7095921  57.2590412  53.4243693  67.1505402
  57.3915188  52.7243113  69.0174533  57.7850072  51.8387489  69.9100115
  58.4265631  51.1053466  69.6441898  57.4503182  51.8501640  70.8628850
  56.6401245  53.6683641  69.4297599  56.4846996  54.5200197  68.9096975
  56.3873449  53.6121561  70.4052819  58.3910840  49.1791935  64.9375386
  57.4401853  49.1206957  65.7844741  58.2629446  48.5923379  63.7306494
  59.0777547  48.4772371  63.1452620  57.1256995  47.9329812  63.2776104
  56.2437008  48.5413361  63.4762949  57.2808390  47.7649801  61.7430627
  58.2874116  47.4060131  61.5296142  56.6300810  46.9719041  61.3739849
  57.1540384  49.3509836  60.7426727  56.8437191  46.6269105  63.9789943
  55.7714376  46.4166252  64.5536399  57.8967463  45.8000242  63.9435160
  58.7589586  46.1879362  63.5879725  57.8842177  44.5308324  64.6090574
  57.0910637  43.8717329  64.2569999  59.2333919  43.8347690  64.4903244
  60.0762607  44.5253011  64.5077218  59.2759994  43.1266086  65.3181520
  59.3452476  42.8698773  63.2873276  58.4258543  42.3505316  62.7582065
  60.5567168  42.8562555  62.7231425  60.6445704  42.1225598  62.0346701
  61.3298604  43.2042855  63.2717053  57.5971461  44.7503419  66.0555039
  56.9854459  43.8018568  66.6616596  57.8732281  45.9037199  66.6366605
  58.4061602  46.6086645  66.1483884  57.4167054  46.2902944  67.9644286
  57.4355673  45.4235117  68.6247148  58.4183662  47.2377524  68.7068005
  59.3612779  46.6943714  68.6405924  58.5576495  48.1764254  68.1716377
  57.9039467  47.4772114  70.1475951  57.4380311  48.5476575  70.4801921
  57.9127565  46.4628490  70.9517570  57.6068752  46.7228848  71.8794138
  58.3752210  45.6112376  70.6683889  55.9186514  46.6982762  68.0844713
  55.2193338  45.9495368  68.7216723  55.4356111  47.7797438  67.3700214
  56.0775380  48.4822488  67.0301177  54.0740466  48.2459691  67.6491847
  54.0455789  48.4213886  68.7248508  53.6875326  49.6655602  67.2355739
  52.6598290  49.8502627  67.5510391  54.7624135  50.5652608  67.8252237
  54.7197913  51.5548697  67.3707387  54.6759666  50.5126549  68.9108795
  55.7807160  50.2065245  67.6719029  53.7228926  49.9563703  65.7158317
  53.5029471  51.0179720  65.5965057  54.7248414  49.7849362  65.3225164
  53.0270278  49.3968386  65.0912691  52.8590917  47.3618415  67.1993446
  51.7481395  47.6003938  67.7019457  53.0370394  46.4978041  66.1948830
  53.9373319  46.4232634  65.7425281  52.0777115  45.5462962  65.6989589
  52.3990133  44.5440707  65.9825419  51.0457165  45.7700744  65.9702238
  52.0090623  45.4657935  64.1545795  50.9570030  45.0706517  63.6251345
  53.1396721  45.6357524  63.4475346  54.0411520  45.6867650  63.9017336
  53.1023247  45.9001130  62.0009025  52.1430115  45.4788131  61.6992575
  53.1735967  47.4502418  61.6724791  54.0995309  47.8109640  62.1201212
  53.0367799  47.7812685  60.1313881  52.1732940  47.3124405  59.6593049
  52.9248542  48.8590733  60.0149261  53.8277493  47.5478444  59.4183715
  52.0068006  48.1748539  62.4315668  52.2488462  49.2369939  62.3810738
  51.0682612  47.8293037  61.9985163  52.0630329  47.9764691  63.5018221
  54.2590409  45.1328848  61.3627414  55.3499673  45.0604062  61.8933989
  54.0762321  44.5396760  60.2135747  53.1968337  44.6830720  59.7372922
  55.0681939  43.6758813  59.5580974  55.9443368  43.6151381  60.2031723
  54.5082898  42.3228971  59.1859490  53.6766541  42.4266011  58.4892845
  55.2360555  41.7296850  58.6331630  54.1120437  41.5936315  60.5157996
  53.4367876  42.2277393  61.0906826  53.5733335  40.6811301  60.2607824
  55.2637979  41.1937550  61.4142065  56.0697946  40.7216998  60.8538770
  55.5281447  42.0834552  61.9862898  54.9648444  40.1182426  62.3131019
  54.2865021  39.4339052  62.0095759  55.6440652  39.7393357  63.4018519
  56.5683312  40.4642597  64.0087149  56.9556327  41.3449694  63.7023670
  56.9710392  40.1241895  64.8707064  55.4081348  38.6017589  63.9344454
  54.6880689  38.0278899  63.5195557  55.9781125  38.2440376  64.6873531
  55.5667787  44.3045382  58.2378725  54.8337030  45.0655235  57.6224245
  56.7936016  43.9763375  57.8656024  57.3114067  43.4389875  58.5473514
  57.4560475  44.6159340  56.6408809  56.7955796  45.3753360  56.2222083
  58.6919761  45.4746890  56.9274992  59.3672516  44.8974112  57.5593396
  59.4330994  45.9540205  55.7356256  60.3894985  46.3796354  56.0389701
  59.6526476  45.1089043  55.0833748  58.8594793  46.6613724  55.1361265
  58.4897534  46.7098726  57.8123685  58.2719162  46.3450822  58.8163511
  59.4369407  47.2413844  57.8993013  57.5038166  47.7773433  57.3320387
  57.7433110  47.9625584  56.2845050  56.5509110  47.3155875  57.5895219
  57.5430611  48.7429007  57.8368641  57.7433687  43.6121759  55.5314642
  58.4158552  42.6239588  55.8538549  57.3163219  43.7955143  54.3090011
  56.7708378  44.6186993  54.0991262  57.3669561  42.8257004  53.1635692
  57.8143384  41.8960473  53.5155624  56.0170299  42.4451596  52.6752959
  55.5298532  43.4131429  52.5490375  56.0623006  41.9448808  51.7077461
  55.2246505  41.5450976  53.6436329  55.2887704  40.1391115  53.4910750
  55.9630943  39.7373231  52.7483892  54.6269970  39.2285654  54.3787077
  54.7583883  38.1585224  54.3211386  53.9468342  39.8040581  55.4311576
  53.3411666  38.9936845  56.3171736  53.2093651  38.1435726  55.8924453
  53.8772372  41.1796565  55.6497124  53.3776200  41.4772913  56.5592382
  54.4849475  42.0868485  54.7520332  54.5236280  43.1349858  55.0085640
  58.2308551  43.6056113  52.1474970  57.8561990  44.7056617  51.7976600
  59.3200366  43.0300755  51.6158587  59.4713803  42.0697511  51.8899773
  60.3985261  43.7275210  50.8917461  60.0901663  44.7707731  50.8233335
  61.8519457  43.7011116  51.4915792  62.5614371  43.9966293  50.7198175
  62.0201045  44.6919444  52.6469523  63.0821553  44.7170913  52.8914063
  61.8853357  45.7522366  52.4328148  61.4195205  44.2854806  53.4611422
  62.3444940  42.2436485  51.7724556  62.2845612  41.7195753  50.8190840
  63.4009799  42.2396534  52.0407586  61.6522240  41.7067629  52.4222379
  60.4535691  43.3442572  49.4002525  60.4664585  42.1617331  49.0790940
  60.3459481  44.2840607  48.4800417  60.0733190  45.2257876  48.7200768
  60.4772655  44.0580308  47.0472740  59.7354453  43.3657127  46.6516347
  60.1648990  45.3114468  46.2618649  59.2822116  45.7447760  46.7337079
  60.9195718  46.0771261  46.4403224  59.9004552  45.1478324  44.7993080
  60.3214651  44.1762466  44.1157578  59.1272925  46.0132197  44.3237143
  61.9354168  43.6532460  46.7877337  62.8425525  44.4828091  47.0771865
  62.1349276  42.3916924  46.2964407  61.3789110  41.7440138  46.1285200
  63.4792360  41.7802534  46.2092832  64.2085569  42.4445032  46.6729956
  63.4014743  40.3803749  46.9470923  63.0899711  40.3577206  47.9909202
  62.6478162  39.8393986  46.3746126  64.4187520  40.0096288  46.8225069
  63.8867118  41.5940091  44.7230216  63.5846132  40.5429999  44.0526979
  64.5804057  42.5984098  44.1790391  64.9048938  43.3711557  44.7422498
  65.0178377  42.6044867  42.8065896  64.1648297  42.2618951  42.2202498
  65.1825843  44.0768372  42.2704669  65.9971666  44.4936141  42.8626381
  65.5242458  44.0795961  40.7757637  64.7739566  43.5179338  40.2180400
  65.5642011  45.1097189  40.4223806  66.5019443  43.6024595  40.8293118
  63.9351225  45.0308976  42.4893107  63.8555070  45.0307615  43.5770250
  64.2610283  46.0278118  42.1927648  63.0110233  44.7882444  41.9651027
  66.2245465  41.7650370  42.5434337  67.3389283  42.1783328  42.8929917
  66.0727069  40.5724950  41.9681925  65.1065567  40.3159685  41.8225188
  67.1142884  39.5232444  41.8616078  68.0974592  39.8930646  42.1506965
  66.8098844  38.5234753  43.0466347  67.6409803  37.8202675  43.0115009
  66.9098823  39.2894574  44.3912439  66.0731655  39.9050906  44.7214677
  67.0320496  38.5182997  45.1529839  67.8897027  39.7628311  44.3322314
  65.4596531  37.8090792  42.8835777  64.6435432  38.5226912  42.7708901
  65.4643189  37.1641180  42.0048660  65.1466523  36.8475902  44.0502273
  65.9439664  36.1160855  44.1790572  65.0840511  37.4367045  44.9649199
  64.1626278  36.4274463  43.8409622  67.3826947  38.8748484  40.5012249
  68.3162456  38.0655856  40.3897149  66.5553473  39.1637875  39.4681104
  65.8004885  39.8299228  39.5568683  66.7311562  38.5359794  38.1467512
  66.8987757  37.4594280  38.1737111  65.3449967  38.6222143  37.3814914
  64.5625596  38.0531562  37.8836228  65.1089668  39.6858830  37.3658477
  65.5630919  38.1527140  36.0060722  65.6485950  37.0125497  35.7030499
  66.0435698  39.0681279  35.0917705  66.4464782  38.7117644  34.2367273
  66.1872805  40.0508549  35.2737616  67.9681749  39.0359704  37.3514402
  68.6017149  38.2878083  36.5615423  68.4102761  40.2566783  37.7397592
  67.9338109  40.7056530  38.5089098  69.2218475  41.1910520  36.9767011
  69.9445072  40.5290687  36.5003313  68.3326148  41.8993181  35.8389967
  68.7718448  42.8374556  35.5005945  68.2952310  41.2898124  34.9364368
  67.0102748  42.2841958  36.3884283  65.8134686  42.0433455  35.6632884
  64.8363791  42.2594875  36.4823316  63.7820936  42.2905256  36.2538762
  65.2801928  42.8879606  37.5958629  64.6458487  43.2708485  38.2815103
  66.6559121  42.8742068  37.5878494  67.3611522  43.3943622  38.2201973
  69.9858401  42.2489694  37.8919272  69.6924785  42.4299547  39.0470555
  70.8600525  43.0643131  37.2637096  71.0484146  42.7949969  36.3087382
  71.3338099  44.3138853  37.7148119  71.0837335  44.4339056  38.7694431
  72.8389911  44.3571971  37.6715116  73.2494559  44.3385086  36.6622721
  73.2568127  45.2818668  38.0690451  73.6840798  43.3767266  38.4837853
  73.4240232  42.4057953  38.0617557  74.7368236  43.5381336  38.2521663
  73.2993525  43.3101617  40.2884759  73.5165025  44.9732256  40.9043212
  74.4885682  45.3775373  40.6231301  72.8591084  45.5569053  40.2598207
  73.2457412  45.1507590  41.9451546  70.7068847  45.4104273  36.8118682
  69.7957919  45.1268377  36.0161366  71.1513900  46.6502500  36.9692525
  71.6584786  46.8789596  37.8123427  70.6133725  47.8183988  36.2817267
  69.5816264  47.9640603  36.6011239  71.4015349  49.0014763  36.7829290
  70.8174566  49.9137187  36.6638136  71.5636541  48.9671415  37.8594732
  72.9257164  49.3560947  35.9147255  72.2697344  49.8009690  34.8395500
  70.6511517  47.6812776  34.7352629  71.2304023  46.7837280  34.1733168
  70.0049290  48.6290874  34.0391725  69.3240850  49.1220632  34.5991719
  69.9096345  48.7730514  32.6076327  69.3568494  47.9677855  32.1221129
  69.2683036  49.6083324  32.3297939  71.2260831  48.7793460  31.8257284
  72.1172412  49.4584570  32.2508937  71.3635333  47.9043392  30.8126279
  70.6010200  47.3334500  30.4762578  72.6514473  47.6369893  30.0458047
  73.3668391  47.1382877  30.7005019  72.3657597  46.6074918  28.9329995
  73.3673986  46.2759481  28.6597042  71.8227630  45.7564886  29.3447301
  71.5826997  47.2079498  27.8085911  72.1327137  47.5796193  26.7947966
  70.2846775  47.3822144  27.9347631  69.8376955  47.9566630  27.2343654
  69.8503524  47.1302218  28.8107080  73.3116552  48.9433731  29.4861417
  74.4260106  48.7757847  28.9851325  72.5732906  50.0667057  29.3602755
  71.6158357  50.0641699  29.6808325  73.1305958  51.2784559  28.6025986
  74.1794963  51.1224568  28.3518080  72.3553082  51.3225285  27.3443105
  71.3076077  51.5213182  27.5720678  72.6899085  52.1987859  26.7900276
  72.2532128  50.4208775  26.7395064  73.2409160  52.5348023  29.4400860
  73.4488888  53.6075660  28.9229078  73.1909399  52.4288720  30.7525003
  72.8852089  51.5254990  31.0850326  73.2915572  53.5225365  31.7027861
  72.6890443  54.4243621  31.5955726  72.8924241  53.0464512  33.0974236
  73.4345046  52.1697012  33.4509969  73.2318440  54.1613995  34.1418916
  74.3004424  54.3593345  34.2236482  72.6551050  55.0322450  33.8303770
  72.9047079  53.8018072  35.1176653  71.3886626  52.8193433  33.1514464
  71.0713414  52.5486549  34.1583933  70.8512680  53.6201090  32.6428460
  71.1933450  51.8928593  32.6116573  74.7674031  53.9154337  31.7448290
  75.6364575  53.0648158  31.7754174  75.1340716  55.2000590  31.8774109
  74.3769965  55.8656404  31.9390619  76.5470975  55.6299831  32.0119289
  77.0527065  55.1556246  31.1712640  76.6517977  57.1638788  31.8532378
  75.9593885  57.5992293  32.5738441  77.7094445  57.3778860  32.0095649
  76.2807838  57.6324775  30.5868679  75.9013397  58.5015269  30.7370724
  77.2075228  55.0822228  33.2435645  76.7334029  55.1804178  34.3913310
  78.4483575  54.6425175  33.0466266  78.9331370  54.7989000  32.1745604
  79.2853998  54.0915490  34.0449766  78.7782525  53.3368101  34.6462250
  80.4900561  53.4270552  33.4252926  81.0815203  52.9372456  34.1985472
  79.9490692  52.7621116  32.7525926  81.0655555  54.2187671  32.9450482
  79.6466752  55.1530569  35.1296249  79.6521163  56.3114156  34.7739348
  80.0424038  54.8284036  36.3582738  80.0168431  53.8718397  36.6796118
  80.4506812  55.8599921  37.3111624  81.5308527  56.0099547  37.3074397
  80.0123917  56.8303252  37.0774166  80.1766829  55.5570476  38.8002697
  80.3127998  54.3646693  39.1549684  79.9451038  56.6171003  39.5946106
  80.1318116  57.5635138  39.2964584  79.4923049  56.5073296  40.9562690
  79.3261585  55.4627232  41.2212495  80.4966112  56.9901831  42.0084323
  80.0262492  56.8259439  42.9775365  81.8343174  56.1635802  42.0314242
  82.4879660  56.5652302  41.2580751  82.2562701  56.1852991  43.0369575
  81.6560308  55.1282340  41.7431047  80.9134254  58.3549392  41.8752691
  81.2968214  58.5914783  42.7223357  78.1786221  57.2339413  41.1141959
  77.8730673  57.7137239  42.2088054  77.4219033  57.4359215  40.0481613
  77.6199032  56.9209134  39.2027829  75.9689951  57.8885026  40.1747429
  76.0264769  58.7400517  40.8532044  75.5078684  58.4683573  38.8044171
  75.6213279  57.6266736  38.1204109  74.4830644  58.8263783  38.9042756
  76.4337021  59.4865439  38.4493130  75.9562590  60.0227497  37.8114342
  74.9076861  56.8968032  40.7298542  74.0328552  56.4957766  39.9808518
  74.9156029  56.6501524  42.0316306  75.6847279  57.0375698  42.5592057
  73.9693422  55.8277415  42.7419524  73.0061970  55.7253925  42.2405733
  74.5794218  54.4679182  42.7352059  73.9204309  53.8022076  43.2937051
  74.5966737  54.1857361  41.6830759  75.8250229  54.3562740  43.3010171
  75.7637627  53.7973853  44.0789500  73.6325349  56.4002860  44.1252667
  74.1623272  57.5057564  44.4346201  72.9311594  55.6748068  44.9323022
  72.4135900  54.9406185  44.4720375  72.4281130  56.0431327  46.2772324
  72.4995355  57.1258201  46.3809716  71.0568165  55.4563295  46.5684520
  70.8058469  55.5411043  47.6257209  69.9996655  56.1261778  45.6604834
  70.0651837  57.1663650  45.9790990  70.3395242  56.0360793  44.6285201
  69.0440555  55.6049356  45.7060255  70.9374370  54.0598364  46.2436651
  70.7055129  53.6453787  47.0777544  73.3886258  55.6852182  47.4043115
  73.3636510  56.2932520  48.4366914  74.2809239  54.7081866  47.2814518
  74.2793299  54.1582448  46.4343648  75.3741201  54.4443130  48.3148964
  75.2767906  55.0873531  49.1896395  75.1723301  53.0302842  48.8330086
  74.1896201  52.9452845  49.2960995  75.1809485  52.2735184  48.0501828
  76.4035391  52.6555683  50.1020959  76.7820318  54.8911917  47.8515563
  77.7663712  54.9208241  48.6262723  76.8859770  55.2351277  46.5834323
  75.9860021  55.3348460  46.1345154  78.0424460  55.8449576  45.9907149
  77.7384877  56.5511958  45.2174220  78.6272545  56.3449316  46.7637679
  78.9858946  54.8318079  45.3741295  80.1430940  55.0989787  44.9836550
  78.5601290  53.5082372  45.2508641  77.6303797  53.2934881  45.5828624
  79.3277159  52.3340651  44.7092017  80.2051671  52.1724766  45.3360140
  78.4323995  51.1180957  44.8297494  77.5078306  51.4245122  44.3422452
  78.8150577  50.3310124  44.1797998  78.0819076  50.6649997  46.0987902
  77.1313883  50.5513484  46.1690849  79.6992737  52.5177803  43.2276138
  78.9010959  53.0898613  42.4676601  80.9168082  52.1348838  42.9288630
  81.4512440  51.5965636  43.5956963  81.4243675  52.3270829  41.5365477
  80.9147316  53.2190136  41.1712316  82.9141351  52.2788610  41.4932790
  83.2494194  53.0905674  42.1390701  83.3339745  51.4355888  42.0423882
  83.4432322  52.3963797  40.1074429  83.4223379  53.7106376  39.5020010
  83.1300068  54.5610647  40.1001090  83.8613756  53.9229968  38.2099072
  83.9745605  54.9101738  37.7851583  84.1883842  52.8507207  37.4172368
  84.7416390  53.0316122  36.1925910  84.7049506  53.9443048  35.8970862
  84.1894038  51.5145661  37.9394589  84.5040066  50.6855963  37.3209412
  83.8288146  51.2971727  39.3064759  83.9669487  50.3251059  39.7566303
  80.8723850  51.1005864  40.7209096  80.8209627  49.9907790  41.1828094
  80.4252935  51.3857053  39.4792650  80.5284840  52.3104910  39.0875227
  79.8755271  50.3864403  38.5217894  80.3357442  49.4037834  38.6267202
  78.3666056  50.1005663  38.9356468  77.9631518  49.2031685  38.4676165
  78.4281557  50.0274963  40.0216474  77.4278704  51.2319271  38.5705648
  77.4290185  52.4592752  39.3115455  78.0386787  52.6954085  40.1710364
  76.6199724  53.5176225  39.0023544  76.7323608  54.4096279  39.5992834
  75.8352812  53.3944672  37.8094912  75.0784818  54.1019364  37.5040096
  75.7661398  52.1876361  37.0675263  74.9498406  52.0522115  36.3729445
  76.5701160  51.0604715  37.4639039  76.5412137  50.1499558  36.8829573
  80.0329871  50.8576018  37.0724174  80.0419125  52.0233900  36.7091337
  80.0270617  49.8056961  36.1814160  79.9006837  48.8723510  36.5457161
  80.1236747  49.9819059  34.7358148  79.8330746  51.0081732  34.5109123
  81.5871745  49.8423902  34.3338464  82.1241717  50.4593404  35.0538932
  81.8462099  48.7960268  34.4956314  81.7899435  50.3330816  32.9484718
  80.8731133  50.2518859  32.1350552  82.9429757  50.9416676  32.5824980
  83.0121547  51.1633849  31.5992001  83.7844240  50.9249740  33.1409709
  79.2066149  48.9687513  34.0105196  79.6688312  47.8334911  33.7508228
  77.9799337  49.3926912  33.6092091  77.3507966  50.6648248  33.8594660
  77.5561660  51.4384321  33.1200364  77.5362034  50.9295046  34.8998856
  75.8787633  50.2964195  33.7099959  75.3381819  51.2121771  33.4706030
  75.4461619  49.8923809  34.6248384  75.8105584  49.1435790  32.6642709
  75.7103167  49.5807255  31.6702063  75.0785115  48.3805786  32.9273391
  77.1152969  48.4558968  32.8699516  76.9257942  47.5705630  33.4771903
  77.6919716  48.0276662  31.5115195  77.5380621  46.9202228  31.1097198
  78.4833522  48.8279702  30.8400619  78.4400120  49.7913042  31.1412582
  79.1352750  48.6537691  29.5482010  78.4372162  48.3561609  28.7661797
  79.4962708  49.6379789  29.2511117  80.3221704  47.6371374  29.5532446
  80.6279497  47.0427813  28.5257384  80.8544284  47.5063206  30.7492104
  80.4281551  48.0327285  31.4990256  81.8327076  46.4498339  31.2732520
  82.3352597  46.0313029  30.4003389  82.9735826  47.1772267  32.0281434
  82.6505479  47.9696828  32.7037283  83.5236736  46.4207282  32.5885147
  83.8217636  47.8346167  31.1685149  84.6454247  47.7536394  31.6543503
  81.1046379  45.3103273  32.0513086  81.8464316  44.3045350  32.3594644
  79.8108600  45.2637971  32.2805131  79.1173712  45.8753776  31.8733894
  79.1771002  44.1907381  33.0533382  78.1919487  44.6560042  33.0812858
  79.0169053  42.9700781  32.1450482  80.0004128  42.6169494  31.8330962
  78.6349645  42.1093292  32.6952851  77.9527249  42.9806312  31.0443145
  77.0004383  43.2368945  31.5074628  78.1568011  43.8201847  30.3800075
  77.9522793  41.6578488  30.2832392  78.8506363  41.5943939  29.6693808
  78.0137096  40.8109996  30.9664945  76.7645078  41.5812954  29.4306399
  75.8189473  41.4106068  29.7413387  76.7887860  41.4828143  28.0983108
  77.8822087  41.6951164  27.4118127  78.6166909  42.2934540  27.7604645
  77.7915900  41.4494791  26.4361511  75.6822631  41.2686903  27.4348199
  74.8415247  41.2999184  27.9939378  75.7060962  41.1169111  26.4365208
  79.7235424  44.1044551  34.4700563  79.7198608  42.9968725  35.0422959
  80.1974887  45.2566092  34.9805361  79.9925643  46.0823092  34.4362022
  81.0832000  45.3243345  36.1531396  81.3012227  44.3068060  36.4797139
  82.4653826  45.9487467  35.7444974  82.9802244  45.3355637  35.0044133
  82.3836106  46.9802960  35.4011848  83.5303789  46.1314039  36.8397410
  83.5734329  45.2853191  37.7354998  84.5398730  46.8411205  36.4874939
  80.4046099  46.0154063  37.3837916  80.1487440  47.2270959  37.3413640
  80.3383001  45.2805817  38.5444555  80.5795753  44.2998750  38.5179116
  79.6553297  45.7419054  39.7366287  79.7447321  46.8181084  39.8906041
  78.2027968  45.2054988  39.8017845  78.2327538  44.1166452  39.7675015
  77.8283493  45.4985119  40.7829218  77.2478026  45.8159935  38.7589599
  77.1155298  45.1731026  37.5260328  77.6328887  44.2557158  37.2884382
  76.3059899  45.6026766  36.4711763  76.2671298  45.1672062  35.4843159
  75.5960913  46.7925445  36.6923832  74.7635405  47.1208979  36.0874889
  75.6366504  47.4278495  37.9255854  75.0484079  48.3216351  38.0721389
  76.5300828  46.9994699  38.9300272  76.6391205  47.5598353  39.8466212
  80.4011389  45.3233087  40.9961993  80.0033675  44.3296900  41.6707102
  81.5804747  45.9149163  41.3050772  82.1898689  46.9977608  40.5997840
  81.4350900  47.7329766  40.3226404  82.8879169  46.7351415  39.8045041
  83.2518969  47.6560300  41.5303146  82.7963307  48.2228544  42.3420526
  84.0824366  48.1587821  41.0342378  83.7548567  46.3216926  42.2107477
  84.1703612  46.5529585  43.1915725  84.5290020  45.7727223  41.6734083
  82.4482263  45.4167166  42.3497888  82.7580220  44.4228395  42.0263990
  81.8303180  45.4926329  43.7653473  82.2648943  44.7572801  44.6753087
  80.7482864  46.1914970  44.0726087  80.4024071  46.7993620  43.3430461
  80.2057844  46.3498518  45.4305149  80.9720771  46.4352094  46.2011864
  79.3833028  47.6297715  45.5089398  78.5020584  47.5224786  44.8763479
  79.0350967  47.7728599  46.5315014  79.9894033  48.4922629  45.2303780
  79.3559172  45.1439773  45.8852101  78.6197346  45.2377568  46.9231603
  79.3861846  44.0694467  45.1496057  80.1081440  44.0504999  44.4433086
  78.6428314  42.7784791  45.4416511  78.1687782  42.7720319  46.4233272
  77.4684241  42.5665718  44.4796091  77.9982024  42.3956690  43.5430408
  76.6652324  41.2719277  44.8084219  77.3397663  40.4148256  44.7831825
  76.2814166  41.3381125  45.8263173  76.0042325  41.0071974  43.9835207
  76.4505310  43.7043664  44.4561330  76.9263325  44.6780030  44.3409691
  75.8809797  43.4503018  43.5620768  75.7685098  43.8040133  45.3008007
  79.6350114  41.6407682  45.6338276  79.6703195  41.1361695  46.7225275
  80.5696819  41.2712082  44.6649692  81.8109089  40.6964100  45.1159100
  81.7329209  39.7041432  45.5603888  82.2307749  41.4335595  45.8006524
  82.6508147  40.6037408  43.7734433  82.6356396  39.6345478  43.2755782
  83.7116711  40.7065202  44.0046774  82.1906544  41.7947385  42.9436952
  82.3232573  41.8636090  41.8635252  82.6576890  42.6964813  43.3396658
  80.6677612  41.7658978  43.2899904  80.4137655  42.8260142  43.2719776
  79.9316801  40.9276882  42.2131245  79.9423937  39.7146057  42.2506113
  79.5252873  41.5702564  41.0339667  79.3210853  42.5571682  41.1047947
  79.3424051  40.8917764  39.7481331  79.5243499  39.8234623  39.8634725
  77.8525372  40.9919101  39.2263592  77.5806353  42.0419665  39.1190427
  77.6973504  40.4688695  38.2829677  76.9377316  40.2573303  40.1371337
  77.2026538  38.9103601  40.5226795  77.9881713  38.3137767  40.0827756
  76.3104983  38.2973333  41.4749371  76.5185299  37.2947344  41.8194358
  75.1396343  38.8769573  41.9179174  74.2210517  38.1498752  42.6413672
  73.3352431  38.5141280  42.5777434  74.9678089  40.2585680  41.5869886
  74.1330142  40.8728625  41.8886027  75.9323816  40.9248009  40.8356410
  75.7824748  41.9794181  40.6599695  80.3067724  41.3936849  38.6681407
  80.8637717  42.4759740  38.7717359  80.4763676  40.4959598  37.6542782
  79.9138297  39.6582563  37.6286266  81.3994990  40.7193776  36.4198465
  81.5923604  41.7836080  36.2820635  82.7601335  40.0434723  36.7373661
  83.4483848  39.9531122  35.8956884  83.3243816  40.6080776  37.4799385
  82.5698324  38.7111822  37.2218066  81.9405725  38.6729231  37.9457466
  80.7499605  40.0163986  35.2192224  79.8511570  39.2638600  35.3969161
  81.2565982  40.2619693  33.9881386  82.1335017  40.7617346  33.9739658
  80.6552792  39.6312090  32.7774484  79.6959117  40.0442080  32.4645157
  81.2869932  39.8048881  31.9057064  80.5345672  38.0731896  32.8434266
  79.6029496  37.6103980  32.1938846  81.4177903  37.3633745  33.5887645
  82.1557070  37.8540728  34.0736182  81.3048109  35.8810624  33.8747214
  81.0990923  35.3504105  32.9452084  82.6510551  35.5649312  34.5609530
  82.6014129  36.1009863  35.5084294  82.5767820  34.4833648  34.6683668
  83.9118780  35.7952437  33.8362740  84.4365420  35.1375586  32.7152856
  83.8608280  34.2928733  32.3682049  85.6890676  35.5890739  32.3579628
  86.2793088  35.2912618  31.5942768  86.0904463  36.5114645  33.2597119
  87.2995668  37.2559909  33.2619993  88.0293875  37.1602872  32.4710406
  87.5214291  38.2175501  34.2984061  88.4018052  38.8369648  34.2046975
  86.5313633  38.3449866  35.3210099  86.6221680  39.1309000  36.0549741
  85.3847688  37.6459575  35.2009749  84.5809720  37.8334879  35.8973111
  85.0961466  36.6708120  34.2087443  80.0871629  35.5147853  34.7932858
  79.6814366  34.3578218  34.9562693  79.4338206  36.4177281  35.4704504
  79.9232760  37.2985606  35.4107390  78.2145308  36.2752340  36.3381676
  78.1255865  35.2540439  36.7090230  78.4099756  37.1461850  37.5993415
  78.3372854  38.2134188  37.3928249  77.5373815  36.8879055  38.1992958
  79.6900519  36.8136303  38.4379971  79.9415492  35.5810030  38.6749613
  80.3469044  37.7893489  38.8668876  76.9164876  36.7641862  35.5852908
  75.8096762  36.5397928  36.1094819  76.9694478  37.4214597  34.4150550
  77.8357369  37.3158746  33.9079004  75.7726497  37.6810378  33.5696802
  74.8857821  37.7256521  34.2010608  75.7614609  39.0667549  32.9177155
  76.6813263  39.1510882  32.3391426  74.8493684  39.1881969  32.3322583
  75.7356177  40.0640477  33.9799891  74.4953139  40.5325751  34.5053627
  73.5886382  40.1601301  34.0516635  74.4692947  41.5318859  35.4409994
  73.5750817  42.0173738  35.8059563  75.7278099  41.8939622  36.0212350
  75.7952506  42.5060272  36.9094063  76.9599825  41.4776749  35.5087395
  77.9483273  41.7713623  35.8305395  76.9545316  40.5776292  34.4159751
  77.8717784  40.1638538  34.0237644  75.3837446  36.4968251  32.6274015
  76.1943511  35.6285326  32.2560739  74.0623113  36.4138124  32.3616572
  73.4519766  37.1260664  32.7364743  73.5612668  35.4246735  31.3360961
  74.3239521  34.6574385  31.2032407  72.3776307  34.6870959  31.9300296
  72.6958977  34.2092794  32.8563381  71.4845013  35.2786651  32.1281226
  71.9015323  33.6632296  30.9606886  72.6080803  32.7298753  30.6761526
  70.7872625  33.7809454  30.3328113  70.4730301  33.0987058  29.6574202
  70.0903824  34.4400185  30.6501246  73.4431976  35.9876743  29.8718848
  73.6302008  35.2478327  28.9206623  73.3233525  37.3510326  29.8094088
  73.2024372  37.8261760  30.6922408  72.7989579  37.9201856  28.5419404
  71.9464983  37.3360341  28.1950447  72.0869073  39.2403406  28.7158016
  71.3377005  39.3568565  27.9320089  71.5520208  39.1052014  29.6557207
  73.0250775  40.4238898  28.7528149  72.8797178  41.3522974  27.8703786
  74.0750961  40.3526950  29.3777640  73.8884752  37.9274483  27.4061177
  73.5724879  37.9452705  26.2312273  75.1594655  37.8503538  27.7123856
  75.4046012  37.9244957  28.6893956  76.2718886  37.4667780  26.8344206
  76.1881571  38.1258274  25.9695670  77.2077807  37.7385034  27.3226880
  76.2546436  36.0674847  26.2546872  76.9988865  35.7203986  25.2847064
  75.3351191  35.1711631  26.6101056  74.7255526  35.5421321  27.3249593
  75.1600489  33.7995930  26.2507007  75.5626677  33.6452298  25.2494494
  75.9963066  32.8589385  27.2015194  76.1114403  31.9269095  26.6491525
  76.9886554  33.2908720  27.3303998  75.4436578  32.5894559  28.6244813
  75.5413176  33.4970948  29.2205980  74.4021288  32.2719155  28.5839044
  76.2445924  31.4844562  29.2723991  76.3982572  30.6445700  28.5956936
  77.2368640  31.8809488  29.4887777  75.6365331  30.8721881  30.5527645
  76.1715095  30.0104370  30.9508076  75.6270451  31.6550274  31.3102641
  74.2100690  30.4839369  30.4606232  73.6481193  31.2491714  30.1172244
  74.1698338  29.8326339  29.6904826  73.9108107  30.0927422  31.3420194
  73.6897188  33.3624508  26.1804097  73.3353381  32.1603385  26.1783138
  72.7587573  34.2946746  26.2601254  73.0687851  35.2555853  26.2713661
  71.2672642  33.9458144  26.1453440  71.0149182  33.0354255  26.6884347
  70.4663304  34.9815686  26.8165149  69.5052178  34.5367958  27.0744696
  70.9347992  35.2706314  27.7572984  70.3803712  36.5445423  25.8634281
  70.7822785  33.6238103  24.7038329  71.5035057  33.5838636  23.6977318
  69.4841572  33.2540802  24.6599934  69.0445751  33.2001787  25.5670718
  68.8506214  32.6719393  23.5042143  69.5405796  31.9014304  23.1608213
  67.4493790  32.1347136  23.9359484  67.6848669  31.5060435  24.7955951
  66.8495813  33.0007314  24.2155675  66.7630085  31.3107492  22.8634335
  66.3590940  31.8747069  22.0222731  67.4305470  30.5926071  22.3857085
  65.6084187  30.5536845  23.5195808  65.9956487  30.0332110  24.3958943
  64.8672825  31.2025627  23.9851859  64.9886156  29.5786973  22.5215903
  64.8487966  30.1288517  21.5910932  65.6303593  28.7469302  22.2304638
  63.7097614  29.0608475  23.0792716  63.4253616  28.2357909  22.5699266
  63.8844632  28.7051819  24.0082551  62.9705959  29.7460292  23.1454032
  68.7057142  33.6744356  22.3873709  68.9123422  33.3194195  21.2147050
  68.4695312  34.8960833  22.6893899  68.2942463  35.2006673  23.6366691
  68.5836085  35.9572417  21.6176109  68.3136070  35.4836440  20.6742587
  67.5796095  37.1144193  21.7952822  67.9253022  37.8879264  21.1096055
  66.1609888  36.6240987  21.5797460  65.5071964  37.2420423  22.1942272
  65.8688812  36.7193569  20.5339811  65.9903650  35.6173003  21.9617072
  67.6656280  37.4852827  23.1347202  67.0068131  38.1634575  23.2993438
  69.9860453  36.5444594  21.4505207  70.7014563  36.9241193  22.4211326
  70.4204156  36.5966396  20.2305511  69.8739204  36.1223568  19.5256307
  71.6789817  37.3910001  19.9051287  72.6256152  36.9502323  20.2161283
  71.8384798  37.3603392  18.8272283  71.5336412  38.8149566  20.3423395
  72.6383340  39.3832641  20.6747659  70.3290036  39.3847852  20.4951450
  69.5884587  38.8710941  20.0376850  70.2312199  40.8761370  20.8045385
  71.0893921  41.4282437  20.4199990  68.9241408  41.3354065  20.2339206
  68.9503618  42.4232879  20.2969800  68.8998398  40.9739447  19.2059173
  67.9115172  40.8020606  21.0803322  67.2085269  40.5424687  20.4804741
  70.3325385  41.1097335  22.3110236  70.5692224  42.2227452  22.8247312
  70.1363200  40.0158125  23.0991912  70.0881456  39.1029573  22.6700145
  70.1166701  40.0296009  24.5297483  70.4424493  39.0494115  24.8780335
  70.8187205  40.8205156  24.7963254  68.7155540  40.2852352  25.1945812
  68.3935950  39.6909803  26.2419420  67.8549107  41.0249993  24.4931205
  68.1441658  41.3241289  23.5723675  66.4973339  41.3451551  24.8728511
  66.5698892  41.4076674  25.9582805  66.1057614  42.7592424  24.3403870
  66.1243021  42.8306462  23.2535536  65.0544489  42.8661634  24.6075029
  66.9528066  43.8657465  24.9851661  67.3102462  44.7221678  24.1261769
  67.2637254  43.8637074  26.1777822  65.4315390  40.2225035  24.5524081
  65.7703096  39.2747228  23.7856713  64.2138406  40.3030287  25.1137433
  64.1192727  40.9127375  25.9136839  63.0710588  39.4755314  24.6015089
  63.3280435  38.4200749  24.5121981  61.9875552  39.6126301  25.6305953
  61.8065261  40.6854451  25.7083981  60.7105676  38.9276686  25.0629681
  61.0575623  37.8981534  24.9697526  59.9163718  38.9110515  25.8098375
  60.4176810  39.3612159  24.1072306  62.4385882  39.0339415  27.0377281
  62.4964866  37.9515002  26.9279855  63.4235255  39.4395835  27.2677264
  61.4185397  39.3115808  28.1388823  61.1889888  38.3874729  28.6693961
  61.7919403  40.1161434  28.7722590  60.4846893  39.7013074  27.7340297
  62.6489839  39.9344524  23.1809536  62.4148802  41.1070858  22.9007782
  62.4538988  38.9372319  22.2874777  62.7336717  38.0185718  22.6007119
  61.9231124  39.0590597  20.8979711  61.6789078  40.1209521  20.8634059
  63.1501687  38.7355500  19.9875671  63.5752571  37.7565765  20.2094356
  62.8845144  38.6609472  18.9330022  64.1204846  39.8715187  20.0328113
  63.6347547  40.7171028  19.5472558  64.3202859  40.0329877  21.0922395
  65.4271680  39.6015835  19.2870837  65.7142350  38.4830379  18.8464329
  66.2421546  40.5145730  19.1967068  60.6771643  38.2864524  20.6425806
  59.8885408  38.7077545  19.7534470  60.3123460  37.1734124  21.3437679
  60.9498446  36.7608971  22.0091224  58.9846514  36.4773938  21.2291811
  58.2759256  37.1294576  20.7190335  59.2774854  35.1266284  20.5024713
  59.6916793  35.4314495  19.5408416  60.0594595  34.6009023  21.0498675
  58.0588749  34.1817952  20.2752215  56.8186027  34.5201014  20.4481403
  58.3256593  32.9703199  19.8086149  57.5761992  32.2984254  19.7193047
  59.2580668  32.7082446  19.5226643  58.5242818  36.1323380  22.6156706
  59.0788984  35.2349384  23.2567599  57.3814422  36.6475605  23.0283842
  56.9298535  37.3939355  22.5196348  56.6952495  36.2625412  24.2650445
  57.4465852  36.1058532  25.0397448  55.7691672  37.3377699  24.8185141
  55.4586081  38.0311332  24.0377603  54.8071925  36.8633811  25.0083795
  56.3877892  38.0184036  26.0228602  57.1241721  39.1761664  25.8517150
  57.2680423  39.6038496  24.8707189  57.6412223  39.8664274  26.9816065
  58.1766320  40.7701104  26.7290841  57.3705905  39.4731230  28.2463642
  57.7929535  40.0988403  29.3954240  58.2885637  40.8943319  29.1869542
  56.6182861  38.2665488  28.5029608  56.5767148  37.8884227  29.5135376
  56.1606054  37.5897359  27.3112760  55.6788221  36.6292748  27.4203883
  55.9915518  34.8770809  24.3030749  55.6712112  34.3512633  25.3271393
  55.8533074  34.2526506  23.1877937  56.1452959  34.7252281  22.3450237
  55.0476179  33.0098843  23.0128522  54.3824675  32.8830819  23.8665226
  54.2489295  33.1063588  21.6867155  53.7099917  34.0530031  21.7165257
  54.8988648  33.1746463  20.8137189  53.2565178  32.0126960  21.4467433
  53.3735811  31.2748892  20.5028205  52.1623705  31.9191097  22.1118392
  51.5838141  31.1459544  21.8153981  51.9093431  32.5641538  22.8469107
  56.0377216  31.8343763  22.9608667  55.6719484  30.6693071  22.6139404
  57.3607866  32.0339237  23.1635951  57.5815496  32.9789094  23.4417294
  58.3712862  31.0465842  23.2425203  58.2809076  30.2897089  22.4626257
  59.7455814  31.7784199  23.0648153  59.7415923  32.4426793  22.1999023
  59.9393364  32.3354229  23.9822250  60.8275051  30.7099920  22.9089890
  61.1043411  30.3681013  21.7857252  61.5072747  30.3745209  23.8807475
  58.2732276  30.2831163  24.5556263  57.7920376  30.8156905  25.5569015
  58.7104660  29.0349825  24.6520709  59.2131264  28.7007299  23.8419124
  58.7512314  28.1646264  25.8350085  57.9636673  28.4530355  26.5313504
  58.3542044  26.7025616  25.4612906  57.8142724  26.2731128  26.3054476
  57.6306730  26.6420864  24.6489858  59.2325486  26.1002290  25.2281042
  59.9927174  28.2767456  26.7317760  60.0516912  27.6655206  27.8481666
  61.0444993  29.0193286  26.3856558  61.0022562  29.4833191  25.4893744
  62.1670250  29.3974986  27.3149714  61.7465324  29.2285842  28.3067293
  63.3943616  28.5168735  27.2099706  64.2000657  28.7996839  27.8875769
  63.0779503  27.0633573  27.3758433  62.7164466  26.8158377  28.3741238
  62.2839891  26.7864300  26.6822528  63.9676497  26.4476534  27.2407959
  63.8886419  28.5888006  25.8931360  64.7969805  28.2816892  25.9450439
  62.6280997  30.8348443  27.3270005  63.1700175  31.2340125  28.3460018
  62.5274272  31.5435597  26.2405068  62.1253370  31.1676201  25.3934638
  63.2181773  32.8686229  26.0147064  64.3027030  32.7558648  26.0523704
  62.8291981  33.2909348  24.5673288  63.0343515  32.5232204  23.8203798
  61.7711730  33.5511118  24.6015144  63.5665604  34.5562313  24.0818819
  63.5472451  35.2449876  24.9266616  64.5940479  34.2632894  23.8649316
  62.8944385  35.2967531  22.9103477  62.3735956  36.3668440  23.1437788
  62.9106072  34.8903276  21.6952041  62.5183424  35.4765521  20.9716468
  63.2682690  33.9653478  21.5049083  62.9026956  33.9574677  27.0686862
  63.7962118  34.7361074  27.3858215  61.6866564  34.0915356  27.5840060
  61.0286859  33.3813773  27.2968283  61.3240898  34.9779557  28.7511109
  61.6572818  36.0030324  28.5850210  59.7834715  35.0316512  29.0227965
  59.3106779  34.0809972  29.2659945  59.3718704  35.9979555  30.0730462
  58.2980692  36.1835118  30.0601697  59.7473694  35.5361488  30.9862324
  59.9038147  36.9458038  29.9848814  59.3084969  35.6817783  27.6162351
  59.4842672  34.9458960  26.8316384  58.2617439  35.9561900  27.4823871
  59.7048862  36.6766240  27.4163784  62.1506302  34.6776773  29.9622640
  62.7826248  35.5783619  30.5402183  62.3635070  33.3959408  30.3753752
  61.9538170  32.6461819  29.8383604  63.3131682  32.9902515  31.4309783
  63.2566213  33.5241265  32.3792113  63.0734881  31.4682137  31.7441163
  62.6828669  30.9625740  30.8606405  63.9421147  31.0956362  32.2877916
  61.9130047  31.4075843  32.7948990  62.2707586  31.9209905  33.6876174
  61.0219877  31.9829978  32.5427836  61.5134987  29.9693374  33.0513647
  61.3448332  29.4521930  32.1063723  62.3874913  29.4826576  33.4844152
  60.4059723  29.8958062  34.0803737  60.2985416  30.7704722  34.5721176
  59.6277107  28.8449371  34.3425514  59.6175831  27.7732007  33.5794253
  60.0919047  27.8372529  32.6908437  59.0678677  26.9890656  33.9004724
  58.8099500  28.8482364  35.3361920  58.5296891  29.6707541  35.8516902
  58.2190554  28.0299858  35.2954913  64.7798743  33.3022480  31.0296302
  65.4878403  33.6480934  32.0027222  65.2453084  33.2513316  29.8093013
  64.6059775  33.0237730  29.0619225  66.6549326  33.3897348  29.4878094
  67.1844435  33.0527723  30.3792866  66.9103850  32.5029637  28.3479883
  66.2827373  31.6172249  28.4356254  66.6373096  32.9961102  27.4143517
  68.3237789  32.0154626  28.2399597  68.9590489  31.6491218  29.2902856
  68.9236627  32.0785360  27.0907899  67.0294785  34.8394739  29.2058501
  68.1213391  35.2166026  29.5668423  66.1988383  35.6920919  28.5799791
  65.2995281  35.3593349  28.2629131  66.6406153  36.8756540  27.9846834
  67.7172142  36.9511787  27.8343242  66.0076280  37.0189815  26.6165952
  64.9301535  36.9077148  26.7326360  66.2019902  38.0372236  26.2780566
  66.8381953  35.7205022  25.6465273  66.2363288  38.0925980  28.8682951
  65.5000213  37.9933168  29.8589955  66.8056995  39.3019860  28.5456582
  67.2056696  39.4524893  27.6307693  66.6097261  40.5553167  29.4116430
  66.8187626  40.2414254  30.4346532  67.5899162  41.6959653  29.0318111
  67.3445937  42.1166458  28.0567322  67.4175395  42.6236251  29.5765519
  69.1312599  41.3564307  28.9899091  69.5583306  40.7862300  29.8142523
  69.3500606  40.8204349  28.0663780  69.9989887  42.6370899  28.8714018
  69.8713897  43.2379526  29.7713209  71.0210244  42.2588108  28.8676576
  69.5994174  43.2935709  27.6491987  68.6032707  43.3320821  27.4891029
  70.4273226  43.8105680  26.7511553  71.7164608  43.7528523  26.7898543
  72.2330562  43.0323391  27.2737985  72.1683977  44.2491526  26.0357847
  69.9142244  44.5255278  25.8112869  68.9101388  44.4951294  25.7172172
  70.5369396  45.0579994  25.2211422  65.1635523  41.1158829  29.4138747
  64.5958561  41.4862578  28.3891515  64.7258645  41.3697108  30.6632044
  65.2026632  41.0831446  31.5069780  63.5526969  42.2025133  30.9436751
  62.8471729  42.1058338  30.1200132  62.8452769  41.6825819  32.2375817
  62.4996271  40.6554615  32.1162440  63.5669264  41.8134444  33.0438801
  61.6990699  42.5397043  32.6967076  62.0098620  43.5448271  32.9824109
  60.5763590  42.5554879  31.6782710  60.9879684  42.8406615  30.7091381
  60.1099270  41.5888857  31.4868461  59.8628603  43.3304624  31.9558392
  61.0698739  42.0282597  34.0072868  60.6066766  41.0464408  33.9112347
  61.9698287  41.8355542  34.5898801  60.3708254  42.7433460  34.4410939
  63.8976508  43.6818151  31.0372373  64.8049115  43.9985967  31.8050833
  63.1532048  44.5841867  30.3698794  62.4031750  44.1934799  29.8180855
  63.1382726  46.0487673  30.6339418  62.6801789  46.5217010  29.7656476
  62.1580785  46.5194187  31.7799839  62.5889902  46.1058334  32.6928192
  62.0863535  47.9781076  32.0863650  62.8962997  48.0893743  32.8066767
  62.1887664  48.6663232  31.2477525  61.2087607  48.1557084  32.7084412
  60.8164444  46.0537376  31.6903840  60.4292151  45.9001759  32.5554500
  64.5712350  46.7472243  30.6139264  64.9403057  47.7166397  31.2743918
  65.4477706  46.1622267  29.7758159  65.1376642  45.3729707  29.2262280
  66.8258270  46.5999602  29.5251611  67.1956876  46.1671769  28.5950655
  66.8217642  47.6889732  29.4869357  67.8360222  46.0742593  30.5785624
  69.0214665  46.3466099  30.3616431  67.4102281  45.4761920  31.6440819
  66.4347627  45.2117990  31.6365652  68.1236420  45.1915186  32.8775934
  68.7960468  46.0105391  33.1343624  67.0701147  44.9651649  33.9035394
  66.4778850  44.0825478  33.6638711  67.5455751  44.8333690  34.8757397
  66.0425117  46.1652737  34.1388541  65.4092098  46.3840807  33.2787883
  65.0765733  45.8277914  35.2923486  65.6074228  45.8005865  36.2440123
  64.2715963  46.5600826  35.3496174  64.6627876  44.8307287  35.1420276
  66.6738312  47.5351202  34.4553115  67.3112341  47.7957306  33.6097342
  65.8747328  48.2407620  34.6797605  67.4049787  47.4222628  35.2553362
  69.0688664  44.0097236  32.5975086  68.6805348  43.0422010  31.8856775
  70.3280916  44.0518430  33.0539984  70.6582187  44.8376597  33.5966337
  71.3237596  42.9973566  32.8543248  71.2497979  42.7878629  31.7872128
  72.7741894  43.4603780  32.9907160  72.7942207  44.0896475  33.8804197
  73.4281342  42.5963908  33.1053468  73.3454529  44.4660507  31.9199525
  72.5364032  45.1779544  31.7583953  74.5361291  45.1735385  32.6001269
  75.0328203  45.7010433  31.7853174  74.1975801  45.8953897  33.3430559
  75.1470118  44.4332917  33.1157964  73.8884787  43.7506205  30.6534396
  73.3523434  42.8117464  30.5151052  73.7225650  44.2915123  29.7211335
  74.9648544  43.5972991  30.7377534  70.9846068  41.6441959  33.6331351
  71.1644218  41.5476881  34.8308007  70.3473525  40.7204942  32.9316109
  69.9487827  41.0597797  32.0681165  70.0268192  39.3693717  33.3800106
  69.3167189  39.4319633  34.2053013  69.2821475  38.6225581  32.2211143
  68.5653820  39.2512137  31.6930666  69.9235342  38.2883664  31.4056629
  68.5301032  37.4451516  32.7253704  67.5227183  37.5725399  33.3888919
  69.0527310  36.3110432  32.6740149  71.2032840  38.5790551  33.9128824
  72.1725804  38.2694305  33.2542801  71.2118371  38.1134083  35.1604247
  70.4375726  38.2620105  35.7920582  72.2995919  37.3113653  35.8610435
  73.2783298  37.7366860  35.6391576  72.0852800  37.6077425  37.4171366
  71.0255577  37.4095553  37.5795421  72.6527188  36.9307452  38.0542974
  72.6016466  38.9713429  37.7476943  72.3373230  39.7349412  37.0149960
  72.1290656  39.3047453  39.1841079  72.6043179  40.2610446  39.4038711
  71.0769233  39.5899686  39.1947973  72.3460112  38.5731539  39.9625979
  74.1440576  39.0012821  37.8245443  74.5414014  38.1505469  38.3781538
  74.4966156  38.9312457  36.7957811  74.5937187  39.8546637  38.3323422
  72.2402708  35.8021875  35.6393785  71.2038986  35.2639872  35.2717548
  73.4154008  35.1235110  35.7376416  74.1740385  35.6656392  36.1262685
  73.5227589  33.7106917  35.4894608  72.7543669  33.4097657  34.7776692
  74.9256714  33.3453642  34.9214585  74.9548112  33.6927793  33.8886940
  75.7651068  33.7596704  35.4795531  74.9637076  32.2561411  34.9096163
  73.1407148  33.0080645  36.8578172  73.9971928  32.4415395  37.4653267
  71.8425265  33.0136253  37.2166907  71.1834406  33.4781050  36.6071545
  71.2652482  32.3604444  38.4195276  71.8648346  32.8171193  39.2066447
  69.8113250  32.8316364  38.7318903  69.4006111  33.0286701  37.7415535
  69.3127132  31.9672247  39.1690411  69.5393375  34.0239184  39.6719623
  70.3025635  34.7884177  39.5285713  68.2099183  34.7092131  39.3729480
  68.3476088  35.3029957  38.4691905  67.4196464  33.9647417  39.2743650
  68.0032148  35.5073735  40.0864210  69.6525008  33.4677938  41.1297200
  70.5661237  32.8916628  41.2794369  69.4594937  34.3019370  41.8035616
  68.8539801  32.7475529  41.3085155  71.3181870  30.7464133  38.4100335
  71.0119213  30.0023718  39.3738798  71.9603015  30.2432023  37.3494782
  72.2470718  30.9747993  36.7150725  72.4259153  28.8318053  37.2965710
  71.6852494  28.1311294  37.6843522  72.6781029  28.6189654  35.7492502
  72.9957618  27.5763235  35.7284991  71.7336012  28.7334069  35.2166099
  73.8495698  29.3548937  35.1386376  73.7461366  30.4390788  35.1140950
  74.7309255  29.0669051  35.7117866  73.9875649  28.9413290  33.6797906
  73.1457873  29.4191779  32.8742698  74.9724948  28.3290547  33.2209526
  73.6916469  28.5752691  38.1718108  73.9604918  27.4474785  38.5189128
  74.4356719  29.6082751  38.5805987  74.3157905  30.5063886  38.1341522
  75.6988474  29.5386957  39.3751253  76.2071796  28.5952014  39.1742175
  76.6513332  30.7236712  39.0076462  76.1992855  31.6321259  39.4057982
  77.6422109  30.5416421  39.4224807  76.9144154  30.8566994  37.5399469
  77.0680437  29.8329161  37.2000543  76.0460453  31.1711877  36.9594398
  78.0662965  31.8834562  37.2052912  78.4436476  31.7159308  36.1958977
  77.6410225  32.8869710  37.2202934  79.2678594  32.0321733  38.1207331
  78.8624392  32.3946062  39.0655029  79.6272230  31.0050008  38.1881150
  80.2893671  33.0418858  37.7340748  79.9935051  34.0040333  37.8182887
  81.1159053  32.9735652  38.3103897  80.4348077  32.9511301  36.7393429
  75.3316695  29.5842552  40.8528508  74.8250782  30.5368666  41.4131175
  75.7626935  28.5563574  41.6209995  75.9864013  27.6708286  41.1902854
  75.5944821  28.6069352  43.1023505  74.5380412  28.6259213  43.3679934
  76.0178595  27.2652871  43.6619441  75.5442012  26.4154489  43.1687262
  77.0805437  27.0936436  43.4892192  75.6792618  27.3613425  45.1587309
  74.4536377  27.5712534  45.4350424  76.6071529  27.1827242  45.9958829
  76.2492403  29.8167647  43.7452450  75.9424027  30.2825989  44.8236434
  77.3185688  30.4257914  43.0686950  77.6562231  30.0128774  42.2112146
  77.8071344  31.8226897  43.4423845  78.2535361  31.7218379  44.4315273
  78.9011995  32.2891950  42.3787044  79.6717693  31.5239212  42.2785137
  78.4764469  32.3501044  41.3768764  79.5052320  33.6190794  42.7433638
  79.2727605  34.8223050  42.0005542  78.6069636  34.7581919  41.1535004
  79.6979362  36.1180973  42.4481173  79.4396103  36.9775919  41.8482118
  80.3080614  36.2853001  43.6775938  80.5889646  37.5856120  44.1234316
  80.2855934  38.2447805  43.4947800  80.5612761  35.0769511  44.4442671
  81.0262787  35.0973750  45.4186389  80.1139326  33.8414292  43.9680671
  80.3356338  32.9648503  44.5585517  76.7880588  32.8926248  43.5562245
  76.6158556  33.6582390  44.4815098  75.9593298  33.0037323  42.4950565
  75.9400087  32.2332748  41.8420688  74.9740879  34.0746662  42.2583751
  75.4424350  34.9871035  42.6270894  74.6734739  34.0119213  40.7154064
  74.3634997  32.9906242  40.4962968  73.5020478  34.9672413  40.3418095
  73.2665835  35.0496784  39.2803870  72.5968531  34.7729132  40.9170773
  73.8197459  35.9667914  40.6387934  75.8075494  34.4912542  39.7418963
  76.1715992  35.4466040  40.1217285  76.6308758  33.8070273  39.9482772
  75.5201103  34.5030880  38.6900024  73.8000362  33.7918443  43.0804015
  73.1169023  34.6796855  43.5836023  73.5037288  32.5252613  43.2639047
  74.0235368  31.8246871  42.7548100  72.4781838  32.0883203  44.2093775
  71.5584857  32.5830220  43.8964756  72.2167816  30.6291799  44.0931520
  73.0747407  30.0152696  44.3674973  71.6071524  30.2805750  44.9267465
  71.5516221  30.0917685  42.7736988  70.5103433  30.4128363  42.7343665
  72.0667655  30.5281409  41.9188840  71.5464306  28.6342628  42.6807621
  72.5715593  28.2932263  42.8231255  70.9302280  28.0742299  43.3844143
  71.1348019  28.1020283  41.4139621  70.6333277  28.6849256  40.7587222
  71.3743979  26.8789131  40.8679181  72.1846806  26.0333797  41.4526627
  72.4052646  26.1738840  42.4285531  72.6227550  25.3385666  40.8658734
  70.8802623  26.5844741  39.7461420  70.1497719  27.1813474  39.3858754
  71.0318215  25.6122276  39.5160385  72.9846806  32.5505435  45.5983064
  72.1889708  33.2888040  46.2635451  74.2398932  32.2385108  45.9691740
  74.7673753  31.6690069  45.3222690  74.7763487  32.4721029  47.3044722
  74.2635887  31.9281125  48.0982812  76.2125248  32.0163747  47.3690165
  76.7809199  32.4588474  46.5511889  76.4534667  32.3690090  48.3713723
  76.2338140  30.6291738  47.2577219  76.2332398  30.5435727  46.3013840
  74.7862293  33.9582800  47.6721632  74.4697637  34.2537713  48.7970328
  75.1312029  34.8520008  46.7500523  75.3912985  34.5621792  45.8183364
  75.1435684  36.3111574  47.0229135  75.7743377  36.5938758  47.8656343
  75.4552485  37.0718548  45.6806677  74.9326750  36.6257889  44.8339144
  74.9879517  38.0560594  45.7191262  76.9403633  37.1463494  45.2890127
  77.3049516  36.1245513  45.1816581  77.0310231  37.7476799  44.3848880
  77.7556967  37.7879181  46.4379370  78.6102679  38.3288685  46.0320066
  77.1637743  38.3166549  47.1855320  78.4742134  36.6418297  47.2330283
  77.7334831  35.9280014  47.5928988  79.1336205  36.1348250  46.5294961
  79.2788398  37.1090513  48.3290618  79.7348505  37.9730516  48.0729219
  78.8211002  37.2742731  49.2141116  79.9657872  36.4103077  48.5720489
  73.7406100  36.8226800  47.3720460  73.6225297  37.6275856  48.2568358
  72.7418955  36.4251912  46.6340588  73.0224494  35.8049615  45.8873021
  71.3282728  36.7980375  46.7321273  71.2519746  37.8857054  46.7405628
  70.5132900  36.3948000  45.5435531  70.6557070  35.3425217  45.2967966
  68.9977281  36.5997562  45.8677970  68.7359732  36.0350773  46.7620672
  68.7730700  37.6498469  46.0555822  68.3170457  36.1840429  45.1247660
  71.0652900  37.1646213  44.3060172  70.8453674  38.2212875  44.4581605
  72.1411841  37.1236452  44.1360353  70.4652702  36.7231358  42.9388457
  70.8305039  35.7803752  42.5324817  69.3818436  36.6217908  43.0053675
  70.6337114  37.5074631  42.2012570  70.7353638  36.2818030  48.0706048
  70.0037296  36.9934327  48.7997663  71.0864029  35.0414986  48.4206640
  71.6533788  34.5815243  47.7228424  70.8880504  34.3584264  49.7030671
  69.8056248  34.3594959  49.8266614  71.4318616  32.8168762  49.7098787
  72.5176222  32.7379792  49.7625392  70.9927825  32.2460004  50.5276521
  71.2058702  32.3495404  48.7513641  71.5059484  35.1915213  50.8497584
  70.7519958  35.5236784  51.7515567  72.7345050  35.6352058  50.6753950
  73.2858738  35.1959643  49.9517167  73.4563722  36.4999159  51.6447171
  73.5368706  36.0516720  52.6354579  74.9550515  36.5412760  51.3210261
  75.3205549  35.5148060  51.2918273  75.1212583  36.8518452  50.2896871
  75.9129044  37.2908903  52.2976069  75.4911488  38.2599229  52.5638851
  75.9784565  36.7232848  53.2256785  77.2931052  37.3222970  51.4918269
  78.1678622  36.4304115  51.6022556  77.4818332  38.2599492  50.6621626
  72.7717744  37.8780658  51.8066639  72.7502326  38.4194850  52.8846148
  72.2082912  38.4507995  50.7690504  72.0218753  37.8285901  49.9950675
  71.3659926  39.6517496  50.8527749  71.9267376  40.4684249  51.3076766
  71.0946570  40.0313791  49.4189334  72.0061228  40.4147417  48.9605143
  70.8888264  39.1385487  48.8286279  69.9374442  41.0441418  49.1409834
  69.9600605  42.2737492  49.8094796  70.7890973  42.6823337  50.3672131
  69.0357895  43.2840406  49.5394658  69.1396138  44.2792204  49.9444816
  68.0656835  42.9827553  48.5744997  67.1214416  43.9692938  48.3670316
  66.5951569  43.9415720  47.5644190  68.0223725  41.7554680  47.8863988
  67.2815064  41.6390165  47.1088240  68.9094133  40.7593122  48.2208494
  68.9334216  39.8314189  47.6682485  70.1084234  39.4404162  51.6843006
  69.7116402  40.2124925  52.5440722  69.4095226  38.2823587  51.3732466
  69.7407466  37.7254293  50.5985503  68.1953656  37.7650593  51.9810376
  67.4551790  38.5659337  51.9852727  67.6033312  36.5242832  51.2794913
  68.3597762  35.7432394  51.2045355  66.8579116  36.1301486  51.9705445
  66.9836176  36.9797904  49.9606038  66.2448637  37.7055732  50.3021121
  67.7280113  37.3443325  49.2529003  66.0943295  35.5157453  49.3103519
  64.8104426  36.4977983  48.3535973  64.1182512  35.8150060  47.8594123
  64.3095308  37.2214351  48.9971726  65.3174302  36.9919258  47.5246831
  68.4150272  37.5391414  53.5197006  67.6623999  37.9973976  54.3819229
  69.5490965  36.9345481  53.8148868  70.1354183  36.5959300  53.0657095
  70.0700992  36.6961738  55.1810869  69.3653134  36.0383107  55.6905632
  71.3913794  35.9566758  55.1359839  71.2849037  35.0698268  54.5113881
  72.1297397  36.6320507  54.7031632  71.9548530  35.4821824  56.4949038
  71.3867451  34.5992023  57.1589456  72.8775986  36.2176626  57.0641203
  73.3112146  35.7692112  57.8588791  73.4068753  36.8690750  56.5019095
  70.2493636  37.9858930  56.0632392  69.8461732  37.9515581  57.2213431
  70.6893250  39.0681828  55.4106929  71.0320913  38.8869079  54.4769355
  70.7641860  40.4507548  55.9116113  71.2748198  40.5303724  56.8715989
  71.6923869  41.3766404  54.9817404  72.4716530  40.6855356  54.6604856
  71.1181138  41.7122791  54.1180767  72.3862485  42.5321171  55.6755240
  72.8758867  42.5859078  57.0263659  73.3982709  43.8339977  57.1556698
  73.8902297  44.2630023  58.0161944  73.2722183  44.5616468  56.0652568
  73.4349708  45.5575000  56.0253310  72.6472734  43.7371491  55.1182513
  72.2973068  43.9299797  54.1150655  69.3305141  41.0591551  56.2027662
  69.1161373  41.5844572  57.2957791  68.3651726  40.8625338  55.2920841
  68.6976189  40.4931836  54.4121523  67.0502857  41.4007801  55.3760445
  67.1115824  42.4534849  55.6538742  66.3574924  41.3528388  53.9644426
  66.5208970  40.3158223  53.6690281  65.3173688  41.6379242  54.1214212
  66.9171993  42.3039880  52.8663727  68.0032839  42.3838633  52.9195254
  66.4653091  41.9873462  51.3920907  65.4148918  41.6993875  51.3741397
  66.5640765  42.8214834  50.6974735  66.9742435  41.1033814  51.0087086
  66.4949205  43.7382162  53.1650965  65.4207968  43.8409009  53.0096220
  66.7261078  44.1227739  54.1585223  67.0253367  44.4292805  52.5094596
  66.1843090  40.8115654  56.4904306  65.5356631  41.5772648  57.2934530
  66.2508091  39.5004622  56.6435582  66.8578590  39.0992666  55.9428825
  65.6123077  38.7565225  57.7464924  64.6929862  39.2603090  58.0460603
  65.2221182  37.3243265  57.3533809  64.5631340  36.9408822  58.1331394
  64.2681819  37.2365763  56.1005133  64.8505639  37.4874063  55.2136680
  63.8133405  36.2480774  56.0469294  63.4285101  37.9126276  56.2646199
  66.4588516  36.3805703  57.2553209  67.0756309  36.8624394  56.4969229
  66.9502177  36.3327743  58.2274556  66.0882560  34.9320594  56.8195491
  65.4528841  34.6026650  57.6414274  65.4394891  34.8584270  55.9458427
  67.0361535  34.3938010  56.8083128  66.3555166  38.7410413  59.0878316
  65.7509473  38.5590206  60.1132049  67.7235157  39.0376336  59.0841424
  68.1861532  39.2663544  58.2158024  68.4067853  39.3417995  60.3184162
  68.0988494  38.5883649  61.0443486  69.9613498  39.2801889  60.0613202
  70.1858878  38.2913118  59.6602444  70.2780809  40.0283621  59.3344073
  70.7622609  39.4565988  61.3362496  70.7155245  38.5513918  62.1793183
  71.4806835  40.5219535  61.4407168  68.1880581  40.7858344  60.7147338
  68.4828172  41.1212538  61.8995625  67.6868860  41.7354916  59.8554936
  67.5637300  41.3559696  58.9280214  66.9012024  42.9456935  60.2393417
  67.4111469  43.4799372  61.0412041  66.9890175  43.9868360  59.0750875
  66.8334988  43.4026842  58.1680183  65.9289833  45.1346820  59.0673943
  64.9034762  44.7787698  59.1734869  66.2092478  45.7528485  59.9195956
  65.9839828  45.6945274  58.1333144  68.3664020  44.6527844  58.9828829
  68.5398531  45.5187244  59.6218349  69.1176852  43.9558148  59.3528651
  68.8202214  45.1096805  57.6024645  68.0814048  45.7943966  57.1867063
  69.7792595  45.5965557  57.7812729  68.9975399  44.3173595  56.8755590
  65.4400866  42.5991899  60.6914048  64.9158529  43.4041532  61.4185988
  64.9225841  41.4080566  60.3940857  65.4370261  40.7617406  59.8139329
  63.5216886  41.0904488  60.7560068  63.4719182  40.0213303  60.9603262
  63.2783074  41.4690934  61.7485842  62.3365550  41.4118753  59.8159656
  61.2496778  41.6748620  60.3707717  62.4422489  41.3030291  58.4883330
  63.3486739  41.1505559  58.0696070  61.3101062  41.4673531  57.5673120
  60.5758554  42.2431129  57.7820015  61.8211766  41.8056216  56.1243569
  60.9640821  41.9172072  55.4599372  62.4734047  43.2030140  56.0501532
  63.3115371  43.2491985  56.7463228  62.7895345  43.2239721  55.0079739
  61.6477332  43.9043531  56.1664109  62.7806918  40.7405199  55.5165947
  63.6192767  40.5583983  56.1895026  62.2773001  39.7951711  55.3160996
  63.2096447  41.1113436  54.5850952  60.4814221  40.1551952  57.6421004
  60.9795016  39.0823530  57.9556146  59.1540612  40.2541222  57.4473480
  58.7873351  41.1242855  57.0916731  58.2595410  39.0790051  57.5567402
  58.6432171  38.4679082  58.3734404  56.8272277  39.6688304  57.8067718
  56.7291739  40.1952088  58.7564118  56.6050798  40.2101063  56.8870976
  56.0851572  38.8796750  57.9254743  58.3325627  38.1925096  56.3322965
  58.0754955  36.9928602  56.3107580  58.7622817  38.7916723  55.2277719
  59.1768285  39.7116552  55.2620708  58.7241785  38.0990387  53.8795549
  59.3559944  37.2119898  53.9306526  57.7036834  37.7421551  53.7431048
  59.0990707  38.9043583  52.6241947  59.5455047  40.0362979  52.7434145
  58.8747911  38.3202429  51.4479082  58.5341662  37.3762830  51.5618174
  59.4003434  38.8492763  50.1514934  59.7917192  39.8615457  50.2547873
  60.6301174  38.0610700  49.5724211  60.4228785  37.0883817  49.1277375
  60.9593311  38.6607485  48.7231991  61.6921101  37.8523568  50.6082489
  61.7288215  36.7001143  51.4561095  60.8595447  36.0660468  51.5454471
  62.9541630  36.5072409  52.2281375  63.0172089  35.6686176  52.9062230
  64.0559949  37.4569595  52.2403898  64.9683959  37.3943907  52.8145845
  63.9280048  38.5759116  51.3887932  64.7244090  39.3002951  51.2911726
  62.7934703  38.7349995  50.6528988  62.7196145  39.4607559  49.8562628
  58.3471508  38.9114915  49.0567004  57.4861311  38.0636527  48.9556842
  58.4903410  39.9848447  48.2051139  59.2771546  40.6075664  48.3191578
  57.8944190  40.0632053  46.8572361  57.1594567  39.2603652  46.8163415
  57.1421614  41.4047153  46.7455341  56.5345045  41.5166798  47.6434862
  57.9074847  42.1083030  47.0722488  56.5024690  41.7819335  45.4258216
  56.2344610  40.9037473  44.8376441  55.6451079  42.3644683  45.7617297
  57.4053877  42.7220926  44.5852316  57.7996447  43.5569266  45.1657439
  58.2108804  42.0760957  44.2367842  56.7131564  43.3998085  43.4510071
  55.7054181  43.4612690  43.4799033  57.2356474  43.8319210  42.3218734
  58.5412342  43.7467097  42.1314340  59.1959948  43.6941836  42.8985471
  58.9215912  43.8959681  41.2084348  56.4978011  44.3154385  41.3524284
  55.5790602  44.6167504  41.6422150  57.0344326  44.6544149  40.5663904
  59.1001309  39.7607171  45.9209959  60.0806083  40.5060655  46.0198735
  59.0226499  38.7113199  45.1151092  58.1990891  38.1328335  45.0205045
  60.0416356  38.3877878  44.1680774  60.9868166  38.8403076  44.4650751
  60.2970187  36.8674133  44.1308219  59.5657778  36.2975124  43.5566577
  61.2726174  36.6101915  43.7177297  60.3856004  36.0598747  45.4698543
  59.4653710  36.1099592  46.0530886  60.7976879  34.6659812  45.2630719
  60.2098436  34.2400516  44.4509777  61.8585405  34.5625788  45.0310360
  60.6733786  34.0548000  46.1568682  61.4905654  36.6985634  46.4489957
  61.5711692  36.1388253  47.3811359  62.5148621  36.6262889  46.0840700
  61.2929772  37.7472107  46.6721523  59.7555379  39.1052576  42.8685043
  58.8055158  38.7635936  42.1422916  60.5469271  40.1559760  42.6239234
  61.3236418  40.4339995  43.2069003  60.4705002  40.8150670  41.2654599
  59.4359860  41.0978418  41.0731117  61.3903791  42.0382130  41.3818112
  61.0870803  42.4940087  42.3234810  62.3871158  41.5986972  41.4042591
  61.2809920  42.9660043  40.1848648  60.1765285  43.5916050  39.9282944
  62.3047063  43.1106574  39.4788128  60.8789928  39.8970903  40.0789392
  61.8584832  39.1143042  40.2078674  60.2080120  40.0885311  38.9124808
  59.3879482  40.6704502  39.0120533  60.4141307  39.3532078  37.5883318
  59.4788486  39.5498500  37.0634401  61.5728730  39.9472539  36.8783638
  62.4802042  39.8071683  37.4670997  61.6795508  39.5549806  35.8678023
  61.4327678  41.0260415  36.8128817  60.4916236  37.8269049  37.8495070
  61.4111207  37.1843031  37.3101657  59.6729886  37.2556375  38.7894407
  59.0422984  37.8587076  39.2983044  59.6680432  35.8040642  38.9748899
  60.6286656  35.5020405  39.3930267  58.6206387  35.3348327  39.9648655
  57.6262111  35.5718131  39.5874175  58.6640343  34.2467512  39.9245984
  58.8871365  35.8606841  41.1920139  59.2869640  36.7067597  40.9768394
  59.5201395  35.0103616  37.6379364  60.2060563  34.0083528  37.4735084
  58.6070952  35.4218070  36.7493635  58.0320397  36.1920088  37.0593157
  58.3109109  34.8033949  35.3956441  57.9880113  33.7681992  35.5115177
  57.1171266  35.5274088  34.8031234  56.2170765  35.3105833  35.3790206
  57.3009279  36.5932803  34.9363113  56.9363277  35.4353528  33.2540567
  57.7093047  36.0806718  32.8351045  57.0098318  34.3977761  32.9283011
  55.6317411  36.1250059  32.8188611  54.7462939  35.8087648  33.3697721
  55.6931080  37.2094705  32.9126140  55.1745494  35.7414501  31.3888783
  56.0239991  36.0027419  30.7568887  55.0748855  34.6564231  31.3656311
  53.9925472  36.4562689  30.8575592  54.2049926  37.4323552  30.7106058
  53.6940556  36.0418122  29.9858634  53.3078440  36.3134878  31.5858806
  59.5217699  34.7826976  34.4182525  59.6529732  34.0004262  33.4726066
  60.5382618  35.4996083  34.8999829  60.3522338  36.2188079  35.5851942
  61.8291894  35.5524337  34.1738869  61.7434782  35.1824152  33.1529237
  62.1586476  37.0107259  34.0800418  62.2113887  37.4333550  35.0838849
  63.2028299  37.1508127  33.8013787  61.3132121  37.9483481  33.2865272
  60.0740174  38.4081634  33.6105631  59.5822008  38.9627449  32.5442198
  58.6199159  39.4469986  32.4601960  60.5017753  38.8593210  31.5039423
  60.4215783  39.0092177  30.5074678  61.5890042  38.2082494  31.9792139
  62.5113809  38.0593622  31.4375176  62.8827256  34.6785977  34.8457158
  64.0248114  34.6733924  34.5012945  62.4476706  33.9961148  35.9231615
  61.4962708  34.2079358  36.1870485  63.3187186  33.1217825  36.6516809
  64.2657671  33.1477142  36.1132493  63.5726119  33.5967352  38.0929495
  62.6257800  33.7639329  38.6056515  64.0260371  32.7419351  38.5941725
  64.3275817  34.8791104  38.1980366  65.2009255  34.7603830  37.5574709
  63.7059265  35.6595881  37.7594543  64.7559212  35.5167261  39.8284566
  63.1141795  36.0756691  40.2432154  62.6221358  36.8388090  39.6395959
  62.4462167  35.2645674  40.5335320  63.0466003  36.4617101  41.2595615
  62.7940177  31.6499908  36.5862367  61.6583585  31.3152073  36.4445106
  63.7672051  30.6894664  36.7719924  64.7515332  30.9122098  36.7245204
  63.3755308  29.2534334  36.9450630  62.4014324  29.0147758  36.5179740
  64.4176713  28.3179218  36.3188225  65.2967632  28.2605703  36.9609309
  64.0301513  27.3084438  36.1821019  64.9828421  28.6438091  35.0206632
  66.0565841  29.3739443  34.8985538  66.5624025  29.8304983  35.7376087
  66.3180956  29.5117385  33.5584547  66.9449458  30.2114175  33.1851638
  65.4898881  28.8126267  32.7394986  65.3775480  28.7060773  31.3346136
  65.9806751  29.2821707  30.6477867  64.4490299  27.7360281  30.8932878
  64.5547277  27.6471316  29.8227466  63.5670448  27.0391140  31.7270486
  62.8855824  26.3385543  31.2663631  63.5930350  27.3351755  33.1252343
  62.8985680  26.8997123  33.8291245  64.6003721  28.1856165  33.6517625
  63.1674798  29.0170189  38.4412902  63.9951337  29.3918486  39.2830021
  62.0340339  28.4565071  38.8800120  60.8877703  28.0594303  38.0615569
  61.1882756  27.4116483  37.2377364  60.5572093  28.9600248  37.5447049
  59.9465303  27.3687738  39.0043622  60.0861982  26.2892246  39.0557294
  58.9733314  27.6318608  38.5905578  60.2764277  28.0184151  40.4266247
  60.0581046  27.1990754  41.1116784  59.6648659  28.8936051  40.6504273
  61.8187962  28.3562869  40.2999668  61.9662255  29.3635432  40.6896607
  62.6520724  27.3798555  41.1641072  63.0294937  27.6511237  42.2893323
  63.1007381  26.2743932  40.5454432  62.7365839  26.1107547  39.6174738
  64.2381905  25.5300881  41.0240473  63.8602559  25.1399716  41.9690349
  64.4981358  24.7585519  40.2995535  65.5311936  26.3070317  41.4120727
  66.2802466  25.7903775  42.1794846  65.8056105  27.5249959  40.8596386
  65.2279080  27.9213899  40.1318058  66.9562568  28.3617567  41.3447743
  67.8019736  27.7632150  41.6838493  67.3753745  29.3330116  40.2270207
  66.6645553  30.1531156  40.1304056  68.2892884  29.8113767  40.5801288
  67.8503179  28.8325659  38.9269300  68.5889303  27.8315120  38.8139534
  67.3909359  29.4568871  37.9068294  66.5629305  29.1052012  42.6003203
  67.2143110  29.0524927  43.5951098  65.3016107  29.6522582  42.6249011
  64.8504475  29.5830324  41.7234392  64.5212863  30.1930310  43.7443896
  65.2214508  30.8263409  44.2890318  63.1868691  30.8838970  43.2849728
  62.3891635  30.1776239  43.0554752  62.6748431  31.6265757  44.5507554
  63.3492880  32.4402315  44.8199363  61.7982471  32.1949734  44.2382098
  62.4018848  31.0280939  45.4198493  63.2811443  31.7879789  42.0543736
  63.8752916  32.6920423  42.1869795  63.6730009  31.2071406  41.2195770
  62.0086563  32.2974776  41.3837633  62.3288040  32.5484607  40.3722659
  61.2388084  31.5343956  41.2633056  61.5946508  33.1483154  41.9234147
  64.3565998  29.1307919  44.9115968  64.5830752  29.5035490  46.0698878
  64.1690249  27.8552807  44.6752053  63.9195475  27.6202557  43.7250052
  64.2004497  26.8033305  45.6065195  63.5605977  27.1082298  46.4348394
  63.5201674  25.6297284  44.9196694  64.0390683  25.3910464  43.9912042
  63.6165749  24.7598259  45.5702118  62.0056265  25.7169925  44.8942942
  61.6187176  25.8224148  45.9084681  61.7390489  26.6661313  44.4298022
  61.3580048  24.5910934  44.1393874  61.6497158  24.4872917  43.0937853
  61.7610356  23.6570361  44.5312499  59.7920081  24.3599855  44.1492200
  59.3039476  25.2962986  43.8800272  59.6285619  23.6533119  43.3348738
  59.2422912  23.7060536  45.4176984  59.2467331  24.4225770  46.1297430
  58.3313946  23.2974544  45.2680322  59.8004758  22.8951779  45.6428106
  65.5511685  26.4648968  46.1516959  65.6777658  26.3191407  47.3443154
  66.6274551  26.4854082  45.4196818  66.5610790  26.5607174  44.4150427
  67.9693370  26.3940978  45.9618592  67.9612555  25.5032618  46.5911214
  68.8223158  26.0741960  44.7474372  69.7924758  25.6980802  45.0734902
  68.4329717  25.2441033  44.1580152  68.9001885  26.9785033  44.1436250
  68.4173359  27.5478715  46.7979617  68.9775216  27.2651439  47.8520538
  68.0054360  28.7902563  46.4588859  67.5122349  28.9054524  45.5849084
  68.0554158  29.8609421  47.4148142  69.0528598  30.1220372  47.7667131
  67.5032655  31.2373701  46.8138333  66.5817152  31.1072369  46.2472016
  67.4328480  32.2784719  47.9061554  68.3934256  32.4699559  48.3845263
  67.1968085  33.2941210  47.5881755  66.6484525  32.1415808  48.6509919
  68.5275148  31.7803356  45.7681699  69.3419814  32.2276046  46.3374453
  68.8910715  30.9766979  45.1274983  67.9191311  32.7427118  44.7734125
  67.3738039  33.5158095  45.3141001  68.7852352  33.2510578  44.3470629
  67.3513492  32.2569502  43.9799364  67.3019726  29.5211985  48.7048175
  67.8174350  29.8450206  49.7714954  66.1566411  28.8779286  48.6895648
  65.7223005  28.5684209  47.8321435  65.3892619  28.5759577  49.9374372
  65.4870127  29.4586192  50.5694722  63.8722945  28.4541109  49.5927036
  63.7529882  27.8221593  48.7131633  63.4602419  27.9121916  50.4444930
  63.0889446  29.7499580  49.3247385  63.6246270  30.3142870  48.5621369
  61.7778300  29.3642104  48.6985249  61.1028975  29.0877732  49.5075777
  61.3151235  30.2603489  48.2859021  61.7660367  28.7322869  47.8102678
  62.9731489  30.6729361  50.5520814  62.1401866  31.3688977  50.4594302
  62.8049064  30.1249691  51.4795352  63.8676387  31.2951891  50.5636284
  65.8863227  27.4292952  50.8602859  65.7209404  27.3336735  52.0704401
  66.6979730  26.5893359  50.2840653  66.7831937  26.7221710  49.2862205
  67.4395516  25.5447945  51.0297465  66.7454683  25.0428548  51.7041965
  68.0083504  24.4883425  50.0242660  67.3002591  24.2200850  49.2405468
  68.8616103  24.8919206  49.4788503  68.3437630  23.2028289  50.7847627
  69.4365295  23.0406385  51.3380569  67.4907618  22.2511923  50.8292343
  68.7028885  26.1985387  51.7291315  69.0313459  25.6215960  52.7086487
  69.2388321  27.3406901  51.2910006  68.8307407  27.8710761  50.5343890
  70.2844619  28.0734537  52.0948873  70.9454394  27.3825016  52.6189560
  71.1158481  28.9838508  51.1660175  70.4394471  29.7733893  50.8394477
  71.8746082  29.5078675  51.7467641  71.7921958  28.2464117  49.9121482
  72.5474235  27.6616868  50.4393264  71.0020720  27.7118756  49.3849428
  72.4709411  29.3229630  49.0457810  71.7965606  30.1489477  48.8201944
  73.2971493  29.7838679  49.5870350  73.1429896  28.8066773  47.8149699
  72.4494250  28.2443766  47.1902020  73.5590379  29.5860298  47.1762497
  74.3778404  28.0279506  48.1831671  74.8796178  27.7893627  47.3392523
  74.9913258  28.4206166  48.8836142  74.1970640  27.0871439  48.5013788
  69.5569867  28.8884581  53.2153714  70.1039428  28.7946962  54.2953852
  68.4642362  29.6575203  52.8988377  68.1120087  29.5934914  51.9543558
  67.8710033  30.6827191  53.7987900  68.6802770  31.3812038  54.0096457
  66.6620769  31.3478363  53.0662376  67.0219841  31.5369093  52.0541564
  65.8433210  30.6478412  52.9059171  66.1670739  32.6555323  53.5262214
  65.7415187  32.4797997  54.5142532  67.2668058  33.7601474  53.5981952
  66.7662726  34.5997528  54.0797794  68.0834660  33.3886120  54.2178140
  67.6695167  33.9772646  52.6094885  65.0279197  33.1556644  52.5955181
  64.1373392  32.5277239  52.6363005  64.7232484  34.1596820  52.8931220
  65.3414402  33.2044614  51.5529095  67.5043366  30.2405048  55.2172328
  66.8481100  29.2208002  55.3400468  67.7409149  31.0623263  56.1941264
  68.2736684  31.8878463  55.9578058  67.6525326  30.8127638  57.6594418
  68.0965909  29.8569443  57.9374264  68.6438954  31.7589068  58.3674885
  69.6817827  31.5982586  58.0754899  68.4323492  32.8167006  58.2133924
  68.8003041  31.4441803  59.8448891  68.8536659  30.1893127  60.4075798
  68.8982137  30.3671643  61.7376036  68.9866022  29.5427416  62.4301494
  68.9656908  31.6842624  62.0208144  69.0088736  31.9432624  62.9959493
  68.8740203  32.3568195  60.8409154  69.0171098  33.4118922  60.6586927
  66.1782060  30.8324459  58.1340990  65.2622423  31.1535923  57.3591683
  65.9050421  30.3422877  59.3226862  66.6922967  30.0087563  59.8601162
  64.7267693  30.7212175  60.1295440  63.8533411  30.5083028  59.5137441
  64.7548602  29.7920123  61.3748527  65.7325823  29.9092661  61.8433781
  63.9558166  30.0534024  62.0683320  64.6155725  28.3581630  60.9801503
  63.6115647  27.7893990  60.5885181  65.7085544  27.6616782  61.0704419
  65.7571494  26.6850652  60.8172670  66.5270505  28.1157638  61.4516208
  64.6699358  32.2065105  60.5215957  65.5447880  32.9911676  60.1147826
  63.4881710  32.6404003  61.0399398  62.7965814  31.9283097  61.2254682
  63.1805470  33.9686787  61.5047687  63.9133204  34.6381930  61.0543004
  61.7460456  34.2481189  61.1722453  61.0960399  33.4707398  61.5742505
  61.3269406  35.1336829  61.6491106  61.3911916  34.3864327  59.6171338
  61.4084821  33.5005454  58.9828423  59.9172440  34.7305992  59.4309781
  59.5750518  34.6296506  58.4003264  59.2562811  33.9578585  59.8230121
  59.5616454  35.6452787  59.9051552  62.0829612  35.5504122  58.9206392
  61.8691884  36.5214759  59.3659845  63.1381442  35.3118571  59.0549837
  61.8062610  35.6163077  57.8687548  63.4453561  34.1922278  62.9569960
  63.1889233  33.3333315  63.8265921  64.0015414  35.3193405  63.3237341
  64.1204651  35.9766828  62.5653416  64.4339880  35.7717728  64.6629167
  65.3094212  35.1860580  64.9427092  64.9345159  37.2404265  64.5436588
  65.7763715  37.2130506  63.8525224  64.0673685  37.8202105  64.2272306
  65.3929580  37.7490429  65.9277477  64.7472683  37.5366245  66.9462581
  66.4231571  38.5049324  65.9397827  66.6429122  39.0521266  66.7595718
  66.8553810  38.5652721  65.0290425  63.2604139  35.5853332  65.7247185
  62.2276211  36.2971479  65.7269539  63.5661541  34.7802015  66.7315620
  64.5198157  34.4480748  66.7469999  62.6778281  34.3861019  67.8182600
  61.8128010  33.8763411  67.3939170  63.4025470  33.4141080  68.7750752
  62.7214844  33.0566003  69.5470337  63.6869027  32.5700611  68.1476810
  64.5723639  33.9712689  69.3445578  64.8406662  33.5039183  70.1397900
  61.9855689  35.4814626  68.6497646  60.8823705  35.3074397  69.1828869
  62.6313203  36.6372475  68.6053752  63.4973345  36.6483822  68.0844219
  62.1306243  37.8487615  69.2662636  61.8365652  37.5452258  70.2705779
  63.3217236  38.8341710  69.3686185  64.1949968  38.2318543  69.6191927
  63.5012979  39.3320204  68.4160289  63.2144919  39.9218612  70.4283947
  63.0577989  41.0963708  70.1767510  63.2942100  39.4919287  71.6749227
  63.4664958  40.0370261  72.5074895  63.1812041  38.5023382  71.8419117
  60.8684582  38.4546396  68.5657620  60.0545388  39.0006027  69.2826062
  60.7507778  38.2887913  67.2822735  61.5707307  37.9317947  66.8120815
  59.6043849  38.8180910  66.5493020  58.9219531  39.3667107  67.1983084
  60.1058846  39.8483531  65.4612362  60.7887591  39.3784730  64.7536988
  59.2070927  40.2272089  64.9722841  60.9058361  40.9415000  66.0897746
  60.4179388  41.7485162  67.0064534  59.3844085  41.8077078  67.3128593
  61.3630389  42.6779537  67.3922119  61.1879680  43.3001617  68.1688923
  62.5256085  42.4613981  66.7328026  63.7776124  42.9768447  66.9395343
  63.9406870  43.8304176  67.5803251  64.8829624  42.4716361  66.2347005
  65.8376650  42.9763692  66.2165742  64.6545164  41.4217515  65.3806650
  65.5018586  41.0760355  64.8069955  63.3657593  40.8043082  65.1539363
  63.2406840  39.9818364  64.4657980  62.2594100  41.3428471  65.8412746
  58.7129096  37.8051198  65.8597615  57.5359713  38.0065673  65.6849986
  59.2137696  36.6122177  65.5196528  60.1890830  36.4446205  65.7164060
  58.5263647  35.5368177  64.6754032  57.4837167  35.7862856  64.4807115
  59.2027720  35.4329320  63.2452302  60.2242584  35.0785243  63.3858773
  58.6106614  34.7220058  62.6686966  59.1507850  36.8366146  62.5806659
  60.2458196  37.7165240  62.6984905  61.1541163  37.5018397  63.2423366
  60.1749441  38.9836099  62.0865150  61.0551722  39.5944316  62.2191361
  59.0430690  39.3912978  61.4224258  58.8462098  40.3622261  60.9921474
  57.9574231  38.5034734  61.3119639  57.0103519  38.6644211  60.8198277
  58.0601973  37.2084999  61.8293785  57.1723226  36.5970216  61.7612175
  58.5055712  34.2081201  65.5249303  59.4635854  34.0034256  66.2816483
  57.4948607  33.2941601  65.4375034  56.3380559  33.3641939  64.5523730
  56.6855583  33.4844262  63.5261117  55.6124366  34.1014437  64.8961147
  55.5805824  32.0925159  64.7182735  55.9294583  31.3935880  63.9572095
  54.5079953  32.2596814  64.6211931  55.8737196  31.7185961  66.1732359
  55.8302290  30.6395087  66.3241962  55.1316165  32.2564202  66.7620443
  57.3564952  32.1851120  66.3862269  57.4410162  32.5841692  67.3967335
  58.4238618  31.0766046  66.1353863  59.1186887  31.1131501  65.1510561
  58.7138293  30.1731204  67.0889382  58.1744909  30.2467545  67.9395157
  59.8510499  29.2852217  67.0855996  60.6950512  29.9625794  67.2154698
  59.7852598  28.3788188  68.2720828  59.5941641  28.9466781  69.1834013
  59.0627500  27.5737621  68.1375452  60.7167967  27.8327753  68.4261394
  60.1421955  28.4462223  65.8474431  59.3124302  27.6917479  65.4217497
  61.3433148  28.6599261  65.2331980  61.9943130  29.3285755  65.6173416
  61.8460871  27.9800104  64.1034601  62.8791893  28.3045067  63.9801235
  61.7273200  26.9035808  64.2227440  61.0409193  28.2891019  62.8959869
  60.9762239  27.4763157  61.9937635  60.3243035  29.3851250  62.7537753
  60.2954910  30.0394894  63.5224892  59.4125935  29.6983306  61.6220704
  58.9137696  28.7741396  61.3286157  58.3001624  30.6574956  62.0477224
  57.6462286  30.9248634  61.2172737  57.7874767  30.0296537  62.7750640
  58.7413624  31.8569656  62.6296367  59.0459637  31.5928725  63.5011956
  60.1393728  30.2620905  60.3971803  61.3245958  30.6526179  60.5517919
  59.4324205  30.2509898  59.2361044  58.4736389  29.9347026  59.2630353
  60.1022519  30.4244091  57.9131729  61.1853633  30.4477999  58.0275601
  59.8144386  29.1509288  57.0084274  58.7536460  28.9106307  57.0740934
  60.0433324  29.4221876  55.9772673  60.5912648  27.9541277  57.3238196
  60.2866374  27.6587954  58.3280187  60.2934735  27.1744569  56.6221446
  62.1472191  27.8895075  57.2544468  62.3916651  28.2493815  56.2544394
  62.5741286  28.4915938  58.0570634  62.8063768  26.5216889  57.5839865
  62.6529131  25.8381924  56.7490935  63.8590080  26.7916720  57.4989766
  62.4631411  25.9731478  58.9601140  61.5265441  25.5956203  58.9363845
  63.1283587  25.2514930  59.2004763  62.5759805  26.6453628  59.7063313
  59.6565375  31.7563096  57.3370855  58.6567976  32.3375263  57.6981631
  60.4385180  32.3137466  56.4311983  61.7562882  31.8060013  56.0411426
  61.8152637  30.7261439  55.9037383  62.3959721  31.9872629  56.9054977
  62.0827245  32.5724899  54.7471535  61.7400406  32.0249564  53.8698373
  63.1622103  32.7245640  54.7657259  61.3716596  33.8864608  54.8936874
  61.2425755  34.3284661  53.9054969  62.0212253  34.5065761  55.5121649
  60.1025435  33.6167160  55.7066178  59.8096793  34.3972182  56.4089766
  58.9163148  33.3791739  54.7240790  58.8414883  32.3407385  54.1167416
  57.8828693  34.2170753  54.5721694  57.9471581  35.0334930  55.1626227
  56.9188393  34.1059188  53.5073477  56.6237742  33.0687578  53.3429011
  55.6450032  34.8632539  53.9945151  55.1330252  34.2944357  54.7715024
  55.8836641  35.7898622  54.5165181  54.6943086  35.2019241  52.8619356
  53.8362284  34.1997052  52.3918242  53.9639447  33.2043568  52.7908470
  52.9049738  34.4682880  51.3946251  52.2654073  33.6365287  51.1417770
  52.7890264  35.8097911  50.8765252  52.0399898  36.0139078  50.1259750
  53.6855105  36.8201870  51.2964042  53.5773513  37.8673368  51.0559379
  54.6963553  36.4691904  52.2656865  55.5317790  37.0933989  52.5487448
  57.4055208  34.7216205  52.2090197  58.0444523  35.8304042  52.1863645
  57.2087756  34.0147503  51.1021241  56.7785532  33.1010335  51.1291849
  57.4191486  34.5794167  49.7296679  57.8351679  35.5765368  49.8701397
  58.4852450  33.7471358  48.9877272  58.7313745  34.2734894  48.0651194
  59.7695211  33.5767790  49.7412699  59.6500521  33.0211024  50.6713127
  60.4466801  32.9158363  49.1989486  60.1865125  34.5782252  49.8488884
  57.9591120  32.3841812  48.5487574  58.3007288  31.6435945  49.2720101
  56.8713965  32.3563146  48.4772628  58.5061470  31.9614552  47.1590652
  58.3768195  32.6705438  46.3408172  59.5396632  31.6364775  47.2762142
  57.9685960  31.0475579  46.9066380  56.1352714  34.7154155  48.8886989
  55.1395943  33.9623060  49.0847276  56.1055115  35.6468732  47.9743194
  56.7446377  36.4243596  47.8923090  55.1644758  35.6145708  46.9170000
  54.8969619  34.5634373  46.8064395  53.9399413  36.4231608  47.2603054
  53.0970325  35.8974312  46.8120506  53.8539865  36.3630211  48.3459273
  53.8363526  37.8382016  46.9214914  54.2631942  38.8138689  47.8575515
  54.8168751  38.4776777  48.7220247  53.9525611  40.1919356  47.6559473
  54.3336171  40.8925040  48.3846739  53.2940963  40.5880076  46.4756520
  53.0933289  41.9198726  46.1602061  53.4050742  42.4005615  46.9300067
  53.0051094  39.6623900  45.4152975  52.5614245  40.0300127  44.5019371
  53.3027867  38.3223504  45.6505334  53.1767926  37.5702537  44.8845202
  55.8583964  36.1479904  45.7039750  56.9440294  36.7935486  45.7599199
  55.4369707  35.6033091  44.5537731  54.5601950  35.1035663  44.5057366
  56.1727700  35.6842322  43.2398812  57.2004983  36.0270862  43.3543347
  56.3378351  34.2709229  42.7582680  55.3740739  33.7846507  42.9081636
  56.5254975  34.2662416  41.6844696  57.4971529  33.4871619  43.4733951
  58.4937375  33.7336451  43.1065829  57.6435129  33.8325914  44.4972067
  57.2954473  31.9838676  43.5645768  58.2156135  31.2735799  43.2394251
  56.1921001  31.4452394  43.9722797  56.0637430  30.4836003  43.6924644
  55.4077112  32.0086988  44.2675651  55.4783651  36.6011696  42.2741867
  54.2786137  36.3697037  42.1056339  56.1464409  37.4710024  41.5289749
  57.1367265  37.6195409  41.6577645  55.4359223  38.3505259  40.5317915
  54.4627016  38.6242571  40.9388183  56.2369912  39.6381683  40.3418581
  56.2534705  40.0605458  41.3471216  57.2344325  39.4142067  39.9635605
  55.5088594  40.6441387  39.3658870  55.3215451  40.1266840  38.4255982
  54.5879555  40.9538168  39.8596131  56.4130327  41.8569328  38.9879184
  57.6206967  41.7825280  39.0452033  55.7771084  42.9674275  38.5413247
  56.4267170  43.6715956  38.4745642  55.3220652  37.4983868  39.2538974
  56.3180598  37.4186346  38.4875553  54.1995329  36.9430017  38.9175007
  53.3998891  36.9002063  39.5326164  53.9456390  36.1485449  37.6843332
  54.7890994  36.2254520  36.9977227  53.7305639  34.6780539  38.1088423
  53.3773934  34.1513800  37.2223655  55.0438090  34.0798312  38.5573987
  55.9123378  34.2461606  37.9197395  55.2824508  34.4352346  39.5599597
  54.8592302  33.0080661  38.6314272  52.6948145  34.4612643  39.2439601
  53.0500624  34.9156937  40.1685605  51.8303019  35.0419134  38.9210273
  52.4630701  33.4020431  39.3558971  52.7331196  36.6882087  36.9328721
  51.8635003  37.2210110  37.6123358  52.5290648  36.5485541  35.5948186
  53.1758083  35.9631231  35.0863479  51.5176420  37.2387169  34.7595772
  50.6144823  37.3990020  35.3482394  52.1428872  38.5494178  34.2078491
  53.0475935  38.3990545  33.6195955  51.0574048  39.1917060  33.3200987
  50.2428192  39.4787551  33.9853280  51.4131531  40.1588409  32.9655733
  50.6566250  38.5646175  32.5239727  52.4681823  39.5562430  35.3590499
  51.6772413  39.6007602  36.1069125  53.3524221  39.1316320  35.8344848
  52.9289431  40.9304550  35.0012708  53.2834142  41.4119732  35.9122480
  53.7762497  40.7953002  34.3295249  52.1799616  41.5150872  34.4673862
  51.1214465  36.3693939  33.5848757  51.9235161  35.9022863  32.7822446
  49.8222282  36.0555268  33.6179721  49.2358352  36.4284558  34.3516977
  49.1499088  35.1548878  32.6800847  49.8400641  35.0465761  31.8437091
  48.7891620  33.8080388  33.4240832  49.6980719  33.2357964  33.6146860
  48.3059327  34.0512298  34.3699038  47.9151092  32.9500878  32.5485207
  48.3635681  32.1267727  31.7020983  46.6776855  32.9842210  32.7789953
  47.9662267  35.8229927  32.0926763  47.0134549  36.1669509  32.7948234
  47.9798099  36.0447336  30.7686233  48.8614336  35.7837794  30.3515591
  46.8703744  36.4751695  29.9175582  46.0131213  36.5026846  30.5901770
  47.0967985  37.8006940  29.1009395  47.8850226  37.5825220  28.3803836
  46.1625346  38.1923703  28.6992535  47.6501460  38.8941346  29.9778414
  48.6011764  38.6238270  30.4355139  47.8568275  40.0481383  29.0274099
  48.1657524  40.8961069  29.6389046  48.6985110  39.8314520  28.3694471
  46.9873400  40.3242660  28.4305867  46.5919813  39.2879068  30.9706152
  46.9543780  40.1259040  31.5655466  45.7208326  39.6021877  30.3958732
  46.3583048  38.5231963  31.7112920  46.4328861  35.3948378  28.8418126
  45.6244396  35.6753550  27.9489865  47.0800446  34.2127871  28.9521348
  47.8247667  34.0368087  29.6108992  46.5098694  33.0050645  28.3906730
  46.6886379  32.1506168  29.0443478  45.4308096  33.1007699  28.2691679
  47.0430105  32.4884749  27.0689628  46.5065010  31.4500564  26.5690211
  48.0152349  33.1496889  26.3346524  48.2709776  34.0648152  26.6767933
  48.6574883  32.5417436  25.1295469  48.1358765  31.6096171  24.9118996
  48.5009780  33.2506262  24.3164031  50.2002583  32.3418879  25.1290911
  50.9216170  33.0047091  24.4071418  50.6798028  31.4250546  25.9608752
  50.0042036  30.7442064  26.2792577  52.1024529  31.0887250  26.1680346
  52.7361348  31.4259646  25.3480525  52.6461195  31.9882659  27.3111736
  52.0243520  31.8211739  28.1908954  53.6602735  31.7035087  27.5895597
  52.7050840  33.4976925  26.9408354  53.2876823  33.5369680  26.0213303
  51.7586849  33.9801326  26.6938933  53.3416693  34.2564651  28.1205719
  54.3388619  33.7278076  28.6978743  52.7691302  35.2344262  28.5498795
  52.3404403  29.6205138  26.5280829  51.5934859  29.0789019  27.2573215
  53.3926602  29.0236026  26.0508866  54.3005137  29.4719943  24.9816253
  55.1515418  30.0909757  25.2664659  53.7441433  29.8746968  24.1349012
  54.8499660  28.2279316  24.3269338  55.8167063  28.4183574  23.8606334
  54.1223510  27.7897706  23.6433875  54.8130733  27.3083746  25.4933942
  55.7403686  27.4249746  26.0536350  54.8112873  26.2673298  25.1697331
  53.5798300  27.5830245  26.2871772  52.8001038  27.0033552  25.7935410
  53.6730140  27.1594157  27.7990497  53.2656872  26.0948885  28.1635449
  54.1984428  28.0793755  28.6231221  54.2515911  29.0045219  28.2211501
  54.3292547  27.8682756  30.0624265  53.9496950  26.8980153  30.3822929
  55.8492760  27.8994189  30.4908832  56.4511105  27.3109549  29.7977805
  56.4975620  29.2954492  30.3080535  57.5813458  29.2008506  30.3701241
  56.2353307  29.6720823  29.3187299  56.1284680  29.8813278  31.1496662
  56.0277773  27.3965220  31.9237660  57.0512025  27.4626517  32.2933138
  55.4735412  28.0637692  32.5843632  55.3540208  25.9949681  32.2269898
  54.2780745  25.9090458  32.0718290  55.8812388  25.2693571  31.6076443
  55.2851406  25.8280753  33.3022560  53.4774514  28.8579084  30.8052502
  53.1673065  29.9465426  30.1825433  53.0775239  28.6360862  32.0542762
  53.3411727  27.7686063  32.5000003  52.0982121  29.4552556  32.7811997
  52.1573157  30.4644372  32.3743675  50.6520825  29.0074048  32.6101334
  50.6386319  27.9916905  33.0076854  49.9682057  29.5847284  33.2308556
  50.0719491  29.0558132  31.1270721  49.7570189  30.0315024  30.7564476
  50.8945779  28.7684407  30.4735134  48.9811069  28.0228528  30.9237150
  48.6602033  27.9506762  29.8847586  49.4369625  27.0986563  31.2775601
  47.7746054  28.5481196  31.7201514  47.0799119  27.7093745  31.7476766
  48.0922760  28.7546217  32.7426089  47.0971845  29.6889118  31.1354813
  46.2529600  29.8044062  31.6782584  47.5810379  30.5662736  31.2644431
  46.8164380  29.4870113  30.1870133  52.3892919  29.5929334  34.2587836
  53.0666263  28.6477393  34.7956376  51.8257832  30.6422871  34.9418442
  51.1210225  31.1710894  34.4484261  52.0625663  30.8955455  36.3759084
  53.0554907  31.2915765  36.5863405  50.9065962  31.8060620  36.8627786
  49.9883838  31.2382294  36.7135702  51.0109219  31.9079713  37.9432561
  51.0194596  33.0723167  36.1237233  50.5394362  33.7059396  36.6615529
  51.9047464  29.6985514  37.2650833  52.4725027  29.7442251  38.3974334
  51.0972196  28.7313336  36.8892868  50.4538077  28.9693859  36.1483697
  50.9770011  27.4132768  37.4701162  50.5212500  27.5663969  38.4481423
  50.0007133  26.5695921  36.6595804  49.7809621  25.6769340  37.2459053
  49.0549856  27.1118650  36.6361011  50.4198575  26.3050123  35.3475009
  49.6445023  26.3125184  34.7815248  52.2920118  26.6557605  37.6806634
  52.3581780  25.7323066  38.5247612  53.3898600  27.0854668  37.1217263
  53.2696240  27.7585715  36.3792445  54.7484066  26.5438282  37.3048246
  54.6185555  25.4630253  37.2614555  55.7282122  27.0053674  36.1872825
  55.1999441  27.2785301  35.2739873  56.2710195  27.8815970  36.5390652
  56.7883707  25.9470568  35.7972214  56.7218787  24.7695611  36.0679847
  57.7738288  26.3794107  35.1123978  55.2401402  26.9720067  38.7001569
  56.2389077  26.4066253  39.1133255  54.6146897  27.9264264  39.4339004
  53.7610486  28.3275702  39.0722811  55.0469648  28.4757804  40.6767493
  56.0570495  28.1223315  40.8813189  55.2170501  29.9834365  40.4549608
  54.2429248  30.4157963  40.2270245  55.5619312  30.3039224  41.4382609
  56.2423539  30.4261688  39.4578895  55.8719461  30.3076136  38.0952290
  54.9762492  29.7977863  37.7714512  56.7281942  30.7220784  37.0612782
  56.4116784  30.6638267  36.0297946  57.9761675  31.2131257  37.4107209
  58.8788214  31.5833211  36.4757737  59.7540985  31.7009263  36.8536519
  58.3405733  31.3774944  38.7409146  59.2744390  31.8620527  38.9807065
  57.4883533  31.0461424  39.8290597  57.7254854  31.2656632  40.8598279
  54.0988828  28.0911338  41.8335105  54.3454400  28.4129191  42.9885450
  53.0012431  27.4171472  41.5490757  52.8613164  27.1503195  40.5844450
  52.0969960  26.8557845  42.5847876  51.7441326  27.6754463  43.2119358
  50.9307528  26.1619671  41.9647558  51.3893848  25.3589473  41.3872769
  50.3986983  25.6297456  42.7538517  49.9261795  26.9212129  41.0976611
  50.0626893  28.2927218  40.7626842  50.8010872  28.9642966  41.1757020
  49.0718539  28.9225686  40.0023236  49.1221104  29.9988181  39.9313643
  47.9291152  28.1831230  39.6278822  47.2445345  28.7312474  38.9976196
  47.8311717  26.8362199  39.9217957  47.0535254  26.1775001  39.5630027
  48.8334211  26.2026569  40.6117226  48.7061844  25.1394840  40.7593178
  52.8447069  25.9873232  43.6400171  52.4045478  25.7677982  44.7677412
  53.9991208  25.3918031  43.3051003  54.1772389  25.3232081  42.3142533
  54.7613656  24.4668309  44.1503863  54.1661390  23.8155384  44.7904405
  55.3600303  23.9072094  43.4321626  55.8380690  25.1603905  45.0323657
  56.4524847  24.4260062  45.7716288  55.8931011  26.5064330  44.9853850
  55.2677630  26.9587042  44.3340871  57.0161245  27.3331592  45.5886745
  57.5920554  26.5855887  46.1330273  57.8337671  28.0670632  44.5677325
  58.0802929  27.4545759  43.7006049  57.3638495  28.9705860  44.1793062
  59.2490478  28.3571274  45.1088807  59.8156751  27.6583036  45.9242210
  59.9173095  29.3479159  44.5658537  60.8936680  29.4295762  44.8123223
  59.4162376  30.1101003  44.1321742  56.5596556  28.2661363  46.6977984
  57.4042474  28.5889331  47.5494444  55.3002961  28.7114130  46.6558288
  54.6493064  28.2646067  46.0267696  54.7519738  29.7477652  47.5285663
  54.3689541  29.3403665  48.4645835  55.4954714  30.5181756  47.7323364
  53.5122284  30.4444846  46.8476907  53.1050420  29.9273423  45.8314471
  53.0788781  31.5704237  47.4153239  53.5088207  31.9538376  48.2446642
  52.0013306  32.3567873  46.7190607  51.3423086  31.6129050  46.2709278
  51.3068165  33.3082486  47.7272991  52.0000662  34.0185100  48.1794445
  50.6388250  33.8951594  47.0958469  50.3883849  32.6186984  48.6964018
  49.7827826  31.9579241  48.0764888  50.9331055  32.0335956  49.4372798
  49.4580948  33.6380900  49.4444440  50.0306156  34.4423623  49.9063097
  48.8292045  34.1267830  48.7004647  48.7295056  32.9246477  50.5149420
  49.2518673  32.4374952  51.2282735  47.4644254  32.5943843  50.5281699
  46.5800822  33.0958751  49.7208502  46.8169280  33.8657782  49.1112878
  45.6369461  32.7341306  49.6934961  46.9329129  31.9862282  51.5633605
  47.4938254  31.5081990  52.2543180  45.9709850  31.6923220  51.4674656
  52.4908325  33.1608540  45.4592255  53.6681073  33.3492727  45.1624959
  51.5253105  33.4955349  44.5261184  50.5775875  33.3071140  44.8228212
  51.5930431  34.0215954  43.1430191  52.6311920  34.2438378  42.8966676
  51.4568868  32.8753239  42.1582733  51.4674576  33.3354802  41.1698778
  52.5707302  31.7979883  42.0856803  52.5752414  31.3429190  43.0770181
  52.3974365  31.0298696  41.3321990  53.5605395  32.2212667  41.9179724
  50.2103141  31.9915145  42.2706486  49.2723146  32.5312269  42.3975479
  50.1249556  31.4317013  41.3391218  50.3852096  31.2616332  43.0615430
  50.5248963  35.1868604  42.8630085  49.3798054  35.1123689  43.2940058
  50.9212105  36.2285765  42.1274279  51.8633176  36.1362787  41.7742053
  50.1342264  37.3448477  41.5666039  49.5634635  37.6156284  42.4552695
  50.9550613  38.5090281  40.9885243  50.2809290  39.1367346  40.4053629
  51.4136933  39.5001540  42.0186928  52.4723046  39.3953019  42.2536889
  51.2204147  40.4470960  41.5136492  50.7639772  39.5504093  42.8929384
  51.9980278  38.0066260  40.1996047  51.7776546  37.8631110  39.2764389
  49.1841125  36.7399295  40.5224648  49.3712400  35.6802388  39.9169437
  48.0917894  37.5223407  40.2839799  47.8863893  38.2677763  40.9340857
  47.1357036  37.1546243  39.3004843  47.6148000  36.5867488  38.5035188
  46.1566308  36.1375160  39.9116634  46.6431401  35.3337541  40.4653606
  45.6939255  36.7449046  40.6905446  44.9957834  35.8142064  38.9479854
  44.2824537  35.1856711  39.4824993  44.3700250  36.6888286  38.7670113
  45.4124425  35.2643165  37.6423076  45.9754579  36.1258600  36.8303756
  45.2846443  34.0648764  37.3564597  46.4796543  38.4222078  38.8135906
  45.4229133  38.8082684  39.2393904  47.1038404  39.0030616  37.7577314
  47.7811848  38.3781846  37.3448096  46.7620262  40.3357642  37.2730339
  46.5673300  41.0439013  38.0785593  47.8597503  40.8665785  36.4253977
  48.1328426  40.1037519  35.6966260  47.4942290  41.7048399  35.8315174
  49.0710936  41.3489794  37.2800250  50.0091289  40.4584440  37.8621061
  49.9840520  39.3953660  37.6721315  51.1450999  41.0245371  38.4920922
  51.9310623  40.3258799  38.7375333  51.2895522  42.4099511  38.5749689
  52.1780788  42.7866431  39.0603157  50.2933497  43.2805780  38.0919747
  50.3557248  44.3526865  38.2029412  49.1659523  42.7496838  37.4632245
  48.3712168  43.3704770  37.0785778  45.3967556  40.3411581  36.5170146
  44.8175818  41.3965381  36.1929271  44.8919248  39.1407258  36.2873931
  45.4323734  38.3661823  36.6469799  43.5192215  38.9759861  35.7993763
  43.3686625  39.6066930  34.9236693  43.2481040  37.5150556  35.3791879
  43.5496343  36.7604193  36.1058575  42.1978646  37.2835806  35.2004776
  43.8692182  37.2247815  33.9779291  43.7074447  38.0873388  33.3322170
  44.9338363  37.3204537  34.1912932  43.5609962  35.8684687  33.3091058
  42.4762312  35.8109054  33.2133334  44.0311503  35.8771888  32.3261525
  43.9353719  34.6490258  34.1410625  43.3288170  34.8005045  35.0347231
  43.5150758  33.7638352  33.6655272  45.3428034  34.5398622  34.4991027
  45.7469237  35.3085995  35.0148621  45.4776715  33.7636147  35.1307897
  45.9291871  34.3056191  33.7115607  42.4980669  39.4228387  36.8903016
  41.4103858  39.9491505  36.5827405  42.8864776  39.3258693  38.1808578
  43.7689948  38.8501466  38.3082674  42.0492350  39.6339443  39.3316677
  41.1964951  38.9549729  39.3156528  42.7526634  39.2745818  40.6764978
  43.0455395  38.2249618  40.6962821  43.6416248  39.8934556  40.7983536
  41.7876201  39.5884906  41.8316609  41.7904838  40.8612699  42.4125727
  42.3902878  41.6661564  42.0123391  40.7090568  41.1523284  43.2684972
  40.6557457  42.2069432  43.4932383  39.8299872  40.2146693  43.8700246
  38.8763833  40.5190575  44.7994854  38.5904832  39.7864329  45.3503196
  39.9917835  38.8937599  43.3670908  39.2748482  38.1412923  43.6622791
  40.7796540  38.5937871  42.2357936  40.7749731  37.5991896  41.8133638
  41.6323545  41.1021446  39.1497464  40.4416265  41.4860982  39.1304968
  42.5802052  42.0158287  38.9164966  43.5187576  41.6750628  39.0691791
  42.4544116  43.4323947  38.6834259  41.7415522  43.8571784  39.3904995
  43.4393081  43.8941397  38.7456074  42.0337345  43.8742984  37.2596362
  41.2000586  44.7950237  37.1181816  42.5852533  43.2588379  36.2304732
  43.3214772  42.5831185  36.3788733  42.2328118  43.4221307  34.8526164
  42.4347726  44.4530058  34.5603452  43.0170962  42.4447411  33.9188024
  42.7909700  42.6390983  32.8698976  44.1011095  42.5576238  33.9516765
  42.7407339  41.4006478  34.0623367  40.6968480  43.3584676  34.6647388
  40.0939324  44.1209784  33.9185008  40.0648667  42.2839644  35.2236276
  40.5772522  41.6325821  35.7996164  38.6991747  42.0374293  35.0212125
  38.3197937  42.2140175  34.0147133  38.4200662  40.5788584  35.2591751
  38.4908614  40.3721430  36.3273032  37.3664619  40.4371641  35.0203224
  39.2364618  39.5806900  34.4831936  40.2885297  39.8513091  34.5733016
  39.0463323  38.5462262  34.7713245  38.9887976  39.7042305  32.9887542
  37.9233985  39.6842410  32.7590037  39.3762377  40.6830741  32.7047379
  39.6572079  38.6222427  32.1724283  40.6715862  38.5347694  32.5640047
  39.2604391  37.6539792  32.4771336  39.6193150  38.7682913  30.7275204
  40.0958185  37.9430522  30.3918511  38.7057712  38.6972514  30.3011309
  40.1180221  39.6189758  30.5107341  37.7956361  42.7990498  36.0094702
  36.7373211  43.3523439  35.5890216  38.1544364  42.9404716  37.3135868
  38.8547578  42.2546833  37.5560275  37.4304496  43.8565729  38.2298523
  36.3945444  43.5199849  38.2266862  37.9696358  43.8158270  39.6573743
  38.0971713  42.7782640  39.9661536  38.9674131  44.2551427  39.6403094
  37.1293953  44.5017152  40.6957914  37.1073852  45.5610543  40.4426466
  35.7374864  43.8705174  40.8190193  35.8287809  42.7898392  40.7138146
  35.2962449  44.1506474  41.7759989  35.2416002  44.3492336  39.9753886
  37.8331356  44.2951829  41.9749799  38.7290249  44.9018388  42.1103161
  37.1466725  44.5411076  42.7842626  37.9204030  43.2175182  42.1152945
  37.3160877  45.2847992  37.6655077  36.2525234  45.8735051  37.7657399
  38.4966313  45.8686820  37.2005446  39.3357515  45.3342966  37.3748305
  38.4947260  47.1638097  36.5203067  38.1430626  47.9339089  37.2059196
  39.4906359  47.4173997  36.1572410  37.5888735  47.1781363  35.2866556
  36.8351239  48.1046821  35.0415240  37.5824753  46.1259885  34.4131104
  38.2239579  45.3691584  34.6038204  36.7077930  45.9686427  33.1992332
  36.9063321  46.8595600  32.6033156  37.0122658  44.6430852  32.4967329
  36.9569868  43.8006618  33.1863408  36.0665819  44.3996201  31.3079803
  35.0180262  44.1590916  31.4846517  36.1759338  45.0806131  30.4642998
  36.3804536  43.5014521  30.7768186  38.3161674  44.6923690  31.8907249
  38.9762956  44.6614853  32.5867902  35.1581990  46.0544018  33.6783250
  34.3759574  46.6744303  32.9957733  34.7405148  45.4956297  34.8015518
  35.4694966  45.0337062  35.3267434  33.4061246  45.4623955  35.3804330
  32.6199087  45.3500081  34.6342249  33.2614207  44.3528982  36.3665012
  34.0045909  44.2578531  37.1583910  31.9078084  44.2814327  37.0801002
  31.7375477  43.4190913  37.7243266  31.8365868  45.2164471  37.6360466
  31.0919385  44.2777028  36.3578541  33.2383621  43.0105161  35.6505425
  32.3146868  42.8548517  35.0927223  34.1033706  42.9839928  34.9881153
  33.3613099  42.1545028  36.3136828  33.0198945  46.7743668  36.0272542
  32.0124681  47.3754690  35.8098074  33.9173135  47.3023235  36.9198969
  34.6238045  46.6571920  37.2432694  33.6174060  48.5468557  37.5535128
  32.5489661  48.5840129  37.7659782  34.1651662  48.4993372  38.9882192
  35.2515171  48.5251720  38.9013093  33.7905571  49.7866313  39.7717554
  34.3858448  50.5937329  39.3446201  32.7217850  49.9714826  39.6639673
  34.1016328  49.7808876  40.8163538  33.7822481  47.2372533  39.8943976
  34.2656992  46.3912574  39.4050440  34.1636320  47.4087021  40.9003358
  32.2853047  46.9388009  40.0323994  31.7214153  47.4506214  39.2517186
  32.0714864  45.8803378  39.8818881  31.9795544  47.3692962  40.9858539
  33.8184955  49.8282989  36.7553603  33.0482931  50.7897256  36.9271396
  34.5518514  49.7030803  35.6129228  35.1168942  48.8712733  35.5151793
  34.3422857  50.5539136  34.3413325  33.9866287  51.5251926  34.6846491
  35.6364366  50.6697071  33.5326736  36.0312249  49.6826094  33.2907351
  35.3719324  51.1969220  32.6154954  36.7520632  51.3761618  34.2968451
  36.4836453  52.4098382  34.5177610  36.9336905  50.9060951  35.2633842
  38.0892049  51.3541436  33.5587608  38.3397131  50.3507750  33.2154738
  37.9816654  51.9019195  32.6225745  39.2462772  51.8710772  34.2991420
  39.9036301  51.1654945  34.5999512  39.5538244  53.1480809  34.5297524
  38.7220407  54.1039934  34.3245618  37.7739406  53.9904309  33.9968977
  39.1096453  54.9683606  34.6756998  40.6698283  53.5149656  35.1582107
  41.3718932  52.8207896  35.3725692  40.7428577  54.4347067  35.5683923
  33.1872392  50.1672773  33.4054046  32.9407679  51.0412942  32.5524149
  32.5907721  49.0133355  33.4607785  32.8928202  48.4487027  34.2413685
  31.5487945  48.4414893  32.5829172  31.4872447  47.3573609  32.6774643
  30.1727293  49.0628651  32.8622354  30.0638554  49.9874660  32.2938617
  29.4207322  48.3834460  32.4611144  29.7351982  49.2891789  34.2993735
  29.5474469  48.3057328  34.7297735  30.5245039  49.7728718  34.8748313
  28.4170685  50.0587547  34.4612130  27.7032081  49.7256022  33.7088043
  28.1264605  49.8906866  35.4987780  28.6653326  51.5713683  34.3908990
  29.4773504  51.7844257  35.0863841  29.0397273  51.8183795  33.3977725
  27.4695832  52.3569285  34.7243530  26.7367921  52.1963484  34.0479535
  27.0191917  52.0304998  35.5669791  27.6650448  53.3398366  34.8504619
  31.9367963  48.4702961  31.1050685  31.0860046  48.7084755  30.2747835
  33.2279906  48.3034835  30.8164654  33.8219436  47.9488642  31.5525931
  33.8271907  48.3261176  29.4110474  33.3262336  49.1072445  28.8400319
  35.3501374  48.4495313  29.5531710  35.6470463  47.8597489  30.4205774
  35.7686337  47.8781057  28.7242677  35.8817363  49.7934339  29.4967842
  35.0437058  50.8852898  29.5800279  33.9643932  50.8643920  29.6158684
  35.8511316  52.0735422  29.5939160  35.4648702  53.0057099  29.6298375
  37.1886466  51.7645467  29.5403861  38.3220110  52.6021600  29.7618922
  38.1973006  53.6717413  29.8420921  39.5709880  51.9729487  29.7329161
  40.4527152  52.5882694  29.8313830  39.7079870  50.5880805  29.3374969
  40.6926529  50.2417820  29.0584388  38.5515758  49.7907909  29.1712072
  38.6469878  48.7660651  28.8445045  37.2385012  50.3197165  29.4060941
  33.4040881  47.0637562  28.5844247  32.9019618  46.0857063  29.1510900
  33.4861493  47.1276669  27.2824937  33.6849510  48.0488822  26.9190132
  32.9101274  46.1207667  26.4017668  32.7010862  46.7027561  25.5035780
  33.8977613  45.0523065  25.8572190  33.4470610  44.5492549  25.0012533
  34.7679353  45.6298177  25.5470271  34.4735992  44.1376499  26.9250832
  35.6298125  44.0768639  27.2208495  33.7098457  43.3665671  27.5508914
  34.1008137  42.5988985  28.0768372  32.7608738  43.3961096  27.2073152
  31.5304171  45.5818433  26.7858828  31.2089833  44.3740276  26.5234890
  30.6538259  46.4013405  27.4268565  30.9915700  47.3079933  27.7157623
  29.2722419  46.0297855  27.9047292  28.8701922  47.0010783  28.1908206
  28.7006254  45.6518024  27.0563888  29.2593466  44.9802970  29.0321140
  28.2142191  44.2991915  29.0570314  30.2858428  44.7799831  29.8686570
  31.0506105  45.4257550  29.7316239  30.3091735  43.8742899  31.0113911
  29.9894473  42.9272552  30.5775934  31.7893680  43.7504817  31.4031076
  32.4329088  43.9945015  30.5578102  31.9573643  44.5207811  32.1555017
  32.1749710  42.4910731  32.1351359  33.1141960  42.7421587  32.6273892
  31.4428919  42.3476840  32.9302791  32.4396501  41.2614009  31.2862919
  33.6153965  40.9266753  31.1507444  31.5408438  40.6971388  30.5658263
  29.4318373  44.3334672  32.1299275  29.1927821  45.5866908  32.3050736
  29.0068229  43.4221568  32.9965221  29.3985907  42.4920769  32.9600338
  28.0749440  43.6640151  34.1555368  27.9742359  44.7489500  34.1514150
  26.8047898  42.8906825  33.9163802  27.0400199  41.8265290  33.9101121
  26.1859524  43.0974701  34.7885918  26.0235113  43.3311667  32.6169112
  25.5924303  44.3282564  32.7071131  26.6968768  43.3857700  31.7623474
  24.8832810  42.2737165  32.4487119  25.3021192  41.3240311  32.1177176
  24.4559538  42.1351448  33.4417367  23.8133839  42.7410207  31.4117881
  23.5332833  43.7215713  31.7946304  24.3263601  42.8368430  30.4546901
  22.6035634  41.7640925  31.3652416  21.8242276  42.3101600  31.0260910
  22.8553772  40.9611429  30.8077689  22.3630241  41.5063896  32.3120061
  28.6173094  43.1937915  35.4980187  29.3723702  42.2092129  35.5614706
  28.2575134  43.8657495  36.6077449  27.5634732  44.5936602  36.5056655
  28.7217054  43.4273378  37.9166422  29.7664381  43.1164800  37.9495071
  28.4487085  44.6230926  38.8667602  28.6428272  45.5441798  38.3161111
  27.3886978  44.6032799  39.1188788  29.2951395  44.4617194  40.1759321
  28.8594927  43.5605701  40.6060296  30.3488914  44.4419373  39.9006386
  29.0776543  45.9207234  41.2465794  29.8216490  45.2170950  42.6965776
  30.0600905  45.9335704  43.4834167  29.0334174  44.5536747  43.0523662
  30.7201776  44.7622602  42.2782562  28.0714108  42.0946826  38.3522991
  28.6655965  41.3848044  39.1335169  26.8680844  41.7868854  37.8677451
  26.4904400  42.4931756  37.2521714  26.0635945  40.5884357  38.0389446
  25.8890252  40.4588714  39.1071111  24.7438884  40.6134047  37.2225044
  24.2912889  39.6295911  37.3403325  24.1523400  41.3819477  37.7208027
  24.9747244  40.9418036  35.8807235  24.2629558  40.5608782  35.3626402
  26.8495597  39.3238026  37.7202285  26.5963820  38.1955481  38.1725124
  27.8887298  39.4442261  36.9003738  28.1470654  40.3202584  36.4689064
  28.8327015  38.3554545  36.6667441  28.2560142  37.4317787  36.7215509
  29.5133201  38.4957155  35.3176370  30.3104690  39.2296419  35.4406640
  29.9387129  37.5045210  35.1621136  28.7578528  38.8981838  34.0212615
  27.4957775  38.2920785  33.6385055  27.0606598  37.5871644  34.3309033
  26.8485322  38.6281572  32.4432458  25.8419884  38.2656194  32.2909404
  27.4783388  39.4503087  31.5616560  26.8949505  39.7593759  30.4232617
  27.3816854  40.3527250  29.8460893  28.7192551  40.0536572  31.8662923
  29.2167556  40.6875109  31.1458981  29.3344802  39.8576405  33.1517647
  30.3198316  40.2697426  33.3089956  29.8390632  37.9471784  37.8226087
  30.4567999  36.8882284  37.8182375  29.9050986  38.7841472  38.8569624
  29.3690866  39.6388291  38.8057766  30.7669965  38.5782042  40.0004350
  31.6513629  38.1320343  39.5452442  31.2609776  39.9276870  40.6067689
  30.3136816  40.3589307  40.9284042  31.8570056  39.7109707  41.4935235
  31.9838566  40.9667635  39.7417648  31.4003659  41.2042226  38.8520858
  32.2015278  42.2238186  40.5644110  31.2343385  42.3981008  41.0359866
  33.0159533  41.9868400  41.2486786  32.5199531  42.9999691  39.8688094
  33.3676931  40.4201800  39.2664575  33.9980233  40.3139053  40.1487412
  33.1891901  39.4521276  38.7986708  33.7651701  41.1082749  38.5204472
  30.1818667  37.6003821  40.9931852  30.6849346  37.4897101  42.1261977
  29.0672910  36.8780329  40.6501054  28.6697153  37.0295299  39.7343663
  28.4618179  35.9138946  41.6102995  28.3101557  36.5548727  42.4789022
  27.0849493  35.4757387  41.0273499  26.6011637  36.3644833  40.6244224
  27.2905537  34.8829819  40.1370459  26.1796219  34.7080830  42.0813100
  26.6376259  33.7351755  42.2588979  26.1499484  35.3258416  42.9785590
  24.7565941  34.6229971  41.5089386  24.4185286  35.5807013  41.1119456
  24.6133956  33.9171298  40.6913711  23.9335139  34.1559580  42.7614914
  24.3084102  33.1926672  43.1057844  24.0593031  34.8805277  43.5652698
  22.4756852  34.1010804  42.4634561  22.2195455  33.2621777  41.9606423
  22.1050322  34.0397336  43.4005404  22.1967039  34.9311808  41.9604285
  29.4436878  34.7277181  41.8925526  29.6024052  34.3368444  43.0394486
  30.0984670  34.2793075  40.8728570  29.8545970  34.6242940  39.9559444
  31.1641913  33.2272760  40.8794552  31.1398378  32.6568493  41.8076305
  30.8503774  32.1811094  39.7883996  31.6037735  31.3927404  39.7927158
  29.7966202  31.9021729  39.7818259  31.1626530  32.8553939  38.3664892
  31.2372913  34.0979476  38.2398929  31.3354967  32.1000121  37.3298266
  31.6345426  32.5106698  36.4563137  31.3048282  31.0978294  37.4493184
  32.5900106  33.7715773  41.0320609  33.5138643  33.1539070  40.5316225
  32.7782308  34.9188467  41.6951930  31.9627351  35.4474429  41.9709353
  34.1170522  35.5126480  41.9736482  34.5111740  35.7801364  40.9935421
  34.0259412  36.8839839  42.7686637  33.2028207  37.5455401  42.5001620
  33.8963822  36.6180725  43.8177121  35.1803873  37.8125388  42.5841806
  35.9239812  38.3030454  43.6370649  35.7058916  38.2342722  44.6933812
  36.7856764  39.2504775  43.0597783  37.3545916  39.8650363  43.6240929
  36.8276613  39.2204440  41.6699304  37.4416053  40.0712196  40.7749602
  38.2610059  40.7003441  41.0898477  37.1456564  40.0086260  39.4137750
  37.8622555  40.4853907  38.7612399  36.3242743  38.9565654  38.9895663
  36.2051166  38.8813883  37.9181664  35.6225174  38.1306231  39.9345185
  34.8953032  37.4415460  39.5321589  35.8156167  38.2929723  41.3503276
  35.1782229  34.5158379  42.5630328  34.8928467  33.6315847  43.3967778
  36.4723879  34.7499821  42.2382521  36.7982910  35.3981636  41.5355787
  37.5992832  33.9091237  42.6344001  38.2919971  34.7317996  42.8160946
  37.4137090  33.3400564  43.5451090  38.1243997  33.0231325  41.4901501
  37.8693623  33.2910620  40.3378516  38.7484096  31.8348432  41.7955062
  38.7883830  31.6240911  42.7821990  39.3815492  30.8077617  40.9199242
  40.2983426  31.2792792  40.5645552  39.9091508  29.5924160  41.6499936
  40.6677132  29.1172712  41.0285295  40.2955936  29.9121032  42.6177379
  38.8675739  28.5045297  42.0089016  38.0579481  28.9189581  42.6092933
  38.4195554  28.1249811  41.0905034  39.5091936  27.3252768  42.7745829
  39.4358408  27.3169047  44.0728226  39.9879281  26.3792766  42.0809209
  38.4563408  30.3677167  39.7917283  38.8189352  30.3706965  38.6406830
  37.1211832  30.1876140  40.0778810  36.8607971  30.4185394  41.0262446
  36.0594892  29.8356634  39.0721516  36.2843357  28.9302321  38.5085745
  35.1344849  29.6077288  39.6011034  35.8365467  31.0108402  38.1226938
  35.0896447  30.8477894  37.1412292  36.4738021  32.1514674  38.2557955
  37.0487457  32.2195545  39.0834868  36.3833426  33.2693207  37.3377742
  35.4592274  33.1117642  36.7810615  36.2078014  34.6501668  37.9791697
  35.9625457  34.4034482  39.0123466  37.1874436  35.1256643  38.0356710
  35.1601102  35.5829465  37.4789726  33.8405393  35.5577733  37.7497655
  33.3874603  34.8597940  38.4396534  33.1413644  36.5460814  37.0783523
  32.1709297  36.7298220  37.2885163  33.9553207  37.2473957  36.3144752
  33.7287500  38.3400835  35.4140724  32.7308318  38.7538952  35.4230873
  34.7723404  38.7168588  34.5616879  34.5961169  39.4371991  33.7774424
  35.9830255  38.0469011  34.5363799  36.7466713  38.1944074  33.7860874
  36.2622880  37.1139875  35.5916044  37.2283328  36.6299060  35.6033798
  35.2470963  36.6360310  36.4512603  37.4684264  33.2499564  36.2142942
  37.5020626  34.1933747  35.3617765  38.3506438  32.2385348  36.2426652
  38.2007559  31.5534245  36.9702170  39.6115717  32.1381386  35.4740468
  39.7870984  31.0978219  35.2030897  39.3274937  32.7500829  34.6170912
  40.7989297  32.7045057  36.1402586  41.5739485  33.3438808  35.4492264
  40.8689701  32.4690888  37.4994411  40.1638290  31.8988372  37.9435562
  41.9433625  32.7981832  38.4296367  42.7186885  33.2941426  37.8449523
  41.3041338  33.7638082  39.3937400  40.5316569  33.1654915  39.8760288
  42.0332757  34.0682326  40.1446747  40.7098646  35.0937342  38.9286324
  41.0068822  35.6313880  37.6491763  41.6233181  35.1533664  36.9013447
  40.3055756  36.8370333  37.3201986  40.3976716  37.2111530  36.3111065
  39.4340045  37.5266252  38.1719243  38.9843845  38.4715426  37.9056107
  39.1946378  36.9300488  39.4891889  38.5895548  37.4772221  40.1962390
  39.8107903  35.7441137  39.8062804  39.6591513  35.3683938  40.8079516
  42.7337746  31.6641809  39.1755144  42.2113460  30.5478334  39.1782483
  43.9263664  31.9371030  39.7325631  44.1725775  32.9096574  39.6218783
  44.6606553  30.9733104  40.5690490  44.8054725  30.1647473  39.8529535
  46.0859830  31.4844102  40.9545654  46.6475955  30.7322835  41.5071174
  46.9769535  31.9678401  39.7885761  47.0370815  31.1001208  39.1310064
  46.5880763  32.8548591  39.2885744  47.9620139  32.2627278  40.1499460
  45.8588760  32.7576435  41.7537026  45.2643646  33.5114338  41.2387790
  45.3189586  32.5207364  42.6703624  46.8159546  33.2782287  41.7870745
  43.8971055  30.3837672  41.7686972  43.1026699  31.1142387  42.2658415
  44.2764842  29.1590147  42.3190961  45.3830606  28.3136271  41.7739894
  46.3184608  28.7942284  42.0599980  45.3168655  28.1692016  40.6956163
  45.1502664  26.9549786  42.3960619  46.1186731  26.5911385  42.7414859
  44.6433246  26.2559874  41.7310871  44.2790603  27.2007682  43.6508959
  44.9708531  27.1102606  44.4879164  43.4908820  26.4511525  43.7231262
  43.7204953  28.6107962  43.5137684  42.6621558  28.4039189  43.3558029
  43.9189713  29.5315404  44.7266779  45.0472376  29.9494717  44.8964535
  42.8973954  29.8825988  45.5364195  42.0691879  29.3051745  45.4923448
  42.9254927  30.8688482  46.6798008  42.9157538  31.8666465  46.2397251
  41.5690678  30.8656589  47.4005720  40.6913685  30.8193157  46.7552300
  41.4523448  30.0411909  48.1045757  41.5402907  32.0672119  48.1298438
  40.9572444  31.9203639  48.8780482  44.0300313  30.7028765  47.6547598
  44.6052700  31.7229589  47.9834653  44.5885513  29.5005974  48.0239700
  44.1144849  28.6894784  47.6518085  45.7619228  29.2734168  48.8810753
  45.5440205  29.9226361  49.7293228  45.6876105  27.8300532  49.3915781
  44.7932645  27.7409770  50.0082990  45.5803413  27.0881885  48.5999197
  46.8781342  27.5240973  50.3051126  47.9936514  27.1541382  49.8091764
  46.7048367  27.4799660  51.5504248  47.0539975  29.8000678  48.2407516
  47.9507924  30.3155860  48.9385459  47.1495854  29.7117812  46.9171404
  46.4201269  29.1524494  46.4980733  48.2981750  30.2029860  46.0825346
  49.2458790  30.0156071  46.5875546  48.4043645  29.3130613  44.7742152
  47.4283274  29.2614183  44.2920374  49.0028558  29.7596510  43.9798879
  48.9945696  27.9412771  44.9838225  48.9458146  27.5146560  43.9810631
  50.0045682  28.1469015  45.3380419  48.2537458  27.0266173  45.9034569
  48.1623909  27.3757414  46.9321666  47.1982561  26.8779895  45.6736801
  48.8089583  25.6869765  46.0132277  48.9451841  25.1714413  45.1550553
  49.0270171  24.9087779  47.0773040  49.1106954  25.3057147  48.3700655
  48.7366303  26.1693662  48.7361957  49.3041627  24.5565759  49.0198704
  49.1332770  23.6107188  47.0030597  48.8765395  23.1920024  46.1208066
  49.4874464  23.1005261  47.7989350  48.1934647  31.6361966  45.6126993
  49.2689844  32.1963442  45.3580113  46.9941044  32.2444189  45.6282347
  46.1779672  31.6656571  45.7618269  46.7330502  33.6080592  45.1634542
  47.0868702  33.7529689  44.1430339  45.1540000  33.6641887  45.1324054
  44.7614666  33.6958322  46.1483253  44.7955969  34.5705306  44.6450117
  44.7290030  32.8300374  44.5733544  47.2409125  34.6768143  46.1462509
  46.9148221  34.7025138  47.3535631  47.8924039  35.7216894  45.6113108
  48.1162033  35.6597601  44.6283242  48.1021585  36.9947797  46.2360979
  47.4832830  37.1165397  47.1246589  49.6171096  37.0648585  46.4040180
  49.9691424  36.0576121  46.6271246  50.0359755  37.4060211  45.4575697
  50.0457628  38.1317844  47.4398108  51.1334000  38.1989803  47.4719202
  49.5441472  39.5015545  47.0759542  49.9671037  40.2906891  47.6981426
  49.8075620  39.7825833  46.0562334  48.4783260  39.4479039  47.3004643
  49.7015229  37.7411741  48.8957244  50.3895390  38.3406703  49.4924438
  48.6929528  38.0833319  49.1284204  49.8517788  36.6714547  49.0403186
  47.5808598  37.9903535  45.1457417  48.1681034  38.0529557  44.1243726
  46.5335953  38.7207929  45.5189444  46.2990048  38.7380861  46.5008478
  45.8283132  39.5446154  44.5280047  46.3208076  39.5393515  43.5553159
  44.4090543  39.0106845  44.2602886  44.0381729  39.7117699  43.5130101
  44.5446217  37.6261377  43.6544796  43.6098757  37.1206859  43.4138585
  44.8961008  37.7042943  42.6265395  45.1954838  36.9854420  44.2495482
  43.5348816  38.8488950  45.5481152  42.6251845  38.2971437  45.3114831
  44.0937427  38.3208537  46.3207585  43.3073657  39.8294081  45.9653209
  45.6494835  41.0244010  44.9037290  45.8207259  41.3902045  46.0679321
  45.2666054  41.8957487  43.9613074  45.3133355  41.5334989  43.0188550
  45.0597517  43.3214841  44.2308609  44.5733347  43.4758519  45.1943250
  46.4639426  43.9746159  44.4560553  46.3912191  45.0608987  44.4111775
  46.7863812  43.7056428  45.4617932  47.5975365  43.6829192  43.5258596
  48.6157105  42.8033139  43.8451418  48.5790898  42.3123782  44.8058239
  49.8113765  42.6762476  43.0411597  50.5513647  42.0298230  43.4893892
  49.9252673  43.3048826  41.8633550  50.7721803  43.3831164  41.1975368
  48.6877366  43.9940355  41.4214330  48.5967666  44.3604594  40.4086507
  47.6509135  44.2467307  42.2764868  46.7762211  44.8565473  42.1085851
  44.2974562  44.0785331  43.1510630  44.0449517  43.5251434  42.0819647
  43.9359039  45.3718896  43.3072932  44.2770387  45.9163073  44.0874812
  43.2212726  46.1120688  42.2437906  42.6579894  45.4311827  41.6045228
  42.2675509  47.1608338  42.8494208  42.8199955  47.9430952  43.3686404
  41.4798102  47.9996708  41.8378378  42.1883868  48.7065435  41.4063659
  41.0267075  47.3513000  41.0884065  40.7472067  48.6395614  42.3303022
  41.2442477  46.3988483  43.7325871  41.7352588  45.8569208  44.5412382
  40.5244045  47.1036217  44.1504498  40.6650130  45.7223127  43.1043476
  44.3262422  46.8028657  41.3165927  44.2949697  46.7106997  40.1048091
  45.3128202  47.4324326  41.9252530  45.3918266  47.5390152  42.9269137
  46.3346698  48.2200201  41.2017157  46.2721150  47.9028396  40.1610312
  46.1023233  49.7546299  41.2417404  46.8988174  50.1812042  40.6318047
  45.2249307  50.0954695  40.6918307  46.0802944  50.4588039  42.5740525
  46.4330682  51.6823643  42.6536816  45.5884183  49.8662200  43.5558816
  47.7165084  47.8888300  41.7689168  47.8832015  47.3818239  42.8813067
  48.6748314  48.0810875  40.9204858  48.3980617  48.2837667  39.9713206
  50.1432638  47.9916811  41.0475833  50.3657177  48.0312833  42.1145851
  50.6208178  46.7085928  40.3816383  50.8086369  45.9341083  41.1249456
  49.7999026  46.2350200  39.8416123  51.8854734  46.8629788  39.5062064
  51.7145123  47.1414128  38.2725209  53.0892078  46.5764122  39.9895170
  53.9229708  46.5944244  39.4187484  53.1786937  46.0429657  40.8418896
  50.7300923  49.3642694  40.5799985  50.1901466  49.9142976  39.6203879
  51.9293997  49.7700617  40.9983194  52.3784305  49.1687777  41.6744547
  52.6109938  50.9990313  40.4900633  51.8744552  51.7748027  40.6984468
  53.8129280  51.2774350  41.2922257  54.2358115  52.1878147  40.8674100
  53.4387554  51.5547808  42.2783089  54.8833663  50.2398607  41.4879106
  54.9430518  49.4111515  42.5987264  56.0268783  48.6436190  42.2976647
  56.4710228  47.9150473  42.9602732  56.6115214  48.9817122  41.1066402
  57.3807777  48.4984924  40.6652329  55.8499963  49.9724133  40.5617210
  56.0297976  50.3900917  39.5824186  52.7577851  51.0777154  38.9980094
  52.7517256  52.1476303  38.4252699  52.9177897  49.9527034  38.3559030
  52.9495140  49.0543414  38.8165714  53.1676879  49.9417966  36.8844755
  53.9198479  50.6852636  36.6231134  53.9505263  48.6584967  36.5389496
  53.3544924  47.7552525  36.4033824  54.4165782  48.7690081  35.5594166
  55.1690622  48.3753132  37.4591726  56.2459082  49.0712063  37.3222362
  55.2047142  47.3714245  38.2133366  51.8695706  50.1436620  36.1548834
  51.7767049  50.8775053  35.1433074  50.8383323  49.4131345  36.5685804
  50.9795173  48.7375711  37.3061533  49.4903276  49.3252399  35.9101529
  49.5806965  49.5886156  34.8556541  49.0280359  47.8627096  35.9611575
  48.1969209  47.7446376  35.2659569  49.8907278  47.2934535  35.6130323
  48.5774619  47.3610838  37.2700657  48.1045294  48.0512982  38.1665108
  48.2665890  46.0418569  37.2892355  47.7101943  45.6824495  38.0514830
  48.1046220  45.5915349  36.3996587  48.3926820  50.3209773  36.4465878
  47.4862239  50.6125999  35.6746558  48.5757092  50.9565384  37.5968634
  49.3329948  50.5938665  38.1574815  47.9975390  52.2617234  37.9382686
  46.9135920  52.1547137  37.9876837  48.6067257  52.5922567  39.2874792
  48.5698115  51.7701722  40.0010675  49.6784248  52.7876177  39.2486964
  48.0384885  53.8234222  39.9397645  48.0111103  54.7409574  39.3519604
  46.9967938  53.5563927  40.1172281  48.8272398  54.2383718  41.1830719
  49.7826355  54.9551896  41.1519229  48.3833577  53.8415692  42.3026225
  48.8698226  54.2570291  43.0845573  47.6847074  53.1220141  42.4220341
  48.4428711  53.3486241  36.8695745  47.6295482  54.1320896  36.4060213
  49.6488703  53.2829603  36.4346168  50.2910337  52.6240467  36.8515521
  50.1636142  54.3254980  35.4657772  49.8252528  55.3424959  35.6638298
  51.6852223  54.4934564  35.6301939  52.0741288  53.4743226  35.6083760
  52.0839679  55.1889004  34.8918244  52.0864481  55.0606265  37.0058116
  51.7111116  56.0746957  37.1408382  51.6369119  54.4736109  37.8072096
  53.6062872  55.2839857  37.1630432  54.1133558  54.3195303  37.1479338
  53.9942385  55.8654092  36.3267308  53.9348081  56.0691507  38.3883072
  54.3413406  56.9765569  38.2101407  53.6645866  55.7733452  39.6139268
  53.2668676  54.5329242  39.9742950  53.1322699  53.7409459  39.3624553
  53.0069683  54.4084520  40.9432352  53.8149233  56.7167601  40.5466906
  54.1328287  57.6672512  40.4213723  53.5351337  56.6646608  41.5148927
  49.7037286  53.9979663  34.0536844  50.3847991  54.5356352  33.1850049
  48.9221960  52.9936327  33.7196098  48.4302837  52.6277726  34.5217243
  48.4944513  52.6587045  32.3825853  47.5170444  52.1933842  32.5159034
  48.3793491  53.6087106  31.8596514  49.3525473  51.7658080  31.5014377
  48.9058941  51.4292101  30.4086625  50.6749777  51.6713356  31.8147011
  50.9395613  51.9479044  32.7488725  51.5519905  50.8026090  31.0581970
  51.1023464  50.6374638  30.0792551  52.8581771  51.5434822  30.8625605
  53.5166393  51.0277671  30.1636367  52.7766402  52.5319974  30.4106154
  53.7805495  51.6873266  32.0524508  53.4373335  52.4024323  33.1946175
  54.4168211  52.1610496  34.0389417  54.4586156  52.6352841  35.0083167
  55.2745461  51.2074834  33.5677430  56.1603435  50.9998948  34.0073327
  54.9113782  50.9350821  32.2521247  55.3344068  50.1507195  31.6427192
  51.7224142  49.4034292  31.5860810  51.9444895  48.4999456  30.7556734
  51.5037261  49.0917347  32.8727403  51.4529182  49.7935748  33.5973491
  51.4905681  47.6722823  33.2343962  52.4850485  47.2967257  32.9923197
  51.3656344  47.4968440  34.3035000  50.3199469  46.7506103  32.7452503
  49.3744535  47.2049315  32.1228892  50.5152384  45.4982936  33.0905808
  51.2925981  45.3258086  33.7122968  49.4723961  44.5029524  32.8640114
  49.4442768  44.2232534  31.8107442  49.8894434  43.2411999  33.6000096
  49.0915107  42.4981722  33.6299615  50.7850134  42.8792145  33.0944458
  50.1116787  43.4405550  34.6481971  48.0216693  45.0593692  33.3096876
  47.7815317  45.5115518  34.4670971  47.1053481  44.9863061  32.3776430
  47.4154601  44.7093915  31.4571421  45.7516789  45.5006964  32.4803868
  45.1371314  44.7927252  31.9243678  45.3636440  45.4037596  33.4933277
  45.5292188  46.9528121  32.0583801  44.4112519  47.3107651  31.6462096
  46.5487134  47.8220068  32.0150404  47.4362839  47.3827990  32.2131546
  46.4965077  49.2173720  31.4553607  47.4329737  49.7621062  31.5750689
  46.4466574  49.1837008  30.3668217  45.3499837  50.1128089  31.9202225
  45.0509467  50.0195832  33.1057658  44.6393895  50.8061145  31.0373758
  45.0246792  50.7248977  30.1072464  43.5592199  51.7117795  31.3429156
  43.9375517  52.3534636  32.1388078  43.1696980  52.5911897  30.1344453
  44.0506843  53.0793567  29.7183586  42.6614569  51.9462375  29.4177106
  42.4698625  53.3201434  30.5428738  42.3491904  50.9945312  31.8735157
  41.4162624  51.6730245  32.2945802  42.2649002  49.6201318  31.8387660
  43.0640496  49.1228588  31.4737060  41.1396460  48.9015293  32.4557972
  40.2019424  49.3573755  32.1388898  41.1771087  47.4513556  32.0013803
  42.0620316  46.9557221  32.4000017  40.1945469  46.9953112  32.1223136
  41.1858197  47.4846275  30.6026298  41.7393135  48.2448126  30.4082994
  41.1089111  49.0043502  33.9690365  40.0557084  48.9943239  34.6233962
  42.3461236  49.0445336  34.5362679  43.0801185  49.1421677  33.8488131
  42.6267904  49.1108094  36.0078248  42.1472423  48.2370055  36.4491426
  44.1301628  49.0406570  36.2277365  44.5199954  49.8643135  35.6281046
  44.5057659  49.2534933  37.7165004  44.0024277  50.0890494  38.2017907
  44.2961611  48.2995722  38.2003954  45.5812997  49.4088563  37.8023229
  44.8746333  47.7146255  35.7948784  44.9674917  47.6416738  34.7112639
  45.8771575  47.8477175  36.2009938  44.2402709  46.4199040  36.3504193
  43.2928397  46.3377088  35.8165766  44.8775984  45.5697130  36.1073246
  44.3325728  46.4107011  37.4358472  42.0564520  50.4447801  36.5261113
  42.3544480  51.5071661  35.9348647  41.3627240  50.4049363  37.6695671
  41.3880534  49.5475087  38.2030398  41.0685124  51.6390283  38.4347791
  40.9253759  52.4539823  37.7241780  39.7458026  51.4822563  39.1449385
  39.8605893  50.6139564  39.7946833  39.5822182  52.3531427  39.7794706
  38.5321728  51.3709890  38.2272831  38.7377212  50.6599555  37.4265371
  37.3997587  50.7770229  39.0363260  37.1794880  51.4058451  39.8993501
  36.5280610  50.9289430  38.3997968  37.6170717  49.7243861  39.2195794
  37.9398094  52.6578115  37.6342246  37.5210300  53.3333926  38.3800102
  38.6653650  53.2212769  37.0475817  37.2121945  52.4130563  36.8603277
  42.1531880  52.2322508  39.4004239  42.9935259  51.4556371  39.9134973
  42.1896254  53.5533413  39.5255411  41.5468607  54.1603724  39.0368921
  43.2645848  54.2627518  40.2813194  43.8456348  53.5483964  40.8636795
  44.2047608  54.8467247  39.2262712  45.0912077  55.1602061  39.7761633
  44.5785559  53.9890662  38.1136612  43.7632781  53.5025716  37.5772750
  45.1442217  54.4627468  37.3119462  45.0579715  53.1117091  38.5478493
  43.7320249  56.0004956  38.6701250  42.8882288  55.6955046  38.3277367
  42.8484351  55.3590197  41.2032657  41.6803772  55.6883907  41.2243745
  43.7370126  56.0637685  41.9113675  44.6399006  55.6290587  42.0401841
  43.3998849  57.2520043  42.7753187  42.5741904  57.0098860  43.4440789
  44.4691716  57.6637617  43.6975285  43.9797053  58.3818485  44.3542263
  44.7367973  56.7887145  44.2899084  45.7504936  58.2054687  43.0064240
  45.7702751  59.5983520  42.7753637  44.9316377  60.1655994  43.1521829
  46.8331515  60.1536622  42.0252549  46.7710181  61.2072238  41.7950607
  47.9228087  59.3274857  41.5965340  48.8140594  59.6659470  41.0885949
  47.8494658  57.9451623  41.8595734  48.6612413  57.2995000  41.5575309
  46.7702158  57.3411430  42.5181653  46.7867372  56.2705201  42.6622755
  42.8934115  58.3959337  41.9397679  42.2608600  59.3483209  42.3728814
  43.0429068  58.3481617  40.5957225  43.6736323  57.6609187  40.2094309
  42.5179594  59.3112835  39.6732966  42.5415993  60.3153402  40.0977460
  43.3565506  59.3927319  38.4372412  43.2354232  58.4899399  37.8391812
  42.9949263  60.2446993  37.8629047  44.8429289  59.7196271  38.6984616
  45.8591852  58.8577847  38.5227551  45.7355820  57.8686629  38.1066897
  47.0582006  59.5567998  38.7285924  47.9910846  59.1880548  38.6154403
  46.8880554  60.8361629  38.9920117  47.7822009  61.9564695  39.1111663
  48.8507871  61.8028595  39.1169547  47.3102154  63.1597885  39.5320014
  48.0260741  63.9374805  39.7516797  45.9348945  63.3919606  39.5015796
  45.6377878  64.4172509  39.6651751  45.0218786  62.3530126  39.1988094
  43.9504803  62.4743196  39.2513872  45.4729571  61.0125794  39.0049381
  41.0606753  58.9529247  39.3635626  40.3507077  59.5920188  38.5906009
  40.6160206  57.7728687  39.7867408  41.3138277  57.2275804  40.2736123
  39.2139840  57.2093214  39.5366674  38.6391702  57.8850270  38.9024970
  39.2890634  55.8311001  38.8887491  39.7637589  55.1069106  39.5520166
  38.3294388  55.3751320  38.6469374  40.1069112  55.8752269  37.5924375
  41.3262850  55.6561580  37.5499017  39.4940270  56.1812047  36.5354646
  38.4487795  57.0911585  40.8529127  37.6853179  56.1671146  41.0803005
  38.6827623  57.9303088  41.8349029  39.2731544  58.7162996  41.6036053
  38.2804746  57.6249368  43.2102256  38.9141590  56.7802996  43.4798793
  38.7413653  58.8377564  44.0909192  39.8093114  59.0100543  43.9606869
  38.2266884  59.6904148  43.6483873  38.5472761  58.4971579  45.1077388
  36.8148425  57.3218569  43.4448514  36.5439388  56.5138048  44.2799879
  35.8930713  57.9737710  42.8245556  36.1347140  58.7451622  42.2194403
  34.4564898  57.6271826  42.9729197  34.0375162  57.8177036  43.9608245
  33.6595396  58.6669262  42.0173791  33.7765604  58.3892491  40.9701334
  32.6220730  58.6185010  42.3478501  34.2006356  60.1137642  42.2913862
  34.1828406  60.3041004  43.3633664  35.2723623  60.0852366  42.0967737
  33.3718635  61.2429349  41.5608438  32.3486467  61.0324021  41.8701469
  33.7882674  62.1586522  41.9804418  33.5801317  61.2096606  40.1195432
  34.0403706  60.4450367  39.6462141  33.4847009  62.3468629  39.3427519
  32.9321224  63.4451076  39.7615508  32.5690888  63.3721657  40.7017168
  32.7550513  64.2958646  39.2448997  33.8520666  62.4149797  38.1215895
  34.1553281  61.6067434  37.5980902  33.8186195  63.3228369  37.6791660
  34.0348871  56.1530518  42.6230019  33.0035084  55.6939085  42.9305264
  34.8472203  55.4687476  41.8010233  35.6804379  55.9427278  41.4843845
  34.6429677  54.0283608  41.4144957  33.6715177  53.6571953  41.7426224
  34.6155792  53.9256128  39.9261494  35.5592227  54.2933067  39.5232648
  34.6033295  52.8493474  39.7557594  33.4865343  54.6267668  39.1884694
  33.5804402  55.7030386  39.3335165  33.6552412  54.1993208  37.6910206
  32.8604797  54.6047045  37.0647880  34.5967161  54.6649996  37.3986812
  33.9170129  53.1413037  37.7093877  32.0810610  54.1915995  39.8280789
  32.0281381  53.1083820  39.9339285  31.8792025  54.7280212  40.7554547
  31.3947979  54.5396826  39.0567644  35.7868387  53.0611266  42.0005726
  35.4847581  51.9138034  42.3521049  37.0238159  53.5045834  42.2354586
  37.2338386  54.4856772  42.1204749  38.1063327  52.7148496  42.8087587
  38.2872802  51.8878024  42.1232889  39.3375278  53.5922589  42.9222163
  39.5584832  54.0138228  41.9424212  39.0962089  54.4459944  43.5552644
  40.6281201  53.0322493  43.5173422  41.3895777  52.0466028  42.8483749
  41.0317502  51.6420941  41.9132262  42.6504296  51.6220158  43.3587586
  43.2857618  50.9483154  42.8024099  43.1392113  52.2465409  44.5276460
  44.3345293  51.7614106  44.9158010  44.7737205  51.2221734  44.2548371
  42.2788004  53.0507173  45.3276432  42.6914057  53.4614410  46.2373799
  41.0966785  53.5581003  44.7579263  40.4817528  54.3226755  45.2085616
  37.9157389  52.1865702  44.2286572  38.1831090  51.0229568  44.5212014
  37.4120833  53.0453307  45.1281545  37.5027970  54.0202929  44.8794705
  37.0934994  52.6876104  46.5204283  37.9902726  52.2903645  46.9961240
  36.6586308  53.9523873  47.2442754  35.8063970  54.4669507  46.8006865
  36.2598555  53.6656439  48.2176296  37.7324978  54.9786353  47.5720784
  38.4684657  54.5742825  48.2661066  38.3259629  55.2241922  46.6905587
  37.0434925  56.2178372  48.1657509  36.2943280  56.0073727  48.9289103
  37.7282501  56.8219023  48.7617581  36.3311917  57.1890807  47.2315460
  37.0311089  57.6426796  46.5292007  35.6197982  56.5943163  46.6598087
  35.4961367  58.1233357  48.0760250  34.6490051  57.7316274  48.4617705
  35.9840684  58.7301241  48.7194995  35.0392143  58.7363765  47.4159365
  36.0513370  51.5126530  46.7222368  36.2041706  50.8005649  47.7225629
  35.1168397  51.5239382  45.8078837  35.1799922  52.2789108  45.1390450
  34.1170017  50.3969113  45.6181179  33.7617949  50.0885450  46.6016327
  32.9484467  50.8457182  44.8408660  32.3053303  51.3458577  45.5662266
  33.3938041  51.4230775  44.0303415  32.1643394  49.6981613  44.1446334
  32.8571523  49.3824375  43.3639998  32.0543801  48.7845453  44.7288293
  30.5265784  50.2036446  43.5469099  31.0077427  51.0980218  42.0958485
  31.2974244  50.4243631  41.2903378  30.1072073  51.6208265  41.7744604
  31.7060282  51.8944397  42.3531768  34.7252801  49.0752136  45.1060704
  34.4221274  47.9961110  45.7091475  35.5663412  49.1831757  44.0905438
  35.6830508  50.1125064  43.7110317  36.4588869  48.0918092  43.5982122
  35.8737894  47.2572998  43.2133241  37.1639279  48.4765959  42.2738383
  37.6417231  47.5931633  41.8510091  36.3483318  48.8616989  41.6633731
  37.9656802  49.1899521  42.4628704  37.4022090  47.4240111  44.6694285
  37.3290524  46.2209614  44.9471613  38.0797124  48.2605026  45.4248544
  38.1439607  49.2139145  45.0972452  38.8713528  47.7408961  46.6411289
  39.4521322  46.8465911  46.4130767  39.7022942  48.8818155  47.2209291
  39.0460348  49.7347990  47.3944624  40.3952902  48.5598795  48.5334571
  41.2108533  49.2777796  48.6210711  39.6669729  48.7549859  49.3205647
  40.6513983  47.5022427  48.4734802  40.7151062  49.2653626  46.0979289
  40.2214850  49.6067415  45.1885233  41.2409118  50.1888824  46.3422660
  41.5140377  48.5415044  45.9370970  37.7992737  47.1967679  47.6342094
  37.9655241  46.1703040  48.2806912  36.6354184  47.8416643  47.6551679
  36.3591363  48.6857822  47.1735465  35.5809266  47.3864620  48.6103160
  35.9978742  47.4786147  49.6131961  34.7463923  48.0862428  48.5605827
  35.0362964  45.9680862  48.3609546  34.5865357  45.2689663  49.2641936
  35.1174830  45.5505464  47.1084059  35.5478808  46.1379793  46.4084650
  34.6620681  44.2942129  46.7153367  33.6924611  44.0457443  47.1481585
  34.4199593  44.2399785  45.1333974  33.8057301  45.0712194  44.7898990
  35.3357912  44.3653261  44.5555705  33.5632656  43.0563764  44.8749443
  32.2047190  43.2524123  44.6820116  31.7642270  44.2382532  44.6869616
  31.4384890  42.0687343  44.2787819  30.4705219  42.1387718  43.8045253
  32.0312408  40.7988771  44.2039557  31.4791326  39.9126808  43.9262551
  33.3844181  40.6229866  44.5618924  33.7841650  39.6208232  44.5544095
  34.1843624  41.8035691  44.7854259  35.2412763  41.6691358  44.9619919
  35.6130524  43.1678006  47.0729709  35.2687258  42.2276759  47.7562592
  36.8603062  43.3969509  46.6162948  37.1755768  44.2268890  46.1341152
  37.9805785  42.5585624  47.0754273  37.9516412  41.5400505  46.6891876
  39.1883977  43.2692917  46.4569715  39.2189125  43.2011777  45.3695013
  39.1603299  44.3093115  46.7814711  40.5678711  42.6149140  46.8656977
  40.7321895  42.5309584  47.9396083  40.6036689  41.6474716  46.3648837
  42.0026918  43.4142796  46.1872509  42.3457702  44.7698331  47.3543678
  41.4270553  45.2100745  47.7433541  42.8485826  44.3539588  48.2268415
  43.0130025  45.4769386  46.8608266  38.1227093  42.4351899  48.5932478
  38.2622797  41.3714732  49.0779166  38.2547964  43.5120066  49.3195899
  38.1165265  44.4382144  48.9409193  38.3281232  43.4036709  50.8330629
  39.1367601  42.7453349  51.1491656  38.5493128  44.7843780  51.4837125
  37.8224948  45.4417502  51.0061455  38.3745882  44.7344192  52.5577910
  39.9674143  45.3603343  51.2738111  40.1809185  45.2728851  50.2079285
  40.0763745  46.8344148  51.6385185  39.3883473  47.4263918  51.0357526
  39.6989444  47.0494957  52.6388308  41.0828852  47.2485106  51.6892819
  41.0511883  44.7001054  52.0823831  40.7485635  44.6770930  53.1282223
  41.0945063  43.6922722  51.6699491  42.0084876  45.2130290  51.9926037
  37.1643979  42.6201635  51.4512453  37.2908539  41.9530601  52.4845351
  35.9959894  42.6493599  50.9188055  35.8465894  43.2029538  50.0878894
  34.8472341  41.8603009  51.3655147  34.8203437  42.0008901  52.4464118
  33.5811113  42.4843162  50.7657523  32.7513357  41.9314238  51.2062741
  33.4156737  43.5050430  51.1119852  33.4748295  42.4268938  49.6819434
  34.9912359  40.3552640  51.1106886  34.6090414  39.4792541  51.9516642
  35.3889026  39.9326524  49.9164806  35.5810182  40.6566634  49.2396493
  35.3696247  38.5848500  49.4573066  34.4135570  38.0962471  49.6469058
  35.2531045  38.5687501  47.9497599  34.5419656  39.3748936  47.7650653
  36.2038280  38.8849883  47.5213766  34.8836367  37.2887470  47.3093229
  35.7824704  36.4100177  46.7033040  35.0787397  35.3864468  46.3167051
  35.5503726  34.6254092  45.7131787  33.7528244  35.6014038  46.4047051
  33.0602609  35.0829099  45.8822552  33.6119494  36.7648682  47.1273190
  32.6604200  37.1527792  47.4599250  36.3897808  37.5975821  49.8968254
  37.5954267  37.9764887  49.8329379  36.0609187  36.3331719  50.3049560
  34.7404208  35.7170488  50.4452788  34.2141280  35.7691157  49.4918492
  34.2532974  36.1835150  51.3023751  34.9116730  34.2289736  50.6518936
  34.9319294  33.8413087  49.6338422  34.1608715  33.6876722  51.2266456
  36.2662552  34.2517881  51.3850428  36.7083905  33.2623255  51.5009613
  36.0247018  34.5434784  52.4067682  37.0750101  35.3966214  50.7718240
  37.7101034  35.8906274  51.5068005  38.0995637  34.8426488  49.8486716
  38.9785563  34.0978051  50.2932286  38.1107515  35.2085105  48.5558831
  37.3871656  35.8328994  48.2282081  39.1649962  34.7488863  47.6865157
  39.3763731  33.7141906  47.9558439  38.6881924  34.6004097  46.2368058
  38.0293359  33.7330618  46.2089362  38.1307775  35.4815681  45.9198853
  39.7872064  34.4315492  45.2643551  40.2993457  35.5389849  44.5552221
  39.7956575  36.4802866  44.7208223  41.3629501  35.3276597  43.6857710
  41.8293430  36.1124090  43.1096710  41.9051750  34.0266432  43.5186890
  42.8566985  33.8440402  42.6330236  42.9244527  32.8867527  42.6407729
  41.3831947  32.9533234  44.2614266  41.8002754  31.9642179  44.1404798
  40.3167327  33.1109440  45.1364142  39.8796841  32.3099143  45.7153173
  40.4307197  35.5970119  47.7293528  40.5043297  36.8080795  47.4167415
  41.5488185  34.9459373  48.0633903  41.4770939  33.9431455  48.1646331
  42.8704639  35.5306231  48.0531036  43.5912279  34.7236226  47.9187330
  43.0138141  36.0795030  47.1218375  43.2778220  36.1708213  49.3356068
  42.4540226  36.6994343  50.1660572  44.6517595  36.2745964  49.4662613
  45.1768178  36.0793286  48.6252392  45.2257013  37.0502158  50.5352325
  44.4737351  37.2586257  51.2968499  46.4428856  36.3152982  51.1473121
  46.2607408  35.2613934  51.3584540  47.3410935  36.4523452  50.5454535
  46.6906894  36.9974437  52.5022091  45.8713189  36.6841572  53.6514160
  45.1700193  35.8635483  53.6233315  46.1574311  37.3045533  54.8898592
  45.5777979  36.9894041  55.7446658  47.0939777  38.2997156  55.0287633
  47.2098412  38.7921279  55.9836690  47.7310164  38.7605249  53.8460730
  48.5003594  39.5001526  54.0093284  47.6576671  38.0927102  52.5768163
  48.1890652  38.4378469  51.7026157  45.5287167  38.4023066  49.8531017
  46.2489373  38.4260442  48.8389199  44.8705236  39.4964731  50.2347263
  44.3292814  39.5460873  51.0859503  44.6421944  40.6158116  49.3448425
  44.8181387  40.3976273  48.2917114  43.1948578  41.2189045  49.4960042
  43.1792633  42.1785727  48.9785346  42.1375857  40.2666865  48.9157270
  41.1290407  40.6370749  49.0991480  42.2316684  40.1972650  47.8323092
  42.3100772  39.2703779  49.3227663  42.7758176  41.3718064  50.8493878
  41.8510201  41.4890874  50.6210528  45.5938217  41.7680742  49.6867788
  45.9503601  42.0052291  50.8628094  46.0370849  42.5522095  48.6453944
  45.8522007  42.3449962  47.6735557  46.9094153  43.8215772  48.9500293
  47.0951395  43.7028131  50.0172198  48.2913292  43.7383874  48.2380881
  48.8158159  42.8281114  48.5301109  48.1542580  43.7512849  47.1565401
  49.2330674  44.8855977  48.6153186  48.7044072  45.8316864  48.5047042
  49.5878907  44.7979730  49.6421503  50.4527322  44.9830859  47.7548357
  51.2342399  45.5636780  48.2462414  50.8788725  43.9851658  47.6594472
  50.0960626  45.5353264  46.3977832  49.2263581  46.0332340  46.2754394
  50.7833149  45.3677816  45.2902306  51.8911853  44.6955341  45.2544870
  52.2458584  44.3521096  46.1350093  52.3163249  44.5103205  44.3566478
  50.2760430  45.7437244  44.1708083  49.3443412  46.1299475  44.2221938
  50.6367635  45.3671275  43.3059780  46.2869323  45.1705882  48.6128582
  45.6283944  45.2048031  47.5827309  46.3817502  46.2180111  49.3716967
  46.9803420  46.2132404  50.1854412  45.9968591  47.6241735  49.0161465
  45.4326944  47.6114164  48.0841077  44.9975036  48.1679584  50.0619173
  44.8985257  49.2376168  49.8788972  43.5623635  47.5199401  49.9324831
  43.2896381  47.8042890  48.9158737  43.6900147  46.4598215  50.1522161
  42.9447890  48.0424368  50.6619389  45.5800169  48.1367164  51.4813497
  46.4935486  48.7308868  51.4615155  44.9905764  48.7803263  52.1345359
  45.6884320  47.1673282  51.9667121  47.2314461  48.5908876  48.7715775
  48.4298399  48.2350862  49.0767112  46.8983478  49.6701896  48.1490933
  45.9734207  49.9714971  47.8775353  47.9242591  50.5908579  47.6147808
  48.9086321  50.1698960  47.8184051  47.6493385  50.7220374  46.0918679
  47.8350320  49.7558899  45.6211971  46.6115017  51.0220375  45.9465861
  48.5929362  51.6227378  45.2894122  48.4895881  51.3511193  44.2390315
  48.2083595  52.6212793  45.4962685  50.3662791  51.5358643  45.5933971
  51.1442017  52.3304738  44.0148252  51.2863032  51.6682336  43.1602767
  50.5472848  53.2337987  43.8916293  52.1574387  52.6731564  44.2225470
  47.8453191  51.9977722  48.2903180  46.9524230  52.3296715  49.0904471
  48.8704267  52.7910165  48.0093126  49.6636100  52.3727830  47.5439622
  49.0353929  54.1505312  48.3937691  48.1044808  54.7087236  48.2923150
  49.3995036  54.1452269  49.9341912  48.6863545  53.6008779  50.5530000
  50.3821424  53.7029559  50.0989192  49.3694910  55.4301340  50.5579757
  48.9683559  55.2949284  51.4190815  49.9893095  54.9439019  47.5520089
  51.1761016  54.5950660  47.4382764  49.5037805  56.1101569  47.0446119
  48.5005925  56.1853352  47.1294466  50.0874455  57.0229328  45.9726667
  51.0390918  56.6134129  45.6356969  49.1801414  56.8102689  44.7497487
  48.3114850  57.4666849  44.7857369  49.7585818  57.2377429  43.9301520
  48.8685267  55.4739301  44.4604033  48.0083639  55.3042062  44.8527128
  50.2776943  58.4783995  46.3739759  49.7839005  58.9086408  47.3380875
  50.9326115  59.1984929  45.4697674  51.3063135  58.5692591  44.7726127
  51.0160669  60.6312450  45.3266850  50.3851967  61.1938102  46.0145748
  52.4271970  61.1016210  45.8247936  52.3419331  62.1734936  45.6437796
  52.5754528  60.9619426  46.8955485  53.6044641  60.5594082  45.0365534
  54.0584587  61.2757622  43.9044082  53.5971115  62.2049435  43.6020411
  55.0683695  60.7022483  43.1587487  55.2972084  61.1506355  42.2026254
  55.5446649  59.4464303  43.4652397  56.3919770  58.7650655  42.5863328
  56.6868646  59.3280710  41.8666863  55.2043660  58.7344420  44.5994365
  55.5580361  57.7196032  44.7045869  54.3010577  59.3410154  45.4457141
  54.0230722  58.7605316  46.3128591  50.8220040  61.1084957  43.8510342
  51.0523104  60.3588106  42.9137375  50.3247263  62.4024574  43.6717941
  50.1675279  62.9934570  44.4753930  49.9410495  63.0110816  42.4012373
  49.2871119  62.2840081  41.9197336  49.1664431  64.3222653  42.6577198
  49.6868734  64.9528648  43.3782520  49.2861524  64.8292325  41.7005417
  47.6935506  64.1307154  43.0456764  47.1764937  63.5822702  42.2582616
  47.6509195  63.5806759  43.9860705  46.8474883  65.3813236  43.4258144
  46.4783435  65.8848710  42.5322837  46.0012229  65.0471175  44.0247986
  47.6303726  66.3408279  44.1849413  48.6274022  66.3734858  44.0281662
  47.2221445  67.5548839  44.5907528  46.0202954  67.9189269  44.7642098
  45.3111338  67.2324462  44.5486131  45.8443114  68.8734313  45.0427865
  48.0714985  68.5253967  44.7233443  48.9637227  68.3805039  44.2722012
  47.7892344  69.4619326  44.9741600  51.0569112  63.2702309  41.3341833
  52.1721490  63.4824943  41.6819502  50.7439541  63.2192108  40.0744957
  49.7528883  63.1381289  39.8990156  51.7113399  63.7066524  39.0675964
  52.5497915  64.1697714  39.5895061  52.4198584  62.5816874  38.3256028
  53.1768122  62.9354648  37.6261676  52.9270363  62.0595219  39.1365126
  51.5898217  61.5060548  37.6157187  51.0833693  61.6552024  36.4080457
  51.2269640  62.5042892  35.7558669  50.3906508  60.5176452  36.0261220
  49.9332935  60.4810580  35.1264917  50.3907883  59.5919587  37.0568725
  49.7421034  58.3392755  37.2063338  49.1828327  57.8849170  36.4012645
  49.9872812  57.6250840  38.4221226  49.5615174  56.6405997  38.5476571
  50.7897802  58.1326614  39.4273437  50.9306241  57.5101001  40.2986614
  51.2869732  59.4524646  39.3007754  51.9473100  59.8221236  40.0717180
  51.0729136  60.2069880  38.1283224  51.0538042  64.8385918  38.1723346
  49.8399823  64.8604096  37.9126202  51.8782607  65.6607336  37.5233290
  53.3639184  65.7022120  37.4565026  53.6858956  64.8407884  36.8712470
  53.8178388  65.6019942  38.4433945  53.6542418  67.0205227  36.7224602
  53.4689349  66.7684759  35.6783803  54.6018337  67.5045379  36.9577470
  52.4856273  67.8182653  37.1615375  52.3751677  68.6382705  36.4517769
  52.5734787  68.2712691  38.1490514  51.3149419  66.9532207  37.1257374
  50.5743885  67.2334477  37.8746249  50.6355271  66.8954497  35.7920417
  51.0969058  66.3199124  34.7293689  49.4625065  67.5171574  35.8185027
  49.3220506  67.9489922  36.7207133  48.4034250  67.5091470  34.6989170
  48.9334317  67.2336845  33.7869700  47.2822694  66.4492993  34.9278517
  46.9167534  66.7076663  35.9210669  46.5278659  66.5557668  34.1483044
  47.7610151  64.9891578  34.8953045  48.1294311  64.8209291  33.8829667
  48.5272959  64.8498320  35.6568444  46.6090502  63.9736604  35.1453302
  46.2472371  64.2398377  36.1380094  45.7037246  64.1597555  34.5673691
  47.0915647  62.6270184  34.9587550  47.9341307  62.4497551  34.4316893
  46.3767715  61.5880179  35.3043348  45.2621367  61.6517972  35.9213337
  44.9991474  62.5093859  36.3862284  44.8210102  60.7682749  36.1301728
  46.7795155  60.3910376  34.9769793  47.4521778  60.3725318  34.2238678
  46.2214302  59.5816479  35.2136395  47.8125628  68.8954781  34.3441582
  47.3235376  69.0345997  33.2283045  47.9218159  70.0102649  35.1208777
  48.4808370  69.9275412  35.9581909  47.3458018  71.3525476  34.8592870
  46.3053507  71.1549903  34.6006530  47.4231576  72.3372716  36.0539349
  47.3019793  71.7127994  36.9380075  48.4546076  72.6796868  36.1429335
  46.3465800  73.4756693  35.9883190  46.3773364  73.9752811  35.0202658
  45.3390496  73.0605243  36.0084912  46.4865208  74.5587535  37.1176264
  47.2073466  74.3840252  38.0958770  45.7118231  75.6071563  37.0985237
  46.0329263  76.3513602  37.7019202  45.1445842  75.7609486  36.2773264
  47.9554573  71.9728808  33.6682714  49.1950059  71.8719256  33.5104832
  47.1887582  72.6255683  32.8264784  46.2197377  72.6485873  33.1111580
  47.5751365  73.2503099  31.5732786  46.6571378  73.5299369  31.0579688
  48.4464727  74.4708523  31.7995291  49.4404944  74.1123517  32.0676397
  48.4487766  75.0131068  30.8532945  47.9212630  75.6078415  32.7964801
  46.7124589  76.2389742  32.4799313  46.1694708  76.0430082  31.5674647
  46.2998107  77.3754473  33.2787343  45.5099626  78.0400584  32.9618526
  47.0307463  77.7053721  34.4657911  46.6987056  78.4894644  35.1289286
  48.1888455  77.0198685  34.7722497  48.7831853  77.4013342  35.5895172
  48.7111912  75.9868636  33.8994279  49.6843773  75.5651639  34.1045721
  48.1782744  72.2873279  30.4711483  48.6520504  72.8140481  29.4978261
  47.9885760  70.9884686  30.5551789  47.5470472  70.6881708  31.4125572
  48.4292258  70.0125071  29.6245658  49.2171825  70.4629174  29.0212601
  49.1063204  68.8386736  30.2908028  49.3780166  68.9784832  31.3372699
  48.3460483  68.0619546  30.2131509  50.3616793  68.2944378  29.5815853
  49.9975836  67.7032615  28.7412937  51.0250978  68.9927406  29.0714921
  51.0972979  67.4260228  30.5688900  52.2549678  67.7454491  30.6967351
  50.5288442  66.3822161  31.1575945  51.0345783  65.7620767  31.7734786
  49.5785093  66.1420243  30.9151889  47.3485919  69.5676043  28.6764402
  47.5524705  68.6795810  27.8038205  46.1574392  70.1759531  28.6945485
  46.0024103  70.9052919  29.3759852  45.0610835  69.9940267  27.8372924
  44.1601894  70.2786341  28.3819112  45.1019118  70.9450100  26.6466267
  45.3495294  71.9654925  26.9379928  45.8420540  70.5164293  25.9700855
  43.7894643  70.9089364  25.8434572  42.7932230  70.5276909  26.4000325
  43.7785175  71.3845630  24.6147210  43.0113513  71.2062760  23.9820001
  44.6140234  71.8078604  24.2376917  44.6433867  68.5545761  27.5066367
  44.4547332  68.1981183  26.3135631  44.4434206  67.7874552  28.5942599
  44.7721546  68.1474208  29.4778773  43.9300503  66.4334321  28.4798857
  43.7007126  66.0824869  29.4848945  43.0197326  66.3167386  27.8919186
  44.9203999  65.3110022  27.9922930  44.5559836  64.3027075  27.4261661
  46.2450862  65.5547818  28.1231543  46.6003492  66.4182052  28.5094937
  47.2754991  64.4794349  27.9901263  46.7111927  63.6032531  27.6696131
  48.2991994  64.7589869  26.8915284  47.8329593  65.1589262  25.9910093
  48.9501590  65.4776964  27.3891621  49.0149785  63.4832828  26.5982552
  48.4453088  62.4358120  26.3604060  50.3200811  63.5524942  26.3897223
  50.7776338  62.7549328  25.9701137  50.8010076  64.3786104  26.7143862
  47.8682937  64.0874758  29.3680564  48.1704107  64.9875013  30.1705085
  48.0834324  62.7591511  29.6067760  47.6744991  62.1239306  28.9361745
  48.9425748  62.2262719  30.6818226  49.0889901  63.0005991  31.4352348
  48.1430557  61.0698432  31.2626494  47.1334782  61.2905057  31.6079193
  48.1960296  60.2775871  30.5153628  48.9491250  60.5977569  32.4818642
  49.3571368  59.4284216  32.4593399  49.1919298  61.4858691  33.3893836
  50.3313953  61.8601605  30.0834097  50.4298739  61.0927508  29.1357087
  51.4360013  62.3557064  30.6851589  51.2679309  62.9236327  31.5028086
  52.8383602  62.1472607  30.2892287  52.8706824  61.1263455  29.9105727
  53.1939222  63.0579847  29.1638156  52.3375562  63.2043658  28.5058560
  53.6079542  64.4656635  29.5994529  53.8972772  65.0831806  28.7495124
  52.7865204  64.8859186  30.1789252  54.5262207  64.4286374  30.1871073
  54.3481277  62.4812424  28.3101394  54.5130851  63.2074691  27.5134476
  55.3154790  62.3023417  28.7796614  54.0706367  61.5174189  27.8842990
  53.8105967  62.1319718  31.4320325  54.8871215  61.5661075  31.2224784
  53.5725636  62.8864004  32.5305613  52.6273010  63.2154822  32.6649406
  54.4910282  63.1038967  33.6379583  55.4503907  63.1650388  33.1230340
  54.2881697  64.5399142  34.2471842  53.3312873  64.6354330  34.7616560
  55.0253867  64.6904578  35.0355019  54.3621684  65.5650789  33.0998065
  55.3424901  65.4927232  32.3796017  53.4064025  66.3951543  33.0421233
  53.3374024  67.0064287  32.2414532  52.6056768  66.2968428  33.6486489
  54.4764874  61.9138752  34.6744984  54.8219828  62.1496348  35.8527884
  54.1661810  60.6613972  34.2038945  53.9617986  60.4473090  33.2378484
  53.9903474  59.5738798  35.1925751  53.3041045  59.8881495  35.9787514
  53.3859733  58.3702419  34.4656027  53.4984620  57.4887321  35.0972860
  52.3116023  58.5100185  34.3526268  53.9358487  58.0607980  33.1044259
  53.5141452  58.7278849  32.1244926  54.9469707  57.3024550  33.0095864
  55.3145199  59.1518051  35.8281034  55.2260725  58.4399620  36.8106697
  56.4536235  59.6580576  35.3467915  56.4512098  60.3546102  34.6144140
  57.7851883  59.2700503  35.8637796  57.7921016  58.1985517  36.0630706
  58.9020312  59.6813615  34.8304273  59.9368959  59.4435122  35.0734763
  58.6139505  58.9754109  34.0517846  58.8322046  61.0900300  34.2738348
  58.0158514  61.5348916  33.2920458  57.2368498  60.9042872  32.8895528
  58.2605843  62.7977496  32.9218873  57.9359064  63.1994920  32.0535842
  59.1772175  63.2681931  33.8069775  59.7351366  64.6254202  33.8560360
  59.3563205  65.3944714  33.1991383  60.7382802  64.9134237  34.7419128
  61.1286416  65.9182054  34.8130524  61.1136875  63.9204765  35.6966527
  61.7278650  64.2809666  36.5076359  60.4554047  62.6369311  35.6920705
  60.5769323  61.9230319  36.4926827  59.5958763  62.2154574  34.6352276
  58.2000988  59.9854231  37.1278235  59.1305078  59.5082485  37.8017615
  57.5677548  61.0508843  37.5383933  57.0161713  61.5607783  36.8631394
  58.0828135  61.9038402  38.6483747  59.1141987  62.1640861  38.4127932
  57.3087951  63.2600175  38.8257546  57.8352389  63.8669083  39.5632494
  57.2182462  64.0646026  37.4655466  56.5585587  63.5248081  36.7852377
  56.8327980  65.0632250  37.6712920  58.1546803  64.2290599  36.9320141
  55.8459647  63.1289792  39.2750309  55.3924797  64.1107379  39.4086957
  55.2416942  62.6978013  38.4763396  55.7892659  62.6233120  40.2386885
  58.1652930  61.2558703  39.9830961  57.4818311  60.3817096  40.4340095
  59.2019854  61.6749428  40.7531740  59.7329729  62.4385425  40.3580084
  59.4272911  61.1686622  42.1130917  59.2243053  60.0992055  42.1738216
  60.4919449  61.3228960  42.2919805  58.5437766  61.8785392  43.2394060
  57.8510915  62.8382843  42.9334885  58.5018794  61.4008277  44.4887372
  59.0563400  60.1438413  44.9804735  60.1435227  60.1688005  45.0413728
  58.8041450  59.3565763  44.2685856  58.3833778  59.8660243  46.3612783
  59.1187178  59.5834799  47.1150672  57.6050553  59.1218745  46.1876345
  57.7161598  61.1621814  46.7376689  58.2779158  61.5986921  47.5628946
  56.7357739  60.8829554  47.1235994  57.6660428  62.0068446  45.4944865
  56.6394430  61.9253248  45.1362111  57.8634685  63.6065909  45.6765222
  58.9184873  64.1404457  45.2739748  56.8348934  64.3065731  46.2461862
  55.5150791  63.7308894  46.6427573  55.6300939  63.1297311  47.5448933
  55.1600663  63.1331364  45.8029644  54.5455445  64.9479200  46.9399729
  53.8672647  64.8963281  47.7914092  54.0449226  65.1834470  46.0013549
  55.6103267  65.9634514  47.3641379  55.8511182  65.8589437  48.4224769
  55.1854273  66.9373600  47.1201491  56.8632697  65.7635711  46.4937296
  56.7969908  66.3901542  45.6047235  58.1359643  66.1172492  47.2584656
  58.3990011  65.4992850  48.2629102  58.8305483  67.2908525  46.8242084
  58.4938120  67.8016901  46.0201067  60.0640199  67.6682173  47.4486038
  60.2354400  67.1294134  48.3803433  61.1637135  67.2752963  46.4566228
  62.0660350  66.9672432  46.9848625  60.9039475  66.3711978  45.9060036
  61.5743481  68.3380987  45.4313954  62.6086210  68.9797614  45.6074567
  60.8115414  68.6729747  44.4482138  60.9773151  69.4925954  43.8818129
  59.9604582  68.1554047  44.2806111  60.1702780  69.1611848  47.9131209
  59.2648895  69.9604987  47.7533747  61.2766807  69.5807830  48.5754482
  61.8441490  68.8148789  48.9117691  61.5696499  70.9695598  49.0056538
  61.1688007  71.6503880  48.2543038  60.9191350  71.1486648  50.3786810
  59.8428575  71.1955104  50.2118330  61.1311889  70.2696523  50.9864575
  61.3237149  72.3594101  51.1386651  61.9504041  72.3084916  52.1736558
  60.9508818  73.5216793  50.7640188  61.2813411  74.3266357  51.2762803
  60.3834579  73.5894977  49.9313125  63.0964700  71.2641018  49.1382829
  63.7724517  70.5090502  49.7890447  63.6215673  72.3354039  48.5648829
  63.0174854  72.9961030  48.0975034  65.0626976  72.6443817  48.4633243
  65.2395597  73.2236137  47.5565878  65.4420926  73.6629249  49.5657409
  64.5325746  74.2493835  49.6881022  65.5811608  73.0421752  50.4511853
  66.6217993  74.5498164  49.1837836  67.3253120  74.2691976  48.2199802
  66.8676097  75.5680069  49.9291777  67.7781524  75.9966209  49.8438369
  66.2420372  75.8085974  50.6840096  65.9262352  71.3817072  48.3638517
  66.8099483  71.2201088  49.2314934  65.7048227  70.5616497  47.3625883
  64.9625079  70.8015547  46.7209878  66.3653825  69.2597824  47.0081080
  66.2278525  68.9167982  45.9820489  67.4335517  69.4429482  46.8847923
  66.3442831  68.0421752  47.9145634  67.3184754  67.2943686  47.9214697
  65.2032355  67.9327173  48.6530994  64.6299458  68.7628401  48.7103811
  64.9614552  66.7704436  49.6043560  65.4853711  65.8538868  49.3364742
  65.5198060  67.2138127  51.0394550  64.9127412  68.0779274  51.3120338
  65.3890975  66.0687346  52.0533645  65.7935359  66.3720843  53.0193073
  64.3580460  65.7180600  52.0948750  65.8821546  65.2063213  51.6056905
  67.0328577  67.5049731  50.9269943  67.4303944  67.6476129  51.9325695
  67.6177767  66.7523282  50.3981461  67.1776200  68.4754538  50.4528582
  63.4779748  66.3150514  49.6231661  62.5816371  67.1523569  49.5590009
  63.1664950  65.0169247  49.5165249  63.9624320  64.3958978  49.5572538
  61.7816200  64.4891658  49.4680294  61.2762587  65.0624059  48.6900148
  61.7705832  62.9389710  49.2397134  62.3744221  62.5632275  50.0646670
  60.3891227  62.3108752  49.2676563  60.2899302  61.3162602  48.8338443
  60.0247835  62.2475559  50.2923605  59.7238409  62.9674701  48.7057584
  62.4258398  62.5417352  47.8272979  63.4997426  62.6567539  47.9762763
  62.2631311  61.4648109  47.8018826  61.7651139  63.1775113  46.5887976
  62.0934639  64.2055073  46.4411205  62.1236689  62.7562425  45.6495042
  60.7035523  62.9597571  46.7071151  60.9956634  64.9194962  50.7135249
  61.5159031  64.5447405  51.7868556  59.7565167  65.5008968  50.6547998
  59.3759352  65.6853656  49.7380304  58.9278301  65.8779391  51.7652081
  59.4680441  66.4709961  52.5025976  57.7390965  66.7296906  51.1771164
  57.1938369  66.2132622  50.3871476  57.0372391  66.8172247  52.0067573
  58.2153542  68.1916400  50.7496525  58.8950659  68.4942218  51.5464267
  58.7209354  68.1167033  49.7868352  57.0856758  69.2504810  50.6019815
  56.2366430  69.0479243  51.2550191  57.4756533  70.2626581  50.7054654
  56.4674045  69.1783538  49.2165811  57.1559074  69.5845245  48.4756317
  56.4731580  68.0978419  49.0713675  55.1955266  69.9648139  49.0112127
  55.2049889  70.2898952  48.0543691  54.4257609  69.3166769  49.0997852
  55.1285001  70.7990524  49.5754419  58.3143010  64.6877312  52.4353305
  58.1812960  63.5985828  51.8699390  57.9268553  64.8654119  53.6964222
  57.8795388  65.8122140  54.0445428  57.3485147  63.8271459  54.5624308
  57.7395079  62.8316959  54.3516665  57.6325042  64.0283934  56.0871063
  57.2659759  63.1405428  56.6007788  58.7139882  64.0634253  56.2162189
  57.0862529  65.2916881  56.7325845  57.3706540  66.1288027  56.0951097
  56.0089055  65.1720341  56.8560169  57.6189035  65.6052323  58.1207899
  58.1027306  66.7153660  58.3783218  57.6007026  64.7554020  59.0481210
  55.8250376  63.8196439  54.3463397  55.3319357  64.7487204  53.6944092
  55.1122531  62.8036842  54.8810519  55.5882287  62.0491046  55.3547732
  53.6517937  62.6834747  54.8161686  53.2122829  63.0922381  53.9061270
  53.3109477  61.1982320  54.8341718  53.8102671  60.7286183  55.6811724
  51.8094879  60.9352667  54.8666783  51.3519334  61.4642847  55.7033305
  51.3196184  61.2143454  53.9335958  51.6620822  59.8657036  55.0206275
  53.7881652  60.5394517  53.4739730  53.4672805  61.2187750  52.6840946
  54.8674995  60.4268427  53.3734956  53.3654682  59.5443971  53.3379891
  52.9692652  63.4929503  55.9595050  53.4237034  63.2882777  57.0995208
  52.0485269  64.4068152  55.6950093  51.7239082  64.5828354  54.7544326
  51.4246857  65.3171079  56.6718232  51.7873079  65.1156585  57.6797579
  51.9114061  66.7309140  56.3874772  51.5976083  67.4370044  57.1575534
  53.4387336  66.7722185  56.5219928  53.7911445  67.8014136  56.4572473
  53.7739015  66.2248324  57.4020797  53.9412204  66.2730442  55.6936740
  51.5532277  67.1901902  55.1373658  51.9201915  68.0714451  55.0342421
  49.9105336  65.2478034  56.6680609  49.2877225  65.1518439  55.6166446
  49.3500955  65.0616858  57.8583543  49.8322991  65.2443182  58.7275143
  48.1233344  64.4487536  58.0901113  47.7900398  63.8684431  57.2291505
  48.3068003  63.4421361  59.1782103  48.5711875  64.0485821  60.0447134
  47.0742767  62.7853890  59.6831469  47.2860177  61.8449527  60.1903848
  46.3665302  63.4248862  60.2109945  46.5076963  62.5280708  58.7883240
  49.4545534  62.3764838  58.9187414  50.3903533  62.9314267  58.8542829
  49.3835866  61.6275004  59.7066643  49.2565218  61.5438359  57.6623823
  49.8297128  60.6176103  57.6629991  48.2771363  61.0859663  57.5268481
  49.5931186  62.1740065  56.8401922  47.0070112  65.4630178  58.3085873
  47.0979962  66.3917252  59.0816011  45.9252689  65.3051229  57.5442341
  45.9195545  64.4622476  56.9878254  44.6644148  66.1439621  57.5401637
  45.0442286  67.1572917  57.4167636  43.7093956  65.6553827  56.4111174
  44.2895496  65.4788703  55.5057392  43.1332089  64.7712461  56.6835441
  42.7581288  66.7607987  56.1727982  41.6778985  66.7208691  56.7084596
  43.1571593  67.6725382  55.3941278  42.5954168  68.4925288  55.2156767
  44.0939294  67.5471180  55.0381817  44.0206161  66.0608997  58.9248604
  43.9298360  64.9552023  59.4359340  43.4240489  67.1045553  59.5092160
  43.7467228  68.5066274  59.3328890  43.2479211  68.8285783  58.4180325
  44.8303059  68.6137302  59.3755818  43.2105609  69.1879877  60.5123264
  43.0209092  70.2438070  60.3184092  43.8186670  69.0823144  61.4102858
  41.9226220  68.3455647  60.7087673  41.2012481  68.5617471  59.9202936
  41.4801892  68.4437449  61.7002555  42.4070256  66.9235170  60.5521320
  42.9017990  66.6282054  61.4765866  41.2954498  65.8838556  60.4455644
  40.5169981  65.6999058  61.3218398  41.1413448  65.2887066  59.2593392
  41.7740919  65.3692712  58.4763307  40.1343025  64.2817342  59.0695540
  39.5092659  64.2323777  59.9613035  39.2918603  64.7858486  57.7560777
  39.1753532  65.8609423  57.6151073  39.8290455  64.5637328  56.8333787
  38.0012623  64.0563015  57.6666638  37.7822155  63.1631576  56.7473443
  37.1606706  64.2667714  58.5717604  40.7297622  62.9113077  58.8763703
  40.4603671  62.1462508  57.9644524  41.9200775  62.6673377  59.4921252
  42.2402064  63.3641134  60.1495460  42.7882258  61.5205727  59.0986156
  43.6560491  61.7110137  59.7306796  42.1153451  60.1892691  59.5844924
  41.1015053  60.1979677  59.1849637  42.6570851  58.8055884  59.2263466
  42.6948749  58.7261331  58.1395463  43.6894986  58.6693003  59.5480170
  42.0171993  58.0395844  59.6662489  41.9377638  60.2561486  60.9942651
  41.2075911  59.6373477  61.0674174  43.4597301  61.2816697  57.6615678
  44.3565412  60.4696522  57.5993792  43.0654446  61.9903452  56.5983421
  42.1188818  62.3059750  56.7534664  43.6472643  61.7754678  55.1865813
  43.7814427  60.7586422  54.8174433  42.5473905  62.2859571  54.1763118
  42.8643782  62.1152393  53.1474230  41.2860184  61.4612650  54.3874096
  40.7530645  61.4815062  55.3380144  40.6139493  61.7814505  53.5912304
  41.5362107  60.4214405  54.1767419  42.2428389  63.6396716  54.3129250
  41.7206917  63.9059130  53.5518522  44.9577937  62.5937543  55.0183733
  45.4320834  63.1910627  55.9779111  45.5627552  62.5356307  53.8267004
  45.0554403  62.0844076  53.0792224  46.8171682  63.2313503  53.5333672
  47.1729725  63.7080344  54.4465476  47.8784689  62.1805499  53.1132514
  47.6385697  61.6884682  52.1719475  48.8453004  62.6590921  52.9558846
  47.9544772  61.0578563  54.5436415  46.6649505  64.3979044  52.5476100
  45.8239028  64.2952441  51.5867746  47.5437262  65.3709417  52.6348034
  48.1767475  65.4428898  53.4181204  47.5453703  66.6019452  51.8021926
  46.8031394  66.5008611  51.0115035  47.2916742  67.5338898  52.3084135
  48.9205299  66.8480922  51.1951164  49.7263126  65.9414874  51.0381224
  49.1791317  68.1008663  50.8484519  48.4770256  68.7948267  51.0652836
  50.3722643  68.5513321  50.1271698  50.0629756  69.4987778  49.6843547
  51.4807883  68.9373026  51.1256453  50.9860456  69.2976753  52.0278095
  52.0338687  68.0071683  51.2605725  52.4841667  69.9094512  50.6820635
  52.4671125  70.4333964  49.6002560  53.5072510  70.0551550  51.4456327
  54.0373164  70.9061613  51.3176921  53.6575130  69.5478132  52.3053412
  50.9855370  67.6147344  49.0019060  52.0411393  66.9893895  49.1410944
  50.2697579  67.5017397  47.8790492  49.2989353  67.7494062  48.0068522
  50.5688089  66.7248900  46.6608160  49.6824742  66.8001590  46.0319930
  51.7159757  67.3816509  45.8276657  51.6042599  68.4487981  46.0181164
  52.7107636  67.0248115  46.0916955  51.6121616  67.2370972  44.3197129
  52.5717059  67.0948511  43.5495117  50.4379424  67.3422078  43.8234569
  50.6889569  65.2076288  46.8297806  50.5028736  64.4607718  45.8556381
  50.7143677  64.6442048  48.0749913  50.7160195  65.3384159  48.8083052
  50.4493033  63.2063306  48.3421499  51.0497192  62.6504124  47.6228220
  50.9660297  62.7700279  49.7387152  50.4408279  63.3785736  50.4739860
  50.6457888  61.7297091  49.7927205  52.4517512  62.7584041  49.9992329
  53.0751449  63.8628884  50.3233098  52.6127307  64.8134061  50.5445204
  54.4101789  63.6261987  50.6550496  55.1067900  64.3361923  50.8317924
  54.7501943  62.3228163  50.3196501  55.9283215  61.5690110  50.4614067
  56.8455184  62.0539284  50.7629077  55.9009153  60.2326076  50.0058369
  56.8535224  59.7308283  49.9206472  54.7414787  59.6308100  49.5068796
  54.6925059  58.6007282  49.1886231  53.5387919  60.3472966  49.6031107
  52.6234195  59.8915096  49.2554893  53.5164274  61.6921250  50.0596262
  48.9418898  62.9185950  48.2767075  48.1226597  63.8280259  48.2887284
  48.5528990  61.6399942  48.2511883  49.2261550  60.8896564  48.3157305
  47.1253523  61.1878170  48.2200576  46.5079081  62.0796427  48.3191619
  46.7728756  60.5931165  46.8267032  47.2764045  59.6369899  46.6790528
  45.2401949  60.3937445  46.7866070  44.9244084  60.0842401  45.7911860
  44.9599013  59.6092966  47.4904017  44.5665730  61.2199982  47.0141223
  46.9292074  61.5785658  45.6712660  46.4000993  62.4789253  45.9825493
  47.9886996  61.8220480  45.5870482  46.5700796  61.3540109  44.6665116
  46.7970971  60.2506718  49.3599363  45.9324236  60.4841707  50.2252870
  47.6407577  59.2360921  49.4714301  48.3437480  59.0934119  48.7602107
  47.6980267  58.1278399  50.4287860  48.3935910  57.4053240  50.0025724
  48.2910653  58.7168839  51.7635577  47.5655298  59.3505212  52.2734272
  48.4237006  57.8313003  52.3836427  49.8227103  59.6895096  51.4502382
  46.4068325  57.2915896  50.6516333  45.6274809  57.4741600  51.6254850
  45.9889539  56.4894842  49.6815599  46.4962974  56.4743907  48.8081277
  44.6132959  55.9750151  49.5862944  43.8930461  56.7924091  49.5715922
  44.4914492  55.2237095  48.2616910  45.1296834  54.3404092  48.2513171
  43.5369042  54.6991091  48.2134376  44.6771716  56.2060538  47.1315826
  44.0063075  56.0655545  46.2838478  44.4111486  57.1974251  47.4969684
  46.1521329  56.1859331  46.6455938  46.9277006  56.9678583  47.1752058
  46.5724237  55.3099886  45.8768482  44.2301579  55.1011775  50.8161343
  43.0909537  55.0617460  51.1811533  45.1488559  54.4054814  51.5346731
  46.0942227  54.6804999  51.3100280  44.8956922  53.5564742  52.6436654
  44.1974441  52.7522574  52.4091445  46.2339939  52.9319796  53.0112468
  46.0631756  52.0975812  53.6912487  46.6609213  52.5986995  52.0652297
  47.3295033  53.8068511  53.5775091  47.9282719  54.7953116  52.8376794
  48.8308756  55.3864556  53.6570385  49.3582349  56.3041799  53.4415571
  48.7905709  54.8049797  54.8624673  49.3900583  55.0386902  55.6406461
  47.7978185  53.7901280  54.8319294  47.4361877  53.1202134  55.5979526
  44.2197442  54.3357458  53.8102485  43.8568502  53.7550956  54.8682038
  44.2801106  55.6380631  53.8234149  44.6129693  56.1345547  53.0088363
  43.7410090  56.5807931  54.8396371  43.5446552  55.9891945  55.7337586
  44.8353587  57.7078376  55.0407851  45.3323839  58.0105890  54.1193511
  44.3134570  58.5153717  55.5548009  45.8144273  57.1379400  56.0541766
  45.3239017  56.9276000  57.0051386  46.1907751  56.1543272  55.7729468
  46.8986642  58.2319548  56.2806578  47.6620745  58.2278531  55.5024201
  46.3779174  59.1849770  56.1895449  47.6005328  58.0246149  57.5351512
  48.4375765  57.4690683  57.4259783  47.3721055  58.4090868  58.7774673
  46.4304379  59.1773728  59.1462068  45.8104824  59.6163876  58.4807211
  46.3215795  59.4675202  60.1069432  48.1473343  57.9737220  59.6769848
  49.0083154  57.5209558  59.4043855  48.0034057  58.4202320  60.5712847
  42.3077875  57.1084285  54.4422480  41.5410153  57.4991361  55.2728459
  41.7998187  57.0169597  53.1750562  42.3462377  56.6736021  52.3983234
  40.3669933  57.2320473  52.9499568  40.1036535  58.2381162  53.2738001
  40.2295852  57.0698210  51.4598680  40.4919859  56.0577761  51.1525295
  39.1730969  57.2161832  51.2343272  40.9094748  57.9690706  50.4842911
  41.4095208  59.1826565  50.8482447  41.3651050  59.6331531  51.8295061
  41.7284693  59.8538509  49.6792194  42.0414370  60.8138150  49.6484785
  41.5677719  59.1320031  48.5303569  41.7400851  59.3679714  47.2340586
  41.9682621  60.3716518  46.9057435  41.4523457  58.3391329  46.2696358
  41.6311461  58.4689277  45.2116695  41.0766889  57.0742186  46.7594426
  40.8175752  56.2449022  46.1183346  40.8883888  56.9022012  48.0954359
  40.4901593  55.9811942  48.4965398  41.0703961  57.8723800  49.0269081
  39.4722737  56.2203692  53.7267048  39.6043924  54.9907694  53.6812640
  38.4917779  56.7428183  54.4482779  38.4250946  57.7506265  54.4676673
  37.4334855  56.1580777  55.2862664  37.8682489  55.9480747  56.2630968
  36.4072914  57.2530485  55.3967090  36.8903190  58.1027476  55.8798672
  36.1055562  57.6670641  54.4347896  35.1925600  56.8324423  56.1893137
  34.6971867  55.9501295  55.7836792  35.4875399  56.6291282  57.2195652
  34.1043700  57.9661100  56.0622504  33.3995107  57.9834878  56.8936440
  34.6446952  58.9109363  56.1185177  33.3458642  57.9024837  54.8225724
  33.4013120  56.9957945  54.3800758  32.7011510  58.8938230  54.1797728
  32.5270984  60.0213966  54.7565714  32.8118219  60.2403023  55.7004564
  32.1704919  60.8006462  54.2207181  32.0687414  58.6575388  53.0527666
  32.1334301  57.7668506  52.5807815  31.7421919  59.4393477  52.5025247
  36.8787271  54.8580235  54.7303004  36.9010325  53.8280956  55.3841207
  36.5613630  54.8765713  53.4035167  36.5598274  55.7542568  52.9023622
  35.8976737  53.7351333  52.7122917  35.0296146  53.5508061  53.3446729
  35.3246328  54.1260759  51.3160926  36.1191411  54.2793606  50.5852196
  34.6259661  53.3049119  51.1544800  34.4708275  55.3455999  51.2346639
  33.7548274  55.2410298  50.4195455  33.8703852  55.4098123  52.1414868
  35.2135832  56.7143868  51.1917887  36.4165727  56.8224877  51.4190407
  34.5310151  57.8107648  50.9634862  34.9741192  58.7037620  51.1264485
  33.5459393  57.7370082  50.7514349  36.7564072  52.5092612  52.5058448
  36.3584434  51.4631974  52.0587013  38.0490936  52.7839848  52.6109480
  38.3228545  53.6766017  52.9958285  39.1612234  51.7875001  52.4807687
  38.8385913  50.8819174  51.9667507  40.3667584  52.2969766  51.7162440
  40.8980056  53.1178418  52.1981887  41.3724075  51.1977030  51.5261874
  41.7002193  50.7929731  52.4845308  40.8681241  50.3262816  51.1076305
  42.2939868  51.4204000  50.9905396  39.8897358  52.6878908  50.3635476
  39.2953548  51.8595541  49.9764886  39.2752018  53.5820237  50.4641376
  40.9513767  52.9968253  49.2742331  41.5549857  52.1052076  49.1049821
  40.5414207  53.1916555  48.2831416  41.6616289  53.7684960  49.5707834
  39.5017454  51.3174740  53.9167771  39.4560475  50.1418814  54.2730856
  39.8038282  52.3113188  54.7539847  39.6039766  53.2082029  54.3341702
  40.1808317  52.2383827  56.1722565  41.2204959  51.9266720  56.2621440
  40.0632773  53.7071483  56.7304551  40.7507919  54.4568019  56.3384191
  39.1373090  54.1567864  56.3705856  40.1996734  53.8717168  58.2458123
  39.3295916  53.4390082  58.7374930  41.0323910  53.2571856  58.5867195
  40.3098601  55.2588679  58.8615790  40.1583588  55.1749774  59.9374771
  41.3352652  55.6181260  58.7774135  39.4892179  56.3023426  58.2966569
  39.8380272  56.9802425  57.6348874  38.3300517  56.5811627  58.8850130
  37.5657288  55.6212760  59.4255231  37.6621401  54.6230639  59.2979988
  36.7698445  55.7894576  60.0233300  37.7487901  57.7641093  58.7653745
  38.2936536  58.5039070  58.3449913  36.8925175  57.9088044  59.2810193
  39.3093190  51.2607602  56.9152752  39.7165783  50.3099300  57.5564443
  37.9724549  51.4156770  56.7356499  37.6136165  52.2295613  56.2580756
  36.9594760  50.6489123  57.3556270  37.2817668  50.3872191  58.3638106
  35.7238080  51.5140667  57.4444338  35.5673169  51.9951959  56.4787862
  34.8978931  50.8560012  57.7149505  35.8024789  52.5272517  58.5573062
  36.6588402  52.5399795  59.4608820  35.0028593  53.5378497  58.5838071
  34.9676391  54.1343798  59.3983483  34.1532963  53.4543795  58.0433171
  36.6866161  49.2797335  56.6671317  36.1846743  48.4470281  57.3846477
  37.0639862  49.0187793  55.4177880  37.5833063  49.7181636  54.9055828
  37.1662025  47.6533975  54.8179294  36.3266230  47.1010130  55.2391736
  36.9240929  47.7928584  53.2878854  37.5951286  48.5208806  52.8324891
  37.0116480  46.8288048  52.7854268  35.4586814  48.1455142  52.9318237
  35.0986688  49.1260805  53.2423260  35.3159163  48.1283004  51.8516516
  34.2549230  47.0018119  53.5174027  34.6838871  45.3980771  52.6961199
  34.6089775  45.5238720  51.6163319  35.7032988  45.0924719  52.9346599
  34.1487491  44.4771230  52.9264694  38.4469828  46.8871629  55.2302222
  38.4328506  45.6628333  55.2530740  39.5259070  47.5810647  55.6550069
  39.5360708  48.5901487  55.6511175  40.5924954  46.8743994  56.3566616
  40.8364131  46.0049390  55.7456356  41.9146928  47.7082295  56.6503120
  41.7017946  48.5385550  57.3232755  43.1083922  46.8011225  57.1638711
  42.8809730  46.3290728  58.1189599  43.4535982  46.0760983  56.4262915
  43.9267791  47.4902502  57.3740991  42.3886786  48.2880739  55.2306125
  43.2560026  48.9436595  55.3163009  42.6591681  47.4386054  54.6037986
  41.5937923  48.8892075  54.7879443  40.1160294  46.3399993  57.7591082
  40.1416619  45.0905291  57.8992661  39.4240099  47.0750828  58.6596366
  39.1608933  48.0048407  58.3638496  38.7830881  46.4803053  59.7645166
  39.5589640  45.9898370  60.3525663  38.2164071  47.6172150  60.6193616
  37.3615180  48.0366898  60.0890253  37.5709905  47.0441059  61.9174754
  37.0227202  46.1440880  61.6402599  38.2839621  46.8301276  62.7136003
  36.8564007  47.7766251  62.2927285  39.3450891  48.6672146  60.9779083
  40.2664957  48.1817540  61.2973435  39.5998125  49.2805457  60.1133958
  38.8572877  49.6543827  62.0669422  38.0189655  50.2888853  61.7786918
  38.7299283  49.0349296  62.9553281  39.7224213  50.3048464  62.1971837
  37.7167132  45.3997051  59.3233659  37.6339600  44.3030640  59.8558066
  36.8387787  45.6722187  58.3152343  36.9341153  46.5669274  57.8563528
  35.7925340  44.7066765  57.9359742  34.9601020  44.6918726  58.6391548
  35.1338145  45.2114029  56.6170566  34.7555013  46.2259913  56.7409535
  35.8596689  45.1456608  55.8061840  34.0385943  44.3619718  56.2126452
  34.2655998  43.3025995  55.3481287  35.2691901  43.0171345  55.0694530
  33.1674806  42.6072907  54.8392810  33.2942596  41.8372390  54.0933276
  31.8770864  42.8848135  55.2559294  31.0231757  42.3852392  54.8236077
  31.6389396  43.9648497  56.1747955  30.6103056  44.2144586  56.3885931
  32.7186838  44.7189513  56.5664093  32.5211098  45.6073640  57.1487634
  36.2685764  43.2292039  57.5856326  35.6947565  42.3494076  58.1670714
  37.4112973  43.0286284  56.9510560  37.9572384  43.8566631  56.7603836
  38.0824142  41.7388978  56.6485876  37.3304200  40.9940651  56.3894316
  38.9816801  41.9679588  55.4359866  38.4903884  42.6583803  54.7499752
  39.9014529  42.3596697  55.8691118  39.2815523  40.7231830  54.6493546
  39.5994257  39.8757757  55.2565402  38.3321406  40.3965312  54.2244064
  40.3603506  41.0566560  53.5771718  40.2380560  42.0057972  53.0535155
  41.2647537  41.1588363  54.1777241  40.5319999  40.0000318  52.5960485
  41.4122695  39.5089528  52.6520920  39.6801359  39.2442878  51.9544569
  38.4446150  39.5194725  51.8580132  38.0930840  40.4249436  52.1365973
  38.0092122  39.0880652  51.0546695  40.1606266  38.2285348  51.2714469
  41.1458427  38.0289078  51.1781552  39.5097974  37.7888006  50.6364751
  38.8632156  41.1267877  57.7928234  39.0897713  39.9386120  57.7888395
  39.2195413  41.9132412  58.7812346  38.9755433  42.8851557  58.6571489
  39.5887333  41.4000065  60.1177994  40.2182093  40.5216319  59.9769302
  40.4585278  42.3877364  60.8513150  39.8468087  43.2899672  60.8449682
  40.6784214  42.0141287  61.8515640  41.6921866  42.7027099  60.2099105
  42.3705486  41.9506004  59.5321929  42.2223521  43.8215983  60.5811575
  43.2206291  43.9278050  60.4692602  41.7223907  44.3965461  61.2437778
  38.3181865  40.8790431  60.8982773  38.3019314  39.7673998  61.4233744
  37.2020715  41.5927084  60.8723882  37.1889479  42.4688486  60.3694090
  35.9887483  41.1596070  61.6008688  36.2099273  40.8854947  62.6325506
  35.0405691  42.3931206  61.6421913  34.9434730  42.7562683  60.6195735
  33.6726831  41.9067714  62.1072711  33.1448725  42.7191628  62.6064717
  33.0852301  41.6032259  61.2416609  33.8437928  41.1388410  62.8623614
  35.5406889  43.6932141  62.3697400  36.6212446  43.7851101  62.2669763
  35.0012555  44.4915917  61.8607648  35.1431238  43.7323685  63.3838519
  35.4127900  39.9893792  60.9413524  35.0574562  39.0897848  61.6317217
  35.4264091  39.8654713  59.6182351  35.6349654  40.6949192  59.0820016
  34.6161005  38.8278986  58.9667568  33.7965928  38.5834956  59.6431001
  33.8576425  39.2076509  57.6899782  33.3062404  38.3703586  57.2622547
  32.8510992  40.3305762  57.9796732  31.9480414  39.8121828  58.3028556
  33.2327451  41.0688588  58.6836755  32.6402278  40.7875848  57.0126192
  34.7432890  39.6303387  56.5237470  35.2321386  40.5851256  56.7165319
  35.4989059  38.8688837  56.3311452  34.1322125  39.7563750  55.6295986
  35.2576723  37.4458186  58.9651949  34.7964913  36.5874859  58.1807242
  36.3678646  37.2734185  59.7102132  36.5719846  37.9795811  60.4026029
  37.2457418  36.1504427  59.3630115  37.4028705  36.1662184  58.2849463
  38.5379073  36.2708298  60.1315128  38.8895744  37.2656198  59.8551125
  38.3910732  36.2967367  61.2108359  39.5843114  35.2842803  59.7592603
  39.7401938  34.9821408  58.5177253  40.3148129  34.9143794  60.6824200
  36.5276907  34.7701186  59.5557986  35.7684052  34.5572679  60.4959519
  36.7757418  33.8203693  58.6467414  37.4188823  34.0898638  57.9161301
  36.1812359  32.4633051  58.5021718  36.8806838  31.8486588  57.9358330
  36.1664959  32.0740212  59.5205959  34.8844543  32.3836446  57.8194670
  34.4792394  31.3349974  57.4282319  34.1527217  33.4835101  57.6362832
  34.4156499  34.3546116  58.0731035  32.8203144  33.3541982  57.1462402
  32.3411396  32.5615929  57.7191925  32.0658143  34.6009588  57.4983857
  32.4403157  35.4472636  56.9232284  31.0290219  34.3487853  57.2770169
  32.1522366  34.9325517  59.0164817  33.1546575  34.9756898  59.4413396
  31.7385589  35.9335401  59.1419246  31.2684188  34.0762541  59.8751933
  30.2303744  33.6044837  59.4696056  31.7072713  33.7762064  61.0700058
  31.0704696  33.2032403  61.6052436  32.5469238  34.1641377  61.4747860
  32.7579730  33.0410746  55.6196004  33.5222798  33.7483917  54.9248093
  31.9148779  32.1672382  55.0957640  31.0065189  31.2807723  55.9013193
  30.4438569  31.7965516  56.6790295  31.5639526  30.5189893  56.4447448
  30.0900546  30.5680162  54.9156581  29.1987435  31.1502367  54.6804714
  29.9005529  29.5726407  55.3168585  30.9870465  30.5757739  53.6473375
  30.4688071  30.4552697  52.6957426  31.7541312  29.8033601  53.6969863
  31.7204907  31.8876270  53.7030414  32.7079448  31.7643258  53.2579850
  31.0226070  33.0871540  52.9541626  30.3057512  33.8815831  53.5796378
  31.1228070  33.1169602  51.6481253  31.5561543  32.2938113  51.2537433
  30.3297788  33.9041819  50.7620569  30.4891239  34.8883639  51.2019364
  30.9395832  33.7584329  49.3792811  31.9034538  34.2621497  49.3070816
  31.1667955  32.7220705  49.1274803  30.0975142  34.3524454  48.2700846
  29.6836450  33.4641693  47.2455911  29.8660156  32.3990846  47.2393106
  28.9786880  34.0256282  46.1876054  28.5275063  33.3503995  45.4761209
  28.7809571  35.4194832  46.0930237  28.2955352  35.7571237  45.1895170
  29.2349650  36.2533021  47.1180783  29.2574726  37.3189153  46.9429900
  29.8790678  35.7562125  48.2383807  30.2295164  36.3760935  49.0500575
  28.8507307  33.4419609  50.9470227  28.6370915  32.2388232  50.7381401
  27.8865050  34.4090298  51.1777858  28.1623077  35.3634833  51.3603273
  26.4710585  34.1556029  51.4900775  26.1299035  33.1991671  51.0940081
  26.1924432  34.0359358  53.0078387  25.1281967  34.0473770  53.2439495
  26.7620759  32.8092568  53.5627912  26.6187867  32.7359799  54.6411212
  26.1836644  31.9931827  53.1307922  27.8158684  32.6988631  53.3069797
  26.8409868  35.0751913  53.6801076  26.1942289  35.6115780  54.1436154
  25.5277153  35.2459023  50.9500934  25.9566574  36.3734791  50.7226548
  24.2158329  34.8345002  50.7636914  24.0853852  33.8744350  51.0482264
  23.0456105  35.6412822  50.5268718  22.2881836  35.0034424  50.0691232
  22.5651902  36.1704213  51.8900552  23.3499225  36.8228648  52.2716385
  21.6685266  36.7718174  51.7405753  22.2985499  35.2189783  53.0606778
  21.6656849  34.2023957  52.7990318  22.6965453  35.3984690  54.2612063
  22.4329548  34.6886758  54.9294246  23.1047667  36.2578740  54.5985124
  23.1887810  36.7211748  49.4309346  22.6732869  37.8377934  49.5789400
  23.8626582  36.3463223  48.3295968  24.1415438  35.3765156  48.2851464
  24.0636833  37.3181554  47.1912214  24.6127562  38.1698803  47.5930168
  24.8337145  36.5591141  46.0216240  25.8559886  36.3435095  46.3301761
  24.2203726  35.6628165  45.9199415  24.9894661  37.2576480  44.6963479
  23.9243192  37.3517890  43.8553951  22.9767570  36.8752189  44.0608016
  24.2887513  38.1406013  42.7834691  23.6590926  38.3146452  42.0127061
  25.6092560  38.5923353  42.8634239  26.3798811  39.4250928  42.0233752
  25.9929897  39.7737449  41.0766890  27.6355165  39.8744346  42.5195010
  28.3616326  40.5046769  42.0272907  28.1204217  39.3996448  43.7473945
  29.0805855  39.7440393  44.1021888  27.3417152  38.5154552  44.5135283
  27.6633295  38.2515122  45.5103770  26.0620380  38.0745376  44.0971836
  22.7199326  37.7978364  46.6553536  21.7225719  37.0205085  46.5745943
  22.6588360  39.0361836  46.1119308  23.4745111  39.5958892  46.3130723
  21.6388430  39.5663633  45.2780766  20.9517121  38.7807428  44.9659761
  20.8180086  40.5689157  46.0182519  20.2196643  40.0554916  46.7706965
  21.5037005  41.2270771  46.5526498  19.8503024  41.4414539  45.2880062
  18.5926292  40.9315898  44.8790922  18.3264701  39.9382835  45.2118501
  17.8992266  41.6733031  43.9304721  17.0094168  41.2322813  43.5044635
  18.3855582  42.9139481  43.3907948  17.6155032  43.6607546  42.5278745
  16.8366354  43.2608212  42.1330527  19.5616547  43.4864757  43.9402666
  19.9473150  44.4226087  43.5645244  20.3109112  42.7193425  44.8297245
  21.2879131  43.1080603  45.0773183  22.2680705  40.3458600  44.1030891
  23.3282750  40.9798832  44.2294494  21.5882809  40.3509672  42.9497907
  20.8740972  39.6681094  42.7410972  21.7866743  41.3235391  41.8450388
  22.1689164  42.2695774  42.2279271  22.9389079  40.8597444  40.9948233
  23.2548302  41.6795746  40.3493696  23.8493734  40.6826362  41.5676061
  22.5742635  39.6009441  40.1370084  21.9985660  39.8221337  39.0230960
  22.8397424  38.4363623  40.4993772  20.5438846  41.6770547  41.0488727
  19.6178426  40.8377795  40.8734604  20.5681420  42.8278416  40.4069264
  21.3267386  43.4926169  40.4705492  19.5089358  43.2767674  39.4502954
  18.5099827  42.8909620  39.6531055  19.4594936  44.7532094  39.6450731
  18.4945338  45.1834224  39.3782860  19.5105400  45.0383986  40.6960586
  20.5537405  45.5414614  38.8809995  21.6976869  45.0941126  38.6514852
  20.1175003  46.6356301  38.3540021  20.7089122  47.2106291  37.7699009
  19.2897071  47.0530921  38.7537281  19.7457788  42.8783447  37.9789257
  19.1023453  43.4512461  37.1003528  20.5666600  41.8323595  37.7180370
  20.8891656  41.3323561  38.5331889  20.9872664  41.3784457  36.4090425
  21.5442022  40.4419300  36.3955567  20.0972748  41.1388127  35.8267952
  21.7546862  42.3582538  35.5272942  21.8306447  42.2701655  34.3172112
  22.2230483  43.4811052  36.1561428  22.1305099  43.7273881  37.1314927
  23.1259282  44.4122434  35.4319470  23.6620868  43.8576668  34.6614019
  22.3003985  45.4697449  34.5694272  23.0014826  46.2051610  34.1756135
  21.9758344  45.0306808  33.6254771  21.2617596  46.1264309  35.3229667
  21.5239822  47.0394554  35.4591377  24.0986910  44.9609981  36.4839407
  25.1466929  44.3980802  36.5922243  23.8968426  46.1919110  37.1431673
  22.9854552  46.5919869  36.9770915  25.0119682  46.8005085  37.8772103
  25.7650145  46.0188319  37.9822046  25.7703547  47.7929730  36.9719628
  25.0514628  48.5481107  36.6528163  26.5675912  48.2831030  37.5299660
  26.4860560  47.1931339  35.7692455  27.4372126  46.4573744  35.8914134
  26.0486806  47.4876899  34.5773758  26.3873206  47.0519558  33.7318649
  25.3236422  48.1718998  34.4154185  24.6611669  47.1908393  39.3743681
  25.4516870  47.9352001  40.0326438  23.6012817  46.6155105  39.9262414
  23.0465837  46.0929807  39.2638527  23.2130349  46.7592507  41.3439199
  23.9636900  47.3892575  41.8217130  21.8856119  47.4465342  41.5763753
  21.1865280  46.6173062  41.4604113  21.8304333  47.7479045  42.6218437
  21.5253400  48.6381946  40.6926284  22.1632392  49.4549912  41.0312107
  21.7147623  48.4980573  39.6292011  20.0389682  48.9732036  40.7684952
  19.2015264  48.1563082  40.9770909  19.6640676  50.2304014  40.6247131
  18.6788722  50.4144998  40.7474643  20.3678270  50.9446146  40.4982049
  23.3505288  45.4238855  42.0499003  22.7552822  44.4295310  41.6127385
  24.1475607  45.3075078  43.1436491  24.7014368  46.1040846  43.4224461
  24.6082605  44.1131627  43.7809979  23.9601857  43.3015123  43.4489712
  26.0172478  43.7947561  43.2278461  26.7154946  44.5900895  43.4896266
  26.7268611  42.6453678  43.9189622  27.7157280  42.4867864  43.4882346
  26.7852860  42.9671980  44.9578235  26.1081450  41.7495555  43.8674383
  26.0555148  43.5219254  41.7296388  26.0615278  44.4814078  41.2132102
  26.9514783  42.9393778  41.5146764  25.2224655  42.8955129  41.4103520
  24.5882162  44.2395768  45.3685815  24.7381528  45.2655480  46.0016116
  24.4754629  43.0915297  46.0342342  24.3409974  42.1931354  45.5927811
  24.8077787  42.8914466  47.4198005  25.5913188  43.5968442  47.6972519
  23.5202730  43.0622327  48.2953998  23.1917386  44.0789612  48.0761546
  22.7271579  42.3543095  48.0567805  23.8942248  43.0121137  49.3180567
  25.2404427  41.4342411  47.7179629  24.9184295  40.5281370  46.9450775
  26.0587995  41.2368372  48.7503847  26.3316143  42.0952244  49.2064301
  26.4631328  39.9891586  49.2417357  25.6721242  39.2405351  49.2883533
  27.5107410  39.2726287  48.3777913  27.4685312  38.2068325  48.6025263
  27.1968351  39.3637811  47.3380244  28.9651637  39.8530279  48.5636954
  29.9233728  39.2504920  49.4182454  29.5647496  38.5943871  50.1973166
  31.2610622  39.6292640  49.3839977  31.9943243  39.3008021  50.1054715
  31.7058524  40.5408490  48.3893921  32.7392242  40.8561166  48.3740914
  30.7064017  41.1074730  47.5717806  31.1254056  41.7071927  46.7781529
  29.3781551  40.8051335  47.6599902  28.6203519  41.2389882  47.0248420
  26.8714402  40.1606904  50.7090438  27.0037760  41.2172350  51.2536856
  27.0232486  39.0132733  51.3589563  27.0028758  38.1932188  50.7688974
  27.1669391  38.7200059  52.7794820  27.2881940  39.6647920  53.3093843
  26.2700169  38.2263364  53.1545594  28.3737448  37.8357401  53.1268951
  28.8214261  36.9720229  52.3393545  28.8423092  37.8756984  54.3843424
  28.5535829  38.6462429  54.9702120  29.8417371  37.0274881  54.9177458
  30.1148866  36.2994684  54.1536544  31.1141182  37.8483416  55.1595123
  30.7965646  38.7901882  55.6058234  31.7341886  37.3704248  55.9174946
  31.8805939  38.2282337  53.9270177  31.1161181  38.5819984  53.2354685
  32.6264096  38.9958520  54.1359677  32.6189136  37.0546385  53.1860162
  31.8803159  36.3411616  52.8196158  33.1800083  37.4544129  52.3411042
  33.5978751  36.3249292  54.0789494  33.2761103  35.4639218  54.4982520
  34.8474942  36.6014441  54.2521701  35.4065694  37.6584507  53.7798005
  34.9364692  38.4093496  53.2949019  36.4104017  37.7564787  53.8258787
  35.5570441  35.7596440  54.9342027  35.0346378  35.0520338  55.4302274
  36.5516200  35.6228469  54.8192359  29.3384266  36.2865522  56.1065892
  29.4159331  36.7764998  57.2885359  28.7800999  35.1353515  55.8703010
  28.8125571  34.8232191  54.9102838  28.1508391  34.2639152  56.9162067
  27.4502450  33.5163096  56.5445192  28.8727624  33.6695592  57.4778095
  27.2579969  35.0764359  57.8394661  26.1601562  35.4716526  57.4619273
  27.6854053  35.1875686  59.1127687  28.5184585  34.6607984  59.3355747
  26.9469197  35.8726662  60.1523270  26.1046614  36.3987890  59.7035545
  26.4598734  34.7322124  61.1301255  25.8006516  35.3164915  61.7725214
  25.9168518  33.9159973  60.6532540  27.5336130  34.1684576  62.0643043
  28.7537160  34.2870526  61.8594244  27.1529925  33.3324936  63.0257783
  27.8877422  32.8421654  63.5164749  26.1981529  33.1106846  63.2644244
  27.8001571  36.9625106  60.8135412  27.5384444  37.3961198  61.9505168
  28.9007695  37.4444327  60.1950234  29.0778005  37.0402384  59.2859376
  29.6863817  38.6150962  60.6451141  29.1352264  38.9434684  61.5270895
  31.1580050  38.2039699  60.9290398  31.5692751  37.8682333  59.9771224
  31.6656616  39.1151006  61.2443214  31.2877681  37.1506193  62.0360602
  30.7064722  37.3533669  62.9352407  31.0002384  36.1796667  61.6328781
  32.8023917  37.1621375  62.3521037  33.4021023  37.1459421  61.4421460
  33.1225342  38.0584448  62.8854030  33.1168420  36.0330903  63.1395233
  32.4047679  35.6927734  63.7705287  34.3150735  35.5598076  63.4443408
  35.4054072  36.1855992  63.0936922  35.5030819  37.1379939  62.7694950
  36.2293324  35.7209574  63.4478974  34.3924704  34.5560204  64.2215775
  33.5703330  34.1687528  64.6618535  35.2407787  34.3941905  64.7443098
  29.5675413  39.8594432  59.7585548  29.9586124  40.9346046  60.3059371
  29.1521367  39.7910080  58.4627393  29.1055433  38.8786719  58.0296599
  29.1475430  41.0259691  57.6335090  28.9684491  41.8704831  58.2989919
  30.1182421  41.1743422  57.1601446  28.1343771  41.0151521  56.4768034
  27.6278509  39.9958374  56.0015407  27.8935501  42.1930221  55.9970475
  28.1713372  43.0417066  56.4691905  27.1058790  42.4230845  54.8484155
  27.1224490  41.5482380  54.1983893  25.7021452  42.5917044  55.2254244
  25.5093143  41.8564226  56.0073151  25.5373785  43.6119466  55.5710959
  24.7142847  42.4598627  54.0751730  24.4963595  41.2295182  53.5373170
  24.9500843  40.3448366  53.9578182  23.5794544  41.0196596  52.4661585
  23.5529739  40.0287091  52.0376893  22.8028326  42.0580451  52.0490685
  22.0389551  41.9223170  51.2980432  23.0596180  43.3481600  52.5229839
  22.4256999  44.1428988  52.1589687  23.9674342  43.5871964  53.6150958
  24.1368703  44.5690817  54.0333907  27.6098518  43.7347139  54.0993295
  28.0750819  44.6432317  54.8221637  27.5152333  43.7714651  52.7575781
  27.1162719  42.9701935  52.2903152  27.9219062  44.8248082  51.8301864
  27.8150161  45.7735536  52.3565994  29.4366337  44.6794412  51.5550387
  29.9698229  44.7858231  52.4992808  29.8612223  43.2631286  51.1135819
  30.9129168  43.2238720  50.8294842  29.6896931  42.5967797  51.9593904
  29.2047099  42.9658753  50.2953974  29.9191342  45.8000284  50.5604576
  29.6157432  45.5969980  49.5342532  29.4874837  46.7446382  50.8894305
  31.4519865  45.9183518  50.4730035  31.9741284  45.1964329  49.8444058
  31.6572384  46.9171991  50.0894065  31.8906600  45.7954878  51.4630065
  27.0253225  44.9269420  50.5389419  26.6613251  43.8690504  50.0570941
  26.6180320  46.0663114  50.0627363  26.8689483  46.8243063  50.6825829
  25.6174299  46.4688898  49.1359795  25.2768083  45.6660325  48.4815163
  24.3965394  47.1420733  49.9193551  24.8035268  47.8603377  50.6317289
  23.3554898  47.6998958  48.9492016  22.4102688  47.9068036  49.4509261
  23.6633988  48.6444202  48.5000339  23.0843051  46.9645596  48.1911749
  23.6929099  46.0191552  50.6695461  24.4381868  45.4851366  51.2586262
  22.9402721  46.4463176  51.3323814  23.1566265  45.3209389  50.0258426
  26.1412393  47.5897637  48.2350387  26.5893351  48.6016064  48.7555899
  26.0266353  47.3682486  46.8892787  25.7300836  46.4494563  46.5923835
  26.5528481  48.2299417  45.7749685  27.0105812  49.1212443  46.2026800
  27.7471784  47.5255990  45.0704704  27.3353414  46.7815268  44.3888283
  28.2975125  48.3179121  44.5632010  28.7923011  46.7420878  45.8715882
  28.5925873  45.3638568  46.2223469  27.6773667  44.8608956  45.9476883
  29.7308925  44.6023845  46.6936325  29.4781642  43.5632508  46.8450938
  30.8775315  45.2560873  47.1235893  31.6628461  44.7131128  47.6293042
  31.0936033  46.5831283  46.8525928  32.0357412  47.0556299  47.0895199
  30.0852955  47.3038884  46.1656588  30.2321255  48.2904290  45.7513792
  25.5867902  48.6691005  44.6833524  24.8271243  47.8688085  44.2776548
  25.6904875  49.8280395  44.0616014  26.4849267  50.3587202  44.3871077
  25.0913431  50.2485891  42.8455578  24.7736560  49.3875960  42.2579918
  23.9039124  51.1954017  43.1869158  23.2151040  50.6808172  43.8572087
  24.3030687  52.0621233  43.7136956  23.0977171  51.7945108  41.9968421
  23.3066608  51.4946532  40.8416742  22.2640118  52.7875067  42.1955241
  21.6278613  53.1091445  41.4801951  22.1025474  53.1605273  43.1198374
  26.0007693  50.9980293  41.9760899  26.6033497  51.9827611  42.3572909
  26.3110379  50.4217154  40.7798464  26.0002691  49.5032471  40.4995274
  27.0162551  51.1001788  39.7098342  27.0488765  52.1593228  39.9692178
  28.4388164  50.5108984  39.6988311  28.8068402  50.5158575  40.7256430
  28.4497205  49.5521217  39.1821675  29.4248356  51.3295336  38.9003390
  29.3604974  52.5489067  38.8396609  30.3940458  50.7268800  38.1988874
  31.1449672  51.2655754  37.7921807  30.3348422  49.7197022  38.1585675
  26.1922139  50.9924615  38.4085356  26.7236443  50.8289754  37.2929805
  24.8870321  51.0207137  38.4900967  24.4535024  51.1043214  39.3979286
  24.0320980  51.0875311  37.3040381  24.4198561  50.6351339  36.3908828
  22.6641617  50.3413790  37.6584451  22.8551201  49.6252490  38.4584437
  21.9296192  51.0081506  38.1075776  22.0544929  49.5603729  36.4712811
  21.7978268  50.1175820  35.3737063  21.8897476  48.3228204  36.6266126
  23.7341554  52.4805586  36.8820317  24.2318218  53.3916928  37.5238040
  22.8815009  52.6624246  35.8843839  22.6020638  51.8315531  35.3824253
  22.2684889  53.8890255  35.3364474  23.1275654  54.5590895  35.3000362
  21.8893647  53.6770317  33.8748108  22.6444582  53.1175868  33.3237489
  21.0090864  53.0430209  33.7621461  21.6864136  55.0466651  33.0984455
  20.6329172  55.2226272  32.4145327  22.5862396  55.9044354  33.2372565
  21.0965744  54.4798433  36.1087218  20.4303186  55.4524852  35.7983140
  20.6482345  53.7667072  37.1682539  21.0184186  52.8315880  37.2599482
  19.4837489  54.0975613  37.9743028  19.2777662  55.1676772  37.9355594
  18.2278646  53.3973695  37.3809135  17.3866624  53.5004742  38.0662436
  17.8482576  53.8571806  36.4681039  18.2645288  51.8898132  37.2190998
  18.9458673  51.2283012  36.2440856  19.5856341  51.6510187  35.4840577
  18.8303105  49.8802205  36.3077875  19.3488226  49.1933175  35.7800001
  17.9615334  49.5499303  37.3324840  17.5375360  48.3507805  37.9036984
  17.8919040  47.4380625  37.4477322  16.5371966  48.3790342  38.9604524
  16.2039197  47.4506862  39.3991895  16.1225773  49.5603847  39.5507292
  15.4247701  49.6146343  40.3729719  16.5640778  50.7082858  38.9413545
  16.2756795  51.6555530  39.3732923  17.5030537  50.8028128  37.9083579
  19.7285951  53.7110693  39.4572281  20.5880419  52.8441760  39.8092225
  18.9273430  54.3894433  40.3420958  18.3345336  55.1333939  40.0033518
  19.0489472  54.2197734  41.7916359  20.0291737  54.4457283  42.2102936
  17.9693873  55.2243937  42.3865430  17.0377232  55.1280646  41.8303032
  17.7243635  55.1949864  43.4479461  18.4915259  56.5169326  42.1619116
  17.7891895  56.9743671  41.6938064  18.7352991  52.8706702  42.3337987
  17.8570199  52.1684727  41.8869505  19.4154298  52.3492694  43.3916675
  19.9439604  53.0721970  43.8587180  19.0353845  51.1385002  44.0859884
  18.3251566  50.5202120  43.5377303  20.3287179  50.3910919  44.3313770
  20.7377027  50.1575501  43.3490784  21.0384166  50.9494690  44.9414039
  20.1888520  48.9888399  44.9899054  20.5812267  48.8021706  46.3608433
  21.0701903  49.6426281  46.8305718  20.3937207  47.5796333  47.0086010
  20.8567001  47.4701276  47.9787100  19.6831424  46.5454813  46.3664593
  19.4917029  45.5779335  46.8090101  19.1296065  46.8034822  45.0335064
  18.6034536  45.9622659  44.6054957  19.4657269  47.9969139  44.3390729
  19.1478671  48.0986346  43.3121775  18.4002137  51.4528065  45.4586139
  18.8908938  52.4248216  46.0679871  17.3802056  50.7013161  45.9447915
  17.0699756  49.9890688  45.3000845  16.5330426  50.7707951  47.1436387
  17.1685423  51.0578281  47.9811625  15.5552670  51.9615409  46.9674251
  16.1306277  52.8758595  46.8193623  14.9752432  51.7349351  46.0727786
  14.9132264  52.1038412  48.2060068  14.5295286  52.9788319  48.3014700
  15.7103638  49.4655721  47.3870505  14.9828674  49.0730035  46.4843894
  16.0551758  48.6923379  48.3916711  16.5028179  49.0568646  49.2210569
  15.6305901  47.3106340  48.4909908  14.5890321  47.2227356  48.1826910
  16.5462337  46.3865496  47.6182448  16.5793444  46.9677398  46.6965856
  17.5875172  46.3470911  47.9363999  15.9719818  44.9823550  47.4156535
  16.1866405  44.3781101  48.2970155  14.4186550  44.8827891  47.1667716
  13.8754255  45.2910544  48.0195361  14.1810676  45.2780184  46.1783734
  14.0981986  43.8436934  47.2408383  16.6060211  44.2953585  46.1959388
  17.6865113  44.1551770  46.2221715  16.1911582  43.2877753  46.1852213
  16.4295953  44.8284057  45.2614060  15.6766006  46.8450331  49.9774012
  16.7430430  47.0982233  50.5806559  14.6942322  46.1518602  50.4689015
  13.9932151  45.7882041  49.8383230  14.8923509  45.3396651  51.7486805
  15.5946826  45.8668699  52.3946242  13.5444734  45.0646751  52.4951869
  13.0228097  44.2169284  52.0496776  13.8187950  44.8236627  53.9340679
  14.3323908  45.7271557  54.2630386  12.9339969  44.8259130  54.5706457
  14.5371654  44.0452774  54.1907222  12.6663232  46.2186120  52.3290666
  12.1011905  46.3292922  53.0972534  15.5934717  44.0535096  51.5003506
  15.0480036  43.1797467  50.8564843  16.8409394  43.8972042  51.9003219
  17.3154836  44.5939005  52.4573191  17.6244411  42.6445365  51.7482364
  17.3247824  42.1012229  50.8527813  19.0632151  42.9370600  51.3160728
  19.6181292  43.5432566  52.0311854  19.6164874  42.0022283  51.2290701
  19.2444516  43.7579424  49.9851065  18.4447262  44.4654148  49.7637043
  20.5637188  44.4770796  49.8541418  21.4280076  43.8339447  50.0187791
  20.7287166  44.9093532  48.8677093  20.6274020  45.2743356  50.5940022
  19.1763441  42.8100100  48.8605930  19.1607693  43.3469931  47.9117961
  19.9213932  42.0160233  48.9007528  18.1873415  42.3556259  48.8138696
  17.5368268  41.6628789  52.9112588  17.2932629  42.1175767  54.0499350
  17.6573751  40.3626938  52.5727090  17.7351967  40.1712587  51.5840871
  18.2155557  39.4355776  53.5572008  17.7692930  39.5934158  54.5389292
  17.9330378  37.9844891  53.1736752  16.8467756  37.9484195  53.0878419
  18.4516270  37.6686939  52.2686506  18.3572934  36.8838180  54.1461747
  17.8084224  36.0247440  53.7580889  19.4291664  36.7800462  53.9792803
  17.9655473  37.0470911  55.6265287  18.7536745  37.4908107  56.4844520
  16.7097092  36.7603474  55.9552270  16.6030026  36.4901882  56.9230306
  16.1516624  36.2258656  55.3044974  19.7418224  39.6416881  53.6586276
  20.4704800  39.5952112  52.6777286  20.1772320  39.7498091  54.9209344
  19.4061040  39.9298264  55.5487921  21.5520464  40.0258338  55.3100715
  22.1552273  40.1539663  54.4114899  21.6094753  41.3004815  56.2092807
  22.5909971  41.7714786  56.1721647  20.6581255  42.3324507  55.7136415
  19.6131164  42.0845121  55.5233300  20.7025914  43.1436445  56.4398842
  21.0258900  42.6880028  54.7507132  21.2004329  40.8599185  57.5008551
  20.2450257  40.8787456  57.4099897  22.1862196  38.8537912  55.9876020
  23.3811937  38.6618470  55.9049675  21.3542046  38.0801287  56.6676661
  20.3633707  38.2762021  56.7020952  21.8058291  36.9642952  57.5131772
  21.0399112  36.2319045  57.7681334  22.5878320  36.4886878  56.9219014
  22.4024511  37.4127948  58.8061108  22.8299173  36.4863649  59.5394228
  22.4605507  38.6928951  59.1813011  22.0116459  39.3613250  58.5702612
  23.0827912  39.0897303  60.4692854  23.9307357  38.4373672  60.6775770
  23.6128935  40.4881090  60.2019979  22.7926096  41.1685168  59.9740495
  24.1400378  40.7888665  61.1066093  24.6979500  40.6672977  59.2009994
  24.2237601  40.7313828  58.2210775  25.3217764  42.0652141  59.5127738
  25.8271089  42.1536347  60.4748594  26.0125041  42.4504680  58.7622568
  24.4741409  42.7444148  59.5987417  25.8642795  39.6539553  59.2089115
  25.5501940  38.6623307  58.8844660  26.5894267  39.9850178  58.4643611
  26.3857292  39.6716415  60.1658124  22.1070790  39.1209140  61.6455589
  20.8854884  39.2791116  61.4369637  22.5074737  39.0240365  62.9717292
  23.8103804  38.6586080  63.3940183  24.5319997  39.3510702  62.9620696
  23.9280469  37.6305004  63.0505137  23.8402984  38.8737152  64.9344607
  24.1830689  39.8962213  65.0955277  24.3615096  38.1132384  65.5171955
  22.3568686  38.8648314  65.3124633  22.1243195  39.6513294  66.0300584
  22.1356410  37.8418143  65.6141176  21.5369650  39.2112108  64.0409475
  20.6838168  38.5610228  63.8464155  20.9729174  40.5893533  64.1848488
  21.5600221  41.5842193  63.6517676  19.8091101  40.7118362  64.8473883
  19.3547797  39.8438785  65.0929208  19.0866321  42.0125977  64.9614067
  18.9659498  42.3508729  63.9320765  17.7461277  41.7129067  65.7291381
  18.0071163  41.3156570  66.7098356  17.0824678  42.5771031  65.7220599
  17.2347755  40.9058728  65.2055894  19.8404159  43.1771274  65.6637560
  20.7435234  42.9486127  66.4627096  19.4955335  44.3759561  65.3283546
  18.8167992  44.4767085  64.5871544  19.9144741  45.6276914  66.0665534
  19.2077972  45.8043260  66.8776503  20.8983878  45.4412903  66.4964341
  19.8350644  46.8683097  65.1947018  19.3495209  46.8448972  64.0255887
  20.4569592  47.9270863  65.7434686  20.9989175  47.8301963  66.5904346
  20.8275484  49.2154306  65.0171996  20.2080149  49.2255781  64.1203556
  20.6053904  50.5266313  65.7396036  21.2143040  50.5092508  66.6442517
  20.8739361  51.8419436  65.0017217  20.3770020  51.7579412  64.0351701
  20.5272582  52.6670736  65.6244159  21.9227125  51.9146770  64.7136560
  19.2615304  50.6226911  66.0904752  19.2970554  51.1359890  66.9010807
  22.2421287  49.1168970  64.5908727  23.0946532  48.7555824  65.3478316
  22.5532824  49.3388864  63.3727852  21.8571918  49.8548357  62.8527282
  23.8645676  49.3347190  62.8057061  24.6393712  49.1478485  63.5490015
  23.9850979  48.2418363  61.7360212  23.0705537  48.4643661  61.1868443
  24.8983167  48.4016452  61.1609502  24.0100753  46.8248634  62.2479753
  22.8357863  46.2114808  62.7814996  21.9438071  46.7973157  62.9431674
  22.8822775  44.8261054  63.1618568  21.9877007  44.3930400  63.5836100
  24.1385055  44.1237604  63.1191734  24.2012166  42.8760562  63.6120409
  23.3432665  42.4507962  63.6860779  25.2947905  44.8094597  62.7724596
  26.2374678  44.2842506  62.8238768  25.2537532  46.1385682  62.3207211
  26.1162205  46.6869485  61.9712482  24.2002282  50.6944577  62.2254469
  23.4597199  51.6741201  62.1088155  25.4447357  50.9046412  61.7551429
  26.1451259  50.1826485  61.8436705  25.9169538  52.0493320  61.0071207
  25.0999480  52.6322155  60.5822757  26.7660564  53.0663213  61.7814988
  27.0783940  53.7978351  61.0352168  26.1249219  53.4163533  62.5907034
  28.2707430  52.3190774  62.4930245  26.7447431  51.6935745  59.7846448
  27.5127151  50.7004222  59.7284272  26.5207507  52.3386476  58.6912359
  25.8289711  53.0709310  58.6237073  27.3260430  52.1852850  57.4435174
  27.3749198  51.1122693  57.2614231  26.6427978  52.8786673  56.2619769
  25.6414549  52.4775840  56.1081893  26.4451826  53.8984267  56.5919721
  27.5430633  52.8469571  55.0512285  28.0889342  51.7627313  54.7530301
  27.7999133  53.9512940  54.4512001  28.7920000  52.6920550  57.6996332
  29.1176044  53.7634009  58.1738680  29.7581196  51.8194381  57.3023252
  29.4710700  50.8948537  57.0146583  31.2147353  52.1036949  57.6395992
  31.2956302  52.9000847  58.3793981  31.8788660  50.8709075  58.2397048
  32.8060103  51.3209139  58.5974754  30.9683112  50.3999046  59.4570655
  31.4133085  49.5099052  59.9002284  30.9411838  51.2879499  60.0884281
  29.9939659  50.0386787  59.1265733  32.2060264  49.7082493  57.2990174
  32.5771874  48.9766482  58.0177526  31.2605124  49.3870772  56.8633090
  32.9760275  50.1005483  56.6353572  31.9079665  52.7215654  56.4098535
  33.0527904  53.1468448  56.5734769  31.1201248  52.8136455  55.3035281
  30.2092246  52.3962689  55.4232724  31.4719864  53.4810759  54.0327996
  32.5344070  53.4648931  53.7914751  30.7494764  52.6965931  52.9239922
  29.6735861  52.8732081  52.8914004  31.1540427  53.2928366  51.6013441
  30.8258370  54.3278638  51.5091936  32.2411319  53.2485265  51.5384582
  30.6791259  52.6834851  50.8313546  30.9688343  51.1850242  52.9732447
  30.3544328  50.7449999  53.7589255  30.5404406  50.7868537  52.0534012
  32.4092385  50.7957033  53.0906114  32.8790114  51.0158787  54.0496658
  32.4391292  49.7176127  52.9347425  33.0119560  51.2993437  52.3340250
  31.1328472  54.9788078  54.0215862  31.8973464  55.8015889  53.5105723
  30.1302964  55.4030432  54.6858040  29.4439073  54.7542227  55.0455846
  29.8282651  56.8568422  54.9474402  30.1781592  57.4051565  54.0728599
  28.3142395  57.0485627  54.9607637  28.1463207  58.0472429  55.3622487
  28.0456535  56.9954073  53.9055575  27.7326429  56.0837766  55.8805785
  27.5038156  55.3721477  55.2773833  30.3185663  57.3866843  56.2657759
  30.1615080  58.6043112  56.4271247  30.9099385  56.5599028  57.1748206
  30.9818070  55.5646108  57.0154511  31.2925334  57.0755951  58.4514892
  31.7170114  58.0790357  58.4309595  30.3956352  57.3523225  59.0059029
  32.1515591  56.1169064  59.3453308  32.5192197  55.0115553  59.0305552
  32.0838166  56.4622357  60.6459928  31.6317003  57.3462878  60.8317878
  32.5730000  55.7393761  61.7849760  32.9123470  54.7494662  61.4810024
  33.8252386  56.4752640  62.4162269  33.6765844  57.5399097  62.5967630
  34.0068130  55.9975136  63.3786480  35.0293921  56.1660848  61.5284305
  35.5828193  57.1292021  60.8952352  35.5266572  54.9580607  61.5176976
  31.4930411  55.6092207  62.9367682  30.6228422  56.4770067  63.0271465
  31.5192219  54.4399838  63.6620307  32.3441359  53.8922824  63.4621256
  30.8101225  54.3458030  64.9765191  29.8677599  54.8819487  64.8590391
  30.4688619  52.9646154  65.3156693  29.6960272  52.6580596  64.6105537
  31.3675143  52.3828637  65.1103576  30.1475140  52.6981767  66.7950638
  30.9279074  53.1330229  67.4180670  29.1853403  53.1846591  66.9550564
  30.0333939  51.1919020  67.0504676  29.2794648  50.6599707  66.4698567
  30.9548803  50.6399608  66.8645194  29.7272983  50.9170985  68.5748998
  30.3563039  51.5432375  69.2081421  28.6938403  51.1696037  68.8124954
  29.9468717  49.4475146  68.8250707  29.8311646  49.2981140  69.8168189
  29.2827262  48.8453992  68.3606628  30.8996703  49.1439061  68.6848328
  31.5208409  55.1013974  66.0213624  32.7151607  54.9017944  66.1565213
  30.8578208  56.0300226  66.7502934  29.8501497  56.0717310  66.6858845
  31.3808198  56.9187997  67.7729377  32.3467623  56.5997238  68.1640574
  31.6969340  58.3169120  67.2306048  32.0276555  59.0340045  67.9811117
  32.7891208  58.2570294  66.1292115  33.0835375  59.2865038  65.9272450
  33.6140048  57.6475637  66.4991355  32.4234755  57.7134085  65.2584884
  30.3577403  58.9815886  66.6812141  30.1500366  58.5070872  65.7222362
  29.5292764  58.6929299  67.3280578  30.5064776  60.4337082  66.6332588
  30.8663309  60.8682245  67.5663007  31.3175704  60.6406277  65.9346853
  29.6187900  60.9610690  66.2823211  30.4185126  56.9439955  69.0291765
  29.6264937  56.0136653  69.2064946  30.6890698  57.9113655  69.9530975
  31.3692024  58.6235372  69.7306540  30.1061692  57.9361125  71.3014686
  30.4329739  57.0960307  71.9147835  30.5978475  59.2115168  71.9654313
  31.6546342  59.0941703  72.2072509  30.3861060  60.0583636  71.3127629
  29.8632213  59.5067352  73.3336661  29.1336128  60.4397789  73.5588546
  30.0192785  58.6388740  74.3084317  29.4713132  58.8126496  75.1388540
  30.6379229  57.8409833  74.2953319  28.5964579  57.8797171  71.2366519
  27.9138999  58.8969636  71.1016028  27.9006774  56.7565172  71.4549761
  28.3211498  55.9026869  71.7930850  26.4349694  56.7372110  71.4267530
  26.0913166  55.7284257  71.6553421  25.9642440  57.3891327  72.1629552
  25.7352130  57.0056383  70.0490245  24.4840659  57.0573182  70.0448978
  26.4609719  57.1723647  68.9607850  27.4299837  56.9282655  69.1056081
  26.0999622  57.7161029  67.6308227  25.0795927  57.3752207  67.4504301
  26.1964908  59.2418895  67.5922710  25.8553164  59.5975119  68.5644652
  27.2169784  59.5514107  67.3688214  25.3172855  59.9019079  66.5260061
  24.3871890  59.3113450  66.0046013  25.6992471  61.0681584  66.1663019
  25.0538740  61.6781663  65.6862166  26.4590359  61.5297820  66.6453871
  26.8840182  57.0612512  66.4307979  27.7933951  56.2931109  66.6823989
  26.6835104  57.4219223  65.1353543  26.0670722  58.2063824  64.9792184
  27.8455483  57.2858233  64.1689606  28.7981541  57.0557454  64.6472266
  27.4958297  56.1532136  63.2717101  28.3586052  55.9416371  62.6398820
  27.2749959  55.2976821  63.9101929  26.1539097  56.6366615  62.0721673
  28.0506376  58.5361282  63.4167146  27.3927259  59.5413553  63.7151366
  28.9286161  58.6117388  62.4571924  29.5282925  57.8000507  62.4030579
  29.0872772  59.7860970  61.5369063  28.5243038  60.6108114  61.9727687
  30.5049899  60.3006436  61.5469814  30.6322349  61.1037328  60.8205672
  30.9858316  60.7130513  62.8966010  31.0834628  59.8973502  63.6140367
  31.9020647  61.2965608  62.8072611  30.2884063  61.3561014  63.4337142
  31.3849045  59.2967978  61.0673226  32.2718292  59.6028463  61.2697402
  28.4771329  59.7103235  60.1358644  28.3257101  60.7075046  59.3685039
  28.1451514  58.4353386  59.7211321  28.4866440  57.6190903  60.2067394
  27.4222280  58.1240335  58.4652340  27.6879668  58.8782319  57.7238477
  27.8406650  57.1901766  58.0915982  25.9376019  58.0391650  58.6028081
  25.3623115  58.8536371  59.2483211  25.3048804  57.0618970  57.9244375
  25.8535222  56.5035597  57.2860515  23.9223533  56.6557168  58.0890783
  23.4326753  57.5273017  58.5239670  23.2925759  56.3925952  56.7105133
  22.2512725  56.2233773  56.9856997  23.5241442  57.5940962  55.8610355
  24.4906780  57.5368336  55.3624793  22.8056488  57.6376499  55.0415451
  23.4908670  58.4428818  56.5438749  23.8652691  55.0974682  56.0599823
  24.9366482  55.1520071  55.8662832  23.8188908  54.2904863  56.7901940
  23.0126674  54.6961019  54.8533438  23.2393573  55.3104153  53.9829871
  23.1575161  53.6431543  54.6136328  21.9849920  54.9106389  55.1466527
  23.8259883  55.4378262  59.0572509  24.7787534  54.6229577  59.2318133
  22.6612249  55.2509087  59.6152223  21.9588022  55.9305132  59.3595777
  22.2788919  54.0912957  60.4122750  23.1667461  53.5484058  60.7358481
  21.6083768  54.6371862  61.7529551  20.8216429  55.3485571  61.5027429
  21.1771502  53.8076826  62.3135185  22.6507946  55.3544220  62.6572488
  23.5280572  54.7410176  62.8633803  22.9423139  56.2596170  62.1262606
  21.9232469  55.7069901  63.9790949  21.0612360  56.2517123  63.5939769
  21.5438652  54.8796296  64.5801616  22.7849831  56.6130168  64.8768167
  23.5666111  55.9850718  65.3036303  23.2104854  57.3640451  64.2097175
  22.0209569  57.2933399  65.9576651  22.6081065  57.8593040  66.5536508
  21.3283790  57.9488423  65.6259339  21.5853042  56.5669889  66.5093996
  21.3500170  53.1056222  59.6028300  20.6607358  53.5776348  58.6799688
  21.5407116  51.8351119  59.9423414  22.0236335  51.7781322  60.8268157
  20.8820691  50.7436171  59.2282866  19.9494165  51.1330321  58.8215717
  21.8892176  50.0919726  58.2243676  22.8801628  49.9413359  58.6549347
  21.5312124  48.6219800  57.9076799  22.3515526  48.1494396  57.3684698
  21.3390047  48.0163521  58.7939281  20.5962818  48.6445169  57.3482454
  22.2469891  50.9575977  57.0354312  22.3931302  51.9985528  57.3214683
  23.1707217  50.5789632  56.5974815  21.2386845  50.8683051  55.8079941
  20.2257420  51.1030313  56.1353228  21.6062518  51.6138680  55.1013264
  21.1858105  49.8976838  55.3161916  20.2171942  49.7760906  60.1970217
  20.7657315  49.5564596  61.2486372  19.0081346  49.2352821  59.8782474
  18.6091480  49.5158325  58.9937050  18.1739527  48.5364520  60.9471192
  18.7060876  48.3388567  61.8781801  16.9523874  49.4081487  61.2323752
  16.2874514  49.3727049  60.3687284  16.5617791  48.9422576  62.1367848
  17.2899395  50.8073630  61.5536570  17.2401948  51.8599026  60.6088507
  17.0951873  51.7206045  59.5476623  17.6947544  53.1322728  61.0244608
  17.7149929  54.0021799  60.3850407  17.8414916  53.3343003  62.4183113
  18.1096213  54.6385577  62.7457334  18.1424439  55.1540456  61.9374414
  17.6866562  52.3767922  63.4035778  17.9550575  52.5631883  64.4326139
  17.5377206  51.0410885  62.9749732  17.5346328  50.2265470  63.6832809
  17.8337934  47.0892538  60.4254585  17.2460948  46.8900014  59.3875958
  18.2390283  46.0594546  61.2713073  18.5422604  46.3146776  62.2006154
  18.1278193  44.6122791  60.9715311  17.7483299  44.5278193  59.9533311
  19.5169115  43.9372007  61.0462515  19.8539573  43.8491850  62.0788978
  19.4000688  42.6120140  60.2799852  18.5623335  42.0390127  60.6784799
  19.2112816  42.7081542  59.2108512  20.3475417  42.0794096  60.3631091
  20.5628556  44.7493834  60.2803995  20.9292497  45.6221294  60.8216136
  21.4223621  44.1098337  60.0799856  20.1495157  45.2197761  59.3876179
  17.0495753  43.9282292  61.8197466  17.1097860  43.9757106  63.0280852
  16.1505602  43.1330206  61.2698791  16.1036380  43.1103332  60.2608560
  15.1478910  42.3477041  61.9146258  14.8374493  42.9264034  62.7844229
  13.7720117  42.2244722  61.1233665  12.9599662  41.7854732  61.7022896
  13.4823796  43.2105432  60.7597581  13.8503150  41.3543484  60.0246927
  13.0466007  41.5914550  59.5561709  15.6693539  41.0295506  62.4232954
  16.5902730  40.4230243  61.8224519  14.8797271  40.3617048  63.3298503
  14.0998755  40.8321768  63.7660390  15.1252599  38.9404145  63.7260994
  16.1781910  38.7949410  63.9679973  14.3279840  38.6849280  64.9764992
  14.4511370  39.4163854  65.7747451  13.3144400  38.6370951  64.5780276
  14.6796377  37.3266253  65.6001421  14.0150183  36.2699655  65.4063967
  15.7842010  37.2633650  66.2566967  14.8171326  37.8536605  62.6519354
  15.4393281  36.8408687  62.5133012  13.9051133  38.1760631  61.7434799
  13.3642159  39.0062196  61.9391840  13.7805809  37.5012824  60.3941435
  13.7601791  36.4357042  60.6215918  12.4123420  38.0175598  59.8063331
  11.6344289  37.8638244  60.5538614  12.5287769  39.0814828  59.6006539
  11.9363104  37.3602794  58.5206445  11.7778991  38.0455095  57.5083375
  11.9219909  36.0825908  58.5109573  14.9110516  37.7739761  59.4201332
  14.8047215  37.4494713  58.2800298  16.0085396  38.5383449  59.8525850
  15.9427618  38.9425788  60.7752253  17.2508005  38.7241831  59.0960237
  18.1297498  38.7607890  59.7405771  17.5075972  37.9073531  58.4211138
  17.2660406  39.8849469  58.0820113  18.2930710  40.1022829  57.3777446
  16.1670462  40.6559953  57.9415488  15.4086165  40.5186981  58.5930761
  15.9889319  41.6603630  56.8706922  16.4186936  41.3951855  55.9049014
  14.4994882  41.6632526  56.5206431  13.9717640  41.9530786  57.4300441
  14.2676949  42.2958682  55.6637864  13.9750896  40.2716989  56.2384601
  14.1470180  39.7159817  57.1604693  12.9114404  40.4319986  56.0564563
  14.6077260  39.4817700  55.1005741  14.6020145  40.1726341  54.2569502
  15.5896050  39.1766065  55.4631024  13.9455881  38.1931441  54.5756571
  12.9791997  38.3807322  54.1069118  14.5244693  37.7634182  53.7590782
  13.7986428  37.1646144  55.6476858  14.5395932  37.2270718  56.3312519
  13.0405939  37.3472845  56.2888813  13.7120215  36.2153746  55.3126314
  16.3949973  43.1120323  57.2374646  16.2459459  43.5418854  58.3965159
  16.8300965  43.8403056  56.1615145  16.9563766  43.4110098  55.2562054
  17.0687048  45.2463311  56.3052583  16.3999383  45.6318984  57.0757109
  18.5073850  45.4073296  56.8717739  18.3475996  45.2118650  57.9325524
  19.1403080  44.6357734  56.4344187  18.9659890  46.3797322  56.6925965
  17.0172108  46.1004195  54.9828278  17.4355705  45.6415588  53.9443818
  16.5762763  47.3697597  55.0168463  16.2555871  47.6339034  55.9375138
  16.3370815  48.2405555  53.9526798  16.1642262  47.7087595  53.0171094
  14.9585309  48.9130512  54.1332479  14.1285196  48.2065513  54.1343090
  14.9000019  49.4455996  55.0820390  14.6687799  49.9585202  53.0449286
  14.6693664  51.3274232  53.2925598  14.6162356  51.9616633  52.0724427
  14.7758092  53.0239923  51.9624322  14.5865092  50.9955708  51.1163367
  14.4636630  51.2315133  50.1424713  14.6090233  49.7419974  51.7105194
  14.5419504  48.7716772  51.2406781  17.5618994  49.0977957  53.7357157
  18.2023971  49.6570796  54.6737356  17.9384170  49.2586925  52.5006207
  17.4557429  48.8244618  51.7269493  19.0811876  50.0339877  51.9873928
  19.4749707  50.6163825  52.8208621  20.1847542  49.0306356  51.4592619
  19.7697411  48.4298868  50.6501117  20.9563310  49.6665058  51.0254181
  20.8324636  48.2018338  52.6030172  22.0416217  48.6294663  53.1781276
  22.4935527  49.5292421  52.7882662  22.6370181  47.8757839  54.1838488
  23.5558258  48.2157054  54.6373682  22.1852363  46.5900372  54.5401190
  22.7086854  45.8654405  55.1462121  21.0067926  46.1330179  53.9504812
  20.6471780  45.1319976  54.1390463  20.2843047  46.9271691  53.0500929
  19.3745741  46.5779366  52.5851757  18.5857978  50.9523768  50.8449956
  17.5978271  50.6286099  50.2218634  19.4002885  52.0642285  50.5948420
  20.2405196  52.2577275  51.1200495  19.1511506  53.0057581  49.5076133
  18.7772782  52.3774335  48.6983930  18.0421264  53.9535478  49.9738731
  17.3260913  53.3589317  50.5417811  18.3554479  54.7606985  50.6347599
  17.2774326  54.4655393  48.8943352  16.4720678  54.8171004  49.2797768
  20.4852714  53.7148540  48.9916038  21.1544040  54.3741832  49.7047038
  20.8655406  53.5855364  47.6748478  20.2906691  53.0294932  47.0582509
  22.0298222  54.2478009  47.0177055  22.3500113  55.0986760  47.6187758
  23.1600780  53.2274323  46.7356480  22.6858505  52.5589655  46.0157275
  24.3611810  53.9225066  46.1654293  24.8546621  54.6273710  46.8341882
  25.0610290  53.1408874  45.8683801  24.1607320  54.4723648  45.2464618
  23.7037858  52.4947637  47.9553708  24.3291480  53.2076373  48.4933618
  22.9168940  52.3707250  48.6985994  24.6267905  51.2994847  47.8420597
  25.5543457  51.6160238  47.3643596  24.8745720  50.9161956  48.8323317
  24.1193059  50.5510925  47.2333277  21.6266144  54.8338012  45.6239996
  21.3279959  54.0401575  44.7410263  21.6352986  56.1496412  45.4212445
  21.7957845  56.8387549  46.1421194  21.1277748  56.7622305  44.2148142
  20.3707821  56.1069123  43.7833586  20.3879357  58.0550814  44.6551286
  19.5770838  58.2398200  43.9507559  19.8502940  58.0654703  45.6032929
  21.1980027  59.1709265  44.5743635  21.3268398  59.4817912  45.4734827
  22.1925392  57.0125111  43.1673919  23.3980718  57.0369919  43.4306746
  21.7720070  57.3623509  41.9105221  20.8296470  57.6463774  41.6864873
  22.7745941  57.6950562  40.9349687  23.3637112  56.7782211  40.9678837
  22.0033829  57.9284273  39.6143392  21.2602298  57.1577631  39.4129809
  21.4301480  58.8433709  39.7605615  22.9667122  58.0238628  38.4083799
  23.1888081  59.1541844  37.9599231  23.5196218  56.9271750  37.9138217
  24.2300784  57.0810764  37.2120164  23.4189887  56.0775654  38.4503500
  23.7213067  58.9010013  41.3404741  24.7549978  59.1338776  40.6717199
  23.3296176  59.7458425  42.3572691  22.4645611  59.5723011  42.8485558
  24.0261935  60.8963108  42.9054349  25.0190760  60.8568718  42.4568193
  23.3732041  62.2526949  42.4631068  22.2894014  62.3476061  42.5378971
  23.6373957  63.1043119  43.0892516  23.7133744  62.4065433  41.0570756
  22.9618745  62.0250093  40.5989177  24.3404279  60.7830116  44.4474193
  24.3154019  61.7616573  45.1224299  24.6238088  59.5847305  44.9778265
  24.4462707  58.8360644  44.3236054  25.0076787  59.2688133  46.4234479
  24.3191991  59.8671805  47.0205061  24.7570110  57.7628939  46.8003861
  25.0078188  57.5539985  47.8396754  23.7018107  57.5465905  46.6293709
  25.2754201  57.0696906  46.1371983  26.4781633  59.6519753  46.6634212
  27.1513083  59.8058303  45.6659237  26.9109635  59.7288542  47.9282029
  26.2626861  59.5530292  48.6822586  28.2141435  60.2230131  48.2696745
  28.4645269  61.0478195  47.6021780  28.3209488  60.6772780  49.8131102
  28.1865104  59.7626252  50.3903273  29.3003524  61.1018525  50.0326233
  27.2185193  61.6771798  50.2689860  26.1980242  61.3202962  50.1325359
  27.3111783  61.8841803  51.3356533  27.3033346  62.9286447  49.4005299
  26.3123257  63.2845806  48.7428036  28.3511295  63.5997924  49.2377730
  29.2873566  59.1649336  48.0179157  30.4269880  59.5973519  47.8467735
  29.0033133  57.8850362  48.2115343  28.0809879  57.5761326  48.4840531
  29.7939957  56.7779625  47.7250480  30.4734071  57.0599834  46.9200894
  30.7005579  56.1234116  48.8584673  30.0519213  55.7473621  49.6495503
  31.1240986  55.2152237  48.4295861  31.8038829  56.9766046  49.4296244
  32.8813393  57.1782481  48.8151852  31.5792581  57.3390750  50.6313515
  28.7892501  55.7733173  47.1690684  27.6543746  55.8046999  47.5529455
  29.1760112  54.8496446  46.2251178  30.4869737  54.7122242  45.5909901
  31.2112918  54.2776682  46.2793573  30.8371550  55.6828321  45.2392837
  30.3580575  53.7058020  44.3694960  30.5339844  52.7537616  44.8706763
  30.8898290  54.0556572  43.4845437  28.8493501  53.7268530  44.1285939
  28.5287498  52.8120407  43.6303140  28.6318067  54.5183913  43.4116426
  28.2783595  54.0123131  45.5279928  27.3105307  54.5022778  45.4217282
  28.0285236  52.6497787  46.2648672  27.3813318  51.7916087  45.6641192
  28.4168432  52.5611506  47.5588019  28.9398428  53.3041411  48.0001447
  28.2443487  51.3285765  48.3542820  27.4093080  50.7551067  47.9512927
  29.4682118  50.4030721  48.2019336  29.0838093  49.5204373  48.7129029
  29.6293570  50.2099701  47.1415315  30.8442067  50.7982067  48.8049433
  31.5200006  51.9732878  48.3594279  30.9903338  52.6180596  47.6740926
  32.9020683  52.0583844  48.5408566  33.3530881  52.9395737  48.1089509
  33.6168839  51.2003641  49.3643041  34.6745041  51.3514485  49.5214763
  32.9644277  50.0530285  49.8529419  33.5512970  49.3257047  50.3928879
  31.5445134  49.8893669  49.6495775  31.0189647  49.0120463  49.9979997
  27.9138005  51.5365054  49.7961823  28.0804118  52.6572049  50.2979016
  27.4115185  50.5544073  50.5229025  27.0652709  49.7620041  50.0005342
  27.1887976  50.6052307  52.0137222  27.7953376  51.4219950  52.4057048
  25.6948236  50.6742792  52.2940449  25.2399433  49.9093742  51.6644535
  25.2404830  50.2877251  53.7574015  24.2093023  50.5856048  53.9443022
  25.3161953  49.2068651  53.8795428  25.9343066  50.7094136  54.4842582
  25.2590665  52.1108783  51.8104780  25.5585192  52.9114770  52.4871677
  25.5109283  52.2716803  50.7631699  23.6294003  52.2379631  51.7360776
  23.1714766  51.5350115  51.0404672  23.1938618  51.8950825  52.6747752
  23.2580599  53.2513259  51.5843700  27.6932270  49.2446111  52.5974751
  27.5460076  48.2326344  51.9912362  28.2736602  49.1489221  53.8545243
  28.3172003  49.9344568  54.4878113  28.6763444  47.9374023  54.5460323
  28.0660203  47.1172811  54.1666755  30.1352753  47.6335208  54.3517295
  30.2108109  46.5549684  54.4894799  30.3709280  47.8391797  53.3068959
  30.8790390  48.2004558  54.9113546  28.4047996  47.9980816  56.0875677
  28.6707561  49.0196614  56.6670804  27.9974556  46.8508707  56.6855033
  28.0126879  46.0547877  56.0638588  27.8126934  46.6611679  58.1389560
  28.2188221  47.5361263  58.6473635  26.3053186  46.6630378  58.4933155
  26.3682115  46.6822985  59.5813777  25.5559112  47.9776178  58.0947709
  24.5885104  48.0454483  58.5920754  26.0101152  48.9408523  58.3261476
  25.2093109  47.9797988  57.0606754  25.5988111  45.4033029  57.9242889
  25.8464612  45.2695768  56.8714643  25.9761164  44.4542144  58.3037316
  24.0869749  45.3313122  58.1678572  23.8331244  44.3835925  57.6922393
  23.8049263  45.3773129  59.2196792  23.4804450  46.1031129  57.6942759
  28.6467647  45.4959650  58.6646873  28.8482741  44.5034176  57.9186460
  29.0559394  45.4706967  59.9270686  28.8129618  46.2035823  60.5787323
  29.7594056  44.3588963  60.6122380  29.4408094  43.4221293  60.1548968
  31.2585052  44.5030402  60.3731064  31.7169508  43.5500810  60.6373134
  31.3279574  44.5055651  59.2854364  32.0775516  45.5258802  61.0922722
  32.6239734  45.3533102  62.3037964  33.2603275  46.4893355  62.5911965
  33.7205250  46.6645402  63.5526904  33.2177063  47.3502673  61.5584545
  33.7470656  48.1935782  61.3900012  32.4553649  46.7467116  60.6074692
  32.2184462  47.1574351  59.6367763  29.3659949  44.1540349  62.0806241
  28.7454221  44.9952638  62.7005914  29.7446663  42.9884207  62.5755689
  30.0320083  42.2410191  61.9591628  29.5646172  42.6093601  63.9665443
  28.5438790  42.2675463  64.1356328  30.3676060  41.3779703  64.3840205
  29.8639426  40.5913908  63.8217226  31.3915503  41.5890799  64.0750887
  30.2726918  41.1962541  65.4552252  29.8032455  43.7675317  64.9743954
  29.0226064  43.9676383  65.9262283  30.8663196  44.5602549  64.7409848
  31.2169706  44.5157392  63.7947871  31.3272858  45.7658868  65.5976924
  30.8029135  45.7070298  66.5520155  32.7904786  45.6893689  65.8819632
  33.3512911  45.4186234  64.9885029  33.1846003  46.6456511  66.2256732
  33.2137960  44.6256402  66.9497012  32.7458128  43.7051733  66.6008210
  34.2938619  44.6346103  67.0978340  32.6237279  44.9729743  68.3334586
  33.2566528  45.7330354  69.0552814  31.5422976  44.4594718  68.6672876
  30.9211534  47.1474636  65.0580815  31.2199829  48.1640113  65.6402479
  30.1939068  47.1310807  63.9503464  30.2540757  46.2996114  63.3790955
  29.4009341  48.3000543  63.5078718  29.7722952  49.2107447  63.9777379
  29.4973743  48.5476665  62.0324934  29.6367550  49.6175300  61.8722587
  30.3939394  47.9996024  61.7439543  28.3507120  48.0751956  61.2376723
  28.0095588  48.8722930  60.8242184  27.9056036  48.3304904  64.0015867
  27.2335114  49.3424059  63.8462387  27.4046868  47.2312095  64.5656868
  27.9735731  46.4049513  64.4410279  26.3501030  47.2812015  65.5495505
  25.3783754  47.5360626  65.1267925  26.1763203  45.9134931  66.1804856
  25.8969646  45.2117299  65.3944037  27.1304549  45.5836078  66.5899829
  25.1325316  45.9769264  67.3134862  25.3777308  46.6779995  68.1110072
  24.1957323  46.3632613  66.9116002  24.8950398  44.6123135  67.9244071
  24.6944850  43.7743291  67.2574394  25.8752237  44.3971508  68.3497205
  23.8411202  44.6760122  68.9987621  24.1472567  45.5276612  69.6073108
  22.8790678  44.9040604  68.5394602  23.8345365  43.4019171  69.6898890
  23.6409075  42.5597571  69.1666105  24.6545642  43.2361898  70.2552243
  23.1065681  43.3540072  70.3879353  26.6737495  48.3904400  66.6014749
  27.8123516  48.4321855  67.0121287  25.6781829  49.2064929  67.0177667
  24.7982057  49.1907818  66.5231644  25.9213126  50.3720128  67.9623111
  26.9199647  50.8041520  67.9008307  24.9354703  51.5596077  67.5725582
  23.9146923  51.1991267  67.7007134  25.0000723  52.3954777  68.2694986
  25.0017727  52.1127452  66.1394410  24.5394165  51.4340214  65.4229651
  24.3927904  53.4757865  66.0663474  23.3400529  53.3342233  66.3129071
  24.8427083  54.0789097  66.8545925  24.5810621  53.9397626  65.0981708
  26.4654130  52.3585423  65.7149792  26.9523595  53.1063129  66.3406759
  26.9921241  51.4094770  65.8098031  26.5122114  52.6595197  64.6685866
  25.7153315  49.9668462  69.4392399  24.6357251  49.9971997  69.9399171
  26.6636863  49.4838903  70.0950804  66.4936091  35.2177973  33.8142055
  53.6814971  44.5320990  42.6987085  50.7661665  41.8796817  30.1389348
  51.2635932  41.0585513  30.1382123  52.4128237  41.2913391  29.3671221
  52.0374247  41.2260073  28.3462047  53.5810579  40.2280094  29.6858583
  54.3874208  40.3633072  28.9650820  53.0954982  38.8700726  29.4584697
  52.8746804  38.7561500  28.5306038  54.0526216  40.4134736  31.0991614
  53.2015921  40.1858817  31.7411424  55.1508430  39.4615495  31.4251081
  55.4752753  39.6705997  32.3038235  54.5416050  41.8767538  31.2397109
  55.3227425  42.0353232  30.4972064  53.3650122  42.8532800  30.9752268
  52.6389860  42.7634570  31.7830206  53.9572010  44.2719277  30.9694665
  54.8086481  44.4045926  31.6371780  54.2791184  44.5437004  29.9652943
  52.9624317  45.2720409  31.2598966  53.4090897  46.0622559  31.5728229
  52.8786344  42.6354440  29.5792905  55.0123422  42.2009157  32.6142420
  56.5078149  42.0202037  32.7170890  56.8682724  41.6307076  31.7651120
  57.0283532  41.1612641  33.9629043  58.1060049  41.0095104  33.8942053
  56.2485649  39.8811297  34.0025688  56.5957742  39.2834628  34.6679190
  56.8555680  41.8945549  35.2787621  55.8466235  41.9710975  35.6850653
  57.5979294  41.1134172  36.2896298  57.8866154  41.6870953  37.0032675
  57.4606783  43.3689948  35.2741255  58.5010646  43.2557057  34.9656083
  56.6927242  44.1373847  34.1581840  55.6227544  44.1723499  34.3635887
  57.1816774  45.6193184  34.0759757  56.6469704  45.9633420  33.1917884
  56.8055485  46.1931644  34.9231315  58.6152194  45.6835717  33.7366310
  59.2090883  45.3655473  34.4214771  57.0016841  43.3915569  32.8858265
  57.3296438  44.0040688  36.6338052  58.6460033  44.5147499  37.2118826
  59.1473364  43.6716915  37.6871832  58.3271062  45.6198047  38.3012259
  59.0882803  45.4278704  39.0575441  56.9540509  45.4147175  38.8700312
  56.5132142  46.2660141  38.9176745  58.5750743  47.1025337  37.7878951
  57.7188925  47.1152007  37.1137644  58.3089870  48.1346594  38.8305106
  57.5093578  48.5661658  38.5232496  59.9377164  47.3871796  37.0863194
  60.5690294  47.8712065  37.8307365  60.5322582  46.1027117  36.4491309
  60.9320027  46.3335696  35.4610500  61.5874195  45.5038623  37.3611238
  62.5247080  46.0587823  37.3234008  61.2478874  45.5517584  38.3960624
  61.8592381  44.0846644  37.0833955  61.8882458  43.6380722  37.9328140
  59.4465484  45.0745838  36.1016756  59.7238086  48.3644146  36.0388647
  59.7967857  49.7481734  36.3370123  59.3149778  49.9179774  37.2997842
  58.9315983  50.5685442  35.3254243  58.8844417  51.6063617  35.6557351
  57.5745168  49.9022805  35.1037298  57.2087132  49.6388273  35.9520983
  59.5810962  50.7264239  33.9452995  59.5993976  49.8126750  33.3522961
  58.9268210  51.7454625  33.1139812  59.4592377  51.8727234  32.3257521
  61.0591023  51.0860149  34.1344513  61.1220607  52.0764673  34.5837799
  61.8208746  50.1021929  35.0424388  61.6773014  49.1647456  34.5044720
  63.3817049  50.2114829  35.1565203  63.8774288  49.5388052  35.8574487
  63.7032635  49.9711737  34.1432886  63.7829489  51.5661264  35.5407210
  63.6471901  51.5235248  36.4893540  61.1910117  50.2167351  36.3729672
  61.7143882  51.0904986  32.8277446  62.3040694  52.3037258  32.3301284
  62.2714718  53.0806481  33.0936225  61.6940431  52.8560509  30.9926813
  62.0144962  53.8935427  30.8914958  62.1946567  51.9829474  29.7848740
  61.6438370  51.0563521  29.9497006  63.7164760  51.7928298  29.7349487
  64.0861669  52.7844808  29.4738875  64.2313008  51.1901400  31.0893981
  63.9486590  50.1386165  31.1410011  65.7915475  51.1805069  31.2519973
  66.2223092  51.0758782  30.2556926  66.1241216  52.0988256  31.7348392
  66.1757316  50.1565123  32.1246821  65.9409392  49.3235276  31.7081716
  63.7278503  52.1029995  32.2114067  64.0642359  50.8948284  28.6848337
  64.0992202  51.3684943  27.8511007  61.7862089  52.6325072  28.6150380
  60.8644681  52.8888924  28.6977748  60.2526101  52.8531729  31.0879363
  59.9318493  53.6933375  30.7507345  42.7895261  18.9558743  31.2915771
  69.7683352  41.4781221  41.5908796  68.9516286  41.8578799  41.9170565
  69.9951461  42.0142962  40.8308644  52.8193736  47.7737394  42.7321747
  53.5340970  48.3867057  42.9056563  53.2118618  46.9090988  42.8538073
  45.6157510  54.2652768  43.0919735  45.5778457  53.3261909  43.2730398
  45.5656796  54.6775737  43.9551722  66.5350599  41.3636570  32.9387856
  67.2070626  42.0192636  32.7501101  66.0411339  41.7314812  33.6716222
  65.1079124  36.6262572  32.0150609  64.5664884  36.2051023  31.3469332
  65.4805296  37.3908582  31.5758630  64.0003985  40.9281674  39.3258208
  63.5016367  41.7447752  39.3092585  63.3355041  40.2422402  39.3941962
  72.9570805  70.4826276  58.5470449  72.1513063  70.8513264  58.1851264
  73.6151813  70.6335327  57.8689859  66.4210236  50.6890640  45.1942682
  67.1731278  50.5172954  45.7620339  66.5035313  51.6141754  44.9609972
  62.1988145  75.3351294   6.8951192  61.4696806  75.1165747   7.4754499
  62.1964002  74.6413343   6.2353461  19.9400971  62.5870932  32.9265225
  20.7389949  62.1616323  33.2365973  19.3892237  62.6581662  33.7067482
  57.2070225  46.9719128  45.9878933  57.7991113  46.7985852  45.2561164
  57.7851442  47.2250639  46.7077320  79.2823600  48.0852321  42.3500876
  79.5808851  48.8373538  41.8384767  78.3546288  48.2585749  42.5115968
  49.4646791  43.9417546  22.8870506  49.4450153  44.8620653  23.1521438
  48.5750124  43.7615510  22.5834178  41.3778449  47.1621306  38.4597210
  41.3787724  46.3430447  37.9637437  42.2339939  47.1836225  38.8870194
  48.6001071  41.2079238  40.2874526  48.9720788  41.3085084  39.4106979
  49.0280039  41.8876633  40.8086940  65.4399557  44.6353150  46.1463972
  65.8601457  45.4852665  46.0145494  64.5382589  44.8492903  46.3876573
  52.0726096  55.3037799  42.3011501  51.8958354  56.0446330  42.8807608
  51.2356046  55.1331709  41.8686930  82.0941997  86.3061542  51.8891105
  81.5764395  86.7633798  51.2267026  82.6883432  86.9735260  52.2331428
  57.2656036  32.8486284   8.2946534  57.5326892  33.6687243   8.7110005
  56.3741841  32.7005723   8.6095386  58.6803227  43.1648092  59.9155697
  58.5533595  43.3361609  60.8485611  59.5975254  42.9006485  59.8430283
  58.5671584  52.2696876  50.4642293  58.8709158  52.8938389  51.1238084
  57.6858784  52.5691239  50.2393128  11.9805851  72.9375592  50.5282982
  12.3752012  73.6270149  51.0619487  12.2212168  73.1625320  49.6294892
  86.6241591  22.5871631  36.3353722  87.0944437  23.1947134  36.9072297
  87.3124870  22.0625421  35.9256278  54.8502555  59.3775039  39.4051274
  55.7259317  59.7298739  39.5630276  54.9088305  58.9678831  38.5426543
  63.1484253  55.7762710  43.4459650  62.7843162  55.2301132  42.7484822
  62.4503848  55.8310037  44.0982968  89.9961742  57.0385904  21.6614224
  89.2072382  57.1698525  22.1871830  90.5821628  57.7467916  21.9284062
  67.1856419  51.6019421  52.0439683  68.0037647  51.4703291  52.5223636
  67.1163242  50.8366107  51.4728773  44.1339069  50.2064140  47.1636412
  44.3000834  50.8162213  46.4457405  43.9762630  50.7674516  47.9231030
  70.9253162  54.6564154  73.5136060  71.3120225  54.0010487  74.0942701
  71.3566487  54.5140965  72.6716389  46.4220670  44.8748991  39.1687647
  46.0144744  44.0317196  39.3650365  45.6897224  45.4891038  39.1190656
  59.6798682  52.9911410  43.0664870  58.8913808  53.4975723  43.2618224
  60.3469049  53.3513261  43.6505544  44.0479803  72.4854666  32.8746624
  43.8994309  71.7213032  33.4315864  43.5472031  73.1862351  33.2923306
  58.9715743  50.6661393  44.2252881  59.4737634  51.2604106  43.6675662
  58.6371288  49.9994996  43.6244964  44.0134384  50.7014671   6.6576117
  44.0504941  51.5994800   6.3292997  44.5988510  50.2113580   6.0808602
  53.1698226  56.5277081  47.5074517  54.0625100  56.3231635  47.7834312
  52.7778498  55.6761486  47.3145978  94.3866358  63.3514278  86.1144627
  94.8244023  63.0849035  86.9227988  94.4217627  64.3081786  86.1267929
  66.3064733  54.8514938  46.1134602  66.0772924  55.5177183  45.4658346
  66.6167409  54.1093987  45.5946771  45.0782623  43.7493280  57.3068875
  44.7646479  43.7742859  58.2109097  44.3022223  43.5319782  56.7899049
  68.4306896  35.2934139  35.6074493  68.5300882  36.1476695  36.0272901
  69.3258306  34.9785028  35.4900115  47.9179932  47.2093655  45.4906247
  47.0789256  47.4085942  45.9067251  47.8241744  47.5351226  44.5950392
   5.5701915  65.6106252  54.5672299   6.2271109  65.0074108  54.9145315
   5.8104145  65.7216468  53.6469511  57.4459512  59.3450662  52.8673825
  56.7953983  59.9194834  52.4634842  57.5746815  59.7073973  53.7433241
  38.5043125  38.0486476  46.1043532  37.9503007  37.8343986  46.8545860
  39.3951821  37.8685617  46.4051413  90.5185885  10.7970798  64.3767425
  91.3488476  10.9465881  64.8282588  90.6938676  10.0617414  63.7888040
  47.3071232  87.8194471  77.9471699  47.1662763  86.8777593  78.0377639
  46.5022019  88.1456431  77.5445846  41.8051184   6.6180095  78.9239953
  41.7926592   7.3862300  79.4946301  41.4195830   6.9223835  78.1026471
  60.0355681  50.6925224  26.9207152  59.6133467  50.7827945  26.0675628
  59.7979108  51.4920093  27.3912189  64.8826145  44.1919399  27.6021879
  65.7396483  44.1144256  27.1826482  64.5763975  43.2893725  27.6894182
  48.4632286  45.0555564  63.1326025  49.3957527  45.0100120  63.3420915
  48.4364266  45.2782030  62.2012544  48.4173677  58.0222196   5.0697239
  49.3506878  57.9584466   5.2709615  48.3491699  58.7793698   4.4878702
  59.4363363  70.0745299  20.1851078  59.5091831  69.2536054  19.6964951
  58.5059833  70.1436710  20.3978042  85.3883726  69.8187119  44.7367315
  85.1775134  70.5583094  45.3069805  85.7605297  69.1611657  45.3250487
  71.5199856  18.8400231  71.4340521  71.9333467  18.0367198  71.1180009
  71.1536903  18.6012130  72.2854988  95.7728464  73.7146480  64.0556915
  94.9562797  73.4143390  63.6580796  96.2308685  72.9105507  64.2995527
  51.2326070  57.4193533  49.6670289  51.7699620  57.4199259  48.8747132
  50.5932200  56.7219780  49.5228311  42.3246000  43.5081786  56.5813947
  41.5285763  43.8131300  57.0182297  42.2129918  42.5594155  56.5153168
  19.2623342  33.4219173  61.7746397  19.7104452  32.8679009  61.1353093
  19.9211378  34.0636032  62.0399807  16.7295196  40.1735611  68.4633385
  17.6151980  40.4993608  68.6240627  16.8503125  39.4407063  67.8598090
  31.9454026  28.9869936  59.6140228  32.4616098  29.6033549  60.1333972
  31.1038392  29.4242264  59.4903966  80.7488530  47.2690745  68.4060777
  79.9174501  47.0056454  68.8014183  80.5425677  48.0702475  67.9240379
  56.9126084  38.5565329  36.2154412  57.1261071  39.4833468  36.3260225
  56.7119304  38.2502101  37.1003981  44.8478106  47.8248848  45.1882344
  45.1026956  48.5991949  44.6872638  44.3288131  48.1694633  45.9147419
  59.0244848  21.5735014  65.1647988  58.4754721  21.1025536  64.5377086
  59.7506075  21.9117303  64.6414423  15.1477811  44.2690765  72.6888749
  14.2699310  44.0615755  72.3694871  15.6354266  43.4502188  72.6014740
  66.8962702  48.0936078  43.3427930  66.8331139  48.9071397  42.8411993
  66.5747080  48.3231402  44.2139196  98.0445614  56.1252793  61.5489366
  98.7487176  56.6217706  61.9670770  98.3335355  56.0160220  60.6437080
  70.7857355  30.6016815   8.6566106  70.9138991  30.2797757   9.5489405
  70.1058148  30.0356442   8.2936153  29.9400221  47.9149504  37.4242365
  30.6387281  47.5796498  36.8616947  29.1354668  47.5683773  37.0399424
  82.8886713  56.9152175   8.6177057  82.8084207  56.0269100   8.9644024
  82.9748698  57.4680840   9.3941420  94.3743918  23.2265458  57.3181052
  94.3414693  22.5061946  56.6893324  94.6787104  22.8225314  58.1302004
  66.9740873  66.5409824  69.1589916  67.8356089  66.9553169  69.1164647
  67.1498546  65.6572973  69.4816376   9.4133560  60.7986043  22.7047447
   9.3174310  60.2317787  21.9394231   8.7578126  60.4775622  23.3243154
  35.2159359  18.1580538  56.6813987  34.2979807  18.0823127  56.9413440
  35.7071924  17.8561995  57.4452083  79.0273031  18.9857536  73.5043673
  78.5049993  19.3227171  72.7764660  79.9231879  18.9644344  73.1664590
  71.6820861  17.3253012  62.4652415  71.4850042  17.0362226  61.5744293
  71.7783328  16.5148708  62.9645091  62.3377777  57.2110524  87.4043545
  63.2930975  57.2691879  87.4108711  62.0677944  57.7750031  86.6804777
  31.6639873  46.4157124  71.1229320  32.2834414  45.9572589  70.5541868
  30.9000307  46.5728529  70.5660998  54.2894814  68.1893898  21.4800740
  53.3642197  68.4046461  21.5958867  54.7169784  68.5415381  22.2604502
  81.8362066  38.4278960  40.8272686  81.2532858  38.8023124  41.4872667
  81.2563686  38.1787482  40.1072670  90.5777005  37.4911441  20.2966029
  90.0565282  36.7911128  20.6895934  91.2127042  37.0357587  19.7437887
  46.1616228  85.0270193  65.9450149  45.3546102  85.2333915  65.4741444
  46.2450983  84.0761678  65.8715890  80.8017254   7.5345692  22.1618656
  80.7833485   7.4964139  23.1186663  80.4010015   8.3771854  21.9478745
  41.1422905  65.9779252  48.0424056  42.0178800  66.3391878  47.9039700
  40.9741319  65.4523832  47.2602328  61.5124803  55.2478702  20.2272734
  61.3760028  56.1906951  20.3119846  61.5984976  55.1017639  19.2841282
  18.5141764  17.3372499  80.0155916  18.0786948  16.6902735  80.5702648
  18.5696807  16.9182497  79.1575455  24.1624172   6.3092194  75.2277489
  23.9394924   5.4393278  74.8964619  23.5138692   6.4793426  75.9108628
   8.7680419  61.0924850  67.1525862   8.2981301  61.3301707  67.9516371
   9.0204489  61.9307689  66.7644305  35.8132095  28.2447874   9.6335853
  35.4216352  28.8485603   9.0025783  35.1450950  27.5732129   9.7694411
  11.2798618  16.4621426  68.1211561  11.0296466  16.0785821  68.9619383
  11.4314793  15.7091195  67.5504912  44.2585815  51.9971670  49.5662010
  45.2042102  52.1418767  49.5434086  43.9034598  52.7957143  49.9559444
  11.3132005  20.6322859  51.7580792  10.6015547  20.3082030  51.2053273
  11.0632011  20.3743638  52.6456368  21.6651821  11.8971640  64.9233201
  21.4704097  11.2399527  64.2550635  22.0163909  11.3947470  65.6590725
  25.0523709  52.0217622  33.4346650  24.9577323  52.7605468  32.8335088
  24.4650489  51.3516671  33.0868842  96.6738777   9.2557305  22.7336472
  96.1122796   9.1960998  21.9609139  97.3669998   8.6145414  22.5763090
   2.4844276  38.7471549  70.7621548   2.5086964  39.1689970  69.9033525
   2.2990528  37.8271801  70.5724010  74.9741214  48.2894974   6.6136959
  75.8957551  48.0341971   6.5833309  74.5113723  47.5646857   6.1930270
  13.0877061  65.2007932  61.0800043  13.6971416  64.7192087  60.5210358
  13.4499923  65.1124516  61.9614063  84.5724211  25.0699799  88.1054377
  84.0971383  25.1500336  87.2778601  85.4681011  25.3334644  87.8937230
  78.1348312  13.1753375  70.3054022  77.9230936  13.2558130  69.3755517
  79.0574732  13.4221171  70.3629735  48.8528301  36.5348690  69.4228906
  49.5908344  36.4853131  70.0304084  48.9624524  35.7752609  68.8504813
  87.2862826   8.3416571  12.6622054  86.3862848   8.1871241  12.3739442
  87.2912188   8.0835124  13.5838186  14.1145707  37.3726252  24.8935002
  14.9081724  36.9721019  24.5398287  13.4074111  36.7891577  24.6163141
  88.0342187  21.2914732  44.6425209  88.0478307  21.3766883  43.6892800
  88.9465970  21.1240878  44.8814537  17.7875307  77.2359402  71.4741420
  18.7428215  77.1880508  71.5026747  17.5953908  77.7408970  70.6840148
  50.4615165  65.4416682  77.9760831  49.5950142  65.0930157  78.1875216
  51.0608409  64.9498719  78.5377928  65.0626904  75.6512453  68.4286993
  65.1224844  75.0494880  67.6872184  65.4270962  76.4734865  68.0991515
  16.6888827  54.9205755   4.2868904  17.1474771  54.3108236   3.7081955
  15.8355634  54.5128060   4.4350801  77.4343186  20.1998200  16.1512773
  78.0791885  20.1765053  15.4439201  77.9180700  20.5355821  16.9061399
  64.0593416  60.9450385  20.0733714  64.8567851  60.4337178  20.2100133
  63.3486191  60.3537883  20.3241037  16.6173535  61.3491133  36.5922911
  16.3594536  60.4696601  36.3147472  17.2203001  61.6476147  35.9115199
  49.5656106  69.3453316  79.8665034  49.6207165  69.9555261  79.1313354
  50.2040635  68.6637542  79.6608942  28.9821154  55.5786710  60.1998806
  28.9011861  54.9937892  59.4466876  29.9198525  55.5928762  60.3925234
  39.6924444  57.3938052  23.2573730  39.0868629  56.9422417  23.8444636
  39.1486544  58.0329266  22.7969412  78.2412812  29.9213050  55.5521971
  78.3740603  30.8117494  55.8773748  77.7613710  29.4790337  56.2529249
  72.7681085  31.8982749  57.6567762  72.7595705  32.7285324  57.1810687
  72.6909594  31.2310192  56.9756405  58.7214039  37.9367265  86.9028595
  57.7750120  37.9342207  86.7574631  58.8357312  38.4150395  87.7238217
  36.3978774  12.2437207  77.3949902  36.8756377  12.6136557  78.1381343
  35.6490011  12.8286102  77.2778127  16.6912059  51.2546384  71.9962232
  16.3861462  52.0787948  72.3773661  16.9831704  50.7376654  72.7467820
  24.8324717  53.7511769  25.6657625  24.2434055  53.0889963  25.3037228
  25.7048543  53.3659955  25.5835689  75.3193584  63.8244718  83.8868511
  74.5168288  64.2244475  83.5534673  75.7407337  63.4518292  83.1124550
  41.4898950  65.9237994  19.7521347  41.6718262  66.8301497  19.9994081
  40.6288514  65.9566241  19.3362268  60.0022144  14.2916492  59.5105987
  60.1969132  14.4268089  58.5827764  60.4994864  13.5093890  59.7486650
  96.8206265  62.1267492  85.3863135  95.9508006  62.5267895  85.3892691
  97.3991520  62.8098584  85.7230375   6.1010554  57.0666509  29.7950413
   6.0877746  58.0237388  29.7670532   6.8596960  56.8220625  29.2649980
  31.9894564   4.6728188  37.4792309  31.5202226   5.2831134  38.0483075
  32.5275654   4.1534993  38.0770535  16.2985965  58.0742903  10.1558178
  16.9821685  58.6327015  10.5261962  15.4925431  58.3677514  10.5816811
  48.5847801  71.3866390  58.6270474  48.9153528  72.2840719  58.6481612
  48.0110850  71.3240915  59.3902510   7.5355072  79.6415006  79.5736390
   7.2702938  79.2748659  80.4175150   8.2928131  79.1158038  79.3131457
   4.3984053  45.3021458  55.1344368   3.8419592  46.0092567  54.8085980
   5.2850278  45.5584660  54.8788970  61.2321805  79.0589954  40.5475500
  61.0876583  79.9833246  40.3482766  61.8712124  78.7703764  39.8947872
  18.0962709  38.9715183  80.7026327  18.4349754  38.1415514  81.0400036
  18.5701307  39.1081043  79.8826996  74.6533825  83.8728808   5.6592567
  75.5405500  84.1293510   5.4078011  74.1836603  84.7008287   5.7566642
  59.4467570  10.3701448  86.4100272  60.3775784  10.5440084  86.2713478
  59.3264193   9.4645519  86.1216969  49.4746032  73.0305978   3.8819156
  49.9289375  73.7936430   4.2381533  50.1730668  72.4742269   3.5366244
  68.7523468  52.7150140  15.8026389  69.5910117  52.3320872  16.0576099
  68.3564670  52.0624418  15.2249542  75.4275497  39.9713867  73.3220637
  75.8745016  39.1702784  73.5964292  75.6531565  40.0659458  72.3967496
  94.8301825  26.0129273  57.4828084  95.7549815  25.9469745  57.7202764
  94.5090435  25.1118717  57.5188425  52.4837623  54.8007756  70.9369069
  51.7180459  55.3652573  70.8332546  53.1773150  55.3896433  71.2323601
  42.6317640  26.8914486  10.0071607  42.8364321  26.8503148  10.9409171
  41.7269863  26.5842601   9.9464856  73.1633744  66.5626712  47.3360805
  72.4847932  66.7939658  46.7014717  73.1179926  65.6082406  47.3967739
  31.7091498  26.1633942  54.2362507  32.5981847  26.1855066  54.5900908
  31.7710996  26.6291326  53.4023934  59.4426379  76.0382602  14.2255418
  58.8759854  75.6055008  13.5871608  60.0059974  76.6058545  13.6998122
  25.4163832  65.0176797  58.5272517  25.7686318  65.4110198  59.3264404
  25.9010520  64.1993412  58.4287210  15.1976562  19.2746113  76.6837022
  14.7557534  19.0792861  75.8576205  15.4424614  18.4170882  77.0324120
  81.0981015  49.5860516  78.9908783  80.5924514  48.8423282  79.3190070
  81.9946079  49.2562466  78.9288959   5.4446596  76.8202921  62.7155542
   6.0794086  76.7347473  62.0035080   5.6072661  77.6912836  63.0771312
  71.5985932  14.8800560  42.8789583  71.0391492  15.3574282  42.2669148
  71.2110352  15.0458618  43.7387061  87.8929661  12.7568134  29.2602204
  87.0469920  13.2036922  29.2298707  88.3455997  13.1537696  30.0052356
  35.5838961   3.6440285  17.8070106  34.7531442   3.7841645  18.2608985
  35.3604955   3.0739227  17.0703285  16.9717437  32.0399299  27.3494703
  16.6258506  32.8112652  26.8991539  16.2082968  31.6460941  27.7711373
  62.4442003   8.6715028  50.0445433  61.8116604   8.0413170  49.6991275
  62.1719390   9.5113989  49.6746805  55.5559993   4.3997212  42.7228351
  56.4290788   4.0951401  42.9691123  55.0666152   4.4151594  43.5443988
  39.4543902  70.4965657   5.6478190  39.1499609  71.1195655   4.9885617
  39.0830174  70.8169085   6.4701053  52.1974734  79.1295322  54.3311257
  52.2307979  79.2289757  55.2825848  52.7862663  78.3982912  54.1464545
  44.3035429  77.2969155  12.3476324  44.2261206  76.5789666  11.7188333
  44.2800056  76.8690279  13.2036208  86.1511109  20.1344372  73.5756466
  86.8686418  20.6356575  73.9629365  86.3380049  20.1361371  72.6361379
  31.7190434  49.4187527  25.3309304  31.3981095  50.3072731  25.4843646
  32.6055785  49.4183681  25.6922963  81.0555115  15.3285665  20.8121955
  81.6321630  15.0443579  20.1024657  80.3560670  15.8136668  20.3735393
   5.9612936  49.8401425  21.7799592   5.3508618  50.3899333  22.2699574
   5.4012263  49.2367055  21.2914274  65.8429190  26.3989289  68.8152577
  66.4025201  25.6452040  68.6311453  66.4398509  27.0626204  69.1622360
   5.0829708  26.2725410  53.4582137   5.1568077  26.1617617  52.5109893
   4.7231413  25.4420503  53.7700696  10.6792614  81.5468884  62.7349318
  10.8403248  80.6047785  62.7894148  11.3939729  81.8812644  62.1941414
  79.1360318   8.6729256  29.4292133  79.7881321   9.1662857  28.9310948
  78.4793391   9.3251196  29.6757972  87.9093753  89.3370029  73.4330248
  88.4259588  89.4214412  74.2338698  87.1946042  88.7459490  73.6698441
  17.4202485  15.4349113  77.6306598  16.6836072  15.9583062  77.3157813
  17.2547775  14.5576786  77.2870785  40.4759599  11.5210751   7.6654977
  39.8673831  12.1522981   7.2823141  40.4810850  11.7298564   8.5993205
  62.2993920  72.4988667   5.7745921  63.0374668  71.8893917   5.8003372
  61.7627185  72.2582547   6.5291108  10.7291114  59.6223799  41.2446846
  11.6113588  59.8791272  40.9782052  10.3409335  60.4250590  41.5931458
  50.6652689  67.1012919  68.6806950  51.4679922  67.6159222  68.7698970
  50.9196558  66.2154672  68.9388167  79.6348282  52.4533032  86.8976145
  79.8741348  52.0378019  87.7256628  79.7507059  51.7649580  86.2426677
  51.6739166  17.8660165   9.2487523  52.6219361  17.7717016   9.1643921
  51.3157272  17.3199968   8.5475363   5.0155512  63.7439595  25.9832862
   5.7951700  63.2359978  26.2061660   4.3330335  63.0860781  25.8460870
  46.1905286  67.0939146  67.7703314  46.5221884  66.3322830  68.2469204
  46.5697346  67.0125832  66.8953742  37.2655512  29.4427194  64.8168092
  38.1793249  29.4232570  64.5325157  37.2177179  30.1845917  65.4195757
  36.9065141  74.6908071  21.2322684  36.7728677  75.5804428  20.9067213
  36.6084272  74.1278012  20.5177794  20.1863827  31.6391828  20.3610454
  20.5844949  30.7713675  20.2962047  20.2540248  31.8645505  21.2893443
  19.5501383  75.1712442  10.3944465  19.9122443  74.8648041   9.5633372
  19.9687967  76.0195829  10.5400299  87.3487172  60.7930090  71.0378470
  87.9999032  60.4485851  70.4264011  87.7850623  60.7687046  71.8901200
  57.4795898  10.3184907  20.1515270  57.6696255   9.9583557  19.2858537
  56.5608876  10.5856155  20.1039395  78.6332351  64.5415568  77.5608024
  78.1468661  64.5995317  78.3830950  78.2482769  63.7925125  77.1061577
  41.3943781  69.8330084   7.7405798  40.4511340  69.9359299   7.8695283
  41.4715540  69.1412160   7.0833339  68.2747571  73.7953624  57.8465588
  67.8539395  73.1449356  58.4074818  67.6491100  74.5200161  57.8094162
  98.0617637  17.7546429  76.3488928  97.4875948  18.3389042  76.8435593
  98.2138334  18.2130961  75.5221302  25.8038517  27.0844084  27.7467578
  25.5949755  27.1869812  28.6750872  25.4412922  26.2315084  27.5118318
  69.8445126  18.1908101  86.6201247  69.8281049  17.2768284  86.9031746
  69.0891125  18.2738938  86.0376921  96.9875177  64.7830458  62.3974781
  97.9194159  64.9935285  62.3371306  96.8881381  64.3818941  63.2608917
  88.9783690  60.3917290  66.2314863  88.6993166  61.1598495  66.7294780
  88.8443357  59.6567306  66.8304542  79.9664194  67.7780032  42.2997947
  79.5972133  68.5672227  41.9023713  79.2653095  67.1295724  42.2408772
  10.7202074  32.2142177  60.7151209  10.5554749  32.6971600  59.9054951
   9.9716481  31.6241682  60.7984855  65.3628956  76.4218022  45.9479646
  65.5088980  77.1387085  46.5652016  64.5329675  76.0332992  46.2250328
  14.6494938  61.2469941  50.7287755  14.9474050  61.5778159  49.8818512
  15.2329176  61.6598857  51.3651584  68.1323532  23.4945859  10.7160447
  68.1374595  22.5436582  10.6131695  67.3500112  23.7824772  10.2452544
  84.4371571  71.7911426  83.7739213  85.1979704  71.3841024  83.3599800
  83.7435935  71.7263521  83.1169269  38.4730687  23.3736140  25.1671923
  39.2648689  23.6409292  25.6349401  37.7556409  23.6158699  25.7520542
  21.4983714  11.1200276  90.6880214  21.2641181  10.2028043  90.8293573
  22.3287123  11.0840246  90.2132250  24.5223147  50.5101187  83.5810863
  24.4049503  50.2400520  84.4915453  23.9414235  49.9333680  83.0838249
  20.1042760  85.0685506  66.8312364  20.5975863  85.1308718  66.0131490
  20.5851766  84.4257071  67.3533291  14.4848601  85.1198253  28.8284271
  14.7326451  85.3528656  29.7231006  14.8890837  84.2648496  28.6832135
  45.6180156  27.2856032  78.1637719  45.3089657  26.7078654  77.4667123
  46.2488354  27.8638084  77.7344245  69.0588514  71.2904184  16.3155838
  69.9663485  71.1921750  16.6047814  68.5671973  71.4488693  17.1214252
  23.8336257  15.1182524  46.2502701  24.4391553  15.0042597  46.9831170
  23.3001392  15.8739375  46.4959551  86.7898190  19.0875507  86.9004792
  86.5483697  19.1910830  87.8211226  86.4297324  18.2361964  86.6529240
  19.9453872  59.3222573  31.5651172  20.5394494  59.7761043  32.1628287
  19.7348036  58.5038266  32.0128267  81.2155136  73.1809547  41.1360021
  80.8233710  72.7269569  41.8822529  80.5157482  73.2211283  40.4843056
   5.9420556  87.6637117  85.6503331   5.7913893  88.5847878  85.4358392
   5.5168944  87.5437133  86.4998854  57.7660902   8.9856403   6.8442415
  57.0357744   9.4899583   7.2035299  57.3554321   8.2169967   6.4488368
  39.4264929   6.0659454  70.8443142  39.9646720   6.8493350  70.9643356
  38.6446188   6.2301914  71.3696352  46.7140835  14.0534939  79.1140784
  46.1163554  13.4028569  79.4833960  47.1276605  14.4593707  79.8759755
   9.2134163  18.4944542  12.2017280   8.3922036  18.9633663  12.0590422
   9.0299471  17.9070760  12.9348241  44.9920464  82.1207958  47.5785808
  44.8831534  82.9236096  48.0878493  45.4047504  81.5056344  48.1858845
  82.7140937  19.0045800  77.5423488  82.2641265  19.1789357  76.7152753
  83.4282219  18.4123751  77.3054852  50.6840176  80.9309050   2.0433389
  50.2081997  81.3192516   1.3088164  50.1763030  81.1777878   2.8160010
  26.9333385  56.8653437  24.6863520  27.8310738  57.1071999  24.9161279
  26.6285949  57.5789329  24.1266460  36.9795746  49.6949003  50.0665440
  36.7256212  50.2064716  49.2983790  36.6871050  50.2205157  50.8112648
  45.6583204   6.6688811  26.1682123  46.4147060   6.0877505  26.0898406
  45.0439092   6.1895366  26.7242022  53.8847502  30.7245499  86.9270418
  52.9757601  30.9997976  87.0443564  54.1289335  30.3391716  87.7687585
  70.5448648  12.9134104  44.9009749  70.7619382  12.1338718  44.3886578
  70.0002360  13.4407371  44.3169501  41.2979837  33.1422719  32.1728325
  41.6331998  33.3842796  31.3099904  41.8005492  32.3644532  32.4151711
  93.9108474  75.5037443  61.1041724  94.2664723  75.3240844  60.2342590
  93.4691689  74.6928709  61.3547347  55.8287386  49.9843015  12.3045377
  55.1966578  49.3343582  12.6108361  55.3655562  50.4644477  11.6180898
  40.3989794  21.7789432  12.6090823  40.9182838  22.3161727  13.2075867
  39.6524507  22.3319780  12.3779278  53.1738699  76.4796636  13.1977656
  53.6080863  75.6977484  12.8561097  52.4877442  76.1394369  13.7724179
  61.0901489  13.8912853  29.5324550  61.3102033  12.9635804  29.4543991
  61.7928495  14.2605244  30.0676029  28.6368795  60.7790179  15.9177585
  28.2389139  60.4972202  15.0941308  29.4946686  61.1202523  15.6649069
  42.4051216  71.2668757  57.4669553  41.6373556  70.6952859  57.4758126
  42.5206590  71.4979820  56.5451940  76.4344346  82.9286119  73.0804914
  75.5279724  82.6985472  72.8764215  76.4382584  83.8859184  73.1048137
  59.3959683   3.6517075  16.6304814  59.7562925   4.4757950  16.3033693
  58.7396849   3.4025649  15.9794444  82.7522839  40.9094965  70.6855908
  83.5310619  41.2343013  71.1380294  82.3324816  40.3261119  71.3181051
  77.4088098  54.8188164  81.9466556  76.9558200  55.6511477  82.0798654
  76.9165365  54.1914677  82.4770909  54.6872532  68.3204489  43.2826696
  54.9503506  68.1261192  42.3825492  53.9519512  67.7316914  43.4484452
  17.6148834  85.5074735  40.6428026  18.4075840  86.0142945  40.8176115
  16.9082601  86.0271690  41.0260324  53.5483840  83.4398899  47.9230336
  53.0831923  82.7107521  47.5138677  53.2008551  84.2190014  47.4907687
  13.6373629  76.0192471  21.5319255  12.8267172  76.3050017  21.9518289
  13.4446654  76.0456474  20.5949091  57.3601963  83.1473966  42.6875452
  56.5029889  82.8911561  43.0280364  57.2555204  84.0667045  42.4422494
  89.4279734   7.2746063  46.4976511  90.1153935   6.6830946  46.1908718
  88.6233583   6.7585342  46.4359327  86.0509594  26.5527484  31.2674254
  85.2617764  26.4092450  31.7895977  85.7262505  26.6956116  30.3785169
   3.7511589  24.9213067  44.4317876   3.6533626  23.9700978  44.4609161
   4.6563962  25.0609518  44.1513600  12.7886533  73.1031790  11.8489157
  13.3602575  73.3162617  11.1118035  12.6965215  72.1513000  11.8141422
  91.3254690  26.9066197  30.0003939  91.6876154  26.9304145  29.1140588
  90.3948693  26.7248049  29.8736759   7.8880250  28.0099661  10.1546048
   8.0020909  28.7367500  10.7679058   8.6179293  28.0971716   9.5425125
  31.4672666  82.8872690   4.9989059  31.3333704  82.1344706   4.4217713
  31.2869145  83.6477141   4.4458541  14.2162511  38.5396988  42.1563728
  13.7731823  37.7884434  41.7624510  13.8068804  38.6357185  43.0164524
  68.5927518  54.8792243  83.6813635  68.8241142  53.9498349  83.6699281
  69.3226440  55.3029158  84.1325319  24.1302031  81.2013934  61.5314613
  24.2978879  80.3251734  61.8771929  24.5936264  81.2218945  60.6941684
  74.0944238  33.3825604  55.1068144  74.3884973  32.6551851  55.6549840
  74.6343632  34.1240834  55.3826372   5.0952710  55.6732913  82.7977429
   4.9779141  55.0954607  82.0430309   5.8069643  56.2599843  82.5414170
  67.6229301  81.2079050  83.4846812  68.2083416  81.4413269  82.7643225
  66.7888968  81.0091802  83.0604503  88.9731512  80.7581133  86.1097462
  89.2505808  80.6169107  85.2040483  89.6792385  81.2742402  86.4989952
   9.8358632  68.4499896  18.0906267   9.4276271  67.9425761  18.7925069
  10.5980397  68.8564540  18.5026166  95.3678983  67.5526651  16.5248571
  96.0251938  68.1403064  16.1528420  95.8042329  66.7022463  16.5708245
  69.6705501   7.4123594  73.3029571  70.4397075   7.0517781  72.8624460
  69.2376398   6.6517535  73.6898217  71.7878497  81.8895851  76.6154322
  71.6290604  82.8096845  76.8249101  72.2036773  81.9081506  75.7532213
  51.0764323  12.3800576  64.4176921  51.2837956  12.2751470  65.3455958
  50.4810595  11.6569863  64.2217986   4.1432140  48.8967227  33.0472080
   3.4953668  49.5993536  33.0096742   3.6387717  48.0961293  32.9039734
  22.8490735  24.3462758   8.6126663  22.8033129  23.4918554   8.1822458
  23.1409659  24.1504250   9.5027580  83.9526036  31.5826414  27.1491469
  84.4572114  32.2843419  27.5614059  83.8779915  30.9110360  27.8267369
  98.5161256  52.4613879  63.2835625  97.8663738  53.0963175  62.9833542
  98.8609307  52.0724594  62.4798275   7.2661385  17.5290401  60.2616764
   6.3559485  17.3659864  60.5100804   7.6292752  16.6591263  60.0962956
  72.9565344  73.9284444  76.3213903  72.0202315  74.1084540  76.2335642
  73.3653340  74.7935229  76.3499028  93.6821409  42.7005323  46.5160436
  93.1074933  43.0570777  45.8387257  93.1612369  42.7421381  47.3183266
  77.6740559  81.4461507  33.8563180  77.6732883  82.3954611  33.7324344
  78.2564909  81.1157478  33.1719975  94.2349797  60.6249997  47.9208150
  93.8478577  61.3236306  47.3949325  93.5585372  59.9474949  47.9556537
  10.3491113  65.2578738  32.9142026   9.5521368  64.7729960  32.6975341
  10.6093585  64.9204656  33.7711122  39.8117819  50.9483328  10.6491063
  40.5141518  50.3181263  10.4862131  39.6032302  50.8392130  11.5770864
  60.8667547  22.8348358  81.4995055  61.4030788  23.5898759  81.2552579
  60.2901622  23.1632079  82.1889972  20.8044501  12.9235089  30.2061682
  20.3635379  13.7732938  30.2051525  20.4249753  12.4581349  30.9506566
  17.0200170  28.3973471  79.3707894  16.9504927  28.7143577  78.4708140
  17.6338114  28.9995575  79.7909847  57.9609355  53.6817411  23.4077337
  58.6800024  53.6100826  22.7808854  57.9880855  52.8600662  23.8982713
  38.2112241  82.3049004  56.5419776  38.1211987  83.2578400  56.5576823
  39.1360296  82.1490393  56.7305938  70.5067409  40.4995055  75.3992823
  71.1905188  40.3060066  74.7588466  69.7444439  40.7359977  74.8721241
  26.1713211  57.5144495  28.7248592  25.2821680  57.4745530  29.0773389
  26.2119375  56.7938631  28.0950960  55.0905000  61.8277823   7.1505022
  54.4953772  61.2237092   7.5931753  55.2227595  62.5375020   7.7788965
  78.4727991  81.0682090  73.6110970  78.4212436  80.4891285  72.8505881
  77.7807049  81.7130758  73.4672452  45.3514636   5.7107648  46.9878407
  45.7174334   6.3783600  47.5684754  44.6377714   6.1565246  46.5304942
   7.2426788  39.7201367  82.2123922   7.1647673  40.4412328  82.8363402
   8.1862822  39.5986984  82.1034186  88.0057143  66.5050936  39.5703206
  88.2848270  67.3946976  39.7878563  87.1142078  66.4431730  39.9158432
   2.7330610  45.6439618  71.7339764   2.6026581  44.6948889  71.7294263
   2.8854273  45.8688244  70.8170787  19.7731392  14.3379432  86.7627825
  19.0387280  14.9045256  87.0010901  19.5333951  13.4773225  87.1069755
  19.2619341  26.8722444  29.3863265  18.5131485  27.4416191  29.5622996
  19.9531817  27.2016703  29.9599677   4.4908609  14.3224607  42.6477041
   5.1490423  13.8929838  43.1938843   4.4392549  13.7787986  41.8619062
  83.0801781   8.9949076  82.8579325  82.9275971   9.8477591  83.2646847
  83.2558980   9.1956910  81.9380680  80.9948291  12.5142067   8.2833841
  80.8422226  12.8350296   7.3948454  80.2360191  11.9623001   8.4729798
  17.0063883  55.7119058  52.4624489  17.3026275  54.8163982  52.6186263
  16.7236448  56.0243292  53.3226580  10.7973005  55.5349113  76.1538133
  10.0707685  55.9922047  76.5760253  10.4382001  54.6778463  75.9212720
  80.4499185  47.4151057  19.2957618  80.9098659  46.6112736  19.5381321
  80.3656849  47.8996952  20.1163023  71.9799836  86.1792222  20.9510067
  72.4242677  85.6440227  20.2926427  71.3971028  85.5684800  21.4015952
  93.2081067  57.3583837  56.6098713  92.7916520  56.9302649  57.3581712
  94.1375219  57.1419521  56.6977504  57.3722071  28.3678897  71.2442385
  58.2608149  28.0627964  71.0624274  56.8156971  27.6133663  71.0506799
  56.5983501  52.6574032  72.3739049  56.1626950  53.2532518  72.9831037
  56.2586017  51.7921035  72.6008662  45.8498401  28.6786687  28.5649098
  45.3957243  28.9250042  27.7580278  45.2552037  28.0643275  28.9956527
  85.1259225  44.1067319  63.6958741  85.0619119  43.1851341  63.4459117
  84.9389762  44.1144577  64.6343091  18.8508951  78.9468851  37.3607000
  18.2077939  78.3365204  36.9998058  19.5556238  78.9623893  36.7127315
  39.9294168  61.1659161   3.5838856  40.1406844  60.4613780   4.1968676
  40.2891469  61.9537374   3.9927276  68.2588080  25.1054308  21.3342264
  67.9301754  25.9753853  21.1061832  69.1954245  25.1454527  21.1416599
  91.6172033   7.9717655  41.6059055  91.2484389   7.3637240  40.9651829
  91.3349352   8.8364442  41.3060048  85.5312047  39.0821986   4.6375654
  85.3750478  38.5131051   5.3910749  85.1615933  38.6030478   3.8952629
  72.9896728   6.1671324  69.1632644  73.8557033   6.4760439  69.4290874
  72.7843904   6.6738666  68.3772743  38.4639549  53.4819875  22.9858992
  38.1120270  54.3626297  23.1126631  39.3471454  53.5221096  23.3528348
  54.4945834  31.1150160  60.6930995  53.8645657  31.5501885  61.2675371
  55.0368998  30.5932157  61.2838408  17.4904607  33.0985197  69.2826991
  16.5885493  33.3625735  69.0992969  17.9231918  33.1164266  68.4287851
  60.9904859  81.5065075  46.1936497  60.8392998  81.7363607  45.2766768
  60.5207868  82.1785592  46.6892699   6.6121219  82.8308592  70.0620199
   7.4699214  83.2364596  69.9299616   6.0620611  83.5381946  70.3991028
  41.4596891  55.1456515   6.4194449  42.2251758  55.7124183   6.3283104
  41.3373457  54.7643302   5.5497144  92.7661829  86.7363654  65.6050015
  91.8590976  86.9941349  65.7699593  93.2441727  87.0359595  66.3788555
   3.2085017  59.5223205  39.9829530   3.4010887  59.2001190  39.1018348
   3.2233131  58.7387305  40.5327469  57.5503306   6.6766335  32.5368186
  58.2656202   6.4166552  33.1171436  56.8343148   6.9084714  33.1270165
  49.8456556  49.8720363  69.8500382  50.6069068  50.1276899  70.3715053
  50.2002582  49.2946858  69.1743390  60.3115585  71.6616804  74.7097317
  60.0958754  72.5210999  75.0710418  61.1334425  71.4214343  75.1367685
   7.8003019  48.1295891  73.6551647   8.6401142  47.9851107  74.0922072
   7.2693382  48.5917414  74.3032935   9.6993897  55.4347164  27.8332257
   9.2686124  55.3038850  28.6782938  10.4012978  54.7846906  27.8204790
  93.1767157   6.9598140  71.1410998  92.6477451   6.2131842  71.4224983
  94.0774267   6.6350972  71.1599037  65.9200708  54.9548575   4.1600591
  65.2982928  54.3052544   3.8317941  66.6700543  54.8889083   3.5687856
  76.7560428   7.5670147  36.2555672  77.6112806   7.9979402  36.2695845
  76.2124258   8.0975239  36.8384793  88.1682232  27.9524683  50.8143788
  87.4728115  28.4341147  51.2616598  88.8863421  28.5810995  50.7414946
  31.0746981  28.3442744  62.5519368  31.8790235  27.8500051  62.7159261
  31.3763979  29.2227746  62.3197742  78.3711571  12.0195658  28.9556610
  79.1973308  12.1775427  29.4127982  77.9468866  11.3253674  29.4593991
  75.2318133  38.9325479  88.3200823  75.3785049  38.0767780  87.9159371
  75.1495252  38.7447036  89.2549161  47.6430636   6.4495103  65.5128290
  47.4350285   6.0150113  66.3393246  48.4083792   6.9888099  65.7123807
  41.9447826  10.7762581  48.2686298  41.9571862  10.3348903  47.4193603
  41.1345313  10.4781591  48.6817639  74.1832860  19.7278986  77.8665158
  74.4166994  19.9652741  76.9679698  74.9759002  19.9012452  78.3735984
   7.4327384  41.2654363  79.1925991   7.3743549  40.7112067  78.4149494
   8.3329407  41.1525646  79.4999571  12.9349775  31.9635278  78.8944509
  11.9849579  31.8956424  78.8011539  13.1305128  32.8779839  78.6878672
  51.0176553  44.1139631   8.7732407  50.9432777  43.6619750   7.9327588
  50.1402851  44.4600928   8.9366198  95.0125896  36.0343442  47.8410850
  95.4680002  36.6266682  47.2434007  95.0678005  36.4648517  48.6932382
  39.3661580  28.3366280   9.5691429  40.1182046  28.8758669   9.3236206
  38.6974135  28.9660373   9.8370251  93.4304920  59.0772550  45.3013355
  92.5387418  59.1634926  45.6380220  93.4531438  59.6508212  44.5358509
  53.6336940  28.1861262  17.6338169  54.4090498  27.6971667  17.9082307
  53.2214822  27.6305575  16.9724806  85.7976068  53.0177972  74.5118759
  86.2513592  53.0664864  75.3540036  86.3294843  53.5530892  73.9229763
   8.8860106  40.3523445  42.2330611   8.2055381  39.7079953  42.0385323
   8.7981459  40.5174638  43.1718371  15.0533561  52.5405036  36.6697970
  15.4863481  51.9139554  36.0892591  15.1614414  53.3856372  36.2333159
  36.9816251  28.1757729  20.6472115  37.5075327  27.6846748  20.0162458
  36.2452380  27.5976760  20.8470191  78.4976073   6.4894316  48.2243177
  78.1119023   7.3269285  48.4815561  78.0500881   5.8429058  48.7695626
  46.7856194  62.4267754  19.6934280  46.6071072  62.9952198  18.9449373
  46.4118347  62.8914457  20.4416890  77.9075804  12.9645210   8.4594455
  77.7776782  12.2868392   7.7955263  78.2895418  12.5011089   9.2036180
  73.3589011   6.2066133  55.5308422  72.8557353   5.6395005  56.1156098
  74.0753159   6.5360951  56.0739449  46.9769617  26.0522075  79.9615265
  46.3383713  26.4217941  79.3515158  47.1000058  25.1520800  79.6618189
  44.7846289  79.7785793  54.8261548  43.8520999  79.6031215  54.7041130
  45.0676935  79.1335220  55.4753616  61.2452899   8.2953614  57.9175814
  60.4556679   8.0192895  57.4510888  61.9669799   7.9499764  57.3929875
  47.8156976  80.5714827   9.2485182  47.0215948  80.0545557   9.1163813
  48.3292655  80.4286171   8.4536261  58.4448332  86.0765062  29.9859590
  58.9297658  86.8374211  29.6663297  58.4843028  85.4469116  29.2655968
  33.3730580  67.7726077  77.2875489  32.7027196  67.6388587  77.9575516
  33.5698654  66.8919962  76.9665079  37.3892927  76.8396127  65.9986476
  37.2923778  77.1863674  65.1115187  38.2420264  77.1630735  66.2894609
  86.4360359  25.5317204  20.0370618  87.2011991  25.9841592  20.3933432
  85.9714658  26.2030019  19.5384339  12.7269910   8.6807337  53.0050857
  12.9738711   9.4108319  53.5711597  13.3697772   7.9980404  53.1992652
  11.5264925  53.0939470  88.3890181  12.0046580  53.2737736  87.5796546
  11.0373361  52.2917487  88.2048718  12.3867329  10.3161076  79.6114989
  13.2828783  10.6188877  79.4643879  12.1176548  10.7512374  80.4213057
   3.4545574  15.5753534  29.3913797   3.5920687  14.8882524  30.0436802
   4.1380293  15.4251643  28.7381314  59.2714635  31.9827438  80.2665582
  59.1298117  31.9434954  79.3207335  60.2117869  32.1349423  80.3609911
  20.5945320  59.0174121  63.1908484  19.6853035  58.7677466  63.0253292
  20.5850590  59.3864776  64.0739673  73.2798636  71.4365013  66.9227971
  72.7975337  72.2119466  67.2072060  72.6047007  70.8371221  66.6049536
  82.0727156  26.7023288  36.2296987  81.6748151  26.4254574  35.4036779
  82.7183244  27.3611552  35.9746456  27.9264480  14.7320566  62.2805115
  28.1196524  13.8396318  61.9956432  27.0658445  14.6697195  62.6953798
  54.5871277   8.9890658  38.8666627  54.7433021   9.8973286  38.6094890
  53.7104133   8.7945669  38.5356277  44.1110537  71.8208164  30.2267108
  44.0993246  71.8004854  31.1831939  43.2109119  72.0378794  29.9808928
  85.5412675  11.3074290  50.7182049  85.2939899  10.8132148  49.9373599
  86.2731109  10.8161079  51.0922887  45.0142398  30.1294995  24.6558719
  45.6864226  30.4594343  25.2526058  45.0172362  30.7498036  23.9263071
  82.2643893  52.6987786  18.3351315  83.1191717  52.3692165  18.0556519
  81.7054694  51.9224060  18.3606113  84.4510300  81.4251988  85.9517175
  85.1694124  81.2523712  86.5602596  83.8875963  82.0448086  86.4162304
  51.0820894   6.1846062  41.7252417  50.4161815   6.8388043  41.5102196
  51.4088811   5.8877553  40.8757220  61.7136103  20.8233938  38.4330361
  62.1929669  20.2759864  37.8110848  60.8210439  20.4785712  38.4176552
  72.8431388  21.0290518  66.7027482  72.0792617  20.5668296  66.3564484
  73.5917306  20.5207990  66.3918489  24.0211590  49.0050701  25.4123489
  23.4364195  49.3043578  24.7171786  24.6497791  48.4359541  24.9678888
  34.3978200  30.2388688  21.6375688  34.4259756  31.0301953  22.1762262
  34.2044040  29.5346780  22.2565515  75.4409656  26.2642227  31.6087201
  75.6975678  25.4636580  32.0666387  75.5515635  26.9575613  32.2592150
  31.2517511  68.6518812  13.4149388  31.8665948  68.9668911  14.0771668
  30.5659686  68.2094013  13.9161732   9.7530614  41.6706634  50.6755843
  10.1867835  42.4543323  50.3374685   9.0058573  42.0064163  51.1708822
  18.5572335  38.8809576  62.6662596  19.3079861  39.2145473  62.1745550
  17.8440940  39.4832189  62.4521022  16.9914960  70.9281794  32.5577864
  17.1354611  71.7903168  32.1673108  16.6124744  70.4049812  31.8511668
  57.5881889  22.3065432  73.1237835  57.4531265  23.2159815  73.3921882
  56.7830202  22.0709787  72.6625301  92.1393809  38.7516214  16.4754628
  92.2886084  38.1596778  17.2128093  91.7879493  38.1901995  15.7849287
  84.6135583  25.7441013  23.0483034  84.2457960  26.5036702  22.5944818
  84.3755231  24.9981855  22.4975450  43.3662747   9.8206049  20.4917864
  42.5023171   9.5240771  20.7788326  43.7667847   9.0444136  20.0995724
  59.8241684  35.6361772  79.6810817  60.2079492  34.8865408  80.1365634
  60.1917090  36.4000591  80.1252634   7.7165274  46.2959977   4.3720069
   7.6250823  46.3753512   5.3217557   6.9057795  46.6655160   4.0212504
  85.9971542  57.1996547  72.1309859  85.7965281  58.0192944  72.5838103
  86.6023289  57.4535076  71.4344177  74.2840693  19.0410413  62.0163235
  74.1397215  19.9639319  62.2281790  73.5357822  18.5871542  62.4046286
  36.0347922  12.4490368  83.4332015  36.4134745  12.7991556  82.6269426
  36.1710459  11.5035701  83.3718778  19.0994660  45.2196709  27.1738208
  18.5285599  44.7595808  26.5592922  18.5293512  45.4449945  27.9083461
  24.9477988  38.2059895  23.7911251  25.1506427  37.2959707  23.5739290
  25.3298519  38.7136121  23.0755920  69.5529030  47.5297630  22.9520396
  69.8306900  47.9670635  23.7561227  69.7022613  46.5997801  23.1210038
  70.3662143  24.6199432  67.8896215  70.5938883  25.3523385  68.4628262
  71.1738660  24.4275574  67.4140466  57.2151786  53.9352491  33.7741993
  56.8272753  54.0675022  32.9097838  57.8196185  53.2019426  33.6563182
   4.9856555  49.7124612  10.6107161   5.8777466  49.4669945  10.8571824
   4.9643733  50.6646243  10.7056658  56.4244249  35.0125468  68.1934298
  56.8388186  34.5670727  68.9323707  56.8412252  35.8741402  68.1686052
  21.7536344  27.2584786  83.7618646  21.8834293  26.4530187  84.2630837
  20.8157472  27.4371283  83.8354096  55.9842137  15.4300803  17.9318248
  55.4238112  15.3849415  18.7065716  56.4802659  14.6115691  17.9485738
   7.4821531  12.9642547  29.7031957   7.3358965  12.7940197  30.6336768
   6.8350912  12.4198581  29.2556901  15.5518471  18.3161613  21.6176354
  16.2201482  18.4988504  20.9563909  14.8400600  17.9015135  21.1304195
  87.6984428  65.4611529  56.2082197  87.1261602  64.7711729  56.5457151
  88.1202853  65.0693820  55.4437679  79.8266359  15.9397166  49.0078974
  79.6957670  16.4299273  49.8195191  80.1457482  15.0842767  49.2939725
   3.0762188   8.2496784  27.1830809   2.3509812   8.6087003  27.6934462
   3.0819592   7.3164742  27.3987515  22.7478521  71.1160334  23.7877126
  21.8330367  70.8359346  23.7557846  23.2344130  70.3907267  23.3956135
   6.4658620  81.2028834  14.3667367   6.4904412  80.8753617  13.4675891
   5.5341017  81.2509580  14.5799048  44.3696255  71.0215814  87.1075044
  43.6938974  70.6528577  87.6764290  44.2034765  70.6277798  86.2514233
  27.2549385  52.9459713  86.2380106  27.8645274  52.2339265  86.0420243
  27.0100272  52.8079879  87.1528046  20.4418301  70.3275206  57.5189280
  20.9435959  70.0743520  58.2942381  19.9126849  69.5565206  57.3135082
  21.2496996  28.4392710  57.2249203  21.6534970  28.7477880  58.0360151
  21.9354730  28.5397463  56.5628942  37.9977277  73.4578138  33.2812706
  37.1541143  73.0462600  33.4674797  37.8121627  74.3971223  33.2872096
  91.4882304  23.7263081  13.8383138  91.2341561  23.7937072  14.7590307
  92.0102521  22.9261039  13.7919166  80.7855057  14.0678054  30.2398715
  81.6610767  14.2205752  30.5948727  80.4266902  14.9445347  30.1035076
  63.2167840  19.8583562   7.9368875  62.4940320  19.2369130   8.0265307
  63.8067725  19.6441078   8.6593300  14.6961991  30.4182431  55.1424811
  15.2592980  29.6780736  54.9170043  14.3618481  30.7297668  54.3013079
  82.6089353  43.4024989  66.0771217  83.4389010  43.0274527  66.3718950
  82.6279830  44.3057330  66.3925220   3.4619783  11.1976879  16.6261316
   2.8164432  11.9034919  16.6545264   3.4610632  10.8361832  17.5124111
  81.7551225  42.3301022  86.3578993  80.9727693  42.7227502  85.9694498
  82.1063213  41.7657309  85.6687110  45.8099461  15.7003484  67.6901645
  45.8177127  15.4158760  68.6040420  46.7327282  15.7157160  67.4364442
  24.8870278  47.0433612  71.0033055  24.6657138  47.7964598  70.4557449
  25.8441018  47.0223873  71.0053925  41.2636010  80.8592528  40.9939605
  41.8371662  81.5992156  41.1901851  41.6257328  80.1329229  41.5014241
  72.7926177  31.6557481  81.5783977  72.3553809  32.2925759  82.1432094
  72.7763844  30.8406173  82.0791364  92.5159572  19.3468849  18.7716784
  92.5072266  18.5164324  19.2465145  91.5983508  19.6170441  18.7441557
  57.2470958   5.5814080  50.2480054  56.4701816   5.0859493  49.9896280
  57.6694293   5.8132812  49.4214104  93.8846511  20.3747124  37.4709107
  93.1833100  20.5854611  36.8535603  93.9227728  19.4179112  37.4713336
  16.8477514  74.3213601  61.1110460  17.5255479  73.6817441  61.3259049
  16.3343358  73.9042644  60.4194438  82.7629981  24.8516290  69.6343538
  83.6037281  24.7075470  69.1993568  82.3245132  25.5107255  69.0954756
  63.1801493  79.9831283  62.0020133  63.8132997  80.5304484  61.5379861
  62.5344584  80.6012306  62.3446061  69.7284078  82.1874770  51.8176895
  69.2715571  82.4278387  52.6246931  69.5020678  81.2672513  51.6789533
  30.9141809  23.4821380  50.2945496  30.4601946  23.5519712  51.1346114
  30.9479825  22.5420411  50.1186452  29.4719176  46.8419551  87.9500360
  28.7962361  46.6576517  87.2982272  29.1800226  46.3788028  88.7349081
  88.0665389  68.6853714  66.2141164  88.5327743  68.8059560  65.3881982
  87.3701690  68.0619398  66.0074742  35.4644203  22.5228801  71.4449595
  35.2945661  23.4641026  71.4306130  36.3780028  22.4400450  71.1706090
  78.3114569  82.5049516  64.7415997  78.7824813  82.8079265  65.5184627
  77.7089042  83.2192769  64.5325647  98.3159641  56.9016713  54.9492232
  98.2434725  57.8509631  54.8500921  98.2017655  56.5586522  54.0632877
  11.2140398  62.5630572  62.1048868  10.4132317  63.0377705  61.8836071
  11.7206194  62.5561324  61.2929582  11.3969265  38.1363460  78.7126385
  12.3210555  37.9429637  78.5569980  10.9638017  37.9109203  77.8891841
  43.9333189  53.4841572  87.8430537  43.4833167  53.3805081  88.6808746
  43.6368894  54.3326386  87.5152765  20.6748835  35.5657113  29.1938874
  20.8400073  36.4999119  29.3204468  19.7895049  35.4320071  29.5338829
  82.5988426  15.0792161  42.5770124  82.9408204  15.9685946  42.4886773
  83.0807124  14.7102168  43.3180968  70.5149384  10.8583804  54.2679971
  70.4183473  10.1515658  53.6298394  71.0683676  11.5031240  53.8276804
  85.2655690  59.7569980  23.5804277  84.7758292  60.5547177  23.3789847
  85.2264810  59.2418545  22.7742830  89.1685465  78.6915530   2.1675068
  89.7148289  79.4107403   2.4844378  88.3798049  79.1196436   1.8334542
  73.6658975  66.1004304  57.8685567  74.4338534  66.5224050  57.4832060
  73.9880082  65.7205158  58.6864519  67.5752868  73.6506660  28.3744715
  67.5208587  72.8229274  28.8511436  67.8412432  73.4012355  27.4897045
  14.4491585  59.4429476   7.8137766  14.1859061  59.7930122   6.9619451
  13.8842132  59.8927456   8.4426539  75.6391930  72.3308751  52.4045505
  75.6038346  72.2741001  53.3589144  75.8833612  73.2398832  52.2269351
  73.4923701  60.6884676  28.2741317  72.5543778  60.8688594  28.3424850
  73.8056875  61.3020738  27.6094208  88.6889507  26.4558674  41.2253260
  89.1274311  26.2848466  42.0589517  89.4019169  26.5951058  40.6032997
  75.0471788   4.7887782  39.4831612  75.5861351   4.9173655  38.7016009
  74.6303296   3.9374514  39.3494436   2.1335279  69.7618778  14.4186821
   2.2657123  68.8154999  14.3532827   2.8440902  70.0635329  14.9841549
  20.3082462   9.1832123  78.9253260  20.6454821   9.2079430  78.0297935
  20.3836030  10.0871006  79.2344122  74.7467514  22.6091457  30.5623778
  74.9955937  22.5068821  29.6441291  73.9107668  23.0741832  30.5354148
  10.3853663  45.9420503  47.5125802  10.9111193  46.0010835  48.3106860
   9.5642167  45.5405562  47.7953201  95.1542922  65.9956436  75.3996903
  96.0699755  65.8261659  75.1777005  94.6800797  65.8645585  74.5775199
  34.6113766  24.8084196  77.6920352  35.0861672  24.7358996  78.5196467
  34.1560273  23.9716321  77.6030765  93.3812612  49.7644160  24.1867986
  93.2848673  50.5314552  23.6232801  92.5337861  49.3207644  24.1342613
   7.5872203  42.3910388  52.2378048   7.1193025  41.5611511  52.1439038
   7.0765481  42.8826784  52.8811635  96.0362900  28.1321406  71.8359758
  95.2943885  27.7220982  71.3925196  95.9084639  27.9198635  72.7606443
  95.4088739  21.4605532  60.6431508  95.9238073  21.2183771  59.8732700
  94.5364177  21.6494750  60.2979569  65.1257930  74.4423326  70.7801977
  64.9363121  73.5130827  70.6451990  64.9899320  74.8409718  69.9210903
  71.0575735  25.5135830  14.7092381  70.8380748  25.0002403  15.4867820
  71.9697799  25.2896857  14.5247239  10.2188893  12.1429871  84.0066399
   9.9000385  11.4750081  83.3989194   9.6654565  12.0458736  84.7811411
  32.9737122  79.1900785  39.6616175  33.4924837  79.6764309  39.0209285
  32.1084000  79.1127828  39.2608516  86.9869269  17.7237550  31.5815846
  87.8865077  17.7577096  31.2555993  87.0745786  17.7805545  32.5332363
  69.3680458  66.0955495   8.1591265  70.2505419  65.7272351   8.1332376
  68.7899314  65.3348793   8.1035877  51.1899774  55.4203713  75.4947969
  50.3958988  55.8831199  75.2277617  51.8675410  55.7475038  74.9034045
  14.7823287  14.5845322  33.2278422  14.1035914  14.2350870  33.8050301
  14.6037549  15.5238283  33.1904900  65.4254493  68.0485967  21.7067587
  65.4849332  67.8245019  20.7778533  64.6298902  68.5758401  21.7759321
  50.4088176  24.3045084  73.8128393  50.7977091  24.1505656  74.6740018
  51.0817150  24.0249903  73.1926847  35.3072686  66.8980893  86.7462553
  35.9241330  66.1672401  86.7052221  35.7245342  67.5318550  87.3301017
  21.9428193  30.5001605  44.2046898  22.8767399  30.5868498  44.0149317
  21.8459808  30.8402618  45.0939201  19.3539649  24.8025384  84.6247595
  20.2344504  24.4283983  84.6549332  18.8400706  24.2536662  85.2183689
  13.6512147  68.5779497  18.1749461  13.0276748  68.1768964  18.7806971
  13.5986301  69.5145059  18.3635258  72.2807462  19.1546590  86.2285274
  72.8401834  19.1468330  87.0052505  71.3982773  19.0061526  86.5669643
  80.8438529  43.8931057  63.9561087  80.6794058  43.1192891  63.4176118
  81.5865536  43.6464623  64.5078013  11.7811161  89.7642530  84.4122766
  12.4101476  89.7370633  85.1339026  11.4648651  88.8642806  84.3374372
  59.3269955  73.8327568  48.0529160  58.4876705  74.2817706  48.1462281
  59.5446560  73.9220324  47.1244491  83.0610501  71.1983125  86.2216431
  83.4961265  71.2934596  85.3751080  83.4099292  71.9142599  86.7525891
  91.6586004  77.7757033  76.4051339  91.7608524  78.6644768  76.7469339
  90.7122229  77.6454721  76.3557542  59.3633868  28.7296807  11.7613153
  59.2468527  29.4754912  12.3498445  59.0977809  29.0577212  10.9025267
  42.5852127  19.0789919  36.0425741  42.8671433  19.5011326  36.8540064
  42.9273088  18.1868956  36.1063204  17.4040556  53.3388437  69.9908936
  17.5947854  53.6546193  70.8742276  16.9265547  52.5204379  70.1267824
  74.6745163   6.4114061  12.8267768  73.8689505   6.8350447  12.5299012
  74.5145848   5.4767667  12.6961127  87.8143622  17.4784262  36.7630089
  87.1152541  18.0890317  36.9930300  87.4137868  16.6132674  36.8423591
  26.4897214   9.4271756  54.6105806  27.3621044   9.8089168  54.5058547
  26.6479732   8.4865082  54.6871773   5.2906543  45.9465277  73.0146980
   5.0279887  46.0969129  73.9229854   4.4666391  45.9305941  72.5265923
  56.1533374  81.5869486  38.4636290  56.8939246  81.7867090  37.8900504
  56.0576658  80.6354620  38.4082566  37.1814266  58.6491339  62.6404523
  36.6417074  58.0005286  62.1902843  37.1294555  59.4287113  62.0889089
  35.2742880  66.1861881  57.9883452  36.0773139  65.8145014  58.3549026
  35.2842096  67.1010633  58.2685432  95.9312332  70.4894373  22.2385016
  96.7247465  70.5577395  22.7696441  96.0289434  69.6626276  21.7668647
  44.3720118  60.9142598  62.5029153  44.7608185  61.7868032  62.4405347
  43.6827389  60.9109728  61.8389273  69.0533921  15.9558923  15.0730339
  69.0364224  15.9388036  16.0293628  69.9756534  15.8307971  14.8473122
  56.8666546  78.4939862  82.5617034  57.7196855  78.1103394  82.3588774
  56.5128451  77.9394522  83.2570716  87.6841986  21.7680737  25.1600616
  88.4354090  21.2867017  24.8130573  87.9887846  22.1119232  26.0002377
  25.6860111  23.5460666  84.5489481  24.8400119  23.7221640  84.9607018
  25.6941585  22.5990725  84.4124682  90.6991813  73.5174767  46.7603398
  90.6614455  74.2035910  46.0945161  89.9724922  73.7172886  47.3511793
  11.2645277  32.7763368  33.2875365  11.0404265  33.4298352  33.9501250
  11.3138244  31.9518916  33.7713029  53.8429500  72.1508024  60.1337405
  53.7612452  72.1741732  59.1805547  54.0349006  73.0554216  60.3802302
  81.4768788  13.4041806  81.1083759  80.8445562  13.8902426  81.6379143
  82.1112105  14.0623844  80.8279173  31.9995709  11.0617871  32.3541409
  32.2132031  10.4120157  31.6847326  31.6561123  11.8082481  31.8622993
  91.6697571  62.4972346  23.9331593  90.7484097  62.4458787  23.6799508
  91.8779704  61.6209774  24.2560996  35.4882614  74.6054470   4.6099948
  36.2214174  73.9971958   4.7053983  34.7908131  74.2265602   5.1457088
  72.5855972  21.5384137  84.3552782  72.9885912  22.3647418  84.6222665
  72.6245155  20.9887025  85.1381141  91.2836988  11.4344679  18.1887770
  90.5069471  11.9930092  18.1536589  91.9645877  11.9948175  18.5614011
  54.6987718  43.0360032  65.0447204  54.6961644  42.0788354  65.0662621
  55.0290836  43.2938314  65.9061691  44.3544708  68.5658448   7.3374995
  44.7505956  69.0224728   6.5955176  44.0043638  69.2654978   7.8898460
  32.4710351  21.0874868  30.5369695  32.2394865  21.3362772  29.6430022
  32.8903239  21.8670552  30.9011947  26.5927385  57.6494678  33.1605366
  27.2974051  57.4004634  32.5626898  25.7960425  57.3265333  32.7402918
  82.4388097  26.6362286  77.9253927  83.1358422  26.3386639  78.5110033
  81.6296592  26.3687605  78.3614950  91.0557684  12.6126335  76.0855846
  90.8012830  13.3417485  75.5190914  91.8867356  12.8881832  76.4719005
  43.5270559  10.6731030  24.9995572  42.8081128  10.8722698  24.3996718
  43.6747615   9.7332307  24.8936514  43.6839377  61.8588159  16.3636600
  43.9010357  61.0404905  15.9169141  43.9898015  62.5444949  15.7685477
  18.1045932  84.5220634   5.9145626  18.2750416  84.9650097   5.0839581
  17.7020585  83.6898516   5.6638891  95.9948575  73.1447813  10.0370241
  96.6096912  73.8385552   9.7987508  96.5486557  72.3879449  10.2244998
  10.7833249  38.4788285  38.1979534  10.6277367  38.1911816  39.0975092
   9.9342624  38.3837531  37.7660455  10.5682145  37.2450591  35.1264088
  11.5078769  37.2408941  34.9453420  10.5043825  37.4905321  36.0494778
  82.5222196  56.2075386  30.7940151  82.9916942  56.5001633  30.0122751
  82.4579134  56.9895949  31.3424134  76.0470793  44.1445375  59.3168857
  75.3769101  43.8953374  59.9531541  76.3676088  44.9918452  59.6239795
  92.7056123  11.5604613  69.0223694  92.9377565  10.7976504  68.4922463
  93.5179675  11.7941563  69.4724488  31.9885087   7.9418727  10.9786855
  31.0428408   8.0322189  11.0942181  32.1779528   7.0428651  11.2471819
  24.1525876  67.3194664  82.7389062  24.5635467  66.7204455  83.3622549
  23.2207047  67.2853629  82.9533946  16.8655773  68.5872020  34.1002617
  17.0714312  69.3930921  33.6274453  17.2061976  68.7331784  34.9832955
  63.8694116  28.8249479  75.8947182  63.8936822  28.8174278  74.9380739
  64.1767817  29.6995754  76.1340075  25.2425593  71.0041534   3.9088048
  25.0370728  70.0979585   4.1408978  24.3960588  71.4513326   3.9220972
  97.8817521  21.4816213  85.1911076  98.6591723  21.2524309  85.7015335
  97.9159376  20.9023049  84.4299389  96.9480101  51.4180403   8.6443689
  97.1651034  52.3115942   8.9126393  96.0005441  51.4311904   8.5144560
  97.3029997  81.1271503  25.1866848  98.1544314  81.2177607  25.6128091
  97.5057333  80.7948302  24.3121744  43.6987742  20.3486145  21.7852578
  43.7681961  19.9925049  22.6707676  44.3934755  19.9078665  21.2947007
   3.1328484  24.9394518  76.6440128   2.5968905  25.3612828  75.9726010
   3.5141284  24.1794823  76.2023512  30.6204162  60.1753906  30.0553784
  29.6971194  60.2474462  29.8108749  30.9517591  59.4473117  29.5300851
  65.0517673  67.9622748  18.8250510  65.3370190  68.6380676  18.2102815
  64.2271104  67.6407038  18.4628436  28.9736465  62.1008152  19.8958497
  28.1571505  62.5274703  20.1568607  28.7336725  61.5664865  19.1387637
  88.5106590  26.9020241  82.0314565  88.1192684  27.1940769  81.2084040
  88.0002685  26.1320651  82.2803815  56.7035982  64.5173786  61.8723501
  57.3994972  65.0076637  62.3109184  56.9777123  64.4807360  60.9561543
  39.4560521  57.2235396  11.7239153  39.3754222  57.6027272  12.5987739
  40.2349265  57.6397913  11.3529880  23.8744734  35.9567740  18.1998634
  23.1480812  36.1342732  18.7978486  24.5399348  35.5435523  18.7496169
  43.1434549   5.3919020  55.5935574  43.1407147   5.8096877  56.4551354
  43.1541323   6.1223851  54.9739999   9.5548714  80.7988868  32.9374600
  10.0762814  80.6203731  33.7198943   8.6538226  80.8504793  33.2573166
  41.5970514   8.1116948  66.5117788  41.9125085   8.9893443  66.7278417
  41.2867796   7.7578226  67.3460185  64.9729670  22.5649018  67.9360533
  64.3254741  22.2975989  68.5883240  65.6058932  23.0885330  68.4273422
  33.3702590  68.9557675  58.6877132  33.8356797  69.7801617  58.5500335
  33.6322647  68.6761251  59.5645479  82.4376484  12.4023660  22.5064414
  82.4011301  11.4492041  22.5908798  81.7976172  12.7243154  23.1417088
  69.8141442  68.8877920  46.5622788  69.9846267  69.7873895  46.2851503
  69.4741644  68.9716132  47.4534565  49.1156516  59.8219885  16.2828873
  49.0087398  59.0031053  15.7986000  50.0632779  59.9335991  16.3587381
  31.6570897  28.0642539  30.4640583  31.5518985  29.0154294  30.5041327
  32.4670707  27.9331524  29.9722105  21.5222517  24.5346882  75.9472158
  22.0336851  24.8747403  76.6815771  21.5529932  23.5830339  76.0537189
  10.9699324  57.8409839  48.3317827  10.3668596  57.1011624  48.2658319
  10.5181322  58.4690329  48.8956772  88.2615553  75.8351053   8.1378099
  87.9122201  74.9871467   8.4131590  89.0464200  75.6178583   7.6350931
   5.1923533  74.4473379  40.5691838   6.0956591  74.1899985  40.7555812
   4.7936430  74.5610316  41.4320887  34.1393867  60.8292436  81.5211423
  34.6211704  60.0447650  81.2599089  34.5035441  61.5267333  80.9765806
  95.2840495  28.7312670  30.7096780  95.9482588  29.4118426  30.8178809
  94.7378125  29.0424814  29.9878748  33.7612054  57.2596826  18.8921663
  32.9982465  57.2477480  18.3132524  34.0456381  58.1734430  18.8921493
  36.6330174  85.1470196  60.3378218  36.6020069  84.2452744  60.0193111
  35.9051367  85.2068532  60.9572212  32.8079045  20.5319074  46.2262518
  33.5814833  20.9378864  46.6166604  33.1587787  19.9014065  45.5973194
  15.6578141  66.1466367  25.1844510  15.0544995  66.3280170  24.4637696
  16.0520963  65.3039710  24.9615159  40.9260406  16.0821151  66.6888735
  40.3653910  15.4696909  66.2127469  40.3395123  16.7944705  66.9442073
  76.9422332  57.3353978  55.5855837  77.7900531  57.1784171  55.1701917
  76.7453618  58.2512390  55.3916491  15.9553067  25.4829984  87.3365137
  16.4338205  24.7812735  86.8966323  16.6346019  26.0118409  87.7558043
  91.1976189  30.7445692  59.3233639  90.6499187  31.4827839  59.0559379
  90.5739408  30.0670863  59.5886628  68.7393114  73.4538481  72.5952107
  68.7466150  72.9211080  71.8009056  68.1432377  74.1750607  72.3950969
  72.0529551  11.4085473  50.3174383  71.5163344  11.2778470  49.5361467
  72.6829819  12.0830650  50.0658471   5.7661862  61.2149488  60.7135078
   5.1437769  60.5959594  61.0954853   5.9065460  61.8667988  61.3997510
  16.7693455  13.9365191  27.9107870  16.3144071  13.1378599  27.6433484
  16.2841132  14.6425058  27.4821993  84.9614264  26.1740528  28.4542756
  85.7946275  26.0161152  28.0097740  84.2971046  25.9948018  27.7885229
  48.1563682  52.9228168  17.1429355  48.9372455  52.4906368  16.7960421
  47.4322160  52.3577058  16.8759126  11.4166689  55.5171396  82.7302011
  12.2506827  55.0649437  82.8541600  10.8036398  55.0472671  83.2956975
  28.8431290  25.6774455  12.2316329  28.7718982  26.6148219  12.4096938
  27.9486989  25.4022243  12.0310435  69.5612826  17.1203321  74.4629283
  70.4607794  17.4195587  74.3282327  69.4805402  16.3450221  73.9081744
  71.9159674  44.1722574  18.6561033  71.4057930  44.9269840  18.9518445
  71.2676796  43.5817018  18.2719132  76.9760383  46.6572055  75.3950145
  77.1567201  46.3126922  74.5207115  76.7546072  47.5769365  75.2485318
  87.6528902  56.3886682  31.4635580  87.3415591  56.5378644  30.5709178
  88.5837117  56.6136763  31.4339164  44.2251432  39.9824588  22.4826763
  43.8694307  40.8152997  22.1741578  44.9948997  39.8320000  21.9327571
  80.0743059  41.5436170  69.4945140  80.4518747  40.8975975  68.8966230
  80.8017094  41.7988462  70.0614030  32.4867528  29.5895785  15.0518882
  33.3205007  29.8327207  15.4534692  32.5661138  28.6501597  14.8853046
  89.2810903  71.4126201  86.1300276  88.8064656  71.8999200  85.4575761
  90.1342415  71.8444344  86.1817524  87.8323369  83.6873307  11.6056440
  87.1628871  83.6393595  10.9237572  88.1250972  84.5978486  11.5916579
  40.3832658  21.7271050   9.4734012  39.6058647  21.2866483   9.8171081
  40.8063154  21.0707114   8.9209951  96.4924666  82.0342205  58.5946091
  95.8216330  82.7045967  58.7248855  96.7099132  82.0916309  57.6648925
  72.5682354  66.1289858  10.5860140  72.4693741  65.7074452   9.7327456
  72.7104454  67.0538862  10.3815108  65.5023808  71.1662655  52.2452554
  64.7912528  71.7102810  52.5860795  65.2864425  71.0416247  51.3217841
  10.6197798  48.1563933   6.5948929  10.7672211  47.2200742   6.4624484
  10.4563275  48.4999563   5.7165156  32.5403221  21.6275730  68.4264690
  31.9346898  22.3626891  68.3311805  32.0093071  20.9269653  68.8046342
  53.5844661  59.0038548  83.7519173  53.4706583  59.9507048  83.8317415
  53.5886107  58.8413824  82.8087908  18.6683524   9.7940293  14.1496896
  18.7810442   9.1605424  13.4400214  19.2482102  10.5197399  13.9168696
  43.8838818  39.0446386  72.0654681  42.9605194  38.9198884  72.2828828
  44.3233049  38.2808192  72.4393668  94.1444585   5.0381282   6.8543323
  93.9230480   5.5261850   6.0616312  94.6277475   5.6639290   7.3939128
  58.7549146  42.5431317  28.3298744  59.4168112  43.1681534  28.0361826
  58.2764100  43.0058811  29.0170122  73.0647917  85.0840542  81.2902912
  72.1130441  85.1756001  81.3458689  73.2134306  84.1394869  81.2679264
  56.2110671  46.8789756  13.5376812  55.6986122  47.4697982  14.0897353
  55.5596619  46.3078368  13.1294439  43.1374522  78.2656032  47.1371203
  43.8078321  77.9696094  47.7536530  42.4251271  78.5837259  47.6910923
  87.3771666  32.0155098  37.7321072  87.7667671  32.0305266  38.6068032
  86.8952192  32.8404574  37.6696568  84.3956658  57.2648360  11.2102078
  83.9317598  57.5677746  11.9903908  84.3968768  56.3103220  11.2874575
  81.0312162  41.2170979  65.5048288  81.5940776  41.8362249  65.9689063
  81.5060240  41.0183953  64.6975718  52.6599159  19.9972498  84.7536438
  52.0596398  20.4069356  85.3767113  53.2218947  19.4403292  85.2931020
  59.0228264  75.2651877  34.4352078  58.6065103  75.1297840  33.5844130
  58.8171627  74.4718155  34.9312894  17.5527881  76.6713367  62.3510247
  17.3218102  77.4820525  61.8971490  17.1587473  75.9792506  61.8203321
  96.2581308  54.4007905  59.1431319  97.0674520  54.8601477  59.3698633
  96.4787655  53.4734791  59.2221764  60.4539041   6.4810845  19.3478126
  60.4364991   6.9271827  20.1941479  59.5686850   6.1327650  19.2426999
  70.0373424  29.4314661  30.1131995  69.4958666  30.2107417  29.9852018
  70.5489232  29.3607298  29.3071092  68.4227896   6.2161106  50.8644968
  68.4243246   7.1637825  50.7251855  68.3497089   6.1132243  51.8135904
  21.3281516  35.3895125  87.8609522  21.0547195  34.4985583  87.6424632
  21.0028181  35.5289874  88.7500905  20.7501272  13.8965822  42.9739122
  21.3560650  14.6264821  43.1035053  20.6608766  13.5024444  43.8415928
  30.7597093  71.4071161  57.8432666  31.0709137  72.1747281  58.3220073
  30.6755689  71.7076642  56.9382559  61.3162249  83.4048562  69.3343858
  61.7851846  82.8777197  68.6878582  61.1122385  82.7926282  70.0412610
  95.3396258  37.5295024   4.5822584  94.4061288  37.7053351   4.4604223
  95.5165369  36.7763740   4.0187505  64.7557827  64.2724169  82.5008051
  64.0748740  63.7950867  82.0262165  64.9447419  65.0321593  81.9496690
  50.5943160  76.4530298  63.8652928  50.7613868  75.6001659  63.4651771
  51.4342298  76.9095217  63.8157764  11.6716478  70.5847844  55.4603266
  10.9857842  71.0353069  54.9679959  11.5360824  69.6574690  55.2651749
  16.5900532  47.9297166  84.7860399  16.5483203  47.0010378  85.0176734
  15.9112661  48.3406409  85.3213551  70.0132466   5.7534255  46.5398915
  70.7568265   5.4042784  46.0482623  70.4089786   6.3209245  47.2015198
  76.3497832  76.4187759  22.2801093  76.6333350  76.1864192  21.3962848
  75.4202588  76.1889799  22.3011840  65.8194947  28.8814198  89.5169899
  65.4322093  29.7434436  89.6692333  66.2881832  28.6819468  90.3275518
   2.7221596  23.9244475  50.3540001   2.4659133  24.3149054  51.1891992
   2.6398670  24.6372382  49.7205656  23.6786308  78.6871122  20.3596436
  22.8682468  78.1818621  20.2870346  23.7082129  79.2071460  19.5560244
   8.9973566  79.6169624  46.3086216   9.0442804  78.7782689  46.7680085
   9.7937908  79.6453605  45.7786905  14.8066059  36.7920007  51.5218871
  14.4972610  37.5700252  51.0595921  15.6974379  36.6589229  51.1978166
  98.3976736  62.1225545  50.6578817  97.5893333  62.6337159  50.6936035
  98.1450574  61.2541930  50.9720016  85.5319719   2.5558451   6.9373983
  86.4543141   2.6810721   7.1600935  85.1404329   2.1968319   7.7341918
  21.4534215  77.9273450  60.9472412  20.7760490  77.2640755  60.8137157
  21.0173886  78.6169771  61.4465376  48.9184039  71.9803766  85.2349176
  49.6116532  71.7136738  85.8392427  49.0357470  71.4153957  84.4716744
  71.9006094  16.5780990  31.6621727  72.6894142  16.0425261  31.5760878
  71.6892798  16.5449622  32.5960580  39.1117343  64.6473513  74.7849746
  39.5080334  64.4339692  75.6297025  39.4733580  64.0001905  74.1797043
  83.1743615  19.9831077  70.4149270  83.9371405  20.5573277  70.3390607
  83.3450849  19.2737622  69.7955463  93.0143640  56.4896991  31.3665371
  93.2899668  57.3019610  31.7891359  93.5273208  55.8078001  31.8003344
  75.7032349   9.6430117  16.9717160  75.9246469   9.1218666  17.7431060
  75.6733523   9.0100639  16.2551002  66.2921202  71.0079903  22.4268044
  66.3742188  70.3170513  21.7693600  65.9147737  70.5697513  23.1896001
  34.2850680  41.9982179  69.6800482  33.9172671  42.8676908  69.5213996
  34.7337673  42.0781727  70.5212123  16.9924446  51.4298811  85.9041918
  16.5425235  51.2626976  86.7328272  16.4162013  51.0543572  85.2387901
  62.6183283  18.3044976  79.3235040  62.3581097  18.9341629  78.6507567
  62.5707357  18.7967916  80.1437689   9.5764100  75.0234535  51.5675465
  10.5185386  74.9180999  51.6976401   9.5030582  75.6041208  50.8094706
  45.5088395  80.5088961  86.0488254  45.1267996  80.0426098  85.3055054
  45.3744890  81.4347014  85.8461817  73.9243804  86.1482550  76.9119000
  74.6564405  85.5369695  76.9872389  74.1691876  86.7276460  76.1895203
  27.2305452  29.2985118   6.5415660  26.5018346  29.5405855   5.9695659
  27.1204565  29.8510439   7.3153164  11.4615048   2.8134126  17.9212819
  12.0098387   2.0571766  18.1319907  11.5343937   3.3831123  18.6868787
  26.1601986  62.8522285  85.6307596  25.6828371  63.0875842  86.4264829
  25.7881479  62.0101160  85.3680568   4.8388488  83.8490309  63.8207932
   4.8323960  84.1871771  64.7163972   4.3217542  84.4810435  63.3218021
  77.6727161  49.9998614  69.7654663  77.5208535  49.8398904  68.8332726
  78.6090491  49.8424069  69.8855145  33.4024152  79.3731800  16.4414611
  34.0350452  79.4317331  17.1574995  33.8757430  78.9263519  15.7397387
  19.4017810  26.1173094  35.9494703  19.0389789  26.2948899  35.0812648
  20.2596518  26.5397433  35.9419014  64.3713902  15.9647277  48.6150707
  65.2978703  16.1644136  48.7517208  64.3419985  15.5420407  47.7567363
  80.4706972   7.5467651  77.3812800  80.7802561   8.2170520  77.9901558
  81.2562273   7.2676915  76.9113509  53.2176298   9.8214853  41.5757923
  53.4436325  10.5819870  41.0397626  53.2923293   9.0761618  40.9796062
  43.0584611  59.0871300   5.1199126  42.1341735  58.8440780   5.1836236
  43.0617592  59.8736148   4.5732273   5.2830175  73.9786081  16.1184233
   4.7395297  74.0991151  15.3400859   5.6569348  74.8438399  16.2850270
  10.8534300  18.6876260  35.6718931  10.8646120  17.7773922  35.9650799
  11.6423070  19.0726067  36.0541756  54.4673852  66.0943339  85.1701589
  54.1253442  65.7943646  86.0125349  54.8387853  65.3083148  84.7694583
  81.5042075  39.0110341   5.6442461  81.1568500  39.3369223   4.8143198
  82.1665671  38.3680001   5.3911830  81.2365191  22.9296160  32.2706550
  80.8344564  22.9539758  31.4022973  81.0071389  22.0670103  32.6164760
  87.9043387  66.1622697  45.5002053  88.5620518  66.8523275  45.4125592
  88.0167791  65.6224050  44.7183305  50.2160736  15.0320834  33.8871837
  49.6543267  14.3074520  33.6116919  50.9497274  15.0138866  33.2725854
  75.7179661  79.1860824  10.1146820  74.8928287  79.4624927  10.5128674
  76.1376219  78.6458308  10.7831918  87.6515515  64.4178747  87.5844766
  87.0150310  64.1867515  88.2613775  87.2219465  64.1827231  86.7611546
  40.1181059  20.9332124  75.0342019  40.5225808  21.1438123  74.1921628
  40.8561918  20.8372315  75.6355785  13.6295822  56.6204880  34.9238013
  14.3309718  55.9820906  34.7970876  13.8256549  57.3188986  34.3005140
  25.5817503  19.3040325  89.0335920  26.0496145  19.4052233  88.2049856
  25.2325274  18.4140420  89.0051446  56.0113371  61.5820184  69.4426846
  56.5014181  62.3086394  69.8285441  55.5375278  61.9755334  68.7096630
  71.9232700  18.3968042  74.1081995  71.6378136  19.2593653  74.4101479
  72.7679078  18.5579452  73.6869365  54.5239370  59.6095202  22.8837984
  53.8146566  60.1396968  22.5209471  54.5010210  59.7905568  23.8240961
  89.9972332  27.2254068  16.0526706  90.7541430  26.8394868  16.4939724
  89.5833235  26.4895857  15.6018935  94.1293435  33.7618953  78.0232646
  94.9658045  34.2011874  78.1768399  93.7387828  33.6803016  78.8934777
  64.7916705  85.5599492  23.1778073  64.8982216  85.9604459  24.0406163
  64.6848310  84.6260476  23.3593126  13.3637677  14.4006179   6.4287076
  13.6925432  15.2804091   6.2438128  12.4347357  14.4403474   6.2052547
  61.4125965  56.7301161  80.3141469  61.8824411  57.4946716  80.6484266
  61.3482922  56.1403543  81.0652174  47.0908023  48.6551529  68.7790635
  46.2543522  48.7546905  69.2344682  47.2394431  49.5045645  68.3641914
   2.8709402  23.7367781   9.4034867   3.4217700  22.9930253   9.6491517
   3.3998461  24.5062899   9.6116864  12.8148657  29.5904000  15.2454157
  12.8415240  30.3108670  15.8755098  12.8080556  28.8003966  15.7855983
  29.4489886  57.9163485  25.4900140  30.0972471  58.6176210  25.4277024
  29.8300973  57.2925709  26.1079716  91.5753565  31.3850180  32.6604492
  91.5604269  31.9514811  33.4307833  90.7922840  31.6287570  32.1681172
  43.7863732  13.4461277  46.0074287  43.3326099  13.5525767  45.1720925
  43.5894380  12.5480316  46.2748103  59.4964242  58.4479109  68.4605098
  58.7995415  58.9675301  68.0574610  59.0685119  57.6298262  68.7141521
  82.6393362  30.7479060  59.0748223  82.3061368  31.3503369  58.4096312
  82.2427744  31.0495025  59.8920990  36.5437093  11.4477504  17.2319759
  36.8886864  11.8211760  16.4205444  36.6518066  12.1434543  17.8810038
  33.4945683  35.9620484  10.1142805  34.3509004  36.2249920   9.7758636
  33.1002049  36.7758954  10.4278990  86.8370492  78.5016932  39.5124526
  86.0106280  78.5995495  39.0408117  86.8566524  77.5810061  39.7730693
  45.2528164  20.3985007  82.0495015  46.0793347  20.0077527  82.3323345
  45.4961118  20.9756767  81.3254461  13.5015827  62.1395701  15.6699584
  14.2250351  62.7168293  15.9114093  13.7726820  61.2741306  15.9767641
   9.6966573  30.8526704  32.1252530  10.4639138  31.4235908  32.0807405
   8.9522274  31.4539665  32.1435047  23.5917025   9.0305009  42.5361542
  24.1474165   8.6341193  43.2074228  23.0925110   8.2977314  42.1749968
  18.7232666  76.3301835  41.4832053  18.1288789  76.0685079  42.1869461
  18.2319922  76.1600698  40.6796807  49.0498047   4.0691190  36.5043347
  48.4781872   3.4900834  36.0005330  49.7593847   4.2886208  35.9016042
  21.5518065  82.9192859  59.2834210  20.8198818  83.0488839  59.8858624
  21.5715265  81.9749906  59.1281583  53.2378136  44.0665501   4.4898966
  53.2042868  44.9291363   4.0775485  54.1690891  43.9132380   4.6484190
  57.2190856  22.4061470  27.3272866  56.4598763  22.9582054  27.5128769
  57.7717452  22.4888063  28.1033051  40.5101798  17.4876334  28.0560363
  40.3547923  16.7216382  27.5038008  39.7785824  17.4910858  28.6733501
  81.0911376  68.1218589  34.6545331  81.4947845  67.5000065  35.2603530
  81.2435693  67.7453321  33.7883586  75.2422784  63.6884710  69.3792368
  75.7390600  64.4818086  69.5783612  74.6689661  63.9397869  68.6554113
  17.6196127  50.5173713  57.3601059  17.7704567  50.0110192  56.5613471
  17.6434257  51.4298642  57.0729395  82.1301987  58.3009650  66.4263733
  82.9979513  57.9657840  66.1975217  82.1204302  58.3057154  67.3831428
  47.5432240  84.5879384  13.5926308  47.1859028  83.7671736  13.9329316
  47.9685026  84.3411986  12.7712213  52.7987373  38.1856328  86.7183974
  53.3230411  37.5408169  86.2431375  52.8084894  37.8787554  87.6254874
  97.3194194  80.7148126  47.9663068  98.1350826  80.9626559  47.5317700
  96.9257474  81.5459185  48.2302297  31.1339337  26.2363139  26.2316922
  31.3644548  27.0757364  26.6304176  30.2071672  26.3246487  26.0063969
  30.0473187  71.5574759  70.3211235  29.7531256  72.3818097  69.9349263
  29.6801496  71.5621663  71.2053688  92.9713222  62.3038991  14.2233874
  93.7956789  61.8186491  14.2075923  92.2991058  61.6402369  14.0749871
  60.8120426  49.5915783   8.9792404  59.9926148  49.4547021   8.5030439
  60.5573629  50.0936447   9.7538169  81.1423789  85.4609108  19.6565139
  81.8478711  85.6624149  19.0412784  81.5841283  85.3576237  20.4997032
  31.2398468  57.2341698  36.0239156  31.6179993  56.5893847  35.4256565
  30.3086717  57.2483911  35.8038891  69.6471388  23.6755524  23.8318668
  69.2270704  23.5595916  24.6840191  69.2362465  24.4584524  23.4666818
  30.3038940  40.9847061   7.6165062  30.8910429  41.1633854   8.3508521
  30.5294102  40.0964788   7.3399040  37.4855079  31.5222242  66.9396947
  38.4361187  31.5602270  66.8386217  37.3500476  31.0445839  67.7583346
  37.4018113  65.1289983  28.4531110  37.8318689  64.7660808  27.6789130
  37.8294655  64.6943566  29.1896396  57.1668410  48.7195859  19.7918317
  57.3395330  48.2067834  19.0033711  56.5985101  49.4308280  19.4963192
   2.8850374  10.8505512  26.2592977   3.0968750   9.9191447  26.3242411
   1.9451934  10.8698728  26.0779472  16.0384843  78.7500971  61.0201658
  15.8061233  78.5964764  60.1038678  15.4068161  79.4039514  61.3201540
  29.2839050  26.6501961  36.7540754  29.7604385  25.9897733  36.2512398
  28.4156968  26.6782450  36.3515414  84.8894224  70.2207144  37.9120050
  84.7291416  70.2245853  38.8553480  84.2892803  69.5587883  37.5685732
  64.7876032  43.5475359   4.5418057  64.8105396  44.3980046   4.1022903
  65.6889924  43.4040216   4.8325016  45.8595168  78.4899536  57.0749433
  45.6960628  78.7485039  57.9816894  46.8038320  78.5976864  56.9613765
  37.9185857  73.3543376   5.2789372  38.1893411  74.2583745   5.4419674
  38.1004523  73.2139019   4.3492365  94.1763238  16.0162081  86.6675984
  94.8816638  15.3751011  86.7581265  93.3832574  15.5353949  86.9027375
  35.1033058  31.9522620  68.6739124  35.9611020  32.3158129  68.8898582
  34.5848065  32.0732999  69.4692848  67.4769650  66.5774447  13.2016164
  68.4315862  66.6233398  13.2338950  67.2636869  65.7301481  13.5944305
  84.0108715  22.6337068  46.9094387  84.4146114  23.2204496  46.2708646
  83.1168604  22.5102308  46.5908358  15.8253456  74.1220648  34.1305761
  16.2175203  74.9044320  33.7439411  14.9132320  74.3636134  34.2874965
  26.7603047  36.1170870  21.6431873  27.3621972  35.3824328  21.7585457
  27.0682660  36.7791252  22.2626179   9.5201239  18.7113289  31.0124713
   9.6919557  19.5994750  31.3239523   8.7369242  18.4371450  31.4889401
  74.4553668  64.9320348  35.1897775  74.2492765  64.1004514  35.6168032
  74.7729824  64.6827167  34.3221078  60.1096810  12.5958164  68.9526043
  60.0291540  13.4378347  68.5054145  61.0418292  12.5190874  69.1547189
  87.8741375  86.9681586  47.6808018  87.0494180  86.4846577  47.7290376
  88.3598588  86.5427309  46.9754153  98.2941393  29.9737327  86.1055082
  97.5195102  30.2642159  86.5875200  98.9133061  30.6996628  86.1884298
  98.3292704  19.8054495  65.8230428  98.7745066  19.8961916  66.6650075
  98.4141833  20.6662058  65.4130753  54.2300384  40.1054813  67.8780967
  54.0694332  39.2613127  67.4547903  55.1649647  40.2631006  67.7512188
  36.2787229  21.8960943  65.9178167  36.8484742  21.3903402  66.4972071
  35.5875066  22.2270566  66.4912711  14.8945682  28.5246405  52.6464779
  14.0121767  28.8828030  52.7471594  14.7562815  27.6398611  52.3098296
  69.1076593  11.9582942  39.9755098  68.7848912  12.8108730  39.6821926
  69.0280831  11.3945479  39.2056898  78.0222274  12.0098988  17.0297732
  78.2119965  11.1782572  17.4649421  77.9059379  12.6338334  17.7451692
  24.5769584   9.7330364  56.4500270  25.2102046   9.9108011  55.7547106
  23.8328606   9.3317738  55.9999306  22.4407672  53.6105470   5.3310688
  23.0785409  53.6647037   4.6196099  21.7823369  52.9902156   5.0156793
   6.0212138  65.2074088  21.1052849   5.9965823  66.0520310  20.6549478
   5.6059305  65.3739891  21.9508302  55.3552057  16.4190123  15.1296650
  55.8567637  17.1794583  15.4216675  55.3814592  15.8145007  15.8716411
  21.7725724   6.9417192  41.2339905  20.9801822   6.5443366  40.8724649
  22.3720487   6.2065806  41.3629109  31.6550095  81.3099612  25.2055099
  32.2307345  81.3539225  24.4429627  31.7762575  82.1500136  25.6476862
  46.2917038  24.5159881   9.8116614  45.8837446  24.5844804  10.6740326
  47.1445429  24.9379964   9.9142266  29.0113315  51.6519215  19.2863302
  29.8088556  51.6096643  19.8143866  29.1550542  51.0180405  18.5837986
  35.1637311  87.1413756  44.3335172  34.6535635  86.7484611  43.6249234
  34.7503851  86.8163633  45.1336861  90.3346565  48.5467221  39.8426245
  90.8211474  47.7476840  39.6405508  89.6410458  48.5780349  39.1845557
  18.0367569  83.0417798  29.5242414  17.1455919  82.7398619  29.3452536
  18.5517714  82.7194332  28.7844720  74.3967001  37.7486746  71.1037928
  73.6815292  37.5663813  70.4939070  74.0021528  37.6539635  71.9698778
  62.5979062  34.2840611   6.2094110  61.7444837  34.6962845   6.3390098
  63.2153219  35.0142244   6.1814948  52.8050796  77.0507884   6.0762091
  53.5465495  76.4498048   6.1521176  52.6913118  77.4048158   6.9581277
  86.6073129  62.9215926  65.0140622  87.1459143  62.5469364  65.7120360
  85.7146825  62.6492705  65.2281431  19.4094527  47.7267274  17.8189347
  19.6487183  47.2836757  18.6333093  18.4680063  47.5758789  17.7326820
  28.4062173  49.6586177  22.2129355  27.5243604  49.4540012  21.9023013
  28.4610406  50.6128171  22.1637227  63.0379207  36.8147621  16.1606624
  62.7874929  37.7354876  16.0802040  63.9863544  36.8113239  16.0339789
  97.6830042  73.9131575  16.5082715  98.0177970  74.7194097  16.1161743
  96.9342305  74.1947790  17.0341691  66.0424266   3.7462265  30.5144186
  66.7198025   4.3611917  30.7929533  66.1533330   2.9896390  31.0898178
  31.4784586   6.7118850  71.1621113  31.7886341   7.5073816  71.5941788
  31.8092171   6.7810566  70.2667906  93.4621935  49.2246238  34.5051324
  92.7811183  49.6049890  33.9508339  94.2379729  49.7559360  34.3304333
  90.5434028  11.5248830  85.3450850  90.7420284  12.4409427  85.1514967
  89.5880276  11.4745693  85.3103760  94.8962503  85.0560776   9.2743894
  94.2304788  84.4000059   9.0665765  95.0760248  85.4873133   8.4383182
  93.0128170  22.0871577  59.4338268  92.8676967  22.9473346  59.8253581
  92.3165317  21.5393559  59.7961153  90.5441448   6.7136756  85.7155872
  90.2174296   6.7343388  84.8157638  91.4670851   6.9549624  85.6411027
  28.5600135  36.4681048  84.1301442  28.0224961  37.2472994  83.9891341
  28.0686657  35.7601274  83.7124286  93.6047975  72.7398874  37.9093447
  93.5380588  72.0418506  37.2583113  93.0234137  72.4627169  38.6170611
  33.7997450  61.3129904  75.0085755  33.3789469  61.1280152  75.8481791
  33.2613088  62.0016635  74.6168604  11.2845376  27.7623503  74.2611063
  12.1986338  27.7267062  74.5397791  10.8043218  28.0213223  75.0472839
  33.1699092  69.1188678  82.0617855  33.3529860  70.0010601  82.3847166
  33.1958104  69.2023631  81.1086818  54.3508420  53.8170725  25.4040421
  54.5930291  54.4193071  24.6997815  54.0568740  53.0264433  24.9515143
  43.6618687  71.0562799   3.5854433  43.8067689  70.6647671   2.7249867
  43.7293613  71.9992868   3.4345634  86.3203138  83.9244012  27.8090562
  85.6021680  83.5585782  27.2934729  86.0682400  83.7656632  28.7189573
  41.7134990  83.9139317  11.5389444  40.7623456  83.8091289  11.5509698
  42.0226040  83.2302365  10.9452072  44.3199315  17.5767454  27.7539563
  44.1336163  18.4891399  27.9781637  44.6190743  17.6108579  26.8457785
  46.2809338  83.7609099  26.7700901  46.3156055  84.1145444  25.8810639
  47.0399533  83.1809341  26.8274597  31.1103269  25.3751599  10.0235171
  30.4712364  25.2744860  10.7290248  31.2244177  24.4909882   9.6761833
  10.6759165  46.1464963  38.4708410  11.5051328  46.6109854  38.5833233
  10.9083037  45.2211801  38.5426123  88.5608908  67.9827590  68.7115503
  88.2952018  68.3058962  67.8497697  89.2679839  68.5690529  68.9790923
  52.0294229  77.1945183  51.3813992  51.0936243  77.3483638  51.5109119
  52.2561771  77.7296311  50.6204511  97.4775631   8.7862790  87.3446348
  98.3015057   8.3025055  87.2896652  97.5674349   9.3248741  88.1306541
  56.6454737  83.0051971  72.4649060  57.2773263  83.4046347  71.8669196
  57.0032218  83.1702661  73.3358937  58.4180087   7.1698918  77.5640896
  57.4860072   7.3573193  77.4536256  58.4697360   6.6914328  78.3915690
   6.9625722  38.7156261  41.2247264   6.2759567  38.5782323  41.8784266
   6.6197162  38.3077489  40.4297151   3.9417126  61.2190572  35.6182753
   4.5823195  61.9253486  35.5389267   3.0972191  61.6446492  35.4726968
  37.1658556  57.2557163   7.7787757  38.1061748  57.0855702   7.8272625
  36.7893509  56.7275342   8.4830604  30.4349205  43.0866170  88.5571072
  29.4901053  43.0840790  88.7075224  30.5900152  42.3294059  87.9942121
  73.4805482  79.4183460  13.4501430  72.8021204  79.6173478  14.0957838
  73.1376701  79.7669273  12.6273553  33.7002134  84.2679676  72.2374852
  34.4599677  84.5994341  71.7583688  33.0817676  84.9978245  72.2400800
  41.3030861  18.1945318  85.9477776  40.5341023  17.8897428  85.4666085
  42.0348194  18.0435327  85.3493307  48.3979389   3.5427699  15.9398781
  47.8717962   3.7749196  15.1749589  49.2654196   3.8989562  15.7498239
   3.4315431  83.6223046  67.4061004   2.9674641  83.4076680  66.5969090
   3.2524896  82.8840439  67.9879353  25.3989196  35.3551056  67.0979973
  25.4609262  35.8219054  66.2650729  25.7544544  35.9666437  67.7430502
  45.5409575  82.9158799  14.4870717  45.5965874  81.9786344  14.6732175
  44.6066751  83.1156996  14.5395256  63.2501089   9.1396125  12.8435041
  64.0809268   9.6136646  12.8303044  63.1467656   8.8119370  11.9501700
  40.6919243   5.9572610  14.8813478  40.8442443   6.8490424  15.1930954
  41.4942485   5.7278648  14.4117605  39.5896725  25.6647022  13.8649767
  40.0438447  26.5029087  13.9459604  39.6722522  25.2632165  14.7305643
  71.4442613  76.9089144  68.1638483  70.9150185  77.5955286  68.5704096
  72.0932528  77.3835846  67.6443050  87.6434633  18.8250987  82.4239567
  88.0421216  18.6788590  81.5659267  87.4802852  17.9449412  82.7642811
  10.6153109   9.7851380  20.3613236  11.3135086   9.6601565  19.7181615
  10.2942136  10.6721559  20.1970226  63.5905968   6.2206222  11.2011216
  63.1705541   6.9022265  10.6773193  63.4515383   5.4151007  10.7025147
  63.2630395  75.7889844  14.5007999  64.1327635  76.1413403  14.3096076
  62.6639848  76.3472690  14.0049251  67.8791626  10.1075385  85.9589144
  67.8004919  10.8385911  86.5715799  68.1532922   9.3686619  86.5020878
  73.6664858  42.0015360  73.6673779  74.2272723  41.2256843  73.6391534
  73.8562782  42.4641288  72.8518341  85.6924695  20.5287775  18.9944057
  86.1419581  21.2300584  18.5218107  86.2408261  20.3672214  19.7623378
  70.1052324  80.0152406  47.4313470  70.8203004  80.0656083  48.0659238
  70.5180582  80.2081999  46.5895759  97.7495357  49.2742174  22.0614560
  96.8131065  49.1845025  21.8838988  97.7970281  49.8888666  22.7935331
  32.5256779   5.7408912  67.1348274  32.4553919   4.9102922  67.6039268
  31.8426902   5.6966243  66.4656292  22.3604531  52.7263778  21.6747445
  21.4591165  53.0471718  21.6336421  22.2749358  51.8034356  21.9132345
  53.7950329  63.2775734  83.2125797  53.7127893  62.4213901  82.7917446
  53.5239826  63.1265085  84.1181205  97.8696338  59.5018846  53.3577795
  98.6028168  59.4674668  52.7423706  97.9303543  60.3720403  53.7533058
  43.4097294  82.8153396  50.5229280  43.6460265  83.6555578  50.9171807
  43.9263256  82.1710169  51.0070123  67.1268202  22.9088417  17.4157833
  66.2629930  22.6027680  17.1412372  67.0869103  22.9138823  18.3719123
  86.3865190  22.9516035  17.9835149  85.9622057  23.3270252  17.2112534
  86.3328371  23.6423909  18.6447631  91.6625339  69.6643288  52.9490759
  90.9639211  70.3181496  52.9037042  91.2032944  68.8262161  53.0097972
  62.7584058  56.3114639   4.0598417  62.2352143  55.9568074   4.7792877
  63.3061971  56.9813541   4.4692202  82.9495159  13.1935850  49.2904146
  83.7574872  12.7127648  49.1140646  83.2285279  14.1033548  49.3906757
  66.8917146  85.9912306  34.5592463  66.0352487  86.3290834  34.2987569
  67.1811436  86.5809681  35.2545660  52.9757355  15.7983383  52.2387640
  53.8719053  16.0551580  52.4537533  52.6896613  16.4455647  51.5947761
  52.5407121   5.5171067  39.4415814  53.3749295   5.3209311  39.8702509
  52.6606902   5.2221136  38.5392820  48.0425547  31.3063331  84.5225988
  47.9575958  31.4632726  85.4630013  47.4389941  31.9311989  84.1206157
  10.6806458  65.3580404  71.0781889  10.5803253  65.5229485  70.1408981
   9.8036427  65.1167642  71.3749857  87.4676718  40.1298750  86.7857846
  87.9789514  40.8739213  86.4676661  87.7302153  39.4019845  86.2226547
  14.8007650  42.5220144  27.7219049  14.0177773  42.8897654  27.3114387
  14.9157839  41.6720954  27.2980212  58.2235803  87.6987891  82.4630024
  58.7596405  88.4578558  82.2345572  57.3352914  87.9475897  82.2092954
  86.7567127  75.6156911  69.5324017  86.8653889  74.6989905  69.7873516
  87.2694132  76.1051697  70.1749202  70.1705796  32.5269583  34.7805132
  70.5618001  32.1231445  34.0058992  69.7234138  31.8080369  35.2247989
  70.0124394  70.4588733  21.3041091  70.0463288  71.4052050  21.1654264
  70.7352904  70.2784078  21.9049898  14.8089261  49.0569578  86.5297663
  15.1785616  49.4968483  87.2952987  13.8745093  48.9844245  86.7227435
  82.1251213  84.1863706  63.4936850  82.7952009  84.8689410  63.5092135
  81.8041176  84.1443566  64.3950315  86.5847097  32.0149972  54.7634613
  87.3681152  32.5637309  54.7217710  85.9174948  32.5795809  55.1532504
  59.1652721  20.9956181  84.5897743  58.8651691  21.8777693  84.8092199
  58.9453302  20.8921018  83.6628784  34.8535601  79.7704594   3.7822283
  35.5012937  79.0744052   3.8905416  34.8285639  79.9294330   2.8385315
  39.5685161  61.5231829  80.3465959  39.6570297  61.2128512  81.2474647
  39.5884029  62.4776047  80.4193192  88.0335599  57.8436684  17.5812590
  87.4457885  57.7791835  18.3346596  88.7842799  57.2975326  17.8150287
  57.5222695  62.2701051  20.9261958  57.1050046  61.7014186  21.5739917
  57.9202142  61.6673595  20.2992669  58.2597246  86.2571074  49.2752544
  57.7196045  85.8847537  48.5772480  58.8276912  85.5367855  49.5478884
  35.9926625  20.8950918  46.8574152  36.4074018  21.4858826  47.4860251
  36.5941070  20.1539176  46.7926201  33.4909777  29.8721373  35.1755022
  33.8995854  30.0372465  34.3260125  33.9680099  30.4344278  35.7855830
  60.2677881  54.3449944  68.7200388  61.0545947  54.4389001  68.1826208
  59.5642793  54.7045829  68.1800254  68.0506883  68.6316302  15.6158678
  68.4212752  67.8057284  15.3056200  68.8005580  69.2237806  15.6747525
  35.9416288  63.9409785   3.5183159  35.4987159  64.7457784   3.2491521
  35.8817408  63.9439205   4.4737602  80.6693609  51.7524221  82.3922415
  81.4975518  51.5782406  81.9450874  80.7666516  52.6392577  82.7386923
   3.4642959  21.1253067  60.1315868   2.6983790  21.4686440  59.6717491
   3.9792944  20.6946512  59.4496635  68.3897475  10.9149497  12.2474315
  68.7709039  11.5687804  12.8331560  67.5437903  11.2843787  11.9953984
  73.7651599  21.4844929   9.7071503  74.3007814  20.7005430   9.5792556
  74.3756698  22.1378118  10.0490249  58.8414050  64.0314742  27.7951211
  59.3639096  64.4027561  28.5050667  59.3086818  64.2815503  26.9976079
  43.5787907  66.4404869  17.0818311  43.9258391  65.5951354  16.7994338
  43.2040506  66.2684997  17.9456623  24.3220867  65.9821619  53.4571310
  24.6327136  65.3872085  54.1387712  23.4124074  65.7256090  53.3112678
  68.0577973  20.7889405  69.3199513  67.3566322  20.6069222  69.9449119
  67.7059453  20.5036096  68.4760985  86.0840091  10.8865032  80.7833755
  86.1062501  11.5309303  80.0755760  85.1962112  10.5299702  80.7553011
  33.4958025  82.0832180  19.1388604  33.9029293  82.6048685  19.8305233
  33.5764689  82.6231040  18.3524248  18.3298764  25.2133218  16.8104110
  18.4367772  24.6971794  17.6098753  17.6427244  25.8445662  17.0226532
  37.6798868  75.9884350  55.7395996  38.5210663  75.5585977  55.8955702
  37.5245911  75.8784425  54.8011318  33.6358397  62.3323285  35.2057583
  32.8482717  62.4664632  35.7324551  33.5579325  62.9647976  34.4919297
  94.2319299  51.4337793   7.4517039  93.9800898  52.0062093   8.1760618
  93.4460548  50.9176128   7.2699612  81.2964036  58.2977150  55.4456703
  80.5485605  57.7352826  55.2424328  81.0004349  58.8341637  56.1804214
  56.8624916  11.1501110  30.5770429  57.0475523  11.6070302  31.3976764
  57.4364265  11.5689225  29.9358801  72.1896218  17.7694459  36.5044765
  73.1246401  17.5907039  36.4097711  72.1248591  18.7245872  36.4861231
  58.3897911  72.1872151  69.3628892  57.9982534  71.3198869  69.4655978
  59.0851449  72.2148217  70.0202757  50.8077540  16.0576164  54.0877803
  50.3452926  15.3314896  53.6685903  51.6847707  16.0351328  53.7051771
  64.1882391   8.4304622  35.3205357  63.6040689   8.0418790  34.6694034
  64.3298178   7.7349158  35.9618302   4.4914194  51.4362160  80.7497388
   4.8141725  50.6490458  80.3114997   4.0796724  51.1116997  81.5513900
  87.6809724  49.2391112  54.6540618  87.0984292  49.3607860  53.9046436
  87.3319413  49.8234758  55.3268012  22.0849796  35.9012861  40.2931120
  22.3373856  35.8770585  39.3705426  22.2229050  36.8118617  40.5554068
  82.3925375  76.1812034  64.8557463  83.2676525  76.5673756  64.8680199
  81.9237454  76.6703604  64.1797548  70.7527224  12.1606876  83.0513293
  69.8258465  11.9212465  83.0714253  70.7739348  13.0656752  83.3624587
  36.7941533  57.4582329  14.2259111  36.5032242  57.7638845  15.0857473
  36.8544125  58.2531364  13.6972692  85.9928550  32.2498582  15.2671684
  85.8285982  32.6664536  16.1131271  85.1276950  32.1757697  14.8638160
   2.2363265  70.9680864  67.3998155   2.9677364  70.9366106  66.7833110
   2.4973864  70.3835656  68.1111925   3.7698994  40.4450390  46.3248250
   3.2589548  41.2538717  46.3253545   3.1217664  39.7518314  46.4551361
  11.3743923  64.0350915  82.8635191  11.0274407  63.2150761  83.2173443
  12.0341811  64.3098806  83.5001695  75.1463830   9.9603133  64.8768736
  74.9777448   9.1629617  64.3750583  74.3318217  10.1229225  65.3503017
  95.5553907  64.7065028  28.2292342  96.4466703  65.0360629  28.3435312
  95.6479947  63.7538403  28.2484333   4.7251633  34.5062495  32.8672826
   4.2258352  35.3211265  32.8141322   5.1115272  34.5191899  33.7434661
  73.1750840  34.6505198  13.8910881  72.6995599  35.3280436  13.4096078
  73.8665901  35.1246188  14.3526285  36.9506126  82.3887306  60.1734314
  37.8265113  82.0947980  60.4245728  36.7953983  81.9798264  59.3220773
  46.4078752  56.7932587  71.0183497  45.9809220  57.6415440  71.1403986
  46.6988622  56.8007096  70.1056284  60.7810147  28.9851960  75.7373291
  59.9969351  28.4440424  75.8251072  61.3845382  28.6392512  76.3954686
  63.0792412  29.5560620  67.8074002  63.1489891  30.3303481  67.2491123
  63.2607442  29.8790718  68.6894961   2.7842366  13.8042132  13.5450778
   2.4272605  14.3521444  12.8468648   3.3340100  13.1652107  13.0916697
  19.0485488   8.0978069  27.1988928  19.9342297   7.8916657  26.9014534
  19.1720663   8.7618640  27.8776310  82.2400873  56.5271693  81.8486297
  82.5567689  56.3751889  80.9581670  83.0349156  56.6326321  82.3706417
  66.1214478  67.2829146  30.1210732  66.8721567  67.8438354  30.3183524
  65.6713585  67.1809845  30.9590875  23.2733880  67.8828048  39.3133817
  22.8391329  67.3022716  38.6882236  22.6556490  68.6041945  39.4381273
  73.0749715  15.8793024  79.6576438  73.3249197  16.4329433  80.3975091
  72.5824463  15.1596334  80.0519399  52.9810518  14.2807569  56.0362813
  52.6251406  15.1657587  55.9621519  52.2456966  13.7076520  55.8197717
  40.1791327  60.1195522  66.5008823  39.2982674  60.4857659  66.4272226
  40.6023980  60.6477661  67.1776633  39.9929700  26.6459929  20.6781126
  39.7060608  27.3356991  20.0801765  39.7516798  25.8310061  20.2383029
  72.5877031  12.2136497  53.1754965  72.2436717  12.1110065  52.2883884
  73.3323658  12.8071028  53.0756325   7.6621096  30.3364188  29.4060465
   7.3247780  31.2321264  29.4054370   8.5957743  30.4325255  29.5979390
  38.8440578  11.7751983  79.1867999  39.1730805  11.4515263  80.0249679
  39.5933763  12.2189673  78.7906488  78.7654684  28.9058733  16.6945307
  79.0453077  29.1162495  15.8035128  78.3825797  28.0320479  16.6261545
  43.4939778  42.5307214  21.6644693  42.6057646  42.1834176  21.5851831
  43.6101966  43.0702592  20.8816270  93.1462018  22.0753453  12.7129921
  93.9782733  21.7169701  13.0208285  93.3446842  22.9838366  12.4883604
  24.9993638  82.9911053  19.6529279  25.8398891  82.8234950  20.0787273
  24.3641091  82.9936413  20.3683348  94.1902063  43.0774458  71.9235349
  93.5461554  42.5358255  72.3785238  93.9376601  43.9770842  72.1330539
  74.9093864  15.5131028  77.2280535  75.2202720  16.2006835  77.8182433
  75.3767032  15.6720940  76.4076812  27.7115251  22.7218377  80.9297763
  28.4284036  23.2905372  81.2081665  27.8748945  22.5671895  79.9991484
  74.6322182  18.9213429  51.9516655  75.3079788  18.4505388  52.4387438
  74.8205652  19.8469474  52.1133930  91.2551641  14.7424226  78.7710478
  90.7265216  15.2731056  78.1747277  91.9910463  14.4442000  78.2369517
  18.9815455  85.6243565  69.6696444  19.6787366  85.2686010  69.1176049
  18.8625856  86.5210060  69.3555912  76.2918776   6.1351171  32.4180056
  76.4519977   5.4829376  33.1010198  77.0417915   6.0537544  31.8292662
  86.3137645  37.7013382  80.4354495  86.7208317  37.3539969  79.6417112
  86.2104482  36.9380836  81.0046675  65.4714029  36.6722545  12.6275309
  64.6102580  36.3918670  12.9378490  66.0576971  35.9547348  12.8679897
  16.8496819  53.9813159  11.2621682  15.9153848  53.9287498  11.0604363
  17.1805878  54.6681587  10.6835040  52.9563471  12.6949600  35.3313030
  53.0734630  11.7908296  35.0386547  52.0469572  12.7349696  35.6262545
  29.7952514  54.3048960  78.6669949  30.1213007  53.4554500  78.3701660
  29.3491152  54.1162072  79.4919974  18.4185864  45.1443516  16.1993535
  19.3133355  44.8342075  16.3445145  18.3122583  45.8655994  16.8194977
  44.0972177  42.8695688  82.6397175  44.0473083  42.2947582  83.4039883
  43.7681436  42.3356380  81.9165432  48.1049509  83.0003094  73.8905236
  48.1796317  83.6277738  73.1709625  48.0847040  83.5429837  74.6786008
   4.3487339  16.1738640  39.0789961   5.0972337  16.4779623  39.5932851
   4.3014443  16.7825534  38.3421223  28.9521786  71.6554986  34.3439827
  29.8057252  71.4718970  34.7368015  28.8058247  70.9272285  33.7396971
  96.1794798  23.1155664  62.7074082  95.9727339  23.9902199  62.3786995
  95.8334613  22.5214716  62.0408570  64.5964699  61.4961868  11.8410034
  64.2050992  61.6287402  10.9775293  64.5506374  62.3567618  12.2582013
  87.7829782  77.7827047  32.3144914  87.9586954  78.2264954  33.1441994
  87.9213464  78.4561638  31.6491373  82.8544183  71.9988414  57.2670723
  83.0265810  71.0912238  57.0147067  82.1038260  72.2572416  56.7314264
  54.1595320  29.9864881   7.6666524  54.4250861  30.8620530   7.9460110
  53.2357291  29.9271530   7.9125744  13.2639098  34.8135744  18.4695394
  13.7055107  35.2913127  17.7672348  13.9574263  34.2991356  18.8819066
   5.4458708  22.7917054  50.0975030   6.2527821  23.2949947  50.2014982
   4.7496909  23.4045951  50.3343949  69.1761024  36.1648596  65.2124793
  70.0458915  36.4317880  65.5119072  68.7549839  36.9803876  64.9405029
  18.5208181  26.5074719  62.9668491  18.0161168  25.7059925  63.1055013
  19.3558125  26.3432885  63.4062376  41.5903039  35.1232680  27.2907082
  42.0025833  35.5925405  28.0159268  41.6120543  35.7421404  26.5616315
  58.3947738  35.2008926  70.3441416  58.4836406  34.3017299  70.6618131
  59.1969895  35.3592089  69.8461296  60.0957115  17.3545083  67.2276257
  59.6483205  18.1149887  67.5987601  60.3770789  17.6421364  66.3590312
  40.2508722  69.1345840  57.4299616  40.2498442  69.2850418  56.4848481
  40.5603042  68.2351525  57.5286973  96.5898934  65.6180832  48.6493968
  97.2193854  65.3240073  49.3080424  97.0000842  66.3852204  48.2511230
   5.5033665  48.3690857  71.0032072   5.7425727  47.8572369  70.2310549
   5.4494419  47.7255142  71.7098167  73.7196862  15.0187055  50.8047195
  74.0421407  14.9757299  51.7044618  74.3341071  14.4831625  50.3036270
  52.0489391  53.2931417   4.9179211  51.9801084  52.5346517   4.3379442
  52.9886075  53.3860636   5.0787683  84.9221714  33.4904371  64.2177207
  84.3023059  34.2186209  64.1880017  84.6481314  32.9133316  63.5049477
  80.5003054  22.8650458  66.9961595  79.6831527  22.3702026  66.9314171
  80.9628325  22.4686473  67.7342205  21.3489619  51.8591185  11.8669682
  22.0082535  51.7115726  11.1896715  20.5695766  52.1371569  11.3868409
  18.3212823  40.9866692  82.8051706  17.7998817  41.7450375  82.5410852
  18.3471846  40.4310502  82.0261182  86.3682040   8.3157102  26.6460092
  86.6125464   7.4259592  26.3914354  85.5182180   8.2175040  27.0742445
  79.1790298  17.5314541  51.1511037  78.4759181  18.0209229  51.5770887
  79.5559886  16.9961086  51.8498607  22.4420165  17.7096169  28.4020480
  21.9904735  17.1200284  27.7978930  21.9609479  17.6235174  29.2250066
  88.9197510  13.9794580  51.3851476  88.9388037  14.0447252  50.4306890
  89.0413041  13.0469503  51.5640362  72.3340737  24.7381056  34.0337409
  71.3958310  24.5664110  34.1135881  72.5286482  24.5796253  33.1098627
  88.6757748  18.8315349  67.7082217  89.4440332  19.1031321  68.2100494
  88.9735666  18.8285329  66.7984041   8.3025813  60.4820986  73.6888515
   8.3551134  60.2005539  74.6020344   7.7449479  59.8287413  73.2676920
  30.4957109  75.9451764  46.4074730  31.1509905  76.4272039  46.9115079
  29.8591156  76.6102633  46.1450462  58.8285792  42.5325580   4.9132401
  59.1675543  41.8072360   4.3875616  58.6066061  42.1351745   5.7551684
  21.6593658   7.8606163  20.9669402  21.6296202   8.2929978  21.8210576
  20.7429974   7.6763772  20.7595713  17.2399420  66.9938842  47.8249372
  17.5416684  67.4945891  47.0674903  17.8917655  66.2998487  47.9274887
  62.0848202  30.3594797  70.7261014  61.8241042  29.4384728  70.7339929
  61.5940733  30.7531811  71.4475248  95.0959850  63.9845007  12.1443760
  94.6145639  64.7520664  12.4527031  95.7971119  63.8682749  12.7849723
  52.7576839  34.8715578  11.3098276  52.7555572  34.5965309  10.3922386
  53.6317264  34.6434445  11.6266225  34.8566200  80.0869423  26.9962029
  35.8006194  79.9806866  26.8817220  34.7264687  81.0329739  27.0500806
  18.2450848  21.2432052  87.2574102  17.5731807  21.0653388  87.9155305
  18.5985265  20.3820712  87.0354616  25.2409279  23.2367890  43.8897803
  26.0432480  23.3219346  44.4044381  24.5338468  23.3345321  44.5280276
  97.1430530  22.0875193   8.5346227  97.6047967  21.8259293   7.7375396
  96.9809416  23.0233181   8.4219926  60.4105383  11.1707794  15.3886896
  60.9555469  10.7968149  14.6972518  59.5310980  11.2024979  15.0105354
  30.6339884  61.2345431  57.1704822  29.8566159  61.3728653  57.7110901
  30.5407684  60.3408660  56.8401442  68.9977414  59.1663698  15.8975570
  69.4809728  59.7236182  16.5087097  69.6650554  58.8406234  15.2928221
  32.4116104   7.7294779  68.8604928  32.4052166   7.0175470  68.2205252
  31.9736860   8.4553514  68.4160473  45.0031740  80.7708565  68.9115224
  45.5346430  80.4669567  68.1754907  44.3975764  81.4026908  68.5242461
  20.2824081  74.3489626  39.6912607  21.1751765  74.4656955  39.3658379
  20.3638304  74.4135845  40.6429667  86.9418068  23.9323426  22.0201383
  86.8491315  24.5198064  21.2705127  86.1343239  23.4171250  22.0219419
   2.1782785  63.3343789  35.3190324   1.9734108  63.9479238  36.0248389
   3.0301425  63.6220697  34.9913210  32.3006879  11.0684470  81.3388277
  31.8620492  10.5411452  82.0072991  32.1821736  11.9724852  81.6316660
  89.8472971  45.6466975  54.0752703  90.1424136  46.5550344  54.0196706
  88.9769385  45.7002270  54.4693116  28.5854360  66.3136212  85.1756008
  29.0795054  66.5514551  84.3903872  28.9218201  65.4512807  85.4170209
  18.7056485  88.7263443  86.4926682  18.2173018  89.2500100  85.8579292
  18.1171723  88.0035876  86.7108596  92.9210941  25.7242515  82.6144098
  92.6360914  26.5116504  83.0779640  93.5904349  25.3418682  83.1813665
  36.7607190  12.0459488  80.8064301  35.9395685  11.5995369  80.5989206
  37.3282013  11.8628622  80.0572383  17.2177539   7.8393800  55.4794292
  17.1569175   7.0496245  54.9431165  18.0110380   8.2776555  55.1726136
  22.9071165  75.1150441  58.4232310  22.4539575  74.4549740  58.9467101
  23.6736002  74.6601602  58.0751746  42.8159985   5.8254141  36.5457431
  43.7347270   5.6386111  36.7377757  42.8184181   6.1350712  35.6401099
  82.4441572  79.0377452  36.6312822  82.5216509  78.4928179  35.8476459
  82.3639747  79.9306542  36.2955421   3.1498060  46.4381238  25.5003106
   2.2721290  46.3479254  25.8707351   3.6314810  45.6818813  25.8362176
  68.4357658  56.2488960  76.8325170  68.2018113  55.5426322  76.2310332
  67.6004096  56.5355170  77.2025541  72.2956422  26.2826118  28.3423293
  73.1480230  25.8839210  28.1695242  72.3496124  26.5841707  29.2490875
  77.2813606  63.6687015  26.9960145  77.8210828  63.6629765  27.7865544
  77.9115920  63.6775412  26.2754736  26.7826374  72.7035148  62.0022824
  26.7143005  72.8634946  61.0611493  26.0671640  72.0981430  62.1954038
  22.6518613   3.5265468  21.7365232  23.4913805   3.0667925  21.7025880
  22.8526396   4.4130823  21.4391820  39.3023560  20.4781625  61.5616664
  38.9334234  21.3545830  61.6717564  38.9354286  20.1656168  60.7357605
  51.4791981  24.2812198  87.4325195  51.3003261  25.1907373  87.1943014
  51.3932914  23.7961329  86.6121758  96.1994634  46.2019630  25.3834518
  95.9787237  45.8885774  24.5067281  95.7870964  45.5718642  25.9743308
  93.8698081  10.6446341  35.3499021  93.3164604  10.6386729  34.5692000
  94.7613068  10.7197992  35.0107499  65.8979258  69.9048359  39.1330785
  66.0761165  68.9647091  39.1724711  64.9531056  69.9757539  39.2717375
  53.2283484  79.9918371  56.8419954  54.0867352  79.6330635  56.6169741
  53.3328547  80.9388571  56.7496892  78.1636252  38.3105989  84.4692144
  77.7897734  37.4348937  84.5664426  79.0858015  38.1546077  84.2647161
  80.6681555  86.7223587  80.8706997  80.0630936  85.9862290  80.7813734
  81.1468156  86.5410674  81.6792632  13.2059818  42.2784208  20.3766510
  13.8998041  42.8493603  20.7074949  13.6608677  41.6414882  19.8258927
  22.8027472  34.5225433  67.1709202  23.7110313  34.8218165  67.1535564
  22.5070573  34.5991591  66.2634327  10.9610140  44.2724664  35.9226352
  11.2959001  43.4869915  35.4903050  11.3922128  44.9968919  35.4687703
  58.7763712   9.7770768  17.8221526  59.3810684  10.0621721  17.1372328
  59.3441047   9.4646842  18.5279086  24.2285877  57.3138209  31.3611131
  23.8476340  57.2246322  30.4877423  23.6597485  56.7904255  31.9258610
  77.3524290   9.4013867  11.6287481  77.0968850   8.4880064  11.7573586
  77.7503386   9.6572608  12.4604357   8.1007034  19.8806447  73.5036375
   8.4135332  20.1659059  72.6443979   7.5238894  19.1413629  73.3154117
  16.8051523  81.5527293   2.6518616  17.1531785  80.7144382   2.3485073
  15.8544989  81.4437843   2.6181859  73.1523100  19.3980146  58.8757332
  72.6985340  19.9799750  58.2658254  73.8119970  19.9532088  59.2898169
  31.6628181  52.1453791  25.3825189  30.9472273  52.7734845  25.2891840
  32.0363220  52.3332904  26.2437094  25.0417733  80.9337703  14.7874256
  24.7604152  81.3496225  15.6027620  25.9927138  81.0409268  14.7802391
  42.6992903  28.4263236  76.4098467  43.3349846  28.8865592  76.9591644
  42.2475567  29.1225014  75.9335660  29.1723325  75.6012543  39.3110155
  29.8305901  74.9256870  39.1488190  29.2374007  75.7782246  40.2495152
  84.6801127  29.5442536  74.0267558  84.1377524  29.2007314  74.7368430
  84.8559802  30.4511235  74.2770229  56.9345780  75.1241287  76.1521795
  56.4826603  75.4542823  76.9285390  57.0817005  75.9003369  75.6116532
  10.0273746  55.0180263  71.6099663  10.7514972  54.7228270  71.0592097
   9.2540984  54.5924691  71.2385998  78.5927719  31.5069685  53.1927492
  79.4880809  31.7922006  53.0099119  78.6950307  30.7483626  53.7666832
  33.8907209  87.4654930  48.5745729  34.2580589  86.7706591  49.1198505
  34.5028146  88.1954154  48.6705341  57.9055913  15.1669865  47.5094907
  57.1376737  15.1344336  48.0788621  57.7395938  15.9066062  46.9256615
  47.7668821  82.8260046  10.9045370  47.8487921  82.1905121  10.1936636
  48.6659918  82.9728887  11.1983393   5.5396195  29.7654395  68.9096303
   5.4931068  29.3348652  69.7636416   6.0625514  30.5515184  69.0661111
   7.4113509  31.4267713  26.4000844   6.9752822  30.7091761  26.8582659
   6.8820683  31.5668211  25.6147264  52.8451907  67.8047336  82.2453539
  53.5948476  68.2324039  82.6597049  52.0848977  68.1417215  82.7186030
  85.7336970  74.2515297  18.2652571  86.4558055  73.6313960  18.3630609
  85.8401346  74.8599453  18.9965528  40.9290450  84.2331490  18.2418120
  41.8664075  84.2908340  18.0580463  40.5830975  85.0897329  17.9903716
  27.5874851  86.5972424  79.2746992  27.8782455  86.4574234  78.3730479
  27.0888047  85.8094808  79.4906402  73.0719342  84.0745912  36.5141432
  73.1113666  83.1191279  36.4722282  73.9642578  84.3413677  36.7319734
   7.1698736  10.8981984  57.9402706   7.7340845  10.1271110  57.8764009
   6.3804197  10.6579256  57.4555464  98.1401958  11.2419253  77.6022803
  98.3520919  10.6625409  76.8700415  98.7383097  10.9727023  78.2999483
  79.8950519  65.3026117  30.9832202  79.0250651  65.6864069  30.8771021
  80.4862767  66.0549282  31.0206666  11.7150386  63.1444549  74.0484942
  12.2772817  62.6937332  74.6782836  11.3445649  62.4430454  73.5130403
  13.1229346  12.5419995  68.2779683  13.4501631  12.4055704  67.3884653
  12.1741524  12.6101584  68.1755926  82.6935208  79.4539367  15.7939304
  82.7098345  78.4969176  15.7916399  83.6143497  79.7103267  15.8428211
  12.8236126  71.2253358   2.7049793  12.1225894  71.6939381   2.2519591
  12.3717549  70.6894165   3.3561882  67.2566672  20.5743463  54.7453485
  66.5652237  20.8253459  55.3572726  67.8638803  21.3140401  54.7522329
  18.2211719  24.5861038  49.2231785  18.2860707  24.6339751  50.1767253
  18.6396112  25.3896175  48.9137963  59.2491980  74.6189954  42.3669358
  58.6629573  73.8703814  42.2574377  58.8802632  75.2973544  41.8019090
  58.6875441  23.9362593  69.7371491  59.1192665  23.4005295  70.4019238
  58.9751300  23.5623090  68.9037725  95.2087136  53.8540608  54.1646322
  95.6714707  54.4233667  54.7783192  95.7720944  53.0852692  54.0799770
  90.5856708  23.6598871  35.8696759  90.0517573  24.0443957  35.1741427
  90.1261387  22.8553370  36.1076977  44.3557452  44.1301260  85.8753883
  43.4017724  44.1489993  85.7951030  44.6730698  44.2680937  84.9830066
  91.6537503  87.8681777  72.3883942  91.0477772  88.4728262  72.8167745
  91.7397131  87.1395117  73.0042929  36.1889331  84.6976008  52.3720552
  37.0880814  84.3802785  52.2882050  35.7131450  83.9674668  52.7686644
  33.8739442  15.3603491  79.6689263  33.3824516  16.1795173  79.6018407
  33.3009324  14.7793607  80.1697475   4.1618130  63.7520326  83.8537898
   4.1958020  64.3879677  83.1388581   5.0377086  63.7775264  84.2388857
   6.6086628  43.1786437   7.9424627   7.4158076  42.7461675   8.2203540
   5.9177087  42.7377101   8.4379645  53.1293635  20.4423977  70.7714653
  53.5108195  19.9229611  70.0636123  52.7212117  19.7965736  71.3488927
  33.0196627  54.7374136  81.8132309  32.1529677  55.1407990  81.7671660
  33.5877249  55.4269842  82.1550315   3.9587950  13.0003983  82.4235195
   4.1977514  12.2015423  82.8945034   3.6899525  13.6117088  83.1100326
  14.2975322  34.1853464  11.7557872  14.0454193  35.0903692  11.5710908
  15.0548372  34.2615540  12.3348093   7.7965293  70.7381598  39.1982798
   7.5409340  70.7232886  40.1205070   7.1582074  71.3175486  38.7815486
  22.0393049  16.8434968  11.6276292  22.3190202  17.2235855  12.4602444
  22.8188731  16.8813907  11.0729117  54.7040786  17.2215231  90.7355679
  54.9309241  18.1304051  90.5409259  54.0346313  16.9979127  90.0895125
  94.4515627  65.7989054  62.5054017  95.3369902  65.4344791  62.5135023
  94.5688766  66.7167043  62.7510837  65.5250327  76.3135551  77.7269560
  65.9207765  75.4772501  77.9705168  66.2285794  76.7927452  77.2900705
   9.5999216  54.4216710  36.2783037   9.4811565  55.0595654  36.9822544
   9.1059675  53.6535457  36.5648782  42.1504436  70.6487770  10.1431670
  43.0093467  70.6466569   9.7213437  41.5668055  70.2459918   9.4995859
  36.0106218  76.7971679  47.9937169  35.4237734  76.2114419  47.5166781
  35.4261093  77.3507761  48.5131704  95.7988239  20.2228516  63.4599040
  95.3860691  20.9074665  62.9333047  96.6033436  20.0095378  62.9879640
  14.0693099  14.6609430  54.2918785  14.6201210  13.8981045  54.1175986
  13.5062421  14.3898054  55.0162720  36.1773723  32.9947145  31.5041422
  37.0030616  32.5207931  31.4089124  36.4365390  33.9133687  31.5837097
  71.8953381  53.1414813  71.1068845  72.3807935  53.2072870  70.2853100
  71.1080161  52.6446621  70.8817761  68.3443218  83.0089872  44.0452790
  69.0871132  83.5675974  43.8147264  67.5900267  83.5992427  44.0434612
  57.7742078  24.8972919  60.4759441  57.7566232  25.7852245  60.1195461
  58.2332877  24.9829915  61.3120842  75.4327008  50.9920302  87.7407227
  75.2530532  51.1591352  86.8154062  75.8248098  51.8062685  88.0585770
  76.1447907  67.2798053  82.7597888  76.2354352  67.4947150  81.8311708
  76.6857645  67.9291605  83.2090274  71.7263778   7.9265940  84.6044918
  72.6807682   7.8817496  84.5331349  71.4290925   8.1224797  83.7168323
  82.7252129  76.0361415  39.0378922  82.5486894  75.0956202  39.0296336
  83.5698042  76.1250260  38.5970077   5.1587169   9.8915391  56.2868381
   5.6212489   9.0820189  56.5033634   4.9880655   9.8263457  55.3465707
   4.2800852  17.6944031  69.5183016   4.2955579  17.4298277  68.5984699
   4.8541593  18.4591344  69.5566014  70.8519766  12.4720006  63.0478165
  70.7246406  11.7216362  62.4675134  70.3195701  12.2735447  63.8173571
   7.2661617  22.9153021  67.1867372   7.3336219  23.8172243  66.8735673
   7.7780466  22.4050880  66.5590793   9.5997979  30.2123580  87.8777593
   8.6877118  30.4999038  87.9308854   9.6376828  29.6812197  87.0829871
  53.3914139  33.2858799  69.5332399  53.8629522  33.9356782  70.0558782
  53.4274157  32.4853405  70.0570782  75.8047139  25.9439826  12.8190564
  75.6772825  25.7039088  11.9014798  76.7304927  26.1802057  12.8788004
  82.0805411  34.0797919  60.2424584  81.4244185  34.7762396  60.2199674
  82.4762925  34.1516511  61.1110631  40.0726491  34.8818413  53.0629720
  40.4106169  34.5387611  52.2364294  39.5631965  34.1601195  53.4316897
  34.1426667  57.1706474  32.0464729  33.5467611  56.4779408  31.7613901
  34.5020604  56.8520614  32.8737903   9.5102296  46.7783407  81.7896712
   9.0471492  47.2785381  82.4611330  10.4309883  47.0109074  81.9106968
  83.3453353  80.8769761  58.1362503  82.6172633  80.4552919  57.6783992
  84.0660317  80.8621142  57.5068539  35.1645563   3.4983178  24.6082427
  35.8544507   2.8348179  24.6426460  34.4708440   3.0954940  24.0861055
  44.4211490  77.9249069  40.2139206  44.3382865  78.3548920  41.0654203
  44.6678239  77.0243264  40.4239092  10.5693132  33.4654176  58.2222242
  11.2129653  33.0629055  57.6376671  10.7800483  34.3983337  58.2048949
  23.2366112  56.1411397  50.0920888  24.0731712  55.7983339  49.7773311
  22.7077364  55.3626207  50.2639745   8.6300508  83.5963838   4.8084945
   8.8938236  84.5114714   4.7149607   9.4482723  83.1035193   4.7438489
  44.3356789  76.7119929  81.3927688  45.0797933  77.3123916  81.3343469
  44.0860916  76.7297595  82.3171580  77.8972684  11.7381060  78.5651023
  77.4479996  11.8989543  79.3945813  77.4581714  12.3149891  77.9397107
  67.0810724  12.5399389  44.1269727  67.0083831  13.3449339  43.6142326
  67.6388925  11.9692344  43.5975078  11.7639596  42.0422543  34.2970608
  11.3043757  41.2043953  34.3553703  12.6871093  41.8170552  34.4135210
  97.4259499  37.7445660  67.4916217  96.8611129  38.4593497  67.1972269
  96.9360169  37.3277575  68.1993628  31.7011907  32.9161815  21.5692952
  31.3929664  32.2333078  20.9746599  31.0760174  32.9036728  22.2937031
  42.7720543  43.8190535  78.7316624  43.6368479  44.2270084  78.7680189
  42.9516092  42.8797221  78.7025312  83.9152697  43.5909668  39.7133344
  83.2535230  42.9319875  39.5021531  83.7651144  44.2921554  39.0800778
  44.8800684  83.8515535  35.6465284  45.2855067  84.5020964  35.0724730
  45.0340657  83.0154072  35.2056745  30.0650488  17.2445722  49.7336821
  30.6088494  17.6899891  50.3837072  30.4444664  17.4976067  48.8909800
  31.8849231  41.7876433  71.6607932  31.9290187  42.3345362  72.4455159
  31.3435409  42.2878230  71.0506437  35.6492268  47.8092148  71.2191506
  36.3177798  47.3930187  70.6743766  36.1430743  48.2459939  71.9131309
  22.8850403  32.8630596  22.6324051  22.0752040  32.8675887  23.1428380
  22.7594434  33.5514750  21.9789561  23.8777634  51.5348132  77.6764881
  23.9662695  50.8660247  78.3559574  24.4430843  52.2496497  77.9682674
  63.5045925  75.6349733  39.0417468  62.6386087  75.3757451  39.3582996
  63.9915708  75.8590112  39.8345602  83.0156636  70.2466754  65.9669785
  82.9363480  69.3198217  66.1913179  82.1264890  70.5142931  65.7369386
  82.8908615  14.4021013  45.1134874  83.5813705  13.8738528  45.5128067
  82.6986560  15.0772526  45.7634341  29.2428368  66.1604574  40.8113276
  28.5095883  66.6353680  41.2031830  30.0043704  66.4291709  41.3254216
  57.1716189  76.3243545   4.8919084  57.4464100  77.2304791   5.0330217
  57.9775293  75.8152825   4.9761646  35.6246203  36.2072246  25.5948509
  36.4692445  35.7574501  25.6296495  35.3691321  36.1658719  24.6733539
  62.4327154  75.6379050  34.3278787  63.1150386  75.9323528  33.7240745
[truncated: 2,081,815 more chars]
