# Supplementary material for: Role of Enzyme and Active Site Conformational Dynamics in the Catalysis by α-Amylase Explored with QM/MM Molecular Dynamics
Source: J Chem Inf Model. 2022 Jul 26;62(15):3638–50. doi: 10.1021/acs.jcim.2c00691 (PMC9778734; doi:10.1021/acs.jcim.2c00691)
Supplement: Supplementary file 6 — ci2c00691_si_006.zip [file ci2c00691_si_006.zip › SI_md_inputs/frame_687.inpcrd]

default_name
 67992
  51.8540700  33.6657354  60.0455507  51.1000480  34.0491973  60.5966475
  51.9228339  32.7286254  60.4162614  51.5646679  33.6878648  59.0776965
  52.9719519  34.5162616  60.3415409  53.1700416  34.2767491  61.3867036
  54.1470469  34.2620688  59.4047705  54.0464965  33.2846323  58.9319941
  54.2077108  34.9837034  58.5901851  55.4656767  34.2282307  60.0711063
  55.7766344  33.1708538  60.9491384  55.1996509  32.2579060  60.9503258
  57.0214680  33.2426600  61.5671588  57.4008813  32.4429796  62.1859664
  57.9810403  34.2402396  61.2441139  59.2555169  34.2250373  61.7006851
  59.4104676  33.4621121  62.2625227  57.7093629  35.2670333  60.3064183
  58.4496782  36.0351707  60.1355203  56.4051704  35.2902445  59.7304242
  56.1273874  35.9660117  58.9354070  52.5469813  35.9874266  60.2023623
  51.6712408  36.2466753  59.4365519  53.2531257  36.9135239  60.8745734
  53.8416321  36.5641576  61.6167759  53.0953940  38.3706136  60.6801294
  52.3823813  38.5536645  59.8769486  52.6582896  38.9072002  62.0634527
  52.9886687  38.3912747  62.9647914  52.9516197  39.9492890  62.1908278
  51.2770917  38.7330712  62.1004048  50.9823393  38.4998247  62.9846220
  54.3699505  39.0450722  60.1971662  55.3798983  38.4534909  60.2152243
  54.3658190  40.3060963  59.7401288  53.1652248  41.2399465  59.4204237
  53.0746970  42.1480751  60.0166770  52.1983340  40.7367066  59.4155467
  53.4849134  41.8210893  58.0654280  52.9718753  42.7597375  57.8592865
  53.3458386  41.0852865  57.2734416  54.9584158  42.0832468  58.3102487
  55.0131025  43.0443568  58.8202133  55.3587476  42.1241757  57.2968883
  55.5037738  40.9334111  59.1479710  55.9894578  40.1317774  58.5912201
  56.5576649  41.4443995  60.1429913  57.6018225  41.9276561  59.6627008
  56.3821256  41.3692123  61.4742617  55.5010673  40.9819138  61.7787977
  57.2890796  41.5969940  62.5617616  56.7419117  41.4203057  63.4881878
  58.4786846  40.6511655  62.5192129  58.2722341  39.5897722  62.3876819
  59.2651699  41.0221452  61.8615840  59.2065177  40.6894796  63.8679383
  58.8979292  41.3867868  64.8411915  60.3343582  40.0263740  63.9308025
  60.8818493  40.0569876  64.7796684  60.6070819  39.4682884  63.1350009
  57.6496996  43.0921776  62.6589016  58.8490931  43.4521244  62.5501935
  56.6639206  43.9517521  62.9185889  55.7483711  43.5840278  63.1359113
  56.8131642  45.3300688  63.0965196  57.5668871  45.6820554  62.3925130
  55.5496529  46.0951787  62.7429449  55.5694842  47.1315240  63.0802401
  55.1686427  46.0340722  61.2129923  55.9358302  46.5726868  60.6567345
  55.1046439  44.9823911  60.9324337  54.2188725  46.5544602  61.0944893
  54.4886826  45.5282640  63.4352936  53.7267491  46.0919720  63.2794713
  57.1567965  45.7116499  64.6274385  56.8324971  44.9854050  65.5520969
  57.8528794  46.8205815  64.8413480  58.1880933  47.3049601  64.0212053
  58.0223909  47.4119028  66.1221470  58.3230759  46.5661441  66.7401460
  59.1037555  48.5568864  66.0444603  58.7793572  49.2291093  65.2510076
  59.0844090  49.0843397  66.9992293  60.5179812  48.1414100  65.7747088
  60.5403440  47.6016895  64.8283311  61.1294343  49.0446059  65.7545016
  61.1386595  47.1972586  66.7467362  61.4634882  46.0636913  66.4630362
  61.6345760  47.5769756  67.9261966  62.1206751  46.8819976  68.4748861
  61.6199812  48.5535268  68.1824948  56.6865198  47.9564879  66.6233839
  55.8235951  48.1809498  65.8154590  56.6869455  48.2688896  67.9523786
  57.5332320  48.1460321  68.4896198  55.6051999  48.7988910  68.7914121
  55.8889910  48.6503378  69.8336341  55.5881759  50.3220514  68.6821855
  54.9970397  50.5509620  67.7958182  55.0029597  50.6918891  69.5239022
  56.8829297  51.0808452  68.7939597  56.7111293  51.9708447  69.3986444
  57.6617581  50.4906908  69.2756673  57.3116621  51.6702540  67.4801360
  57.0764860  51.1000906  66.4550312  57.8066870  52.9109270  67.4757936
  58.0198591  53.4412400  66.6427343  57.9461824  53.2694158  68.4098433
  54.2426720  48.1599118  68.4976925  53.3213669  48.9124770  68.7114762
  54.1122022  46.8982082  68.0694920  54.9252854  46.2997602  68.0432874
  52.8638370  46.3357919  67.5374156  53.0739832  45.3461501  67.1336512
  52.2236694  46.1241439  68.3940861  52.1571529  47.0794897  66.3559333
  51.0112559  46.8221259  66.0768672  52.7970353  48.0086996  65.6296851
  53.7510060  48.2178308  65.8833956  52.2819617  48.7973322  64.4745714
  51.5074848  49.4843998  64.8151089  53.4281417  49.6738411  63.9084084
  54.3102686  49.0554081  63.7439156  53.0696719  49.9733521  62.9236391
  53.5795800  50.8997438  64.7754625  52.6434197  51.4554345  64.7346608
  53.7042558  50.5281656  65.7923045  54.6778516  51.7194917  64.1872773
  55.5401696  51.1071374  63.9218853  54.4038012  52.2031166  63.2496930
  54.9700350  52.7887972  65.1373260  54.9063833  52.6256964  66.1324218
  55.5501707  53.9717074  64.8905530  55.8477123  54.3689382  63.6900853
  55.7585424  53.6625794  62.9739708  56.0246261  55.3389860  63.4696496
  55.8299449  54.8509470  65.8379600  55.1818397  54.7482265  66.6064671
  56.0636927  55.8058453  65.6096263  51.6298184  47.8739851  63.3977588
  52.1712536  46.8571128  62.9790591  50.4231768  48.2774383  62.9567015
  50.1365377  49.1814903  63.3047861  49.5754226  47.4392946  62.1199279
  49.8523484  46.4091006  62.3433701  48.1630293  47.6805477  62.7194505
  47.4918814  47.0133119  62.1782047  47.9315756  47.2849412  64.1452196
  48.3626988  48.0441134  64.7983439  46.8737698  47.5134810  64.2769364
  48.2870822  46.2696933  64.3213895  47.8151118  49.0450432  62.4663489
  48.0337010  49.5025640  63.2815001  49.4603051  47.6533674  60.5874353
  48.8384895  46.8025452  59.9713605  50.1412736  48.6803272  59.9888423
  50.7746874  49.2246702  60.5565742  50.0834307  48.9245118  58.5347199
  49.6498613  48.1327279  57.9227477  49.0962936  50.0476770  58.2107874
  48.9511022  49.9535106  57.1344133  48.0824772  49.9340634  58.5968149
  49.6942852  51.2986633  58.4419179  49.3419488  51.6393546  59.2673090
  51.5362151  49.1211650  57.9971781  52.4634041  49.6518240  58.6850346
  51.6522928  48.7756321  56.7368441  50.7544760  48.6547208  56.2902968
  52.7789938  49.0806337  55.8461674  53.4886007  49.6119119  56.4800275
  53.5277762  47.7815862  55.4028037  54.3141430  48.1030942  54.7203244
  54.2657337  47.1663184  56.6053981  55.2140650  46.7038641  56.3315956
  54.6158473  47.8819690  57.3502193  53.5996884  46.3981377  56.9987213
  52.6009056  46.9059958  54.5872748  51.6929560  46.7128827  55.1581863
  52.3577990  47.4724124  53.6879793  53.2265533  45.5498642  54.1309393
  53.5096188  44.9278179  54.9800690  52.4607794  45.1409411  53.4711461
  54.1636065  45.7385078  53.6078610  52.3497790  49.9035088  54.6831982
  51.2338997  49.6764064  54.2178308  53.1817703  50.8181439  54.2379228
  54.0870953  50.8723669  54.6829527  52.9394101  51.6319495  53.0405282
  51.8782726  51.5580209  52.8006206  53.2540391  53.1560394  53.2351887
  52.6438023  53.4675674  54.0826457  54.7141666  53.3151093  53.6891219
  55.3821076  53.0422074  52.8728619  54.8865481  54.3791885  53.8483855
  54.8482685  52.8274307  54.6547597  52.8840097  54.0020513  52.1047892
  52.9532652  55.0462084  52.4098784  53.3834922  53.8757645  51.1446549
  51.8008337  53.9154513  52.0181387  53.8590436  51.0619549  51.9338827
  54.7896898  50.3202890  52.2263982  53.5235340  51.2980869  50.6433522
  52.7447207  51.9360803  50.5542888  54.3253002  51.1145337  49.3956242
  55.2517083  50.6159510  49.6804844  53.6190040  50.1803844  48.3733714
  53.4483958  49.1903013  48.7951099  52.6488913  50.6396953  48.1879075
  54.3145044  49.9122836  47.1094793  55.6968677  50.1433299  47.0943005
  56.0585060  49.6364577  45.9164447  57.0520735  49.5158343  45.5098742
  54.9973876  49.0517034  45.2318504  55.0930802  48.6029015  44.3318467
  53.8737698  49.2349921  46.0269179  52.8656338  48.8696968  45.8994885
  54.6687896  52.5359587  48.9353862  53.7966296  53.3595718  48.5705173
  55.9649805  52.8698857  48.9123417  56.6186577  52.2153838  49.3173187
  56.5381885  54.0882633  48.3899256  55.7145808  54.7995867  48.3301397
  57.5179431  54.7058272  49.3810153  58.3084724  53.9800777  49.5730574
  58.0053813  55.5455852  48.8866121  56.9847997  55.1209289  50.7851213
  56.7712824  54.2610568  51.4199089  57.9987707  55.9954086  51.4781010
  58.2004161  56.9632153  51.0191946  57.7300127  56.1775922  52.5184083
  58.9578578  55.4833888  51.5556752  55.6939999  55.9564476  50.7469954
  55.5474719  56.3948996  51.7336804  55.9582644  56.8072457  50.1182395
  54.8004235  55.3869156  50.4919358  56.9944455  53.9233618  46.9095746
  58.1863809  54.0621595  46.5761813  56.0229320  53.6112955  46.0290486
  55.1058349  53.4151426  46.4036030  56.2596147  53.2067990  44.6696705
  56.8144717  52.2757445  44.7852442  54.8513305  52.8686442  44.0418354
  54.4681532  51.9739182  44.5319728  54.1160411  53.6126057  44.3468284
  54.6991567  52.5567612  42.5211060  54.5829842  51.2106092  42.0949219
  54.4275203  50.4530007  42.8477348  54.7107428  50.8712598  40.7300301
  54.6859402  49.8406387  40.4058695  54.7572354  51.9036255  39.8149342
  54.9290986  51.7225920  38.7639466  54.6889816  53.2290565  40.2267109
  54.7505139  53.9392457  39.4146253  54.7371506  53.5462171  41.5841121
  54.6740288  54.5779617  41.8963549  57.0073773  54.3132087  43.8391912
  56.5216334  55.4341202  43.8084154  58.1863656  53.9055742  43.3202252
  58.3112354  52.9051116  43.2593717  59.0885935  54.8829525  42.6489827
  59.9999943  54.3481901  42.3829702  58.5362501  55.4477906  41.3618352
  57.5344002  55.8190936  41.5769164  59.0952104  56.3523027  41.1202669
  58.5433499  54.3897897  40.2003703  58.2536371  53.4117834  40.5867640
  57.7294827  54.6968291  39.5442720  59.8173268  54.3290489  39.4049212
  59.7691754  54.1334130  38.1686841  60.9286704  54.3433816  39.9817808
  59.7278576  55.9946452  43.5629301  60.3128976  56.9339153  43.0458065
  59.7704532  55.9377634  44.8362345  59.3542004  55.1267431  45.2706729
  60.4993144  56.9013866  45.6771695  60.2993352  57.9039675  45.3009703
  60.0359840  56.8485045  47.1117250  59.8565228  55.8004096  47.3517350
  60.8253674  57.1447048  47.8028576  58.7896479  57.6496328  47.4039403
  57.5772286  57.6159940  46.8334022  57.3244098  56.9775577  46.0010785
  56.7801450  58.6446889  47.3510320  55.8557098  58.8752277  47.0175346
  57.4275566  59.2905549  48.4431370  57.0392083  60.2784867  49.3346114
  56.0409257  60.6761515  49.2299140  57.8346692  60.6716851  50.3473344
  57.4304417  61.4276314  51.0058375  59.1663395  60.1124906  50.3283151
  59.8890415  60.4540603  51.0555200  59.6777687  59.1797652  49.3864290
  60.6734741  58.7662910  49.3184289  58.6975346  58.6819991  48.4159611
  61.9936198  56.6486761  45.5811866  62.3898669  55.4867970  45.5434862
  62.8372834  57.6628420  45.4931567  62.4652509  58.5992350  45.5625389
  64.3183136  57.5065062  45.4718107  64.6593430  56.7890087  44.7252752
  64.9514375  58.8869955  45.1127711  64.4190543  59.6439378  45.6891395
  66.0189871  58.8121836  45.3166906  64.7302779  59.2584515  43.5896369
  65.5260780  58.8310131  42.9794921  63.7858457  58.8048714  43.2874831
  64.6679990  60.7919338  43.3557729  64.3261979  61.0209929  42.3462716
  63.9602203  61.3193271  43.9949565  65.9553726  61.4867528  43.5156279
  66.5188868  61.4539079  42.6782558  66.5647856  62.1213057  44.5531333
  66.0767573  62.1828626  45.7641676  65.1061942  61.9166362  45.8544597
  66.4400121  62.7625934  46.5069617  67.7051552  62.7926210  44.4228187
  68.1808837  62.7860815  43.5311631  68.1132377  63.2836575  45.2047892
  64.8036204  57.0901810  46.8621669  64.2728131  57.5885203  47.9121048
  65.7563354  56.2737456  47.0010970  66.1394960  55.9592667  46.1205989
  66.2382334  55.7407695  48.2633793  65.3838700  55.1865120  48.6526861
  67.4959376  54.8119368  47.9617638  68.3396301  55.4040392  47.6074269
  67.6962649  54.2606403  48.8811420  67.4364620  53.7036675  46.9693013
  68.4389014  53.2911126  46.1759063  69.4107617  53.7483577  46.2872951
  68.0272627  52.2132924  45.3839807  68.5798414  51.5278271  44.8886381
  66.7121968  51.9028973  45.6317339  65.8752480  51.0059739  44.9505180
  66.2129707  50.4267828  44.1043111  64.5602559  50.9083960  45.4665804
  63.8029608  50.3640060  44.9212634  64.0872080  51.6562565  46.5452065
  63.0370394  51.6017623  46.7925062  65.0013707  52.5034019  47.2385126
  64.6535325  53.0261107  48.1168509  66.3037334  52.7460382  46.7425390
  66.6918487  56.7849432  49.2787056  66.3359933  56.6273686  50.4198065
  67.2940452  57.8942412  48.8564459  67.6005629  57.9550654  47.8963593
  67.6716470  59.0453180  49.7103793  68.2211253  58.6890938  50.5819524
  68.5368036  60.0797380  49.0059560  68.8071989  60.9175785  49.6478615
  69.8556442  59.3797719  48.5720816  70.4113093  59.2077132  49.4942493
  69.7346377  58.3439061  48.2561253  70.3500955  59.9469343  47.7828302
  67.9570485  60.7477160  47.8209297  68.7491874  61.4365103  47.5263749
  67.8059667  59.9727929  47.0696179  67.0473393  61.3146662  48.0185091
  66.4844527  59.7445794  50.3745225  66.6508191  60.2272725  51.4586795
  65.3289615  59.7587130  49.6653086  65.2712024  59.2501165  48.7952577
  64.0540199  60.3536450  50.1618785  64.2827335  61.2873963  50.6765451
  63.1699190  60.5379046  48.9144170  63.0499689  59.6335233  48.3180259
  62.2283667  60.8512000  49.3642072  63.4863340  61.8052386  48.0704957
  63.6624583  61.6994147  46.8451339  63.6093313  62.9295624  48.6947623
  63.2567328  59.5212507  51.1640606  62.6800119  60.0138349  52.0703850
  63.2713680  58.2085274  50.9783050  63.6729145  57.7905711  50.1516903
  62.7025070  57.2957235  52.0170222  61.6688595  57.5865105  52.2029301
  62.5813964  55.8392767  51.4967974  63.5754850  55.5649955  51.1449810
  62.0387550  54.8575885  52.5662471  62.1947120  53.8593029  52.1569315
  62.5632627  54.9130162  53.5203081  60.9748758  55.0759264  52.6549636
  61.7301745  55.7410492  50.1850396  60.7031447  56.0965444  50.2736846
  62.2797531  56.3804251  49.4940541  61.5390076  54.3659462  49.5859461
  61.3217282  54.4901092  48.5245587  62.4071275  53.7137870  49.6883379
  60.6849317  53.8577719  50.0345340  63.5138544  57.3219811  53.3071385
  62.9846226  57.4116662  54.4152501  64.8515184  57.4519359  53.1858630
  65.1961391  57.5067582  52.2378651  65.7939436  57.6985699  54.2569500
  65.6888520  56.9244938  55.0172762  67.2523090  57.6869207  53.7538310
  67.4637227  57.0612641  52.8867676  67.4916693  58.6991414  53.4275706
  67.9014729  57.3812881  54.5743917  65.5380629  59.1124313  54.9059655
  66.2450262  59.3699319  55.8481743  64.6367148  59.9677112  54.4258002
  64.0846011  59.7964328  53.5973557  64.1713493  61.1035476  55.2495505
  64.7076139  61.0639191  56.1979453  64.6339845  62.5053435  54.6796541
  65.7227738  62.5217989  54.6404108  64.1133188  62.5877825  53.7254340
  64.1766591  63.7110010  55.5278660  63.0876168  63.7495774  55.5487398
  64.6779338  63.6554569  56.9623929  65.7667348  63.7081546  56.9838743
  64.3214649  64.5161117  57.5284717  64.3884346  62.6873277  57.3711338
  64.6394841  64.9918235  54.8544591  65.6959583  65.2536473  54.9029831
  64.3431806  65.0084010  53.8051768  64.0622446  65.7288373  55.4131704
  62.6124366  61.0601736  55.6132755  62.1906342  61.5383930  56.6376377
  61.8132467  60.3742000  54.7874931  62.1488856  60.0634297  53.8864784
  60.3818781  60.0715801  55.0736418  59.8071538  60.9859219  55.2192787
  59.8055077  59.2338589  53.8905106  60.0776955  59.8422078  53.0278111
  60.2958550  58.2600592  53.8803849  58.2768419  59.0687838  53.8813295
  57.9042512  58.4282613  53.0818590  58.0353885  58.4777064  54.7644273
  57.4016153  60.3102424  53.8885220  57.8165881  61.4557450  53.6994628
  56.1357994  60.1355396  54.0523821  60.2042391  59.2640260  56.3795476
  59.3337592  59.6578510  57.1965620  61.0995129  58.3157324  56.7287796
  61.8443916  58.1009526  56.0803034  60.9515387  57.5380575  57.8983613
  60.0088315  56.9992889  57.7972198  62.1229314  56.5265461  57.8278293
  62.0983922  55.9133268  58.7282175  61.9733463  55.9115351  56.9400885
  63.7601404  57.3344863  57.7720415  60.9969729  58.3847755  59.1979049
  60.1363148  58.3406731  60.0850130  61.9615676  59.2879890  59.2543265
  62.5806298  59.2960017  58.4567171  62.1076592  60.2761406  60.3131926
  62.2459117  59.7278647  61.2447610  63.4896799  60.9749402  60.1739705
  64.2821355  60.2751780  59.9082769  63.4504555  61.7409450  59.3996172
  63.9182551  61.8068735  61.3711402  63.6103053  62.8511833  61.3419151
  63.3569043  61.3481847  62.1846394  65.4299693  61.6946143  61.6173493
  66.1094475  62.2937217  60.7528745  65.7966875  61.1355944  62.6779876
  61.0043455  61.3368022  60.3694947  60.4519781  61.6369467  61.4427558
  60.8326001  62.0809330  59.2377959  61.3429711  61.8202818  58.4063499
  59.9737179  63.2842238  59.1929684  60.3223058  63.8583019  60.0509881
  60.2500146  64.0188530  57.9193366  59.8575101  65.0260936  58.0569868
  61.3249262  64.1572498  57.8067741  59.5916409  63.4708930  56.6252508
  59.8385781  62.4100366  56.5875082  58.5051015  63.5571648  56.6600132
  60.1620258  64.1987636  55.4213357  59.7429931  65.2042033  55.3691386
  61.2322921  64.1812719  55.6251326  59.8149493  63.4303221  54.1897313
  59.0664484  62.7529103  54.2072153  60.5905753  63.5304364  53.0793695
  61.6720197  64.2496406  52.9483645  61.7708934  65.0416711  53.5673182
  62.2657434  64.0382871  52.1592632  60.1328702  62.7846717  52.1516351
  59.3171173  62.2227111  52.3482481  60.5037181  63.0478232  51.2502961
  58.4784097  63.0624741  59.4203571  57.7812308  64.0190291  59.7125986
  57.9346169  61.8502756  59.3323909  58.4857164  61.1014724  58.9383998
  56.5689364  61.4980756  59.2723073  55.9621534  62.1677376  59.8809377
  56.0195567  61.8285113  57.9041921  56.1979772  62.8784865  57.6719527
  56.6267897  61.3113158  57.1622097  54.6302081  61.4840310  57.6012500
  54.3351936  60.3697793  56.7488221  55.1780931  59.8027550  56.3820934
  53.0476700  59.9502727  56.5690415  52.9154284  59.0156782  56.0442051
  51.9410863  60.5968483  57.1519743  50.6537261  60.3665370  56.8674936
  50.5353561  59.7904295  56.1082290  52.1922606  61.7616119  57.9004716
  51.3854708  62.2611454  58.4180879  53.4951817  62.2329557  58.0978252
  53.6484028  63.1278167  58.6834736  56.3210734  60.0256674  59.8175294
  55.5443194  59.8236838  60.7222912  56.8372097  59.0286936  59.1042893
  57.5169439  59.2568508  58.3926702  56.2536746  57.7174920  59.2620973
  55.2126520  57.7376006  58.9397131  57.0530151  56.8014502  58.2589840
  58.1102666  57.0021126  58.4324428  57.0113535  55.7589878  58.5741243
  56.6850967  56.9256765  56.8013734  56.7746181  57.9744868  56.5178740
  57.6362255  55.9854867  56.0118045  58.6375192  56.3401043  56.2563371
  57.6259913  54.9849498  56.4455810  57.3139957  55.8994971  54.9739602
  55.2883649  56.5550213  56.4543590  55.2202901  56.5883692  55.3669793
  55.0097293  55.5340700  56.7142852  54.5730123  57.2889511  56.8257063
  56.4353049  57.1999014  60.6723240  55.4626400  56.7752926  61.2986941
  57.6585463  57.2813131  61.2734176  58.3935323  57.5818632  60.6488416
  57.9992925  56.8934527  62.6382990  57.6587639  55.8655821  62.7616332
  59.4887640  57.1273872  62.8475606  59.9199129  56.2572044  62.3527287
  59.7587613  58.0652748  62.3619359  59.7880658  57.1289307  63.8955620
  57.1088319  57.7968869  63.5581346  56.2429672  57.2282724  64.1577259
  57.2275646  59.1138800  63.6059019  58.1309112  59.9863723  62.7712714
  58.0925531  59.6400455  61.7385641  59.1942455  60.0171018  63.0094435
  57.6530585  61.4085191  62.9140728  56.9871233  61.7911832  62.1416043
  58.4537998  62.1391418  63.0268636  56.9321087  61.4484090  64.2820279
  56.0682148  62.0998658  64.1569503  57.5309285  61.8077747  65.1193440
  56.4671031  60.0408290  64.5342391  56.8723431  59.7503913  65.5039011
  54.8974722  59.9510626  64.4632563  54.2456729  60.3814132  65.3923452
  54.3343707  59.4962904  63.3107200  54.9167801  59.2628582  62.5192689
  52.8960659  59.3667314  63.0919333  52.3979034  59.5725504  64.0389189
  52.4831546  60.4200235  62.0009933  52.8419196  60.1299345  61.0126204
  51.3966952  60.3586342  61.9401041  52.7484260  61.8974559  62.1507882
  53.8006935  62.0854432  62.3643531  52.4089641  62.3732621  61.2305301
  52.0718395  62.6419742  63.3880235  50.9833804  62.6706525  63.3373733
  52.3402986  62.0588939  64.2686222  52.6204678  64.0730590  63.3923991
  52.9430397  64.2233386  64.4224537  53.5155827  64.0629549  62.7699802
  51.6485819  65.0474258  62.8751291  51.7083675  65.0009320  61.8678183
  50.6825479  64.8831359  63.1229439  51.8712239  66.0204671  63.0281488
  52.4904215  57.9809611  62.7525216  51.6651745  57.7394044  61.8963986
  53.0766666  56.9698035  63.3713133  53.7768162  57.2167300  64.0558560
  52.5046327  55.6300700  63.6333117  53.0376187  55.2982199  64.5238033
  51.4449488  55.6990644  63.8768665  52.6556655  54.5060645  62.6236876
  52.0835983  53.4429801  62.8326364  53.3292442  54.6734943  61.4913497
  53.8148751  55.5533182  61.3854365  53.4536165  53.6832404  60.3777126
  52.5052568  53.1786182  60.1944549  53.8077239  54.3248300  59.0090959
  54.7171188  54.9238128  58.9878668  54.1448912  53.6204659  58.2488273
  52.6465569  55.0584242  58.3992666  52.4338674  56.3951610  58.7593664
  53.1069656  56.7788769  59.5115545  51.3486442  57.1571158  58.3366152
  51.1413772  58.1498314  58.7078486  50.5471315  56.6264044  57.2692334
  49.8627952  57.3406159  56.8338626  50.7522107  55.3038127  56.8205278
  50.1945773  54.9459503  55.9673869  51.8501890  54.5384089  57.3406670
  52.1003321  53.5730336  56.9257055  54.5210308  52.6346302  60.7146878
  55.6488105  52.9212912  61.0597799  54.0350817  51.4176431  60.6647107
  53.0769081  51.2738345  60.3775146  54.8504810  50.2082464  60.9367077
  55.3760853  50.2526837  61.8908725  54.2366131  49.3277850  60.7498175
  55.9998057  49.9905808  59.9489114  57.1518744  49.6579303  60.2934607
  55.7084659  50.1800549  58.6466308  54.8141914  50.5528331  58.3630564
  56.7826902  49.7835205  57.6928323  57.7105901  50.3019377  57.9343574
  57.0824402  48.7370944  57.7580197  56.4914706  50.0969089  56.2529973
  55.4718273  50.6613841  55.9817885  57.5066797  49.9080693  55.4277681
  58.3735617  49.6148981  55.8553230  57.6316521  50.3545610  54.0791510
  56.7171643  50.7787884  53.6665285  58.6847162  51.4712825  53.7742853
  59.6027945  51.1198465  54.2453161  58.8133347  51.8981392  52.3313010
  59.1804803  52.9049456  52.1338801  59.4353558  51.1114327  51.9051463
  57.7597040  51.9362475  52.0537057  58.2603619  52.6954751  54.5410948
  58.2940670  52.5419649  55.6194892  58.9482106  53.5166997  54.3410588
  57.2450073  52.9637546  54.2507634  57.9177191  49.2212450  53.1524070
  58.9585451  48.6235817  53.2214999  56.9603278  48.8605774  52.3332771
  56.0932125  49.3599971  52.4644909  57.2185766  48.1830688  51.0593231
  57.8647390  47.3341184  51.2830784  55.8910978  47.6645038  50.4182737
  55.3780731  47.2011803  51.2613721  55.3274021  48.5036783  50.0127035
  56.1216059  46.6559974  49.2566047  56.6421410  47.1762194  48.4529921
  56.7509004  45.8245321  49.5734767  54.8627023  46.1812018  48.6333221
  54.1703619  45.4130412  49.2198875  54.4375204  46.6229969  47.5223120
  53.6650060  46.1973211  47.0289787  54.7800546  47.4618588  47.0765407
  58.0236074  49.1509916  50.0861249  57.5841136  50.3410871  49.8784041
  59.1059015  48.7112868  49.4859140  59.4080467  47.7508372  49.5730855
  59.8613788  49.4582166  48.4313795  59.3400750  50.3739668  48.1520714
  61.2566163  49.8093804  48.8980887  61.7436825  50.2094426  48.0087824
  61.2893944  50.8595145  50.0384855  60.4612319  51.5669295  50.0079909
  61.1279292  50.3320904  50.9780204  62.2920369  51.2845463  50.0941001
  61.9997762  48.6311880  49.3932554  63.0519855  48.8574638  49.2200969
  61.6808349  48.2038872  50.3430683  61.7867919  47.8688504  48.6438636
  59.8555155  48.7498286  47.0633817  59.6608951  47.5296872  46.8965647
  60.0415149  49.5485507  46.0057603  60.2631354  50.5170255  46.1870308
  60.0033334  49.1572508  44.5542602  59.0756600  48.6158519  44.3722480
  59.9555068  50.4533932  43.6431364  60.4900988  51.2281809  44.1918033
  60.3738991  50.3063973  42.6475551  58.7297358  51.0462956  43.5304813
  58.3768119  50.7246032  42.6970314  61.1911052  48.2176558  44.2372616
  62.1768831  48.0894771  45.0593165  61.2369943  47.5325300  43.0322011
  60.1722330  47.4115007  42.0534523  60.2306294  48.3543917  41.5102254
  59.1407991  47.2756345  42.3793180  60.4827219  46.2049107  41.2511771
  60.1711185  46.4047993  40.2252386  59.9333970  45.3086889  41.5365568
  61.9251849  46.0966084  41.2991374  62.2331904  46.8328591  40.5559628
  62.2142653  45.0789012  41.0398816  62.3175576  46.5766693  42.6939714
  62.1248298  45.7147206  43.3324317  63.8252830  47.1126807  42.7866380
  64.0098769  48.1368386  42.1544231  64.7680954  46.5179370  43.6224093
  64.4330071  45.3497816  44.4516702  64.0453276  44.5086066  43.8768414
  63.7150714  45.7110088  45.1864554  65.6809114  44.9887790  45.2135692
  66.2470135  44.4026045  44.4908778  65.5264712  44.4599787  46.1547639
  66.4026394  46.3488486  45.3211112  67.4733606  46.2499599  45.5048999
  65.9744995  46.9450272  46.1272912  66.0531779  47.0836615  44.0108652
  65.9859465  48.1176976  44.3490283  67.1757001  46.8856556  42.9503768
  68.3281864  47.2675992  43.1710953  66.8409389  46.1515677  41.8541835
  65.8615800  45.9346988  41.7430792  67.8029052  45.4516384  40.9359892
  68.8147861  45.6591720  41.2854800  67.8403724  43.9427049  41.2084632
  68.6714584  43.5064067  40.6555058  68.1112658  43.7010996  42.2359560
  66.6154637  43.3023074  40.6016223  65.4926232  43.8148913  40.6663207
  66.8052350  42.2244116  39.8548636  66.0312448  41.7654376  39.3968014
  67.7235482  41.9435841  39.5430002  67.7487131  45.8891896  39.5122645
  66.7699187  46.4785266  39.0622730  68.8403414  45.5717655  38.8510265
  69.5556803  45.0372319  39.3222261  69.1372794  45.8949173  37.4724073
  69.2673235  46.9763321  37.4577254  70.4326379  45.3042257  37.0453656
  71.1067698  45.3063313  37.9021314  70.2459512  44.2500478  36.8427970
  70.9009489  46.0139734  35.7427263  70.1255170  45.9953341  34.9762597
  71.2650141  47.0082898  35.9992344  72.1216105  45.3864846  35.0699441
  72.4668938  44.2683622  35.5023118  72.6712400  46.0574213  34.1362100
  67.9706752  45.5330921  36.5250329  67.7533522  44.3592976  36.2354741
  67.4817247  46.5289259  35.8570889  67.7928578  47.4600972  36.0948920
  66.5395957  46.4192511  34.7561173  66.3984446  45.4102040  34.3711324
  65.1871809  47.0849689  35.0976508  64.5571866  46.8730969  34.2332097
  64.7364905  46.5555806  35.9366426  65.1075409  48.5267082  35.4106514
  65.2591203  48.9476739  36.5893551  64.8105709  49.3540043  34.4652087
  64.9549794  50.3276019  34.6943548  64.6666754  49.0142221  33.5255284
  67.0346171  47.0864354  33.5009429  68.1058211  47.6735260  33.4302631
  66.3704943  46.7651387  32.3841697  65.4905244  46.2846907  32.5062584
  66.4990104  47.3331496  31.0610581  67.5360337  47.1494274  30.7785286
  65.7287353  46.5276934  30.0054021  66.1238993  45.5121880  29.9858012
  64.2824658  46.2433074  30.2890039  63.6392442  47.1207503  30.2378856
  63.8875886  45.6058316  29.4984233  64.2375467  45.7235871  31.2465289
  65.7991288  47.1113661  28.5749711  65.2829000  48.0713165  28.5674802
  66.8546254  47.2738744  28.3591289  65.4544552  46.4266391  27.8002311
  66.1133594  48.8265632  31.0124885  65.0647322  49.1541687  31.6037962
  66.9113141  49.6546773  30.3401082  67.7413662  49.2201114  29.9622563
  66.6666416  51.0033886  30.1092852  65.9757566  51.4139115  30.8451586
  67.9539826  51.9065124  30.3016069  68.2724946  51.8721531  31.3433668
  68.7357288  51.6468409  29.5875982  67.7191352  52.9648245  30.1926889
  66.0291876  51.1294753  28.7770222  66.6285071  51.0045710  27.6985298
  64.7219535  51.1935330  28.8779464  64.3099723  51.3531752  29.7863901
  63.8014172  51.0737482  27.7211847  64.1128545  50.3651959  26.9530788
  62.4201207  50.6641229  28.2392744  62.0861336  51.4013665  28.9693631
  61.4045433  50.4897619  27.0864662  60.4297698  50.1369977  27.4228588
  61.1687226  51.4441215  26.6171429  61.6870647  49.8100159  26.2826801
  62.4889900  49.3445397  29.0569652  63.0542261  48.7078169  28.3767606
  63.0899130  49.5044894  29.9525983  61.1612274  48.6202796  29.4243995
  60.7082045  49.4128092  30.0209295  60.5956429  48.4047081  28.5186462
  61.2418046  47.7211903  30.0350932  63.7476965  52.5034280  26.9842792
  63.6960731  53.5938371  27.5483260  63.7637759  52.5220405  25.6441862
  63.7428531  51.6597859  25.1190688  63.5858715  53.7636038  24.8563827
  63.2637362  54.5856972  25.4952022  64.9421597  54.0500024  24.1564117
  64.9525645  53.3946122  23.2858399  64.9001796  55.0661854  23.7632044
  66.2520415  53.8632716  24.8830245  67.3875544  53.3154087  24.1763543
  67.2785646  52.9663764  23.1601950  68.6620170  53.4266125  24.7028434
  69.5004995  53.0004640  24.1733866  68.7613678  53.8970923  26.0303844
  69.9736375  53.9105867  26.6083509  70.6157701  53.5340882  26.0015919
  67.6861596  54.4633561  26.7091485  67.8754684  54.9038370  27.6768720
  66.4145737  54.5270960  26.0817711  65.6015295  55.0597826  26.5533357
  62.3435369  53.6695305  23.9159233  62.3937226  54.3133781  22.8468337
  61.4009440  52.7632082  24.1168502  61.3019690  52.2331094  24.9704269
  60.2702675  52.5557201  23.2447835  59.8177652  53.4428616  22.8029887
  60.6938142  51.7256853  22.0135303  61.6677183  52.0659536  21.6638300
  60.7950727  50.6788295  22.2997131  59.8217588  51.8262951  20.7897252
  59.1264238  52.8329115  20.6788792  59.9228416  50.8703634  19.9049299
  59.2652355  50.8871374  19.1384661  60.7089019  50.2392091  19.9671845
  59.1447130  51.8083469  24.0482071  59.1223752  50.5927594  24.0368121
  58.2308829  52.5331818  24.7248819  57.0992012  51.8836054  25.3985508
  57.4327235  51.0754550  26.0485238  56.3687892  51.4495086  24.7152242
  56.3650394  52.9649179  26.2176441  56.6586414  53.0156681  27.2661016
  55.3007825  52.7326248  26.2470263  56.8334032  54.1985126  25.4948929
  56.7881488  55.0825126  26.1313598  56.2181127  54.4611938  24.6339248
  58.2241098  53.9552012  24.9450841  58.3372249  54.4155321  23.9635759
  59.3092531  54.3336834  26.0022205  59.9122588  53.4605581  26.6175240
  59.6562960  55.6270438  26.0876966  59.0275958  56.2919128  25.6591045
  60.8184087  56.1108773  26.8503881  61.6874850  55.5098380  26.5844501
  61.1762732  57.5803300  26.5450491  61.0547699  57.6318699  25.4627134
  60.3783271  58.1245650  27.0490433  62.5773253  58.0967733  26.9356082
  63.7090886  57.4923132  26.2587324  63.5301743  56.7512311  25.4924159
  64.9873566  57.9044244  26.6010849  65.9190324  57.5642366  26.1732094
  65.1109025  58.8656245  27.6263906  66.0813311  59.2691696  27.8764418
  64.0086378  59.4826384  28.2032852  64.1961621  60.2071307  28.9814611
  62.7591910  59.0810633  27.8627576  61.8996754  59.4940616  28.3685146
  60.6298140  56.0074718  28.3858233  59.6514973  56.5856872  28.8632315
  61.4693162  55.2048118  29.0791910  62.1250001  54.8174834  28.4157392
  61.6119112  55.0350909  30.5375831  62.1229361  54.0852991  30.6930022
  62.5155628  56.1644148  31.0839853  62.0031584  57.0989228  30.8566670
  62.6218585  56.0575528  32.1631293  63.9421924  56.2333477  30.4403944
  63.9153083  56.6081629  29.4172049  64.5108677  56.9962796  30.9729441
  64.7678448  54.9981049  30.4300780  64.3120049  54.2068010  29.8344396
  65.6701072  55.3176946  29.9097761  64.9671785  54.4913941  31.7647586
  64.2786476  53.9345781  32.2507607  66.0708713  54.3831236  32.4277861
  67.1855625  54.9375109  32.0766561  67.4076343  55.4863294  31.2592282
  68.0140412  54.7793043  32.6334502  66.0510413  53.7706247  33.5570571
  65.3150126  53.1299724  33.8185210  66.8655829  53.7893862  34.1544840
  60.2822161  54.8490930  31.2883724  60.1139387  55.6148999  32.2420912
  59.3620199  53.9083937  30.9460879  59.6770658  52.8292991  30.1555249
  60.6374315  52.4464005  30.4998163  59.7483643  53.1364738  29.1125627
  58.5561018  51.7914377  30.3365977  58.7725277  50.9454189  30.9886752
  58.3976847  51.3285974  29.3629787  57.4059745  52.5742261  30.8498526
  56.9576627  51.8818225  31.5616973  56.8256151  52.8134500  29.9589582
  58.1008417  53.7444787  31.6637748  57.3355390  54.5054001  31.5091968
  58.2535553  53.4249457  33.1647926  59.2634840  52.8973248  33.6161163
  57.1977507  53.4329846  33.9751863  56.2957051  53.5606021  33.5387135
  57.3325992  52.8700783  35.3397956  58.1045746  53.4287943  35.8691984
  56.0551799  53.1746383  36.1874879  56.2694661  53.0177388  37.2440417
  55.8519194  54.2413433  36.0940240  54.7525695  52.4691443  35.7808316
  53.7995117  52.9632237  34.9537624  53.8664461  53.9429859  34.5055809
  52.7691882  52.0341741  34.7058722  51.9189242  52.0997271  34.1644630
  53.0241401  50.9034757  35.3968634  52.2839733  49.7188482  35.4953458
  51.2764998  49.7282895  35.1052663  52.7996727  48.5916006  36.1959691
  52.1729718  47.7155823  36.2683000  54.0456377  48.8121496  36.8957715
  54.3654678  47.9927705  37.5226915  54.7638670  50.0048431  36.8522408
  55.6470880  50.1431017  37.4592905  54.2814975  51.1266663  36.1404063
  57.6728643  51.4195179  35.4051199  58.4760475  51.1153427  36.2172556
  56.9824560  50.6058158  34.5883934  56.3280082  51.0103975  33.9342874
  57.0701528  49.1459005  34.4141939  57.1515118  48.6260164  35.3691081
  55.8434277  48.5922337  33.6646383  56.0724539  47.5462537  33.4644091
  55.0146280  48.7240197  34.3603089  55.4018121  49.2573009  32.3690950
  54.2267521  49.8772075  32.1232440  53.4374686  49.9437883  32.8578729
  54.1321988  50.2783135  30.7834938  53.2879588  50.6582350  30.3808332
  55.1057133  49.7453229  30.0391761  55.4040359  49.8417783  28.6318208
  54.7157936  50.2862035  27.9290586  56.5973424  49.1889692  28.2550464
  56.7792474  49.0697441  27.1971390  57.5276794  48.6698656  29.1870515
  58.4327236  48.1916697  28.8406100  57.2354818  48.6811511  30.5403291
  57.8378230  48.0854398  31.2095130  56.0189677  49.2269720  31.0097639
  58.4460352  48.5746278  33.8148709  58.5907892  47.3419984  33.7310127
  59.4407639  49.4432090  33.4698382  59.2988466  50.4354105  33.5971983
  60.8052094  49.0741723  33.1323793  60.8099873  48.5312593  32.1878940
  61.6042686  50.4113512  32.8894332  62.5947088  50.1598283  32.5098724
  61.1427660  51.0576881  32.1426957  61.9475923  51.1859462  34.2149209
  61.0823115  51.4154814  34.8363674  62.5136139  50.5417042  34.8885393
  62.9223570  52.3244788  34.0119152  62.6885781  53.2143813  33.1991576
  64.0916844  52.2143993  34.5414518  61.3242151  48.2296805  34.2371909
  61.9183498  47.1707635  34.0317188  60.9730542  48.5798672  35.5064846
  60.4232198  49.4255249  35.5350190  61.4727851  47.9925812  36.8127376
  62.5390151  47.9147937  36.5998558  61.2736538  48.9615510  38.0233082
  60.2168669  48.9106929  38.2823544  61.9024562  48.6430726  38.8549320
  61.6622528  50.3894048  37.6612426  62.6563689  50.4022193  37.2153782
  60.9795624  50.8465337  36.9443102  61.7019751  51.2835116  38.8941177
  62.1076998  52.2364903  38.5532527  60.7320773  51.3780676  39.3831335
  62.6788583  50.8687916  39.8566433  63.3633787  50.2196831  39.4951312
  63.0855504  51.5338051  40.9044146  62.8076975  52.7802703  41.1714619
  62.2782094  53.2970872  40.4833808  63.1721540  53.2291793  42.0001235
  63.7087593  50.8734387  41.8967785  63.7806300  49.8657627  41.8729124
  64.0313848  51.4396462  42.6677751  60.8881732  46.6004927  37.0978175
  61.1696538  46.0015245  38.1143685  59.9704064  46.1358341  36.2368335
  59.6860562  46.7279527  35.4695431  59.5554929  44.7668103  36.2945448
  60.1261923  44.3134982  37.1054581  57.9862435  44.7260737  36.4879196
  57.6480040  45.2736286  35.6081169  57.6443162  43.7154215  36.2621369
  57.4751022  45.2905798  37.7751699  57.2067281  46.6352152  37.9027511
  57.2702468  47.2295776  37.0024941  56.7923384  47.2214201  39.0973285
  56.3799268  48.2195960  39.0827796  56.8363863  46.4934107  40.2791914
  56.6969690  47.0107994  41.5428159  56.9604646  46.3655512  42.2037045
  57.1162521  45.1147976  40.2380709  57.2986114  44.5714107  41.1539010
  57.4499610  44.5575216  38.9703517  57.7912962  43.5331020  38.9898402
  60.1260644  43.8937002  35.1150241  59.6383657  42.7832163  34.8860274
  61.1651509  44.3530701  34.4231190  61.4775862  45.2842855  34.6614719
  61.9271857  43.6527835  33.4019234  61.4823716  42.6686328  33.2540121
  61.7467520  44.4082428  32.0970913  62.0811262  45.4307855  32.2743294
  62.4175843  43.9378183  31.3771455  60.3033396  44.4596222  31.5812167
  59.6855214  43.6303836  31.9270521  59.9301458  45.4090605  31.9651532
  60.2636669  44.4079949  30.0405020  61.1805756  43.9663132  29.3210739
  59.2270393  44.9726373  29.5039340  59.1204025  45.0223170  28.5011252
  58.4718964  45.2785279  30.1002905  63.4323127  43.4052090  33.6873294
  64.2974038  44.1979899  33.3334978  63.9028212  42.3615847  34.4900991
  63.0330163  41.4622440  35.2201538  62.8628251  40.4815715  34.7743531
  62.0954538  42.0042610  35.3456532  63.6387833  41.3483069  36.6610551
  63.3441958  40.4434358  37.1931796  63.3016879  42.2355441  37.1973003
  65.1293279  41.3655488  36.2758378  65.4086053  40.3837150  35.8914101
  65.8450506  41.5262014  37.0832068  65.2199505  42.3667690  35.1132030
  65.3346324  43.3520559  35.5646095  66.3741322  41.9283882  34.1152492
  66.1750788  41.1064667  33.2394229  67.5824518  42.4760999  34.3322874
  67.6565206  43.1237845  35.1034317  68.7703167  42.0823259  33.5492701
  68.4365685  41.5308255  32.6706584  69.2992092  43.3564998  32.8708767
  69.3623211  44.2049634  33.5518175  70.6870951  43.1825549  32.2676140
  70.9577065  44.0814694  31.7145451  71.4401482  42.9373908  33.0173183
  70.6204410  42.4386754  31.4738964  68.3470127  43.7559653  31.7183226
  67.3171385  43.8462051  32.0659976  68.6402875  44.7320600  31.3327398
  68.4667438  42.9839591  30.9583015  69.7652551  41.3011039  34.3984101
  70.5760775  40.5642866  33.8302656  69.7766429  41.4149447  35.7537564
  69.1397347  42.0937314  36.1438046  70.5851369  40.7586606  36.7816560
  70.4984308  39.6735424  36.7267241  72.0735678  41.0465861  36.4852132
  72.6536715  40.2349329  36.9242849  72.2516279  41.1301110  35.4128620
  72.5607724  42.2849328  37.1361955  72.6543903  42.9776727  36.4786933
  70.3097385  41.1808152  38.2713349  69.4237656  42.0369273  38.4877009
  70.9149419  40.5654460  39.2663568  71.6529148  39.9869594  38.8907956
  70.8003515  40.8369757  40.6909903  69.8464445  41.3414562  40.8491222
  70.8118618  39.5391761  41.4827308  71.8351495  39.1771848  41.3816439
  70.7561186  39.7323527  42.5541805  69.8653994  38.4716379  41.0036691
  68.5359704  38.8663245  40.9123565  68.2635622  39.8851515  41.1429456
  67.5541063  37.9987452  40.4374353  66.5311715  38.3364205  40.3686616
  67.9340987  36.7168375  39.9822329  66.9342717  35.8764721  39.4185325
  66.2200808  36.4128809  39.0663294  69.2569009  36.3445349  40.1147285
  69.5938526  35.4296454  39.6483426  70.2184994  37.1836152  40.6090176
  71.2476124  36.8554083  40.5841848  71.8345654  41.9453357  41.1644611
  72.0000942  42.0812749  42.3930273  72.4670247  42.7371730  40.2394601
  72.6627950  42.3506447  39.3265932  73.1690369  43.9974010  40.6199837
  73.8355720  43.8538305  41.4700592  74.0992443  44.5021162  39.5402602
  73.7207016  44.3701563  38.5267179  74.1782495  45.5761096  39.7125460
  75.3784321  43.7033711  39.5483715  76.0625946  44.3247660  38.9711306
  75.8797061  43.5490338  40.5033654  75.3590536  42.3782208  38.9166981
  74.6883113  41.8542316  39.5980256  74.8904002  42.4884651  37.9389072
  76.7030258  41.6930460  38.8586450  76.5985861  40.7705192  38.2869960
  77.5271026  42.3256466  38.5293305  77.1794017  41.2628443  40.1457653
  77.7538462  40.4358367  40.0592608  77.7778375  41.9303783  40.6100248
  76.4067111  41.0061377  40.7433579  72.1808093  45.0798025  41.0494741
  70.9704974  45.0013837  40.6576097  72.6436628  46.0345452  41.9009476
  73.6284052  46.1820761  42.0703463  71.6575850  46.8769198  42.6356370
  70.6845192  46.5809365  42.2413239  71.7372363  46.5536750  44.1590406
  72.7649448  46.8210557  44.4062142  71.0399017  47.1592475  44.7381083
  71.3991631  45.0323230  44.4635022  71.8642505  44.2764069  43.8300005
  71.8900829  44.6977663  45.8394566  71.5368329  43.6824264  46.0173815
  72.9748853  44.8031321  45.8534490  71.4130886  45.3093461  46.6055111
  69.8817152  44.8466138  44.4439579  69.7254363  43.7680536  44.4696214
  69.4069089  45.4508286  45.2163345  69.4709889  45.1961355  43.4970991
  71.7761082  48.3910345  42.3042975  71.9245319  49.2475604  43.1881345
  71.8720525  48.7751807  41.0003392  71.9056272  48.0864024  40.2612755
  71.7002706  50.1853738  40.5264505  71.4880376  50.7288403  41.4475244
  72.9720003  50.7264280  39.8117023  73.1083009  50.2497136  38.8414000
  72.8653164  51.7918085  39.6078201  74.5075282  50.4027608  40.7078387
  70.4076728  50.3373745  39.5816152  70.1872156  49.5149706  38.7074147
  69.6943292  51.3917634  39.8733701  69.9496818  51.9899496  40.6465371
  68.2773136  51.5377024  39.3892391  68.0099919  51.0065998  38.4753364
  67.2894530  50.9998665  40.4517545  66.2949773  51.0649837  40.0100488
  67.4711725  49.5261054  40.6507426  66.6916228  49.0856860  41.2720532
  67.4066316  49.1363759  39.6344260  68.4519545  49.2746621  41.0561707
  67.4218627  51.7698424  41.6569427  68.0175814  51.2844160  42.2329206
  67.9635140  53.0503276  39.2380571  68.6378630  53.8849212  39.8255858
  66.8194849  53.4544085  38.5777071  66.2237544  52.7059405  38.2535916
  66.2484604  54.7978583  38.7037814  66.7820026  55.4798568  38.0419017
  64.7886421  54.7768086  38.1780128  64.7263457  53.9392155  37.4833547
  64.0831667  54.6672416  39.0011072  64.4957404  56.0980154  37.4615783
  64.9731216  56.8742084  38.0601547  64.9037389  56.0394804  36.4525937
  62.9964416  56.5442410  37.3192170  62.7052802  57.0914312  38.2159510
  63.1326904  57.2764113  36.5230142  62.0344002  55.4934234  37.0121312
  61.4806568  55.1509273  37.7837333  61.7969388  54.9904288  35.8397168
  62.4561313  55.3500977  34.7896842  63.1554811  56.0749506  34.8520721
  62.3988786  54.8068895  33.9394014  60.8491193  54.1062014  35.8147931
  60.3482499  53.8469482  36.6527350  60.6590942  53.6013969  34.9612447
  66.2122446  55.3180029  40.1901969  66.6374158  56.5190027  40.3745036
  65.8231919  54.5245645  41.1681286  65.5266964  53.6008040  40.8859653
  65.6394694  55.0253771  42.5416634  65.1003237  55.9715482  42.5986545
  64.9984392  54.0001447  43.5275274  65.4099145  53.0635954  43.1501027
  65.4942130  54.0652173  44.4961259  63.6268918  54.0688302  43.5839726
  63.3679617  54.3881232  44.4517590  66.9968975  55.3701120  43.2184918
  67.0239278  56.2931821  44.0007341  68.0921648  54.6443536  42.8105933
  68.0154099  53.8595203  42.1805057  69.3748809  54.8184219  43.4416287
  69.9362379  55.5973702  42.9243523  69.2375356  55.0403690  44.5003363
  70.3359245  53.5866999  43.3467969  70.0882758  52.6666340  42.6121413
  71.4840469  53.7814202  44.0603373  71.6307742  54.6043926  44.6271218
  72.5913004  52.7643971  44.1512635  72.4801696  52.1374156  43.2661640
  73.9730453  53.4951402  44.1119891  73.9958677  54.3464879  44.7917268
  74.7667023  52.8151123  44.4202755  74.3301443  53.8768803  42.6170898
  73.6082765  53.6417460  41.6956562  75.5467627  54.3157419  42.4448777
  75.7665753  54.6975172  41.5370759  76.1230712  54.5050724  43.2527617
  72.4957467  51.8966803  45.3876175  71.8146252  52.2266148  46.3123697
  73.3089849  50.8229761  45.4155656  73.8167431  50.5807323  44.5760982
  73.4009324  49.9094431  46.6698415  72.4421282  49.4524994  46.9149291
  74.3228122  48.7359486  46.3811702  74.0248943  48.3228849  45.4174911
  75.3364690  49.1354103  46.3490873  74.1336361  47.5461396  47.4322367
  73.8979545  47.9051454  48.4345720  73.2803675  46.9599168  47.0939564
  75.3404679  46.7273609  47.3841584  75.4772037  45.7542864  46.5909054
  76.2327970  46.9921865  48.2323095  74.0485379  50.5968362  47.9564137
  73.7072236  50.3700399  49.1195581  74.8396955  51.6283434  47.6675944
  75.0814620  51.7965669  46.7012886  75.2995562  52.5069559  48.7559924
  75.8002717  51.9033059  49.5137382  76.2992567  53.4542339  48.1454957
  77.1368754  52.9326297  47.6821331  75.7225714  54.0350135  47.4258360
  76.9457703  54.3669760  49.1801083  77.6958179  53.7581331  50.0006837
  76.7084527  55.6069317  49.2352558  74.2150420  53.2793146  49.4275228
  74.1439562  53.3954670  50.6560868  73.3083430  53.8531886  48.5824628
  73.3232184  53.5656406  47.6135697  72.1978521  54.6607663  49.0762383
  72.5429320  55.3990114  49.8002472  71.5481957  55.4232293  47.9400628
  71.3608605  54.6371387  47.2082185  70.6829275  55.9245841  48.3723212
  72.4589814  56.4305273  47.3116289  72.6529911  57.1526137  48.1037385
  73.4058204  55.9885998  47.0015163  71.8978339  57.0542493  46.0515216
  71.1688821  56.3776468  45.3314548  72.2401994  58.1824828  45.7066069
  71.1480364  53.8295599  49.8179478  70.6123765  54.2314345  50.8307372
  70.9152971  52.5683384  49.3554733  71.4216847  52.4092990  48.4962033
  69.9709241  51.5767369  49.8330215  69.0448195  52.1345650  49.9701279
  69.8660607  50.4631859  48.7993393  69.7461814  50.8646346  47.7923841
  70.7421212  49.8170646  48.7442018  68.6848525  49.5351111  49.1215700
  67.4408241  49.9920561  48.6119864  67.4850773  50.9915091  48.2050340
  66.3063310  49.1663334  48.6225478  65.3342729  49.4479357  48.2449645
  66.3907054  47.9452321  49.2701036  65.5273746  47.2956878  49.2990550
  67.5515056  47.5986942  49.9788739  67.6383714  46.6253799  50.4387562
  68.6922287  48.3876279  49.8801152  69.5796292  48.1856648  50.4609218
  70.3231010  51.0440496  51.1860912  69.4580434  50.9424450  51.9754643
  71.6733528  50.8761208  51.3863136  72.3044859  50.8959007  50.5991842
  72.2356955  50.5762025  52.7176369  71.7178826  49.6697583  53.0328745
  73.7220912  50.4319229  52.6444173  74.1323541  51.3083128  52.1425257
  74.1243489  50.4577864  53.6575959  74.0827675  49.0541908  51.9680056
  73.7760779  48.2846207  52.6761788  73.5287624  48.8584899  51.0496002
  75.5603467  48.8247903  51.6169268  75.8485797  49.5478753  50.8543432
  76.1802152  48.9337069  52.5063408  75.7780282  47.5085405  51.0032638
  75.7378703  47.5736405  49.9963604  75.9814599  46.2746938  51.4134951
  75.8009327  45.9391531  52.6301480  75.4581088  46.5138063  53.3869435
  76.0288147  45.0111615  52.9597333  76.2628409  45.4065872  50.5529553
  76.2076595  45.5547104  49.5549646  76.2759495  44.4495623  50.8770195
  71.9062676  51.6312634  53.7551868  71.2503210  51.2834712  54.7856643
  72.0815395  52.8968980  53.4421570  72.4277953  53.0692269  52.5099560
  71.9203589  54.0547329  54.3257707  72.3117828  53.7941668  55.3093899
  72.6608065  55.2280781  53.6654888  73.6697338  54.8335876  53.5410015
  72.1481405  55.5727142  52.7676751  72.8397261  56.4090222  54.5783742
  72.5731125  56.2824781  55.7693451  73.3727913  57.5275982  54.1153987
  73.7120567  58.2951135  54.6762163  73.5804748  57.6146349  53.1308434
  70.3901442  54.2988247  54.5147764  69.9609162  54.7684001  55.5501451
  69.5688196  54.0640552  53.4687467  69.9836208  53.7937667  52.5879697
  68.0937779  54.2241226  53.5811049  67.9175550  55.2280813  53.9670301
  67.5144717  53.8997827  52.1709142  67.8548588  54.7557957  51.5887969
  67.8400482  53.0033739  51.6426811  65.9708000  53.8974712  52.1933056
  65.6334638  54.7658539  52.7589184  65.7498145  54.0471518  51.1368293
  65.0890985  52.4208392  52.7541465  65.0958558  51.4686522  51.2776049
  66.0984345  51.1632384  50.9791147  64.4245519  50.6102115  51.3122981
  64.6980329  52.0724648  50.4616606  67.6479671  53.1760996  54.6484304
  67.0311759  53.5227809  55.6359134  68.0739612  51.8933156  54.5008659
  68.7686465  51.6037657  53.8263119  67.4863327  50.8325449  55.2830629
  66.4076128  50.9794131  55.2253217  67.8538733  49.3365700  54.8181519
  68.9215614  49.1276670  54.7633098  67.3546156  48.1610207  55.7221909
  67.3658782  47.2363283  55.1440394  68.0463805  47.9898716  56.5456418
  66.3436354  48.4147268  56.0392750  67.2386114  48.9422107  53.4550934
  67.7236301  49.6163998  52.7487111  67.5772851  47.9628465  53.1189460
  66.1614748  49.0254778  53.3132189  67.8161052  50.9518564  56.7732807
  66.9599126  50.8265128  57.6144984  69.0991785  51.2234294  57.0209498
  69.6634471  51.3008847  56.1874880  69.8152141  51.4316870  58.2893944
  69.7396415  50.5359985  58.9058941  71.2776320  51.8655092  58.1083356
  71.3126012  52.7500487  57.4724952  72.1076125  52.2799166  59.3449862
  73.1617320  52.0699428  59.1659438  72.0723863  53.3190636  59.6742304
  71.8873749  51.6063669  60.1735387  72.0429418  50.8961181  57.4520318
  72.8848299  51.3065153  57.2420587  69.1094685  52.6204165  59.0543849
  68.8075440  52.4485950  60.2271321  68.7353107  53.7937125  58.3622170
  68.7547735  53.9171278  57.3603828  68.0451699  54.8663362  59.1450382
  68.5051621  54.9530091  60.1293563  68.0121433  56.2580821  58.4312794
  68.9330153  56.4887605  57.8958625  67.2710788  56.2360183  57.6327948
  67.6605497  57.4056795  59.3465646  66.7661794  57.2009876  59.9353516
  68.5348056  57.4951770  59.9914955  67.4738244  58.7433703  58.6083161
  68.1816145  58.8179302  57.7825492  66.4668852  58.6927528  58.1926896
  67.6534412  59.9101593  59.5661586  66.8369773  60.4069365  59.8940993
  68.7362482  60.3516618  60.0853759  69.9509475  59.9656573  59.6874424
  70.0858091  59.2584318  58.9791469  70.7516205  60.3315586  60.1825384
  68.5774020  61.2480376  60.9971803  67.6952067  61.7394403  61.0265201
  69.3588093  61.8022433  61.3154394  66.5897050  54.4677652  59.4686804
  66.0919172  54.6302242  60.5510387  65.9244215  53.8559400  58.4798363
  66.3604206  53.7777661  57.5716251  64.5530977  53.4415726  58.5927162
  64.0071301  54.3264686  58.9199736  63.9732902  52.9008948  57.2974804
  64.5176857  52.1003655  56.7961978  62.9303550  52.6421523  57.4803807
  63.9293396  54.1516451  55.9515595  64.3860297  52.4401048  59.7563697
  63.5191886  52.6203976  60.6237405  65.3427332  51.4903560  59.9383884
  66.0674258  51.3780394  59.2440120  65.5436834  50.6016107  61.1434813
  64.6066336  50.0561168  61.2532041  66.5618977  49.6205822  60.6584723
  67.3058830  50.0294763  59.9747812  67.2019129  49.3717895  61.5052347
  66.0763047  48.4275095  59.9381960  64.9421754  48.0950028  59.8446429
  66.9900987  47.5689014  59.4815183  66.6807182  46.6971983  59.0765462
  67.9585119  47.8466852  59.4044854  65.8621849  51.2956632  62.4596537
  65.3146932  50.9562047  63.5254167  66.6507472  52.3235586  62.4228229
  67.2496077  52.4024292  61.6146277  67.0465130  53.0924365  63.5427038
  67.4332805  52.4550115  64.3366032  68.2967849  53.9841009  63.1925898
  69.0086584  53.4638383  62.5522291  67.8320789  54.8189211  62.6674911
  68.9444534  54.4685386  64.4443752  68.7641019  55.6836501  64.7740198
  69.5919710  53.6209100  65.2177598  70.0313683  53.9623177  66.0594348
  69.7369689  52.6566752  64.9553538  65.9277077  53.9862283  64.2256855
  65.8364226  54.2208689  65.4289211  64.9443398  54.3765419  63.3968883
  65.0351749  54.1240093  62.4235173  63.6966232  54.9607290  63.7880005
  63.7055701  55.3654363  64.8001971  63.3313771  56.2145760  62.8790929
  62.3934721  56.5907957  63.2860903  64.3315596  57.4163493  62.8800028
  64.4616100  57.5680086  63.9512471  65.2885297  57.0795955  62.4810653
  64.0225966  58.3212130  62.3550793  63.0688393  55.9665555  61.4054736
  62.4814070  55.0576314  61.2782996  62.5508117  56.7988771  60.9286612
  64.0013485  55.7335601  60.8924447  62.5812106  53.9450452  63.7922617
  61.4104069  54.2562035  64.0194755  62.8280310  52.6896593  63.6503640
  63.7023352  52.3018500  63.3240054  61.8336579  51.6078060  63.9152725
  62.3844517  50.7900926  64.3787820  61.0391147  51.9639093  64.5700011
  61.0544082  51.1114395  62.6941807  60.5702618  49.9677952  62.7413611
  60.9256568  51.8571826  61.5969336  61.4930639  52.6902319  61.5320789
  60.1506385  51.4969066  60.3858165  59.1643649  51.2972705  60.8044558
  60.0027580  52.8616259  59.6134133  60.9556714  53.2887017  59.3028261
  59.1796530  52.5182359  58.3475008  58.1901086  52.1101467  58.5505257
  59.0713562  53.4989242  57.8832216  59.8137028  51.8625869  57.7495549
  59.1934660  53.9608819  60.3707451  59.5504034  54.1184724  61.3879324
  59.2001162  54.8559167  59.7483911  58.1510098  53.6924702  60.5460114
  60.7625835  50.3117951  59.6171696  61.8602555  50.4363625  59.1389561
  60.0465279  49.2226658  59.4180572  59.0666879  49.2445971  59.6636170
  60.6162758  48.0606193  58.6856651  61.7010433  48.0312027  58.7742208
  60.0437866  46.7346953  59.1622634  58.9757842  46.7116744  58.9418053
  60.3603702  45.8828122  58.5589931  60.2672720  46.4328189  60.6579334
  59.4641298  46.9781907  61.1541361  60.1759349  45.4100073  61.0254969
  61.6718833  46.8999724  61.1004044  62.3766576  46.4547564  60.3980790
  61.7567324  47.9860789  61.0868997  62.0008283  46.4251556  62.4292814
  61.3351324  45.8720207  62.9482080  63.1950540  46.5895835  63.0033124
  64.1820918  46.9476024  62.2554796  63.9825172  47.4172679  61.3845248
  65.0215735  47.1988944  62.7587974  63.3311721  46.3785701  64.2620924
  62.5245460  45.9711540  64.7138872  64.2515561  46.5258321  64.6494336
  60.4860261  48.1107704  57.1439684  59.4937569  48.5844949  56.6569612
  61.4981761  47.5810725  56.4461099  62.3526832  47.5361916  56.9830850
  61.6223487  47.6356059  55.0217166  60.8404601  48.3078260  54.6679929
  63.0012228  48.2113099  54.5124032  63.8215708  47.5464237  54.7835370
  63.0302172  48.3362323  52.9913119  62.1371279  48.8515140  52.6389239
  63.9708270  48.7481108  52.6274174  62.8877528  47.3492645  52.5494607
  63.4096088  49.5557721  55.1505742  63.3732873  49.5651640  56.2398843
  64.4422269  49.8180651  54.9227078  62.5317770  50.7740535  54.6965215
  62.9235290  51.6497723  55.2152777  62.5327330  51.0723385  53.6480922
  61.5359223  50.7191610  55.1371496  61.2681336  46.3304281  54.4157831
  61.6841230  45.2927492  54.9306825  60.5395155  46.2773714  53.2774551
  60.2019196  47.1276915  52.8483761  60.1589129  44.9927036  52.5977785
  60.7695952  44.1856854  53.0022458  58.7052285  44.6020982  52.9656743
  58.0691306  45.3427525  52.4794030  58.5482241  43.6325893  52.4931999
  58.3565009  44.5448348  54.4019663  58.4639501  43.3641121  55.1407752
  58.6128338  42.4771672  54.5428351  58.2153305  43.2816816  56.5638758
  58.2735605  42.2913713  56.9910911  57.9901563  44.4769769  57.2632003
  57.5042604  44.4133162  58.5174322  57.5499065  43.5048690  58.8241896
  57.9568165  45.7103890  56.5610742  57.6108083  46.6119794  57.0445223
  58.2455955  45.7289198  55.1734849  58.1312141  46.6876098  54.6890053
  60.3213473  45.1349172  51.0739004  59.8505426  46.1422370  50.4766445
  60.9003050  44.1196702  50.4115874  61.2630405  43.3847437  51.0010389
  61.4805569  44.2120957  49.0770653  61.6533571  45.2569116  48.8203556
  62.8969180  43.6585524  49.0989059  62.9541863  42.6919652  49.6010697
  63.2821553  43.5921149  47.6188061  64.3251924  43.3222129  47.4544540
  62.7388789  42.7472098  47.1945584  63.1494400  44.5741050  47.1649692
  63.8680967  44.6227953  49.8733066  63.6424722  45.6526090  49.5975000
  63.5136546  44.7351418  50.8984481  64.8975585  44.3259153  49.6741566
  60.5151918  43.5327349  48.0768607  60.1695049  42.4176554  48.2503346
  60.1916486  44.2526788  47.0283629  60.4861777  45.2183272  47.0553566
  59.5633462  43.7108027  45.8680968  58.7280971  43.0774251  46.1657321
  58.9645156  44.8900106  45.1310272  58.4149178  45.4878010  45.8591664
  59.7261944  45.4812024  44.6217938  57.9324884  44.4859064  44.0465376
  57.6881350  43.2632245  43.8085577  57.2833151  45.3922314  43.4360640
  60.6317761  42.8712785  45.0854489  61.2973851  43.3711651  44.1799391
  60.6484852  41.5204225  45.2816300  59.9762364  41.1775383  45.9538070
  61.4780839  40.5598539  44.5141771  62.4586015  40.9944180  44.3194947
  61.8507260  39.4262854  45.4595730  62.4574362  39.8692476  46.2496624
  60.9125036  39.0087504  45.8255421  62.4373285  38.6665027  44.9441735
  60.7322601  40.1691200  43.2090706  59.7177521  39.4823231  43.1643762
  61.3121570  40.6506719  42.0769725  62.1447916  41.2022112  42.2268164
  61.0594418  40.1744983  40.7166300  60.0474719  39.7705816  40.7505316
  61.0651296  41.4071560  39.7438709  62.0764151  41.8094551  39.6807989
  60.3365544  41.1426188  38.3041097  60.1543546  42.0640615  37.7522559
  61.0501220  40.5415444  37.7407982  59.3668575  40.6485698  38.3578898
  60.1771832  42.5567673  40.2378325  60.2638370  43.3538679  39.4993221
  59.1207783  42.2945067  40.2964943  60.4908523  42.9705399  41.1968861
  61.9534308  39.0980838  40.1824723  63.1465891  39.2912917  39.8745551
  61.4025959  37.8737514  40.2522152  60.4045012  37.9156226  40.4029955
  62.1804866  36.5547663  40.2999078  63.1961888  36.6072678  39.9070433
  62.3958435  36.0461563  41.7459376  62.8714264  35.0678894  41.6692832
  63.2364878  37.0987062  42.5459632  62.6015294  37.9592812  42.7603750
  63.8103227  36.5893036  43.3193929  64.0912560  37.4896000  41.9941967
  61.0851074  35.8346322  42.5320817  60.4630196  36.7293809  42.5004538
  60.6185882  34.9900448  42.0242204  61.3220639  35.4253881  44.0299271
  61.5771082  36.2896258  44.6424127  60.3488010  35.0971607  44.3953312
  61.9841624  34.5633268  44.1133109  61.5939991  35.4594102  39.3924209
  62.2758489  34.4266397  39.1789844  60.3704485  35.6526714  38.9173420
  59.7992747  36.4100136  39.2617942  59.7883565  34.7553862  37.9235210
  59.8136800  33.7108184  38.2329557  58.2932809  35.0778271  37.7901874
  57.6895412  34.8249179  38.6621067  58.1206586  36.1109741  37.4904297
  57.6572863  34.2787133  36.6233176  57.3404430  33.1049722  36.7550078
  57.3336002  34.8945437  35.5162164  57.0009114  34.4277586  34.6846811
  57.5637650  35.8764004  35.4633631  60.4958460  34.8349126  36.5669488
  60.5662863  33.8167734  35.8452157  61.1381006  35.9865360  36.2337560
  61.2223504  36.7038724  36.9406355  61.5659826  36.3128033  34.8903214
  61.9360023  35.3908173  34.4407624  60.3715959  36.8677260  34.0952276
  60.7077973  37.2550516  33.1332055  59.7652303  35.9867024  33.8851556
  59.5132909  37.9733746  34.7080365  58.3374320  37.8258384  35.4878794
  58.0983368  39.0360099  35.9825263  57.4263262  39.2289558  36.8057495
  59.0063781  39.9262568  35.5427840  58.9931213  40.9272536  35.6757225
  59.8794476  39.2977435  34.7148289  60.7112259  39.7553838  34.1994268
  62.6250902  37.3491992  34.7740300  62.9404391  38.0961584  35.6750760
  63.1449605  37.5840907  33.5547228  62.8060435  36.9409448  32.8539549
  63.9874766  38.6808026  33.0953672  64.3991155  39.2946715  33.8972508
  65.2806236  38.0591634  32.4977958  65.0860612  37.6223264  31.5185778
  66.0444373  38.8326959  32.4090422  65.8815927  37.0332131  33.4757815
  65.2226511  36.1772320  33.6210510  66.7531933  36.6740703  32.9279823
  66.5622759  37.5659377  35.0983975  67.9627578  38.4759322  34.4856051
  68.4081661  38.0407830  33.5910378  67.6096881  39.4594755  34.1734283
  68.8085774  38.5162225  35.1727382  63.2382006  39.6405683  32.1774956
  62.0290502  39.6144822  32.1024433  63.9661014  40.4880326  31.4712331
  64.9492855  40.5677212  31.6897845  63.2750206  41.2435962  30.4082656
  62.4748988  41.8477679  30.8362080  64.2518765  42.2159196  29.7043566
  63.7006209  42.9469358  29.1124829  64.7295072  42.7805833  30.5048495
  65.4374558  41.3252129  28.6810754  66.4151939  42.2331795  28.7550942
  62.4822396  40.3878116  29.3772171  62.6228159  39.1476796  29.2656595
  61.7480524  41.0584755  28.5377577  61.6956738  42.0665014  28.5372530
  60.9874666  40.4824354  27.4698383  60.5600707  39.5592560  27.8614611
  60.1835902  41.1816618  27.2406023  61.7886852  40.0040574  26.3125538
  62.8574752  40.5374214  25.9063139  61.0622977  39.1316720  25.6548769
  60.1780478  38.8684444  26.0661472  61.4937721  38.2634728  24.5861618
  62.4911472  37.9915588  24.9321036  60.6275221  36.9773400  24.4985135
  61.2281083  36.3212379  23.8689134  60.5158476  36.4667831  25.4551767
  59.3362819  37.3310583  23.7507192  58.5454081  38.0691357  24.2897010
  59.0220912  36.8022988  22.6166034  58.0643688  36.8766826  22.3053674
  59.7182905  36.2968192  22.0885760  61.6877926  38.9371534  23.1812634
  62.1974568  38.3653088  22.2309596  61.3017208  40.2516440  23.0752970
  61.0087086  40.6992720  23.9316585  61.4521589  40.9900102  21.8120897
  61.9841673  40.3863043  21.0769779  60.0648015  41.4180396  21.2387039
  60.1803782  42.1191988  20.4121043  59.5678025  40.5834561  20.7440299
  59.4765601  41.8701508  22.0373287  62.3985068  42.2568598  22.0080455
  62.4227020  43.2123839  21.2465145  63.0832808  42.3479793  23.1598609
  62.9856113  41.6205994  23.8533861  63.9394546  43.4280475  23.4916338
  63.4120120  44.3622105  23.2999629  64.0436344  43.5257955  25.0722947
  64.3384148  42.4993089  25.2877077  65.1490060  44.4856738  25.5564779
  66.0444234  44.2167738  24.9959510  64.9312457  45.5212578  25.2979588
  65.3726400  44.3666856  26.6169493  62.7079558  43.9197241  25.7761535
  62.6325450  45.0041628  25.6894711  61.8908282  43.3045229  25.3982488
  62.8117716  43.6444587  26.8255791  65.2623373  43.2890667  22.8358154
  65.7345029  42.1879462  22.5042821  66.0255699  44.4077200  22.5988686
  65.7369296  45.2685265  23.0424719  67.3310298  44.3382626  21.8677844
  67.2393040  43.4798143  21.2026725  67.5536095  45.5422718  20.9365367
  67.3819604  46.4758524  21.4718841  68.6016783  45.4040546  20.6733018
  66.7734436  45.4609105  19.8025303  66.7375146  46.3709122  19.4999153
  68.4972025  44.1379551  22.7521702  68.6065695  44.7864623  23.8252472
  69.3809175  43.1724086  22.3407632  69.1572624  42.6842502  21.4855038
  70.7193029  42.9198306  22.8559979  70.5624832  42.4712338  23.8364067
  71.4289672  41.9956932  21.7985648  70.7690502  41.1732050  21.5214716
  71.5934456  42.5147301  20.8543850  72.3563985  41.6675530  22.2673987
  71.5552225  44.2024442  23.0648802  71.5650487  45.1024326  22.2108812
  72.3201605  44.2280750  24.1430277  72.0645116  43.7492908  24.9943492
  73.1732681  45.3898522  24.3627326  74.0969513  45.2258154  23.8068690
  72.6536654  46.2672793  23.9769752  73.6454345  45.6391238  25.8544700
  73.6571733  44.6956021  26.6208687  73.9787416  46.9229618  26.1751432
  73.7973533  47.6075966  25.4548485  74.1825818  47.3975469  27.5367890
  74.0393140  46.5585900  28.2181337  75.6135782  47.7637449  27.7338831
  75.8391845  48.0264970  28.7681346  76.5849691  46.5677418  27.6025808
  77.5669380  47.0229991  27.4737367  76.4530821  46.0232038  28.5370915
  76.2740025  45.9838726  26.7362682  76.1763986  48.7689756  26.9112279
  75.8280872  49.6335486  27.1411816  73.1388445  48.4848150  28.0082437
  73.4658598  49.3059980  28.8702417  71.8939700  48.4542287  27.4197515
  71.7246338  47.8164818  26.6551934  70.8651012  49.4282464  27.7759532
  71.4362151  50.3267068  28.0080996  69.8841117  49.8503469  26.6170258
  69.3101206  48.9719973  26.3191429  69.0920391  50.5221732  26.9458973
  70.7033723  50.3526140  25.5638322  70.1072159  50.2247974  24.8216681
  70.1818559  48.8941110  28.9988208  69.0575062  48.3607082  28.9473402
  70.8698175  49.0342911  30.1573368  71.8086432  49.3994473  30.0869859
  70.3953302  48.5238400  31.4513320  69.3179356  48.6336132  31.5753191
  70.8508747  47.1552420  31.7226705  70.4875733  46.7954223  32.6848315
  70.5233234  46.4634715  30.9461367  72.3105444  46.9630500  31.5601754
  72.5315860  46.3416651  32.2578633  70.9068433  49.4210544  32.6341598
  71.7975599  50.2185046  32.3884140  70.3255858  49.4064212  33.8247641
  69.5895359  48.7164685  33.8665112  70.2818340  50.4417207  34.8002122
  70.2078669  51.4392382  34.3678585  69.1735591  50.2877310  35.7242485
  69.4062630  50.8321301  36.6390487  67.8244434  50.7938107  35.1977107
  67.7496269  50.5932719  34.1287038  66.8789401  50.4023917  35.5733724
  67.8932609  51.8742568  35.3226724  68.9469511  48.9216140  36.0850894
  69.3701111  48.7747634  36.9334805  71.5609248  50.4329135  35.5672859
  71.9852065  51.4340714  36.0662217  72.3215220  49.3038427  35.6552463
  71.8263804  48.5437229  35.2120380  73.7442932  49.2262970  36.0656873
  74.0573252  50.1302322  36.5885651  74.1502467  47.9836225  36.9664041
  74.1672226  47.0352303  36.4293704  75.1110245  48.2452601  37.4089498
  72.9401722  47.7626371  38.3079190  74.6047983  49.1627019  34.7983421
  75.7236442  49.7093681  34.7708494  74.1049548  48.5461099  33.7054026
  73.3332522  47.8979982  33.7754906  74.8852921  48.5106038  32.4729019
  74.2015103  48.7367426  31.6552304  75.4910723  49.4136179  32.3970280
  75.6262009  47.2082047  32.1721417  76.6430659  47.1956458  31.4197848
  75.1476104  46.0036827  32.6803254  74.2358994  46.0471068  33.1138360
  75.5671718  44.6513398  32.2589194  76.6381801  44.5570022  32.4398437
  74.8060660  43.5897266  33.0119117  73.7309342  43.6611010  32.8516922
  75.1655673  42.6293119  32.6412805  74.9253843  43.8357715  34.4502284
  74.0251385  44.0131996  34.7312350  75.2532275  44.4307408  30.7538925
  74.4622299  45.1377808  30.1079179  75.8844628  43.3729991  30.1748816
  76.7021453  43.0008995  30.6361811  75.4659740  42.8185543  28.8969876
  75.1517692  43.7044337  28.3441694  76.6999964  42.1503052  28.3049649
  77.4563037  42.9211723  28.1578115  77.1107085  41.3302729  28.8949249
  76.3039394  41.6099828  26.9655294  76.2930175  42.5213292  25.9051169
  76.4353341  43.5623429  26.1556333  75.9939978  42.0595242  24.5514404
  75.9231321  42.7571448  23.7301995  75.7503145  40.6449631  24.3563779
  75.6344336  40.2361972  23.0903198  75.9626917  40.8731758  22.4508365
  75.6686379  39.7746551  25.4800388  75.3704918  38.7604009  25.2581596
  75.9574186  40.2547457  26.7873819  75.9833687  39.5504389  27.6064134
  74.2581255  41.9071509  29.0499808  74.1591696  41.0924866  29.9663709
  73.2384295  42.0403170  28.1605338  73.4012687  42.6738493  27.3911170
  72.2051017  41.0328147  28.0097268  72.6711417  40.1093363  28.3532548
  71.0578080  41.2067896  28.9743930  70.4598068  40.2954633  28.9743037
  71.4261684  41.2793285  29.9986340  70.1231760  42.3904317  28.6030920
  70.4915675  43.6915228  28.9829717  71.4473454  43.8502619  29.4601714
  69.6589950  44.7678829  28.6022671  69.9542925  45.7841605  28.8179990
  68.4275402  44.5999775  27.9184368  67.8512078  45.3995349  27.4786790
  68.0182562  43.3017862  27.7188524  67.1010111  43.1453072  27.1702097
  68.8706151  42.2388959  27.9679399  68.5675254  41.3069307  27.5128888
  71.8018238  40.8928561  26.5261152  71.5374573  41.8899141  25.8117654
  71.5214330  39.6158596  26.1395781  71.6241206  38.8181673  26.7516036
  71.0811003  39.2425312  24.7988458  70.8318529  40.1661158  24.2764883
  72.2852569  38.6302387  23.9729536  72.9306451  39.5080374  23.9398861
  72.8145604  37.8160557  24.4688930  71.9041009  38.2740967  22.5743443
  70.7255400  38.3835399  22.2195170  72.9212201  38.1127065  21.6969147
  72.7350750  38.2646658  20.7159762  73.8427249  37.9666311  22.0833210
  69.8006818  38.4284319  24.8649107  69.9020147  37.2240847  24.9780316
  68.6272853  38.9963494  24.6556707  68.2791417  40.4082725  24.4265809
  68.4123125  40.6975122  23.3840187  68.9082011  41.1013195  24.9854148
  66.9081274  40.5682120  25.0546671  66.3657788  41.3927853  24.5924303
  67.1257821  40.6953889  26.1149979  66.1699023  39.1880093  24.8586745
  65.5358170  39.2088205  23.9725133  65.5761169  39.0526842  25.7630577
  67.3769017  38.2075784  24.7740651  67.4010854  37.6209631  25.6933293
  67.2344981  37.2753034  23.6001198  66.6598747  36.2210117  23.7362047
  67.8318173  37.5871817  22.4403752  68.3858926  38.4255656  22.3393707
  67.8150001  36.7126484  21.2171558  66.8050124  36.7724743  20.8126170
  68.5869073  37.1557651  20.5864475  68.2696164  35.3103724  21.4970342
  67.6247993  34.2862830  21.2949406  69.4931749  35.2844483  22.0114101
  69.9645534  36.1768082  22.0346507  70.2074311  34.0611759  22.5186336
  69.6865752  33.2356831  22.0342653  71.6195498  34.1029204  22.0880292
  72.0712431  34.9841046  22.5425812  72.2110858  33.2626674  22.4513885
  71.7238435  34.0966343  20.6865010  72.6548607  34.0852229  20.4520619
  70.1736043  33.6887888  24.0164686  70.9756193  32.8765944  24.5683945
  69.1934912  34.2773344  24.7974209  68.6121589  34.9322089  24.2938129
  68.9684605  33.9892346  26.2375437  68.2990078  34.7204987  26.6895514
  68.2916216  32.6418459  26.4300920  68.7655403  31.9119797  25.7735813
  68.3348600  32.1998842  27.4253911  66.8009140  32.7236013  26.2293387
  66.4187618  31.8122234  26.6892824  66.3709302  33.5581633  26.7842938
  66.3187890  33.0356128  24.9071185  66.6568833  34.0172129  24.5731778
  66.8438154  32.2793159  24.3226594  64.9089954  32.8718644  24.8327174
  64.3751290  32.2389838  25.4095716  64.1424209  33.4967567  23.9881571
  64.5519084  34.4157080  23.1645592  65.4663643  34.7894377  23.3731485
  63.9597653  34.8240750  22.4553371  62.9149185  33.0945798  23.9012751
  62.6588795  32.3242290  24.5022714  62.3448924  33.4449228  23.1443239
  70.2274609  34.1263602  27.0805056  70.3892861  33.3334498  27.9595066
  71.0802868  35.1013287  26.8302271  70.7971284  35.9364577  26.3370873
  72.3965145  35.2678974  27.4788899  72.5209950  34.3934594  28.1163943
  73.5069425  35.2718750  26.4581182  73.2893941  34.5001833  25.7202879
  73.2632661  36.2852850  26.1390791  74.9448285  35.2275046  26.9555990
  75.8354546  35.4795772  26.0954045  75.2025723  34.9039807  28.1190346
  72.4810518  36.5028804  28.3763549  72.3816765  37.6775801  27.9935987
  72.6961205  36.2191982  29.6522247  72.8599676  35.2605153  29.9231366
  72.7144373  37.2839356  30.7092932  72.8483670  38.2494475  30.2217979
  71.2894357  37.1893657  31.3765504  71.1488986  36.1559699  31.6923420
  71.3603754  37.7415844  32.3137382  69.9889817  37.5865021  30.6507329
  69.3023893  36.6640936  29.8446072  69.7052462  35.6779564  29.6643721
  68.1186343  37.0512782  29.2215045  67.4933443  36.5175009  28.5209103
  67.5900635  38.3789814  29.5247586  66.6564154  38.5933109  29.0270377
  68.4029718  39.2807201  30.2279716  68.1111475  40.3168032  30.3230939
  69.5862638  38.8588535  30.7676481  70.1994108  39.3927928  31.4788025
  73.9312923  37.0269600  31.6382439  73.7467914  36.3266610  32.6771398
  75.1113915  37.4248040  31.2757140  75.4406616  37.9198213  29.9394962
  75.0666583  38.9122133  29.6871063  75.4699430  37.2043608  29.1181608
  76.8829282  38.2774938  30.1360444  76.9804018  39.2564987  30.6050694
  77.4059456  38.2979874  29.1793199  77.4744517  37.2150701  30.9647168
  78.3644624  37.6302686  31.4388710  77.7692546  36.3999663  30.3045881
  76.3195085  36.9702280  31.9338295  76.2822188  35.9098079  32.1800321
  76.5528417  37.7166857  33.3111089  77.2403796  37.1511367  34.1544041
  75.8143613  38.7866279  33.5883986  75.4158895  39.3285510  32.8353451
  75.9231734  39.3761923  34.9294428  76.9736966  39.5540555  35.1588652
  75.2225512  40.6883045  34.9466529  75.7900247  41.3663766  34.3102144
  74.2029439  40.6276493  34.5654759  75.3006208  41.1534877  35.9285062
  75.4423434  38.5006971  36.1368034  75.7077742  38.9298114  37.2452616
  74.7703115  37.4331710  35.8716970  74.7509845  37.1253455  34.9090502
  74.1042745  36.6022486  36.9630378  74.0653464  37.1540787  37.9022077
  72.6336479  36.2884268  36.6318833  72.6131146  35.7964095  35.6595956
  72.1415957  35.2960158  37.7078712  71.1394800  35.0991701  37.3271169
  72.6303475  34.3251288  37.6376292  72.0309237  35.7317351  38.7007914
  71.7077371  37.4456282  36.5385280  72.2155762  38.2504091  36.0077049
  70.9073081  37.1796270  35.8474884  71.3836707  37.8602381  37.4929224
  74.9562365  35.3814096  37.3039568  75.0276327  35.0318387  38.4488689
  75.5162037  34.5740339  36.3370803  76.6414545  33.6976467  36.8124433
  76.4086217  32.9845395  37.6030672  77.4458643  34.3551659  37.1424999
  77.0128627  32.9768203  35.5176679  76.6233023  31.9615369  35.4396405
  78.0984103  32.9596758  35.4233198  76.4289957  33.7847876  34.3329628
  76.3324214  33.2471522  33.3898426  77.1122512  34.6152499  34.1576162
  75.1611010  34.3853549  34.8796883  74.9476932  35.3261118  34.3711015
  73.9183466  33.4845586  34.7325397  73.7749648  32.4892288  35.4576282
  73.0072546  33.8662077  33.8605671  73.2124807  34.7084196  33.3414184
  72.0632485  32.9458463  33.2256370  72.1132395  31.9841565  33.7355504
  70.6594595  33.5408093  33.5162838  70.6338790  34.5861755  33.2073937
  69.9913092  33.1209210  32.7643742  70.1520220  33.5003764  34.9815569
  70.3499557  32.4228412  35.8633584  71.0293121  31.6427734  35.5536923
  70.0089551  32.5891034  37.2142950  70.3836512  31.8397611  37.8948021
  69.0397710  33.6280030  37.5476037  68.3764443  33.6877996  38.7574661
  67.9127195  34.5236555  38.8520237  68.6392298  34.5898072  36.5911328
  68.0656558  35.4271967  36.9584903  69.3267287  34.5757281  35.3421728
  69.1549321  35.3303346  34.5880853  72.3378585  32.7833354  31.7497235
  72.7796233  33.6877032  31.0545604  71.9340133  31.6619779  31.1501876
  71.4742461  31.0182274  31.7779451  72.1715806  31.1675127  29.7450072
  72.2619827  31.9804353  29.0236319  73.4135530  30.2470008  29.7873805
  74.2418207  30.7587408  30.2781642  73.0714814  29.3673690  30.3335490
  73.9235004  29.9467338  28.5326764  74.2749557  30.7527467  28.1466241
  70.8926862  30.3798636  29.3487951  70.0207865  30.1159206  30.1801380
  70.7654043  29.9701179  28.0898123  71.5078350  30.2728652  27.4747099
  69.5577419  29.2894411  27.6217883  68.7096924  29.9713659  27.5494994
  69.8256375  28.9427004  26.6240164  69.0677557  28.0508807  28.5289326
  67.8826198  28.0086358  28.7147849  69.8904345  27.2124889  29.0849460
  70.8795526  27.3468989  28.9267264  69.5642089  26.1243725  30.0195691
  68.7213277  25.6012453  29.5661321  70.8329231  25.3251627  30.2144078
  71.5645116  25.8618929  30.8175909  70.6217269  24.4982274  30.8919830
  71.5234089  24.7950910  28.9925169  70.9728955  23.9493926  28.1271116
  69.9638828  23.5632848  28.1271147  71.7853456  23.6861664  27.1169379
  71.6266782  23.0215622  26.3729192  72.9537686  24.4842737  27.1573682
  74.1410489  24.5233216  26.4464880  74.3230619  23.8926424  25.5894431
  75.1177955  25.3213424  27.0191458  76.0520361  25.1899481  26.4938602
  74.9736378  25.9850789  28.2404162  75.8057575  26.6146761  28.5198121
  73.7953799  25.9922851  28.9171181  73.5967516  26.4342615  29.8832328
  72.7771496  25.2174410  28.3753786  68.9737317  26.5641368  31.4228984
  68.3254061  25.7858261  32.1461191  69.1718221  27.8601176  31.7409283
  69.4678693  28.5148708  31.0308013  68.5467398  28.4751217  32.9793378
  68.3542623  27.6203872  33.6275394  69.5332768  29.4801544  33.7195433
  69.6064327  30.4418757  33.2126011  69.1669018  29.5307160  34.7451684
  70.9982724  29.0097478  33.9087188  71.1682505  27.9228282  34.5064422
  71.8980009  29.7236625  33.4609863  67.2378082  29.1309641  32.7021018
  66.7878990  29.8761208  33.5678940  66.5944183  28.8511252  31.5747272
  67.0352870  28.1397515  31.0095659  65.2406088  29.3701514  31.2547090
  64.8007730  29.9448703  32.0703067  65.3281843  30.4544982  30.1781072
  65.8347777  30.0452086  29.3038789  64.2670037  30.6769759  30.0600204
  66.0632041  31.6969308  30.5800976  65.4442502  32.6781850  31.3798908
  64.4042359  32.6157687  31.6637983  66.1412997  33.8665189  31.6669873
  65.6405367  34.6672433  32.1904096  67.4273519  34.0896697  31.1202665
  68.0025323  34.9791758  31.3344051  68.1266630  33.1359643  30.4134937
  69.0785265  33.2732394  29.9213012  67.4125796  31.9060058  30.1573527
  67.8425822  31.1162551  29.5587405  64.3002147  28.2007205  30.9058705
  64.6487485  27.4130549  30.0398774  63.0842573  28.2292902  31.3718538
  62.7974158  29.0335020  31.9121411  61.9894256  27.3229688  31.0712178
  62.4726679  26.3465454  31.0799504  60.9313918  27.4294939  32.2173011
  61.4987726  27.5918461  33.1339853  60.2948007  28.2972541  32.0439401
  59.9836147  26.2572294  32.3208943  60.4036590  25.1743539  32.7570611
  58.7792549  26.3284968  31.8574437  58.2192310  25.5047887  32.0241081
  58.2978155  27.1769534  31.5946101  61.3714347  27.5605352  29.6893619
  60.9141516  26.6714243  28.9940404  61.2855395  28.8530657  29.2797695
  61.7545943  29.4692038  29.9272858  61.0159008  29.3724172  27.9741823
  59.9610889  29.5664539  27.7832700  61.7158111  30.7303971  27.9753259
  61.1558858  31.3780551  28.6493488  62.7010610  30.6556218  28.4360212
  61.8554462  31.3727591  26.6035391  60.9337501  31.9715509  25.9829856
  62.9971543  31.4279574  26.1284477  61.6101756  28.4915429  26.8300857
  60.9746447  28.3837506  25.8012465  62.7107970  27.7559702  27.0414513
  63.1555135  27.7946130  27.9475788  63.2687223  26.8627479  25.9662549
  63.0056733  27.3026556  25.0043031  64.3577741  26.8125311  25.9844900
  62.7108424  25.4535504  25.9492956  63.1504976  24.6096435  25.1793797
  61.6988248  25.1305766  26.7698529  61.4346187  25.7932171  27.4861578
  61.1324240  23.7555314  26.9522250  61.2056564  23.2347376  25.9984279
  62.0087728  22.9826753  28.0324765  61.7238994  21.9329353  28.1039530
  63.0445139  23.0359038  27.6975854  62.0115722  23.5501489  29.4936178
  62.3352160  24.5819946  29.6227695  61.0030484  23.4781112  29.9001499
  62.9889920  22.7691778  30.4387997  62.8356572  21.6995008  30.2948948
  63.9883953  23.0069305  30.0733086  62.8106925  23.1189096  31.9243888
  63.7221406  22.7351196  32.3827997  62.8408756  24.2029182  32.0350784
  61.4910999  22.6603133  32.4148474  60.7533296  23.3476095  32.3628475
  61.2498937  21.7469077  32.0572795  61.5718015  22.5609867  33.4157727
  59.6431228  23.8267756  27.3001106  59.1254485  22.9444085  27.9859615
  58.9498434  24.8283617  26.8082876  59.4007203  25.5765410  26.3005201
  57.6910826  25.2208813  27.5137795  57.6670586  24.6886247  28.4646531
  57.7045295  26.6930630  27.7930147  56.7734661  27.0465451  28.2347425
  58.5483732  27.0560309  28.3788944  58.0068069  27.5576876  26.2418740
  56.3772758  24.6203463  26.8451074  56.4431330  24.2157643  25.7302934
  55.2584183  24.6671694  27.5725547  55.2537473  25.1476076  28.4617781
  53.9196670  24.0663581  27.2249102  53.9865837  23.0019599  26.9990638
  53.0905281  24.1709060  28.4892485  53.7208821  24.2484376  29.3745347
  52.5213124  25.1007626  28.4659862  52.2820222  22.8908009  28.6899650
  51.9495094  22.5559062  27.7073705  53.0006991  22.1218985  28.9738115
  51.2428615  23.0851843  29.8061196  51.6853054  22.9977595  30.7986866
  50.7885150  24.0660605  29.6649249  50.2073075  22.0051507  29.6100218
  49.7811873  22.0374178  28.6068636  50.7053030  21.0384840  29.6867041
  49.0726113  22.0221147  30.5610906  48.4357115  21.2935180  30.2710517
  49.3787879  21.9019875  31.5152679  48.5366848  22.8778905  30.5795160
  53.1668462  24.7213904  26.0543293  52.2506874  24.1365392  25.5429567
  53.5696010  25.9086672  25.5907385  54.3089716  26.3575010  26.1116073
  52.9826670  26.5207297  24.4090156  52.2642873  25.8412921  23.9515211
  52.1557556  27.7951539  24.7083739  51.7182818  28.1730682  23.7843937
  50.9273652  27.5264007  25.5787203  51.2217901  26.9052742  26.4245157
  50.4315889  28.4381842  25.9104397  50.2088585  26.9597833  24.9869663
  52.9346216  28.7771523  25.3384468  52.2871229  29.4384086  25.5931047
  54.0075156  26.8670819  23.3270088  54.9992796  27.4471483  23.5541897
  53.5966241  26.5755494  22.1373383  52.7120256  26.0886546  22.1363092
  54.4106029  26.7452202  20.9632901  55.3819899  26.2696163  21.0961146
  53.8215734  26.3068834  20.1582341  54.6043604  28.2243286  20.6875595
  55.6788032  28.6815095  20.2285732  53.5954293  29.0440138  21.1398859
  52.7587199  28.6363082  21.5319989  53.7806367  30.5248603  21.1771104
  54.0730162  30.8053471  20.1655797  52.3647323  31.1536610  21.5464861
  52.3581529  32.2397911  21.4512388  51.5717694  30.7286260  20.9323784
  52.0952185  30.9145153  22.8497668  51.2166489  31.2331091  23.0699179
  54.8199379  31.1227493  22.0378310  55.3402849  32.2578403  21.8201034
  55.0935215  30.4311111  23.1332737  54.6510203  29.5230911  23.1411114
  55.8661321  30.7966353  24.2896490  56.1596749  29.8675997  24.7784624
  56.8476100  31.2426578  24.1226936  55.0422796  31.4310521  25.4443653
  55.5972107  31.6035790  26.5679733  53.7696638  31.8028208  25.1875835
  53.3508642  31.5831808  24.2946215  52.9201148  32.6119826  26.1272164
  53.4950404  32.9076501  27.0044149  52.4132622  33.8557558  25.4453949
  52.0057734  33.6376286  24.4582215  51.5740046  34.2303184  26.0317578
  53.4189505  35.0595857  25.2493899  54.4313119  34.9555813  24.5059463
  53.1960273  36.0784803  25.8411330  51.8042411  31.8018398  26.6562839
  51.3317970  30.7579254  26.1275276  51.2456455  32.2208281  27.7966000
  51.7516924  32.8850442  28.3653693  50.0140618  31.7678308  28.2873230
  50.0533295  30.6815739  28.3706347  49.7467166  32.3118735  29.6590169
  48.8175024  31.7981017  29.9040590  50.8281282  31.8536882  30.6666489
  50.5121227  32.1526947  31.6657968  50.7576239  30.7684756  30.7388683
  51.7892404  32.2418530  30.3306706  49.6189329  33.8235072  29.7403065
  50.5707922  34.3523094  29.6914283  49.0172730  34.1555670  28.8942317
  49.0432381  34.1955659  31.1213325  48.9409320  35.2775175  31.0458062
  48.1237412  33.7251331  31.4690211  49.6856762  34.0075548  31.9811226
  48.8487119  31.9116213  27.2290920  48.8309004  32.7516462  26.3489677
  47.7912427  31.0645560  27.3936042  47.6767593  30.2727180  28.0102630
  46.5053878  31.3802375  26.8198162  46.3243323  32.4503792  26.7207729
  46.4358291  30.8433982  25.3961147  45.5905902  31.2760134  24.8606295
  47.3935113  31.1909648  25.0078580  46.3946336  29.2687409  25.3017841
  47.2094268  28.8717926  25.9083392  45.4202808  29.0780659  25.7533110
  46.4043761  28.7633930  23.8987126  46.1310656  27.5352854  23.6715516
  46.3936136  29.5733671  22.8933514  45.3023706  30.8676118  27.5932536
  44.2325914  31.3887297  27.2205533  45.4395127  30.0098669  28.5832151
  46.3279889  29.5539158  28.7344126  44.3122093  29.3763569  29.3125230
  43.4672335  30.0605934  29.2309493  43.9401552  28.0233727  28.6599169
  43.8059826  28.2265143  27.5972395  44.7658180  27.3479511  28.8865675
  42.7204532  27.3317026  29.2362383  41.8924617  27.9636614  29.9334987
  42.5190458  26.0336601  29.2263492  41.8051886  25.6719888  29.8421632
  43.2226711  25.4684802  28.7728317  44.5536395  29.2971551  30.8042001
  45.3173709  28.4581088  31.2488817  43.8868869  30.1555458  31.5761039
  43.2169497  30.7374496  31.0936019  44.0581102  30.3407147  33.0436952
  45.0728236  30.2706732  33.4342228  43.6055396  31.7213361  33.4264267
  42.8149151  31.9407694  32.7095752  43.1615928  31.6842484  34.4209199
  44.6340560  32.8011803  33.5900986  44.9098895  33.5260780  32.3892821
  44.6639434  33.1817873  31.3952020  45.8439659  34.5452318  32.4522975
  46.0013309  35.1560973  31.5758001  46.6357231  34.7581581  33.6174055
  47.5636036  35.7979795  33.7279967  47.5496216  36.2178161  32.8652553
  46.3560961  34.0556831  34.7853917  46.9374033  34.1804268  35.6866597
  45.3122431  33.0937211  34.7795443  45.0905358  32.4889893  35.6460696
  43.4561187  29.1998144  33.8172343  44.0531618  28.6441299  34.7631325
  42.3742938  28.6932128  33.1772315  42.0951790  29.1017971  32.2958634
  41.7084099  27.4927693  33.5139259  41.5186933  27.5084563  34.5877338
  40.3598185  27.3277109  32.7890114  39.9706488  28.2990127  32.4869307
  40.5472873  26.7424746  31.8881125  39.2672104  26.5026991  33.4151337
  39.2635949  26.1109194  34.5828638  38.3312988  26.1850705  32.5907821
  37.5959495  25.5606512  32.8875309  38.4642361  26.3031424  31.5970720
  42.5841271  26.2282350  33.2836992  42.0375256  25.1200361  33.5432660
  43.8750158  26.3062186  32.7298997  44.2208572  27.2168005  32.4633414
  44.7882823  25.1613109  32.6303119  44.0999499  24.3313036  32.4738754
  45.6812851  25.2871589  31.4053837  44.9331915  25.3978184  30.6201700
  46.3376089  26.1501076  31.5149447  46.6400219  24.1910463  31.0977755
  46.3412122  23.4976952  30.1296056  47.6587818  23.9835751  31.8753570
  45.6165102  24.8422723  33.9645480  46.1524402  25.6911545  34.6659801
  45.6111194  23.5615933  34.4257098  45.0970648  22.8468684  33.9308915
  46.2803321  23.0331592  35.5677150  45.8338409  23.5387255  36.4246358
  45.9906895  21.4988269  35.6239066  46.5707117  21.0852184  34.7980057
  46.2798123  21.1169141  36.6031137  44.9469001  21.2608030  35.4179225
  47.8058213  23.3544152  35.7210330  48.4079790  23.2756409  36.8093374
  48.4771270  23.7840246  34.6457891  48.0624467  23.7357811  33.7256740
  49.9287850  23.9586540  34.7074632  50.2098647  24.1676920  35.7401351
  50.7139541  22.6769037  34.3238558  51.7650531  22.8875581  34.5219987
  50.3859282  21.3774943  35.1505621  50.5436575  21.6233491  36.2014327
  49.3542668  21.0732787  34.9757319  51.0493615  20.5698141  34.8408125
  50.6331582  22.2431019  32.9457833  51.4004563  21.7103976  32.7244492
  50.5190926  25.0552143  33.8905830  51.6337807  25.4175750  34.1423789
  49.7974382  25.5302427  32.8407011  48.8971143  25.0960191  32.6962583
  50.3351202  26.3851507  31.7913563  51.2929158  25.9961166  31.4455892
  49.3491680  26.5158568  30.6221018  49.1457666  25.5212313  30.2251621
  48.4862488  27.0247012  31.0518329  49.8686567  27.4085113  29.5418831
  50.0601975  28.3712072  30.0167704  50.7516230  27.0425283  29.0168223
  48.8003512  27.6640863  28.4849125  48.0736809  28.6674100  28.6358990
  48.5792748  26.7946162  27.5086415  47.7369252  26.9986598  26.9901173
  49.0485053  25.9008416  27.5530232  50.8031190  27.6962953  32.4146869
  51.8678183  28.2425899  32.0334683  50.0236417  28.3384823  33.3163409
  49.1032990  27.9538413  33.4790754  50.3781266  29.5931692  34.0166332
  50.5626932  30.3392005  33.2431079  49.3917157  30.2334079  34.9520464
  49.7801533  31.0708744  35.5308340  48.1345002  30.8739913  34.2661533
  47.3959038  30.1822957  33.8611662  47.6705198  31.5215942  35.0094048
  48.5254062  31.4095415  33.4009346  48.8735166  29.1878235  35.9632738
  48.4024811  28.3261815  35.4893057  49.7190195  28.8636336  36.5694618
  48.0326914  29.5987220  36.5213306  51.6850868  29.6235621  34.8054933
  52.2379213  30.6731535  34.9414822  52.2272808  28.4733048  35.1887436
  51.8130316  27.6459981  34.7830500  53.5728698  28.2629398  35.8199445
  53.8159416  29.2493994  36.2145208  53.4661716  27.2175905  36.9405293
  53.2605232  26.2262342  36.5377361  54.3948737  27.0875685  37.4959460
  52.3585880  27.5873876  38.0555211  52.5476169  28.5723942  38.4818191
  51.3516467  27.5645914  37.6376662  52.2993740  26.5754170  39.2028285
  51.9131710  25.6481900  38.7787408  53.2715289  26.3780595  39.6552705
  51.3357287  26.9663535  40.2261967  50.7296891  27.7120305  39.9156960
  50.8594449  26.3669348  41.2714861  51.2561285  25.2367634  41.8504513
  51.8834104  24.6063905  41.3701842  50.8018658  24.9240983  42.6968779
  49.8926000  26.8844565  42.0030668  49.5884265  27.8184862  41.7700328
  49.7592876  26.5318784  42.9400959  54.6479049  27.9084728  34.7644471
  55.7475768  28.3453396  34.9421529  54.2943472  27.4066972  33.5795365
  53.3002265  27.4014860  33.4045569  55.3079695  26.9575714  32.5916125
  56.2470405  26.7359573  33.0989004  54.9436069  25.5842110  32.0606602
  54.4690916  24.9999094  32.8477204  54.1335989  25.6375462  31.3321169
  56.1366369  24.7796267  31.4839128  56.8484868  24.2410786  32.4147859
  56.2182254  24.5435875  30.2928436  55.6194225  28.0597164  31.5835389
  56.7239667  28.2423475  31.1207647  54.6219370  28.8790227  31.2484855
  53.6672064  28.7836331  31.5622168  54.6574634  29.7447823  30.0344229
  55.5781785  29.5679740  29.4775202  53.5259729  29.4155381  29.0540104
  52.6136607  29.4482427  29.6498686  53.4194649  30.1843869  28.2896482
  53.9052726  27.6789448  28.4314115  54.9067028  31.2338927  30.3376635
  54.6483782  31.6753996  31.4415757  55.2755777  32.0773788  29.3998701
  55.5338938  31.6453982  28.5243945  55.7459397  33.4470707  29.7327930
  56.5166125  33.4744562  30.5025543  56.4207388  34.1188992  28.5152407
  55.7563384  34.2947590  27.6702493  56.7659135  35.1141114  28.7964134
  57.6920452  33.3871565  28.1092004  58.3239984  33.4573906  28.9949223
  57.5153247  32.3348920  27.8883285  58.4140914  34.0691246  26.8880576
  58.6829414  35.0518195  27.2764444  59.3580295  33.5492723  26.7202134
  57.5613234  34.0733671  25.7099728  56.5723284  34.1938183  25.8765452
  57.7985552  33.7000445  24.4759338  58.9400360  33.2054060  24.1200920
  59.6404901  33.1828013  24.8473760  59.0575715  32.9563748  23.1486771
  56.8793632  33.8739588  23.5925309  55.9861947  34.2476999  23.8810315
  57.0489568  33.6728539  22.6176484  54.5649336  34.3213715  30.0881176
  53.5519811  34.4413548  29.3019845  54.6629426  35.0344322  31.2374825
  55.4338383  34.8836955  31.8736832  53.8547481  36.1897807  31.7276095
  52.7805950  36.0224725  31.6515306  54.1110190  36.3765984  33.1264027
  54.0004793  35.4305690  33.6569716  55.1361851  36.6611928  33.3636654
  53.2660332  37.5342172  33.8217204  53.4901006  38.4523350  33.2791344
  51.7566839  37.3222749  33.7232569  51.2659482  38.0333476  34.3883691
  51.3966158  37.5016164  32.7100848  51.4920544  36.2848009  33.9258696
  53.6254770  37.4976794  35.3469322  53.3860900  36.5595455  35.8491987
  54.6919772  37.7140020  35.4044633  53.0737998  38.2662111  35.8898577
  54.1870968  37.3624536  30.8371760  55.2774388  37.9673548  30.8797990
  53.2698297  37.7228897  29.8942253  52.5327822  37.0675354  29.6790932
  53.3433461  38.9467300  29.0343490  52.5229809  38.9933249  28.3181466
  53.1018398  40.2406291  29.8935845  53.8932987  40.3796945  30.6306114
  52.9003381  41.5628134  29.2206828  52.7605926  42.2449381  30.0589709
  53.8293777  41.6324996  28.6533784  52.0655025  41.4576837  28.5272888
  51.9287226  39.9432656  30.6189367  52.1515075  40.2680243  31.4948303
  54.7638595  39.0913360  28.3173200  55.4291192  40.1483478  28.3210194
  55.1077903  38.0295962  27.5369782  54.4905211  37.2418578  27.3961737
  56.4232450  37.9271313  26.9049173  56.3677092  36.9878535  26.3551955
  56.6617548  38.7950560  26.2903169  57.7098580  37.7330943  27.7781765
  58.7489648  37.5435930  27.1892383  57.6296265  37.8682867  29.1250952
  56.7294898  38.0389872  29.5500765  58.8478245  38.1437107  29.9553803
  59.5494260  38.7855533  29.4224991  58.5267590  38.9179195  31.2066595
  57.9888594  38.2615426  31.8913546  59.4649726  39.1664125  31.7000686
  57.7636840  40.2295388  31.2245051  56.8291118  40.0175583  30.7049890
  57.4874411  40.6933346  32.6619126  58.3434155  41.1641989  33.1467368
  56.6407470  41.3698213  32.5486531  57.0390227  39.9285790  33.2961482
  58.5488096  41.3450511  30.5103321  57.9673534  42.2670338  30.5148758
  59.4960702  41.4917733  31.0286785  58.7443283  41.0711635  29.4744286
  59.6100649  36.7598281  30.0890053  59.0538066  35.6529090  30.1621690
  60.9202881  36.8180697  29.9093413  61.4416674  37.6824360  29.9182545
  61.6483419  35.5811942  29.6974316  61.0742216  35.1061279  28.9018445
  63.0445205  35.9030761  29.1056628  63.5662654  36.7172796  29.6088396
  63.7322866  35.0623253  29.1992954  63.0722825  36.2125935  27.6145074
  62.2046453  36.8506988  27.4448010  64.4096204  36.8243162  27.2825366
  64.2608085  37.1233203  26.2450201  64.5455768  37.8071832  27.7346752
  65.1510290  36.0336165  27.3978805  62.8052863  34.9310783  26.7909919
  62.7410695  35.1754302  25.7302844  63.5080302  34.1464562  27.0720044
  61.8399111  34.5044947  27.0637577  61.7733102  34.7095449  30.9719901
  62.3606821  35.1245233  31.9610994  61.0113364  33.6276667  30.9756410
  60.4472981  33.4688980  30.1526103  60.7674956  32.8135239  32.1387640
  60.5520406  33.4849334  32.9698923  59.4946346  32.0844043  31.8836260
  58.8604887  32.7595251  31.3070466  59.7758006  31.3004723  31.1805397
  58.8132845  31.4946025  33.1173864  58.1659061  32.2523607  33.8678481
  58.7782373  30.2765297  33.2854442  61.9216569  31.8225435  32.5166509
  62.3122624  30.9366862  31.7153137  62.3004078  31.9871130  33.7726341
  61.8791457  32.7111609  34.3358097  63.4872946  31.3040240  34.3811504
  64.2594258  31.2388849  33.6142767  64.0864257  32.1263064  35.5388928
  63.2105040  32.3404179  36.1522226  64.7185768  31.5098038  36.1773343
  64.8410791  33.4101906  35.1125624  64.4075401  33.6699998  34.1469083
  64.7021019  34.4970194  36.1530015  65.3447721  35.3616486  35.9873739
  63.6353297  34.6870290  36.2690333  65.1105469  34.1839743  37.1132490
  66.3121824  33.0616794  34.8100295  66.7570865  34.0219558  34.5485730
  66.8785506  32.6778953  35.6583608  66.5703333  32.5190786  33.9001715
  63.0648128  29.9136759  34.7658938  61.9855272  29.6851266  35.2252738
  63.9139801  28.9002571  34.6893490  64.8557512  29.1294912  34.4064833
  63.7362180  27.5204008  35.1411312  62.7623081  27.2148004  34.7586839
  64.8477216  26.7624453  34.4281626  64.7571413  26.9894110  33.3658153
  65.8264163  27.0448400  34.8175094  64.7673953  25.7181959  34.7313507
  63.7397650  27.3886654  36.6857308  64.7464463  26.8843490  37.2592853
  62.7544723  27.9413565  37.4727353  62.0367839  28.5446093  37.0961674
  62.8569748  27.9141783  38.9364363  63.8284884  28.3972008  39.0447583
  61.7439141  28.7717767  39.5705197  60.9975743  29.0494144  38.8259533
  61.3289614  28.2488020  40.4316629  62.2391229  30.0818507  40.1494940
  63.0886311  29.8483886  40.7916602  62.5613020  31.1128471  39.0671585
  62.8605760  31.9926364  39.6354753  63.4220101  30.8170015  38.4673227
  61.6384222  31.2973674  38.5172221  61.1202645  30.5252901  41.0979334
  61.1465466  30.0149069  42.0606750  61.3230969  31.5808714  41.2785168
  60.1451137  30.5836627  40.6146338  62.9169404  26.5139916  39.5797888
  63.1282738  26.4768331  40.8119769  62.7608708  25.4277090  38.8143554
  62.6543777  25.5639115  37.8188123  63.0270426  24.0721962  39.3021950
  62.5345077  23.8866625  40.2563520  62.3690470  23.1476194  38.2629888
  62.3037183  22.1525471  38.7013201  61.3253654  23.4603664  38.2981052
  63.0261251  23.1226895  36.8705058  63.0851305  24.1665760  36.5614616
  64.0368402  22.7184260  36.9062692  62.1385458  22.2283123  35.9725133
  62.2149067  20.9821487  36.1608723  61.3420794  22.7293232  35.1595894
  64.5423702  23.7945317  39.4730910  64.8860056  22.7339484  40.0902708
  65.4684598  24.6466966  39.0591368  65.1749473  25.4294210  38.4928700
  66.9514364  24.3889418  39.1268096  67.1407218  23.3186537  39.0463084
  67.5200165  24.9785007  37.8255003  67.3691203  26.0573164  37.8253012
  68.5974327  24.8249853  37.8868631  67.0595589  24.3887055  36.5043401
  65.9879853  24.5553432  36.4026205  67.6389245  24.8835471  35.7253001
  67.1963230  22.8309804  36.4673217  68.2200828  22.4754493  36.5828660
  66.5166356  22.3856009  37.1944477  66.6408538  22.3191733  35.1394036
  65.6623398  22.7436102  34.9147960  67.3180587  22.7340996  34.3933187
  66.6279233  20.8669699  35.1010741  67.5936710  20.5779818  35.1486065
  66.1419055  20.3632154  35.8288818  66.1730849  20.5942768  34.2413471
  67.5921648  24.8302200  40.4294192  67.3654795  25.9686680  40.8385866
  68.3722784  24.0241854  41.1327662  68.5138917  23.0907317  40.7740479
  69.0189135  24.3752761  42.3904277  68.2192367  24.6057697  43.0946824
  69.7238453  23.1106207  42.9594371  68.9577157  22.3731046  43.1962968
  70.5072185  22.6746607  42.3393949  70.3575733  23.3881641  44.3408814
  69.6606917  23.5508093  45.3400373  71.6142477  23.4334736  44.3018243
  69.8864407  25.6165375  42.3185896  69.9965312  26.3797216  43.2716138
  70.5474869  25.7102014  41.1672907  70.4961290  24.8709642  40.6069183
  71.3577218  26.8508321  40.7954226  72.1960131  27.0160204  41.4721725
  71.9343065  26.5085114  39.4226339  72.5438393  25.6094465  39.5152679
  71.0940097  26.2043122  38.7981710  72.8139369  27.5808997  38.7318093
  72.2357268  28.2819915  37.6550562  71.2484243  28.0640695  37.2754659
  73.0222108  29.3032600  37.0925613  72.5422370  29.7608731  36.2410230
  74.1780180  29.7900428  37.6753290  74.9432003  30.7876678  37.1851958
  74.4203758  31.2455178  36.5224426  74.7207471  29.0062871  38.7463571
  75.6624597  29.3383352  39.1574722  74.0806050  27.8880584  39.2501176
  74.3864703  27.4303675  40.1793810  70.6328133  28.1724898  40.6347533
  71.0382407  29.1894711  41.1970857  69.4855899  28.2495397  39.8427011
  69.1763753  27.3951619  39.4013861  68.6292707  29.4279084  39.6464724
  69.1837028  30.3132957  39.3353143  67.4191794  29.0491375  38.7034233
  67.0834419  28.0738698  39.0567379  66.2830836  30.0388872  38.6884594
  65.7322886  29.8506888  39.6098497  66.5972420  31.0744702  38.5523922
  65.6197306  29.9264833  37.8313864  68.0146774  29.0491644  37.2801822
  68.5159603  29.9166677  36.8507984  68.8162705  28.3135811  37.3449494
  67.3603586  28.6312621  36.5153597  68.1132399  29.8646930  40.9882966
  68.3280032  30.9835730  41.3865470  67.5514541  28.8650899  41.7407502
  67.5562951  27.9233147  41.3774404  67.1948418  29.1218030  43.1996169
  66.3935103  29.8332554  43.3999075  66.8059443  27.8371270  43.8401014
  67.5773302  27.0666504  43.8628095  66.4709500  27.9194716  44.8743350
  65.6264184  27.1498918  43.0258487  64.7252452  27.6887444  43.3182367
  65.6641027  27.3197375  41.9498444  65.4841223  25.6938793  43.5270617
  66.3106985  25.0550503  43.2156741  65.5292684  25.7033001  44.6162073
  64.1081342  25.1743165  43.2447250  63.6213060  25.7369226  42.5610572
  63.6229236  24.0009997  43.7260683  64.2800997  23.2262815  44.4870928
  65.2188780  23.5218246  44.7152850  63.9510205  22.3336248  44.8270998
  62.5017791  23.5217983  43.2715815  61.9358002  24.1390356  42.7055258
  62.1838377  22.6215939  43.6003644  68.3983651  29.7218560  43.9803974
  68.2504515  30.8617868  44.4465984  69.5852072  29.1457038  43.9656478
  69.5461586  28.2216181  43.5593637  70.8311232  29.6112966  44.6477150
  70.6565111  29.6476055  45.7222876  71.9250545  28.5551526  44.4077378
  72.0089151  28.5631742  43.3208376  72.8249309  28.9851948  44.8464190
  71.6715434  27.2883605  44.9334629  71.1762494  26.7309721  44.3288299
  71.3217915  30.9617600  44.3775003  71.7840452  31.5924833  45.3309790
  71.2519174  31.4741220  43.1213327  71.0118807  30.8414662  42.3710408
  71.3896347  32.8791965  42.7569202  72.3580949  33.1657659  43.1665359
  71.3549939  33.0938287  41.2138353  70.4318459  32.6940280  40.7932891
  71.3704016  34.1705431  41.0454381  72.5401995  32.5135173  40.5157519
  72.4246496  31.4363070  40.6394578  72.4885916  32.8397674  39.4768094
  73.9056620  33.0281193  41.1162609  73.8849380  34.0974735  40.9067136
  74.0688227  32.6325817  42.1184448  74.9565217  32.4294007  40.1485456
  74.9611683  31.3681849  40.3973394  74.7597429  32.6331234  39.0958751
  76.2962504  32.9113842  40.4670354  76.5642206  32.4597421  41.3291470
  76.9896009  32.7712246  39.7472733  76.2917053  33.9068022  40.6398108
  70.2576089  33.7698291  43.2932178  70.5717203  34.8269799  43.7939644
  68.9799821  33.2587778  43.4029189  68.7847018  32.2940749  43.1789638
  67.8260881  34.0395510  43.9834624  68.0823188  35.0726954  43.7483424
  66.4061815  33.5820725  43.3781834  66.4756953  32.5002244  43.4931768
  65.2773111  34.2398115  44.1839854  65.1411777  33.8301422  45.1850273
  65.4395406  35.3176590  44.1933945  64.3113030  34.1221421  43.6931613
  66.2478930  33.9168195  41.9091571  65.6469794  34.8218264  41.8247332
  67.2597394  34.2020590  41.6231530  65.6199392  32.9414665  41.0338694
  66.2035328  32.0234470  40.9639214  64.5937391  32.6914196  41.3055746
  65.5764439  33.3842267  40.0391148  67.8685072  34.0615623  45.5964429
  67.4929647  35.0529075  46.2226733  68.4735782  33.0016626  46.1927446
  68.8014367  32.1857612  45.6962976  68.6376017  32.9625178  47.6662931
  67.6736488  33.2491971  48.0876087  68.9252325  31.5231778  48.2137105
  69.0584307  31.5448603  49.2952081  68.0673199  30.8896813  47.9866265
  69.8082142  31.0623422  47.7708020  69.7941765  33.9237061  47.9890745
  69.5477646  34.7386279  48.9183859  70.9103296  34.0067089  47.2885328
  71.1949222  33.2504215  46.6824261  71.9211783  35.0661549  47.4829580
  72.3245967  34.9777182  48.4916490  73.1163354  34.8773093  46.5479896
  73.5483800  33.8847082  46.6756511  72.6393984  34.8683337  45.5684680
  74.3288046  35.8381011  46.5947174  73.9882797  36.8633085  46.4477427
  74.7387654  35.7034718  47.5952578  75.3467784  35.4465658  45.5409344
  74.8544502  34.9821333  44.4579956  76.5777602  35.5930389  45.7619674
  71.2710034  36.4311683  47.3564234  71.4812524  37.3355730  48.1863785
  70.3832002  36.6522898  46.4094340  70.3472772  35.8788083  45.7599328
  69.8439894  37.9402188  46.0626338  70.7417634  38.5531909  45.9786811
  69.1698475  37.8338744  44.7086052  69.9925343  37.8324996  43.9932993
  68.5612919  36.9370314  44.5904785  68.3351751  39.0715981  44.3253781
  68.6181821  40.3678392  44.7951186  69.5299480  40.5580512  45.3412993
  67.6339416  41.4302746  44.6001609  67.8565483  42.4543664  44.8601192
  66.4401431  41.1678602  43.9165741  65.7234526  42.2756655  43.7335981
  65.0128977  42.1984460  43.0928190  66.2062894  39.8720608  43.3885777
  65.3736861  39.6802938  42.7277720  67.1341357  38.8287565  43.6519144
  66.8775658  37.8308108  43.3302481  68.9578046  38.4614706  47.1849100
  69.1659468  39.5536946  47.6246287  68.1437531  37.5646254  47.7154068
  68.1048592  36.6460686  47.2955799  67.3371169  37.7990860  48.9614888
  66.6964755  38.6808459  48.9548420  66.3965386  36.6076936  49.1314168
  66.8720978  35.6331508  49.0254174  65.9465770  36.7503328  50.1148163
  65.1972116  36.8359442  48.2032706  64.6758792  37.7255355  48.5554692
  65.5857761  36.9254561  47.1884178  63.8624470  35.6396343  48.1631819
  62.9418014  36.3785233  46.7867834  62.0261170  35.7877875  46.8131535
  62.7151727  37.4406217  46.8763625  63.5246793  36.2327450  45.8780524
  68.2496494  37.9225955  50.1732875  67.9916510  38.6672934  51.1211287
  69.3294600  37.1986695  50.2383887  69.4706747  36.4900159  49.5333486
  70.2289278  37.1289898  51.3838682  69.5872626  36.9527363  52.2467016
  71.0278583  35.8490621  51.3658580  70.4266877  34.9939663  51.0522738
  71.8722563  35.8702153  50.6773499  71.6513073  35.3675801  52.6543254
  70.9776181  34.8044155  53.5349432  72.9766861  35.6530065  52.8043149
  73.4281406  35.2727766  53.6244290  73.5142874  36.2002456  52.1472760
  71.1273576  38.3338851  51.5764305  71.1917422  38.8460574  52.7069738
  71.6678242  38.9360045  50.5244119  71.5793440  38.4698156  49.6327784
  72.3328144  40.1686080  50.6929065  73.1900778  39.8966379  51.3088811
  72.8998323  40.8385055  49.3979432  72.0640879  41.1056917  48.7513900
  73.4031065  41.7757713  49.6385110  74.0633562  40.0730259  48.7260631
  75.2650368  39.5950601  49.2685219  75.9577349  39.0862098  48.3434436
  76.9532912  38.7435198  48.5847841  75.3194351  39.1282368  47.1854513
  75.7812884  39.0717687  46.2888339  74.0871318  39.6781257  47.4045721
  73.3041550  39.8045419  46.6716163  71.4825258  41.2720976  51.2814445
  71.8805919  42.0411935  52.1303002  70.2075252  41.3010416  50.8595704
  69.9147993  40.6551441  50.1405593  69.3171835  42.2718861  51.3335395
  69.7785887  43.2555231  51.2421153  68.0947381  42.1923151  50.3793652
  67.6620583  41.1928305  50.3294469  67.2894635  42.7701142  50.8343620
  68.2800984  42.6741612  48.9376225  69.0871635  42.0921828  48.4932713
  67.0364398  42.3953163  48.1297216  66.1268806  42.7366028  48.6233516
  67.1696115  42.9358623  47.1924883  67.0183575  41.3547318  47.8068130
  68.4728860  44.1862667  48.9289187  69.3581686  44.4373402  49.5129348
  68.7201586  44.5326534  47.9243563  67.5783578  44.7309651  49.2305625
  68.8206352  42.1134180  52.7970465  68.4633417  43.0920788  53.4192670
  68.7598531  40.8873296  53.3613813  68.8091915  40.0572820  52.7873040
  68.5834098  40.7063960  54.8160530  67.9145617  41.4860316  55.1808951
  67.7737124  39.4090361  55.1774021  67.5516129  39.5843409  56.2296117
  66.4172348  39.3489368  54.5409545  66.5705250  39.4568181  53.4671139
  65.8034490  38.5268654  54.9094035  65.8628748  40.2556629  54.7826607
  68.6547548  38.1633534  54.9312299  69.1596991  38.0920876  53.9682935
  69.5046442  38.1908093  55.6133914  67.8143675  36.9208581  55.3372220
  67.2618508  36.6501448  54.4376823  68.5357588  36.1196089  55.5008258
  67.2056066  37.0461840  56.2325078  69.8152022  40.9095610  55.7036078
  69.6588453  41.1698763  56.8733849  71.0174324  40.9126961  55.1075308
  71.0431903  40.6079157  54.1451658  72.2251430  41.5004945  55.7411404
  72.3963432  41.0577941  56.7226112  73.3596189  40.8744229  54.9631726
  73.1330893  39.8190981  54.8095962  73.4462303  41.4540774  54.0439576
  74.6567167  41.0885064  55.7388212  74.7460443  40.4892379  56.8267454
  75.5833253  41.6382237  55.1460175  72.1982497  43.0718141  55.7678339
  72.5174070  43.7359226  56.7774628  71.7059577  43.6424975  54.6290025
  71.5445195  43.0117379  53.8560898  71.4884773  45.0870091  54.5625385
  72.4072072  45.5869106  54.8672860  71.2559656  45.5325968  53.1567440
  70.3934903  44.9473550  52.8365544  70.7385080  46.9682143  53.0921545
  69.6913481  47.0369324  53.3860985  71.3497457  47.7102815  53.6055966
  70.7854135  47.2793175  52.0484497  72.5209748  45.2750619  52.2746479
  73.2387848  46.0669658  52.4880072  72.8624681  44.3266383  52.6896381
  72.3434169  45.1532185  50.7387650  71.7571819  44.2542936  50.5497478
  71.8200039  46.0146077  50.3233046  73.3247963  45.0878356  50.2693222
  70.4091070  45.6005668  55.5718804  70.6102556  46.6724520  56.1189229
  69.4386787  44.7566640  55.8646496  69.4238361  43.8963465  55.3358883
  68.4799802  44.9607766  56.9585967  68.6665703  44.0913904  57.5904557
  68.7105595  45.8577056  57.5336424  66.9839963  45.1077610  56.6486952
  66.2846662  45.7556226  57.4200794  66.5133190  44.4695769  55.6011772
  67.1914825  44.0547508  54.9776320  65.0536692  44.5631318  55.3004481
  64.6355349  45.5535064  55.4837891  64.7518037  44.1675621  53.8317855
  63.7186920  44.3473798  53.5342293  65.5663489  45.1223772  52.9116783
  66.3463174  44.6147782  52.3436481  64.9060987  45.6926216  52.2580178
  66.0373353  45.9170246  53.4893611  65.0958994  42.6930206  53.5043551
  65.0840773  42.5589734  52.4226756  66.0806733  42.4897120  53.9255666
  64.3534096  41.9827059  53.8667468  64.4193068  43.4572095  56.2369800
  65.0995866  42.5542267  56.6607340  63.0790223  43.5231783  56.5233496
  62.5325661  44.1876469  55.9927489  62.3767304  42.4731759  57.2870708
  63.1480555  41.9182604  57.8219189  61.4730022  43.2447151  58.2452819
  61.9707911  44.1214624  58.6583067  60.5925641  43.4795107  57.6471676
  61.3938655  42.6139892  59.1308840  61.6076416  41.4372006  56.4744715
  61.1237281  40.5059083  57.0570000  61.5220979  41.5294248  55.1290813
  62.0134901  42.2861629  54.6756299  60.6945492  40.5311128  54.4228253
  61.2086871  39.5697297  54.4644861  59.7181572  40.4026241  54.8905606
  60.3928121  40.8981059  52.9508512  60.8668493  41.8611239  52.4310040
  59.6013550  40.1331978  52.2022150  59.1258883  39.3589123  52.6429989
  59.4123366  40.2680679  50.7619970  59.8674081  41.2214833  50.4951974
  60.2219578  39.2317885  50.0024679  59.8596180  38.2434646  50.2852428
  60.0807422  39.3739042  48.9304500  61.7228920  39.2647567  50.3153012
  62.3070783  38.5069604  51.3751754  61.6665088  37.9924539  52.0770378
  63.6876370  38.4805972  51.4849729  64.0889711  38.0796461  52.4036395
  64.5520072  39.2584422  50.7229767  65.6178327  39.2249205  50.8949251
  63.9264546  39.9892413  49.6886756  64.5762495  40.5136583  49.0041821
  62.5281100  39.9962360  49.4115685  62.0347629  40.5179944  48.6047464
  57.9323320  40.3497337  50.2266866  57.0439903  39.6117964  50.6984869
  57.7159551  41.1791783  49.2738862  58.5761583  41.5306856  48.8779278
  56.7119025  40.7701470  48.3163342  55.8419809  40.2835198  48.7570714
  56.1794004  42.0550117  47.6319445  55.6692125  42.6324812  48.4029661
  57.0013819  42.6832043  47.2915765  55.2349524  41.8427942  46.3919095
  55.7444661  41.4368904  45.5177678  54.4956041  41.1028009  46.7001319
  54.7949548  43.2168914  45.9123282  54.3849410  43.7897231  46.7429289
  55.5542937  43.9237801  45.5776020  53.7766719  43.1144952  44.8547342
  52.8015888  43.2653781  45.0714002  53.9817612  42.8612790  43.5653212
  55.1360921  42.5010606  43.0864017  55.9634327  42.5222789  43.6642289
  55.2929457  42.2088047  42.1326421  53.0414628  42.8244504  42.6724339
  52.1260040  43.1638386  42.9310010  53.2986257  42.8520755  41.6954973
  57.2881843  39.9019156  47.2847783  58.4305124  40.1379978  46.8991946
  56.5849581  38.8713462  46.9268920  55.7383368  38.7490833  47.4632624
  56.9703173  37.8628747  45.8768074  58.0257429  38.0612534  45.6928134
  56.8883428  36.3709335  46.3489785  55.8289170  36.1182174  46.3903842
  57.3623046  35.6477300  45.6845555  57.7802288  36.2126382  47.6814120
  57.5402989  36.9457177  48.4509710  57.5858644  34.7718502  48.1192049
  57.9488221  34.0994591  47.3407546  58.1242175  34.5932338  49.0501641
  56.5068639  34.6527346  48.2162588  59.2919802  36.4526432  47.4790904
  59.7341342  35.7877788  46.7379938  59.4636035  37.4800037  47.1592703
  59.7912472  36.1866118  48.4114260  56.1266904  38.0895532  44.6082865
  55.0061413  37.7107910  44.5026502  56.7540370  38.7896043  43.6336452
  57.6450775  39.2508489  43.7506164  55.9671871  39.1208766  42.4350564
  55.0484168  39.6207989  42.7413289  56.8842747  40.0379245  41.6352393
  57.1178896  40.8990532  42.2605356  57.7267389  39.4357217  41.2960112
  56.2032679  40.5297555  40.4513520  55.2062628  41.2938850  40.6179682
  56.4975010  40.1144580  39.3057549  55.5871209  37.9089583  41.5718364
  56.3456980  36.9205526  41.5168728  54.5537747  38.0554015  40.7391203
  54.0786245  38.9376478  40.6060084  54.1215469  36.9976955  39.8088202
  53.0852079  37.2522320  39.5856662  54.8639343  37.1109135  38.4523721
  54.5596244  38.0766134  38.0479613  55.9445978  37.2542487  38.4840335
  54.5673900  36.3405113  37.7414860  54.0409583  35.5889821  40.3983506
  54.2572031  34.5966921  39.7075187  53.6868254  35.4423848  41.6527190
  53.4617042  36.2195048  42.2563438  53.6484244  34.0811172  42.2440108
  54.6509015  33.6797666  42.0971554  53.3733836  34.2282584  43.7349105
  52.3020019  34.3375345  43.9065380  53.7323162  33.3418145  44.2564061
  54.0866567  35.2460456  44.4156168  54.4217328  35.9226288  43.8222853
  52.6329258  33.0758004  41.6833802  52.9589064  31.8794962  41.7584917
  51.4694520  33.5309538  41.1832161  51.3940175  34.5013758  40.9129386
  50.5156318  32.6932876  40.4866808  50.1739995  31.9109323  41.1640556
  49.2832386  33.5568525  40.0842363  48.7873775  33.9631898  40.9660213
  49.5871456  34.3660615  39.4213070  48.2323361  32.7128335  39.3071304
  48.6319360  32.3205922  38.3721092  47.9200778  31.9089329  39.9748635
  47.0374250  33.5926839  38.8746214  46.8003992  34.2223444  39.7329106
  47.2389289  34.2619229  38.0380401  45.7219128  32.8158609  38.5278960
  45.7415397  32.3180573  37.5591693  45.6228533  32.0516745  39.2986050
  44.6271949  33.7760598  38.5500753  44.6118446  34.2371344  39.4479592
  44.7547190  34.4788282  37.8351030  43.7598158  33.2825452  38.3887443
  51.1451250  31.9959214  39.2480728  50.7601882  30.9100148  38.8882903
  52.0836880  32.6486071  38.6605230  52.3305404  33.5695464  38.9950179
  52.9845834  32.1888152  37.6185169  52.4732466  31.4207772  37.0378712
  53.2464158  33.3703499  36.6579413  53.6993671  34.1531344  37.2683809
  53.9298124  33.0024776  35.8927276  52.0416155  33.8939748  35.9827892
  50.9118319  34.5004969  36.5584087  49.9960763  34.5895084  35.5991065
  49.0252701  35.0403989  35.7433631  50.4301767  34.0577855  34.4735162
  49.8389780  33.6963233  33.7383643  51.7222749  33.6982592  34.7031768
  52.3170587  33.1660355  33.9755181  54.2653530  31.5290400  38.0755456
  55.0492670  31.1099344  37.2400582  54.4413617  31.2018491  39.3673943
  53.6124393  31.2980220  39.9352537  55.5253672  30.3198627  39.8590506
  56.1319744  29.8224840  39.1024086  56.4450437  31.1912485  40.8738470
  55.8670599  31.6869715  41.6537691  57.1483749  30.5594810  41.4176716
  57.3196140  32.2425773  40.1839661  57.7843024  31.7705840  39.3176261
  56.6048861  32.9940811  39.8466902  58.6112566  33.0925555  41.1779562
  57.6569965  34.0996755  42.2278529  58.2433640  34.8448572  42.7653941
  57.0375369  34.7398301  41.5992863  56.9404323  33.5173830  42.8077650
  54.9306346  29.1878718  40.7092639  53.7947968  29.2551756  41.2315547
  55.6593062  28.1168126  40.8991086  56.6003846  28.0259358  40.5453589
  55.2437500  27.0297523  41.8487959  54.1739825  26.8189874  41.8458490
  55.9890919  25.7784603  41.4788663  57.0666426  25.9252700  41.4103068
  55.8994252  24.9724085  42.2070423  55.6500358  25.2056370  40.0652311
  56.1917080  25.5548090  38.8851493  56.9895396  26.2615318  38.7139078
  55.6829709  24.7266231  37.8429926  55.9524827  24.8408248  36.8753292
  54.6078231  23.9895501  38.2988330  53.7170149  23.1125351  37.6162683
  53.6794235  22.8194561  36.5774706  52.7093484  22.5104152  38.3725333
  51.9360644  21.9254955  37.8956247  52.6678756  22.6424766  39.7588597
  51.8036757  22.2650624  40.2864115  53.6624949  23.4385148  40.4530437
  53.4831637  23.5869032  41.5079708  54.6588831  24.1433601  39.7097902
  55.5970132  27.2652401  43.3395278  56.7262033  27.7744441  43.6197615
  54.7218165  26.8403709  44.3152829  53.3966426  26.3732908  44.1011772
  53.5286136  25.4319471  43.5676711  52.7539464  27.0346731  43.5186697
  52.7307551  26.1857370  45.3915273  52.3680071  25.1635996  45.5088257
  51.8818760  26.8567395  45.5203404  53.7847877  26.5158651  46.4552974
  54.1269506  25.6373515  47.0013263  53.3003321  27.1964112  47.1552764
  54.9630986  27.1185365  45.7658920  55.0391516  28.1942776  45.9232036
  56.2674103  26.5460187  46.2438235  57.0301875  27.1876225  46.9375096
  56.6735671  25.3381543  45.7989165  56.0985912  24.9347171  45.0723623
  57.8478262  24.5793618  46.3288293  57.7609596  24.6300807  47.4144967
  57.6830891  23.5189359  46.1384335  59.2671480  24.9511639  45.8455748
  60.2424301  24.7072423  46.4889697  59.2856697  25.7227873  44.7284565
  58.3405035  25.9600032  44.4635349  60.4319023  26.4676085  44.2745982
  61.2764228  25.7814525  44.2155301  60.0986356  26.9924484  42.8446271
  59.1813000  27.5592767  43.0038943  60.9386116  27.6642500  42.6636719
  60.0984757  25.9092090  41.7369424  60.5539325  24.7990532  42.0223022
  59.6205112  26.1983793  40.6595282  60.7078492  27.6632584  45.1511046
  61.8486163  27.8573626  45.6747621  59.6907267  28.4202949  45.5114525
  58.8512913  28.3741998  44.9515379  59.7337939  29.4087570  46.5451221
  60.4791363  30.1791463  46.3475847  58.3938134  30.2348568  46.6169669
  57.5420053  29.5561796  46.6573421  58.3563721  31.0162573  47.9070616
  57.4094964  31.5455213  48.0138092  58.3332772  30.2727231  48.7035367
  59.1507508  31.7599485  47.9774881  58.3719522  31.0647831  45.2979774
  59.0981417  31.8766850  45.3243638  58.6721765  30.3964216  44.4913621
  56.9456444  31.3495337  44.8501784  56.3577819  32.0068157  45.4895618
  56.9642663  31.7375704  43.8309131  56.3918484  30.4162033  44.7507880
  60.2248049  28.8116256  47.8837330  61.0841933  29.3335195  48.5910125
  59.6794098  27.6510320  48.2574197  58.8765829  27.3691647  47.7133885
  59.9506096  27.0274005  49.5458530  59.6846264  27.6858074  50.3722030
  59.1399250  25.7522417  49.5803564  58.1214548  26.0354879  49.3180302
  59.5186343  25.0463874  48.8400388  59.0260667  25.0824259  50.9715042
  60.0213040  24.7821029  51.2993255  58.6104540  25.8689978  51.6017681
  58.2378398  23.7819796  50.7984186  57.4592306  23.9292473  50.0498059
  58.8959557  22.9882104  50.4473989  57.6329190  23.2538626  52.1008414
  58.3618860  23.3132956  52.9086105  56.7778877  23.8157592  52.4767093
  57.1892505  21.8620171  51.8956358  56.4786202  21.9273169  51.1817523
  57.9164273  21.1779045  51.7414715  56.7937266  21.4080253  52.7070409
  61.4434142  26.6194149  49.6823381  62.0560168  26.9382180  50.6939807
  62.0651125  25.9237062  48.7112492  61.4820059  25.4930176  48.0079598
  63.4775303  25.7186517  48.5434797  63.8564186  25.1608349  49.4005807
  63.7075608  24.8531276  47.3041650  63.3278071  25.3598915  46.4168340
  64.7783846  24.6638382  47.2312269  63.1926964  23.8996714  47.4179326
  64.2612886  27.0624350  48.6509152  65.2170633  27.1062087  49.3738076
  63.8406380  28.2091817  48.0473563  63.0099247  28.1280244  47.4786914
  64.5446428  29.5406247  48.1627979  65.5752303  29.3408726  47.8695155
  63.9816788  30.6208814  47.1286302  62.8943868  30.6959939  47.1169609
  64.6343945  31.9545227  47.3635607  64.0540770  32.7147666  46.8399962
  64.5477564  32.1739388  48.4278696  65.7116698  32.0152828  47.2043403
  64.2341349  30.1063644  45.6588723  65.2763776  30.2303243  45.3647464
  64.2445959  29.0172355  45.6942369  63.3970761  30.7439543  44.5236994
  62.3473871  30.6282804  44.7911440  63.5946262  31.8134021  44.4555784
  63.5940816  30.2959133  43.5491830  64.4965694  30.0002612  49.6203140
  65.5524837  30.3013265  50.1399280  63.2977828  29.8947368  50.2928474
  62.5010672  29.6782696  49.7109021  63.0909193  30.3595920  51.6586003
  63.4909928  31.3600799  51.8220476  61.6308355  30.3217071  52.0315294
  61.1593372  29.3990755  51.6945140  61.5591858  30.3574897  53.1187308
  60.8116559  31.4707666  51.4513845  60.8356296  31.4915296  50.3616175
  59.3438524  31.1837528  51.8480455  59.0787268  30.1267089  51.8624196
  59.2192457  31.3803716  52.9131723  58.5604845  31.6843679  51.2787817
  61.2865479  32.8320141  51.8924839  60.3855502  33.3697919  51.5970379
  61.4283450  32.9178483  52.9702910  62.1984288  33.0625630  51.3419957
  63.9722110  29.4056539  52.4924906  64.6432367  29.9675752  53.3680623
  64.1212199  28.0872476  52.1544313  63.4909779  27.7380758  51.4471103
  64.8803810  27.0349715  52.8453225  64.4967781  27.1201225  53.8616862
  64.4898674  25.6719452  52.4227737  63.4956405  25.5327975  52.8463015
  64.4369384  25.4649425  51.3533718  65.1881038  24.5888788  53.0694592
  65.9550385  23.8172312  52.3406855  65.0094875  24.3977714  54.2790865
  66.3699745  27.2645964  52.7799872  67.0759187  26.7983927  53.6681121
  66.8268075  27.9736014  51.7319569  66.1536168  28.0311854  50.9809420
  68.2483688  28.3416823  51.5729170  68.9494586  27.5805752  51.9141649
  68.5161705  28.5745395  50.0650231  67.7776083  29.2656842  49.6580859
  69.4637602  29.1147198  50.0617225  68.6362737  27.2909852  49.2233173
  69.4100364  26.7117252  49.7270624  67.6526810  26.8225558  49.2752143
  69.0132652  27.7080459  47.8476227  68.1224023  28.2199026  47.4847795
  69.8720004  28.3778157  47.8988699  69.3040677  26.5355356  46.9309971
  68.5077246  25.7969418  46.8429877  69.5326850  27.0852872  46.0179592
  70.6107638  25.8605867  47.2223377  70.8107334  25.1765340  46.5071160
  71.4243846  26.4365314  47.3825186  70.4631309  25.2586875  48.0204967
  68.5411059  29.6904402  52.3173324  69.6951359  29.9548461  52.7166244
  67.5650242  30.5677423  52.4343989  66.6359331  30.2852381  52.1549314
  67.7759282  31.9234927  52.9628317  68.6414564  32.2862394  52.4096655
  66.5237833  32.7151775  52.4801618  66.6457956  32.6748200  51.3977233
  65.5719044  32.2768955  52.7782851  66.4313262  34.1848483  52.8030899
  66.5167365  34.2642104  53.8876524  67.4728148  35.1177892  52.1984414
  67.3758545  34.8900882  51.1367739  67.1635565  36.1437597  52.3993314
  68.5083217  34.8307553  52.3807026  65.0206851  34.6399443  52.5573355
  64.6898231  34.3613713  51.5572153  64.3969834  34.2086074  53.3417102
  64.9436300  35.7096978  52.7540179  68.0743851  31.9148191  54.5083951
  67.5333889  31.0227635  55.2047922  68.8445493  32.9244236  55.0222648
  69.2717004  33.4975014  54.3082775  69.3167422  32.9731507  56.4554628
  69.3105760  31.9284781  56.7685559  70.7478593  33.4798445  56.4209065
  71.3158420  32.8303395  55.7552302  70.8914282  34.3903915  55.8404169
  71.5450319  33.6014652  57.7169343  71.7084102  32.5371900  58.5758428
  72.2801141  32.9591912  59.7033580  72.5965945  32.3211046  60.5146439
  72.3746730  34.2919558  59.6725195  72.8320209  34.8577519  60.3736327
  71.9539113  34.7246742  58.4208074  71.8404573  35.7595835  58.1353674
  68.4104107  33.8781671  57.3636531  67.3855020  34.3853454  56.9003419
  68.8001262  34.0603005  58.6486411  69.6315025  33.5882917  58.9745720
  68.0476196  34.8066540  59.6490267  66.9713114  34.6994384  59.5132048
  68.5372983  34.4312415  61.0475703  69.5652172  34.7802192  61.1458214
  67.9382823  34.9548419  61.7932213  68.7033813  32.9937941  61.3934523
  69.7122982  32.4000651  61.5996522  67.5665767  32.3755575  61.6147391
  67.6053698  31.3776490  61.7702956  66.7152045  32.8195823  61.3020391
  68.2586079  36.2475453  59.4319523  69.3207619  36.6461869  58.9740322
  67.3094996  37.0989283  59.8146118  66.6715842  36.7516547  60.5167714
  67.4603575  38.5620327  59.6945267  67.5976468  38.8717651  58.6587533
  66.1242931  39.2827295  60.2221004  66.0415752  39.0223016  61.2774450
  66.1384289  40.3726138  60.2284543  64.7931269  38.9272835  59.5403133
  64.7199854  37.8400086  59.5280000  63.6048818  39.5309462  60.3055643
  63.7313461  39.1830101  61.3308234  63.7005630  40.6108962  60.1905029
  62.6252644  39.2757099  59.9016719  64.8190486  39.4696949  58.1512316
  65.1326935  40.5144869  58.1575158  65.4076205  38.8850014  57.4443174
  63.8498104  39.3546679  57.6660274  68.6876838  39.0075734  60.5404638
  69.1530065  38.3146282  61.4565089  69.1649557  40.2229873  60.2746241
  68.4782515  40.8262797  59.8446711  70.3114736  40.8447015  60.9067601
  71.1509713  40.2024103  60.6414382  70.7400758  42.1976283  60.1849408
  70.6223951  42.1324494  59.1029200  70.0772649  42.9896242  60.5326722
  72.1119015  42.6490083  60.4789722  72.5745472  42.6082142  61.6000167
  72.8782381  43.1285050  59.4911205  73.7361315  43.5321143  59.8385617
  72.4193060  43.2435314  58.5990537  70.2043766  41.0250451  62.4337360
  69.3390797  41.8228580  62.8004306  71.0696621  40.3556656  63.1899331
  71.5852859  39.5682011  62.8248691  70.9552603  40.3216505  64.6604733
  69.9233776  40.2008030  64.9916530  71.8007641  39.2207141  65.2889939
  72.8008713  39.3017245  64.8616615  71.8482880  39.2363710  66.3774636
  71.3273502  37.9406475  64.8342392  72.0865406  37.3685031  64.9735902
  71.3761734  41.6958761  65.2829531  71.5477215  41.7646876  66.5081071
  71.5160865  42.8325006  64.5547388  71.7057683  42.6649452  63.5768733
  71.7696192  44.2386693  64.9999803  72.1451319  44.2477655  66.0232864
  72.8356625  44.9297163  64.0637455  73.7019317  44.2707851  64.1237733
  72.4058721  44.8510203  63.0654554  73.2545269  46.2941998  64.4663165
  73.9721422  46.4692965  65.4535711  72.8992389  47.3150356  63.6944003
  73.2473978  48.2105762  64.0074267  72.3083101  47.1565027  62.8913907
  70.5335648  45.0715685  65.0888587  70.4952265  45.9934828  65.8805148
  69.4705584  44.7024581  64.3277648  69.6631849  43.8836755  63.7698928
  68.2298690  45.4362683  64.1281820  68.1084131  46.3860009  64.6488406
  68.1955070  45.9013120  62.6698317  68.3766218  45.1158465  61.9364734
  67.2304770  46.3711031  62.4805820  69.1063567  47.0654803  62.4651899
  68.9388451  48.2914774  63.0218315  68.1323691  48.5857958  63.6770438
  70.0492933  49.1111757  62.8104230  70.2937503  49.9710890  63.2791754
  70.9363425  48.5321096  61.8871813  72.1359036  48.9680954  61.2244840
  72.6293920  49.8945172  61.4800066  72.6937130  48.0467241  60.3300737
  73.4722059  48.3572683  59.6489357  72.2664579  46.6753967  60.2935174
  72.8691279  46.0460784  59.6550127  71.1452921  46.2268973  61.0189012
  70.7479963  45.2260842  60.9362077  70.3623371  47.1482249  61.7244954
  67.0211891  44.5832961  64.5421944  65.9615226  45.1110565  64.9780636
  67.1725952  43.2801557  64.5428226  68.0550288  42.8109830  64.3983621
  66.0889202  42.3248151  64.7435385  65.1885018  42.8809254  65.0054699
  65.7395863  41.6569657  63.3964345  66.6247023  41.0680418  63.1551936
  64.9682974  40.9179234  63.6128969  65.2497459  42.5484620  62.2878865
  66.1643187  42.9270948  61.2607727  67.1949830  42.6242416  61.3702857
  65.6404859  43.7784034  60.2832570  66.3046303  44.0372878  59.4733180
  64.2565042  44.1346768  60.2078328  63.9169077  44.6981528  59.3517930
  63.4150369  43.6565423  61.2280190  62.3427380  43.6942879  61.1092613
  63.8724301  42.8765652  62.2807851  63.1685509  42.5191299  63.0181371
  66.6433321  41.3001733  65.8316954  67.8787505  41.1224600  65.9682032
  65.8010067  40.7793025  66.6809113  64.3555898  40.8241316  66.5813816
  63.9642558  40.1570189  65.8138900  63.9284670  41.7874076  66.3025421
  63.8959329  40.5999617  68.0300801  62.8702033  40.2333881  67.9917171
  63.9856846  41.4583139  68.6962378  64.9843429  39.6094536  68.5745820
  64.7493332  38.5731163  68.3340714  65.2492867  39.8222817  69.6106105
  66.2237751  39.9451826  67.7618317  66.9152320  40.4696118  68.4210429
  66.9251821  38.6491701  67.1576036  66.4580980  38.0972356  66.1965096
  67.9248176  38.0953202  67.8500437  68.0702503  38.4105031  68.7989710
  68.6268491  36.8903765  67.3825382  69.1927205  37.1417301  66.4858483
  69.6578868  36.5009262  68.4639534  69.1564589  36.4402829  69.4309681
  70.1719443  35.5450172  68.3634908  70.3993343  37.2982039  68.5244912
  67.6630682  35.6883614  67.2026622  66.8745712  35.3454039  68.1029014
  67.7167004  35.0464785  66.1012940  68.3128216  35.4744676  65.4079803
  67.0430354  33.8428460  65.6236191  67.7607162  33.1333359  65.2120567
  66.6357846  33.3039316  66.4787121  65.8812817  34.0860920  64.6434693
  65.2699831  33.1650838  64.1536296  65.5671147  35.3630538  64.4575074
  66.2584203  36.0305871  64.7690935  64.4226073  35.8102191  63.6529579
  63.5362728  35.3693041  64.1070747  64.2858166  37.3413761  63.6903532
  65.2443899  37.7255361  63.3425209  63.4311074  37.6492087  63.0872766
  64.0074624  37.7615465  65.0107591  64.8391655  37.8692377  65.4785481
  64.5656019  35.4077021  62.2115760  65.5698905  35.7452505  61.5900460
  63.6569775  34.7922044  61.5356676  62.7439771  34.7441074  61.9650276
  63.5463726  34.6736415  60.0155497  64.5054799  34.9562105  59.5800249
  63.4083676  33.1910257  59.6101978  63.5486327  33.0068890  58.5451770
  64.1414090  32.6342090  60.1940432  62.0529358  32.6051285  60.0738981
  61.8751618  32.9659122  61.0862604  61.2066617  33.0836266  59.5808356
  61.9100072  31.0776475  60.0184874  62.6149815  30.5280571  60.6427682
  60.9181460  30.8330417  60.3975855  61.8658398  30.5864502  58.5637199
  61.0680005  31.1973822  58.1417441  62.8075489  30.7316474  58.0349197
  61.4261358  29.2166761  58.4473913  62.2037794  28.5866299  58.3112249
  61.0248181  28.8756792  59.3089221  60.7636224  29.1358646  57.6894708
  62.6311127  35.7348238  59.3444533  61.6651775  36.0895514  60.0360178
  62.8315585  36.1588130  58.0626075  63.8813580  35.5518403  57.1762786
  63.8282535  34.4681633  57.0634686  64.8879235  35.8553398  57.4633571
  63.6374222  36.0414520  55.7740016  62.9197845  35.3779588  55.2916429
  64.5585726  36.2368112  55.2243902  62.8705233  37.3611753  55.9966952
  62.1480371  37.4821940  55.1900118  63.5573470  38.2069162  56.0044738
  62.1108731  37.1816840  57.3393286  61.9910880  38.1466146  57.8329829
  60.6246357  36.6623515  57.0707413  60.3446344  35.5089319  56.9898504
  59.7482646  37.6115673  56.7639691  60.0525852  38.5729396  56.6971766
  58.3494297  37.3643715  56.3028919  57.9316512  36.4627846  56.7500329
  57.5257224  38.3713896  57.0417484  57.4084732  38.0274551  58.0691781
  58.1118237  39.2815231  57.1665211  56.2060801  38.6597793  56.2955349
  55.0464295  37.9750592  56.6071933  55.1806085  37.0912844  57.2133805
  53.7904696  38.3599885  56.1516595  52.8986413  37.8444877  56.4738075
  53.6649720  39.4195203  55.1706668  52.7970325  39.6682467  54.5763890
  54.8800935  40.2302608  54.9666924  54.8337150  41.1540124  54.4094330
  56.1229977  39.8265871  55.4637496  56.9625472  40.4612960  55.2231207
  58.3035389  37.3437390  54.7762366  59.1626266  37.9829374  54.1397402
  57.2994642  36.6823929  54.1463846  56.5451154  36.3255248  54.7158483
  56.8663674  36.8605966  52.7533356  57.3558247  37.7381625  52.3293276
  57.3522909  35.6843243  51.8241134  57.0077181  35.8134103  50.7982809
  58.9400426  35.7577472  51.7843689  59.2503142  35.1021541  50.9711192
  59.3520877  36.7569727  51.6394510  59.3206289  35.3418465  52.7170010
  56.8398686  34.2783625  52.2958218  57.5868730  33.5323276  52.0232704
  56.8765633  34.1788072  53.3809929  55.4052383  34.0614323  51.7661320
  55.0598736  33.0268159  51.7850530  54.6573150  34.6943092  52.2445654
  55.4583355  34.3906771  50.7281322  55.3344654  37.1525371  52.6987645
  54.5609386  36.7491246  53.6102324  54.8715817  37.5756775  51.5330407
  55.4958012  37.8572367  50.7903837  53.4437612  37.3072234  51.1023100
  53.0394960  36.3735283  51.4945562  52.4742371  38.4225060  51.4630327
  51.4320010  38.1141746  51.5518561  52.7233414  38.6662071  52.4959038
  52.5380302  39.7111701  50.6137080  53.4342128  40.7757906  50.9392625
  54.1623618  40.7181045  51.7347249  53.4061259  42.0231497  50.2999687
  54.1008512  42.7944320  50.5969453  52.5137303  42.2527519  49.2685934
  52.4188366  43.3865326  48.5329158  53.1109911  43.9736156  48.8434925
  51.7084436  41.1538625  48.8341694  51.0490952  41.3521913  48.0026915
  51.6829678  39.9193226  49.5083588  50.9721861  39.1560824  49.2305790
  53.5593796  37.1760440  49.5366526  54.4442473  37.7839086  48.9325534
  52.7027387  36.4211107  48.8179259  51.9164412  36.0495171  49.3314661
  52.8384370  35.8861418  47.4663009  53.7277854  36.2253748  46.9368138
  52.7188212  34.3458176  47.4039935  51.8658686  33.9707094  47.9702000
  52.7283299  33.9804878  46.3776618  53.9954266  33.7119114  48.0525175
  54.7527856  33.6095427  47.2763307  54.3024659  34.4222022  48.8197638
  53.6385857  32.3695075  48.7835883  54.0106938  31.2746138  48.3957104
  52.9304069  32.3119483  49.8817461  52.7590604  31.3943264  50.2666766
  52.4259141  33.1169636  50.2244928  51.7519276  36.4951820  46.5986896
  50.6190076  36.4764569  47.0373053  52.0760977  37.1349559  45.4793809
  53.0427399  37.0311942  45.2061698  51.2492855  37.8708439  44.5666927
  50.5354452  38.4581975  45.1444840  52.1375640  38.8719641  43.8301836
  52.7010263  39.4030224  44.5974106  52.7522756  38.3240106  43.1147910
  51.1759988  39.8476172  43.0991992  50.2045147  39.3536150  43.1190116
  51.0910148  40.8037789  43.6166231  51.3799275  40.0546593  41.6137071
  52.0118723  39.2719204  40.9054447  50.6093438  41.0140185  41.0610078
  51.1038814  41.2233454  40.2638982  50.6342088  36.8198925  43.6724294
  51.2265788  36.4949746  42.5882564  49.4850134  36.3258029  44.0768009
  49.1747959  36.5779405  45.0041589  48.6084155  35.3099866  43.4226485
  49.0304604  35.2699177  42.4189266  48.8138609  33.8675308  43.9303437
  49.8442385  33.6027632  43.6918877  48.6840790  33.6760905  45.4463124
  49.1743892  32.7548550  45.7612760  49.0667540  34.4873484  46.0663177
  47.6495872  33.5524319  45.7675278  47.9492911  32.6959366  43.4184500
  48.4514393  31.7832902  43.7374246  46.8985072  32.7663504  43.6990153
  47.9061499  32.7503272  42.3303468  47.0994147  35.6429714  43.4160347
  46.4516447  35.6624545  44.4995214  46.5819690  36.0222530  42.2484695
  47.1149222  36.0056430  41.3912367  45.2920423  36.5459800  42.1077998
  45.0940474  37.2374887  42.9268797  45.1354269  37.3225809  40.7666810
  45.4607894  36.6281831  39.9917386  43.6905575  37.6204504  40.4782036
  43.5149035  38.1217640  39.5262229  43.2081995  36.6442445  40.4313138
  43.1444310  38.1831947  41.2354927  45.8315636  38.7296996  40.5672825
  45.6705087  39.0830756  39.5489439  45.3430892  39.4454194  41.2284844
  47.3413108  38.7604878  40.8066681  47.5603319  38.5231142  41.8475531
  47.7366361  38.0651156  40.0661679  47.6444764  39.7792557  40.5670277
  44.2461285  35.4026066  42.1741440  44.5226585  34.4693365  41.3921675
  43.1348079  35.5499824  42.9193211  43.2185879  36.3334396  43.5510686
  42.0549566  34.5946546  43.1291682  42.1481713  33.7550781  42.4410161
  42.2796623  33.9207846  44.5317611  43.2837985  33.5141187  44.6524182
  42.1249322  34.6893679  45.2894677  41.3008489  32.7857686  44.9186885
  40.6480417  32.8490647  45.9833060  41.3149035  31.8190184  44.1354021
  40.6007441  35.1772384  42.9018090  39.7999730  35.2888890  43.8091798
  40.2678447  35.5329132  41.6300592  40.7956719  35.2210417  40.8268578
  38.9508302  36.0192291  41.3019072  38.5099506  36.5997085  42.1122391
  39.0657436  37.1574228  40.2235292  39.5675180  36.7117559  39.3636353
  38.0476879  37.4588578  39.9751313  39.9263962  38.3505034  40.6047401
  40.9706999  38.0391581  40.5862264  39.6320122  39.4280288  39.6039834
  39.4973526  38.9929695  38.6136970  38.6847262  39.8913256  39.8788802
  40.4362712  40.1603079  39.6719313  39.6882818  38.9037142  42.0410599
  38.6126220  39.0013319  42.1891973  40.1161021  38.2448288  42.7976481
  40.1876662  39.8714437  42.0992302  37.9010683  34.9492682  40.8676379
  36.7199558  35.1187712  41.1379156  38.3648682  33.8886813  40.2725556
  39.3134907  33.9487104  39.9306581  37.6808885  32.6005503  40.0516386
  38.1251552  31.9731263  40.8249511  36.6519135  32.5574795  40.4078848
  37.8330002  31.9097406  38.6736462  38.4674124  32.3650336  37.7692157
  37.0759067  30.8323973  38.4507432  36.5651844  30.4250390  39.2220531
  37.0835913  30.1420100  37.1692580  36.2328572  29.4629219  37.2125790
  36.9882744  30.8807428  36.3735304  38.3175729  29.3033450  36.8674842
  38.6198304  28.9772692  35.6811672  39.2604907  28.9596787  37.7446943
  39.0978553  29.2492589  38.6978123  40.5438023  28.2514841  37.5375091
  40.5610587  27.9074217  36.5038514  41.8180174  29.1956752  37.8140104
  41.7733926  29.5904176  38.8283935  42.7467377  28.6665656  37.5974658
  41.6162801  30.4005685  36.9309949  41.5564231  30.1104399  35.8810375
  40.7456638  30.9788291  37.2387869  42.7841305  31.4140676  37.2301452
  43.9236093  30.9762383  37.6311472  42.4638951  32.6233229  37.3095434
  40.6612990  27.0403884  38.5478000  40.1824329  27.2144086  39.6717192
  41.2130688  25.8384213  38.1813221  41.8289949  25.6520707  36.8665299
  42.4817008  26.4932259  36.6335432  41.0443957  25.5695035  36.1141763
  42.6750537  24.4087674  36.8758249  43.6896092  24.6322817  37.2031467
  42.6142952  23.8920284  35.9171303  41.8605813  23.6178775  37.8971916
  42.5808332  22.9463089  38.3641164  41.0141555  23.1006982  37.4462161
  41.4242296  24.6135934  38.9253886  40.4516012  24.4570801  39.3919156
  42.3294206  24.6768157  40.1321323  42.3709334  23.6634029  40.8718148
  43.0065233  25.7356656  40.3113491  42.8322620  26.4885535  39.6614585
  43.9466039  25.9438653  41.5093034  43.5599388  25.2465299  42.2519598
  45.4511669  25.6929822  41.2961137  45.8595297  26.5466115  40.7550769
  46.2263280  25.5840487  42.6718799  47.2280805  25.1707900  42.5531611
  46.3179031  26.5758749  43.1156498  45.7489289  24.9350800  43.4054811
  45.6078261  24.4399180  40.4544991  45.0991169  23.5984475  40.9248481
  45.1142541  24.5783156  39.4934550  47.0976695  24.1297417  40.2845718
  47.6805507  25.0474587  40.3599773  47.4154149  23.5117007  41.1239926
  47.3323675  23.5850332  39.3704101  43.6672616  27.3157488  42.1426853
  43.2414571  28.2019027  41.4394727  43.7871693  27.5194371  43.4156673
  43.8315546  26.6777405  43.9728799  43.5089714  28.7459198  44.1525928
  43.3493279  29.5470898  43.4314621  42.2041622  28.5544929  44.9230853
  42.3551804  27.6791847  45.5541875  42.0154937  29.4033594  45.5801202
  41.0297839  28.2962406  44.0221888  41.0619761  29.0707243  43.2562484
  41.2089927  27.3427570  43.5251000  39.7506350  28.1346415  44.8859328
  38.8738469  28.1088308  44.2382497  39.8453538  27.2141716  45.4630277
  39.5249161  29.2078432  45.9201123  38.7210015  28.8045231  46.5361321
  40.3720561  29.4031175  46.5771257  39.0854211  30.4510585  45.3443504
  38.7067310  31.0915954  46.0280230  39.9360921  30.9296304  45.0826370
  38.3632172  30.3546574  44.6453960  44.7441991  29.1943154  44.9668531
  45.7504614  28.5356175  45.0081227  44.6547371  30.3308076  45.6750305
  43.8591413  30.9336337  45.5175887  45.8109167  30.9119281  46.3675719
  46.7220390  30.9364113  45.7699417  45.4361851  32.3501695  46.7686618
  46.1939044  32.9179417  47.3092783  45.1854682  32.8968113  45.8598771
  44.3115698  32.4152911  47.6446958  44.0456934  33.3338401  47.7187134
  46.1687724  30.1198515  47.6243352  47.2851857  30.1186529  48.0831182
  45.3014076  29.2359321  48.1309234  44.4422669  29.0355615  47.6391613
  45.6205877  28.2197410  49.2462762  45.8059742  28.7381082  50.1879355
  44.3494759  27.4000996  49.5617578  44.6112774  26.7339036  50.3829472
  43.5460411  28.1085536  49.7654522  43.8594126  26.6748971  48.4361823
  43.2183820  26.0482382  48.7807218  46.7591460  27.2519193  49.0135526
  47.3552601  26.7140674  49.9402118  47.0933313  26.9157146  47.7469672
  46.6866416  27.4859097  47.0202037  48.3044274  26.1433148  47.3813093
  48.3021062  25.1230048  47.7670088  48.2397303  26.0887686  45.8055196
  47.2043107  25.9244198  45.5083165  48.5092211  27.0862185  45.4563687
  49.2095708  25.0612047  45.1914547  49.1793618  23.9227111  45.6417832
  49.9502913  25.3219775  44.1963468  49.7035573  26.7818992  47.7957192
  50.7825142  26.1527868  47.8315858  49.6739774  28.0727785  48.1386737
  48.7833438  28.5490564  48.1200965  50.7818725  28.9041492  48.4580375
  51.6831710  28.4745954  48.0219806  50.6419278  30.2214300  47.6560944
  49.7098339  30.7252774  47.9117597  51.4326703  30.9218577  47.9241343
  50.7800095  29.9898678  46.1398706  49.6438070  29.7799148  45.4120516
  48.6768228  29.6416705  45.8746563  49.7777304  29.5420153  44.0298709
  48.9398844  29.3659408  43.3711291  51.0409133  29.7946923  43.4694681
  51.0676812  29.9479905  42.1150737  51.9522290  30.0424896  41.7548389
  52.1566220  30.0684815  44.2170594  53.0673625  30.3380346  43.7043384
  52.1055173  30.0614101  45.6173606  52.9890771  30.2678389  46.2035843
  50.9800926  29.1616868  50.0195753  51.9880560  29.6601084  50.4677668
  50.0385398  28.7073616  50.8511111  49.1414438  28.3832428  50.5192077
  50.0328130  28.9787494  52.3052857  50.0063332  30.0635313  52.4027952
  48.8116990  28.3192179  52.9660412  48.8471342  27.2701392  52.6716584
  48.8927631  28.3432078  54.0526106  47.4337332  28.9166700  52.6114562
  47.1381665  30.2599046  52.2324246  47.9678016  30.9221470  52.0348958
  45.8029012  30.7943385  52.0473165  45.5960881  31.8016660  51.7160256
  44.7146893  29.9563619  52.3621292  43.6953804  30.2569077  52.1677002
  44.9895735  28.6533837  52.8578555  44.1452087  28.0367833  53.1302632
  46.3299580  28.1191547  52.8853097  46.5348059  27.0927309  53.1518513
  51.2752232  28.5094935  53.0506909  51.7144590  29.0468299  54.0898321
  51.7364478  27.3623867  52.5996145  51.2135261  26.9694763  51.8307690
  52.8153708  26.6213285  53.1338315  52.5335332  26.3587126  54.1535170
  52.9397782  25.8062844  52.4207559  54.1546296  27.2714446  53.1761978
  55.0971200  26.7658371  53.7709387  54.2368334  28.4847132  52.5985302
  53.3984399  28.8980706  52.2157155  55.4251943  29.3724343  52.7355102
  56.2611165  28.8137101  53.1576741  55.7659507  29.8404772  51.3506052
  54.8714386  30.3340646  50.9705887  56.5857588  30.5582984  51.3901595
  56.1394870  28.7798224  50.3145246  56.6933140  27.7362391  50.5688939
  55.7095478  29.0093494  49.0717585  56.0261708  28.4387677  48.3003024
  55.2212609  29.8788300  48.9107636  55.1685181  30.6325419  53.6261145
  56.1851561  31.2718440  54.0242615  53.9060475  31.0313702  53.8633357
  53.1380277  30.3780465  53.8050716  53.4905590  32.4009185  54.2136897
  53.4779565  32.4341514  55.3031096  54.2167638  33.0943743  53.7893660
  52.1241430  32.8438926  53.7586598  51.2200170  32.0549803  53.4989066
  51.9302385  34.1495137  53.5929355  52.6795378  34.7054404  53.9798322
  50.6840569  34.8492610  53.1780958  49.8768629  34.2562358  53.6079377
  50.4480100  36.2523103  53.8119218  51.3469808  36.8337496  53.6039802
  49.5986282  36.8032361  53.4095322  50.3411328  36.0806959  55.3739048
  49.7349175  35.2260719  55.6742875  51.3313793  36.0201613  55.8252599
  49.7956775  37.2514920  56.0535113  50.1556372  38.2198692  55.7070382
  48.7577722  37.2461507  55.7203297  49.7975886  37.2393411  57.5505519
  50.6178703  36.7644567  57.9011738  48.9545337  37.8170702  58.3587818
  47.9688919  38.5370553  57.9508998  47.7190134  38.6368707  56.9777762
  47.3158889  38.7131037  58.7013551  49.0915545  37.6371081  59.6202068
  49.7543278  36.9478300  59.9464064  48.3730125  38.0622065  60.1875998
  50.4677151  34.8622441  51.6741441  51.3424642  34.6257878  50.8653064
  49.2314155  35.1689350  51.2819999  48.5228514  35.4297749  51.9535351
  48.9258834  35.5178281  49.8604835  49.8532412  35.6530579  49.3046335
  48.1440354  34.4560191  49.1256520  48.0057105  34.7302411  48.0798363
  48.7896799  33.0750040  49.0604852  49.8199859  33.0240752  48.7086318
  48.7709742  32.6455681  50.0614451  48.2195743  32.5105307  48.3225891
  46.6901877  34.2889116  49.6524272  45.9268206  34.9795065  49.2951931
  46.3865922  33.2892940  49.3422412  46.5116423  34.3913105  50.7237357
  48.2590458  36.8529953  49.8231036  47.5682688  37.2746336  50.7906481
  48.3230958  37.4929384  48.6469134  48.9170472  37.0969640  47.9321162
  47.3713032  38.5868938  48.2961751  47.4830419  39.3679907  49.0474161
  47.5869973  39.1687814  46.8855054  46.7643713  39.8073936  46.5636717
  48.8854486  39.9718115  46.9213095  48.9760054  40.4624957  45.9525997
  48.7347099  40.7301637  47.6903912  49.7408594  39.3340009  47.1454165
  47.5623287  38.1880316  45.8767561  46.7243120  37.7202980  45.8420671
  45.9053370  38.1555396  48.3617553  45.5662075  37.0027838  48.0316187
  44.9767061  39.0557819  48.7301864  45.3128897  39.9751604  48.9769003
  43.5836306  38.9054099  48.4696010  43.3813222  37.9888523  47.9164748
  42.7952975  38.6651126  49.7850147  43.2938351  37.8632377  50.3291928
  42.9078543  39.5044581  50.4714373  41.3179321  38.2312648  49.6395194
  40.9379894  37.7823799  50.5573019  40.6534474  39.0391030  49.3315023
  41.1424634  37.2096682  48.5001336  41.2497184  36.0137261  48.8240963
  41.0300162  37.5281797  47.2748776  42.9515156  39.9926746  47.6459541
  42.4336355  40.9882413  48.1033350  42.7616895  39.7106884  46.3647961
  42.6738770  38.7333789  46.1273976  42.3845821  40.6392628  45.2936446
  42.7235380  41.6581098  45.4839729  43.0469686  40.2824333  43.9734349
  43.1532346  39.2211873  43.7523526  42.4469959  40.8789351  43.2858454
  44.4758957  40.8582335  43.8512116  45.5353066  40.0155100  44.1451445
  45.3673606  39.0227558  44.5353271  46.8752346  40.4509102  43.8066412
  47.6919306  39.7464321  43.8549654  47.0566440  41.7840669  43.3717955
  48.0456848  42.1056515  43.0805058  45.9989856  42.6184190  43.0689269
  46.2051079  43.5165286  42.5049715  44.6977919  42.2180364  43.4110931
  43.8946458  42.9219154  43.2525099  40.8185076  40.7819529  45.1828458
  40.3505975  41.8242041  44.5541030  40.0472875  39.8484287  45.8185525
  40.5638008  39.1055789  46.2663050  38.5669471  40.0332985  45.9251002
  38.1539686  40.2492964  44.9397274  37.9168457  38.7610953  46.5030071
  38.3547340  38.4770740  47.4603031  36.8666356  39.0356657  46.6112188
  38.0466073  37.6185435  45.5270663  37.5777325  37.9474328  44.5995480
  39.1097427  37.3779106  45.5037439  37.2926863  36.2865398  45.8700362
  36.2173311  36.3927448  46.0185816  37.3511360  35.5216657  45.0963507
  37.7307723  35.5838263  47.1860561  37.4506300  36.2934975  47.9636158
  37.2142323  34.6295354  47.2965839  39.2337830  35.2915127  47.0053334
  39.6978086  35.0476069  47.8683978  39.3836686  34.6863399  46.2114252
  39.7595522  36.1167547  46.7559812  38.2385950  41.2888488  46.6857245
  37.3274389  42.0586860  46.3666099  39.0882434  41.6254700  47.6674036
  39.8895336  41.0222248  47.7877456  38.9889430  42.7471264  48.5946977
  38.0676567  42.8181622  49.1723572  40.1770472  42.7055338  49.5780965
  40.4444543  41.6933368  49.8808451  41.0425785  43.1989749  49.1344791
  39.7112725  43.5120044  50.8221372  39.6870238  44.8912885  50.8543439
  40.0095004  45.5003885  50.0216189  39.2232224  45.6147911  51.9730474
  39.1072032  46.6856102  51.8945178  38.9331799  44.9427596  53.1796302
  38.5768162  45.6483061  54.2872100  39.0578892  45.4126614  55.0837678
  38.9271699  43.5235812  53.1640924  38.7583016  42.9940198  54.0904126
  39.3529219  42.7661740  51.9981796  39.5045792  41.6968557  51.9939947
  38.9486686  44.0660551  47.7620770  37.9513310  44.7881741  47.8964751
  39.9187631  44.2980954  46.8989693  40.5925714  43.5505881  46.8199176
  39.8809705  45.4547891  46.0207453  39.8554423  46.3830920  46.5923807
  40.8266766  45.3722208  45.4862097  38.7441660  45.4554786  45.0682701
  38.0087006  46.4148649  44.9471350  38.5032716  44.2900800  44.4137032
  39.0626485  43.4723501  44.6113324  37.5965590  44.1395186  43.3012440
  37.8051993  44.9410745  42.5935630  38.0456592  42.9288658  42.4638207
  38.0025471  42.0152569  43.0558014  37.5117803  42.6952024  41.5426260
  39.0967504  43.0660779  42.2076957  36.0848913  44.1851115  43.5586544
  35.2802020  44.7119237  42.7995140  35.6848939  43.6021346  44.6911278
  36.3359417  43.1625566  45.3269940  34.2665290  43.4065532  45.0652066
  33.6951593  43.4705569  44.1398006  34.0536086  41.9469302  45.6412272
  34.8453825  41.7112768  46.3530205  33.2376473  41.8309358  46.3536620
  33.8886484  40.7054010  44.6401172  32.9839385  40.9313507  44.0747387
  34.7524578  40.7575810  43.9777151  33.7811320  39.4004935  45.4742620
  34.7017957  39.2658714  46.0418122  32.9833675  39.5039048  46.2096529
  33.6013672  38.1520711  44.6415512  34.5030480  37.9067220  44.0806684
  33.4135649  37.3231475  45.3238986  32.4552666  38.2959569  43.7850886
  31.5429864  38.5180776  44.1564929  32.6052002  38.8546803  42.9576625
  32.2229463  37.3758021  43.4379366  33.8393221  44.4936101  46.0243950
  32.7571943  45.0874243  45.8588172  34.6309287  44.8987847  47.0452861
  35.5719006  44.5317846  47.0522688  34.4093799  46.1749437  47.8095638
  33.5009252  46.0232976  48.3928943  35.5124064  46.4972616  48.8197558
  35.8046470  45.5681819  49.3080194  36.3360784  46.8645514  48.2071217
  35.2198876  47.5492749  49.8865364  34.5894895  48.3582110  49.5177007
  34.3466547  46.9513186  50.9351953  34.2410842  47.6786634  51.7398352
  33.3639999  46.7255319  50.5215822  34.7373134  45.9804562  51.2391708
  36.4836647  47.9427229  50.7085218  36.1902729  48.5658150  51.5535167
  37.0638914  47.0828618  51.0420378  37.1482633  48.5165743  50.0632084
  34.1888016  47.3964691  46.9116357  33.3273126  48.2476151  47.1431634
  34.9260273  47.4344751  45.8062702  35.5735249  46.6643517  45.7204168
  34.7661542  48.3981862  44.6961236  35.1208674  49.3763144  45.0233740
  35.5035021  48.1431855  43.9341152  33.3456137  48.4845035  44.1214508
  32.6897693  49.4900230  44.3154939  32.7593158  47.3677240  43.6990619
  33.3697283  46.6215231  43.3971914  31.3657119  47.2541739  43.1712129
  31.2577058  47.9411810  42.3314803  31.0502770  45.7924989  42.8497662
  30.9252283  45.2461894  43.7845917  29.6182696  45.6546404  42.2347605
  29.4854554  44.6494547  41.8333566  28.8966524  46.0029843  42.9738432
  29.4765723  46.3063149  41.3721695  31.9109898  45.2052763  41.9095284
  31.7131589  44.2749257  42.0453614  30.3223481  47.7165466  44.2285196
  29.3582426  48.3432460  43.8316816  30.6336999  47.6111079  45.5657798
  31.5098425  47.1593082  45.7858733  29.6514206  47.8509857  46.6108515
  28.6625836  47.5954171  46.2306423  29.9862370  47.0339627  47.8878106
  30.9648643  47.2211330  48.3304332  29.0359936  47.3844510  49.0245557
  29.2793701  48.3624118  49.4409192  28.0197338  47.3637698  48.6304220
  29.2462389  46.6498279  49.8023783  29.8928791  45.5304536  47.6021086
  30.3782806  44.9923222  48.4163327  28.8875913  45.1126336  47.6540393
  30.2787534  45.2183045  46.6313265  29.6825863  49.2809791  46.9951972
  28.6300914  49.8913630  47.0764074  30.7919789  49.8666763  47.1924982
  31.6398975  49.3190425  47.1688291  30.9611474  51.2917615  47.4104253
  30.2550922  51.4831647  48.2180092  32.4275009  51.4186795  47.8722002
  33.0316278  51.0654405  47.0371069  32.7155165  52.9347505  47.9613836
  33.6953683  53.2168539  48.3461943  32.5852483  53.5448715  47.0677816
  32.0356396  53.3521619  48.7033703  32.8176847  50.8031055  49.2674039
  32.7320547  49.7236747  49.1385294  33.8034169  51.1196095  49.6100599
  31.8720123  51.2135535  50.4230682  30.8332817  51.0068200  50.1625744
  32.2976475  50.6341096  51.2421167  32.0016785  52.2822333  50.5958315
  30.7293771  52.0907871  46.0872753  30.2839450  53.2571057  46.1319855
  30.7825202  51.4628537  44.8495284  31.2951282  50.5932569  44.8183269
  30.2040684  52.0202426  43.5793473  30.2496680  53.1078573  43.6295859
  31.0070989  51.6469608  42.3165710  31.0122608  50.5581883  42.2626003
  30.5452375  52.0728062  41.4265004  32.4483071  52.1465259  42.4514885
  32.5163143  53.2275413  42.3273157  32.9576753  51.8362703  43.3634482
  33.1562426  51.6071663  41.1890114  33.2087567  50.5185783  41.1938431
  32.5634970  51.8726054  40.3144373  34.5423302  52.0943451  41.0571437
  35.2128928  51.3425731  41.1389096  35.1007878  53.2643136  41.0082685
  34.4495629  54.4233473  40.9334955  33.4514229  54.3610241  40.7944473
  34.9426354  55.3000268  41.0230195  36.3374677  53.4399027  41.0534044
  36.9864206  52.6690017  40.9950878  36.6798817  54.3640243  41.2740667
  28.6214180  51.7918324  43.4557488  28.0053227  52.3511486  42.5947024
  28.0435195  50.8267198  44.2345042  28.5630766  50.1223644  44.7374375
  26.6004496  50.4678592  44.2964186  26.4330783  49.6681784  45.0171512
  25.7793371  51.6643218  44.8156618  25.7392717  52.4339156  44.0448316
  24.7538916  51.3140440  44.9390189  26.3910631  52.2482954  46.0900245
  26.3913186  51.4545781  46.8370384  27.4081983  52.5794955  45.8842055
  25.6575362  53.4172487  46.7405156  24.6035523  53.1508010  46.8119683
  26.1068747  53.5799749  47.7203177  25.9308986  54.6615359  45.8476318
  26.9765407  54.9295161  45.9977125  25.7849593  54.3394327  44.8167908
  24.9572334  55.6990655  46.3626409  25.0413487  56.4997735  45.7535389
  24.0041335  55.3733538  46.4345333  25.2483873  55.8885695  47.3111765
  26.0712149  49.8945794  42.9167523  24.9273040  50.0363461  42.4390610
  27.0391989  49.3143645  42.1729549  27.9104047  49.0700588  42.6227240
  26.8483431  48.7261521  40.8205965  26.1328236  49.3206222  40.2522497
  28.1361285  48.6953150  40.0300557  28.9219208  48.1863804  40.5887882
  28.0785741  47.9543113  39.2327428  28.6844519  50.0016811  39.5395109
  27.9621080  51.1443897  39.3834940  26.9007487  51.2293832  39.5660716
  28.7142416  52.0729688  38.7533773  28.2423807  52.8310632  38.2823061
  30.0080190  51.6355453  38.5305887  31.0657877  52.1452308  37.8049449
  31.0412027  53.1092206  37.3183390  32.2821953  51.4917810  37.7136383
  33.1092396  52.0370030  37.2824506  32.3526023  50.1902352  38.1897427
  33.2579066  49.6224350  38.0354053  31.2405518  49.6077224  38.8588208
  31.1456154  48.6068239  39.2531586  30.0070114  50.2976991  39.0005085
  26.2266248  47.3415009  41.0038049  25.9878398  46.8824314  42.1555527
  25.7761463  46.6360868  39.9174780  25.8015050  47.0360392  38.9904333
  25.2119232  45.2750430  39.9407803  24.8651924  45.0630208  38.9292516
  26.3711666  44.2871828  40.2099776  27.3124243  44.7030897  39.8515009
  26.4632645  44.2278975  41.2934670  26.2643907  42.8437748  39.7820757
  25.6131987  42.4905418  38.8082146  27.0259070  41.9350243  40.3940247
  26.9615989  41.0326631  39.9439684  27.5629387  42.0580153  41.2402417
  23.9971078  44.9917359  40.7837789  23.4452326  43.9296614  40.6647090
  23.5043912  45.9551759  41.5333646  23.8812483  46.8858667  41.4209090
  22.4457650  45.7799180  42.5615962  21.7886013  46.6465303  42.6189460
  21.9010311  44.8618526  42.3449332  23.0365312  45.7213388  44.0299473
  22.2727956  45.4484770  44.9805000  24.3495235  45.9404423  44.2346071
  24.8686314  46.2335805  43.4198636  24.9665019  45.9574275  45.5365853
  24.5368263  45.1020259  46.0573088  26.4945489  45.7968133  45.4133122
  26.8596524  46.7937296  45.1633175  26.9125912  45.5806565  46.3957983
  26.9070703  44.6004219  44.5358815  26.7994191  44.8225984  43.4743374
  27.9463326  44.4970519  44.8472918  26.0318888  43.3334800  44.7152180
  26.0246619  42.5890505  43.7171231  25.5416968  42.9854802  45.8223792
  24.5234679  47.1279290  46.4228867  24.2945196  48.2746746  46.0291569
  24.5551643  46.8471524  47.7181527  24.8202498  45.9121472  47.9911014
  24.3612324  47.7522349  48.8724260  24.4865302  48.7940603  48.5793215
  22.9136094  47.5292865  49.4325935  22.8694229  46.4909878  49.7624745
  22.7667096  48.2098851  50.2715798  21.7526226  47.7498237  48.3906074
  21.7475489  48.6659321  47.8016068  21.8099969  46.9616715  47.6395266
  20.3336826  47.5705953  48.9993736  20.2022999  48.2079499  49.8741952
  19.5732326  47.6544535  48.2237522  20.1312472  46.1479317  49.4857501
  20.0288284  45.5151191  48.6041291  20.9047980  45.8174606  50.1773807
  18.8267215  46.1678549  50.2513379  18.8607609  46.8308310  51.0123918
  18.1005828  46.4508436  49.6094617  18.5295734  45.2858875  50.6439961
  25.3954563  47.4809465  49.9841007  25.7651506  46.3374766  50.1915248
  25.8959431  48.5297279  50.6934142  25.5634932  49.4393836  50.4038084
  26.8284768  48.4050689  51.8341047  27.7472504  47.8841804  51.5622477
  27.4731898  49.8420803  52.1542676  27.6176969  50.3875226  51.2207134
  26.7398371  50.4115896  52.7251415  28.8303840  49.7717011  52.8795232
  28.6803250  49.0201101  53.6536100  29.7234168  49.4120396  52.3683081
  29.1647983  51.3167776  53.6422419  30.7597934  50.9010915  54.5140439
  31.3794887  50.3660654  53.7949036  31.3439572  51.8087181  54.6636150
  30.5579681  50.2605088  55.3727320  26.2037120  47.6478457  52.9709209
  26.9050984  47.1227433  53.7981758  24.8873184  47.4954098  53.0690842
  24.2789297  48.1918128  52.6626067  24.2017403  46.6229460  53.9954145
  24.4725303  47.1228825  54.9254307  22.7588814  46.5646782  53.7525897
  22.2078035  45.8954758  54.4131427  22.4004400  47.5935745  53.7423387
  22.3838111  46.1106798  52.4874759  21.5974157  45.5812512  52.6392245
  24.8183045  45.1843107  53.9073515  24.9564100  44.5954287  54.9534805
  25.2989172  44.6971362  52.7971571  25.0388334  45.2370119  51.9838579
  25.7391899  43.3529323  52.5370328  25.0728426  42.6484930  53.0350887
  25.5857729  42.9940952  51.1157809  26.2617766  43.6478580  50.5643616
  25.7883294  41.9248596  51.0546902  24.2325331  43.3013573  50.4876480
  24.1712390  43.7326572  49.1321763  25.0977141  44.0230768  48.6587238
  22.9915528  43.7458248  48.4221438  23.0876361  44.0021351  47.3773070
  21.8462499  43.3275200  49.0349368  20.6866876  43.2380086  48.3582366
  19.9992138  42.6933269  48.7498161  21.8421523  42.8643639  50.3768770
  20.9813340  42.5525866  50.9493549  23.0906211  42.7438564  51.0471967
  23.1747350  42.2854848  52.0215695  27.1704550  43.0035352  53.0819568
  27.5816910  41.8430985  52.9904488  27.9313314  43.9861796  53.6236274
  27.6394207  44.9503191  53.6938078  29.2700565  43.7331751  54.1671941
  29.8249829  42.9726400  53.6177496  29.9622009  45.0755775  54.0461082
  29.3711783  45.7684804  54.6464639  30.9645960  44.9829270  54.4658093
  30.1748111  45.7771747  52.6549608  29.2155930  46.0957180  52.2476370
  31.1032026  47.0803118  52.7304724  32.1276665  46.7612311  52.9214546
  31.0418170  47.6216732  51.7865484  30.6939468  47.6494350  53.5650319
  30.8089696  44.7544680  51.6696938  31.2488924  45.2960746  50.8315798
  31.6710207  44.2204350  52.0698210  30.1118826  43.9912164  51.3230994
  29.3974543  43.2762344  55.6355278  30.5106563  43.1029891  56.1393735
  28.2825996  42.8188872  56.2630040  27.4109176  42.7661651  55.7563553
  28.3311638  42.4945701  57.7218906  28.8076433  43.2807392  58.3072508
  26.8644581  42.3719158  58.1682382  26.3468482  43.3270654  58.0716404
  26.3573606  41.7138604  57.4632268  26.7607768  41.8520931  59.6105477
  27.0295081  40.7970503  59.6498584  27.3315558  42.5667652  60.2038309
  25.2886227  41.9025912  60.0759091  25.3986803  41.6853974  61.1386288
  24.9542920  42.9176141  59.8641509  24.3982829  41.0036061  59.3357936
  24.3347329  41.2626256  58.2796050  24.7022508  39.9578871  59.3927525
  23.0287864  41.0110708  59.8924925  23.0353083  40.6160499  60.8218412
  22.5495095  41.8991846  59.9232908  22.4550338  40.3912853  59.3386515
  29.1503343  41.2562439  58.0509390  29.9084402  41.1583973  59.0369525
  29.1811998  40.2910971  57.0767367  28.4749732  40.4092621  56.3645493
  29.8821595  39.0234660  57.0642512  30.2063984  38.8563393  58.0921903
  29.0376385  37.7308298  56.6364520  29.5730013  36.8768958  57.0502931
  28.1042752  37.7807726  57.1989381  28.7292857  37.4998098  55.2117814
  28.5841861  38.3469760  54.3033599  28.6966564  36.2407504  54.8681106
  28.3765357  36.0577133  53.9276436  28.6961586  35.4873843  55.5409139
  31.3192360  38.9984558  56.3925432  31.8769068  37.9317001  56.1758485
  31.9632389  40.1634308  56.1250746  31.6127766  41.0063982  56.5564794
  33.0695665  40.4025104  55.2424738  32.8877196  40.0024350  54.2447383
  33.2750104  41.9225833  55.0958376  32.3307938  42.3027527  54.7062388
  33.3776627  42.3974393  56.0714355  34.3271072  42.4313302  54.2054517
  35.2901007  43.2926014  54.6164424  35.3571677  43.5922322  55.6521969
  35.9538073  43.8488071  53.6054218  36.7273202  44.4936524  53.6713633
  35.5448997  43.2841933  52.4020516  35.9867729  43.4180317  51.0663883
  36.8213402  44.0882006  50.9238399  35.2158416  42.9811178  50.0118053
  35.4707680  43.2438134  48.9958321  34.0127318  42.2540050  50.2824741
  33.3629804  41.9341147  49.4807763  33.6890535  42.0435189  51.5989774
  32.7810328  41.4746878  51.7345786  34.3715572  42.5540724  52.7334151
  34.3338479  39.7114664  55.7228777  34.4610262  39.3710021  56.8477042
  35.1630292  39.3267459  54.7646771  35.1029630  39.7796497  53.8629253
  36.1248244  38.2586008  54.9004858  36.7078812  38.3756598  53.9866028
  36.8270531  38.3689582  55.7274840  35.5515260  36.8486682  54.7855074
  35.0354061  36.3728283  53.7962159  35.7956446  36.0621245  55.7582808
  36.1468136  36.4202622  56.6347964  35.6920921  34.5811974  55.6495198
  36.3726413  34.3489139  54.8292375  36.2912274  33.8978694  56.8735433
  35.6296201  34.1931284  57.6875580  36.3436896  32.8137543  56.7744617
  37.7715700  34.2063905  57.1766532  38.0713898  33.3681971  57.8051888
  38.3913499  34.0072114  56.3030305  38.0616417  35.5956193  57.8604716
  37.1287468  36.3067913  58.2359906  39.2701907  35.8893567  58.0918966
  34.2692210  34.0636736  55.2979962  34.1163856  32.9519207  54.8652620
  33.2066479  34.8328031  55.6558944  33.4403885  35.7441079  56.0240383
  31.8524229  34.5258450  55.2649272  31.6187706  33.5216261  55.6170408
  31.1750294  35.2263728  55.7545809  31.5866062  34.6180487  53.7408425
  30.6751764  34.0359356  53.1707576  32.4112681  35.4416517  53.0601326
  33.2380800  35.8200993  53.4995838  32.3699316  35.6107603  51.5365613
  31.3164370  35.5338821  51.2696928  32.8416719  37.0084287  51.0982173
  33.8251951  37.2227700  51.5143302  32.8408398  36.9116580  50.0129788
  31.9321932  38.2049042  51.3865918  31.4513415  38.6285689  52.5861195
  31.6886779  38.1885093  53.5435066  30.6110519  39.6966233  52.3516834
  30.0651153  40.0873883  53.1059578  30.5575550  40.0382168  51.0304166
  30.0513992  41.1166788  50.3911357  29.3761031  41.7767070  50.9154504
  30.2929940  41.3518939  49.0051502  29.8713262  42.2189306  48.5173986
  30.9934431  40.3704242  48.3524777  31.0870670  40.5512775  47.2922397
  31.5408471  39.2350632  48.9477349  32.1383800  38.6109776  48.3009702
  31.4435590  39.0781779  50.3494054  33.0459384  34.4997419  50.7684734
  33.1764489  34.5117680  49.5452914  33.5725886  33.4575939  51.4908944
  33.3427329  33.3273101  52.4659582  34.4456186  32.4381551  50.8908543
  34.4747930  31.5281827  51.4895764  34.1520088  32.0762714  49.9055871
  35.8191636  33.0832132  50.6905338  36.5206876  32.5981945  49.8062986
  36.2136954  34.1920701  51.3076764  35.6766242  34.6684679  52.0177079
  37.6510256  34.5895945  51.2671668  37.9597662  34.6093417  50.2214430
  37.8299389  36.0577744  51.7350256  37.2013077  36.1035328  52.6237399
  38.8760198  36.1790848  52.0158877  37.3548814  37.2508646  50.9001117
  36.3593337  37.0964832  49.9074304  35.7944999  36.1753609  49.8877716
  35.9182153  38.1159953  49.1024629  35.0938673  37.9345730  48.4285486
  36.5255444  39.3166354  49.2318482  36.1740666  40.2349158  48.7847225
  37.5148533  39.5018553  50.2222802  37.8438897  40.5210669  50.3633188
  37.9569909  38.5149836  51.0331271  38.6406760  38.6929974  51.8495067
  38.5900261  33.5595169  52.0232272  38.1525469  32.8004772  52.8966524
  39.9367344  33.6420824  51.7406401  40.2190328  34.0431583  50.8578985
  40.9921148  33.1081190  52.6395796  40.7905390  32.0481899  52.7946844
  42.4880717  33.3591953  52.0517960  43.2231213  32.8452239  52.6710992
  42.4951807  32.7456409  50.7418611  42.4358445  31.6582300  50.8005364
  41.7528938  33.2579667  50.1307379  43.4938103  32.8966264  50.3306005
  42.9765810  34.7822530  51.9954981  42.9558515  35.3913451  52.8996984
  43.8932363  34.7917147  51.4059758  42.2665363  35.3400149  51.3843899
  41.0122615  33.7995943  54.0023867  40.5640458  34.9306046  54.1820286
  41.4136121  33.1253178  55.0757342  41.5473110  31.6811078  55.1150766
  42.5036408  31.3733405  54.6898642  40.7823834  31.0762641  54.6272498
  41.6044388  31.2788000  56.5399320  42.2875926  30.4366479  56.6591529
  40.6345380  30.9642907  56.9253738  41.9926625  32.4685812  57.3237644
  43.0765039  32.5800794  57.3613676  41.5216869  32.4988330  58.3059359
  41.4673689  33.6727764  56.4323349  40.4567417  33.8929448  56.7785584
  42.3303541  34.9193071  56.5618165  43.3356722  35.0915181  55.8801826
  41.8588196  35.9336324  57.3790114  40.9163883  35.9090831  57.7415933
  42.7102644  37.1037526  57.7675051  42.6790550  37.7850389  56.9173063
  42.0216446  37.6895400  59.0114251  42.1091949  36.9359867  59.7939986
  42.7425855  38.4304950  59.3560567  40.7637602  38.2493824  58.7337556
  40.1888576  37.4935562  58.5955354  44.1584220  36.8002291  57.9813486
  45.0913302  37.4302093  57.5254251  44.3879767  35.7317992  58.7802454
  43.5869518  35.2185008  59.1181386  45.7553283  35.3896901  59.1631201
  46.2146292  36.2771907  59.5991458  45.7000004  34.3019917  60.2763807
  44.8898968  34.6021384  60.9415364  45.4261250  33.3744015  59.7736077
  47.0456968  34.0535978  60.9358444  47.5734864  32.8831263  60.9783237
  47.6917170  35.0712093  61.3738842  46.6656159  34.9734630  57.9716855
  47.8603096  34.8562454  58.1324991  46.0892012  34.6447933  56.7950881
  45.0876336  34.5216627  56.7472523  46.8222436  34.3284773  55.5498211
  47.8105590  33.9296559  55.7818971  46.0675600  33.1944708  54.8510258
  45.1296951  33.5077386  54.3917288  46.5945060  32.7413230  54.0121420
  45.7031252  31.9887460  55.7600885  44.9476708  32.2433083  56.5031772
  45.1205892  31.2763397  55.1744631  46.8287993  31.2200666  56.5368348
  47.4892541  30.9449079  55.7148420  47.2536959  31.9191050  57.2568258
  46.4217825  29.9336389  57.1639919  45.8054137  29.2650008  56.7241083
  46.7436748  29.4265227  58.4230405  47.4102804  30.0314405  59.3601976
  47.7494514  30.9332977  59.0592099  47.4205331  29.7239095  60.3227965
  46.3309532  28.2221080  58.6224099  46.0263620  27.7021879  57.8122566
  46.6116985  27.8355171  59.5127017  46.8826765  35.5509035  54.5628038
  47.5093301  35.3328224  53.5034408  46.1747070  36.6743047  54.7926360
  45.5827596  36.7807724  55.6041383  45.9626858  37.7498954  53.8152167
  46.2466411  37.3741465  52.8326634  44.4996410  38.1218581  53.7602834
  44.1986934  38.8361727  54.5267266  44.4272400  38.6230639  52.7947448
  43.8862784  37.2246280  53.6808574  46.9205002  38.9288825  54.1729553
  47.0432979  39.2744033  55.3458565  47.4367210  39.5245304  53.1061293
  47.2593464  39.1356037  52.1914883  48.1432983  40.8194110  53.1092786
  48.1782056  41.2009400  54.1291448  49.5724546  40.5443202  52.5746253
  49.9684969  39.6386944  53.0334077  49.4869600  40.2555689  51.5270784
  50.5996646  41.7047138  52.8895324  51.5784442  41.4395512  52.4895756
  50.2329382  43.0229421  52.1463016  50.0071598  43.0287434  51.0799872
  49.3926389  43.5021537  52.6485189  51.0627790  43.7119479  52.3044604
  50.7258929  41.9375627  54.3798406  49.8496565  42.4254860  54.8064164
  50.9478922  40.9690722  54.8284689  51.6577809  42.4496290  54.6197046
  47.3686882  41.8579901  52.1814260  47.4511924  41.6540634  50.9510509
  46.5500798  42.7720145  52.7119531  46.6386298  43.0519337  53.6783971
  45.3296972  43.2158376  52.0564699  45.1292903  42.5741993  51.1984802
  44.1899557  43.1513141  53.0842350  44.4588396  43.6948684  53.9898001
  42.7878606  43.5165187  52.6235561  42.0888922  43.3700250  53.4469344
  42.6303506  44.5273462  52.2479600  42.4092878  42.9402085  51.7785335
  44.0171668  41.6792939  53.4843443  43.6928720  41.0456211  52.6590554
  44.9740478  41.3892510  53.9185617  43.3049058  41.5662684  54.3019619
  45.4053575  44.6787224  51.5706659  46.0641894  45.5055542  52.2228550
  44.6581336  45.0550458  50.6001850  43.9952874  44.4256357  50.1708378
  44.6423595  46.3987521  50.0513157  44.6209230  47.1435160  50.8480793
  45.8946478  46.6340284  49.0833978  45.5959511  47.3703109  48.3366975
  46.7258868  47.0279497  49.6693652  46.4243496  45.4995663  48.2071885
  47.4065459  44.6981562  48.7971065  47.7073703  44.8869367  49.8173773
  47.9617901  43.6781201  48.0130941  48.8124220  43.1148776  48.3698576
  47.4560507  43.4511043  46.7373278  47.9621248  42.6442292  46.2291029
  46.4717175  44.2651328  46.1187182  46.1789055  44.1127501  45.0910988
  46.0293858  45.3232949  46.8468540  45.4172830  46.0805449  46.3806282
  43.3357205  46.5084496  49.2941031  42.7730684  45.5131229  48.8223271
  43.0235044  47.7548070  49.0841502  43.5503452  48.4706754  49.5649612
  42.0400720  48.2408183  48.1186820  41.2948488  47.4526611  48.0136069
  41.4342107  49.6182842  48.6210212  42.2637538  50.3243578  48.6530110
  40.3814781  50.3272408  47.6963063  39.9496175  51.1697426  48.2350615
  40.8990184  50.5221404  46.7567441  39.5268242  49.6730146  47.5231913
  40.8279778  49.4221709  50.0126732  39.9218578  48.8167254  50.0375776
  41.5886068  48.8851354  50.5786965  40.6456652  50.3679933  50.5213667
  42.7790871  48.3356293  46.8335417  42.2782636  47.8830250  45.7825078
  44.0496262  48.7973396  46.8828256  44.3704339  49.1392487  47.7779913
  44.7603364  49.3235076  45.6919456  44.0859526  49.0123804  44.8933222
  44.7093174  50.8516401  45.7265022  45.2158795  51.2137476  44.8322612
  43.6738659  51.1889391  45.7019573  45.3457243  51.5282697  46.8876760
  45.6385884  52.7588047  46.7991302  45.6386055  50.8548294  47.9141227
  46.1216402  48.6471606  45.3738642  46.9620032  48.4571843  46.2179099
  46.2897836  48.2897787  44.0911971  45.4907315  48.3625920  43.4788328
  47.4862776  47.7291716  43.4430067  48.3257908  47.7392482  44.1384080
  47.2737853  46.2660573  43.0088047  47.6242669  45.5813186  43.7814965
  46.2219284  45.9910194  42.9285779  48.0170154  45.8675844  41.7914743
  47.4586616  45.8223011  40.7276019  49.2738574  45.4978214  41.8781027
  49.6596733  45.2060223  40.9913138  49.7035940  45.3304411  42.7762259
  47.9781472  48.6237600  42.2716264  47.1734476  48.8938203  41.3894274
  49.2829619  48.6972025  42.0726316  49.9205668  48.3642431  42.7808908
  49.8678121  49.5653580  41.1087601  49.5698416  50.6036729  41.2546392
  51.4514926  49.5679510  41.4353919  51.9164514  50.3592502  40.8453360
  51.5024904  49.8913967  42.4745565  52.0841120  48.2161778  41.0585951
  52.4116285  47.0958334  41.8769957  53.0256594  46.2048887  41.0379602
  53.3718267  45.2336364  41.3564051  53.1253980  46.6835961  39.8120069
  53.4011168  46.1475116  39.0018881  52.5188818  47.8902966  39.7839352
  52.4347716  48.5377285  38.9235194  49.4769804  49.2587272  39.6017717
  49.8560545  50.0562988  38.7526396  48.8127482  48.1491252  39.3561276
  48.5079521  47.6374409  40.1718944  48.2510292  47.7659843  37.9890311
  48.8215136  48.2702979  37.2084401  48.4901147  46.2632794  37.7543461
  48.0049583  45.5460654  38.4153979  48.1226865  45.9834473  36.7663635
  49.9972610  45.7594129  37.7608805  50.6523738  46.0512709  36.7514192
  50.5249103  45.2875431  38.7862054  46.7202133  47.9757630  37.8075220
  46.1969703  48.5728267  36.8890337  46.0113789  47.5612577  38.8649482
  46.5506539  47.2138007  39.6453949  44.5641991  47.7953500  38.8617165
  44.2109694  47.7116352  37.8334551  43.9389018  46.6251083  39.6746247
  42.9541824  46.4757150  39.2306672  44.4324257  45.6636221  39.5377580
  43.8506945  46.7464426  41.2088862  44.1779012  47.6895892  41.8223650
  43.4036115  45.6803837  41.7768380  43.3710039  45.6213165  42.7846340
  42.9716694  45.0072637  41.1587616  44.2014627  49.3124258  39.2171531
  43.1087612  49.7757619  38.8742827  45.1194565  50.0580242  39.8022209
  45.8856520  49.6341467  40.3059602  45.1020360  51.4476819  39.8683506
  44.1829393  51.7203698  40.3864399  46.2493550  51.8438808  40.8149912
  46.2576542  51.1576365  41.6616487  47.2271576  51.7141275  40.3500932
  46.0363196  53.2723730  41.3176947  45.6464226  54.0340849  40.6430975
  45.2693671  53.2395489  42.0910791  47.3954045  53.7508474  41.8598160
  48.2727309  54.2551841  41.1927636  47.6234163  53.6902147  43.1471474
  48.4039905  54.2636858  43.4330932  46.8839585  53.4029618  43.7721537
  45.0999015  52.1360783  38.4521543  44.5321218  53.1565299  38.2563363
  45.5597675  51.4554812  37.4284542  45.8630824  50.5210042  37.6617389
  45.8414254  51.9379066  36.0423213  45.5235339  52.9758220  35.9516691
  47.3412610  51.6659378  35.7274308  47.5283908  50.6131056  35.9380199
  47.5290378  51.8611460  34.6722096  48.2559279  52.5480773  36.5367807
  48.0108516  53.5707457  36.2494169  48.1534971  52.2441552  37.5786474
  49.6522833  52.3089240  36.0496520  50.1058912  51.3250570  36.1710097
  49.5372557  52.4627409  34.9765080  50.5021574  53.3925503  36.4779115
  50.3841166  54.2694119  35.9904793  51.2576737  53.3855959  37.5773530
  51.2985278  52.3221862  38.3771761  50.5244203  51.7017502  38.1851796
  51.5976668  52.5559446  39.3123402  51.9326889  54.4220468  37.8251551
  51.9305799  55.2033984  37.1853823  52.3713420  54.4972132  38.7317992
  44.8736304  51.3327391  34.9946251  45.0038675  51.3825549  33.7581439
  43.9217205  50.5436541  35.5683517  43.9285114  50.5037276  36.5776930
  42.7973112  49.8067074  34.8621774  41.9053968  49.7743951  35.4876960
  42.5267547  50.3374970  33.9489093  43.1947269  48.3790673  34.3901364
  42.2911619  47.6323684  34.1238469  44.4502781  47.9790200  34.3185523
  45.1054525  48.6975589  34.5933964  44.8073938  46.7953830  33.6331750
  43.9929308  46.5124813  32.9676386  45.9382579  47.2019828  32.5789701
  46.0628177  46.2599114  32.0467066  45.5172147  47.9416926  31.8980619
  47.1536338  47.7254986  33.3196310  48.0210000  47.0357769  34.1543830
  48.9647154  48.0327809  34.4582665  49.6365896  47.9333167  35.2976121
  48.8550564  49.1210672  33.6666315  49.3909408  49.9769883  33.6782438
  47.6403688  48.9735575  33.0287563  47.1216072  49.6292523  32.3459550
  45.2491149  45.5986437  34.5109651  45.4764075  44.5730314  33.9421519
  45.3850720  45.8025547  35.8113946  45.2901745  46.7437086  36.1643391
  45.5015621  44.6870944  36.7654640  46.1825927  43.8841722  36.4845880
  45.9659952  45.1018356  37.6601804  44.1056497  44.0589262  37.0828888
  43.1472952  44.3136524  36.3930749  43.9955070  43.2434332  38.1549843
  44.8170367  43.1120732  38.7279019  42.8450546  42.5086404  38.6362219
  42.6212803  41.9126444  37.7517040  43.3027508  41.5282333  39.7552881
  43.9324830  40.7652050  39.2980547  43.8475265  42.0987911  40.5090389
  42.3541486  41.1316236  40.1150610  41.7214579  43.4179213  38.9673484
  41.9676154  44.3485355  39.7556184  40.5169733  43.2279769  38.5360747
  40.2599518  42.3922215  38.0314819  39.3590877  44.0282027  38.9062432
  38.4319122  43.4709400  38.7734356  39.4118732  44.1315965  39.9897585
  39.0271769  45.3284924  38.1983973  37.9509693  45.8733552  38.3846870
  39.9650777  45.8438804  37.3196810  40.8767800  45.4222402  37.2166694
  39.5266113  46.8820880  36.3177657  40.4084575  47.2216308  35.7751020
  38.9673722  46.4296592  35.4978456  38.7741110  48.1025710  36.8635491
  39.0731771  48.7028380  37.9058830  37.8003713  48.5436119  36.0824493
  37.4826802  47.9743432  35.3109239  37.0655396  49.7590379  36.3685209
  37.8268811  50.5225350  36.5247045  36.3539053  50.2050423  35.0298567
  36.1979870  51.2840768  35.0288034  37.1120050  50.0949289  34.2543562
  35.4195484  49.6880299  34.8126077  36.1841764  49.6640119  37.6125156
  35.7813640  50.7719342  38.1339170  35.9681126  48.5229214  38.2195230
  36.0500862  47.7321490  37.5959139  35.5275988  48.3868724  39.5957974
  34.7164887  49.1128835  39.6489234  34.8536453  47.0008773  39.8610039
  35.5642727  46.1906280  40.0235424  34.2968981  47.1437778  40.7862850
  33.8749139  46.7483057  38.8145463  34.3880327  46.2283075  38.1920322
  36.4745264  48.8355851  40.7436758  35.9788532  49.1813333  41.8172261
  37.7806186  48.8717684  40.5264570  38.1237330  48.5341203  39.6389958
  38.7767344  49.2115065  41.5047327  38.6882777  48.5174221  42.3411023
  40.2410236  48.9115440  41.0580173  40.4590623  49.3701313  40.0936844
  41.3260377  49.5234580  41.9766742  42.3216465  49.1182771  41.7954654
  41.3974515  50.5896729  41.7619512  41.0618164  49.3690296  43.0223429
  40.5170088  47.3913766  41.0701915  39.7462324  46.9247147  40.4578031
  41.5083523  47.2461046  40.6399462  40.5351920  46.6201387  42.3895438
  40.5991034  45.5458844  42.2116226  41.2167102  46.8811256  43.1989392
  39.5991472  46.6962855  42.9417266  38.6784332  50.6275322  41.9513056
  38.3946594  51.4961360  41.1168022  38.8600668  50.9745891  43.2048106
  39.1872642  50.2178715  43.7892422  38.9081323  52.3388223  43.7890437
  38.3940197  53.0521259  43.1451732  38.1013165  52.4208266  45.0896238
  38.3226891  51.4899959  45.6112887  38.4190068  53.3460320  45.5706581
  36.5707059  52.4394778  45.0066399  36.2487111  51.6195900  44.3636467
  35.9971042  52.2115725  46.4254116  34.9197844  52.1975217  46.2608617
  36.3525602  51.2990861  46.9044842  36.2571277  53.0689287  47.0466637
  35.9585867  53.7731223  44.4996414  36.4356780  54.0554443  43.5615625
  34.8758891  53.7112776  44.3989572  36.2013707  54.5438996  45.2305198
  40.3909870  52.8364161  43.8436637  41.2141855  52.0491471  44.1615234
  40.6329521  54.1515419  43.5960528  39.8754927  54.7837552  43.3822994
  41.9855212  54.7301893  43.5125897  42.6906365  54.1608731  44.1181122
  42.4272086  54.7700852  42.0684977  43.4514315  55.1245710  41.9604312
  42.4347502  53.3919352  41.4464337  41.4395068  52.9658132  41.3224519
  42.7959696  53.3943330  40.4178557  42.9671536  52.7246251  42.1233199
  41.5593246  55.6174491  41.3696488  40.6495466  55.3915079  41.5764710
  42.0853005  56.1229664  44.0775374  41.0420962  56.7227627  44.2594581
  43.2691462  56.7315912  44.1239309  44.1125540  56.2027885  43.9548278
  43.4039433  58.1815718  44.4121775  43.0760277  58.3911280  45.4303462
  44.9013179  58.5096377  44.3696200  44.9656262  59.4366972  44.9395595
  45.3421593  57.6679793  44.9045024  45.5331564  58.6508892  42.9199031
  45.3305047  59.8134393  42.1297597  44.6743088  60.5717593  42.5318251
  46.0922864  60.0369644  40.9567950  46.0414214  61.0252197  40.5232132
  46.9201524  59.0007545  40.5032743  47.3829023  59.1684263  39.5428876
  47.0881857  57.7931351  41.2899072  47.5521677  56.9065795  40.8823216
  46.3866520  57.6147115  42.4784291  46.5260573  56.7351494  43.0900880
  42.5651289  59.1344824  43.3868123  42.2301033  60.2598350  43.8044585
  42.2407540  58.5909571  42.2034294  42.6076104  57.6824168  41.9585438
  41.3286349  59.3462040  41.2165931  41.7190506  60.3579503  41.1037127
  41.4138531  58.6217853  39.8287670  41.1605310  57.5728704  39.9818696
  40.6848883  58.8715198  39.0580181  42.7366821  58.5227112  39.2080692
  43.4877106  57.4224610  39.2308927  43.3008088  56.4760513  39.7186400
  44.6499567  57.6807614  38.5980872  45.4141718  57.0214541  38.6270373
  44.7624999  58.9281979  38.1095155  45.6838828  59.6338278  37.2782984
  46.6554423  59.1935920  37.1077567  45.3850426  60.9732944  36.9491576
  46.0324246  61.5593594  36.3145409  44.1914264  61.5393415  37.3336301
  44.0697490  62.6005567  37.1746907  43.3136790  60.8471125  38.1786441
  42.4772378  61.4195873  38.5532835  43.5126965  59.4723953  38.5178751
  39.8751222  59.3954475  41.6797356  39.0850384  60.1871197  41.1121100
  39.5080852  58.4399315  42.5475938  40.2608240  57.8033182  42.7692439
  38.2619425  58.1701129  43.2036094  37.4648001  58.6835734  42.6659408
  37.8464200  56.6908721  43.2261379  38.6008621  56.2729925  43.8918336
  36.8426348  56.5171418  43.6150580  37.9072903  55.9323894  41.8896227
  38.9617583  55.2732096  41.6403170  36.8115404  56.0853590  41.2896816
  38.1471557  58.7312584  44.5818143  37.3342464  58.2643540  45.4006766
  38.8877744  59.7520863  45.0065205  39.4394705  60.1581782  44.2655841
  39.3217192  60.0088941  46.3608232  40.1498487  59.3494063  46.6203680
  39.9054430  61.4272440  46.3031011  40.6550029  61.4253171  45.5118601
  39.1466746  62.1773022  46.0757131  40.4042243  61.5329693  47.2667693
  38.2384349  59.8986431  47.4804391  38.5292986  59.3871907  48.5695983
  37.0527741  60.3449221  47.1517684  36.9792518  60.7858950  46.2464688
  35.8763076  60.4557114  48.0832905  36.2540747  60.8996344  49.0045101
  34.7255781  61.3590660  47.6206395  35.1568988  62.3605089  47.5935882
  34.3657405  61.1398800  46.6152662  33.5160780  61.3509541  48.5180840
  32.9268109  60.4666111  48.2768732  33.7006725  61.4840703  49.5834890
  32.6579358  62.5651957  48.1123014  33.3447554  63.4077091  48.0384983
  32.3412468  62.3873231  47.0850787  31.4965201  62.7875195  48.9792130
  30.7082521  62.1946587  48.7639768  31.2850916  63.6499631  49.9655406
  32.1201635  64.5901031  50.1748193  32.8896142  64.8613448  49.5800962
  31.8212078  65.2155074  50.9091223  30.1663531  63.6532153  50.6834713
  29.5000441  62.8952026  50.7110042  29.9953009  64.5096145  51.1908603
  35.2562971  59.0743735  48.4258887  34.9780816  58.7111731  49.5378328
  35.1804334  58.1248240  47.4849671  35.5233241  58.3459329  46.5604588
  34.7736544  56.7355255  47.7378495  34.0706470  56.6655814  48.5682876
  34.3208412  56.1493836  46.3855571  34.9793688  56.3818902  45.5492048
  34.2600785  55.0614968  46.4185471  33.0554931  56.7395311  45.8211963
  33.2758265  57.8000469  45.7034654  32.7910043  56.0244961  44.4970012
  31.9791874  56.5502948  43.9949196  33.6483970  55.9784951  43.8249390
  32.4053758  55.0450391  44.7796594  31.8181483  56.6367322  46.7176199
  30.9384965  57.1530533  46.3333202  31.6100994  55.5807747  46.8895570
  32.0539020  56.9508330  47.7346277  36.0199073  55.9828217  48.1422202
  36.0152060  55.0000783  48.9179672  37.2388495  56.3766451  47.6661823
  37.3654751  57.2447823  47.1674260  38.4100490  55.5908944  47.8981120
  38.2558871  54.5158888  47.8057039  39.5819664  56.0004798  46.8901208
  39.3061960  55.5933597  45.9171594  39.6286748  57.0631930  46.6523461
  41.0500347  55.6848025  47.2542203  41.5701926  54.4544774  46.8684936
  41.0343591  53.6222526  46.4365118  42.9135122  54.2251458  47.1628204
  43.3045833  53.2256942  47.0461292  43.6545044  55.2036228  47.8683332
  44.9262977  54.8973403  48.0636017  45.0762544  54.1374515  47.4965745
  43.1042830  56.4006515  48.3988788  43.5916114  57.1852049  48.9586717
  41.8012186  56.6692758  47.8896390  41.3351368  57.6165403  48.1190728
  38.9766123  55.7937911  49.3591476  39.1351466  54.7996314  50.1111293
  39.2625635  57.0308235  49.7811946  39.2566874  57.7268435  49.0480605
  39.5875490  57.4206625  51.1791845  40.6020743  57.0744735  51.3795136
  39.6119794  58.9720532  51.3860300  38.7486181  59.4485812  50.9226853
  39.5033380  59.1619198  52.4538992  40.8646490  59.5596808  50.8327366
  41.7505534  58.9959914  51.1259969  40.8203619  59.2381644  49.7920734
  40.9418643  61.0671281  50.9544602  40.8143963  61.2644570  52.0190320
  41.9818166  61.3813917  50.8723890  39.9352721  61.8853160  50.1154050
  40.1869574  61.8944067  49.0547100  39.0073120  61.3377567  50.2765196
  39.7186879  63.2657750  50.6758425  39.1381865  63.7528466  50.0073026
  39.2125906  63.2399048  51.5492675  40.5431153  63.8497704  50.6879140
  38.6035971  56.8133532  52.1470735  39.0951437  56.2229933  53.1564704
  37.3045207  56.8224587  51.8347474  37.0482091  57.3155619  50.9908034
  36.2948230  56.0369168  52.5559801  36.2960730  56.4429483  53.5681124
  34.8874975  56.2601066  51.9117353  34.6591305  57.3059300  51.7029822
  34.9375811  55.7973030  50.9262636  33.6437191  55.7933011  52.7071051
  33.5883396  54.7044206  52.7128731  33.7753958  56.0396829  53.7614372
  31.9555678  56.3292853  52.2136367  32.1705861  56.3695950  50.3369308
  32.4326377  55.4113629  49.8877324  31.2598624  56.6895890  49.8309957
  32.9615003  57.0733326  50.0768173  36.5579573  54.5266300  52.6614614
  36.5593252  54.0134555  53.7652898  36.7368783  53.8157604  51.4871376
  36.7452520  54.3002056  50.6008172  37.0661594  52.3803906  51.2825979
  36.2493814  51.8261127  51.7447630  37.1586582  52.0691090  49.7552378
  36.1974927  52.1867593  49.2540619  37.8036772  52.8158747  49.2915705
  37.4603857  51.0447019  49.5393198  38.3394947  51.8902446  52.0328239
  38.2830000  50.9674956  52.8100244  39.4505838  52.6883162  51.9525942
  39.3591857  53.5296541  51.4012696  40.7142852  52.4238478  52.7493585
  41.0010141  51.3759712  52.6636143  41.8390032  53.2442677  52.2130687
  41.4957608  54.2636654  52.0384378  42.9227307  53.3562042  53.3004113
  42.6240056  54.1224843  54.0155842  43.1010786  52.4186639  53.8263030
  43.8593622  53.7036706  52.8638033  42.4415089  52.7241773  50.9350273
  42.8643185  51.7254415  50.8285903  41.6197789  52.7878507  50.2206867
  43.3162446  53.2864956  50.6059534  40.3689678  52.6336345  54.2070657
  40.8427042  51.9353445  55.0945165  39.5599903  53.6210659  54.6143059
  39.1778820  54.2529489  53.9262252  39.0345136  53.8778333  55.9456627
  39.7672344  54.3430490  56.6046525  38.3220709  54.6967429  55.8522089
  38.2340796  52.6024405  56.5215826  38.6140640  52.0759224  57.5500084
  37.2617520  52.0668586  55.7700609  37.0119526  52.5841238  54.9396737
  36.5244359  50.9020350  56.1530441  36.1654147  51.0486216  57.1717320
  35.4667101  50.7083619  55.0288636  34.8141136  51.5725837  54.9100673
  35.8993771  50.5802873  54.0361490  34.6237592  49.4166939  55.2266071
  33.4370980  49.4925518  55.8813244  33.0713332  50.4465017  56.2309324
  32.6579943  48.3586469  56.1643635  31.6454487  48.4013671  56.5384697
  33.1489607  47.1131152  55.7871583  32.5761347  46.2398245  56.0608820
  34.2805130  47.0101074  55.0268763  34.6276238  46.0390127  54.7064588
  35.0082196  48.2107993  54.6510426  35.8881078  48.2275241  54.0243394
  37.4358912  49.7011754  56.3623562  37.2605278  48.8904558  57.2993462
  38.4377346  49.6263297  55.5032486  38.4556809  50.1532737  54.6417720
  39.5319292  48.6112760  55.5649244  39.0132243  47.6532663  55.5935713
  40.2791939  48.6140634  54.2276152  39.5774383  48.3577485  53.4330393
  40.7509108  49.5840672  54.0673883  41.4219289  47.5356556  54.3903954
  42.0239078  47.7255827  55.2793020  40.9091872  46.5784986  54.4848809
  42.4940497  47.7278889  52.9359552  43.3519044  49.2068693  53.3190326
  43.9660681  49.0255332  54.2016045  43.9601698  49.4651927  52.4523290
  42.7097058  50.0694265  53.4922297  40.4807932  48.6508117  56.7792588
  40.6011577  47.6597153  57.4977192  40.9970720  49.8289336  57.0951938
  40.9038102  50.5446977  56.3892059  41.6373470  50.1897173  58.3962442
  42.2830412  49.3128359  58.3650668  42.2689221  51.5913787  58.3010954
  41.4725105  52.3102967  58.1126212  42.7017476  51.7783229  59.2835072
  43.3567906  51.8212686  57.1992144  42.8893518  51.4479295  56.2882858
  43.9228000  53.2259116  57.0044802  44.3227831  53.5754436  57.9570493
  44.7465405  53.1140934  56.2991821  43.2083753  53.9793997  56.6717837
  44.6965696  51.0538445  57.4268928  45.1621318  51.4180374  58.3430005
  44.5338367  49.9977595  57.6461104  45.2203144  51.0069143  56.4720388
  40.8063348  50.0028680  59.6847728  41.3348674  49.5687488  60.7286209
  39.5399853  50.3435539  59.5775257  39.1717151  50.6074709  58.6752126
  38.5839638  50.0547883  60.6828692  39.0671162  50.5000961  61.5526202
  37.2696085  50.9210865  60.4434209  36.7330787  50.5920142  59.5543527
  36.6014180  50.6126943  61.2469099  37.5046810  51.9831904  60.3670450
  38.4009890  48.5955715  60.9951246  38.5159999  48.1078371  62.0987498
  37.8990354  47.8743696  59.9756039  37.8186034  48.2943663  59.0610709
  37.5347538  46.4258338  60.0489120  36.8231493  46.2052985  60.8445024
  36.7602330  46.1177860  58.7651246  35.9715004  46.8486820  58.5884215
  37.3836921  46.2376824  57.8790013  36.2528521  44.6983987  58.6675674
  36.9088581  43.4877289  58.4750580  35.9331609  42.6416675  58.4985512
  36.1623764  41.5927073  58.3854201  34.6972516  43.1039935  58.6368404
  33.8355630  42.5805247  58.5772068  34.9001297  44.4749004  58.7738146
  34.0889618  45.1697509  58.9387127  38.7122787  45.5881456  60.2736661
  39.7823316  45.9420117  59.7988118  38.6272623  44.5513533  61.1366724
  37.4638778  44.1436058  61.9696985  36.6983857  43.9904356  61.2086762
  37.1813248  44.9549432  62.6411301  37.8676338  42.8610662  62.7478593
  37.0636490  42.1401418  62.8966186  38.1120679  43.2499214  63.7364870
  39.1089265  42.3739006  62.0131274  38.7189721  41.6292815  61.3195266
  39.8406757  41.8637652  62.6399400  39.7296220  43.6139123  61.3528494
  40.4235632  44.0484353  62.0715978  40.5400211  43.0906470  60.1628718
  41.7647562  43.1855472  60.1627459  39.8004362  42.6259331  59.1381312
  38.7980723  42.7128499  59.2190139  40.3178608  41.7396804  58.1401172
  40.2576079  40.7633532  58.6213072  39.4468829  41.4306659  56.9830188
  38.4988050  41.1964211  57.4667529  39.3006563  42.3333741  56.3892969
  39.7686069  40.2755701  56.0517781  40.6221549  40.6190045  54.9483096
  40.8993622  41.6331293  54.7032279  40.9230333  39.5849715  53.9821512
  41.5532013  39.8689410  53.1524551  40.5819817  38.2238753  54.1953153
  41.0265160  37.3266421  53.2671544  40.8131308  36.4503154  53.5937371
  39.8862763  37.8650773  55.3572275  39.7518285  36.8143660  55.5672218
  39.3617887  38.9091439  56.1737756  38.8607515  38.6262147  57.0885902
  41.7450656  42.0182680  57.7329804  42.1223687  43.0314630  57.1508453
  42.4951913  40.9876213  57.9287882  42.0553341  40.2825728  58.5033936
  43.8087137  40.6653674  57.3407735  44.0156096  39.6584118  57.7009409
  43.8351706  40.4037884  56.2823400  44.9478177  41.6948103  57.8013159
  44.8233423  42.3133751  58.8777342  46.1344799  41.7356839  57.1554149
  46.2738239  41.0613821  56.4174892  47.1675683  42.7558853  57.4876597
  46.9028080  43.2492021  58.4225857  48.5039241  42.0573391  57.7706655
  48.3508227  41.2152386  58.4446334  48.9849217  41.8345625  56.8184067
  49.6382223  42.9665400  58.3832039  49.9791969  42.7644629  59.7053477
  49.5083490  42.0503013  60.3650032  50.8494577  43.6692642  60.3870593
  50.9478539  43.5658978  61.4573502  51.4799572  44.7041511  59.7254819
  52.1049186  45.3768614  60.2938357  51.2940834  44.7886288  58.3018684
  51.6880652  45.6096028  57.7211224  50.2890763  43.9807532  57.6587037
  50.0411168  44.3163828  56.6621055  47.2407280  43.8581228  56.4055704
  47.2330754  43.5395426  55.1924100  47.1994487  45.1487609  56.7598856
  46.9315899  45.2315537  57.7296474  46.9294604  46.2358161  55.7878870
  46.3482653  45.7805618  54.9874591  46.0632709  47.3013662  56.4098578
  46.1564407  48.2606833  55.8993570  44.5924609  46.9479921  56.5461320
  44.1040768  47.5703886  57.2964617  44.2124077  47.2041885  55.5577576
  44.4333765  45.8859826  56.7353565  46.6148349  47.5583592  57.7165509
  47.5273063  47.2625477  57.7489480  48.1720913  46.8087611  55.1540538
  49.0631634  47.2887180  55.8551337  48.1207599  46.8922841  53.8265468
  47.3103534  46.5447334  53.3348438  49.0160618  47.6751464  52.9799689
  49.8787968  47.9857079  53.5689628  49.4299008  46.8658364  51.7045655
  49.6319170  45.8877612  52.1394532  48.5780717  46.8807812  51.0235950
  50.6205646  47.4237373  51.0095026  50.3129206  48.4338407  50.7367475
  51.5313598  47.5220980  51.5999145  50.8675956  46.6740725  49.7479035
  51.8363643  46.9502200  49.3300258  50.8606966  45.6359874  50.0822114
  49.8171903  46.8020675  48.6642319  49.1632276  47.5579191  48.8101979
  49.8204877  46.1734845  47.4700278  50.7238999  45.3544015  47.2039255
  51.3079616  45.0104760  47.9525811  50.6712650  44.8563451  46.3263479
  48.9399625  46.3381980  46.5430678  48.1553875  46.9741764  46.5423885
  49.1219070  45.7739336  45.7245075  48.3267104  48.9624993  52.5686746
  47.2071379  48.9136362  52.1414009  49.0190211  50.0764191  52.7147248
  49.9537214  49.9813775  53.0857875  48.6414122  51.4276089  52.3202076
  47.5729631  51.3917850  52.1072919  48.6977801  52.5914720  53.4610806
  49.6865212  52.6431935  53.9160849  48.5236406  54.0300095  52.9977767
  48.5592025  54.7535124  53.8122083  49.3200779  54.3192821  52.3122207
  47.5363822  54.0621919  52.5379821  47.6256828  52.3211675  54.5488576
  47.7847116  51.4170360  55.1360161  47.6715376  53.0961023  55.3147730
  46.6170163  52.4673809  54.1633572  49.3792552  51.8275902  51.0369927
  50.5642534  51.4219818  50.9292514  48.8622646  52.5460324  50.0812195
  47.9210797  52.8765955  50.2359102  49.5268707  53.0365149  48.8841783
  50.4484363  52.4553779  48.8415445  48.6047708  52.6703105  47.6454046
  48.2404178  51.6458924  47.7212154  47.7361461  53.2866232  47.8763066
  49.2187032  52.9884342  46.2584618  48.4926419  52.7562287  45.4795057
  49.3848688  54.0646559  46.1986548  50.7053401  52.1220440  45.7951869
  50.0048632  50.5956365  45.1922984  49.3994197  50.0984429  45.9496264
  49.3050214  50.7753318  44.3763793  50.8183887  49.9234475  44.9163197
  50.0795889  54.4722598  48.9148703  49.6875404  55.2510886  49.8155243
  51.0653731  54.7631591  48.0389775  51.4742292  53.9965735  47.5249714
  51.5416049  56.1484431  47.7255874  50.7939046  56.8813163  48.0281269
  52.7641306  56.4002559  48.6402809  52.5171477  56.0132604  49.6292278
  53.7154808  55.9899985  48.3023896  52.9280004  57.8501436  48.8523975
  53.0145748  57.8620790  49.8086545  51.8923031  56.4294354  46.2284718
  52.8068557  55.7182748  45.7781694  51.3168478  57.3762632  45.5438147
  50.5244024  57.7594542  46.0386125  51.4489553  57.3591644  44.0427150
  52.1474861  56.6208042  43.6497252  50.1467041  56.9167988  43.4285584
  49.3892899  57.6271512  43.7613709  50.1999300  56.7608008  42.3509923
  49.6781071  55.7481180  44.0229658  48.9123342  56.1184733  44.4665306
  51.8724714  58.7475278  43.4465077  52.1819384  59.5970273  44.2550340
  52.0052930  58.8724754  42.1414879  51.7538169  58.0913561  41.5538942
  51.9844429  60.1309540  41.3313726  51.7922111  60.9409571  42.0345263
  53.4078271  60.3220800  40.7311325  53.4397090  61.2376712  40.1401280
  54.1129430  60.6196821  41.5071593  53.8217906  59.1577698  39.8440728
  53.4648821  59.0589010  38.4928829  53.0898334  59.9668818  38.0423904
  53.8161610  57.9227258  37.7884185  53.6526985  57.8173987  36.7252961
  54.5326658  56.9130661  38.4132242  54.9327610  55.8840076  37.6481958
  54.7276686  55.9878592  36.7159979  54.9399670  57.0297955  39.7454779
  55.4428763  56.1684309  40.1585726  54.5860403  58.1594720  40.4931135
  54.9655990  58.2351622  41.5014905  50.9440939  60.1599270  40.1772631
  50.5058925  59.0955748  39.6854493  50.5465196  61.3368214  39.7185235
  50.8673251  62.1716081  40.1885236  49.6206326  61.5325473  38.6236839
  48.8069279  60.8801788  38.9372934  49.1025592  62.9758367  38.5108267
  50.0139162  63.5310610  38.2865648  48.4193723  63.0598254  37.6649600
  48.4495325  63.5332777  39.7782121  47.6672847  62.8033357  39.9853424
  49.2596071  63.4999674  40.5068089  47.8081983  64.9205652  39.8453982
  47.0209321  64.9478225  39.0923650  47.3511332  65.0842698  40.8221055
  48.8524729  65.8935558  39.4055504  49.5898245  65.6420348  38.7614822
  48.8407494  67.1944931  39.6999458  48.0627921  67.8417120  40.4920993
  47.3749092  67.2300539  40.9063943  48.0740416  68.8442495  40.6159785
  49.6994781  67.9165214  39.0703832  50.1947865  67.4912596  38.3005605
  49.5162004  68.8913040  39.2643684  50.2647850  61.2886041  37.2230117
  51.3588163  61.7210079  36.9106009  49.5577096  60.5687907  36.3691084
  48.7003338  60.1149538  36.6519931  49.8560397  60.4201424  34.9832293
  50.8369066  60.8594735  34.7982502  49.8384257  58.9109748  34.6277072
  50.1113468  58.7625496  33.5821049  50.5713930  58.3179522  35.1746185
  48.5803726  58.0985855  34.7734394  47.5894174  58.0114275  33.8845315
  47.6144560  58.5565156  32.9520514  46.6547419  57.1040364  34.4378462
  45.7441528  57.0072362  34.0105218  47.0548215  56.6524517  35.6927695
  46.5218406  55.7668585  36.6515918  45.5416098  55.3723746  36.4240308
  47.2075787  55.5527610  37.8565451  46.6674968  54.9304134  38.5545910
  48.4014915  56.1411474  38.1008048  48.8796393  55.9243445  39.0446529
  48.9481465  57.0683576  37.1553633  49.8724607  57.5753245  37.3881116
  48.2955984  57.3206979  35.9687651  48.8932919  61.2000152  34.0943282
  47.8200192  61.5274582  34.5530404  49.1959065  61.3922540  32.7928035
  50.4481376  61.0472404  32.0898698  50.4487235  59.9809634  31.8648610
  51.2437363  61.2821541  32.7966649  50.5772970  62.1128187  31.0144988
  51.3075336  61.8629546  30.2452761  50.7912855  63.1041563  31.4139092
  49.0993979  62.0768711  30.4800046  48.7621562  61.2323980  29.8805556
  49.0043275  62.9617774  29.8502115  48.3197176  62.1050175  31.7933905
  48.2250564  63.1380072  32.1274900  46.9247804  61.5309962  31.6003242
  46.7857231  60.3759579  31.3330516  45.8768683  62.3301202  31.7228283
  46.0172836  63.2397585  32.1393625  44.4542312  61.9232844  31.5855898
  44.4402369  61.1018668  30.8698068  43.8919991  61.4985735  32.9714024
  44.1300021  62.2371659  33.7361964  42.8249304  61.3505666  32.8024189
  44.4055653  60.0935765  33.4483659  44.3734412  59.4773542  32.5498804
  45.3335813  60.3264950  33.9708171  43.3531263  59.7310708  34.4987999
  43.8218428  59.2662104  35.3666707  42.8416147  60.6224923  34.8639677
  42.3794204  58.8747696  33.7926575  42.3303768  59.0223229  32.7947257
  41.8450967  57.7113018  34.2749497  42.0231304  57.4236323  35.5006247
  42.1535499  58.1895715  36.1451734  41.6300076  56.5779026  35.8885199
  41.1683440  56.9112391  33.4575235  41.0480465  57.1303893  32.4789247
  40.8956296  56.0012094  33.8000169  43.5654460  63.0430080  31.0817238
  42.6730332  62.8295733  30.2132758  43.8948738  64.3017710  31.4281496
  44.7103195  64.4680633  32.0006793  43.3763477  65.4131029  30.6136330
  42.2894575  65.3534300  30.5463509  43.6859337  66.7505702  31.2080929
  44.7531607  66.9678133  31.1819782  43.0997864  67.4572207  30.6207886
  43.1804722  66.7922883  32.6511779  42.2223699  66.2742633  32.6739626
  43.7819473  66.3733936  33.4573695  43.0321906  68.1778454  33.0876203
  43.8668262  68.9739398  33.4932040  41.8898217  68.7261577  33.0374618
  41.8654031  69.7215925  33.2100169  41.0683411  68.2152575  32.7469834
  44.0136164  65.3019661  29.1949592  45.1045557  64.7425104  29.0131441
  43.2824490  65.9144459  28.2420649  42.3114411  66.0962448  28.4520530
  43.7289548  66.1597182  26.8737513  42.9534163  66.8343903  26.5102468
  45.0980637  66.8921239  26.8260765  45.8731578  66.1936613  27.1416143
  45.1641369  67.2190274  25.7884507  45.2624345  68.1263609  27.7163963
  45.7499377  68.0132994  28.9771674  46.2637488  67.1450892  29.3595328
  45.6281062  69.1913725  29.8441662  46.0520092  69.1093581  30.8347427
  44.9741964  70.3650136  29.4271704  44.8348871  71.1572642  30.1482702
  44.5478501  70.4628992  28.0136658  44.0978999  71.3798048  27.6616574
  44.6800415  69.3050245  27.1623417  44.2645124  69.2783609  26.1661110
  43.9026800  64.7993487  26.1185563  44.4757479  64.7487147  25.0308020
  43.4104057  63.6576403  26.5722588  42.7579528  63.6785251  27.3429611
  43.6354949  62.3972566  25.8801795  44.6707673  62.3381329  25.5426850
  43.5124797  61.2056074  26.8274320  42.6250109  61.2845860  27.4553138
  43.4403070  60.2559438  26.2979425  44.6994672  61.0647204  27.7814306
  44.8642713  61.9243137  28.4316005  44.4539916  60.2437998  28.4560484
  46.0836481  60.8474441  27.1958785  46.9577479  61.6508982  27.4146322
  46.3074444  59.9215864  26.3781501  47.0953929  60.1050507  25.7739423
  45.5073906  59.4003370  26.0468453  42.7879694  62.2343983  24.6612558
  43.0660830  61.4228554  23.7548046  41.7419646  63.1156054  24.5816691
  41.5332547  63.6458605  25.4154273  40.8503897  63.2825923  23.4533369
  40.0088311  63.7684226  23.9470920  41.5424348  64.3270869  22.4651393
  42.0258498  65.1366064  23.0121896  42.3793528  63.8237703  21.9801417
  40.5921489  65.0058127  21.4384304  39.4094552  64.8830755  21.5249196
  41.0325738  65.7461666  20.4340237  40.4273825  66.1688040  19.7454679
  41.9862922  66.0776647  20.4384146  40.2705378  61.9591666  22.8558343
  40.0202290  61.7571248  21.6896926  40.0140020  61.0590216  23.8140172
  40.2554567  61.1791102  24.7876226  39.4486490  59.7256895  23.3921411
  38.6993347  59.4879091  24.1474751  38.8225170  59.6860123  22.5010915
  40.4358300  58.5927011  23.2438443  40.1104499  57.5167589  22.8185888
  41.6484862  58.8104614  23.7208291  41.7276647  59.6894915  24.2121107
  42.7920385  57.8588988  23.7696329  42.2921825  56.9091551  23.5783562
  43.6490637  58.0932965  22.5393579  43.1589978  58.3145965  21.5906378
  44.2183390  58.9868028  22.7962647  44.6622469  56.9708570  22.2795147
  45.8929012  57.1456298  22.2826026  44.2677096  55.7490531  22.1989324
  45.0078042  55.0737276  22.3281352  43.3468905  55.3457551  22.2988123
  43.4415646  57.7514345  25.1445628  44.6322173  57.9410022  25.2484872
  42.7827131  57.5666888  26.2725103  41.7831230  57.4395218  26.2003066
  43.2838334  57.4882773  27.7056007  43.9890870  58.3029295  27.8686623
  42.0477188  57.6755701  28.5812810  41.4201363  58.4218906  28.0943929
  41.4301254  56.7841842  28.6932968  42.4424178  58.1568663  30.0341673
  43.4535902  58.9153835  30.1355722  41.6213375  57.8380004  30.9296184
  44.0299464  56.2736605  28.1857830  43.7499249  55.6385831  29.2492541
  45.1186456  55.9129803  27.5131285  45.2418798  56.4921437  26.6945541
  46.1235123  54.8863856  27.8746215  46.1019441  54.7538736  28.9567478
  46.0170944  53.6156818  27.0100239  46.7822897  52.9006538  27.3139599
  44.6147856  53.0085866  27.1117267  43.9409439  53.6721606  26.5700745
  44.6606692  51.9988780  26.7039472  44.3871301  53.0412501  28.1776329
  46.1728732  53.9671135  25.5214942  47.0880737  54.5400973  25.3740100
  46.3156560  53.0609893  24.9322683  45.3430289  54.5558486  25.1298164
  47.5621701  55.4553276  27.8772312  48.5191130  54.7045156  27.6170914
  47.7831784  56.6872694  28.3789368  46.9544316  57.2539310  28.4902666
  49.0993042  57.1982591  28.6364140  49.7628355  56.7193700  27.9162519
  49.0859385  58.6368674  28.2451987  48.3992209  58.7520586  27.4070091
  48.6973664  59.2314599  29.0723756  50.4713923  59.1881616  27.7986538
  50.7938402  59.5803717  26.6705565  51.3951992  59.3074777  28.6785092
  52.3120137  59.6363771  28.4121967  51.1880551  59.0529763  29.6333947
  49.5194294  56.8986618  30.1554207  50.2263985  57.6725809  30.8142483
  49.0402835  55.8131653  30.7863260  48.3558769  55.1713933  30.4126775
  49.1824314  55.4206151  32.1727190  49.2552555  56.3191687  32.7847999
  47.9435099  54.5830430  32.5425355  48.0386347  54.2964264  33.5898121
  47.0981154  55.2708139  32.5216935  47.8312345  53.3596448  31.6425421
  48.3842280  52.3016595  31.9800732  47.1359685  53.5182017  30.6210403
  50.5252283  54.7403169  32.4026256  50.9496427  54.5751555  33.4859723
  51.3297079  54.5332907  31.3577095  50.9825973  54.7240976  30.4293351
  52.6057716  53.7850940  31.3655250  52.5115222  52.9587966  32.0698031
  52.8482527  53.3044976  29.9221280  53.8365636  52.8530522  29.8328557
  52.0432155  52.5923525  29.7398165  52.9826189  54.3641540  28.9258444
  51.9488166  54.8125038  28.1754703  50.9625349  54.3711833  28.1588043
  52.3103387  55.9040614  27.3479513  51.6752084  56.1929271  26.6173624
  53.5909477  56.3079857  27.7236129  54.4680924  57.3448317  27.2361514
  54.1465953  57.9511830  26.4029176  55.7504516  57.4561675  27.7220989
  56.4584416  58.1879708  27.3596679  56.2110635  56.5274293  28.7318910
  57.1982790  56.6909984  29.1378772  55.3784170  55.4240904  29.1174722
  55.7935701  54.6787063  29.7800471  54.0756770  55.3063556  28.6221076
  53.8784746  54.5792998  31.8759153  54.9560930  54.0190366  32.1058670
  53.6787203  55.8203406  32.1694047  52.7994644  56.0826743  31.7481695
  54.7014940  56.7820988  32.5016699  55.3821569  56.7235265  31.6526232
  54.1348149  58.1906469  32.4994542  54.7534878  58.9465515  32.9832611
  53.8244429  58.6128830  31.0525928  54.8241716  58.7077184  30.6286850
  53.2849613  57.8202502  30.5351291  53.2517966  59.5365659  30.9706524
  52.8838680  58.3126727  33.3554820  53.1531336  58.1553225  34.4000752
  52.5930872  59.3600815  33.4344909  52.0829369  57.7212142  32.9118433
  55.4684117  56.5642359  33.8183985  54.8456196  56.0707599  34.7383862
  56.8110306  56.7672420  33.7686489  57.2227238  57.2189131  32.9646035
  57.5513869  56.8150059  35.0414804  57.4237258  55.9002137  35.6210094
  58.5820641  57.0371401  34.7632304  57.0869623  57.9689999  35.9088360
  56.0854925  58.6464763  35.6182505  57.7751846  58.1628673  37.0842519
  58.9688186  57.4204263  37.6378973  59.7345511  57.3195083  36.8690440
  58.7053511  56.4518665  38.0632262  59.4686823  58.3497173  38.6984125
  60.1630277  59.0378932  38.2153769  60.0634502  57.8490568  39.4633930
  58.2652971  59.1707459  39.1892335  58.5360286  60.1650577  39.5449475
  57.6837709  58.5994564  39.9122283  57.3935574  59.2917394  37.9430362
  56.3667693  59.1416579  38.2754091  57.6414922  60.5931978  37.1967365
  58.2971264  60.5794850  36.1305373  57.0545313  61.6965906  37.6617572
  56.2880031  61.8960704  38.9229619  57.0368011  62.1168136  39.6835426
  55.7622398  60.9876164  39.2153577  55.2888075  63.0261202  38.5979364
  55.0225545  63.5573021  39.5115316  54.3573662  62.7043205  38.1325676
  56.1698337  63.9346143  37.7550797  56.8012779  64.5575406  38.3884683
  55.6206210  64.5990595  37.0873171  57.1094784  63.0104112  36.9586888
  56.5930611  62.8034499  36.0212742  58.5431619  63.6736310  36.7454260
  59.3637124  63.5359026  37.6467571  58.8065943  64.3416280  35.6240231
  58.0102375  64.5062822  35.0251860  60.0829204  64.9609976  35.2722509
  60.6931929  65.0726715  36.1696218  60.8664054  64.0105559  34.4167698
  61.9397860  64.1907424  34.4772746  60.8422274  62.9847209  34.7855650
  60.3214162  63.9969365  32.9803847  60.6592730  64.8641165  32.2778602
  59.4698119  63.1308551  32.5114774  59.1197009  63.1628680  31.5647597
  59.2030256  62.3313466  33.0675145  59.9247281  66.4570910  34.7229005
  58.8963914  66.7783611  34.0916477  60.8593564  67.3182102  34.9646329
  61.7187331  67.0880995  35.4431000  60.9858118  68.6636658  34.3315631
  60.7356093  68.5342284  33.2793888  59.9305774  69.5542238  35.0988673
  58.9828329  69.1951998  34.6987484  59.8076532  69.5409981  36.1823103
  60.0663257  71.0034571  34.8065112  60.9769659  71.6698643  35.3407787
  59.1103561  71.5928912  34.0678105  59.1616529  72.6007548  34.1109565
  58.5010674  71.0333695  33.4878074  62.4150385  69.2116629  34.3163579
  63.1613714  69.0429448  35.2831979  62.7977505  69.8317361  33.1709201
  62.1512756  70.0931736  32.4403014  64.1765377  70.4027359  32.9641276
  64.3019412  70.6187893  31.9040031  64.2958197  71.7742440  33.6337380
  63.4577231  72.4076247  33.3453302  64.4667325  71.5714436  34.6912151
  65.5140775  72.5034388  33.1633214  66.0902553  72.2844636  32.1089974
  65.9695410  73.4910250  33.8805128  66.6378350  74.1526633  33.5122424
  65.4923931  73.7330225  34.7366220  65.2850938  69.3841475  33.3958659
  66.2547340  69.7849469  34.0572575  65.2069235  68.1548002  32.9412301
  64.3413345  67.9029143  32.4870658  66.2485505  67.1473980  32.9521902
  66.1517237  66.5036599  32.0782086  67.1961140  67.6775918  32.8551704
  66.3903186  66.3491243  34.2556413  67.0283064  65.3245775  34.3455158
  65.7118228  66.7623672  35.3220933  65.2902031  67.6789646  35.2740606
  65.5330330  66.0911405  36.5561203  66.1923937  65.2228612  36.5591808
  65.8270148  67.0701837  37.7183282  65.4942178  66.4516804  38.5507883
  67.3031358  67.3156475  37.8346014  67.8101874  66.3546676  37.7529591
  67.6604588  67.9705242  37.0393494  67.6116400  67.7769338  38.7729723
  65.0306606  68.3680345  37.6414905  65.3235815  69.1182438  36.9074603
  63.9583174  68.1898478  37.5601789  65.1842422  68.9411129  38.5558711
  64.1037695  65.5365849  36.7829312  63.0686049  66.0235882  36.2764137
  64.0516266  64.4934581  37.6395184  64.9193649  64.3045121  38.1203402
  62.7307751  63.9145181  38.1662646  62.0141737  63.9044182  37.3452540
  62.8569655  62.4262675  38.6798328  63.5276919  62.4253306  39.5394526
  61.5339841  61.9352497  39.3282514  61.8754774  60.9868260  39.7432416
  61.2077729  62.6002216  40.1275739  60.7592798  61.7393103  38.5870261
  63.3310684  61.3892384  37.6473846  64.1819123  61.7173455  37.0499298
  63.5981824  60.5471357  38.2845833  62.2857099  60.8464204  36.5928742
  62.7593866  60.0398384  36.0340398  61.4079676  60.4608358  37.1113239
  61.9876855  61.5654165  35.8295990  62.2239184  64.8628003  39.2233943
  63.0534992  65.4872880  39.9039153  60.8834389  65.0317952  39.3218847
  60.4145449  64.4475979  38.6441400  60.1810196  66.1262726  40.0338141
  60.6971161  67.0142316  39.6677399  58.7301599  66.2794852  39.5983418
  58.3147398  65.2744498  39.5298145  58.1234786  66.7067381  40.3971664
  58.3885032  67.0333108  38.3208311  59.0025850  67.9323663  38.2583517
  58.6800743  66.3919624  37.4888897  56.9997587  67.5044747  38.0710323
  56.2744360  66.6916105  38.0299380  56.6250781  68.0194665  38.9553647
  56.8681660  68.4461384  36.8229142  57.6390862  69.2028421  36.9678684
  57.0221724  67.8843904  35.9011690  55.4547378  69.0385530  36.7528095
  55.3764391  70.0029866  37.0445613  55.1549226  68.9702620  35.7914136
  54.7660160  68.4612804  37.2136226  60.4092617  65.9194279  41.5797069
  60.5193686  64.8011510  42.1198617  60.5599910  67.0814591  42.2425751
  60.6283613  67.8907840  41.6427920  60.8445567  67.0764297  43.6752370
  61.5819898  66.3183448  43.9428913  61.6310143  68.3546514  44.0380064
  62.5466300  68.3142306  43.4476751  61.1256434  69.2443370  43.6630281
  61.9215308  68.5174036  45.5231367  62.3031397  69.5146003  45.7451350
  61.0214234  68.5675004  46.1359817  62.9653231  67.5199754  46.1338607
  62.5877325  66.4018269  46.5795895  64.1136293  67.9224902  46.3610098
  59.4557193  66.9914463  44.5034360  58.5128932  67.7777216  44.3325907
  59.3392582  65.8916063  45.2659126  60.0759832  65.2034676  45.3168182
  58.1290634  65.6251248  46.0111281  57.2936036  65.8663177  45.3550739
  57.9186328  64.1285675  46.4459798  57.7158890  63.5322633  45.5571461
  59.2231750  63.6290858  47.0630144  59.0012998  62.7825346  47.7128916
  59.9527258  63.2442910  46.3499009  59.7697664  64.4099790  47.5918637
  56.6705612  63.9799332  47.3714905  55.8223521  64.4864688  46.9098629
  56.4483089  62.9278021  47.5494792  56.7928396  64.4436782  48.3506036
  57.9482404  66.7119641  47.0997535  58.7093815  66.7052797  48.0912678
  56.9959810  67.6567767  46.9839986  56.3215584  67.6203326  46.2325360
  57.0115162  68.9039400  47.8383898  58.0024942  69.0912473  48.2517474
  56.7312488  70.0158239  46.8196272  55.8313961  69.8525640  46.2266953
  56.5433566  71.3699968  47.4633641  55.4885118  71.5099490  47.7024935
  57.2830207  71.5282814  48.2487742  56.6568876  72.1242687  46.6846378
  57.8090947  70.0168285  45.9053710  58.0702048  69.1076784  45.7400302
  55.9438697  68.7642306  48.8432989  54.7864698  68.6975426  48.5179680
  56.3627144  68.8856507  50.0878101  57.3380155  69.0246339  50.3093605
  55.4072903  68.8393542  51.1850077  54.4645720  68.4076348  50.8479372
  55.8915861  68.0102058  52.4217313  56.4589325  68.7126058  53.0332248
  54.7758660  67.3411758  53.1792024  55.0405187  66.8380753  54.1096882
  54.1202443  68.1596039  53.4750430  54.2363539  66.5602795  52.6426795
  56.8619218  66.9023139  51.9293511  56.4519695  66.1575323  51.2467529
  57.6613990  67.3443420  51.3352859  57.6034995  66.0547580  52.9692215
  56.9030482  65.3202341  53.3685818  58.4165646  65.5219751  52.4776073
  58.0281242  66.6543929  53.7742295  54.8194358  70.1537277  51.5606342
  55.6011686  71.1044192  51.7935475  53.5583971  70.2768794  51.7656635
  52.9325178  69.4888970  51.6707372  52.9523461  71.3873238  52.4372171
  53.4483767  72.3071106  52.1270300  51.5068680  71.5250751  51.8010735
  51.6280950  71.6647770  50.7260492  50.8619852  70.7140764  52.1386135
  50.8084021  72.7996789  52.2654553  50.1751037  72.8092476  53.3409248
  50.7046781  73.8138625  51.4457029  50.4243108  74.6719640  51.9008492
  51.2955150  73.7859208  50.6268897  52.9419783  71.2876550  53.9594535
  52.9141325  70.1895179  54.5537326  53.0136177  72.4219736  54.7009271
  53.6392100  73.7041285  54.2603056  52.9689455  74.3390303  53.6797419
  54.5785909  73.4708310  53.7583079  54.1236064  74.3538016  55.5508787
  54.1942756  75.4402627  55.6091292  55.1011505  73.9715833  55.8435131
  53.0801882  73.8456188  56.6116476  52.1323025  74.3739958  56.5098666
  53.4481584  73.8789065  57.6363260  52.8713294  72.4201742  56.1294374
  53.7612305  71.8902562  56.4687251  51.7050562  71.7179242  56.8419771
  51.8674977  71.3205612  57.9860665  50.5916661  71.5222317  56.1499244
  50.5224786  71.8724581  55.2052638  49.4751052  70.5795245  56.5039142
  49.4414087  70.5134566  57.5912451  48.1626895  71.1852787  55.9697540
  48.1157578  72.2748338  55.9698112  48.1794461  70.9606057  54.9040508
  46.8791025  70.6005502  56.5978652  45.9958343  70.1664183  55.7818586
  46.7043374  70.4770510  57.8056757  49.7227548  69.0832501  55.9828687
  48.7389430  68.5375995  55.4812624  50.9531190  68.5399804  56.1479594
  51.6684177  69.1081347  56.5798499  51.2941551  67.1130801  55.9549127
  52.2904221  66.9334027  56.3579177  50.4751266  66.1011477  56.8574836
  49.4752710  65.9948841  56.4386403  51.2312523  64.7827076  56.9712366
  52.1594399  64.8572013  57.5387385  50.6281918  64.0248191  57.4710116
  51.3540477  64.2609877  56.0219845  50.4232845  66.5198556  58.1253141
  49.6437629  67.0752821  58.1937061  51.3813691  66.6323553  54.5100575
  52.0575758  65.6560108  54.1744971  50.5754414  67.2166958  53.6219096
  49.9846179  67.9547010  53.9762597  50.2706595  66.6356396  52.2750838
  50.3311733  65.5479639  52.3209177  48.9368822  67.1894606  51.7665875
  48.9071187  67.0898909  50.6809831  47.8673885  66.3738382  52.4008684
  46.8775338  66.7493763  52.1379295  48.0361842  65.4056384  51.9296254
  47.9995937  66.2382923  53.4736933  48.7183306  68.5368604  52.1615432
  48.0645633  68.5558831  52.8645712  51.2552032  67.0458084  51.1888384
  51.9724534  68.0386884  51.3000836  51.2952876  66.2421285  50.1034450
  50.9105431  65.3088867  50.0965511  52.2564584  66.4686088  48.9963609
  53.0191227  67.1305466  49.4067530  52.9974162  65.1406663  48.6302361
  52.2265348  64.4215701  48.3530296  53.6935570  65.2720011  47.8020398
  53.9498799  64.5923258  50.0287459  51.6427605  66.9696962  47.6286562
  50.3724273  67.0752573  47.4951517  52.4631575  67.4036762  46.7128510
  53.4668831  67.3871298  46.8140786  52.0882207  67.9000394  45.3765905
  51.2555343  67.3451085  44.9452124  51.7415037  68.9323081  45.4165110
  53.2391606  67.7821336  44.3369446  54.2164340  66.9964335  44.4552537
  53.2107370  68.6394012  43.3714383  52.4452766  69.2966620  43.4183583
  54.1760126  68.7683293  42.2679191  53.9508120  69.5786836  41.5740080
  55.5626591  69.1545866  42.8994908  55.3595230  69.9408909  43.6267372
  56.0128353  68.3497786  43.4802416  56.6132269  69.7961473  41.9256714
  56.3781858  70.6794625  41.1127945  57.8711451  69.5156405  42.1353655
  58.6083732  70.0796002  41.7371617  58.1410660  68.8402013  42.8362069
  54.1130402  67.5315974  41.3813580  55.1896447  66.9251830  41.1863367
  52.9233751  67.2292477  40.7803127  52.1634003  67.8357937  41.0547671
  52.5728092  65.9594250  40.1701733  51.5072516  66.0210308  39.9535011
  53.1650073  65.8531594  38.7414540  54.2514938  65.9066922  38.8083661
  52.8493981  64.8734398  38.3817328  52.5026640  66.8809287  37.7759144
  51.3301320  66.5914487  37.3642545  53.1248420  67.9006704  37.4099168
  52.6143553  64.6522771  40.9842846  51.9514384  63.7044102  40.5370145
  53.2122798  64.5827224  42.1782777  53.6345243  65.4079662  42.5797501
  53.0282910  63.4368321  43.0461934  53.0834171  62.5940878  42.3575678
  54.1470430  63.4202435  44.0281530  54.0914183  64.3813680  44.5392993
  54.0128621  62.5828490  44.7114947  55.5144688  63.2942658  43.4403994
  56.2997697  64.3137036  42.9663423  55.9353742  65.3303592  42.9657202
  57.5637984  63.8144755  42.6989310  58.3365922  64.3997297  42.4166738
  57.6568459  62.3917674  42.8528427  58.6495664  61.4723314  42.5978890
  59.5608743  61.7763376  42.1047042  58.4179665  60.1535670  43.0540599
  59.0998395  59.3539112  42.8018480  57.1397585  59.8088158  43.6101509
  57.0347122  58.8122714  44.0135346  56.1091479  60.7706909  43.6913425
  55.1518962  60.5144505  44.1203588  56.3319729  62.0958275  43.3282005
  51.6574077  63.4453946  43.7916166  51.0088496  64.4609363  43.8329983
  51.1729095  62.2900326  44.3553196  51.5588699  61.3904737  44.1081165
  49.9063987  62.2595794  45.0694674  49.2819709  63.1525365  45.0944550
  49.0374709  61.1572528  44.3749895  49.4757040  60.1695873  44.5166988
  47.6527811  60.9906016  44.9998411  47.0005362  61.8486026  44.8352390
  47.1705711  60.1560042  44.4919654  47.7789947  60.7284940  46.0497257
  48.7941092  61.4288541  42.9088211  48.5289218  60.4823230  42.4379191
  47.9470405  62.0976950  42.7606847  49.6903809  61.9320588  42.5480330
  50.1035407  61.9748972  46.5734066  49.7024720  62.8061082  47.3930005
  50.8158433  60.9294008  46.9163806  51.3180975  60.5739627  46.1154066
  51.1226741  60.6017704  48.3403898  51.5716668  59.6122653  48.2603203
  52.1312918  61.5848574  48.8936386  51.6953584  62.5119134  49.2660958
  52.5526753  61.0205755  49.7251786  53.5403389  61.8941350  47.6212350
  49.8905142  60.3175438  49.2500092  49.6109213  61.0071306  50.2170453
  48.9228514  59.4400398  48.8459245  49.0754015  59.1164128  47.9012388
  47.6549656  59.0432029  49.5199838  46.9754072  59.8927772  49.5899109
  46.8406954  57.8765440  48.8740021  47.1842164  56.9053959  49.2314468
  45.8215142  57.9188641  49.2565822  46.6626384  57.9153697  47.3318610
  45.8860673  57.1654957  47.1797358  46.2400117  58.9031565  47.1440819
  47.8707984  57.5651703  46.4008729  48.9605964  58.2420230  46.4662924
  47.7981533  56.5675144  45.5926065  47.9180307  58.7339460  50.9625128
  47.1577446  59.1610965  51.8414282  49.1030326  58.1790519  51.3105574
  49.8683513  58.1430092  50.6520672  49.4516208  57.8829930  52.6785974
  48.5705465  57.4304217  53.1339228  50.7010012  56.9331691  52.7858084
  50.5480572  56.4380755  53.7443992  50.7216802  56.2843994  51.9103775
  52.0397175  57.6539753  52.6691790  52.3927599  58.5786876  51.7223505
  53.5698998  59.1617985  51.9994864  53.8734710  60.0924023  51.5440569
  53.9717026  58.6029456  53.1407104  54.7408991  59.0284213  53.6382806
  53.1176326  57.6156998  53.5204250  53.1985193  56.9628977  54.3761749
  49.6730395  59.0777855  53.6261245  49.8050210  58.8937538  54.8470644
  49.5829646  60.3317645  53.1094792  49.4920412  60.3608749  52.1038429
  49.5913184  61.5603075  53.8023040  49.7123960  61.4030782  54.8741240
  50.7636967  62.3514468  53.3810192  50.8431701  62.1768217  52.3082583
  50.5284635  63.4152673  53.4162660  52.1448523  61.9345069  53.9609289
  52.2675112  62.2469813  54.9985750  52.2381448  60.8551406  53.8466050
  53.3032136  62.5627304  53.1530242  53.3885849  62.1145037  52.1628309
  53.1383820  63.6395367  53.1932696  54.5840959  62.3804925  53.8042722
  55.2378532  61.6643601  53.5210060  55.1042931  63.2984276  54.6229144
  54.5253012  64.4068572  54.9686156  53.6109588  64.5530492  54.5670539
  54.9730918  65.1058082  55.5434418  56.3064459  63.2238862  55.0809419
  56.7242582  62.3644320  54.7550747  56.6824386  63.8468853  55.7809973
  48.2659498  62.4592835  53.7190986  48.2264853  63.5469638  54.2800291
  47.2133252  61.9906727  53.1032834  47.2190822  61.0468377  52.7434259
  45.9025043  62.5419081  53.2154314  46.0056451  63.6143808  53.0487421
  45.0793861  61.9950429  52.0531905  45.0027857  60.9104600  52.1216100
  44.1034699  62.3754700  52.3534432  45.4622274  62.3827889  50.6332530
  46.2962879  63.4093340  50.2232036  46.8429799  64.0166670  50.9294475
  46.2287775  63.4311139  48.8298404  46.5669277  64.2272450  48.3087573
  45.3816609  62.5073840  48.2694427  44.9716064  62.3018254  46.9926757
  45.3815861  62.7653033  46.1080719  44.0640396  61.2578519  46.7288066
  43.5467154  61.2610627  45.7803071  43.6592586  60.4018669  47.7726591
  43.0305839  59.5515555  47.5529399  44.1107147  60.5912368  49.0945352
  43.7828948  59.9936735  49.9335335  44.9135158  61.6974731  49.4178474
  45.2698973  62.4677684  54.6306602  45.5710751  61.5697555  55.4044741
  44.3304245  63.3442754  54.9993935  44.0384500  64.0259393  54.3139109
  43.8338760  63.4980980  56.3778089  44.6164961  63.9072230  57.0158728
  42.7939541  64.6220653  56.4171148  43.2397035  65.5152453  55.9789711
  41.9967679  64.4646113  55.6914921  42.2789135  64.9831198  57.8226961
  41.5611020  64.2670770  58.2234957  43.1162180  65.1859860  58.4914835
  41.4527715  66.2667366  57.6902340  41.4135151  66.6699073  58.7021383
  41.9730690  66.9745029  57.0449253  40.0794469  66.0216119  57.1885743
  39.7329819  65.0780747  57.2864597  39.1447464  66.8758094  56.7438412
  39.2590296  68.2047420  56.5901969  40.1680697  68.6453312  56.5843416
  38.5061221  68.6681326  56.1027409  37.9675996  66.4445073  56.3745038
  37.7779930  65.4531739  56.3538777  37.3406577  67.1694534  56.0551530
  43.2944199  62.2576600  57.0403184  43.4041733  62.1151954  58.2632800
  42.6225589  61.4476210  56.1939174  42.4930341  61.7433004  55.2364880
  41.8276717  60.3433436  56.6592943  41.5253881  60.6005625  57.6747671
  40.5774962  60.3328184  55.7652593  40.8855460  60.2490842  54.7240216
  39.9641136  59.4506567  55.9520493  39.6241176  61.4926457  55.8258801
  38.6630822  61.1566069  55.4372083  39.5723419  61.7721055  56.8773683
  39.9373940  62.7022094  54.8521561  40.8323061  62.7034983  54.0219485
  39.1353042  63.7467471  54.9420173  39.2964353  64.4607871  54.2465774
  38.1410065  63.6692728  55.1042973  42.6372391  59.0585261  56.5891982
  42.7079858  58.2438464  57.5801805  43.4082959  58.9026170  55.4811081
  43.4302155  59.6431633  54.7949720  44.4465001  57.8121797  55.4359037
  43.9222510  56.8573951  55.4792428  45.2274547  57.8434444  54.0892659
  45.8880018  58.7093185  54.1267463  46.0846961  56.5299027  54.0195070
  46.6861323  56.5683307  53.1120557  46.8122907  56.4976949  54.8306073
  45.4088314  55.6750615  54.0210604  44.4644981  57.9700225  52.7668449
  44.1173327  58.9921069  52.6194793  45.1438401  57.6810143  51.9648888
  43.2580189  57.0456206  52.5502204  43.4563296  55.9919035  52.7416731
  42.4064017  57.3972621  53.1331393  42.9072335  57.0809571  51.5193451
  45.2990779  57.8705446  56.7130907  45.5366934  56.9060117  57.4736412
  45.9058785  59.0729821  57.0673082  45.9544424  59.7675217  56.3344874
  46.8321865  59.2415075  58.1792028  47.5777759  58.4465656  58.1576616
  47.6193539  60.5592503  58.1042205  48.5604796  60.5344201  58.6545067
  47.8577092  60.6388967  57.0439709  46.7310228  61.7472804  58.5177966
  45.8805883  61.8606249  57.8456321  46.3439734  61.6264101  59.5297591
  47.5971775  63.0406973  58.3468025  48.2961817  63.1046572  59.1797059
  48.1107270  63.0429090  57.3848690  46.7326398  64.2139226  58.3286973
  46.6009060  64.7444283  57.4795165  46.2431660  64.7451496  59.4472496
  46.5106073  64.2616373  60.6496684  47.1114149  63.4601327  60.7787831
  45.8920401  64.5195071  61.4047544  45.5633758  65.8179017  59.4597950
  45.3914914  66.4182574  58.6655496  45.3632840  66.2034472  60.3720635
  46.1511237  59.0350300  59.5433947  46.8363870  58.4979449  60.3897928
  44.8863862  59.4193807  59.7071158  44.4100495  59.7667349  58.8867346
  44.2186165  59.3474248  61.0217473  45.0102435  59.5516982  61.7440472
  43.2251947  60.4880674  61.2660622  42.6526753  60.7541241  60.3780896
  42.4992799  60.1992587  62.0264537  43.8707491  61.7606076  61.7065684
  44.9878190  61.7693876  62.2612160  43.1643129  62.8651512  61.6287076
  43.6399048  63.6784341  61.9920880  42.2237058  62.8989719  61.2638180
  43.7448156  57.9040243  61.2158162  43.8986828  57.3452384  62.2858574
  43.1979279  57.2238630  60.1993933  43.1679117  57.6167165  59.2694819
  42.7423621  55.8353138  60.3822450  42.0537218  55.7898563  61.2257977
  41.8403565  55.4951509  59.2029194  42.2444156  55.8132828  58.2421481
  41.7916999  54.4189868  59.0389550  40.4788946  56.1372863  59.2240032
  40.4873626  57.2202379  59.3461966  40.0183786  56.1568932  58.2360322
  39.2078273  55.6903884  60.5080344  39.3603105  53.9271224  60.7485819
  39.1700870  53.4027663  59.8115847  40.3245424  53.5682379  61.1090715
  38.5344860  53.6165498  61.3872262  43.9223786  54.9331220  60.5044171
  43.7535652  53.7904264  60.9432495  45.1549124  55.2583141  60.0362541
  45.3206857  55.9793574  59.3492644  46.3799455  54.5259848  60.3364633
  46.2349612  53.5456513  59.8818592  47.5876030  55.1830592  59.5095186
  47.5804057  56.2707628  59.4428920  48.9103720  54.8575792  60.2840435
  49.8320694  55.1458536  59.7784262  48.9905980  55.4130689  61.2189809
  48.9905871  53.7850199  60.4602513  47.4656426  54.6201909  58.0992541
  46.4434056  54.4298584  57.7729122  47.8686950  55.2103171  57.2772780
  48.0169819  53.6796156  58.0820499  46.6208438  54.3859779  61.8215489
  46.7221761  53.2906546  62.3606366  46.4898712  55.5532509  62.5182632
  46.3790576  56.4439032  62.0562590  46.4842362  55.6622142  64.0380067
  47.3607304  55.1192680  64.3919067  46.4813252  57.1378352  64.5266879
  45.5419277  57.5372957  64.1441338  46.4751581  57.2958697  66.0164691
  45.5548673  56.9146202  66.4607377  47.3737519  56.8254380  66.4158802
  46.4972404  58.3753148  66.1630830  47.5980219  57.9918634  63.9630459
  47.4011288  57.9048909  62.8939651  47.6629972  59.0182638  64.3215335
  49.0230951  57.4493228  63.9306275  49.0363224  56.4514411  63.4919337
  49.7040522  58.2113183  63.5534096  49.3608930  57.1017145  64.9063790
  45.2671759  54.9167110  64.6669591  45.4644460  54.1994014  65.6905740
  44.0750567  55.0466060  64.0388483  43.9726583  55.6446689  63.2311699
  42.8741327  54.4066844  64.5683566  42.6849134  54.8628467  65.5401487
  41.6484908  54.5922577  63.6095644  41.5248348  55.6257034  63.2865642
  41.9602709  54.0400288  62.7226019  40.3297076  54.0592497  64.0258662
  40.1425789  52.6487813  64.0039131  40.9484950  51.9639252  63.7869906
  38.8021572  52.1318176  64.1991643  38.6054390  51.0701689  64.1882949
  37.7483700  53.0162477  64.4178627  36.7587062  52.5854990  64.4483752
  37.9651411  54.3819965  64.4495878  37.2004630  55.0980550  64.7118406
  39.2562304  54.9311382  64.2903905  39.3857623  56.0036667  64.2940054
  43.0815746  52.8793982  64.6761557  42.8429946  52.4071695  65.7811832
  43.7467181  52.2179137  63.7194618  44.0501355  52.8559964  62.9968538
  44.1019019  50.8039092  63.6537514  43.2364937  50.1616054  63.8161841
  44.4925883  50.5128086  62.1824168  43.7931284  51.0364860  61.5307844
  45.5247275  50.7847707  61.9621844  44.2620524  49.0226595  61.8895249
  44.8378272  48.4119858  62.5846386  43.2344558  48.7188680  62.0924583
  44.7701672  48.7530719  60.4438957  44.2016439  49.4321780  59.8079632
  45.8198475  49.0470189  60.4586419  44.5299656  47.3759931  60.0284042
  45.3299908  46.8807694  59.6628822  43.5084751  46.5970849  59.8712253
  42.3407529  47.0439723  60.2075679  42.2094127  48.0279449  60.3923860
  41.5051292  46.4968439  60.0553555  43.6478695  45.3291625  59.5464300
  44.5295875  44.8369459  59.5419319  42.8297305  44.7468987  59.4392930
  45.0865252  50.4363122  64.7069331  44.8380021  49.2532624  65.1159005
  46.0426560  51.3035836  65.1609808  46.1552933  52.2338117  64.7849561
  46.9085536  50.9247645  66.3380345  47.1299723  49.8724680  66.1563317
  48.1629029  51.7934681  66.2402084  47.7986341  52.8164014  66.1514751
  48.6839707  51.8033564  67.1969782  49.1068098  51.5927449  65.0737098
  48.9859956  50.6192154  64.3230339  50.0400609  52.5293520  64.9506838
  50.8359082  52.2971321  64.3738667  50.0799308  53.2622506  65.6450231
  46.1254556  51.0237546  67.6065373  46.2447674  50.1162893  68.4626520
  45.1800588  51.9953822  67.7815879  45.0635849  52.6521889  67.0225413
  44.3702491  52.1300804  68.9704389  45.0475922  52.2116947  69.8204921
  43.6765552  53.5250662  68.9318461  43.0274952  53.6622277  68.0663579
  42.7688417  53.6918334  70.0899168  43.1599919  53.2419444  71.0020744
  42.5653173  54.7415464  70.3003793  41.8153975  53.2213862  69.8504790
  44.7472707  54.6221159  68.9396166  45.5133101  54.5895780  69.7142494
  45.2052794  54.5239469  67.9554135  44.1727745  55.5461343  68.8838576
  43.5035968  50.9700159  69.2101201  43.2486681  50.6086840  70.3413316
  42.9554039  50.3105244  68.1223735  42.9943364  50.7479380  67.2129190
  42.0929778  49.1248068  68.1831272  41.6387198  49.1936379  69.1717145
  40.9145182  49.2729257  67.2592778  40.2285363  48.4309557  67.3528800
  40.0277698  50.3978594  67.6614375  39.2615252  50.4777286  66.8907670
  39.5413511  50.1705723  68.6099160  40.5494345  51.3532163  67.7060245
  41.4149506  49.3664013  65.7808747  41.7093957  50.3679639  65.4686882
  42.1628038  48.5987865  65.5844389  40.5724131  49.1673349  65.1169016
  42.7314709  47.7804222  68.2665574  41.9609581  46.7970042  68.3807508
  44.0678093  47.6943042  68.1621285  44.5585232  48.5425716  67.9175670
  44.8450366  46.4493095  68.1799884  44.4090133  45.7696152  67.4484214
  46.3795282  46.5391452  67.8394566  46.5375728  47.1659914  66.9618857
  46.9094347  47.0131792  68.6652774  46.9522306  45.1098382  67.6417254
  47.6292335  44.6188082  68.6058507  46.5578457  44.4217176  66.6666973
  44.5698924  45.6945800  69.4615984  44.6126841  46.3017881  70.4683194
  44.2225988  44.3942578  69.4027394  44.3410829  43.8841085  68.5391642
  43.7590695  43.5306100  70.6027293  44.1048342  42.5025595  70.4992455
  44.1873948  43.8075569  71.5667490  42.2130381  43.4995386  70.8130897
  41.7777441  43.1404854  71.9329798  41.3584157  43.9219515  69.8841215
  41.8170753  44.3714509  69.1054228  39.9247914  44.0385651  69.9291495
  39.5866829  43.5781256  70.8579041  39.4573748  45.4722087  70.1481671
  39.6712982  45.9821274  69.2094692  38.3707263  45.4045781  70.1991796
  40.1007561  46.3272848  71.2566703  41.1867851  46.2631758  71.3195581
  39.7470286  47.3189448  70.9726837  39.4847336  45.9901376  72.6264451
  38.4226523  46.4217869  73.1139460  39.9487155  44.9654410  73.3249261
  39.4414881  44.6291888  74.1313602  40.8881161  44.6652168  73.1065458
  39.3102186  43.5557559  68.6061179  39.8011572  43.9055891  67.5406950
  38.1255462  42.8319261  68.6345920  37.6380739  42.3010323  69.8955041
  37.5370374  43.0152957  70.7122816  38.3374741  41.5727063  70.3054220
  36.3785606  41.5390606  69.5277181  35.4385281  42.0782453  69.4082872
  36.0864350  40.7651414  70.2381220  36.7538740  41.0141780  68.1770427
  35.9164520  40.8785718  67.4922214  37.3031197  40.0836623  68.3222344
  37.5050722  42.1539303  67.4976312  38.2073667  41.6917193  66.8043626
  36.5457696  43.1161353  66.6386819  36.3229770  44.2465471  67.0229040
  35.9339734  42.6340102  65.5418379  36.0594763  41.6730534  65.2544079
  34.6073644  43.1975260  65.0592380  34.7627641  44.2754830  65.0175164
  34.3061815  42.5948089  63.7219965  35.0278886  42.9293837  62.9769921
  34.4849735  41.5310077  63.8804592  32.9196190  42.7551820  63.1245594
  31.8172432  41.9149932  63.5185712  32.0060318  41.3196922  64.3996941
  30.5487112  41.9879964  62.9341457  29.7572787  41.3246648  63.2486291
  30.3958211  42.9507762  61.9021168  29.4383164  43.2157284  61.4768473
  31.4511096  43.7717388  61.4920382  31.2914792  44.4982657  60.7095692
  32.6843633  43.6896044  62.0989150  33.4934716  44.2962205  61.7198335
  33.4921218  42.9916519  66.1221716  33.4890434  41.9143183  66.7306910
  32.6205251  43.9118685  66.3266236  32.8784500  44.7974662  65.9138071
  31.5983964  44.1415257  67.4523525  31.0320645  43.2470811  67.7105733
  32.2059105  44.7512041  68.7182581  31.4007300  44.8511649  69.4460268
  33.2571026  43.8525837  69.3271688  34.2241799  43.8860123  68.8254657
  33.3548128  44.0950717  70.3858733  32.9512973  42.8101784  69.2402816
  32.7555146  45.9732895  68.5006421  33.1112627  46.0329613  67.6113865
  30.6288166  45.1924235  66.9598550  30.8923441  45.8284382  65.9772113
  29.5105608  45.4089868  67.7049921  29.1755137  44.6381075  68.2658081
  28.6978019  46.6073441  67.7295641  27.8585833  46.3021426  68.3558492
  29.5408438  47.7099322  68.3398229  30.0106034  47.4253965  69.2816931
  30.3513045  47.9698845  67.6579635  28.6356724  48.8994742  68.6385595
  27.4104466  48.8029514  68.7418363  29.1788798  50.0058484  68.9346672
  28.5460131  50.7913951  68.9864463  30.1775745  50.1520649  68.9619898
  28.0316455  47.0333989  66.3993724  28.2306189  48.1842639  65.9866673
  27.3015639  46.1975706  65.6147312  27.1714624  45.2440159  65.9212226
  26.8063865  46.5037913  64.2893331  27.4282021  47.2903402  63.8610621
  26.9987051  45.2008735  63.4090917  28.0216623  44.8279206  63.3551402
  26.4919303  44.3487038  63.8629851  26.4438071  45.3513281  62.0121087
  25.1683694  45.1702484  61.6408690  24.3628247  44.9549615  62.3275067
  25.1364872  45.4498728  60.2351828  24.2265847  45.5879012  59.8183030
  26.3481534  45.6449179  59.6468230  26.8467096  45.9471382  58.4307614
  26.1711478  46.0243934  57.5910199  28.1998674  45.9195798  58.1253677
  28.5782626  46.1951826  57.1524046  29.1242116  45.9659877  59.2280709
  30.1687883  46.1071117  58.9925192  28.6421288  45.7633288  60.5226254
  29.3902084  45.7202049  61.3006319  27.2433246  45.6283925  60.7527405
  25.4008691  47.0874204  64.2266605  24.4610853  46.6894919  64.8257543
  25.3170259  48.0171136  63.2683797  26.1706842  48.3842692  62.8739355
  24.1090537  48.6239380  62.7268420  23.2897196  47.9189277  62.8633889
  23.8760785  50.0061147  63.4496506  23.4942537  49.7314457  64.4324811
  24.7772995  50.5961338  63.6158404  22.7737466  50.7848909  62.7150255
  21.4155259  50.4748625  62.8794389  21.0825005  49.7384156  63.5964034
  20.4810904  51.1844129  62.1455706  19.4497322  51.0324852  62.4270739
  20.8232356  52.1357797  61.2169573  19.8876641  52.8873096  60.5660796
  19.0155940  52.4959039  60.6586714  22.1814881  52.4159763  60.9475484
  22.4232067  53.1223343  60.1673404  23.1725083  51.7668741  61.7517102
  24.2094872  52.0661479  61.7324520  24.2388042  48.8788777  61.2003936
  25.2641304  49.3082556  60.6671742  23.1076731  48.7435650  60.5473349
  22.3364038  48.3673752  61.0802148  22.8090069  49.2339862  59.1345728
  23.3211080  50.1785977  58.9516667  23.3947925  48.2646420  58.0868038
  23.5545293  48.7964612  57.1491912  24.3646521  47.8853135  58.4101400
  22.5446018  46.9758084  57.7939950  21.5562100  47.0059152  56.9914608
  22.9074209  45.9035080  58.2684559  21.3159991  49.5022089  58.7878824
  20.4938519  49.0067423  59.5799890  20.9473038  50.3092114  57.7520370
  21.6728949  50.8140231  57.2642782  19.5663827  50.6927910  57.4525414
  18.9050866  50.5249257  58.3029946  19.4941742  52.2727027  57.1238791
  18.4239478  52.4770963  57.0941503  19.7601029  52.9144228  57.9630836
  20.3517343  52.5811115  55.8918528  21.1845982  51.8609498  55.3611082
  20.1087782  53.7052140  55.2621038  20.7899048  53.8910980  54.5396665
  19.4542949  54.3518294  55.6781738  18.9062727  49.8212591  56.2813057
  17.9991376  50.2508351  55.5961923  19.5198021  48.6371675  55.9508169
  20.3203203  48.4239645  56.5291429  19.3010544  47.8426183  54.7611181
  19.8424475  46.9007903  54.8512429  18.2457851  47.5728028  54.7303896
  19.7270645  48.4237469  53.4471318  18.9817976  48.0538080  52.4882655
  20.5677431  49.3866807  53.3611902  21.0409514  49.4827591  54.2479691
  20.9353956  50.3190482  52.2227164  20.8896130  49.7856045  51.2735442
  20.0498006  51.5680256  52.0083124  19.0134979  51.2299945  51.9726942
  20.0392582  52.2560953  52.8529413  20.3706424  52.1364280  50.7661988
  20.7446141  53.0207994  50.7606974  22.4475329  50.5771385  52.4090923
  23.2708075  49.6558148  52.4919810  22.8879888  51.7993036  52.4281736
  22.1325707  52.4668623  52.4959527  24.3221160  52.2504844  52.4764319
  24.9218032  51.3540702  52.6358269  24.7411080  52.9004285  51.1335289
  24.2074087  53.8448125  51.0304322  25.8130370  53.0940940  51.0854371
  24.3723707  52.0055929  49.9852031  25.2158774  51.2732857  49.5011621
  23.1940654  52.0826841  49.4777610  23.1048961  51.7049450  48.5461007
  22.6206047  52.8327525  49.8373083  24.6575622  53.2130501  53.6235998
  25.5793858  54.0293193  53.5100175  23.8178454  53.1670586  54.6868013
  22.9497218  52.6517536  54.6635812  24.2651775  53.6291745  56.0383866
  25.1259337  54.2763678  55.8647534  23.2158598  54.5441102  56.6460265
  22.2768212  54.0079422  56.7815383  23.7059713  54.9165065  57.5451626
  22.9604030  55.7670291  55.8306002  23.9167320  56.2685712  55.6805592
  22.4761121  55.4767003  54.8983575  21.9107211  56.7547119  56.3314050
  21.4829871  56.7124924  57.4879871  21.6219346  57.7803886  55.5525522
  21.0136621  58.5100911  55.8961507  21.8927517  57.7222599  54.5810790
  24.6445383  52.4961257  56.9678267  23.7813673  51.7018155  57.2935874
  25.9271381  52.4162895  57.3448651  26.5745313  53.1644546  57.1392024
  26.4801376  51.3326055  58.1791854  25.7400095  50.6728780  58.6319615
  27.5259009  50.5543559  57.3125277  28.0940415  51.2886275  56.7427538
  28.4578607  49.6036731  58.0425135  27.8419269  48.8830784  58.5807001
  29.0918128  48.9741604  57.4190550  29.1670900  50.2237235  58.5901103
  26.7974535  49.7792776  56.1990130  27.4816536  49.2256558  55.5559406
  26.1760353  48.9895428  56.6229605  26.1621953  50.3919990  55.5591400
  27.2047119  51.9652246  59.4042545  27.9359520  52.9365365  59.3094801
  27.0588725  51.3123769  60.5405704  26.4455757  50.5116328  60.5896608
  27.9874076  51.5016707  61.6891762  28.8615018  52.0104161  61.2822529
  27.2836801  52.4508465  62.6759705  26.3642752  51.9444469  62.9717613
  27.8722262  52.5667529  63.5862661  27.0967654  53.4363378  62.2501903
  28.4932201  50.3181436  62.3831764  27.7363825  49.4081485  62.6991793
  29.7666665  50.2924244  62.7775517  30.3503694  51.1125970  62.6896832
  30.2918407  49.2001444  63.5929813  29.5227366  48.7935013  64.2505003
  30.8419929  48.1053120  62.7178998  30.9197438  47.2565372  63.3967291
  30.1758159  47.7370303  61.9371656  32.1366059  48.3048534  61.9508990
  33.3542287  48.0165477  62.5313173  33.4609991  47.7114607  63.5615872
  34.5085950  48.1368176  61.7409095  35.4294524  47.7669611  62.1686394
  34.4141658  48.4797372  60.3855283  35.3484622  48.6176037  59.8621422
  33.2082867  48.6890119  59.8200155  33.2068105  48.9039834  58.7622078
  32.0266273  48.6206989  60.5617656  31.0700206  48.8382753  60.1108887
  31.3988024  49.7408416  64.5235742  31.8324928  50.8934740  64.3714586
  31.8588624  48.9191320  65.4551450  31.5199844  47.9738906  65.3405744
  33.0379926  49.2789147  66.1983996  33.6310367  50.0117936  65.6516013
  32.7188678  49.7579027  67.1250083  33.9040963  48.1294853  66.5037281
  33.8019019  46.9778384  66.0615623  34.9457797  48.4164305  67.3164669
  34.9006637  49.3180000  67.7693057  36.1633979  47.5949678  67.6795910
  36.1111401  46.6453472  67.1465809  37.4439667  48.2366189  66.9831225
  37.3930322  49.2477998  67.3881964  38.2220398  47.6047609  67.4117618
  37.4537387  48.1004216  65.4648608  36.5495063  48.5792485  65.0890448
  38.3235919  48.6363776  65.0839873  37.5242289  46.6248459  64.9125082
  36.6825307  46.0503340  65.2970874  37.4275751  46.5805773  63.8281147
  38.7785094  45.8646934  65.2911870  38.8472592  45.3898736  66.1795865
  39.9764253  46.0686074  64.7274090  40.2250211  46.7858508  63.6590219
  39.4266132  47.2458505  63.2450520  41.1420696  47.1836538  63.5084903
  41.0632007  45.5415281  65.2913307  40.9971797  44.9746700  66.1243698
  41.9832145  45.6865812  64.8994184  36.3721706  47.3940277  69.1892751
  37.0345114  48.1826456  69.7852914  35.7765484  46.3508920  69.7361636
  35.4556644  45.5697145  69.1820145  35.7530679  46.1416908  71.2254951
  35.0636934  45.3226899  71.4362422  36.7580097  45.9173132  71.5824388
  35.1872571  47.3678373  71.9979832  34.2121682  48.0249517  71.6138059
  36.1001048  47.7407047  72.9416484  36.9166529  47.1570074  73.0533836
  35.9966165  48.9011756  73.8320928  34.9569197  49.2038396  73.7112494
  36.3574894  48.4070084  75.2797013  35.7577648  47.5104123  75.4316616
  37.4395515  48.3149819  75.3669588  35.9354303  49.4083434  76.2990582
  36.6766038  49.6849643  77.2569218  34.7465109  50.0007052  76.2119308
  34.4819135  50.5491472  77.0183609  34.0602026  49.7438720  75.5172254
  36.8890641  50.1466897  73.4462406  36.8833302  51.1540402  74.1629059
  37.5991052  50.1297747  72.3332798  37.5377890  49.3043006  71.7553743
  38.5666914  51.1532690  72.0200941  38.6859543  51.8141049  72.8777574
  39.9271769  50.3768890  71.6683270  39.6947490  49.7156205  70.8331915
  40.6753916  51.1168324  71.3863988  40.4844195  49.4981005  72.8708508
  39.6726428  48.8012610  73.0797865  41.4518783  49.0411559  72.6604343
  40.8409403  50.3642521  74.0977067  39.9136323  50.9027551  74.2919629
  41.0662515  49.7222677  74.9488171  42.0336251  51.2262392  73.8245342
  42.6434424  50.9529223  73.0677676  42.4908531  52.1904381  74.6576519
  41.9309872  52.5285444  75.7929185  41.4077957  51.7774776  76.2193763
  42.1977100  53.3513351  76.3155889  43.4332033  53.0219063  74.2504974
  43.8909961  52.9080141  73.3571938  43.7885319  53.7052749  74.9037071
  38.1787558  52.1343688  70.8539645  38.8667405  53.1018914  70.6800597
  37.2071331  51.7272706  70.0668137  36.6569945  50.9193191  70.3233892
  36.9114936  52.3864723  68.7661141  37.0220450  53.4680418  68.8485198
  37.7031539  52.1923099  68.0433721  35.5472408  52.1447199  68.1499322
  34.9014477  51.0932959  68.3106676  34.9746687  53.1317687  67.4352092
  35.5261109  53.9713179  67.3312537  33.7035304  53.0808444  66.7723224
  33.4674692  52.0682585  66.4469073  32.6274723  53.5847717  67.7000170
  32.7832248  53.1260082  68.6757133  32.8497182  54.6264723  67.9303139
  31.2278102  53.4421237  67.2670659  30.6309459  52.2020780  66.9396232
  31.2414483  51.3120526  66.9000930  29.3283160  52.1525629  66.4985455
  28.8698352  51.2447358  66.1367840  28.6040558  53.3342004  66.4094230
  27.6329728  53.3904740  65.9403025  29.1129489  54.5652272  66.6149201
  28.4054186  55.3743165  66.5088002  30.4282681  54.6322959  67.1427610
  30.8127321  55.6026229  67.4183584  33.6849177  53.9192721  65.5195309
  34.2114325  55.0501734  65.5349007  33.1121026  53.4078070  64.4400257
  32.6188459  52.5273567  64.4349099  33.0029793  54.0820548  63.0510182
  33.1678861  55.1554213  63.1453905  34.1165274  53.5004654  62.1171519
  35.0148269  53.5055633  62.7337345  33.8791785  52.0488864  61.7700021
  32.8999987  51.8764591  61.3238667  34.7551977  51.8257247  61.1608057
  34.0187150  51.3967205  62.6322939  34.3129887  54.4150705  60.8872118
  33.4906874  54.3900574  60.1722490  34.3625941  55.4233092  61.2962950
  35.6048781  54.3042718  60.1515737  35.7721256  53.2639492  59.8734961
  35.6255281  54.9213949  59.2528086  36.4057229  54.7388610  60.7498829
  31.5976659  54.0314144  62.4676421  30.8906916  53.0672348  62.6662496
  31.2226068  55.0627735  61.6507663  31.9118527  55.7934418  61.5492727
  29.9069090  55.3047343  61.0626375  29.2429867  54.4411672  61.0256911
  29.1557189  56.4052587  61.8896010  29.6790186  57.3606336  61.8320932
  27.7229550  56.4879905  61.3823651  27.7616610  56.7210209  60.3188767
  27.1785342  55.5586596  61.5496527  27.2743266  57.4126130  61.7468905
  29.0870165  56.1573474  63.4382242  28.5535989  55.2074838  63.4828768
  30.1161152  56.0982380  63.7938011  28.5657607  56.9869789  63.9151016
  30.1136473  55.7846885  59.6668122  30.9025996  56.7096482  59.3917691
  29.5510185  55.0745871  58.6427858  28.7564721  54.4835790  58.8442488
  29.5408316  55.5478007  57.2738493  30.1397460  56.4357445  57.0717544
  30.0526419  54.3783745  56.4973917  29.4270146  53.5271480  56.7652685
  29.9202993  54.6052180  55.4393906  31.5774528  54.0751453  56.6551533
  31.9849365  53.2119955  57.7236783  31.2247217  52.7944709  58.3682910
  33.3201015  52.8587340  57.8726542  33.5309373  52.1892644  58.6929582
  34.3541361  53.5737533  57.1249023  35.4221396  53.4861410  57.2596557
  33.9546444  54.3801022  55.9983532  34.7053470  54.7658270  55.3242568
  32.5417074  54.6027260  55.7967056  32.1747957  55.1774800  54.9589874
  28.1190012  55.8969242  56.7447971  27.1280927  55.1931181  56.9620583
  27.9833372  56.9533386  55.8590721  28.8156244  57.4736465  55.6248203
  26.8664313  57.1424708  54.9280076  26.2284737  56.2587005  54.9439541
  26.1154391  58.3908661  55.4170492  25.7447293  58.2122714  56.4258644
  26.8292519  59.2094782  55.3212440  24.8278367  58.5920367  54.5291910
  24.4474877  57.8422415  53.6677422  24.2696507  59.7802439  54.6336794
  23.4042346  59.7987032  54.1119321  24.6313465  60.5042729  55.2376225
  27.3826904  57.2965504  53.4563626  27.7570139  58.4200044  53.0288595
  27.1153731  56.2876378  52.6553788  26.6775142  55.5198387  53.1447999
  27.1845939  56.3513469  51.1548730  27.6147660  57.3264686  50.9253004
  28.1555493  55.3071027  50.6704673  29.0442875  55.3230303  51.3015518
  27.6699196  54.3413439  50.8105592  28.6875209  55.4582037  49.2473325
  28.8814652  56.5339835  48.6834093  29.0908991  54.3702670  48.5720180
  29.4425741  54.4808254  47.6319396  28.6417797  53.5155320  48.8677271
  25.7656153  56.3497134  50.4325919  25.7406419  56.0774956  49.2149016
  24.6922164  56.5686144  51.1440483  24.7676710  56.7262038  52.1385976
  23.3522242  56.6609004  50.5527225  23.3117779  55.8878507  49.7847587
  22.2422552  56.4102588  51.6176720  22.7084633  56.6964252  52.5603399
  21.4190978  57.0882160  51.3921590  21.7260844  54.9898321  51.6956245
  21.6274096  54.4377060  50.6276820  21.4347262  54.4018736  52.8003544
  23.1446035  58.0702502  49.9346087  23.8888811  59.0309720  50.1608512
  22.2397377  58.1752965  48.9973360  21.7687562  57.3231445  48.7280138
  21.7280289  59.4444783  48.4559382  22.5472637  59.9090942  47.9060252
  20.6168468  59.0917778  47.4074790  20.9677890  58.4500201  46.5986442
  19.8167161  58.6190572  47.9764536  20.0904644  60.3136705  46.7154677
  20.9148476  61.0800546  46.0873022  18.8400444  60.4964927  46.8159807
  21.1234648  60.3376280  49.4669955  20.9220419  61.5706740  49.2976217
  20.6685437  59.7630779  50.5979248  20.9549455  58.8007621  50.7116229
  19.9946608  60.3874965  51.6819715  19.8907745  61.4206497  51.3503648
  18.5869714  59.7362352  51.7981453  18.0673150  60.3469334  52.5361791
  18.0063473  59.8846246  50.8878859  18.6509139  58.3192583  52.0860161
  19.0655859  57.7277487  53.2848674  19.5036022  58.2914682  54.0955980
  19.1420490  56.4006582  53.0538581  19.4540091  55.6416348  53.6418261
  18.6002253  55.9735059  51.8359734  18.3111000  54.7050553  51.2711790
  18.5570816  53.8107176  51.8225702  17.6133911  54.6675952  50.0511114
  17.4032053  53.7612924  49.5012695  17.2495868  55.8520161  49.4062832
  16.7913640  55.7783463  48.4312813  17.6985748  57.1589878  49.9331037
  17.4361216  58.1196399  49.5154439  18.1983978  57.2267989  51.2356634
  20.8213061  60.5024631  52.9832991  21.6985418  59.7146811  53.3696475
  20.4544309  61.4996620  53.7813334  19.7031616  62.1434139  53.5774564
  21.1610183  61.9439710  55.0077366  22.2344714  62.0113214  54.8352135
  20.7570133  63.3908274  55.4356379  19.6730922  63.5024420  55.4767154
  21.2231853  63.7377703  56.3589614  21.1349421  64.1921176  54.3179041
  20.8606006  65.0939244  54.5006233  21.0343835  60.9162657  56.2032296
  20.0162687  60.2601513  56.3046706  22.0305830  60.9772480  57.1072813
  22.7774030  61.6437423  56.9727888  22.0509092  60.2537236  58.3595230
  21.1757966  59.6033140  58.3346001  23.3791454  59.4561536  58.4459852
  23.5003288  58.8307938  57.5616190  24.1504516  60.2241827  58.3890370
  23.6951590  58.5082943  59.6524794  23.8565082  58.9676215  60.9650262
  23.9918623  60.0268086  61.1323545  24.0786741  58.0474097  62.0150779
  24.1245197  58.4196824  63.0279674  24.0624646  56.6494475  61.7909955
  24.0086695  55.9900090  62.6443424  23.9943522  56.2236211  60.4586342
  24.1488055  55.2003983  60.1512837  23.9282678  57.1138043  59.4068944
  23.9540672  56.8430036  58.3616718  21.9336958  61.2143067  59.5604435
  22.5952931  62.3447785  59.5869290  21.1642562  60.7681762  60.5493289
  20.6685998  59.8915645  60.4750141  21.0118477  61.4413768  61.7711937
  21.9843315  61.6952431  62.1920929  20.1118747  62.7205538  61.7848626
  19.0919420  62.5415313  61.4466980  19.9462332  63.0349548  62.8158645
  20.6704183  63.8802544  61.1873003  21.5166824  64.0971006  61.5845545
  20.4074653  60.4866244  62.7609971  19.2254416  60.2401000  62.7685289
  21.2172314  59.8757885  63.6549122  22.2031289  60.0769048  63.5608090
  20.7747952  58.8351848  64.5954206  19.7688118  59.0689594  64.9459228
  20.9538270  57.5245598  63.8873247  21.0213777  57.7057839  62.8142396
  21.8827485  57.1448439  64.3131154  19.8888222  56.4400009  64.1687813
  19.8940728  56.3775481  65.2563351  18.4833104  56.6897118  63.5581274
  18.1531906  57.6786821  63.8768807  18.5536846  56.6804531  62.4699993
  17.7592353  55.9254199  63.8393996  20.3856318  55.1142967  63.6804941
  21.4288764  54.9192933  63.9298039  19.7487925  54.3350668  64.0982902
  20.4913840  55.0602114  62.5976556  21.6127333  58.9310465  65.8933603
  22.7661730  59.3416825  65.9530917  21.0347058  58.6695722  67.0415613
  20.0397006  58.5009096  67.0746005  21.7603248  58.2583996  68.2788244
  22.7043264  58.7983696  68.3586145  20.9180170  58.5240621  69.5541463
  20.0696472  57.8504015  69.6751008  21.7413414  58.5328325  70.8700452
  21.1895050  58.9716003  71.7017401  22.0245295  57.5022480  71.0823236
  22.7010357  59.0024282  70.6545741  20.3103873  59.7960826  69.5271065
  19.3637292  59.6395228  69.5119578  22.1181645  56.7227742  68.2365938
  21.2460458  55.7923058  68.2288790  23.4253788  56.4632538  68.2496271
  24.0272727  57.2737536  68.2267627  24.0739331  55.1661138  68.1326385
  23.4406162  54.3087991  67.9044691  25.1545736  55.2313092  67.0392714
  25.9730690  55.9275637  67.2273590  25.7882634  54.3458517  67.0554051
  24.6840137  55.5134907  65.6156587  23.9914946  56.3554797  65.5877519
  25.8868277  55.7596433  64.7131243  26.5055293  56.5142944  65.1987827
  26.5572374  54.9080384  64.5922740  25.7461088  56.1232386  63.6949074
  23.9442539  54.2315731  65.1389391  22.9590247  54.2359507  65.6060273
  23.7582582  54.1008600  64.0730223  24.5072435  53.3666835  65.4882222
  24.6363957  54.7369420  69.5249823  24.9530301  55.5890286  70.2908596
  24.7901258  53.4709752  69.7954136  24.8321212  52.9710015  68.9193904
  25.4838810  52.8830529  70.9113455  25.4525794  53.5785487  71.7499818
  24.9338694  51.4907178  71.1708762  23.9036521  51.5855166  71.5135414
  24.9244529  50.8816250  70.2671433  25.6830919  50.6712612  72.2631392
  25.1350933  49.7711071  72.5420552  26.7119759  50.5300414  71.9328154
  25.7977569  51.4889156  73.5883812  26.8290022  52.0545748  73.9251005
  24.7897252  51.4828692  74.3776950  25.0106593  51.8597264  75.2883496
  23.9843761  50.9312839  74.1177534  26.9706974  52.7505589  70.5015061
  27.3238926  52.2507896  69.4231101  27.9300825  53.3656557  71.2827577
  27.7376860  53.7432740  72.1992619  29.2935169  53.4772740  70.7781500
  29.4155135  53.0173163  69.7967297  29.7296215  54.8950165  70.6645153
  30.5622908  55.0443968  69.9771251  28.6462823  55.9017991  70.1903656
  28.1195585  55.5082750  69.3196224  27.8910846  55.9702347  70.9732514
  29.0355329  56.9152463  70.0964786  30.2578431  55.4202835  71.9231124
  29.5090262  55.4542316  72.5226763  30.2509341  52.5588428  71.6289569
  31.4337477  52.3849366  71.1731132  29.7685317  51.8607569  72.6966591
  28.7730855  51.9333205  72.8514345  30.5429346  50.9651702  73.4680122
  29.9822921  50.7485736  74.3768102  30.6250666  50.0319981  72.9100255
  31.8971948  51.5490976  74.0221910  32.8252659  50.8055853  74.2427415
  32.0274544  52.8648836  74.2828472  31.2538721  53.5098126  74.2081203
  33.2673225  53.5345369  74.6500085  34.1082243  52.8430734  74.7127096
  33.5190569  54.5629707  73.5492076  32.5282260  54.9714016  73.3496020
  34.0315678  55.4199315  73.9853356  34.1845412  54.2044766  72.2126996
  33.8178492  53.2203990  71.9215755  33.7513709  55.2212571  71.1308416
  34.0046770  56.2206282  71.4837700  34.3411138  55.1002754  70.2220486
  32.6718023  55.0774147  71.0820762  35.7067788  54.0742461  72.2753622
  36.1495798  54.9870257  72.6720468  36.0779650  53.2803058  72.9241092
  36.1025112  53.8367161  71.2879726  33.0480359  54.2477705  75.9615878
  31.9079956  54.5068548  76.3329262  34.0681760  54.7800624  76.7074394
  35.4935469  54.3392996  76.5424609  35.8007170  54.5335851  75.5155487
  35.4705459  53.2641850  76.7196207  36.2709545  55.0882646  77.6494187
  36.5595176  56.0409591  77.2059375  37.1400908  54.5220225  77.9844201
  35.2733664  55.3619594  78.7662335  35.4384704  56.2274171  79.4079465
  35.1927739  54.4972862  79.4248739  33.9350636  55.4895562  77.9843629
  33.0933033  55.0911874  78.5513910  33.4942521  56.9679051  77.8675776
  33.7111718  57.6922607  76.9427663  32.8881743  57.4184834  78.9814078
  32.9313617  56.9292318  79.8642139  32.1371166  58.6301157  78.9697205
  31.4005599  58.6438544  78.1667794  31.2618595  58.7667659  80.2570490
  31.8235377  59.0576569  81.1441820  30.3915232  59.4102054  80.1315044
  30.8639706  57.7538237  80.3222458  33.0334152  59.8167802  78.6995182
  34.0664819  60.0108392  79.3927918  32.5582729  60.7421153  77.8972117
  31.6751821  60.5799468  77.4354662  33.3607309  61.8971566  77.5244184
  33.3134153  62.6927876  78.2674436  34.3655043  61.4914394  77.4015767
  32.9676630  62.5999766  76.1872476  32.1121270  62.0936758  75.4332133
  33.7122525  63.6885832  75.8368079  34.5272420  63.9465032  76.3757796
  33.8377593  64.1507203  74.4820314  32.8978683  64.0217521  73.9448043
  34.2269727  65.7235722  74.3888006  35.2417287  65.7703221  74.7844036
  33.9371320  66.3650397  73.0084903  33.8540052  67.4480280  73.1002634
  34.7833932  66.1503318  72.3563289  33.0022463  65.9439719  72.6374611
  33.3668465  66.3556346  75.3113172  33.5107691  67.2896528  75.1409959
  34.8483477  63.3977873  73.6038936  35.9330229  63.1590340  74.1205429
  34.5824524  63.2394264  72.2947307  33.6401140  63.4158447  71.9788812
  35.4731979  62.7734455  71.2827192  36.4753099  62.7133913  71.7077499
  35.1949211  61.3183034  70.7690575  34.1996120  61.4029383  70.3313971
  35.9147020  61.0468080  69.9972345  35.2932343  60.3381730  71.8026091
  34.2630364  60.3231559  72.7433666  33.4462530  61.0245393  72.6573011
  34.3835132  59.4221065  73.7944672  33.7980271  59.6061011  74.6826626
  35.3096274  58.3547670  73.7855443  35.5055755  57.5347408  74.9205753
  34.8021183  57.4480094  75.5678987  36.3103846  58.3295202  72.7558707
  37.1530040  57.6555327  72.7239746  36.2588884  59.3457003  71.7595022
  37.0160274  59.3171711  70.9906416  35.4401272  63.6812145  70.0004022
  34.4629425  64.3762099  69.7763924  36.4848584  63.6360316  69.2374079
  37.1915511  62.9438874  69.4416203  36.8582690  64.3892183  68.0742139
  36.1867569  65.2094203  67.8200460  38.3026592  64.9358781  68.3160423
  38.9349678  64.0534844  68.4206900  38.5928155  65.5189790  67.4419116
  38.3511649  65.8794642  69.8588185  36.8570074  63.4582948  66.8914316
  37.4590268  62.3963350  66.9549141  36.2644858  63.8229733  65.7318883
  35.9096673  64.7676143  65.6834415  36.0912003  62.9768693  64.5859764
  35.8776570  61.9474854  64.8742906  34.9569347  63.5041331  63.6761636
  34.0270979  63.3172315  64.2111117  35.1377185  64.5773787  63.6092538
  34.8384847  62.8586479  62.3060506  35.1744072  61.6777073  62.2072307
  34.4991578  63.5664350  61.3413866  37.3897243  62.9692394  63.7499481
  37.8118317  64.0317865  63.2377985  38.0962621  61.8510086  63.7359033
  37.7405987  61.1159647  64.3299428  39.4021617  61.6929950  63.1036502
  39.8933436  62.5680886  63.5270004  40.2617071  60.5491837  63.6878020
  41.3195993  60.7634963  63.5367022  40.2193468  60.3700131  65.1939775
  40.9485084  61.0451485  65.6408304  39.2626451  60.6835927  65.6123286
  40.5832790  59.3685767  65.4236568  39.8975739  59.1752692  63.0090200
  38.9857286  58.6660528  63.3216903  39.9240654  59.3100097  61.9277858
  40.6853315  58.4423370  63.1827392  39.3346021  61.9522064  61.5512893
  40.3790706  62.2260112  60.9815793  38.0841325  61.9193397  60.9635006
  37.3248215  61.5907276  61.5424496  37.8314916  62.0695288  59.4763090
  38.7180803  61.5687891  59.0862650  36.5736913  61.2883904  59.0841775
  35.6787532  61.7837030  59.4598746  36.4291388  61.2693632  57.5655414
  35.5845728  60.6379437  57.2921265  36.2198038  62.2522761  57.1421443
  37.4237254  60.9789659  57.2265712  36.4552472  59.9043854  59.7995866
  36.2999889  59.9913143  60.8751833  35.6283794  59.3494672  59.3562443
  37.6718147  58.9726997  59.4955978  37.5289802  58.0032978  59.9735760
  37.8219473  58.7758375  58.4336908  38.5894412  59.3480601  59.9493732
  37.8655369  63.4877192  59.0235445  38.4703707  63.8426376  58.0062466
  37.0699216  64.3221477  59.7661018  36.3688681  63.8899519  60.3517935
  36.9173965  65.7486172  59.5308619  36.7527439  65.8860584  58.4619842
  35.5641480  66.2734751  60.0730239  35.4837560  67.3087958  59.7419799
  34.6999503  65.7529603  59.6589542  35.3776042  66.1191751  61.4967339
  35.3051688  65.1751038  61.6585993  38.0138930  66.7272934  60.0181875
  37.8553520  67.9386397  59.8053709  38.9456190  66.2967591  60.8815883
  38.8789966  65.3756850  61.2879417  40.1070652  67.0869327  61.2829526
  40.6425583  67.3934735  60.3846693  39.8065133  68.0541003  61.6880273
  40.9978705  66.3648425  62.3157927  40.9497712  65.1407267  62.4443142
  41.6354531  67.0952136  63.2297734  41.1820788  67.9968282  63.2217801
  42.5298360  66.6641018  64.2435143  42.4345029  65.6070141  64.4923337
  43.9828458  67.0411969  63.8491986  44.2003593  68.1024826  63.7271717
  44.6285824  66.6327202  64.6261091  44.3650605  66.3533719  62.5625554
  44.4412418  67.1164358  61.5678345  44.6145707  65.1368550  62.6348911
  42.1133608  67.2589567  65.5860303  41.4730157  68.3023740  65.6693821
  42.4106207  66.7188191  66.7496492  42.9209070  65.8507100  66.6692603
  42.3058391  67.3441838  68.0971817  41.3973212  67.9454748  68.1127493
  42.1956254  66.3450609  69.2842252  41.3765109  65.6774444  69.0134545
  43.0013168  65.6124759  69.3244932  41.9694320  66.9069804  70.7170741
  42.8713211  67.3068865  71.1806906  41.1618155  67.6386242  70.7323706
  41.6554654  65.7619252  71.6399633  41.0962675  66.1815294  72.4760817
  40.9850758  65.0738948  71.1240555  42.8494370  64.9633105  72.0227040
  42.4291420  63.9806568  72.2367618  43.5285709  64.9108420  71.1713321
  43.7038001  65.5978226  73.0693430  43.2519502  65.4508744  73.9604137
  44.6406019  65.2224149  73.1068859  43.7036600  66.6030599  72.9635181
  43.4727727  68.3355490  68.3457132  44.5855588  67.9883130  67.9750688
  43.1545278  69.4218786  69.0305009  42.2310976  69.5230190  69.4271132
  44.2760301  70.3678840  69.3975588  45.2022924  69.8027355  69.4953042
  44.4548953  71.5366495  68.3853362  45.1523749  72.2771586  68.7764798
  44.9342164  70.9949969  67.0697630  45.2390333  71.7339499  66.3284674
  45.8062261  70.4051643  67.3525607  44.1651462  70.3397172  66.6612775
  43.1203355  72.2918528  68.0898905  42.3752847  71.6999460  67.5575827
  42.6967825  72.5235097  69.0672542  43.2308360  73.5898789  67.2856077
  42.3083824  74.1397640  67.1018534  44.0405174  74.1794463  67.7159476
  43.4915243  73.3738044  66.2489460  44.1304628  70.8579694  70.8507372
  43.4770409  70.1782461  71.6326822  44.6472736  72.0798104  71.1946428
  45.3696724  72.4153502  70.5734269  44.4513151  72.6606500  72.4615945
  44.7444681  71.8513839  73.1308826  45.4092274  73.9320942  72.5497581
  46.3881037  73.7093920  72.1261559  45.0818276  74.8253056  72.0166917
  45.4483202  74.4114017  73.9938540  44.5118740  74.1073765  74.7121034
  46.5040679  75.0418568  74.4583197  46.5833413  75.3066124  75.4297646
  47.3192668  75.1664491  73.8743235  42.9390150  72.9364866  72.6529105
  42.3414029  73.8380051  72.0389226  42.3305463  72.3099306  73.6278670
  42.8862614  71.7154599  74.2273195  40.9220445  72.5284277  73.9926365
  40.6083257  71.8576610  74.7931973  40.8454822  73.5798468  74.2660171
  39.8049711  72.5929768  72.9264571  38.7490739  73.0775924  73.2822867
  40.0377909  72.0756605  71.7435294  40.9334316  71.6519796  71.5459458
  39.0745722  71.9624501  70.6837006  38.0754163  71.7944098  71.0866633
  39.1172790  73.3780209  69.9487090  38.9773039  74.1966314  70.6547188
  40.1149258  73.4353371  69.5145551  37.9264285  73.4660632  68.8353068
  36.9915680  72.6509103  68.7905136  38.0415661  74.3480644  67.8351676
  37.3677374  74.2969371  67.0834769  38.6119592  75.1713614  67.9586450
  39.5122684  70.7886175  69.7611996  40.7034049  70.2970088  69.7604128
  38.7703608  70.4699444  68.6938596  37.8679555  70.9161259  68.6091792
  39.2010736  69.7702161  67.4842830  40.2882826  69.8216941  67.4223259
  38.7482677  68.3789148  67.4043538  39.1877082  67.8891842  66.5355789
  39.1782488  67.8550955  68.2577538  36.9234166  68.2687101  67.4320574
  38.8578232  70.5582557  66.2623678  37.8797579  71.3125274  66.2448587
  39.7034108  70.4310401  65.2373611  40.4182859  69.7369760  65.4023388
  39.5179902  71.1774522  63.9232404  39.1980217  72.1792142  64.2078276
  40.8557854  71.1831900  63.2495854  40.6895709  71.7626570  62.3417287
  42.0059281  71.9033586  63.9980124  42.3516879  71.4765139  64.9394389
  42.8964962  71.9050225  63.3690484  41.8839044  72.9548221  64.2553851
  41.2110490  69.8163266  62.8852402  42.0903704  69.8309089  62.5001463
  38.5116495  70.5857973  62.9312005  38.3557789  71.1044609  61.8345664
  37.9175473  69.4719894  63.3492010  38.1463511  69.1147653  64.2655823
  36.6939269  68.7895476  62.7954319  36.4885280  69.2664561  61.8376519
  36.9338543  67.7372266  62.6371903  35.4515763  68.8016368  63.7799783
  35.3582135  69.7790803  64.5101624  34.5289555  67.8602878  63.6835835
  34.7125363  67.0912608  63.0558362  33.3029943  67.7883522  64.4905427
  33.0910805  68.8391814  64.6862278  32.0921370  67.2538172  63.6818586
  31.2078080  67.6090572  64.2110095  32.0075422  67.8774943  62.2188040
  32.1339289  68.9591355  62.1800271  32.7678500  67.4823056  61.5446261
  31.0731808  67.5352226  61.7747277  31.9223762  65.7650924  63.6396007
  32.8744573  65.3589829  63.2996453  31.9101100  65.4061720  64.6687579
  30.8152852  65.1875731  62.7904823  29.9294528  65.7970991  62.9662859
  31.0223358  65.1852029  61.7200201  30.6961479  64.1343461  63.0444454
  33.5571708  67.1353973  65.8598484  34.3008902  66.1965865  65.9143088
  32.8717314  67.4678288  66.9019426  32.1316586  68.1501657  66.8212355
  32.8119236  66.6808202  68.1653782  33.5623808  65.8967122  68.0641379
  32.9972138  67.6188167  69.4246288  32.1745724  68.3340905  69.4550009
  32.9594414  66.9501191  70.2844210  34.2954748  68.4426700  69.4610309
  35.1078827  67.7215924  69.5408522  34.3181325  68.9854020  68.5161904
  34.4926259  69.5390539  70.5248672  34.1888688  69.1366271  71.4912850
  35.5659636  69.7294115  70.5355468  33.5639766  70.6997634  70.2249056
  33.6437200  71.1068407  69.2175829  32.6017328  70.1891635  70.2587228
  33.4601733  71.7712542  71.1869002  33.2485234  71.4702149  72.1270915
  34.2706289  72.3724847  71.1579261  32.7124492  72.3496833  70.8307197
  31.4880539  65.8647029  68.2745004  30.4717425  66.4125961  67.8694076
  31.5986831  64.7510318  68.9403712  32.5036629  64.4417759  69.2662460
  30.4136927  63.9407449  69.4039797  29.5367973  64.5826949  69.4887129
  30.0007693  62.8929720  68.3580394  29.2519217  62.3406354  68.9247065
  29.2574002  63.5691052  67.2215821  29.8373886  64.3000734  66.6585697
  28.8577031  62.8032189  66.5564029  28.4093521  64.1637380  67.5600926
  31.2100847  62.0200686  67.9864780  31.9886820  62.0810094  68.7475078
  30.6856959  61.0669145  67.9245207  31.8870047  62.3787765  66.6762650
  31.2187213  62.6435700  65.8569777  32.5891979  63.2090117  66.7489231
  32.5068665  61.5810956  66.2670189  30.7344103  63.4719205  70.7991546
  31.8394408  63.3465636  71.2766767  29.6432436  63.2191500  71.4977942
  28.7447389  63.2863340  71.0414155  29.5908773  63.3395614  72.9217717
  30.5466955  63.3647949  73.4441516  28.8274761  64.5832191  73.3678300
  27.7998673  64.5910051  73.0055682  28.8487991  64.4173670  74.4456224
  29.4814436  65.9043868  72.9623631  29.0301536  66.6583832  71.8881318
  28.2163052  66.2342442  71.3197843  29.5931022  67.9274531  71.6005775
  29.1771601  68.5124280  70.7926848  30.6986344  68.4466040  72.3362071
  31.3082061  69.6423569  72.0496019  30.7417449  70.1217350  71.4393689
  30.8962890  67.8086163  73.5944576  31.6946683  68.2512129  74.1706805
  30.3692690  66.5246322  73.8308484  30.6752892  65.9208095  74.6714356
  28.9857076  62.0126070  73.4322067  27.7570924  61.7509497  73.2930271
  29.8033349  61.1761922  74.0582313  30.6952259  61.5882877  74.2899049
  29.4673976  59.8703437  74.5949808  28.5769651  59.4964796  74.0894053
  30.7251923  58.9995961  74.4212681  31.5358841  59.4042177  75.0277614
  30.4754882  57.5673938  75.0040016  29.5050438  57.1832493  74.6887689
  31.1968059  56.8575012  74.6002254  30.4902138  57.6663663  76.0888949
  31.0857048  58.7678618  72.9165990  31.9939568  58.1785049  72.7897502
  30.3011461  58.1545726  72.4741296  31.2135902  59.7045799  72.3729755
  29.0846787  59.9574638  76.0128882  29.7332839  60.6945227  76.7092389
  28.1667242  59.0427352  76.4507925  27.5725901  58.6118574  75.7572682
  27.6270595  58.9642778  77.8335699  27.8597516  59.9374906  78.2647083
  26.1219866  58.7744770  77.7413887  25.6825202  58.9666288  78.7214193
  25.6734083  59.4476437  77.0109949  25.7260972  57.4796316  77.2824467
  24.7664349  57.4607367  77.2888683  28.2434443  57.8420357  78.6845507
  29.1720242  57.1218684  78.2981476  27.6126711  57.5180639  79.8517501
  26.8228494  58.0723600  80.1501652  27.9580806  56.3882808  80.6667233
  29.0418865  56.3158523  80.5754818  27.9303649  56.8822340  82.1514779
  28.5620497  57.7619583  82.2743992  26.9125709  56.9896867  82.5273626
  28.6103673  55.8100421  82.9186925  29.8285251  55.5054190  82.7097513
  27.9818790  55.2349303  83.8969224  27.3192020  55.0585916  80.3186694
  27.8235876  54.0029080  80.5656137  26.2118551  55.1968759  79.5291080
  25.9178277  56.1414793  79.3257599  25.7046196  54.1001887  78.7032077
  25.9857743  53.2498880  79.3259962  24.1837416  54.1940365  78.7239144
  23.9034837  54.2848973  79.7733265  23.8429667  55.0861720  78.1989690
  23.5249802  52.9099242  78.2574146  22.5504764  53.1426812  77.4930249
  23.8673648  51.7536430  78.6396874  26.2537653  54.0294944  77.2662925
  25.8006396  53.2910216  76.4071574  27.3505751  54.7470514  77.0972061
  27.6886836  55.3371420  77.8441638  28.0879336  54.7588766  75.8099188
  28.8514007  55.5150451  75.9962151  28.5277043  53.7724147  75.6677792
  27.3943583  55.2377182  74.5877261  28.0210902  55.1098241  73.5100247
  26.1374218  55.7303920  74.6642507  25.7159698  55.6729659  75.5798114
  25.3568567  56.1434847  73.4496645  25.5473185  55.4984470  72.5919492
  23.8225310  55.9781841  73.7558450  23.5555041  56.6423514  74.5769293
  23.3538079  56.2236921  72.8037392  23.4886116  54.5269292  74.1357860
  23.6807906  53.8827860  73.2775694  24.0870218  54.1455930  74.9625925
  22.0229731  54.3871782  74.4754821  21.7153226  54.8620721  75.4061624
  21.4304605  54.7314994  73.6267644  21.6660631  52.8946551  74.6112544
  21.8136009  52.4833977  73.6127190  22.3105188  52.3929954  75.3331986
  20.2787818  52.6114880  75.0751639  20.1663568  52.8287185  76.0552157
  19.5421506  53.1446577  74.6363183  20.0087212  51.6429357  74.9831714
  25.6873471  57.5951688  73.0068740  26.0505864  58.4631971  73.8411534
  25.6752495  57.9654811  71.7071089  25.4373923  57.2345841  71.0523047
  26.0357557  59.2975320  71.2573927  25.8159792  60.1115026  71.9490769
  27.5126598  59.3411089  71.0878983  27.9694367  59.0669271  72.0396804
  27.7299350  58.5785839  70.3398040  27.8487144  60.3265295  70.7657578
  25.3082527  59.6662911  70.0098073  24.8087321  58.7652564  69.2881645
  25.0028865  60.9563411  69.6618941  25.4641366  61.6630905  70.2169459
  24.2750889  61.3971583  68.3783012  23.7139480  60.5265187  68.0384489
  23.2849860  62.4941026  68.7874203  22.7451150  62.2887316  69.7115978
  23.8733114  63.3778788  69.0363636  22.3529254  62.8607990  67.6134481
  22.4120284  63.9816658  66.7159457  21.4116901  63.8487765  65.8529338
  21.1405126  64.5195943  65.0517626  20.7033900  62.7444805  66.1241338
  19.8228657  62.5611219  65.6652857  21.2355790  62.1594834  67.2623773
  20.7725311  61.3023387  67.7295074  25.2708987  61.7616543  67.2890448
  26.1298258  62.5935627  67.5305392  25.0068817  61.3485363  66.1541269
  24.2198760  60.7451768  65.9603891  25.7502462  61.5705437  64.8994034
  26.4493764  62.3936820  65.0526423  26.5165376  60.3588421  64.3766350
  25.8553645  59.6069321  63.9458826  27.0472218  60.6168607  63.4590780
  27.4010957  59.5346778  65.3615289  28.7737092  59.6941035  65.3806493
  29.2412321  60.3159274  64.6326043  29.5667025  59.0022877  66.2880531
  30.6440292  59.0759134  66.2477254  28.9790735  58.1523004  67.2588671
  29.6028396  57.7501680  68.0436545  27.5751162  58.0512190  67.2165408
  27.1544892  57.5043735  68.0475678  26.7939428  58.7063079  66.2840883
  25.7175836  58.6774079  66.3676444  24.8652684  62.0123615  63.7733997
  23.7606651  61.5578421  63.6669966  25.3361927  62.8535009  62.8578191
  26.2527473  63.2614259  62.9750230  24.6570396  63.1550309  61.5920530
  23.9534667  62.3605177  61.3469999  24.0230219  64.5576900  61.5042579
  24.7340301  65.3489545  61.7410549  23.7907950  64.7146426  60.4501789
  22.8804467  64.6632315  62.2831699  22.8452917  65.5737178  62.5825575
  25.7064875  63.2296138  60.4444928  26.8313248  63.6496737  60.6385152
  25.4042754  62.6481856  59.2334841  24.5087297  62.1987689  59.1062268
  26.2179657  62.8235361  58.0087342  26.8918854  63.6507201  58.2304570
  26.9709983  61.5198098  57.5356713  26.3258078  60.8161897  57.0104380
  28.1452459  61.8752398  56.6265475  27.8062721  62.2882045  55.6756185
  28.9497519  62.4490139  57.0867837  28.6744187  60.9951428  56.2622914
  27.5966218  60.7441710  58.7734825  28.4233663  61.3736047  59.1020014
  26.9511335  60.7019747  59.6509803  28.1241810  59.2901322  58.5246001
  27.3324761  58.6570735  58.1261092  28.9041794  59.3367597  57.7646795
  28.4915124  58.9292303  59.4860321  25.3575268  63.2441703  56.8372212
  24.6027372  62.4410310  56.2776376  25.3585077  64.5215287  56.4467950
  25.9899372  65.1460126  56.9273059  24.5852888  64.9805454  55.2675078
  23.5101539  64.9030345  55.4320977  24.7172111  66.4578397  55.0001505
  24.3323333  66.9399187  55.8985457  25.7616423  66.6916708  54.7938797
  23.8547188  66.7132435  53.9377095  22.9906415  66.9710731  54.2666479
  25.0145377  64.1999401  53.9205602  26.1725739  63.8057396  53.7448048
  24.1331677  63.9767679  52.9448870  23.2221200  64.4112577  52.9852930
  24.4710736  63.3445912  51.6696015  24.8809475  62.3571303  51.8821042
  23.2159270  63.0104136  50.8951717  23.4894933  62.6330580  49.9100715
  22.6441937  62.2900425  51.4814340  22.2668648  64.1950607  50.7635054
  22.0314383  64.9688321  51.6610053  21.7765173  64.4059111  49.5398186
  21.1151973  65.1469314  49.3588107  22.0327898  63.7968075  48.7761654
  25.4019490  64.2156826  50.8389965  25.8404812  63.8457001  49.7299413
  25.6781753  65.4352316  51.2563791  25.2790491  65.6810109  52.1511057
  26.6760594  66.2497401  50.5862676  27.2667104  65.6891074  49.8615840
  26.0167471  67.4153452  49.8571305  25.4120043  68.0128425  50.5394772
  26.7303481  68.0462072  49.3258108  25.0796339  67.0429579  48.9508946
  25.4958201  66.5196652  48.2617605  27.6783742  66.7922954  51.6245247
  28.3866716  67.7564230  51.4064173  27.8561568  66.1362292  52.7585003
  27.4420777  65.2184943  52.8343954  28.8648714  66.5700105  53.7921489
  28.5672961  67.5822075  54.0683303  28.6762703  65.6997326  55.0562989
  27.7437733  65.6732612  55.6210480  28.8025872  64.6841729  54.6821979
  29.4369257  65.9223657  55.8050124  30.3341075  66.5219725  53.2134542
  30.6125444  66.0343344  52.0801581  31.2622027  67.0456307  53.9597501
  30.9764128  67.4288746  54.8496457  32.7583469  67.1438323  53.6384402
  32.9790777  67.6053504  52.6765899  33.4654674  68.0188460  54.6816763
  33.0551529  69.0277805  54.6376511  33.3024537  67.4456068  55.5939977
  34.9347637  68.1241985  54.4088335  35.3430296  67.1133864  54.4105706
  35.0804494  68.6348287  53.4570932  35.6360638  68.7904346  55.5662844
  36.8759814  68.9036059  55.5869349  34.9895775  69.3723935  56.5088158
  33.3807271  65.7503695  53.5511639  34.2660262  65.5474606  52.7146446
  32.9592837  64.8146371  54.3716877  32.2728001  65.0616481  55.0702454
  33.3290912  63.3827888  54.2564017  33.7253272  63.1899790  53.2587728
  34.5186505  62.9277254  55.2131581  34.2778753  63.0617880  56.2674415
  34.6695541  61.8572263  55.0726169  35.8196458  63.5698411  54.8029475
  36.2495725  63.2533435  53.6481396  36.4298555  64.3061327  55.5539260
  32.0980603  62.5528567  54.5232456  31.4136136  62.8154041  55.5158500
  31.9156044  61.4600196  53.7953728  32.6146272  61.1452921  52.5959985
  33.6216785  60.9332387  52.9542318  32.4881025  61.9619572  51.8843043
  32.0931230  59.8615458  51.9898873  32.7349180  59.0332759  52.2914452
  32.0561440  59.8769657  50.9012295  30.6824483  59.7393876  52.6290621
  30.3245067  58.7102774  52.6027558  30.0256353  60.3834974  52.0431813
  30.7684951  60.5269961  53.9462886  29.8680626  61.1259437  54.0811296
  30.9339966  59.5331149  55.1455648  30.1692317  58.5682417  55.2646628
  31.8407874  59.8248692  56.1391899  32.2725274  60.7373473  56.1583025
  32.0024493  58.9263323  57.3198994  31.0252812  58.6045755  57.6794826
  32.8410575  57.7483150  56.9214355  32.7184844  56.9297900  57.6303351
  32.3465075  57.4077714  56.0120669  34.3431872  57.8291778  56.5218598
  34.6954443  58.7236708  55.4665456  33.9783206  59.3229678  54.9252566
  36.0186738  58.7181856  55.0301897  36.2474765  59.3203476  54.1634347
  37.0502510  57.9770472  55.7092976  38.0693882  58.2071920  55.4377304
  36.6632258  57.1858349  56.7859255  37.4276180  56.7138174  57.3851075
  35.3522098  57.1557923  57.2525898  35.0642105  56.5357832  58.0881962
  32.4453854  59.6467163  58.6065984  32.9060454  60.7449992  58.4458938
  32.2040403  59.1082864  59.7835129  31.8771609  58.1528214  59.7795791
  32.6216385  59.6505838  61.1045073  33.2681966  60.5044539  60.9050696
  31.3978386  60.1769087  61.8892449  30.7434315  59.3740765  62.2286809
  31.9027512  60.8452089  63.1915706  32.3290094  60.1150014  63.8793714
  32.5047817  61.7426318  63.0449954  31.0152854  61.2836039  63.6469015
  30.6449312  61.2985481  61.1161308  31.2532812  62.2011904  61.1760739
  30.5069973  61.0379414  60.0668480  29.2803300  61.6367575  61.8329452
  28.7538853  62.3779016  61.2324201  28.7337946  60.7097179  62.0050575
  29.3551285  62.0700989  62.8305591  33.3843152  58.5767797  61.8488230
  32.8495118  57.4926823  61.8766121  34.4760491  58.8683013  62.5499195
  35.0120574  59.7170420  62.4454050  35.2332318  57.8886582  63.2160206
  34.6615077  56.9895093  63.4473752  36.3489846  57.3213305  62.3430865
  35.9036593  56.9868901  61.4057595  37.0521058  58.1358471  62.1674383
  36.9419083  56.5538223  62.8410129  35.7995568  58.4323692  64.5702312
  36.2564539  59.5739011  64.6932595  35.8450069  57.4738348  65.5490096
  35.4828963  56.5451842  65.3844591  36.2285722  57.8652514  66.9190727
  36.9914845  58.6067232  66.6822404  35.1022982  58.3977782  67.8215398
  35.3891307  58.4425033  68.8719644  34.7340260  59.8260888  67.3532446
  35.6198185  60.4614376  67.3759068  34.3276565  59.7546341  66.3443704
  33.9453477  60.2946115  67.9414037  33.7734270  57.5153008  67.6913708
  33.3005649  57.6473698  66.7181590  34.0715641  56.4677512  67.6931694
  32.6484847  57.7756073  68.7071179  32.0144477  58.3775179  68.0561259
  32.0831605  56.9022590  69.0303767  33.0282856  58.2818358  69.5948729
  36.9492294  56.7335053  67.6275124  36.4564761  55.5778725  67.5559865
  37.9675595  56.9814711  68.4423092  38.2795169  57.9384324  68.5214832
  38.7059244  55.9981546  69.2169387  38.0478357  55.1577408  69.4407889
  39.9126679  55.5257103  68.2863863  40.4063875  54.6278308  68.6586985
  39.4723580  55.2161497  67.3388202  41.0158917  56.4547001  68.0178363
  41.7666616  57.1920104  68.8850680  42.6132006  57.9626763  68.1968045
  43.4284778  58.5030136  68.6542199  42.2387603  57.8212131  66.8851030
  42.6961474  58.2933561  66.1185139  41.2329095  56.9342715  66.7522998
  40.6274740  56.6261723  65.9119875  39.1337963  56.5644110  70.5480534
  38.9286462  57.7123420  70.8763487  39.7035310  55.7675410  71.4288455
  39.9420340  54.8814725  71.0078053  40.0895288  56.0225184  72.8550282
  39.1915234  56.2543388  73.4282992  40.7792587  54.7631248  73.3614020
  41.7773910  54.6174311  72.9496699  40.8985787  54.8144631  74.4442890
  40.2569375  53.8317090  73.1418340  40.9878794  57.2136878  73.1943917
  40.9180264  57.6843961  74.3297323  41.6874440  57.7564253  72.1704554
  41.5714495  57.2824674  71.2864118  42.6634280  58.7589508  72.2555896
  42.6116148  59.0925842  73.2919048  44.0303699  58.0915469  71.9288926
  43.8798485  57.4442674  71.0641489  44.7778926  58.8557283  71.7157760
  44.4982217  57.1610790  73.0162578  43.6945020  56.5632996  73.4455276
  45.2331900  56.5133611  72.5387798  45.2423861  57.8094438  74.3046143
  44.6460654  57.7913345  75.4693339  46.3403129  58.3647581  74.1131655
  42.3751603  60.0050016  71.3650544  43.0511813  61.0654197  71.5194243
  41.3337903  59.9860143  70.4809537  40.8531807  59.1249194  70.2624382
  40.5717717  61.2527591  70.0233478  41.2861146  62.0669552  69.8975389
  39.9948137  61.0462898  68.6599758  39.8374590  62.0453078  68.2558576
  40.7439759  60.5330961  68.0562291  38.7566052  60.3200629  68.6244644
  38.0982817  60.6612651  68.0155471  39.5540843  61.7931463  71.0444957
  38.9376953  62.8850009  70.7816498  39.3137895  61.0895349  72.1776151
  39.7725516  60.1896494  72.1672512  38.7523914  61.5382799  73.4731494
  37.7421097  61.9295870  73.3519111  38.8745295  60.4027841  74.4427325
  38.2157295  59.6543874  74.0024394  39.8827307  59.9976470  74.5281741
  38.1658967  60.7956690  75.8204774  38.6540687  61.6921035  76.2037713
  37.1089235  61.0483370  75.7427494  38.2522967  59.5783076  76.7848800
  37.8349486  59.7949949  77.7687561  37.7482089  58.7214477  76.3378873
  39.6755669  59.0541097  77.0662916  39.5951496  58.0529347  77.4899231
  40.3082115  59.0219653  76.1797107  40.3903840  59.8523474  78.1265629
  39.9065888  59.8382020  79.0135212  41.3411837  59.5206970  78.1983747
  40.5461011  60.7977658  77.8055235  39.5560172  62.7954071  73.8969865
  40.7838136  62.8321830  73.7796847  38.8992663  63.8409949  74.4028110
  37.9005552  63.8153383  74.5586530  39.5515147  65.1356219  74.8857126
  40.5552123  65.3065097  74.4954095  38.5013358  66.1997437  74.5157627
  38.5216526  66.2620130  73.4276879  37.5065334  65.8929779  74.8376989
  38.6331062  67.6065492  75.0238177  38.7158778  67.5505360  76.1091271
  39.9182009  68.2443930  74.5315649  40.0120934  69.2656762  74.9001821
  40.8110476  67.6789555  74.7976085  39.7567303  68.2186500  73.4536982
  37.4726541  68.5232171  74.5994972  37.4129486  68.6136586  73.5149943
  36.5017640  68.1398848  74.9145940  37.5715208  69.4841423  75.1048704
  39.7289819  65.0558364  76.4325386  38.7775017  64.8643178  77.2082879
  40.8611572  65.2529760  76.8962713  57.2794967  30.7180698  35.7340680
  50.5699312  43.9853165  44.4208686  41.7819479  39.1619444  37.1576404
  42.3166273  38.3734756  37.2750024  42.8785651  37.9086743  35.9885733
  42.0204690  37.4993720  35.4547224  43.9106730  36.7000211  36.1982980
  44.1516776  36.2951503  35.2161389  43.3082103  35.5847187  36.9799932
  42.6151877  35.1865448  36.4489544  45.1106324  37.2538507  36.9202933
  44.8044761  37.6974824  37.8681331  46.0846372  36.1548147  37.1824495
  46.8814949  36.5529612  37.5384819  45.8380298  38.3686330  36.1028202
  46.1197210  38.0675689  35.0941699  44.8110177  39.5717414  35.8687380
  44.6742055  40.1147691  36.8040077  45.3664240  40.6308781  34.8974351
  46.4097998  40.8917406  35.0789196  45.2131831  40.3347347  33.8599779
  44.6387127  41.9315389  35.0288382  44.9620716  42.5623127  34.3814493
  43.4908929  39.1150292  35.2635095  47.0204806  38.9105685  36.8872493
  48.2433417  38.8437480  36.1133225  48.1310864  38.3042099  35.1729383
  49.4240112  38.0891372  36.8641729  50.1313574  37.6835674  36.1416595
  48.8661383  37.0062021  37.6249608  49.5219812  36.4892367  38.0992560
  50.2674882  38.9984342  37.7653894  49.7242573  39.0885126  38.7065493
  51.5210039  38.3598791  38.1270245  52.0510427  38.9857007  38.6256779
  50.5940067  40.3190756  37.1988329  51.2695048  40.1981407  36.3524742
  49.3168555  41.0432809  36.7335185  48.6839274  41.0496558  37.6210208
  49.4600847  42.4768239  36.1555055  48.4642915  42.6614477  35.7509810
  49.7713148  43.1785921  36.9298795  50.4407014  42.4984571  35.0806475
  50.4439711  43.3425747  34.6231753  48.6117328  40.1646392  35.7185817
  51.2425631  41.2241170  38.2346816  52.7372174  41.3383652  38.3757939
  52.9947906  40.7766497  39.2731867  53.0953597  42.8136830  38.6404607
  54.1312160  42.9101893  38.9657211  52.2434636  43.3343658  39.7834241
  51.8268650  44.1850187  39.6269336  52.8970981  43.5920030  37.3432809
  51.8561245  43.4427720  37.0580195  53.0326715  45.0247205  37.5874210
  52.1631663  45.4154312  37.4765570  53.8735444  43.0411272  36.2060288
  54.8314686  43.4629477  36.5096958  54.0496707  41.5047014  36.1104446
  53.5098597  41.2826424  35.1896368  55.5193917  41.0007380  35.7891051
  55.5414694  39.9114782  35.7842324  55.8305440  41.2550509  34.7752258
  56.5188744  41.3737509  36.7385458  56.3247439  41.0209502  37.6104741
  53.4618983  40.7274642  37.2903886  53.5021689  43.6459597  34.9199254
  53.8191892  45.0854088  34.6246132  53.8357494  45.6498069  35.5568480
  52.7206845  45.6666204  33.7021597  52.8163950  46.7526768  33.6938537
  51.3804982  45.1573236  34.1672538  51.1139635  45.5005921  35.0238446
  52.9658901  45.2761067  32.2014244  52.8123399  44.2072880  32.0543231
  52.1044813  46.0838130  31.3103508  51.1960733  45.8847961  31.5499634
  54.4433255  45.3652644  31.7559969  54.9268771  46.3387682  31.8221032
  55.2518746  44.5071821  32.7272086  54.8701586  43.4877868  32.7764430
  56.7199909  44.3715944  32.2836982  57.1994471  43.8610924  33.1188810
  56.7241551  43.7746118  31.3722902  57.3315500  45.7028267  32.0142505
  57.8029213  46.0368881  32.7807810  55.1300773  45.0944538  34.0362523
  54.6349002  44.8342320  30.3753833  55.2941988  45.7304567  29.4293602
  55.7883287  46.5159017  30.0020738  54.3381088  46.3411297  28.3491059
  54.9214328  46.9415071  27.6522580  53.7315230  45.1904492  27.5573268
  53.2126371  44.5096669  28.2316849  54.8355466  44.3638584  26.8239314
  55.4068003  44.9937485  26.1423908  55.9386926  43.8661112  27.8832980
  55.5306846  43.1616539  28.6079610  57.1769029  43.2100535  27.2276291
  57.9637613  43.1395088  27.9778272  56.9550866  42.2276209  26.8133047
  57.7623725  43.9904482  26.2329571  58.4783260  43.4777691  25.8515208
  56.3549529  44.9925630  28.7658691  54.2359433  43.2974247  25.9670160
  53.3031141  43.5003014  25.8666138  52.7744594  45.7378492  26.6281505
  51.9515512  45.7226395  27.1215872  53.2670818  47.1131780  28.9705264
  52.7901504  46.5865399  29.6168064  15.7166921  11.9007700  66.1180229
  65.4384805  37.7731992  38.0582704  64.5920993  38.2202772  38.0354406
  65.7003588  37.7102157  37.1392808  52.8057203  45.9244773  45.3101642
  52.0571135  45.4444628  44.9573682  53.4595851  45.8964044  44.6112696
  45.4277415  54.4912385  44.6039270  46.0183936  55.1564973  44.9576640
  45.3470106  53.8453300  45.3053581  57.2647646  34.3247917  32.7674664
  57.9147598  34.7484008  32.2070000  57.7008543  33.5341160  33.0857866
  54.9391587  31.4961453  34.1885667  54.7667700  31.5389375  33.2474689
  54.0707722  31.4764392  34.5900061  58.4729515  38.0152594  39.2187391
  57.9947150  37.7613542  40.0080996  58.0344534  38.8116878  38.9183940
  28.6532355  73.6958702  48.9977472  29.3767440  73.9704747  48.4351800
  28.7483468  72.7461503  49.0651497  64.5535668  48.7245533  39.4079875
  64.2840893  47.9213571  39.8524667  65.2261567  48.4414206  38.7888917
  93.0076281  70.5075946  32.6308958  93.8846434  70.1740348  32.8176041
  92.4823658  69.7242976  32.4700659  64.7142349  27.8719479  85.8845753
  65.6088954  28.1101259  85.6398226  64.4538626  28.5392900  86.5186659
  54.7524193  46.2302625  43.4793771  54.6576078  46.8005659  42.7159803
  55.6419214  45.8836126  43.4101973  73.0044407  39.8577083  32.2658423
  72.2429222  40.1167359  32.7846603  73.1453574  40.5902869  31.6659048
  38.7065010  76.4897880  35.9509312  37.9235348  76.1555847  35.5132086
  39.3107509  76.6944792  35.2380991  39.4835092  48.7298922  44.8858381
  40.3482295  48.3206027  44.8912984  38.8701448  47.9948059  44.8643379
  45.6231742  42.0419949  48.6289925  46.3546527  42.0297204  49.2455842
  45.7331126  42.8598162  48.1428795  63.6363044  42.2995913  42.0727276
  64.0465089  42.8512255  41.4060582  62.9382864  42.8439190  42.4364244
  51.6050192  53.8882233  43.3987324  52.0044361  53.6458037  44.2346396
  50.8131247  54.3689140  43.6424854  63.0504560  72.5868035  85.9741707
  63.9349890  72.9338187  86.0884415  62.4959209  73.1663324  86.4972022
  16.6476390  74.9531468  77.8154879  16.6436706  74.0577110  78.1550494
  17.4366035  75.3470287  78.1887398  64.0952329  47.1503279  57.5557410
  64.2046140  47.8081084  58.2424335  64.9670489  46.7721361  57.4454966
  60.2330308  52.1840907  46.8284327  60.8882276  52.8516229  46.6253099
  59.3937987  52.6226120  46.6911360  50.5270440  77.7095388  83.3444575
  50.3019818  78.2373346  84.1098303  50.7826175  76.8602223  83.7058142
  37.6909760  65.2390958  52.3900662  37.1450793  64.8565495  53.0771791
  37.2119228  65.0651785  51.5797657  52.3436709  55.9387361  35.1966170
  53.2287131  55.9626335  34.8317839  51.8098904  55.5425002  34.5083261
  38.9529584  80.6438950  37.4892247  38.2551081  80.0167083  37.2990360
  39.7047890  80.1009744  37.7273320  34.2552566  47.8128951  33.0917904
  34.2454667  47.4642964  32.2007718  35.1773412  47.7877640  33.3488866
  69.3185846  49.7520073  44.0707889  69.2396789  48.8096367  43.9222607
  70.2051325  49.9664654  43.7798567  48.1698900  49.4657972  48.5925683
  47.4540712  49.8173119  48.0644405  48.5749241  50.2368763  48.9900433
  17.0014663  43.1418997  45.5811963  16.6557032  42.7748775  46.3950788
  17.4326730  42.4035322  45.1502215  43.4206383  43.6151509  47.0552291
  43.0397973  44.1334274  47.7647238  43.3260346  42.7070165  47.3449308
  57.6140303  51.0082999  38.9424479  57.4221409  51.9344513  39.0879785
  57.9946787  50.9776688  38.0651233  76.9770692  87.3385683  56.9707057
  76.5747363  88.0600053  56.4888604  76.2700322  86.7038017  57.0866332
  57.8779622  49.4637948  41.5152141  57.7738465  48.5249652  41.3624530
  57.7486087  49.8625864  40.6545981  55.0345650  33.8876815  77.4733038
  55.4885294  34.7119713  77.6505710  54.7114057  33.6034697  78.3288578
  54.7031316  57.2630275  44.7367556  55.5292150  56.8188918  44.5436865
  54.0593488  56.5557517  44.7923481  23.7467959   7.7208924  53.7012378
  23.6135258   7.4264876  54.6025756  22.9192292   8.1337395  53.4583392
  65.0969021  51.4099326  37.5707971  65.1678501  50.4633348  37.4532689
  64.5511820  51.7019942  36.8409844  51.1802873  51.1001964  61.7498572
  50.2918766  51.4426069  61.6476344  51.6939120  51.8498006  62.0500907
  59.8604052  31.1841325  36.3897942  60.5636623  30.6453309  36.0259765
  60.1512058  32.0852231  36.2489118  45.2207763  49.5377325  50.0135578
  45.9101024  49.3762082  50.6583038  45.6309805  50.1067050  49.3618678
  86.9441993  39.3875402  57.7614288  87.8982552  39.3755245  57.8362483
  86.6328427  39.3653822  58.6662117  14.3962868  71.3260438  90.4747341
  14.0986971  71.1652353  91.3707704  15.0921406  70.6833454  90.3350517
  40.1426701  45.0342765  56.4608014  40.0744429  45.7619465  57.0787426
  40.9796798  44.6194939  56.6687559  98.3277906  49.3989552  29.8052658
  97.6273983  50.0438953  29.7099665  97.9269599  48.5699133  29.5461803
  33.1684121  78.7021297  51.1191041  33.9314121  78.3988433  51.6116376
  32.5119347  78.0168664  51.2502896  51.3547191   5.7805961  53.4682204
  50.5856397   5.3640692  53.0787885  51.2128142   5.7099288  54.4120669
   4.6225975  24.3536310  18.3927304   4.6622678  23.7447298  19.1297709
   3.7894226  24.1569986  17.9646692  23.4746413  15.1199279   3.8176949
  24.3301656  14.6989699   3.7349210  23.6282011  16.0268026   3.5521509
  35.7412570  23.3800965  77.8752010  35.1261585  22.6566610  77.7568335
  35.2640711  24.0148658  78.4106667  94.3582747  24.2120584  74.6515950
  94.1683510  24.4017166  73.7329663  93.5776948  24.5029395  75.1220600
  65.0037608  55.6514221  18.7944925  64.9313843  56.3876744  19.4015651
  65.4348202  54.9630295  19.3020449  90.3363481  80.5361940  49.0847055
  90.7200060  81.3847124  48.8608792  90.7227708  79.9265990  48.4548084
  24.9484471  42.0468146  11.5124292  24.6652692  42.6237916  12.2223424
  25.2801629  42.6403261  10.8391427   8.7098962  19.2279171  64.3156131
   9.3572831  18.5677947  64.0665857   9.1753965  19.8032776  64.9220740
  54.0710445  58.9485486  46.6206519  53.9753564  58.3940301  45.8459455
  53.6131554  58.4722081  47.3141923  48.2956516  51.4376747  61.0287588
  48.0092144  50.6458937  61.4833901  47.7631082  52.1372209  61.4063970
   3.2765929  88.0837284  18.1531143   4.1122917  88.0102665  17.6928852
   3.1297008  87.2139045  18.5235762  84.9399404  30.4172447  44.7869919
  85.8871449  30.4319947  44.6467099  84.6012635  31.0998815  44.2065948
  56.8034281  74.2122478  92.8865407  56.4505683  75.0141462  93.2723539
  57.1002121  73.6960900  93.6364716  86.5341235  76.4211819  91.8687744
  86.3806172  75.8401589  91.1240107  87.0736072  75.9045203  92.4676868
  50.3093378  36.6600419  40.0439251  50.6201634  37.3863012  39.5040464
  50.8260636  36.7195450  40.8469337  50.8633065  47.7206010  44.4228940
  51.3406575  47.3155498  43.6994401  51.3311891  47.4363930  45.2073019
  34.2379590  42.9510841  41.0623649  33.6195476  43.4028728  40.4882705
  34.5118747  43.6184586  41.6914264  93.3304245  25.9775801  85.9516455
  93.4916468  26.1598962  85.0258371  92.4087242  26.1997739  86.0834350
  64.3367249  44.9709747  38.0475056  65.1147049  45.4744468  37.8086396
  64.5220776  44.6456525  38.9278276  33.9691772  71.8182099  56.4721693
  34.3793211  70.9577218  56.5610684  33.0650643  71.6286324  56.2206613
  83.4173175   9.2899911  24.6357474  84.3437222   9.5294938  24.6776593
  83.0429739   9.6394374  25.4452628  27.9059264  51.7689430  48.8519525
  28.2447614  51.0576015  48.3083808  26.9905027  51.5349636  49.0091308
  40.9475515  29.3679075  25.8309966  41.3763045  30.1902400  25.5952232
  40.6173671  29.5148510  26.7176909   9.8166130  44.5593237  63.2295104
  10.0935390  44.1727542  62.3990738  10.1417925  45.4593123  63.1964513
  97.7778557  24.8051886  55.7164158  98.5344491  25.0183669  55.1695398
  97.9137062  25.3090133  56.5182907  10.5318859  11.1511328  16.6837431
   9.7804637  11.4676869  16.1827289  10.1461540  10.6584404  17.4077618
  10.6814736  45.0363886  78.3549353  11.1364236  45.4227477  77.6064614
   9.8971691  44.6362077  77.9784267  34.0395096  59.8368701  34.7657395
  34.4215122  58.9894389  34.9930025  33.5587966  60.1014931  35.5502640
  56.7378041  30.9719544  56.9064210  56.8567644  31.1636613  55.9762840
  57.2146341  31.6690908  57.3580424  90.3220766  54.4025058  32.1687926
  90.9477788  53.7113989  32.3846864  89.6723811  53.9717461  31.6123191
  40.9244164  17.6685614  47.0874583  41.6315420  18.2701366  47.3195758
  41.2508923  16.8046223  47.3384338  80.2438996  87.7845813  54.6537321
  80.3727206  87.3594090  55.5013568  80.4439275  87.1051292  54.0107588
  88.0533753  15.5494803  27.8635003  87.6787772  15.9522789  27.0796180
  88.9996146  15.6260057  27.7423724  49.1202519  52.9648231  74.9775118
  48.3351990  52.7002541  74.4973074  49.6281866  52.1593347  75.0686429
  69.8701450  56.5173836  11.2872669  70.2832682  57.1211046  11.9045596
  70.5986001  56.0318413  10.9013243  89.3631552  72.4179959  30.7931079
  88.4477664  72.4023677  31.0727312  89.5293696  73.3340996  30.5714237
  23.6357008  72.7951511  53.3516672  23.5699844  73.7481799  53.4108150
  23.4401076  72.4858173  54.2363033  81.9414256  79.3485971  76.4163800
  81.9554339  78.6275610  77.0449528  82.8416946  79.4042836  76.0965979
  94.5440717  66.7534567  62.6952657  94.9913467  67.0892809  61.9180983
  95.2402109  66.3599172  63.2206321  74.8423208  33.9390045  57.4373521
  75.0035245  34.2479448  58.3294173  74.1261492  33.3103760  57.5289510
  78.4032357  87.4329248  28.8644308  78.8049985  86.9115939  28.1692871
  79.1396168  87.8617234  29.2994063  11.7021902  76.7083871  82.9186397
  10.9232197  76.8816328  82.3907033  12.2005883  76.0712344  82.4076967
  75.9605554  72.0375567  55.2063637  75.8807762  71.5735151  56.0400919
  75.4199442  71.5323110  54.5993882  45.6883708  52.7843205  49.9677362
  45.6671162  52.1915892  49.2162338  45.4616011  53.6401369  49.6049319
  12.0453715  42.7337546  33.3053814  11.4320672  42.7959355  32.5722127
  11.4921983  42.5487939  34.0648062  77.4286951  29.1456844  87.5283049
  76.7922925  29.8595606  87.4759839  77.2861627  28.6386769  86.7297800
  91.3199978  84.0052089  67.3627721  90.5049942  84.4787284  67.5345143
  91.0366225  83.1312055  67.0946482  89.9361936   8.6927907  39.0147087
  90.6313784   9.1151450  39.5204962  90.3993004   8.1132854  38.4099346
  88.8401803  78.8612854  37.1641218  88.5219879  78.0471617  37.5538886
  88.2523860  79.0185799  36.4247375  64.1968684  85.8200175  27.2821210
  65.1066872  85.7776261  26.9876081  64.1214836  85.1171601  27.9281695
  86.2464700  28.1667856   9.8003228  86.3354414  27.6309902  10.5893339
  85.3210293  28.0949864   9.5662324  94.4319055  55.1591930  41.8483964
  93.9420443  54.5655412  41.2774598  94.0865295  54.9869629  42.7239386
  16.4343753  66.4475724  82.3828994  16.6070756  66.4360814  81.4418236
  15.4798592  66.4291427  82.4516692  37.6637315  63.2933551  25.3000146
  37.4786614  63.6063605  26.1861629  37.4934862  62.3517368  25.3386722
  87.7555753  63.1976316  86.5957429  87.3285541  63.7434966  85.9354601
  87.1518151  62.4662431  86.7294492  56.1672953  69.1514672  93.1952637
  55.9683596  68.6749789  92.3896506  56.4207957  70.0260802  92.8993051
  24.0599003  45.5341962   7.4820815  24.4337451  45.2352905   6.6533202
  24.4361070  46.4042591   7.6143091  86.5890471  15.5654429  50.7692266
  87.2821860  15.9822918  51.2821208  86.6237532  16.0038112  49.9188163
   6.5175038  47.4116828  64.4432679   6.1603608  48.1655325  64.9122014
   6.7380380  46.7838822  65.1317591  36.5874352  30.7572800  21.2901843
  35.8915300  31.3778914  21.5099738  36.1274947  29.9989161  20.9307961
  68.8636008  68.6846048  93.2028166  69.8018937  68.6448593  93.0225369
  68.8077147  68.9003780  94.1345546  14.2668351   9.8598375  59.0972741
  14.9349822   9.8709128  59.7819681  13.4416117   9.7455650  59.5695876
  77.7074685  13.3904256  77.5285166  77.0701597  13.4137313  76.8153103
  78.5259383  13.1251974  77.1099389  91.8004961  13.0470046  33.9638035
  91.6444821  13.1605742  34.9008156  91.1637016  13.6235934  33.5414623
   8.9578010  22.9956938   3.4095782   9.9066523  22.9107726   3.5080343
   8.6610597  23.3453487   4.2498972  38.3993091  66.3488669  64.5214221
  39.0812799  65.7319967  64.7872434  37.6438003  65.7959653  64.3181482
  29.1075888  23.7063373  28.3540943  28.6370269  24.4344361  27.9496533
  29.7433254  23.4342282  27.6922631  78.4288097  55.8504882  85.3239597
  78.2759808  56.7857238  85.4599113  77.6816958  55.4226848  85.7437443
   6.2132256  20.2295321  85.1365967   5.9648733  19.4035193  85.5528779
   5.9035410  20.9047622  85.7395252  31.1207477  84.1039397  46.5702696
  30.2483663  84.3180975  46.9005561  31.5431547  83.6431130  47.2946790
  27.8076884  16.5049408  29.1045276  26.9014545  16.2315197  29.2467426
  28.0673990  16.0617359  28.2975872  24.4073181  83.4974162  14.1632437
  24.9709589  83.6932905  14.9114811  23.8808382  84.2882537  14.0462779
  19.0202751  44.6140007  83.0652328  19.4849687  45.4481876  83.0016620
  19.0644195  44.2470228  82.1825383  22.2715250  32.8218523  29.9289148
  21.6518761  32.2307011  30.3581952  22.3651651  32.4683478  29.0443121
   3.4558438  16.1988559  23.2005593   3.5743419  16.8006322  22.4659624
   2.5201692  15.9947951  23.1941290  30.8357243  72.0471479  61.4838883
  31.1270473  71.6149626  60.6812173  30.6862804  71.3315311  62.1008430
  49.9096598  69.8396545  66.4874223  49.5673024  70.4158610  65.8042389
  49.1396466  69.3771575  66.8187198  60.8017378  85.5053954  33.2483106
  60.2465721  86.2718698  33.3885929  60.3669477  85.0193747  32.5473867
  85.3610810  77.9660327  37.5971666  84.9958674  77.1895939  37.1749206
  86.1507248  77.6511641  38.0366156  53.4608447  53.2658852  84.7582483
  53.2583091  52.7529442  83.9750013  52.7632517  53.0478792  85.3749357
  75.8338372  86.4761527  54.1128619  75.9146166  85.9759271  53.3014200
  76.7042126  86.8471153  54.2532877  76.6687799  11.6559916  75.1005606
  75.7966292  11.7011962  74.7072086  76.5435832  11.1468943  75.9017889
  73.6928309  68.1327818  66.5479532  73.9667702  67.9867750  67.4532428
  72.7904581  67.8144215  66.5154725   4.7119447  13.7399471  47.1787256
   5.2925046  14.4811835  47.3501894   4.7600829  13.6127828  46.2309430
  60.8239445  52.4388575  14.5870873  61.5926583  52.0527485  15.0072552
  61.1804090  52.9665769  13.8731942  53.4869879  69.8745616  31.9228303
  52.7132441  69.9589775  31.3659986  54.1520945  70.4111827  31.4921134
  51.8585290  30.3821982  70.4043681  51.1130655  30.7137159  69.9025900
  52.5195079  30.1768664  69.7446865  74.3342126  51.7815937  83.8263815
  74.6428579  50.8852726  83.9584895  73.4429727  51.6816847  83.4917120
  74.5253391   8.7879689  80.7660944  74.0215755   9.2863555  81.4100191
  73.8634348   8.3783738  80.2095564  76.4937657  55.3569034  89.0938944
  76.8486899  54.6278105  89.6031589  76.1508750  55.9625377  89.7501406
  94.0915901  25.2862713  40.1686792  93.5705988  25.7639432  39.5236384
  94.9461378  25.7162324  40.1526932  30.1278286  36.9054726  85.3473236
  30.3865982  37.4086214  86.1182073  30.8184934  37.0745249  84.7073224
  62.6736997  60.6581513  92.0603112  63.5482292  60.6455860  91.6741955
  62.2131207  59.9351247  91.6341182  11.7597938  39.4715082  33.8071358
  11.1129230  38.8649853  33.4454271  11.2434977  40.2173886  34.1116497
  32.6867340  38.3410511  30.4663578  32.7693474  38.0454710  29.5595698
  33.1770536  39.1625689  30.4958935  82.4036899   6.6301208  51.5360967
  82.6758412   7.5336232  51.3755321  83.1276802   6.0986049  51.2044358
  52.2598491  72.0632638  29.4862683  52.9461955  72.7147458  29.3452510
  52.4683896  71.3591859  28.8724001  52.4996896  60.3114732  15.5649666
  51.8622658  59.8554413  16.1146290  53.1848882  59.6625209  15.4055522
  67.5269286  76.8689915  91.7539813  67.5067252  77.7499156  92.1276422
  66.6574954  76.7515113  91.3708895  74.3242931  78.1191794  33.5658070
  75.1552655  77.7783192  33.2346391  74.4982637  78.3260861  34.4831138
   3.6214854  38.3768653  53.3261441   3.0970986  38.1772822  54.1022279
   3.7606257  37.5280282  52.9064675  94.9526966  24.7776576  68.5163892
  94.1693239  25.2562543  68.7855980  95.5394092  25.4511362  68.1730646
  42.9089081  44.5700506  74.5246928  43.6318456  44.8446879  75.0893739
  43.1747296  43.7106083  74.1968715  19.5618377  19.1518470  49.5455760
  18.6353564  18.9212982  49.4794811  19.6788876  19.4120882  50.4588268
  47.9406835  84.3345525  65.9424104  48.3601108  83.4901848  65.7806644
  48.4399598  84.7153819  66.6645553  98.3533615  14.6290215  44.6714353
  98.6292049  15.5406221  44.5778691  97.6756154  14.5147072  44.0050327
  91.0842634  40.4491393  13.2872574  90.1419480  40.6133689  13.3088281
  91.3851602  40.6596583  14.1710129  17.5585199  71.3132384  22.0288753
  17.6491821  70.7225209  21.2813205  18.2059923  71.0014734  22.6611317
  24.3491931  34.1938744  31.5347441  23.8421370  34.9573292  31.8105046
  23.6897992  33.5437296  31.2916875  71.2836912  12.5467324  57.9834258
  70.8194110  11.7735279  58.3048628  71.4794901  12.3445311  57.0684272
  14.1519666  66.1314206  29.2531505  15.0427245  65.7822845  29.2157550
  14.2643519  67.0806467  29.2054184  14.3189464  76.4048398  67.8723234
  13.3990744  76.4769952  67.6189440  14.7237028  75.8989070  67.1670339
  65.2432362  21.3986976  86.3753119  64.8765924  20.5151866  86.4234109
  64.9640078  21.7263609  85.5207165  79.8109924  10.6489322  26.1459343
  79.8495753   9.7311615  25.8772092  80.7078175  10.9667856  26.0388085
  33.0365613  83.1726755  78.4869982  32.8134754  84.0279256  78.8539871
  33.7352652  82.8443855  79.0538002  37.5159461  72.3594443  45.0738953
  36.7893499  72.5969289  45.6499613  38.0319668  71.7353314  45.5842203
  97.7942711  28.2071877  41.1279100  98.3667050  28.9003019  40.7986411
  98.2276927  27.8968975  41.9232802  68.5909980  69.6460482  20.2550641
  68.1417039  69.5215384  19.4194200  68.7025561  68.7601002  20.6003365
  75.3659873  25.6815485   6.1925714  75.7586652  24.9362839   5.7370006
  74.6221279  25.9325351   5.6443480  17.8790101  60.2498384  33.5477816
  18.1511705  60.6418722  34.3777172  18.0927817  60.9098733  32.8884170
  35.6437009   5.6149255  64.9665699  35.7539587   6.3863088  65.5238382
  36.1837986   4.9418022  65.3801464  57.6326216  18.2515186  15.3793602
  57.9512148  17.8072044  16.1646303  58.2057482  19.0113235  15.2831918
  66.1740497  67.3555864  61.3849111  65.6493275  68.0567019  60.9981494
  66.0085123  66.5958754  60.8266813   7.1692790  10.5542532  58.3623872
   7.3536415  10.1750100  57.5032399   7.3949793   9.8610959  58.9838648
  51.8793198  38.2968275   9.8761999  52.1668594  37.6972040   9.1886945
  51.3724872  37.7504863  10.4766572  33.7162992  47.1612342  85.4626327
  34.3610904  46.6597393  84.9651066  32.8767972  46.7567683  85.2444935
  86.1149295  51.5764249  24.5555617  86.7230094  52.3103101  24.6406043
  86.5041291  50.8798741  25.0847060  70.9779575  14.2508778  60.0968535
  71.9120211  14.4430797  60.0207442  70.8348084  13.5159649  59.4999737
  73.8270857  54.2885639  66.2262688  72.8746432  54.2333587  66.3003546
  74.0849315  54.9045537  66.9120699  47.6654189  80.4723242  59.2723335
  48.5874139  80.6914202  59.4063601  47.2567753  80.6252149  60.1243035
  62.7949305  12.4355245   7.4074559  63.3012793  12.8414494   8.1108341
  63.3234055  12.5745466   6.6210934  51.4342089  53.4101984  20.6743695
  50.6253224  53.8254785  20.3761163  51.3635345  53.4059806  21.6296921
  84.9365646  21.1125535  10.2843494  83.9831577  21.0597486  10.2277473
  85.1780385  21.7876079   9.6509270  72.9104263  90.6217209  28.9611013
  73.6266423  90.7934087  28.3494936  73.3253868  90.1694324  29.6951878
  28.5271407   9.7649300  54.9120902  28.1468869   9.2444374  54.2048050
  27.7795996  10.2111028  55.3100226  70.3953261  39.9998465  87.7793411
  70.7544958  39.1626971  88.0744122  70.1856903  40.4683497  88.5875091
  14.6989720  35.7171467  51.8109912  14.6179913  36.3699430  52.5069855
  14.4284860  36.1786506  51.0177085  65.3578709  23.2751379  22.2680441
  64.4054604  23.3583430  22.2181718  65.5038344  22.3899577  22.6008797
   7.7288779  85.1646041  48.6959754   7.0970250  85.6539103  48.1707151
   7.8785162  85.7152625  49.4650707  23.5701818  22.4333435  65.2543417
  23.0824077  23.2184155  65.0043248  23.3538769  21.7919223  64.5776838
  85.1677284  22.3934106  19.1832151  85.8233295  22.0645807  18.5680117
  85.6116434  22.3875671  20.0311504  30.7671337  35.0611679  28.9539433
  30.3336706  35.8586909  28.6488601  31.1465621  34.6772942  28.1642497
  89.8384459  36.4888136  35.2561261  89.1155777  36.3743696  34.6384060
  90.5437049  36.8691451  34.7319356  89.4127396  77.1986775  16.2409115
  89.9731545  77.6706757  16.8563966  88.6116882  77.0204984  16.7338566
  41.8901032   6.7119692  58.9084744  42.6968468   6.2828954  59.1947216
  41.3602483   6.0052449  58.5413837  31.0725003  24.5770735  15.0375970
  31.7191595  25.0951441  15.5160410  30.2931982  24.5941090  15.5943168
  88.8284638  78.4662339  51.5128572  87.9401373  78.1416415  51.3657561
  88.8458278  79.3211172  51.0829794  33.3866279  26.3233670  60.7854887
  34.2596883  26.3595670  61.1756080  32.9395405  25.6252417  61.2638923
   9.8065501  14.4312935   3.9292410   9.4313187  15.0900432   3.3445811
   9.2232990  13.6771479   3.8452193  96.4413887  67.4490385  38.5686015
  95.6194626  67.3177239  39.0417484  96.5009225  68.3972327  38.4496960
  44.1251577  41.6538983  12.9801736  44.9874005  41.3015519  12.7595690
  44.0981880  41.6379464  13.9365957   9.6644445  78.4428557  11.3523388
  10.2472402  78.2234378  12.0794474  10.2409674  78.8225889  10.6893116
  86.9090998   8.0629036  72.3037589  86.9020709   8.3416325  71.3885842
  86.8448745   8.8775693  72.8033797  48.7884068  67.6651248  68.2100845
  48.9950587  68.4380158  68.7371713  49.4500420  67.0206970  68.4608047
  41.2816931  83.7370219  57.5297773  42.0725979  83.9219658  57.0221256
  40.5648691  83.8537859  56.9064646   2.8971459  24.0488560  84.2193779
   3.8071777  24.3446138  84.2537208   2.6214859  24.0157135  85.1350739
  90.0818331  24.5544532  15.0003964  90.1399866  24.8752225  14.1002502
  89.5983048  25.2366192  15.4670484  22.0823655  28.6916470  61.8735184
  22.8128790  29.2830128  61.6927354  21.7486116  28.4504713  61.0100257
  85.5594482  69.1225601  10.7810659  85.2112550  68.2420362  10.9216401
  85.7620726  69.4427846  11.6596037  37.2837681  16.4698655  14.7416929
  36.9890621  15.5754978  14.9131130  38.1912669  16.4838566  15.0465668
  37.1573804  21.1858360  80.5302943  37.2771741  21.3580252  79.5961121
  36.2846561  20.7981622  80.5913957  18.1552768  85.4616395  11.8039163
  18.4538997  84.6077918  11.4907159  18.1394694  86.0121578  11.0204970
  81.5538619  64.5015054  10.7576251  80.9517936  64.7440746  11.4621277
  81.0498980  63.8987497  10.2099099  57.6670744  73.2397558  41.2193558
  58.5586292  73.0680625  40.9148209  57.5741486  72.6991370  42.0030630
  28.3648580  85.1553841  13.4106226  27.6217010  85.1502351  12.8067209
  28.9772907  85.7863253  13.0316182  44.3581328  84.2578033  62.5022820
  44.5378314  85.1603906  62.2388308  44.7693815  83.7243660  61.8220195
  31.3053972  71.6474220  87.2486332  31.7835248  71.6714683  86.4197769
  31.3161713  72.5534844  87.5578157  40.9357624  57.1922303  55.2942684
  40.4867411  56.6256068  54.6680818  41.8482150  56.9026134  55.2698270
   8.1053698  12.6199877  26.0784432   7.2751679  12.1422881  26.1006191
   7.8492989  13.5424291  26.0852692   3.5975885  51.3736918  90.9565179
   3.7284558  50.4936400  90.6044149   4.3397713  51.5106223  91.5448729
  66.3956451  21.7597152  42.4459345  67.0259136  22.0557050  41.7896497
  65.5543997  21.7662830  41.9897568  87.6187858  75.0721514  50.7563065
  88.3405863  75.6950559  50.8373620  87.2098577  75.0654548  51.6217607
  49.0739327  73.2430847  42.6982304  49.6001479  73.3840626  41.9116067
  48.2257539  73.6361242  42.4930119  52.4779397  35.5244307  22.5481310
  52.6468228  35.3195863  21.6279798  53.3005745  35.3215481  22.9932116
  46.7664757  18.2685807  66.8622428  46.2096938  17.5788749  67.2232828
  46.1988668  19.0385742  66.8225424   7.4259602  62.8985284  19.0681341
   7.5018044  62.1030976  19.5962292   8.0562686  62.7752819  18.3581005
  20.6539780  64.1755288  18.9458730  21.0302339  63.3006792  18.8451769
  20.3846728  64.4227386  18.0614992  44.9007534  37.5806597  61.8371880
  44.3777171  36.8099189  62.0575029  44.2675487  38.2972794  61.8007178
  89.1350980  22.5487527  37.9228517  88.9773065  22.1449932  38.7764588
  90.0294622  22.8852009  37.9801253  56.0247396  22.5019524  80.5527816
  56.3866000  22.9661974  81.3081488  55.2150821  22.1086136  80.8796658
   3.8422935  84.5115624  39.6069887   3.7446939  85.4133863  39.3019545
   4.3781489  84.5826735  40.3964950  92.0310085  52.7137814  64.5108434
  91.1445124  52.9102575  64.2066269  92.1149245  51.7662517  64.4081464
  88.0678978  35.8445355  18.9880482  87.5476551  36.5482825  18.6013782
  88.0484763  35.1449159  18.3353666  46.7113350  46.3240340  17.9841685
  45.8442452  46.6418568  17.7315600  47.2839058  46.5904711  17.2650218
  75.7340136  85.2693308  51.7050982  76.1130319  84.3962182  51.6049951
  76.1132754  85.7792007  50.9895689  12.7449858  76.2300951  65.4483916
  12.0660344  76.0694525  66.1036267  12.2620099  76.4126872  64.6424106
  88.4677577  51.7290965  16.4893797  89.3258069  51.3118393  16.5694859
  87.9603195  51.1310950  15.9422366   9.7356927  41.4073154  57.6427270
   9.5476191  42.3189077  57.4202460  10.5866053  41.4378241  58.0784870
  58.2856783  29.6467413  88.7349799  57.3869127  29.3392305  88.6185095
  58.5679291  29.2575184  89.5618935  49.3782815  11.1243451  17.3120273
  48.5184965  11.4880321  17.0984588  49.2202998  10.1873812  17.4249407
  68.5217314  77.8954932  30.8049267  68.1952988  78.5099608  31.4614968
  68.0897758  77.0676943  31.0159844  35.3049693  64.1144941  36.3723842
  34.4638938  64.5702892  36.4072247  35.5025980  64.0458712  35.4386911
  56.7264486  72.1260477  53.9044623  56.2489982  71.6156219  54.5579458
  56.5411987  71.6856343  53.0744505  64.9073529  12.3070138  48.8434734
  65.7734348  12.0858356  49.1852941  64.4765909  11.4607838  48.7185061
  26.1371244   8.5565533  43.6706891  26.1537238   7.6009244  43.7299084
  26.7225256   8.7619478  42.9424223  61.3119074  62.9978478  71.2977679
  61.0569133  63.2815952  72.1754549  62.1188323  62.5004685  71.4308247
  21.5909218  46.1228703  28.9417942  20.9455088  46.5717053  29.4868550
  21.2232510  46.1548220  28.0585008   8.7914554  33.2778252  20.9289392
   9.5786593  33.1195962  20.4066714   8.8394953  32.6329751  21.6344896
   4.3393849  38.4880528  17.9798875   4.8681982  37.8858402  17.4559405
   4.7766311  39.3342431  17.8876017  82.0177425  53.3903382  68.8537767
  82.4581153  53.4940024  68.0097355  82.3567314  54.1067330  69.3902504
  73.8974289  55.7758477  81.1189796  73.8909285  54.8184933  81.1239178
  73.2521141  56.0162800  80.4545986  65.1245869  11.4589742  80.7915975
  64.2258407  11.1355426  80.8582488  65.0427951  12.4094060  80.8708411
  82.1579312  41.9952934  67.9794849  82.7245222  41.2412992  68.1439971
  82.3059933  42.2101000  67.0585941  85.4180243  36.3329845  63.7842180
  85.2387739  36.1615194  62.8602017  84.6221472  36.0538669  64.2384504
  53.7232294  71.7632705  21.4914575  54.3421737  72.4595580  21.7102102
  54.1153414  70.9708603  21.8595164  97.4129705  74.7598812  76.7839267
  98.1297436  74.1253684  76.7504629  96.8401631  74.4357804  77.4791600
  28.4740255  35.8187625  60.1711816  28.2318773  34.8960731  60.0930630
  27.6391454  36.2883144  60.1520465  78.2384664  48.5442517  59.7598936
  78.6145379  47.7573169  60.1545932  78.4998097  48.5000474  58.8406636
  88.4114057  18.8327849  56.8856099  88.1846670  18.7112234  57.8071181
  89.3038297  18.4961239  56.8123452  55.0890647  13.5334336   7.2079609
  55.1291654  12.6213562   7.4972235  54.6556865  13.4960592   6.3549073
  63.8277241  30.2315935  22.0508556  64.0987440  30.0304381  22.9474791
  62.9120063  30.4989468  22.1321096  51.2554497  69.0118840  24.6181992
  50.6334144  68.7911384  23.9247841  51.1605349  69.9579710  24.7325128
  77.4845233   9.7132890  87.0642856  78.2199076  10.2529903  86.7760733
  77.0664664   9.4241629  86.2533549  23.6568849  45.7367730  15.3285883
  22.8756460  46.2744712  15.4552191  23.4401151  44.8990919  15.7364795
  64.4606472  80.5097234  53.8286903  63.5923121  80.9090684  53.8489602
  65.0622396  81.2488855  53.7413292  31.5209692  41.1926009  74.3932168
  32.4293347  41.1128395  74.6853745  31.0023692  40.9053738  75.1444403
  83.0373145  72.0525668  26.6929405  82.4997305  72.8103847  26.4630526
  82.7576000  71.8199176  27.5778688  40.5309378  79.2311448  86.2856748
  39.9646502  79.9347603  86.6028584  41.1400277  79.0713341  87.0057415
  37.5116550  44.0253489  82.8015548  37.9586680  44.3765870  82.0310464
  37.3559322  43.1053769  82.5894465   3.8169742  27.8017595  69.6491825
   4.7333867  28.0030547  69.8360575   3.5183941  28.5304095  69.1047165
  83.2952184  78.7508379  16.6354152  82.4565375  78.6712468  16.1818982
  83.9461284  78.7696726  15.9342972  30.5831877  20.7118056  65.6262352
  30.6644116  21.6657902  65.6119146  30.2134001  20.5155264  66.4869545
  42.5178480  11.0206720  40.0762889  42.8412473  11.1928616  40.9607506
  42.3649919  10.0761528  40.0576210   8.4221154  59.4213215  79.8707284
   9.2333940  59.0305201  79.5465629   8.1378701  60.0034850  79.1658311
  56.5121048  64.3177415  83.3646637  56.1879154  65.1892067  83.1349516
  56.0808746  63.7309205  82.7434306  86.0347052  74.9498889  52.9757737
  85.6625551  75.8099980  53.1679677  85.2793903  74.3628101  52.9475794
  33.3146736  72.4102586  74.2067691  33.3707554  73.3607444  74.2995728
  32.5005710  72.1742735  74.6515983  15.5306757   6.7381560  64.9740662
  15.9504456   6.4904693  64.1506431  14.9084282   6.0311416  65.1477865
  78.7432861  30.6736490  33.5609732  77.8930085  30.5530651  33.1382150
  79.1454906  31.4009821  33.0846769  51.3533485  21.8247775  22.1899255
  51.3546164  21.9454166  21.2405053  51.9214714  22.5188838  22.5219541
  95.3228200  31.1143244  29.9254709  95.2602704  32.0315843  30.1909814
  95.6473294  30.6609727  30.7029102  76.3762362  59.6560657  91.7628000
  77.1262367  59.1483136  92.0733560  76.3693139  59.5184970  90.8153091
  48.1475171  26.7458424  14.2441343  47.9715471  25.8660286  14.5769575
  47.2830609  27.1458163  14.1551267  60.4944370  65.0182183  73.1082415
  59.9561035  65.8106457  73.1210831  61.3946249  65.3400636  73.1474364
  86.5892603  78.7784862  17.7507549  85.6366962  78.8290979  17.8257290
  86.8350730  78.0389455  18.3064901  89.3458091  86.3739541  53.6033474
  89.4225697  87.2310548  53.1853914  89.2526288  85.7599775  52.8747652
  96.0639580   4.8163299  81.8558702  96.9138425   4.7352577  81.4226754
  95.6696154   3.9475867  81.7755883  84.3911845  87.1605161  65.6923431
  85.2881418  87.3077924  65.9914789  84.2530954  87.8209261  65.0133077
  89.7054332  16.1488983  46.9732094  89.9663681  15.3526565  46.5100151
  90.2211102  16.1359871  47.7790583  81.5325533  57.9985635  50.4382507
  81.9905894  58.5955122  51.0297370  81.6724199  57.1316036  50.8186241
  78.4498235  74.1628656  74.0458262  79.0002781  73.9471665  73.2922623
  78.6154027  75.0922356  74.2047319  57.3548681  75.9138619  41.5623079
  56.6683983  75.9419289  42.2292978  57.5671810  74.9839385  41.4760196
  73.2641771  48.9555077  24.3140887  73.6890919  48.9966355  23.4571144
  72.3354367  48.8360341  24.1152866  66.5265586  90.4396062  39.1055961
  66.0228618  90.5190168  39.9157741  67.1625624  89.7470111  39.2862952
  68.0912672  56.2325357  89.1835722  68.0092755  56.6906522  90.0194548
  68.3163821  55.3340041  89.4245829   7.3380799  13.3280554  42.5484589
   8.1157364  12.8089466  42.3469709   6.7604900  13.1974551  41.7971005
  91.8932363  42.2238008  23.6262723  91.1830186  41.5827148  23.5883592
  91.7887885  42.7447866  22.8296353  27.4339300  54.5905281  34.2118575
  27.6642351  53.8693238  33.6260248  26.4985202  54.7307221  34.0625757
  42.2342189  22.7799261  77.2298317  42.4751562  23.6266819  76.8530947
  41.3777027  22.9319176  77.6312074  13.6096819  12.1840559   6.6351088
  13.6774728  11.7214669   7.4702308  14.3770335  12.7572388   6.6159004
  93.3574428  27.3858570  65.5793671  93.5131791  27.6888162  66.4739491
  92.4376251  27.5939601  65.4131668  12.9523917  69.2832695  36.2504910
  13.7519606  68.7936432  36.4440025  13.2546782  70.1747240  36.0759007
  94.4114948  65.3995864  16.6741951  93.4599493  65.4166081  16.5730197
  94.6331793  64.4699305  16.7002861  34.3963073  48.1853250  11.9359633
  34.8244117  47.4288132  11.5338009  34.0662445  48.6950742  11.1962530
  88.3551818  13.4498125  22.6607982  87.8245990  14.2427934  22.7370877
  88.9191465  13.4622466  23.4339071  82.9550094  32.3926580  88.9765083
  82.6880046  31.5075593  88.7287044  83.8943209  32.4199773  88.7957082
  45.4001182  83.6183770  88.4312707  45.8697515  82.8253944  88.1701269
  45.2077043  84.0647223  87.6070695   3.8235668   9.3203137  61.1895526
   4.0449732   8.9287462  62.0352671   2.8846166   9.4943814  61.2441974
  33.5007156  53.3425724  21.1553492  33.8492739  53.9957222  21.7633595
  33.1996212  53.8524578  20.4033989   3.5276497  14.6255259   5.5370960
   3.0682164  14.5410481   4.7022466   2.8825167  14.3624454   6.1932073
  67.6789903  68.3136778  50.5587245  67.6912151  67.6303405  51.2285116
  67.5986854  67.8370002  49.7322383   7.0606636  54.5065767  55.0333230
   7.0975106  54.1128568  55.9052897   7.9182973  54.9157170  54.9189350
  53.4944739  81.0414983  57.5137088  53.3135145  81.2975083  56.6085367
  53.5743796  81.8701907  57.9854820  15.8080730  84.7636759  48.8246824
  15.5225101  83.8615083  48.9696154  15.2673828  85.0714475  48.0962459
  74.6233037  74.8810248  41.0606303  75.3594438  74.9618446  41.6678024
  75.0210625  74.5878597  40.2402456  30.1297523  13.1580763  38.4479460
  30.4565958  13.0417915  39.3401305  30.8892093  12.9886481  37.8904408
  97.8888106  36.3851841  83.4481950  97.0105529  36.4165080  83.8270845
  98.1489664  37.3028946  83.3676506  33.3426550  75.2880324  74.3987718
  32.4080002  75.0821875  74.4046207  33.4886860  75.7152763  73.5547655
  94.0886915  62.3511632  48.6829933  93.2749276  61.8477163  48.6955840
  94.0466969  62.8553034  47.8707415  74.2800963  18.9904124  47.9551663
  73.6945942  18.6424941  47.2836471  73.8207753  18.8315330  48.7794026
  92.2524383  59.7715073  11.0009699  91.9537434  59.0853048  11.5980264
  91.5639514  60.4353352  11.0360182  97.7494435  60.8615326  39.6569176
  96.8218369  60.9723520  39.4460384  98.1131537  60.4029674  38.8995367
   7.6390260  11.4228340  51.2594975   7.1214564  12.1674168  51.5653131
   7.0748987  10.9841136  50.6228509  36.4223325  22.9041278  66.0725308
  36.5072271  22.6648614  65.1503625  37.2843551  22.7251710  66.4478607
  13.5902543  57.7517801  32.5404225  14.4700820  57.5293364  32.2368173
  13.0055548  57.2867089  31.9418865  16.6424531  19.3967443  28.4988916
  16.9176342  20.3045171  28.6236506  16.2054150  19.1632463  29.3181726
  33.7795698  63.6685473  19.6023055  33.6871353  63.8697593  20.5344742
  34.6678363  63.9493734  19.3838256  77.2542738  81.3241630  76.2700354
  76.5232407  81.8806835  75.9997644  77.9267781  81.4740653  75.6054685
  77.7893829  36.3401296  20.2959663  78.7296808  36.2543192  20.1400998
  77.6084754  35.7271849  21.0083070  28.1757990  43.5241284  17.0929276
  28.4273413  42.6077651  17.2091120  28.5556802  43.9752339  17.8466809
  74.1659156  60.8253365  89.5214311  74.7592733  61.2694315  88.9152205
  74.5267859  59.9425042  89.6051490  94.5236135  18.7677577  58.2050351
  94.2432439  19.6393086  57.9260906  93.8564436  18.4907443  58.8326112
  21.3642167  19.2399542  54.3529413  22.2321356  19.5500228  54.0930024
  21.4373298  19.0860799  55.2943690  85.8630130  83.5446436  24.6778458
  85.4882358  84.3813240  24.9508989  85.7479380  83.5281926  23.7276158
  84.7570784  38.4928157  84.2984591  84.4885040  37.8039873  84.9062331
  85.3161612  39.0687919  84.8196268  88.5206808  19.0520722  85.4769255
  88.6061770  18.8587769  86.4103757  87.6751492  19.4938995  85.3997569
  16.4019700  85.7072817  23.6201401  16.0326618  84.8621277  23.8751876
  17.0689846  85.4906213  22.9688984  86.6477037  54.4821894  18.6586372
  87.2281454  54.9566631  18.0623922  85.7704602  54.6218490  18.3006873
  30.2775862  67.7922017  82.7970233  29.4444426  68.0692636  83.1784710
  30.1003849  66.9209717  82.4427112  33.3981705  90.7989756  21.4127416
  33.7978224  90.1281886  21.9678085  32.5381303  90.4448279  21.1901000
   5.6949364  64.2698685  64.8728596   6.0289188  63.6856084  65.5528809
   5.4332578  65.0606490  65.3437104  83.5715144  80.0813111  89.3886249
  82.9137064  80.5335769  89.9172970  84.2056456  79.7526012  90.0247393
  18.5019398  23.5255996  26.0257607  17.5873659  23.6480566  26.2832752
  18.5585990  22.6029178  25.7782753  21.5746298  24.9562776  29.3134689
  21.9513080  24.8288461  30.1849107  21.2846119  25.8681261  29.3087890
  49.3758300  44.3034868  10.8420750  49.9174564  44.4580151  11.6166729
  49.9275065  43.7720461  10.2673873  74.8099673  34.7624982  54.6904307
  75.7492056  34.6850150  54.5218545  74.7308759  34.6918012  55.6419240
  29.3776322  34.6380517  16.2491455  29.6042119  34.6412328  15.3193275
  28.4240113  34.5587882  16.2642922  74.5191033  67.4049394  72.7797352
  75.1487754  67.9764538  73.2195503  74.1383992  66.8800744  73.4835144
  79.2162349  23.9046890  58.5123449  78.8266966  23.0307393  58.5429674
  79.2880387  24.1023049  57.5788385  11.2050330  32.3717729  84.6558255
  11.8199887  33.0510701  84.3797353  11.5692745  31.5604674  84.3001944
  49.0942264  46.0235131  74.0084479  48.1388767  46.0756072  73.9807671
  49.3180245  45.3731553  73.3432147  43.9842742  47.2141035  20.7160954
  43.1235784  46.8388939  20.9004930  44.5967573  46.4925206  20.8602503
  26.6571241  11.1168071  35.5454011  27.1395426  11.6636065  36.1668299
  26.8783657  10.2196124  35.7954788  61.8347949  29.6286196  65.0311768
  62.4349103  28.9273095  65.2848490  62.3697053  30.2215676  64.5023465
  27.7367043  18.9031356  61.6129854  28.3540649  18.3424808  61.1433460
  28.2730768  19.6191540  61.9511601  28.3988777  34.5693069  51.7351279
  28.5301395  35.2416763  51.0664908  29.1917716  34.6065314  52.2713953
  86.0978898   8.7291374  84.5667336  85.7210551   9.3373847  85.2031310
  85.8029978   9.0589341  83.7181466   4.2844708  52.6281148  66.7927409
   3.5348357  52.0329530  66.7735690   4.3624387  52.9447712  65.8932834
  12.6610634  25.3291737  71.2627696  12.6656076  25.4499530  70.3128534
  13.5843162  25.2227575  71.4945212   3.0787901  73.4987160  50.4153837
   2.8121011  74.2028141  49.8246342   2.5181503  72.7597409  50.1765473
  91.3141650  67.9381684   8.4953124  91.3156706  67.5868642   9.3857421
  91.6584303  68.8267731   8.5871178  17.5892613  68.7394092  69.0429742
  17.0724882  69.1119576  69.7569170  18.4597634  68.6098091  69.4197219
  27.4253004  59.5199167  44.9937349  26.6735863  59.3237135  44.4345326
  27.6395370  58.6836293  45.4083034  77.5597567  69.5797324  61.6251649
  78.4271505  69.9802562  61.5647444  77.7133917  68.6499217  61.4577662
  24.3989153  20.8421273  12.3953593  24.2573973  21.7525679  12.6574785
  24.3136396  20.8514544  11.4415952  78.4548917  44.1748156  14.7439529
  79.4083800  44.2553093  14.7544863  78.2304388  43.8680920  15.6221622
  80.4817093  30.5362265  13.1370014  80.0871151  31.0040836  12.4007168
  80.3100412  31.0961237  13.8951934  32.1149995  50.8919210  22.1296732
  32.4061446  51.5690478  21.5184876  32.4412723  50.0749041  21.7534810
  58.0878954  77.9948965  18.0741224  58.8849335  78.5200441  18.1466981
  57.4966950  78.5284264  17.5436048  71.1192027  84.8642125  70.5241614
  71.4289552  84.0213127  70.1928151  71.3275334  85.4862162  69.8261702
  81.6965037  23.4939576  39.6471907  82.3793301  23.9002460  40.1817211
  82.0704511  22.6555765  39.3762397  82.1290513  31.5562961  48.1867735
  82.0891023  32.3771277  47.6953026  81.4507331  31.0078418  47.7930321
  94.7798290  24.0680064  44.3621917  93.9195311  24.3397429  44.0426285
  94.6404859  23.1830645  44.6996165  68.8702370  26.0923603  14.9411143
  68.2278294  25.7029239  14.3476914  68.3674555  26.3140119  15.7249742
  79.5765893  85.2586335  39.2539558  78.8110403  84.8111565  38.8932052
  79.2869040  86.1614866  39.3819897   7.7569940  63.4671415  43.7957509
   7.2998957  64.2651367  43.5302423   8.0835911  63.6591606  44.6746843
  78.1813091  72.1418190  24.3496063  78.7088519  71.3805585  24.5908222
  77.3043728  71.7890716  24.2032507  82.1549343  82.6060205  83.2958328
  82.4583070  83.3903627  82.8380628  81.2398738  82.5130438  83.0315801
  64.0742155  63.2635223  15.7360864  64.5677290  62.5993117  16.2174529
  63.3414149  63.4815520  16.3120398  96.5848548  36.8931738  48.6228704
  96.0024077  36.3760458  48.0668318  96.9060185  36.2716242  49.2762240
   3.2725413  81.1591583  57.0845985   2.7882825  80.9591749  57.8857140
   2.6318758  81.5915217  56.5193025  33.6471509  69.2352746  33.3836831
  34.1303782  69.1766282  34.2082218  32.7410617  69.0383979  33.6230883
  22.2019986  68.3710447  20.8392957  21.9081262  68.1037248  21.7096124
  22.5066604  69.2707539  20.9548971  53.8016504   4.0591674  67.6401990
  54.3444425   4.6619219  67.1319287  54.0351397   4.2379265  68.5515683
  33.6563634  52.8706157  80.6790795  33.6640192  53.6932609  81.1678640
  32.8184329  52.4658564  80.9046907  82.7677726  76.8820198  59.6638909
  83.5979401  77.3082534  59.8769283  82.1418933  77.6028754  59.5842652
  66.3498528  13.9508716  86.1599969  67.0369551  13.3032091  86.0014263
  66.3141008  14.0347347  87.1128383  89.7402462  37.3682406  81.6509100
  90.1546831  36.5189580  81.5031976  90.2599111  37.7711454  82.3466356
  44.6006930  58.8462896   7.9036457  45.2714220  58.1951594   8.1097185
  45.0038900  59.4033361   7.2385890  76.5665097  63.1218241  30.1044276
  77.1325529  63.0880429  29.3338966  77.0937053  62.7395635  30.8053269
  59.0853594  81.7687082  16.2198112  59.6073172  81.2906886  15.5748101
  59.4700953  82.6449937  16.2367542  20.9960733  26.1961119  55.4705026
  21.0757768  25.2669272  55.2544445  20.7140806  26.6084778  54.6538524
  97.7676809  53.0082615  36.6135930  98.2709222  52.5470535  35.9424564
  98.3691923  53.0848273  37.3544625  25.4144741  71.3870272  56.2978830
  24.6032660  71.4133383  56.8057463  25.6054515  72.3041254  56.1029534
  66.1611835  19.8242877   3.1335864  66.3546275  19.7735131   2.1974591
  66.4084604  18.9643143   3.4754342  27.4754539  21.6550406  20.2635132
  26.8573545  20.9247242  20.2382942  27.2198503  22.1582000  21.0359052
  90.5099633  31.0647776  15.0097895  90.1957845  30.2325575  14.6548480
  90.4644178  30.9533735  15.9596677  74.8186732  83.2835547  72.9273151
  75.3898670  83.6113347  73.6216097  74.9927584  82.3426201  72.8978985
   7.2475096  21.4896441  23.1676434   7.4920775  22.2849073  22.6954950
   7.5965628  20.7769471  22.6327174  59.6549429  82.9923081  25.5294357
  60.3404289  83.3314613  26.1048903  60.0558330  82.9770663  24.6611357
  51.7621066  28.4723321  17.7615148  51.9792702  27.9841360  18.5559175
  51.3512835  27.8259401  17.1876720  88.5783936  71.3502722  39.0310064
  89.2631236  71.7277494  38.4792766  88.9829764  71.2698608  39.8944210
  26.1816517  87.4306361  50.2262612  27.0624719  87.8033168  50.1781082
  25.8012369  87.8177632  51.0143920  82.3762396  59.3093302  38.2834268
  83.2071439  59.3637568  37.8115562  82.5720978  58.7769247  39.0536301
  18.1786921  27.9052080  20.0100434  17.2695334  27.6685673  19.8288319
  18.4292620  28.4697821  19.2784562  39.4165904  81.6853981  17.6109904
  39.5411584  82.2887207  18.3442950  39.3497818  80.8222946  18.0204069
  91.2659450  34.5108626  24.6507896  90.6555642  34.6653394  23.9287521
  90.9992295  35.1335679  25.3271334   3.6070850  16.4163765  64.7959649
   3.4006346  17.3261631  65.0100387   3.7779905  16.0039498  65.6429239
  61.7247584  85.3167975  26.1188485  61.6307509  86.1609794  26.5611386
  62.6365651  85.2997569  25.8285053  17.1312270  32.6090333   9.9414291
  16.1781328  32.6979807   9.9672903  17.4544372  33.3496616  10.4551263
  49.5993887  82.1674985  65.0322852  50.1338381  82.5505804  65.7273234
  49.3218280  81.3217383  65.3810986  17.6556869  13.6643007  59.6284882
  17.2501095  14.4811187  59.3376559  18.5407178  13.6934877  59.2650761
  51.8870563  75.0104183  43.6307492  51.7716104  74.0599415  43.6458153
  51.9980880  75.2242129  42.7048870  78.5567894  42.7881058  31.3550581
  78.8772422  43.6665040  31.1475813  78.5916555  42.7395435  32.3095066
  10.9959417  68.8787700  55.3754706  10.1395140  69.2862673  55.5069374
  11.1806579  69.0048877  54.4458167  72.6368073  36.6729661  72.4840510
  72.1913047  37.4291424  72.0998507  71.9887131  35.9693962  72.4476996
  28.7597306  82.2754745  86.9885198  28.2539849  81.8773982  86.2812642
  29.0511500  83.1153642  86.6328164  95.1650971  66.8644629  54.7746618
  96.0824640  66.6967294  54.9925368  95.1142412  67.8152748  54.6732847
  83.8598650  20.2651612  21.8334547  83.0632660  20.7557189  22.0348106
  84.5494227  20.9280598  21.8075997  11.8040648  49.5478397  24.1463442
  11.6083816  50.0226408  24.9536985  10.9596945  49.4711383  23.7024336
  80.4057313  18.5277780  37.8702065  81.1048079  17.8741206  37.8656445
  80.3106933  18.7699291  38.7907045  90.8805164  15.6885805   3.2597719
  90.8332998  15.2002913   4.0819794  90.0241729  15.5568897   2.8522728
  78.5287001  75.8047118  69.3618459  78.2159779  76.5774835  69.8331788
  78.6173417  76.0969816  68.4554343   4.2278829  47.5828215  39.2898013
   3.9152662  47.9142496  40.1309893   3.8405183  48.1709702  38.6413272
  93.3094616  72.2252660  90.1829405  92.9782624  72.6008880  89.3675625
  94.1511057  71.8368346  89.9430858  96.6889952  22.8136374  73.5449617
  95.8475253  23.1669786  73.8345119  97.3406305  23.3287065  74.0191360
  95.2335025  91.9277795  12.2757656  94.5016081  91.8053859  11.6727876
  95.5913003  91.0494907  12.4009554  66.6670019  59.8710756  75.8713005
  65.7684103  60.1177790  76.0900801  66.7300182  58.9490884  76.1216315
  67.2982399  71.3037865  50.3729480  67.3154671  70.3593898  50.5261802
  67.0727397  71.3920096  49.4466892  76.0738456  34.4619763  89.8923293
  77.0278908  34.5475359  89.8938612  75.7729798  35.1484233  89.2966413
  18.5573002  51.0972390  33.8981674  18.5077484  50.8540797  34.8226387
  19.4609261  50.9031407  33.6468708  52.0878214  73.8538080  46.2165003
  52.6374414  74.4254040  45.6800072  51.2979916  73.7209115  45.6915684
  56.1663668  40.4319651  66.8988178  56.9904847  40.1296153  66.5171329
  56.1502628  40.0401650  67.7723659  69.5364466   6.7582077  55.5293045
  69.7883047   5.9118770  55.8992217  68.6813659   6.5986798  55.1283245
  69.4984262  33.1360557  13.3079311  70.1344606  33.7482216  12.9363733
  69.3320355  33.4690847  14.1900625  20.0623205  55.3938869  13.3655324
  19.6023747  56.0583217  12.8519301  20.6153891  55.8956653  13.9651060
  63.7107624  47.8774519  18.2794828  63.3162486  47.3158278  18.9461666
  63.0100451  48.0261038  17.6445624  17.3862677  49.2107456  87.4341963
  16.6437047  49.3594079  86.8474624  17.5558911  48.2709633  87.3716020
  68.8330755  72.0944739  53.2911963  69.6093483  71.5647182  53.1138481
  68.3317367  71.5809340  53.9251184  74.7221045  72.5634458  48.2755097
  75.0692672  72.3231882  47.4161143  73.9464420  72.0134742  48.3834772
  73.1807620  65.7570856  29.2853904  73.3520395  64.8683877  29.5949273
  72.4495321  66.0616093  29.8215780  65.3470943  41.1106402  81.0983678
  65.5652824  40.1789793  81.1128935  64.9550139  41.2792429  81.9553172
  73.3928049  46.4236739  84.1071847  73.5664509  45.6139324  83.6281036
  74.0149575  46.4089175  84.8355962  46.0126119  89.1921399  25.3817018
  46.9206651  88.9375587  25.2211753  46.0416214  90.1449367  25.4656881
  90.9478762  47.4931563  71.9444645  91.7436124  47.9683586  71.7040070
  90.5873221  47.1928129  71.1110039  85.8424342  65.4071300  48.0038518
  85.5087324  66.0250855  48.6537142  85.1191274  64.7965837  47.8598916
  50.2555131  35.9626814  64.6133751  49.9570500  35.8279339  65.5130261
  50.4843845  36.8915740  64.5732936  53.1977084  71.0516286  15.5086488
  54.1174758  70.9902807  15.2502977  52.7587939  71.4290152  14.7463678
   3.7419511   8.5572884  63.6140649   2.8587034   8.4149507  63.9532337
   4.2160297   8.9603104  64.3413639   9.7887396  67.8833518  46.4992045
   9.7600453  68.6013633  47.1315977  10.5749258  68.0531604  45.9802986
  18.6933046  60.1396840  25.9783714  18.1717168  60.9021020  26.2304306
  18.5412690  60.0455754  25.0382514  15.5645003  59.9027933   9.9099667
  14.6909795  60.2908778   9.8524785  15.6702388  59.4262370   9.0866165
  64.5603167   8.5025394  75.6137015  63.6391619   8.2884759  75.7628480
  64.5461956   9.1418975  74.9028262  17.8727402  39.4815441  49.8900663
  18.3445104  38.6498878  49.9143517  17.1455957  39.3278725  49.2874430
   4.9633972  82.0144383  13.0169988   4.6950978  81.1113045  12.8482839
   5.9188044  81.9937571  12.9692659  77.1359392  14.9501417  43.1430035
  77.7674047  14.6071035  42.5115337  77.6530254  15.1189984  43.9309237
  63.7046822  18.4455888  30.4257379  64.4589958  18.0750559  30.8842206
  63.4275830  19.1785299  30.9759537  19.0104423   6.1184142  73.7337212
  19.4941621   5.5033873  74.2852663  18.2711313   6.3943367  74.2749754
  36.3067880  66.4314792  80.8974957  35.6396574  65.7460604  80.9320609
  36.5435819  66.4889478  79.9718667   6.3343740  10.6888198  37.6402069
   6.6995737  11.5588496  37.7985083   7.0731113  10.1745686  37.3140645
  93.9676955  82.7740982  87.9771429  93.0166623  82.6732960  87.9387790
  94.3101039  81.9196237  87.7130693  10.8149485  85.3638918  58.5261172
   9.9513460  85.7526209  58.6633525  11.4245046  86.0969032  58.6186470
  77.2002488  66.9013619  36.7178182  76.7290169  67.5483720  37.2436551
  77.0968319  67.2049951  35.8161393  72.6261391  39.5171229  79.7093987
  72.1733965  40.2218136  80.1740794  72.1025269  39.3745537  78.9220937
  71.7193763  70.2862594  46.2105601  72.5439510  70.7003296  45.9558126
  71.2118983  70.2431735  45.4006992  77.1965575  42.8176244  85.6910804
  77.1944825  41.9947461  86.1785770  78.0488924  43.2086780  85.8853569
  96.5050230  78.4834692  12.6095670  96.9922004  77.8705783  12.0595925
  96.0017878  77.9259502  13.2024008  72.7009400  16.2408990  55.0629860
  72.1124406  16.6826552  54.4497684  72.1912153  16.1619865  55.8692294
  14.0625903  44.6155971  13.9087805  14.3051422  45.5365620  13.8096482
  13.6755788  44.3784894  13.0656120  13.3702454  85.6584675  80.0662985
  13.8830100  86.1725519  80.6894123  13.4243748  84.7610725  80.3939098
  71.6947361  87.0828760  23.0938400  71.9265334  86.2119731  23.4150255
  71.1461624  87.4544927  23.7849607  64.9914340  76.9435546  22.8658936
  65.1292063  76.8278717  23.8057091  65.8616419  76.8372162  22.4811712
  30.3523050  85.9454847  57.4662294  29.8037957  85.1618929  57.5005418
  30.0246762  86.4981903  58.1760632  23.2830994  49.3814801  25.6033765
  22.4174193  49.4678730  25.2059432  23.5921464  48.5202252  25.3206470
  10.8927806  66.3952440  56.4394211  10.9381724  65.6812313  55.8035348
  10.9359613  67.1914322  55.9094514  59.1204046  87.9124546  53.6568078
  59.1463936  86.9606247  53.7589619  59.0807476  88.0506009  52.7101538
  57.6383361   8.4344827  55.0837542  56.8468549   8.1165974  55.5197730
  57.4398319   9.3444087  54.8624674  87.3935594  66.6148922  18.1789697
  87.8921076  65.9102441  18.5934522  86.5905289  66.1924095  17.8740709
  45.0124731  23.9552497  46.1125002  45.6685682  24.5477416  46.4807697
  45.5089269  23.3746085  45.5361458  90.3009745  77.5780031  48.1054382
  90.4900845  76.7304997  47.7037128  91.1607560  77.9434324  48.3114167
  33.9880787  32.0461697  36.9255631  33.5230959  31.9966187  36.0901412
  34.0791512  32.9846543  37.0928761  46.0940438  16.3050312  18.1472358
  45.3140571  15.8241872  18.4235977  45.7849215  17.2002860  18.0036110
  36.3860182  44.1717163  26.4800205  36.0073381  44.6904842  27.1898142
  37.2968168  44.4618514  26.4311479  93.8896887  13.6491859  50.6937196
  94.8063161  13.8683183  50.5221498  93.8427307  13.5454746  51.6445071
   6.6470946  12.3950533  69.9210615   6.6777889  13.3372968  70.0837547
   7.1284213  12.2772900  69.1014680  47.5769930  59.6101124  12.2007543
  48.0963850  58.8901365  11.8413553  47.7289819  60.3390599  11.6003470
  64.6127874  87.2973088  29.9107647  65.4246869  87.3400545  29.4048151
  64.0374297  86.7341130  29.3925612  41.6711813  69.3601539  29.2464020
  41.3841604  70.1383672  29.7237207  42.5953153  69.5230811  29.0561070
  15.7945802  63.3663802  14.8201378  15.6777976  63.2893295  15.7668342
  16.6728449  63.0223654  14.6573163  47.4473132  77.9453092  44.2164774
  48.3983656  77.8540839  44.2793047  47.1294568  77.0526798  44.0842694
  26.4470894  66.1007466  25.5486584  26.1218729  66.1533080  26.4475319
  27.1723246  65.4776346  25.5924566   3.2850895  79.6833425  74.8584997
   2.7428886  79.6246649  75.6454597   3.4993245  78.7750742  74.6458731
  34.6868340  20.7326339  55.9809920  34.2982748  21.5594710  55.6945183
  35.5939069  20.9532263  56.1902588  35.9615430  42.8616931  30.2370957
  35.7093348  41.9992692  30.5672122  36.7889798  42.7101948  29.7808735
  24.3070548  54.6610281  88.4383077  24.8656271  55.4303756  88.3212800
  24.7718494  53.9574654  87.9850060  78.5512178  45.6803062  34.6338363
  78.0038874  46.4369706  34.8472922  79.0465823  45.9538321  33.8623549
  79.4276172  37.7375716  41.9753853  78.8797197  37.8219344  41.1946464
  79.4925291  36.7935855  42.1211340  77.8866573  64.5960253  52.3273939
  78.2700050  63.7227383  52.2497903  77.8650378  64.9282396  51.4297530
  57.0653145  61.5526247  92.6621970  57.8642221  61.4146981  92.1524128
  57.3526971  61.5100258  93.5746353  76.5960515  19.0424163  75.2528586
  75.9892752  19.1432785  74.5193115  76.0550786  18.7033782  75.9666510
  93.3831329  71.2451475  38.3176086  94.2238954  70.9077801  38.6286883
  93.0705075  70.5800587  37.7036581  13.8445323  45.1283819  32.5421847
  14.3065788  45.2699043  33.3680845  12.9787152  44.8147087  32.8028912
  16.1830907  39.1839568  66.0899785  16.5536005  39.4399928  66.9343357
  16.4299465  39.8929466  65.4956514  34.1782188  44.6061095   5.8989611
  34.2434795  43.7091793   6.2256341  34.3377830  44.5303423   4.9577812
  18.7039077  10.4367253  79.8590485  18.1605744   9.6592006  79.9897475
  18.3315705  10.8615095  79.0862351  23.6957216  85.5832826  39.8581151
  23.9312161  85.9740681  39.0161228  23.9594940  86.2364557  40.5068854
  83.7065157  62.5731101  32.1185291  84.4344764  62.7067942  31.5112558
  83.7934138  61.6622495  32.3987073  81.6057975  76.9896896  64.2264209
  81.8793221  77.3990695  65.0480951  82.1152383  76.1810647  64.1814568
  89.9789185  43.2952997  49.5393756  89.5684508  44.1536476  49.4295884
  89.3600284  42.8005902  50.0755271  56.8708538  60.7012455  30.9193089
  57.2084777  59.8358046  30.6910939  56.1060209  60.8159633  30.3553085
  80.4769483  55.5614809  30.3597663  81.3244281  55.3550666  29.9659743
  80.3201809  54.8479788  30.9793466  27.9155561  50.6536682  78.9177727
  27.9558996  50.8602268  79.8515007  28.4125427  51.3545732  78.4955683
  48.5342877  11.2018359  74.5594244  49.1764323  11.5656587  75.1700775
  48.8953755  10.3502990  74.3127130  47.5715994  77.4260004  33.8325085
  47.1557665  78.1635206  33.3849864  48.5104799  77.5896108  33.7418281
  26.0485943  83.3387627  64.1496677  26.6550287  83.9075635  64.6247339
  25.4378100  83.0274462  64.8174181   5.0424992  44.4658036  27.0499672
   4.6748826  44.2210099  26.1996738   4.8782613  43.7059458  27.6091130
  85.6296367  71.1963802  89.8323833  85.3409104  72.0463229  89.5022115
  86.5145088  71.0901008  89.4820405  47.3451557  43.5077657  64.3932181
  46.8101283  43.7222858  65.1576269  48.2080773  43.3053747  64.7537485
   3.4546569  73.4164339  88.5107139   3.4475693  74.3701952  88.5964535
   3.8884232  73.1081878  89.3069225  86.0798734  43.7472038  69.5827207
  86.4474619  44.1783269  70.3544626  85.6154967  44.4425863  69.1171454
  33.8327078  13.6185169  53.6422971  34.7290761  13.5805327  53.9758882
  33.7291927  12.8097571  53.1411763  81.5923785  86.5544950  11.5171969
  82.0607548  87.0646716  10.8561240  80.7329794  86.3901041  11.1286550
  32.6601009  31.7866130  31.7376646  32.1746516  31.3879608  31.0151209
  33.5653989  31.8169822  31.4298299  17.4924505  80.1713634  27.8386401
  18.1981694  79.6967787  27.3983559  17.1941602  79.5741127  28.5239995
  88.6963021  10.0491437  68.4167770  89.5639259  10.1455397  68.0219014
  88.3182359  10.9272596  68.3814435  16.2381988  36.6431164  70.9652999
  16.6318474  36.0786746  71.6297270  16.0459352  36.0549934  70.2346947
  87.5234939   7.4224394  76.4893832  88.3187967   7.9523825  76.4329047
  86.8227467   8.0109978  76.2084660  21.9002703  16.7004254   9.5080034
  22.1358619  15.7737800   9.4554399  20.9984251  16.6998228   9.8289160
  19.8545555  66.7276956  48.9584300  20.6553364  67.1920998  48.7159847
  19.5524316  67.1706299  49.7512624  86.5787630  17.2046790  48.5720864
  85.7767951  17.6048490  48.2386506  87.1073694  17.0404111  47.7915691
  43.7462526  20.2528822  43.3792357  44.3780256  19.9698551  44.0409142
  43.9948108  21.1564121  43.1817879  59.3038468  79.4338021  84.4804135
  58.6414829  79.4363035  85.1723895  59.1202155  78.6410461  83.9767881
  33.9295026  76.1152606  88.3029554  33.1751742  76.5855441  88.6568242
  34.4262955  76.7822508  87.8275462  12.7835571  65.8521145  21.9962957
  12.9396581  65.0969105  22.5638830  13.6132817  66.3290002  21.9989615
  32.7493581  46.1955174  12.8936377  33.1866778  46.9281146  12.4592487
  32.1501537  45.8485153  12.2326735  54.5482779   6.0777889  65.8242771
  55.0328557   5.6110765  65.1432221  55.1822779   6.6935318  66.1902673
  51.7253221   8.1960071  76.9189137  52.1034100   7.4334219  77.3559929
  52.0980652   8.9471935  77.3817383  65.5546909  35.9505439  10.0474145
  65.8423611  35.0380611  10.0868088  66.3244387  36.4325873   9.7460982
  17.5727108  51.4869170  12.5678639  17.6882413  51.0305305  11.7342524
  18.4368796  51.8494124  12.7636863  57.7151240  35.4387878   8.7677603
  57.1547698  36.1205682   9.1381230  58.0360632  35.8114548   7.9467424
  31.8062684  15.9080347  79.0865863  31.3418410  15.2458850  79.5977173
  31.3537652  16.7267364  79.2887209  95.0047628  51.2983665  31.1157940
  95.1508166  50.3630043  31.2596407  95.5129515  51.5015239  30.3304989
  26.9244176  20.5041544  15.8951801  27.6871549  20.7903619  16.3974023
  27.1375879  20.7250476  14.9887422  29.6796060  38.2278599  10.6984773
  29.5987278  38.4939463  11.6144362  28.8128470  37.8902785  10.4704124
  90.3021357  46.2384515  60.0202567  89.6654843  45.9212020  60.6606267
  89.8563646  46.9591838  59.5758763  14.0317122  15.2395501   2.5690985
  14.9073493  15.3181194   2.9478947  13.4502393  15.1511757   3.3241398
  70.2875662  59.0390142  30.7588352  70.6022159  59.6345051  31.4390582
  70.1532172  59.5991672  29.9935007  39.7373029  75.0436732  48.9151053
  39.6565989  75.4013795  49.7996515  39.0637216  75.4999020  48.4113072
  60.4426122   8.3716021  54.3597877  60.8690680   7.7805487  54.9813836
  59.5358478   8.4230045  54.6608941  43.0662013  72.6014378  60.8321779
  43.1841337  71.6719288  61.0257934  43.7671219  72.8077512  60.2140039
  43.5185798   8.4651606  81.8356706  42.9873657   9.1739805  82.1985024
  43.5339383   8.6348699  80.8944088  90.3857356  56.2848334  77.0574616
  90.5735464  55.4844116  76.5677270  90.4102203  56.9805006  76.3997735
  31.3191426  36.1629743  42.5584637  31.2574338  35.2728551  42.9052213
  30.4440159  36.3482254  42.2173049  43.6661269  12.0224607  10.2035457
  43.6380426  12.9777471  10.2679589  44.4046353  11.7670820  10.7575204
   3.2209959  17.1347969  43.6168294   3.6928063  16.8213764  42.8463955
   3.8809653  17.6063494  44.1256857  95.6819993  26.6501950   5.6818704
  94.7549539  26.7861416   5.4858340  96.1430517  27.0452502   4.9418900
  85.4660112  42.0341094  15.2630958  85.7357428  42.0266590  16.1817810
  85.1335048  42.9194599  15.1174493  67.0879270  21.2833099  74.5140686
  66.3086410  20.8012644  74.7906863  66.8255555  22.2022018  74.5488356
  23.6967908  39.3256416  81.8438577  24.3390134  38.6433316  82.0362847
  23.1533899  38.9532254  81.1491580  25.6807920  65.0229571  78.6904481
  24.9605284  65.6479571  78.7747776  25.2519516  64.1818008  78.5332385
  67.3681161  41.9244846  58.1770688  68.0858671  41.5089854  57.6999045
  66.6730077  42.0249674  57.5272731  58.5700921   8.8378619  36.3087889
  59.3396210   9.3484895  36.5604607  57.8560324   9.4749568  36.2883271
  50.4518601  37.0417440  25.5010232  51.3589613  36.8839189  25.2385832
  50.1347187  37.6996918  24.8825120  96.9103291  74.8037139  39.3866644
  95.9729260  74.8902836  39.5538024  97.2962285  74.6661315  40.2516307
  85.6563647  27.8190684  42.9239242  86.1367835  28.2364351  43.6386919
  84.9746749  27.3078590  43.3591402  79.1918359  30.5381483  67.5650515
  79.6797875  30.4844406  66.7428132  79.6178796  29.9008324  68.1385889
  44.7417321  41.1823655  66.3392018  44.1599745  41.9402202  66.2812403
  45.3736409  41.4167976  67.0190450  57.7517325  84.9088189  62.8874957
  58.4825775  84.6562337  63.4521224  58.1684748  85.2769628  62.1072983
  19.0764229  76.3556995  87.1542228  18.3776182  75.7944723  86.8191257
  19.7018476  75.7488037  87.5513606  50.2390957  13.2220519  69.9281422
  50.0093816  13.8014450  69.2016190  50.9101281  12.6418504  69.5675820
   2.9097478  61.4136855  32.5237237   2.3971641  61.5736176  31.7314866
   3.6831552  61.9683358  32.4243600  18.5285210  90.4781668  22.0744442
  18.4527804  89.6608141  22.5668251  17.6314770  90.6889782  21.8195251
  31.6794533  71.4403576  47.5312101  32.1939797  71.5345250  46.7287388
  31.4312033  70.5163320  47.5495020  89.6484470  73.9547529  19.4189229
  88.9508725  74.5431758  19.1286829  89.1878996  73.2243832  19.8335759
  25.7856246  86.7608616  46.2779312  24.9913890  86.3223412  46.5810081
  25.5585236  87.6900421  46.2683458  90.9042867  81.8531740  54.0108209
  90.8327351  81.3489679  54.8210095  91.0423749  82.7544695  54.3007573
  87.8394856  25.3769597  60.4760463  88.4623275  24.6934182  60.7235720
  87.2685117  24.9585064  59.8321630   5.4490512  15.5411044  27.2229141
   5.3024412  16.2828538  27.8089350   4.9517875  14.8235034  27.6143750
  16.2471108  48.1307834  26.5558224  17.1681721  48.2214452  26.8005909
  15.8147691  47.8299576  27.3548327  37.4734810   6.3115516  78.0198459
  37.0537752   5.6680285  77.4486234  37.0293595   6.2094038  78.8617312
  88.0892845  71.8070121  67.6400595  88.9384174  72.2181501  67.4801661
  87.5086987  72.1945708  66.9851646  50.7489375  71.9192208  60.3855536
  51.5572446  72.1495121  60.8443505  51.0368062  71.6530803  59.5122554
  97.8605038  36.2526617  70.5225706  97.4575629  35.4942642  70.9448997
  97.7994151  36.9502525  71.1751281  95.8451203  35.5040473  67.2222168
  96.3983567  35.3761764  66.4513760  96.4486023  35.8043420  67.9022628
  32.5172011  86.6825341  20.5849380  33.1999438  86.8656614  19.9389258
  32.3210192  85.7525055  20.4676501  47.7113186  12.6655193  40.8608536
  48.6643281  12.7215100  40.9217792  47.4127062  12.6617834  41.7703495
  35.0443184  72.4356921  37.4931805  34.6257374  71.5766585  37.4349717
  35.6287980  72.3671076  38.2478465  60.3552759  36.1466114  76.1228513
  59.7544291  35.4282306  75.9266678  60.7509026  35.9056484  76.9603436
  13.9792471  80.4639078  64.6914875  14.7935928  79.9645851  64.6270520
  13.5553706  80.1288182  65.4822919  15.5375108  72.5959085  43.4886165
  14.8670360  72.6399112  44.1710081  15.3554848  73.3479387  42.9263042
  63.3747766  16.6892618  81.4297114  64.1249734  17.2672619  81.2925051
  63.6928624  15.8204360  81.1843848   5.0607701  84.3980219  78.0153725
   4.5192345  84.9584704  77.4596400   4.4322986  83.8966475  78.5347378
  60.8865946  87.4535912  59.1994904  61.1393410  86.5650177  58.9504498
  60.9168756  87.9493193  58.3804216  62.8696488  44.7215863  69.5553316
  62.1797422  45.1392347  70.0718669  62.8208602  43.7964514  69.7960847
  20.1934900  86.9778097  53.2873233  20.4001107  86.8575535  52.3601220
  20.8675406  87.5779125  53.6069957  38.0812281  68.9668229  37.1936941
  38.3260012  69.3449506  36.3489293  38.8461521  69.1120999  37.7511595
  58.9019198  26.6830967  11.6960621  57.9719780  26.8705516  11.5700508
  59.3538166  27.3953197  11.2433319  30.2007285  31.9762741  38.5335939
  29.7924379  31.3416471  37.9455324  30.3568480  32.7446183  37.9857208
  40.3461174  66.1717297  53.2708654  40.4787611  67.1161876  53.1882641
  39.5004302  66.0116160  52.8531397  64.5216351  13.1456168  76.6567742
  64.2739074  13.7586285  77.3489452  65.4341884  12.9266384  76.8465107
  50.1508949  80.2528441  55.4890891  49.2332283  80.2695600  55.7587790
  50.4268873  81.1682601  55.5185489  87.2382329  67.9680233  85.7993730
  87.1692905  68.3989498  84.9476933  88.1092859  68.2050722  86.1181010
  43.0067052  30.1388280  84.5095857  42.1140309  30.2566390  84.8338297
  43.2764661  29.2882519  84.8574469  39.5612150  28.4554645  59.4325955
  38.7495579  28.3399832  58.9397771  40.2544356  28.3129072  58.7879082
  56.2198995  19.7870034  58.9964144  55.8115809  19.2499613  59.6756343
  56.3964244  19.1751376  58.2818192  13.2835333  59.4788738  58.4473668
  13.4155953  60.3627716  58.7893514  13.9286891  58.9437021  58.9084213
  85.7772627  16.8989985  40.7803303  85.1163408  17.5435381  40.5242737
  86.4581450  16.9773702  40.1125743  14.0637880  84.4058884  20.5776184
  14.7768080  84.8725691  21.0121383  14.4073994  84.1966773  19.7095914
  29.1070637  67.3428496  87.3935905  28.5342887  66.8617022  87.9922197
  29.1502132  68.2247737  87.7626243  16.6801171  69.7480734  85.4956380
  16.4852265  69.7947704  84.5602338  17.6164911  69.5560826  85.5358411
  73.3799565  60.3767696  66.4819662  72.8240740  61.0284190  66.9096362
  73.0748066  60.3601377  65.5745320  20.6052620  26.6080481  66.9163710
  21.4675017  26.6790348  67.3275093  20.7050890  27.0538165  66.0748211
   9.7525329  79.1084197  79.5172527  10.5563462  79.4548732  79.9046133
   9.0728443  79.3054644  80.1618919  62.6215773  82.9245866  56.8613603
  62.3329242  82.3547648  56.1484223  62.1524894  83.7463680  56.7169238
  78.9570949  33.1593788  59.9675195  79.5871678  33.7067412  60.4374264
  79.4357324  32.8494764  59.1988214  95.2482920   6.8628950  41.5378997
  95.6271174   7.3936473  42.2386503  95.2558093   7.4365600  40.7719500
  29.8262988  10.3950787  23.7878031  28.9054317  10.1682279  23.9191058
  30.2939469   9.8908109  24.4540135  60.4171068  67.2732960  76.2570837
  60.7688566  67.1859103  77.1425219  60.4526082  66.3882905  75.8966256
  54.5741991  36.4189474  80.1539797  54.4013790  35.5498298  80.5166804
  53.8742050  36.5558184  79.5164732  74.6920323  54.0183294  30.6951110
  74.5790788  53.0693270  30.7532655  75.3779169  54.1376060  30.0376877
  81.0382887  41.8086140  17.4600426  81.3843819  41.0649022  16.9673578
  80.8437600  42.4677818  16.7929246  91.9500335  18.6880631  60.7895059
  92.5347801  18.8678200  61.5254236  91.3448070  19.4295431  60.7775344
   5.2192472   8.7369915  23.6261062   5.9377095   8.1548758  23.3807186
   5.1265145   9.3316081  22.8812984  72.2563628  55.6456599  87.6975439
  71.5990038  55.3444038  87.0706142  72.9191916  56.0800505  87.1603812
  89.0165518  60.1439602  63.8407485  88.1326330  59.8675960  63.5993043
  88.9168277  60.5338322  64.7095592  93.8384041  54.3611317  71.4675194
  93.9301823  55.2013352  71.0189863  93.7717632  54.5904366  72.3945427
  58.6522943  23.0061412  31.0916029  58.5782852  23.1966558  30.1566318
  57.8526704  23.3670842  31.4742290   3.3582663  29.9266291  39.5274229
   2.6478801  30.2760525  38.9902334   3.7414608  30.6964716  39.9476246
  61.4141588  78.5756892  10.4198743  60.6632734  79.0561738  10.0735873
  61.5040485  77.8201340   9.8383494  40.9510234  20.3284588  34.4733286
  40.6337379  20.2383208  35.3721473  41.0031208  21.2730463  34.3304922
  76.7449538  10.7936428  19.7912222  76.4681782  10.8536417  20.7057217
  75.9286557  10.6950996  19.3007617  89.4806711   7.1891985  45.7074386
  89.1770578   7.0896014  44.8048432  88.7377202   7.5790077  46.1681410
  16.6870103  61.2288438  43.8355608  17.1867997  61.6595869  44.5288377
  16.7580991  60.2953353  44.0331368  73.8292726  31.1289002  22.7386356
  72.8833726  31.0104162  22.8259498  74.1250229  30.3488919  22.2680679
   9.8942202  13.5858335  84.6577085   9.9231404  13.8945296  85.5630036
  10.8082681  13.4121495  84.4346543  21.4543593  77.3552790  67.7779943
  20.8882157  76.6781115  68.1492887  22.3079646  77.2028856  68.1838617
  40.4036001  22.8014451  74.6559597  39.7204253  22.1676707  74.8753503
  40.7113319  23.1239491  75.5036231   7.8820224  65.9075597  38.0416347
   8.4206422  66.5885986  37.6388213   8.4455179  65.5219109  38.7132111
  82.9872855  69.7150327  71.8331240  82.4527796  70.0076787  71.0948911
  83.8410001  70.1224749  71.6863205  53.5888595  46.6222389   7.6232689
  53.0448532  46.4257542   8.3855516  53.9868436  45.7834272   7.3900015
  94.1560227  56.7157263  82.0998508  95.0396582  56.7126485  82.4680745
  93.5928706  56.4515824  82.8274253   5.1539694  79.7253753  63.7640188
   4.8331202  78.8323199  63.8881229   5.1928806  80.0903743  64.6484054
  37.6145123  52.4121460  20.9752257  37.4497900  51.6974777  20.3605203
  36.8948390  52.3593772  21.6036657  92.4528530  84.8617512  31.6759086
  93.1091607  84.2368718  31.3647253  92.9407893  85.6750668  31.8063306
  36.6250641  41.4996257  81.5174238  36.7041775  40.9060450  82.2653048
  35.6853715  41.5326482  81.3377787  91.6022121  90.7933513  24.3129185
  91.8445001  91.6973242  24.5177126  90.9252887  90.5758122  24.9533663
  51.8080725  84.9322208  49.9059250  50.9596664  85.3736972  49.8701522
  52.4397970  85.6371597  50.0482393  27.4176348  58.4826770  41.4846380
  28.1298883  58.9911097  41.0972983  26.9553078  58.1090907  40.7344166
   4.8079972  65.1962156  49.3633121   4.1601251  64.5752083  49.6945004
   4.3084039  65.7822803  48.7934851  76.0822536  22.2260647  11.1140711
  76.5722934  22.3656869  11.9247472  76.6164914  21.6060844  10.6168987
  84.9420618  83.3142539  50.6252679  84.4716937  82.4982329  50.7935850
  85.7128653  83.2675759  51.1914915  13.2410325  20.6171553  10.0035189
  12.3254036  20.4147783   9.8094178  13.7300679  20.2388534   9.2720683
  66.5877352  28.3451896  82.4221102  66.2732231  28.7493702  83.2310262
  67.0056598  27.5326411  82.7069997  87.7679315  31.1935076  13.9458466
  88.2702629  31.9730476  13.7102058  87.7619694  30.6625687  13.1495243
  70.2766810  20.3561541  27.2180351  70.8885854  20.4885597  27.9425375
  69.4219482  20.2680325  27.6399172  69.6933022  21.4994859  73.9059633
  69.9941118  21.6868830  73.0165360  68.8049103  21.1617240  73.7909956
   6.4886968  64.7970239   8.0815169   5.5566645  64.7372380   8.2931543
   6.5861940  65.6572779   7.6723954  33.8813779   6.3534071  60.9256142
  33.4926777   5.5397236  60.6038233  33.2547570   7.0331154  60.6782526
   9.4485209  72.9658707  28.6007627   8.5977205  73.4041824  28.6309387
   9.2455460  72.0672085  28.3406217  62.6461896  64.7200652  23.3942547
  62.6617425  64.7376042  22.4374640  61.7197370  64.7991965  23.6215405
  59.2546353  17.0473823  75.7430103  59.7872350  16.9549383  74.9527257
  59.6942654  17.7303139  76.2493252  57.9901469  21.2880569  26.0406794
  58.2486609  21.7986071  26.8079362  57.2306004  20.7832834  26.3323896
  46.9019425  80.4641455  71.5127598  47.7020621  80.8401440  71.1461977
  47.1918943  79.6652375  71.9541609   7.5189427  74.6053102  34.7275316
   7.8551048  74.4839694  33.8391744   7.7304833  73.7875629  35.1779191
  93.4637152  16.7253629  48.8747398  93.9023251  15.9278006  49.1694544
  92.5431122  16.5898513  49.0981243   9.8352702  14.1206222  51.7432086
  10.7565361  14.0127965  51.9815985   9.7851231  15.0020881  51.3728843
  69.4727204  61.6336748  89.1866158  69.6259597  62.5071168  89.5465781
  70.3333906  61.2134344  89.2025485  73.2103334  84.6713243  50.9062225
  73.2436044  83.7840548  51.2642377  73.9996408  85.0948195  51.2417260
  55.2949087  51.1639456  72.3558988  54.5100862  50.6603744  72.1362474
  55.7510162  50.6264087  73.0030047  80.5921513   9.4938482  76.7981500
  80.9187383   8.7416180  76.3032414  79.7320527   9.2175639  77.1132474
  62.1595616  19.0699260  38.0570057  62.2090724  19.7162448  37.3530960
  62.8439395  19.3328213  38.6721276  43.3659093  75.0475804  22.2910854
  43.0207559  75.8704342  22.6369551  42.6069749  74.4649204  22.2583773
  93.0362523  17.7984313   2.9226098  93.7425471  17.1528665   2.8893877
  92.3254013  17.3530689   3.3834149  32.6572643  29.0553169  60.1856689
  32.8648558  28.1217504  60.2163525  32.5900423  29.2558929  59.2520033
  22.7596431  26.6265761  33.3571219  22.6511258  26.3005855  32.4634978
  23.4730980  26.1006349  33.7175035   2.4201592  43.8725510  78.5485675
   2.8406582  43.2764512  77.9278183   2.5435493  43.4560729  79.4010825
  17.5988140  80.4620787  47.9332215  16.7930133  80.4492476  48.4496076
  17.3996386  81.0355639  47.1930425   4.9233435  33.3757782  55.4167785
   4.3981475  34.0523995  55.8425152   5.3025654  32.8760487  56.1392847
  32.9206322  17.4311037  36.4581940  33.0088956  18.3484870  36.7138860
  33.6219693  17.2907954  35.8213849  85.7234724  42.7079510  63.6385195
  85.3142881  42.6476013  62.7754766  85.6015134  43.6216803  63.8977007
  92.5254479  68.0898805  57.8219327  91.7577415  67.5360202  57.6749108
  92.4172622  68.8178764  57.2103357  13.3725746   7.0254870  84.3356176
  13.8680723   6.4705349  83.7340013  13.4651694   6.5983768  85.1873536
  55.8539325  62.2113522  32.9394086  56.4896530  62.9087828  33.1019630
  56.2638057  61.6658584  32.2688286  80.0665222  53.9731304  71.5006549
  80.3195644  54.8130703  71.8833762  79.5696148  54.2079466  70.7162045
   8.9063344  55.3472972  19.0908162   8.9680379  54.7616371  18.3368726
   9.1957539  54.8158561  19.8321344  70.7647277  17.6996535  26.5153759
  70.6772186  18.5766626  26.8868906  70.1989969  17.1518126  27.0590201
  66.2996095  71.3784114  86.8366902  65.6022155  70.9691735  87.3482094
  66.6415643  70.6721643  86.2889575  64.6884525  67.2594049  89.1646440
  64.5324319  66.6020563  88.4865294  65.0570505  66.7656263  89.8972853
  12.6034450   8.2746770  47.8293120  13.4832850   8.2903853  47.4519939
  12.6905580   8.7442337  48.6584332  28.4654763  46.6933300  73.8460592
  29.1413987  47.1223925  74.3696500  28.9500362  46.1132097  73.2578193
  57.4854785  62.0692257  11.9613744  57.1314680  61.3208975  12.4416124
  58.3752055  62.1726716  12.3011626  93.5001978  19.5505626  86.8184495
  94.3326609  19.7729818  86.4003384  93.4303516  18.6007772  86.7236330
  81.7179931  87.1169059  25.1163806  81.4527935  86.7511016  24.2733086
  81.8504814  88.0484750  24.9424181  52.6538750  21.7397980  72.9120606
  51.8994689  21.1852320  72.7135839  53.0582650  21.3295104  73.6769075
  80.1448884  62.5445043  57.5873084  79.4343593  63.0394156  57.9955194
  79.7680116  61.6807401  57.4161465  54.6325222  47.2404766  13.7341007
  55.1116529  47.8095116  14.3360674  54.1790000  47.8434191  13.1447393
   6.5280355  86.1248317  55.6721644   6.3155757  85.3525458  56.1955584
   7.4699936  86.2432277  55.7906351  75.4840698  29.1992596  56.9271012
  75.9212553  28.4740548  57.3739880  74.8718854  29.5464811  57.5762272
  75.0491234  26.1863720  49.0391959  74.2397337  25.8042834  49.3790939
  75.7189799  25.5266259  49.2189248  87.2416263  29.0302173  73.9564937
  86.6342759  29.6914816  74.2888504  88.0597772  29.5060321  73.8138636
  94.7574000  47.6474813  10.7063685  95.4793835  47.0197481  10.6709324
  95.0559352  48.3218656  11.3165689  26.3659257  78.5227333  34.7258887
  25.9739703  79.2095345  34.1858654  27.2863419  78.5064412  34.4623842
  43.2461218  54.6400368  11.7807883  42.6603865  54.4159029  11.0580504
  44.1153583  54.3837335  11.4722473  14.3291046  88.4900068  18.6482349
  13.8336537  87.7942810  18.2151412  14.7533179  88.9628723  17.9328803
  85.0985735  64.6906186   9.5765061  85.4182631  63.9360638   9.0817510
  84.3812069  65.0375978   9.0469520  88.4077546  64.1146217  16.2338958
  89.0989317  63.4723245  16.3981016  88.8735500  64.9400364  16.1065769
  97.9787076  27.7488557  17.8242632  98.7553644  28.2941643  17.7034012
  98.1537945  26.9643401  17.3033661  30.0754588  27.0005927  81.0862245
  30.2881944  27.2305281  81.9898949  29.2748702  26.4796793  81.1526792
  30.6305033  21.2005166   4.4217628  30.4826708  20.5849986   3.7027071
  30.9094511  20.6500109   5.1530367  61.5271128  76.2190317  91.6663039
  60.9230129  76.4640118  92.3681494  61.2071073  75.3711225  91.3591631
   3.6553218  12.2891421  80.9411106   4.0630718  12.4818068  80.0962590
   4.2090949  12.7343282  81.5817553  89.4594388  31.6986611  46.8515206
  89.4561090  31.4546539  45.9258914  89.4304961  30.8651869  47.3198378
  86.4247818  78.5625904  80.9478905  87.3122577  78.8684923  81.1385226
  86.5347846  77.9457277  80.2239231  93.4253842  24.0364243  46.8398711
  93.7697324  23.7093058  47.6711399  94.2025652  24.2738913  46.3350452
  39.8488079  35.0716948  80.9783686  39.3706592  35.7740855  81.4197417
  40.5638018  34.8555246  81.5776175  37.3553759  11.5866235  41.0489008
  37.4020899  10.7126856  40.6628148  38.2160236  11.9697858  40.8785300
  28.6847273  42.0363275  42.8738597  27.7923671  42.0753813  43.2182331
  29.2432590  42.0852773  43.6496305  32.0765117   6.7981834  85.4329411
  32.6438501   6.1120007  85.7848622  32.0970344   7.4895356  86.0945914
  49.1415662   5.5781630  69.0979442  49.2677633   6.4253456  69.5258856
  49.3211827   5.7481302  68.1732117  21.5093675  19.6463505  25.2360864
  22.4362099  19.8511736  25.1178635  21.5021643  18.7508342  25.5724029
  31.0475494  22.0443184  73.0700616  31.0192310  22.9295965  73.4316731
  30.4480619  21.5407656  73.6209893  49.4543928  45.9008161  32.0598981
  48.8774201  46.2160121  31.3640570  49.0012887  46.1338659  32.8706882
  95.9469820  73.8859606  78.7967483  95.4623367  73.0804492  78.6197080
  96.3790888  73.7257213  79.6359360  95.1631262  61.7454653  43.5183646
  95.6810133  62.5025349  43.2440443  95.5203951  61.0154841  43.0126578
  90.2379959  12.2481884   8.7483691  90.1053388  11.6005882   8.0559675
  90.0836709  11.7651278   9.5601155  29.2325736  12.8762633  56.8002128
  29.0468827  13.4777642  56.0804124  28.4963424  12.2638377  56.7961504
  10.0297118  51.9904077  75.5844713  10.0528324  52.7862174  75.0529364
  10.7161457  52.1199533  76.2399868  70.7942795  75.9774101  50.4204433
  70.1159632  75.4157587  50.7971510  70.3131318  76.7156521  50.0457185
  86.7508222  50.7682934  80.7715311  86.5327593  51.3558803  80.0476739
  86.9771621  49.9405966  80.3491506  37.0254967  66.3730594  86.8701375
  37.5547879  66.8502148  86.2311324  36.2331541  66.9021839  86.9673710
  96.6997665  18.0570016   6.9166715  96.9844217  18.8396167   7.3891787
  96.3451129  17.4837269   7.5953732  64.7930695  84.9740189  17.4290486
  65.0449542  84.0888782  17.1672223  64.0080598  85.1627257  16.9159945
  88.7922858  80.0928002  91.5892602  88.4070199  79.3148256  91.1873501
  88.1507121  80.7859938  91.4344381  77.7728659  61.0162227  20.1695583
  77.2916449  61.8260211  20.0020741  78.6922598  61.2821039  20.1786674
   3.1039023  26.5455018  42.6331119   3.6835857  27.0372037  43.2141080
   2.6909810  25.8947632  43.2013998  11.4974639  83.4144269  95.1937515
  11.4765136  84.2598500  95.6411493  11.0481041  83.5722044  94.3628869
  84.0748220  51.2877916  50.1282251  84.7151347  51.2634410  49.4174778
  83.9348628  50.3689895  50.3552364  45.8640665  28.6813973  88.8083557
  46.3152843  28.2145074  88.1044734  45.1220506  28.1195727  89.0303820
  26.4230925  15.9837254   4.0802184  26.9230808  16.6283175   4.5812441
  25.8651219  16.5074229   3.5063406  94.2359889  36.9058047  30.6761475
  94.3028010  36.6140586  31.5853622  94.4664604  37.8345074  30.7050472
  21.5919432  19.6816810  57.2339947  22.3023438  19.2055992  57.6649079
  21.7690492  20.6019793  57.4281684  79.7125610  37.1632927  54.0879498
  79.9057098  36.6825384  54.8931646  80.1836124  36.6858431  53.4052365
  13.1767657  64.7394297  10.6846686  12.4603015  64.2999386  10.2270217
  13.5304753  64.0720055  11.2718913  31.4642103  15.1915406  32.9466746
  31.0674207  16.0608131  33.0109666  32.4063790  15.3573614  32.9589811
  33.0839022  13.9416172   8.5187815  33.9047765  14.2903807   8.1707262
  33.1216757  13.0054680   8.3262048   6.5854492  66.3612096  86.0231221
   6.5631608  66.9290192  86.7924546   7.1304518  65.6203005  86.2886479
  83.5278156  39.8763028  60.6995540  84.4277277  40.1215724  60.4854465
  83.1781716  40.6337227  61.1686277  84.8083055  41.4362164  50.4258137
  85.1955298  40.9218612  49.7172546  85.4935295  41.4784929  51.0930188
  79.5049349  71.9314818  78.2028887  79.2981698  71.6767958  77.3034331
  78.6829135  72.2790147  78.5486974  74.4890687   5.4266713  85.9509995
  74.3780192   5.8554315  85.1028274  75.0287198   4.6582812  85.7621309
   9.0380606  20.3706656  54.2684219   9.6370612  21.0863544  54.0544854
   8.9989221  20.3693352  55.2252099   9.9669631  32.4580023  88.9274020
   9.8369278  32.0850327  88.0557768  10.6342543  33.1338299  88.8004627
  21.1070852  75.5357963  10.4272419  20.1893171  75.5008214  10.1574710
  21.5474036  74.9041343   9.8588046  51.0517437  50.0807560  15.9124750
  50.5831279  50.6713064  16.5021278  51.5606946  50.6622056  15.3460164
   8.8998710  10.4555814  83.7610114   8.5705446  10.6373967  84.6410554
   8.7153748  11.2546806  83.2662522  47.0955260  41.0230906  70.6988466
  46.8590327  40.9370620  71.6224184  47.9128720  40.5311534  70.6139795
  27.1027736  28.9748155  80.3349820  26.5206678  28.5528355  80.9673329
  27.7323828  29.4540807  80.8732962  63.4997732  20.1370879  43.4512177
  62.7643803  20.5120744  42.9657504  63.0932592  19.6797393  44.1870653
   9.2286405  73.1764250  71.4140875   9.8180672  72.6098308  71.9114448
   8.6408974  72.5708477  70.9613623  14.5890866  25.0441334  64.5671444
  14.7857101  25.8148952  65.0999667  15.3924677  24.8824265  64.0741376
  88.2184807  74.9200048  68.7102540  87.8532687  74.1330828  68.3052157
  87.5358630  75.5817386  68.6060645  36.5257117  71.4487802  24.3124303
  37.1404438  70.7221620  24.2079296  36.6836005  71.7707264  25.2003896
  83.7134621  35.8292656  72.6985597  83.5727322  36.3354139  73.4987384
  84.6444815  35.9414412  72.5051239  18.0410853  28.9158104  78.2941125
  17.1161261  28.6703366  78.2983662  18.3950473  28.5018517  77.5071303
  21.8375164  71.1768741  37.7365254  21.7214972  70.2491010  37.9457492
  22.1699307  71.5647172  38.5459452  20.9474666  91.7811694  12.7843864
  21.1350685  92.0540091  11.8870492  21.8090703  91.6399192  13.1776897
  65.1171771  17.7210177  61.3262706  64.4042754  17.1670246  61.6460467
  65.8062489  17.1046483  61.0786726  15.4100996  16.9152199  77.0404302
  15.7377113  16.0787504  76.7099195  14.7140148  17.1584719  76.4305970
   6.0389637  80.6429852  57.7162555   5.1286702  80.7254332  57.4302676
   6.2580377  81.5066006  58.0647624  13.7625335  60.3646678  65.1720952
  13.5691706  60.8482121  65.9750708  12.9884841  60.4922592  64.6234352
  10.9140479   6.9745929  73.4527835  11.3139217   6.7545884  72.6106030
  10.2629821   6.2873346  73.5949570  80.8141235  69.5489489  56.2201958
  80.7222568  70.4947210  56.3364095  81.1809466  69.4499534  55.3410902
  21.9256803   8.1944084  65.8234837  21.0095771   8.1547270  66.0976356
  21.9025462   8.0180732  64.8829451  74.2230287  23.1952980   9.1957792
  74.8589001  22.7049903   9.7170584  74.1752589  22.7195677   8.3667288
   4.5807301  61.7314378  87.8509653   4.6598680  62.2593950  87.0572793
   4.7990334  62.3348066  88.5623222  89.1076345  21.9816562  35.2686971
  88.9533848  22.1399304  36.1997607  89.8565749  22.5379488  35.0525401
  35.9523150  17.9311090  65.0840285  35.3538790  18.5699987  64.6967903
  35.8220162  17.1358142  64.5670542  10.9559905  20.3309761  74.5967566
  11.7466805  20.8521578  74.4609625  10.6588966  20.5701201  75.4740652
  14.0386337  23.1238289   9.0735501  14.8234779  23.4908675   9.4805431
  13.9058654  22.2877109   9.5206243  37.6017885  73.9376796  42.8976971
  36.7593696  74.3931184  42.8993703  37.5500982  73.3388484  43.6429731
  32.8925789  75.5622242  83.2731807  32.8063341  74.7067469  83.6934632
  33.7822558  75.8449881  83.4859214  73.3622130  58.1682671   8.5165079
  72.5729543  58.5177070   8.9300734  73.1044198  57.3017440   8.2017407
  89.1351859  52.1809448  59.0223676  88.1983176  52.0305920  58.8962251
  89.1801759  52.9382419  59.6062194  75.9968754  32.1918635  71.1620645
  76.6224936  32.8246513  71.5137993  75.3851958  32.0341713  71.8814464
  55.5374510  66.5959336  82.6110533  55.3771532  67.2155073  81.8987738
  54.8911089  66.8262669  83.2777125  49.8668424  28.5082117  63.1420995
  50.1465488  29.2859718  63.6248993  50.5039657  27.8355790  63.3822061
  96.8361504  78.2108266  40.8276594  96.7470763  78.9430802  41.4382251
  97.1103332  78.6167611  40.0055852  81.0774956  84.0638970  79.2100924
  80.6866856  83.4459587  79.8288701  81.1953465  84.8678526  79.7158398
  58.4161115  79.3512414  76.0692326  58.8997014  79.6522456  76.8385780
  58.7734811  79.8648523  75.3452335  44.1117601  16.5035133  72.1660328
  44.0074816  17.4050342  72.4679849  44.7966668  16.1400299  72.7265056
  92.1870953  53.0227419   7.8468676  92.0910738  53.9241244   8.1529188
  93.1264754  52.8477147   7.9076910  36.3221726  27.7429749  34.8163538
  37.2740673  27.8156459  34.7476201  36.0140663  27.7666477  33.9108677
  75.2325369  73.1083706  75.9414270  75.3139987  72.8739181  75.0160898
  76.0005929  73.6499118  76.1195313  80.0458251  37.8797303  18.0253582
  80.3025195  38.3251849  17.2178892  80.1522193  36.9488536  17.8298850
  33.6694495  41.5047691  78.6993112  33.2719709  42.3618366  78.5479470
  34.5796452  41.6104443  78.4229410  55.5036888  13.9018424  35.4914929
  54.6736633  13.4459046  35.3496218  56.1735659  13.2604432  35.2531722
  80.1244076  80.8582932  22.4415307  79.9255905  80.3384863  21.6627595
  80.3076292  80.2103141  23.1218004   8.0038840  73.9501585  47.2532179
   7.7434053  74.7983163  47.6111245   7.5722629  73.9071355  46.4000935
  33.9716399   8.4414634  84.4118016  33.5628073   9.1457068  84.9143861
  33.3796385   7.6970736  84.5186994  34.7542477  29.5948817  19.4795108
  33.8910605  29.3427938  19.8072571  35.3153900  28.8457978  19.6819994
  13.0969123  65.8268679  48.3686152  12.2972193  66.1983216  47.9957180
  13.1013503  66.1300470  49.2759563  65.2290698  26.5502985  16.0168305
  64.7786416  26.9158083  16.7779094  64.9861486  25.6239060  16.0172338
  63.8599947  13.9010013  53.6700143  63.9686551  14.8219644  53.9062088
  64.2947894  13.4205625  54.3739319   8.6414775  66.8403152  41.5536632
   9.0415503  66.3102333  40.8650436   7.9026170  66.3161034  41.8615983
  97.5831391  73.0673590  80.9857593  98.4267336  73.3974053  81.2965807
  97.7152630  72.1240889  80.8922194  25.5936421  25.3302374  55.3670837
  24.9359605  25.9496633  55.6837781  26.1821109  25.2035392  56.1115090
  67.3470778  78.5591362  20.1450422  66.6025977  78.2588348  19.6243528
  67.2686648  78.0846192  20.9727372  46.6948157  78.6145480  15.0711398
  46.9866289  77.8461440  14.5798636  45.7660379  78.4551007  15.2357770
  37.7850922  81.3370411  20.4774884  38.1803097  80.4672096  20.4187836
  38.2893770  81.7849350  21.1569219  91.4497848  59.0236913   8.4131098
  91.9505409  59.4920523   9.0810696  90.5421633  59.0812494   8.7102954
  32.8387261  33.6829786  85.6474706  33.3265017  32.9880783  86.0903245
  31.9353876  33.3680278  85.6297359  28.8982787  25.1532114  88.3281397
  28.3359540  25.6020414  88.9583258  29.7366288  25.6111928  88.3864672
  36.4979754  15.7774355  21.2039463  35.8727258  15.1087956  20.9251532
  35.9568544  16.5389393  21.4114003   9.9006304  82.7021308  62.5060817
  10.6594017  82.1351301  62.3659021   9.7050825  83.0595089  61.6400592
  25.2289362  62.7632841  72.8029297  25.1188115  63.4444316  73.4656398
  26.1691900  62.5790299  72.8024008  22.9232801  83.0104378  58.8664078
  23.4775798  82.5068106  58.2705417  22.0896422  82.5414322  58.8723785
  54.1439275  18.2369399  77.0322385  54.9007715  17.8302894  77.4548866
  53.8640663  18.9168858  77.6459985  90.4121758  66.3693973  81.3109877
  90.2741036  65.4655350  81.0284952  89.6615451  66.5624048  81.8729776
  44.5444360  14.0590840  18.5384023  44.3380336  14.4671178  17.6976619
  43.8113964  13.4650267  18.7017390  53.3646825   3.4667690  83.1684587
  53.6202577   4.3703322  82.9871280  52.4089332   3.4741661  83.1234855
  93.1126668  80.2615908  40.7172711  93.9706626  80.1973832  40.2980688
  92.8706150  79.3555587  40.9086029  21.6264302  57.7627575  80.0784502
  20.7828007  57.9982142  79.6913967  21.5010823  57.8840569  81.0185993
  80.3284573  18.6932496  51.2669912  80.4758463  19.1653746  52.0877338
  79.3761225  18.6676029  51.1747481  38.8014594  72.9258488  58.2008459
  39.4801783  73.4672371  58.6033000  38.8482199  72.0937639  58.6716294
   3.9776782  17.8844909  79.5738172   3.2026644  18.3907941  79.8173651
   3.8684618  17.0480334  80.0251570  11.8608489  76.3519067  55.0442331
  12.6910494  76.2483233  55.5088951  11.9400245  77.1952421  54.5980161
  56.0935018  47.7901998  18.6346060  55.3320263  48.3692856  18.6474410
  56.4536321  47.8474084  19.5195084  92.1636650  57.6808752  53.4047241
  92.1207412  56.8838887  53.9341492  91.7560359  58.3534378  53.9506546
   5.4228354  57.9498416  57.8614624   4.5092651  57.6943081  57.9905163
   5.9024447  57.1208244  57.8415031  88.3494079  23.9979075  41.9429669
  89.1784334  24.0007079  42.4218803  88.2003080  23.0770223  41.7279770
  86.9045348  39.9260670  20.6065676  86.7861962  40.5969295  21.2786453
  86.7405111  39.0996252  21.0595977  54.6547476  16.4634648  80.6246810
  55.5301221  16.4062918  81.0077197  54.0719901  16.1346314  81.3093031
  67.9781316  81.5758949  37.9722370  68.8867091  81.5097339  37.6789342
  67.6690506  82.4047269  37.6064838  90.8659198  11.5990140  28.6252102
  91.3868617  12.3542637  28.8967455  90.7655406  11.7044507  27.6794977
  69.4717429  30.9202600  83.4947676  69.6847897  30.0234196  83.7533140
  69.6524601  30.9478898  82.5552082  84.8234640  45.1372643  65.4770689
  83.9855684  44.6738424  65.4544792  84.7879752  45.7321972  64.7294264
  43.5550267  62.9001047   9.8240215  43.7852831  62.5454785  10.6821865
  44.2172785  63.5718626   9.6565970  73.3940072  18.5404944  44.7552562
  74.2936788  18.4465020  44.4416285  73.0696572  17.6424589  44.8225716
  19.3370736  41.1284445  21.5051022  20.2909387  41.2055963  21.4950033
  19.1662524  40.2310962  21.2178060  24.0431744  38.9827017  42.2519976
  24.2365071  38.6991633  43.1464418  24.0697505  39.9381200  42.2924269
  20.5953249  34.9618396  30.4315645  20.0284883  34.5370318  31.0752668
  21.2537134  34.2995321  30.2203152  73.2699984  82.2206234  30.0315481
  72.9035557  81.7944986  29.2566911  72.9317647  81.7108603  30.7681175
  73.0008604  84.5449173  81.6389975  73.6440084  83.9077776  81.9511106
  72.1573669  84.1913622  81.9209664  15.3720526  40.4047984  57.7817494
  15.8889203  39.8661977  57.1827702  14.5269673  40.5069628  57.3433634
   2.8534802  15.7504442  68.7425255   3.1025570  16.6551001  68.5528535
   2.1000283  15.8277424  69.3277615  39.5204165  23.0049872  25.5950126
  39.7972603  22.6764116  24.7401076  39.4996763  22.2288720  26.1538874
  80.0028342  82.0572657  80.7416202  79.1660160  82.0543565  80.2757169
  79.7809355  81.7864046  81.6327275  90.4275093  58.7886652  75.2369291
  89.7042455  59.4062796  75.3416903  90.5386373  58.7081834  74.2889881
  15.9405888  74.3354945  56.0014244  15.7476612  73.4981448  56.4237531
  16.0330618  74.1211364  55.0738575  80.2687958  40.7655810  30.6181127
  80.6251487  41.2184778  29.8541041  79.6256061  41.3755008  30.9794571
   7.7409980  24.3086659   8.4708610   7.3373050  23.7399141   9.1252999
   8.6694161  24.3229781   8.7043327  83.9935401  40.9567055  87.5280284
  83.2359277  40.4688976  87.2062834  83.6782414  41.8567073  87.6151011
  36.9946143  60.4039110  26.0309544  36.6451793  60.7373490  26.8573310
  36.3735429  59.7254353  25.7648814  22.6934895  22.6716231  85.7699515
  22.1171311  22.4371869  86.4973197  23.0742608  21.8406403  85.4877001
  82.7812283  52.4173454  27.0567641  82.4935336  53.2008393  26.5876085
  82.0298856  51.8264825  27.0194648   7.1222771  60.6308192  43.2750311
   6.7063330  60.5525516  42.4167056   7.6079197  61.4540951  43.2318341
  93.5089613  60.4804426  27.5028183  92.7384199  60.3564795  28.0573813
  94.2498790  60.4119993  28.1033801   4.2902348  17.5791029  53.3352110
   3.9889215  18.4534567  53.5840199   4.9038508  17.3316639  54.0261267
  15.6016453  37.6533005  53.7100484  16.0616843  38.4121835  53.3525157
  16.2152497  37.2768288  54.3422309   3.3200735  85.4244332  19.3658444
   4.0118053  84.8399740  19.6750620   2.7703025  84.8714406  18.8098623
  79.4405013  24.4471489  22.3963093  80.3418228  24.2588266  22.1354562
  78.9084992  24.1206199  21.6709270  15.9777490  36.8496296  63.1241174
  16.2256981  36.2792576  62.3970782  16.7880360  37.3012309  63.3621997
  32.8008259  73.8856451  52.8675049  32.3129309  73.9346617  52.0457009
  33.0719644  72.9696550  52.9317870  62.5115375  84.8358961  35.3691505
  62.1329494  85.0284162  34.5115591  61.7766422  84.5096100  35.8882625
  15.9555140  21.6873230  40.8464188  16.1472035  22.6226283  40.7702074
  16.7521144  21.2543742  40.5403957  62.3727557  35.1308174  83.9743400
  62.6551838  34.6657634  83.1862815  63.1794000  35.4882974  84.3431965
  49.9139470  11.9644739  45.6111270  49.2631135  12.3585999  46.1916074
  50.7523674  12.3024159  45.9262941  80.7232361  34.8633865  18.1471801
  80.5613012  34.9832708  19.0831581  81.2792901  34.0861275  18.0984232
  66.5186603  91.5533002  23.1631916  65.6979492  91.5649405  22.6707012
  66.2971140  91.9496915  24.0053597  16.3309294  65.2193213  75.8747237
  16.9016037  64.9951663  75.1394262  15.7487175  64.4645569  75.9647236
  21.8833896  39.8714083  47.3636611  22.1801957  40.5884309  46.8031634
  20.9956668  39.6808700  47.0588572  88.8625622  59.2932272  38.1907664
  89.7449716  59.5283163  37.9025239  88.3256500  60.0510971  37.9592830
  98.2781596  73.5976340  46.1693454  98.5724368  72.8146195  45.7043268
  97.7575129  74.0773500  45.5251430  90.2923616  28.0179644  83.4546540
  90.0153863  27.3732805  82.8037344  90.1773977  27.5740460  84.2955308
  64.8823840  35.7580407  85.1442884  65.7979871  36.0258831  85.2276994
  64.4227730  36.2643513  85.8139572  60.2571506  19.6463784  25.6701710
  59.4520285  20.0814212  25.9507384  60.1074443  18.7204199  25.8590015
  21.8706527  19.9083912   9.8644981  20.9150855  19.9134607   9.8120051
  22.1106539  18.9853187   9.7775574  51.1697014  79.5111888  57.9828271
  50.6953955  79.3682395  57.1642531  52.0001687  79.9028595  57.7122827
   8.6515848  83.0382727  31.2568557   8.4931460  83.5066246  32.0765493
   9.4762710  82.5737122  31.4015940   5.6485855  29.3160645  16.9338462
   6.1577158  29.5148653  17.7200183   5.1710624  28.5161081  17.1541992
  91.4225496  87.6934002  20.4837141  91.6057210  88.3287485  21.1756786
  91.0477404  86.9417028  20.9425497  33.3746065  90.8452289  11.4317949
  34.1243117  90.9272062  10.8426482  32.6164155  91.0453768  10.8834016
  88.2705818  16.6375072  52.4497996  88.7956216  16.2401398  53.1442852
  88.4606359  17.5730468  52.5120413  56.9275863  23.6808525  87.3213835
  56.5347305  23.1919835  88.0437805  57.8655228  23.6774201  87.5119073
  88.5406407  90.0529043  42.6156525  87.6527412  89.6970604  42.6137414
  88.4276971  90.9807252  42.4121749  55.7384183   9.1991503  52.8126309
  54.9615437   8.6656876  52.9858057  55.6225428   9.9750049  53.3613126
   3.7605698  54.8869687  78.9239787   3.4211362  55.7643929  78.7444473
   3.5525736  54.7338838  79.8454583  58.0932533  61.6237306  76.8236849
  57.8944763  60.7565728  77.1767730  58.4893755  62.0950107  77.5573580
  32.6765460  64.6545001  81.8247977  32.7530104  64.9659942  82.7263883
  31.8549511  64.1638383  81.8094381  59.1765392  15.4650850  35.2025279
  58.4619879  15.2064790  35.7844295  59.8892427  15.7094724  35.7938776
  40.1325573  37.3223761  72.2534134  39.5585063  38.0841000  72.1768875
  40.6984881  37.5216440  72.9995921   7.1381651  56.8208976  52.3266917
   6.5985485  57.5989694  52.1818429   7.7814712  57.0946140  52.9800236
  50.1998625  26.5168167  79.6653746  49.6721373  26.4902954  78.8675828
  50.2546239  27.4468930  79.8848106   5.3195967  32.7430560  88.7534034
   5.7277639  33.0601580  87.9485041   4.3895565  32.6711687  88.5393089
  92.9740088  89.2451178  39.2405119  93.7212054  88.7798149  38.8631202
  92.6229530  88.6433270  39.8966108  63.9992087  62.1293295  23.4459091
  63.9333847  63.0696336  23.6136482  63.1266596  61.7893773  23.6446390
  75.3548452  30.9329221  10.2628235  74.5036881  30.5246471  10.1016988
  75.1960201  31.5429663  10.9829323  10.8670894  71.1316979  72.5720138
  11.2012561  70.2413797  72.4631185  11.5497940  71.5851850  73.0666661
  13.4976306  62.8761107  36.8429736  13.7376379  62.4873952  36.0019351
  14.0574809  62.4336358  37.4804544  22.5093815  83.9585302  74.0108317
  23.2973452  83.5641475  74.3824302  22.3168823  84.6981602  74.5874880
  92.6099432  30.4132264  65.3807597  92.7930592  29.7757069  66.0713532
  93.4405230  30.8697412  65.2502554  16.9298705  11.1620793  12.8056661
  17.7674061  11.4830801  12.4731233  17.1617221  10.6284337  13.5652892
  25.2577123  12.3876392  24.7761812  24.4585616  11.9218871  24.5310462
  25.0265978  12.8541309  25.5789997  83.6041555  10.4652254  40.4798676
  84.1508741  11.1029451  40.0195141  84.2291587   9.8654917  40.8883424
  28.4469066  25.9262864  26.7487090  28.8798220  26.0264401  25.9007865
  28.6016907  26.7571379  27.1975570  17.2022931  32.0059173  56.3053017
  16.4494955  32.4254418  56.7214615  16.8203305  31.4489484  55.6268186
  96.0260471   5.9691794  47.2994977  95.7209636   6.5200924  46.5791672
  95.7045462   6.4064976  48.0877483  50.4331983  29.4280095  72.4291887
  49.6957311  29.7227877  71.8932307  51.2051333  29.6093449  71.8940029
  70.4212192  61.3900250  21.0244485  71.2800273  60.9683023  20.9994381
  69.8327145  60.7141227  21.3612990  42.7099996  62.6581887  64.5348574
  43.3768078  61.9740592  64.5928031  42.7693676  62.9761596  63.6338780
  78.5810784  40.1634334  85.1748342  77.8757952  39.6107194  85.5110214
  78.1768651  40.6619655  84.4643278  80.5353746  83.6984161  52.6416014
  81.0238028  82.8767971  52.5892463  80.6360405  84.0927128  51.7749127
  73.2738739  11.9280721  43.1769250  73.6489801  11.3413059  42.5210707
  72.4691406  12.2544287  42.7741139  41.6136203  22.4244983  48.3636197
  41.0322750  22.9909243  48.8711748  41.1897180  21.5669267  48.3815591
  38.3099282  45.8586500  16.7019600  38.4076192  45.4645860  15.8346636
  37.9318890  46.7212972  16.5313870  94.3221611   6.6080661  44.9288321
  94.2666656   6.1349135  44.0978659  94.1248843   7.5165071  44.7011197
  18.7527725  52.5917873  86.5980314  19.2920756  53.1498477  86.0379512
  19.3686669  52.2187093  87.2281550  29.1952980  83.4685242  73.9836480
  28.8534856  84.1277287  74.5875675  30.0839975  83.2965407  74.2952306
  48.7273183  59.3928184  85.4853063  48.8165957  60.3417286  85.3977505
  49.1496735  59.1885277  86.3202065  51.5030340  27.4414274  69.2852298
  52.2877599  27.7612038  68.8414142  51.7763968  27.3141401  70.1940201
  59.1008383   9.5852905  24.5384436  59.9409261   9.4449441  24.9753617
  58.8149201  10.4467651  24.8409471   4.6387246   8.4969009  37.3561884
   5.2399990   9.1666918  37.6825827   5.1725629   7.7041564  37.2994527
  44.4309213  13.2209669  26.3174878  44.1271669  13.2509720  25.4102800
  45.0519099  12.4922446  26.3383921  58.3347484  20.8416645  68.9211392
  57.8230565  20.3585317  69.5698674  58.9423673  21.3681453  69.4404504
  74.0008673  69.7638700  74.9346863  73.3017101  69.6369379  75.5768705
  74.7849994  69.9181518  75.4623027  85.8914781  69.5425417  13.4659206
  86.2143419  70.3086951  13.9401926  84.9597278  69.5019223  13.6808079
  42.5790618  35.9324010  16.9924225  42.9376779  36.1718718  17.8462733
  41.6738302  36.2435689  17.0162193  69.6126295  45.7031591  76.0084235
  69.0924504  45.7240181  75.2053247  70.4588881  46.0719095  75.7550632
  85.1245694  48.3901788  68.9299493  84.6038594  48.7572453  69.6445627
  85.2228799  49.1127658  68.3098654  33.7610987  79.6160052  23.9062937
  33.4150804  78.8301717  23.4811702  34.1855224  80.1026280  23.2002500
  83.7805022  58.2572394  59.2348984  82.8865381  58.4796884  58.9753880
  84.3022831  59.0131280  58.9678198  58.8631654  85.7008031  71.1684200
  59.1626289  85.7335305  72.0771176  58.7598558  84.7673983  70.9842117
  71.9351417  68.1110473  92.8780952  72.4326776  67.6723818  92.1877419
  72.4502046  68.8895052  93.0871180  22.2881536  52.9521625  30.4781394
  21.3893334  52.8380806  30.1680193  22.8086695  53.0322185  29.6789841
  62.6740270   5.1129500  74.5423040  61.7343863   5.1154442  74.7233098
  63.0486876   4.5584542  75.2272623  21.8114097  75.3253115  20.7314874
  22.5403880  75.2237484  20.1188607  21.7554125  74.4808461  21.1792803
  62.9295868  50.1617294  71.4449181  63.4971719  50.4430606  70.7272908
  62.0417652  50.2517568  71.0978191  45.3736359  19.8243487  14.1034935
  46.2610104  19.7073987  13.7626311  45.1807987  19.0032998  14.5552208
  47.2438881  70.1936495  81.8149458  47.4258097  70.4919107  80.9235655
  47.4253763  70.9557781  82.3643028  17.0423981  59.0215239  45.5428131
  16.3841374  59.3078649  46.1768214  17.8694542  59.3560755  45.8888080
  27.1359847  85.5669199  41.3200083  27.0219840  85.9456650  40.4482825
  26.3020224  85.7273674  41.7618663  66.9229913  54.3621212  75.6034957
  66.0451946  54.5512006  75.2719917  66.8447658  53.5006047  76.0125436
  50.7165079  16.7304934  14.8436301  50.9628261  16.4875319  15.7366380
  51.3964433  16.3423809  14.2937751  70.4906074  53.2066780  14.7943343
  69.9880039  52.4650231  14.4582631  71.2273159  53.2908405  14.1885049
   2.9220735  77.8647845  94.3570722   2.6127450  77.8753268  93.4518972
   2.3509716  77.2361866  94.7980545  26.6306512  18.6407746  81.7462148
  27.3508460  18.2156594  82.2098616  27.0562136  19.1577467  81.0623211
  16.0643704  72.3997301  61.5094834  16.6764897  73.1325175  61.5704953
  15.6279601  72.3798786  62.3610567  81.3766434  81.1209862  57.4475433
  81.9334457  80.8430227  56.7203202  81.8250138  81.8820113  57.8159343
  16.0324262  32.7167263  46.6197742  15.1429711  32.6345180  46.9651815
  16.5954296  32.4324760  47.3389438  61.5166462  84.6401299  59.1061710
  61.9556136  83.8901711  58.7050359  60.5848436  84.4788828  58.9579909
  53.1314222  65.8368670  10.1691932  52.2321127  66.1654092  10.1684736
  53.1611846  65.2184904   9.4389648  56.0991194  19.1997691  23.8119900
  55.2086157  18.8685352  23.9288626  56.6591725  18.4360723  23.9527511
  59.3534353  60.8746961  17.0146699  60.0885597  60.2890114  16.8319611
  58.8032550  60.8204380  16.2340953  47.8895852  54.9077676  22.4438096
  47.4460156  55.7551611  22.4005751  48.4768814  54.9060872  21.6876606
   6.3922327  59.6278946  65.3418131   7.1033074  58.9905734  65.2638674
   6.7600166  60.4400908  64.9948012  35.5687171  26.9641564  51.8404130
  36.4425024  26.8877640  51.4575456  35.5604594  26.3222796  52.5499304
  97.3725194  51.7492296  32.5104344  96.4635421  51.8569764  32.2302118
  97.6512556  52.6294358  32.7617653  15.9963887  71.9829296  57.6241724
  16.5485316  71.6469665  58.3295638  15.7152094  71.2021633  57.1469218
  95.7562901  63.4403275  66.1104916  96.5942518  63.5466102  65.6595767
  95.0988373  63.5906021  65.4311690  40.3074530  36.8239928   6.0059057
  40.9001577  37.4357385   6.4427459  40.5339644  36.8933364   5.0782139
  35.4839889  64.0399036  33.2496397  35.4385120  64.9447099  32.9409547
  36.3762614  63.7616732  33.0447208  88.2394859  58.9335477  58.4283100
  88.7143016  59.7155495  58.1466928  88.5970421  58.7347327  59.2943886
  74.2139488  86.7636790  61.0824665  74.0071309  87.5162205  60.5279066
  74.9674618  87.0468314  61.5995069  32.9949134  65.3799033  36.2311799
  32.0475483  65.4257504  36.3633403  33.1406875  65.8079456  35.3877181
  93.3849535  61.7424044  34.4051645  93.1091986  60.8407538  34.5686592
  93.7216619  62.0465488  35.2475098  84.2002121  81.6219785  53.9097252
  84.4183733  82.4327676  54.3683119  84.9597968  81.4488495  53.3540334
  16.5726125  81.5330806  79.1620473  17.2450332  80.8813230  78.9658246
  16.3861137  81.9464471  78.3192072  15.9764594  45.1850516  69.2643942
  15.6498628  45.5180383  70.1003730  16.1054344  45.9676359  68.7287438
  27.0216538  78.2552640  78.3410870  27.6883535  78.5611643  78.9564329
  27.2727835  77.3531180  78.1460758  41.9770742  38.8738166   7.3197219
  42.7457605  39.3814301   7.5790883  41.3240924  39.0666025   7.9923900
  79.5886619   5.4704712  77.1570717  79.2578373   5.1797613  76.3069871
  78.8608372   5.9560058  77.5451597  53.2280614  83.5232841  41.1880024
  52.4922344  82.9164939  41.1115931  53.5593268  83.6118634  40.2943929
  93.0950730  87.6596821  49.4141891  93.3833239  87.9936326  50.2634231
  93.4475645  88.2844805  48.7801263  41.1020854  12.7688518  72.1007215
  41.8076569  13.2887261  72.4849526  40.4674000  13.4168876  71.7931535
  62.8957283  24.5486310  65.0504858  61.9541677  24.4270492  64.9276916
  63.0863497  24.1172004  65.8831923  39.2452866  18.0711674  66.6676126
  38.6881669  18.7975267  66.3864830  39.8558989  17.9428873  65.9409739
  69.6217586  16.1408808  87.5670821  69.4888147  15.4756891  88.2427654
  68.7895916  16.6132672  87.5303798  98.3540389  37.8858886  31.3384408
  98.3976082  36.9345283  31.4298377  98.5501346  38.0475068  30.4153617
  80.4268316   6.0527431  86.1784795  79.7134469   6.5774906  85.8162084
  80.9466462   5.7975164  85.4169935  19.0981136  33.8271214  55.1172712
  18.5477466  33.0450225  55.1558638  19.9935517  33.4891807  55.1079071
  70.6319575  13.2752116  67.4445297  69.8184110  13.7543042  67.6032790
  71.3106764  13.8166000  67.8469839  55.0605827  12.1459895  62.2648038
  56.0044826  12.0256689  62.3669160  54.7222209  11.2638678  62.1130224
  28.3243168  21.5620819   8.7056669  28.9516612  20.8546113   8.5588423
  28.8620938  22.3057370   8.9782729  63.5894195  28.1337481   7.2248419
  63.2368618  27.8164399   8.0562844  62.8683577  28.0296440   6.6038321
  31.1883822  28.3198663   9.0187114  30.2850714  28.1221598   9.2661536
  31.7178965  27.9397460   9.7194033  91.6356442  46.9081395  16.3683438
  91.8367876  46.2283362  15.7245753  91.0774144  46.4706219  17.0108691
  88.3978038  68.2511786  56.1831128  88.0371441  67.5811646  55.6033009
  88.1397877  69.0805848  55.7818485  28.0145563  74.7425166  81.8298117
  28.8915092  75.1261124  81.8317777  28.1640418  73.8044544  81.7092820
  75.0036633  14.8294674  54.8785944  74.1758884  15.1589514  54.5301091
  74.8276452  14.6722638  55.8065112  84.8848471  50.2506965  89.3435713
  83.9899478  50.5562518  89.4924951  85.1688129  50.7128871  88.5556517
  91.3635073  48.4230330  81.3476590  91.7688637  47.7814663  81.9305221
  91.2975522  49.2184048  81.8747526  31.8806247  37.1138609  75.8677082
  32.3722575  37.6926943  76.4501892  31.3009718  36.6236898  76.4506127
  53.5381569  18.9140102  39.7174659  54.1316702  19.2532532  39.0483664
  53.0352819  18.2333295  39.2698282  20.8893740  40.8137908  13.1862600
  21.2387046  41.4711483  13.7884654  21.6418004  40.2636425  12.9706302
  25.0672685  25.5818549  11.0575222  24.9629586  26.5311462  10.9937531
  24.7432109  25.2495397  10.2202132  89.9607622  68.6828545  14.9552619
  90.3861410  69.5392999  14.9084513  89.6299896  68.5312155  14.0702449
  55.5762323  25.0071504  64.7183514  55.5687992  25.5244425  63.9123070
  56.0191652  24.1935802  64.4766305  44.4932981  84.1155180  43.2406192
  44.0341006  84.6706483  42.6103336  43.9707321  84.1783898  44.0404329
   8.3373249  11.8225294  73.6920140   8.0618370  12.4403669  74.3695192
   8.1894846  10.9601511  74.0804944  20.9401713  68.0820473  52.7481306
  20.8302931  67.1509289  52.5574705  21.5667326  68.1055406  53.4721236
  64.1887033  62.1472836  84.6381213  64.8296469  62.8188873  84.8722276
  63.3880476  62.6360076  84.4472564  64.7751021  33.0807863  85.8843218
  65.0253219  33.9769822  85.6635191  65.4195096  32.8065797  86.5371929
  38.0021328   4.8811144  84.4600302  37.8511306   4.1183078  83.9021795
  37.2698984   5.4661926  84.2685248  82.4904321  28.4224837  54.6251350
  82.2202385  29.1848569  54.1144026  82.5867329  28.7537101  55.5181727
  13.1172615  44.1142428  89.5261619  12.4268897  44.6007348  89.9764300
  13.6699473  44.7899626  89.1341120  49.0980244  69.5492766  70.3866823
  48.4809572  69.2381946  71.0492878  49.1045224  70.5007849  70.4949908
  88.0154697  56.0234635  80.3972426  87.4676991  56.3072968  79.6656717
  88.5382545  55.3052168  80.0405820  50.3643334  41.2949577  23.1315006
  50.8995689  40.5305025  22.9145782  49.9321596  41.0595922  23.9521423
  60.9863576  71.7974373  48.9827771  61.8024327  71.6953293  49.4735024
  60.4813088  71.0120876  49.1907618  42.7325898  30.3570420  15.7085049
  42.5486803  29.4205321  15.7772987  43.6685573  30.4316881  15.8919684
  75.6696573  89.1668318  39.1525145  75.7032077  88.6089923  38.3757144
  74.9977713  89.8182534  38.9509778  28.3840827  26.2886277  74.0615871
  29.1819961  25.7738767  74.1846429  27.8440543  25.7569024  73.4771836
  29.9150198  70.7394445  15.0158821  30.3945153  70.6279849  15.8371292
  29.0633000  70.3322545  15.1779485  66.9014127  23.7066829  46.0609110
  66.7023046  22.9636428  46.6303637  67.8403365  23.6325051  45.8891764
  78.6897775  12.7564248  12.9590362  78.1975929  12.4403265  13.7173087
  78.4210794  12.1801029  12.2430080  92.7324839  16.1841752  13.0298965
  92.9277495  16.9298306  13.5970529  91.7884688  16.0563419  13.1189534
  79.9947445  19.5271964  13.9791312  79.5271601  19.3054348  13.1746087
  79.5812629  20.3344609  14.2825600  64.8825755  78.1639922  18.7258934
  64.0802999  78.6848082  18.6745257  64.9551222  77.7524665  17.8649889
  18.3950331  13.8233783  11.2624749  17.7371337  14.1122585  10.6294697
  18.1952195  14.3174009  12.0580616  30.2908505  36.0475733  67.1902891
  30.9665252  35.5476174  67.6471664  29.6612841  36.2795544  67.8734669
   3.2373343  19.5477582  41.0562465   2.4897137  19.0815764  40.6836342
   3.9129495  18.8768212  41.1559341  94.3198238  57.6372252  51.5442115
  93.6759897  57.3023647  52.1684488  94.9071780  58.1762345  52.0723194
  69.2872824  21.3962948  46.6957470  69.9837848  21.3358459  47.3499406
  69.5098328  22.1709258  46.1791853  73.2467789   4.7832401  81.4967649
  72.7532159   5.4710370  81.9430798  73.8208178   4.4220651  82.1723247
  72.7013859  18.9362659  76.2849328  73.4337829  19.0623524  76.8882427
  72.0431412  18.4701058  76.8010556  94.6794092  61.2576169  25.2665086
  94.3741416  61.1087718  26.1615817  95.5751713  61.5787083  25.3689953
  89.7821068  28.7767031  63.0392969  89.0806169  28.1272191  63.0123061
  89.4189244  29.5408634  62.5922504  49.3736709  89.6982734  46.3969119
  49.0541686  90.5308848  46.0500827  49.9344591  89.3492424  45.7041494
  60.9313324  82.3333110  31.9736791  60.6253678  83.1713699  31.6270872
  61.7592113  82.1748065  31.5224288  68.9820471  10.8559006   7.5414939
  68.6022880  11.7199241   7.6986482  69.4962351  10.6740555   8.3280522
  55.1229156  51.5048295  18.8583085  54.5253851  52.2457422  18.9554766
  54.5708704  50.7331359  18.9855290  19.5629700  87.4202927  47.7315894
  18.6387890  87.6693900  47.7033944  20.0160180  88.2129748  48.0208794
  64.2237398  76.9476030  28.2071496  63.3881250  76.4821291  28.1647713
  64.8156413  76.3366627  28.6458186  55.8641967  54.7993620  85.7888703
  55.9099122  54.4705609  86.6873679  55.0672702  54.4090122  85.4305560
  91.1687689  83.8393733  82.7438434  90.3917716  84.1455849  83.2100489
  90.8227452  83.3139633  82.0213554  68.0606947  12.6969863  47.4182351
  68.8262861  12.7164488  46.8437693  67.3582295  13.0840975  46.8956362
  28.3914708  80.1846376  64.1410182  29.1695567  80.1184467  64.6933778
  27.6629274  79.9846428  64.7277111  15.6869828  61.9417720  82.8978727
  15.9280511  62.4279768  82.1095936  16.0569607  61.0696274  82.7645381
  62.5594709  53.5705171  20.2256950  62.5591932  53.9816431  21.0900684
  62.1950322  54.2370134  19.6439519  61.2823101  13.5907087  83.0241736
  60.5141403  13.5393601  83.5927548  61.8432134  12.8709054  83.3140040
  26.2455635  24.8611936  73.2336779  25.3262186  25.1091722  73.1322753
  26.2621774  23.9224503  73.0477750  67.2056364  61.4998993  87.4498547
  66.9488829  62.4010184  87.6437179  67.9809168  61.3496043  87.9901461
  54.6763205  79.5655561  14.0658562  54.3440463  79.3022880  13.2079076
  54.0292516  79.2306151  14.6868485  88.9214629  22.2616804  79.1952568
  89.8331002  21.9780267  79.1267951  88.4554962  21.7314745  78.5480793
  78.6775532  79.5581908  84.6215207  77.7319075  79.6867349  84.6956791
  78.9505297  79.2773911  85.4944385  33.3073339  39.9216232  36.2906280
  32.8208017  39.1768762  36.6424792  32.6945155  40.6544723  36.3409853
  81.1852763  49.3550691  36.3139307  81.6599845  48.6076438  35.9479834
  80.2673954  49.0856510  36.2997030  93.6891887  57.9914371  21.8990593
  93.0195779  57.3663369  21.6218065  93.2276297  58.5925638  22.4838806
  72.0457902  71.7503004  48.5648059  71.7979397  72.6750142  48.5519784
  71.5772235  71.3665252  47.8229064  55.1051706  64.6871324  72.3654956
  55.6550514  65.4377688  72.1414148  55.4889756  64.3419709  73.1720538
  27.5719779  20.4435483  80.0484916  27.5531518  21.2579538  80.5515525
  27.4537661  20.7205312  79.1403415  73.4464012  77.5081759  40.4124671
  73.4653549  76.5883102  40.1485695  72.9648372  77.5101620  41.2400975
  34.1965406   7.8473530  78.7356499  34.1355055   8.7676789  78.9918703
  34.8990002   7.4921957  79.2793426  43.7274102  71.8564652  16.4543738
  43.5473230  70.9380635  16.6563535  44.6271525  71.9948993  16.7512606
  29.8822989  80.1907073  54.0612937  29.9752739  80.9030213  54.6933424
  30.6861346  80.2259742  53.5423040  70.6486175  63.3432082  51.0757155
  71.3740345  62.7779960  50.8124981  70.1969415  62.8504885  51.7613109
  34.9370115  27.1788525  71.0664467  35.2263199  27.0685983  71.9724785
  35.3701109  27.9806008  70.7729204  57.5545638  12.2639810  34.5230758
  57.8557466  11.6636433  35.2056837  58.0254704  11.9883579  33.7371974
  88.6497986  18.5417841   5.9644378  87.8460867  18.8534117   6.3807134
  88.4055510  18.3977752   5.0502969  67.4452484  61.8018311  84.2370353
  67.7855680  60.9691083  83.9088641  67.2670808  61.6388464  85.1632320
  87.2899746  78.4315271  20.9444217  86.9641174  77.7139965  21.4882828
  87.7463927  79.0080481  21.5577504  41.5285659  80.3819861  26.3621765
  41.3878218  81.2693177  26.6934359  40.9709629  79.8311046  26.9122777
  46.0701474  71.4918510  60.1412754  46.3140518  71.2076986  59.2607857
  46.6863850  72.1943776  60.3459302  44.4857163  91.8775406  28.8573455
  44.1070511  91.1900868  29.4056456  45.4182005  91.6650075  28.8156469
  67.9830604  86.6239967  39.4924704  67.8705919  86.6726027  38.5435767
  68.4750131  87.4131264  39.7171787  21.0498276  49.8099185  23.9323817
  20.5790467  50.3630825  24.5556287  21.4785345  50.4281588  23.3402260
  32.1743937  42.3929493   5.7063455  31.2815990  42.3621477   6.0482606
  32.2476893  43.2602499   5.3066912  13.2288834  42.5511672  65.8888845
  13.2821181  43.5024149  65.7937487  13.5277168  42.2098003  65.0465828
  14.5053041  83.4353820  28.8806694  15.4354874  83.2323571  28.9837129
[truncated: 2,081,815 more chars]
